# Supplementary material for: Sequence comparison, molecular modeling, and network analysis predict structural diversity in cysteine proteases from the Cape sundew, Drosera capensis
Source: Comput Struct Biotechnol J. 2016 Jun 14;14:271–82. doi: 10.1016/j.csbj.2016.05.003 (PMC4949590; doi:10.1016/j.csbj.2016.05.003)
Supplement: Supplementary file 3 [file mmc3.zip › Rosetta_full/Droserain3_full_m1.pdb]

PFRMAT TS
TARGET Droserain3_full
AUTHOR BAKER-ROSETTASERVER
METHOD    ROSETTA provides both ab initio and
METHOD    comparative models of protein domains.
METHOD    Comparative models are built from structures
METHOD    detected and aligned by HHSEARCH, SPARKS, and
METHOD    Raptor. Loop regions are assembled from fragments and 
METHOD    optimized to fit the aligned template structures.
METHOD    De novo models are built using the Rosetta de
METHOD    novo protocol.  The procedure is fully automated.
MODEL     1
PARENT 4qrvB_301
REMARK PARENT    4qrvB_301
REMARK PARSRC    alignment
REMARK SCORE     0.83
ATOM      1  N   MET A   1      -5.477  39.726 -21.877  1.00999.99           N  
ATOM      2  CA  MET A   1      -5.591  38.270 -21.966  1.00999.99           C  
ATOM      3  C   MET A   1      -4.904  37.531 -20.814  1.00999.99           C  
ATOM      4  O   MET A   1      -4.474  36.393 -20.986  1.00999.99           O  
ATOM      5  CB  MET A   1      -5.016  37.788 -23.296  1.00999.99           C  
ATOM      6  CG  MET A   1      -5.770  38.261 -24.529  1.00999.99           C  
ATOM      7  SD  MET A   1      -7.467  37.656 -24.580  1.00999.99           S  
ATOM      8  CE  MET A   1      -7.188  35.916 -24.901  1.00999.99           C  
ATOM      9 1H   MET A   1      -5.590  40.129 -22.799  1.00999.99           H  
ATOM     10 2H   MET A   1      -6.198  40.091 -21.268  1.00999.99           H  
ATOM     11 3H   MET A   1      -4.568  39.980 -21.514  1.00999.99           H  
ATOM     12  HA  MET A   1      -6.651  38.014 -21.934  1.00999.99           H  
ATOM     13 1HB  MET A   1      -3.983  38.123 -23.390  1.00999.99           H  
ATOM     14 2HB  MET A   1      -5.008  36.697 -23.312  1.00999.99           H  
ATOM     15 1HG  MET A   1      -5.791  39.350 -24.546  1.00999.99           H  
ATOM     16 2HG  MET A   1      -5.254  37.916 -25.425  1.00999.99           H  
ATOM     17 1HE  MET A   1      -8.146  35.399 -24.964  1.00999.99           H  
ATOM     18 2HE  MET A   1      -6.653  35.802 -25.845  1.00999.99           H  
ATOM     19 3HE  MET A   1      -6.595  35.485 -24.094  1.00999.99           H  
ATOM     20  N   SER A   2      -4.822  38.159 -19.635  1.00999.99           N  
ATOM     21  CA  SER A   2      -4.162  37.543 -18.475  1.00999.99           C  
ATOM     22  C   SER A   2      -4.907  36.311 -17.958  1.00999.99           C  
ATOM     23  O   SER A   2      -4.314  35.434 -17.329  1.00999.99           O  
ATOM     24  CB  SER A   2      -4.033  38.557 -17.357  1.00999.99           C  
ATOM     25  OG  SER A   2      -5.291  38.898 -16.842  1.00999.99           O  
ATOM     26  H   SER A   2      -5.208  39.086 -19.534  1.00999.99           H  
ATOM     27  HA  SER A   2      -3.161  37.233 -18.777  1.00999.99           H  
ATOM     28 1HB  SER A   2      -3.410  38.147 -16.563  1.00999.99           H  
ATOM     29 2HB  SER A   2      -3.536  39.451 -17.732  1.00999.99           H  
ATOM     30  HG  SER A   2      -5.124  39.499 -16.111  1.00999.99           H  
ATOM     31  N   THR A   3      -6.196  36.214 -18.277  1.00999.99           N  
ATOM     32  CA  THR A   3      -7.006  35.078 -17.866  1.00999.99           C  
ATOM     33  C   THR A   3      -6.602  33.814 -18.617  1.00999.99           C  
ATOM     34  O   THR A   3      -6.895  32.706 -18.162  1.00999.99           O  
ATOM     35  CB  THR A   3      -8.503  35.355 -18.096  1.00999.99           C  
ATOM     36  OG1 THR A   3      -8.741  35.594 -19.490  1.00999.99           O  
ATOM     37  CG2 THR A   3      -8.942  36.572 -17.295  1.00999.99           C  
ATOM     38  H   THR A   3      -6.639  36.957 -18.795  1.00999.99           H  
ATOM     39  HA  THR A   3      -6.848  34.902 -16.802  1.00999.99           H  
ATOM     40  HB  THR A   3      -9.086  34.489 -17.779  1.00999.99           H  
ATOM     41  HG1 THR A   3      -9.678  35.747 -19.633  1.00999.99           H  
ATOM     42 1HG2 THR A   3     -10.003  36.754 -17.466  1.00999.99           H  
ATOM     43 2HG2 THR A   3      -8.771  36.392 -16.234  1.00999.99           H  
ATOM     44 3HG2 THR A   3      -8.370  37.443 -17.611  1.00999.99           H  
ATOM     45  N   SER A   4      -5.880  33.978 -19.736  1.00999.99           N  
ATOM     46  CA  SER A   4      -5.419  32.851 -20.524  1.00999.99           C  
ATOM     47  C   SER A   4      -4.393  32.015 -19.766  1.00999.99           C  
ATOM     48  O   SER A   4      -4.144  30.869 -20.133  1.00999.99           O  
ATOM     49  CB  SER A   4      -4.826  33.321 -21.834  1.00999.99           C  
ATOM     50  OG  SER A   4      -3.629  34.019 -21.631  1.00999.99           O  
ATOM     51  H   SER A   4      -5.642  34.903 -20.067  1.00999.99           H  
ATOM     52  HA  SER A   4      -6.275  32.218 -20.747  1.00999.99           H  
ATOM     53 1HB  SER A   4      -4.642  32.460 -22.476  1.00999.99           H  
ATOM     54 2HB  SER A   4      -5.541  33.961 -22.349  1.00999.99           H  
ATOM     55  HG  SER A   4      -3.871  34.843 -21.199  1.00999.99           H  
ATOM     56  N   PHE A   5      -3.809  32.566 -18.695  1.00999.99           N  
ATOM     57  CA  PHE A   5      -2.862  31.806 -17.904  1.00999.99           C  
ATOM     58  C   PHE A   5      -3.593  30.771 -17.065  1.00999.99           C  
ATOM     59  O   PHE A   5      -3.017  29.742 -16.714  1.00999.99           O  
ATOM     60  CB  PHE A   5      -2.041  32.731 -17.007  1.00999.99           C  
ATOM     61  CG  PHE A   5      -1.047  33.564 -17.764  1.00999.99           C  
ATOM     62  CD1 PHE A   5      -1.145  34.948 -17.784  1.00999.99           C  
ATOM     63  CD2 PHE A   5      -0.018  32.963 -18.471  1.00999.99           C  
ATOM     64  CE1 PHE A   5      -0.236  35.712 -18.489  1.00999.99           C  
ATOM     65  CE2 PHE A   5       0.894  33.724 -19.177  1.00999.99           C  
ATOM     66  CZ  PHE A   5       0.784  35.101 -19.186  1.00999.99           C  
ATOM     67  H   PHE A   5      -4.020  33.516 -18.408  1.00999.99           H  
ATOM     68  HA  PHE A   5      -2.182  31.286 -18.582  1.00999.99           H  
ATOM     69 1HB  PHE A   5      -2.708  33.400 -16.466  1.00999.99           H  
ATOM     70 2HB  PHE A   5      -1.500  32.138 -16.269  1.00999.99           H  
ATOM     71  HD1 PHE A   5      -1.947  35.434 -17.234  1.00999.99           H  
ATOM     72  HD2 PHE A   5       0.068  31.876 -18.466  1.00999.99           H  
ATOM     73  HE1 PHE A   5      -0.324  36.798 -18.493  1.00999.99           H  
ATOM     74  HE2 PHE A   5       1.699  33.239 -19.728  1.00999.99           H  
ATOM     75  HZ  PHE A   5       1.502  35.702 -19.742  1.00999.99           H  
ATOM     76  N   LYS A   6      -4.865  31.035 -16.758  1.00999.99           N  
ATOM     77  CA  LYS A   6      -5.690  30.099 -16.016  1.00999.99           C  
ATOM     78  C   LYS A   6      -6.234  29.086 -16.999  1.00999.99           C  
ATOM     79  O   LYS A   6      -6.337  27.894 -16.701  1.00999.99           O  
ATOM     80  CB  LYS A   6      -6.832  30.824 -15.310  1.00999.99           C  
ATOM     81  CG  LYS A   6      -6.400  31.732 -14.170  1.00999.99           C  
ATOM     82  CD  LYS A   6      -7.600  32.424 -13.544  1.00999.99           C  
ATOM     83  CE  LYS A   6      -7.187  33.336 -12.400  1.00999.99           C  
ATOM     84  NZ  LYS A   6      -8.354  34.046 -11.811  1.00999.99           N  
ATOM     85  H   LYS A   6      -5.301  31.890 -17.075  1.00999.99           H  
ATOM     86  HA  LYS A   6      -5.077  29.577 -15.281  1.00999.99           H  
ATOM     87 1HB  LYS A   6      -7.381  31.429 -16.030  1.00999.99           H  
ATOM     88 2HB  LYS A   6      -7.528  30.091 -14.903  1.00999.99           H  
ATOM     89 1HG  LYS A   6      -5.891  31.143 -13.406  1.00999.99           H  
ATOM     90 2HG  LYS A   6      -5.708  32.486 -14.544  1.00999.99           H  
ATOM     91 1HD  LYS A   6      -8.115  33.016 -14.302  1.00999.99           H  
ATOM     92 2HD  LYS A   6      -8.293  31.673 -13.164  1.00999.99           H  
ATOM     93 1HE  LYS A   6      -6.705  32.743 -11.624  1.00999.99           H  
ATOM     94 2HE  LYS A   6      -6.475  34.075 -12.770  1.00999.99           H  
ATOM     95 1HZ  LYS A   6      -8.043  34.641 -11.056  1.00999.99           H  
ATOM     96 2HZ  LYS A   6      -8.801  34.609 -12.521  1.00999.99           H  
ATOM     97 3HZ  LYS A   6      -9.014  33.369 -11.454  1.00999.99           H  
ATOM     98  N   LEU A   7      -6.515  29.571 -18.211  1.00999.99           N  
ATOM     99  CA  LEU A   7      -6.990  28.729 -19.296  1.00999.99           C  
ATOM    100  C   LEU A   7      -5.877  27.823 -19.805  1.00999.99           C  
ATOM    101  O   LEU A   7      -6.152  26.825 -20.458  1.00999.99           O  
ATOM    102  CB  LEU A   7      -7.522  29.586 -20.442  1.00999.99           C  
ATOM    103  CG  LEU A   7      -8.767  30.417 -20.113  1.00999.99           C  
ATOM    104  CD1 LEU A   7      -9.110  31.309 -21.298  1.00999.99           C  
ATOM    105  CD2 LEU A   7      -9.916  29.481 -19.776  1.00999.99           C  
ATOM    106  H   LEU A   7      -6.432  30.569 -18.373  1.00999.99           H  
ATOM    107  HA  LEU A   7      -7.798  28.103 -18.921  1.00999.99           H  
ATOM    108 1HB  LEU A   7      -6.735  30.254 -20.775  1.00999.99           H  
ATOM    109 2HB  LEU A   7      -7.780  28.927 -21.270  1.00999.99           H  
ATOM    110  HG  LEU A   7      -8.561  31.059 -19.256  1.00999.99           H  
ATOM    111 1HD1 LEU A   7      -9.990  31.905 -21.059  1.00999.99           H  
ATOM    112 2HD1 LEU A   7      -8.273  31.971 -21.514  1.00999.99           H  
ATOM    113 3HD1 LEU A   7      -9.316  30.689 -22.169  1.00999.99           H  
ATOM    114 1HD2 LEU A   7     -10.804  30.066 -19.534  1.00999.99           H  
ATOM    115 2HD2 LEU A   7     -10.126  28.840 -20.633  1.00999.99           H  
ATOM    116 3HD2 LEU A   7      -9.643  28.864 -18.920  1.00999.99           H  
ATOM    117  N   PHE A   8      -4.627  28.176 -19.507  1.00999.99           N  
ATOM    118  CA  PHE A   8      -3.472  27.351 -19.821  1.00999.99           C  
ATOM    119  C   PHE A   8      -3.162  26.378 -18.679  1.00999.99           C  
ATOM    120  O   PHE A   8      -2.952  25.185 -18.914  1.00999.99           O  
ATOM    121  CB  PHE A   8      -2.263  28.241 -20.094  1.00999.99           C  
ATOM    122  CG  PHE A   8      -1.000  27.496 -20.407  1.00999.99           C  
ATOM    123  CD1 PHE A   8      -0.877  26.770 -21.582  1.00999.99           C  
ATOM    124  CD2 PHE A   8       0.079  27.541 -19.538  1.00999.99           C  
ATOM    125  CE1 PHE A   8       0.294  26.098 -21.878  1.00999.99           C  
ATOM    126  CE2 PHE A   8       1.252  26.875 -19.836  1.00999.99           C  
ATOM    127  CZ  PHE A   8       1.359  26.151 -21.005  1.00999.99           C  
ATOM    128  H   PHE A   8      -4.460  29.061 -19.048  1.00999.99           H  
ATOM    129  HA  PHE A   8      -3.694  26.771 -20.717  1.00999.99           H  
ATOM    130 1HB  PHE A   8      -2.485  28.899 -20.933  1.00999.99           H  
ATOM    131 2HB  PHE A   8      -2.078  28.873 -19.228  1.00999.99           H  
ATOM    132  HD1 PHE A   8      -1.717  26.734 -22.275  1.00999.99           H  
ATOM    133  HD2 PHE A   8      -0.003  28.115 -18.614  1.00999.99           H  
ATOM    134  HE1 PHE A   8       0.377  25.530 -22.804  1.00999.99           H  
ATOM    135  HE2 PHE A   8       2.094  26.920 -19.146  1.00999.99           H  
ATOM    136  HZ  PHE A   8       2.283  25.625 -21.238  1.00999.99           H  
ATOM    137  N   ALA A   9      -3.139  26.899 -17.450  1.00999.99           N  
ATOM    138  CA  ALA A   9      -2.828  26.108 -16.266  1.00999.99           C  
ATOM    139  C   ALA A   9      -3.794  24.952 -16.067  1.00999.99           C  
ATOM    140  O   ALA A   9      -3.372  23.863 -15.671  1.00999.99           O  
ATOM    141  CB  ALA A   9      -2.834  26.993 -15.035  1.00999.99           C  
ATOM    142  H   ALA A   9      -3.315  27.886 -17.317  1.00999.99           H  
ATOM    143  HA  ALA A   9      -1.832  25.690 -16.397  1.00999.99           H  
ATOM    144 1HB  ALA A   9      -2.563  26.403 -14.159  1.00999.99           H  
ATOM    145 2HB  ALA A   9      -2.111  27.799 -15.165  1.00999.99           H  
ATOM    146 3HB  ALA A   9      -3.827  27.416 -14.895  1.00999.99           H  
ATOM    147  N   LEU A  10      -5.080  25.175 -16.339  1.00999.99           N  
ATOM    148  CA  LEU A  10      -6.045  24.097 -16.202  1.00999.99           C  
ATOM    149  C   LEU A  10      -5.683  22.902 -17.101  1.00999.99           C  
ATOM    150  O   LEU A  10      -5.657  21.786 -16.598  1.00999.99           O  
ATOM    151  CB  LEU A  10      -7.479  24.605 -16.435  1.00999.99           C  
ATOM    152  CG  LEU A  10      -8.550  23.506 -16.459  1.00999.99           C  
ATOM    153  CD1 LEU A  10      -8.568  22.788 -15.118  1.00999.99           C  
ATOM    154  CD2 LEU A  10      -9.903  24.125 -16.771  1.00999.99           C  
ATOM    155  H   LEU A  10      -5.397  26.092 -16.630  1.00999.99           H  
ATOM    156  HA  LEU A  10      -6.006  23.748 -15.171  1.00999.99           H  
ATOM    157 1HB  LEU A  10      -7.727  25.254 -15.596  1.00999.99           H  
ATOM    158 2HB  LEU A  10      -7.551  25.207 -17.337  1.00999.99           H  
ATOM    159  HG  LEU A  10      -8.302  22.777 -17.227  1.00999.99           H  
ATOM    160 1HD1 LEU A  10      -9.319  21.999 -15.137  1.00999.99           H  
ATOM    161 2HD1 LEU A  10      -7.588  22.350 -14.927  1.00999.99           H  
ATOM    162 3HD1 LEU A  10      -8.808  23.498 -14.328  1.00999.99           H  
ATOM    163 1HD2 LEU A  10     -10.663  23.344 -16.795  1.00999.99           H  
ATOM    164 2HD2 LEU A  10     -10.155  24.855 -16.001  1.00999.99           H  
ATOM    165 3HD2 LEU A  10      -9.860  24.622 -17.740  1.00999.99           H  
ATOM    166  N   PRO A  11      -5.387  23.101 -18.400  1.00999.99           N  
ATOM    167  CA  PRO A  11      -4.916  22.069 -19.315  1.00999.99           C  
ATOM    168  C   PRO A  11      -3.625  21.422 -18.865  1.00999.99           C  
ATOM    169  O   PRO A  11      -3.424  20.242 -19.129  1.00999.99           O  
ATOM    170  CB  PRO A  11      -4.763  22.812 -20.629  1.00999.99           C  
ATOM    171  CG  PRO A  11      -5.885  23.777 -20.606  1.00999.99           C  
ATOM    172  CD  PRO A  11      -6.119  24.117 -19.160  1.00999.99           C  
ATOM    173  HA  PRO A  11      -5.697  21.309 -19.415  1.00999.99           H  
ATOM    174 1HB  PRO A  11      -3.779  23.301 -20.675  1.00999.99           H  
ATOM    175 2HB  PRO A  11      -4.818  22.107 -21.471  1.00999.99           H  
ATOM    176 1HG  PRO A  11      -5.621  24.650 -21.217  1.00999.99           H  
ATOM    177 2HG  PRO A  11      -6.772  23.327 -21.075  1.00999.99           H  
ATOM    178 1HD  PRO A  11      -5.738  25.112 -18.910  1.00999.99           H  
ATOM    179 2HD  PRO A  11      -7.195  24.026 -18.974  1.00999.99           H  
ATOM    180  N   LEU A  12      -2.764  22.151 -18.156  1.00999.99           N  
ATOM    181  CA  LEU A  12      -1.563  21.504 -17.642  1.00999.99           C  
ATOM    182  C   LEU A  12      -1.963  20.435 -16.624  1.00999.99           C  
ATOM    183  O   LEU A  12      -1.422  19.329 -16.630  1.00999.99           O  
ATOM    184  CB  LEU A  12      -0.621  22.512 -16.974  1.00999.99           C  
ATOM    185  CG  LEU A  12       0.044  23.542 -17.890  1.00999.99           C  
ATOM    186  CD1 LEU A  12       0.822  24.523 -17.026  1.00999.99           C  
ATOM    187  CD2 LEU A  12       0.951  22.833 -18.882  1.00999.99           C  
ATOM    188  H   LEU A  12      -2.929  23.141 -17.998  1.00999.99           H  
ATOM    189  HA  LEU A  12      -1.039  21.022 -18.468  1.00999.99           H  
ATOM    190 1HB  LEU A  12      -1.174  23.059 -16.215  1.00999.99           H  
ATOM    191 2HB  LEU A  12       0.175  21.958 -16.479  1.00999.99           H  
ATOM    192  HG  LEU A  12      -0.719  24.099 -18.434  1.00999.99           H  
ATOM    193 1HD1 LEU A  12       1.299  25.271 -17.653  1.00999.99           H  
ATOM    194 2HD1 LEU A  12       0.147  25.015 -16.328  1.00999.99           H  
ATOM    195 3HD1 LEU A  12       1.586  23.983 -16.467  1.00999.99           H  
ATOM    196 1HD2 LEU A  12       1.425  23.567 -19.533  1.00999.99           H  
ATOM    197 2HD2 LEU A  12       1.718  22.278 -18.342  1.00999.99           H  
ATOM    198 3HD2 LEU A  12       0.361  22.142 -19.485  1.00999.99           H  
ATOM    199  N   THR A  13      -2.951  20.767 -15.785  1.00999.99           N  
ATOM    200  CA  THR A  13      -3.488  19.831 -14.801  1.00999.99           C  
ATOM    201  C   THR A  13      -4.240  18.693 -15.470  1.00999.99           C  
ATOM    202  O   THR A  13      -4.063  17.527 -15.105  1.00999.99           O  
ATOM    203  CB  THR A  13      -4.432  20.541 -13.806  1.00999.99           C  
ATOM    204  OG1 THR A  13      -3.706  21.540 -13.077  1.00999.99           O  
ATOM    205  CG2 THR A  13      -5.043  19.537 -12.843  1.00999.99           C  
ATOM    206  H   THR A  13      -3.327  21.710 -15.820  1.00999.99           H  
ATOM    207  HA  THR A  13      -2.656  19.405 -14.240  1.00999.99           H  
ATOM    208  HB  THR A  13      -5.235  21.029 -14.353  1.00999.99           H  
ATOM    209  HG1 THR A  13      -3.410  22.224 -13.683  1.00999.99           H  
ATOM    210 1HG2 THR A  13      -5.708  20.053 -12.151  1.00999.99           H  
ATOM    211 2HG2 THR A  13      -5.607  18.792 -13.402  1.00999.99           H  
ATOM    212 3HG2 THR A  13      -4.248  19.047 -12.287  1.00999.99           H  
ATOM    213  N   LEU A  14      -5.069  19.038 -16.455  1.00999.99           N  
ATOM    214  CA  LEU A  14      -5.881  18.067 -17.165  1.00999.99           C  
ATOM    215  C   LEU A  14      -4.983  17.071 -17.893  1.00999.99           C  
ATOM    216  O   LEU A  14      -5.276  15.875 -17.925  1.00999.99           O  
ATOM    217  CB  LEU A  14      -6.789  18.779 -18.187  1.00999.99           C  
ATOM    218  CG  LEU A  14      -7.895  19.708 -17.634  1.00999.99           C  
ATOM    219  CD1 LEU A  14      -8.561  20.425 -18.801  1.00999.99           C  
ATOM    220  CD2 LEU A  14      -8.909  18.925 -16.829  1.00999.99           C  
ATOM    221  H   LEU A  14      -5.161  20.014 -16.699  1.00999.99           H  
ATOM    222  HA  LEU A  14      -6.493  17.530 -16.446  1.00999.99           H  
ATOM    223 1HB  LEU A  14      -6.158  19.374 -18.841  1.00999.99           H  
ATOM    224 2HB  LEU A  14      -7.278  18.021 -18.797  1.00999.99           H  
ATOM    225  HG  LEU A  14      -7.452  20.457 -16.989  1.00999.99           H  
ATOM    226 1HD1 LEU A  14      -9.330  21.099 -18.423  1.00999.99           H  
ATOM    227 2HD1 LEU A  14      -7.818  21.000 -19.352  1.00999.99           H  
ATOM    228 3HD1 LEU A  14      -9.017  19.692 -19.465  1.00999.99           H  
ATOM    229 1HD2 LEU A  14      -9.674  19.604 -16.449  1.00999.99           H  
ATOM    230 2HD2 LEU A  14      -9.377  18.173 -17.462  1.00999.99           H  
ATOM    231 3HD2 LEU A  14      -8.410  18.440 -15.991  1.00999.99           H  
ATOM    232  N   LEU A  15      -3.882  17.578 -18.452  1.00999.99           N  
ATOM    233  CA  LEU A  15      -2.887  16.780 -19.149  1.00999.99           C  
ATOM    234  C   LEU A  15      -2.178  15.820 -18.231  1.00999.99           C  
ATOM    235  O   LEU A  15      -2.082  14.638 -18.543  1.00999.99           O  
ATOM    236  CB  LEU A  15      -1.841  17.675 -19.808  1.00999.99           C  
ATOM    237  CG  LEU A  15      -0.697  16.929 -20.501  1.00999.99           C  
ATOM    238  CD1 LEU A  15      -1.264  16.051 -21.608  1.00999.99           C  
ATOM    239  CD2 LEU A  15       0.294  17.941 -21.052  1.00999.99           C  
ATOM    240  H   LEU A  15      -3.728  18.573 -18.411  1.00999.99           H  
ATOM    241  HA  LEU A  15      -3.394  16.204 -19.922  1.00999.99           H  
ATOM    242 1HB  LEU A  15      -2.335  18.297 -20.552  1.00999.99           H  
ATOM    243 2HB  LEU A  15      -1.407  18.326 -19.049  1.00999.99           H  
ATOM    244  HG  LEU A  15      -0.193  16.283 -19.782  1.00999.99           H  
ATOM    245 1HD1 LEU A  15      -0.452  15.513 -22.097  1.00999.99           H  
ATOM    246 2HD1 LEU A  15      -1.968  15.335 -21.182  1.00999.99           H  
ATOM    247 3HD1 LEU A  15      -1.778  16.674 -22.339  1.00999.99           H  
ATOM    248 1HD2 LEU A  15       1.115  17.416 -21.542  1.00999.99           H  
ATOM    249 2HD2 LEU A  15      -0.207  18.585 -21.774  1.00999.99           H  
ATOM    250 3HD2 LEU A  15       0.687  18.547 -20.236  1.00999.99           H  
ATOM    251  N   LEU A  16      -1.673  16.317 -17.104  1.00999.99           N  
ATOM    252  CA  LEU A  16      -0.964  15.458 -16.170  1.00999.99           C  
ATOM    253  C   LEU A  16      -1.866  14.344 -15.659  1.00999.99           C  
ATOM    254  O   LEU A  16      -1.413  13.210 -15.505  1.00999.99           O  
ATOM    255  CB  LEU A  16      -0.412  16.294 -15.022  1.00999.99           C  
ATOM    256  CG  LEU A  16       0.740  17.226 -15.419  1.00999.99           C  
ATOM    257  CD1 LEU A  16       1.082  18.149 -14.260  1.00999.99           C  
ATOM    258  CD2 LEU A  16       1.941  16.383 -15.816  1.00999.99           C  
ATOM    259  H   LEU A  16      -1.766  17.305 -16.896  1.00999.99           H  
ATOM    260  HA  LEU A  16      -0.124  15.003 -16.692  1.00999.99           H  
ATOM    261 1HB  LEU A  16      -1.213  16.902 -14.604  1.00999.99           H  
ATOM    262 2HB  LEU A  16      -0.043  15.620 -14.251  1.00999.99           H  
ATOM    263  HG  LEU A  16       0.439  17.841 -16.265  1.00999.99           H  
ATOM    264 1HD1 LEU A  16       1.897  18.812 -14.551  1.00999.99           H  
ATOM    265 2HD1 LEU A  16       0.207  18.743 -13.998  1.00999.99           H  
ATOM    266 3HD1 LEU A  16       1.389  17.554 -13.401  1.00999.99           H  
ATOM    267 1HD2 LEU A  16       2.764  17.036 -16.109  1.00999.99           H  
ATOM    268 2HD2 LEU A  16       2.250  15.767 -14.971  1.00999.99           H  
ATOM    269 3HD2 LEU A  16       1.673  15.739 -16.655  1.00999.99           H  
ATOM    270  N   LEU A  17      -3.140  14.654 -15.432  1.00999.99           N  
ATOM    271  CA  LEU A  17      -4.110  13.633 -15.068  1.00999.99           C  
ATOM    272  C   LEU A  17      -4.450  12.695 -16.221  1.00999.99           C  
ATOM    273  O   LEU A  17      -4.679  11.511 -15.990  1.00999.99           O  
ATOM    274  CB  LEU A  17      -5.353  14.283 -14.505  1.00999.99           C  
ATOM    275  CG  LEU A  17      -5.180  14.821 -13.100  1.00999.99           C  
ATOM    276  CD1 LEU A  17      -6.389  15.653 -12.692  1.00999.99           C  
ATOM    277  CD2 LEU A  17      -5.028  13.594 -12.209  1.00999.99           C  
ATOM    278  H   LEU A  17      -3.452  15.613 -15.520  1.00999.99           H  
ATOM    279  HA  LEU A  17      -3.673  13.033 -14.272  1.00999.99           H  
ATOM    280 1HB  LEU A  17      -5.615  15.122 -15.145  1.00999.99           H  
ATOM    281 2HB  LEU A  17      -6.171  13.563 -14.502  1.00999.99           H  
ATOM    282  HG  LEU A  17      -4.291  15.448 -13.038  1.00999.99           H  
ATOM    283 1HD1 LEU A  17      -6.260  16.012 -11.673  1.00999.99           H  
ATOM    284 2HD1 LEU A  17      -6.486  16.505 -13.365  1.00999.99           H  
ATOM    285 3HD1 LEU A  17      -7.287  15.043 -12.749  1.00999.99           H  
ATOM    286 1HD2 LEU A  17      -4.893  13.887 -11.179  1.00999.99           H  
ATOM    287 2HD2 LEU A  17      -5.921  12.975 -12.290  1.00999.99           H  
ATOM    288 3HD2 LEU A  17      -4.160  13.020 -12.532  1.00999.99           H  
ATOM    289  N   THR A  18      -4.449  13.199 -17.457  1.00999.99           N  
ATOM    290  CA  THR A  18      -4.665  12.345 -18.622  1.00999.99           C  
ATOM    291  C   THR A  18      -3.542  11.317 -18.705  1.00999.99           C  
ATOM    292  O   THR A  18      -3.789  10.126 -18.918  1.00999.99           O  
ATOM    293  CB  THR A  18      -4.719  13.169 -19.925  1.00999.99           C  
ATOM    294  OG1 THR A  18      -5.820  14.085 -19.869  1.00999.99           O  
ATOM    295  CG2 THR A  18      -4.877  12.255 -21.127  1.00999.99           C  
ATOM    296  H   THR A  18      -4.308  14.189 -17.604  1.00999.99           H  
ATOM    297  HA  THR A  18      -5.610  11.814 -18.503  1.00999.99           H  
ATOM    298  HB  THR A  18      -3.797  13.736 -20.034  1.00999.99           H  
ATOM    299  HG1 THR A  18      -5.699  14.685 -19.125  1.00999.99           H  
ATOM    300 1HG2 THR A  18      -4.910  12.854 -22.037  1.00999.99           H  
ATOM    301 2HG2 THR A  18      -4.033  11.568 -21.174  1.00999.99           H  
ATOM    302 3HG2 THR A  18      -5.802  11.688 -21.033  1.00999.99           H  
ATOM    303  N   VAL A  19      -2.313  11.797 -18.505  1.00999.99           N  
ATOM    304  CA  VAL A  19      -1.118  10.970 -18.485  1.00999.99           C  
ATOM    305  C   VAL A  19      -1.182   9.984 -17.337  1.00999.99           C  
ATOM    306  O   VAL A  19      -0.842   8.814 -17.506  1.00999.99           O  
ATOM    307  CB  VAL A  19       0.146  11.841 -18.367  1.00999.99           C  
ATOM    308  CG1 VAL A  19       1.362  10.960 -18.131  1.00999.99           C  
ATOM    309  CG2 VAL A  19       0.322  12.653 -19.643  1.00999.99           C  
ATOM    310  H   VAL A  19      -2.203  12.790 -18.363  1.00999.99           H  
ATOM    311  HA  VAL A  19      -1.063  10.415 -19.422  1.00999.99           H  
ATOM    312  HB  VAL A  19       0.045  12.511 -17.514  1.00999.99           H  
ATOM    313 1HG1 VAL A  19       2.251  11.585 -18.041  1.00999.99           H  
ATOM    314 2HG1 VAL A  19       1.226  10.390 -17.212  1.00999.99           H  
ATOM    315 3HG1 VAL A  19       1.484  10.276 -18.970  1.00999.99           H  
ATOM    316 1HG2 VAL A  19       1.213  13.275 -19.559  1.00999.99           H  
ATOM    317 2HG2 VAL A  19       0.432  11.976 -20.490  1.00999.99           H  
ATOM    318 3HG2 VAL A  19      -0.547  13.287 -19.801  1.00999.99           H  
ATOM    319  N   THR A  20      -1.622  10.464 -16.173  1.00999.99           N  
ATOM    320  CA  THR A  20      -1.783   9.632 -14.995  1.00999.99           C  
ATOM    321  C   THR A  20      -2.734   8.483 -15.259  1.00999.99           C  
ATOM    322  O   THR A  20      -2.420   7.344 -14.934  1.00999.99           O  
ATOM    323  CB  THR A  20      -2.308  10.451 -13.805  1.00999.99           C  
ATOM    324  OG1 THR A  20      -1.357  11.467 -13.459  1.00999.99           O  
ATOM    325  CG2 THR A  20      -2.558   9.549 -12.615  1.00999.99           C  
ATOM    326  H   THR A  20      -1.844  11.445 -16.091  1.00999.99           H  
ATOM    327  HA  THR A  20      -0.813   9.217 -14.727  1.00999.99           H  
ATOM    328  HB  THR A  20      -3.244  10.927 -14.082  1.00999.99           H  
ATOM    329  HG1 THR A  20      -1.245  12.066 -14.205  1.00999.99           H  
ATOM    330 1HG2 THR A  20      -2.939  10.148 -11.792  1.00999.99           H  
ATOM    331 2HG2 THR A  20      -3.291   8.788 -12.881  1.00999.99           H  
ATOM    332 3HG2 THR A  20      -1.627   9.067 -12.318  1.00999.99           H  
ATOM    333  N   CYS A  21      -3.882   8.773 -15.866  1.00999.99           N  
ATOM    334  CA  CYS A  21      -4.869   7.745 -16.167  1.00999.99           C  
ATOM    335  C   CYS A  21      -4.287   6.697 -17.103  1.00999.99           C  
ATOM    336  O   CYS A  21      -4.476   5.496 -16.897  1.00999.99           O  
ATOM    337  CB  CYS A  21      -6.103   8.361 -16.832  1.00999.99           C  
ATOM    338  SG  CYS A  21      -7.100   9.411 -15.753  1.00999.99           S  
ATOM    339  H   CYS A  21      -4.090   9.733 -16.102  1.00999.99           H  
ATOM    340  HA  CYS A  21      -5.168   7.263 -15.237  1.00999.99           H  
ATOM    341 1HB  CYS A  21      -5.794   8.960 -17.689  1.00999.99           H  
ATOM    342 2HB  CYS A  21      -6.745   7.564 -17.206  1.00999.99           H  
ATOM    343  HG  CYS A  21      -8.076   9.628 -16.630  1.00999.99           H  
ATOM    344  N   SER A  22      -3.571   7.164 -18.129  1.00999.99           N  
ATOM    345  CA  SER A  22      -2.934   6.295 -19.110  1.00999.99           C  
ATOM    346  C   SER A  22      -1.838   5.408 -18.518  1.00999.99           C  
ATOM    347  O   SER A  22      -1.800   4.206 -18.787  1.00999.99           O  
ATOM    348  CB  SER A  22      -2.350   7.134 -20.229  1.00999.99           C  
ATOM    349  OG  SER A  22      -1.721   6.326 -21.188  1.00999.99           O  
ATOM    350  H   SER A  22      -3.476   8.166 -18.250  1.00999.99           H  
ATOM    351  HA  SER A  22      -3.702   5.644 -19.531  1.00999.99           H  
ATOM    352 1HB  SER A  22      -3.144   7.712 -20.701  1.00999.99           H  
ATOM    353 2HB  SER A  22      -1.632   7.842 -19.817  1.00999.99           H  
ATOM    354  HG  SER A  22      -1.029   5.852 -20.721  1.00999.99           H  
ATOM    355  N   SER A  23      -0.935   5.998 -17.730  1.00999.99           N  
ATOM    356  CA  SER A  23       0.169   5.235 -17.153  1.00999.99           C  
ATOM    357  C   SER A  23      -0.261   4.390 -15.963  1.00999.99           C  
ATOM    358  O   SER A  23       0.380   3.384 -15.655  1.00999.99           O  
ATOM    359  CB  SER A  23       1.292   6.161 -16.711  1.00999.99           C  
ATOM    360  OG  SER A  23       0.919   6.928 -15.599  1.00999.99           O  
ATOM    361  H   SER A  23      -1.002   6.986 -17.541  1.00999.99           H  
ATOM    362  HA  SER A  23       0.556   4.564 -17.921  1.00999.99           H  
ATOM    363 1HB  SER A  23       2.175   5.570 -16.469  1.00999.99           H  
ATOM    364 2HB  SER A  23       1.559   6.821 -17.535  1.00999.99           H  
ATOM    365  HG  SER A  23       0.171   7.460 -15.888  1.00999.99           H  
ATOM    366  N   ALA A  24      -1.343   4.786 -15.296  1.00999.99           N  
ATOM    367  CA  ALA A  24      -1.831   4.018 -14.166  1.00999.99           C  
ATOM    368  C   ALA A  24      -3.033   3.167 -14.556  1.00999.99           C  
ATOM    369  O   ALA A  24      -2.875   2.173 -15.269  1.00999.99           O  
ATOM    370  CB  ALA A  24      -2.183   4.943 -13.022  1.00999.99           C  
ATOM    371  H   ALA A  24      -1.828   5.630 -15.553  1.00999.99           H  
ATOM    372  HA  ALA A  24      -1.040   3.348 -13.839  1.00999.99           H  
ATOM    373 1HB  ALA A  24      -2.515   4.350 -12.175  1.00999.99           H  
ATOM    374 2HB  ALA A  24      -1.310   5.520 -12.734  1.00999.99           H  
ATOM    375 3HB  ALA A  24      -2.969   5.632 -13.319  1.00999.99           H  
ATOM    376  N   HIS A  25      -4.232   3.574 -14.127  1.00400.00           N  
ATOM    377  CA  HIS A  25      -5.450   2.803 -14.354  1.00400.00           C  
ATOM    378  C   HIS A  25      -6.700   3.608 -14.017  1.00400.00           C  
ATOM    379  O   HIS A  25      -7.792   3.041 -13.946  1.00400.00           O  
ATOM    380  CB  HIS A  25      -5.553   1.653 -13.357  1.00600.00           C  
ATOM    381  CG  HIS A  25      -4.456   0.665 -13.321  1.00600.00           C  
ATOM    382  ND1 HIS A  25      -4.216  -0.241 -14.333  1.00600.00           N  
ATOM    383  CD2 HIS A  25      -3.526   0.443 -12.374  1.00600.00           C  
ATOM    384  CE1 HIS A  25      -3.168  -0.977 -14.005  1.00600.00           C  
ATOM    385  NE2 HIS A  25      -2.731  -0.576 -12.822  1.00600.00           N  
ATOM    386  H   HIS A  25      -4.299   4.410 -13.578  1.00720.00           H  
ATOM    387  HA  HIS A  25      -5.514   2.426 -15.375  1.00480.00           H  
ATOM    388 1HB  HIS A  25      -5.628   2.083 -12.360  1.00720.00           H  
ATOM    389 2HB  HIS A  25      -6.477   1.110 -13.548  1.00720.00           H  
ATOM    390  HD1 HIS A  25      -4.541  -0.148 -15.274  1.00720.00           H  
ATOM    391  HD2 HIS A  25      -3.327   0.911 -11.409  1.00720.00           H  
ATOM    392  HE1 HIS A  25      -2.806  -1.757 -14.675  1.00720.00           H  
ATOM    393  N   HIS A  26      -6.549   4.903 -13.754  1.00400.00           N  
ATOM    394  CA  HIS A  26      -7.692   5.720 -13.388  1.00400.00           C  
ATOM    395  C   HIS A  26      -8.711   5.847 -14.498  1.00400.00           C  
ATOM    396  O   HIS A  26      -8.362   5.858 -15.683  1.00400.00           O  
ATOM    397  CB  HIS A  26      -7.282   7.103 -12.865  1.00600.00           C  
ATOM    398  CG  HIS A  26      -8.455   7.924 -12.390  1.00600.00           C  
ATOM    399  ND1 HIS A  26      -9.180   8.749 -13.230  1.00600.00           N  
ATOM    400  CD2 HIS A  26      -9.051   8.008 -11.179  1.00600.00           C  
ATOM    401  CE1 HIS A  26     -10.147   9.328 -12.539  1.00600.00           C  
ATOM    402  NE2 HIS A  26     -10.097   8.884 -11.300  1.00600.00           N  
ATOM    403  H   HIS A  26      -5.649   5.348 -13.833  1.00480.00           H  
ATOM    404  HA  HIS A  26      -8.204   5.222 -12.564  1.00480.00           H  
ATOM    405 1HB  HIS A  26      -6.586   6.989 -12.033  1.00720.00           H  
ATOM    406 2HB  HIS A  26      -6.768   7.655 -13.648  1.00720.00           H  
ATOM    407  HD1 HIS A  26      -9.314   8.556 -14.206  1.00720.00           H  
ATOM    408  HD2 HIS A  26      -8.853   7.538 -10.220  1.00720.00           H  
ATOM    409  HE1 HIS A  26     -10.832  10.026 -13.019  1.00720.00           H  
ATOM    410  N   ASP A  27      -9.974   5.891 -14.083  1.00400.00           N  
ATOM    411  CA  ASP A  27     -11.147   6.093 -14.919  1.00400.00           C  
ATOM    412  C   ASP A  27     -10.876   7.060 -16.057  1.00400.00           C  
ATOM    413  O   ASP A  27     -10.099   8.006 -15.902  1.00400.00           O  
ATOM    414  CB  ASP A  27     -12.300   6.621 -14.052  1.00600.00           C  
ATOM    415  CG  ASP A  27     -13.639   6.714 -14.758  1.00600.00           C  
ATOM    416  OD1 ASP A  27     -14.356   5.738 -14.741  1.00600.00           O  
ATOM    417  OD2 ASP A  27     -13.937   7.755 -15.300  1.00600.00           O  
ATOM    418  H   ASP A  27     -10.131   5.837 -13.082  1.00480.00           H  
ATOM    419  HA  ASP A  27     -11.422   5.122 -15.355  1.00480.00           H  
ATOM    420 1HB  ASP A  27     -12.417   5.972 -13.183  1.00720.00           H  
ATOM    421 2HB  ASP A  27     -12.043   7.611 -13.679  1.00720.00           H  
ATOM    422  N   PHE A  28     -11.546   6.862 -17.185  1.00400.00           N  
ATOM    423  CA  PHE A  28     -11.387   7.722 -18.356  1.00375.99           C  
ATOM    424  C   PHE A  28     -11.579   9.218 -18.061  1.00185.75           C  
ATOM    425  O   PHE A  28     -11.047  10.059 -18.790  1.00249.72           O  
ATOM    426  CB  PHE A  28     -12.379   7.311 -19.446  1.00563.99           C  
ATOM    427  CG  PHE A  28     -13.791   7.743 -19.164  1.00563.99           C  
ATOM    428  CD1 PHE A  28     -14.262   8.961 -19.634  1.00563.99           C  
ATOM    429  CD2 PHE A  28     -14.645   6.944 -18.421  1.00563.99           C  
ATOM    430  CE1 PHE A  28     -15.554   9.371 -19.367  1.00563.99           C  
ATOM    431  CE2 PHE A  28     -15.938   7.353 -18.152  1.00563.99           C  
ATOM    432  CZ  PHE A  28     -16.392   8.567 -18.625  1.00563.99           C  
ATOM    433  H   PHE A  28     -12.180   6.075 -17.243  1.00480.00           H  
ATOM    434  HA  PHE A  28     -10.374   7.583 -18.738  1.00451.19           H  
ATOM    435 1HB  PHE A  28     -12.073   7.741 -20.399  1.00676.78           H  
ATOM    436 2HB  PHE A  28     -12.369   6.227 -19.558  1.00676.78           H  
ATOM    437  HD1 PHE A  28     -13.598   9.599 -20.219  1.00676.78           H  
ATOM    438  HD2 PHE A  28     -14.287   5.986 -18.043  1.00676.78           H  
ATOM    439  HE1 PHE A  28     -15.910  10.331 -19.742  1.00676.78           H  
ATOM    440  HE2 PHE A  28     -16.600   6.718 -17.565  1.00676.78           H  
ATOM    441  HZ  PHE A  28     -17.410   8.889 -18.412  1.00676.78           H  
ATOM    442  N   SER A  29     -12.326   9.557 -17.004  1.00 77.06           N  
ATOM    443  CA  SER A  29     -12.516  10.949 -16.653  1.00 14.53           C  
ATOM    444  C   SER A  29     -11.252  11.501 -15.997  1.00 24.70           C  
ATOM    445  O   SER A  29     -10.471  10.767 -15.401  1.00 84.01           O  
ATOM    446  CB  SER A  29     -13.714  11.082 -15.745  1.00 21.79           C  
ATOM    447  OG  SER A  29     -13.490  10.429 -14.527  1.00 21.79           O  
ATOM    448  H   SER A  29     -12.772   8.847 -16.431  1.00 92.47           H  
ATOM    449  HA  SER A  29     -12.705  11.515 -17.566  1.00 17.44           H  
ATOM    450 1HB  SER A  29     -13.922  12.135 -15.570  1.00 26.15           H  
ATOM    451 2HB  SER A  29     -14.587  10.652 -16.233  1.00 26.15           H  
ATOM    452  HG  SER A  29     -13.512   9.485 -14.735  1.00 26.15           H  
ATOM    453  N   ILE A  30     -11.051  12.801 -16.103  1.00  7.13           N  
ATOM    454  CA  ILE A  30      -9.836  13.417 -15.586  1.00  5.28           C  
ATOM    455  C   ILE A  30      -9.868  13.668 -14.075  1.00  3.60           C  
ATOM    456  O   ILE A  30      -8.947  13.288 -13.349  1.00  4.95           O  
ATOM    457  CB  ILE A  30      -9.571  14.716 -16.352  1.00  7.92           C  
ATOM    458  CG1 ILE A  30      -9.275  14.385 -17.817  1.00  7.92           C  
ATOM    459  CG2 ILE A  30      -8.399  15.432 -15.759  1.00  7.92           C  
ATOM    460  CD1 ILE A  30      -9.247  15.590 -18.723  1.00  7.92           C  
ATOM    461  H   ILE A  30     -11.733  13.373 -16.580  1.00  8.56           H  
ATOM    462  HA  ILE A  30      -9.006  12.738 -15.790  1.00  6.34           H  
ATOM    463  HB  ILE A  30     -10.453  15.355 -16.318  1.00  9.50           H  
ATOM    464 1HG1 ILE A  30      -8.308  13.885 -17.879  1.00  9.50           H  
ATOM    465 2HG1 ILE A  30     -10.038  13.698 -18.186  1.00  9.50           H  
ATOM    466 1HG2 ILE A  30      -8.213  16.338 -16.321  1.00  9.50           H  
ATOM    467 2HG2 ILE A  30      -8.594  15.675 -14.718  1.00  9.50           H  
ATOM    468 3HG2 ILE A  30      -7.539  14.779 -15.832  1.00  9.50           H  
ATOM    469 1HD1 ILE A  30      -9.032  15.273 -19.744  1.00  9.50           H  
ATOM    470 2HD1 ILE A  30     -10.215  16.091 -18.695  1.00  9.50           H  
ATOM    471 3HD1 ILE A  30      -8.473  16.274 -18.386  1.00  9.50           H  
ATOM    472  N   VAL A  31     -10.929  14.321 -13.627  1.00  3.25           N  
ATOM    473  CA  VAL A  31     -11.098  14.661 -12.212  1.00  1.98           C  
ATOM    474  C   VAL A  31     -12.181  13.838 -11.441  1.00  7.28           C  
ATOM    475  O   VAL A  31     -11.797  12.717 -11.105  1.00 33.22           O  
ATOM    476  CB  VAL A  31     -11.404  16.162 -12.062  1.00  2.97           C  
ATOM    477  CG1 VAL A  31     -11.600  16.483 -10.599  1.00  2.97           C  
ATOM    478  CG2 VAL A  31     -10.269  16.986 -12.643  1.00  2.97           C  
ATOM    479  H   VAL A  31     -11.607  14.608 -14.308  1.00  3.90           H  
ATOM    480  HA  VAL A  31     -10.141  14.493 -11.725  1.00  2.38           H  
ATOM    481  HB  VAL A  31     -12.328  16.405 -12.584  1.00  3.56           H  
ATOM    482 1HG1 VAL A  31     -11.814  17.544 -10.489  1.00  3.56           H  
ATOM    483 2HG1 VAL A  31     -12.427  15.899 -10.196  1.00  3.56           H  
ATOM    484 3HG1 VAL A  31     -10.688  16.245 -10.056  1.00  3.56           H  
ATOM    485 1HG2 VAL A  31     -10.496  18.046 -12.529  1.00  3.56           H  
ATOM    486 2HG2 VAL A  31      -9.342  16.755 -12.116  1.00  3.56           H  
ATOM    487 3HG2 VAL A  31     -10.155  16.754 -13.700  1.00  3.56           H  
ATOM    488  N   GLY A  32     -13.472  13.963 -11.843  1.00 11.34           N  
ATOM    489  CA  GLY A  32     -13.894  14.146 -13.232  1.00  5.38           C  
ATOM    490  C   GLY A  32     -15.237  14.832 -13.362  1.00  2.11           C  
ATOM    491  O   GLY A  32     -16.274  14.309 -12.955  1.00  2.71           O  
ATOM    492  H   GLY A  32     -13.970  14.627 -11.269  1.00 13.61           H  
ATOM    493 1HA  GLY A  32     -13.209  14.780 -13.752  1.00  6.46           H  
ATOM    494 2HA  GLY A  32     -13.913  13.185 -13.740  1.00  6.46           H  
ATOM    495  N   TYR A  33     -15.189  16.008 -13.971  1.00  1.81           N  
ATOM    496  CA  TYR A  33     -16.352  16.830 -14.260  1.00  1.07           C  
ATOM    497  C   TYR A  33     -15.942  17.928 -15.227  1.00  1.25           C  
ATOM    498  O   TYR A  33     -14.750  18.187 -15.402  1.00  1.70           O  
ATOM    499  CB  TYR A  33     -16.940  17.421 -12.979  1.00  1.60           C  
ATOM    500  CG  TYR A  33     -15.975  18.255 -12.176  1.00  1.60           C  
ATOM    501  CD1 TYR A  33     -15.831  19.606 -12.439  1.00  1.60           C  
ATOM    502  CD2 TYR A  33     -15.240  17.668 -11.164  1.00  1.60           C  
ATOM    503  CE1 TYR A  33     -14.941  20.364 -11.707  1.00  1.60           C  
ATOM    504  CE2 TYR A  33     -14.365  18.426 -10.425  1.00  1.60           C  
ATOM    505  CZ  TYR A  33     -14.205  19.764 -10.697  1.00  1.60           C  
ATOM    506  OH  TYR A  33     -13.307  20.494  -9.963  1.00  1.60           O  
ATOM    507  H   TYR A  33     -14.286  16.353 -14.262  1.00  2.17           H  
ATOM    508  HA  TYR A  33     -17.109  16.216 -14.748  1.00  1.28           H  
ATOM    509 1HB  TYR A  33     -17.802  18.041 -13.227  1.00  1.93           H  
ATOM    510 2HB  TYR A  33     -17.290  16.612 -12.341  1.00  1.93           H  
ATOM    511  HD1 TYR A  33     -16.414  20.066 -13.229  1.00  1.93           H  
ATOM    512  HD2 TYR A  33     -15.356  16.608 -10.950  1.00  1.93           H  
ATOM    513  HE1 TYR A  33     -14.819  21.426 -11.921  1.00  1.93           H  
ATOM    514  HE2 TYR A  33     -13.788  17.966  -9.625  1.00  1.93           H  
ATOM    515  HH  TYR A  33     -13.342  21.424 -10.216  1.00  1.93           H  
ATOM    516  N   ALA A  34     -16.914  18.568 -15.861  1.00  1.67           N  
ATOM    517  CA  ALA A  34     -16.596  19.654 -16.777  1.00  2.03           C  
ATOM    518  C   ALA A  34     -16.559  20.954 -16.011  1.00  1.51           C  
ATOM    519  O   ALA A  34     -17.313  21.133 -15.064  1.00  1.39           O  
ATOM    520  CB  ALA A  34     -17.617  19.737 -17.902  1.00  3.04           C  
ATOM    521  H   ALA A  34     -17.886  18.327 -15.693  1.00  2.00           H  
ATOM    522  HA  ALA A  34     -15.609  19.476 -17.198  1.00  2.44           H  
ATOM    523 1HB  ALA A  34     -17.350  20.550 -18.577  1.00  3.65           H  
ATOM    524 2HB  ALA A  34     -17.623  18.797 -18.454  1.00  3.65           H  
ATOM    525 3HB  ALA A  34     -18.606  19.919 -17.488  1.00  3.65           H  
ATOM    526  N   ALA A  35     -15.731  21.896 -16.449  1.00  1.87           N  
ATOM    527  CA  ALA A  35     -15.668  23.203 -15.790  1.00  1.72           C  
ATOM    528  C   ALA A  35     -17.042  23.874 -15.815  1.00  1.59           C  
ATOM    529  O   ALA A  35     -17.429  24.569 -14.872  1.00  1.85           O  
ATOM    530  CB  ALA A  35     -14.635  24.088 -16.473  1.00  2.58           C  
ATOM    531  H   ALA A  35     -15.127  21.705 -17.235  1.00  2.24           H  
ATOM    532  HA  ALA A  35     -15.382  23.053 -14.750  1.00  2.06           H  
ATOM    533 1HB  ALA A  35     -14.587  25.050 -15.962  1.00  3.10           H  
ATOM    534 2HB  ALA A  35     -13.658  23.605 -16.430  1.00  3.10           H  
ATOM    535 3HB  ALA A  35     -14.917  24.243 -17.512  1.00  3.10           H  
ATOM    536  N   HIS A  36     -17.794  23.611 -16.878  1.00  2.62           N  
ATOM    537  CA  HIS A  36     -19.115  24.165 -17.085  1.00  5.12           C  
ATOM    538  C   HIS A  36     -20.153  23.585 -16.124  1.00  3.18           C  
ATOM    539  O   HIS A  36     -21.198  24.199 -15.902  1.00  3.07           O  
ATOM    540  CB  HIS A  36     -19.543  23.915 -18.524  1.00  7.68           C  
ATOM    541  CG  HIS A  36     -18.710  24.675 -19.505  1.00  7.68           C  
ATOM    542  ND1 HIS A  36     -18.762  26.048 -19.616  1.00  7.68           N  
ATOM    543  CD2 HIS A  36     -17.796  24.257 -20.411  1.00  7.68           C  
ATOM    544  CE1 HIS A  36     -17.917  26.442 -20.554  1.00  7.68           C  
ATOM    545  NE2 HIS A  36     -17.319  25.375 -21.051  1.00  7.68           N  
ATOM    546  H   HIS A  36     -17.416  23.018 -17.603  1.00  3.14           H  
ATOM    547  HA  HIS A  36     -19.079  25.239 -16.927  1.00  6.14           H  
ATOM    548 1HB  HIS A  36     -19.465  22.852 -18.753  1.00  9.22           H  
ATOM    549 2HB  HIS A  36     -20.584  24.206 -18.656  1.00  9.22           H  
ATOM    550  HD2 HIS A  36     -17.493  23.226 -20.599  1.00  9.22           H  
ATOM    551  HE1 HIS A  36     -17.742  27.473 -20.863  1.00  9.22           H  
ATOM    552  HE2 HIS A  36     -16.622  25.375 -21.782  1.00  9.22           H  
ATOM    553  N   ASP A  37     -19.857  22.433 -15.512  1.00  2.82           N  
ATOM    554  CA  ASP A  37     -20.773  21.813 -14.568  1.00  2.92           C  
ATOM    555  C   ASP A  37     -20.886  22.628 -13.284  1.00  2.28           C  
ATOM    556  O   ASP A  37     -21.815  22.425 -12.509  1.00  2.78           O  
ATOM    557  CB  ASP A  37     -20.325  20.382 -14.226  1.00  4.38           C  
ATOM    558  CG  ASP A  37     -20.518  19.392 -15.372  1.00  4.38           C  
ATOM    559  OD1 ASP A  37     -21.365  19.629 -16.204  1.00  4.38           O  
ATOM    560  OD2 ASP A  37     -19.791  18.425 -15.429  1.00  4.38           O  
ATOM    561  H   ASP A  37     -18.977  21.970 -15.683  1.00  3.38           H  
ATOM    562  HA  ASP A  37     -21.755  21.765 -15.029  1.00  3.50           H  
ATOM    563 1HB  ASP A  37     -19.278  20.382 -13.930  1.00  5.26           H  
ATOM    564 2HB  ASP A  37     -20.898  20.025 -13.369  1.00  5.26           H  
ATOM    565  N   LEU A  38     -19.946  23.554 -13.059  1.00  1.83           N  
ATOM    566  CA  LEU A  38     -19.969  24.366 -11.859  1.00  2.11           C  
ATOM    567  C   LEU A  38     -20.525  25.766 -12.112  1.00  2.38           C  
ATOM    568  O   LEU A  38     -20.450  26.628 -11.235  1.00  2.92           O  
ATOM    569  CB  LEU A  38     -18.554  24.483 -11.295  1.00  3.17           C  
ATOM    570  CG  LEU A  38     -17.889  23.164 -10.897  1.00  3.17           C  
ATOM    571  CD1 LEU A  38     -16.486  23.445 -10.394  1.00  3.17           C  
ATOM    572  CD2 LEU A  38     -18.718  22.479  -9.834  1.00  3.17           C  
ATOM    573  H   LEU A  38     -19.191  23.708 -13.720  1.00  2.20           H  
ATOM    574  HA  LEU A  38     -20.603  23.875 -11.123  1.00  2.53           H  
ATOM    575 1HB  LEU A  38     -17.922  24.958 -12.043  1.00  3.80           H  
ATOM    576 2HB  LEU A  38     -18.579  25.121 -10.412  1.00  3.80           H  
ATOM    577  HG  LEU A  38     -17.811  22.515 -11.770  1.00  3.80           H  
ATOM    578 1HD1 LEU A  38     -16.004  22.509 -10.116  1.00  3.80           H  
ATOM    579 2HD1 LEU A  38     -15.907  23.931 -11.179  1.00  3.80           H  
ATOM    580 3HD1 LEU A  38     -16.534  24.097  -9.523  1.00  3.80           H  
ATOM    581 1HD2 LEU A  38     -18.237  21.542  -9.560  1.00  3.80           H  
ATOM    582 2HD2 LEU A  38     -18.794  23.122  -8.956  1.00  3.80           H  
ATOM    583 3HD2 LEU A  38     -19.714  22.279 -10.226  1.00  3.80           H  
ATOM    584  N   THR A  39     -21.092  25.997 -13.300  1.00  2.47           N  
ATOM    585  CA  THR A  39     -21.644  27.313 -13.633  1.00  3.22           C  
ATOM    586  C   THR A  39     -23.111  27.456 -13.230  1.00  2.58           C  
ATOM    587  O   THR A  39     -23.681  28.544 -13.316  1.00  6.06           O  
ATOM    588  CB  THR A  39     -21.508  27.600 -15.140  1.00  4.83           C  
ATOM    589  OG1 THR A  39     -22.242  26.617 -15.887  1.00  4.83           O  
ATOM    590  CG2 THR A  39     -20.040  27.561 -15.543  1.00  4.83           C  
ATOM    591  H   THR A  39     -21.136  25.268 -14.004  1.00  2.96           H  
ATOM    592  HA  THR A  39     -21.074  28.069 -13.093  1.00  3.86           H  
ATOM    593  HB  THR A  39     -21.914  28.587 -15.361  1.00  5.80           H  
ATOM    594  HG1 THR A  39     -21.876  25.745 -15.704  1.00  5.80           H  
ATOM    595 1HG2 THR A  39     -19.944  27.766 -16.610  1.00  5.80           H  
ATOM    596 2HG2 THR A  39     -19.494  28.314 -14.977  1.00  5.80           H  
ATOM    597 3HG2 THR A  39     -19.628  26.578 -15.323  1.00  5.80           H  
ATOM    598  N   CYS A  40     -23.721  26.361 -12.794  1.00  2.58           N  
ATOM    599  CA  CYS A  40     -25.120  26.364 -12.394  1.00  3.73           C  
ATOM    600  C   CYS A  40     -25.417  25.162 -11.524  1.00  3.22           C  
ATOM    601  O   CYS A  40     -25.012  24.050 -11.856  1.00  3.01           O  
ATOM    602  CB  CYS A  40     -26.034  26.346 -13.612  1.00  5.59           C  
ATOM    603  SG  CYS A  40     -27.794  26.455 -13.215  1.00  5.59           S  
ATOM    604  H   CYS A  40     -23.205  25.494 -12.741  1.00  3.10           H  
ATOM    605  HA  CYS A  40     -25.321  27.270 -11.822  1.00  4.48           H  
ATOM    606 1HB  CYS A  40     -25.786  27.185 -14.264  1.00  6.71           H  
ATOM    607 2HB  CYS A  40     -25.871  25.434 -14.180  1.00  6.71           H  
ATOM    608  HG  CYS A  40     -28.223  26.417 -14.474  1.00  6.71           H  
ATOM    609  N   ILE A  41     -26.133  25.380 -10.420  1.00  3.48           N  
ATOM    610  CA  ILE A  41     -26.455  24.297  -9.489  1.00  3.53           C  
ATOM    611  C   ILE A  41     -27.195  23.147 -10.160  1.00  3.32           C  
ATOM    612  O   ILE A  41     -27.044  22.004  -9.745  1.00  3.17           O  
ATOM    613  CB  ILE A  41     -27.287  24.814  -8.297  1.00  5.29           C  
ATOM    614  CG1 ILE A  41     -27.333  23.741  -7.204  1.00  5.29           C  
ATOM    615  CG2 ILE A  41     -28.697  25.193  -8.728  1.00  5.29           C  
ATOM    616  CD1 ILE A  41     -25.982  23.440  -6.602  1.00  5.29           C  
ATOM    617  H   ILE A  41     -26.446  26.320 -10.216  1.00  4.18           H  
ATOM    618  HA  ILE A  41     -25.525  23.903  -9.095  1.00  4.24           H  
ATOM    619  HB  ILE A  41     -26.797  25.691  -7.875  1.00  6.35           H  
ATOM    620 1HG1 ILE A  41     -27.997  24.074  -6.408  1.00  6.35           H  
ATOM    621 2HG1 ILE A  41     -27.736  22.820  -7.626  1.00  6.35           H  
ATOM    622 1HG2 ILE A  41     -29.250  25.563  -7.866  1.00  6.35           H  
ATOM    623 2HG2 ILE A  41     -28.650  25.971  -9.489  1.00  6.35           H  
ATOM    624 3HG2 ILE A  41     -29.208  24.320  -9.130  1.00  6.35           H  
ATOM    625 1HD1 ILE A  41     -26.088  22.674  -5.834  1.00  6.35           H  
ATOM    626 2HD1 ILE A  41     -25.311  23.083  -7.379  1.00  6.35           H  
ATOM    627 3HD1 ILE A  41     -25.574  24.346  -6.156  1.00  6.35           H  
ATOM    628  N   ASP A  42     -27.960  23.438 -11.210  1.00  3.43           N  
ATOM    629  CA  ASP A  42     -28.666  22.408 -11.956  1.00  3.46           C  
ATOM    630  C   ASP A  42     -27.690  21.496 -12.690  1.00  2.93           C  
ATOM    631  O   ASP A  42     -27.976  20.318 -12.904  1.00  3.00           O  
ATOM    632  CB  ASP A  42     -29.635  23.038 -12.953  1.00  5.19           C  
ATOM    633  CG  ASP A  42     -30.841  23.673 -12.278  1.00  5.19           C  
ATOM    634  OD1 ASP A  42     -31.070  23.391 -11.126  1.00  5.19           O  
ATOM    635  OD2 ASP A  42     -31.523  24.433 -12.922  1.00  5.19           O  
ATOM    636  H   ASP A  42     -28.057  24.401 -11.498  1.00  4.12           H  
ATOM    637  HA  ASP A  42     -29.237  21.802 -11.254  1.00  4.15           H  
ATOM    638 1HB  ASP A  42     -29.115  23.802 -13.530  1.00  6.23           H  
ATOM    639 2HB  ASP A  42     -29.984  22.279 -13.656  1.00  6.23           H  
ATOM    640  N   LYS A  43     -26.542  22.050 -13.082  1.00  2.58           N  
ATOM    641  CA  LYS A  43     -25.520  21.303 -13.786  1.00  2.21           C  
ATOM    642  C   LYS A  43     -24.729  20.500 -12.769  1.00  1.97           C  
ATOM    643  O   LYS A  43     -24.279  19.396 -13.059  1.00  2.00           O  
ATOM    644  CB  LYS A  43     -24.603  22.243 -14.559  1.00  3.31           C  
ATOM    645  CG  LYS A  43     -25.266  22.980 -15.714  1.00  3.31           C  
ATOM    646  CD  LYS A  43     -24.272  23.911 -16.392  1.00  3.31           C  
ATOM    647  CE  LYS A  43     -24.932  24.775 -17.457  1.00  3.31           C  
ATOM    648  NZ  LYS A  43     -23.961  25.711 -18.091  1.00  3.31           N  
ATOM    649  H   LYS A  43     -26.350  23.016 -12.867  1.00  3.10           H  
ATOM    650  HA  LYS A  43     -25.996  20.609 -14.480  1.00  2.65           H  
ATOM    651 1HB  LYS A  43     -24.168  22.979 -13.886  1.00  3.98           H  
ATOM    652 2HB  LYS A  43     -23.786  21.665 -14.981  1.00  3.98           H  
ATOM    653 1HG  LYS A  43     -25.638  22.261 -16.445  1.00  3.98           H  
ATOM    654 2HG  LYS A  43     -26.112  23.559 -15.346  1.00  3.98           H  
ATOM    655 1HD  LYS A  43     -23.814  24.559 -15.645  1.00  3.98           H  
ATOM    656 2HD  LYS A  43     -23.486  23.318 -16.857  1.00  3.98           H  
ATOM    657 1HE  LYS A  43     -25.367  24.139 -18.226  1.00  3.98           H  
ATOM    658 2HE  LYS A  43     -25.727  25.359 -16.992  1.00  3.98           H  
ATOM    659 1HZ  LYS A  43     -24.430  26.279 -18.782  1.00  3.98           H  
ATOM    660 2HZ  LYS A  43     -23.554  26.307 -17.377  1.00  3.98           H  
ATOM    661 3HZ  LYS A  43     -23.226  25.181 -18.535  1.00  3.98           H  
ATOM    662  N   ILE A  44     -24.600  21.056 -11.559  1.00  1.95           N  
ATOM    663  CA  ILE A  44     -23.948  20.361 -10.456  1.00  1.74           C  
ATOM    664  C   ILE A  44     -24.797  19.142 -10.096  1.00  1.75           C  
ATOM    665  O   ILE A  44     -24.263  18.062  -9.843  1.00  1.52           O  
ATOM    666  CB  ILE A  44     -23.740  21.281  -9.230  1.00  2.61           C  
ATOM    667  CG1 ILE A  44     -22.736  22.380  -9.578  1.00  2.61           C  
ATOM    668  CG2 ILE A  44     -23.216  20.481  -8.053  1.00  2.61           C  
ATOM    669  CD1 ILE A  44     -22.618  23.480  -8.550  1.00  2.61           C  
ATOM    670  H   ILE A  44     -24.956  21.992 -11.412  1.00  2.34           H  
ATOM    671  HA  ILE A  44     -22.970  20.011 -10.788  1.00  2.09           H  
ATOM    672  HB  ILE A  44     -24.682  21.753  -8.961  1.00  3.13           H  
ATOM    673 1HG1 ILE A  44     -21.757  21.926  -9.714  1.00  3.13           H  
ATOM    674 2HG1 ILE A  44     -23.039  22.837 -10.517  1.00  3.13           H  
ATOM    675 1HG2 ILE A  44     -23.073  21.141  -7.197  1.00  3.13           H  
ATOM    676 2HG2 ILE A  44     -23.924  19.706  -7.799  1.00  3.13           H  
ATOM    677 3HG2 ILE A  44     -22.265  20.025  -8.324  1.00  3.13           H  
ATOM    678 1HD1 ILE A  44     -21.885  24.213  -8.890  1.00  3.13           H  
ATOM    679 2HD1 ILE A  44     -23.579  23.971  -8.419  1.00  3.13           H  
ATOM    680 3HD1 ILE A  44     -22.294  23.058  -7.601  1.00  3.13           H  
ATOM    681  N   ILE A  45     -26.121  19.328 -10.085  1.00  2.10           N  
ATOM    682  CA  ILE A  45     -27.068  18.239  -9.865  1.00  2.25           C  
ATOM    683  C   ILE A  45     -26.943  17.193 -10.964  1.00  2.14           C  
ATOM    684  O   ILE A  45     -26.870  16.000 -10.668  1.00  2.18           O  
ATOM    685  CB  ILE A  45     -28.514  18.761  -9.797  1.00  3.38           C  
ATOM    686  CG1 ILE A  45     -28.707  19.602  -8.534  1.00  3.38           C  
ATOM    687  CG2 ILE A  45     -29.482  17.591  -9.810  1.00  3.38           C  
ATOM    688  CD1 ILE A  45     -29.982  20.410  -8.521  1.00  3.38           C  
ATOM    689  H   ILE A  45     -26.488  20.256 -10.245  1.00  2.52           H  
ATOM    690  HA  ILE A  45     -26.838  17.758  -8.918  1.00  2.70           H  
ATOM    691  HB  ILE A  45     -28.714  19.404 -10.654  1.00  4.05           H  
ATOM    692 1HG1 ILE A  45     -28.721  18.936  -7.673  1.00  4.05           H  
ATOM    693 2HG1 ILE A  45     -27.865  20.279  -8.423  1.00  4.05           H  
ATOM    694 1HG2 ILE A  45     -30.505  17.965  -9.768  1.00  4.05           H  
ATOM    695 2HG2 ILE A  45     -29.344  17.014 -10.724  1.00  4.05           H  
ATOM    696 3HG2 ILE A  45     -29.293  16.954  -8.946  1.00  4.05           H  
ATOM    697 1HD1 ILE A  45     -30.047  20.972  -7.589  1.00  4.05           H  
ATOM    698 2HD1 ILE A  45     -29.984  21.102  -9.362  1.00  4.05           H  
ATOM    699 3HD1 ILE A  45     -30.838  19.740  -8.600  1.00  4.05           H  
ATOM    700  N   ARG A  46     -26.903  17.642 -12.223  1.00  2.18           N  
ATOM    701  CA  ARG A  46     -26.709  16.760 -13.374  1.00  2.33           C  
ATOM    702  C   ARG A  46     -25.454  15.912 -13.204  1.00  1.88           C  
ATOM    703  O   ARG A  46     -25.482  14.698 -13.429  1.00  1.91           O  
ATOM    704  CB  ARG A  46     -26.608  17.571 -14.657  1.00  3.50           C  
ATOM    705  CG  ARG A  46     -26.407  16.758 -15.922  1.00  3.50           C  
ATOM    706  CD  ARG A  46     -26.245  17.630 -17.116  1.00  3.50           C  
ATOM    707  NE  ARG A  46     -25.019  18.419 -17.076  1.00  3.50           N  
ATOM    708  CZ  ARG A  46     -24.786  19.494 -17.855  1.00  3.50           C  
ATOM    709  NH1 ARG A  46     -25.705  19.890 -18.710  1.00  3.50           N  
ATOM    710  NH2 ARG A  46     -23.642  20.152 -17.771  1.00  3.50           N  
ATOM    711  H   ARG A  46     -27.018  18.632 -12.397  1.00  2.62           H  
ATOM    712  HA  ARG A  46     -27.571  16.096 -13.452  1.00  2.80           H  
ATOM    713 1HB  ARG A  46     -27.514  18.162 -14.785  1.00  4.19           H  
ATOM    714 2HB  ARG A  46     -25.774  18.265 -14.588  1.00  4.19           H  
ATOM    715 1HG  ARG A  46     -25.511  16.145 -15.822  1.00  4.19           H  
ATOM    716 2HG  ARG A  46     -27.272  16.113 -16.084  1.00  4.19           H  
ATOM    717 1HD  ARG A  46     -26.220  17.011 -18.012  1.00  4.19           H  
ATOM    718 2HD  ARG A  46     -27.088  18.317 -17.177  1.00  4.19           H  
ATOM    719  HE  ARG A  46     -24.291  18.138 -16.430  1.00  4.19           H  
ATOM    720 1HH1 ARG A  46     -26.580  19.390 -18.780  1.00  4.19           H  
ATOM    721 2HH1 ARG A  46     -25.534  20.693 -19.298  1.00  4.19           H  
ATOM    722 1HH2 ARG A  46     -22.919  19.853 -17.121  1.00  4.19           H  
ATOM    723 2HH2 ARG A  46     -23.475  20.952 -18.361  1.00  4.19           H  
ATOM    724  N   LEU A  47     -24.363  16.567 -12.802  1.00  1.70           N  
ATOM    725  CA  LEU A  47     -23.094  15.914 -12.533  1.00  1.52           C  
ATOM    726  C   LEU A  47     -23.260  14.812 -11.507  1.00  1.47           C  
ATOM    727  O   LEU A  47     -22.841  13.682 -11.750  1.00  1.45           O  
ATOM    728  CB  LEU A  47     -22.066  16.938 -12.038  1.00  2.28           C  
ATOM    729  CG  LEU A  47     -20.711  16.377 -11.613  1.00  2.28           C  
ATOM    730  CD1 LEU A  47     -20.038  15.711 -12.803  1.00  2.28           C  
ATOM    731  CD2 LEU A  47     -19.870  17.514 -11.052  1.00  2.28           C  
ATOM    732  H   LEU A  47     -24.417  17.567 -12.679  1.00  2.04           H  
ATOM    733  HA  LEU A  47     -22.729  15.475 -13.460  1.00  1.82           H  
ATOM    734 1HB  LEU A  47     -21.887  17.657 -12.837  1.00  2.74           H  
ATOM    735 2HB  LEU A  47     -22.475  17.473 -11.189  1.00  2.74           H  
ATOM    736  HG  LEU A  47     -20.856  15.620 -10.845  1.00  2.74           H  
ATOM    737 1HD1 LEU A  47     -19.076  15.301 -12.496  1.00  2.74           H  
ATOM    738 2HD1 LEU A  47     -20.671  14.905 -13.174  1.00  2.74           H  
ATOM    739 3HD1 LEU A  47     -19.886  16.446 -13.593  1.00  2.74           H  
ATOM    740 1HD2 LEU A  47     -18.902  17.130 -10.732  1.00  2.74           H  
ATOM    741 2HD2 LEU A  47     -19.725  18.273 -11.822  1.00  2.74           H  
ATOM    742 3HD2 LEU A  47     -20.385  17.956 -10.200  1.00  2.74           H  
ATOM    743  N   PHE A  48     -23.882  15.143 -10.374  1.00  1.58           N  
ATOM    744  CA  PHE A  48     -24.140  14.189  -9.301  1.00  1.60           C  
ATOM    745  C   PHE A  48     -24.945  12.999  -9.784  1.00  1.76           C  
ATOM    746  O   PHE A  48     -24.629  11.863  -9.441  1.00  1.74           O  
ATOM    747  CB  PHE A  48     -24.844  14.860  -8.133  1.00  2.40           C  
ATOM    748  CG  PHE A  48     -25.169  13.939  -6.985  1.00  2.40           C  
ATOM    749  CD1 PHE A  48     -24.159  13.352  -6.246  1.00  2.40           C  
ATOM    750  CD2 PHE A  48     -26.483  13.699  -6.610  1.00  2.40           C  
ATOM    751  CE1 PHE A  48     -24.440  12.548  -5.162  1.00  2.40           C  
ATOM    752  CE2 PHE A  48     -26.770  12.895  -5.523  1.00  2.40           C  
ATOM    753  CZ  PHE A  48     -25.746  12.322  -4.799  1.00  2.40           C  
ATOM    754  H   PHE A  48     -24.184  16.101 -10.246  1.00  1.90           H  
ATOM    755  HA  PHE A  48     -23.180  13.818  -8.940  1.00  1.92           H  
ATOM    756 1HB  PHE A  48     -24.225  15.670  -7.754  1.00  2.88           H  
ATOM    757 2HB  PHE A  48     -25.775  15.303  -8.481  1.00  2.88           H  
ATOM    758  HD1 PHE A  48     -23.128  13.535  -6.533  1.00  2.88           H  
ATOM    759  HD2 PHE A  48     -27.292  14.161  -7.176  1.00  2.88           H  
ATOM    760  HE1 PHE A  48     -23.629  12.095  -4.592  1.00  2.88           H  
ATOM    761  HE2 PHE A  48     -27.804  12.718  -5.236  1.00  2.88           H  
ATOM    762  HZ  PHE A  48     -25.970  11.692  -3.940  1.00  2.88           H  
ATOM    763  N   GLU A  49     -25.990  13.259 -10.562  1.00  2.09           N  
ATOM    764  CA  GLU A  49     -26.832  12.200 -11.093  1.00  2.44           C  
ATOM    765  C   GLU A  49     -26.008  11.214 -11.925  1.00  2.27           C  
ATOM    766  O   GLU A  49     -26.094  10.001 -11.718  1.00  2.66           O  
ATOM    767  CB  GLU A  49     -27.951  12.792 -11.955  1.00  3.66           C  
ATOM    768  CG  GLU A  49     -28.950  11.773 -12.489  1.00  3.66           C  
ATOM    769  CD  GLU A  49     -29.866  11.241 -11.418  1.00  3.66           C  
ATOM    770  OE1 GLU A  49     -30.079  11.935 -10.451  1.00  3.66           O  
ATOM    771  OE2 GLU A  49     -30.355  10.146 -11.561  1.00  3.66           O  
ATOM    772  H   GLU A  49     -26.215  14.218 -10.789  1.00  2.51           H  
ATOM    773  HA  GLU A  49     -27.275  11.657 -10.257  1.00  2.93           H  
ATOM    774 1HB  GLU A  49     -28.504  13.531 -11.374  1.00  4.39           H  
ATOM    775 2HB  GLU A  49     -27.518  13.309 -12.810  1.00  4.39           H  
ATOM    776 1HG  GLU A  49     -29.552  12.243 -13.266  1.00  4.39           H  
ATOM    777 2HG  GLU A  49     -28.405  10.946 -12.941  1.00  4.39           H  
ATOM    778  N   SER A  50     -25.199  11.737 -12.855  1.00  2.00           N  
ATOM    779  CA  SER A  50     -24.371  10.875 -13.695  1.00  2.14           C  
ATOM    780  C   SER A  50     -23.244  10.238 -12.894  1.00  1.78           C  
ATOM    781  O   SER A  50     -22.799   9.135 -13.210  1.00  1.90           O  
ATOM    782  CB  SER A  50     -23.787  11.666 -14.848  1.00  3.21           C  
ATOM    783  OG  SER A  50     -22.840  12.593 -14.395  1.00  3.21           O  
ATOM    784  H   SER A  50     -25.170  12.742 -12.991  1.00  2.40           H  
ATOM    785  HA  SER A  50     -24.999  10.080 -14.099  1.00  2.57           H  
ATOM    786 1HB  SER A  50     -23.324  10.987 -15.562  1.00  3.85           H  
ATOM    787 2HB  SER A  50     -24.589  12.190 -15.367  1.00  3.85           H  
ATOM    788  HG  SER A  50     -23.270  13.094 -13.696  1.00  3.85           H  
ATOM    789  N   TRP A  51     -22.812  10.924 -11.840  1.00  1.46           N  
ATOM    790  CA  TRP A  51     -21.793  10.426 -10.939  1.00  1.17           C  
ATOM    791  C   TRP A  51     -22.298   9.179 -10.222  1.00  0.97           C  
ATOM    792  O   TRP A  51     -21.583   8.178 -10.120  1.00  0.88           O  
ATOM    793  CB  TRP A  51     -21.398  11.522  -9.956  1.00  1.75           C  
ATOM    794  CG  TRP A  51     -20.386  11.078  -8.990  1.00  1.75           C  
ATOM    795  CD1 TRP A  51     -19.047  11.024  -9.184  1.00  1.75           C  
ATOM    796  CD2 TRP A  51     -20.624  10.619  -7.647  1.00  1.75           C  
ATOM    797  NE1 TRP A  51     -18.431  10.549  -8.064  1.00  1.75           N  
ATOM    798  CE2 TRP A  51     -19.382  10.292  -7.109  1.00  1.75           C  
ATOM    799  CE3 TRP A  51     -21.777  10.459  -6.873  1.00  1.75           C  
ATOM    800  CZ2 TRP A  51     -19.251   9.799  -5.830  1.00  1.75           C  
ATOM    801  CZ3 TRP A  51     -21.641   9.978  -5.583  1.00  1.75           C  
ATOM    802  CH2 TRP A  51     -20.407   9.657  -5.082  1.00  1.75           C  
ATOM    803  H   TRP A  51     -23.190  11.840 -11.655  1.00  1.75           H  
ATOM    804  HA  TRP A  51     -20.915  10.155 -11.524  1.00  1.40           H  
ATOM    805 1HB  TRP A  51     -21.003  12.379 -10.501  1.00  2.11           H  
ATOM    806 2HB  TRP A  51     -22.267  11.856  -9.401  1.00  2.11           H  
ATOM    807  HD1 TRP A  51     -18.538  11.308 -10.104  1.00  2.11           H  
ATOM    808  HE1 TRP A  51     -17.434  10.413  -7.982  1.00  2.11           H  
ATOM    809  HE3 TRP A  51     -22.757  10.711  -7.276  1.00  2.11           H  
ATOM    810  HZ2 TRP A  51     -18.290   9.536  -5.401  1.00  2.11           H  
ATOM    811  HZ3 TRP A  51     -22.540   9.855  -4.978  1.00  2.11           H  
ATOM    812  HH2 TRP A  51     -20.328   9.276  -4.066  1.00  2.11           H  
ATOM    813  N   MET A  52     -23.548   9.245  -9.758  1.00  1.08           N  
ATOM    814  CA  MET A  52     -24.217   8.117  -9.132  1.00  1.18           C  
ATOM    815  C   MET A  52     -24.303   6.962 -10.100  1.00  1.55           C  
ATOM    816  O   MET A  52     -24.086   5.814  -9.724  1.00  1.86           O  
ATOM    817  CB  MET A  52     -25.624   8.491  -8.699  1.00  1.77           C  
ATOM    818  CG  MET A  52     -25.755   9.437  -7.528  1.00  1.77           C  
ATOM    819  SD  MET A  52     -27.469   9.932  -7.329  1.00  1.77           S  
ATOM    820  CE  MET A  52     -28.222   8.341  -6.988  1.00  1.77           C  
ATOM    821  H   MET A  52     -24.054  10.115  -9.843  1.00  1.30           H  
ATOM    822  HA  MET A  52     -23.636   7.797  -8.267  1.00  1.42           H  
ATOM    823 1HB  MET A  52     -26.148   8.946  -9.536  1.00  2.12           H  
ATOM    824 2HB  MET A  52     -26.168   7.582  -8.439  1.00  2.12           H  
ATOM    825 1HG  MET A  52     -25.423   8.954  -6.611  1.00  2.12           H  
ATOM    826 2HG  MET A  52     -25.150  10.327  -7.685  1.00  2.12           H  
ATOM    827 1HE  MET A  52     -29.292   8.469  -6.828  1.00  2.12           H  
ATOM    828 2HE  MET A  52     -28.060   7.676  -7.838  1.00  2.12           H  
ATOM    829 3HE  MET A  52     -27.770   7.900  -6.102  1.00  2.12           H  
ATOM    830  N   GLU A  53     -24.634   7.264 -11.353  1.00  1.85           N  
ATOM    831  CA  GLU A  53     -24.728   6.242 -12.383  1.00  2.60           C  
ATOM    832  C   GLU A  53     -23.377   5.582 -12.646  1.00  3.60           C  
ATOM    833  O   GLU A  53     -23.307   4.376 -12.884  1.00  6.49           O  
ATOM    834  CB  GLU A  53     -25.272   6.850 -13.677  1.00  3.90           C  
ATOM    835  CG  GLU A  53     -26.734   7.264 -13.613  1.00  3.90           C  
ATOM    836  CD  GLU A  53     -27.193   7.972 -14.856  1.00  3.90           C  
ATOM    837  OE1 GLU A  53     -26.357   8.370 -15.633  1.00  3.90           O  
ATOM    838  OE2 GLU A  53     -28.381   8.106 -15.037  1.00  3.90           O  
ATOM    839  H   GLU A  53     -24.845   8.226 -11.597  1.00  2.22           H  
ATOM    840  HA  GLU A  53     -25.421   5.472 -12.041  1.00  3.12           H  
ATOM    841 1HB  GLU A  53     -24.688   7.727 -13.944  1.00  4.68           H  
ATOM    842 2HB  GLU A  53     -25.168   6.128 -14.487  1.00  4.68           H  
ATOM    843 1HG  GLU A  53     -27.345   6.374 -13.471  1.00  4.68           H  
ATOM    844 2HG  GLU A  53     -26.884   7.912 -12.752  1.00  4.68           H  
ATOM    845  N   ARG A  54     -22.301   6.367 -12.583  1.00  3.15           N  
ATOM    846  CA  ARG A  54     -20.966   5.843 -12.825  1.00  5.55           C  
ATOM    847  C   ARG A  54     -20.487   4.915 -11.712  1.00  4.32           C  
ATOM    848  O   ARG A  54     -19.866   3.887 -11.990  1.00  6.61           O  
ATOM    849  CB  ARG A  54     -19.962   6.972 -12.989  1.00  8.32           C  
ATOM    850  CG  ARG A  54     -18.567   6.497 -13.361  1.00  8.32           C  
ATOM    851  CD  ARG A  54     -18.601   5.791 -14.670  1.00  8.32           C  
ATOM    852  NE  ARG A  54     -17.298   5.311 -15.100  1.00  8.32           N  
ATOM    853  CZ  ARG A  54     -17.108   4.319 -15.988  1.00  8.32           C  
ATOM    854  NH1 ARG A  54     -18.132   3.697 -16.532  1.00  8.32           N  
ATOM    855  NH2 ARG A  54     -15.874   3.982 -16.302  1.00  8.32           N  
ATOM    856  H   ARG A  54     -22.415   7.356 -12.406  1.00  3.78           H  
ATOM    857  HA  ARG A  54     -20.991   5.275 -13.756  1.00  6.66           H  
ATOM    858 1HB  ARG A  54     -20.302   7.657 -13.765  1.00  9.99           H  
ATOM    859 2HB  ARG A  54     -19.887   7.535 -12.059  1.00  9.99           H  
ATOM    860 1HG  ARG A  54     -17.893   7.350 -13.440  1.00  9.99           H  
ATOM    861 2HG  ARG A  54     -18.198   5.806 -12.600  1.00  9.99           H  
ATOM    862 1HD  ARG A  54     -19.269   4.934 -14.595  1.00  9.99           H  
ATOM    863 2HD  ARG A  54     -18.977   6.474 -15.431  1.00  9.99           H  
ATOM    864  HE  ARG A  54     -16.461   5.749 -14.726  1.00  9.99           H  
ATOM    865 1HH1 ARG A  54     -19.074   3.963 -16.283  1.00  9.99           H  
ATOM    866 2HH1 ARG A  54     -17.975   2.954 -17.196  1.00  9.99           H  
ATOM    867 1HH2 ARG A  54     -15.110   4.487 -15.862  1.00  9.99           H  
ATOM    868 2HH2 ARG A  54     -15.696   3.242 -16.962  1.00  9.99           H  
ATOM    869  N   HIS A  55     -20.777   5.257 -10.457  1.00  2.17           N  
ATOM    870  CA  HIS A  55     -20.341   4.411  -9.350  1.00  1.92           C  
ATOM    871  C   HIS A  55     -21.416   3.443  -8.839  1.00  2.45           C  
ATOM    872  O   HIS A  55     -21.110   2.531  -8.068  1.00  5.88           O  
ATOM    873  CB  HIS A  55     -19.846   5.272  -8.187  1.00  2.88           C  
ATOM    874  CG  HIS A  55     -18.572   6.013  -8.463  1.00  2.88           C  
ATOM    875  ND1 HIS A  55     -17.346   5.386  -8.540  1.00  2.88           N  
ATOM    876  CD2 HIS A  55     -18.335   7.323  -8.667  1.00  2.88           C  
ATOM    877  CE1 HIS A  55     -16.407   6.289  -8.770  1.00  2.88           C  
ATOM    878  NE2 HIS A  55     -16.979   7.477  -8.843  1.00  2.88           N  
ATOM    879  H   HIS A  55     -21.274   6.123 -10.271  1.00  2.60           H  
ATOM    880  HA  HIS A  55     -19.499   3.804  -9.684  1.00  2.30           H  
ATOM    881 1HB  HIS A  55     -20.612   6.004  -7.930  1.00  3.46           H  
ATOM    882 2HB  HIS A  55     -19.690   4.643  -7.311  1.00  3.46           H  
ATOM    883  HD2 HIS A  55     -19.090   8.104  -8.673  1.00  3.46           H  
ATOM    884  HE1 HIS A  55     -15.341   6.087  -8.870  1.00  3.46           H  
ATOM    885  HE2 HIS A  55     -16.500   8.360  -8.995  1.00  3.46           H  
ATOM    886  N   GLY A  56     -22.657   3.592  -9.300  1.00  1.60           N  
ATOM    887  CA  GLY A  56     -23.729   2.682  -8.899  1.00  1.85           C  
ATOM    888  C   GLY A  56     -24.316   3.024  -7.530  1.00  1.65           C  
ATOM    889  O   GLY A  56     -24.574   2.131  -6.721  1.00  1.98           O  
ATOM    890  H   GLY A  56     -22.885   4.353  -9.923  1.00  1.92           H  
ATOM    891 1HA  GLY A  56     -24.521   2.711  -9.649  1.00  2.22           H  
ATOM    892 2HA  GLY A  56     -23.348   1.663  -8.887  1.00  2.22           H  
ATOM    893  N   LYS A  57     -24.516   4.312  -7.266  1.00  1.57           N  
ATOM    894  CA  LYS A  57     -25.063   4.730  -5.981  1.00  1.55           C  
ATOM    895  C   LYS A  57     -26.569   4.551  -5.918  1.00  2.80           C  
ATOM    896  O   LYS A  57     -27.298   4.989  -6.809  1.00 11.27           O  
ATOM    897  CB  LYS A  57     -24.732   6.186  -5.701  1.00  2.33           C  
ATOM    898  CG  LYS A  57     -23.253   6.500  -5.622  1.00  2.33           C  
ATOM    899  CD  LYS A  57     -22.612   5.800  -4.437  1.00  2.33           C  
ATOM    900  CE  LYS A  57     -21.177   6.251  -4.264  1.00  2.33           C  
ATOM    901  NZ  LYS A  57     -20.494   5.575  -3.137  1.00  2.33           N  
ATOM    902  H   LYS A  57     -24.293   5.000  -7.973  1.00  1.88           H  
ATOM    903  HA  LYS A  57     -24.619   4.112  -5.200  1.00  1.86           H  
ATOM    904 1HB  LYS A  57     -25.165   6.804  -6.482  1.00  2.79           H  
ATOM    905 2HB  LYS A  57     -25.186   6.486  -4.757  1.00  2.79           H  
ATOM    906 1HG  LYS A  57     -22.757   6.181  -6.539  1.00  2.79           H  
ATOM    907 2HG  LYS A  57     -23.120   7.575  -5.511  1.00  2.79           H  
ATOM    908 1HD  LYS A  57     -23.168   6.032  -3.528  1.00  2.79           H  
ATOM    909 2HD  LYS A  57     -22.630   4.721  -4.591  1.00  2.79           H  
ATOM    910 1HE  LYS A  57     -20.624   6.055  -5.180  1.00  2.79           H  
ATOM    911 2HE  LYS A  57     -21.176   7.317  -4.070  1.00  2.79           H  
ATOM    912 1HZ  LYS A  57     -19.549   5.939  -3.089  1.00  2.79           H  
ATOM    913 2HZ  LYS A  57     -20.979   5.764  -2.272  1.00  2.79           H  
ATOM    914 3HZ  LYS A  57     -20.455   4.574  -3.296  1.00  2.79           H  
ATOM    915  N   ILE A  58     -27.026   3.913  -4.846  1.00  4.06           N  
ATOM    916  CA  ILE A  58     -28.446   3.688  -4.613  1.00  7.71           C  
ATOM    917  C   ILE A  58     -28.833   4.223  -3.245  1.00  3.06           C  
ATOM    918  O   ILE A  58     -28.341   3.739  -2.226  1.00  7.12           O  
ATOM    919  CB  ILE A  58     -28.798   2.190  -4.696  1.00 11.56           C  
ATOM    920  CG1 ILE A  58     -28.432   1.630  -6.075  1.00 11.56           C  
ATOM    921  CG2 ILE A  58     -30.279   1.992  -4.414  1.00 11.56           C  
ATOM    922  CD1 ILE A  58     -28.565   0.129  -6.172  1.00 11.56           C  
ATOM    923  H   ILE A  58     -26.361   3.574  -4.164  1.00  4.87           H  
ATOM    924  HA  ILE A  58     -29.017   4.226  -5.369  1.00  9.25           H  
ATOM    925  HB  ILE A  58     -28.216   1.640  -3.957  1.00 13.88           H  
ATOM    926 1HG1 ILE A  58     -29.079   2.083  -6.826  1.00 13.88           H  
ATOM    927 2HG1 ILE A  58     -27.401   1.890  -6.308  1.00 13.88           H  
ATOM    928 1HG2 ILE A  58     -30.521   0.931  -4.462  1.00 13.88           H  
ATOM    929 2HG2 ILE A  58     -30.516   2.374  -3.422  1.00 13.88           H  
ATOM    930 3HG2 ILE A  58     -30.866   2.532  -5.159  1.00 13.88           H  
ATOM    931 1HD1 ILE A  58     -28.290  -0.197  -7.176  1.00 13.88           H  
ATOM    932 2HD1 ILE A  58     -27.905  -0.344  -5.444  1.00 13.88           H  
ATOM    933 3HD1 ILE A  58     -29.595  -0.159  -5.968  1.00 13.88           H  
ATOM    934  N   TYR A  59     -29.713   5.212  -3.209  1.00  3.48           N  
ATOM    935  CA  TYR A  59     -30.108   5.787  -1.931  1.00  3.60           C  
ATOM    936  C   TYR A  59     -31.487   5.281  -1.530  1.00  7.60           C  
ATOM    937  O   TYR A  59     -32.283   4.894  -2.387  1.00 11.31           O  
ATOM    938  CB  TYR A  59     -30.072   7.312  -2.000  1.00  5.40           C  
ATOM    939  CG  TYR A  59     -28.686   7.834  -2.325  1.00  5.40           C  
ATOM    940  CD1 TYR A  59     -28.519   8.689  -3.395  1.00  5.40           C  
ATOM    941  CD2 TYR A  59     -27.578   7.425  -1.594  1.00  5.40           C  
ATOM    942  CE1 TYR A  59     -27.264   9.152  -3.723  1.00  5.40           C  
ATOM    943  CE2 TYR A  59     -26.314   7.881  -1.936  1.00  5.40           C  
ATOM    944  CZ  TYR A  59     -26.158   8.749  -2.997  1.00  5.40           C  
ATOM    945  OH  TYR A  59     -24.914   9.223  -3.356  1.00  5.40           O  
ATOM    946  H   TYR A  59     -30.103   5.575  -4.068  1.00  4.18           H  
ATOM    947  HA  TYR A  59     -29.402   5.461  -1.166  1.00  4.32           H  
ATOM    948 1HB  TYR A  59     -30.763   7.666  -2.767  1.00  6.48           H  
ATOM    949 2HB  TYR A  59     -30.386   7.735  -1.048  1.00  6.48           H  
ATOM    950  HD1 TYR A  59     -29.383   9.000  -3.980  1.00  6.48           H  
ATOM    951  HD2 TYR A  59     -27.701   6.738  -0.757  1.00  6.48           H  
ATOM    952  HE1 TYR A  59     -27.144   9.830  -4.565  1.00  6.48           H  
ATOM    953  HE2 TYR A  59     -25.443   7.557  -1.365  1.00  6.48           H  
ATOM    954  HH  TYR A  59     -24.251   8.964  -2.704  1.00  6.48           H  
ATOM    955  N   GLU A  60     -31.762   5.274  -0.228  1.00 14.78           N  
ATOM    956  CA  GLU A  60     -33.037   4.793   0.291  1.00 26.69           C  
ATOM    957  C   GLU A  60     -34.182   5.720  -0.074  1.00 19.92           C  
ATOM    958  O   GLU A  60     -35.282   5.260  -0.386  1.00 27.09           O  
ATOM    959  CB  GLU A  60     -32.976   4.639   1.811  1.00 40.04           C  
ATOM    960  CG  GLU A  60     -34.253   4.099   2.439  1.00 40.04           C  
ATOM    961  CD  GLU A  60     -34.584   2.703   1.991  1.00 40.04           C  
ATOM    962  OE1 GLU A  60     -33.699   2.014   1.544  1.00 40.04           O  
ATOM    963  OE2 GLU A  60     -35.727   2.324   2.096  1.00 40.04           O  
ATOM    964  H   GLU A  60     -31.070   5.612   0.430  1.00 17.74           H  
ATOM    965  HA  GLU A  60     -33.240   3.816  -0.150  1.00 32.03           H  
ATOM    966 1HB  GLU A  60     -32.160   3.965   2.076  1.00 48.04           H  
ATOM    967 2HB  GLU A  60     -32.761   5.605   2.268  1.00 48.04           H  
ATOM    968 1HG  GLU A  60     -34.141   4.103   3.523  1.00 48.04           H  
ATOM    969 2HG  GLU A  60     -35.077   4.763   2.184  1.00 48.04           H  
ATOM    970  N   THR A  61     -33.935   7.026  -0.033  1.00 12.25           N  
ATOM    971  CA  THR A  61     -34.981   7.974  -0.379  1.00  9.81           C  
ATOM    972  C   THR A  61     -34.450   9.305  -0.899  1.00  7.23           C  
ATOM    973  O   THR A  61     -33.253   9.464  -1.149  1.00  6.30           O  
ATOM    974  CB  THR A  61     -35.893   8.227   0.839  1.00 14.71           C  
ATOM    975  OG1 THR A  61     -37.041   8.983   0.428  1.00 14.71           O  
ATOM    976  CG2 THR A  61     -35.146   8.975   1.936  1.00 14.71           C  
ATOM    977  H   THR A  61     -33.020   7.359   0.235  1.00 14.70           H  
ATOM    978  HA  THR A  61     -35.589   7.531  -1.169  1.00 11.77           H  
ATOM    979  HB  THR A  61     -36.230   7.268   1.231  1.00 17.66           H  
ATOM    980  HG1 THR A  61     -37.670   9.026   1.154  1.00 17.66           H  
ATOM    981 1HG2 THR A  61     -35.812   9.130   2.785  1.00 17.66           H  
ATOM    982 2HG2 THR A  61     -34.285   8.388   2.253  1.00 17.66           H  
ATOM    983 3HG2 THR A  61     -34.809   9.938   1.564  1.00 17.66           H  
ATOM    984  N   ILE A  62     -35.375  10.252  -1.046  1.00  7.45           N  
ATOM    985  CA  ILE A  62     -35.096  11.576  -1.584  1.00  7.23           C  
ATOM    986  C   ILE A  62     -34.213  12.395  -0.678  1.00  5.92           C  
ATOM    987  O   ILE A  62     -33.243  12.991  -1.141  1.00  6.70           O  
ATOM    988  CB  ILE A  62     -36.402  12.348  -1.838  1.00 10.85           C  
ATOM    989  CG1 ILE A  62     -37.188  11.686  -2.973  1.00 10.85           C  
ATOM    990  CG2 ILE A  62     -36.093  13.800  -2.171  1.00 10.85           C  
ATOM    991  CD1 ILE A  62     -38.603  12.203  -3.112  1.00 10.85           C  
ATOM    992  H   ILE A  62     -36.324  10.022  -0.787  1.00  8.94           H  
ATOM    993  HA  ILE A  62     -34.584  11.455  -2.535  1.00  8.68           H  
ATOM    994  HB  ILE A  62     -37.027  12.310  -0.948  1.00 13.01           H  
ATOM    995 1HG1 ILE A  62     -36.666  11.853  -3.914  1.00 13.01           H  
ATOM    996 2HG1 ILE A  62     -37.234  10.613  -2.792  1.00 13.01           H  
ATOM    997 1HG2 ILE A  62     -37.025  14.339  -2.342  1.00 13.01           H  
ATOM    998 2HG2 ILE A  62     -35.559  14.256  -1.340  1.00 13.01           H  
ATOM    999 3HG2 ILE A  62     -35.477  13.847  -3.069  1.00 13.01           H  
ATOM   1000 1HD1 ILE A  62     -39.099  11.687  -3.934  1.00 13.01           H  
ATOM   1001 2HD1 ILE A  62     -39.151  12.022  -2.186  1.00 13.01           H  
ATOM   1002 3HD1 ILE A  62     -38.581  13.273  -3.316  1.00 13.01           H  
ATOM   1003  N   GLU A  63     -34.547  12.422   0.607  1.00  5.72           N  
ATOM   1004  CA  GLU A  63     -33.789  13.192   1.578  1.00  5.45           C  
ATOM   1005  C   GLU A  63     -32.355  12.700   1.677  1.00  4.30           C  
ATOM   1006  O   GLU A  63     -31.439  13.509   1.818  1.00  4.64           O  
ATOM   1007  CB  GLU A  63     -34.463  13.127   2.946  1.00  8.18           C  
ATOM   1008  CG  GLU A  63     -35.784  13.879   3.022  1.00  8.18           C  
ATOM   1009  CD  GLU A  63     -36.453  13.755   4.362  1.00  8.18           C  
ATOM   1010  OE1 GLU A  63     -35.986  12.989   5.171  1.00  8.18           O  
ATOM   1011  OE2 GLU A  63     -37.434  14.427   4.578  1.00  8.18           O  
ATOM   1012  H   GLU A  63     -35.358  11.904   0.917  1.00  6.86           H  
ATOM   1013  HA  GLU A  63     -33.769  14.233   1.252  1.00  6.54           H  
ATOM   1014 1HB  GLU A  63     -34.656  12.088   3.211  1.00  9.81           H  
ATOM   1015 2HB  GLU A  63     -33.797  13.542   3.702  1.00  9.81           H  
ATOM   1016 1HG  GLU A  63     -35.599  14.934   2.817  1.00  9.81           H  
ATOM   1017 2HG  GLU A  63     -36.452  13.499   2.251  1.00  9.81           H  
ATOM   1018  N   GLU A  64     -32.159  11.381   1.593  1.00  3.71           N  
ATOM   1019  CA  GLU A  64     -30.817  10.817   1.608  1.00  3.04           C  
ATOM   1020  C   GLU A  64     -30.042  11.307   0.408  1.00  2.51           C  
ATOM   1021  O   GLU A  64     -28.909  11.764   0.545  1.00  2.36           O  
ATOM   1022  CB  GLU A  64     -30.828   9.291   1.612  1.00  4.56           C  
ATOM   1023  CG  GLU A  64     -29.423   8.698   1.666  1.00  4.56           C  
ATOM   1024  CD  GLU A  64     -29.401   7.203   1.740  1.00  4.56           C  
ATOM   1025  OE1 GLU A  64     -30.453   6.618   1.754  1.00  4.56           O  
ATOM   1026  OE2 GLU A  64     -28.333   6.642   1.783  1.00  4.56           O  
ATOM   1027  H   GLU A  64     -32.951  10.764   1.501  1.00  4.45           H  
ATOM   1028  HA  GLU A  64     -30.305  11.160   2.508  1.00  3.65           H  
ATOM   1029 1HB  GLU A  64     -31.386   8.926   2.474  1.00  5.47           H  
ATOM   1030 2HB  GLU A  64     -31.323   8.922   0.713  1.00  5.47           H  
ATOM   1031 1HG  GLU A  64     -28.877   9.012   0.776  1.00  5.47           H  
ATOM   1032 2HG  GLU A  64     -28.905   9.104   2.534  1.00  5.47           H  
ATOM   1033  N   LYS A  65     -30.662  11.207  -0.768  1.00  2.84           N  
ATOM   1034  CA  LYS A  65     -30.045  11.663  -2.000  1.00  2.98           C  
ATOM   1035  C   LYS A  65     -29.674  13.140  -1.931  1.00  2.52           C  
ATOM   1036  O   LYS A  65     -28.587  13.517  -2.365  1.00  2.08           O  
ATOM   1037  CB  LYS A  65     -30.975  11.400  -3.183  1.00  4.47           C  
ATOM   1038  CG  LYS A  65     -30.394  11.776  -4.537  1.00  4.47           C  
ATOM   1039  CD  LYS A  65     -31.336  11.393  -5.669  1.00  4.47           C  
ATOM   1040  CE  LYS A  65     -30.748  11.758  -7.024  1.00  4.47           C  
ATOM   1041  NZ  LYS A  65     -31.635  11.356  -8.150  1.00  4.47           N  
ATOM   1042  H   LYS A  65     -31.589  10.795  -0.817  1.00  3.41           H  
ATOM   1043  HA  LYS A  65     -29.124  11.102  -2.150  1.00  3.58           H  
ATOM   1044 1HB  LYS A  65     -31.237  10.343  -3.212  1.00  5.36           H  
ATOM   1045 2HB  LYS A  65     -31.900  11.961  -3.052  1.00  5.36           H  
ATOM   1046 1HG  LYS A  65     -30.218  12.852  -4.570  1.00  5.36           H  
ATOM   1047 2HG  LYS A  65     -29.443  11.265  -4.680  1.00  5.36           H  
ATOM   1048 1HD  LYS A  65     -31.524  10.319  -5.641  1.00  5.36           H  
ATOM   1049 2HD  LYS A  65     -32.286  11.913  -5.544  1.00  5.36           H  
ATOM   1050 1HE  LYS A  65     -30.586  12.834  -7.069  1.00  5.36           H  
ATOM   1051 2HE  LYS A  65     -29.792  11.256  -7.138  1.00  5.36           H  
ATOM   1052 1HZ  LYS A  65     -31.187  11.608  -9.024  1.00  5.36           H  
ATOM   1053 2HZ  LYS A  65     -31.779  10.357  -8.128  1.00  5.36           H  
ATOM   1054 3HZ  LYS A  65     -32.524  11.827  -8.075  1.00  5.36           H  
ATOM   1055  N   LEU A  66     -30.572  13.968  -1.387  1.00  3.17           N  
ATOM   1056  CA  LEU A  66     -30.329  15.402  -1.250  1.00  3.51           C  
ATOM   1057  C   LEU A  66     -29.184  15.692  -0.291  1.00  2.88           C  
ATOM   1058  O   LEU A  66     -28.371  16.582  -0.546  1.00  2.96           O  
ATOM   1059  CB  LEU A  66     -31.595  16.105  -0.755  1.00  5.26           C  
ATOM   1060  CG  LEU A  66     -32.756  16.162  -1.751  1.00  5.26           C  
ATOM   1061  CD1 LEU A  66     -33.985  16.723  -1.050  1.00  5.26           C  
ATOM   1062  CD2 LEU A  66     -32.355  17.025  -2.936  1.00  5.26           C  
ATOM   1063  H   LEU A  66     -31.456  13.597  -1.069  1.00  3.80           H  
ATOM   1064  HA  LEU A  66     -30.067  15.801  -2.229  1.00  4.21           H  
ATOM   1065 1HB  LEU A  66     -31.950  15.593   0.138  1.00  6.32           H  
ATOM   1066 2HB  LEU A  66     -31.341  17.130  -0.484  1.00  6.32           H  
ATOM   1067  HG  LEU A  66     -32.992  15.159  -2.101  1.00  6.32           H  
ATOM   1068 1HD1 LEU A  66     -34.818  16.762  -1.752  1.00  6.32           H  
ATOM   1069 2HD1 LEU A  66     -34.248  16.082  -0.209  1.00  6.32           H  
ATOM   1070 3HD1 LEU A  66     -33.770  17.728  -0.688  1.00  6.32           H  
ATOM   1071 1HD2 LEU A  66     -33.178  17.068  -3.649  1.00  6.32           H  
ATOM   1072 2HD2 LEU A  66     -32.122  18.032  -2.591  1.00  6.32           H  
ATOM   1073 3HD2 LEU A  66     -31.478  16.595  -3.419  1.00  6.32           H  
ATOM   1074  N   HIS A  67     -29.108  14.924   0.794  1.00  2.55           N  
ATOM   1075  CA  HIS A  67     -28.017  15.043   1.745  1.00  2.32           C  
ATOM   1076  C   HIS A  67     -26.704  14.755   1.063  1.00  2.16           C  
ATOM   1077  O   HIS A  67     -25.761  15.540   1.154  1.00  2.64           O  
ATOM   1078  CB  HIS A  67     -28.190  14.070   2.911  1.00  3.48           C  
ATOM   1079  CG  HIS A  67     -27.031  14.071   3.856  1.00  3.48           C  
ATOM   1080  ND1 HIS A  67     -26.795  15.094   4.749  1.00  3.48           N  
ATOM   1081  CD2 HIS A  67     -26.034  13.173   4.037  1.00  3.48           C  
ATOM   1082  CE1 HIS A  67     -25.702  14.823   5.443  1.00  3.48           C  
ATOM   1083  NE2 HIS A  67     -25.222  13.664   5.030  1.00  3.48           N  
ATOM   1084  H   HIS A  67     -29.829  14.237   0.973  1.00  3.06           H  
ATOM   1085  HA  HIS A  67     -27.977  16.057   2.142  1.00  2.78           H  
ATOM   1086 1HB  HIS A  67     -29.089  14.330   3.471  1.00  4.18           H  
ATOM   1087 2HB  HIS A  67     -28.321  13.058   2.534  1.00  4.18           H  
ATOM   1088  HD1 HIS A  67     -27.276  15.970   4.782  1.00  4.18           H  
ATOM   1089  HD2 HIS A  67     -25.802  12.219   3.563  1.00  4.18           H  
ATOM   1090  HE1 HIS A  67     -25.344  15.513   6.207  1.00  4.18           H  
ATOM   1091  N   ARG A  68     -26.663  13.624   0.368  1.00  1.85           N  
ATOM   1092  CA  ARG A  68     -25.476  13.180  -0.329  1.00  1.98           C  
ATOM   1093  C   ARG A  68     -25.119  14.130  -1.455  1.00  1.80           C  
ATOM   1094  O   ARG A  68     -23.940  14.338  -1.725  1.00  1.91           O  
ATOM   1095  CB  ARG A  68     -25.701  11.774  -0.840  1.00  2.97           C  
ATOM   1096  CG  ARG A  68     -25.834  10.752   0.279  1.00  2.97           C  
ATOM   1097  CD  ARG A  68     -24.554  10.575   1.001  1.00  2.97           C  
ATOM   1098  NE  ARG A  68     -24.643   9.574   2.052  1.00  2.97           N  
ATOM   1099  CZ  ARG A  68     -23.689   9.363   2.982  1.00  2.97           C  
ATOM   1100  NH1 ARG A  68     -22.588  10.080   2.977  1.00  2.97           N  
ATOM   1101  NH2 ARG A  68     -23.852   8.434   3.908  1.00  2.97           N  
ATOM   1102  H   ARG A  68     -27.483  13.035   0.340  1.00  2.22           H  
ATOM   1103  HA  ARG A  68     -24.649  13.159   0.379  1.00  2.38           H  
ATOM   1104 1HB  ARG A  68     -26.615  11.740  -1.430  1.00  3.56           H  
ATOM   1105 2HB  ARG A  68     -24.881  11.470  -1.486  1.00  3.56           H  
ATOM   1106 1HG  ARG A  68     -26.574  11.099   0.999  1.00  3.56           H  
ATOM   1107 2HG  ARG A  68     -26.144   9.792  -0.118  1.00  3.56           H  
ATOM   1108 1HD  ARG A  68     -23.787  10.255   0.297  1.00  3.56           H  
ATOM   1109 2HD  ARG A  68     -24.257  11.519   1.456  1.00  3.56           H  
ATOM   1110  HE  ARG A  68     -25.475   8.999   2.089  1.00  3.56           H  
ATOM   1111 1HH1 ARG A  68     -22.428  10.783   2.265  1.00  3.56           H  
ATOM   1112 2HH1 ARG A  68     -21.885   9.920   3.689  1.00  3.56           H  
ATOM   1113 1HH2 ARG A  68     -24.693   7.874   3.924  1.00  3.56           H  
ATOM   1114 2HH2 ARG A  68     -23.122   8.278   4.596  1.00  3.56           H  
ATOM   1115  N   PHE A  69     -26.127  14.735  -2.078  1.00  1.77           N  
ATOM   1116  CA  PHE A  69     -25.911  15.763  -3.081  1.00  1.83           C  
ATOM   1117  C   PHE A  69     -25.153  16.947  -2.530  1.00  1.94           C  
ATOM   1118  O   PHE A  69     -24.192  17.410  -3.142  1.00  1.88           O  
ATOM   1119  CB  PHE A  69     -27.201  16.263  -3.700  1.00  2.75           C  
ATOM   1120  CG  PHE A  69     -26.916  17.465  -4.538  1.00  2.75           C  
ATOM   1121  CD1 PHE A  69     -26.217  17.337  -5.716  1.00  2.75           C  
ATOM   1122  CD2 PHE A  69     -27.319  18.730  -4.139  1.00  2.75           C  
ATOM   1123  CE1 PHE A  69     -25.915  18.434  -6.479  1.00  2.75           C  
ATOM   1124  CE2 PHE A  69     -27.019  19.839  -4.907  1.00  2.75           C  
ATOM   1125  CZ  PHE A  69     -26.311  19.689  -6.080  1.00  2.75           C  
ATOM   1126  H   PHE A  69     -27.080  14.487  -1.852  1.00  2.12           H  
ATOM   1127  HA  PHE A  69     -25.308  15.326  -3.881  1.00  2.20           H  
ATOM   1128 1HB  PHE A  69     -27.646  15.495  -4.329  1.00  3.29           H  
ATOM   1129 2HB  PHE A  69     -27.920  16.535  -2.931  1.00  3.29           H  
ATOM   1130  HD1 PHE A  69     -25.893  16.352  -6.029  1.00  3.29           H  
ATOM   1131  HD2 PHE A  69     -27.870  18.847  -3.204  1.00  3.29           H  
ATOM   1132  HE1 PHE A  69     -25.358  18.303  -7.402  1.00  3.29           H  
ATOM   1133  HE2 PHE A  69     -27.337  20.829  -4.581  1.00  3.29           H  
ATOM   1134  HZ  PHE A  69     -26.070  20.556  -6.690  1.00  3.29           H  
ATOM   1135  N   GLU A  70     -25.611  17.469  -1.393  1.00  2.16           N  
ATOM   1136  CA  GLU A  70     -24.969  18.629  -0.799  1.00  2.27           C  
ATOM   1137  C   GLU A  70     -23.572  18.305  -0.296  1.00  1.98           C  
ATOM   1138  O   GLU A  70     -22.669  19.133  -0.420  1.00  1.95           O  
ATOM   1139  CB  GLU A  70     -25.823  19.180   0.337  1.00  3.41           C  
ATOM   1140  CG  GLU A  70     -27.109  19.844  -0.128  1.00  3.41           C  
ATOM   1141  CD  GLU A  70     -26.840  21.026  -1.020  1.00  3.41           C  
ATOM   1142  OE1 GLU A  70     -25.840  21.678  -0.825  1.00  3.41           O  
ATOM   1143  OE2 GLU A  70     -27.639  21.288  -1.888  1.00  3.41           O  
ATOM   1144  H   GLU A  70     -26.423  17.063  -0.943  1.00  2.59           H  
ATOM   1145  HA  GLU A  70     -24.879  19.397  -1.566  1.00  2.72           H  
ATOM   1146 1HB  GLU A  70     -26.093  18.370   1.015  1.00  4.09           H  
ATOM   1147 2HB  GLU A  70     -25.250  19.910   0.908  1.00  4.09           H  
ATOM   1148 1HG  GLU A  70     -27.710  19.117  -0.672  1.00  4.09           H  
ATOM   1149 2HG  GLU A  70     -27.678  20.170   0.742  1.00  4.09           H  
ATOM   1150  N   VAL A  71     -23.382  17.092   0.227  1.00  1.80           N  
ATOM   1151  CA  VAL A  71     -22.063  16.661   0.665  1.00  1.54           C  
ATOM   1152  C   VAL A  71     -21.140  16.546  -0.533  1.00  1.35           C  
ATOM   1153  O   VAL A  71     -19.991  16.990  -0.482  1.00  1.38           O  
ATOM   1154  CB  VAL A  71     -22.134  15.320   1.401  1.00  2.31           C  
ATOM   1155  CG1 VAL A  71     -20.734  14.819   1.653  1.00  2.31           C  
ATOM   1156  CG2 VAL A  71     -22.866  15.495   2.722  1.00  2.31           C  
ATOM   1157  H   VAL A  71     -24.166  16.460   0.336  1.00  2.16           H  
ATOM   1158  HA  VAL A  71     -21.660  17.410   1.348  1.00  1.85           H  
ATOM   1159  HB  VAL A  71     -22.654  14.589   0.782  1.00  2.77           H  
ATOM   1160 1HG1 VAL A  71     -20.787  13.864   2.172  1.00  2.77           H  
ATOM   1161 2HG1 VAL A  71     -20.216  14.691   0.702  1.00  2.77           H  
ATOM   1162 3HG1 VAL A  71     -20.194  15.539   2.267  1.00  2.77           H  
ATOM   1163 1HG2 VAL A  71     -22.912  14.539   3.243  1.00  2.77           H  
ATOM   1164 2HG2 VAL A  71     -22.331  16.218   3.338  1.00  2.77           H  
ATOM   1165 3HG2 VAL A  71     -23.875  15.856   2.541  1.00  2.77           H  
ATOM   1166  N   PHE A  72     -21.665  15.968  -1.611  1.00  1.27           N  
ATOM   1167  CA  PHE A  72     -20.973  15.838  -2.877  1.00  1.28           C  
ATOM   1168  C   PHE A  72     -20.528  17.189  -3.377  1.00  1.31           C  
ATOM   1169  O   PHE A  72     -19.368  17.345  -3.738  1.00  1.30           O  
ATOM   1170  CB  PHE A  72     -21.878  15.168  -3.903  1.00  1.92           C  
ATOM   1171  CG  PHE A  72     -21.341  15.126  -5.298  1.00  1.92           C  
ATOM   1172  CD1 PHE A  72     -20.450  14.145  -5.695  1.00  1.92           C  
ATOM   1173  CD2 PHE A  72     -21.758  16.071  -6.227  1.00  1.92           C  
ATOM   1174  CE1 PHE A  72     -19.992  14.110  -6.996  1.00  1.92           C  
ATOM   1175  CE2 PHE A  72     -21.299  16.034  -7.527  1.00  1.92           C  
ATOM   1176  CZ  PHE A  72     -20.418  15.050  -7.909  1.00  1.92           C  
ATOM   1177  H   PHE A  72     -22.601  15.596  -1.559  1.00  1.52           H  
ATOM   1178  HA  PHE A  72     -20.091  15.224  -2.732  1.00  1.54           H  
ATOM   1179 1HB  PHE A  72     -22.070  14.143  -3.589  1.00  2.30           H  
ATOM   1180 2HB  PHE A  72     -22.836  15.674  -3.932  1.00  2.30           H  
ATOM   1181  HD1 PHE A  72     -20.120  13.397  -4.975  1.00  2.30           H  
ATOM   1182  HD2 PHE A  72     -22.463  16.844  -5.919  1.00  2.30           H  
ATOM   1183  HE1 PHE A  72     -19.292  13.334  -7.303  1.00  2.30           H  
ATOM   1184  HE2 PHE A  72     -21.636  16.778  -8.249  1.00  2.30           H  
ATOM   1185  HZ  PHE A  72     -20.057  15.017  -8.934  1.00  2.30           H  
ATOM   1186  N   ARG A  73     -21.448  18.156  -3.402  1.00  1.44           N  
ATOM   1187  CA  ARG A  73     -21.144  19.513  -3.829  1.00  1.56           C  
ATOM   1188  C   ARG A  73     -20.025  20.135  -2.993  1.00  1.44           C  
ATOM   1189  O   ARG A  73     -19.110  20.741  -3.546  1.00  1.38           O  
ATOM   1190  CB  ARG A  73     -22.375  20.399  -3.756  1.00  2.34           C  
ATOM   1191  CG  ARG A  73     -22.122  21.832  -4.195  1.00  2.34           C  
ATOM   1192  CD  ARG A  73     -23.287  22.714  -3.944  1.00  2.34           C  
ATOM   1193  NE  ARG A  73     -23.655  22.714  -2.538  1.00  2.34           N  
ATOM   1194  CZ  ARG A  73     -22.991  23.342  -1.549  1.00  2.34           C  
ATOM   1195  NH1 ARG A  73     -21.897  24.040  -1.778  1.00  2.34           N  
ATOM   1196  NH2 ARG A  73     -23.463  23.232  -0.322  1.00  2.34           N  
ATOM   1197  H   ARG A  73     -22.392  17.944  -3.114  1.00  1.73           H  
ATOM   1198  HA  ARG A  73     -20.816  19.478  -4.868  1.00  1.87           H  
ATOM   1199 1HB  ARG A  73     -23.162  19.985  -4.385  1.00  2.81           H  
ATOM   1200 2HB  ARG A  73     -22.752  20.426  -2.733  1.00  2.81           H  
ATOM   1201 1HG  ARG A  73     -21.270  22.235  -3.645  1.00  2.81           H  
ATOM   1202 2HG  ARG A  73     -21.903  21.852  -5.263  1.00  2.81           H  
ATOM   1203 1HD  ARG A  73     -23.043  23.736  -4.233  1.00  2.81           H  
ATOM   1204 2HD  ARG A  73     -24.142  22.364  -4.519  1.00  2.81           H  
ATOM   1205  HE  ARG A  73     -24.489  22.204  -2.261  1.00  2.81           H  
ATOM   1206 1HH1 ARG A  73     -21.511  24.131  -2.712  1.00  2.81           H  
ATOM   1207 2HH1 ARG A  73     -21.416  24.482  -1.008  1.00  2.81           H  
ATOM   1208 1HH2 ARG A  73     -24.305  22.685  -0.169  1.00  2.81           H  
ATOM   1209 2HH2 ARG A  73     -22.982  23.672   0.449  1.00  2.81           H  
ATOM   1210  N   ASP A  74     -20.095  19.997  -1.669  1.00  1.52           N  
ATOM   1211  CA  ASP A  74     -19.042  20.540  -0.814  1.00  1.53           C  
ATOM   1212  C   ASP A  74     -17.684  19.928  -1.150  1.00  1.23           C  
ATOM   1213  O   ASP A  74     -16.690  20.645  -1.276  1.00  1.23           O  
ATOM   1214  CB  ASP A  74     -19.354  20.303   0.670  1.00  2.29           C  
ATOM   1215  CG  ASP A  74     -20.461  21.196   1.222  1.00  2.29           C  
ATOM   1216  OD1 ASP A  74     -20.774  22.186   0.605  1.00  2.29           O  
ATOM   1217  OD2 ASP A  74     -20.971  20.887   2.272  1.00  2.29           O  
ATOM   1218  H   ASP A  74     -20.882  19.517  -1.249  1.00  1.82           H  
ATOM   1219  HA  ASP A  74     -18.979  21.616  -0.985  1.00  1.84           H  
ATOM   1220 1HB  ASP A  74     -19.649  19.263   0.813  1.00  2.75           H  
ATOM   1221 2HB  ASP A  74     -18.451  20.467   1.260  1.00  2.75           H  
ATOM   1222  N   ASN A  75     -17.654  18.607  -1.315  1.00  1.14           N  
ATOM   1223  CA  ASN A  75     -16.425  17.902  -1.638  1.00  1.03           C  
ATOM   1224  C   ASN A  75     -15.941  18.252  -3.032  1.00  0.97           C  
ATOM   1225  O   ASN A  75     -14.744  18.388  -3.259  1.00  0.93           O  
ATOM   1226  CB  ASN A  75     -16.640  16.424  -1.507  1.00  1.54           C  
ATOM   1227  CG  ASN A  75     -16.755  15.996  -0.078  1.00  1.54           C  
ATOM   1228  OD1 ASN A  75     -16.249  16.640   0.849  1.00  1.54           O  
ATOM   1229  ND2 ASN A  75     -17.422  14.893   0.110  1.00  1.54           N  
ATOM   1230  H   ASN A  75     -18.504  18.070  -1.191  1.00  1.37           H  
ATOM   1231  HA  ASN A  75     -15.654  18.211  -0.932  1.00  1.24           H  
ATOM   1232 1HB  ASN A  75     -17.551  16.138  -2.034  1.00  1.85           H  
ATOM   1233 2HB  ASN A  75     -15.809  15.890  -1.969  1.00  1.85           H  
ATOM   1234 1HD2 ASN A  75     -17.541  14.507   1.025  1.00  1.85           H  
ATOM   1235 2HD2 ASN A  75     -17.812  14.414  -0.675  1.00  1.85           H  
ATOM   1236  N   LEU A  76     -16.886  18.428  -3.946  1.00  1.20           N  
ATOM   1237  CA  LEU A  76     -16.641  18.823  -5.323  1.00  1.37           C  
ATOM   1238  C   LEU A  76     -15.860  20.123  -5.340  1.00  1.18           C  
ATOM   1239  O   LEU A  76     -14.862  20.247  -6.049  1.00  1.20           O  
ATOM   1240  CB  LEU A  76     -17.994  18.958  -6.045  1.00  2.06           C  
ATOM   1241  CG  LEU A  76     -18.026  19.452  -7.484  1.00  2.06           C  
ATOM   1242  CD1 LEU A  76     -17.266  18.506  -8.376  1.00  2.06           C  
ATOM   1243  CD2 LEU A  76     -19.482  19.537  -7.908  1.00  2.06           C  
ATOM   1244  H   LEU A  76     -17.844  18.276  -3.679  1.00  1.44           H  
ATOM   1245  HA  LEU A  76     -16.048  18.052  -5.812  1.00  1.64           H  
ATOM   1246 1HB  LEU A  76     -18.472  17.979  -6.038  1.00  2.47           H  
ATOM   1247 2HB  LEU A  76     -18.620  19.633  -5.479  1.00  2.47           H  
ATOM   1248  HG  LEU A  76     -17.560  20.435  -7.552  1.00  2.47           H  
ATOM   1249 1HD1 LEU A  76     -17.305  18.867  -9.403  1.00  2.47           H  
ATOM   1250 2HD1 LEU A  76     -16.228  18.450  -8.048  1.00  2.47           H  
ATOM   1251 3HD1 LEU A  76     -17.723  17.521  -8.318  1.00  2.47           H  
ATOM   1252 1HD2 LEU A  76     -19.546  19.886  -8.938  1.00  2.47           H  
ATOM   1253 2HD2 LEU A  76     -19.936  18.550  -7.834  1.00  2.47           H  
ATOM   1254 3HD2 LEU A  76     -20.011  20.230  -7.255  1.00  2.47           H  
ATOM   1255  N   GLU A  77     -16.324  21.080  -4.542  1.00  1.20           N  
ATOM   1256  CA  GLU A  77     -15.688  22.377  -4.399  1.00  1.33           C  
ATOM   1257  C   GLU A  77     -14.302  22.263  -3.746  1.00  1.03           C  
ATOM   1258  O   GLU A  77     -13.364  22.943  -4.167  1.00  1.15           O  
ATOM   1259  CB  GLU A  77     -16.606  23.287  -3.584  1.00  2.00           C  
ATOM   1260  CG  GLU A  77     -17.892  23.659  -4.319  1.00  2.00           C  
ATOM   1261  CD  GLU A  77     -18.892  24.377  -3.456  1.00  2.00           C  
ATOM   1262  OE1 GLU A  77     -18.578  24.678  -2.330  1.00  2.00           O  
ATOM   1263  OE2 GLU A  77     -19.989  24.604  -3.917  1.00  2.00           O  
ATOM   1264  H   GLU A  77     -17.169  20.905  -4.015  1.00  1.44           H  
ATOM   1265  HA  GLU A  77     -15.561  22.810  -5.393  1.00  1.60           H  
ATOM   1266 1HB  GLU A  77     -16.880  22.796  -2.651  1.00  2.39           H  
ATOM   1267 2HB  GLU A  77     -16.082  24.208  -3.332  1.00  2.39           H  
ATOM   1268 1HG  GLU A  77     -17.636  24.302  -5.161  1.00  2.39           H  
ATOM   1269 2HG  GLU A  77     -18.345  22.755  -4.719  1.00  2.39           H  
ATOM   1270  N   HIS A  78     -14.162  21.373  -2.751  1.00  0.83           N  
ATOM   1271  CA  HIS A  78     -12.867  21.154  -2.096  1.00  0.78           C  
ATOM   1272  C   HIS A  78     -11.842  20.646  -3.103  1.00  0.60           C  
ATOM   1273  O   HIS A  78     -10.695  21.101  -3.131  1.00  0.71           O  
ATOM   1274  CB  HIS A  78     -12.995  20.115  -0.970  1.00  1.17           C  
ATOM   1275  CG  HIS A  78     -13.799  20.564   0.205  1.00  1.17           C  
ATOM   1276  ND1 HIS A  78     -14.293  19.681   1.143  1.00  1.17           N  
ATOM   1277  CD2 HIS A  78     -14.196  21.795   0.599  1.00  1.17           C  
ATOM   1278  CE1 HIS A  78     -14.967  20.352   2.061  1.00  1.17           C  
ATOM   1279  NE2 HIS A  78     -14.919  21.636   1.756  1.00  1.17           N  
ATOM   1280  H   HIS A  78     -14.973  20.863  -2.419  1.00  1.00           H  
ATOM   1281  HA  HIS A  78     -12.498  22.088  -1.671  1.00  0.94           H  
ATOM   1282 1HB  HIS A  78     -13.450  19.207  -1.361  1.00  1.40           H  
ATOM   1283 2HB  HIS A  78     -12.000  19.850  -0.614  1.00  1.40           H  
ATOM   1284  HD2 HIS A  78     -13.984  22.737   0.093  1.00  1.40           H  
ATOM   1285  HE1 HIS A  78     -15.472  19.919   2.924  1.00  1.40           H  
ATOM   1286  HE2 HIS A  78     -15.347  22.385   2.282  1.00  1.40           H  
ATOM   1287  N   ILE A  79     -12.296  19.718  -3.939  1.00  0.52           N  
ATOM   1288  CA  ILE A  79     -11.523  19.115  -5.005  1.00  0.46           C  
ATOM   1289  C   ILE A  79     -11.149  20.128  -6.067  1.00  0.52           C  
ATOM   1290  O   ILE A  79      -9.992  20.193  -6.489  1.00  0.57           O  
ATOM   1291  CB  ILE A  79     -12.326  17.948  -5.607  1.00  0.69           C  
ATOM   1292  CG1 ILE A  79     -12.409  16.814  -4.573  1.00  0.69           C  
ATOM   1293  CG2 ILE A  79     -11.742  17.493  -6.930  1.00  0.69           C  
ATOM   1294  CD1 ILE A  79     -13.413  15.744  -4.911  1.00  0.69           C  
ATOM   1295  H   ILE A  79     -13.246  19.395  -3.819  1.00  0.62           H  
ATOM   1296  HA  ILE A  79     -10.605  18.715  -4.580  1.00  0.55           H  
ATOM   1297  HB  ILE A  79     -13.348  18.280  -5.780  1.00  0.83           H  
ATOM   1298 1HG1 ILE A  79     -11.435  16.345  -4.489  1.00  0.83           H  
ATOM   1299 2HG1 ILE A  79     -12.664  17.233  -3.601  1.00  0.83           H  
ATOM   1300 1HG2 ILE A  79     -12.346  16.681  -7.333  1.00  0.83           H  
ATOM   1301 2HG2 ILE A  79     -11.742  18.326  -7.632  1.00  0.83           H  
ATOM   1302 3HG2 ILE A  79     -10.724  17.149  -6.781  1.00  0.83           H  
ATOM   1303 1HD1 ILE A  79     -13.406  14.977  -4.137  1.00  0.83           H  
ATOM   1304 2HD1 ILE A  79     -14.408  16.187  -4.974  1.00  0.83           H  
ATOM   1305 3HD1 ILE A  79     -13.154  15.299  -5.867  1.00  0.83           H  
ATOM   1306  N   ASP A  80     -12.129  20.929  -6.481  1.00  0.62           N  
ATOM   1307  CA  ASP A  80     -11.930  21.948  -7.495  1.00  0.82           C  
ATOM   1308  C   ASP A  80     -10.834  22.915  -7.100  1.00  0.77           C  
ATOM   1309  O   ASP A  80      -9.951  23.212  -7.903  1.00  0.81           O  
ATOM   1310  CB  ASP A  80     -13.231  22.725  -7.738  1.00  1.23           C  
ATOM   1311  CG  ASP A  80     -13.150  23.654  -8.946  1.00  1.23           C  
ATOM   1312  OD1 ASP A  80     -13.080  23.143 -10.042  1.00  1.23           O  
ATOM   1313  OD2 ASP A  80     -13.167  24.850  -8.773  1.00  1.23           O  
ATOM   1314  H   ASP A  80     -13.056  20.812  -6.100  1.00  0.74           H  
ATOM   1315  HA  ASP A  80     -11.634  21.461  -8.422  1.00  0.98           H  
ATOM   1316 1HB  ASP A  80     -14.049  22.021  -7.894  1.00  1.48           H  
ATOM   1317 2HB  ASP A  80     -13.474  23.317  -6.856  1.00  1.48           H  
ATOM   1318  N   GLU A  81     -10.880  23.398  -5.861  1.00  0.81           N  
ATOM   1319  CA  GLU A  81      -9.879  24.343  -5.400  1.00  0.82           C  
ATOM   1320  C   GLU A  81      -8.522  23.695  -5.173  1.00  1.04           C  
ATOM   1321  O   GLU A  81      -7.496  24.286  -5.505  1.00  1.40           O  
ATOM   1322  CB  GLU A  81     -10.357  25.020  -4.120  1.00  1.23           C  
ATOM   1323  CG  GLU A  81     -11.540  25.951  -4.334  1.00  1.23           C  
ATOM   1324  CD  GLU A  81     -11.220  27.068  -5.288  1.00  1.23           C  
ATOM   1325  OE1 GLU A  81     -10.207  27.702  -5.116  1.00  1.23           O  
ATOM   1326  OE2 GLU A  81     -11.984  27.284  -6.200  1.00  1.23           O  
ATOM   1327  H   GLU A  81     -11.634  23.127  -5.241  1.00  0.97           H  
ATOM   1328  HA  GLU A  81      -9.759  25.109  -6.166  1.00  0.98           H  
ATOM   1329 1HB  GLU A  81     -10.655  24.261  -3.396  1.00  1.48           H  
ATOM   1330 2HB  GLU A  81      -9.544  25.597  -3.680  1.00  1.48           H  
ATOM   1331 1HG  GLU A  81     -12.378  25.376  -4.727  1.00  1.48           H  
ATOM   1332 2HG  GLU A  81     -11.840  26.371  -3.375  1.00  1.48           H  
ATOM   1333  N   THR A  82      -8.504  22.463  -4.663  1.00  0.95           N  
ATOM   1334  CA  THR A  82      -7.242  21.771  -4.422  1.00  1.24           C  
ATOM   1335  C   THR A  82      -6.464  21.561  -5.705  1.00  1.00           C  
ATOM   1336  O   THR A  82      -5.247  21.743  -5.737  1.00  1.39           O  
ATOM   1337  CB  THR A  82      -7.460  20.410  -3.759  1.00  1.86           C  
ATOM   1338  OG1 THR A  82      -8.103  20.591  -2.490  1.00  1.86           O  
ATOM   1339  CG2 THR A  82      -6.113  19.726  -3.557  1.00  1.86           C  
ATOM   1340  H   THR A  82      -9.366  22.003  -4.396  1.00  1.14           H  
ATOM   1341  HA  THR A  82      -6.635  22.384  -3.756  1.00  1.49           H  
ATOM   1342  HB  THR A  82      -8.092  19.789  -4.392  1.00  2.23           H  
ATOM   1343  HG1 THR A  82      -9.009  20.886  -2.633  1.00  2.23           H  
ATOM   1344 1HG2 THR A  82      -6.260  18.758  -3.082  1.00  2.23           H  
ATOM   1345 2HG2 THR A  82      -5.627  19.586  -4.523  1.00  2.23           H  
ATOM   1346 3HG2 THR A  82      -5.483  20.347  -2.921  1.00  2.23           H  
ATOM   1347  N   ASN A  83      -7.166  21.195  -6.774  1.00  0.84           N  
ATOM   1348  CA  ASN A  83      -6.532  20.948  -8.062  1.00  0.85           C  
ATOM   1349  C   ASN A  83      -6.015  22.213  -8.761  1.00  1.10           C  
ATOM   1350  O   ASN A  83      -5.379  22.118  -9.811  1.00  1.20           O  
ATOM   1351  CB  ASN A  83      -7.475  20.192  -8.960  1.00  1.27           C  
ATOM   1352  CG  ASN A  83      -7.649  18.787  -8.476  1.00  1.27           C  
ATOM   1353  OD1 ASN A  83      -6.889  18.325  -7.615  1.00  1.27           O  
ATOM   1354  ND2 ASN A  83      -8.612  18.095  -9.016  1.00  1.27           N  
ATOM   1355  H   ASN A  83      -8.165  21.051  -6.689  1.00  1.01           H  
ATOM   1356  HA  ASN A  83      -5.662  20.313  -7.886  1.00  1.02           H  
ATOM   1357 1HB  ASN A  83      -8.447  20.688  -8.978  1.00  1.53           H  
ATOM   1358 2HB  ASN A  83      -7.088  20.178  -9.978  1.00  1.53           H  
ATOM   1359 1HD2 ASN A  83      -8.765  17.146  -8.732  1.00  1.53           H  
ATOM   1360 2HD2 ASN A  83      -9.198  18.510  -9.711  1.00  1.53           H  
ATOM   1361  N   LYS A  84      -6.269  23.391  -8.184  1.00  1.33           N  
ATOM   1362  CA  LYS A  84      -5.756  24.638  -8.720  1.00  1.60           C  
ATOM   1363  C   LYS A  84      -4.375  24.922  -8.130  1.00  1.11           C  
ATOM   1364  O   LYS A  84      -3.693  25.859  -8.545  1.00  1.66           O  
ATOM   1365  CB  LYS A  84      -6.717  25.781  -8.404  1.00  2.40           C  
ATOM   1366  CG  LYS A  84      -8.064  25.660  -9.094  1.00  2.40           C  
ATOM   1367  CD  LYS A  84      -9.024  26.763  -8.670  1.00  2.40           C  
ATOM   1368  CE  LYS A  84     -10.378  26.587  -9.342  1.00  2.40           C  
ATOM   1369  NZ  LYS A  84     -11.366  27.615  -8.909  1.00  2.40           N  
ATOM   1370  H   LYS A  84      -6.808  23.452  -7.331  1.00  1.60           H  
ATOM   1371  HA  LYS A  84      -5.653  24.543  -9.802  1.00  1.92           H  
ATOM   1372 1HB  LYS A  84      -6.892  25.828  -7.329  1.00  2.88           H  
ATOM   1373 2HB  LYS A  84      -6.270  26.729  -8.705  1.00  2.88           H  
ATOM   1374 1HG  LYS A  84      -7.918  25.723 -10.173  1.00  2.88           H  
ATOM   1375 2HG  LYS A  84      -8.499  24.693  -8.868  1.00  2.88           H  
ATOM   1376 1HD  LYS A  84      -9.158  26.739  -7.588  1.00  2.88           H  
ATOM   1377 2HD  LYS A  84      -8.612  27.733  -8.947  1.00  2.88           H  
ATOM   1378 1HE  LYS A  84     -10.251  26.654 -10.421  1.00  2.88           H  
ATOM   1379 2HE  LYS A  84     -10.767  25.600  -9.096  1.00  2.88           H  
ATOM   1380 1HZ  LYS A  84     -12.245  27.448  -9.377  1.00  2.88           H  
ATOM   1381 2HZ  LYS A  84     -11.508  27.548  -7.907  1.00  2.88           H  
ATOM   1382 3HZ  LYS A  84     -11.028  28.537  -9.139  1.00  2.88           H  
ATOM   1383  N   LYS A  85      -3.972  24.105  -7.153  1.00  1.26           N  
ATOM   1384  CA  LYS A  85      -2.689  24.246  -6.494  1.00  1.34           C  
ATOM   1385  C   LYS A  85      -1.657  23.366  -7.176  1.00  2.31           C  
ATOM   1386  O   LYS A  85      -1.996  22.325  -7.743  1.00 22.30           O  
ATOM   1387  CB  LYS A  85      -2.824  23.859  -5.026  1.00  2.01           C  
ATOM   1388  CG  LYS A  85      -3.772  24.751  -4.242  1.00  2.01           C  
ATOM   1389  CD  LYS A  85      -3.878  24.316  -2.790  1.00  2.01           C  
ATOM   1390  CE  LYS A  85      -4.839  25.211  -2.022  1.00  2.01           C  
ATOM   1391  NZ  LYS A  85      -4.954  24.811  -0.592  1.00  2.01           N  
ATOM   1392  H   LYS A  85      -4.560  23.347  -6.837  1.00  1.51           H  
ATOM   1393  HA  LYS A  85      -2.363  25.283  -6.569  1.00  1.61           H  
ATOM   1394 1HB  LYS A  85      -3.178  22.832  -4.946  1.00  2.41           H  
ATOM   1395 2HB  LYS A  85      -1.847  23.909  -4.547  1.00  2.41           H  
ATOM   1396 1HG  LYS A  85      -3.416  25.781  -4.278  1.00  2.41           H  
ATOM   1397 2HG  LYS A  85      -4.763  24.712  -4.695  1.00  2.41           H  
ATOM   1398 1HD  LYS A  85      -4.235  23.286  -2.743  1.00  2.41           H  
ATOM   1399 2HD  LYS A  85      -2.895  24.364  -2.322  1.00  2.41           H  
ATOM   1400 1HE  LYS A  85      -4.484  26.239  -2.073  1.00  2.41           H  
ATOM   1401 2HE  LYS A  85      -5.824  25.156  -2.484  1.00  2.41           H  
ATOM   1402 1HZ  LYS A  85      -5.599  25.429  -0.120  1.00  2.41           H  
ATOM   1403 2HZ  LYS A  85      -5.296  23.861  -0.535  1.00  2.41           H  
ATOM   1404 3HZ  LYS A  85      -4.048  24.869  -0.150  1.00  2.41           H  
ATOM   1405  N   VAL A  86      -0.391  23.769  -7.116  1.00  8.99           N  
ATOM   1406  CA  VAL A  86       0.665  22.997  -7.763  1.00  7.74           C  
ATOM   1407  C   VAL A  86       1.045  21.770  -6.946  1.00  5.43           C  
ATOM   1408  O   VAL A  86       2.044  21.769  -6.226  1.00  9.27           O  
ATOM   1409  CB  VAL A  86       1.913  23.870  -7.986  1.00 11.61           C  
ATOM   1410  CG1 VAL A  86       2.995  23.061  -8.685  1.00 11.61           C  
ATOM   1411  CG2 VAL A  86       1.537  25.091  -8.812  1.00 11.61           C  
ATOM   1412  H   VAL A  86      -0.159  24.624  -6.630  1.00 10.79           H  
ATOM   1413  HA  VAL A  86       0.296  22.663  -8.735  1.00  9.29           H  
ATOM   1414  HB  VAL A  86       2.307  24.186  -7.020  1.00 13.93           H  
ATOM   1415 1HG1 VAL A  86       3.880  23.682  -8.828  1.00 13.93           H  
ATOM   1416 2HG1 VAL A  86       3.256  22.196  -8.076  1.00 13.93           H  
ATOM   1417 3HG1 VAL A  86       2.629  22.724  -9.655  1.00 13.93           H  
ATOM   1418 1HG2 VAL A  86       2.418  25.714  -8.962  1.00 13.93           H  
ATOM   1419 2HG2 VAL A  86       1.149  24.770  -9.779  1.00 13.93           H  
ATOM   1420 3HG2 VAL A  86       0.772  25.665  -8.287  1.00 13.93           H  
ATOM   1421  N   LYS A  87       0.238  20.725  -7.082  1.00  4.13           N  
ATOM   1422  CA  LYS A  87       0.455  19.471  -6.379  1.00  3.41           C  
ATOM   1423  C   LYS A  87       0.932  18.390  -7.341  1.00  1.99           C  
ATOM   1424  O   LYS A  87       0.667  18.454  -8.540  1.00  2.04           O  
ATOM   1425  CB  LYS A  87      -0.838  19.030  -5.684  1.00  5.12           C  
ATOM   1426  CG  LYS A  87      -1.417  20.057  -4.717  1.00  5.12           C  
ATOM   1427  CD  LYS A  87      -0.494  20.320  -3.535  1.00  5.12           C  
ATOM   1428  CE  LYS A  87      -1.115  21.326  -2.576  1.00  5.12           C  
ATOM   1429  NZ  LYS A  87      -0.215  21.657  -1.436  1.00  5.12           N  
ATOM   1430  H   LYS A  87      -0.569  20.831  -7.683  1.00  4.96           H  
ATOM   1431  HA  LYS A  87       1.226  19.617  -5.624  1.00  4.09           H  
ATOM   1432 1HB  LYS A  87      -1.599  18.827  -6.437  1.00  6.14           H  
ATOM   1433 2HB  LYS A  87      -0.665  18.106  -5.132  1.00  6.14           H  
ATOM   1434 1HG  LYS A  87      -1.588  20.995  -5.246  1.00  6.14           H  
ATOM   1435 2HG  LYS A  87      -2.375  19.697  -4.341  1.00  6.14           H  
ATOM   1436 1HD  LYS A  87      -0.307  19.387  -3.001  1.00  6.14           H  
ATOM   1437 2HD  LYS A  87       0.459  20.711  -3.892  1.00  6.14           H  
ATOM   1438 1HE  LYS A  87      -1.330  22.240  -3.124  1.00  6.14           H  
ATOM   1439 2HE  LYS A  87      -2.050  20.925  -2.183  1.00  6.14           H  
ATOM   1440 1HZ  LYS A  87      -0.666  22.336  -0.841  1.00  6.14           H  
ATOM   1441 2HZ  LYS A  87      -0.019  20.827  -0.889  1.00  6.14           H  
ATOM   1442 3HZ  LYS A  87       0.650  22.041  -1.787  1.00  6.14           H  
ATOM   1443  N   SER A  88       1.629  17.386  -6.804  1.00  2.15           N  
ATOM   1444  CA  SER A  88       2.099  16.258  -7.608  1.00  2.01           C  
ATOM   1445  C   SER A  88       1.029  15.167  -7.728  1.00  1.30           C  
ATOM   1446  O   SER A  88       1.214  14.197  -8.465  1.00  1.41           O  
ATOM   1447  CB  SER A  88       3.387  15.697  -7.030  1.00  3.01           C  
ATOM   1448  OG  SER A  88       3.191  15.167  -5.753  1.00  3.01           O  
ATOM   1449  H   SER A  88       1.834  17.400  -5.814  1.00  2.58           H  
ATOM   1450  HA  SER A  88       2.317  16.624  -8.612  1.00  2.41           H  
ATOM   1451 1HB  SER A  88       3.776  14.923  -7.692  1.00  3.62           H  
ATOM   1452 2HB  SER A  88       4.132  16.489  -6.984  1.00  3.62           H  
ATOM   1453  HG  SER A  88       2.668  14.369  -5.856  1.00  3.62           H  
ATOM   1454  N   TYR A  89      -0.096  15.370  -7.035  1.00  0.89           N  
ATOM   1455  CA  TYR A  89      -1.253  14.487  -7.082  1.00  0.60           C  
ATOM   1456  C   TYR A  89      -2.476  15.352  -7.120  1.00  0.50           C  
ATOM   1457  O   TYR A  89      -2.429  16.518  -6.729  1.00  0.72           O  
ATOM   1458  CB  TYR A  89      -1.364  13.613  -5.853  1.00  0.90           C  
ATOM   1459  CG  TYR A  89      -1.727  14.408  -4.623  1.00  0.90           C  
ATOM   1460  CD1 TYR A  89      -3.055  14.489  -4.228  1.00  0.90           C  
ATOM   1461  CD2 TYR A  89      -0.749  15.079  -3.905  1.00  0.90           C  
ATOM   1462  CE1 TYR A  89      -3.399  15.226  -3.114  1.00  0.90           C  
ATOM   1463  CE2 TYR A  89      -1.097  15.815  -2.791  1.00  0.90           C  
ATOM   1464  CZ  TYR A  89      -2.417  15.888  -2.394  1.00  0.90           C  
ATOM   1465  OH  TYR A  89      -2.766  16.619  -1.281  1.00  0.90           O  
ATOM   1466  H   TYR A  89      -0.161  16.182  -6.443  1.00  1.07           H  
ATOM   1467  HA  TYR A  89      -1.222  13.885  -7.986  1.00  0.72           H  
ATOM   1468 1HB  TYR A  89      -2.127  12.849  -6.008  1.00  1.08           H  
ATOM   1469 2HB  TYR A  89      -0.431  13.115  -5.673  1.00  1.08           H  
ATOM   1470  HD1 TYR A  89      -3.826  13.968  -4.796  1.00  1.08           H  
ATOM   1471  HD2 TYR A  89       0.294  15.026  -4.218  1.00  1.08           H  
ATOM   1472  HE1 TYR A  89      -4.436  15.288  -2.800  1.00  1.08           H  
ATOM   1473  HE2 TYR A  89      -0.331  16.341  -2.223  1.00  1.08           H  
ATOM   1474  HH  TYR A  89      -2.010  16.673  -0.687  1.00  1.08           H  
ATOM   1475  N   TRP A  90      -3.578  14.794  -7.579  1.00  0.45           N  
ATOM   1476  CA  TRP A  90      -4.792  15.578  -7.684  1.00  0.55           C  
ATOM   1477  C   TRP A  90      -5.971  14.836  -7.106  1.00  0.45           C  
ATOM   1478  O   TRP A  90      -5.926  13.613  -6.946  1.00  0.45           O  
ATOM   1479  CB  TRP A  90      -5.036  15.946  -9.135  1.00  0.83           C  
ATOM   1480  CG  TRP A  90      -3.872  16.695  -9.713  1.00  0.83           C  
ATOM   1481  CD1 TRP A  90      -3.700  18.044  -9.746  1.00  0.83           C  
ATOM   1482  CD2 TRP A  90      -2.680  16.125 -10.319  1.00  0.83           C  
ATOM   1483  NE1 TRP A  90      -2.490  18.354 -10.322  1.00  0.83           N  
ATOM   1484  CE2 TRP A  90      -1.856  17.188 -10.672  1.00  0.83           C  
ATOM   1485  CE3 TRP A  90      -2.252  14.812 -10.566  1.00  0.83           C  
ATOM   1486  CZ2 TRP A  90      -0.621  16.991 -11.262  1.00  0.83           C  
ATOM   1487  CZ3 TRP A  90      -1.015  14.613 -11.160  1.00  0.83           C  
ATOM   1488  CH2 TRP A  90      -0.220  15.676 -11.496  1.00  0.83           C  
ATOM   1489  H   TRP A  90      -3.565  13.825  -7.881  1.00  0.54           H  
ATOM   1490  HA  TRP A  90      -4.661  16.498  -7.115  1.00  0.66           H  
ATOM   1491 1HB  TRP A  90      -5.215  15.048  -9.706  1.00  0.99           H  
ATOM   1492 2HB  TRP A  90      -5.924  16.569  -9.216  1.00  0.99           H  
ATOM   1493  HD1 TRP A  90      -4.412  18.774  -9.362  1.00  0.99           H  
ATOM   1494  HE1 TRP A  90      -2.124  19.284 -10.458  1.00  0.99           H  
ATOM   1495  HE3 TRP A  90      -2.876  13.964 -10.292  1.00  0.99           H  
ATOM   1496  HZ2 TRP A  90       0.028  17.823 -11.534  1.00  0.99           H  
ATOM   1497  HZ3 TRP A  90      -0.689  13.589 -11.348  1.00  0.99           H  
ATOM   1498  HH2 TRP A  90       0.749  15.487 -11.958  1.00  0.99           H  
ATOM   1499  N   LEU A  91      -6.997  15.590  -6.739  1.00  0.39           N  
ATOM   1500  CA  LEU A  91      -8.181  15.006  -6.154  1.00  0.35           C  
ATOM   1501  C   LEU A  91      -9.243  14.812  -7.223  1.00  0.38           C  
ATOM   1502  O   LEU A  91      -9.227  15.479  -8.257  1.00  0.49           O  
ATOM   1503  CB  LEU A  91      -8.751  15.891  -5.048  1.00  0.52           C  
ATOM   1504  CG  LEU A  91      -7.809  16.269  -3.912  1.00  0.52           C  
ATOM   1505  CD1 LEU A  91      -8.588  17.080  -2.884  1.00  0.52           C  
ATOM   1506  CD2 LEU A  91      -7.194  15.034  -3.315  1.00  0.52           C  
ATOM   1507  H   LEU A  91      -6.959  16.590  -6.902  1.00  0.47           H  
ATOM   1508  HA  LEU A  91      -7.918  14.038  -5.738  1.00  0.42           H  
ATOM   1509 1HB  LEU A  91      -9.100  16.819  -5.494  1.00  0.63           H  
ATOM   1510 2HB  LEU A  91      -9.602  15.379  -4.608  1.00  0.63           H  
ATOM   1511  HG  LEU A  91      -7.013  16.904  -4.301  1.00  0.63           H  
ATOM   1512 1HD1 LEU A  91      -7.922  17.379  -2.073  1.00  0.63           H  
ATOM   1513 2HD1 LEU A  91      -9.000  17.969  -3.358  1.00  0.63           H  
ATOM   1514 3HD1 LEU A  91      -9.399  16.475  -2.481  1.00  0.63           H  
ATOM   1515 1HD2 LEU A  91      -6.520  15.324  -2.510  1.00  0.63           H  
ATOM   1516 2HD2 LEU A  91      -7.971  14.394  -2.914  1.00  0.63           H  
ATOM   1517 3HD2 LEU A  91      -6.638  14.494  -4.081  1.00  0.63           H  
ATOM   1518  N   GLY A  92     -10.187  13.922  -6.976  1.00  0.37           N  
ATOM   1519  CA  GLY A  92     -11.248  13.727  -7.945  1.00  0.44           C  
ATOM   1520  C   GLY A  92     -12.473  13.082  -7.348  1.00  0.49           C  
ATOM   1521  O   GLY A  92     -12.489  12.683  -6.182  1.00  0.48           O  
ATOM   1522  H   GLY A  92     -10.160  13.384  -6.123  1.00  0.44           H  
ATOM   1523 1HA  GLY A  92     -11.521  14.691  -8.369  1.00  0.53           H  
ATOM   1524 2HA  GLY A  92     -10.881  13.115  -8.763  1.00  0.53           H  
ATOM   1525  N   LEU A  93     -13.509  12.957  -8.167  1.00  0.58           N  
ATOM   1526  CA  LEU A  93     -14.784  12.432  -7.715  1.00  0.59           C  
ATOM   1527  C   LEU A  93     -14.819  10.912  -7.736  1.00  0.55           C  
ATOM   1528  O   LEU A  93     -15.549  10.302  -8.524  1.00  0.51           O  
ATOM   1529  CB  LEU A  93     -15.897  12.983  -8.601  1.00  0.89           C  
ATOM   1530  CG  LEU A  93     -16.024  14.504  -8.645  1.00  0.89           C  
ATOM   1531  CD1 LEU A  93     -17.131  14.862  -9.622  1.00  0.89           C  
ATOM   1532  CD2 LEU A  93     -16.311  15.023  -7.244  1.00  0.89           C  
ATOM   1533  H   LEU A  93     -13.419  13.268  -9.123  1.00  0.70           H  
ATOM   1534  HA  LEU A  93     -14.950  12.766  -6.691  1.00  0.71           H  
ATOM   1535 1HB  LEU A  93     -15.744  12.629  -9.620  1.00  1.06           H  
ATOM   1536 2HB  LEU A  93     -16.845  12.596  -8.240  1.00  1.06           H  
ATOM   1537  HG  LEU A  93     -15.095  14.942  -9.009  1.00  1.06           H  
ATOM   1538 1HD1 LEU A  93     -17.238  15.942  -9.681  1.00  1.06           H  
ATOM   1539 2HD1 LEU A  93     -16.883  14.470 -10.606  1.00  1.06           H  
ATOM   1540 3HD1 LEU A  93     -18.063  14.420  -9.285  1.00  1.06           H  
ATOM   1541 1HD2 LEU A  93     -16.400  16.106  -7.261  1.00  1.06           H  
ATOM   1542 2HD2 LEU A  93     -17.239  14.589  -6.876  1.00  1.06           H  
ATOM   1543 3HD2 LEU A  93     -15.495  14.739  -6.582  1.00  1.06           H  
ATOM   1544  N   ASN A  94     -14.056  10.313  -6.834  1.00  0.56           N  
ATOM   1545  CA  ASN A  94     -14.000   8.873  -6.726  1.00  0.55           C  
ATOM   1546  C   ASN A  94     -15.180   8.382  -5.903  1.00  0.63           C  
ATOM   1547  O   ASN A  94     -15.995   9.185  -5.449  1.00  0.73           O  
ATOM   1548  CB  ASN A  94     -12.648   8.454  -6.141  1.00  0.83           C  
ATOM   1549  CG  ASN A  94     -12.421   8.890  -4.711  1.00  0.83           C  
ATOM   1550  OD1 ASN A  94     -13.347   8.905  -3.887  1.00  0.83           O  
ATOM   1551  ND2 ASN A  94     -11.194   9.241  -4.389  1.00  0.83           N  
ATOM   1552  H   ASN A  94     -13.495  10.892  -6.222  1.00  0.67           H  
ATOM   1553  HA  ASN A  94     -14.095   8.441  -7.724  1.00  0.66           H  
ATOM   1554 1HB  ASN A  94     -12.554   7.373  -6.186  1.00  0.99           H  
ATOM   1555 2HB  ASN A  94     -11.851   8.870  -6.757  1.00  0.99           H  
ATOM   1556 1HD2 ASN A  94     -10.985   9.525  -3.450  1.00  0.99           H  
ATOM   1557 2HD2 ASN A  94     -10.439   9.218  -5.052  1.00  0.99           H  
ATOM   1558  N   GLU A  95     -15.248   7.069  -5.691  1.00  0.83           N  
ATOM   1559  CA  GLU A  95     -16.296   6.387  -4.914  1.00  1.63           C  
ATOM   1560  C   GLU A  95     -16.818   7.094  -3.646  1.00  0.98           C  
ATOM   1561  O   GLU A  95     -17.948   6.850  -3.214  1.00  1.82           O  
ATOM   1562  CB  GLU A  95     -15.783   5.004  -4.518  1.00  2.44           C  
ATOM   1563  CG  GLU A  95     -16.725   4.187  -3.645  1.00  2.44           C  
ATOM   1564  CD  GLU A  95     -18.005   3.802  -4.328  1.00  2.44           C  
ATOM   1565  OE1 GLU A  95     -18.046   3.778  -5.531  1.00  2.44           O  
ATOM   1566  OE2 GLU A  95     -18.960   3.540  -3.631  1.00  2.44           O  
ATOM   1567  H   GLU A  95     -14.532   6.486  -6.112  1.00  1.00           H  
ATOM   1568  HA  GLU A  95     -17.148   6.251  -5.581  1.00  1.96           H  
ATOM   1569 1HB  GLU A  95     -15.595   4.426  -5.416  1.00  2.93           H  
ATOM   1570 2HB  GLU A  95     -14.834   5.102  -3.996  1.00  2.93           H  
ATOM   1571 1HG  GLU A  95     -16.210   3.279  -3.333  1.00  2.93           H  
ATOM   1572 2HG  GLU A  95     -16.955   4.762  -2.749  1.00  2.93           H  
ATOM   1573  N   PHE A  96     -15.983   7.911  -3.012  1.00  0.70           N  
ATOM   1574  CA  PHE A  96     -16.322   8.519  -1.738  1.00  0.99           C  
ATOM   1575  C   PHE A  96     -16.714  10.005  -1.776  1.00  0.67           C  
ATOM   1576  O   PHE A  96     -16.830  10.631  -0.722  1.00  0.68           O  
ATOM   1577  CB  PHE A  96     -15.099   8.354  -0.866  1.00  1.48           C  
ATOM   1578  CG  PHE A  96     -14.766   6.921  -0.579  1.00  1.48           C  
ATOM   1579  CD1 PHE A  96     -14.052   6.175  -1.506  1.00  1.48           C  
ATOM   1580  CD2 PHE A  96     -15.117   6.326   0.621  1.00  1.48           C  
ATOM   1581  CE1 PHE A  96     -13.708   4.862  -1.249  1.00  1.48           C  
ATOM   1582  CE2 PHE A  96     -14.771   5.014   0.884  1.00  1.48           C  
ATOM   1583  CZ  PHE A  96     -14.068   4.280  -0.052  1.00  1.48           C  
ATOM   1584  H   PHE A  96     -15.070   8.113  -3.406  1.00  0.84           H  
ATOM   1585  HA  PHE A  96     -17.152   7.957  -1.308  1.00  1.19           H  
ATOM   1586 1HB  PHE A  96     -14.240   8.814  -1.353  1.00  1.78           H  
ATOM   1587 2HB  PHE A  96     -15.257   8.862   0.068  1.00  1.78           H  
ATOM   1588  HD1 PHE A  96     -13.762   6.639  -2.450  1.00  1.78           H  
ATOM   1589  HD2 PHE A  96     -15.666   6.904   1.364  1.00  1.78           H  
ATOM   1590  HE1 PHE A  96     -13.151   4.291  -1.990  1.00  1.78           H  
ATOM   1591  HE2 PHE A  96     -15.052   4.558   1.832  1.00  1.78           H  
ATOM   1592  HZ  PHE A  96     -13.797   3.246   0.156  1.00  1.78           H  
ATOM   1593  N   ALA A  97     -16.934  10.573  -2.964  1.00  0.64           N  
ATOM   1594  CA  ALA A  97     -17.243  12.011  -3.061  1.00  0.65           C  
ATOM   1595  C   ALA A  97     -18.550  12.414  -2.355  1.00  0.93           C  
ATOM   1596  O   ALA A  97     -18.694  13.567  -1.959  1.00  1.33           O  
ATOM   1597  CB  ALA A  97     -17.296  12.451  -4.515  1.00  0.98           C  
ATOM   1598  H   ALA A  97     -16.837  10.025  -3.809  1.00  0.77           H  
ATOM   1599  HA  ALA A  97     -16.434  12.551  -2.578  1.00  0.78           H  
ATOM   1600 1HB  ALA A  97     -17.464  13.527  -4.562  1.00  1.17           H  
ATOM   1601 2HB  ALA A  97     -16.350  12.212  -5.002  1.00  1.17           H  
ATOM   1602 3HB  ALA A  97     -18.103  11.947  -5.024  1.00  1.17           H  
ATOM   1603  N   ASP A  98     -19.488  11.488  -2.157  1.00  1.08           N  
ATOM   1604  CA  ASP A  98     -20.732  11.838  -1.461  1.00  1.66           C  
ATOM   1605  C   ASP A  98     -20.669  11.648   0.067  1.00  1.14           C  
ATOM   1606  O   ASP A  98     -21.704  11.720   0.734  1.00  1.42           O  
ATOM   1607  CB  ASP A  98     -21.910  11.023  -2.005  1.00  2.49           C  
ATOM   1608  CG  ASP A  98     -21.773   9.517  -1.767  1.00  2.49           C  
ATOM   1609  OD1 ASP A  98     -20.712   9.098  -1.370  1.00  2.49           O  
ATOM   1610  OD2 ASP A  98     -22.725   8.797  -1.983  1.00  2.49           O  
ATOM   1611  H   ASP A  98     -19.350  10.545  -2.490  1.00  1.30           H  
ATOM   1612  HA  ASP A  98     -20.937  12.892  -1.655  1.00  1.99           H  
ATOM   1613 1HB  ASP A  98     -22.824  11.368  -1.528  1.00  2.99           H  
ATOM   1614 2HB  ASP A  98     -22.014  11.207  -3.073  1.00  2.99           H  
ATOM   1615  N   MET A  99     -19.468  11.421   0.614  1.00  0.91           N  
ATOM   1616  CA  MET A  99     -19.269  11.222   2.053  1.00  1.11           C  
ATOM   1617  C   MET A  99     -18.462  12.350   2.712  1.00  0.96           C  
ATOM   1618  O   MET A  99     -17.635  12.992   2.064  1.00  1.85           O  
ATOM   1619  CB  MET A  99     -18.568   9.900   2.256  1.00  1.67           C  
ATOM   1620  CG  MET A  99     -19.356   8.658   1.895  1.00  1.67           C  
ATOM   1621  SD  MET A  99     -18.357   7.166   2.065  1.00  1.67           S  
ATOM   1622  CE  MET A  99     -18.044   7.160   3.824  1.00  1.67           C  
ATOM   1623  H   MET A  99     -18.649  11.356   0.023  1.00  1.09           H  
ATOM   1624  HA  MET A  99     -20.243  11.190   2.536  1.00  1.33           H  
ATOM   1625 1HB  MET A  99     -17.703   9.895   1.606  1.00  2.00           H  
ATOM   1626 2HB  MET A  99     -18.220   9.809   3.286  1.00  2.00           H  
ATOM   1627 1HG  MET A  99     -20.225   8.571   2.545  1.00  2.00           H  
ATOM   1628 2HG  MET A  99     -19.702   8.726   0.865  1.00  2.00           H  
ATOM   1629 1HE  MET A  99     -17.423   6.304   4.084  1.00  2.00           H  
ATOM   1630 2HE  MET A  99     -17.530   8.080   4.104  1.00  2.00           H  
ATOM   1631 3HE  MET A  99     -18.990   7.097   4.359  1.00  2.00           H  
ATOM   1632  N   THR A 100     -18.708  12.593   4.006  1.00  0.89           N  
ATOM   1633  CA  THR A 100     -17.996  13.655   4.731  1.00  1.18           C  
ATOM   1634  C   THR A 100     -16.716  13.134   5.352  1.00  1.55           C  
ATOM   1635  O   THR A 100     -16.543  11.926   5.479  1.00  2.68           O  
ATOM   1636  CB  THR A 100     -18.857  14.262   5.859  1.00  1.77           C  
ATOM   1637  OG1 THR A 100     -19.117  13.267   6.862  1.00  1.77           O  
ATOM   1638  CG2 THR A 100     -20.178  14.769   5.305  1.00  1.77           C  
ATOM   1639  H   THR A 100     -19.397  12.034   4.493  1.00  1.07           H  
ATOM   1640  HA  THR A 100     -17.734  14.445   4.025  1.00  1.42           H  
ATOM   1641  HB  THR A 100     -18.323  15.096   6.315  1.00  2.12           H  
ATOM   1642  HG1 THR A 100     -19.781  13.599   7.473  1.00  2.12           H  
ATOM   1643 1HG2 THR A 100     -20.772  15.197   6.113  1.00  2.12           H  
ATOM   1644 2HG2 THR A 100     -19.986  15.533   4.552  1.00  2.12           H  
ATOM   1645 3HG2 THR A 100     -20.725  13.942   4.853  1.00  2.12           H  
ATOM   1646  N   HIS A 101     -15.843  14.049   5.773  1.00  2.57           N  
ATOM   1647  CA  HIS A 101     -14.573  13.676   6.397  1.00  3.75           C  
ATOM   1648  C   HIS A 101     -14.754  13.116   7.803  1.00  2.84           C  
ATOM   1649  O   HIS A 101     -13.918  12.348   8.285  1.00  4.70           O  
ATOM   1650  CB  HIS A 101     -13.637  14.880   6.435  1.00  5.62           C  
ATOM   1651  CG  HIS A 101     -14.128  15.967   7.329  1.00  5.62           C  
ATOM   1652  ND1 HIS A 101     -15.204  16.766   7.003  1.00  5.62           N  
ATOM   1653  CD2 HIS A 101     -13.699  16.386   8.541  1.00  5.62           C  
ATOM   1654  CE1 HIS A 101     -15.417  17.629   7.983  1.00  5.62           C  
ATOM   1655  NE2 HIS A 101     -14.517  17.419   8.926  1.00  5.62           N  
ATOM   1656  H   HIS A 101     -16.055  15.028   5.637  1.00  3.08           H  
ATOM   1657  HA  HIS A 101     -14.096  12.909   5.810  1.00  4.50           H  
ATOM   1658 1HB  HIS A 101     -12.652  14.567   6.784  1.00  6.75           H  
ATOM   1659 2HB  HIS A 101     -13.522  15.287   5.431  1.00  6.75           H  
ATOM   1660  HD2 HIS A 101     -12.864  15.977   9.110  1.00  6.75           H  
ATOM   1661  HE1 HIS A 101     -16.202  18.384   8.009  1.00  6.75           H  
ATOM   1662  HE2 HIS A 101     -14.440  17.928   9.794  1.00  6.75           H  
ATOM   1663  N   ASP A 102     -15.833  13.516   8.471  1.00  1.91           N  
ATOM   1664  CA  ASP A 102     -16.160  12.938   9.762  1.00  2.02           C  
ATOM   1665  C   ASP A 102     -16.616  11.511   9.570  1.00  1.37           C  
ATOM   1666  O   ASP A 102     -16.212  10.617  10.321  1.00  1.49           O  
ATOM   1667  CB  ASP A 102     -17.245  13.757  10.465  1.00  3.03           C  
ATOM   1668  CG  ASP A 102     -16.735  15.098  10.969  1.00  3.03           C  
ATOM   1669  OD1 ASP A 102     -15.543  15.259  11.071  1.00  3.03           O  
ATOM   1670  OD2 ASP A 102     -17.544  15.948  11.255  1.00  3.03           O  
ATOM   1671  H   ASP A 102     -16.458  14.195   8.059  1.00  2.29           H  
ATOM   1672  HA  ASP A 102     -15.264  12.938  10.386  1.00  2.42           H  
ATOM   1673 1HB  ASP A 102     -18.070  13.937   9.777  1.00  3.64           H  
ATOM   1674 2HB  ASP A 102     -17.641  13.192  11.311  1.00  3.64           H  
ATOM   1675  N   GLU A 103     -17.436  11.303   8.538  1.00  1.24           N  
ATOM   1676  CA  GLU A 103     -17.934   9.982   8.212  1.00  1.42           C  
ATOM   1677  C   GLU A 103     -16.782   9.069   7.835  1.00  1.90           C  
ATOM   1678  O   GLU A 103     -16.711   7.936   8.312  1.00  2.54           O  
ATOM   1679  CB  GLU A 103     -18.961  10.052   7.092  1.00  2.13           C  
ATOM   1680  CG  GLU A 103     -19.629   8.729   6.809  1.00  2.13           C  
ATOM   1681  CD  GLU A 103     -20.721   8.836   5.795  1.00  2.13           C  
ATOM   1682  OE1 GLU A 103     -20.799   9.835   5.121  1.00  2.13           O  
ATOM   1683  OE2 GLU A 103     -21.500   7.917   5.705  1.00  2.13           O  
ATOM   1684  H   GLU A 103     -17.742  12.083   7.963  1.00  1.49           H  
ATOM   1685  HA  GLU A 103     -18.421   9.568   9.097  1.00  1.70           H  
ATOM   1686 1HB  GLU A 103     -19.737  10.773   7.350  1.00  2.56           H  
ATOM   1687 2HB  GLU A 103     -18.484  10.395   6.173  1.00  2.56           H  
ATOM   1688 1HG  GLU A 103     -18.877   8.027   6.454  1.00  2.56           H  
ATOM   1689 2HG  GLU A 103     -20.038   8.338   7.740  1.00  2.56           H  
ATOM   1690  N   PHE A 104     -15.877   9.591   7.003  1.00  2.74           N  
ATOM   1691  CA  PHE A 104     -14.683   8.888   6.565  1.00  4.82           C  
ATOM   1692  C   PHE A 104     -13.948   8.270   7.720  1.00  4.75           C  
ATOM   1693  O   PHE A 104     -13.753   7.051   7.775  1.00  5.83           O  
ATOM   1694  CB  PHE A 104     -13.721   9.894   5.930  1.00  7.23           C  
ATOM   1695  CG  PHE A 104     -14.056  10.261   4.529  1.00  7.23           C  
ATOM   1696  CD1 PHE A 104     -14.923   9.472   3.815  1.00  7.23           C  
ATOM   1697  CD2 PHE A 104     -13.484  11.363   3.911  1.00  7.23           C  
ATOM   1698  CE1 PHE A 104     -15.222   9.780   2.521  1.00  7.23           C  
ATOM   1699  CE2 PHE A 104     -13.797  11.683   2.613  1.00  7.23           C  
ATOM   1700  CZ  PHE A 104     -14.674  10.885   1.915  1.00  7.23           C  
ATOM   1701  H   PHE A 104     -16.027  10.521   6.643  1.00  3.29           H  
ATOM   1702  HA  PHE A 104     -14.964   8.110   5.855  1.00  5.78           H  
ATOM   1703 1HB  PHE A 104     -13.729  10.804   6.515  1.00  8.68           H  
ATOM   1704 2HB  PHE A 104     -12.705   9.516   5.961  1.00  8.68           H  
ATOM   1705  HD1 PHE A 104     -15.364   8.595   4.287  1.00  8.68           H  
ATOM   1706  HD2 PHE A 104     -12.781  11.982   4.468  1.00  8.68           H  
ATOM   1707  HE1 PHE A 104     -15.903   9.137   1.973  1.00  8.68           H  
ATOM   1708  HE2 PHE A 104     -13.348  12.555   2.141  1.00  8.68           H  
ATOM   1709  HZ  PHE A 104     -14.928  11.119   0.884  1.00  8.68           H  
ATOM   1710  N   LYS A 105     -13.586   9.117   8.679  1.00  4.44           N  
ATOM   1711  CA  LYS A 105     -12.850   8.685   9.849  1.00  5.87           C  
ATOM   1712  C   LYS A 105     -13.626   7.677  10.683  1.00  5.94           C  
ATOM   1713  O   LYS A 105     -13.041   6.746  11.238  1.00 10.22           O  
ATOM   1714  CB  LYS A 105     -12.488   9.899  10.693  1.00  8.80           C  
ATOM   1715  CG  LYS A 105     -11.438  10.790  10.051  1.00  8.80           C  
ATOM   1716  CD  LYS A 105     -11.124  12.003  10.910  1.00  8.80           C  
ATOM   1717  CE  LYS A 105     -10.075  12.889  10.253  1.00  8.80           C  
ATOM   1718  NZ  LYS A 105      -9.783  14.099  11.072  1.00  8.80           N  
ATOM   1719  H   LYS A 105     -13.794  10.106   8.575  1.00  5.33           H  
ATOM   1720  HA  LYS A 105     -11.932   8.203   9.514  1.00  7.04           H  
ATOM   1721 1HB  LYS A 105     -13.379  10.503  10.870  1.00 10.57           H  
ATOM   1722 2HB  LYS A 105     -12.110   9.575  11.663  1.00 10.57           H  
ATOM   1723 1HG  LYS A 105     -10.528  10.213   9.909  1.00 10.57           H  
ATOM   1724 2HG  LYS A 105     -11.789  11.125   9.076  1.00 10.57           H  
ATOM   1725 1HD  LYS A 105     -12.035  12.584  11.064  1.00 10.57           H  
ATOM   1726 2HD  LYS A 105     -10.754  11.675  11.881  1.00 10.57           H  
ATOM   1727 1HE  LYS A 105      -9.156  12.320  10.123  1.00 10.57           H  
ATOM   1728 2HE  LYS A 105     -10.434  13.204   9.273  1.00 10.57           H  
ATOM   1729 1HZ  LYS A 105      -9.084  14.660  10.604  1.00 10.57           H  
ATOM   1730 2HZ  LYS A 105     -10.628  14.640  11.187  1.00 10.57           H  
ATOM   1731 3HZ  LYS A 105      -9.436  13.818  11.978  1.00 10.57           H  
ATOM   1732  N   SER A 106     -14.945   7.837  10.761  1.00  3.66           N  
ATOM   1733  CA  SER A 106     -15.748   6.895  11.522  1.00  4.60           C  
ATOM   1734  C   SER A 106     -16.015   5.582  10.777  1.00  3.03           C  
ATOM   1735  O   SER A 106     -16.497   4.630  11.391  1.00  3.74           O  
ATOM   1736  CB  SER A 106     -17.080   7.514  11.895  1.00  6.90           C  
ATOM   1737  OG  SER A 106     -17.904   7.648  10.773  1.00  6.90           O  
ATOM   1738  H   SER A 106     -15.397   8.631  10.321  1.00  4.39           H  
ATOM   1739  HA  SER A 106     -15.210   6.657  12.440  1.00  5.52           H  
ATOM   1740 1HB  SER A 106     -17.576   6.902  12.647  1.00  8.28           H  
ATOM   1741 2HB  SER A 106     -16.904   8.495  12.335  1.00  8.28           H  
ATOM   1742  HG  SER A 106     -17.323   7.900  10.050  1.00  8.28           H  
ATOM   1743  N   ARG A 107     -15.722   5.510   9.468  1.00  3.50           N  
ATOM   1744  CA  ARG A 107     -16.026   4.275   8.754  1.00  3.12           C  
ATOM   1745  C   ARG A 107     -14.835   3.541   8.109  1.00  5.04           C  
ATOM   1746  O   ARG A 107     -14.485   2.445   8.543  1.00 14.06           O  
ATOM   1747  CB  ARG A 107     -17.054   4.523   7.646  1.00  4.68           C  
ATOM   1748  CG  ARG A 107     -18.471   4.898   8.080  1.00  4.68           C  
ATOM   1749  CD  ARG A 107     -19.404   4.869   6.911  1.00  4.68           C  
ATOM   1750  NE  ARG A 107     -20.733   5.409   7.202  1.00  4.68           N  
ATOM   1751  CZ  ARG A 107     -21.751   4.767   7.811  1.00  4.68           C  
ATOM   1752  NH1 ARG A 107     -21.626   3.533   8.248  1.00  4.68           N  
ATOM   1753  NH2 ARG A 107     -22.899   5.402   7.968  1.00  4.68           N  
ATOM   1754  H   ARG A 107     -15.321   6.291   8.964  1.00  4.20           H  
ATOM   1755  HA  ARG A 107     -16.481   3.589   9.468  1.00  3.74           H  
ATOM   1756 1HB  ARG A 107     -16.698   5.321   6.997  1.00  5.62           H  
ATOM   1757 2HB  ARG A 107     -17.146   3.629   7.037  1.00  5.62           H  
ATOM   1758 1HG  ARG A 107     -18.828   4.186   8.824  1.00  5.62           H  
ATOM   1759 2HG  ARG A 107     -18.474   5.904   8.503  1.00  5.62           H  
ATOM   1760 1HD  ARG A 107     -18.974   5.452   6.099  1.00  5.62           H  
ATOM   1761 2HD  ARG A 107     -19.526   3.837   6.583  1.00  5.62           H  
ATOM   1762  HE  ARG A 107     -20.927   6.350   6.876  1.00  5.62           H  
ATOM   1763 1HH1 ARG A 107     -20.757   3.026   8.136  1.00  5.62           H  
ATOM   1764 2HH1 ARG A 107     -22.404   3.075   8.698  1.00  5.62           H  
ATOM   1765 1HH2 ARG A 107     -22.997   6.351   7.630  1.00  5.62           H  
ATOM   1766 2HH2 ARG A 107     -23.674   4.941   8.420  1.00  5.62           H  
ATOM   1767  N   TYR A 108     -14.240   4.108   7.048  1.00  2.14           N  
ATOM   1768  CA  TYR A 108     -13.264   3.339   6.243  1.00  3.43           C  
ATOM   1769  C   TYR A 108     -11.908   3.025   6.850  1.00  4.62           C  
ATOM   1770  O   TYR A 108     -11.104   2.356   6.197  1.00  8.05           O  
ATOM   1771  CB  TYR A 108     -12.969   3.999   4.891  1.00  5.15           C  
ATOM   1772  CG  TYR A 108     -12.174   5.284   4.931  1.00  5.15           C  
ATOM   1773  CD1 TYR A 108     -10.875   5.292   5.423  1.00  5.15           C  
ATOM   1774  CD2 TYR A 108     -12.697   6.434   4.395  1.00  5.15           C  
ATOM   1775  CE1 TYR A 108     -10.118   6.448   5.410  1.00  5.15           C  
ATOM   1776  CE2 TYR A 108     -11.929   7.573   4.377  1.00  5.15           C  
ATOM   1777  CZ  TYR A 108     -10.657   7.598   4.887  1.00  5.15           C  
ATOM   1778  OH  TYR A 108      -9.928   8.767   4.849  1.00  5.15           O  
ATOM   1779  H   TYR A 108     -14.478   5.059   6.785  1.00  2.57           H  
ATOM   1780  HA  TYR A 108     -13.718   2.374   6.032  1.00  4.12           H  
ATOM   1781 1HB  TYR A 108     -12.428   3.291   4.262  1.00  6.17           H  
ATOM   1782 2HB  TYR A 108     -13.914   4.210   4.391  1.00  6.17           H  
ATOM   1783  HD1 TYR A 108     -10.443   4.376   5.820  1.00  6.17           H  
ATOM   1784  HD2 TYR A 108     -13.702   6.440   3.973  1.00  6.17           H  
ATOM   1785  HE1 TYR A 108      -9.102   6.449   5.796  1.00  6.17           H  
ATOM   1786  HE2 TYR A 108     -12.324   8.477   3.941  1.00  6.17           H  
ATOM   1787  HH  TYR A 108      -8.985   8.573   4.891  1.00  6.17           H  
ATOM   1788  N   LEU A 109     -11.608   3.505   8.046  1.00  4.07           N  
ATOM   1789  CA  LEU A 109     -10.270   3.271   8.555  1.00  6.77           C  
ATOM   1790  C   LEU A 109     -10.012   1.849   8.997  1.00 27.50           C  
ATOM   1791  O   LEU A 109      -9.074   1.210   8.515  1.00 89.55           O  
ATOM   1792  CB  LEU A 109      -9.993   4.215   9.720  1.00 10.15           C  
ATOM   1793  CG  LEU A 109      -9.851   5.668   9.303  1.00 10.15           C  
ATOM   1794  CD1 LEU A 109      -9.722   6.562  10.524  1.00 10.15           C  
ATOM   1795  CD2 LEU A 109      -8.633   5.757   8.420  1.00 10.15           C  
ATOM   1796  H   LEU A 109     -12.278   4.039   8.581  1.00  4.88           H  
ATOM   1797  HA  LEU A 109      -9.566   3.504   7.757  1.00  8.12           H  
ATOM   1798 1HB  LEU A 109     -10.810   4.148  10.436  1.00 12.19           H  
ATOM   1799 2HB  LEU A 109      -9.068   3.912  10.212  1.00 12.19           H  
ATOM   1800  HG  LEU A 109     -10.736   5.982   8.748  1.00 12.19           H  
ATOM   1801 1HD1 LEU A 109      -9.620   7.598  10.207  1.00 12.19           H  
ATOM   1802 2HD1 LEU A 109     -10.608   6.460  11.148  1.00 12.19           H  
ATOM   1803 3HD1 LEU A 109      -8.842   6.271  11.091  1.00 12.19           H  
ATOM   1804 1HD2 LEU A 109      -8.492   6.781   8.087  1.00 12.19           H  
ATOM   1805 2HD2 LEU A 109      -7.767   5.431   8.985  1.00 12.19           H  
ATOM   1806 3HD2 LEU A 109      -8.761   5.107   7.556  1.00 12.19           H  
ATOM   1807  N   GLY A 110     -10.846   1.320   9.880  1.00 42.30           N  
ATOM   1808  CA  GLY A 110     -10.566  -0.019  10.362  1.00 87.05           C  
ATOM   1809  C   GLY A 110      -9.332   0.072  11.231  1.00 34.57           C  
ATOM   1810  O   GLY A 110      -8.379  -0.688  11.045  1.00 85.69           O  
ATOM   1811  H   GLY A 110     -11.635   1.844  10.233  1.00 50.76           H  
ATOM   1812 1HA  GLY A 110     -11.412  -0.405  10.932  1.00104.46           H  
ATOM   1813 2HA  GLY A 110     -10.378  -0.683   9.522  1.00104.46           H  
ATOM   1814  N   LEU A 111      -9.383   0.973  12.211  1.00 11.05           N  
ATOM   1815  CA  LEU A 111      -8.215   1.374  12.975  1.00 28.42           C  
ATOM   1816  C   LEU A 111      -7.418   0.191  13.483  1.00 19.70           C  
ATOM   1817  O   LEU A 111      -7.964  -0.760  14.047  1.00 55.32           O  
ATOM   1818  CB  LEU A 111      -8.660   2.222  14.170  1.00 42.63           C  
ATOM   1819  CG  LEU A 111      -9.239   3.600  13.835  1.00 42.63           C  
ATOM   1820  CD1 LEU A 111      -9.798   4.235  15.100  1.00 42.63           C  
ATOM   1821  CD2 LEU A 111      -8.143   4.463  13.245  1.00 42.63           C  
ATOM   1822  H   LEU A 111     -10.247   1.472  12.360  1.00 13.26           H  
ATOM   1823  HA  LEU A 111      -7.574   1.970  12.334  1.00 34.10           H  
ATOM   1824 1HB  LEU A 111      -9.419   1.675  14.721  1.00 51.16           H  
ATOM   1825 2HB  LEU A 111      -7.802   2.374  14.825  1.00 51.16           H  
ATOM   1826  HG  LEU A 111     -10.054   3.499  13.117  1.00 51.16           H  
ATOM   1827 1HD1 LEU A 111     -10.209   5.215  14.862  1.00 51.16           H  
ATOM   1828 2HD1 LEU A 111     -10.583   3.599  15.506  1.00 51.16           H  
ATOM   1829 3HD1 LEU A 111      -9.000   4.343  15.834  1.00 51.16           H  
ATOM   1830 1HD2 LEU A 111      -8.547   5.447  13.012  1.00 51.16           H  
ATOM   1831 2HD2 LEU A 111      -7.333   4.567  13.967  1.00 51.16           H  
ATOM   1832 3HD2 LEU A 111      -7.763   3.997  12.336  1.00 51.16           H  
ATOM   1833  N   ASN A 112      -6.109   0.283  13.307  1.00 12.50           N  
ATOM   1834  CA  ASN A 112      -5.207  -0.785  13.684  1.00 17.51           C  
ATOM   1835  C   ASN A 112      -5.089  -0.875  15.195  1.00  5.64           C  
ATOM   1836  O   ASN A 112      -5.129   0.139  15.894  1.00 29.52           O  
ATOM   1837  CB  ASN A 112      -3.852  -0.576  13.028  1.00 26.27           C  
ATOM   1838  CG  ASN A 112      -3.928  -0.726  11.530  1.00 26.27           C  
ATOM   1839  OD1 ASN A 112      -4.682  -1.557  11.013  1.00 26.27           O  
ATOM   1840  ND2 ASN A 112      -3.164   0.067  10.822  1.00 26.27           N  
ATOM   1841  H   ASN A 112      -5.731   1.109  12.867  1.00 15.00           H  
ATOM   1842  HA  ASN A 112      -5.620  -1.730  13.334  1.00 21.01           H  
ATOM   1843 1HB  ASN A 112      -3.475   0.419  13.262  1.00 31.52           H  
ATOM   1844 2HB  ASN A 112      -3.139  -1.302  13.416  1.00 31.52           H  
ATOM   1845 1HD2 ASN A 112      -3.175   0.011   9.822  1.00 31.52           H  
ATOM   1846 2HD2 ASN A 112      -2.569   0.727  11.279  1.00 31.52           H  
ATOM   1847  N   ALA A 113      -4.967  -2.101  15.686  1.00  8.14           N  
ATOM   1848  CA  ALA A 113      -4.872  -2.349  17.117  1.00 10.80           C  
ATOM   1849  C   ALA A 113      -3.566  -1.813  17.662  1.00  9.45           C  
ATOM   1850  O   ALA A 113      -2.536  -1.849  16.987  1.00 36.40           O  
ATOM   1851  CB  ALA A 113      -4.986  -3.836  17.415  1.00 16.20           C  
ATOM   1852  H   ALA A 113      -4.932  -2.877  15.041  1.00  9.77           H  
ATOM   1853  HA  ALA A 113      -5.689  -1.824  17.608  1.00 12.96           H  
ATOM   1854 1HB  ALA A 113      -4.933  -3.997  18.493  1.00 19.44           H  
ATOM   1855 2HB  ALA A 113      -5.939  -4.211  17.042  1.00 19.44           H  
ATOM   1856 3HB  ALA A 113      -4.171  -4.372  16.931  1.00 19.44           H  
ATOM   1857  N   GLY A 114      -3.614  -1.319  18.895  1.00 22.02           N  
ATOM   1858  CA  GLY A 114      -2.426  -0.792  19.543  1.00 36.08           C  
ATOM   1859  C   GLY A 114      -1.413  -1.905  19.761  1.00 25.09           C  
ATOM   1860  O   GLY A 114      -1.781  -3.046  20.046  1.00 57.25           O  
ATOM   1861  H   GLY A 114      -4.494  -1.309  19.392  1.00 26.42           H  
ATOM   1862 1HA  GLY A 114      -1.990  -0.004  18.931  1.00 43.30           H  
ATOM   1863 2HA  GLY A 114      -2.698  -0.350  20.501  1.00 43.30           H  
ATOM   1864  N   LEU A 115      -0.138  -1.569  19.634  1.00 35.12           N  
ATOM   1865  CA  LEU A 115       0.915  -2.553  19.795  1.00 28.02           C  
ATOM   1866  C   LEU A 115       2.010  -2.070  20.740  1.00 33.69           C  
ATOM   1867  O   LEU A 115       2.692  -1.087  20.444  1.00 51.88           O  
ATOM   1868  CB  LEU A 115       1.537  -2.884  18.437  1.00 42.03           C  
ATOM   1869  CG  LEU A 115       2.733  -3.845  18.482  1.00 42.03           C  
ATOM   1870  CD1 LEU A 115       2.286  -5.204  19.013  1.00 42.03           C  
ATOM   1871  CD2 LEU A 115       3.338  -3.953  17.091  1.00 42.03           C  
ATOM   1872  H   LEU A 115       0.104  -0.614  19.409  1.00 42.14           H  
ATOM   1873  HA  LEU A 115       0.465  -3.464  20.182  1.00 33.62           H  
ATOM   1874 1HB  LEU A 115       0.772  -3.338  17.809  1.00 50.44           H  
ATOM   1875 2HB  LEU A 115       1.866  -1.959  17.963  1.00 50.44           H  
ATOM   1876  HG  LEU A 115       3.486  -3.454  19.168  1.00 50.44           H  
ATOM   1877 1HD1 LEU A 115       3.142  -5.876  19.054  1.00 50.44           H  
ATOM   1878 2HD1 LEU A 115       1.871  -5.089  20.012  1.00 50.44           H  
ATOM   1879 3HD1 LEU A 115       1.529  -5.625  18.358  1.00 50.44           H  
ATOM   1880 1HD2 LEU A 115       4.197  -4.624  17.118  1.00 50.44           H  
ATOM   1881 2HD2 LEU A 115       2.596  -4.341  16.398  1.00 50.44           H  
ATOM   1882 3HD2 LEU A 115       3.660  -2.965  16.761  1.00 50.44           H  
ATOM   1883  N   PRO A 116       2.165  -2.739  21.883  1.00 49.35           N  
ATOM   1884  CA  PRO A 116       3.200  -2.557  22.891  1.00 80.30           C  
ATOM   1885  C   PRO A 116       4.577  -2.828  22.298  1.00 69.38           C  
ATOM   1886  O   PRO A 116       4.717  -3.638  21.382  1.00132.88           O  
ATOM   1887  CB  PRO A 116       2.818  -3.556  23.985  1.00120.45           C  
ATOM   1888  CG  PRO A 116       1.339  -3.703  23.858  1.00120.45           C  
ATOM   1889  CD  PRO A 116       1.051  -3.561  22.397  1.00120.45           C  
ATOM   1890  HA  PRO A 116       3.146  -1.527  23.272  1.00 96.36           H  
ATOM   1891 1HB  PRO A 116       3.354  -4.504  23.832  1.00144.54           H  
ATOM   1892 2HB  PRO A 116       3.122  -3.170  24.969  1.00144.54           H  
ATOM   1893 1HG  PRO A 116       1.018  -4.678  24.255  1.00144.54           H  
ATOM   1894 2HG  PRO A 116       0.830  -2.934  24.459  1.00144.54           H  
ATOM   1895 1HD  PRO A 116       1.052  -4.550  21.916  1.00144.54           H  
ATOM   1896 2HD  PRO A 116       0.095  -3.035  22.249  1.00144.54           H  
ATOM   1897  N   LYS A 117       5.588  -2.151  22.831  1.00 66.88           N  
ATOM   1898  CA  LYS A 117       6.958  -2.322  22.362  1.00 67.37           C  
ATOM   1899  C   LYS A 117       7.380  -3.785  22.456  1.00 68.57           C  
ATOM   1900  O   LYS A 117       7.285  -4.402  23.518  1.00 99.42           O  
ATOM   1901  CB  LYS A 117       7.910  -1.436  23.170  1.00101.06           C  
ATOM   1902  CG  LYS A 117       9.355  -1.473  22.697  1.00101.06           C  
ATOM   1903  CD  LYS A 117      10.229  -0.509  23.482  1.00101.06           C  
ATOM   1904  CE  LYS A 117      11.673  -0.561  23.001  1.00101.06           C  
ATOM   1905  NZ  LYS A 117      12.544   0.377  23.760  1.00101.06           N  
ATOM   1906  H   LYS A 117       5.404  -1.500  23.580  1.00 80.26           H  
ATOM   1907  HA  LYS A 117       7.006  -2.024  21.315  1.00 80.84           H  
ATOM   1908 1HB  LYS A 117       7.571  -0.401  23.128  1.00121.27           H  
ATOM   1909 2HB  LYS A 117       7.894  -1.743  24.217  1.00121.27           H  
ATOM   1910 1HG  LYS A 117       9.748  -2.474  22.838  1.00121.27           H  
ATOM   1911 2HG  LYS A 117       9.401  -1.224  21.637  1.00121.27           H  
ATOM   1912 1HD  LYS A 117       9.850   0.506  23.362  1.00121.27           H  
ATOM   1913 2HD  LYS A 117      10.200  -0.768  24.540  1.00121.27           H  
ATOM   1914 1HE  LYS A 117      12.054  -1.574  23.122  1.00121.27           H  
ATOM   1915 2HE  LYS A 117      11.709  -0.298  21.943  1.00121.27           H  
ATOM   1916 1HZ  LYS A 117      13.492   0.313  23.414  1.00121.27           H  
ATOM   1917 2HZ  LYS A 117      12.206   1.322  23.643  1.00121.27           H  
ATOM   1918 3HZ  LYS A 117      12.528   0.133  24.740  1.00121.27           H  
ATOM   1919  N   SER A 118       7.853  -4.331  21.331  1.00 63.86           N  
ATOM   1920  CA  SER A 118       8.264  -5.734  21.245  1.00 88.26           C  
ATOM   1921  C   SER A 118       9.492  -6.060  22.096  1.00 69.44           C  
ATOM   1922  O   SER A 118       9.691  -7.210  22.491  1.00 85.87           O  
ATOM   1923  CB  SER A 118       8.554  -6.088  19.800  1.00132.39           C  
ATOM   1924  OG  SER A 118       9.682  -5.400  19.333  1.00132.39           O  
ATOM   1925  H   SER A 118       7.913  -3.758  20.502  1.00 76.63           H  
ATOM   1926  HA  SER A 118       7.436  -6.352  21.596  1.00105.91           H  
ATOM   1927 1HB  SER A 118       8.716  -7.162  19.710  1.00158.87           H  
ATOM   1928 2HB  SER A 118       7.691  -5.835  19.185  1.00158.87           H  
ATOM   1929  HG  SER A 118      10.416  -5.689  19.882  1.00158.87           H  
ATOM   1930  N   GLY A 119      10.296  -5.049  22.393  1.00 99.77           N  
ATOM   1931  CA  GLY A 119      11.455  -5.229  23.248  1.00149.68           C  
ATOM   1932  C   GLY A 119      12.712  -5.525  22.453  1.00128.78           C  
ATOM   1933  O   GLY A 119      12.925  -4.976  21.371  1.00178.18           O  
ATOM   1934  H   GLY A 119      10.096  -4.134  22.023  1.00119.72           H  
ATOM   1935 1HA  GLY A 119      11.605  -4.329  23.845  1.00179.62           H  
ATOM   1936 2HA  GLY A 119      11.263  -6.042  23.946  1.00179.62           H  
ATOM   1937  N   LYS A 120      13.544  -6.398  23.010  1.00139.47           N  
ATOM   1938  CA  LYS A 120      14.814  -6.788  22.408  1.00161.63           C  
ATOM   1939  C   LYS A 120      14.721  -8.094  21.616  1.00196.83           C  
ATOM   1940  O   LYS A 120      15.747  -8.659  21.234  1.00302.76           O  
ATOM   1941  CB  LYS A 120      15.880  -6.915  23.493  1.00242.44           C  
ATOM   1942  CG  LYS A 120      16.204  -5.603  24.191  1.00242.44           C  
ATOM   1943  CD  LYS A 120      17.277  -5.788  25.250  1.00242.44           C  
ATOM   1944  CE  LYS A 120      17.593  -4.474  25.948  1.00242.44           C  
ATOM   1945  NZ  LYS A 120      18.616  -4.645  27.014  1.00242.44           N  
ATOM   1946  H   LYS A 120      13.290  -6.805  23.900  1.00167.36           H  
ATOM   1947  HA  LYS A 120      15.118  -6.003  21.715  1.00193.96           H  
ATOM   1948 1HB  LYS A 120      15.551  -7.627  24.250  1.00290.93           H  
ATOM   1949 2HB  LYS A 120      16.803  -7.299  23.058  1.00290.93           H  
ATOM   1950 1HG  LYS A 120      16.554  -4.878  23.455  1.00290.93           H  
ATOM   1951 2HG  LYS A 120      15.304  -5.210  24.663  1.00290.93           H  
ATOM   1952 1HD  LYS A 120      16.936  -6.512  25.991  1.00290.93           H  
ATOM   1953 2HD  LYS A 120      18.186  -6.170  24.785  1.00290.93           H  
ATOM   1954 1HE  LYS A 120      17.962  -3.759  25.215  1.00290.93           H  
ATOM   1955 2HE  LYS A 120      16.681  -4.079  26.395  1.00290.93           H  
ATOM   1956 1HZ  LYS A 120      18.798  -3.754  27.453  1.00290.93           H  
ATOM   1957 2HZ  LYS A 120      18.276  -5.299  27.706  1.00290.93           H  
ATOM   1958 3HZ  LYS A 120      19.470  -5.000  26.608  1.00290.93           H  
ATOM   1959  N   ALA A 121      13.499  -8.582  21.395  1.00193.07           N  
ATOM   1960  CA  ALA A 121      13.292  -9.817  20.652  1.00315.98           C  
ATOM   1961  C   ALA A 121      13.898  -9.708  19.259  1.00306.10           C  
ATOM   1962  O   ALA A 121      13.676  -8.725  18.549  1.00305.38           O  
ATOM   1963  CB  ALA A 121      11.806 -10.131  20.560  1.00473.97           C  
ATOM   1964  H   ALA A 121      12.690  -8.086  21.738  1.00231.68           H  
ATOM   1965  HA  ALA A 121      13.797 -10.624  21.181  1.00379.18           H  
ATOM   1966 1HB  ALA A 121      11.662 -11.067  20.019  1.00568.76           H  
ATOM   1967 2HB  ALA A 121      11.391 -10.225  21.563  1.00568.76           H  
ATOM   1968 3HB  ALA A 121      11.298  -9.327  20.031  1.00568.76           H  
ATOM   1969  N   SER A 122      14.657 -10.729  18.867  1.00331.02           N  
ATOM   1970  CA  SER A 122      15.311 -10.725  17.568  1.00334.27           C  
ATOM   1971  C   SER A 122      14.821 -11.838  16.662  1.00207.25           C  
ATOM   1972  O   SER A 122      13.784 -12.449  16.915  1.00184.06           O  
ATOM   1973  CB  SER A 122      16.814 -10.834  17.741  1.00501.40           C  
ATOM   1974  OG  SER A 122      17.473 -10.657  16.514  1.00501.40           O  
ATOM   1975  H   SER A 122      14.794 -11.514  19.488  1.00397.22           H  
ATOM   1976  HA  SER A 122      15.086  -9.782  17.080  1.00401.12           H  
ATOM   1977 1HB  SER A 122      17.153 -10.080  18.452  1.00601.69           H  
ATOM   1978 2HB  SER A 122      17.065 -11.810  18.154  1.00601.69           H  
ATOM   1979  HG  SER A 122      18.412 -10.727  16.706  1.00601.69           H  
ATOM   1980  N   ASN A 123      15.580 -12.073  15.589  1.00213.36           N  
ATOM   1981  CA  ASN A 123      15.272 -13.068  14.559  1.00142.46           C  
ATOM   1982  C   ASN A 123      13.984 -12.725  13.810  1.00100.06           C  
ATOM   1983  O   ASN A 123      13.317 -13.612  13.275  1.00175.40           O  
ATOM   1984  CB  ASN A 123      15.174 -14.464  15.158  1.00213.69           C  
ATOM   1985  CG  ASN A 123      16.465 -14.929  15.772  1.00213.69           C  
ATOM   1986  OD1 ASN A 123      17.552 -14.690  15.232  1.00213.69           O  
ATOM   1987  ND2 ASN A 123      16.367 -15.594  16.896  1.00213.69           N  
ATOM   1988  H   ASN A 123      16.420 -11.522  15.479  1.00256.03           H  
ATOM   1989  HA  ASN A 123      16.081 -13.065  13.828  1.00170.95           H  
ATOM   1990 1HB  ASN A 123      14.392 -14.498  15.915  1.00256.43           H  
ATOM   1991 2HB  ASN A 123      14.893 -15.169  14.376  1.00256.43           H  
ATOM   1992 1HD2 ASN A 123      17.190 -15.931  17.353  1.00256.43           H  
ATOM   1993 2HD2 ASN A 123      15.467 -15.766  17.297  1.00256.43           H  
ATOM   1994  N   GLU A 124      13.646 -11.436  13.766  1.00 64.85           N  
ATOM   1995  CA  GLU A 124      12.457 -10.962  13.075  1.00 96.62           C  
ATOM   1996  C   GLU A 124      12.754  -9.729  12.244  1.00 68.17           C  
ATOM   1997  O   GLU A 124      11.838  -9.037  11.818  1.00112.98           O  
ATOM   1998  CB  GLU A 124      11.332 -10.630  14.062  1.00144.93           C  
ATOM   1999  CG  GLU A 124      10.786 -11.808  14.856  1.00144.93           C  
ATOM   2000  CD  GLU A 124       9.624 -11.422  15.733  1.00144.93           C  
ATOM   2001  OE1 GLU A 124       9.292 -10.261  15.767  1.00144.93           O  
ATOM   2002  OE2 GLU A 124       9.063 -12.287  16.363  1.00144.93           O  
ATOM   2003  H   GLU A 124      14.233 -10.758  14.227  1.00 77.82           H  
ATOM   2004  HA  GLU A 124      12.111 -11.748  12.402  1.00115.94           H  
ATOM   2005 1HB  GLU A 124      11.689  -9.890  14.778  1.00173.92           H  
ATOM   2006 2HB  GLU A 124      10.498 -10.184  13.521  1.00173.92           H  
ATOM   2007 1HG  GLU A 124      10.465 -12.587  14.164  1.00173.92           H  
ATOM   2008 2HG  GLU A 124      11.580 -12.216  15.479  1.00173.92           H  
ATOM   2009  N   PHE A 125      14.023  -9.424  12.025  1.00 49.89           N  
ATOM   2010  CA  PHE A 125      14.348  -8.237  11.251  1.00 58.34           C  
ATOM   2011  C   PHE A 125      15.695  -8.355  10.570  1.00 29.76           C  
ATOM   2012  O   PHE A 125      16.499  -9.230  10.896  1.00 35.28           O  
ATOM   2013  CB  PHE A 125      14.306  -6.986  12.126  1.00 87.51           C  
ATOM   2014  CG  PHE A 125      15.307  -6.994  13.241  1.00 87.51           C  
ATOM   2015  CD1 PHE A 125      16.573  -6.461  13.052  1.00 87.51           C  
ATOM   2016  CD2 PHE A 125      14.984  -7.520  14.483  1.00 87.51           C  
ATOM   2017  CE1 PHE A 125      17.498  -6.459  14.077  1.00 87.51           C  
ATOM   2018  CE2 PHE A 125      15.907  -7.514  15.510  1.00 87.51           C  
ATOM   2019  CZ  PHE A 125      17.165  -6.986  15.306  1.00 87.51           C  
ATOM   2020  H   PHE A 125      14.764 -10.009  12.382  1.00 59.87           H  
ATOM   2021  HA  PHE A 125      13.593  -8.124  10.471  1.00 70.01           H  
ATOM   2022 1HB  PHE A 125      14.487  -6.105  11.513  1.00105.01           H  
ATOM   2023 2HB  PHE A 125      13.313  -6.882  12.560  1.00105.01           H  
ATOM   2024  HD1 PHE A 125      16.834  -6.041  12.081  1.00105.01           H  
ATOM   2025  HD2 PHE A 125      13.989  -7.937  14.646  1.00105.01           H  
ATOM   2026  HE1 PHE A 125      18.490  -6.039  13.915  1.00105.01           H  
ATOM   2027  HE2 PHE A 125      15.646  -7.922  16.483  1.00105.01           H  
ATOM   2028  HZ  PHE A 125      17.892  -6.983  16.117  1.00105.01           H  
ATOM   2029  N   THR A 126      15.929  -7.458   9.618  1.00 53.65           N  
ATOM   2030  CA  THR A 126      17.137  -7.460   8.813  1.00 62.82           C  
ATOM   2031  C   THR A 126      17.853  -6.121   8.924  1.00 37.80           C  
ATOM   2032  O   THR A 126      17.436  -5.242   9.678  1.00105.89           O  
ATOM   2033  CB  THR A 126      16.820  -7.754   7.333  1.00 94.23           C  
ATOM   2034  OG1 THR A 126      16.075  -6.663   6.777  1.00 94.23           O  
ATOM   2035  CG2 THR A 126      16.003  -9.033   7.205  1.00 94.23           C  
ATOM   2036  H   THR A 126      15.225  -6.759   9.430  1.00 64.38           H  
ATOM   2037  HA  THR A 126      17.808  -8.235   9.185  1.00 75.38           H  
ATOM   2038  HB  THR A 126      17.749  -7.873   6.775  1.00113.08           H  
ATOM   2039  HG1 THR A 126      15.274  -6.531   7.289  1.00113.08           H  
ATOM   2040 1HG2 THR A 126      15.793  -9.224   6.154  1.00113.08           H  
ATOM   2041 2HG2 THR A 126      16.568  -9.866   7.621  1.00113.08           H  
ATOM   2042 3HG2 THR A 126      15.065  -8.923   7.747  1.00113.08           H  
ATOM   2043  N   TYR A 127      18.936  -5.980   8.175  1.00 26.34           N  
ATOM   2044  CA  TYR A 127      19.739  -4.766   8.177  1.00 31.78           C  
ATOM   2045  C   TYR A 127      20.309  -4.515   6.786  1.00 20.45           C  
ATOM   2046  O   TYR A 127      20.226  -5.382   5.917  1.00 60.16           O  
ATOM   2047  CB  TYR A 127      20.861  -4.873   9.210  1.00 47.67           C  
ATOM   2048  CG  TYR A 127      21.861  -5.957   8.891  1.00 47.67           C  
ATOM   2049  CD1 TYR A 127      23.002  -5.657   8.165  1.00 47.67           C  
ATOM   2050  CD2 TYR A 127      21.635  -7.255   9.324  1.00 47.67           C  
ATOM   2051  CE1 TYR A 127      23.914  -6.648   7.868  1.00 47.67           C  
ATOM   2052  CE2 TYR A 127      22.548  -8.248   9.029  1.00 47.67           C  
ATOM   2053  CZ  TYR A 127      23.684  -7.948   8.304  1.00 47.67           C  
ATOM   2054  OH  TYR A 127      24.595  -8.936   8.009  1.00 47.67           O  
ATOM   2055  H   TYR A 127      19.221  -6.747   7.583  1.00 31.61           H  
ATOM   2056  HA  TYR A 127      19.099  -3.921   8.434  1.00 38.14           H  
ATOM   2057 1HB  TYR A 127      21.394  -3.924   9.277  1.00 57.20           H  
ATOM   2058 2HB  TYR A 127      20.434  -5.082  10.191  1.00 57.20           H  
ATOM   2059  HD1 TYR A 127      23.176  -4.636   7.825  1.00 57.20           H  
ATOM   2060  HD2 TYR A 127      20.738  -7.491   9.897  1.00 57.20           H  
ATOM   2061  HE1 TYR A 127      24.809  -6.410   7.294  1.00 57.20           H  
ATOM   2062  HE2 TYR A 127      22.372  -9.269   9.370  1.00 57.20           H  
ATOM   2063  HH  TYR A 127      25.263  -8.585   7.416  1.00 57.20           H  
ATOM   2064  N   ARG A 128      20.852  -3.317   6.575  1.00 39.07           N  
ATOM   2065  CA  ARG A 128      21.426  -2.936   5.287  1.00 59.49           C  
ATOM   2066  C   ARG A 128      22.376  -3.990   4.732  1.00 27.42           C  
ATOM   2067  O   ARG A 128      23.440  -4.247   5.297  1.00 52.53           O  
ATOM   2068  CB  ARG A 128      22.174  -1.622   5.412  1.00 89.23           C  
ATOM   2069  CG  ARG A 128      22.712  -1.063   4.106  1.00 89.23           C  
ATOM   2070  CD  ARG A 128      23.445   0.207   4.325  1.00 89.23           C  
ATOM   2071  NE  ARG A 128      22.569   1.251   4.829  1.00 89.23           N  
ATOM   2072  CZ  ARG A 128      21.791   2.037   4.059  1.00 89.23           C  
ATOM   2073  NH1 ARG A 128      21.785   1.899   2.754  1.00 89.23           N  
ATOM   2074  NH2 ARG A 128      21.021   2.959   4.602  1.00 89.23           N  
ATOM   2075  H   ARG A 128      20.874  -2.650   7.332  1.00 46.88           H  
ATOM   2076  HA  ARG A 128      20.610  -2.802   4.577  1.00 71.39           H  
ATOM   2077 1HB  ARG A 128      21.516  -0.870   5.846  1.00107.08           H  
ATOM   2078 2HB  ARG A 128      23.019  -1.748   6.089  1.00107.08           H  
ATOM   2079 1HG  ARG A 128      23.400  -1.782   3.660  1.00107.08           H  
ATOM   2080 2HG  ARG A 128      21.887  -0.872   3.420  1.00107.08           H  
ATOM   2081 1HD  ARG A 128      24.241   0.048   5.053  1.00107.08           H  
ATOM   2082 2HD  ARG A 128      23.874   0.548   3.385  1.00107.08           H  
ATOM   2083  HE  ARG A 128      22.537   1.396   5.829  1.00107.08           H  
ATOM   2084 1HH1 ARG A 128      22.365   1.202   2.309  1.00107.08           H  
ATOM   2085 2HH1 ARG A 128      21.190   2.507   2.204  1.00107.08           H  
ATOM   2086 1HH2 ARG A 128      21.006   3.089   5.604  1.00107.08           H  
ATOM   2087 2HH2 ARG A 128      20.447   3.533   3.996  1.00107.08           H  
ATOM   2088  N   ASP A 129      21.998  -4.567   3.597  1.00 47.12           N  
ATOM   2089  CA  ASP A 129      22.799  -5.590   2.943  1.00 83.66           C  
ATOM   2090  C   ASP A 129      23.625  -5.049   1.780  1.00 58.30           C  
ATOM   2091  O   ASP A 129      24.325  -5.814   1.119  1.00113.00           O  
ATOM   2092  CB  ASP A 129      21.897  -6.719   2.441  1.00125.49           C  
ATOM   2093  CG  ASP A 129      21.255  -7.524   3.558  1.00125.49           C  
ATOM   2094  OD1 ASP A 129      21.937  -7.847   4.500  1.00125.49           O  
ATOM   2095  OD2 ASP A 129      20.079  -7.794   3.466  1.00125.49           O  
ATOM   2096  H   ASP A 129      21.116  -4.300   3.184  1.00 56.54           H  
ATOM   2097  HA  ASP A 129      23.489  -6.003   3.678  1.00100.39           H  
ATOM   2098 1HB  ASP A 129      21.103  -6.299   1.827  1.00150.59           H  
ATOM   2099 2HB  ASP A 129      22.476  -7.395   1.811  1.00150.59           H  
ATOM   2100  N   MET A 130      23.535  -3.736   1.530  1.00 39.96           N  
ATOM   2101  CA  MET A 130      24.271  -3.085   0.444  1.00 31.59           C  
ATOM   2102  C   MET A 130      23.888  -3.678  -0.908  1.00 25.55           C  
ATOM   2103  O   MET A 130      24.750  -4.094  -1.686  1.00 38.76           O  
ATOM   2104  CB  MET A 130      25.778  -3.196   0.678  1.00 47.38           C  
ATOM   2105  CG  MET A 130      26.271  -2.509   1.944  1.00 47.38           C  
ATOM   2106  SD  MET A 130      25.999  -0.728   1.919  1.00 47.38           S  
ATOM   2107  CE  MET A 130      27.220  -0.214   0.716  1.00 47.38           C  
ATOM   2108  H   MET A 130      22.944  -3.164   2.111  1.00 47.95           H  
ATOM   2109  HA  MET A 130      23.998  -2.029   0.428  1.00 37.91           H  
ATOM   2110 1HB  MET A 130      26.076  -4.242   0.729  1.00 56.86           H  
ATOM   2111 2HB  MET A 130      26.306  -2.751  -0.166  1.00 56.86           H  
ATOM   2112 1HG  MET A 130      25.756  -2.926   2.808  1.00 56.86           H  
ATOM   2113 2HG  MET A 130      27.338  -2.693   2.065  1.00 56.86           H  
ATOM   2114 1HE  MET A 130      27.178   0.869   0.592  1.00 56.86           H  
ATOM   2115 2HE  MET A 130      28.214  -0.501   1.063  1.00 56.86           H  
ATOM   2116 3HE  MET A 130      27.016  -0.697  -0.239  1.00 56.86           H  
ATOM   2117  N   VAL A 131      22.593  -3.713  -1.188  1.00 21.38           N  
ATOM   2118  CA  VAL A 131      22.091  -4.331  -2.408  1.00 23.31           C  
ATOM   2119  C   VAL A 131      21.906  -3.317  -3.523  1.00  9.95           C  
ATOM   2120  O   VAL A 131      21.321  -2.253  -3.321  1.00  8.60           O  
ATOM   2121  CB  VAL A 131      20.752  -5.040  -2.147  1.00 34.96           C  
ATOM   2122  CG1 VAL A 131      20.204  -5.624  -3.444  1.00 34.96           C  
ATOM   2123  CG2 VAL A 131      20.954  -6.129  -1.114  1.00 34.96           C  
ATOM   2124  H   VAL A 131      21.931  -3.326  -0.532  1.00 25.66           H  
ATOM   2125  HA  VAL A 131      22.818  -5.075  -2.735  1.00 27.97           H  
ATOM   2126  HB  VAL A 131      20.023  -4.316  -1.780  1.00 41.96           H  
ATOM   2127 1HG1 VAL A 131      19.253  -6.116  -3.249  1.00 41.96           H  
ATOM   2128 2HG1 VAL A 131      20.055  -4.824  -4.169  1.00 41.96           H  
ATOM   2129 3HG1 VAL A 131      20.913  -6.349  -3.846  1.00 41.96           H  
ATOM   2130 1HG2 VAL A 131      20.006  -6.627  -0.916  1.00 41.96           H  
ATOM   2131 2HG2 VAL A 131      21.677  -6.855  -1.484  1.00 41.96           H  
ATOM   2132 3HG2 VAL A 131      21.329  -5.678  -0.198  1.00 41.96           H  
ATOM   2133  N   ASP A 132      22.401  -3.653  -4.711  1.00 11.18           N  
ATOM   2134  CA  ASP A 132      22.234  -2.781  -5.864  1.00  8.60           C  
ATOM   2135  C   ASP A 132      20.799  -2.924  -6.344  1.00  3.84           C  
ATOM   2136  O   ASP A 132      20.490  -3.741  -7.214  1.00  5.37           O  
ATOM   2137  CB  ASP A 132      23.230  -3.146  -6.973  1.00 12.90           C  
ATOM   2138  CG  ASP A 132      23.195  -2.195  -8.160  1.00 12.90           C  
ATOM   2139  OD1 ASP A 132      22.344  -1.335  -8.192  1.00 12.90           O  
ATOM   2140  OD2 ASP A 132      24.025  -2.333  -9.030  1.00 12.90           O  
ATOM   2141  H   ASP A 132      22.888  -4.532  -4.819  1.00 13.42           H  
ATOM   2142  HA  ASP A 132      22.403  -1.747  -5.559  1.00 10.32           H  
ATOM   2143 1HB  ASP A 132      24.240  -3.153  -6.563  1.00 15.48           H  
ATOM   2144 2HB  ASP A 132      23.018  -4.153  -7.331  1.00 15.48           H  
ATOM   2145  N   LEU A 133      19.927  -2.122  -5.739  1.00  3.01           N  
ATOM   2146  CA  LEU A 133      18.496  -2.193  -5.979  1.00  1.59           C  
ATOM   2147  C   LEU A 133      18.066  -1.689  -7.361  1.00  1.79           C  
ATOM   2148  O   LEU A 133      18.724  -0.835  -7.956  1.00  2.46           O  
ATOM   2149  CB  LEU A 133      17.752  -1.380  -4.912  1.00  2.39           C  
ATOM   2150  CG  LEU A 133      17.916  -1.894  -3.482  1.00  2.39           C  
ATOM   2151  CD1 LEU A 133      17.179  -0.980  -2.513  1.00  2.39           C  
ATOM   2152  CD2 LEU A 133      17.399  -3.314  -3.420  1.00  2.39           C  
ATOM   2153  H   LEU A 133      20.283  -1.484  -5.037  1.00  3.61           H  
ATOM   2154  HA  LEU A 133      18.216  -3.231  -5.853  1.00  1.91           H  
ATOM   2155 1HB  LEU A 133      18.115  -0.352  -4.941  1.00  2.86           H  
ATOM   2156 2HB  LEU A 133      16.689  -1.380  -5.152  1.00  2.86           H  
ATOM   2157  HG  LEU A 133      18.968  -1.884  -3.214  1.00  2.86           H  
ATOM   2158 1HD1 LEU A 133      17.309  -1.350  -1.496  1.00  2.86           H  
ATOM   2159 2HD1 LEU A 133      17.582   0.030  -2.584  1.00  2.86           H  
ATOM   2160 3HD1 LEU A 133      16.118  -0.966  -2.761  1.00  2.86           H  
ATOM   2161 1HD2 LEU A 133      17.529  -3.704  -2.413  1.00  2.86           H  
ATOM   2162 2HD2 LEU A 133      16.346  -3.320  -3.685  1.00  2.86           H  
ATOM   2163 3HD2 LEU A 133      17.956  -3.934  -4.124  1.00  2.86           H  
ATOM   2164  N   PRO A 134      16.940  -2.217  -7.863  1.00  1.82           N  
ATOM   2165  CA  PRO A 134      16.268  -1.849  -9.100  1.00  1.94           C  
ATOM   2166  C   PRO A 134      15.666  -0.459  -9.009  1.00  1.43           C  
ATOM   2167  O   PRO A 134      15.194  -0.038  -7.949  1.00  1.78           O  
ATOM   2168  CB  PRO A 134      15.200  -2.930  -9.266  1.00  2.91           C  
ATOM   2169  CG  PRO A 134      15.776  -4.122  -8.583  1.00  2.91           C  
ATOM   2170  CD  PRO A 134      16.559  -3.577  -7.431  1.00  2.91           C  
ATOM   2171  HA  PRO A 134      16.995  -1.894  -9.924  1.00  2.33           H  
ATOM   2172 1HB  PRO A 134      14.255  -2.593  -8.818  1.00  3.49           H  
ATOM   2173 2HB  PRO A 134      15.004  -3.106 -10.335  1.00  3.49           H  
ATOM   2174 1HG  PRO A 134      14.981  -4.810  -8.265  1.00  3.49           H  
ATOM   2175 2HG  PRO A 134      16.409  -4.684  -9.286  1.00  3.49           H  
ATOM   2176 1HD  PRO A 134      15.947  -3.530  -6.520  1.00  3.49           H  
ATOM   2177 2HD  PRO A 134      17.454  -4.202  -7.297  1.00  3.49           H  
ATOM   2178  N   LYS A 135      15.654   0.244 -10.135  1.00  1.27           N  
ATOM   2179  CA  LYS A 135      15.104   1.595 -10.204  1.00  1.13           C  
ATOM   2180  C   LYS A 135      13.594   1.608  -9.979  1.00  1.33           C  
ATOM   2181  O   LYS A 135      13.043   2.591  -9.481  1.00  3.76           O  
ATOM   2182  CB  LYS A 135      15.432   2.227 -11.556  1.00  1.69           C  
ATOM   2183  CG  LYS A 135      16.904   2.561 -11.752  1.00  1.69           C  
ATOM   2184  CD  LYS A 135      17.156   3.166 -13.124  1.00  1.69           C  
ATOM   2185  CE  LYS A 135      18.629   3.494 -13.323  1.00  1.69           C  
ATOM   2186  NZ  LYS A 135      18.894   4.046 -14.679  1.00  1.69           N  
ATOM   2187  H   LYS A 135      16.053  -0.164 -10.972  1.00  1.52           H  
ATOM   2188  HA  LYS A 135      15.564   2.195  -9.418  1.00  1.36           H  
ATOM   2189 1HB  LYS A 135      15.133   1.551 -12.358  1.00  2.03           H  
ATOM   2190 2HB  LYS A 135      14.861   3.148 -11.675  1.00  2.03           H  
ATOM   2191 1HG  LYS A 135      17.220   3.271 -10.986  1.00  2.03           H  
ATOM   2192 2HG  LYS A 135      17.499   1.654 -11.648  1.00  2.03           H  
ATOM   2193 1HD  LYS A 135      16.842   2.462 -13.896  1.00  2.03           H  
ATOM   2194 2HD  LYS A 135      16.572   4.079 -13.232  1.00  2.03           H  
ATOM   2195 1HE  LYS A 135      18.936   4.226 -12.578  1.00  2.03           H  
ATOM   2196 2HE  LYS A 135      19.219   2.589 -13.189  1.00  2.03           H  
ATOM   2197 1HZ  LYS A 135      19.879   4.252 -14.774  1.00  2.03           H  
ATOM   2198 2HZ  LYS A 135      18.624   3.368 -15.378  1.00  2.03           H  
ATOM   2199 3HZ  LYS A 135      18.360   4.894 -14.809  1.00  2.03           H  
ATOM   2200  N   SER A 136      12.929   0.514 -10.343  1.00  1.14           N  
ATOM   2201  CA  SER A 136      11.495   0.405 -10.157  1.00  1.55           C  
ATOM   2202  C   SER A 136      11.054  -1.043 -10.021  1.00  0.82           C  
ATOM   2203  O   SER A 136      11.580  -1.938 -10.686  1.00  1.81           O  
ATOM   2204  CB  SER A 136      10.762   1.056 -11.308  1.00  2.33           C  
ATOM   2205  OG  SER A 136       9.375   0.917 -11.154  1.00  2.33           O  
ATOM   2206  H   SER A 136      13.429  -0.260 -10.753  1.00  1.37           H  
ATOM   2207  HA  SER A 136      11.230   0.928  -9.237  1.00  1.86           H  
ATOM   2208 1HB  SER A 136      11.022   2.113 -11.348  1.00  2.79           H  
ATOM   2209 2HB  SER A 136      11.076   0.604 -12.248  1.00  2.79           H  
ATOM   2210  HG  SER A 136       9.184   1.143 -10.237  1.00  2.79           H  
ATOM   2211  N   ILE A 137      10.091  -1.251  -9.137  1.00  0.72           N  
ATOM   2212  CA  ILE A 137       9.506  -2.548  -8.838  1.00  2.35           C  
ATOM   2213  C   ILE A 137       8.011  -2.544  -9.022  1.00  1.18           C  
ATOM   2214  O   ILE A 137       7.332  -1.602  -8.628  1.00  0.92           O  
ATOM   2215  CB  ILE A 137       9.848  -2.995  -7.414  1.00  3.53           C  
ATOM   2216  CG1 ILE A 137      11.352  -3.163  -7.280  1.00  3.53           C  
ATOM   2217  CG2 ILE A 137       9.129  -4.286  -7.064  1.00  3.53           C  
ATOM   2218  CD1 ILE A 137      11.901  -4.284  -8.123  1.00  3.53           C  
ATOM   2219  H   ILE A 137       9.718  -0.444  -8.658  1.00  0.86           H  
ATOM   2220  HA  ILE A 137       9.926  -3.280  -9.526  1.00  2.82           H  
ATOM   2221  HB  ILE A 137       9.546  -2.219  -6.713  1.00  4.23           H  
ATOM   2222 1HG1 ILE A 137      11.846  -2.240  -7.574  1.00  4.23           H  
ATOM   2223 2HG1 ILE A 137      11.591  -3.359  -6.239  1.00  4.23           H  
ATOM   2224 1HG2 ILE A 137       9.383  -4.575  -6.049  1.00  4.23           H  
ATOM   2225 2HG2 ILE A 137       8.052  -4.140  -7.134  1.00  4.23           H  
ATOM   2226 3HG2 ILE A 137       9.434  -5.074  -7.753  1.00  4.23           H  
ATOM   2227 1HD1 ILE A 137      12.975  -4.353  -7.975  1.00  4.23           H  
ATOM   2228 2HD1 ILE A 137      11.435  -5.225  -7.827  1.00  4.23           H  
ATOM   2229 3HD1 ILE A 137      11.689  -4.089  -9.173  1.00  4.23           H  
ATOM   2230  N   ASP A 138       7.488  -3.597  -9.619  1.00  0.76           N  
ATOM   2231  CA  ASP A 138       6.055  -3.699  -9.759  1.00  0.48           C  
ATOM   2232  C   ASP A 138       5.669  -5.161  -9.791  1.00  0.39           C  
ATOM   2233  O   ASP A 138       5.728  -5.809 -10.835  1.00  0.49           O  
ATOM   2234  CB  ASP A 138       5.586  -2.967 -11.008  1.00  0.72           C  
ATOM   2235  CG  ASP A 138       4.076  -2.899 -11.128  1.00  0.72           C  
ATOM   2236  OD1 ASP A 138       3.387  -3.615 -10.434  1.00  0.72           O  
ATOM   2237  OD2 ASP A 138       3.614  -2.096 -11.907  1.00  0.72           O  
ATOM   2238  H   ASP A 138       8.086  -4.341  -9.951  1.00  0.91           H  
ATOM   2239  HA  ASP A 138       5.582  -3.241  -8.891  1.00  0.58           H  
ATOM   2240 1HB  ASP A 138       5.979  -1.949 -10.999  1.00  0.86           H  
ATOM   2241 2HB  ASP A 138       5.986  -3.464 -11.891  1.00  0.86           H  
ATOM   2242  N   TRP A 139       5.260  -5.672  -8.629  1.00  0.38           N  
ATOM   2243  CA  TRP A 139       4.920  -7.079  -8.453  1.00  0.40           C  
ATOM   2244  C   TRP A 139       3.680  -7.521  -9.209  1.00  0.53           C  
ATOM   2245  O   TRP A 139       3.455  -8.720  -9.382  1.00  0.77           O  
ATOM   2246  CB  TRP A 139       4.780  -7.381  -6.959  1.00  0.60           C  
ATOM   2247  CG  TRP A 139       6.123  -7.428  -6.309  1.00  0.60           C  
ATOM   2248  CD1 TRP A 139       6.687  -6.521  -5.463  1.00  0.60           C  
ATOM   2249  CD2 TRP A 139       7.109  -8.465  -6.497  1.00  0.60           C  
ATOM   2250  NE1 TRP A 139       7.954  -6.912  -5.132  1.00  0.60           N  
ATOM   2251  CE2 TRP A 139       8.231  -8.096  -5.761  1.00  0.60           C  
ATOM   2252  CE3 TRP A 139       7.131  -9.654  -7.233  1.00  0.60           C  
ATOM   2253  CZ2 TRP A 139       9.376  -8.863  -5.747  1.00  0.60           C  
ATOM   2254  CZ3 TRP A 139       8.280 -10.434  -7.208  1.00  0.60           C  
ATOM   2255  CH2 TRP A 139       9.376 -10.045  -6.484  1.00  0.60           C  
ATOM   2256  H   TRP A 139       5.200  -5.066  -7.821  1.00  0.46           H  
ATOM   2257  HA  TRP A 139       5.759  -7.669  -8.821  1.00  0.48           H  
ATOM   2258 1HB  TRP A 139       4.186  -6.605  -6.477  1.00  0.72           H  
ATOM   2259 2HB  TRP A 139       4.279  -8.331  -6.805  1.00  0.72           H  
ATOM   2260  HD1 TRP A 139       6.214  -5.610  -5.111  1.00  0.72           H  
ATOM   2261  HE1 TRP A 139       8.591  -6.406  -4.532  1.00  0.72           H  
ATOM   2262  HE3 TRP A 139       6.263  -9.961  -7.817  1.00  0.72           H  
ATOM   2263  HZ2 TRP A 139      10.256  -8.565  -5.186  1.00  0.72           H  
ATOM   2264  HZ3 TRP A 139       8.291 -11.359  -7.784  1.00  0.72           H  
ATOM   2265  HH2 TRP A 139      10.267 -10.673  -6.489  1.00  0.72           H  
ATOM   2266  N   ARG A 140       2.916  -6.570  -9.738  1.00  0.62           N  
ATOM   2267  CA  ARG A 140       1.728  -6.918 -10.480  1.00  0.88           C  
ATOM   2268  C   ARG A 140       2.136  -7.476 -11.835  1.00  1.27           C  
ATOM   2269  O   ARG A 140       1.410  -8.263 -12.438  1.00  2.14           O  
ATOM   2270  CB  ARG A 140       0.884  -5.697 -10.688  1.00  1.32           C  
ATOM   2271  CG  ARG A 140       0.393  -5.057  -9.416  1.00  1.32           C  
ATOM   2272  CD  ARG A 140      -0.293  -3.815  -9.720  1.00  1.32           C  
ATOM   2273  NE  ARG A 140       0.589  -2.905 -10.400  1.00  1.32           N  
ATOM   2274  CZ  ARG A 140       0.161  -1.802 -11.019  1.00  1.32           C  
ATOM   2275  NH1 ARG A 140      -1.115  -1.520 -10.968  1.00  1.32           N  
ATOM   2276  NH2 ARG A 140       1.002  -1.031 -11.681  1.00  1.32           N  
ATOM   2277  H   ARG A 140       3.141  -5.583  -9.626  1.00  0.74           H  
ATOM   2278  HA  ARG A 140       1.166  -7.673  -9.929  1.00  1.06           H  
ATOM   2279 1HB  ARG A 140       1.448  -4.950 -11.244  1.00  1.58           H  
ATOM   2280 2HB  ARG A 140       0.009  -5.957 -11.284  1.00  1.58           H  
ATOM   2281 1HG  ARG A 140      -0.322  -5.703  -8.925  1.00  1.58           H  
ATOM   2282 2HG  ARG A 140       1.232  -4.848  -8.750  1.00  1.58           H  
ATOM   2283 1HD  ARG A 140      -1.156  -4.005 -10.357  1.00  1.58           H  
ATOM   2284 2HD  ARG A 140      -0.607  -3.349  -8.796  1.00  1.58           H  
ATOM   2285  HE  ARG A 140       1.578  -3.135 -10.446  1.00  1.58           H  
ATOM   2286 1HH1 ARG A 140      -1.748  -2.125 -10.466  1.00  1.58           H  
ATOM   2287 2HH1 ARG A 140      -1.478  -0.719 -11.458  1.00  1.58           H  
ATOM   2288 1HH2 ARG A 140       1.984  -1.287 -11.723  1.00  1.58           H  
ATOM   2289 2HH2 ARG A 140       0.670  -0.205 -12.155  1.00  1.58           H  
ATOM   2290  N   LYS A 141       3.350  -7.122 -12.275  1.00  1.05           N  
ATOM   2291  CA  LYS A 141       3.897  -7.578 -13.541  1.00  1.38           C  
ATOM   2292  C   LYS A 141       4.369  -9.021 -13.446  1.00  1.85           C  
ATOM   2293  O   LYS A 141       4.653  -9.657 -14.462  1.00  2.17           O  
ATOM   2294  CB  LYS A 141       5.056  -6.680 -13.966  1.00  2.07           C  
ATOM   2295  CG  LYS A 141       4.647  -5.254 -14.307  1.00  2.07           C  
ATOM   2296  CD  LYS A 141       5.850  -4.412 -14.702  1.00  2.07           C  
ATOM   2297  CE  LYS A 141       5.441  -2.983 -15.027  1.00  2.07           C  
ATOM   2298  NZ  LYS A 141       6.614  -2.136 -15.380  1.00  2.07           N  
ATOM   2299  H   LYS A 141       3.930  -6.503 -11.723  1.00  1.26           H  
ATOM   2300  HA  LYS A 141       3.114  -7.527 -14.298  1.00  1.66           H  
ATOM   2301 1HB  LYS A 141       5.798  -6.637 -13.170  1.00  2.48           H  
ATOM   2302 2HB  LYS A 141       5.543  -7.105 -14.843  1.00  2.48           H  
ATOM   2303 1HG  LYS A 141       3.934  -5.266 -15.132  1.00  2.48           H  
ATOM   2304 2HG  LYS A 141       4.165  -4.799 -13.442  1.00  2.48           H  
ATOM   2305 1HD  LYS A 141       6.570  -4.400 -13.883  1.00  2.48           H  
ATOM   2306 2HD  LYS A 141       6.329  -4.851 -15.577  1.00  2.48           H  
ATOM   2307 1HE  LYS A 141       4.747  -2.992 -15.866  1.00  2.48           H  
ATOM   2308 2HE  LYS A 141       4.940  -2.548 -14.163  1.00  2.48           H  
ATOM   2309 1HZ  LYS A 141       6.299  -1.198 -15.588  1.00  2.48           H  
ATOM   2310 2HZ  LYS A 141       7.258  -2.109 -14.601  1.00  2.48           H  
ATOM   2311 3HZ  LYS A 141       7.079  -2.522 -16.189  1.00  2.48           H  
ATOM   2312  N   LYS A 142       4.466  -9.533 -12.219  1.00  2.08           N  
ATOM   2313  CA  LYS A 142       4.883 -10.892 -11.984  1.00  2.66           C  
ATOM   2314  C   LYS A 142       3.671 -11.772 -11.719  1.00  2.66           C  
ATOM   2315  O   LYS A 142       3.811 -12.980 -11.528  1.00  3.50           O  
ATOM   2316  CB  LYS A 142       5.835 -10.941 -10.790  1.00  3.99           C  
ATOM   2317  CG  LYS A 142       7.077 -10.074 -10.948  1.00  3.99           C  
ATOM   2318  CD  LYS A 142       7.938 -10.536 -12.110  1.00  3.99           C  
ATOM   2319  CE  LYS A 142       9.221  -9.724 -12.197  1.00  3.99           C  
ATOM   2320  NZ  LYS A 142      10.066 -10.141 -13.349  1.00  3.99           N  
ATOM   2321  H   LYS A 142       4.225  -8.989 -11.404  1.00  2.50           H  
ATOM   2322  HA  LYS A 142       5.395 -11.267 -12.871  1.00  3.19           H  
ATOM   2323 1HB  LYS A 142       5.311 -10.613  -9.892  1.00  4.79           H  
ATOM   2324 2HB  LYS A 142       6.161 -11.968 -10.625  1.00  4.79           H  
ATOM   2325 1HG  LYS A 142       6.779  -9.039 -11.116  1.00  4.79           H  
ATOM   2326 2HG  LYS A 142       7.671 -10.118 -10.038  1.00  4.79           H  
ATOM   2327 1HD  LYS A 142       8.191 -11.589 -11.981  1.00  4.79           H  
ATOM   2328 2HD  LYS A 142       7.383 -10.424 -13.042  1.00  4.79           H  
ATOM   2329 1HE  LYS A 142       8.970  -8.670 -12.307  1.00  4.79           H  
ATOM   2330 2HE  LYS A 142       9.791  -9.855 -11.277  1.00  4.79           H  
ATOM   2331 1HZ  LYS A 142      10.905  -9.579 -13.372  1.00  4.79           H  
ATOM   2332 2HZ  LYS A 142      10.316 -11.115 -13.250  1.00  4.79           H  
ATOM   2333 3HZ  LYS A 142       9.551 -10.012 -14.209  1.00  4.79           H  
ATOM   2334  N   GLY A 143       2.478 -11.162 -11.674  1.00  2.21           N  
ATOM   2335  CA  GLY A 143       1.264 -11.891 -11.356  1.00  2.46           C  
ATOM   2336  C   GLY A 143       1.179 -12.154  -9.855  1.00  2.18           C  
ATOM   2337  O   GLY A 143       0.492 -13.079  -9.426  1.00  4.05           O  
ATOM   2338  H   GLY A 143       2.382 -10.175 -11.874  1.00  2.65           H  
ATOM   2339 1HA  GLY A 143       0.396 -11.318 -11.683  1.00  2.95           H  
ATOM   2340 2HA  GLY A 143       1.252 -12.836 -11.898  1.00  2.95           H  
ATOM   2341  N   ALA A 144       1.898 -11.355  -9.056  1.00  1.04           N  
ATOM   2342  CA  ALA A 144       1.943 -11.560  -7.612  1.00  0.90           C  
ATOM   2343  C   ALA A 144       0.861 -10.776  -6.892  1.00  0.85           C  
ATOM   2344  O   ALA A 144       0.717 -10.879  -5.674  1.00  1.11           O  
ATOM   2345  CB  ALA A 144       3.315 -11.177  -7.078  1.00  1.35           C  
ATOM   2346  H   ALA A 144       2.430 -10.582  -9.437  1.00  1.25           H  
ATOM   2347  HA  ALA A 144       1.766 -12.615  -7.417  1.00  1.08           H  
ATOM   2348 1HB  ALA A 144       3.358 -11.361  -6.005  1.00  1.62           H  
ATOM   2349 2HB  ALA A 144       4.080 -11.771  -7.579  1.00  1.62           H  
ATOM   2350 3HB  ALA A 144       3.490 -10.125  -7.272  1.00  1.62           H  
ATOM   2351  N   VAL A 145       0.094  -9.992  -7.632  1.00  0.75           N  
ATOM   2352  CA  VAL A 145      -0.974  -9.228  -7.028  1.00  0.68           C  
ATOM   2353  C   VAL A 145      -2.318  -9.645  -7.603  1.00  0.64           C  
ATOM   2354  O   VAL A 145      -2.615  -9.398  -8.773  1.00  0.76           O  
ATOM   2355  CB  VAL A 145      -0.737  -7.736  -7.253  1.00  1.02           C  
ATOM   2356  CG1 VAL A 145      -1.859  -6.922  -6.628  1.00  1.02           C  
ATOM   2357  CG2 VAL A 145       0.612  -7.342  -6.661  1.00  1.02           C  
ATOM   2358  H   VAL A 145       0.242  -9.921  -8.626  1.00  0.90           H  
ATOM   2359  HA  VAL A 145      -0.979  -9.422  -5.955  1.00  0.82           H  
ATOM   2360  HB  VAL A 145      -0.745  -7.544  -8.322  1.00  1.22           H  
ATOM   2361 1HG1 VAL A 145      -1.686  -5.861  -6.814  1.00  1.22           H  
ATOM   2362 2HG1 VAL A 145      -2.811  -7.217  -7.070  1.00  1.22           H  
ATOM   2363 3HG1 VAL A 145      -1.884  -7.103  -5.554  1.00  1.22           H  
ATOM   2364 1HG2 VAL A 145       0.789  -6.282  -6.833  1.00  1.22           H  
ATOM   2365 2HG2 VAL A 145       0.610  -7.539  -5.588  1.00  1.22           H  
ATOM   2366 3HG2 VAL A 145       1.404  -7.921  -7.134  1.00  1.22           H  
ATOM   2367  N   ALA A 146      -3.123 -10.281  -6.765  1.00  0.60           N  
ATOM   2368  CA  ALA A 146      -4.443 -10.759  -7.146  1.00  0.68           C  
ATOM   2369  C   ALA A 146      -5.439  -9.575  -7.158  1.00  0.68           C  
ATOM   2370  O   ALA A 146      -5.276  -8.672  -6.343  1.00  0.66           O  
ATOM   2371  CB  ALA A 146      -4.849 -11.870  -6.165  1.00  1.02           C  
ATOM   2372  H   ALA A 146      -2.806 -10.446  -5.819  1.00  0.72           H  
ATOM   2373  HA  ALA A 146      -4.381 -11.167  -8.154  1.00  0.82           H  
ATOM   2374 1HB  ALA A 146      -5.815 -12.294  -6.410  1.00  1.22           H  
ATOM   2375 2HB  ALA A 146      -4.104 -12.664  -6.200  1.00  1.22           H  
ATOM   2376 3HB  ALA A 146      -4.888 -11.460  -5.158  1.00  1.22           H  
ATOM   2377  N   PRO A 147      -6.370  -9.540  -8.149  1.00  1.29           N  
ATOM   2378  CA  PRO A 147      -7.479  -8.538  -8.347  1.00  1.73           C  
ATOM   2379  C   PRO A 147      -7.721  -7.464  -7.265  1.00  1.23           C  
ATOM   2380  O   PRO A 147      -7.673  -7.722  -6.061  1.00  2.01           O  
ATOM   2381  CB  PRO A 147      -8.739  -9.392  -8.495  1.00  2.59           C  
ATOM   2382  CG  PRO A 147      -8.259 -10.661  -9.058  1.00  2.59           C  
ATOM   2383  CD  PRO A 147      -6.960 -10.883  -8.379  1.00  2.59           C  
ATOM   2384  HA  PRO A 147      -7.285  -8.030  -9.305  1.00  2.08           H  
ATOM   2385 1HB  PRO A 147      -9.226  -9.516  -7.518  1.00  3.11           H  
ATOM   2386 2HB  PRO A 147      -9.461  -8.884  -9.152  1.00  3.11           H  
ATOM   2387 1HG  PRO A 147      -8.984 -11.465  -8.862  1.00  3.11           H  
ATOM   2388 2HG  PRO A 147      -8.158 -10.581 -10.150  1.00  3.11           H  
ATOM   2389 1HD  PRO A 147      -7.187 -11.358  -7.420  1.00  3.11           H  
ATOM   2390 2HD  PRO A 147      -6.296 -11.500  -9.001  1.00  3.11           H  
ATOM   2391  N   VAL A 148      -8.070  -6.265  -7.725  1.00  1.50           N  
ATOM   2392  CA  VAL A 148      -8.357  -5.139  -6.838  1.00  1.34           C  
ATOM   2393  C   VAL A 148      -9.647  -5.360  -6.055  1.00  3.11           C  
ATOM   2394  O   VAL A 148     -10.716  -5.550  -6.637  1.00  6.15           O  
ATOM   2395  CB  VAL A 148      -8.467  -3.842  -7.652  1.00  2.01           C  
ATOM   2396  CG1 VAL A 148      -8.852  -2.692  -6.745  1.00  2.01           C  
ATOM   2397  CG2 VAL A 148      -7.144  -3.570  -8.338  1.00  2.01           C  
ATOM   2398  H   VAL A 148      -8.117  -6.120  -8.724  1.00  1.80           H  
ATOM   2399  HA  VAL A 148      -7.536  -5.039  -6.133  1.00  1.61           H  
ATOM   2400  HB  VAL A 148      -9.253  -3.953  -8.400  1.00  2.41           H  
ATOM   2401 1HG1 VAL A 148      -8.939  -1.779  -7.333  1.00  2.41           H  
ATOM   2402 2HG1 VAL A 148      -9.807  -2.910  -6.269  1.00  2.41           H  
ATOM   2403 3HG1 VAL A 148      -8.087  -2.559  -5.981  1.00  2.41           H  
ATOM   2404 1HG2 VAL A 148      -7.219  -2.659  -8.927  1.00  2.41           H  
ATOM   2405 2HG2 VAL A 148      -6.364  -3.454  -7.586  1.00  2.41           H  
ATOM   2406 3HG2 VAL A 148      -6.897  -4.404  -8.994  1.00  2.41           H  
ATOM   2407  N   LYS A 149      -9.533  -5.351  -4.731  1.00  6.58           N  
ATOM   2408  CA  LYS A 149     -10.671  -5.602  -3.854  1.00 12.87           C  
ATOM   2409  C   LYS A 149     -11.150  -4.376  -3.096  1.00  8.08           C  
ATOM   2410  O   LYS A 149     -10.444  -3.367  -3.021  1.00 34.56           O  
ATOM   2411  CB  LYS A 149     -10.336  -6.698  -2.869  1.00 19.30           C  
ATOM   2412  CG  LYS A 149      -9.963  -8.028  -3.507  1.00 19.30           C  
ATOM   2413  CD  LYS A 149     -11.130  -8.607  -4.299  1.00 19.30           C  
ATOM   2414  CE  LYS A 149     -10.806  -9.993  -4.843  1.00 19.30           C  
ATOM   2415  NZ  LYS A 149     -11.933 -10.554  -5.645  1.00 19.30           N  
ATOM   2416  H   LYS A 149      -8.629  -5.176  -4.318  1.00  7.90           H  
ATOM   2417  HA  LYS A 149     -11.499  -5.950  -4.471  1.00 15.44           H  
ATOM   2418 1HB  LYS A 149      -9.502  -6.382  -2.244  1.00 23.17           H  
ATOM   2419 2HB  LYS A 149     -11.187  -6.847  -2.217  1.00 23.17           H  
ATOM   2420 1HG  LYS A 149      -9.114  -7.887  -4.171  1.00 23.17           H  
ATOM   2421 2HG  LYS A 149      -9.678  -8.735  -2.729  1.00 23.17           H  
ATOM   2422 1HD  LYS A 149     -12.012  -8.674  -3.661  1.00 23.17           H  
ATOM   2423 2HD  LYS A 149     -11.361  -7.948  -5.136  1.00 23.17           H  
ATOM   2424 1HE  LYS A 149      -9.920  -9.932  -5.472  1.00 23.17           H  
ATOM   2425 2HE  LYS A 149     -10.599 -10.664  -4.010  1.00 23.17           H  
ATOM   2426 1HZ  LYS A 149     -11.681 -11.471  -5.986  1.00 23.17           H  
ATOM   2427 2HZ  LYS A 149     -12.758 -10.626  -5.065  1.00 23.17           H  
ATOM   2428 3HZ  LYS A 149     -12.126  -9.944  -6.427  1.00 23.17           H  
ATOM   2429  N   ASN A 150     -12.358  -4.486  -2.531  1.00  4.55           N  
ATOM   2430  CA  ASN A 150     -12.963  -3.413  -1.755  1.00 15.42           C  
ATOM   2431  C   ASN A 150     -13.546  -3.979  -0.477  1.00 11.17           C  
ATOM   2432  O   ASN A 150     -14.623  -4.582  -0.484  1.00 19.44           O  
ATOM   2433  CB  ASN A 150     -14.027  -2.688  -2.547  1.00 23.13           C  
ATOM   2434  CG  ASN A 150     -14.605  -1.498  -1.818  1.00 23.13           C  
ATOM   2435  OD1 ASN A 150     -14.488  -1.348  -0.593  1.00 23.13           O  
ATOM   2436  ND2 ASN A 150     -15.246  -0.636  -2.566  1.00 23.13           N  
ATOM   2437  H   ASN A 150     -12.887  -5.353  -2.623  1.00  5.46           H  
ATOM   2438  HA  ASN A 150     -12.190  -2.702  -1.480  1.00 18.50           H  
ATOM   2439 1HB  ASN A 150     -13.607  -2.350  -3.489  1.00 27.76           H  
ATOM   2440 2HB  ASN A 150     -14.827  -3.377  -2.793  1.00 27.76           H  
ATOM   2441 1HD2 ASN A 150     -15.659   0.176  -2.153  1.00 27.76           H  
ATOM   2442 2HD2 ASN A 150     -15.325  -0.789  -3.550  1.00 27.76           H  
ATOM   2443  N   GLN A 151     -12.845  -3.772   0.638  1.00 21.98           N  
ATOM   2444  CA  GLN A 151     -13.276  -4.283   1.943  1.00 36.44           C  
ATOM   2445  C   GLN A 151     -14.732  -3.936   2.301  1.00 27.27           C  
ATOM   2446  O   GLN A 151     -15.349  -4.634   3.109  1.00 70.79           O  
ATOM   2447  CB  GLN A 151     -12.366  -3.758   3.050  1.00 54.66           C  
ATOM   2448  CG  GLN A 151     -12.511  -2.275   3.305  1.00 54.66           C  
ATOM   2449  CD  GLN A 151     -11.576  -1.779   4.376  1.00 54.66           C  
ATOM   2450  OE1 GLN A 151     -10.934  -2.559   5.085  1.00 54.66           O  
ATOM   2451  NE2 GLN A 151     -11.510  -0.463   4.514  1.00 54.66           N  
ATOM   2452  H   GLN A 151     -11.988  -3.237   0.578  1.00 26.38           H  
ATOM   2453  HA  GLN A 151     -13.190  -5.366   1.921  1.00 43.73           H  
ATOM   2454 1HB  GLN A 151     -12.578  -4.285   3.980  1.00 65.59           H  
ATOM   2455 2HB  GLN A 151     -11.326  -3.957   2.790  1.00 65.59           H  
ATOM   2456 1HG  GLN A 151     -12.294  -1.734   2.384  1.00 65.59           H  
ATOM   2457 2HG  GLN A 151     -13.531  -2.069   3.627  1.00 65.59           H  
ATOM   2458 1HE2 GLN A 151     -10.921  -0.059   5.215  1.00 65.59           H  
ATOM   2459 2HE2 GLN A 151     -12.058   0.126   3.921  1.00 65.59           H  
ATOM   2460  N   GLY A 152     -15.269  -2.859   1.721  1.00 15.83           N  
ATOM   2461  CA  GLY A 152     -16.640  -2.473   1.963  1.00 24.21           C  
ATOM   2462  C   GLY A 152     -16.882  -2.260   3.435  1.00 27.03           C  
ATOM   2463  O   GLY A 152     -16.123  -1.559   4.108  1.00 52.07           O  
ATOM   2464  H   GLY A 152     -14.732  -2.309   1.061  1.00 19.00           H  
ATOM   2465 1HA  GLY A 152     -16.864  -1.557   1.415  1.00 29.05           H  
ATOM   2466 2HA  GLY A 152     -17.308  -3.246   1.586  1.00 29.05           H  
ATOM   2467  N   SER A 153     -17.963  -2.864   3.912  1.00 31.83           N  
ATOM   2468  CA  SER A 153     -18.362  -2.795   5.299  1.00 46.43           C  
ATOM   2469  C   SER A 153     -17.736  -3.885   6.148  1.00 51.28           C  
ATOM   2470  O   SER A 153     -17.807  -3.816   7.374  1.00 73.13           O  
ATOM   2471  CB  SER A 153     -19.871  -2.879   5.411  1.00 69.64           C  
ATOM   2472  OG  SER A 153     -20.331  -4.148   5.034  1.00 69.64           O  
ATOM   2473  H   SER A 153     -18.530  -3.405   3.276  1.00 38.20           H  
ATOM   2474  HA  SER A 153     -18.035  -1.846   5.696  1.00 55.72           H  
ATOM   2475 1HB  SER A 153     -20.175  -2.669   6.436  1.00 83.57           H  
ATOM   2476 2HB  SER A 153     -20.326  -2.121   4.774  1.00 83.57           H  
ATOM   2477  HG  SER A 153     -19.929  -4.768   5.649  1.00 83.57           H  
ATOM   2478  N   CYS A 154     -17.133  -4.890   5.502  1.00 77.23           N  
ATOM   2479  CA  CYS A 154     -16.563  -6.032   6.217  1.00112.76           C  
ATOM   2480  C   CYS A 154     -15.608  -6.876   5.369  1.00232.06           C  
ATOM   2481  O   CYS A 154     -14.533  -7.242   5.846  1.00342.98           O  
ATOM   2482  CB  CYS A 154     -17.660  -6.992   6.705  1.00169.14           C  
ATOM   2483  SG  CYS A 154     -18.780  -6.402   8.002  1.00169.14           S  
ATOM   2484  H   CYS A 154     -17.045  -4.857   4.495  1.00 92.68           H  
ATOM   2485  HA  CYS A 154     -16.024  -5.659   7.084  1.00135.31           H  
ATOM   2486 1HB  CYS A 154     -18.274  -7.261   5.849  1.00202.97           H  
ATOM   2487 2HB  CYS A 154     -17.192  -7.907   7.066  1.00202.97           H  
ATOM   2488  HG  CYS A 154     -17.828  -6.064   8.865  1.00202.97           H  
ATOM   2489  N   GLU A 155     -15.984  -7.195   4.126  1.00312.29           N  
ATOM   2490  CA  GLU A 155     -15.120  -8.042   3.296  1.00400.00           C  
ATOM   2491  C   GLU A 155     -15.004  -7.612   1.837  1.00400.00           C  
ATOM   2492  O   GLU A 155     -15.948  -7.078   1.243  1.00400.00           O  
ATOM   2493  CB  GLU A 155     -15.602  -9.501   3.298  1.00600.00           C  
ATOM   2494  CG  GLU A 155     -15.573 -10.223   4.637  1.00600.00           C  
ATOM   2495  CD  GLU A 155     -14.183 -10.482   5.144  1.00600.00           C  
ATOM   2496  OE1 GLU A 155     -13.253 -10.257   4.410  1.00600.00           O  
ATOM   2497  OE2 GLU A 155     -14.053 -10.920   6.261  1.00600.00           O  
ATOM   2498  H   GLU A 155     -16.866  -6.866   3.761  1.00374.75           H  
ATOM   2499  HA  GLU A 155     -14.117  -8.014   3.724  1.00480.00           H  
ATOM   2500 1HB  GLU A 155     -16.620  -9.548   2.918  1.00720.00           H  
ATOM   2501 2HB  GLU A 155     -14.981 -10.074   2.613  1.00720.00           H  
ATOM   2502 1HG  GLU A 155     -16.109  -9.636   5.380  1.00720.00           H  
ATOM   2503 2HG  GLU A 155     -16.091 -11.172   4.525  1.00720.00           H  
ATOM   2504  N   SER A 156     -13.838  -7.941   1.263  1.00400.00           N  
ATOM   2505  CA  SER A 156     -13.441  -7.694  -0.131  1.00400.00           C  
ATOM   2506  C   SER A 156     -14.514  -7.994  -1.168  1.00400.00           C  
ATOM   2507  O   SER A 156     -14.574  -7.332  -2.216  1.00400.00           O  
ATOM   2508  CB  SER A 156     -12.212  -8.507  -0.416  1.00600.00           C  
ATOM   2509  OG  SER A 156     -11.117  -7.980   0.276  1.00600.00           O  
ATOM   2510  H   SER A 156     -13.152  -8.389   1.858  1.00480.00           H  
ATOM   2511  HA  SER A 156     -13.176  -6.644  -0.217  1.00480.00           H  
ATOM   2512 1HB  SER A 156     -12.385  -9.527  -0.080  1.00720.00           H  
ATOM   2513 2HB  SER A 156     -12.014  -8.548  -1.480  1.00720.00           H  
ATOM   2514  HG  SER A 156     -10.522  -8.718   0.438  1.00720.00           H  
ATOM   2515  N   LEU A 157     -15.346  -8.993  -0.845  1.00400.00           N  
ATOM   2516  CA  LEU A 157     -16.519  -9.458  -1.580  1.00400.00           C  
ATOM   2517  C   LEU A 157     -17.395  -8.409  -2.237  1.00400.00           C  
ATOM   2518  O   LEU A 157     -18.092  -8.743  -3.190  1.00400.00           O  
ATOM   2519  CB  LEU A 157     -17.412 -10.257  -0.644  1.00600.00           C  
ATOM   2520  CG  LEU A 157     -18.707 -10.799  -1.258  1.00600.00           C  
ATOM   2521  CD1 LEU A 157     -18.367 -11.727  -2.415  1.00600.00           C  
ATOM   2522  CD2 LEU A 157     -19.496 -11.538  -0.189  1.00600.00           C  
ATOM   2523  H   LEU A 157     -15.156  -9.476   0.022  1.00480.00           H  
ATOM   2524  HA  LEU A 157     -16.162 -10.125  -2.365  1.00480.00           H  
ATOM   2525 1HB  LEU A 157     -16.841 -11.101  -0.294  1.00720.00           H  
ATOM   2526 2HB  LEU A 157     -17.677  -9.635   0.212  1.00720.00           H  
ATOM   2527  HG  LEU A 157     -19.303  -9.973  -1.646  1.00720.00           H  
ATOM   2528 1HD1 LEU A 157     -19.288 -12.110  -2.856  1.00720.00           H  
ATOM   2529 2HD1 LEU A 157     -17.805 -11.179  -3.170  1.00720.00           H  
ATOM   2530 3HD1 LEU A 157     -17.768 -12.560  -2.049  1.00720.00           H  
ATOM   2531 1HD2 LEU A 157     -20.421 -11.923  -0.621  1.00720.00           H  
ATOM   2532 2HD2 LEU A 157     -18.904 -12.368   0.191  1.00720.00           H  
ATOM   2533 3HD2 LEU A 157     -19.733 -10.858   0.626  1.00720.00           H  
ATOM   2534  N   SER A 158     -17.377  -7.160  -1.756  1.00400.00           N  
ATOM   2535  CA  SER A 158     -18.233  -6.123  -2.325  1.00400.00           C  
ATOM   2536  C   SER A 158     -17.991  -5.904  -3.827  1.00400.00           C  
ATOM   2537  O   SER A 158     -18.895  -5.469  -4.544  1.00400.00           O  
ATOM   2538  CB  SER A 158     -18.013  -4.803  -1.615  1.00600.00           C  
ATOM   2539  OG  SER A 158     -16.769  -4.256  -1.944  1.00600.00           O  
ATOM   2540  H   SER A 158     -16.793  -6.942  -0.953  1.00480.00           H  
ATOM   2541  HA  SER A 158     -19.269  -6.428  -2.189  1.00480.00           H  
ATOM   2542 1HB  SER A 158     -18.802  -4.108  -1.899  1.00720.00           H  
ATOM   2543 2HB  SER A 158     -18.078  -4.949  -0.537  1.00720.00           H  
ATOM   2544  HG  SER A 158     -16.108  -4.655  -1.367  1.00720.00           H  
ATOM   2545  N   THR A 159     -16.793  -6.253  -4.317  1.00400.00           N  
ATOM   2546  CA  THR A 159     -16.486  -6.119  -5.744  1.00400.00           C  
ATOM   2547  C   THR A 159     -17.156  -7.208  -6.585  1.00400.00           C  
ATOM   2548  O   THR A 159     -17.245  -7.088  -7.807  1.00400.00           O  
ATOM   2549  CB  THR A 159     -14.970  -6.165  -5.999  1.00600.00           C  
ATOM   2550  OG1 THR A 159     -14.443  -7.414  -5.532  1.00600.00           O  
ATOM   2551  CG2 THR A 159     -14.274  -5.022  -5.290  1.00600.00           C  
ATOM   2552  H   THR A 159     -16.078  -6.605  -3.687  1.00480.00           H  
ATOM   2553  HA  THR A 159     -16.862  -5.155  -6.086  1.00480.00           H  
ATOM   2554  HB  THR A 159     -14.785  -6.084  -7.070  1.00720.00           H  
ATOM   2555  HG1 THR A 159     -14.580  -7.478  -4.582  1.00720.00           H  
ATOM   2556 1HG2 THR A 159     -13.204  -5.068  -5.489  1.00720.00           H  
ATOM   2557 2HG2 THR A 159     -14.670  -4.074  -5.652  1.00720.00           H  
ATOM   2558 3HG2 THR A 159     -14.451  -5.105  -4.219  1.00720.00           H  
ATOM   2559  N   GLY A 160     -17.615  -8.271  -5.932  1.00400.00           N  
ATOM   2560  CA  GLY A 160     -18.318  -9.350  -6.600  1.00400.00           C  
ATOM   2561  C   GLY A 160     -19.813  -9.218  -6.333  1.00400.00           C  
ATOM   2562  O   GLY A 160     -20.635  -9.579  -7.177  1.00400.00           O  
ATOM   2563  H   GLY A 160     -17.506  -8.333  -4.934  1.00480.00           H  
ATOM   2564 1HA  GLY A 160     -18.124  -9.312  -7.672  1.00480.00           H  
ATOM   2565 2HA  GLY A 160     -17.956 -10.310  -6.233  1.00480.00           H  
ATOM   2566  N   ALA A 161     -20.158  -8.686  -5.155  1.00400.00           N  
ATOM   2567  CA  ALA A 161     -21.548  -8.468  -4.775  1.00400.00           C  
ATOM   2568  C   ALA A 161     -22.200  -7.435  -5.688  1.00400.00           C  
ATOM   2569  O   ALA A 161     -23.314  -7.646  -6.168  1.00400.00           O  
ATOM   2570  CB  ALA A 161     -21.634  -8.021  -3.324  1.00600.00           C  
ATOM   2571  H   ALA A 161     -19.435  -8.438  -4.496  1.00480.00           H  
ATOM   2572  HA  ALA A 161     -22.085  -9.409  -4.891  1.00480.00           H  
ATOM   2573 1HB  ALA A 161     -22.679  -7.887  -3.046  1.00720.00           H  
ATOM   2574 2HB  ALA A 161     -21.183  -8.780  -2.684  1.00720.00           H  
ATOM   2575 3HB  ALA A 161     -21.102  -7.080  -3.202  1.00720.00           H  
ATOM   2576  N   ASN A 162     -21.488  -6.333  -5.945  1.00400.00           N  
ATOM   2577  CA  ASN A 162     -21.958  -5.279  -6.846  1.00400.00           C  
ATOM   2578  C   ASN A 162     -23.276  -4.639  -6.408  1.00400.00           C  
ATOM   2579  O   ASN A 162     -24.121  -4.306  -7.240  1.00400.00           O  
ATOM   2580  CB  ASN A 162     -22.070  -5.813  -8.263  1.00600.00           C  
ATOM   2581  CG  ASN A 162     -20.731  -6.181  -8.836  1.00600.00           C  
ATOM   2582  OD1 ASN A 162     -19.771  -5.409  -8.729  1.00600.00           O  
ATOM   2583  ND2 ASN A 162     -20.646  -7.339  -9.439  1.00600.00           N  
ATOM   2584  H   ASN A 162     -20.586  -6.207  -5.501  1.00480.00           H  
ATOM   2585  HA  ASN A 162     -21.210  -4.485  -6.847  1.00480.00           H  
ATOM   2586 1HB  ASN A 162     -22.717  -6.690  -8.287  1.00720.00           H  
ATOM   2587 2HB  ASN A 162     -22.526  -5.055  -8.900  1.00720.00           H  
ATOM   2588 1HD2 ASN A 162     -19.775  -7.633  -9.836  1.00720.00           H  
ATOM   2589 2HD2 ASN A 162     -21.448  -7.932  -9.498  1.00720.00           H  
ATOM   2590  N   ILE A 163     -23.433  -4.454  -5.101  1.00400.00           N  
ATOM   2591  CA  ILE A 163     -24.608  -3.816  -4.517  1.00400.00           C  
ATOM   2592  C   ILE A 163     -24.128  -2.679  -3.618  1.00400.00           C  
ATOM   2593  O   ILE A 163     -22.935  -2.588  -3.325  1.00400.00           O  
ATOM   2594  CB  ILE A 163     -25.483  -4.830  -3.743  1.00600.00           C  
ATOM   2595  CG1 ILE A 163     -24.690  -5.428  -2.592  1.00600.00           C  
ATOM   2596  CG2 ILE A 163     -25.996  -5.924  -4.665  1.00600.00           C  
ATOM   2597  CD1 ILE A 163     -25.504  -6.297  -1.666  1.00600.00           C  
ATOM   2598  H   ILE A 163     -22.699  -4.760  -4.480  1.00480.00           H  
ATOM   2599  HA  ILE A 163     -25.214  -3.390  -5.315  1.00480.00           H  
ATOM   2600  HB  ILE A 163     -26.335  -4.307  -3.311  1.00720.00           H  
ATOM   2601 1HG1 ILE A 163     -23.869  -6.018  -2.994  1.00720.00           H  
ATOM   2602 2HG1 ILE A 163     -24.279  -4.615  -2.011  1.00720.00           H  
ATOM   2603 1HG2 ILE A 163     -26.621  -6.614  -4.098  1.00720.00           H  
ATOM   2604 2HG2 ILE A 163     -26.583  -5.478  -5.467  1.00720.00           H  
ATOM   2605 3HG2 ILE A 163     -25.156  -6.468  -5.092  1.00720.00           H  
ATOM   2606 1HD1 ILE A 163     -24.867  -6.675  -0.867  1.00720.00           H  
ATOM   2607 2HD1 ILE A 163     -26.316  -5.710  -1.236  1.00720.00           H  
ATOM   2608 3HD1 ILE A 163     -25.919  -7.135  -2.225  1.00720.00           H  
ATOM   2609  N   ASN A 164     -25.033  -1.788  -3.209  1.00400.00           N  
ATOM   2610  CA  ASN A 164     -24.617  -0.625  -2.420  1.00400.00           C  
ATOM   2611  C   ASN A 164     -24.197  -0.968  -0.991  1.00400.00           C  
ATOM   2612  O   ASN A 164     -24.978  -0.852  -0.046  1.00400.00           O  
ATOM   2613  CB  ASN A 164     -25.693   0.442  -2.387  1.00600.00           C  
ATOM   2614  CG  ASN A 164     -25.172   1.687  -1.716  1.00600.00           C  
ATOM   2615  OD1 ASN A 164     -23.999   1.730  -1.325  1.00600.00           O  
ATOM   2616  ND2 ASN A 164     -25.995   2.690  -1.568  1.00600.00           N  
ATOM   2617  H   ASN A 164     -26.005  -1.906  -3.459  1.00480.00           H  
ATOM   2618  HA  ASN A 164     -23.741  -0.192  -2.905  1.00480.00           H  
ATOM   2619 1HB  ASN A 164     -26.008   0.684  -3.403  1.00720.00           H  
ATOM   2620 2HB  ASN A 164     -26.564   0.077  -1.843  1.00720.00           H  
ATOM   2621 1HD2 ASN A 164     -25.685   3.530  -1.122  1.00720.00           H  
ATOM   2622 2HD2 ASN A 164     -26.939   2.627  -1.894  1.00720.00           H  
ATOM   2623  N   ILE A 165     -22.936  -1.354  -0.862  1.00400.00           N  
ATOM   2624  CA  ILE A 165     -22.291  -1.678   0.401  1.00400.00           C  
ATOM   2625  C   ILE A 165     -21.526  -0.467   0.917  1.00400.00           C  
ATOM   2626  O   ILE A 165     -20.875   0.233   0.141  1.00400.00           O  
ATOM   2627  CB  ILE A 165     -21.365  -2.890   0.214  1.00600.00           C  
ATOM   2628  CG1 ILE A 165     -22.228  -4.071  -0.196  1.00600.00           C  
ATOM   2629  CG2 ILE A 165     -20.599  -3.205   1.488  1.00600.00           C  
ATOM   2630  CD1 ILE A 165     -21.465  -5.252  -0.725  1.00600.00           C  
ATOM   2631  H   ILE A 165     -22.400  -1.443  -1.715  1.00480.00           H  
ATOM   2632  HA  ILE A 165     -23.058  -1.939   1.130  1.00480.00           H  
ATOM   2633  HB  ILE A 165     -20.663  -2.691  -0.595  1.00720.00           H  
ATOM   2634 1HG1 ILE A 165     -22.807  -4.397   0.667  1.00720.00           H  
ATOM   2635 2HG1 ILE A 165     -22.917  -3.730  -0.960  1.00720.00           H  
ATOM   2636 1HG2 ILE A 165     -19.963  -4.074   1.324  1.00720.00           H  
ATOM   2637 2HG2 ILE A 165     -19.982  -2.352   1.761  1.00720.00           H  
ATOM   2638 3HG2 ILE A 165     -21.303  -3.417   2.293  1.00720.00           H  
ATOM   2639 1HD1 ILE A 165     -22.162  -6.045  -0.992  1.00720.00           H  
ATOM   2640 2HD1 ILE A 165     -20.904  -4.949  -1.609  1.00720.00           H  
ATOM   2641 3HD1 ILE A 165     -20.779  -5.611   0.037  1.00720.00           H  
ATOM   2642  N   GLY A 166     -21.635  -0.202   2.220  1.00400.00           N  
ATOM   2643  CA  GLY A 166     -20.974   0.955   2.819  1.00400.00           C  
ATOM   2644  C   GLY A 166     -19.481   0.710   3.013  1.00400.00           C  
ATOM   2645  O   GLY A 166     -18.942  -0.285   2.539  1.00400.00           O  
ATOM   2646  H   GLY A 166     -22.188  -0.813   2.803  1.00480.00           H  
ATOM   2647 1HA  GLY A 166     -21.122   1.826   2.180  1.00480.00           H  
ATOM   2648 2HA  GLY A 166     -21.437   1.180   3.779  1.00480.00           H  
ATOM   2649  N   SER A 167     -18.810   1.627   3.702  1.00400.00           N  
ATOM   2650  CA  SER A 167     -17.365   1.520   3.895  1.00400.00           C  
ATOM   2651  C   SER A 167     -16.952   1.348   5.348  1.00400.00           C  
ATOM   2652  O   SER A 167     -15.971   1.945   5.767  1.00400.00           O  
ATOM   2653  CB  SER A 167     -16.670   2.740   3.334  1.00600.00           C  
ATOM   2654  OG  SER A 167     -17.134   3.908   3.947  1.00600.00           O  
ATOM   2655  H   SER A 167     -19.303   2.421   4.084  1.00480.00           H  
ATOM   2656  HA  SER A 167     -17.017   0.648   3.342  1.00480.00           H  
ATOM   2657 1HB  SER A 167     -15.595   2.647   3.485  1.00720.00           H  
ATOM   2658 2HB  SER A 167     -16.847   2.796   2.260  1.00720.00           H  
ATOM   2659  HG  SER A 167     -18.072   3.956   3.746  1.00720.00           H  
ATOM   2660  N   ASP A 168     -17.681   0.539   6.110  1.00259.31           N  
ATOM   2661  CA  ASP A 168     -17.398   0.324   7.540  1.00187.40           C  
ATOM   2662  C   ASP A 168     -16.103  -0.457   7.857  1.00 90.75           C  
ATOM   2663  O   ASP A 168     -15.699  -0.524   9.019  1.00104.74           O  
ATOM   2664  CB  ASP A 168     -18.581  -0.371   8.201  1.00281.10           C  
ATOM   2665  CG  ASP A 168     -19.774   0.558   8.288  1.00281.10           C  
ATOM   2666  OD1 ASP A 168     -19.573   1.736   8.116  1.00281.10           O  
ATOM   2667  OD2 ASP A 168     -20.867   0.100   8.517  1.00281.10           O  
ATOM   2668  H   ASP A 168     -18.472   0.067   5.697  1.00311.17           H  
ATOM   2669  HA  ASP A 168     -17.300   1.306   8.001  1.00224.88           H  
ATOM   2670 1HB  ASP A 168     -18.860  -1.260   7.642  1.00337.32           H  
ATOM   2671 2HB  ASP A 168     -18.306  -0.686   9.208  1.00337.32           H  
ATOM   2672  N   ALA A 169     -15.466  -1.035   6.839  1.00 78.51           N  
ATOM   2673  CA  ALA A 169     -14.179  -1.717   6.975  1.00 53.18           C  
ATOM   2674  C   ALA A 169     -14.333  -2.982   7.903  1.00 30.88           C  
ATOM   2675  O   ALA A 169     -14.335  -4.018   7.246  1.00 82.24           O  
ATOM   2676  CB  ALA A 169     -13.171  -0.661   7.397  1.00 79.77           C  
ATOM   2677  H   ALA A 169     -15.866  -0.997   5.917  1.00 94.21           H  
ATOM   2678  HA  ALA A 169     -13.896  -2.080   5.986  1.00 63.82           H  
ATOM   2679 1HB  ALA A 169     -12.171  -1.081   7.407  1.00 95.72           H  
ATOM   2680 2HB  ALA A 169     -13.190   0.145   6.664  1.00 95.72           H  
ATOM   2681 3HB  ALA A 169     -13.421  -0.259   8.375  1.00 95.72           H  
ATOM   2682  N   GLY A 170     -13.698  -3.090   9.115  1.00 19.66           N  
ATOM   2683  CA  GLY A 170     -12.309  -2.767   9.518  1.00 30.52           C  
ATOM   2684  C   GLY A 170     -11.355  -3.948   9.311  1.00 14.92           C  
ATOM   2685  O   GLY A 170     -10.413  -4.134  10.082  1.00 20.09           O  
ATOM   2686  H   GLY A 170     -14.298  -2.801   9.878  1.00 23.59           H  
ATOM   2687 1HA  GLY A 170     -11.903  -1.918   9.031  1.00 36.62           H  
ATOM   2688 2HA  GLY A 170     -12.310  -2.510  10.575  1.00 36.62           H  
ATOM   2689  N   SER A 171     -11.595  -4.726   8.255  1.00  7.59           N  
ATOM   2690  CA  SER A 171     -10.805  -5.903   7.914  1.00  2.84           C  
ATOM   2691  C   SER A 171      -9.538  -5.613   7.103  1.00  1.69           C  
ATOM   2692  O   SER A 171      -8.925  -6.547   6.591  1.00  1.70           O  
ATOM   2693  CB  SER A 171     -11.667  -6.872   7.136  1.00  4.26           C  
ATOM   2694  OG  SER A 171     -12.065  -6.321   5.912  1.00  4.26           O  
ATOM   2695  H   SER A 171     -12.392  -4.517   7.671  1.00  9.11           H  
ATOM   2696  HA  SER A 171     -10.503  -6.383   8.846  1.00  3.41           H  
ATOM   2697 1HB  SER A 171     -11.123  -7.799   6.960  1.00  5.11           H  
ATOM   2698 2HB  SER A 171     -12.549  -7.118   7.725  1.00  5.11           H  
ATOM   2699  HG  SER A 171     -12.900  -6.750   5.701  1.00  5.11           H  
ATOM   2700  N   CYS A 172      -9.146  -4.341   6.986  1.00  1.98           N  
ATOM   2701  CA  CYS A 172      -7.975  -3.933   6.206  1.00  2.75           C  
ATOM   2702  C   CYS A 172      -6.662  -4.600   6.627  1.00  1.09           C  
ATOM   2703  O   CYS A 172      -5.745  -4.727   5.814  1.00  1.25           O  
ATOM   2704  CB  CYS A 172      -7.790  -2.427   6.322  1.00  4.12           C  
ATOM   2705  SG  CYS A 172      -7.382  -1.864   7.992  1.00  4.12           S  
ATOM   2706  H   CYS A 172      -9.685  -3.618   7.434  1.00  2.38           H  
ATOM   2707  HA  CYS A 172      -8.169  -4.178   5.162  1.00  3.30           H  
ATOM   2708 1HB  CYS A 172      -6.997  -2.101   5.649  1.00  4.95           H  
ATOM   2709 2HB  CYS A 172      -8.706  -1.926   6.015  1.00  4.95           H  
ATOM   2710  HG  CYS A 172      -8.494  -2.306   8.571  1.00  4.95           H  
ATOM   2711  N   TRP A 173      -6.577  -5.057   7.872  1.00  1.08           N  
ATOM   2712  CA  TRP A 173      -5.388  -5.756   8.322  1.00  1.07           C  
ATOM   2713  C   TRP A 173      -5.360  -7.180   7.784  1.00  0.95           C  
ATOM   2714  O   TRP A 173      -4.288  -7.761   7.616  1.00  1.45           O  
ATOM   2715  CB  TRP A 173      -5.333  -5.761   9.853  1.00  1.60           C  
ATOM   2716  CG  TRP A 173      -6.530  -6.397  10.503  1.00  1.60           C  
ATOM   2717  CD1 TRP A 173      -7.647  -5.745  10.930  1.00  1.60           C  
ATOM   2718  CD2 TRP A 173      -6.747  -7.797  10.801  1.00  1.60           C  
ATOM   2719  NE1 TRP A 173      -8.533  -6.637  11.480  1.00  1.60           N  
ATOM   2720  CE2 TRP A 173      -8.001  -7.894  11.412  1.00  1.60           C  
ATOM   2721  CE3 TRP A 173      -5.997  -8.961  10.600  1.00  1.60           C  
ATOM   2722  CZ2 TRP A 173      -8.518  -9.104  11.833  1.00  1.60           C  
ATOM   2723  CZ3 TRP A 173      -6.532 -10.178  11.010  1.00  1.60           C  
ATOM   2724  CH2 TRP A 173      -7.758 -10.247  11.612  1.00  1.60           C  
ATOM   2725  H   TRP A 173      -7.345  -4.916   8.512  1.00  1.30           H  
ATOM   2726  HA  TRP A 173      -4.514  -5.228   7.948  1.00  1.28           H  
ATOM   2727 1HB  TRP A 173      -4.442  -6.294  10.184  1.00  1.93           H  
ATOM   2728 2HB  TRP A 173      -5.254  -4.736  10.215  1.00  1.93           H  
ATOM   2729  HD1 TRP A 173      -7.811  -4.672  10.851  1.00  1.93           H  
ATOM   2730  HE1 TRP A 173      -9.440  -6.409  11.874  1.00  1.93           H  
ATOM   2731  HE3 TRP A 173      -5.018  -8.914  10.124  1.00  1.93           H  
ATOM   2732  HZ2 TRP A 173      -9.492  -9.177  12.311  1.00  1.93           H  
ATOM   2733  HZ3 TRP A 173      -5.947 -11.082  10.845  1.00  1.93           H  
ATOM   2734  HH2 TRP A 173      -8.143 -11.216  11.926  1.00  1.93           H  
ATOM   2735  N   ALA A 174      -6.538  -7.722   7.471  1.00  0.78           N  
ATOM   2736  CA  ALA A 174      -6.645  -9.050   6.902  1.00  0.84           C  
ATOM   2737  C   ALA A 174      -6.390  -8.925   5.418  1.00  0.95           C  
ATOM   2738  O   ALA A 174      -5.766  -9.793   4.819  1.00  1.23           O  
ATOM   2739  CB  ALA A 174      -8.005  -9.671   7.191  1.00  1.26           C  
ATOM   2740  H   ALA A 174      -7.389  -7.200   7.608  1.00  0.94           H  
ATOM   2741  HA  ALA A 174      -5.866  -9.679   7.332  1.00  1.01           H  
ATOM   2742 1HB  ALA A 174      -8.051 -10.667   6.752  1.00  1.51           H  
ATOM   2743 2HB  ALA A 174      -8.148  -9.743   8.270  1.00  1.51           H  
ATOM   2744 3HB  ALA A 174      -8.790  -9.051   6.763  1.00  1.51           H  
ATOM   2745  N   PHE A 175      -6.833  -7.807   4.839  1.00  1.00           N  
ATOM   2746  CA  PHE A 175      -6.574  -7.502   3.438  1.00  1.26           C  
ATOM   2747  C   PHE A 175      -5.103  -7.471   3.138  1.00  1.02           C  
ATOM   2748  O   PHE A 175      -4.638  -8.153   2.224  1.00  1.20           O  
ATOM   2749  CB  PHE A 175      -7.156  -6.146   3.058  1.00  1.89           C  
ATOM   2750  CG  PHE A 175      -6.731  -5.682   1.694  1.00  1.89           C  
ATOM   2751  CD1 PHE A 175      -7.368  -6.132   0.548  1.00  1.89           C  
ATOM   2752  CD2 PHE A 175      -5.671  -4.787   1.563  1.00  1.89           C  
ATOM   2753  CE1 PHE A 175      -6.959  -5.691  -0.697  1.00  1.89           C  
ATOM   2754  CE2 PHE A 175      -5.261  -4.348   0.322  1.00  1.89           C  
ATOM   2755  CZ  PHE A 175      -5.910  -4.802  -0.806  1.00  1.89           C  
ATOM   2756  H   PHE A 175      -7.379  -7.154   5.388  1.00  1.20           H  
ATOM   2757  HA  PHE A 175      -7.025  -8.275   2.821  1.00  1.51           H  
ATOM   2758 1HB  PHE A 175      -8.245  -6.202   3.076  1.00  2.27           H  
ATOM   2759 2HB  PHE A 175      -6.854  -5.395   3.780  1.00  2.27           H  
ATOM   2760  HD1 PHE A 175      -8.197  -6.836   0.638  1.00  2.27           H  
ATOM   2761  HD2 PHE A 175      -5.164  -4.429   2.459  1.00  2.27           H  
ATOM   2762  HE1 PHE A 175      -7.465  -6.046  -1.593  1.00  2.27           H  
ATOM   2763  HE2 PHE A 175      -4.433  -3.646   0.233  1.00  2.27           H  
ATOM   2764  HZ  PHE A 175      -5.594  -4.456  -1.783  1.00  2.27           H  
ATOM   2765  N   SER A 176      -4.372  -6.670   3.904  1.00  0.95           N  
ATOM   2766  CA  SER A 176      -2.945  -6.542   3.708  1.00  0.81           C  
ATOM   2767  C   SER A 176      -2.255  -7.878   3.955  1.00  0.81           C  
ATOM   2768  O   SER A 176      -1.393  -8.280   3.173  1.00  1.17           O  
ATOM   2769  CB  SER A 176      -2.390  -5.478   4.615  1.00  1.22           C  
ATOM   2770  OG  SER A 176      -1.018  -5.311   4.396  1.00  1.22           O  
ATOM   2771  H   SER A 176      -4.821  -6.123   4.630  1.00  1.14           H  
ATOM   2772  HA  SER A 176      -2.762  -6.248   2.674  1.00  0.97           H  
ATOM   2773 1HB  SER A 176      -2.910  -4.536   4.443  1.00  1.46           H  
ATOM   2774 2HB  SER A 176      -2.567  -5.766   5.650  1.00  1.46           H  
ATOM   2775  HG  SER A 176      -0.942  -4.818   3.574  1.00  1.46           H  
ATOM   2776  N   THR A 177      -2.651  -8.563   5.038  1.00  0.74           N  
ATOM   2777  CA  THR A 177      -2.104  -9.869   5.392  1.00  1.12           C  
ATOM   2778  C   THR A 177      -2.231 -10.897   4.286  1.00  0.65           C  
ATOM   2779  O   THR A 177      -1.250 -11.540   3.905  1.00  0.95           O  
ATOM   2780  CB  THR A 177      -2.811 -10.432   6.635  1.00  1.68           C  
ATOM   2781  OG1 THR A 177      -2.558  -9.582   7.757  1.00  1.68           O  
ATOM   2782  CG2 THR A 177      -2.355 -11.850   6.928  1.00  1.68           C  
ATOM   2783  H   THR A 177      -3.347  -8.171   5.663  1.00  0.89           H  
ATOM   2784  HA  THR A 177      -1.051  -9.737   5.615  1.00  1.34           H  
ATOM   2785  HB  THR A 177      -3.884 -10.447   6.451  1.00  2.02           H  
ATOM   2786  HG1 THR A 177      -2.961  -8.722   7.601  1.00  2.02           H  
ATOM   2787 1HG2 THR A 177      -2.880 -12.231   7.798  1.00  2.02           H  
ATOM   2788 2HG2 THR A 177      -2.570 -12.486   6.071  1.00  2.02           H  
ATOM   2789 3HG2 THR A 177      -1.297 -11.861   7.125  1.00  2.02           H  
ATOM   2790  N   VAL A 178      -3.445 -11.062   3.788  1.00  0.58           N  
ATOM   2791  CA  VAL A 178      -3.716 -12.026   2.749  1.00  0.49           C  
ATOM   2792  C   VAL A 178      -3.042 -11.665   1.451  1.00  0.56           C  
ATOM   2793  O   VAL A 178      -2.475 -12.540   0.801  1.00  0.58           O  
ATOM   2794  CB  VAL A 178      -5.218 -12.175   2.544  1.00  0.73           C  
ATOM   2795  CG1 VAL A 178      -5.487 -13.022   1.328  1.00  0.73           C  
ATOM   2796  CG2 VAL A 178      -5.796 -12.833   3.774  1.00  0.73           C  
ATOM   2797  H   VAL A 178      -4.209 -10.510   4.147  1.00  0.70           H  
ATOM   2798  HA  VAL A 178      -3.329 -12.991   3.076  1.00  0.59           H  
ATOM   2799  HB  VAL A 178      -5.676 -11.199   2.386  1.00  0.88           H  
ATOM   2800 1HG1 VAL A 178      -6.562 -13.138   1.191  1.00  0.88           H  
ATOM   2801 2HG1 VAL A 178      -5.059 -12.541   0.450  1.00  0.88           H  
ATOM   2802 3HG1 VAL A 178      -5.028 -13.995   1.471  1.00  0.88           H  
ATOM   2803 1HG2 VAL A 178      -6.864 -12.967   3.644  1.00  0.88           H  
ATOM   2804 2HG2 VAL A 178      -5.324 -13.795   3.914  1.00  0.88           H  
ATOM   2805 3HG2 VAL A 178      -5.605 -12.208   4.644  1.00  0.88           H  
ATOM   2806  N   ALA A 179      -3.082 -10.384   1.080  1.00  0.65           N  
ATOM   2807  CA  ALA A 179      -2.433  -9.927  -0.138  1.00  0.78           C  
ATOM   2808  C   ALA A 179      -0.945 -10.246  -0.091  1.00  0.74           C  
ATOM   2809  O   ALA A 179      -0.364 -10.657  -1.098  1.00  0.80           O  
ATOM   2810  CB  ALA A 179      -2.653  -8.433  -0.324  1.00  1.17           C  
ATOM   2811  H   ALA A 179      -3.576  -9.703   1.643  1.00  0.78           H  
ATOM   2812  HA  ALA A 179      -2.870 -10.463  -0.982  1.00  0.94           H  
ATOM   2813 1HB  ALA A 179      -2.178  -8.107  -1.249  1.00  1.40           H  
ATOM   2814 2HB  ALA A 179      -3.723  -8.227  -0.372  1.00  1.40           H  
ATOM   2815 3HB  ALA A 179      -2.219  -7.895   0.517  1.00  1.40           H  
ATOM   2816  N   ALA A 180      -0.341 -10.077   1.088  1.00  0.67           N  
ATOM   2817  CA  ALA A 180       1.063 -10.380   1.297  1.00  0.67           C  
ATOM   2818  C   ALA A 180       1.353 -11.858   1.034  1.00  0.58           C  
ATOM   2819  O   ALA A 180       2.306 -12.191   0.321  1.00  0.65           O  
ATOM   2820  CB  ALA A 180       1.458 -10.002   2.718  1.00  1.01           C  
ATOM   2821  H   ALA A 180      -0.866  -9.704   1.869  1.00  0.80           H  
ATOM   2822  HA  ALA A 180       1.642  -9.790   0.589  1.00  0.80           H  
ATOM   2823 1HB  ALA A 180       2.511 -10.204   2.873  1.00  1.21           H  
ATOM   2824 2HB  ALA A 180       1.264  -8.942   2.878  1.00  1.21           H  
ATOM   2825 3HB  ALA A 180       0.878 -10.585   3.427  1.00  1.21           H  
ATOM   2826  N   VAL A 181       0.502 -12.731   1.574  1.00  0.52           N  
ATOM   2827  CA  VAL A 181       0.647 -14.170   1.383  1.00  0.52           C  
ATOM   2828  C   VAL A 181       0.457 -14.562  -0.084  1.00  0.60           C  
ATOM   2829  O   VAL A 181       1.185 -15.404  -0.608  1.00  0.72           O  
ATOM   2830  CB  VAL A 181      -0.346 -14.934   2.272  1.00  0.78           C  
ATOM   2831  CG1 VAL A 181      -0.322 -16.408   1.921  1.00  0.78           C  
ATOM   2832  CG2 VAL A 181       0.028 -14.734   3.733  1.00  0.78           C  
ATOM   2833  H   VAL A 181      -0.251 -12.388   2.162  1.00  0.62           H  
ATOM   2834  HA  VAL A 181       1.655 -14.452   1.687  1.00  0.62           H  
ATOM   2835  HB  VAL A 181      -1.355 -14.561   2.093  1.00  0.94           H  
ATOM   2836 1HG1 VAL A 181      -1.031 -16.945   2.551  1.00  0.94           H  
ATOM   2837 2HG1 VAL A 181      -0.594 -16.535   0.874  1.00  0.94           H  
ATOM   2838 3HG1 VAL A 181       0.677 -16.802   2.084  1.00  0.94           H  
ATOM   2839 1HG2 VAL A 181      -0.677 -15.272   4.363  1.00  0.94           H  
ATOM   2840 2HG2 VAL A 181       1.035 -15.116   3.904  1.00  0.94           H  
ATOM   2841 3HG2 VAL A 181      -0.003 -13.673   3.975  1.00  0.94           H  
ATOM   2842  N   GLU A 182      -0.512 -13.948  -0.748  1.00  0.63           N  
ATOM   2843  CA  GLU A 182      -0.761 -14.223  -2.154  1.00  0.81           C  
ATOM   2844  C   GLU A 182       0.475 -13.865  -2.991  1.00  0.84           C  
ATOM   2845  O   GLU A 182       0.848 -14.602  -3.910  1.00  0.99           O  
ATOM   2846  CB  GLU A 182      -1.996 -13.443  -2.608  1.00  1.22           C  
ATOM   2847  CG  GLU A 182      -3.297 -13.961  -2.004  1.00  1.22           C  
ATOM   2848  CD  GLU A 182      -4.479 -13.076  -2.277  1.00  1.22           C  
ATOM   2849  OE1 GLU A 182      -4.273 -11.969  -2.715  1.00  1.22           O  
ATOM   2850  OE2 GLU A 182      -5.591 -13.496  -2.040  1.00  1.22           O  
ATOM   2851  H   GLU A 182      -1.100 -13.280  -0.269  1.00  0.76           H  
ATOM   2852  HA  GLU A 182      -0.957 -15.288  -2.272  1.00  0.97           H  
ATOM   2853 1HB  GLU A 182      -1.889 -12.393  -2.335  1.00  1.46           H  
ATOM   2854 2HB  GLU A 182      -2.085 -13.495  -3.692  1.00  1.46           H  
ATOM   2855 1HG  GLU A 182      -3.494 -14.945  -2.415  1.00  1.46           H  
ATOM   2856 2HG  GLU A 182      -3.171 -14.073  -0.930  1.00  1.46           H  
ATOM   2857  N   GLY A 183       1.125 -12.756  -2.636  1.00  0.76           N  
ATOM   2858  CA  GLY A 183       2.345 -12.329  -3.300  1.00  0.80           C  
ATOM   2859  C   GLY A 183       3.482 -13.334  -3.146  1.00  0.71           C  
ATOM   2860  O   GLY A 183       4.132 -13.683  -4.136  1.00  0.79           O  
ATOM   2861  H   GLY A 183       0.749 -12.174  -1.897  1.00  0.91           H  
ATOM   2862 1HA  GLY A 183       2.143 -12.186  -4.357  1.00  0.96           H  
ATOM   2863 2HA  GLY A 183       2.652 -11.365  -2.900  1.00  0.96           H  
ATOM   2864  N   ILE A 184       3.719 -13.812  -1.914  1.00  0.89           N  
ATOM   2865  CA  ILE A 184       4.816 -14.756  -1.708  1.00  1.39           C  
ATOM   2866  C   ILE A 184       4.548 -16.086  -2.389  1.00  0.92           C  
ATOM   2867  O   ILE A 184       5.490 -16.786  -2.740  1.00  1.40           O  
ATOM   2868  CB  ILE A 184       5.144 -14.992  -0.212  1.00  2.08           C  
ATOM   2869  CG1 ILE A 184       6.543 -15.584  -0.113  1.00  2.08           C  
ATOM   2870  CG2 ILE A 184       4.161 -15.925   0.467  1.00  2.08           C  
ATOM   2871  CD1 ILE A 184       7.106 -15.565   1.280  1.00  2.08           C  
ATOM   2872  H   ILE A 184       3.164 -13.494  -1.127  1.00  1.07           H  
ATOM   2873  HA  ILE A 184       5.709 -14.332  -2.160  1.00  1.67           H  
ATOM   2874  HB  ILE A 184       5.145 -14.045   0.315  1.00  2.50           H  
ATOM   2875 1HG1 ILE A 184       6.508 -16.616  -0.453  1.00  2.50           H  
ATOM   2876 2HG1 ILE A 184       7.216 -15.028  -0.765  1.00  2.50           H  
ATOM   2877 1HG2 ILE A 184       4.449 -16.059   1.509  1.00  2.50           H  
ATOM   2878 2HG2 ILE A 184       3.174 -15.492   0.426  1.00  2.50           H  
ATOM   2879 3HG2 ILE A 184       4.161 -16.892  -0.036  1.00  2.50           H  
ATOM   2880 1HD1 ILE A 184       8.102 -16.008   1.272  1.00  2.50           H  
ATOM   2881 2HD1 ILE A 184       7.170 -14.538   1.633  1.00  2.50           H  
ATOM   2882 3HD1 ILE A 184       6.458 -16.135   1.943  1.00  2.50           H  
ATOM   2883  N   ASN A 185       3.280 -16.428  -2.612  1.00  0.97           N  
ATOM   2884  CA  ASN A 185       2.964 -17.655  -3.330  1.00  1.36           C  
ATOM   2885  C   ASN A 185       3.473 -17.584  -4.756  1.00  1.52           C  
ATOM   2886  O   ASN A 185       4.097 -18.525  -5.254  1.00  1.93           O  
ATOM   2887  CB  ASN A 185       1.482 -17.880  -3.336  1.00  2.04           C  
ATOM   2888  CG  ASN A 185       1.004 -18.234  -1.990  1.00  2.04           C  
ATOM   2889  OD1 ASN A 185       1.768 -18.780  -1.187  1.00  2.04           O  
ATOM   2890  ND2 ASN A 185      -0.231 -17.914  -1.716  1.00  2.04           N  
ATOM   2891  H   ASN A 185       2.525 -15.850  -2.260  1.00  1.16           H  
ATOM   2892  HA  ASN A 185       3.461 -18.492  -2.838  1.00  1.63           H  
ATOM   2893 1HB  ASN A 185       0.966 -16.986  -3.678  1.00  2.45           H  
ATOM   2894 2HB  ASN A 185       1.234 -18.689  -4.024  1.00  2.45           H  
ATOM   2895 1HD2 ASN A 185      -0.612 -18.112  -0.814  1.00  2.45           H  
ATOM   2896 2HD2 ASN A 185      -0.793 -17.463  -2.408  1.00  2.45           H  
ATOM   2897  N   GLN A 186       3.251 -16.437  -5.394  1.00  1.57           N  
ATOM   2898  CA  GLN A 186       3.744 -16.229  -6.744  1.00  2.14           C  
ATOM   2899  C   GLN A 186       5.263 -16.249  -6.787  1.00  1.96           C  
ATOM   2900  O   GLN A 186       5.859 -16.768  -7.729  1.00  2.54           O  
ATOM   2901  CB  GLN A 186       3.235 -14.912  -7.297  1.00  3.21           C  
ATOM   2902  CG  GLN A 186       3.651 -14.656  -8.729  1.00  3.21           C  
ATOM   2903  CD  GLN A 186       3.080 -15.679  -9.674  1.00  3.21           C  
ATOM   2904  OE1 GLN A 186       1.892 -16.011  -9.623  1.00  3.21           O  
ATOM   2905  NE2 GLN A 186       3.932 -16.200 -10.548  1.00  3.21           N  
ATOM   2906  H   GLN A 186       2.709 -15.707  -4.937  1.00  1.88           H  
ATOM   2907  HA  GLN A 186       3.377 -17.039  -7.374  1.00  2.57           H  
ATOM   2908 1HB  GLN A 186       2.146 -14.891  -7.249  1.00  3.85           H  
ATOM   2909 2HB  GLN A 186       3.606 -14.092  -6.684  1.00  3.85           H  
ATOM   2910 1HG  GLN A 186       3.312 -13.673  -9.035  1.00  3.85           H  
ATOM   2911 2HG  GLN A 186       4.738 -14.707  -8.791  1.00  3.85           H  
ATOM   2912 1HE2 GLN A 186       3.620 -16.909 -11.184  1.00  3.85           H  
ATOM   2913 2HE2 GLN A 186       4.887 -15.904 -10.554  1.00  3.85           H  
ATOM   2914  N   ILE A 187       5.888 -15.697  -5.757  1.00  1.46           N  
ATOM   2915  CA  ILE A 187       7.342 -15.687  -5.662  1.00  1.65           C  
ATOM   2916  C   ILE A 187       7.937 -17.089  -5.455  1.00  1.91           C  
ATOM   2917  O   ILE A 187       8.889 -17.478  -6.139  1.00  2.40           O  
ATOM   2918  CB  ILE A 187       7.788 -14.765  -4.513  1.00  2.47           C  
ATOM   2919  CG1 ILE A 187       7.447 -13.312  -4.859  1.00  2.47           C  
ATOM   2920  CG2 ILE A 187       9.275 -14.925  -4.245  1.00  2.47           C  
ATOM   2921  CD1 ILE A 187       7.581 -12.360  -3.696  1.00  2.47           C  
ATOM   2922  H   ILE A 187       5.345 -15.247  -5.027  1.00  1.75           H  
ATOM   2923  HA  ILE A 187       7.739 -15.286  -6.593  1.00  1.98           H  
ATOM   2924  HB  ILE A 187       7.235 -15.022  -3.612  1.00  2.97           H  
ATOM   2925 1HG1 ILE A 187       8.111 -12.977  -5.654  1.00  2.97           H  
ATOM   2926 2HG1 ILE A 187       6.422 -13.264  -5.226  1.00  2.97           H  
ATOM   2927 1HG2 ILE A 187       9.568 -14.272  -3.424  1.00  2.97           H  
ATOM   2928 2HG2 ILE A 187       9.488 -15.959  -3.980  1.00  2.97           H  
ATOM   2929 3HG2 ILE A 187       9.837 -14.656  -5.140  1.00  2.97           H  
ATOM   2930 1HD1 ILE A 187       7.329 -11.356  -4.030  1.00  2.97           H  
ATOM   2931 2HD1 ILE A 187       6.906 -12.659  -2.895  1.00  2.97           H  
ATOM   2932 3HD1 ILE A 187       8.607 -12.373  -3.330  1.00  2.97           H  
ATOM   2933  N   VAL A 188       7.385 -17.830  -4.500  1.00  1.80           N  
ATOM   2934  CA  VAL A 188       7.857 -19.163  -4.139  1.00  2.37           C  
ATOM   2935  C   VAL A 188       7.443 -20.288  -5.080  1.00  2.86           C  
ATOM   2936  O   VAL A 188       8.284 -21.080  -5.501  1.00  3.59           O  
ATOM   2937  CB  VAL A 188       7.382 -19.510  -2.717  1.00  3.56           C  
ATOM   2938  CG1 VAL A 188       7.701 -20.958  -2.384  1.00  3.56           C  
ATOM   2939  CG2 VAL A 188       8.084 -18.595  -1.735  1.00  3.56           C  
ATOM   2940  H   VAL A 188       6.611 -17.448  -3.980  1.00  2.16           H  
ATOM   2941  HA  VAL A 188       8.946 -19.127  -4.121  1.00  2.84           H  
ATOM   2942  HB  VAL A 188       6.302 -19.375  -2.650  1.00  4.27           H  
ATOM   2943 1HG1 VAL A 188       7.360 -21.183  -1.374  1.00  4.27           H  
ATOM   2944 2HG1 VAL A 188       7.197 -21.616  -3.091  1.00  4.27           H  
ATOM   2945 3HG1 VAL A 188       8.772 -21.114  -2.445  1.00  4.27           H  
ATOM   2946 1HG2 VAL A 188       7.753 -18.825  -0.725  1.00  4.27           H  
ATOM   2947 2HG2 VAL A 188       9.161 -18.743  -1.806  1.00  4.27           H  
ATOM   2948 3HG2 VAL A 188       7.845 -17.558  -1.970  1.00  4.27           H  
ATOM   2949  N   THR A 189       6.155 -20.393  -5.389  1.00  2.69           N  
ATOM   2950  CA  THR A 189       5.695 -21.500  -6.217  1.00  3.57           C  
ATOM   2951  C   THR A 189       5.508 -21.106  -7.668  1.00  3.32           C  
ATOM   2952  O   THR A 189       5.670 -21.932  -8.566  1.00  3.62           O  
ATOM   2953  CB  THR A 189       4.345 -22.027  -5.714  1.00  5.35           C  
ATOM   2954  OG1 THR A 189       3.359 -20.996  -5.867  1.00  5.35           O  
ATOM   2955  CG2 THR A 189       4.440 -22.407  -4.245  1.00  5.35           C  
ATOM   2956  H   THR A 189       5.485 -19.721  -5.048  1.00  3.23           H  
ATOM   2957  HA  THR A 189       6.432 -22.301  -6.172  1.00  4.28           H  
ATOM   2958  HB  THR A 189       4.048 -22.898  -6.298  1.00  6.43           H  
ATOM   2959  HG1 THR A 189       3.650 -20.204  -5.401  1.00  6.43           H  
ATOM   2960 1HG2 THR A 189       3.472 -22.769  -3.900  1.00  6.43           H  
ATOM   2961 2HG2 THR A 189       5.188 -23.190  -4.119  1.00  6.43           H  
ATOM   2962 3HG2 THR A 189       4.728 -21.533  -3.663  1.00  6.43           H  
ATOM   2963  N   GLY A 190       5.172 -19.841  -7.900  1.00  3.06           N  
ATOM   2964  CA  GLY A 190       4.929 -19.372  -9.257  1.00  3.39           C  
ATOM   2965  C   GLY A 190       3.431 -19.324  -9.547  1.00  6.24           C  
ATOM   2966  O   GLY A 190       3.004 -18.793 -10.576  1.00 15.10           O  
ATOM   2967  H   GLY A 190       5.040 -19.206  -7.121  1.00  3.67           H  
ATOM   2968 1HA  GLY A 190       5.365 -18.385  -9.393  1.00  4.07           H  
ATOM   2969 2HA  GLY A 190       5.418 -20.037  -9.967  1.00  4.07           H  
ATOM   2970  N   ASN A 191       2.635 -19.873  -8.634  1.00  5.62           N  
ATOM   2971  CA  ASN A 191       1.193 -19.863  -8.756  1.00  8.96           C  
ATOM   2972  C   ASN A 191       0.610 -18.915  -7.728  1.00  7.17           C  
ATOM   2973  O   ASN A 191       1.165 -18.756  -6.644  1.00 20.95           O  
ATOM   2974  CB  ASN A 191       0.632 -21.262  -8.591  1.00 13.44           C  
ATOM   2975  CG  ASN A 191       1.049 -22.187  -9.703  1.00 13.44           C  
ATOM   2976  OD1 ASN A 191       1.060 -21.802 -10.877  1.00 13.44           O  
ATOM   2977  ND2 ASN A 191       1.387 -23.403  -9.356  1.00 13.44           N  
ATOM   2978  H   ASN A 191       3.027 -20.306  -7.808  1.00  6.74           H  
ATOM   2979  HA  ASN A 191       0.921 -19.488  -9.744  1.00 10.75           H  
ATOM   2980 1HB  ASN A 191       0.972 -21.680  -7.642  1.00 16.13           H  
ATOM   2981 2HB  ASN A 191      -0.456 -21.219  -8.558  1.00 16.13           H  
ATOM   2982 1HD2 ASN A 191       1.671 -24.062 -10.053  1.00 16.13           H  
ATOM   2983 2HD2 ASN A 191       1.360 -23.674  -8.394  1.00 16.13           H  
ATOM   2984  N   ILE A 192      -0.519 -18.305  -8.046  1.00 10.31           N  
ATOM   2985  CA  ILE A 192      -1.155 -17.422  -7.086  1.00 10.40           C  
ATOM   2986  C   ILE A 192      -2.603 -17.834  -6.910  1.00  6.15           C  
ATOM   2987  O   ILE A 192      -3.304 -18.139  -7.876  1.00  8.52           O  
ATOM   2988  CB  ILE A 192      -1.054 -15.949  -7.522  1.00 15.60           C  
ATOM   2989  CG1 ILE A 192      -1.643 -15.043  -6.436  1.00 15.60           C  
ATOM   2990  CG2 ILE A 192      -1.770 -15.737  -8.846  1.00 15.60           C  
ATOM   2991  CD1 ILE A 192      -1.288 -13.590  -6.613  1.00 15.60           C  
ATOM   2992  H   ILE A 192      -0.941 -18.457  -8.952  1.00 12.37           H  
ATOM   2993  HA  ILE A 192      -0.653 -17.525  -6.126  1.00 12.48           H  
ATOM   2994  HB  ILE A 192      -0.005 -15.679  -7.639  1.00 18.72           H  
ATOM   2995 1HG1 ILE A 192      -2.728 -15.136  -6.446  1.00 18.72           H  
ATOM   2996 2HG1 ILE A 192      -1.278 -15.369  -5.462  1.00 18.72           H  
ATOM   2997 1HG2 ILE A 192      -1.680 -14.693  -9.145  1.00 18.72           H  
ATOM   2998 2HG2 ILE A 192      -1.319 -16.372  -9.607  1.00 18.72           H  
ATOM   2999 3HG2 ILE A 192      -2.824 -15.993  -8.736  1.00 18.72           H  
ATOM   3000 1HD1 ILE A 192      -1.737 -13.003  -5.812  1.00 18.72           H  
ATOM   3001 2HD1 ILE A 192      -0.204 -13.480  -6.581  1.00 18.72           H  
ATOM   3002 3HD1 ILE A 192      -1.662 -13.238  -7.573  1.00 18.72           H  
ATOM   3003  N   THR A 193      -3.029 -17.859  -5.657  1.00  5.13           N  
ATOM   3004  CA  THR A 193      -4.359 -18.299  -5.275  1.00  5.09           C  
ATOM   3005  C   THR A 193      -5.018 -17.290  -4.355  1.00  3.75           C  
ATOM   3006  O   THR A 193      -4.400 -16.849  -3.389  1.00  6.21           O  
ATOM   3007  CB  THR A 193      -4.274 -19.668  -4.565  1.00  7.63           C  
ATOM   3008  OG1 THR A 193      -3.698 -20.636  -5.451  1.00  7.63           O  
ATOM   3009  CG2 THR A 193      -5.636 -20.138  -4.121  1.00  7.63           C  
ATOM   3010  H   THR A 193      -2.390 -17.575  -4.928  1.00  6.16           H  
ATOM   3011  HA  THR A 193      -4.970 -18.396  -6.172  1.00  6.11           H  
ATOM   3012  HB  THR A 193      -3.632 -19.573  -3.689  1.00  9.16           H  
ATOM   3013  HG1 THR A 193      -4.229 -20.695  -6.249  1.00  9.16           H  
ATOM   3014 1HG2 THR A 193      -5.543 -21.100  -3.618  1.00  9.16           H  
ATOM   3015 2HG2 THR A 193      -6.064 -19.409  -3.434  1.00  9.16           H  
ATOM   3016 3HG2 THR A 193      -6.281 -20.243  -4.991  1.00  9.16           H  
ATOM   3017  N   THR A 194      -6.268 -16.928  -4.639  1.00  3.10           N  
ATOM   3018  CA  THR A 194      -6.969 -15.980  -3.778  1.00  2.67           C  
ATOM   3019  C   THR A 194      -7.334 -16.645  -2.467  1.00  1.81           C  
ATOM   3020  O   THR A 194      -8.053 -17.644  -2.457  1.00  2.40           O  
ATOM   3021  CB  THR A 194      -8.241 -15.430  -4.442  1.00  4.00           C  
ATOM   3022  OG1 THR A 194      -7.898 -14.767  -5.664  1.00  4.00           O  
ATOM   3023  CG2 THR A 194      -8.930 -14.447  -3.506  1.00  4.00           C  
ATOM   3024  H   THR A 194      -6.733 -17.313  -5.449  1.00  3.72           H  
ATOM   3025  HA  THR A 194      -6.303 -15.146  -3.568  1.00  3.20           H  
ATOM   3026  HB  THR A 194      -8.921 -16.252  -4.664  1.00  4.81           H  
ATOM   3027  HG1 THR A 194      -7.281 -14.056  -5.473  1.00  4.81           H  
ATOM   3028 1HG2 THR A 194      -9.830 -14.061  -3.980  1.00  4.81           H  
ATOM   3029 2HG2 THR A 194      -9.197 -14.953  -2.578  1.00  4.81           H  
ATOM   3030 3HG2 THR A 194      -8.252 -13.623  -3.286  1.00  4.81           H  
ATOM   3031  N   LEU A 195      -6.843 -16.089  -1.367  1.00  1.21           N  
ATOM   3032  CA  LEU A 195      -7.063 -16.715  -0.069  1.00  1.08           C  
ATOM   3033  C   LEU A 195      -8.091 -15.983   0.784  1.00  1.41           C  
ATOM   3034  O   LEU A 195      -8.391 -14.812   0.557  1.00  1.81           O  
ATOM   3035  CB  LEU A 195      -5.736 -16.842   0.670  1.00  1.62           C  
ATOM   3036  CG  LEU A 195      -4.647 -17.623  -0.079  1.00  1.62           C  
ATOM   3037  CD1 LEU A 195      -3.366 -17.590   0.722  1.00  1.62           C  
ATOM   3038  CD2 LEU A 195      -5.102 -19.054  -0.314  1.00  1.62           C  
ATOM   3039  H   LEU A 195      -6.289 -15.237  -1.448  1.00  1.45           H  
ATOM   3040  HA  LEU A 195      -7.436 -17.718  -0.244  1.00  1.30           H  
ATOM   3041 1HB  LEU A 195      -5.348 -15.853   0.870  1.00  1.94           H  
ATOM   3042 2HB  LEU A 195      -5.913 -17.346   1.619  1.00  1.94           H  
ATOM   3043  HG  LEU A 195      -4.452 -17.140  -1.033  1.00  1.94           H  
ATOM   3044 1HD1 LEU A 195      -2.585 -18.121   0.184  1.00  1.94           H  
ATOM   3045 2HD1 LEU A 195      -3.063 -16.554   0.870  1.00  1.94           H  
ATOM   3046 3HD1 LEU A 195      -3.528 -18.066   1.688  1.00  1.94           H  
ATOM   3047 1HD2 LEU A 195      -4.325 -19.599  -0.851  1.00  1.94           H  
ATOM   3048 2HD2 LEU A 195      -5.292 -19.540   0.643  1.00  1.94           H  
ATOM   3049 3HD2 LEU A 195      -6.014 -19.049  -0.909  1.00  1.94           H  
ATOM   3050  N   SER A 196      -8.650 -16.713   1.747  1.00  1.69           N  
ATOM   3051  CA  SER A 196      -9.720 -16.222   2.614  1.00  1.87           C  
ATOM   3052  C   SER A 196      -9.287 -15.243   3.707  1.00  2.48           C  
ATOM   3053  O   SER A 196      -8.683 -15.643   4.701  1.00  6.69           O  
ATOM   3054  CB  SER A 196     -10.383 -17.407   3.301  1.00  2.81           C  
ATOM   3055  OG  SER A 196     -11.374 -16.995   4.207  1.00  2.81           O  
ATOM   3056  H   SER A 196      -8.324 -17.665   1.873  1.00  2.03           H  
ATOM   3057  HA  SER A 196     -10.455 -15.721   1.984  1.00  2.24           H  
ATOM   3058 1HB  SER A 196     -10.817 -18.077   2.559  1.00  3.37           H  
ATOM   3059 2HB  SER A 196      -9.617 -17.968   3.834  1.00  3.37           H  
ATOM   3060  HG  SER A 196     -12.218 -17.229   3.794  1.00  3.37           H  
ATOM   3061  N   GLU A 197      -9.682 -13.974   3.565  1.00  2.98           N  
ATOM   3062  CA  GLU A 197      -9.468 -12.979   4.623  1.00  2.62           C  
ATOM   3063  C   GLU A 197     -10.429 -13.254   5.782  1.00  1.85           C  
ATOM   3064  O   GLU A 197     -10.140 -12.910   6.930  1.00  2.05           O  
ATOM   3065  CB  GLU A 197      -9.723 -11.564   4.097  1.00  3.93           C  
ATOM   3066  CG  GLU A 197      -8.763 -11.080   3.035  1.00  3.93           C  
ATOM   3067  CD  GLU A 197      -9.286  -9.874   2.328  1.00  3.93           C  
ATOM   3068  OE1 GLU A 197      -9.339  -8.822   2.914  1.00  3.93           O  
ATOM   3069  OE2 GLU A 197      -9.692 -10.024   1.194  1.00  3.93           O  
ATOM   3070  H   GLU A 197     -10.134 -13.673   2.702  1.00  3.58           H  
ATOM   3071  HA  GLU A 197      -8.448 -13.061   4.993  1.00  3.14           H  
ATOM   3072 1HB  GLU A 197     -10.729 -11.481   3.698  1.00  4.72           H  
ATOM   3073 2HB  GLU A 197      -9.658 -10.864   4.928  1.00  4.72           H  
ATOM   3074 1HG  GLU A 197      -7.815 -10.823   3.506  1.00  4.72           H  
ATOM   3075 2HG  GLU A 197      -8.581 -11.880   2.319  1.00  4.72           H  
ATOM   3076  N   GLN A 198     -11.561 -13.894   5.448  1.00  2.72           N  
ATOM   3077  CA  GLN A 198     -12.640 -14.243   6.361  1.00  4.02           C  
ATOM   3078  C   GLN A 198     -12.096 -15.122   7.466  1.00  3.13           C  
ATOM   3079  O   GLN A 198     -12.427 -14.930   8.633  1.00  3.62           O  
ATOM   3080  CB  GLN A 198     -13.750 -14.985   5.581  1.00  6.03           C  
ATOM   3081  CG  GLN A 198     -15.051 -15.289   6.314  1.00  6.03           C  
ATOM   3082  CD  GLN A 198     -15.919 -14.080   6.619  1.00  6.03           C  
ATOM   3083  OE1 GLN A 198     -16.277 -13.286   5.741  1.00  6.03           O  
ATOM   3084  NE2 GLN A 198     -16.294 -13.962   7.887  1.00  6.03           N  
ATOM   3085  H   GLN A 198     -11.691 -14.154   4.482  1.00  3.26           H  
ATOM   3086  HA  GLN A 198     -13.043 -13.333   6.804  1.00  4.82           H  
ATOM   3087 1HB  GLN A 198     -14.008 -14.410   4.704  1.00  7.24           H  
ATOM   3088 2HB  GLN A 198     -13.358 -15.938   5.229  1.00  7.24           H  
ATOM   3089 1HG  GLN A 198     -15.636 -15.984   5.712  1.00  7.24           H  
ATOM   3090 2HG  GLN A 198     -14.804 -15.748   7.268  1.00  7.24           H  
ATOM   3091 1HE2 GLN A 198     -16.890 -13.214   8.186  1.00  7.24           H  
ATOM   3092 2HE2 GLN A 198     -16.002 -14.645   8.557  1.00  7.24           H  
ATOM   3093  N   GLU A 199     -11.228 -16.063   7.093  1.00  2.54           N  
ATOM   3094  CA  GLU A 199     -10.589 -16.958   8.049  1.00  2.61           C  
ATOM   3095  C   GLU A 199      -9.845 -16.193   9.131  1.00  2.33           C  
ATOM   3096  O   GLU A 199      -9.977 -16.504  10.310  1.00  2.95           O  
ATOM   3097  CB  GLU A 199      -9.640 -17.921   7.331  1.00  3.92           C  
ATOM   3098  CG  GLU A 199      -8.979 -18.948   8.246  1.00  3.92           C  
ATOM   3099  CD  GLU A 199      -8.155 -19.963   7.500  1.00  3.92           C  
ATOM   3100  OE1 GLU A 199      -8.127 -19.886   6.296  1.00  3.92           O  
ATOM   3101  OE2 GLU A 199      -7.553 -20.808   8.123  1.00  3.92           O  
ATOM   3102  H   GLU A 199     -11.036 -16.194   6.103  1.00  3.05           H  
ATOM   3103  HA  GLU A 199     -11.364 -17.548   8.538  1.00  3.13           H  
ATOM   3104 1HB  GLU A 199     -10.186 -18.462   6.559  1.00  4.70           H  
ATOM   3105 2HB  GLU A 199      -8.851 -17.354   6.836  1.00  4.70           H  
ATOM   3106 1HG  GLU A 199      -8.338 -18.427   8.957  1.00  4.70           H  
ATOM   3107 2HG  GLU A 199      -9.754 -19.462   8.811  1.00  4.70           H  
ATOM   3108  N   LEU A 200      -9.068 -15.188   8.743  1.00  1.90           N  
ATOM   3109  CA  LEU A 200      -8.333 -14.398   9.727  1.00  1.76           C  
ATOM   3110  C   LEU A 200      -9.279 -13.632  10.637  1.00  1.73           C  
ATOM   3111  O   LEU A 200      -9.128 -13.633  11.864  1.00  1.95           O  
ATOM   3112  CB  LEU A 200      -7.425 -13.410   9.010  1.00  2.64           C  
ATOM   3113  CG  LEU A 200      -6.266 -14.032   8.250  1.00  2.64           C  
ATOM   3114  CD1 LEU A 200      -5.603 -12.957   7.419  1.00  2.64           C  
ATOM   3115  CD2 LEU A 200      -5.291 -14.647   9.242  1.00  2.64           C  
ATOM   3116  H   LEU A 200      -8.989 -14.966   7.760  1.00  2.28           H  
ATOM   3117  HA  LEU A 200      -7.729 -15.069  10.336  1.00  2.11           H  
ATOM   3118 1HB  LEU A 200      -8.018 -12.835   8.301  1.00  3.17           H  
ATOM   3119 2HB  LEU A 200      -7.009 -12.725   9.745  1.00  3.17           H  
ATOM   3120  HG  LEU A 200      -6.638 -14.804   7.575  1.00  3.17           H  
ATOM   3121 1HD1 LEU A 200      -4.777 -13.394   6.860  1.00  3.17           H  
ATOM   3122 2HD1 LEU A 200      -6.331 -12.538   6.726  1.00  3.17           H  
ATOM   3123 3HD1 LEU A 200      -5.228 -12.171   8.073  1.00  3.17           H  
ATOM   3124 1HD2 LEU A 200      -4.461 -15.090   8.699  1.00  3.17           H  
ATOM   3125 2HD2 LEU A 200      -4.915 -13.874   9.913  1.00  3.17           H  
ATOM   3126 3HD2 LEU A 200      -5.798 -15.417   9.823  1.00  3.17           H  
ATOM   3127  N   ILE A 201     -10.313 -13.049  10.032  1.00  1.66           N  
ATOM   3128  CA  ILE A 201     -11.329 -12.298  10.757  1.00  1.83           C  
ATOM   3129  C   ILE A 201     -12.018 -13.168  11.798  1.00  1.96           C  
ATOM   3130  O   ILE A 201     -12.315 -12.713  12.903  1.00  2.09           O  
ATOM   3131  CB  ILE A 201     -12.387 -11.732   9.780  1.00  2.75           C  
ATOM   3132  CG1 ILE A 201     -11.742 -10.705   8.849  1.00  2.75           C  
ATOM   3133  CG2 ILE A 201     -13.557 -11.121  10.536  1.00  2.75           C  
ATOM   3134  CD1 ILE A 201     -11.178  -9.521   9.572  1.00  2.75           C  
ATOM   3135  H   ILE A 201     -10.381 -13.101   9.021  1.00  1.99           H  
ATOM   3136  HA  ILE A 201     -10.846 -11.469  11.271  1.00  2.20           H  
ATOM   3137  HB  ILE A 201     -12.762 -12.539   9.153  1.00  3.29           H  
ATOM   3138 1HG1 ILE A 201     -10.933 -11.181   8.305  1.00  3.29           H  
ATOM   3139 2HG1 ILE A 201     -12.481 -10.352   8.129  1.00  3.29           H  
ATOM   3140 1HG2 ILE A 201     -14.292 -10.747   9.824  1.00  3.29           H  
ATOM   3141 2HG2 ILE A 201     -14.017 -11.881  11.166  1.00  3.29           H  
ATOM   3142 3HG2 ILE A 201     -13.204 -10.300  11.156  1.00  3.29           H  
ATOM   3143 1HD1 ILE A 201     -10.718  -8.839   8.862  1.00  3.29           H  
ATOM   3144 2HD1 ILE A 201     -11.975  -9.009  10.110  1.00  3.29           H  
ATOM   3145 3HD1 ILE A 201     -10.432  -9.874  10.271  1.00  3.29           H  
ATOM   3146  N   ASP A 202     -12.268 -14.420  11.434  1.00  2.19           N  
ATOM   3147  CA  ASP A 202     -12.960 -15.360  12.291  1.00  2.49           C  
ATOM   3148  C   ASP A 202     -12.063 -16.274  13.113  1.00  2.40           C  
ATOM   3149  O   ASP A 202     -12.558 -17.255  13.666  1.00  3.33           O  
ATOM   3150  CB  ASP A 202     -13.856 -16.248  11.443  1.00  3.74           C  
ATOM   3151  CG  ASP A 202     -14.924 -15.461  10.736  1.00  3.74           C  
ATOM   3152  OD1 ASP A 202     -15.166 -14.344  11.128  1.00  3.74           O  
ATOM   3153  OD2 ASP A 202     -15.515 -15.980   9.819  1.00  3.74           O  
ATOM   3154  H   ASP A 202     -12.002 -14.724  10.508  1.00  2.63           H  
ATOM   3155  HA  ASP A 202     -13.580 -14.789  12.982  1.00  2.99           H  
ATOM   3156 1HB  ASP A 202     -13.254 -16.774  10.702  1.00  4.48           H  
ATOM   3157 2HB  ASP A 202     -14.328 -16.994  12.076  1.00  4.48           H  
ATOM   3158  N   CYS A 203     -10.762 -15.995  13.211  1.00  2.57           N  
ATOM   3159  CA  CYS A 203      -9.927 -16.954  13.925  1.00  2.93           C  
ATOM   3160  C   CYS A 203      -8.843 -16.339  14.779  1.00  3.71           C  
ATOM   3161  O   CYS A 203      -8.603 -16.827  15.887  1.00  6.45           O  
ATOM   3162  CB  CYS A 203      -9.274 -17.908  12.945  1.00  4.40           C  
ATOM   3163  SG  CYS A 203     -10.435 -18.914  12.001  1.00  4.40           S  
ATOM   3164  H   CYS A 203     -10.355 -15.173  12.782  1.00  3.08           H  
ATOM   3165  HA  CYS A 203     -10.572 -17.540  14.577  1.00  3.52           H  
ATOM   3166 1HB  CYS A 203      -8.654 -17.353  12.242  1.00  5.27           H  
ATOM   3167 2HB  CYS A 203      -8.628 -18.583  13.496  1.00  5.27           H  
ATOM   3168  HG  CYS A 203      -9.522 -19.383  11.160  1.00  5.27           H  
ATOM   3169  N   ASP A 204      -8.198 -15.263  14.334  1.00  7.62           N  
ATOM   3170  CA  ASP A 204      -7.189 -14.677  15.211  1.00 13.25           C  
ATOM   3171  C   ASP A 204      -7.847 -13.751  16.221  1.00  9.59           C  
ATOM   3172  O   ASP A 204      -7.726 -12.532  16.138  1.00 17.02           O  
ATOM   3173  CB  ASP A 204      -6.130 -13.913  14.430  1.00 19.88           C  
ATOM   3174  CG  ASP A 204      -5.022 -13.410  15.348  1.00 19.88           C  
ATOM   3175  OD1 ASP A 204      -5.144 -13.569  16.542  1.00 19.88           O  
ATOM   3176  OD2 ASP A 204      -4.067 -12.872  14.847  1.00 19.88           O  
ATOM   3177  H   ASP A 204      -8.396 -14.853  13.427  1.00  9.14           H  
ATOM   3178  HA  ASP A 204      -6.693 -15.481  15.757  1.00 15.90           H  
ATOM   3179 1HB  ASP A 204      -5.694 -14.560  13.668  1.00 23.85           H  
ATOM   3180 2HB  ASP A 204      -6.586 -13.063  13.922  1.00 23.85           H  
ATOM   3181  N   THR A 205      -8.503 -14.361  17.206  1.00  8.29           N  
ATOM   3182  CA  THR A 205      -9.250 -13.657  18.233  1.00 16.48           C  
ATOM   3183  C   THR A 205      -8.396 -13.380  19.452  1.00 22.40           C  
ATOM   3184  O   THR A 205      -8.788 -12.608  20.327  1.00 78.10           O  
ATOM   3185  CB  THR A 205     -10.496 -14.462  18.650  1.00 24.72           C  
ATOM   3186  OG1 THR A 205     -10.088 -15.717  19.210  1.00 24.72           O  
ATOM   3187  CG2 THR A 205     -11.392 -14.719  17.446  1.00 24.72           C  
ATOM   3188  H   THR A 205      -8.512 -15.373  17.199  1.00  9.95           H  
ATOM   3189  HA  THR A 205      -9.578 -12.699  17.826  1.00 19.78           H  
ATOM   3190  HB  THR A 205     -11.053 -13.902  19.401  1.00 29.66           H  
ATOM   3191  HG1 THR A 205      -9.625 -16.227  18.541  1.00 29.66           H  
ATOM   3192 1HG2 THR A 205     -12.267 -15.288  17.760  1.00 29.66           H  
ATOM   3193 2HG2 THR A 205     -11.710 -13.767  17.021  1.00 29.66           H  
ATOM   3194 3HG2 THR A 205     -10.842 -15.286  16.697  1.00 29.66           H  
ATOM   3195  N   THR A 206      -7.223 -14.011  19.506  1.00 24.79           N  
ATOM   3196  CA  THR A 206      -6.294 -13.796  20.603  1.00 46.22           C  
ATOM   3197  C   THR A 206      -5.839 -12.352  20.618  1.00 55.50           C  
ATOM   3198  O   THR A 206      -5.714 -11.746  21.686  1.00117.79           O  
ATOM   3199  CB  THR A 206      -5.061 -14.717  20.504  1.00 69.33           C  
ATOM   3200  OG1 THR A 206      -5.471 -16.090  20.572  1.00 69.33           O  
ATOM   3201  CG2 THR A 206      -4.101 -14.423  21.648  1.00 69.33           C  
ATOM   3202  H   THR A 206      -6.962 -14.646  18.768  1.00 29.75           H  
ATOM   3203  HA  THR A 206      -6.803 -14.005  21.543  1.00 55.46           H  
ATOM   3204  HB  THR A 206      -4.554 -14.544  19.555  1.00 83.20           H  
ATOM   3205  HG1 THR A 206      -6.059 -16.283  19.838  1.00 83.20           H  
ATOM   3206 1HG2 THR A 206      -3.232 -15.075  21.570  1.00 83.20           H  
ATOM   3207 2HG2 THR A 206      -3.781 -13.383  21.596  1.00 83.20           H  
ATOM   3208 3HG2 THR A 206      -4.604 -14.600  22.598  1.00 83.20           H  
ATOM   3209  N   TYR A 207      -5.577 -11.801  19.438  1.00 25.99           N  
ATOM   3210  CA  TYR A 207      -5.112 -10.433  19.359  1.00 27.67           C  
ATOM   3211  C   TYR A 207      -5.985  -9.494  18.530  1.00 23.44           C  
ATOM   3212  O   TYR A 207      -5.968  -8.284  18.763  1.00 39.59           O  
ATOM   3213  CB  TYR A 207      -3.720 -10.410  18.770  1.00 41.51           C  
ATOM   3214  CG  TYR A 207      -2.690 -11.189  19.546  1.00 41.51           C  
ATOM   3215  CD1 TYR A 207      -2.208 -12.383  19.033  1.00 41.51           C  
ATOM   3216  CD2 TYR A 207      -2.219 -10.708  20.756  1.00 41.51           C  
ATOM   3217  CE1 TYR A 207      -1.253 -13.094  19.729  1.00 41.51           C  
ATOM   3218  CE2 TYR A 207      -1.265 -11.420  21.453  1.00 41.51           C  
ATOM   3219  CZ  TYR A 207      -0.781 -12.607  20.943  1.00 41.51           C  
ATOM   3220  OH  TYR A 207       0.171 -13.317  21.638  1.00 41.51           O  
ATOM   3221  H   TYR A 207      -5.690 -12.342  18.590  1.00 31.19           H  
ATOM   3222  HA  TYR A 207      -5.075 -10.029  20.372  1.00 33.20           H  
ATOM   3223 1HB  TYR A 207      -3.748 -10.803  17.753  1.00 49.81           H  
ATOM   3224 2HB  TYR A 207      -3.391  -9.376  18.714  1.00 49.81           H  
ATOM   3225  HD1 TYR A 207      -2.583 -12.757  18.080  1.00 49.81           H  
ATOM   3226  HD2 TYR A 207      -2.599  -9.768  21.156  1.00 49.81           H  
ATOM   3227  HE1 TYR A 207      -0.871 -14.031  19.326  1.00 49.81           H  
ATOM   3228  HE2 TYR A 207      -0.891 -11.042  22.405  1.00 49.81           H  
ATOM   3229  HH  TYR A 207       0.384 -12.853  22.451  1.00 49.81           H  
ATOM   3230  N   ASN A 208      -6.722 -10.016  17.548  1.00 34.15           N  
ATOM   3231  CA  ASN A 208      -7.485  -9.133  16.677  1.00 49.98           C  
ATOM   3232  C   ASN A 208      -8.974  -9.151  16.990  1.00 33.76           C  
ATOM   3233  O   ASN A 208      -9.484 -10.099  17.587  1.00 51.54           O  
ATOM   3234  CB  ASN A 208      -7.217  -9.495  15.235  1.00 74.97           C  
ATOM   3235  CG  ASN A 208      -5.758  -9.352  14.918  1.00 74.97           C  
ATOM   3236  OD1 ASN A 208      -5.105  -8.453  15.455  1.00 74.97           O  
ATOM   3237  ND2 ASN A 208      -5.229 -10.205  14.084  1.00 74.97           N  
ATOM   3238  H   ASN A 208      -6.762 -11.012  17.368  1.00 40.98           H  
ATOM   3239  HA  ASN A 208      -7.140  -8.111  16.840  1.00 59.98           H  
ATOM   3240 1HB  ASN A 208      -7.535 -10.513  15.025  1.00 89.96           H  
ATOM   3241 2HB  ASN A 208      -7.785  -8.832  14.585  1.00 89.96           H  
ATOM   3242 1HD2 ASN A 208      -4.257 -10.149  13.855  1.00 89.96           H  
ATOM   3243 2HD2 ASN A 208      -5.793 -10.925  13.680  1.00 89.96           H  
ATOM   3244  N   SER A 209      -9.668  -8.083  16.598  1.00 12.66           N  
ATOM   3245  CA  SER A 209     -11.103  -7.974  16.825  1.00 10.03           C  
ATOM   3246  C   SER A 209     -11.880  -7.935  15.513  1.00  5.44           C  
ATOM   3247  O   SER A 209     -12.861  -7.201  15.393  1.00 10.41           O  
ATOM   3248  CB  SER A 209     -11.417  -6.726  17.634  1.00 15.04           C  
ATOM   3249  OG  SER A 209     -10.841  -6.783  18.910  1.00 15.04           O  
ATOM   3250  H   SER A 209      -9.199  -7.331  16.111  1.00 15.19           H  
ATOM   3251  HA  SER A 209     -11.433  -8.847  17.389  1.00 12.04           H  
ATOM   3252 1HB  SER A 209     -11.045  -5.849  17.104  1.00 18.05           H  
ATOM   3253 2HB  SER A 209     -12.497  -6.619  17.726  1.00 18.05           H  
ATOM   3254  HG  SER A 209      -9.894  -6.860  18.771  1.00 18.05           H  
ATOM   3255  N   GLY A 210     -11.440  -8.728  14.539  1.00  4.20           N  
ATOM   3256  CA  GLY A 210     -12.130  -8.826  13.261  1.00  5.51           C  
ATOM   3257  C   GLY A 210     -12.243  -7.486  12.555  1.00  5.47           C  
ATOM   3258  O   GLY A 210     -11.251  -6.785  12.337  1.00  4.91           O  
ATOM   3259  H   GLY A 210     -10.623  -9.297  14.698  1.00  5.04           H  
ATOM   3260 1HA  GLY A 210     -11.607  -9.536  12.621  1.00  6.61           H  
ATOM   3261 2HA  GLY A 210     -13.126  -9.232  13.424  1.00  6.61           H  
ATOM   3262  N   CYS A 211     -13.483  -7.126  12.220  1.00  7.74           N  
ATOM   3263  CA  CYS A 211     -13.801  -5.891  11.509  1.00  9.57           C  
ATOM   3264  C   CYS A 211     -13.724  -4.635  12.391  1.00  8.06           C  
ATOM   3265  O   CYS A 211     -13.972  -3.522  11.919  1.00  9.74           O  
ATOM   3266  CB  CYS A 211     -15.196  -5.989  10.896  1.00 14.36           C  
ATOM   3267  SG  CYS A 211     -15.329  -7.234   9.592  1.00 14.36           S  
ATOM   3268  H   CYS A 211     -14.242  -7.752  12.458  1.00  9.29           H  
ATOM   3269  HA  CYS A 211     -13.084  -5.781  10.697  1.00 11.48           H  
ATOM   3270 1HB  CYS A 211     -15.920  -6.234  11.673  1.00 17.23           H  
ATOM   3271 2HB  CYS A 211     -15.480  -5.026  10.473  1.00 17.23           H  
ATOM   3272  HG  CYS A 211     -14.486  -6.644   8.750  1.00 17.23           H  
ATOM   3273  N   SER A 212     -13.377  -4.798  13.670  1.00  7.53           N  
ATOM   3274  CA  SER A 212     -13.182  -3.652  14.542  1.00  8.84           C  
ATOM   3275  C   SER A 212     -11.707  -3.234  14.585  1.00  7.03           C  
ATOM   3276  O   SER A 212     -11.369  -2.230  15.213  1.00 10.19           O  
ATOM   3277  CB  SER A 212     -13.665  -3.956  15.947  1.00 13.26           C  
ATOM   3278  OG  SER A 212     -15.047  -4.186  15.974  1.00 13.26           O  
ATOM   3279  H   SER A 212     -13.226  -5.719  14.058  1.00  9.04           H  
ATOM   3280  HA  SER A 212     -13.760  -2.816  14.149  1.00 10.61           H  
ATOM   3281 1HB  SER A 212     -13.143  -4.830  16.331  1.00 15.91           H  
ATOM   3282 2HB  SER A 212     -13.422  -3.119  16.600  1.00 15.91           H  
ATOM   3283  HG  SER A 212     -15.191  -4.990  15.469  1.00 15.91           H  
ATOM   3284  N   GLY A 213     -10.829  -3.995  13.918  1.00  4.01           N  
ATOM   3285  CA  GLY A 213      -9.407  -3.660  13.906  1.00  3.71           C  
ATOM   3286  C   GLY A 213      -8.540  -4.827  14.373  1.00  2.50           C  
ATOM   3287  O   GLY A 213      -9.051  -5.820  14.894  1.00  3.48           O  
ATOM   3288  H   GLY A 213     -11.130  -4.818  13.406  1.00  4.81           H  
ATOM   3289 1HA  GLY A 213      -9.112  -3.364  12.899  1.00  4.45           H  
ATOM   3290 2HA  GLY A 213      -9.235  -2.802  14.553  1.00  4.45           H  
ATOM   3291  N   GLY A 214      -7.229  -4.695  14.181  1.00  3.80           N  
ATOM   3292  CA  GLY A 214      -6.281  -5.743  14.542  1.00  3.29           C  
ATOM   3293  C   GLY A 214      -4.865  -5.408  14.073  1.00  3.24           C  
ATOM   3294  O   GLY A 214      -4.578  -4.270  13.704  1.00  8.22           O  
ATOM   3295  H   GLY A 214      -6.883  -3.846  13.757  1.00  4.56           H  
ATOM   3296 1HA  GLY A 214      -6.288  -5.890  15.622  1.00  3.95           H  
ATOM   3297 2HA  GLY A 214      -6.600  -6.682  14.091  1.00  3.95           H  
ATOM   3298  N   LEU A 215      -3.975  -6.394  14.129  1.00  2.42           N  
ATOM   3299  CA  LEU A 215      -2.595  -6.210  13.713  1.00  2.38           C  
ATOM   3300  C   LEU A 215      -2.196  -7.253  12.680  1.00  1.84           C  
ATOM   3301  O   LEU A 215      -2.423  -8.452  12.858  1.00  2.04           O  
ATOM   3302  CB  LEU A 215      -1.635  -6.280  14.900  1.00  3.57           C  
ATOM   3303  CG  LEU A 215      -0.158  -6.080  14.525  1.00  3.57           C  
ATOM   3304  CD1 LEU A 215       0.038  -4.660  14.016  1.00  3.57           C  
ATOM   3305  CD2 LEU A 215       0.733  -6.346  15.713  1.00  3.57           C  
ATOM   3306  H   LEU A 215      -4.270  -7.294  14.471  1.00  2.90           H  
ATOM   3307  HA  LEU A 215      -2.502  -5.226  13.256  1.00  2.86           H  
ATOM   3308 1HB  LEU A 215      -1.911  -5.520  15.629  1.00  4.28           H  
ATOM   3309 2HB  LEU A 215      -1.735  -7.258  15.359  1.00  4.28           H  
ATOM   3310  HG  LEU A 215       0.104  -6.764  13.731  1.00  4.28           H  
ATOM   3311 1HD1 LEU A 215       1.081  -4.517  13.730  1.00  4.28           H  
ATOM   3312 2HD1 LEU A 215      -0.601  -4.490  13.150  1.00  4.28           H  
ATOM   3313 3HD1 LEU A 215      -0.223  -3.953  14.803  1.00  4.28           H  
ATOM   3314 1HD2 LEU A 215       1.774  -6.197  15.424  1.00  4.28           H  
ATOM   3315 2HD2 LEU A 215       0.476  -5.658  16.517  1.00  4.28           H  
ATOM   3316 3HD2 LEU A 215       0.602  -7.368  16.047  1.00  4.28           H  
ATOM   3317  N   MET A 216      -1.597  -6.761  11.608  1.00  2.06           N  
ATOM   3318  CA  MET A 216      -1.171  -7.533  10.453  1.00  2.92           C  
ATOM   3319  C   MET A 216      -0.121  -8.581  10.819  1.00  1.58           C  
ATOM   3320  O   MET A 216      -0.150  -9.700  10.310  1.00  1.22           O  
ATOM   3321  CB  MET A 216      -0.620  -6.533   9.454  1.00  4.38           C  
ATOM   3322  CG  MET A 216      -1.696  -5.617   8.894  1.00  4.38           C  
ATOM   3323  SD  MET A 216      -1.096  -4.501   7.626  1.00  4.38           S  
ATOM   3324  CE  MET A 216      -0.160  -3.380   8.659  1.00  4.38           C  
ATOM   3325  H   MET A 216      -1.443  -5.762  11.578  1.00  2.47           H  
ATOM   3326  HA  MET A 216      -2.036  -8.046  10.033  1.00  3.50           H  
ATOM   3327 1HB  MET A 216       0.141  -5.917   9.928  1.00  5.26           H  
ATOM   3328 2HB  MET A 216      -0.152  -7.061   8.621  1.00  5.26           H  
ATOM   3329 1HG  MET A 216      -2.491  -6.224   8.467  1.00  5.26           H  
ATOM   3330 2HG  MET A 216      -2.120  -5.021   9.702  1.00  5.26           H  
ATOM   3331 1HE  MET A 216       0.293  -2.609   8.043  1.00  5.26           H  
ATOM   3332 2HE  MET A 216      -0.825  -2.918   9.390  1.00  5.26           H  
ATOM   3333 3HE  MET A 216       0.623  -3.933   9.180  1.00  5.26           H  
ATOM   3334  N   ASP A 217       0.778  -8.221  11.729  1.00  2.09           N  
ATOM   3335  CA  ASP A 217       1.815  -9.123  12.202  1.00  1.99           C  
ATOM   3336  C   ASP A 217       1.246 -10.261  13.017  1.00  1.63           C  
ATOM   3337  O   ASP A 217       1.736 -11.386  12.929  1.00  2.15           O  
ATOM   3338  CB  ASP A 217       2.842  -8.359  13.016  1.00  2.98           C  
ATOM   3339  CG  ASP A 217       3.641  -7.464  12.109  1.00  2.98           C  
ATOM   3340  OD1 ASP A 217       3.524  -7.661  10.924  1.00  2.98           O  
ATOM   3341  OD2 ASP A 217       4.349  -6.607  12.579  1.00  2.98           O  
ATOM   3342  H   ASP A 217       0.753  -7.282  12.091  1.00  2.51           H  
ATOM   3343  HA  ASP A 217       2.315  -9.549  11.336  1.00  2.39           H  
ATOM   3344 1HB  ASP A 217       2.346  -7.755  13.773  1.00  3.58           H  
ATOM   3345 2HB  ASP A 217       3.514  -9.054  13.522  1.00  3.58           H  
ATOM   3346  N   TYR A 218       0.203  -9.983  13.797  1.00  1.52           N  
ATOM   3347  CA  TYR A 218      -0.430 -11.043  14.558  1.00  1.41           C  
ATOM   3348  C   TYR A 218      -1.163 -11.975  13.613  1.00  1.05           C  
ATOM   3349  O   TYR A 218      -1.171 -13.185  13.826  1.00  1.07           O  
ATOM   3350  CB  TYR A 218      -1.359 -10.483  15.630  1.00  2.11           C  
ATOM   3351  CG  TYR A 218      -0.606  -9.954  16.832  1.00  2.11           C  
ATOM   3352  CD1 TYR A 218      -1.047  -8.829  17.510  1.00  2.11           C  
ATOM   3353  CD2 TYR A 218       0.539 -10.609  17.257  1.00  2.11           C  
ATOM   3354  CE1 TYR A 218      -0.353  -8.363  18.609  1.00  2.11           C  
ATOM   3355  CE2 TYR A 218       1.234 -10.145  18.355  1.00  2.11           C  
ATOM   3356  CZ  TYR A 218       0.793  -9.027  19.030  1.00  2.11           C  
ATOM   3357  OH  TYR A 218       1.487  -8.568  20.126  1.00  2.11           O  
ATOM   3358  H   TYR A 218      -0.158  -9.041  13.853  1.00  1.82           H  
ATOM   3359  HA  TYR A 218       0.348 -11.625  15.053  1.00  1.69           H  
ATOM   3360 1HB  TYR A 218      -1.957  -9.671  15.215  1.00  2.54           H  
ATOM   3361 2HB  TYR A 218      -2.046 -11.261  15.968  1.00  2.54           H  
ATOM   3362  HD1 TYR A 218      -1.949  -8.314  17.180  1.00  2.54           H  
ATOM   3363  HD2 TYR A 218       0.889 -11.495  16.727  1.00  2.54           H  
ATOM   3364  HE1 TYR A 218      -0.704  -7.480  19.142  1.00  2.54           H  
ATOM   3365  HE2 TYR A 218       2.133 -10.663  18.689  1.00  2.54           H  
ATOM   3366  HH  TYR A 218       2.233  -9.148  20.296  1.00  2.54           H  
ATOM   3367  N   ALA A 219      -1.736 -11.419  12.544  1.00  1.06           N  
ATOM   3368  CA  ALA A 219      -2.382 -12.234  11.527  1.00  1.02           C  
ATOM   3369  C   ALA A 219      -1.359 -13.147  10.847  1.00  1.00           C  
ATOM   3370  O   ALA A 219      -1.655 -14.312  10.570  1.00  1.01           O  
ATOM   3371  CB  ALA A 219      -3.073 -11.356  10.513  1.00  1.53           C  
ATOM   3372  H   ALA A 219      -1.737 -10.410  12.440  1.00  1.27           H  
ATOM   3373  HA  ALA A 219      -3.126 -12.862  12.019  1.00  1.22           H  
ATOM   3374 1HB  ALA A 219      -3.581 -11.976   9.777  1.00  1.84           H  
ATOM   3375 2HB  ALA A 219      -3.796 -10.730  11.025  1.00  1.84           H  
ATOM   3376 3HB  ALA A 219      -2.342 -10.726  10.013  1.00  1.84           H  
ATOM   3377  N   PHE A 220      -0.141 -12.627  10.616  1.00  1.26           N  
ATOM   3378  CA  PHE A 220       0.927 -13.432  10.032  1.00  1.72           C  
ATOM   3379  C   PHE A 220       1.309 -14.542  10.991  1.00  1.72           C  
ATOM   3380  O   PHE A 220       1.542 -15.674  10.568  1.00  3.14           O  
ATOM   3381  CB  PHE A 220       2.186 -12.594   9.773  1.00  2.58           C  
ATOM   3382  CG  PHE A 220       2.064 -11.615   8.653  1.00  2.58           C  
ATOM   3383  CD1 PHE A 220       2.724 -10.395   8.689  1.00  2.58           C  
ATOM   3384  CD2 PHE A 220       1.275 -11.905   7.563  1.00  2.58           C  
ATOM   3385  CE1 PHE A 220       2.581  -9.488   7.657  1.00  2.58           C  
ATOM   3386  CE2 PHE A 220       1.131 -11.001   6.535  1.00  2.58           C  
ATOM   3387  CZ  PHE A 220       1.779  -9.788   6.582  1.00  2.58           C  
ATOM   3388  H   PHE A 220       0.035 -11.651  10.824  1.00  1.51           H  
ATOM   3389  HA  PHE A 220       0.574 -13.873   9.098  1.00  2.06           H  
ATOM   3390 1HB  PHE A 220       2.455 -12.048  10.674  1.00  3.10           H  
ATOM   3391 2HB  PHE A 220       3.010 -13.264   9.542  1.00  3.10           H  
ATOM   3392  HD1 PHE A 220       3.355 -10.152   9.545  1.00  3.10           H  
ATOM   3393  HD2 PHE A 220       0.752 -12.861   7.524  1.00  3.10           H  
ATOM   3394  HE1 PHE A 220       3.097  -8.534   7.692  1.00  3.10           H  
ATOM   3395  HE2 PHE A 220       0.501 -11.247   5.683  1.00  3.10           H  
ATOM   3396  HZ  PHE A 220       1.661  -9.077   5.768  1.00  3.10           H  
ATOM   3397  N   ALA A 221       1.341 -14.215  12.285  1.00  1.18           N  
ATOM   3398  CA  ALA A 221       1.646 -15.179  13.329  1.00  1.16           C  
ATOM   3399  C   ALA A 221       0.577 -16.257  13.396  1.00  1.29           C  
ATOM   3400  O   ALA A 221       0.891 -17.423  13.636  1.00  2.50           O  
ATOM   3401  CB  ALA A 221       1.780 -14.483  14.676  1.00  1.74           C  
ATOM   3402  H   ALA A 221       1.171 -13.255  12.557  1.00  1.42           H  
ATOM   3403  HA  ALA A 221       2.592 -15.657  13.080  1.00  1.39           H  
ATOM   3404 1HB  ALA A 221       2.036 -15.215  15.441  1.00  2.09           H  
ATOM   3405 2HB  ALA A 221       2.564 -13.729  14.620  1.00  2.09           H  
ATOM   3406 3HB  ALA A 221       0.839 -14.004  14.937  1.00  2.09           H  
ATOM   3407  N   TYR A 222      -0.688 -15.875  13.177  1.00  1.11           N  
ATOM   3408  CA  TYR A 222      -1.765 -16.851  13.176  1.00  1.79           C  
ATOM   3409  C   TYR A 222      -1.544 -17.859  12.078  1.00  2.36           C  
ATOM   3410  O   TYR A 222      -1.581 -19.057  12.331  1.00  4.11           O  
ATOM   3411  CB  TYR A 222      -3.150 -16.226  12.985  1.00  2.69           C  
ATOM   3412  CG  TYR A 222      -4.214 -17.310  12.993  1.00  2.69           C  
ATOM   3413  CD1 TYR A 222      -4.630 -17.822  14.210  1.00  2.69           C  
ATOM   3414  CD2 TYR A 222      -4.745 -17.823  11.812  1.00  2.69           C  
ATOM   3415  CE1 TYR A 222      -5.559 -18.838  14.258  1.00  2.69           C  
ATOM   3416  CE2 TYR A 222      -5.683 -18.848  11.859  1.00  2.69           C  
ATOM   3417  CZ  TYR A 222      -6.085 -19.360  13.082  1.00  2.69           C  
ATOM   3418  OH  TYR A 222      -7.006 -20.388  13.181  1.00  2.69           O  
ATOM   3419  H   TYR A 222      -0.902 -14.900  13.025  1.00  1.33           H  
ATOM   3420  HA  TYR A 222      -1.753 -17.386  14.126  1.00  2.15           H  
ATOM   3421 1HB  TYR A 222      -3.360 -15.520  13.790  1.00  3.22           H  
ATOM   3422 2HB  TYR A 222      -3.202 -15.690  12.039  1.00  3.22           H  
ATOM   3423  HD1 TYR A 222      -4.211 -17.425  15.136  1.00  3.22           H  
ATOM   3424  HD2 TYR A 222      -4.417 -17.427  10.851  1.00  3.22           H  
ATOM   3425  HE1 TYR A 222      -5.875 -19.239  15.221  1.00  3.22           H  
ATOM   3426  HE2 TYR A 222      -6.095 -19.256  10.935  1.00  3.22           H  
ATOM   3427  HH  TYR A 222      -7.326 -20.669  12.313  1.00  3.22           H  
ATOM   3428  N   ILE A 223      -1.315 -17.370  10.861  1.00  2.04           N  
ATOM   3429  CA  ILE A 223      -1.103 -18.234   9.706  1.00  3.23           C  
ATOM   3430  C   ILE A 223       0.111 -19.133   9.926  1.00  4.94           C  
ATOM   3431  O   ILE A 223       0.059 -20.341   9.681  1.00 17.54           O  
ATOM   3432  CB  ILE A 223      -0.917 -17.386   8.434  1.00  4.84           C  
ATOM   3433  CG1 ILE A 223      -2.228 -16.679   8.090  1.00  4.84           C  
ATOM   3434  CG2 ILE A 223      -0.470 -18.253   7.276  1.00  4.84           C  
ATOM   3435  CD1 ILE A 223      -2.081 -15.605   7.037  1.00  4.84           C  
ATOM   3436  H   ILE A 223      -1.303 -16.364  10.728  1.00  2.45           H  
ATOM   3437  HA  ILE A 223      -1.981 -18.866   9.577  1.00  3.88           H  
ATOM   3438  HB  ILE A 223      -0.167 -16.618   8.620  1.00  5.81           H  
ATOM   3439 1HG1 ILE A 223      -2.946 -17.417   7.734  1.00  5.81           H  
ATOM   3440 2HG1 ILE A 223      -2.626 -16.221   8.995  1.00  5.81           H  
ATOM   3441 1HG2 ILE A 223      -0.337 -17.635   6.389  1.00  5.81           H  
ATOM   3442 2HG2 ILE A 223       0.469 -18.737   7.530  1.00  5.81           H  
ATOM   3443 3HG2 ILE A 223      -1.226 -19.006   7.080  1.00  5.81           H  
ATOM   3444 1HD1 ILE A 223      -3.052 -15.147   6.847  1.00  5.81           H  
ATOM   3445 2HD1 ILE A 223      -1.383 -14.845   7.387  1.00  5.81           H  
ATOM   3446 3HD1 ILE A 223      -1.705 -16.050   6.119  1.00  5.81           H  
ATOM   3447  N   MET A 224       1.198 -18.533  10.405  1.00  1.19           N  
ATOM   3448  CA  MET A 224       2.440 -19.230  10.704  1.00  2.37           C  
ATOM   3449  C   MET A 224       2.258 -20.381  11.684  1.00  2.70           C  
ATOM   3450  O   MET A 224       2.665 -21.512  11.411  1.00  6.64           O  
ATOM   3451  CB  MET A 224       3.435 -18.239  11.295  1.00  3.56           C  
ATOM   3452  CG  MET A 224       4.755 -18.845  11.728  1.00  3.56           C  
ATOM   3453  SD  MET A 224       5.758 -17.678  12.665  1.00  3.56           S  
ATOM   3454  CE  MET A 224       4.817 -17.603  14.187  1.00  3.56           C  
ATOM   3455  H   MET A 224       1.175 -17.536  10.569  1.00  1.43           H  
ATOM   3456  HA  MET A 224       2.838 -19.639   9.775  1.00  2.84           H  
ATOM   3457 1HB  MET A 224       3.649 -17.463  10.562  1.00  4.27           H  
ATOM   3458 2HB  MET A 224       2.991 -17.753  12.163  1.00  4.27           H  
ATOM   3459 1HG  MET A 224       4.571 -19.721  12.349  1.00  4.27           H  
ATOM   3460 2HG  MET A 224       5.317 -19.162  10.850  1.00  4.27           H  
ATOM   3461 1HE  MET A 224       5.302 -16.919  14.883  1.00  4.27           H  
ATOM   3462 2HE  MET A 224       3.807 -17.252  13.975  1.00  4.27           H  
ATOM   3463 3HE  MET A 224       4.768 -18.598  14.632  1.00  4.27           H  
ATOM   3464  N   SER A 225       1.659 -20.083  12.837  1.00  1.46           N  
ATOM   3465  CA  SER A 225       1.451 -21.078  13.880  1.00  2.28           C  
ATOM   3466  C   SER A 225       0.328 -22.055  13.552  1.00  2.89           C  
ATOM   3467  O   SER A 225       0.345 -23.197  14.013  1.00  5.25           O  
ATOM   3468  CB  SER A 225       1.166 -20.380  15.195  1.00  3.42           C  
ATOM   3469  OG  SER A 225      -0.043 -19.674  15.139  1.00  3.42           O  
ATOM   3470  H   SER A 225       1.347 -19.138  13.007  1.00  1.75           H  
ATOM   3471  HA  SER A 225       2.374 -21.650  13.988  1.00  2.74           H  
ATOM   3472 1HB  SER A 225       1.121 -21.119  15.994  1.00  4.10           H  
ATOM   3473 2HB  SER A 225       1.979 -19.695  15.428  1.00  4.10           H  
ATOM   3474  HG  SER A 225       0.094 -18.973  14.492  1.00  4.10           H  
ATOM   3475  N   ASN A 226      -0.628 -21.623  12.733  1.00  2.79           N  
ATOM   3476  CA  ASN A 226      -1.707 -22.493  12.293  1.00  6.36           C  
ATOM   3477  C   ASN A 226      -1.181 -23.542  11.334  1.00  6.86           C  
ATOM   3478  O   ASN A 226      -1.568 -24.710  11.402  1.00 21.81           O  
ATOM   3479  CB  ASN A 226      -2.823 -21.699  11.640  1.00  9.54           C  
ATOM   3480  CG  ASN A 226      -3.981 -22.565  11.253  1.00  9.54           C  
ATOM   3481  OD1 ASN A 226      -4.595 -23.228  12.097  1.00  9.54           O  
ATOM   3482  ND2 ASN A 226      -4.287 -22.586   9.983  1.00  9.54           N  
ATOM   3483  H   ASN A 226      -0.627 -20.669  12.408  1.00  3.35           H  
ATOM   3484  HA  ASN A 226      -2.110 -23.017  13.161  1.00  7.63           H  
ATOM   3485 1HB  ASN A 226      -3.179 -20.937  12.333  1.00 11.45           H  
ATOM   3486 2HB  ASN A 226      -2.445 -21.190  10.754  1.00 11.45           H  
ATOM   3487 1HD2 ASN A 226      -5.042 -23.156   9.661  1.00 11.45           H  
ATOM   3488 2HD2 ASN A 226      -3.766 -22.038   9.325  1.00 11.45           H  
ATOM   3489  N   GLY A 227      -0.291 -23.119  10.444  1.00 10.17           N  
ATOM   3490  CA  GLY A 227       0.276 -24.003   9.448  1.00 22.62           C  
ATOM   3491  C   GLY A 227      -0.207 -23.613   8.059  1.00 17.08           C  
ATOM   3492  O   GLY A 227      -0.007 -24.360   7.098  1.00 35.48           O  
ATOM   3493  H   GLY A 227      -0.010 -22.148  10.437  1.00 12.20           H  
ATOM   3494 1HA  GLY A 227       1.364 -23.951   9.490  1.00 27.14           H  
ATOM   3495 2HA  GLY A 227      -0.008 -25.032   9.664  1.00 27.14           H  
ATOM   3496  N   GLY A 228      -0.852 -22.448   7.952  1.00  5.81           N  
ATOM   3497  CA  GLY A 228      -1.322 -21.994   6.662  1.00  2.96           C  
ATOM   3498  C   GLY A 228      -2.655 -21.256   6.675  1.00  3.29           C  
ATOM   3499  O   GLY A 228      -3.255 -21.014   7.725  1.00  7.50           O  
ATOM   3500  H   GLY A 228      -0.979 -21.848   8.755  1.00  6.97           H  
ATOM   3501 1HA  GLY A 228      -0.565 -21.332   6.246  1.00  3.55           H  
ATOM   3502 2HA  GLY A 228      -1.393 -22.846   5.989  1.00  3.55           H  
ATOM   3503  N   LEU A 229      -3.109 -20.927   5.468  1.00  1.97           N  
ATOM   3504  CA  LEU A 229      -4.338 -20.186   5.232  1.00  2.72           C  
ATOM   3505  C   LEU A 229      -5.148 -20.879   4.117  1.00  2.43           C  
ATOM   3506  O   LEU A 229      -4.581 -21.369   3.138  1.00  3.06           O  
ATOM   3507  CB  LEU A 229      -3.982 -18.733   4.846  1.00  4.08           C  
ATOM   3508  CG  LEU A 229      -5.150 -17.759   4.657  1.00  4.08           C  
ATOM   3509  CD1 LEU A 229      -5.819 -17.514   5.997  1.00  4.08           C  
ATOM   3510  CD2 LEU A 229      -4.643 -16.450   4.097  1.00  4.08           C  
ATOM   3511  H   LEU A 229      -2.532 -21.172   4.676  1.00  2.36           H  
ATOM   3512  HA  LEU A 229      -4.933 -20.181   6.145  1.00  3.26           H  
ATOM   3513 1HB  LEU A 229      -3.337 -18.323   5.622  1.00  4.90           H  
ATOM   3514 2HB  LEU A 229      -3.418 -18.754   3.914  1.00  4.90           H  
ATOM   3515  HG  LEU A 229      -5.882 -18.197   3.977  1.00  4.90           H  
ATOM   3516 1HD1 LEU A 229      -6.659 -16.832   5.868  1.00  4.90           H  
ATOM   3517 2HD1 LEU A 229      -6.173 -18.458   6.396  1.00  4.90           H  
ATOM   3518 3HD1 LEU A 229      -5.100 -17.078   6.689  1.00  4.90           H  
ATOM   3519 1HD2 LEU A 229      -5.492 -15.782   3.970  1.00  4.90           H  
ATOM   3520 2HD2 LEU A 229      -3.925 -16.009   4.786  1.00  4.90           H  
ATOM   3521 3HD2 LEU A 229      -4.166 -16.616   3.138  1.00  4.90           H  
ATOM   3522  N   ARG A 230      -6.469 -20.976   4.289  1.00  2.56           N  
ATOM   3523  CA  ARG A 230      -7.316 -21.629   3.287  1.00  2.61           C  
ATOM   3524  C   ARG A 230      -7.706 -20.666   2.165  1.00  2.07           C  
ATOM   3525  O   ARG A 230      -7.534 -19.453   2.299  1.00  2.17           O  
ATOM   3526  CB  ARG A 230      -8.598 -22.176   3.893  1.00  3.92           C  
ATOM   3527  CG  ARG A 230      -8.493 -23.525   4.576  1.00  3.92           C  
ATOM   3528  CD  ARG A 230      -8.035 -23.396   5.978  1.00  3.92           C  
ATOM   3529  NE  ARG A 230      -8.065 -24.665   6.686  1.00  3.92           N  
ATOM   3530  CZ  ARG A 230      -7.714 -24.813   7.976  1.00  3.92           C  
ATOM   3531  NH1 ARG A 230      -7.343 -23.758   8.671  1.00  3.92           N  
ATOM   3532  NH2 ARG A 230      -7.735 -26.005   8.553  1.00  3.92           N  
ATOM   3533  H   ARG A 230      -6.910 -20.584   5.115  1.00  3.07           H  
ATOM   3534  HA  ARG A 230      -6.759 -22.459   2.852  1.00  3.13           H  
ATOM   3535 1HB  ARG A 230      -8.980 -21.471   4.627  1.00  4.70           H  
ATOM   3536 2HB  ARG A 230      -9.347 -22.266   3.117  1.00  4.70           H  
ATOM   3537 1HG  ARG A 230      -9.456 -24.022   4.563  1.00  4.70           H  
ATOM   3538 2HG  ARG A 230      -7.769 -24.135   4.037  1.00  4.70           H  
ATOM   3539 1HD  ARG A 230      -7.014 -23.018   5.998  1.00  4.70           H  
ATOM   3540 2HD  ARG A 230      -8.685 -22.700   6.506  1.00  4.70           H  
ATOM   3541  HE  ARG A 230      -8.346 -25.490   6.173  1.00  4.70           H  
ATOM   3542 1HH1 ARG A 230      -7.336 -22.832   8.251  1.00  4.70           H  
ATOM   3543 2HH1 ARG A 230      -7.080 -23.862   9.640  1.00  4.70           H  
ATOM   3544 1HH2 ARG A 230      -8.015 -26.831   8.036  1.00  4.70           H  
ATOM   3545 2HH2 ARG A 230      -7.459 -26.096   9.519  1.00  4.70           H  
ATOM   3546  N   LYS A 231      -8.211 -21.227   1.060  1.00  2.55           N  
ATOM   3547  CA  LYS A 231      -8.616 -20.463  -0.116  1.00  2.66           C  
ATOM   3548  C   LYS A 231      -9.975 -19.833   0.096  1.00  2.59           C  
ATOM   3549  O   LYS A 231     -10.786 -20.361   0.853  1.00  3.41           O  
ATOM   3550  CB  LYS A 231      -8.687 -21.359  -1.366  1.00  3.99           C  
ATOM   3551  CG  LYS A 231      -8.922 -20.622  -2.680  1.00  3.99           C  
ATOM   3552  CD  LYS A 231      -9.094 -21.561  -3.856  1.00  3.99           C  
ATOM   3553  CE  LYS A 231      -9.329 -20.766  -5.135  1.00  3.99           C  
ATOM   3554  NZ  LYS A 231      -9.810 -21.626  -6.249  1.00  3.99           N  
ATOM   3555  H   LYS A 231      -8.351 -22.235   1.024  1.00  3.06           H  
ATOM   3556  HA  LYS A 231      -7.897 -19.672  -0.284  1.00  3.19           H  
ATOM   3557 1HB  LYS A 231      -7.755 -21.909  -1.472  1.00  4.79           H  
ATOM   3558 2HB  LYS A 231      -9.487 -22.088  -1.249  1.00  4.79           H  
ATOM   3559 1HG  LYS A 231      -9.801 -19.996  -2.635  1.00  4.79           H  
ATOM   3560 2HG  LYS A 231      -8.070 -19.983  -2.875  1.00  4.79           H  
ATOM   3561 1HD  LYS A 231      -8.194 -22.167  -3.972  1.00  4.79           H  
ATOM   3562 2HD  LYS A 231      -9.938 -22.225  -3.684  1.00  4.79           H  
ATOM   3563 1HE  LYS A 231     -10.061 -19.981  -4.953  1.00  4.79           H  
ATOM   3564 2HE  LYS A 231      -8.389 -20.305  -5.435  1.00  4.79           H  
ATOM   3565 1HZ  LYS A 231      -9.940 -21.062  -7.076  1.00  4.79           H  
ATOM   3566 2HZ  LYS A 231      -9.144 -22.361  -6.441  1.00  4.79           H  
ATOM   3567 3HZ  LYS A 231     -10.703 -22.022  -5.977  1.00  4.79           H  
ATOM   3568  N   GLU A 232     -10.234 -18.725  -0.587  1.00  2.94           N  
ATOM   3569  CA  GLU A 232     -11.556 -18.098  -0.586  1.00  3.41           C  
ATOM   3570  C   GLU A 232     -12.698 -19.098  -0.864  1.00  4.15           C  
ATOM   3571  O   GLU A 232     -13.774 -18.989  -0.282  1.00  5.62           O  
ATOM   3572  CB  GLU A 232     -11.592 -16.967  -1.612  1.00  5.12           C  
ATOM   3573  CG  GLU A 232     -12.980 -16.411  -1.897  1.00  5.12           C  
ATOM   3574  CD  GLU A 232     -13.660 -15.836  -0.698  1.00  5.12           C  
ATOM   3575  OE1 GLU A 232     -13.017 -15.674   0.309  1.00  5.12           O  
ATOM   3576  OE2 GLU A 232     -14.835 -15.551  -0.792  1.00  5.12           O  
ATOM   3577  H   GLU A 232      -9.497 -18.326  -1.159  1.00  3.53           H  
ATOM   3578  HA  GLU A 232     -11.724 -17.668   0.401  1.00  4.09           H  
ATOM   3579 1HB  GLU A 232     -10.970 -16.143  -1.263  1.00  6.14           H  
ATOM   3580 2HB  GLU A 232     -11.171 -17.316  -2.555  1.00  6.14           H  
ATOM   3581 1HG  GLU A 232     -12.896 -15.635  -2.657  1.00  6.14           H  
ATOM   3582 2HG  GLU A 232     -13.598 -17.210  -2.306  1.00  6.14           H  
ATOM   3583  N   ASP A 233     -12.460 -20.069  -1.747  1.00  4.28           N  
ATOM   3584  CA  ASP A 233     -13.438 -21.104  -2.077  1.00  6.37           C  
ATOM   3585  C   ASP A 233     -13.639 -22.127  -0.947  1.00  6.44           C  
ATOM   3586  O   ASP A 233     -14.623 -22.868  -0.949  1.00 10.20           O  
ATOM   3587  CB  ASP A 233     -13.009 -21.849  -3.343  1.00  9.55           C  
ATOM   3588  CG  ASP A 233     -13.120 -21.008  -4.607  1.00  9.55           C  
ATOM   3589  OD1 ASP A 233     -13.832 -20.032  -4.589  1.00  9.55           O  
ATOM   3590  OD2 ASP A 233     -12.477 -21.343  -5.577  1.00  9.55           O  
ATOM   3591  H   ASP A 233     -11.566 -20.096  -2.205  1.00  5.14           H  
ATOM   3592  HA  ASP A 233     -14.394 -20.617  -2.267  1.00  7.64           H  
ATOM   3593 1HB  ASP A 233     -11.982 -22.188  -3.232  1.00 11.47           H  
ATOM   3594 2HB  ASP A 233     -13.631 -22.736  -3.466  1.00 11.47           H  
ATOM   3595  N   ASP A 234     -12.709 -22.171   0.007  1.00  5.08           N  
ATOM   3596  CA  ASP A 234     -12.784 -23.082   1.137  1.00  7.46           C  
ATOM   3597  C   ASP A 234     -13.496 -22.394   2.284  1.00  7.75           C  
ATOM   3598  O   ASP A 234     -14.213 -23.031   3.057  1.00 11.98           O  
ATOM   3599  CB  ASP A 234     -11.394 -23.498   1.607  1.00 11.19           C  
ATOM   3600  CG  ASP A 234     -10.588 -24.274   0.586  1.00 11.19           C  
ATOM   3601  OD1 ASP A 234     -11.106 -25.207   0.017  1.00 11.19           O  
ATOM   3602  OD2 ASP A 234      -9.447 -23.924   0.391  1.00 11.19           O  
ATOM   3603  H   ASP A 234     -11.928 -21.544  -0.025  1.00  6.10           H  
ATOM   3604  HA  ASP A 234     -13.351 -23.967   0.848  1.00  8.95           H  
ATOM   3605 1HB  ASP A 234     -10.840 -22.603   1.868  1.00 13.43           H  
ATOM   3606 2HB  ASP A 234     -11.484 -24.104   2.508  1.00 13.43           H  
ATOM   3607  N   TYR A 235     -13.320 -21.076   2.375  1.00  5.28           N  
ATOM   3608  CA  TYR A 235     -13.982 -20.303   3.416  1.00  6.96           C  
ATOM   3609  C   TYR A 235     -14.368 -18.912   2.878  1.00  6.93           C  
ATOM   3610  O   TYR A 235     -13.678 -17.917   3.129  1.00  6.06           O  
ATOM   3611  CB  TYR A 235     -13.075 -20.212   4.636  1.00 10.44           C  
ATOM   3612  CG  TYR A 235     -13.797 -19.789   5.888  1.00 10.44           C  
ATOM   3613  CD1 TYR A 235     -14.890 -20.517   6.328  1.00 10.44           C  
ATOM   3614  CD2 TYR A 235     -13.363 -18.696   6.605  1.00 10.44           C  
ATOM   3615  CE1 TYR A 235     -15.550 -20.139   7.479  1.00 10.44           C  
ATOM   3616  CE2 TYR A 235     -14.017 -18.321   7.761  1.00 10.44           C  
ATOM   3617  CZ  TYR A 235     -15.109 -19.035   8.197  1.00 10.44           C  
ATOM   3618  OH  TYR A 235     -15.764 -18.653   9.344  1.00 10.44           O  
ATOM   3619  H   TYR A 235     -12.697 -20.611   1.724  1.00  6.34           H  
ATOM   3620  HA  TYR A 235     -14.891 -20.822   3.716  1.00  8.35           H  
ATOM   3621 1HB  TYR A 235     -12.611 -21.182   4.819  1.00 12.53           H  
ATOM   3622 2HB  TYR A 235     -12.277 -19.497   4.444  1.00 12.53           H  
ATOM   3623  HD1 TYR A 235     -15.231 -21.386   5.764  1.00 12.53           H  
ATOM   3624  HD2 TYR A 235     -12.501 -18.135   6.252  1.00 12.53           H  
ATOM   3625  HE1 TYR A 235     -16.411 -20.709   7.822  1.00 12.53           H  
ATOM   3626  HE2 TYR A 235     -13.676 -17.456   8.330  1.00 12.53           H  
ATOM   3627  HH  TYR A 235     -15.584 -17.722   9.524  1.00 12.53           H  
ATOM   3628  N   PRO A 236     -15.474 -18.861   2.111  1.00  9.43           N  
ATOM   3629  CA  PRO A 236     -16.082 -17.729   1.402  1.00 12.18           C  
ATOM   3630  C   PRO A 236     -16.425 -16.536   2.274  1.00 14.04           C  
ATOM   3631  O   PRO A 236     -16.804 -16.680   3.438  1.00 13.63           O  
ATOM   3632  CB  PRO A 236     -17.378 -18.318   0.829  1.00 18.27           C  
ATOM   3633  CG  PRO A 236     -17.120 -19.771   0.726  1.00 18.27           C  
ATOM   3634  CD  PRO A 236     -16.299 -20.077   1.940  1.00 18.27           C  
ATOM   3635  HA  PRO A 236     -15.418 -17.426   0.590  1.00 14.62           H  
ATOM   3636 1HB  PRO A 236     -18.222 -18.080   1.493  1.00 21.92           H  
ATOM   3637 2HB  PRO A 236     -17.597 -17.856  -0.146  1.00 21.92           H  
ATOM   3638 1HG  PRO A 236     -18.069 -20.325   0.702  1.00 21.92           H  
ATOM   3639 2HG  PRO A 236     -16.591 -19.998  -0.211  1.00 21.92           H  
ATOM   3640 1HD  PRO A 236     -16.941 -20.226   2.821  1.00 21.92           H  
ATOM   3641 2HD  PRO A 236     -15.692 -20.959   1.727  1.00 21.92           H  
ATOM   3642  N   TYR A 237     -16.344 -15.355   1.668  1.00 19.19           N  
ATOM   3643  CA  TYR A 237     -16.694 -14.117   2.346  1.00 21.80           C  
ATOM   3644  C   TYR A 237     -18.180 -14.054   2.623  1.00 25.80           C  
ATOM   3645  O   TYR A 237     -18.995 -14.411   1.771  1.00 43.81           O  
ATOM   3646  CB  TYR A 237     -16.326 -12.903   1.494  1.00 32.70           C  
ATOM   3647  CG  TYR A 237     -14.856 -12.732   1.314  1.00 32.70           C  
ATOM   3648  CD1 TYR A 237     -14.069 -12.858   2.419  1.00 32.70           C  
ATOM   3649  CD2 TYR A 237     -14.290 -12.465   0.073  1.00 32.70           C  
ATOM   3650  CE1 TYR A 237     -12.717 -12.757   2.307  1.00 32.70           C  
ATOM   3651  CE2 TYR A 237     -12.912 -12.355  -0.040  1.00 32.70           C  
ATOM   3652  CZ  TYR A 237     -12.127 -12.518   1.084  1.00 32.70           C  
ATOM   3653  OH  TYR A 237     -10.753 -12.467   1.030  1.00 32.70           O  
ATOM   3654  H   TYR A 237     -15.998 -15.319   0.714  1.00 23.03           H  
ATOM   3655  HA  TYR A 237     -16.165 -14.076   3.300  1.00 26.16           H  
ATOM   3656 1HB  TYR A 237     -16.777 -13.017   0.509  1.00 39.24           H  
ATOM   3657 2HB  TYR A 237     -16.729 -11.995   1.943  1.00 39.24           H  
ATOM   3658  HD1 TYR A 237     -14.529 -13.052   3.385  1.00 39.24           H  
ATOM   3659  HD2 TYR A 237     -14.925 -12.362  -0.806  1.00 39.24           H  
ATOM   3660  HE1 TYR A 237     -12.105 -12.875   3.186  1.00 39.24           H  
ATOM   3661  HE2 TYR A 237     -12.454 -12.165  -1.011  1.00 39.24           H  
ATOM   3662  HH  TYR A 237     -10.463 -11.579   0.786  1.00 39.24           H  
ATOM   3663  N   ILE A 238     -18.540 -13.560   3.799  1.00 19.59           N  
ATOM   3664  CA  ILE A 238     -19.952 -13.391   4.128  1.00 32.37           C  
ATOM   3665  C   ILE A 238     -20.219 -11.975   4.617  1.00 27.48           C  
ATOM   3666  O   ILE A 238     -21.364 -11.618   4.889  1.00 37.20           O  
ATOM   3667  CB  ILE A 238     -20.415 -14.383   5.216  1.00 48.55           C  
ATOM   3668  CG1 ILE A 238     -19.662 -14.113   6.518  1.00 48.55           C  
ATOM   3669  CG2 ILE A 238     -20.187 -15.818   4.760  1.00 48.55           C  
ATOM   3670  CD1 ILE A 238     -20.212 -14.856   7.712  1.00 48.55           C  
ATOM   3671  H   ILE A 238     -17.820 -13.318   4.474  1.00 23.51           H  
ATOM   3672  HA  ILE A 238     -20.545 -13.559   3.230  1.00 38.84           H  
ATOM   3673  HB  ILE A 238     -21.476 -14.233   5.415  1.00 58.27           H  
ATOM   3674 1HG1 ILE A 238     -18.623 -14.400   6.386  1.00 58.27           H  
ATOM   3675 2HG1 ILE A 238     -19.700 -13.047   6.736  1.00 58.27           H  
ATOM   3676 1HG2 ILE A 238     -20.526 -16.504   5.536  1.00 58.27           H  
ATOM   3677 2HG2 ILE A 238     -20.746 -16.003   3.844  1.00 58.27           H  
ATOM   3678 3HG2 ILE A 238     -19.125 -15.980   4.576  1.00 58.27           H  
ATOM   3679 1HD1 ILE A 238     -19.622 -14.611   8.596  1.00 58.27           H  
ATOM   3680 2HD1 ILE A 238     -21.250 -14.564   7.876  1.00 58.27           H  
ATOM   3681 3HD1 ILE A 238     -20.161 -15.928   7.528  1.00 58.27           H  
ATOM   3682  N   MET A 239     -19.152 -11.179   4.727  1.00 25.86           N  
ATOM   3683  CA  MET A 239     -19.226  -9.803   5.202  1.00 24.46           C  
ATOM   3684  C   MET A 239     -19.797  -9.727   6.611  1.00 20.50           C  
ATOM   3685  O   MET A 239     -20.741  -8.978   6.871  1.00 28.12           O  
ATOM   3686  CB  MET A 239     -20.028  -8.934   4.235  1.00 36.69           C  
ATOM   3687  CG  MET A 239     -19.352  -8.719   2.889  1.00 36.69           C  
ATOM   3688  SD  MET A 239     -20.242  -7.564   1.836  1.00 36.69           S  
ATOM   3689  CE  MET A 239     -21.659  -8.530   1.325  1.00 36.69           C  
ATOM   3690  H   MET A 239     -18.243 -11.534   4.478  1.00 31.03           H  
ATOM   3691  HA  MET A 239     -18.215  -9.406   5.243  1.00 29.35           H  
ATOM   3692 1HB  MET A 239     -21.003  -9.381   4.052  1.00 44.03           H  
ATOM   3693 2HB  MET A 239     -20.200  -7.955   4.685  1.00 44.03           H  
ATOM   3694 1HG  MET A 239     -18.351  -8.328   3.051  1.00 44.03           H  
ATOM   3695 2HG  MET A 239     -19.268  -9.671   2.368  1.00 44.03           H  
ATOM   3696 1HE  MET A 239     -22.292  -7.929   0.672  1.00 44.03           H  
ATOM   3697 2HE  MET A 239     -21.324  -9.416   0.788  1.00 44.03           H  
ATOM   3698 3HE  MET A 239     -22.230  -8.833   2.204  1.00 44.03           H  
ATOM   3699  N   GLU A 240     -19.202 -10.494   7.518  1.00 20.41           N  
ATOM   3700  CA  GLU A 240     -19.627 -10.536   8.910  1.00 21.00           C  
ATOM   3701  C   GLU A 240     -18.659 -11.350   9.752  1.00 16.88           C  
ATOM   3702  O   GLU A 240     -18.260 -12.448   9.364  1.00 19.28           O  
ATOM   3703  CB  GLU A 240     -21.033 -11.134   9.033  1.00 31.50           C  
ATOM   3704  CG  GLU A 240     -21.578 -11.158  10.454  1.00 31.50           C  
ATOM   3705  CD  GLU A 240     -22.985 -11.684  10.539  1.00 31.50           C  
ATOM   3706  OE1 GLU A 240     -23.522 -12.065   9.527  1.00 31.50           O  
ATOM   3707  OE2 GLU A 240     -23.527 -11.701  11.619  1.00 31.50           O  
ATOM   3708  H   GLU A 240     -18.427 -11.074   7.231  1.00 24.49           H  
ATOM   3709  HA  GLU A 240     -19.641  -9.517   9.298  1.00 25.20           H  
ATOM   3710 1HB  GLU A 240     -21.734 -10.566   8.422  1.00 37.80           H  
ATOM   3711 2HB  GLU A 240     -21.029 -12.157   8.658  1.00 37.80           H  
ATOM   3712 1HG  GLU A 240     -20.932 -11.784  11.070  1.00 37.80           H  
ATOM   3713 2HG  GLU A 240     -21.550 -10.147  10.859  1.00 37.80           H  
ATOM   3714  N   GLU A 241     -18.265 -10.805  10.899  1.00 17.06           N  
ATOM   3715  CA  GLU A 241     -17.377 -11.527  11.805  1.00 15.66           C  
ATOM   3716  C   GLU A 241     -18.123 -12.675  12.477  1.00 15.02           C  
ATOM   3717  O   GLU A 241     -19.169 -12.467  13.094  1.00 24.10           O  
ATOM   3718  CB  GLU A 241     -16.807 -10.588  12.868  1.00 23.49           C  
ATOM   3719  CG  GLU A 241     -15.814 -11.244  13.819  1.00 23.49           C  
ATOM   3720  CD  GLU A 241     -15.270 -10.280  14.834  1.00 23.49           C  
ATOM   3721  OE1 GLU A 241     -15.637  -9.131  14.780  1.00 23.49           O  
ATOM   3722  OE2 GLU A 241     -14.487 -10.684  15.661  1.00 23.49           O  
ATOM   3723  H   GLU A 241     -18.604  -9.889  11.160  1.00 20.47           H  
ATOM   3724  HA  GLU A 241     -16.552 -11.947  11.228  1.00 18.79           H  
ATOM   3725 1HB  GLU A 241     -16.305  -9.752  12.382  1.00 28.19           H  
ATOM   3726 2HB  GLU A 241     -17.622 -10.177  13.465  1.00 28.19           H  
ATOM   3727 1HG  GLU A 241     -16.311 -12.062  14.340  1.00 28.19           H  
ATOM   3728 2HG  GLU A 241     -14.991 -11.664  13.243  1.00 28.19           H  
ATOM   3729  N   GLY A 242     -17.579 -13.878  12.357  1.00  8.56           N  
ATOM   3730  CA  GLY A 242     -18.178 -15.071  12.940  1.00  8.38           C  
ATOM   3731  C   GLY A 242     -17.186 -15.839  13.810  1.00  8.72           C  
ATOM   3732  O   GLY A 242     -16.159 -15.301  14.225  1.00 11.31           O  
ATOM   3733  H   GLY A 242     -16.720 -13.972  11.830  1.00 10.27           H  
ATOM   3734 1HA  GLY A 242     -19.048 -14.787  13.533  1.00 10.06           H  
ATOM   3735 2HA  GLY A 242     -18.541 -15.718  12.138  1.00 10.06           H  
ATOM   3736  N   THR A 243     -17.513 -17.098  14.092  1.00  8.13           N  
ATOM   3737  CA  THR A 243     -16.662 -17.966  14.904  1.00  9.24           C  
ATOM   3738  C   THR A 243     -15.673 -18.742  14.039  1.00  8.12           C  
ATOM   3739  O   THR A 243     -15.804 -18.785  12.816  1.00  9.72           O  
ATOM   3740  CB  THR A 243     -17.508 -18.954  15.726  1.00 13.86           C  
ATOM   3741  OG1 THR A 243     -18.217 -19.830  14.843  1.00 13.86           O  
ATOM   3742  CG2 THR A 243     -18.504 -18.198  16.590  1.00 13.86           C  
ATOM   3743  H   THR A 243     -18.375 -17.470  13.721  1.00  9.76           H  
ATOM   3744  HA  THR A 243     -16.092 -17.346  15.596  1.00 11.09           H  
ATOM   3745  HB  THR A 243     -16.858 -19.548  16.366  1.00 16.63           H  
ATOM   3746  HG1 THR A 243     -17.589 -20.323  14.307  1.00 16.63           H  
ATOM   3747 1HG2 THR A 243     -19.098 -18.909  17.167  1.00 16.63           H  
ATOM   3748 2HG2 THR A 243     -17.969 -17.537  17.271  1.00 16.63           H  
ATOM   3749 3HG2 THR A 243     -19.163 -17.609  15.954  1.00 16.63           H  
ATOM   3750  N   CYS A 244     -14.693 -19.366  14.685  1.00  7.24           N  
ATOM   3751  CA  CYS A 244     -13.676 -20.140  13.980  1.00  6.41           C  
ATOM   3752  C   CYS A 244     -14.233 -21.428  13.401  1.00  6.94           C  
ATOM   3753  O   CYS A 244     -14.710 -22.296  14.133  1.00  9.35           O  
ATOM   3754  CB  CYS A 244     -12.520 -20.483  14.915  1.00  9.62           C  
ATOM   3755  SG  CYS A 244     -11.207 -21.450  14.134  1.00  9.62           S  
ATOM   3756  H   CYS A 244     -14.646 -19.298  15.692  1.00  8.69           H  
ATOM   3757  HA  CYS A 244     -13.293 -19.536  13.158  1.00  7.69           H  
ATOM   3758 1HB  CYS A 244     -12.081 -19.563  15.300  1.00 11.54           H  
ATOM   3759 2HB  CYS A 244     -12.896 -21.049  15.766  1.00 11.54           H  
ATOM   3760  HG  CYS A 244     -10.408 -21.483  15.194  1.00 11.54           H  
ATOM   3761  N   GLU A 245     -14.158 -21.551  12.081  1.00  6.26           N  
ATOM   3762  CA  GLU A 245     -14.643 -22.735  11.385  1.00  6.92           C  
ATOM   3763  C   GLU A 245     -13.562 -23.394  10.538  1.00  5.85           C  
ATOM   3764  O   GLU A 245     -13.863 -23.980   9.501  1.00  9.04           O  
ATOM   3765  CB  GLU A 245     -15.853 -22.393  10.515  1.00 10.38           C  
ATOM   3766  CG  GLU A 245     -17.081 -21.949  11.302  1.00 10.38           C  
ATOM   3767  CD  GLU A 245     -18.308 -21.760  10.450  1.00 10.38           C  
ATOM   3768  OE1 GLU A 245     -18.223 -21.104   9.442  1.00 10.38           O  
ATOM   3769  OE2 GLU A 245     -19.333 -22.306  10.796  1.00 10.38           O  
ATOM   3770  H   GLU A 245     -13.757 -20.796  11.540  1.00  7.51           H  
ATOM   3771  HA  GLU A 245     -14.963 -23.459  12.133  1.00  8.30           H  
ATOM   3772 1HB  GLU A 245     -15.589 -21.587   9.835  1.00 12.46           H  
ATOM   3773 2HB  GLU A 245     -16.127 -23.257   9.911  1.00 12.46           H  
ATOM   3774 1HG  GLU A 245     -17.292 -22.693  12.070  1.00 12.46           H  
ATOM   3775 2HG  GLU A 245     -16.851 -21.009  11.801  1.00 12.46           H  
ATOM   3776  N   ASP A 246     -12.307 -23.310  10.985  1.00  4.93           N  
ATOM   3777  CA  ASP A 246     -11.182 -23.899  10.251  1.00  5.74           C  
ATOM   3778  C   ASP A 246     -11.361 -25.383   9.971  1.00  5.96           C  
ATOM   3779  O   ASP A 246     -11.032 -25.857   8.885  1.00  6.41           O  
ATOM   3780  CB  ASP A 246      -9.869 -23.708  11.018  1.00  8.61           C  
ATOM   3781  CG  ASP A 246      -9.362 -22.280  10.972  1.00  8.61           C  
ATOM   3782  OD1 ASP A 246      -9.918 -21.522  10.220  1.00  8.61           O  
ATOM   3783  OD2 ASP A 246      -8.406 -21.973  11.650  1.00  8.61           O  
ATOM   3784  H   ASP A 246     -12.122 -22.822  11.850  1.00  5.92           H  
ATOM   3785  HA  ASP A 246     -11.099 -23.385   9.292  1.00  6.89           H  
ATOM   3786 1HB  ASP A 246     -10.016 -23.989  12.062  1.00 10.33           H  
ATOM   3787 2HB  ASP A 246      -9.106 -24.368  10.608  1.00 10.33           H  
ATOM   3788  N   THR A 247     -11.932 -26.111  10.930  1.00  7.07           N  
ATOM   3789  CA  THR A 247     -12.129 -27.548  10.787  1.00  8.91           C  
ATOM   3790  C   THR A 247     -13.212 -27.903   9.765  1.00  9.47           C  
ATOM   3791  O   THR A 247     -13.324 -29.061   9.362  1.00 17.24           O  
ATOM   3792  CB  THR A 247     -12.493 -28.183  12.142  1.00 13.37           C  
ATOM   3793  OG1 THR A 247     -13.716 -27.614  12.623  1.00 13.37           O  
ATOM   3794  CG2 THR A 247     -11.388 -27.930  13.156  1.00 13.37           C  
ATOM   3795  H   THR A 247     -12.207 -25.663  11.792  1.00  8.48           H  
ATOM   3796  HA  THR A 247     -11.191 -27.986  10.445  1.00 10.69           H  
ATOM   3797  HB  THR A 247     -12.626 -29.257  12.015  1.00 16.04           H  
ATOM   3798  HG1 THR A 247     -14.420 -27.798  11.996  1.00 16.04           H  
ATOM   3799 1HG2 THR A 247     -11.659 -28.385  14.109  1.00 16.04           H  
ATOM   3800 2HG2 THR A 247     -10.457 -28.368  12.797  1.00 16.04           H  
ATOM   3801 3HG2 THR A 247     -11.256 -26.857  13.291  1.00 16.04           H  
ATOM   3802  N   LYS A 248     -14.003 -26.916   9.338  1.00  7.08           N  
ATOM   3803  CA  LYS A 248     -15.027 -27.149   8.337  1.00  8.51           C  
ATOM   3804  C   LYS A 248     -14.454 -26.926   6.937  1.00  7.65           C  
ATOM   3805  O   LYS A 248     -15.057 -27.329   5.941  1.00  7.89           O  
ATOM   3806  CB  LYS A 248     -16.225 -26.232   8.569  1.00 12.77           C  
ATOM   3807  CG  LYS A 248     -16.974 -26.495   9.867  1.00 12.77           C  
ATOM   3808  CD  LYS A 248     -18.185 -25.587   9.993  1.00 12.77           C  
ATOM   3809  CE  LYS A 248     -18.909 -25.793  11.314  1.00 12.77           C  
ATOM   3810  NZ  LYS A 248     -20.092 -24.897  11.437  1.00 12.77           N  
ATOM   3811  H   LYS A 248     -13.891 -25.974   9.683  1.00  8.50           H  
ATOM   3812  HA  LYS A 248     -15.358 -28.185   8.407  1.00 10.21           H  
ATOM   3813 1HB  LYS A 248     -15.895 -25.193   8.575  1.00 15.32           H  
ATOM   3814 2HB  LYS A 248     -16.934 -26.345   7.748  1.00 15.32           H  
ATOM   3815 1HG  LYS A 248     -17.304 -27.534   9.893  1.00 15.32           H  
ATOM   3816 2HG  LYS A 248     -16.310 -26.321  10.714  1.00 15.32           H  
ATOM   3817 1HD  LYS A 248     -17.873 -24.547   9.921  1.00 15.32           H  
ATOM   3818 2HD  LYS A 248     -18.878 -25.793   9.178  1.00 15.32           H  
ATOM   3819 1HE  LYS A 248     -19.238 -26.828  11.392  1.00 15.32           H  
ATOM   3820 2HE  LYS A 248     -18.222 -25.580  12.132  1.00 15.32           H  
ATOM   3821 1HZ  LYS A 248     -20.546 -25.049  12.326  1.00 15.32           H  
ATOM   3822 2HZ  LYS A 248     -19.789 -23.932  11.370  1.00 15.32           H  
ATOM   3823 3HZ  LYS A 248     -20.741 -25.091  10.690  1.00 15.32           H  
ATOM   3824  N   ALA A 249     -13.285 -26.277   6.867  1.00  8.31           N  
ATOM   3825  CA  ALA A 249     -12.598 -26.034   5.609  1.00  9.82           C  
ATOM   3826  C   ALA A 249     -11.565 -27.137   5.365  1.00 11.27           C  
ATOM   3827  O   ALA A 249     -10.892 -27.166   4.331  1.00 16.05           O  
ATOM   3828  CB  ALA A 249     -11.948 -24.663   5.622  1.00 14.73           C  
ATOM   3829  H   ALA A 249     -12.817 -25.968   7.708  1.00  9.97           H  
ATOM   3830  HA  ALA A 249     -13.331 -26.071   4.803  1.00 11.78           H  
ATOM   3831 1HB  ALA A 249     -11.460 -24.489   4.666  1.00 17.68           H  
ATOM   3832 2HB  ALA A 249     -12.710 -23.900   5.783  1.00 17.68           H  
ATOM   3833 3HB  ALA A 249     -11.212 -24.615   6.424  1.00 17.68           H  
ATOM   3834  N   VAL A 250     -11.438 -28.041   6.340  1.00 10.57           N  
ATOM   3835  CA  VAL A 250     -10.560 -29.196   6.258  1.00 15.27           C  
ATOM   3836  C   VAL A 250      -9.103 -28.754   6.413  1.00 11.63           C  
ATOM   3837  O   VAL A 250      -8.607 -28.633   7.536  1.00 30.96           O  
ATOM   3838  CB  VAL A 250     -10.813 -30.021   4.952  1.00 22.91           C  
ATOM   3839  CG1 VAL A 250      -9.860 -31.216   4.842  1.00 22.91           C  
ATOM   3840  CG2 VAL A 250     -12.255 -30.511   4.960  1.00 22.91           C  
ATOM   3841  H   VAL A 250     -11.991 -27.946   7.177  1.00 12.68           H  
ATOM   3842  HA  VAL A 250     -10.797 -29.859   7.090  1.00 18.32           H  
ATOM   3843  HB  VAL A 250     -10.647 -29.402   4.075  1.00 27.49           H  
ATOM   3844 1HG1 VAL A 250     -10.082 -31.764   3.926  1.00 27.49           H  
ATOM   3845 2HG1 VAL A 250      -8.822 -30.903   4.816  1.00 27.49           H  
ATOM   3846 3HG1 VAL A 250     -10.011 -31.872   5.699  1.00 27.49           H  
ATOM   3847 1HG2 VAL A 250     -12.449 -31.080   4.052  1.00 27.49           H  
ATOM   3848 2HG2 VAL A 250     -12.415 -31.149   5.831  1.00 27.49           H  
ATOM   3849 3HG2 VAL A 250     -12.935 -29.661   5.006  1.00 27.49           H  
ATOM   3850  N   ALA A 251      -8.404 -28.572   5.299  1.00  3.26           N  
ATOM   3851  CA  ALA A 251      -6.968 -28.314   5.331  1.00  3.75           C  
ATOM   3852  C   ALA A 251      -6.575 -27.002   4.684  1.00  2.64           C  
ATOM   3853  O   ALA A 251      -7.239 -26.517   3.765  1.00  3.26           O  
ATOM   3854  CB  ALA A 251      -6.227 -29.451   4.647  1.00  5.62           C  
ATOM   3855  H   ALA A 251      -8.897 -28.606   4.415  1.00  3.91           H  
ATOM   3856  HA  ALA A 251      -6.661 -28.271   6.377  1.00  4.50           H  
ATOM   3857 1HB  ALA A 251      -5.153 -29.277   4.710  1.00  6.75           H  
ATOM   3858 2HB  ALA A 251      -6.472 -30.392   5.140  1.00  6.75           H  
ATOM   3859 3HB  ALA A 251      -6.525 -29.501   3.602  1.00  6.75           H  
ATOM   3860  N   GLU A 252      -5.480 -26.442   5.187  1.00  2.98           N  
ATOM   3861  CA  GLU A 252      -4.885 -25.205   4.700  1.00  3.17           C  
ATOM   3862  C   GLU A 252      -4.418 -25.358   3.267  1.00  2.24           C  
ATOM   3863  O   GLU A 252      -4.026 -26.449   2.848  1.00  3.09           O  
ATOM   3864  CB  GLU A 252      -3.710 -24.816   5.590  1.00  4.75           C  
ATOM   3865  CG  GLU A 252      -4.107 -24.554   7.029  1.00  4.75           C  
ATOM   3866  CD  GLU A 252      -4.180 -25.816   7.844  1.00  4.75           C  
ATOM   3867  OE1 GLU A 252      -3.899 -26.864   7.309  1.00  4.75           O  
ATOM   3868  OE2 GLU A 252      -4.549 -25.738   8.992  1.00  4.75           O  
ATOM   3869  H   GLU A 252      -5.017 -26.916   5.950  1.00  3.58           H  
ATOM   3870  HA  GLU A 252      -5.635 -24.417   4.735  1.00  3.80           H  
ATOM   3871 1HB  GLU A 252      -2.964 -25.611   5.582  1.00  5.71           H  
ATOM   3872 2HB  GLU A 252      -3.238 -23.916   5.198  1.00  5.71           H  
ATOM   3873 1HG  GLU A 252      -3.374 -23.893   7.487  1.00  5.71           H  
ATOM   3874 2HG  GLU A 252      -5.071 -24.050   7.045  1.00  5.71           H  
ATOM   3875  N   MET A 253      -4.448 -24.271   2.510  1.00  1.71           N  
ATOM   3876  CA  MET A 253      -4.022 -24.324   1.126  1.00  1.96           C  
ATOM   3877  C   MET A 253      -2.603 -23.816   0.988  1.00  1.43           C  
ATOM   3878  O   MET A 253      -1.791 -24.401   0.271  1.00  2.19           O  
ATOM   3879  CB  MET A 253      -4.977 -23.514   0.265  1.00  2.94           C  
ATOM   3880  CG  MET A 253      -6.361 -24.123   0.177  1.00  2.94           C  
ATOM   3881  SD  MET A 253      -6.346 -25.766  -0.559  1.00  2.94           S  
ATOM   3882  CE  MET A 253      -5.933 -25.344  -2.250  1.00  2.94           C  
ATOM   3883  H   MET A 253      -4.760 -23.386   2.885  1.00  2.05           H  
ATOM   3884  HA  MET A 253      -4.038 -25.362   0.793  1.00  2.35           H  
ATOM   3885 1HB  MET A 253      -5.076 -22.508   0.671  1.00  3.53           H  
ATOM   3886 2HB  MET A 253      -4.580 -23.426  -0.747  1.00  3.53           H  
ATOM   3887 1HG  MET A 253      -6.794 -24.198   1.174  1.00  3.53           H  
ATOM   3888 2HG  MET A 253      -7.004 -23.489  -0.424  1.00  3.53           H  
ATOM   3889 1HE  MET A 253      -5.883 -26.252  -2.850  1.00  3.53           H  
ATOM   3890 2HE  MET A 253      -6.699 -24.681  -2.655  1.00  3.53           H  
ATOM   3891 3HE  MET A 253      -4.967 -24.839  -2.274  1.00  3.53           H  
ATOM   3892  N   VAL A 254      -2.305 -22.728   1.686  1.00  1.06           N  
ATOM   3893  CA  VAL A 254      -0.979 -22.143   1.647  1.00  1.29           C  
ATOM   3894  C   VAL A 254      -0.305 -22.097   2.997  1.00  1.67           C  
ATOM   3895  O   VAL A 254      -0.790 -21.439   3.909  1.00  6.51           O  
ATOM   3896  CB  VAL A 254      -1.061 -20.730   1.097  1.00  1.94           C  
ATOM   3897  CG1 VAL A 254       0.317 -20.103   1.128  1.00  1.94           C  
ATOM   3898  CG2 VAL A 254      -1.618 -20.794  -0.320  1.00  1.94           C  
ATOM   3899  H   VAL A 254      -3.017 -22.282   2.250  1.00  1.27           H  
ATOM   3900  HA  VAL A 254      -0.363 -22.742   0.976  1.00  1.55           H  
ATOM   3901  HB  VAL A 254      -1.717 -20.129   1.727  1.00  2.32           H  
ATOM   3902 1HG1 VAL A 254       0.262 -19.086   0.747  1.00  2.32           H  
ATOM   3903 2HG1 VAL A 254       0.683 -20.081   2.154  1.00  2.32           H  
ATOM   3904 3HG1 VAL A 254       0.999 -20.687   0.511  1.00  2.32           H  
ATOM   3905 1HG2 VAL A 254      -1.693 -19.795  -0.734  1.00  2.32           H  
ATOM   3906 2HG2 VAL A 254      -0.957 -21.396  -0.944  1.00  2.32           H  
ATOM   3907 3HG2 VAL A 254      -2.610 -21.246  -0.302  1.00  2.32           H  
ATOM   3908  N   SER A 255       0.831 -22.779   3.120  1.00  1.31           N  
ATOM   3909  CA  SER A 255       1.571 -22.786   4.378  1.00  1.20           C  
ATOM   3910  C   SER A 255       2.664 -21.728   4.410  1.00  0.88           C  
ATOM   3911  O   SER A 255       3.409 -21.555   3.445  1.00  1.67           O  
ATOM   3912  CB  SER A 255       2.181 -24.153   4.625  1.00  1.80           C  
ATOM   3913  OG  SER A 255       1.188 -25.122   4.817  1.00  1.80           O  
ATOM   3914  H   SER A 255       1.182 -23.304   2.332  1.00  1.57           H  
ATOM   3915  HA  SER A 255       0.874 -22.575   5.186  1.00  1.44           H  
ATOM   3916 1HB  SER A 255       2.803 -24.432   3.775  1.00  2.16           H  
ATOM   3917 2HB  SER A 255       2.826 -24.111   5.503  1.00  2.16           H  
ATOM   3918  HG  SER A 255       0.719 -24.865   5.620  1.00  2.16           H  
ATOM   3919  N   ILE A 256       2.761 -21.040   5.542  1.00  0.83           N  
ATOM   3920  CA  ILE A 256       3.770 -20.010   5.787  1.00  0.77           C  
ATOM   3921  C   ILE A 256       4.720 -20.455   6.898  1.00  0.78           C  
ATOM   3922  O   ILE A 256       4.283 -21.005   7.910  1.00  1.18           O  
ATOM   3923  CB  ILE A 256       3.109 -18.658   6.123  1.00  1.16           C  
ATOM   3924  CG1 ILE A 256       2.232 -18.206   4.949  1.00  1.16           C  
ATOM   3925  CG2 ILE A 256       4.147 -17.605   6.437  1.00  1.16           C  
ATOM   3926  CD1 ILE A 256       3.025 -17.968   3.682  1.00  1.16           C  
ATOM   3927  H   ILE A 256       2.103 -21.245   6.282  1.00  1.00           H  
ATOM   3928  HA  ILE A 256       4.357 -19.877   4.879  1.00  0.92           H  
ATOM   3929  HB  ILE A 256       2.464 -18.783   6.989  1.00  1.39           H  
ATOM   3930 1HG1 ILE A 256       1.479 -18.967   4.751  1.00  1.39           H  
ATOM   3931 2HG1 ILE A 256       1.722 -17.280   5.217  1.00  1.39           H  
ATOM   3932 1HG2 ILE A 256       3.650 -16.666   6.680  1.00  1.39           H  
ATOM   3933 2HG2 ILE A 256       4.743 -17.926   7.288  1.00  1.39           H  
ATOM   3934 3HG2 ILE A 256       4.793 -17.459   5.572  1.00  1.39           H  
ATOM   3935 1HD1 ILE A 256       2.357 -17.654   2.884  1.00  1.39           H  
ATOM   3936 2HD1 ILE A 256       3.769 -17.192   3.859  1.00  1.39           H  
ATOM   3937 3HD1 ILE A 256       3.525 -18.890   3.390  1.00  1.39           H  
ATOM   3938  N   ASP A 257       6.018 -20.247   6.686  1.00  1.02           N  
ATOM   3939  CA  ASP A 257       7.038 -20.690   7.631  1.00  1.38           C  
ATOM   3940  C   ASP A 257       7.331 -19.659   8.726  1.00  1.68           C  
ATOM   3941  O   ASP A 257       7.640 -20.029   9.859  1.00  2.49           O  
ATOM   3942  CB  ASP A 257       8.328 -21.029   6.875  1.00  2.07           C  
ATOM   3943  CG  ASP A 257       8.158 -22.226   5.947  1.00  2.07           C  
ATOM   3944  OD1 ASP A 257       7.681 -23.238   6.406  1.00  2.07           O  
ATOM   3945  OD2 ASP A 257       8.503 -22.124   4.793  1.00  2.07           O  
ATOM   3946  H   ASP A 257       6.316 -19.764   5.849  1.00  1.22           H  
ATOM   3947  HA  ASP A 257       6.678 -21.599   8.115  1.00  1.66           H  
ATOM   3948 1HB  ASP A 257       8.641 -20.168   6.286  1.00  2.48           H  
ATOM   3949 2HB  ASP A 257       9.123 -21.247   7.589  1.00  2.48           H  
ATOM   3950  N   GLY A 258       7.214 -18.376   8.400  1.00  1.48           N  
ATOM   3951  CA  GLY A 258       7.446 -17.323   9.386  1.00  2.16           C  
ATOM   3952  C   GLY A 258       7.018 -15.972   8.852  1.00  1.68           C  
ATOM   3953  O   GLY A 258       6.172 -15.895   7.967  1.00  2.22           O  
ATOM   3954  H   GLY A 258       6.986 -18.127   7.446  1.00  1.78           H  
ATOM   3955 1HA  GLY A 258       6.898 -17.550  10.295  1.00  2.59           H  
ATOM   3956 2HA  GLY A 258       8.502 -17.295   9.647  1.00  2.59           H  
ATOM   3957  N   TYR A 259       7.580 -14.909   9.409  1.00  1.31           N  
ATOM   3958  CA  TYR A 259       7.326 -13.556   8.925  1.00  1.23           C  
ATOM   3959  C   TYR A 259       8.392 -12.629   9.483  1.00  1.09           C  
ATOM   3960  O   TYR A 259       9.120 -13.005  10.403  1.00  1.84           O  
ATOM   3961  CB  TYR A 259       5.913 -13.076   9.293  1.00  1.84           C  
ATOM   3962  CG  TYR A 259       5.645 -12.921  10.770  1.00  1.84           C  
ATOM   3963  CD1 TYR A 259       5.817 -11.682  11.370  1.00  1.84           C  
ATOM   3964  CD2 TYR A 259       5.227 -14.007  11.522  1.00  1.84           C  
ATOM   3965  CE1 TYR A 259       5.576 -11.531  12.720  1.00  1.84           C  
ATOM   3966  CE2 TYR A 259       4.988 -13.855  12.872  1.00  1.84           C  
ATOM   3967  CZ  TYR A 259       5.162 -12.624  13.471  1.00  1.84           C  
ATOM   3968  OH  TYR A 259       4.932 -12.474  14.820  1.00  1.84           O  
ATOM   3969  H   TYR A 259       8.236 -15.042  10.165  1.00  1.57           H  
ATOM   3970  HA  TYR A 259       7.421 -13.548   7.842  1.00  1.48           H  
ATOM   3971 1HB  TYR A 259       5.728 -12.114   8.813  1.00  2.21           H  
ATOM   3972 2HB  TYR A 259       5.181 -13.777   8.894  1.00  2.21           H  
ATOM   3973  HD1 TYR A 259       6.145 -10.829  10.776  1.00  2.21           H  
ATOM   3974  HD2 TYR A 259       5.090 -14.980  11.050  1.00  2.21           H  
ATOM   3975  HE1 TYR A 259       5.713 -10.559  13.193  1.00  2.21           H  
ATOM   3976  HE2 TYR A 259       4.663 -14.707  13.467  1.00  2.21           H  
ATOM   3977  HH  TYR A 259       5.336 -11.657  15.123  1.00  2.21           H  
ATOM   3978  N   HIS A 260       8.485 -11.419   8.946  1.00  1.29           N  
ATOM   3979  CA  HIS A 260       9.495 -10.493   9.423  1.00  1.48           C  
ATOM   3980  C   HIS A 260       9.032  -9.045   9.431  1.00  1.06           C  
ATOM   3981  O   HIS A 260       8.116  -8.651   8.713  1.00  2.44           O  
ATOM   3982  CB  HIS A 260      10.741 -10.585   8.538  1.00  2.22           C  
ATOM   3983  CG  HIS A 260      10.513 -10.110   7.129  1.00  2.22           C  
ATOM   3984  ND1 HIS A 260      10.592  -8.780   6.781  1.00  2.22           N  
ATOM   3985  CD2 HIS A 260      10.221 -10.780   5.987  1.00  2.22           C  
ATOM   3986  CE1 HIS A 260      10.356  -8.651   5.486  1.00  2.22           C  
ATOM   3987  NE2 HIS A 260      10.133  -9.847   4.978  1.00  2.22           N  
ATOM   3988  H   HIS A 260       7.877 -11.160   8.188  1.00  1.55           H  
ATOM   3989  HA  HIS A 260       9.783 -10.755  10.441  1.00  1.78           H  
ATOM   3990 1HB  HIS A 260      11.544  -9.990   8.973  1.00  2.66           H  
ATOM   3991 2HB  HIS A 260      11.084 -11.617   8.501  1.00  2.66           H  
ATOM   3992  HD1 HIS A 260      10.621  -8.015   7.424  1.00  2.66           H  
ATOM   3993  HD2 HIS A 260      10.065 -11.835   5.765  1.00  2.66           H  
ATOM   3994  HE1 HIS A 260      10.376  -7.675   5.010  1.00  2.66           H  
ATOM   3995  N   ASP A 261       9.718  -8.261  10.248  1.00  1.30           N  
ATOM   3996  CA  ASP A 261       9.499  -6.839  10.469  1.00  1.42           C  
ATOM   3997  C   ASP A 261      10.480  -5.997   9.660  1.00  1.80           C  
ATOM   3998  O   ASP A 261      11.685  -6.026   9.914  1.00  7.66           O  
ATOM   3999  CB  ASP A 261       9.637  -6.525  11.966  1.00  2.13           C  
ATOM   4000  CG  ASP A 261       9.354  -5.076  12.338  1.00  2.13           C  
ATOM   4001  OD1 ASP A 261       9.187  -4.272  11.455  1.00  2.13           O  
ATOM   4002  OD2 ASP A 261       9.316  -4.785  13.511  1.00  2.13           O  
ATOM   4003  H   ASP A 261      10.453  -8.687  10.786  1.00  1.56           H  
ATOM   4004  HA  ASP A 261       8.487  -6.589  10.149  1.00  1.70           H  
ATOM   4005 1HB  ASP A 261       8.952  -7.161  12.528  1.00  2.56           H  
ATOM   4006 2HB  ASP A 261      10.647  -6.773  12.292  1.00  2.56           H  
ATOM   4007  N   VAL A 262       9.974  -5.278   8.665  1.00  0.71           N  
ATOM   4008  CA  VAL A 262      10.833  -4.426   7.851  1.00  0.69           C  
ATOM   4009  C   VAL A 262      11.304  -3.239   8.693  1.00  1.04           C  
ATOM   4010  O   VAL A 262      10.468  -2.447   9.127  1.00  3.35           O  
ATOM   4011  CB  VAL A 262      10.066  -3.904   6.624  1.00  1.03           C  
ATOM   4012  CG1 VAL A 262      10.911  -2.936   5.820  1.00  1.03           C  
ATOM   4013  CG2 VAL A 262       9.642  -5.058   5.751  1.00  1.03           C  
ATOM   4014  H   VAL A 262       8.975  -5.274   8.509  1.00  0.85           H  
ATOM   4015  HA  VAL A 262      11.674  -5.019   7.507  1.00  0.83           H  
ATOM   4016  HB  VAL A 262       9.194  -3.370   6.973  1.00  1.24           H  
ATOM   4017 1HG1 VAL A 262      10.329  -2.571   4.977  1.00  1.24           H  
ATOM   4018 2HG1 VAL A 262      11.204  -2.096   6.450  1.00  1.24           H  
ATOM   4019 3HG1 VAL A 262      11.802  -3.445   5.454  1.00  1.24           H  
ATOM   4020 1HG2 VAL A 262       9.083  -4.674   4.901  1.00  1.24           H  
ATOM   4021 2HG2 VAL A 262      10.528  -5.584   5.397  1.00  1.24           H  
ATOM   4022 3HG2 VAL A 262       9.016  -5.741   6.322  1.00  1.24           H  
ATOM   4023  N   PRO A 263      12.625  -3.107   8.929  1.00  0.73           N  
ATOM   4024  CA  PRO A 263      13.267  -2.052   9.727  1.00  0.89           C  
ATOM   4025  C   PRO A 263      12.520  -0.720   9.665  1.00  0.90           C  
ATOM   4026  O   PRO A 263      12.563   0.001   8.663  1.00  1.32           O  
ATOM   4027  CB  PRO A 263      14.652  -1.914   9.091  1.00  1.33           C  
ATOM   4028  CG  PRO A 263      14.920  -3.239   8.490  1.00  1.33           C  
ATOM   4029  CD  PRO A 263      13.591  -3.674   7.961  1.00  1.33           C  
ATOM   4030  HA  PRO A 263      13.358  -2.394  10.766  1.00  1.07           H  
ATOM   4031 1HB  PRO A 263      14.647  -1.105   8.347  1.00  1.60           H  
ATOM   4032 2HB  PRO A 263      15.390  -1.637   9.858  1.00  1.60           H  
ATOM   4033 1HG  PRO A 263      15.687  -3.154   7.706  1.00  1.60           H  
ATOM   4034 2HG  PRO A 263      15.316  -3.925   9.252  1.00  1.60           H  
ATOM   4035 1HD  PRO A 263      13.426  -3.261   6.958  1.00  1.60           H  
ATOM   4036 2HD  PRO A 263      13.551  -4.772   7.970  1.00  1.60           H  
ATOM   4037  N   ALA A 264      11.842  -0.416  10.772  1.00  1.08           N  
ATOM   4038  CA  ALA A 264      11.039   0.787  10.891  1.00  1.17           C  
ATOM   4039  C   ALA A 264      11.899   2.024  10.786  1.00  1.13           C  
ATOM   4040  O   ALA A 264      13.024   2.069  11.283  1.00  1.44           O  
ATOM   4041  CB  ALA A 264      10.277   0.791  12.206  1.00  1.75           C  
ATOM   4042  H   ALA A 264      11.871  -1.058  11.550  1.00  1.30           H  
ATOM   4043  HA  ALA A 264      10.323   0.800  10.069  1.00  1.40           H  
ATOM   4044 1HB  ALA A 264       9.659   1.687  12.266  1.00  2.11           H  
ATOM   4045 2HB  ALA A 264       9.640  -0.092  12.259  1.00  2.11           H  
ATOM   4046 3HB  ALA A 264      10.982   0.780  13.035  1.00  2.11           H  
ATOM   4047  N   ASN A 265      11.337   3.026  10.126  1.00  0.88           N  
ATOM   4048  CA  ASN A 265      11.951   4.317   9.862  1.00  0.85           C  
ATOM   4049  C   ASN A 265      13.140   4.243   8.903  1.00  1.12           C  
ATOM   4050  O   ASN A 265      13.912   5.198   8.802  1.00  1.08           O  
ATOM   4051  CB  ASN A 265      12.372   4.994  11.159  1.00  1.27           C  
ATOM   4052  CG  ASN A 265      11.210   5.280  12.070  1.00  1.27           C  
ATOM   4053  OD1 ASN A 265      10.130   5.682  11.624  1.00  1.27           O  
ATOM   4054  ND2 ASN A 265      11.414   5.079  13.348  1.00  1.27           N  
ATOM   4055  H   ASN A 265      10.403   2.880   9.773  1.00  1.06           H  
ATOM   4056  HA  ASN A 265      11.200   4.941   9.389  1.00  1.02           H  
ATOM   4057 1HB  ASN A 265      13.098   4.381  11.691  1.00  1.53           H  
ATOM   4058 2HB  ASN A 265      12.863   5.938  10.923  1.00  1.53           H  
ATOM   4059 1HD2 ASN A 265      10.680   5.252  14.005  1.00  1.53           H  
ATOM   4060 2HD2 ASN A 265      12.303   4.752  13.666  1.00  1.53           H  
ATOM   4061  N   GLU A 266      13.273   3.135   8.167  1.00  2.01           N  
ATOM   4062  CA  GLU A 266      14.345   3.014   7.193  1.00  2.97           C  
ATOM   4063  C   GLU A 266      13.770   2.805   5.799  1.00  1.47           C  
ATOM   4064  O   GLU A 266      13.467   1.678   5.406  1.00  2.13           O  
ATOM   4065  CB  GLU A 266      15.289   1.870   7.565  1.00  4.46           C  
ATOM   4066  CG  GLU A 266      16.032   2.074   8.879  1.00  4.46           C  
ATOM   4067  CD  GLU A 266      17.009   0.974   9.203  1.00  4.46           C  
ATOM   4068  OE1 GLU A 266      17.113   0.034   8.449  1.00  4.46           O  
ATOM   4069  OE2 GLU A 266      17.667   1.082  10.212  1.00  4.46           O  
ATOM   4070  H   GLU A 266      12.647   2.346   8.288  1.00  2.41           H  
ATOM   4071  HA  GLU A 266      14.917   3.942   7.188  1.00  3.56           H  
ATOM   4072 1HB  GLU A 266      14.719   0.946   7.648  1.00  5.35           H  
ATOM   4073 2HB  GLU A 266      16.029   1.734   6.777  1.00  5.35           H  
ATOM   4074 1HG  GLU A 266      16.573   3.019   8.830  1.00  5.35           H  
ATOM   4075 2HG  GLU A 266      15.303   2.149   9.684  1.00  5.35           H  
ATOM   4076  N   GLU A 267      13.629   3.910   5.067  1.00  1.58           N  
ATOM   4077  CA  GLU A 267      13.076   3.913   3.715  1.00  1.68           C  
ATOM   4078  C   GLU A 267      13.826   3.020   2.752  1.00  1.20           C  
ATOM   4079  O   GLU A 267      13.208   2.290   1.980  1.00  1.93           O  
ATOM   4080  CB  GLU A 267      13.066   5.334   3.156  1.00  2.52           C  
ATOM   4081  CG  GLU A 267      12.617   5.419   1.707  1.00  2.52           C  
ATOM   4082  CD  GLU A 267      11.190   5.017   1.500  1.00  2.52           C  
ATOM   4083  OE1 GLU A 267      10.391   5.159   2.396  1.00  2.52           O  
ATOM   4084  OE2 GLU A 267      10.899   4.547   0.427  1.00  2.52           O  
ATOM   4085  H   GLU A 267      13.910   4.792   5.472  1.00  1.90           H  
ATOM   4086  HA  GLU A 267      12.048   3.556   3.772  1.00  2.02           H  
ATOM   4087 1HB  GLU A 267      12.401   5.958   3.753  1.00  3.02           H  
ATOM   4088 2HB  GLU A 267      14.065   5.763   3.224  1.00  3.02           H  
ATOM   4089 1HG  GLU A 267      12.747   6.444   1.361  1.00  3.02           H  
ATOM   4090 2HG  GLU A 267      13.259   4.780   1.104  1.00  3.02           H  
ATOM   4091  N   GLN A 268      15.151   3.071   2.794  1.00  0.88           N  
ATOM   4092  CA  GLN A 268      15.957   2.261   1.899  1.00  0.98           C  
ATOM   4093  C   GLN A 268      15.805   0.782   2.214  1.00  0.63           C  
ATOM   4094  O   GLN A 268      15.843  -0.047   1.306  1.00  0.96           O  
ATOM   4095  CB  GLN A 268      17.420   2.691   1.963  1.00  1.47           C  
ATOM   4096  CG  GLN A 268      17.657   4.068   1.362  1.00  1.47           C  
ATOM   4097  CD  GLN A 268      19.104   4.516   1.435  1.00  1.47           C  
ATOM   4098  OE1 GLN A 268      19.902   4.008   2.230  1.00  1.47           O  
ATOM   4099  NE2 GLN A 268      19.453   5.486   0.596  1.00  1.47           N  
ATOM   4100  H   GLN A 268      15.608   3.688   3.451  1.00  1.06           H  
ATOM   4101  HA  GLN A 268      15.603   2.421   0.881  1.00  1.18           H  
ATOM   4102 1HB  GLN A 268      17.753   2.708   3.000  1.00  1.76           H  
ATOM   4103 2HB  GLN A 268      18.039   1.972   1.427  1.00  1.76           H  
ATOM   4104 1HG  GLN A 268      17.361   4.047   0.313  1.00  1.76           H  
ATOM   4105 2HG  GLN A 268      17.049   4.794   1.902  1.00  1.76           H  
ATOM   4106 1HE2 GLN A 268      20.393   5.831   0.592  1.00  1.76           H  
ATOM   4107 2HE2 GLN A 268      18.776   5.873  -0.031  1.00  1.76           H  
ATOM   4108  N   SER A 269      15.623   0.455   3.497  1.00  0.69           N  
ATOM   4109  CA  SER A 269      15.411  -0.926   3.910  1.00  0.92           C  
ATOM   4110  C   SER A 269      14.068  -1.416   3.384  1.00  0.53           C  
ATOM   4111  O   SER A 269      13.961  -2.557   2.936  1.00  0.92           O  
ATOM   4112  CB  SER A 269      15.479  -1.047   5.416  1.00  1.38           C  
ATOM   4113  OG  SER A 269      16.774  -0.758   5.873  1.00  1.38           O  
ATOM   4114  H   SER A 269      15.620   1.178   4.201  1.00  0.83           H  
ATOM   4115  HA  SER A 269      16.196  -1.545   3.475  1.00  1.10           H  
ATOM   4116 1HB  SER A 269      14.766  -0.363   5.868  1.00  1.66           H  
ATOM   4117 2HB  SER A 269      15.200  -2.055   5.717  1.00  1.66           H  
ATOM   4118  HG  SER A 269      16.700  -0.549   6.812  1.00  1.66           H  
ATOM   4119  N   LEU A 270      13.056  -0.538   3.412  1.00  0.33           N  
ATOM   4120  CA  LEU A 270      11.754  -0.857   2.836  1.00  0.30           C  
ATOM   4121  C   LEU A 270      11.880  -1.141   1.357  1.00  0.32           C  
ATOM   4122  O   LEU A 270      11.322  -2.122   0.874  1.00  0.43           O  
ATOM   4123  CB  LEU A 270      10.739   0.273   3.049  1.00  0.45           C  
ATOM   4124  CG  LEU A 270       9.368   0.032   2.388  1.00  0.45           C  
ATOM   4125  CD1 LEU A 270       8.745  -1.234   2.954  1.00  0.45           C  
ATOM   4126  CD2 LEU A 270       8.463   1.233   2.631  1.00  0.45           C  
ATOM   4127  H   LEU A 270      13.195   0.368   3.844  1.00  0.40           H  
ATOM   4128  HA  LEU A 270      11.375  -1.754   3.316  1.00  0.36           H  
ATOM   4129 1HB  LEU A 270      10.578   0.405   4.118  1.00  0.54           H  
ATOM   4130 2HB  LEU A 270      11.143   1.199   2.645  1.00  0.54           H  
ATOM   4131  HG  LEU A 270       9.503  -0.106   1.316  1.00  0.54           H  
ATOM   4132 1HD1 LEU A 270       7.781  -1.411   2.479  1.00  0.54           H  
ATOM   4133 2HD1 LEU A 270       9.405  -2.080   2.762  1.00  0.54           H  
ATOM   4134 3HD1 LEU A 270       8.605  -1.119   4.028  1.00  0.54           H  
ATOM   4135 1HD2 LEU A 270       7.496   1.064   2.156  1.00  0.54           H  
ATOM   4136 2HD2 LEU A 270       8.321   1.372   3.703  1.00  0.54           H  
ATOM   4137 3HD2 LEU A 270       8.923   2.127   2.208  1.00  0.54           H  
ATOM   4138  N   LEU A 271      12.604  -0.282   0.644  1.00  0.34           N  
ATOM   4139  CA  LEU A 271      12.807  -0.441  -0.787  1.00  0.42           C  
ATOM   4140  C   LEU A 271      13.554  -1.736  -1.090  1.00  0.47           C  
ATOM   4141  O   LEU A 271      13.232  -2.427  -2.057  1.00  0.61           O  
ATOM   4142  CB  LEU A 271      13.591   0.754  -1.319  1.00  0.63           C  
ATOM   4143  CG  LEU A 271      12.841   2.086  -1.266  1.00  0.63           C  
ATOM   4144  CD1 LEU A 271      13.786   3.213  -1.642  1.00  0.63           C  
ATOM   4145  CD2 LEU A 271      11.649   2.030  -2.193  1.00  0.63           C  
ATOM   4146  H   LEU A 271      13.015   0.519   1.107  1.00  0.41           H  
ATOM   4147  HA  LEU A 271      11.835  -0.477  -1.276  1.00  0.50           H  
ATOM   4148 1HB  LEU A 271      14.504   0.863  -0.738  1.00  0.76           H  
ATOM   4149 2HB  LEU A 271      13.863   0.564  -2.358  1.00  0.76           H  
ATOM   4150  HG  LEU A 271      12.487   2.265  -0.253  1.00  0.76           H  
ATOM   4151 1HD1 LEU A 271      13.256   4.163  -1.590  1.00  0.76           H  
ATOM   4152 2HD1 LEU A 271      14.626   3.230  -0.948  1.00  0.76           H  
ATOM   4153 3HD1 LEU A 271      14.155   3.055  -2.655  1.00  0.76           H  
ATOM   4154 1HD2 LEU A 271      11.106   2.969  -2.144  1.00  0.76           H  
ATOM   4155 2HD2 LEU A 271      11.996   1.859  -3.210  1.00  0.76           H  
ATOM   4156 3HD2 LEU A 271      10.992   1.218  -1.890  1.00  0.76           H  
ATOM   4157  N   LYS A 272      14.529  -2.071  -0.240  1.00  0.46           N  
ATOM   4158  CA  LYS A 272      15.279  -3.312  -0.362  1.00  0.75           C  
ATOM   4159  C   LYS A 272      14.345  -4.496  -0.233  1.00  0.50           C  
ATOM   4160  O   LYS A 272      14.429  -5.455  -1.006  1.00  0.72           O  
ATOM   4161  CB  LYS A 272      16.394  -3.381   0.688  1.00  1.12           C  
ATOM   4162  CG  LYS A 272      17.294  -4.610   0.592  1.00  1.12           C  
ATOM   4163  CD  LYS A 272      18.443  -4.533   1.593  1.00  1.12           C  
ATOM   4164  CE  LYS A 272      17.965  -4.861   3.002  1.00  1.12           C  
ATOM   4165  NZ  LYS A 272      17.705  -6.318   3.178  1.00  1.12           N  
ATOM   4166  H   LYS A 272      14.773  -1.440   0.511  1.00  0.55           H  
ATOM   4167  HA  LYS A 272      15.719  -3.352  -1.347  1.00  0.90           H  
ATOM   4168 1HB  LYS A 272      17.025  -2.496   0.601  1.00  1.35           H  
ATOM   4169 2HB  LYS A 272      15.957  -3.369   1.686  1.00  1.35           H  
ATOM   4170 1HG  LYS A 272      16.707  -5.506   0.797  1.00  1.35           H  
ATOM   4171 2HG  LYS A 272      17.704  -4.687  -0.413  1.00  1.35           H  
ATOM   4172 1HD  LYS A 272      19.222  -5.240   1.307  1.00  1.35           H  
ATOM   4173 2HD  LYS A 272      18.865  -3.528   1.586  1.00  1.35           H  
ATOM   4174 1HE  LYS A 272      18.715  -4.545   3.726  1.00  1.35           H  
ATOM   4175 2HE  LYS A 272      17.041  -4.316   3.193  1.00  1.35           H  
ATOM   4176 1HZ  LYS A 272      17.381  -6.486   4.120  1.00  1.35           H  
ATOM   4177 2HZ  LYS A 272      17.002  -6.624   2.521  1.00  1.35           H  
ATOM   4178 3HZ  LYS A 272      18.561  -6.841   3.030  1.00  1.35           H  
ATOM   4179  N   ALA A 273      13.451  -4.421   0.749  1.00  0.42           N  
ATOM   4180  CA  ALA A 273      12.464  -5.456   0.959  1.00  0.30           C  
ATOM   4181  C   ALA A 273      11.523  -5.544  -0.247  1.00  0.30           C  
ATOM   4182  O   ALA A 273      11.282  -6.641  -0.739  1.00  0.32           O  
ATOM   4183  CB  ALA A 273      11.700  -5.186   2.243  1.00  0.45           C  
ATOM   4184  H   ALA A 273      13.460  -3.626   1.374  1.00  0.50           H  
ATOM   4185  HA  ALA A 273      12.985  -6.408   1.051  1.00  0.36           H  
ATOM   4186 1HB  ALA A 273      10.992  -5.989   2.415  1.00  0.54           H  
ATOM   4187 2HB  ALA A 273      12.401  -5.143   3.077  1.00  0.54           H  
ATOM   4188 3HB  ALA A 273      11.171  -4.239   2.167  1.00  0.54           H  
ATOM   4189  N   LEU A 274      11.069  -4.387  -0.760  1.00  0.35           N  
ATOM   4190  CA  LEU A 274      10.181  -4.303  -1.926  1.00  0.40           C  
ATOM   4191  C   LEU A 274      10.786  -4.908  -3.181  1.00  0.43           C  
ATOM   4192  O   LEU A 274      10.091  -5.536  -3.976  1.00  0.60           O  
ATOM   4193  CB  LEU A 274       9.787  -2.842  -2.194  1.00  0.60           C  
ATOM   4194  CG  LEU A 274       8.797  -2.233  -1.192  1.00  0.60           C  
ATOM   4195  CD1 LEU A 274       8.666  -0.733  -1.422  1.00  0.60           C  
ATOM   4196  CD2 LEU A 274       7.448  -2.907  -1.388  1.00  0.60           C  
ATOM   4197  H   LEU A 274      11.322  -3.527  -0.300  1.00  0.42           H  
ATOM   4198  HA  LEU A 274       9.275  -4.836  -1.693  1.00  0.48           H  
ATOM   4199 1HB  LEU A 274      10.686  -2.230  -2.188  1.00  0.72           H  
ATOM   4200 2HB  LEU A 274       9.336  -2.780  -3.184  1.00  0.72           H  
ATOM   4201  HG  LEU A 274       9.147  -2.401  -0.175  1.00  0.72           H  
ATOM   4202 1HD1 LEU A 274       7.954  -0.317  -0.709  1.00  0.72           H  
ATOM   4203 2HD1 LEU A 274       9.635  -0.260  -1.281  1.00  0.72           H  
ATOM   4204 3HD1 LEU A 274       8.313  -0.549  -2.435  1.00  0.72           H  
ATOM   4205 1HD2 LEU A 274       6.734  -2.494  -0.678  1.00  0.72           H  
ATOM   4206 2HD2 LEU A 274       7.097  -2.730  -2.405  1.00  0.72           H  
ATOM   4207 3HD2 LEU A 274       7.549  -3.978  -1.223  1.00  0.72           H  
ATOM   4208  N   ALA A 275      12.092  -4.771  -3.349  1.00  0.43           N  
ATOM   4209  CA  ALA A 275      12.760  -5.363  -4.499  1.00  0.62           C  
ATOM   4210  C   ALA A 275      12.725  -6.897  -4.479  1.00  0.59           C  
ATOM   4211  O   ALA A 275      12.935  -7.530  -5.515  1.00  1.67           O  
ATOM   4212  CB  ALA A 275      14.194  -4.878  -4.564  1.00  0.93           C  
ATOM   4213  H   ALA A 275      12.630  -4.223  -2.690  1.00  0.52           H  
ATOM   4214  HA  ALA A 275      12.236  -5.044  -5.389  1.00  0.74           H  
ATOM   4215 1HB  ALA A 275      14.679  -5.295  -5.447  1.00  1.12           H  
ATOM   4216 2HB  ALA A 275      14.206  -3.789  -4.622  1.00  1.12           H  
ATOM   4217 3HB  ALA A 275      14.727  -5.200  -3.671  1.00  1.12           H  
ATOM   4218  N   ASN A 276      12.482  -7.496  -3.313  1.00  0.87           N  
ATOM   4219  CA  ASN A 276      12.462  -8.940  -3.188  1.00  0.86           C  
ATOM   4220  C   ASN A 276      11.064  -9.498  -2.852  1.00  0.60           C  
ATOM   4221  O   ASN A 276      10.780 -10.665  -3.128  1.00  0.87           O  
ATOM   4222  CB  ASN A 276      13.504  -9.341  -2.169  1.00  1.29           C  
ATOM   4223  CG  ASN A 276      14.902  -9.061  -2.649  1.00  1.29           C  
ATOM   4224  OD1 ASN A 276      15.463  -9.849  -3.420  1.00  1.29           O  
ATOM   4225  ND2 ASN A 276      15.472  -7.956  -2.233  1.00  1.29           N  
ATOM   4226  H   ASN A 276      12.297  -6.954  -2.482  1.00  1.04           H  
ATOM   4227  HA  ASN A 276      12.752  -9.369  -4.148  1.00  1.03           H  
ATOM   4228 1HB  ASN A 276      13.343  -8.782  -1.247  1.00  1.55           H  
ATOM   4229 2HB  ASN A 276      13.407 -10.401  -1.936  1.00  1.55           H  
ATOM   4230 1HD2 ASN A 276      16.398  -7.731  -2.537  1.00  1.55           H  
ATOM   4231 2HD2 ASN A 276      14.984  -7.324  -1.627  1.00  1.55           H  
ATOM   4232  N   GLN A 277      10.184  -8.658  -2.291  1.00  0.86           N  
ATOM   4233  CA  GLN A 277       8.808  -9.067  -1.983  1.00  1.68           C  
ATOM   4234  C   GLN A 277       7.868  -7.865  -1.785  1.00  0.89           C  
ATOM   4235  O   GLN A 277       8.327  -6.784  -1.449  1.00  1.12           O  
ATOM   4236  CB  GLN A 277       8.742  -9.919  -0.700  1.00  2.52           C  
ATOM   4237  CG  GLN A 277       9.265  -9.267   0.596  1.00  2.52           C  
ATOM   4238  CD  GLN A 277      10.716  -9.576   0.921  1.00  2.52           C  
ATOM   4239  OE1 GLN A 277      11.542  -9.718   0.027  1.00  2.52           O  
ATOM   4240  NE2 GLN A 277      11.057  -9.713   2.201  1.00  2.52           N  
ATOM   4241  H   GLN A 277      10.469  -7.720  -2.057  1.00  1.03           H  
ATOM   4242  HA  GLN A 277       8.448  -9.662  -2.816  1.00  2.02           H  
ATOM   4243 1HB  GLN A 277       7.707 -10.194  -0.528  1.00  3.02           H  
ATOM   4244 2HB  GLN A 277       9.300 -10.843  -0.855  1.00  3.02           H  
ATOM   4245 1HG  GLN A 277       9.181  -8.188   0.477  1.00  3.02           H  
ATOM   4246 2HG  GLN A 277       8.668  -9.581   1.439  1.00  3.02           H  
ATOM   4247 1HE2 GLN A 277      12.006  -9.926   2.436  1.00  3.02           H  
ATOM   4248 2HE2 GLN A 277      10.392  -9.625   2.947  1.00  3.02           H  
ATOM   4249  N   PRO A 278       6.550  -8.033  -1.977  1.00  0.71           N  
ATOM   4250  CA  PRO A 278       5.481  -7.072  -1.693  1.00  0.40           C  
ATOM   4251  C   PRO A 278       5.557  -6.793  -0.205  1.00  0.38           C  
ATOM   4252  O   PRO A 278       6.109  -7.612   0.506  1.00  0.58           O  
ATOM   4253  CB  PRO A 278       4.202  -7.805  -2.103  1.00  0.60           C  
ATOM   4254  CG  PRO A 278       4.650  -8.793  -3.131  1.00  0.60           C  
ATOM   4255  CD  PRO A 278       6.042  -9.199  -2.723  1.00  0.60           C  
ATOM   4256  HA  PRO A 278       5.634  -6.157  -2.281  1.00  0.48           H  
ATOM   4257 1HB  PRO A 278       3.743  -8.281  -1.225  1.00  0.72           H  
ATOM   4258 2HB  PRO A 278       3.469  -7.085  -2.497  1.00  0.72           H  
ATOM   4259 1HG  PRO A 278       3.957  -9.645  -3.157  1.00  0.72           H  
ATOM   4260 2HG  PRO A 278       4.616  -8.335  -4.127  1.00  0.72           H  
ATOM   4261 1HD  PRO A 278       6.020 -10.088  -2.078  1.00  0.72           H  
ATOM   4262 2HD  PRO A 278       6.644  -9.361  -3.626  1.00  0.72           H  
ATOM   4263  N   ILE A 279       5.104  -5.639   0.280  1.00  0.31           N  
ATOM   4264  CA  ILE A 279       5.207  -5.392   1.731  1.00  0.30           C  
ATOM   4265  C   ILE A 279       3.901  -4.932   2.388  1.00  0.32           C  
ATOM   4266  O   ILE A 279       3.221  -4.035   1.895  1.00  0.41           O  
ATOM   4267  CB  ILE A 279       6.331  -4.376   2.056  1.00  0.45           C  
ATOM   4268  CG1 ILE A 279       7.687  -4.900   1.576  1.00  0.45           C  
ATOM   4269  CG2 ILE A 279       6.394  -4.146   3.555  1.00  0.45           C  
ATOM   4270  CD1 ILE A 279       8.151  -6.118   2.339  1.00  0.45           C  
ATOM   4271  H   ILE A 279       4.651  -4.973  -0.332  1.00  0.37           H  
ATOM   4272  HA  ILE A 279       5.488  -6.331   2.206  1.00  0.36           H  
ATOM   4273  HB  ILE A 279       6.137  -3.433   1.547  1.00  0.54           H  
ATOM   4274 1HG1 ILE A 279       7.619  -5.164   0.525  1.00  0.54           H  
ATOM   4275 2HG1 ILE A 279       8.439  -4.117   1.682  1.00  0.54           H  
ATOM   4276 1HG2 ILE A 279       7.185  -3.436   3.779  1.00  0.54           H  
ATOM   4277 2HG2 ILE A 279       5.446  -3.753   3.908  1.00  0.54           H  
ATOM   4278 3HG2 ILE A 279       6.603  -5.090   4.059  1.00  0.54           H  
ATOM   4279 1HD1 ILE A 279       9.106  -6.452   1.944  1.00  0.54           H  
ATOM   4280 2HD1 ILE A 279       8.256  -5.870   3.391  1.00  0.54           H  
ATOM   4281 3HD1 ILE A 279       7.428  -6.918   2.238  1.00  0.54           H  
ATOM   4282  N   SER A 280       3.565  -5.545   3.521  1.00  0.35           N  
ATOM   4283  CA  SER A 280       2.386  -5.169   4.294  1.00  0.47           C  
ATOM   4284  C   SER A 280       2.718  -3.919   5.095  1.00  0.41           C  
ATOM   4285  O   SER A 280       3.658  -3.926   5.881  1.00  0.55           O  
ATOM   4286  CB  SER A 280       1.991  -6.312   5.211  1.00  0.70           C  
ATOM   4287  OG  SER A 280       0.957  -5.947   6.075  1.00  0.70           O  
ATOM   4288  H   SER A 280       4.160  -6.272   3.891  1.00  0.42           H  
ATOM   4289  HA  SER A 280       1.564  -4.945   3.612  1.00  0.56           H  
ATOM   4290 1HB  SER A 280       1.679  -7.164   4.609  1.00  0.85           H  
ATOM   4291 2HB  SER A 280       2.853  -6.625   5.796  1.00  0.85           H  
ATOM   4292  HG  SER A 280       0.211  -5.727   5.512  1.00  0.85           H  
ATOM   4293  N   ILE A 281       1.987  -2.830   4.876  1.00  0.53           N  
ATOM   4294  CA  ILE A 281       2.314  -1.563   5.543  1.00  0.97           C  
ATOM   4295  C   ILE A 281       1.111  -0.838   6.146  1.00  0.69           C  
ATOM   4296  O   ILE A 281      -0.028  -1.040   5.732  1.00  1.14           O  
ATOM   4297  CB  ILE A 281       2.986  -0.600   4.543  1.00  1.46           C  
ATOM   4298  CG1 ILE A 281       2.002  -0.361   3.419  1.00  1.46           C  
ATOM   4299  CG2 ILE A 281       4.299  -1.132   3.999  1.00  1.46           C  
ATOM   4300  CD1 ILE A 281       2.402   0.712   2.453  1.00  1.46           C  
ATOM   4301  H   ILE A 281       1.200  -2.867   4.239  1.00  0.64           H  
ATOM   4302  HA  ILE A 281       3.015  -1.774   6.347  1.00  1.16           H  
ATOM   4303  HB  ILE A 281       3.166   0.355   5.036  1.00  1.75           H  
ATOM   4304 1HG1 ILE A 281       1.877  -1.290   2.864  1.00  1.75           H  
ATOM   4305 2HG1 ILE A 281       1.047  -0.096   3.862  1.00  1.75           H  
ATOM   4306 1HG2 ILE A 281       4.720  -0.410   3.300  1.00  1.75           H  
ATOM   4307 2HG2 ILE A 281       4.992  -1.288   4.819  1.00  1.75           H  
ATOM   4308 3HG2 ILE A 281       4.126  -2.073   3.481  1.00  1.75           H  
ATOM   4309 1HD1 ILE A 281       1.639   0.809   1.684  1.00  1.75           H  
ATOM   4310 2HD1 ILE A 281       2.494   1.651   2.986  1.00  1.75           H  
ATOM   4311 3HD1 ILE A 281       3.353   0.456   1.991  1.00  1.75           H  
ATOM   4312  N   ALA A 282       1.369   0.040   7.111  1.00  0.89           N  
ATOM   4313  CA  ALA A 282       0.285   0.852   7.662  1.00  0.99           C  
ATOM   4314  C   ALA A 282       0.565   2.316   7.390  1.00  0.73           C  
ATOM   4315  O   ALA A 282       1.715   2.752   7.433  1.00  0.70           O  
ATOM   4316  CB  ALA A 282       0.108   0.616   9.152  1.00  1.48           C  
ATOM   4317  H   ALA A 282       2.324   0.150   7.443  1.00  1.07           H  
ATOM   4318  HA  ALA A 282      -0.638   0.583   7.151  1.00  1.19           H  
ATOM   4319 1HB  ALA A 282      -0.719   1.224   9.518  1.00  1.78           H  
ATOM   4320 2HB  ALA A 282      -0.109  -0.436   9.332  1.00  1.78           H  
ATOM   4321 3HB  ALA A 282       1.015   0.895   9.675  1.00  1.78           H  
ATOM   4322  N   ILE A 283      -0.492   3.072   7.106  1.00  0.65           N  
ATOM   4323  CA  ILE A 283      -0.375   4.496   6.811  1.00  0.59           C  
ATOM   4324  C   ILE A 283      -1.485   5.312   7.468  1.00  0.52           C  
ATOM   4325  O   ILE A 283      -2.464   4.753   7.968  1.00  0.51           O  
ATOM   4326  CB  ILE A 283      -0.413   4.745   5.287  1.00  0.89           C  
ATOM   4327  CG1 ILE A 283      -1.749   4.254   4.728  1.00  0.89           C  
ATOM   4328  CG2 ILE A 283       0.755   4.077   4.570  1.00  0.89           C  
ATOM   4329  CD1 ILE A 283      -1.957   4.613   3.283  1.00  0.89           C  
ATOM   4330  H   ILE A 283      -1.411   2.644   7.075  1.00  0.78           H  
ATOM   4331  HA  ILE A 283       0.581   4.851   7.196  1.00  0.71           H  
ATOM   4332  HB  ILE A 283      -0.365   5.817   5.105  1.00  1.06           H  
ATOM   4333 1HG1 ILE A 283      -1.802   3.170   4.827  1.00  1.06           H  
ATOM   4334 2HG1 ILE A 283      -2.560   4.691   5.311  1.00  1.06           H  
ATOM   4335 1HG2 ILE A 283       0.697   4.294   3.503  1.00  1.06           H  
ATOM   4336 2HG2 ILE A 283       1.691   4.465   4.967  1.00  1.06           H  
ATOM   4337 3HG2 ILE A 283       0.716   2.999   4.718  1.00  1.06           H  
ATOM   4338 1HD1 ILE A 283      -2.926   4.239   2.949  1.00  1.06           H  
ATOM   4339 2HD1 ILE A 283      -1.927   5.697   3.176  1.00  1.06           H  
ATOM   4340 3HD1 ILE A 283      -1.169   4.166   2.679  1.00  1.06           H  
ATOM   4341  N   GLU A 284      -1.323   6.641   7.443  1.00  0.52           N  
ATOM   4342  CA  GLU A 284      -2.348   7.581   7.889  1.00  0.55           C  
ATOM   4343  C   GLU A 284      -3.226   7.960   6.698  1.00  0.69           C  
ATOM   4344  O   GLU A 284      -2.947   8.930   5.992  1.00  1.76           O  
ATOM   4345  CB  GLU A 284      -1.761   8.867   8.478  1.00  0.83           C  
ATOM   4346  CG  GLU A 284      -2.849   9.791   9.031  1.00  0.83           C  
ATOM   4347  CD  GLU A 284      -2.353  11.115   9.522  1.00  0.83           C  
ATOM   4348  OE1 GLU A 284      -1.628  11.167  10.485  1.00  0.83           O  
ATOM   4349  OE2 GLU A 284      -2.683  12.101   8.906  1.00  0.83           O  
ATOM   4350  H   GLU A 284      -0.456   7.013   7.090  1.00  0.62           H  
ATOM   4351  HA  GLU A 284      -2.965   7.098   8.640  1.00  0.66           H  
ATOM   4352 1HB  GLU A 284      -1.063   8.627   9.279  1.00  0.99           H  
ATOM   4353 2HB  GLU A 284      -1.209   9.407   7.709  1.00  0.99           H  
ATOM   4354 1HG  GLU A 284      -3.581   9.968   8.244  1.00  0.99           H  
ATOM   4355 2HG  GLU A 284      -3.360   9.280   9.846  1.00  0.99           H  
ATOM   4356  N   ALA A 285      -4.265   7.170   6.465  1.00  0.38           N  
ATOM   4357  CA  ALA A 285      -5.168   7.366   5.343  1.00  0.41           C  
ATOM   4358  C   ALA A 285      -6.428   8.165   5.703  1.00  0.53           C  
ATOM   4359  O   ALA A 285      -7.262   8.412   4.828  1.00  1.01           O  
ATOM   4360  CB  ALA A 285      -5.564   6.022   4.782  1.00  0.61           C  
ATOM   4361  H   ALA A 285      -4.440   6.404   7.104  1.00  0.46           H  
ATOM   4362  HA  ALA A 285      -4.628   7.923   4.578  1.00  0.49           H  
ATOM   4363 1HB  ALA A 285      -6.194   6.177   3.914  1.00  0.74           H  
ATOM   4364 2HB  ALA A 285      -4.671   5.470   4.489  1.00  0.74           H  
ATOM   4365 3HB  ALA A 285      -6.110   5.463   5.537  1.00  0.74           H  
ATOM   4366  N   SER A 286      -6.565   8.576   6.972  1.00  0.38           N  
ATOM   4367  CA  SER A 286      -7.735   9.339   7.431  1.00  0.44           C  
ATOM   4368  C   SER A 286      -7.885  10.754   6.866  1.00  0.56           C  
ATOM   4369  O   SER A 286      -8.955  11.350   6.991  1.00  0.78           O  
ATOM   4370  CB  SER A 286      -7.719   9.449   8.940  1.00  0.66           C  
ATOM   4371  OG  SER A 286      -6.626  10.205   9.381  1.00  0.66           O  
ATOM   4372  H   SER A 286      -5.869   8.324   7.670  1.00  0.46           H  
ATOM   4373  HA  SER A 286      -8.625   8.779   7.144  1.00  0.53           H  
ATOM   4374 1HB  SER A 286      -8.637   9.924   9.268  1.00  0.79           H  
ATOM   4375 2HB  SER A 286      -7.688   8.458   9.387  1.00  0.79           H  
ATOM   4376  HG  SER A 286      -5.865   9.616   9.323  1.00  0.79           H  
ATOM   4377  N   GLY A 287      -6.831  11.308   6.273  1.00  0.58           N  
ATOM   4378  CA  GLY A 287      -6.918  12.662   5.732  1.00  0.62           C  
ATOM   4379  C   GLY A 287      -7.904  12.759   4.565  1.00  0.52           C  
ATOM   4380  O   GLY A 287      -7.956  11.875   3.712  1.00  0.81           O  
ATOM   4381  H   GLY A 287      -5.965  10.796   6.196  1.00  0.70           H  
ATOM   4382 1HA  GLY A 287      -7.221  13.346   6.524  1.00  0.74           H  
ATOM   4383 2HA  GLY A 287      -5.929  12.979   5.402  1.00  0.74           H  
ATOM   4384  N   ARG A 288      -8.660  13.857   4.534  1.00  0.58           N  
ATOM   4385  CA  ARG A 288      -9.645  14.137   3.486  1.00  0.70           C  
ATOM   4386  C   ARG A 288      -9.030  14.121   2.095  1.00  0.65           C  
ATOM   4387  O   ARG A 288      -9.557  13.493   1.174  1.00  0.98           O  
ATOM   4388  CB  ARG A 288     -10.286  15.497   3.699  1.00  1.05           C  
ATOM   4389  CG  ARG A 288     -11.334  15.860   2.664  1.00  1.05           C  
ATOM   4390  CD  ARG A 288     -11.650  17.309   2.676  1.00  1.05           C  
ATOM   4391  NE  ARG A 288     -10.508  18.101   2.245  1.00  1.05           N  
ATOM   4392  CZ  ARG A 288     -10.376  19.430   2.395  1.00  1.05           C  
ATOM   4393  NH1 ARG A 288     -11.323  20.145   2.965  1.00  1.05           N  
ATOM   4394  NH2 ARG A 288      -9.270  19.999   1.955  1.00  1.05           N  
ATOM   4395  H   ARG A 288      -8.553  14.530   5.280  1.00  0.70           H  
ATOM   4396  HA  ARG A 288     -10.421  13.372   3.531  1.00  0.84           H  
ATOM   4397 1HB  ARG A 288     -10.759  15.531   4.679  1.00  1.26           H  
ATOM   4398 2HB  ARG A 288      -9.518  16.271   3.677  1.00  1.26           H  
ATOM   4399 1HG  ARG A 288     -10.960  15.606   1.673  1.00  1.26           H  
ATOM   4400 2HG  ARG A 288     -12.251  15.304   2.861  1.00  1.26           H  
ATOM   4401 1HD  ARG A 288     -12.482  17.511   2.001  1.00  1.26           H  
ATOM   4402 2HD  ARG A 288     -11.918  17.616   3.686  1.00  1.26           H  
ATOM   4403  HE  ARG A 288      -9.732  17.623   1.795  1.00  1.26           H  
ATOM   4404 1HH1 ARG A 288     -12.166  19.695   3.293  1.00  1.26           H  
ATOM   4405 2HH1 ARG A 288     -11.207  21.142   3.068  1.00  1.26           H  
ATOM   4406 1HH2 ARG A 288      -8.562  19.414   1.519  1.00  1.26           H  
ATOM   4407 2HH2 ARG A 288      -9.132  20.993   2.050  1.00  1.26           H  
ATOM   4408  N   ASP A 289      -7.924  14.844   1.956  1.00  0.56           N  
ATOM   4409  CA  ASP A 289      -7.226  14.977   0.691  1.00  0.71           C  
ATOM   4410  C   ASP A 289      -6.661  13.631   0.254  1.00  0.65           C  
ATOM   4411  O   ASP A 289      -6.625  13.323  -0.935  1.00  1.91           O  
ATOM   4412  CB  ASP A 289      -6.116  16.010   0.828  1.00  1.06           C  
ATOM   4413  CG  ASP A 289      -6.673  17.415   1.053  1.00  1.06           C  
ATOM   4414  OD1 ASP A 289      -7.857  17.611   0.890  1.00  1.06           O  
ATOM   4415  OD2 ASP A 289      -5.909  18.279   1.411  1.00  1.06           O  
ATOM   4416  H   ASP A 289      -7.556  15.328   2.762  1.00  0.67           H  
ATOM   4417  HA  ASP A 289      -7.934  15.317  -0.065  1.00  0.85           H  
ATOM   4418 1HB  ASP A 289      -5.470  15.748   1.666  1.00  1.28           H  
ATOM   4419 2HB  ASP A 289      -5.502  16.013  -0.074  1.00  1.28           H  
ATOM   4420  N   PHE A 290      -6.239  12.814   1.219  1.00  0.73           N  
ATOM   4421  CA  PHE A 290      -5.783  11.468   0.910  1.00  0.68           C  
ATOM   4422  C   PHE A 290      -6.939  10.724   0.276  1.00  0.76           C  
ATOM   4423  O   PHE A 290      -6.796  10.079  -0.762  1.00  1.09           O  
ATOM   4424  CB  PHE A 290      -5.363  10.700   2.168  1.00  1.02           C  
ATOM   4425  CG  PHE A 290      -4.844   9.322   1.875  1.00  1.02           C  
ATOM   4426  CD1 PHE A 290      -3.482   9.086   1.815  1.00  1.02           C  
ATOM   4427  CD2 PHE A 290      -5.710   8.267   1.621  1.00  1.02           C  
ATOM   4428  CE1 PHE A 290      -2.990   7.833   1.525  1.00  1.02           C  
ATOM   4429  CE2 PHE A 290      -5.217   7.012   1.323  1.00  1.02           C  
ATOM   4430  CZ  PHE A 290      -3.860   6.795   1.276  1.00  1.02           C  
ATOM   4431  H   PHE A 290      -6.261  13.119   2.181  1.00  0.88           H  
ATOM   4432  HA  PHE A 290      -4.958  11.510   0.202  1.00  0.82           H  
ATOM   4433 1HB  PHE A 290      -4.585  11.254   2.687  1.00  1.22           H  
ATOM   4434 2HB  PHE A 290      -6.205  10.601   2.845  1.00  1.22           H  
ATOM   4435  HD1 PHE A 290      -2.797   9.906   2.007  1.00  1.22           H  
ATOM   4436  HD2 PHE A 290      -6.786   8.438   1.655  1.00  1.22           H  
ATOM   4437  HE1 PHE A 290      -1.914   7.665   1.486  1.00  1.22           H  
ATOM   4438  HE2 PHE A 290      -5.896   6.189   1.123  1.00  1.22           H  
ATOM   4439  HZ  PHE A 290      -3.475   5.805   1.040  1.00  1.22           H  
ATOM   4440  N   GLN A 291      -8.100  10.826   0.914  1.00  0.71           N  
ATOM   4441  CA  GLN A 291      -9.274  10.107   0.478  1.00  1.39           C  
ATOM   4442  C   GLN A 291      -9.780  10.513  -0.897  1.00  0.67           C  
ATOM   4443  O   GLN A 291     -10.268   9.659  -1.637  1.00  1.30           O  
ATOM   4444  CB  GLN A 291     -10.394  10.261   1.481  1.00  2.08           C  
ATOM   4445  CG  GLN A 291     -11.505   9.312   1.165  1.00  2.08           C  
ATOM   4446  CD  GLN A 291     -10.943   7.925   1.226  1.00  2.08           C  
ATOM   4447  OE1 GLN A 291      -9.970   7.695   1.944  1.00  2.08           O  
ATOM   4448  NE2 GLN A 291     -11.528   7.002   0.496  1.00  2.08           N  
ATOM   4449  H   GLN A 291      -8.156  11.380   1.761  1.00  0.85           H  
ATOM   4450  HA  GLN A 291      -9.014   9.050   0.430  1.00  1.67           H  
ATOM   4451 1HB  GLN A 291     -10.029  10.060   2.488  1.00  2.50           H  
ATOM   4452 2HB  GLN A 291     -10.785  11.278   1.459  1.00  2.50           H  
ATOM   4453 1HG  GLN A 291     -12.290   9.399   1.910  1.00  2.50           H  
ATOM   4454 2HG  GLN A 291     -11.893   9.504   0.165  1.00  2.50           H  
ATOM   4455 1HE2 GLN A 291     -11.192   6.060   0.509  1.00  2.50           H  
ATOM   4456 2HE2 GLN A 291     -12.308   7.250  -0.068  1.00  2.50           H  
ATOM   4457  N   PHE A 292      -9.628  11.780  -1.280  1.00  0.53           N  
ATOM   4458  CA  PHE A 292     -10.100  12.166  -2.605  1.00  0.43           C  
ATOM   4459  C   PHE A 292      -9.065  11.982  -3.707  1.00  0.38           C  
ATOM   4460  O   PHE A 292      -9.290  12.381  -4.846  1.00  0.41           O  
ATOM   4461  CB  PHE A 292     -10.652  13.579  -2.615  1.00  0.65           C  
ATOM   4462  CG  PHE A 292     -11.892  13.660  -1.812  1.00  0.65           C  
ATOM   4463  CD1 PHE A 292     -12.059  14.626  -0.837  1.00  0.65           C  
ATOM   4464  CD2 PHE A 292     -12.886  12.721  -2.012  1.00  0.65           C  
ATOM   4465  CE1 PHE A 292     -13.212  14.654  -0.083  1.00  0.65           C  
ATOM   4466  CE2 PHE A 292     -14.026  12.745  -1.256  1.00  0.65           C  
ATOM   4467  CZ  PHE A 292     -14.190  13.710  -0.294  1.00  0.65           C  
ATOM   4468  H   PHE A 292      -9.238  12.468  -0.644  1.00  0.64           H  
ATOM   4469  HA  PHE A 292     -10.939  11.516  -2.850  1.00  0.52           H  
ATOM   4470 1HB  PHE A 292      -9.927  14.272  -2.195  1.00  0.77           H  
ATOM   4471 2HB  PHE A 292     -10.876  13.891  -3.633  1.00  0.77           H  
ATOM   4472  HD1 PHE A 292     -11.272  15.362  -0.670  1.00  0.77           H  
ATOM   4473  HD2 PHE A 292     -12.750  11.951  -2.773  1.00  0.77           H  
ATOM   4474  HE1 PHE A 292     -13.349  15.414   0.684  1.00  0.77           H  
ATOM   4475  HE2 PHE A 292     -14.797  11.997  -1.414  1.00  0.77           H  
ATOM   4476  HZ  PHE A 292     -15.095  13.721   0.309  1.00  0.77           H  
ATOM   4477  N   TYR A 293      -7.949  11.341  -3.385  1.00  0.46           N  
ATOM   4478  CA  TYR A 293      -6.929  11.005  -4.358  1.00  0.40           C  
ATOM   4479  C   TYR A 293      -7.528  10.321  -5.589  1.00  0.41           C  
ATOM   4480  O   TYR A 293      -8.188   9.282  -5.466  1.00  0.64           O  
ATOM   4481  CB  TYR A 293      -5.906  10.092  -3.687  1.00  0.60           C  
ATOM   4482  CG  TYR A 293      -4.812   9.550  -4.564  1.00  0.60           C  
ATOM   4483  CD1 TYR A 293      -3.664  10.281  -4.835  1.00  0.60           C  
ATOM   4484  CD2 TYR A 293      -4.975   8.282  -5.091  1.00  0.60           C  
ATOM   4485  CE1 TYR A 293      -2.676   9.723  -5.625  1.00  0.60           C  
ATOM   4486  CE2 TYR A 293      -4.000   7.733  -5.883  1.00  0.60           C  
ATOM   4487  CZ  TYR A 293      -2.851   8.440  -6.147  1.00  0.60           C  
ATOM   4488  OH  TYR A 293      -1.872   7.854  -6.913  1.00  0.60           O  
ATOM   4489  H   TYR A 293      -7.780  11.037  -2.434  1.00  0.55           H  
ATOM   4490  HA  TYR A 293      -6.441  11.924  -4.686  1.00  0.48           H  
ATOM   4491 1HB  TYR A 293      -5.434  10.637  -2.868  1.00  0.72           H  
ATOM   4492 2HB  TYR A 293      -6.429   9.246  -3.246  1.00  0.72           H  
ATOM   4493  HD1 TYR A 293      -3.538  11.279  -4.416  1.00  0.72           H  
ATOM   4494  HD2 TYR A 293      -5.880   7.719  -4.870  1.00  0.72           H  
ATOM   4495  HE1 TYR A 293      -1.766  10.283  -5.831  1.00  0.72           H  
ATOM   4496  HE2 TYR A 293      -4.129   6.734  -6.290  1.00  0.72           H  
ATOM   4497  HH  TYR A 293      -1.300   8.530  -7.280  1.00  0.72           H  
ATOM   4498  N   ASN A 294      -7.318  10.900  -6.777  1.00  0.38           N  
ATOM   4499  CA  ASN A 294      -7.801  10.218  -7.975  1.00  0.44           C  
ATOM   4500  C   ASN A 294      -6.616   9.896  -8.881  1.00  0.48           C  
ATOM   4501  O   ASN A 294      -6.789   9.626 -10.067  1.00  0.85           O  
ATOM   4502  CB  ASN A 294      -8.794  11.033  -8.779  1.00  0.66           C  
ATOM   4503  CG  ASN A 294      -8.171  12.161  -9.556  1.00  0.66           C  
ATOM   4504  OD1 ASN A 294      -7.033  12.575  -9.314  1.00  0.66           O  
ATOM   4505  ND2 ASN A 294      -8.902  12.631 -10.537  1.00  0.66           N  
ATOM   4506  H   ASN A 294      -6.821  11.782  -6.843  1.00  0.46           H  
ATOM   4507  HA  ASN A 294      -8.266   9.274  -7.690  1.00  0.53           H  
ATOM   4508 1HB  ASN A 294      -9.322  10.384  -9.468  1.00  0.79           H  
ATOM   4509 2HB  ASN A 294      -9.536  11.448  -8.100  1.00  0.79           H  
ATOM   4510 1HD2 ASN A 294      -8.559  13.348 -11.147  1.00  0.79           H  
ATOM   4511 2HD2 ASN A 294      -9.822  12.273 -10.712  1.00  0.79           H  
ATOM   4512  N   GLY A 295      -5.404   9.961  -8.341  1.00  0.52           N  
ATOM   4513  CA  GLY A 295      -4.226   9.679  -9.145  1.00  0.56           C  
ATOM   4514  C   GLY A 295      -3.122  10.715  -8.974  1.00  0.58           C  
ATOM   4515  O   GLY A 295      -3.372  11.860  -8.588  1.00  0.57           O  
ATOM   4516  H   GLY A 295      -5.290  10.194  -7.366  1.00  0.62           H  
ATOM   4517 1HA  GLY A 295      -3.839   8.703  -8.874  1.00  0.67           H  
ATOM   4518 2HA  GLY A 295      -4.510   9.624 -10.194  1.00  0.67           H  
ATOM   4519  N   GLY A 296      -1.897  10.285  -9.285  1.00  0.67           N  
ATOM   4520  CA  GLY A 296      -0.708  11.131  -9.196  1.00  0.74           C  
ATOM   4521  C   GLY A 296       0.190  10.657  -8.063  1.00  0.80           C  
ATOM   4522  O   GLY A 296      -0.030   9.589  -7.501  1.00  0.94           O  
ATOM   4523  H   GLY A 296      -1.789   9.317  -9.585  1.00  0.80           H  
ATOM   4524 1HA  GLY A 296      -0.163  11.095 -10.140  1.00  0.89           H  
ATOM   4525 2HA  GLY A 296      -1.003  12.163  -9.035  1.00  0.89           H  
ATOM   4526  N   VAL A 297       1.205  11.433  -7.712  1.00  0.84           N  
ATOM   4527  CA  VAL A 297       2.065  11.019  -6.606  1.00  0.79           C  
ATOM   4528  C   VAL A 297       1.694  11.777  -5.362  1.00  0.73           C  
ATOM   4529  O   VAL A 297       1.916  12.982  -5.255  1.00  0.66           O  
ATOM   4530  CB  VAL A 297       3.550  11.236  -6.906  1.00  1.19           C  
ATOM   4531  CG1 VAL A 297       4.354  10.798  -5.690  1.00  1.19           C  
ATOM   4532  CG2 VAL A 297       3.953  10.438  -8.135  1.00  1.19           C  
ATOM   4533  H   VAL A 297       1.355  12.316  -8.178  1.00  1.01           H  
ATOM   4534  HA  VAL A 297       1.910   9.961  -6.419  1.00  0.95           H  
ATOM   4535  HB  VAL A 297       3.741  12.296  -7.074  1.00  1.42           H  
ATOM   4536 1HG1 VAL A 297       5.415  10.946  -5.871  1.00  1.42           H  
ATOM   4537 2HG1 VAL A 297       4.050  11.384  -4.823  1.00  1.42           H  
ATOM   4538 3HG1 VAL A 297       4.165   9.743  -5.496  1.00  1.42           H  
ATOM   4539 1HG2 VAL A 297       5.012  10.593  -8.339  1.00  1.42           H  
ATOM   4540 2HG2 VAL A 297       3.769   9.379  -7.957  1.00  1.42           H  
ATOM   4541 3HG2 VAL A 297       3.366  10.770  -8.992  1.00  1.42           H  
ATOM   4542  N   PHE A 298       1.101  11.073  -4.417  1.00  1.20           N  
ATOM   4543  CA  PHE A 298       0.647  11.697  -3.199  1.00  2.05           C  
ATOM   4544  C   PHE A 298       1.855  12.140  -2.404  1.00  2.27           C  
ATOM   4545  O   PHE A 298       2.781  11.360  -2.206  1.00  4.52           O  
ATOM   4546  CB  PHE A 298      -0.220  10.729  -2.395  1.00  3.07           C  
ATOM   4547  CG  PHE A 298      -0.894  11.366  -1.219  1.00  3.07           C  
ATOM   4548  CD1 PHE A 298      -2.001  12.171  -1.420  1.00  3.07           C  
ATOM   4549  CD2 PHE A 298      -0.440  11.174   0.075  1.00  3.07           C  
ATOM   4550  CE1 PHE A 298      -2.641  12.776  -0.360  1.00  3.07           C  
ATOM   4551  CE2 PHE A 298      -1.076  11.782   1.138  1.00  3.07           C  
ATOM   4552  CZ  PHE A 298      -2.180  12.581   0.920  1.00  3.07           C  
ATOM   4553  H   PHE A 298       0.967  10.082  -4.540  1.00  1.44           H  
ATOM   4554  HA  PHE A 298       0.055  12.570  -3.447  1.00  2.46           H  
ATOM   4555 1HB  PHE A 298      -0.989  10.307  -3.041  1.00  3.69           H  
ATOM   4556 2HB  PHE A 298       0.393   9.905  -2.033  1.00  3.69           H  
ATOM   4557  HD1 PHE A 298      -2.366  12.324  -2.435  1.00  3.69           H  
ATOM   4558  HD2 PHE A 298       0.428  10.539   0.247  1.00  3.69           H  
ATOM   4559  HE1 PHE A 298      -3.512  13.407  -0.538  1.00  3.69           H  
ATOM   4560  HE2 PHE A 298      -0.713  11.631   2.152  1.00  3.69           H  
ATOM   4561  HZ  PHE A 298      -2.684  13.058   1.759  1.00  3.69           H  
ATOM   4562  N   ASP A 299       1.868  13.390  -1.968  1.00  1.45           N  
ATOM   4563  CA  ASP A 299       3.001  13.884  -1.198  1.00  3.12           C  
ATOM   4564  C   ASP A 299       2.524  14.673   0.004  1.00  1.19           C  
ATOM   4565  O   ASP A 299       3.222  15.567   0.486  1.00  1.93           O  
ATOM   4566  CB  ASP A 299       3.918  14.761  -2.054  1.00  4.68           C  
ATOM   4567  CG  ASP A 299       3.259  16.050  -2.520  1.00  4.68           C  
ATOM   4568  OD1 ASP A 299       2.114  16.255  -2.201  1.00  4.68           O  
ATOM   4569  OD2 ASP A 299       3.913  16.830  -3.171  1.00  4.68           O  
ATOM   4570  H   ASP A 299       1.089  14.001  -2.165  1.00  1.74           H  
ATOM   4571  HA  ASP A 299       3.579  13.034  -0.839  1.00  3.74           H  
ATOM   4572 1HB  ASP A 299       4.810  15.016  -1.483  1.00  5.62           H  
ATOM   4573 2HB  ASP A 299       4.239  14.199  -2.931  1.00  5.62           H  
ATOM   4574  N   GLY A 300       1.332  14.343   0.486  1.00  1.06           N  
ATOM   4575  CA  GLY A 300       0.767  15.031   1.628  1.00  1.24           C  
ATOM   4576  C   GLY A 300      -0.618  15.564   1.292  1.00  2.40           C  
ATOM   4577  O   GLY A 300      -0.658  16.305   0.309  1.00 23.38           O  
ATOM   4578  H   GLY A 300       0.807  13.597   0.055  1.00  1.27           H  
ATOM   4579 1HA  GLY A 300       0.712  14.348   2.473  1.00  1.49           H  
ATOM   4580 2HA  GLY A 300       1.426  15.852   1.903  1.00  1.49           H  
ATOM   4581  N   HIS A 301      -1.327  15.897   2.373  1.00  2.37           N  
ATOM   4582  CA  HIS A 301      -0.674  16.483   3.549  1.00  2.04           C  
ATOM   4583  C   HIS A 301      -1.144  15.806   4.824  1.00  2.90           C  
ATOM   4584  O   HIS A 301      -1.879  16.389   5.622  1.00 17.24           O  
ATOM   4585  CB  HIS A 301      -0.911  17.996   3.622  1.00  3.06           C  
ATOM   4586  CG  HIS A 301      -0.327  18.732   2.458  1.00  3.06           C  
ATOM   4587  ND1 HIS A 301       1.030  18.918   2.305  1.00  3.06           N  
ATOM   4588  CD2 HIS A 301      -0.910  19.323   1.387  1.00  3.06           C  
ATOM   4589  CE1 HIS A 301       1.260  19.584   1.188  1.00  3.06           C  
ATOM   4590  NE2 HIS A 301       0.098  19.845   0.611  1.00  3.06           N  
ATOM   4591  H   HIS A 301      -1.973  15.173   2.653  1.00  2.84           H  
ATOM   4592  HA  HIS A 301       0.399  16.334   3.500  1.00  2.45           H  
ATOM   4593 1HB  HIS A 301      -1.982  18.199   3.654  1.00  3.67           H  
ATOM   4594 2HB  HIS A 301      -0.471  18.393   4.536  1.00  3.67           H  
ATOM   4595  HD1 HIS A 301       1.748  18.500   2.864  1.00  3.67           H  
ATOM   4596  HD2 HIS A 301      -1.951  19.431   1.078  1.00  3.67           H  
ATOM   4597  HE1 HIS A 301       2.279  19.828   0.889  1.00  3.67           H  
ATOM   4598  N   CYS A 302      -0.718  14.560   4.995  1.00  2.20           N  
ATOM   4599  CA  CYS A 302      -1.066  13.750   6.151  1.00  1.28           C  
ATOM   4600  C   CYS A 302       0.098  13.670   7.131  1.00  0.69           C  
ATOM   4601  O   CYS A 302       1.246  13.940   6.770  1.00  1.27           O  
ATOM   4602  CB  CYS A 302      -1.467  12.342   5.716  1.00  1.92           C  
ATOM   4603  SG  CYS A 302      -2.946  12.286   4.680  1.00  1.92           S  
ATOM   4604  H   CYS A 302      -0.116  14.154   4.294  1.00  2.64           H  
ATOM   4605  HA  CYS A 302      -1.915  14.212   6.657  1.00  1.54           H  
ATOM   4606 1HB  CYS A 302      -0.647  11.893   5.158  1.00  2.30           H  
ATOM   4607 2HB  CYS A 302      -1.645  11.721   6.593  1.00  2.30           H  
ATOM   4608  HG  CYS A 302      -2.959  10.965   4.528  1.00  2.30           H  
ATOM   4609  N   GLY A 303      -0.215  13.319   8.371  1.00  0.70           N  
ATOM   4610  CA  GLY A 303       0.770  13.201   9.441  1.00  1.15           C  
ATOM   4611  C   GLY A 303       1.290  11.770   9.581  1.00  0.95           C  
ATOM   4612  O   GLY A 303       1.554  11.098   8.588  1.00  0.98           O  
ATOM   4613  H   GLY A 303      -1.184  13.116   8.583  1.00  0.84           H  
ATOM   4614 1HA  GLY A 303       1.602  13.878   9.245  1.00  1.38           H  
ATOM   4615 2HA  GLY A 303       0.316  13.517  10.380  1.00  1.38           H  
ATOM   4616  N   THR A 304       1.467  11.318  10.822  1.00  0.84           N  
ATOM   4617  CA  THR A 304       2.013   9.986  11.086  1.00  0.78           C  
ATOM   4618  C   THR A 304       1.128   9.103  11.971  1.00  0.68           C  
ATOM   4619  O   THR A 304       1.631   8.210  12.661  1.00  0.91           O  
ATOM   4620  CB  THR A 304       3.396  10.092  11.737  1.00  1.17           C  
ATOM   4621  OG1 THR A 304       3.301  10.847  12.952  1.00  1.17           O  
ATOM   4622  CG2 THR A 304       4.386  10.751  10.796  1.00  1.17           C  
ATOM   4623  H   THR A 304       1.223  11.914  11.600  1.00  1.01           H  
ATOM   4624  HA  THR A 304       2.128   9.476  10.129  1.00  0.94           H  
ATOM   4625  HB  THR A 304       3.747   9.097  11.973  1.00  1.40           H  
ATOM   4626  HG1 THR A 304       2.917  11.708  12.765  1.00  1.40           H  
ATOM   4627 1HG2 THR A 304       5.362  10.805  11.277  1.00  1.40           H  
ATOM   4628 2HG2 THR A 304       4.463  10.165   9.880  1.00  1.40           H  
ATOM   4629 3HG2 THR A 304       4.048  11.758  10.554  1.00  1.40           H  
ATOM   4630  N   GLU A 305      -0.174   9.365  12.002  1.00  0.73           N  
ATOM   4631  CA  GLU A 305      -1.055   8.542  12.819  1.00  0.77           C  
ATOM   4632  C   GLU A 305      -1.462   7.316  12.041  1.00  0.71           C  
ATOM   4633  O   GLU A 305      -2.238   7.406  11.095  1.00  1.04           O  
ATOM   4634  CB  GLU A 305      -2.296   9.319  13.256  1.00  1.16           C  
ATOM   4635  CG  GLU A 305      -3.232   8.528  14.161  1.00  1.16           C  
ATOM   4636  CD  GLU A 305      -4.438   9.313  14.597  1.00  1.16           C  
ATOM   4637  OE1 GLU A 305      -4.542  10.460  14.234  1.00  1.16           O  
ATOM   4638  OE2 GLU A 305      -5.257   8.767  15.299  1.00  1.16           O  
ATOM   4639  H   GLU A 305      -0.577  10.101  11.436  1.00  0.88           H  
ATOM   4640  HA  GLU A 305      -0.515   8.224  13.708  1.00  0.92           H  
ATOM   4641 1HB  GLU A 305      -1.993  10.221  13.788  1.00  1.39           H  
ATOM   4642 2HB  GLU A 305      -2.859   9.632  12.376  1.00  1.39           H  
ATOM   4643 1HG  GLU A 305      -3.566   7.638  13.629  1.00  1.39           H  
ATOM   4644 2HG  GLU A 305      -2.679   8.204  15.041  1.00  1.39           H  
ATOM   4645  N   LEU A 306      -0.949   6.156  12.435  1.00  0.77           N  
ATOM   4646  CA  LEU A 306      -1.282   4.967  11.683  1.00  0.77           C  
ATOM   4647  C   LEU A 306      -2.747   4.678  11.923  1.00  0.84           C  
ATOM   4648  O   LEU A 306      -3.234   4.778  13.052  1.00  1.03           O  
ATOM   4649  CB  LEU A 306      -0.409   3.785  12.118  1.00  1.16           C  
ATOM   4650  CG  LEU A 306       1.099   3.972  11.896  1.00  1.16           C  
ATOM   4651  CD1 LEU A 306       1.843   2.740  12.394  1.00  1.16           C  
ATOM   4652  CD2 LEU A 306       1.367   4.233  10.431  1.00  1.16           C  
ATOM   4653  H   LEU A 306      -0.328   6.106  13.231  1.00  0.92           H  
ATOM   4654  HA  LEU A 306      -1.131   5.160  10.623  1.00  0.92           H  
ATOM   4655 1HB  LEU A 306      -0.570   3.604  13.179  1.00  1.39           H  
ATOM   4656 2HB  LEU A 306      -0.720   2.898  11.566  1.00  1.39           H  
ATOM   4657  HG  LEU A 306       1.446   4.826  12.478  1.00  1.39           H  
ATOM   4658 1HD1 LEU A 306       2.914   2.877  12.252  1.00  1.39           H  
ATOM   4659 2HD1 LEU A 306       1.634   2.592  13.454  1.00  1.39           H  
ATOM   4660 3HD1 LEU A 306       1.512   1.866  11.834  1.00  1.39           H  
ATOM   4661 1HD2 LEU A 306       2.435   4.374  10.277  1.00  1.39           H  
ATOM   4662 2HD2 LEU A 306       1.026   3.380   9.852  1.00  1.39           H  
ATOM   4663 3HD2 LEU A 306       0.832   5.128  10.113  1.00  1.39           H  
ATOM   4664  N   ASP A 307      -3.453   4.325  10.866  1.00  0.76           N  
ATOM   4665  CA  ASP A 307      -4.888   4.150  10.981  1.00  0.95           C  
ATOM   4666  C   ASP A 307      -5.462   3.141   9.988  1.00  1.09           C  
ATOM   4667  O   ASP A 307      -6.502   2.541  10.254  1.00  1.61           O  
ATOM   4668  CB  ASP A 307      -5.559   5.536  10.863  1.00  1.42           C  
ATOM   4669  CG  ASP A 307      -5.328   6.237   9.532  1.00  1.42           C  
ATOM   4670  OD1 ASP A 307      -4.960   5.574   8.598  1.00  1.42           O  
ATOM   4671  OD2 ASP A 307      -5.491   7.434   9.456  1.00  1.42           O  
ATOM   4672  H   ASP A 307      -3.003   4.255   9.962  1.00  0.91           H  
ATOM   4673  HA  ASP A 307      -5.097   3.773  11.983  1.00  1.14           H  
ATOM   4674 1HB  ASP A 307      -6.633   5.430  11.005  1.00  1.71           H  
ATOM   4675 2HB  ASP A 307      -5.190   6.183  11.661  1.00  1.71           H  
ATOM   4676  N   HIS A 308      -4.792   2.949   8.849  1.00  0.91           N  
ATOM   4677  CA  HIS A 308      -5.310   2.058   7.825  1.00  1.27           C  
ATOM   4678  C   HIS A 308      -4.221   1.220   7.147  1.00  0.73           C  
ATOM   4679  O   HIS A 308      -3.221   1.742   6.649  1.00  1.03           O  
ATOM   4680  CB  HIS A 308      -6.045   2.897   6.783  1.00  1.91           C  
ATOM   4681  CG  HIS A 308      -6.684   2.100   5.705  1.00  1.91           C  
ATOM   4682  ND1 HIS A 308      -7.769   1.290   5.942  1.00  1.91           N  
ATOM   4683  CD2 HIS A 308      -6.402   1.994   4.393  1.00  1.91           C  
ATOM   4684  CE1 HIS A 308      -8.118   0.705   4.808  1.00  1.91           C  
ATOM   4685  NE2 HIS A 308      -7.308   1.112   3.856  1.00  1.91           N  
ATOM   4686  H   HIS A 308      -3.944   3.466   8.661  1.00  1.09           H  
ATOM   4687  HA  HIS A 308      -6.029   1.370   8.267  1.00  1.52           H  
ATOM   4688 1HB  HIS A 308      -6.813   3.495   7.273  1.00  2.29           H  
ATOM   4689 2HB  HIS A 308      -5.337   3.584   6.323  1.00  2.29           H  
ATOM   4690  HD1 HIS A 308      -8.279   1.242   6.799  1.00  2.29           H  
ATOM   4691  HD2 HIS A 308      -5.643   2.451   3.761  1.00  2.29           H  
ATOM   4692  HE1 HIS A 308      -8.954   0.009   4.779  1.00  2.29           H  
ATOM   4693  N   GLY A 309      -4.416  -0.101   7.170  1.00  0.92           N  
ATOM   4694  CA  GLY A 309      -3.469  -1.043   6.578  1.00  0.69           C  
ATOM   4695  C   GLY A 309      -3.695  -1.233   5.079  1.00  0.85           C  
ATOM   4696  O   GLY A 309      -4.827  -1.379   4.617  1.00  2.14           O  
ATOM   4697  H   GLY A 309      -5.255  -0.461   7.604  1.00  1.10           H  
ATOM   4698 1HA  GLY A 309      -2.453  -0.688   6.750  1.00  0.83           H  
ATOM   4699 2HA  GLY A 309      -3.557  -2.004   7.083  1.00  0.83           H  
ATOM   4700  N   VAL A 310      -2.592  -1.237   4.334  1.00  0.46           N  
ATOM   4701  CA  VAL A 310      -2.564  -1.398   2.877  1.00  0.44           C  
ATOM   4702  C   VAL A 310      -1.391  -2.309   2.459  1.00  0.42           C  
ATOM   4703  O   VAL A 310      -0.593  -2.723   3.300  1.00  1.17           O  
ATOM   4704  CB  VAL A 310      -2.495  -0.017   2.180  1.00  0.66           C  
ATOM   4705  CG1 VAL A 310      -3.727   0.815   2.464  1.00  0.66           C  
ATOM   4706  CG2 VAL A 310      -1.303   0.732   2.703  1.00  0.66           C  
ATOM   4707  H   VAL A 310      -1.708  -1.119   4.809  1.00  0.55           H  
ATOM   4708  HA  VAL A 310      -3.494  -1.876   2.569  1.00  0.53           H  
ATOM   4709  HB  VAL A 310      -2.420  -0.154   1.104  1.00  0.79           H  
ATOM   4710 1HG1 VAL A 310      -3.639   1.776   1.958  1.00  0.79           H  
ATOM   4711 2HG1 VAL A 310      -4.613   0.294   2.100  1.00  0.79           H  
ATOM   4712 3HG1 VAL A 310      -3.818   0.985   3.534  1.00  0.79           H  
ATOM   4713 1HG2 VAL A 310      -1.240   1.706   2.221  1.00  0.79           H  
ATOM   4714 2HG2 VAL A 310      -1.392   0.864   3.781  1.00  0.79           H  
ATOM   4715 3HG2 VAL A 310      -0.418   0.153   2.471  1.00  0.79           H  
ATOM   4716  N   ALA A 311      -1.322  -2.681   1.183  1.00  0.31           N  
ATOM   4717  CA  ALA A 311      -0.279  -3.603   0.734  1.00  0.36           C  
ATOM   4718  C   ALA A 311       0.597  -2.995  -0.357  1.00  0.50           C  
ATOM   4719  O   ALA A 311       0.149  -2.831  -1.487  1.00  1.86           O  
ATOM   4720  CB  ALA A 311      -0.914  -4.890   0.228  1.00  0.54           C  
ATOM   4721  H   ALA A 311      -1.985  -2.319   0.509  1.00  0.37           H  
ATOM   4722  HA  ALA A 311       0.362  -3.832   1.585  1.00  0.43           H  
ATOM   4723 1HB  ALA A 311      -0.132  -5.586  -0.076  1.00  0.65           H  
ATOM   4724 2HB  ALA A 311      -1.510  -5.338   1.021  1.00  0.65           H  
ATOM   4725 3HB  ALA A 311      -1.554  -4.669  -0.625  1.00  0.65           H  
ATOM   4726  N   ALA A 312       1.841  -2.666  -0.019  1.00  0.43           N  
ATOM   4727  CA  ALA A 312       2.773  -2.111  -0.995  1.00  0.50           C  
ATOM   4728  C   ALA A 312       3.070  -3.148  -2.071  1.00  0.30           C  
ATOM   4729  O   ALA A 312       3.440  -4.283  -1.765  1.00  0.67           O  
ATOM   4730  CB  ALA A 312       4.055  -1.660  -0.317  1.00  0.75           C  
ATOM   4731  H   ALA A 312       2.167  -2.837   0.920  1.00  0.52           H  
ATOM   4732  HA  ALA A 312       2.306  -1.255  -1.467  1.00  0.60           H  
ATOM   4733 1HB  ALA A 312       4.730  -1.235  -1.060  1.00  0.90           H  
ATOM   4734 2HB  ALA A 312       3.825  -0.909   0.434  1.00  0.90           H  
ATOM   4735 3HB  ALA A 312       4.533  -2.515   0.159  1.00  0.90           H  
ATOM   4736  N   VAL A 313       2.944  -2.755  -3.335  1.00  0.29           N  
ATOM   4737  CA  VAL A 313       3.185  -3.684  -4.439  1.00  0.69           C  
ATOM   4738  C   VAL A 313       4.403  -3.308  -5.290  1.00  0.38           C  
ATOM   4739  O   VAL A 313       4.803  -4.073  -6.167  1.00  1.84           O  
ATOM   4740  CB  VAL A 313       1.938  -3.797  -5.348  1.00  1.03           C  
ATOM   4741  CG1 VAL A 313       0.754  -4.330  -4.559  1.00  1.03           C  
ATOM   4742  CG2 VAL A 313       1.605  -2.446  -5.941  1.00  1.03           C  
ATOM   4743  H   VAL A 313       2.669  -1.803  -3.533  1.00  0.35           H  
ATOM   4744  HA  VAL A 313       3.368  -4.670  -4.011  1.00  0.83           H  
ATOM   4745  HB  VAL A 313       2.147  -4.505  -6.149  1.00  1.24           H  
ATOM   4746 1HG1 VAL A 313      -0.111  -4.423  -5.216  1.00  1.24           H  
ATOM   4747 2HG1 VAL A 313       1.002  -5.308  -4.147  1.00  1.24           H  
ATOM   4748 3HG1 VAL A 313       0.519  -3.644  -3.749  1.00  1.24           H  
ATOM   4749 1HG2 VAL A 313       0.736  -2.537  -6.591  1.00  1.24           H  
ATOM   4750 2HG2 VAL A 313       1.387  -1.741  -5.139  1.00  1.24           H  
ATOM   4751 3HG2 VAL A 313       2.455  -2.086  -6.520  1.00  1.24           H  
ATOM   4752  N   GLY A 314       5.005  -2.147  -5.041  1.00  0.37           N  
ATOM   4753  CA  GLY A 314       6.201  -1.792  -5.794  1.00  0.64           C  
ATOM   4754  C   GLY A 314       6.698  -0.386  -5.500  1.00  0.31           C  
ATOM   4755  O   GLY A 314       6.362   0.195  -4.473  1.00  0.30           O  
ATOM   4756  H   GLY A 314       4.626  -1.502  -4.361  1.00  0.44           H  
ATOM   4757 1HA  GLY A 314       6.991  -2.513  -5.581  1.00  0.77           H  
ATOM   4758 2HA  GLY A 314       5.966  -1.878  -6.848  1.00  0.77           H  
ATOM   4759  N   TYR A 315       7.523   0.150  -6.396  1.00  0.36           N  
ATOM   4760  CA  TYR A 315       8.015   1.522  -6.272  1.00  0.44           C  
ATOM   4761  C   TYR A 315       8.584   2.018  -7.598  1.00  0.41           C  
ATOM   4762  O   TYR A 315       8.865   1.236  -8.503  1.00  0.75           O  
ATOM   4763  CB  TYR A 315       9.069   1.663  -5.164  1.00  0.66           C  
ATOM   4764  CG  TYR A 315      10.370   0.912  -5.355  1.00  0.66           C  
ATOM   4765  CD1 TYR A 315      11.388   1.481  -6.107  1.00  0.66           C  
ATOM   4766  CD2 TYR A 315      10.574  -0.308  -4.731  1.00  0.66           C  
ATOM   4767  CE1 TYR A 315      12.597   0.828  -6.245  1.00  0.66           C  
ATOM   4768  CE2 TYR A 315      11.788  -0.955  -4.858  1.00  0.66           C  
ATOM   4769  CZ  TYR A 315      12.799  -0.394  -5.615  1.00  0.66           C  
ATOM   4770  OH  TYR A 315      14.009  -1.043  -5.749  1.00  0.66           O  
ATOM   4771  H   TYR A 315       7.765  -0.397  -7.209  1.00  0.43           H  
ATOM   4772  HA  TYR A 315       7.173   2.166  -6.022  1.00  0.53           H  
ATOM   4773 1HB  TYR A 315       9.314   2.718  -5.041  1.00  0.79           H  
ATOM   4774 2HB  TYR A 315       8.634   1.332  -4.221  1.00  0.79           H  
ATOM   4775  HD1 TYR A 315      11.235   2.447  -6.589  1.00  0.79           H  
ATOM   4776  HD2 TYR A 315       9.781  -0.748  -4.132  1.00  0.79           H  
ATOM   4777  HE1 TYR A 315      13.391   1.279  -6.838  1.00  0.79           H  
ATOM   4778  HE2 TYR A 315      11.948  -1.912  -4.361  1.00  0.79           H  
ATOM   4779  HH  TYR A 315      14.498  -0.664  -6.489  1.00  0.79           H  
ATOM   4780  N   GLY A 316       8.792   3.319  -7.714  1.00  0.52           N  
ATOM   4781  CA  GLY A 316       9.338   3.847  -8.952  1.00  0.89           C  
ATOM   4782  C   GLY A 316       9.783   5.291  -8.831  1.00  0.70           C  
ATOM   4783  O   GLY A 316      10.007   5.800  -7.731  1.00  0.64           O  
ATOM   4784  H   GLY A 316       8.555   3.937  -6.953  1.00  0.62           H  
ATOM   4785 1HA  GLY A 316      10.185   3.235  -9.260  1.00  1.07           H  
ATOM   4786 2HA  GLY A 316       8.589   3.764  -9.739  1.00  1.07           H  
ATOM   4787  N   SER A 317       9.938   5.930  -9.980  1.00  0.78           N  
ATOM   4788  CA  SER A 317      10.378   7.312 -10.057  1.00  0.82           C  
ATOM   4789  C   SER A 317       9.990   7.886 -11.412  1.00  1.05           C  
ATOM   4790  O   SER A 317      10.366   7.344 -12.452  1.00  1.42           O  
ATOM   4791  CB  SER A 317      11.878   7.396  -9.863  1.00  1.23           C  
ATOM   4792  OG  SER A 317      12.330   8.719  -9.943  1.00  1.23           O  
ATOM   4793  H   SER A 317       9.739   5.438 -10.839  1.00  0.94           H  
ATOM   4794  HA  SER A 317       9.881   7.880  -9.276  1.00  0.98           H  
ATOM   4795 1HB  SER A 317      12.153   6.973  -8.897  1.00  1.48           H  
ATOM   4796 2HB  SER A 317      12.367   6.800 -10.632  1.00  1.48           H  
ATOM   4797  HG  SER A 317      12.337   9.046  -9.035  1.00  1.48           H  
ATOM   4798  N   THR A 318       9.221   8.967 -11.400  1.00  1.00           N  
ATOM   4799  CA  THR A 318       8.752   9.576 -12.641  1.00  1.35           C  
ATOM   4800  C   THR A 318       8.960  11.079 -12.625  1.00  1.71           C  
ATOM   4801  O   THR A 318       8.541  11.756 -11.690  1.00  1.63           O  
ATOM   4802  CB  THR A 318       7.259   9.252 -12.882  1.00  2.03           C  
ATOM   4803  OG1 THR A 318       7.084   7.828 -12.973  1.00  2.03           O  
ATOM   4804  CG2 THR A 318       6.769   9.903 -14.163  1.00  2.03           C  
ATOM   4805  H   THR A 318       8.969   9.376 -10.509  1.00  1.20           H  
ATOM   4806  HA  THR A 318       9.330   9.166 -13.468  1.00  1.62           H  
ATOM   4807  HB  THR A 318       6.670   9.626 -12.046  1.00  2.43           H  
ATOM   4808  HG1 THR A 318       7.612   7.489 -13.702  1.00  2.43           H  
ATOM   4809 1HG2 THR A 318       5.717   9.665 -14.313  1.00  2.43           H  
ATOM   4810 2HG2 THR A 318       6.888  10.982 -14.087  1.00  2.43           H  
ATOM   4811 3HG2 THR A 318       7.349   9.532 -15.007  1.00  2.43           H  
ATOM   4812  N   MET A 319       9.620  11.598 -13.663  1.00  2.52           N  
ATOM   4813  CA  MET A 319       9.905  13.032 -13.795  1.00  3.46           C  
ATOM   4814  C   MET A 319      10.697  13.609 -12.618  1.00  2.29           C  
ATOM   4815  O   MET A 319      10.575  14.795 -12.308  1.00  2.20           O  
ATOM   4816  CB  MET A 319       8.601  13.814 -13.968  1.00  5.19           C  
ATOM   4817  CG  MET A 319       7.881  13.566 -15.285  1.00  5.19           C  
ATOM   4818  SD  MET A 319       6.394  14.571 -15.455  1.00  5.19           S  
ATOM   4819  CE  MET A 319       5.302  13.740 -14.304  1.00  5.19           C  
ATOM   4820  H   MET A 319       9.933  10.975 -14.394  1.00  3.02           H  
ATOM   4821  HA  MET A 319      10.511  13.172 -14.690  1.00  4.15           H  
ATOM   4822 1HB  MET A 319       7.911  13.576 -13.161  1.00  6.23           H  
ATOM   4823 2HB  MET A 319       8.812  14.883 -13.907  1.00  6.23           H  
ATOM   4824 1HG  MET A 319       8.550  13.800 -16.112  1.00  6.23           H  
ATOM   4825 2HG  MET A 319       7.600  12.518 -15.365  1.00  6.23           H  
ATOM   4826 1HE  MET A 319       4.335  14.243 -14.292  1.00  6.23           H  
ATOM   4827 2HE  MET A 319       5.168  12.703 -14.615  1.00  6.23           H  
ATOM   4828 3HE  MET A 319       5.738  13.766 -13.305  1.00  6.23           H  
ATOM   4829  N   GLY A 320      11.502  12.774 -11.960  1.00  1.96           N  
ATOM   4830  CA  GLY A 320      12.287  13.210 -10.814  1.00  1.59           C  
ATOM   4831  C   GLY A 320      11.546  13.024  -9.486  1.00  1.25           C  
ATOM   4832  O   GLY A 320      12.085  13.344  -8.426  1.00  1.37           O  
ATOM   4833  H   GLY A 320      11.576  11.813 -12.262  1.00  2.35           H  
ATOM   4834 1HA  GLY A 320      13.223  12.651 -10.788  1.00  1.91           H  
ATOM   4835 2HA  GLY A 320      12.552  14.260 -10.938  1.00  1.91           H  
ATOM   4836  N   ILE A 321      10.317  12.508  -9.539  1.00  1.09           N  
ATOM   4837  CA  ILE A 321       9.532  12.292  -8.336  1.00  1.00           C  
ATOM   4838  C   ILE A 321       9.586  10.834  -7.920  1.00  0.79           C  
ATOM   4839  O   ILE A 321       9.081   9.960  -8.620  1.00  0.72           O  
ATOM   4840  CB  ILE A 321       8.065  12.685  -8.553  1.00  1.50           C  
ATOM   4841  CG1 ILE A 321       7.962  14.154  -8.961  1.00  1.50           C  
ATOM   4842  CG2 ILE A 321       7.285  12.433  -7.275  1.00  1.50           C  
ATOM   4843  CD1 ILE A 321       6.577  14.550  -9.419  1.00  1.50           C  
ATOM   4844  H   ILE A 321       9.896  12.267 -10.420  1.00  1.31           H  
ATOM   4845  HA  ILE A 321       9.942  12.900  -7.532  1.00  1.20           H  
ATOM   4846  HB  ILE A 321       7.640  12.089  -9.358  1.00  1.80           H  
ATOM   4847 1HG1 ILE A 321       8.239  14.781  -8.114  1.00  1.80           H  
ATOM   4848 2HG1 ILE A 321       8.661  14.348  -9.775  1.00  1.80           H  
ATOM   4849 1HG2 ILE A 321       6.240  12.702  -7.428  1.00  1.80           H  
ATOM   4850 2HG2 ILE A 321       7.353  11.379  -7.010  1.00  1.80           H  
ATOM   4851 3HG2 ILE A 321       7.701  13.037  -6.469  1.00  1.80           H  
ATOM   4852 1HD1 ILE A 321       6.573  15.604  -9.696  1.00  1.80           H  
ATOM   4853 2HD1 ILE A 321       6.294  13.946 -10.282  1.00  1.80           H  
ATOM   4854 3HD1 ILE A 321       5.867  14.384  -8.611  1.00  1.80           H  
ATOM   4855  N   ASP A 322      10.208  10.572  -6.782  1.00  0.86           N  
ATOM   4856  CA  ASP A 322      10.318   9.210  -6.285  1.00  0.84           C  
ATOM   4857  C   ASP A 322       9.060   8.810  -5.522  1.00  0.69           C  
ATOM   4858  O   ASP A 322       8.531   9.604  -4.745  1.00  0.86           O  
ATOM   4859  CB  ASP A 322      11.542   9.085  -5.383  1.00  1.26           C  
ATOM   4860  CG  ASP A 322      12.855   9.268  -6.133  1.00  1.26           C  
ATOM   4861  OD1 ASP A 322      12.842   9.268  -7.344  1.00  1.26           O  
ATOM   4862  OD2 ASP A 322      13.869   9.385  -5.484  1.00  1.26           O  
ATOM   4863  H   ASP A 322      10.609  11.330  -6.248  1.00  1.03           H  
ATOM   4864  HA  ASP A 322      10.435   8.536  -7.133  1.00  1.01           H  
ATOM   4865 1HB  ASP A 322      11.487   9.831  -4.589  1.00  1.51           H  
ATOM   4866 2HB  ASP A 322      11.547   8.107  -4.913  1.00  1.51           H  
ATOM   4867  N   TYR A 323       8.601   7.572  -5.715  1.00  0.60           N  
ATOM   4868  CA  TYR A 323       7.396   7.108  -5.024  1.00  0.51           C  
ATOM   4869  C   TYR A 323       7.300   5.596  -4.811  1.00  0.43           C  
ATOM   4870  O   TYR A 323       8.028   4.814  -5.415  1.00  0.78           O  
ATOM   4871  CB  TYR A 323       6.160   7.580  -5.776  1.00  0.77           C  
ATOM   4872  CG  TYR A 323       6.109   7.110  -7.205  1.00  0.77           C  
ATOM   4873  CD1 TYR A 323       5.575   5.874  -7.543  1.00  0.77           C  
ATOM   4874  CD2 TYR A 323       6.590   7.949  -8.190  1.00  0.77           C  
ATOM   4875  CE1 TYR A 323       5.538   5.486  -8.872  1.00  0.77           C  
ATOM   4876  CE2 TYR A 323       6.548   7.567  -9.509  1.00  0.77           C  
ATOM   4877  CZ  TYR A 323       6.029   6.343  -9.856  1.00  0.77           C  
ATOM   4878  OH  TYR A 323       5.991   5.973 -11.182  1.00  0.77           O  
ATOM   4879  H   TYR A 323       9.080   6.960  -6.363  1.00  0.72           H  
ATOM   4880  HA  TYR A 323       7.392   7.570  -4.039  1.00  0.61           H  
ATOM   4881 1HB  TYR A 323       5.259   7.237  -5.267  1.00  0.92           H  
ATOM   4882 2HB  TYR A 323       6.145   8.667  -5.779  1.00  0.92           H  
ATOM   4883  HD1 TYR A 323       5.189   5.213  -6.766  1.00  0.92           H  
ATOM   4884  HD2 TYR A 323       6.999   8.921  -7.918  1.00  0.92           H  
ATOM   4885  HE1 TYR A 323       5.123   4.517  -9.147  1.00  0.92           H  
ATOM   4886  HE2 TYR A 323       6.925   8.235 -10.279  1.00  0.92           H  
ATOM   4887  HH  TYR A 323       6.353   6.682 -11.729  1.00  0.92           H  
ATOM   4888  N   ILE A 324       6.374   5.206  -3.937  1.00  0.35           N  
ATOM   4889  CA  ILE A 324       6.072   3.820  -3.602  1.00  0.32           C  
ATOM   4890  C   ILE A 324       4.698   3.480  -4.149  1.00  0.48           C  
ATOM   4891  O   ILE A 324       3.762   4.266  -4.028  1.00  1.10           O  
ATOM   4892  CB  ILE A 324       6.093   3.577  -2.079  1.00  0.48           C  
ATOM   4893  CG1 ILE A 324       7.472   3.892  -1.520  1.00  0.48           C  
ATOM   4894  CG2 ILE A 324       5.734   2.129  -1.766  1.00  0.48           C  
ATOM   4895  CD1 ILE A 324       7.516   3.929  -0.014  1.00  0.48           C  
ATOM   4896  H   ILE A 324       5.847   5.920  -3.468  1.00  0.42           H  
ATOM   4897  HA  ILE A 324       6.807   3.170  -4.070  1.00  0.38           H  
ATOM   4898  HB  ILE A 324       5.378   4.242  -1.595  1.00  0.58           H  
ATOM   4899 1HG1 ILE A 324       8.178   3.139  -1.868  1.00  0.58           H  
ATOM   4900 2HG1 ILE A 324       7.788   4.861  -1.896  1.00  0.58           H  
ATOM   4901 1HG2 ILE A 324       5.749   1.975  -0.688  1.00  0.58           H  
ATOM   4902 2HG2 ILE A 324       4.743   1.905  -2.150  1.00  0.58           H  
ATOM   4903 3HG2 ILE A 324       6.461   1.466  -2.236  1.00  0.58           H  
ATOM   4904 1HD1 ILE A 324       8.525   4.161   0.317  1.00  0.58           H  
ATOM   4905 2HD1 ILE A 324       6.833   4.697   0.348  1.00  0.58           H  
ATOM   4906 3HD1 ILE A 324       7.219   2.960   0.383  1.00  0.58           H  
ATOM   4907  N   ILE A 325       4.579   2.335  -4.794  1.00  0.29           N  
ATOM   4908  CA  ILE A 325       3.307   1.934  -5.377  1.00  0.37           C  
ATOM   4909  C   ILE A 325       2.582   1.033  -4.384  1.00  0.29           C  
ATOM   4910  O   ILE A 325       3.070  -0.045  -4.038  1.00  0.21           O  
ATOM   4911  CB  ILE A 325       3.516   1.200  -6.705  1.00  0.55           C  
ATOM   4912  CG1 ILE A 325       4.283   2.098  -7.678  1.00  0.55           C  
ATOM   4913  CG2 ILE A 325       2.160   0.848  -7.296  1.00  0.55           C  
ATOM   4914  CD1 ILE A 325       4.769   1.375  -8.913  1.00  0.55           C  
ATOM   4915  H   ILE A 325       5.372   1.718  -4.850  1.00  0.35           H  
ATOM   4916  HA  ILE A 325       2.699   2.820  -5.556  1.00  0.44           H  
ATOM   4917  HB  ILE A 325       4.096   0.293  -6.546  1.00  0.67           H  
ATOM   4918 1HG1 ILE A 325       3.634   2.916  -7.991  1.00  0.67           H  
ATOM   4919 2HG1 ILE A 325       5.147   2.522  -7.167  1.00  0.67           H  
ATOM   4920 1HG2 ILE A 325       2.298   0.326  -8.243  1.00  0.67           H  
ATOM   4921 2HG2 ILE A 325       1.614   0.213  -6.605  1.00  0.67           H  
ATOM   4922 3HG2 ILE A 325       1.592   1.763  -7.466  1.00  0.67           H  
ATOM   4923 1HD1 ILE A 325       5.303   2.073  -9.558  1.00  0.67           H  
ATOM   4924 2HD1 ILE A 325       5.440   0.566  -8.622  1.00  0.67           H  
ATOM   4925 3HD1 ILE A 325       3.918   0.963  -9.453  1.00  0.67           H  
ATOM   4926  N   VAL A 326       1.428   1.493  -3.904  1.00  0.43           N  
ATOM   4927  CA  VAL A 326       0.692   0.780  -2.870  1.00  0.40           C  
ATOM   4928  C   VAL A 326      -0.744   0.411  -3.233  1.00  0.54           C  
ATOM   4929  O   VAL A 326      -1.494   1.221  -3.773  1.00  0.85           O  
ATOM   4930  CB  VAL A 326       0.667   1.631  -1.589  1.00  0.60           C
[truncated: 54,368 more chars]
