# Supplementary material for: Sequence comparison, molecular modeling, and network analysis predict structural diversity in cysteine proteases from the Cape sundew, Drosera capensis
Source: Comput Struct Biotechnol J. 2016 Jun 14;14:271–82. doi: 10.1016/j.csbj.2016.05.003 (PMC4949590; doi:10.1016/j.csbj.2016.05.003)
Supplement: Supplementary file 3 [file mmc3.zip › Rosetta_full/ERVB_TABDI_full_m1.pdb]

PFRMAT TS
TARGET ERVB_TABDI
AUTHOR BAKER-ROSETTASERVER
METHOD    ROSETTA provides both ab initio and
METHOD    comparative models of protein domains.
METHOD    Comparative models are built from structures
METHOD    detected and aligned by HHSEARCH, SPARKS, and
METHOD    Raptor. Loop regions are assembled from fragments and 
METHOD    optimized to fit the aligned template structures.
METHOD    De novo models are built using the Rosetta de
METHOD    novo protocol.  The procedure is fully automated.
MODEL     1
PARENT 1iwdA_201
REMARK PARENT    1iwdA_201
REMARK PARSRC    alignment
REMARK SCORE     1.00  
ATOM      1  N   LEU A   1       3.633  11.201 -18.960  1.00  1.51           N  
ATOM      2  CA  LEU A   1       4.103  10.900 -17.611  1.00  0.44           C  
ATOM      3  C   LEU A   1       5.119  11.944 -17.138  1.00  0.28           C  
ATOM      4  O   LEU A   1       5.737  12.613 -17.967  1.00  0.61           O  
ATOM      5  CB  LEU A   1       4.748   9.508 -17.576  1.00  0.66           C  
ATOM      6  CG  LEU A   1       3.833   8.346 -17.965  1.00  0.66           C  
ATOM      7  CD1 LEU A   1       4.644   7.062 -17.990  1.00  0.66           C  
ATOM      8  CD2 LEU A   1       2.691   8.251 -16.964  1.00  0.66           C  
ATOM      9 1H   LEU A   1       3.029  10.458 -19.280  1.00  1.81           H  
ATOM     10 2H   LEU A   1       3.121  12.072 -18.953  1.00  1.81           H  
ATOM     11 3H   LEU A   1       4.425  11.282 -19.583  1.00  1.81           H  
ATOM     12  HA  LEU A   1       3.238  10.901 -16.957  1.00  0.53           H  
ATOM     13 1HB  LEU A   1       5.595   9.503 -18.260  1.00  0.79           H  
ATOM     14 2HB  LEU A   1       5.120   9.314 -16.571  1.00  0.79           H  
ATOM     15  HG  LEU A   1       3.432   8.514 -18.965  1.00  0.79           H  
ATOM     16 1HD1 LEU A   1       4.002   6.233 -18.279  1.00  0.79           H  
ATOM     17 2HD1 LEU A   1       5.455   7.158 -18.712  1.00  0.79           H  
ATOM     18 3HD1 LEU A   1       5.057   6.876 -17.001  1.00  0.79           H  
ATOM     19 1HD2 LEU A   1       2.035   7.424 -17.238  1.00  0.79           H  
ATOM     20 2HD2 LEU A   1       3.094   8.079 -15.966  1.00  0.79           H  
ATOM     21 3HD2 LEU A   1       2.123   9.182 -16.971  1.00  0.79           H  
ATOM     22  N   PRO A   2       5.280  12.115 -15.816  1.00  0.14           N  
ATOM     23  CA  PRO A   2       6.235  12.986 -15.142  1.00  0.30           C  
ATOM     24  C   PRO A   2       7.664  12.613 -15.498  1.00  0.14           C  
ATOM     25  O   PRO A   2       7.985  11.435 -15.665  1.00  0.14           O  
ATOM     26  CB  PRO A   2       5.959  12.749 -13.656  1.00  0.45           C  
ATOM     27  CG  PRO A   2       4.539  12.306 -13.598  1.00  0.45           C  
ATOM     28  CD  PRO A   2       4.324  11.517 -14.857  1.00  0.45           C  
ATOM     29  HA  PRO A   2       6.028  14.031 -15.419  1.00  0.36           H  
ATOM     30 1HB  PRO A   2       6.657  11.997 -13.266  1.00  0.54           H  
ATOM     31 2HB  PRO A   2       6.137  13.674 -13.089  1.00  0.54           H  
ATOM     32 1HG  PRO A   2       4.366  11.709 -12.691  1.00  0.54           H  
ATOM     33 2HG  PRO A   2       3.874  13.180 -13.532  1.00  0.54           H  
ATOM     34 1HD  PRO A   2       4.554  10.453 -14.697  1.00  0.54           H  
ATOM     35 2HD  PRO A   2       3.288  11.672 -15.186  1.00  0.54           H  
ATOM     36  N   SER A   3       8.539  13.612 -15.554  1.00  0.17           N  
ATOM     37  CA  SER A   3       9.951  13.369 -15.830  1.00  0.23           C  
ATOM     38  C   SER A   3      10.688  12.897 -14.576  1.00  0.22           C  
ATOM     39  O   SER A   3      11.790  12.355 -14.659  1.00  0.53           O  
ATOM     40  CB  SER A   3      10.604  14.629 -16.357  1.00  0.35           C  
ATOM     41  OG  SER A   3      10.664  15.614 -15.362  1.00  0.35           O  
ATOM     42  H   SER A   3       8.219  14.561 -15.412  1.00  0.20           H  
ATOM     43  HA  SER A   3      10.027  12.588 -16.587  1.00  0.28           H  
ATOM     44 1HB  SER A   3      11.610  14.398 -16.706  1.00  0.41           H  
ATOM     45 2HB  SER A   3      10.039  15.002 -17.210  1.00  0.41           H  
ATOM     46  HG  SER A   3      11.169  15.230 -14.641  1.00  0.41           H  
ATOM     47  N   PHE A   4      10.067  13.098 -13.418  1.00  0.19           N  
ATOM     48  CA  PHE A   4      10.644  12.688 -12.152  1.00  0.68           C  
ATOM     49  C   PHE A   4       9.564  12.369 -11.136  1.00  0.48           C  
ATOM     50  O   PHE A   4       8.659  13.172 -10.903  1.00  0.98           O  
ATOM     51  CB  PHE A   4      11.542  13.786 -11.588  1.00  1.02           C  
ATOM     52  CG  PHE A   4      12.190  13.408 -10.288  1.00  1.02           C  
ATOM     53  CD1 PHE A   4      13.315  12.605 -10.274  1.00  1.02           C  
ATOM     54  CD2 PHE A   4      11.673  13.847  -9.079  1.00  1.02           C  
ATOM     55  CE1 PHE A   4      13.914  12.239  -9.085  1.00  1.02           C  
ATOM     56  CE2 PHE A   4      12.271  13.490  -7.888  1.00  1.02           C  
ATOM     57  CZ  PHE A   4      13.392  12.683  -7.891  1.00  1.02           C  
ATOM     58  H   PHE A   4       9.167  13.552 -13.408  1.00  0.23           H  
ATOM     59  HA  PHE A   4      11.241  11.790 -12.315  1.00  0.82           H  
ATOM     60 1HB  PHE A   4      12.327  14.021 -12.305  1.00  1.22           H  
ATOM     61 2HB  PHE A   4      10.959  14.692 -11.429  1.00  1.22           H  
ATOM     62  HD1 PHE A   4      13.721  12.263 -11.221  1.00  1.22           H  
ATOM     63  HD2 PHE A   4      10.786  14.481  -9.077  1.00  1.22           H  
ATOM     64  HE1 PHE A   4      14.798  11.603  -9.092  1.00  1.22           H  
ATOM     65  HE2 PHE A   4      11.857  13.841  -6.943  1.00  1.22           H  
ATOM     66  HZ  PHE A   4      13.861  12.399  -6.950  1.00  1.22           H  
ATOM     67  N   VAL A   5       9.668  11.191 -10.535  1.00  0.16           N  
ATOM     68  CA  VAL A   5       8.736  10.747  -9.512  1.00  0.16           C  
ATOM     69  C   VAL A   5       9.478  10.310  -8.272  1.00  0.10           C  
ATOM     70  O   VAL A   5      10.461   9.581  -8.349  1.00  0.16           O  
ATOM     71  CB  VAL A   5       7.847   9.594 -10.027  1.00  0.24           C  
ATOM     72  CG1 VAL A   5       6.954   9.063  -8.915  1.00  0.24           C  
ATOM     73  CG2 VAL A   5       6.974  10.113 -11.155  1.00  0.24           C  
ATOM     74  H   VAL A   5      10.441  10.586 -10.782  1.00  0.19           H  
ATOM     75  HA  VAL A   5       8.088  11.583  -9.248  1.00  0.19           H  
ATOM     76  HB  VAL A   5       8.476   8.778 -10.378  1.00  0.29           H  
ATOM     77 1HG1 VAL A   5       6.334   8.253  -9.301  1.00  0.29           H  
ATOM     78 2HG1 VAL A   5       7.570   8.686  -8.099  1.00  0.29           H  
ATOM     79 3HG1 VAL A   5       6.314   9.864  -8.547  1.00  0.29           H  
ATOM     80 1HG2 VAL A   5       6.345   9.309 -11.531  1.00  0.29           H  
ATOM     81 2HG2 VAL A   5       6.345  10.923 -10.786  1.00  0.29           H  
ATOM     82 3HG2 VAL A   5       7.604  10.483 -11.963  1.00  0.29           H  
ATOM     83  N   ASP A   6       9.013  10.757  -7.120  1.00  0.16           N  
ATOM     84  CA  ASP A   6       9.634  10.349  -5.877  1.00  0.23           C  
ATOM     85  C   ASP A   6       8.631  10.424  -4.749  1.00  0.19           C  
ATOM     86  O   ASP A   6       8.409  11.489  -4.169  1.00  0.21           O  
ATOM     87  CB  ASP A   6      10.857  11.205  -5.594  1.00  0.35           C  
ATOM     88  CG  ASP A   6      11.657  10.755  -4.390  1.00  0.35           C  
ATOM     89  OD1 ASP A   6      11.161   9.999  -3.585  1.00  0.35           O  
ATOM     90  OD2 ASP A   6      12.795  11.156  -4.298  1.00  0.35           O  
ATOM     91  H   ASP A   6       8.210  11.370  -7.105  1.00  0.19           H  
ATOM     92  HA  ASP A   6       9.957   9.312  -5.974  1.00  0.28           H  
ATOM     93 1HB  ASP A   6      11.510  11.169  -6.463  1.00  0.41           H  
ATOM     94 2HB  ASP A   6      10.554  12.243  -5.452  1.00  0.41           H  
ATOM     95  N   TRP A   7       8.046   9.274  -4.424  1.00  0.15           N  
ATOM     96  CA  TRP A   7       7.008   9.165  -3.407  1.00  0.10           C  
ATOM     97  C   TRP A   7       7.488   9.417  -1.981  1.00  0.13           C  
ATOM     98  O   TRP A   7       6.671   9.528  -1.064  1.00  0.37           O  
ATOM     99  CB  TRP A   7       6.334   7.798  -3.528  1.00  0.15           C  
ATOM    100  CG  TRP A   7       5.454   7.751  -4.742  1.00  0.15           C  
ATOM    101  CD1 TRP A   7       5.686   7.112  -5.925  1.00  0.15           C  
ATOM    102  CD2 TRP A   7       4.179   8.413  -4.890  1.00  0.15           C  
ATOM    103  NE1 TRP A   7       4.651   7.341  -6.793  1.00  0.15           N  
ATOM    104  CE2 TRP A   7       3.725   8.141  -6.182  1.00  0.15           C  
ATOM    105  CE3 TRP A   7       3.401   9.209  -4.045  1.00  0.15           C  
ATOM    106  CZ2 TRP A   7       2.531   8.651  -6.655  1.00  0.15           C  
ATOM    107  CZ3 TRP A   7       2.199   9.716  -4.518  1.00  0.15           C  
ATOM    108  CH2 TRP A   7       1.777   9.444  -5.793  1.00  0.15           C  
ATOM    109  H   TRP A   7       8.314   8.433  -4.921  1.00  0.18           H  
ATOM    110  HA  TRP A   7       6.252   9.916  -3.633  1.00  0.12           H  
ATOM    111 1HB  TRP A   7       7.090   7.017  -3.612  1.00  0.18           H  
ATOM    112 2HB  TRP A   7       5.733   7.592  -2.646  1.00  0.18           H  
ATOM    113  HD1 TRP A   7       6.561   6.513  -6.154  1.00  0.18           H  
ATOM    114  HE1 TRP A   7       4.593   6.974  -7.736  1.00  0.18           H  
ATOM    115  HE3 TRP A   7       3.737   9.429  -3.034  1.00  0.18           H  
ATOM    116  HZ2 TRP A   7       2.178   8.450  -7.665  1.00  0.18           H  
ATOM    117  HZ3 TRP A   7       1.600  10.337  -3.852  1.00  0.18           H  
ATOM    118  HH2 TRP A   7       0.829   9.858  -6.138  1.00  0.18           H  
ATOM    119  N   ARG A   8       8.801   9.547  -1.785  1.00  0.16           N  
ATOM    120  CA  ARG A   8       9.312   9.839  -0.464  1.00  0.25           C  
ATOM    121  C   ARG A   8       9.091  11.321  -0.184  1.00  0.24           C  
ATOM    122  O   ARG A   8       8.866  11.722   0.956  1.00  0.30           O  
ATOM    123  CB  ARG A   8      10.792   9.545  -0.401  1.00  0.38           C  
ATOM    124  CG  ARG A   8      11.169   8.101  -0.642  1.00  0.38           C  
ATOM    125  CD  ARG A   8      12.632   7.958  -0.727  1.00  0.38           C  
ATOM    126  NE  ARG A   8      13.172   8.750  -1.811  1.00  0.38           N  
ATOM    127  CZ  ARG A   8      14.480   8.863  -2.108  1.00  0.38           C  
ATOM    128  NH1 ARG A   8      15.382   8.202  -1.414  1.00  0.38           N  
ATOM    129  NH2 ARG A   8      14.853   9.649  -3.101  1.00  0.38           N  
ATOM    130  H   ARG A   8       9.466   9.456  -2.549  1.00  0.19           H  
ATOM    131  HA  ARG A   8       8.777   9.244   0.275  1.00  0.30           H  
ATOM    132 1HB  ARG A   8      11.319  10.154  -1.132  1.00  0.45           H  
ATOM    133 2HB  ARG A   8      11.171   9.819   0.584  1.00  0.45           H  
ATOM    134 1HG  ARG A   8      10.819   7.487   0.183  1.00  0.45           H  
ATOM    135 2HG  ARG A   8      10.729   7.754  -1.578  1.00  0.45           H  
ATOM    136 1HD  ARG A   8      13.100   8.277   0.204  1.00  0.45           H  
ATOM    137 2HD  ARG A   8      12.870   6.921  -0.926  1.00  0.45           H  
ATOM    138  HE  ARG A   8      12.512   9.277  -2.376  1.00  0.45           H  
ATOM    139 1HH1 ARG A   8      15.093   7.602  -0.654  1.00  0.45           H  
ATOM    140 2HH1 ARG A   8      16.361   8.293  -1.641  1.00  0.45           H  
ATOM    141 1HH2 ARG A   8      14.147  10.166  -3.618  1.00  0.45           H  
ATOM    142 2HH2 ARG A   8      15.828   9.747  -3.334  1.00  0.45           H  
ATOM    143  N   SER A   9       9.075  12.133  -1.254  1.00  0.25           N  
ATOM    144  CA  SER A   9       8.857  13.570  -1.133  1.00  0.34           C  
ATOM    145  C   SER A   9       7.379  13.869  -0.974  1.00  0.31           C  
ATOM    146  O   SER A   9       6.991  14.977  -0.602  1.00  0.50           O  
ATOM    147  CB  SER A   9       9.391  14.296  -2.351  1.00  0.51           C  
ATOM    148  OG  SER A   9       8.618  14.012  -3.485  1.00  0.51           O  
ATOM    149  H   SER A   9       9.214  11.756  -2.184  1.00  0.30           H  
ATOM    150  HA  SER A   9       9.381  13.931  -0.246  1.00  0.41           H  
ATOM    151 1HB  SER A   9       9.389  15.369  -2.166  1.00  0.61           H  
ATOM    152 2HB  SER A   9      10.423  13.996  -2.528  1.00  0.61           H  
ATOM    153  HG  SER A   9       8.678  13.060  -3.618  1.00  0.61           H  
ATOM    154  N   LYS A  10       6.559  12.859  -1.244  1.00  0.35           N  
ATOM    155  CA  LYS A  10       5.126  12.953  -1.111  1.00  0.49           C  
ATOM    156  C   LYS A  10       4.670  12.450   0.256  1.00  0.42           C  
ATOM    157  O   LYS A  10       3.481  12.513   0.573  1.00  0.70           O  
ATOM    158  CB  LYS A  10       4.457  12.134  -2.209  1.00  0.73           C  
ATOM    159  CG  LYS A  10       4.825  12.557  -3.625  1.00  0.73           C  
ATOM    160  CD  LYS A  10       4.353  13.967  -3.924  1.00  0.73           C  
ATOM    161  CE  LYS A  10       4.630  14.340  -5.372  1.00  0.73           C  
ATOM    162  NZ  LYS A  10       4.202  15.731  -5.677  1.00  0.73           N  
ATOM    163  H   LYS A  10       6.940  11.985  -1.565  1.00  0.42           H  
ATOM    164  HA  LYS A  10       4.831  13.998  -1.207  1.00  0.59           H  
ATOM    165 1HB  LYS A  10       4.734  11.087  -2.092  1.00  0.88           H  
ATOM    166 2HB  LYS A  10       3.374  12.202  -2.108  1.00  0.88           H  
ATOM    167 1HG  LYS A  10       5.908  12.514  -3.749  1.00  0.88           H  
ATOM    168 2HG  LYS A  10       4.370  11.877  -4.343  1.00  0.88           H  
ATOM    169 1HD  LYS A  10       3.281  14.040  -3.735  1.00  0.88           H  
ATOM    170 2HD  LYS A  10       4.869  14.671  -3.272  1.00  0.88           H  
ATOM    171 1HE  LYS A  10       5.698  14.248  -5.567  1.00  0.88           H  
ATOM    172 2HE  LYS A  10       4.093  13.654  -6.028  1.00  0.88           H  
ATOM    173 1HZ  LYS A  10       4.402  15.942  -6.645  1.00  0.88           H  
ATOM    174 2HZ  LYS A  10       3.210  15.824  -5.511  1.00  0.88           H  
ATOM    175 3HZ  LYS A  10       4.705  16.374  -5.082  1.00  0.88           H  
ATOM    176  N   GLY A  11       5.608  11.935   1.067  1.00  0.23           N  
ATOM    177  CA  GLY A  11       5.265  11.425   2.386  1.00  0.19           C  
ATOM    178  C   GLY A  11       4.609  10.042   2.347  1.00  0.12           C  
ATOM    179  O   GLY A  11       3.965   9.643   3.316  1.00  0.15           O  
ATOM    180  H   GLY A  11       6.584  11.906   0.799  1.00  0.28           H  
ATOM    181 1HA  GLY A  11       6.167  11.380   2.995  1.00  0.23           H  
ATOM    182 2HA  GLY A  11       4.593  12.129   2.876  1.00  0.23           H  
ATOM    183  N   ALA A  12       4.732   9.326   1.223  1.00  0.09           N  
ATOM    184  CA  ALA A  12       4.114   8.007   1.091  1.00  0.06           C  
ATOM    185  C   ALA A  12       5.066   6.876   1.448  1.00  0.08           C  
ATOM    186  O   ALA A  12       4.683   5.708   1.405  1.00  0.30           O  
ATOM    187  CB  ALA A  12       3.594   7.820  -0.330  1.00  0.09           C  
ATOM    188  H   ALA A  12       5.281   9.672   0.447  1.00  0.11           H  
ATOM    189  HA  ALA A  12       3.284   7.951   1.785  1.00  0.07           H  
ATOM    190 1HB  ALA A  12       3.104   6.851  -0.415  1.00  0.11           H  
ATOM    191 2HB  ALA A  12       2.880   8.610  -0.563  1.00  0.11           H  
ATOM    192 3HB  ALA A  12       4.427   7.868  -1.027  1.00  0.11           H  
ATOM    193  N   VAL A  13       6.303   7.206   1.794  1.00  0.10           N  
ATOM    194  CA  VAL A  13       7.286   6.184   2.118  1.00  0.10           C  
ATOM    195  C   VAL A  13       7.828   6.369   3.532  1.00  0.12           C  
ATOM    196  O   VAL A  13       8.364   7.427   3.861  1.00  0.38           O  
ATOM    197  CB  VAL A  13       8.445   6.236   1.094  1.00  0.15           C  
ATOM    198  CG1 VAL A  13       9.500   5.193   1.422  1.00  0.15           C  
ATOM    199  CG2 VAL A  13       7.903   6.015  -0.314  1.00  0.15           C  
ATOM    200  H   VAL A  13       6.579   8.176   1.828  1.00  0.12           H  
ATOM    201  HA  VAL A  13       6.807   5.207   2.053  1.00  0.12           H  
ATOM    202  HB  VAL A  13       8.920   7.214   1.154  1.00  0.18           H  
ATOM    203 1HG1 VAL A  13      10.315   5.259   0.701  1.00  0.18           H  
ATOM    204 2HG1 VAL A  13       9.887   5.374   2.423  1.00  0.18           H  
ATOM    205 3HG1 VAL A  13       9.055   4.200   1.377  1.00  0.18           H  
ATOM    206 1HG2 VAL A  13       8.722   6.070  -1.030  1.00  0.18           H  
ATOM    207 2HG2 VAL A  13       7.433   5.033  -0.374  1.00  0.18           H  
ATOM    208 3HG2 VAL A  13       7.167   6.783  -0.549  1.00  0.18           H  
ATOM    209  N   ASN A  14       7.676   5.345   4.372  1.00  0.30           N  
ATOM    210  CA  ASN A  14       8.196   5.422   5.735  1.00  0.73           C  
ATOM    211  C   ASN A  14       9.676   5.010   5.793  1.00  0.50           C  
ATOM    212  O   ASN A  14      10.298   4.742   4.765  1.00  1.25           O  
ATOM    213  CB  ASN A  14       7.330   4.608   6.695  1.00  1.09           C  
ATOM    214  CG  ASN A  14       7.339   3.146   6.401  1.00  1.09           C  
ATOM    215  OD1 ASN A  14       7.815   2.746   5.335  1.00  1.09           O  
ATOM    216  ND2 ASN A  14       6.835   2.345   7.304  1.00  1.09           N  
ATOM    217  H   ASN A  14       7.211   4.505   4.058  1.00  0.36           H  
ATOM    218  HA  ASN A  14       8.150   6.464   6.057  1.00  0.88           H  
ATOM    219 1HB  ASN A  14       7.668   4.762   7.720  1.00  1.31           H  
ATOM    220 2HB  ASN A  14       6.301   4.962   6.640  1.00  1.31           H  
ATOM    221 1HD2 ASN A  14       6.813   1.358   7.139  1.00  1.31           H  
ATOM    222 2HD2 ASN A  14       6.460   2.712   8.157  1.00  1.31           H  
ATOM    223  N   SER A  15      10.229   4.966   7.003  1.00  0.43           N  
ATOM    224  CA  SER A  15      11.644   4.660   7.231  1.00  0.62           C  
ATOM    225  C   SER A  15      12.074   3.264   6.782  1.00  0.36           C  
ATOM    226  O   SER A  15      11.322   2.294   6.901  1.00  0.91           O  
ATOM    227  CB  SER A  15      11.973   4.827   8.701  1.00  0.93           C  
ATOM    228  OG  SER A  15      13.303   4.465   8.962  1.00  0.93           O  
ATOM    229  H   SER A  15       9.654   5.180   7.805  1.00  0.52           H  
ATOM    230  HA  SER A  15      12.233   5.384   6.667  1.00  0.74           H  
ATOM    231 1HB  SER A  15      11.813   5.864   8.992  1.00  1.12           H  
ATOM    232 2HB  SER A  15      11.302   4.212   9.298  1.00  1.12           H  
ATOM    233  HG  SER A  15      13.371   3.528   8.761  1.00  1.12           H  
ATOM    234  N   ILE A  16      13.310   3.180   6.286  1.00  0.34           N  
ATOM    235  CA  ILE A  16      13.924   1.927   5.843  1.00  0.78           C  
ATOM    236  C   ILE A  16      13.996   0.889   6.939  1.00  0.57           C  
ATOM    237  O   ILE A  16      14.486   1.163   8.034  1.00  1.84           O  
ATOM    238  CB  ILE A  16      15.364   2.162   5.337  1.00  1.17           C  
ATOM    239  CG1 ILE A  16      15.369   3.029   4.096  1.00  1.17           C  
ATOM    240  CG2 ILE A  16      16.028   0.829   5.029  1.00  1.17           C  
ATOM    241  CD1 ILE A  16      14.743   2.315   2.935  1.00  1.17           C  
ATOM    242  H   ILE A  16      13.854   4.029   6.219  1.00  0.41           H  
ATOM    243  HA  ILE A  16      13.327   1.522   5.027  1.00  0.94           H  
ATOM    244  HB  ILE A  16      15.939   2.683   6.103  1.00  1.40           H  
ATOM    245 1HG1 ILE A  16      14.815   3.948   4.285  1.00  1.40           H  
ATOM    246 2HG1 ILE A  16      16.392   3.294   3.840  1.00  1.40           H  
ATOM    247 1HG2 ILE A  16      17.044   1.005   4.680  1.00  1.40           H  
ATOM    248 2HG2 ILE A  16      16.057   0.216   5.928  1.00  1.40           H  
ATOM    249 3HG2 ILE A  16      15.465   0.309   4.253  1.00  1.40           H  
ATOM    250 1HD1 ILE A  16      14.764   2.945   2.055  1.00  1.40           H  
ATOM    251 2HD1 ILE A  16      15.299   1.400   2.731  1.00  1.40           H  
ATOM    252 3HD1 ILE A  16      13.713   2.066   3.179  1.00  1.40           H  
ATOM    253  N   LYS A  17      13.526  -0.311   6.626  1.00  0.44           N  
ATOM    254  CA  LYS A  17      13.548  -1.424   7.559  1.00  0.44           C  
ATOM    255  C   LYS A  17      14.650  -2.417   7.208  1.00  0.34           C  
ATOM    256  O   LYS A  17      15.252  -2.341   6.134  1.00  0.74           O  
ATOM    257  CB  LYS A  17      12.189  -2.109   7.594  1.00  0.66           C  
ATOM    258  CG  LYS A  17      11.061  -1.164   7.972  1.00  0.66           C  
ATOM    259  CD  LYS A  17      11.251  -0.653   9.393  1.00  0.66           C  
ATOM    260  CE  LYS A  17      10.110   0.252   9.822  1.00  0.66           C  
ATOM    261  NZ  LYS A  17      10.258   0.696  11.237  1.00  0.66           N  
ATOM    262  H   LYS A  17      13.140  -0.459   5.704  1.00  0.53           H  
ATOM    263  HA  LYS A  17      13.760  -1.035   8.555  1.00  0.53           H  
ATOM    264 1HB  LYS A  17      11.966  -2.547   6.624  1.00  0.79           H  
ATOM    265 2HB  LYS A  17      12.203  -2.920   8.322  1.00  0.79           H  
ATOM    266 1HG  LYS A  17      11.040  -0.318   7.285  1.00  0.79           H  
ATOM    267 2HG  LYS A  17      10.108  -1.690   7.904  1.00  0.79           H  
ATOM    268 1HD  LYS A  17      11.305  -1.500  10.078  1.00  0.79           H  
ATOM    269 2HD  LYS A  17      12.186  -0.097   9.458  1.00  0.79           H  
ATOM    270 1HE  LYS A  17      10.090   1.130   9.178  1.00  0.79           H  
ATOM    271 2HE  LYS A  17       9.169  -0.282   9.712  1.00  0.79           H  
ATOM    272 1HZ  LYS A  17       9.481   1.294  11.482  1.00  0.79           H  
ATOM    273 2HZ  LYS A  17      10.263  -0.113  11.842  1.00  0.79           H  
ATOM    274 3HZ  LYS A  17      11.123   1.204  11.345  1.00  0.79           H  
ATOM    275  N   ASN A  18      14.908  -3.331   8.138  1.00  0.36           N  
ATOM    276  CA  ASN A  18      15.929  -4.357   7.988  1.00  0.21           C  
ATOM    277  C   ASN A  18      15.341  -5.733   8.302  1.00  0.15           C  
ATOM    278  O   ASN A  18      15.007  -6.023   9.451  1.00  0.22           O  
ATOM    279  CB  ASN A  18      17.120  -4.056   8.878  1.00  0.32           C  
ATOM    280  CG  ASN A  18      18.281  -4.991   8.661  1.00  0.32           C  
ATOM    281  OD1 ASN A  18      18.147  -6.086   8.104  1.00  0.32           O  
ATOM    282  ND2 ASN A  18      19.440  -4.568   9.101  1.00  0.32           N  
ATOM    283  H   ASN A  18      14.368  -3.314   8.992  1.00  0.43           H  
ATOM    284  HA  ASN A  18      16.262  -4.370   6.953  1.00  0.25           H  
ATOM    285 1HB  ASN A  18      17.456  -3.034   8.699  1.00  0.38           H  
ATOM    286 2HB  ASN A  18      16.814  -4.117   9.922  1.00  0.38           H  
ATOM    287 1HD2 ASN A  18      20.255  -5.138   8.990  1.00  0.38           H  
ATOM    288 2HD2 ASN A  18      19.511  -3.677   9.548  1.00  0.38           H  
ATOM    289  N   GLN A  19      15.195  -6.568   7.267  1.00  0.19           N  
ATOM    290  CA  GLN A  19      14.644  -7.927   7.398  1.00  0.23           C  
ATOM    291  C   GLN A  19      15.540  -8.902   8.189  1.00  0.41           C  
ATOM    292  O   GLN A  19      15.083  -9.983   8.577  1.00  1.37           O  
ATOM    293  CB  GLN A  19      14.375  -8.539   6.020  1.00  0.35           C  
ATOM    294  CG  GLN A  19      15.626  -8.890   5.234  1.00  0.35           C  
ATOM    295  CD  GLN A  19      15.307  -9.488   3.879  1.00  0.35           C  
ATOM    296  OE1 GLN A  19      14.693  -8.847   3.020  1.00  0.35           O  
ATOM    297  NE2 GLN A  19      15.725 -10.732   3.674  1.00  0.35           N  
ATOM    298  H   GLN A  19      15.485  -6.249   6.353  1.00  0.23           H  
ATOM    299  HA  GLN A  19      13.694  -7.850   7.925  1.00  0.28           H  
ATOM    300 1HB  GLN A  19      13.787  -9.450   6.136  1.00  0.41           H  
ATOM    301 2HB  GLN A  19      13.784  -7.844   5.423  1.00  0.41           H  
ATOM    302 1HG  GLN A  19      16.215  -7.987   5.080  1.00  0.41           H  
ATOM    303 2HG  GLN A  19      16.205  -9.620   5.800  1.00  0.41           H  
ATOM    304 1HE2 GLN A  19      15.548 -11.185   2.800  1.00  0.41           H  
ATOM    305 2HE2 GLN A  19      16.217 -11.218   4.398  1.00  0.41           H  
ATOM    306  N   LYS A  20      16.800  -8.513   8.423  1.00  0.22           N  
ATOM    307  CA  LYS A  20      17.764  -9.310   9.172  1.00  0.48           C  
ATOM    308  C   LYS A  20      17.943 -10.714   8.577  1.00  1.50           C  
ATOM    309  O   LYS A  20      18.000 -10.876   7.357  1.00  3.64           O  
ATOM    310  CB  LYS A  20      17.323  -9.371  10.640  1.00  0.72           C  
ATOM    311  CG  LYS A  20      17.193  -8.006  11.297  1.00  0.72           C  
ATOM    312  CD  LYS A  20      16.844  -8.124  12.771  1.00  0.72           C  
ATOM    313  CE  LYS A  20      16.698  -6.752  13.411  1.00  0.72           C  
ATOM    314  NZ  LYS A  20      16.345  -6.845  14.855  1.00  0.72           N  
ATOM    315  H   LYS A  20      17.117  -7.616   8.079  1.00  0.26           H  
ATOM    316  HA  LYS A  20      18.730  -8.808   9.126  1.00  0.58           H  
ATOM    317 1HB  LYS A  20      16.372  -9.893  10.732  1.00  0.86           H  
ATOM    318 2HB  LYS A  20      18.063  -9.910  11.229  1.00  0.86           H  
ATOM    319 1HG  LYS A  20      18.134  -7.463  11.197  1.00  0.86           H  
ATOM    320 2HG  LYS A  20      16.413  -7.437  10.799  1.00  0.86           H  
ATOM    321 1HD  LYS A  20      15.906  -8.670  12.882  1.00  0.86           H  
ATOM    322 2HD  LYS A  20      17.629  -8.675  13.288  1.00  0.86           H  
ATOM    323 1HE  LYS A  20      17.636  -6.208  13.311  1.00  0.86           H  
ATOM    324 2HE  LYS A  20      15.915  -6.198  12.892  1.00  0.86           H  
ATOM    325 1HZ  LYS A  20      16.256  -5.916  15.241  1.00  0.86           H  
ATOM    326 2HZ  LYS A  20      15.468  -7.337  14.957  1.00  0.86           H  
ATOM    327 3HZ  LYS A  20      17.071  -7.346  15.348  1.00  0.86           H  
ATOM    328  N   GLN A  21      18.066 -11.727   9.441  1.00  2.18           N  
ATOM    329  CA  GLN A  21      18.285 -13.114   9.032  1.00  4.50           C  
ATOM    330  C   GLN A  21      17.024 -13.869   8.582  1.00  6.93           C  
ATOM    331  O   GLN A  21      17.022 -15.097   8.551  1.00 34.95           O  
ATOM    332  CB  GLN A  21      18.939 -13.886  10.179  1.00  6.75           C  
ATOM    333  CG  GLN A  21      20.302 -13.354  10.585  1.00  6.75           C  
ATOM    334  CD  GLN A  21      21.313 -13.432   9.457  1.00  6.75           C  
ATOM    335  OE1 GLN A  21      21.478 -14.480   8.825  1.00  6.75           O  
ATOM    336  NE2 GLN A  21      21.996 -12.324   9.197  1.00  6.75           N  
ATOM    337  H   GLN A  21      18.011 -11.547  10.430  1.00  2.62           H  
ATOM    338  HA  GLN A  21      18.977 -13.106   8.189  1.00  5.40           H  
ATOM    339 1HB  GLN A  21      18.290 -13.857  11.054  1.00  8.10           H  
ATOM    340 2HB  GLN A  21      19.058 -14.931   9.894  1.00  8.10           H  
ATOM    341 1HG  GLN A  21      20.201 -12.311  10.881  1.00  8.10           H  
ATOM    342 2HG  GLN A  21      20.678 -13.945  11.420  1.00  8.10           H  
ATOM    343 1HE2 GLN A  21      22.677 -12.315   8.464  1.00  8.10           H  
ATOM    344 2HE2 GLN A  21      21.831 -11.496   9.735  1.00  8.10           H  
ATOM    345  N   CYS A  22      15.957 -13.156   8.258  1.00  0.82           N  
ATOM    346  CA  CYS A  22      14.717 -13.767   7.816  1.00  0.39           C  
ATOM    347  C   CYS A  22      14.449 -13.463   6.347  1.00  0.29           C  
ATOM    348  O   CYS A  22      14.466 -12.300   5.946  1.00  0.32           O  
ATOM    349  CB  CYS A  22      13.584 -13.233   8.680  1.00  0.58           C  
ATOM    350  SG  CYS A  22      11.930 -13.836   8.298  1.00  0.58           S  
ATOM    351  H   CYS A  22      15.966 -12.146   8.320  1.00  0.98           H  
ATOM    352  HA  CYS A  22      14.791 -14.847   7.947  1.00  0.47           H  
ATOM    353 1HB  CYS A  22      13.795 -13.480   9.717  1.00  0.70           H  
ATOM    354 2HB  CYS A  22      13.575 -12.151   8.606  1.00  0.70           H  
ATOM    355  HG  CYS A  22      11.305 -13.117   9.225  1.00  0.70           H  
ATOM    356  N   GLY A  23      14.190 -14.492   5.529  1.00  0.23           N  
ATOM    357  CA  GLY A  23      13.906 -14.299   4.097  1.00  0.28           C  
ATOM    358  C   GLY A  23      12.462 -13.831   3.872  1.00  0.22           C  
ATOM    359  O   GLY A  23      11.663 -14.522   3.240  1.00  0.75           O  
ATOM    360  H   GLY A  23      14.170 -15.439   5.885  1.00  0.28           H  
ATOM    361 1HA  GLY A  23      14.599 -13.566   3.685  1.00  0.34           H  
ATOM    362 2HA  GLY A  23      14.075 -15.235   3.565  1.00  0.34           H  
ATOM    363  N   SER A  24      12.151 -12.653   4.415  1.00  0.10           N  
ATOM    364  CA  SER A  24      10.828 -12.051   4.394  1.00  0.04           C  
ATOM    365  C   SER A  24      10.719 -10.874   3.444  1.00  0.05           C  
ATOM    366  O   SER A  24       9.812 -10.058   3.597  1.00  0.06           O  
ATOM    367  CB  SER A  24      10.475 -11.558   5.772  1.00  0.06           C  
ATOM    368  OG  SER A  24      11.396 -10.581   6.164  1.00  0.06           O  
ATOM    369  H   SER A  24      12.889 -12.154   4.888  1.00  0.12           H  
ATOM    370  HA  SER A  24      10.112 -12.811   4.092  1.00  0.05           H  
ATOM    371 1HB  SER A  24       9.467 -11.146   5.779  1.00  0.07           H  
ATOM    372 2HB  SER A  24      10.497 -12.391   6.471  1.00  0.07           H  
ATOM    373  HG  SER A  24      11.420 -10.580   7.123  1.00  0.07           H  
ATOM    374  N   CYS A  25      11.641 -10.767   2.486  1.00  0.07           N  
ATOM    375  CA  CYS A  25      11.656  -9.657   1.527  1.00  0.08           C  
ATOM    376  C   CYS A  25      10.339  -9.461   0.770  1.00  0.06           C  
ATOM    377  O   CYS A  25      10.002  -8.340   0.382  1.00  0.32           O  
ATOM    378  CB  CYS A  25      12.767  -9.896   0.513  1.00  0.12           C  
ATOM    379  SG  CYS A  25      12.548 -11.406  -0.458  1.00  0.12           S  
ATOM    380  H   CYS A  25      12.359 -11.472   2.415  1.00  0.08           H  
ATOM    381  HA  CYS A  25      11.878  -8.742   2.076  1.00  0.10           H  
ATOM    382 1HB  CYS A  25      12.829  -9.052  -0.176  1.00  0.14           H  
ATOM    383 2HB  CYS A  25      13.722  -9.968   1.031  1.00  0.14           H  
ATOM    384  HG  CYS A  25      13.764 -11.396  -0.997  1.00  0.14           H  
ATOM    385  N   TRP A  26       9.587 -10.545   0.598  1.00  0.08           N  
ATOM    386  CA  TRP A  26       8.290 -10.518  -0.054  1.00  0.03           C  
ATOM    387  C   TRP A  26       7.222  -9.861   0.816  1.00  0.03           C  
ATOM    388  O   TRP A  26       6.251  -9.302   0.304  1.00  0.05           O  
ATOM    389  CB  TRP A  26       7.899 -11.957  -0.367  1.00  0.04           C  
ATOM    390  CG  TRP A  26       7.821 -12.772   0.888  1.00  0.04           C  
ATOM    391  CD1 TRP A  26       8.850 -13.454   1.460  1.00  0.04           C  
ATOM    392  CD2 TRP A  26       6.669 -13.006   1.733  1.00  0.04           C  
ATOM    393  NE1 TRP A  26       8.427 -14.078   2.606  1.00  0.04           N  
ATOM    394  CE2 TRP A  26       7.099 -13.813   2.791  1.00  0.04           C  
ATOM    395  CE3 TRP A  26       5.331 -12.597   1.681  1.00  0.04           C  
ATOM    396  CZ2 TRP A  26       6.242 -14.216   3.799  1.00  0.04           C  
ATOM    397  CZ3 TRP A  26       4.471 -13.006   2.691  1.00  0.04           C  
ATOM    398  CH2 TRP A  26       4.918 -13.792   3.721  1.00  0.04           C  
ATOM    399  H   TRP A  26       9.933 -11.434   0.928  1.00  0.10           H  
ATOM    400  HA  TRP A  26       8.381  -9.956  -0.983  1.00  0.04           H  
ATOM    401 1HB  TRP A  26       6.930 -11.982  -0.865  1.00  0.05           H  
ATOM    402 2HB  TRP A  26       8.632 -12.407  -1.036  1.00  0.05           H  
ATOM    403  HD1 TRP A  26       9.866 -13.492   1.070  1.00  0.05           H  
ATOM    404  HE1 TRP A  26       9.001 -14.645   3.218  1.00  0.05           H  
ATOM    405  HE3 TRP A  26       4.976 -11.970   0.865  1.00  0.05           H  
ATOM    406  HZ2 TRP A  26       6.575 -14.845   4.624  1.00  0.05           H  
ATOM    407  HZ3 TRP A  26       3.430 -12.687   2.647  1.00  0.05           H  
ATOM    408  HH2 TRP A  26       4.217 -14.097   4.494  1.00  0.05           H  
ATOM    409  N   ALA A  27       7.423  -9.902   2.134  1.00  0.03           N  
ATOM    410  CA  ALA A  27       6.490  -9.313   3.069  1.00  0.03           C  
ATOM    411  C   ALA A  27       6.807  -7.853   3.171  1.00  0.04           C  
ATOM    412  O   ALA A  27       5.909  -7.018   3.166  1.00  0.08           O  
ATOM    413  CB  ALA A  27       6.566  -9.997   4.429  1.00  0.04           C  
ATOM    414  H   ALA A  27       8.247 -10.345   2.507  1.00  0.04           H  
ATOM    415  HA  ALA A  27       5.482  -9.419   2.669  1.00  0.04           H  
ATOM    416 1HB  ALA A  27       5.852  -9.534   5.110  1.00  0.05           H  
ATOM    417 2HB  ALA A  27       6.327 -11.055   4.317  1.00  0.05           H  
ATOM    418 3HB  ALA A  27       7.571  -9.894   4.834  1.00  0.05           H  
ATOM    419  N   PHE A  28       8.102  -7.545   3.206  1.00  0.04           N  
ATOM    420  CA  PHE A  28       8.561  -6.168   3.230  1.00  0.06           C  
ATOM    421  C   PHE A  28       8.025  -5.395   2.058  1.00  0.10           C  
ATOM    422  O   PHE A  28       7.490  -4.299   2.223  1.00  0.38           O  
ATOM    423  CB  PHE A  28      10.078  -6.096   3.158  1.00  0.09           C  
ATOM    424  CG  PHE A  28      10.584  -4.691   2.969  1.00  0.09           C  
ATOM    425  CD1 PHE A  28      10.762  -3.837   4.047  1.00  0.09           C  
ATOM    426  CD2 PHE A  28      10.884  -4.218   1.694  1.00  0.09           C  
ATOM    427  CE1 PHE A  28      11.231  -2.552   3.856  1.00  0.09           C  
ATOM    428  CE2 PHE A  28      11.352  -2.935   1.503  1.00  0.09           C  
ATOM    429  CZ  PHE A  28      11.526  -2.106   2.590  1.00  0.09           C  
ATOM    430  H   PHE A  28       8.785  -8.294   3.223  1.00  0.05           H  
ATOM    431  HA  PHE A  28       8.213  -5.697   4.149  1.00  0.07           H  
ATOM    432 1HB  PHE A  28      10.506  -6.494   4.078  1.00  0.11           H  
ATOM    433 2HB  PHE A  28      10.442  -6.707   2.334  1.00  0.11           H  
ATOM    434  HD1 PHE A  28      10.531  -4.192   5.050  1.00  0.11           H  
ATOM    435  HD2 PHE A  28      10.748  -4.878   0.836  1.00  0.11           H  
ATOM    436  HE1 PHE A  28      11.368  -1.889   4.708  1.00  0.11           H  
ATOM    437  HE2 PHE A  28      11.587  -2.580   0.500  1.00  0.11           H  
ATOM    438  HZ  PHE A  28      11.900  -1.098   2.449  1.00  0.11           H  
ATOM    439  N   SER A  29       8.205  -5.959   0.868  1.00  0.04           N  
ATOM    440  CA  SER A  29       7.790  -5.300  -0.344  1.00  0.05           C  
ATOM    441  C   SER A  29       6.292  -5.124  -0.437  1.00  0.03           C  
ATOM    442  O   SER A  29       5.822  -4.045  -0.806  1.00  0.09           O  
ATOM    443  CB  SER A  29       8.279  -6.083  -1.522  1.00  0.08           C  
ATOM    444  OG  SER A  29       9.673  -6.075  -1.557  1.00  0.08           O  
ATOM    445  H   SER A  29       8.665  -6.859   0.797  1.00  0.05           H  
ATOM    446  HA  SER A  29       8.250  -4.315  -0.357  1.00  0.06           H  
ATOM    447 1HB  SER A  29       7.919  -7.109  -1.457  1.00  0.09           H  
ATOM    448 2HB  SER A  29       7.886  -5.649  -2.440  1.00  0.09           H  
ATOM    449  HG  SER A  29       9.958  -6.641  -0.833  1.00  0.09           H  
ATOM    450  N   ALA A  30       5.535  -6.168  -0.087  1.00  0.04           N  
ATOM    451  CA  ALA A  30       4.086  -6.066  -0.131  1.00  0.06           C  
ATOM    452  C   ALA A  30       3.605  -4.986   0.821  1.00  0.03           C  
ATOM    453  O   ALA A  30       2.769  -4.159   0.452  1.00  0.06           O  
ATOM    454  CB  ALA A  30       3.449  -7.396   0.217  1.00  0.09           C  
ATOM    455  H   ALA A  30       5.951  -7.051   0.192  1.00  0.05           H  
ATOM    456  HA  ALA A  30       3.795  -5.781  -1.141  1.00  0.07           H  
ATOM    457 1HB  ALA A  30       2.364  -7.306   0.159  1.00  0.11           H  
ATOM    458 2HB  ALA A  30       3.787  -8.156  -0.488  1.00  0.11           H  
ATOM    459 3HB  ALA A  30       3.736  -7.685   1.226  1.00  0.11           H  
ATOM    460  N   VAL A  31       4.153  -4.988   2.035  1.00  0.02           N  
ATOM    461  CA  VAL A  31       3.812  -3.999   3.038  1.00  0.02           C  
ATOM    462  C   VAL A  31       4.135  -2.585   2.620  1.00  0.02           C  
ATOM    463  O   VAL A  31       3.286  -1.712   2.749  1.00  0.03           O  
ATOM    464  CB  VAL A  31       4.524  -4.316   4.361  1.00  0.03           C  
ATOM    465  CG1 VAL A  31       4.391  -3.160   5.307  1.00  0.03           C  
ATOM    466  CG2 VAL A  31       3.871  -5.524   4.998  1.00  0.03           C  
ATOM    467  H   VAL A  31       4.826  -5.700   2.282  1.00  0.02           H  
ATOM    468  HA  VAL A  31       2.738  -4.062   3.214  1.00  0.02           H  
ATOM    469  HB  VAL A  31       5.583  -4.502   4.178  1.00  0.04           H  
ATOM    470 1HG1 VAL A  31       4.890  -3.398   6.246  1.00  0.04           H  
ATOM    471 2HG1 VAL A  31       4.850  -2.276   4.867  1.00  0.04           H  
ATOM    472 3HG1 VAL A  31       3.339  -2.977   5.484  1.00  0.04           H  
ATOM    473 1HG2 VAL A  31       4.366  -5.749   5.940  1.00  0.04           H  
ATOM    474 2HG2 VAL A  31       2.818  -5.313   5.182  1.00  0.04           H  
ATOM    475 3HG2 VAL A  31       3.958  -6.368   4.326  1.00  0.04           H  
ATOM    476  N   ALA A  32       5.342  -2.357   2.111  1.00  0.02           N  
ATOM    477  CA  ALA A  32       5.746  -1.021   1.702  1.00  0.03           C  
ATOM    478  C   ALA A  32       4.808  -0.463   0.634  1.00  0.03           C  
ATOM    479  O   ALA A  32       4.430   0.709   0.696  1.00  0.05           O  
ATOM    480  CB  ALA A  32       7.179  -1.048   1.208  1.00  0.04           C  
ATOM    481  H   ALA A  32       6.007  -3.114   2.025  1.00  0.02           H  
ATOM    482  HA  ALA A  32       5.685  -0.367   2.570  1.00  0.04           H  
ATOM    483 1HB  ALA A  32       7.490  -0.043   0.926  1.00  0.05           H  
ATOM    484 2HB  ALA A  32       7.828  -1.421   2.001  1.00  0.05           H  
ATOM    485 3HB  ALA A  32       7.248  -1.706   0.352  1.00  0.05           H  
ATOM    486  N   ALA A  33       4.414  -1.302  -0.327  1.00  0.02           N  
ATOM    487  CA  ALA A  33       3.489  -0.866  -1.365  1.00  0.03           C  
ATOM    488  C   ALA A  33       2.124  -0.494  -0.772  1.00  0.07           C  
ATOM    489  O   ALA A  33       1.550   0.537  -1.135  1.00  0.43           O  
ATOM    490  CB  ALA A  33       3.337  -1.952  -2.415  1.00  0.04           C  
ATOM    491  H   ALA A  33       4.769  -2.253  -0.352  1.00  0.02           H  
ATOM    492  HA  ALA A  33       3.905   0.025  -1.836  1.00  0.04           H  
ATOM    493 1HB  ALA A  33       2.671  -1.603  -3.201  1.00  0.05           H  
ATOM    494 2HB  ALA A  33       4.313  -2.181  -2.842  1.00  0.05           H  
ATOM    495 3HB  ALA A  33       2.923  -2.849  -1.956  1.00  0.05           H  
ATOM    496  N   VAL A  34       1.620  -1.325   0.150  1.00  0.02           N  
ATOM    497  CA  VAL A  34       0.334  -1.071   0.801  1.00  0.03           C  
ATOM    498  C   VAL A  34       0.366   0.186   1.667  1.00  0.04           C  
ATOM    499  O   VAL A  34      -0.594   0.957   1.675  1.00  0.05           O  
ATOM    500  CB  VAL A  34      -0.106  -2.285   1.636  1.00  0.04           C  
ATOM    501  CG1 VAL A  34      -1.330  -1.935   2.469  1.00  0.04           C  
ATOM    502  CG2 VAL A  34      -0.441  -3.433   0.695  1.00  0.04           C  
ATOM    503  H   VAL A  34       2.128  -2.167   0.398  1.00  0.02           H  
ATOM    504  HA  VAL A  34      -0.410  -0.932   0.020  1.00  0.04           H  
ATOM    505  HB  VAL A  34       0.698  -2.574   2.313  1.00  0.05           H  
ATOM    506 1HG1 VAL A  34      -1.631  -2.804   3.056  1.00  0.05           H  
ATOM    507 2HG1 VAL A  34      -1.090  -1.111   3.138  1.00  0.05           H  
ATOM    508 3HG1 VAL A  34      -2.146  -1.642   1.810  1.00  0.05           H  
ATOM    509 1HG2 VAL A  34      -0.751  -4.299   1.274  1.00  0.05           H  
ATOM    510 2HG2 VAL A  34      -1.252  -3.132   0.032  1.00  0.05           H  
ATOM    511 3HG2 VAL A  34       0.434  -3.688   0.102  1.00  0.05           H  
ATOM    512  N   GLU A  35       1.467   0.393   2.388  1.00  0.03           N  
ATOM    513  CA  GLU A  35       1.632   1.576   3.221  1.00  0.03           C  
ATOM    514  C   GLU A  35       1.522   2.834   2.375  1.00  0.04           C  
ATOM    515  O   GLU A  35       0.838   3.792   2.752  1.00  0.04           O  
ATOM    516  CB  GLU A  35       3.003   1.558   3.910  1.00  0.04           C  
ATOM    517  CG  GLU A  35       3.186   0.529   5.014  1.00  0.04           C  
ATOM    518  CD  GLU A  35       4.611   0.457   5.488  1.00  0.04           C  
ATOM    519  OE1 GLU A  35       5.478   0.844   4.742  1.00  0.04           O  
ATOM    520  OE2 GLU A  35       4.840   0.028   6.597  1.00  0.04           O  
ATOM    521  H   GLU A  35       2.212  -0.286   2.362  1.00  0.04           H  
ATOM    522  HA  GLU A  35       0.845   1.591   3.975  1.00  0.04           H  
ATOM    523 1HB  GLU A  35       3.776   1.377   3.163  1.00  0.05           H  
ATOM    524 2HB  GLU A  35       3.197   2.540   4.343  1.00  0.05           H  
ATOM    525 1HG  GLU A  35       2.549   0.791   5.851  1.00  0.05           H  
ATOM    526 2HG  GLU A  35       2.869  -0.446   4.659  1.00  0.05           H  
ATOM    527  N   SER A  36       2.191   2.814   1.222  1.00  0.14           N  
ATOM    528  CA  SER A  36       2.178   3.942   0.319  1.00  0.28           C  
ATOM    529  C   SER A  36       0.813   4.228  -0.272  1.00  0.26           C  
ATOM    530  O   SER A  36       0.402   5.387  -0.298  1.00  0.21           O  
ATOM    531  CB  SER A  36       3.159   3.705  -0.790  1.00  0.42           C  
ATOM    532  OG  SER A  36       4.470   3.674  -0.297  1.00  0.42           O  
ATOM    533  H   SER A  36       2.751   2.003   0.978  1.00  0.17           H  
ATOM    534  HA  SER A  36       2.489   4.823   0.879  1.00  0.34           H  
ATOM    535 1HB  SER A  36       2.931   2.766  -1.293  1.00  0.50           H  
ATOM    536 2HB  SER A  36       3.061   4.504  -1.522  1.00  0.50           H  
ATOM    537  HG  SER A  36       4.548   4.435   0.286  1.00  0.50           H  
ATOM    538  N   ILE A  37       0.093   3.192  -0.730  1.00  0.37           N  
ATOM    539  CA  ILE A  37      -1.234   3.451  -1.285  1.00  0.30           C  
ATOM    540  C   ILE A  37      -2.205   3.917  -0.215  1.00  0.19           C  
ATOM    541  O   ILE A  37      -3.110   4.693  -0.516  1.00  0.50           O  
ATOM    542  CB  ILE A  37      -1.825   2.241  -2.049  1.00  0.45           C  
ATOM    543  CG1 ILE A  37      -3.036   2.713  -2.861  1.00  0.45           C  
ATOM    544  CG2 ILE A  37      -2.245   1.121  -1.115  1.00  0.45           C  
ATOM    545  CD1 ILE A  37      -2.705   3.731  -3.925  1.00  0.45           C  
ATOM    546  H   ILE A  37       0.468   2.249  -0.709  1.00  0.44           H  
ATOM    547  HA  ILE A  37      -1.140   4.256  -2.009  1.00  0.36           H  
ATOM    548  HB  ILE A  37      -1.081   1.863  -2.750  1.00  0.54           H  
ATOM    549 1HG1 ILE A  37      -3.495   1.851  -3.343  1.00  0.54           H  
ATOM    550 2HG1 ILE A  37      -3.766   3.154  -2.183  1.00  0.54           H  
ATOM    551 1HG2 ILE A  37      -2.651   0.295  -1.697  1.00  0.54           H  
ATOM    552 2HG2 ILE A  37      -1.378   0.783  -0.563  1.00  0.54           H  
ATOM    553 3HG2 ILE A  37      -3.004   1.482  -0.422  1.00  0.54           H  
ATOM    554 1HD1 ILE A  37      -3.614   4.014  -4.455  1.00  0.54           H  
ATOM    555 2HD1 ILE A  37      -2.266   4.612  -3.463  1.00  0.54           H  
ATOM    556 3HD1 ILE A  37      -1.996   3.304  -4.627  1.00  0.54           H  
ATOM    557  N   ASN A  38      -2.002   3.488   1.038  1.00  0.14           N  
ATOM    558  CA  ASN A  38      -2.835   3.976   2.125  1.00  0.20           C  
ATOM    559  C   ASN A  38      -2.657   5.478   2.254  1.00  0.15           C  
ATOM    560  O   ASN A  38      -3.639   6.211   2.353  1.00  0.23           O  
ATOM    561  CB  ASN A  38      -2.517   3.306   3.443  1.00  0.30           C  
ATOM    562  CG  ASN A  38      -3.530   3.678   4.496  1.00  0.30           C  
ATOM    563  OD1 ASN A  38      -4.645   3.143   4.492  1.00  0.30           O  
ATOM    564  ND2 ASN A  38      -3.195   4.590   5.373  1.00  0.30           N  
ATOM    565  H   ASN A  38      -1.277   2.812   1.241  1.00  0.17           H  
ATOM    566  HA  ASN A  38      -3.881   3.789   1.879  1.00  0.24           H  
ATOM    567 1HB  ASN A  38      -2.511   2.223   3.314  1.00  0.36           H  
ATOM    568 2HB  ASN A  38      -1.525   3.605   3.781  1.00  0.36           H  
ATOM    569 1HD2 ASN A  38      -3.849   4.868   6.076  1.00  0.36           H  
ATOM    570 2HD2 ASN A  38      -2.296   5.030   5.345  1.00  0.36           H  
ATOM    571  N   LYS A  39      -1.398   5.936   2.245  1.00  0.09           N  
ATOM    572  CA  LYS A  39      -1.107   7.368   2.293  1.00  0.13           C  
ATOM    573  C   LYS A  39      -1.725   8.110   1.123  1.00  0.08           C  
ATOM    574  O   LYS A  39      -2.348   9.156   1.294  1.00  0.10           O  
ATOM    575  CB  LYS A  39       0.399   7.629   2.272  1.00  0.20           C  
ATOM    576  CG  LYS A  39       0.758   9.111   2.165  1.00  0.20           C  
ATOM    577  CD  LYS A  39       0.449   9.882   3.422  1.00  0.20           C  
ATOM    578  CE  LYS A  39       0.848  11.346   3.274  1.00  0.20           C  
ATOM    579  NZ  LYS A  39       0.577  12.130   4.511  1.00  0.20           N  
ATOM    580  H   LYS A  39      -0.626   5.277   2.202  1.00  0.11           H  
ATOM    581  HA  LYS A  39      -1.527   7.777   3.212  1.00  0.16           H  
ATOM    582 1HB  LYS A  39       0.850   7.236   3.184  1.00  0.23           H  
ATOM    583 2HB  LYS A  39       0.854   7.109   1.431  1.00  0.23           H  
ATOM    584 1HG  LYS A  39       1.809   9.239   1.937  1.00  0.23           H  
ATOM    585 2HG  LYS A  39       0.185   9.550   1.350  1.00  0.23           H  
ATOM    586 1HD  LYS A  39      -0.613   9.809   3.622  1.00  0.23           H  
ATOM    587 2HD  LYS A  39       0.991   9.453   4.259  1.00  0.23           H  
ATOM    588 1HE  LYS A  39       1.909  11.412   3.038  1.00  0.23           H  
ATOM    589 2HE  LYS A  39       0.278  11.782   2.453  1.00  0.23           H  
ATOM    590 1HZ  LYS A  39       0.841  13.094   4.367  1.00  0.23           H  
ATOM    591 2HZ  LYS A  39      -0.409  12.074   4.733  1.00  0.23           H  
ATOM    592 3HZ  LYS A  39       1.111  11.744   5.276  1.00  0.23           H  
ATOM    593  N   ILE A  40      -1.573   7.556  -0.070  1.00  0.08           N  
ATOM    594  CA  ILE A  40      -2.110   8.163  -1.275  1.00  0.13           C  
ATOM    595  C   ILE A  40      -3.627   8.331  -1.225  1.00  0.13           C  
ATOM    596  O   ILE A  40      -4.152   9.378  -1.606  1.00  0.19           O  
ATOM    597  CB  ILE A  40      -1.711   7.327  -2.502  1.00  0.20           C  
ATOM    598  CG1 ILE A  40      -0.198   7.434  -2.729  1.00  0.20           C  
ATOM    599  CG2 ILE A  40      -2.484   7.771  -3.733  1.00  0.20           C  
ATOM    600  CD1 ILE A  40       0.354   6.429  -3.716  1.00  0.20           C  
ATOM    601  H   ILE A  40      -1.046   6.696  -0.155  1.00  0.10           H  
ATOM    602  HA  ILE A  40      -1.667   9.153  -1.381  1.00  0.16           H  
ATOM    603  HB  ILE A  40      -1.932   6.283  -2.299  1.00  0.23           H  
ATOM    604 1HG1 ILE A  40       0.027   8.433  -3.099  1.00  0.23           H  
ATOM    605 2HG1 ILE A  40       0.315   7.303  -1.778  1.00  0.23           H  
ATOM    606 1HG2 ILE A  40      -2.194   7.156  -4.584  1.00  0.23           H  
ATOM    607 2HG2 ILE A  40      -3.552   7.662  -3.553  1.00  0.23           H  
ATOM    608 3HG2 ILE A  40      -2.257   8.816  -3.947  1.00  0.23           H  
ATOM    609 1HD1 ILE A  40       1.428   6.578  -3.823  1.00  0.23           H  
ATOM    610 2HD1 ILE A  40       0.162   5.419  -3.354  1.00  0.23           H  
ATOM    611 3HD1 ILE A  40      -0.129   6.566  -4.683  1.00  0.23           H  
ATOM    612  N   ARG A  41      -4.333   7.298  -0.770  1.00  0.10           N  
ATOM    613  CA  ARG A  41      -5.789   7.342  -0.717  1.00  0.15           C  
ATOM    614  C   ARG A  41      -6.390   8.038   0.513  1.00  0.18           C  
ATOM    615  O   ARG A  41      -7.443   8.667   0.402  1.00  0.24           O  
ATOM    616  CB  ARG A  41      -6.353   5.930  -0.791  1.00  0.22           C  
ATOM    617  CG  ARG A  41      -6.099   5.211  -2.105  1.00  0.22           C  
ATOM    618  CD  ARG A  41      -6.677   5.954  -3.256  1.00  0.22           C  
ATOM    619  NE  ARG A  41      -8.134   6.027  -3.210  1.00  0.22           N  
ATOM    620  CZ  ARG A  41      -8.875   6.922  -3.891  1.00  0.22           C  
ATOM    621  NH1 ARG A  41      -8.297   7.823  -4.657  1.00  0.22           N  
ATOM    622  NH2 ARG A  41     -10.188   6.886  -3.776  1.00  0.22           N  
ATOM    623  H   ARG A  41      -3.858   6.455  -0.480  1.00  0.12           H  
ATOM    624  HA  ARG A  41      -6.130   7.881  -1.601  1.00  0.18           H  
ATOM    625 1HB  ARG A  41      -5.920   5.324   0.004  1.00  0.27           H  
ATOM    626 2HB  ARG A  41      -7.431   5.959  -0.633  1.00  0.27           H  
ATOM    627 1HG  ARG A  41      -5.026   5.112  -2.265  1.00  0.27           H  
ATOM    628 2HG  ARG A  41      -6.556   4.223  -2.078  1.00  0.27           H  
ATOM    629 1HD  ARG A  41      -6.287   6.971  -3.260  1.00  0.27           H  
ATOM    630 2HD  ARG A  41      -6.394   5.455  -4.182  1.00  0.27           H  
ATOM    631  HE  ARG A  41      -8.642   5.357  -2.640  1.00  0.27           H  
ATOM    632 1HH1 ARG A  41      -7.291   7.845  -4.739  1.00  0.27           H  
ATOM    633 2HH1 ARG A  41      -8.861   8.491  -5.163  1.00  0.27           H  
ATOM    634 1HH2 ARG A  41     -10.612   6.178  -3.181  1.00  0.27           H  
ATOM    635 2HH2 ARG A  41     -10.764   7.547  -4.275  1.00  0.27           H  
ATOM    636  N   THR A  42      -5.749   7.926   1.681  1.00  0.18           N  
ATOM    637  CA  THR A  42      -6.330   8.501   2.898  1.00  0.23           C  
ATOM    638  C   THR A  42      -5.616   9.740   3.410  1.00  0.22           C  
ATOM    639  O   THR A  42      -6.207  10.541   4.135  1.00  0.31           O  
ATOM    640  CB  THR A  42      -6.304   7.486   4.050  1.00  0.35           C  
ATOM    641  OG1 THR A  42      -4.941   7.191   4.381  1.00  0.35           O  
ATOM    642  CG2 THR A  42      -7.004   6.200   3.638  1.00  0.35           C  
ATOM    643  H   THR A  42      -4.885   7.412   1.744  1.00  0.22           H  
ATOM    644  HA  THR A  42      -7.365   8.772   2.689  1.00  0.28           H  
ATOM    645  HB  THR A  42      -6.802   7.909   4.922  1.00  0.41           H  
ATOM    646  HG1 THR A  42      -4.519   6.764   3.629  1.00  0.41           H  
ATOM    647 1HG2 THR A  42      -6.971   5.489   4.463  1.00  0.41           H  
ATOM    648 2HG2 THR A  42      -8.042   6.416   3.385  1.00  0.41           H  
ATOM    649 3HG2 THR A  42      -6.499   5.775   2.772  1.00  0.41           H  
ATOM    650  N   GLY A  43      -4.347   9.898   3.060  1.00  0.24           N  
ATOM    651  CA  GLY A  43      -3.571  11.023   3.547  1.00  0.36           C  
ATOM    652  C   GLY A  43      -2.780  10.683   4.815  1.00  0.53           C  
ATOM    653  O   GLY A  43      -2.011  11.517   5.299  1.00  1.49           O  
ATOM    654  H   GLY A  43      -3.888   9.241   2.450  1.00  0.29           H  
ATOM    655 1HA  GLY A  43      -2.883  11.347   2.765  1.00  0.43           H  
ATOM    656 2HA  GLY A  43      -4.237  11.861   3.747  1.00  0.43           H  
ATOM    657  N   GLN A  44      -2.934   9.463   5.345  1.00  0.25           N  
ATOM    658  CA  GLN A  44      -2.193   9.087   6.548  1.00  0.35           C  
ATOM    659  C   GLN A  44      -1.197   7.954   6.307  1.00  0.29           C  
ATOM    660  O   GLN A  44      -1.569   6.848   5.910  1.00  0.74           O  
ATOM    661  CB  GLN A  44      -3.152   8.672   7.663  1.00  0.52           C  
ATOM    662  CG  GLN A  44      -2.450   8.209   8.932  1.00  0.52           C  
ATOM    663  CD  GLN A  44      -1.750   9.340   9.663  1.00  0.52           C  
ATOM    664  OE1 GLN A  44      -2.388  10.315  10.070  1.00  0.52           O  
ATOM    665  NE2 GLN A  44      -0.437   9.220   9.837  1.00  0.52           N  
ATOM    666  H   GLN A  44      -3.573   8.794   4.931  1.00  0.30           H  
ATOM    667  HA  GLN A  44      -1.630   9.955   6.888  1.00  0.42           H  
ATOM    668 1HB  GLN A  44      -3.797   9.513   7.920  1.00  0.63           H  
ATOM    669 2HB  GLN A  44      -3.792   7.863   7.313  1.00  0.63           H  
ATOM    670 1HG  GLN A  44      -3.185   7.767   9.604  1.00  0.63           H  
ATOM    671 2HG  GLN A  44      -1.697   7.472   8.663  1.00  0.63           H  
ATOM    672 1HE2 GLN A  44       0.072   9.938  10.315  1.00  0.63           H  
ATOM    673 2HE2 GLN A  44       0.050   8.414   9.491  1.00  0.63           H  
ATOM    674  N   LEU A  45       0.074   8.232   6.579  1.00  0.18           N  
ATOM    675  CA  LEU A  45       1.109   7.218   6.453  1.00  0.23           C  
ATOM    676  C   LEU A  45       1.120   6.369   7.715  1.00  0.15           C  
ATOM    677  O   LEU A  45       1.250   6.890   8.825  1.00  0.15           O  
ATOM    678  CB  LEU A  45       2.489   7.853   6.225  1.00  0.35           C  
ATOM    679  CG  LEU A  45       3.651   6.867   6.038  1.00  0.35           C  
ATOM    680  CD1 LEU A  45       3.430   6.066   4.759  1.00  0.35           C  
ATOM    681  CD2 LEU A  45       4.958   7.644   5.972  1.00  0.35           C  
ATOM    682  H   LEU A  45       0.325   9.160   6.891  1.00  0.22           H  
ATOM    683  HA  LEU A  45       0.874   6.577   5.605  1.00  0.28           H  
ATOM    684 1HB  LEU A  45       2.450   8.478   5.338  1.00  0.41           H  
ATOM    685 2HB  LEU A  45       2.726   8.486   7.080  1.00  0.41           H  
ATOM    686  HG  LEU A  45       3.683   6.170   6.875  1.00  0.41           H  
ATOM    687 1HD1 LEU A  45       4.251   5.362   4.623  1.00  0.41           H  
ATOM    688 2HD1 LEU A  45       2.491   5.518   4.830  1.00  0.41           H  
ATOM    689 3HD1 LEU A  45       3.390   6.745   3.909  1.00  0.41           H  
ATOM    690 1HD2 LEU A  45       5.787   6.953   5.838  1.00  0.41           H  
ATOM    691 2HD2 LEU A  45       4.930   8.338   5.134  1.00  0.41           H  
ATOM    692 3HD2 LEU A  45       5.096   8.201   6.899  1.00  0.41           H  
ATOM    693  N   ILE A  46       0.944   5.066   7.542  1.00  0.18           N  
ATOM    694  CA  ILE A  46       0.901   4.132   8.659  1.00  0.18           C  
ATOM    695  C   ILE A  46       1.892   3.002   8.453  1.00  0.21           C  
ATOM    696  O   ILE A  46       1.888   2.371   7.402  1.00  0.26           O  
ATOM    697  CB  ILE A  46      -0.509   3.525   8.824  1.00  0.27           C  
ATOM    698  CG1 ILE A  46      -1.546   4.618   9.082  1.00  0.27           C  
ATOM    699  CG2 ILE A  46      -0.513   2.523   9.959  1.00  0.27           C  
ATOM    700  CD1 ILE A  46      -2.969   4.114   9.069  1.00  0.27           C  
ATOM    701  H   ILE A  46       0.841   4.709   6.602  1.00  0.22           H  
ATOM    702  HA  ILE A  46       1.167   4.662   9.572  1.00  0.22           H  
ATOM    703  HB  ILE A  46      -0.794   3.020   7.902  1.00  0.32           H  
ATOM    704 1HG1 ILE A  46      -1.348   5.077  10.050  1.00  0.32           H  
ATOM    705 2HG1 ILE A  46      -1.456   5.381   8.312  1.00  0.32           H  
ATOM    706 1HG2 ILE A  46      -1.508   2.091  10.057  1.00  0.32           H  
ATOM    707 2HG2 ILE A  46       0.206   1.733   9.751  1.00  0.32           H  
ATOM    708 3HG2 ILE A  46      -0.242   3.025  10.888  1.00  0.32           H  
ATOM    709 1HD1 ILE A  46      -3.652   4.943   9.255  1.00  0.32           H  
ATOM    710 2HD1 ILE A  46      -3.190   3.673   8.096  1.00  0.32           H  
ATOM    711 3HD1 ILE A  46      -3.096   3.361   9.845  1.00  0.32           H  
ATOM    712  N   SER A  47       2.735   2.739   9.450  1.00  0.20           N  
ATOM    713  CA  SER A  47       3.683   1.635   9.339  1.00  0.23           C  
ATOM    714  C   SER A  47       2.963   0.323   9.642  1.00  0.20           C  
ATOM    715  O   SER A  47       2.371   0.171  10.712  1.00  0.44           O  
ATOM    716  CB  SER A  47       4.848   1.845  10.283  1.00  0.35           C  
ATOM    717  OG  SER A  47       5.585   2.981   9.917  1.00  0.35           O  
ATOM    718  H   SER A  47       2.711   3.298  10.292  1.00  0.24           H  
ATOM    719  HA  SER A  47       4.060   1.598   8.317  1.00  0.28           H  
ATOM    720 1HB  SER A  47       4.478   1.959  11.302  1.00  0.41           H  
ATOM    721 2HB  SER A  47       5.493   0.970  10.263  1.00  0.41           H  
ATOM    722  HG  SER A  47       4.998   3.730  10.052  1.00  0.41           H  
ATOM    723  N   LEU A  48       3.015  -0.610   8.690  1.00  0.13           N  
ATOM    724  CA  LEU A  48       2.253  -1.857   8.775  1.00  0.14           C  
ATOM    725  C   LEU A  48       3.102  -3.097   9.024  1.00  0.19           C  
ATOM    726  O   LEU A  48       4.265  -3.169   8.624  1.00  0.36           O  
ATOM    727  CB  LEU A  48       1.436  -1.991   7.499  1.00  0.21           C  
ATOM    728  CG  LEU A  48       0.468  -0.831   7.292  1.00  0.21           C  
ATOM    729  CD1 LEU A  48      -0.199  -0.943   5.933  1.00  0.21           C  
ATOM    730  CD2 LEU A  48      -0.544  -0.851   8.427  1.00  0.21           C  
ATOM    731  H   LEU A  48       3.571  -0.426   7.861  1.00  0.16           H  
ATOM    732  HA  LEU A  48       1.558  -1.761   9.596  1.00  0.17           H  
ATOM    733 1HB  LEU A  48       2.105  -2.005   6.650  1.00  0.25           H  
ATOM    734 2HB  LEU A  48       0.867  -2.921   7.524  1.00  0.25           H  
ATOM    735  HG  LEU A  48       1.016   0.107   7.316  1.00  0.25           H  
ATOM    736 1HD1 LEU A  48      -0.880  -0.105   5.795  1.00  0.25           H  
ATOM    737 2HD1 LEU A  48       0.561  -0.922   5.153  1.00  0.25           H  
ATOM    738 3HD1 LEU A  48      -0.753  -1.872   5.870  1.00  0.25           H  
ATOM    739 1HD2 LEU A  48      -1.233  -0.019   8.316  1.00  0.25           H  
ATOM    740 2HD2 LEU A  48      -1.098  -1.788   8.411  1.00  0.25           H  
ATOM    741 3HD2 LEU A  48      -0.020  -0.758   9.377  1.00  0.25           H  
ATOM    742  N   SER A  49       2.522  -4.050   9.754  1.00  0.10           N  
ATOM    743  CA  SER A  49       3.240  -5.242  10.201  1.00  0.13           C  
ATOM    744  C   SER A  49       3.674  -6.169   9.079  1.00  0.14           C  
ATOM    745  O   SER A  49       2.861  -6.649   8.292  1.00  0.54           O  
ATOM    746  CB  SER A  49       2.376  -6.037  11.166  1.00  0.20           C  
ATOM    747  OG  SER A  49       3.037  -7.200  11.596  1.00  0.20           O  
ATOM    748  H   SER A  49       1.554  -3.933  10.025  1.00  0.12           H  
ATOM    749  HA  SER A  49       4.135  -4.915  10.729  1.00  0.16           H  
ATOM    750 1HB  SER A  49       2.112  -5.424  12.026  1.00  0.23           H  
ATOM    751 2HB  SER A  49       1.449  -6.311  10.664  1.00  0.23           H  
ATOM    752  HG  SER A  49       3.454  -6.970  12.437  1.00  0.23           H  
ATOM    753  N   GLU A  50       4.965  -6.467   9.058  1.00  0.10           N  
ATOM    754  CA  GLU A  50       5.537  -7.409   8.108  1.00  0.06           C  
ATOM    755  C   GLU A  50       5.475  -8.800   8.729  1.00  0.05           C  
ATOM    756  O   GLU A  50       5.390  -9.811   8.027  1.00  0.07           O  
ATOM    757  CB  GLU A  50       6.980  -7.013   7.796  1.00  0.09           C  
ATOM    758  CG  GLU A  50       7.107  -5.654   7.121  1.00  0.09           C  
ATOM    759  CD  GLU A  50       8.528  -5.210   6.948  1.00  0.09           C  
ATOM    760  OE1 GLU A  50       9.406  -6.027   7.071  1.00  0.09           O  
ATOM    761  OE2 GLU A  50       8.738  -4.042   6.721  1.00  0.09           O  
ATOM    762  H   GLU A  50       5.575  -6.020   9.728  1.00  0.12           H  
ATOM    763  HA  GLU A  50       4.947  -7.406   7.193  1.00  0.07           H  
ATOM    764 1HB  GLU A  50       7.563  -6.987   8.717  1.00  0.11           H  
ATOM    765 2HB  GLU A  50       7.432  -7.758   7.140  1.00  0.11           H  
ATOM    766 1HG  GLU A  50       6.639  -5.708   6.139  1.00  0.11           H  
ATOM    767 2HG  GLU A  50       6.567  -4.914   7.710  1.00  0.11           H  
ATOM    768  N   GLN A  51       5.488  -8.810  10.068  1.00  0.05           N  
ATOM    769  CA  GLN A  51       5.425 -10.005  10.891  1.00  0.06           C  
ATOM    770  C   GLN A  51       4.116 -10.734  10.679  1.00  0.06           C  
ATOM    771  O   GLN A  51       4.101 -11.961  10.607  1.00  0.06           O  
ATOM    772  CB  GLN A  51       5.572  -9.611  12.365  1.00  0.09           C  
ATOM    773  CG  GLN A  51       5.681 -10.748  13.373  1.00  0.09           C  
ATOM    774  CD  GLN A  51       6.947 -11.585  13.261  1.00  0.09           C  
ATOM    775  OE1 GLN A  51       8.070 -11.083  13.148  1.00  0.09           O  
ATOM    776  NE2 GLN A  51       6.779 -12.897  13.338  1.00  0.09           N  
ATOM    777  H   GLN A  51       5.556  -7.928  10.553  1.00  0.06           H  
ATOM    778  HA  GLN A  51       6.241 -10.670  10.609  1.00  0.07           H  
ATOM    779 1HB  GLN A  51       6.443  -8.979  12.473  1.00  0.11           H  
ATOM    780 2HB  GLN A  51       4.710  -9.010  12.656  1.00  0.11           H  
ATOM    781 1HG  GLN A  51       5.642 -10.327  14.377  1.00  0.11           H  
ATOM    782 2HG  GLN A  51       4.838 -11.420  13.223  1.00  0.11           H  
ATOM    783 1HE2 GLN A  51       7.566 -13.518  13.287  1.00  0.11           H  
ATOM    784 2HE2 GLN A  51       5.860 -13.275  13.459  1.00  0.11           H  
ATOM    785  N   GLU A  52       3.021  -9.973  10.546  1.00  0.07           N  
ATOM    786  CA  GLU A  52       1.715 -10.563  10.290  1.00  0.11           C  
ATOM    787  C   GLU A  52       1.731 -11.423   9.049  1.00  0.08           C  
ATOM    788  O   GLU A  52       1.222 -12.540   9.074  1.00  0.10           O  
ATOM    789  CB  GLU A  52       0.628  -9.497  10.155  1.00  0.17           C  
ATOM    790  CG  GLU A  52      -0.759 -10.091   9.912  1.00  0.17           C  
ATOM    791  CD  GLU A  52      -1.858  -9.069   9.883  1.00  0.17           C  
ATOM    792  OE1 GLU A  52      -1.580  -7.934  10.184  1.00  0.17           O  
ATOM    793  OE2 GLU A  52      -2.979  -9.432   9.582  1.00  0.17           O  
ATOM    794  H   GLU A  52       3.088  -8.967  10.653  1.00  0.08           H  
ATOM    795  HA  GLU A  52       1.457 -11.203  11.132  1.00  0.13           H  
ATOM    796 1HB  GLU A  52       0.588  -8.894  11.062  1.00  0.20           H  
ATOM    797 2HB  GLU A  52       0.865  -8.831   9.325  1.00  0.20           H  
ATOM    798 1HG  GLU A  52      -0.747 -10.619   8.959  1.00  0.20           H  
ATOM    799 2HG  GLU A  52      -0.968 -10.821  10.694  1.00  0.20           H  
ATOM    800  N   LEU A  53       2.302 -10.910   7.961  1.00  0.07           N  
ATOM    801  CA  LEU A  53       2.372 -11.684   6.732  1.00  0.05           C  
ATOM    802  C   LEU A  53       3.225 -12.927   6.906  1.00  0.03           C  
ATOM    803  O   LEU A  53       2.840 -14.016   6.488  1.00  0.04           O  
ATOM    804  CB  LEU A  53       2.963 -10.840   5.601  1.00  0.08           C  
ATOM    805  CG  LEU A  53       2.094  -9.699   5.083  1.00  0.08           C  
ATOM    806  CD1 LEU A  53       2.903  -8.872   4.105  1.00  0.08           C  
ATOM    807  CD2 LEU A  53       0.866 -10.277   4.415  1.00  0.08           C  
ATOM    808  H   LEU A  53       2.697  -9.980   7.989  1.00  0.08           H  
ATOM    809  HA  LEU A  53       1.364 -11.991   6.458  1.00  0.06           H  
ATOM    810 1HB  LEU A  53       3.901 -10.408   5.946  1.00  0.09           H  
ATOM    811 2HB  LEU A  53       3.178 -11.496   4.759  1.00  0.09           H  
ATOM    812  HG  LEU A  53       1.794  -9.056   5.911  1.00  0.09           H  
ATOM    813 1HD1 LEU A  53       2.295  -8.049   3.730  1.00  0.09           H  
ATOM    814 2HD1 LEU A  53       3.780  -8.476   4.614  1.00  0.09           H  
ATOM    815 3HD1 LEU A  53       3.221  -9.499   3.275  1.00  0.09           H  
ATOM    816 1HD2 LEU A  53       0.237  -9.469   4.041  1.00  0.09           H  
ATOM    817 2HD2 LEU A  53       1.168 -10.917   3.587  1.00  0.09           H  
ATOM    818 3HD2 LEU A  53       0.312 -10.866   5.144  1.00  0.09           H  
ATOM    819  N   VAL A  54       4.358 -12.788   7.588  1.00  0.03           N  
ATOM    820  CA  VAL A  54       5.231 -13.933   7.821  1.00  0.04           C  
ATOM    821  C   VAL A  54       4.522 -15.051   8.586  1.00  0.06           C  
ATOM    822  O   VAL A  54       4.675 -16.230   8.256  1.00  0.12           O  
ATOM    823  CB  VAL A  54       6.496 -13.493   8.586  1.00  0.06           C  
ATOM    824  CG1 VAL A  54       7.299 -14.707   9.032  1.00  0.06           C  
ATOM    825  CG2 VAL A  54       7.340 -12.608   7.680  1.00  0.06           C  
ATOM    826  H   VAL A  54       4.641 -11.871   7.919  1.00  0.04           H  
ATOM    827  HA  VAL A  54       5.542 -14.325   6.853  1.00  0.05           H  
ATOM    828  HB  VAL A  54       6.204 -12.939   9.478  1.00  0.07           H  
ATOM    829 1HG1 VAL A  54       8.184 -14.375   9.576  1.00  0.07           H  
ATOM    830 2HG1 VAL A  54       6.685 -15.327   9.684  1.00  0.07           H  
ATOM    831 3HG1 VAL A  54       7.604 -15.282   8.161  1.00  0.07           H  
ATOM    832 1HG2 VAL A  54       8.231 -12.283   8.217  1.00  0.07           H  
ATOM    833 2HG2 VAL A  54       7.634 -13.171   6.794  1.00  0.07           H  
ATOM    834 3HG2 VAL A  54       6.762 -11.736   7.378  1.00  0.07           H  
ATOM    835  N   ASP A  55       3.766 -14.676   9.611  1.00  0.07           N  
ATOM    836  CA  ASP A  55       3.051 -15.630  10.443  1.00  0.14           C  
ATOM    837  C   ASP A  55       1.712 -16.116   9.903  1.00  0.24           C  
ATOM    838  O   ASP A  55       1.299 -17.233  10.215  1.00  0.87           O  
ATOM    839  CB  ASP A  55       2.817 -15.019  11.810  1.00  0.21           C  
ATOM    840  CG  ASP A  55       4.125 -14.813  12.511  1.00  0.21           C  
ATOM    841  OD1 ASP A  55       5.087 -15.399  12.073  1.00  0.21           O  
ATOM    842  OD2 ASP A  55       4.183 -14.084  13.471  1.00  0.21           O  
ATOM    843  H   ASP A  55       3.699 -13.692   9.836  1.00  0.08           H  
ATOM    844  HA  ASP A  55       3.691 -16.503  10.566  1.00  0.17           H  
ATOM    845 1HB  ASP A  55       2.309 -14.059  11.709  1.00  0.25           H  
ATOM    846 2HB  ASP A  55       2.185 -15.674  12.407  1.00  0.25           H  
ATOM    847  N   CYS A  56       1.028 -15.297   9.105  1.00  0.24           N  
ATOM    848  CA  CYS A  56      -0.324 -15.645   8.687  1.00  0.42           C  
ATOM    849  C   CYS A  56      -0.481 -16.001   7.215  1.00  0.33           C  
ATOM    850  O   CYS A  56      -1.415 -16.724   6.859  1.00  0.48           O  
ATOM    851  CB  CYS A  56      -1.263 -14.492   9.012  1.00  0.63           C  
ATOM    852  SG  CYS A  56      -1.334 -14.043  10.763  1.00  0.63           S  
ATOM    853  H   CYS A  56       1.405 -14.398   8.847  1.00  0.29           H  
ATOM    854  HA  CYS A  56      -0.635 -16.506   9.263  1.00  0.50           H  
ATOM    855 1HB  CYS A  56      -0.967 -13.610   8.446  1.00  0.76           H  
ATOM    856 2HB  CYS A  56      -2.270 -14.762   8.702  1.00  0.76           H  
ATOM    857  HG  CYS A  56      -0.043 -13.749  10.884  1.00  0.76           H  
ATOM    858  N   ASP A  57       0.408 -15.530   6.348  1.00  0.28           N  
ATOM    859  CA  ASP A  57       0.292 -15.910   4.949  1.00  0.42           C  
ATOM    860  C   ASP A  57       0.816 -17.319   4.745  1.00  0.30           C  
ATOM    861  O   ASP A  57       1.980 -17.519   4.393  1.00  0.40           O  
ATOM    862  CB  ASP A  57       1.043 -14.952   4.028  1.00  0.63           C  
ATOM    863  CG  ASP A  57       0.850 -15.314   2.561  1.00  0.63           C  
ATOM    864  OD1 ASP A  57       0.295 -16.357   2.294  1.00  0.63           O  
ATOM    865  OD2 ASP A  57       1.274 -14.557   1.720  1.00  0.63           O  
ATOM    866  H   ASP A  57       1.166 -14.927   6.629  1.00  0.34           H  
ATOM    867  HA  ASP A  57      -0.762 -15.895   4.671  1.00  0.50           H  
ATOM    868 1HB  ASP A  57       0.695 -13.932   4.192  1.00  0.76           H  
ATOM    869 2HB  ASP A  57       2.108 -14.980   4.259  1.00  0.76           H  
ATOM    870  N   THR A  58      -0.078 -18.293   4.927  1.00  0.25           N  
ATOM    871  CA  THR A  58       0.243 -19.714   4.807  1.00  0.25           C  
ATOM    872  C   THR A  58       0.562 -20.162   3.380  1.00  0.44           C  
ATOM    873  O   THR A  58       0.993 -21.298   3.176  1.00  1.51           O  
ATOM    874  CB  THR A  58      -0.913 -20.580   5.346  1.00  0.38           C  
ATOM    875  OG1 THR A  58      -2.105 -20.311   4.596  1.00  0.38           O  
ATOM    876  CG2 THR A  58      -1.163 -20.279   6.816  1.00  0.38           C  
ATOM    877  H   THR A  58      -1.008 -18.016   5.217  1.00  0.30           H  
ATOM    878  HA  THR A  58       1.124 -19.911   5.418  1.00  0.30           H  
ATOM    879  HB  THR A  58      -0.656 -21.633   5.236  1.00  0.45           H  
ATOM    880  HG1 THR A  58      -2.322 -19.378   4.666  1.00  0.45           H  
ATOM    881 1HG2 THR A  58      -1.981 -20.901   7.181  1.00  0.45           H  
ATOM    882 2HG2 THR A  58      -0.262 -20.492   7.390  1.00  0.45           H  
ATOM    883 3HG2 THR A  58      -1.428 -19.230   6.934  1.00  0.45           H  
ATOM    884  N   ALA A  59       0.359 -19.286   2.391  1.00  0.61           N  
ATOM    885  CA  ALA A  59       0.701 -19.611   1.017  1.00  0.68           C  
ATOM    886  C   ALA A  59       2.190 -19.358   0.777  1.00  0.63           C  
ATOM    887  O   ALA A  59       2.739 -19.789  -0.238  1.00  1.47           O  
ATOM    888  CB  ALA A  59      -0.143 -18.798   0.047  1.00  1.02           C  
ATOM    889  H   ALA A  59       0.001 -18.355   2.579  1.00  0.73           H  
ATOM    890  HA  ALA A  59       0.507 -20.671   0.856  1.00  0.82           H  
ATOM    891 1HB  ALA A  59       0.114 -19.070  -0.977  1.00  1.22           H  
ATOM    892 2HB  ALA A  59      -1.199 -19.007   0.223  1.00  1.22           H  
ATOM    893 3HB  ALA A  59       0.046 -17.737   0.199  1.00  1.22           H  
ATOM    894  N   SER A  60       2.839 -18.655   1.712  1.00  0.17           N  
ATOM    895  CA  SER A  60       4.258 -18.356   1.622  1.00  0.12           C  
ATOM    896  C   SER A  60       5.037 -19.384   2.409  1.00  0.14           C  
ATOM    897  O   SER A  60       4.488 -20.396   2.846  1.00  0.52           O  
ATOM    898  CB  SER A  60       4.568 -17.006   2.212  1.00  0.18           C  
ATOM    899  OG  SER A  60       4.515 -17.073   3.612  1.00  0.18           O  
ATOM    900  H   SER A  60       2.350 -18.314   2.530  1.00  0.20           H  
ATOM    901  HA  SER A  60       4.569 -18.392   0.578  1.00  0.14           H  
ATOM    902 1HB  SER A  60       5.555 -16.678   1.899  1.00  0.22           H  
ATOM    903 2HB  SER A  60       3.847 -16.272   1.851  1.00  0.22           H  
ATOM    904  HG  SER A  60       3.591 -17.242   3.834  1.00  0.22           H  
ATOM    905  N   HIS A  61       6.315 -19.105   2.620  1.00  0.09           N  
ATOM    906  CA  HIS A  61       7.160 -19.978   3.410  1.00  0.08           C  
ATOM    907  C   HIS A  61       7.749 -19.211   4.595  1.00  0.06           C  
ATOM    908  O   HIS A  61       8.738 -19.650   5.188  1.00  0.07           O  
ATOM    909  CB  HIS A  61       8.297 -20.530   2.551  1.00  0.12           C  
ATOM    910  CG  HIS A  61       7.831 -21.314   1.372  1.00  0.12           C  
ATOM    911  ND1 HIS A  61       7.240 -22.555   1.487  1.00  0.12           N  
ATOM    912  CD2 HIS A  61       7.870 -21.033   0.050  1.00  0.12           C  
ATOM    913  CE1 HIS A  61       6.934 -23.002   0.281  1.00  0.12           C  
ATOM    914  NE2 HIS A  61       7.307 -22.099  -0.606  1.00  0.12           N  
ATOM    915  H   HIS A  61       6.728 -18.272   2.227  1.00  0.11           H  
ATOM    916  HA  HIS A  61       6.580 -20.814   3.799  1.00  0.10           H  
ATOM    917 1HB  HIS A  61       8.922 -19.713   2.194  1.00  0.14           H  
ATOM    918 2HB  HIS A  61       8.921 -21.182   3.158  1.00  0.14           H  
ATOM    919  HD1 HIS A  61       6.894 -22.962   2.333  1.00  0.14           H  
ATOM    920  HD2 HIS A  61       8.242 -20.178  -0.514  1.00  0.14           H  
ATOM    921  HE1 HIS A  61       6.454 -23.973   0.155  1.00  0.14           H  
ATOM    922  N   GLY A  62       7.149 -18.062   4.933  1.00  0.06           N  
ATOM    923  CA  GLY A  62       7.644 -17.264   6.050  1.00  0.05           C  
ATOM    924  C   GLY A  62       9.065 -16.788   5.790  1.00  0.04           C  
ATOM    925  O   GLY A  62       9.344 -16.123   4.792  1.00  0.05           O  
ATOM    926  H   GLY A  62       6.328 -17.739   4.428  1.00  0.07           H  
ATOM    927 1HA  GLY A  62       6.988 -16.408   6.207  1.00  0.06           H  
ATOM    928 2HA  GLY A  62       7.619 -17.859   6.960  1.00  0.06           H  
ATOM    929  N   CYS A  63       9.968 -17.157   6.699  1.00  0.05           N  
ATOM    930  CA  CYS A  63      11.383 -16.804   6.619  1.00  0.06           C  
ATOM    931  C   CYS A  63      12.135 -17.523   5.501  1.00  0.06           C  
ATOM    932  O   CYS A  63      13.283 -17.181   5.207  1.00  0.10           O  
ATOM    933  CB  CYS A  63      12.074 -17.127   7.945  1.00  0.09           C  
ATOM    934  SG  CYS A  63      12.200 -18.895   8.303  1.00  0.09           S  
ATOM    935  H   CYS A  63       9.656 -17.705   7.488  1.00  0.06           H  
ATOM    936  HA  CYS A  63      11.452 -15.733   6.439  1.00  0.07           H  
ATOM    937 1HB  CYS A  63      13.081 -16.709   7.944  1.00  0.11           H  
ATOM    938 2HB  CYS A  63      11.527 -16.659   8.762  1.00  0.11           H  
ATOM    939  HG  CYS A  63      12.978 -19.192   7.267  1.00  0.11           H  
ATOM    940  N   ASN A  64      11.504 -18.518   4.881  1.00  0.06           N  
ATOM    941  CA  ASN A  64      12.132 -19.244   3.796  1.00  0.08           C  
ATOM    942  C   ASN A  64      11.689 -18.745   2.417  1.00  0.09           C  
ATOM    943  O   ASN A  64      11.999 -19.378   1.406  1.00  0.58           O  
ATOM    944  CB  ASN A  64      11.863 -20.726   3.944  1.00  0.12           C  
ATOM    945  CG  ASN A  64      12.569 -21.316   5.132  1.00  0.12           C  
ATOM    946  OD1 ASN A  64      13.727 -20.984   5.411  1.00  0.12           O  
ATOM    947  ND2 ASN A  64      11.894 -22.186   5.840  1.00  0.12           N  
ATOM    948  H   ASN A  64      10.569 -18.790   5.153  1.00  0.07           H  
ATOM    949  HA  ASN A  64      13.210 -19.086   3.859  1.00  0.10           H  
ATOM    950 1HB  ASN A  64      10.794 -20.889   4.063  1.00  0.14           H  
ATOM    951 2HB  ASN A  64      12.180 -21.251   3.043  1.00  0.14           H  
ATOM    952 1HD2 ASN A  64      12.313 -22.611   6.643  1.00  0.14           H  
ATOM    953 2HD2 ASN A  64      10.959 -22.425   5.580  1.00  0.14           H  
ATOM    954  N   GLY A  65      10.984 -17.609   2.362  1.00  0.17           N  
ATOM    955  CA  GLY A  65      10.577 -17.058   1.073  1.00  0.10           C  
ATOM    956  C   GLY A  65       9.067 -16.940   0.952  1.00  0.07           C  
ATOM    957  O   GLY A  65       8.331 -17.304   1.866  1.00  0.12           O  
ATOM    958  H   GLY A  65      10.715 -17.114   3.206  1.00  0.20           H  
ATOM    959 1HA  GLY A  65      11.030 -16.075   0.944  1.00  0.12           H  
ATOM    960 2HA  GLY A  65      10.958 -17.689   0.270  1.00  0.12           H  
ATOM    961  N   GLY A  66       8.611 -16.402  -0.172  1.00  0.07           N  
ATOM    962  CA  GLY A  66       7.189 -16.210  -0.388  1.00  0.10           C  
ATOM    963  C   GLY A  66       6.918 -15.355  -1.612  1.00  0.19           C  
ATOM    964  O   GLY A  66       7.832 -15.019  -2.367  1.00  1.41           O  
ATOM    965  H   GLY A  66       9.265 -16.121  -0.889  1.00  0.08           H  
ATOM    966 1HA  GLY A  66       6.704 -17.179  -0.496  1.00  0.12           H  
ATOM    967 2HA  GLY A  66       6.757 -15.730   0.488  1.00  0.12           H  
ATOM    968  N   TRP A  67       5.649 -15.008  -1.802  1.00  0.22           N  
ATOM    969  CA  TRP A  67       5.237 -14.213  -2.946  1.00  0.13           C  
ATOM    970  C   TRP A  67       4.515 -12.951  -2.511  1.00  0.16           C  
ATOM    971  O   TRP A  67       3.676 -12.979  -1.609  1.00  0.78           O  
ATOM    972  CB  TRP A  67       4.324 -15.037  -3.849  1.00  0.20           C  
ATOM    973  CG  TRP A  67       5.011 -16.227  -4.446  1.00  0.20           C  
ATOM    974  CD1 TRP A  67       5.571 -16.311  -5.685  1.00  0.20           C  
ATOM    975  CD2 TRP A  67       5.226 -17.517  -3.820  1.00  0.20           C  
ATOM    976  NE1 TRP A  67       6.116 -17.556  -5.873  1.00  0.20           N  
ATOM    977  CE2 TRP A  67       5.917 -18.306  -4.741  1.00  0.20           C  
ATOM    978  CE3 TRP A  67       4.897 -18.055  -2.567  1.00  0.20           C  
ATOM    979  CZ2 TRP A  67       6.289 -19.609  -4.456  1.00  0.20           C  
ATOM    980  CZ3 TRP A  67       5.274 -19.360  -2.280  1.00  0.20           C  
ATOM    981  CH2 TRP A  67       5.951 -20.116  -3.201  1.00  0.20           C  
ATOM    982  H   TRP A  67       4.951 -15.310  -1.137  1.00  0.26           H  
ATOM    983  HA  TRP A  67       6.125 -13.926  -3.509  1.00  0.16           H  
ATOM    984 1HB  TRP A  67       3.470 -15.388  -3.277  1.00  0.23           H  
ATOM    985 2HB  TRP A  67       3.947 -14.415  -4.660  1.00  0.23           H  
ATOM    986  HD1 TRP A  67       5.586 -15.506  -6.418  1.00  0.23           H  
ATOM    987  HE1 TRP A  67       6.591 -17.870  -6.708  1.00  0.23           H  
ATOM    988  HE3 TRP A  67       4.360 -17.457  -1.831  1.00  0.23           H  
ATOM    989  HZ2 TRP A  67       6.829 -20.228  -5.173  1.00  0.23           H  
ATOM    990  HZ3 TRP A  67       5.019 -19.773  -1.304  1.00  0.23           H  
ATOM    991  HH2 TRP A  67       6.230 -21.138  -2.945  1.00  0.23           H  
ATOM    992  N   MET A  68       4.839 -11.856  -3.181  1.00  0.04           N  
ATOM    993  CA  MET A  68       4.279 -10.545  -2.897  1.00  0.05           C  
ATOM    994  C   MET A  68       2.794 -10.498  -3.239  1.00  0.05           C  
ATOM    995  O   MET A  68       2.009  -9.847  -2.553  1.00  0.10           O  
ATOM    996  CB  MET A  68       5.062  -9.526  -3.700  1.00  0.08           C  
ATOM    997  CG  MET A  68       6.503  -9.392  -3.236  1.00  0.08           C  
ATOM    998  SD  MET A  68       7.389  -8.079  -4.069  1.00  0.08           S  
ATOM    999  CE  MET A  68       7.463  -8.768  -5.714  1.00  0.08           C  
ATOM   1000  H   MET A  68       5.529 -11.931  -3.916  1.00  0.05           H  
ATOM   1001  HA  MET A  68       4.390 -10.338  -1.833  1.00  0.06           H  
ATOM   1002 1HB  MET A  68       5.067  -9.808  -4.752  1.00  0.09           H  
ATOM   1003 2HB  MET A  68       4.585  -8.548  -3.621  1.00  0.09           H  
ATOM   1004 1HG  MET A  68       6.518  -9.190  -2.168  1.00  0.09           H  
ATOM   1005 2HG  MET A  68       7.032 -10.329  -3.413  1.00  0.09           H  
ATOM   1006 1HE  MET A  68       7.984  -8.080  -6.376  1.00  0.09           H  
ATOM   1007 2HE  MET A  68       7.994  -9.720  -5.685  1.00  0.09           H  
ATOM   1008 3HE  MET A  68       6.451  -8.930  -6.086  1.00  0.09           H  
ATOM   1009  N   ASN A  69       2.418 -11.217  -4.294  1.00  0.06           N  
ATOM   1010  CA  ASN A  69       1.034 -11.279  -4.722  1.00  0.09           C  
ATOM   1011  C   ASN A  69       0.206 -12.086  -3.744  1.00  0.12           C  
ATOM   1012  O   ASN A  69      -0.952 -11.754  -3.500  1.00  0.25           O  
ATOM   1013  CB  ASN A  69       0.946 -11.840  -6.118  1.00  0.14           C  
ATOM   1014  CG  ASN A  69       1.455 -10.848  -7.119  1.00  0.14           C  
ATOM   1015  OD1 ASN A  69       1.501  -9.646  -6.827  1.00  0.14           O  
ATOM   1016  ND2 ASN A  69       1.839 -11.316  -8.278  1.00  0.14           N  
ATOM   1017  H   ASN A  69       3.112 -11.727  -4.820  1.00  0.07           H  
ATOM   1018  HA  ASN A  69       0.628 -10.269  -4.731  1.00  0.11           H  
ATOM   1019 1HB  ASN A  69       1.534 -12.755  -6.189  1.00  0.16           H  
ATOM   1020 2HB  ASN A  69      -0.089 -12.089  -6.353  1.00  0.16           H  
ATOM   1021 1HD2 ASN A  69       2.190 -10.695  -8.979  1.00  0.16           H  
ATOM   1022 2HD2 ASN A  69       1.783 -12.297  -8.464  1.00  0.16           H  
ATOM   1023  N   ASN A  70       0.807 -13.126  -3.161  1.00  0.10           N  
ATOM   1024  CA  ASN A  70       0.106 -13.916  -2.164  1.00  0.15           C  
ATOM   1025  C   ASN A  70      -0.097 -13.076  -0.917  1.00  0.13           C  
ATOM   1026  O   ASN A  70      -1.150 -13.150  -0.288  1.00  0.41           O  
ATOM   1027  CB  ASN A  70       0.837 -15.207  -1.854  1.00  0.22           C  
ATOM   1028  CG  ASN A  70       0.710 -16.207  -2.974  1.00  0.22           C  
ATOM   1029  OD1 ASN A  70      -0.122 -16.040  -3.873  1.00  0.22           O  
ATOM   1030  ND2 ASN A  70       1.502 -17.246  -2.935  1.00  0.22           N  
ATOM   1031  H   ASN A  70       1.756 -13.365  -3.406  1.00  0.12           H  
ATOM   1032  HA  ASN A  70      -0.883 -14.168  -2.549  1.00  0.18           H  
ATOM   1033 1HB  ASN A  70       1.893 -14.998  -1.680  1.00  0.27           H  
ATOM   1034 2HB  ASN A  70       0.434 -15.644  -0.940  1.00  0.27           H  
ATOM   1035 1HD2 ASN A  70       1.454 -17.941  -3.653  1.00  0.27           H  
ATOM   1036 2HD2 ASN A  70       2.155 -17.348  -2.185  1.00  0.27           H  
ATOM   1037  N   ALA A  71       0.897 -12.247  -0.587  1.00  0.05           N  
ATOM   1038  CA  ALA A  71       0.783 -11.330   0.535  1.00  0.04           C  
ATOM   1039  C   ALA A  71      -0.366 -10.347   0.314  1.00  0.07           C  
ATOM   1040  O   ALA A  71      -1.117 -10.052   1.248  1.00  0.13           O  
ATOM   1041  CB  ALA A  71       2.082 -10.587   0.732  1.00  0.06           C  
ATOM   1042  H   ALA A  71       1.762 -12.265  -1.115  1.00  0.06           H  
ATOM   1043  HA  ALA A  71       0.564 -11.911   1.431  1.00  0.05           H  
ATOM   1044 1HB  ALA A  71       1.988  -9.919   1.585  1.00  0.07           H  
ATOM   1045 2HB  ALA A  71       2.882 -11.300   0.911  1.00  0.07           H  
ATOM   1046 3HB  ALA A  71       2.307 -10.008  -0.158  1.00  0.07           H  
ATOM   1047  N   PHE A  72      -0.519  -9.862  -0.927  1.00  0.09           N  
ATOM   1048  CA  PHE A  72      -1.622  -8.961  -1.237  1.00  0.14           C  
ATOM   1049  C   PHE A  72      -2.949  -9.689  -1.066  1.00  0.14           C  
ATOM   1050  O   PHE A  72      -3.889  -9.127  -0.503  1.00  0.16           O  
ATOM   1051  CB  PHE A  72      -1.532  -8.453  -2.680  1.00  0.21           C  
ATOM   1052  CG  PHE A  72      -0.409  -7.494  -2.948  1.00  0.21           C  
ATOM   1053  CD1 PHE A  72       0.244  -7.506  -4.173  1.00  0.21           C  
ATOM   1054  CD2 PHE A  72       0.008  -6.590  -1.984  1.00  0.21           C  
ATOM   1055  CE1 PHE A  72       1.289  -6.641  -4.429  1.00  0.21           C  
ATOM   1056  CE2 PHE A  72       1.052  -5.723  -2.239  1.00  0.21           C  
ATOM   1057  CZ  PHE A  72       1.696  -5.753  -3.460  1.00  0.21           C  
ATOM   1058  H   PHE A  72       0.149 -10.100  -1.651  1.00  0.11           H  
ATOM   1059  HA  PHE A  72      -1.593  -8.115  -0.549  1.00  0.17           H  
ATOM   1060 1HB  PHE A  72      -1.421  -9.299  -3.356  1.00  0.25           H  
ATOM   1061 2HB  PHE A  72      -2.465  -7.955  -2.938  1.00  0.25           H  
ATOM   1062  HD1 PHE A  72      -0.076  -8.212  -4.939  1.00  0.25           H  
ATOM   1063  HD2 PHE A  72      -0.496  -6.570  -1.017  1.00  0.25           H  
ATOM   1064  HE1 PHE A  72       1.793  -6.664  -5.395  1.00  0.25           H  
ATOM   1065  HE2 PHE A  72       1.374  -5.018  -1.474  1.00  0.25           H  
ATOM   1066  HZ  PHE A  72       2.522  -5.071  -3.659  1.00  0.25           H  
ATOM   1067  N   GLN A  73      -2.998 -10.960  -1.499  1.00  0.15           N  
ATOM   1068  CA  GLN A  73      -4.196 -11.785  -1.359  1.00  0.19           C  
ATOM   1069  C   GLN A  73      -4.548 -11.987   0.099  1.00  0.11           C  
ATOM   1070  O   GLN A  73      -5.722 -11.949   0.461  1.00  0.11           O  
ATOM   1071  CB  GLN A  73      -4.013 -13.158  -2.015  1.00  0.29           C  
ATOM   1072  CG  GLN A  73      -3.955 -13.148  -3.525  1.00  0.29           C  
ATOM   1073  CD  GLN A  73      -3.678 -14.523  -4.096  1.00  0.29           C  
ATOM   1074  OE1 GLN A  73      -3.373 -15.464  -3.359  1.00  0.29           O  
ATOM   1075  NE2 GLN A  73      -3.785 -14.650  -5.414  1.00  0.29           N  
ATOM   1076  H   GLN A  73      -2.194 -11.354  -1.970  1.00  0.18           H  
ATOM   1077  HA  GLN A  73      -5.029 -11.276  -1.841  1.00  0.23           H  
ATOM   1078 1HB  GLN A  73      -3.096 -13.618  -1.653  1.00  0.34           H  
ATOM   1079 2HB  GLN A  73      -4.837 -13.808  -1.722  1.00  0.34           H  
ATOM   1080 1HG  GLN A  73      -4.915 -12.808  -3.910  1.00  0.34           H  
ATOM   1081 2HG  GLN A  73      -3.165 -12.477  -3.850  1.00  0.34           H  
ATOM   1082 1HE2 GLN A  73      -3.614 -15.536  -5.846  1.00  0.34           H  
ATOM   1083 2HE2 GLN A  73      -4.036 -13.861  -5.975  1.00  0.34           H  
ATOM   1084  N   TYR A  74      -3.529 -12.198   0.935  1.00  0.18           N  
ATOM   1085  CA  TYR A  74      -3.738 -12.337   2.364  1.00  0.43           C  
ATOM   1086  C   TYR A  74      -4.426 -11.134   2.948  1.00  0.14           C  
ATOM   1087  O   TYR A  74      -5.409 -11.281   3.664  1.00  0.59           O  
ATOM   1088  CB  TYR A  74      -2.436 -12.554   3.125  1.00  0.65           C  
ATOM   1089  CG  TYR A  74      -2.686 -12.438   4.612  1.00  0.65           C  
ATOM   1090  CD1 TYR A  74      -3.236 -13.488   5.326  1.00  0.65           C  
ATOM   1091  CD2 TYR A  74      -2.399 -11.243   5.251  1.00  0.65           C  
ATOM   1092  CE1 TYR A  74      -3.497 -13.333   6.674  1.00  0.65           C  
ATOM   1093  CE2 TYR A  74      -2.651 -11.088   6.593  1.00  0.65           C  
ATOM   1094  CZ  TYR A  74      -3.201 -12.126   7.306  1.00  0.65           C  
ATOM   1095  OH  TYR A  74      -3.467 -11.963   8.646  1.00  0.65           O  
ATOM   1096  H   TYR A  74      -2.589 -12.266   0.571  1.00  0.22           H  
ATOM   1097  HA  TYR A  74      -4.384 -13.199   2.534  1.00  0.52           H  
ATOM   1098 1HB  TYR A  74      -2.033 -13.545   2.912  1.00  0.77           H  
ATOM   1099 2HB  TYR A  74      -1.692 -11.815   2.837  1.00  0.77           H  
ATOM   1100  HD1 TYR A  74      -3.474 -14.427   4.826  1.00  0.77           H  
ATOM   1101  HD2 TYR A  74      -1.978 -10.414   4.685  1.00  0.77           H  
ATOM   1102  HE1 TYR A  74      -3.937 -14.154   7.239  1.00  0.77           H  
ATOM   1103  HE2 TYR A  74      -2.427 -10.143   7.088  1.00  0.77           H  
ATOM   1104  HH  TYR A  74      -3.266 -11.054   8.905  1.00  0.77           H  
ATOM   1105  N   ILE A  75      -3.904  -9.946   2.658  1.00  0.08           N  
ATOM   1106  CA  ILE A  75      -4.476  -8.721   3.198  1.00  0.16           C  
ATOM   1107  C   ILE A  75      -5.938  -8.591   2.774  1.00  0.19           C  
ATOM   1108  O   ILE A  75      -6.809  -8.257   3.582  1.00  0.30           O  
ATOM   1109  CB  ILE A  75      -3.654  -7.505   2.737  1.00  0.24           C  
ATOM   1110  CG1 ILE A  75      -2.267  -7.570   3.388  1.00  0.24           C  
ATOM   1111  CG2 ILE A  75      -4.360  -6.208   3.114  1.00  0.24           C  
ATOM   1112  CD1 ILE A  75      -1.265  -6.607   2.799  1.00  0.24           C  
ATOM   1113  H   ILE A  75      -3.081  -9.892   2.067  1.00  0.10           H  
ATOM   1114  HA  ILE A  75      -4.438  -8.769   4.286  1.00  0.19           H  
ATOM   1115  HB  ILE A  75      -3.516  -7.546   1.657  1.00  0.29           H  
ATOM   1116 1HG1 ILE A  75      -2.366  -7.359   4.451  1.00  0.29           H  
ATOM   1117 2HG1 ILE A  75      -1.873  -8.580   3.277  1.00  0.29           H  
ATOM   1118 1HG2 ILE A  75      -3.763  -5.359   2.782  1.00  0.29           H  
ATOM   1119 2HG2 ILE A  75      -5.337  -6.175   2.636  1.00  0.29           H  
ATOM   1120 3HG2 ILE A  75      -4.483  -6.163   4.196  1.00  0.29           H  
ATOM   1121 1HD1 ILE A  75      -0.310  -6.716   3.312  1.00  0.29           H  
ATOM   1122 2HD1 ILE A  75      -1.134  -6.823   1.738  1.00  0.29           H  
ATOM   1123 3HD1 ILE A  75      -1.628  -5.588   2.921  1.00  0.29           H  
ATOM   1124  N   ILE A  76      -6.202  -8.882   1.502  1.00  0.17           N  
ATOM   1125  CA  ILE A  76      -7.543  -8.822   0.934  1.00  0.22           C  
ATOM   1126  C   ILE A  76      -8.522  -9.777   1.609  1.00  0.24           C  
ATOM   1127  O   ILE A  76      -9.624  -9.376   1.992  1.00  0.43           O  
ATOM   1128  CB  ILE A  76      -7.477  -9.170  -0.554  1.00  0.33           C  
ATOM   1129  CG1 ILE A  76      -6.735  -8.079  -1.302  1.00  0.33           C  
ATOM   1130  CG2 ILE A  76      -8.877  -9.345  -1.121  1.00  0.33           C  
ATOM   1131  CD1 ILE A  76      -6.328  -8.504  -2.681  1.00  0.33           C  
ATOM   1132  H   ILE A  76      -5.437  -9.137   0.887  1.00  0.20           H  
ATOM   1133  HA  ILE A  76      -7.919  -7.807   1.047  1.00  0.26           H  
ATOM   1134  HB  ILE A  76      -6.919 -10.093  -0.688  1.00  0.40           H  
ATOM   1135 1HG1 ILE A  76      -7.378  -7.203  -1.387  1.00  0.40           H  
ATOM   1136 2HG1 ILE A  76      -5.847  -7.794  -0.742  1.00  0.40           H  
ATOM   1137 1HG2 ILE A  76      -8.811  -9.596  -2.179  1.00  0.40           H  
ATOM   1138 2HG2 ILE A  76      -9.390 -10.145  -0.590  1.00  0.40           H  
ATOM   1139 3HG2 ILE A  76      -9.435  -8.416  -1.003  1.00  0.40           H  
ATOM   1140 1HD1 ILE A  76      -5.804  -7.684  -3.168  1.00  0.40           H  
ATOM   1141 2HD1 ILE A  76      -5.667  -9.367  -2.616  1.00  0.40           H  
ATOM   1142 3HD1 ILE A  76      -7.213  -8.767  -3.258  1.00  0.40           H  
ATOM   1143  N   THR A  77      -8.129 -11.043   1.745  1.00  0.33           N  
ATOM   1144  CA  THR A  77      -9.006 -12.044   2.337  1.00  0.72           C  
ATOM   1145  C   THR A  77      -9.094 -11.921   3.852  1.00  0.34           C  
ATOM   1146  O   THR A  77     -10.104 -12.297   4.448  1.00  1.05           O  
ATOM   1147  CB  THR A  77      -8.547 -13.463   1.957  1.00  1.08           C  
ATOM   1148  OG1 THR A  77      -7.207 -13.673   2.418  1.00  1.08           O  
ATOM   1149  CG2 THR A  77      -8.601 -13.650   0.448  1.00  1.08           C  
ATOM   1150  H   THR A  77      -7.216 -11.324   1.414  1.00  0.40           H  
ATOM   1151  HA  THR A  77     -10.009 -11.897   1.935  1.00  0.86           H  
ATOM   1152  HB  THR A  77      -9.201 -14.193   2.432  1.00  1.30           H  
ATOM   1153  HG1 THR A  77      -6.620 -13.048   1.980  1.00  1.30           H  
ATOM   1154 1HG2 THR A  77      -8.275 -14.659   0.195  1.00  1.30           H  
ATOM   1155 2HG2 THR A  77      -9.623 -13.501   0.100  1.00  1.30           H  
ATOM   1156 3HG2 THR A  77      -7.946 -12.927  -0.034  1.00  1.30           H  
ATOM   1157  N   ASN A  78      -8.066 -11.349   4.470  1.00  0.30           N  
ATOM   1158  CA  ASN A  78      -8.068 -11.119   5.902  1.00  0.33           C  
ATOM   1159  C   ASN A  78      -8.995  -9.959   6.225  1.00  0.30           C  
ATOM   1160  O   ASN A  78      -9.654  -9.951   7.268  1.00  1.17           O  
ATOM   1161  CB  ASN A  78      -6.661 -10.845   6.399  1.00  0.49           C  
ATOM   1162  CG  ASN A  78      -6.542 -10.877   7.889  1.00  0.49           C  
ATOM   1163  OD1 ASN A  78      -6.824 -11.909   8.508  1.00  0.49           O  
ATOM   1164  ND2 ASN A  78      -6.130  -9.786   8.477  1.00  0.49           N  
ATOM   1165  H   ASN A  78      -7.245 -11.083   3.948  1.00  0.36           H  
ATOM   1166  HA  ASN A  78      -8.459 -12.006   6.403  1.00  0.40           H  
ATOM   1167 1HB  ASN A  78      -5.985 -11.596   5.991  1.00  0.59           H  
ATOM   1168 2HB  ASN A  78      -6.326  -9.872   6.038  1.00  0.59           H  
ATOM   1169 1HD2 ASN A  78      -6.029  -9.756   9.472  1.00  0.59           H  
ATOM   1170 2HD2 ASN A  78      -5.905  -8.977   7.930  1.00  0.59           H  
ATOM   1171  N   GLY A  79      -9.059  -8.990   5.310  1.00  0.21           N  
ATOM   1172  CA  GLY A  79      -9.889  -7.818   5.490  1.00  0.17           C  
ATOM   1173  C   GLY A  79      -9.054  -6.665   6.015  1.00  0.10           C  
ATOM   1174  O   GLY A  79      -9.591  -5.705   6.569  1.00  0.16           O  
ATOM   1175  H   GLY A  79      -8.487  -9.044   4.477  1.00  0.25           H  
ATOM   1176 1HA  GLY A  79     -10.342  -7.543   4.537  1.00  0.20           H  
ATOM   1177 2HA  GLY A  79     -10.698  -8.038   6.183  1.00  0.20           H  
ATOM   1178  N   GLY A  80      -7.733  -6.777   5.880  1.00  0.07           N  
ATOM   1179  CA  GLY A  80      -6.849  -5.735   6.350  1.00  0.06           C  
ATOM   1180  C   GLY A  80      -5.562  -6.267   6.961  1.00  0.07           C  
ATOM   1181  O   GLY A  80      -5.321  -7.474   7.003  1.00  0.12           O  
ATOM   1182  H   GLY A  80      -7.332  -7.570   5.400  1.00  0.08           H  
ATOM   1183 1HA  GLY A  80      -6.604  -5.094   5.508  1.00  0.07           H  
ATOM   1184 2HA  GLY A  80      -7.370  -5.115   7.078  1.00  0.07           H  
ATOM   1185  N   ILE A  81      -4.748  -5.339   7.450  1.00  0.07           N  
ATOM   1186  CA  ILE A  81      -3.463  -5.641   8.056  1.00  0.11           C  
ATOM   1187  C   ILE A  81      -3.231  -4.743   9.274  1.00  0.11           C  
ATOM   1188  O   ILE A  81      -3.625  -3.573   9.290  1.00  0.11           O  
ATOM   1189  CB  ILE A  81      -2.337  -5.469   7.006  1.00  0.17           C  
ATOM   1190  CG1 ILE A  81      -0.984  -5.934   7.543  1.00  0.17           C  
ATOM   1191  CG2 ILE A  81      -2.245  -4.030   6.561  1.00  0.17           C  
ATOM   1192  CD1 ILE A  81       0.059  -6.079   6.458  1.00  0.17           C  
ATOM   1193  H   ILE A  81      -5.024  -4.372   7.359  1.00  0.08           H  
ATOM   1194  HA  ILE A  81      -3.469  -6.678   8.392  1.00  0.13           H  
ATOM   1195  HB  ILE A  81      -2.566  -6.089   6.142  1.00  0.20           H  
ATOM   1196 1HG1 ILE A  81      -0.622  -5.219   8.280  1.00  0.20           H  
ATOM   1197 2HG1 ILE A  81      -1.104  -6.899   8.028  1.00  0.20           H  
ATOM   1198 1HG2 ILE A  81      -1.465  -3.936   5.806  1.00  0.20           H  
ATOM   1199 2HG2 ILE A  81      -3.193  -3.717   6.138  1.00  0.20           H  
ATOM   1200 3HG2 ILE A  81      -2.002  -3.403   7.416  1.00  0.20           H  
ATOM   1201 1HD1 ILE A  81       0.995  -6.416   6.893  1.00  0.20           H  
ATOM   1202 2HD1 ILE A  81      -0.281  -6.810   5.724  1.00  0.20           H  
ATOM   1203 3HD1 ILE A  81       0.212  -5.118   5.969  1.00  0.20           H  
ATOM   1204  N   ASP A  82      -2.628  -5.311  10.313  1.00  0.16           N  
ATOM   1205  CA  ASP A  82      -2.342  -4.566  11.535  1.00  0.19           C  
ATOM   1206  C   ASP A  82      -1.061  -3.742  11.366  1.00  0.12           C  
ATOM   1207  O   ASP A  82      -0.353  -3.885  10.369  1.00  0.26           O  
ATOM   1208  CB  ASP A  82      -2.223  -5.535  12.727  1.00  0.29           C  
ATOM   1209  CG  ASP A  82      -2.545  -4.904  14.082  1.00  0.29           C  
ATOM   1210  OD1 ASP A  82      -2.544  -3.696  14.175  1.00  0.29           O  
ATOM   1211  OD2 ASP A  82      -2.819  -5.633  15.007  1.00  0.29           O  
ATOM   1212  H   ASP A  82      -2.344  -6.284  10.250  1.00  0.19           H  
ATOM   1213  HA  ASP A  82      -3.167  -3.881  11.727  1.00  0.23           H  
ATOM   1214 1HB  ASP A  82      -2.884  -6.387  12.570  1.00  0.34           H  
ATOM   1215 2HB  ASP A  82      -1.207  -5.928  12.765  1.00  0.34           H  
ATOM   1216  N   THR A  83      -0.778  -2.889  12.347  1.00  0.13           N  
ATOM   1217  CA  THR A  83       0.389  -2.020  12.329  1.00  0.12           C  
ATOM   1218  C   THR A  83       1.580  -2.633  13.047  1.00  0.16           C  
ATOM   1219  O   THR A  83       1.422  -3.543  13.863  1.00  0.27           O  
ATOM   1220  CB  THR A  83       0.066  -0.670  12.981  1.00  0.18           C  
ATOM   1221  OG1 THR A  83      -0.224  -0.869  14.369  1.00  0.18           O  
ATOM   1222  CG2 THR A  83      -1.143  -0.060  12.306  1.00  0.18           C  
ATOM   1223  H   THR A  83      -1.414  -2.843  13.130  1.00  0.16           H  
ATOM   1224  HA  THR A  83       0.665  -1.844  11.298  1.00  0.14           H  
ATOM   1225  HB  THR A  83       0.917   0.003  12.883  1.00  0.22           H  
ATOM   1226  HG1 THR A  83      -0.982  -1.455  14.453  1.00  0.22           H  
ATOM   1227 1HG2 THR A  83      -1.378   0.897  12.771  1.00  0.22           H  
ATOM   1228 2HG2 THR A  83      -0.930   0.088  11.251  1.00  0.22           H  
ATOM   1229 3HG2 THR A  83      -1.989  -0.735  12.412  1.00  0.22           H  
ATOM   1230  N   GLN A  84       2.764  -2.075  12.790  1.00  0.26           N  
ATOM   1231  CA  GLN A  84       4.011  -2.560  13.397  1.00  0.50           C  
ATOM   1232  C   GLN A  84       4.076  -2.335  14.895  1.00  0.39           C  
ATOM   1233  O   GLN A  84       4.843  -2.998  15.590  1.00  0.85           O  
ATOM   1234  CB  GLN A  84       5.226  -1.873  12.774  1.00  0.75           C  
ATOM   1235  CG  GLN A  84       5.452  -2.247  11.341  1.00  0.75           C  
ATOM   1236  CD  GLN A  84       6.646  -1.586  10.702  1.00  0.75           C  
ATOM   1237  OE1 GLN A  84       7.540  -1.066  11.377  1.00  0.75           O  
ATOM   1238  NE2 GLN A  84       6.654  -1.605   9.374  1.00  0.75           N  
ATOM   1239  H   GLN A  84       2.790  -1.315  12.119  1.00  0.31           H  
ATOM   1240  HA  GLN A  84       4.082  -3.632  13.215  1.00  0.60           H  
ATOM   1241 1HB  GLN A  84       5.104  -0.792  12.826  1.00  0.90           H  
ATOM   1242 2HB  GLN A  84       6.122  -2.132  13.337  1.00  0.90           H  
ATOM   1243 1HG  GLN A  84       5.564  -3.327  11.259  1.00  0.90           H  
ATOM   1244 2HG  GLN A  84       4.578  -1.912  10.798  1.00  0.90           H  
ATOM   1245 1HE2 GLN A  84       7.407  -1.191   8.862  1.00  0.90           H  
ATOM   1246 2HE2 GLN A  84       5.892  -2.041   8.887  1.00  0.90           H  
ATOM   1247  N   GLN A  85       3.270  -1.409  15.400  1.00  0.39           N  
ATOM   1248  CA  GLN A  85       3.261  -1.123  16.820  1.00  0.72           C  
ATOM   1249  C   GLN A  85       2.366  -2.091  17.580  1.00  0.83           C  
ATOM   1250  O   GLN A  85       2.416  -2.144  18.809  1.00  1.94           O  
ATOM   1251  CB  GLN A  85       2.799   0.313  17.063  1.00  1.08           C  
ATOM   1252  CG  GLN A  85       3.708   1.365  16.453  1.00  1.08           C  
ATOM   1253  CD  GLN A  85       5.112   1.315  17.025  1.00  1.08           C  
ATOM   1254  OE1 GLN A  85       5.300   1.341  18.245  1.00  1.08           O  
ATOM   1255  NE2 GLN A  85       6.107   1.243  16.149  1.00  1.08           N  
ATOM   1256  H   GLN A  85       2.659  -0.883  14.793  1.00  0.47           H  
ATOM   1257  HA  GLN A  85       4.277  -1.233  17.201  1.00  0.86           H  
ATOM   1258 1HB  GLN A  85       1.800   0.449  16.647  1.00  1.30           H  
ATOM   1259 2HB  GLN A  85       2.736   0.499  18.134  1.00  1.30           H  
ATOM   1260 1HG  GLN A  85       3.770   1.200  15.378  1.00  1.30           H  
ATOM   1261 2HG  GLN A  85       3.291   2.352  16.656  1.00  1.30           H  
ATOM   1262 1HE2 GLN A  85       7.054   1.208  16.469  1.00  1.30           H  
ATOM   1263 2HE2 GLN A  85       5.910   1.224  15.168  1.00  1.30           H  
ATOM   1264  N   ASN A  86       1.560  -2.866  16.855  1.00  0.53           N  
ATOM   1265  CA  ASN A  86       0.696  -3.851  17.476  1.00  0.94           C  
ATOM   1266  C   ASN A  86       1.250  -5.243  17.245  1.00  0.87           C  
ATOM   1267  O   ASN A  86       1.046  -6.144  18.062  1.00  1.72           O  
ATOM   1268  CB  ASN A  86      -0.716  -3.745  16.959  1.00  1.41           C  
ATOM   1269  CG  ASN A  86      -1.407  -2.474  17.362  1.00  1.41           C  
ATOM   1270  OD1 ASN A  86      -1.099  -1.870  18.397  1.00  1.41           O  
ATOM   1271  ND2 ASN A  86      -2.358  -2.067  16.563  1.00  1.41           N  
ATOM   1272  H   ASN A  86       1.544  -2.802  15.846  1.00  0.64           H  
ATOM   1273  HA  ASN A  86       0.686  -3.680  18.553  1.00  1.13           H  
ATOM   1274 1HB  ASN A  86      -0.693  -3.794  15.872  1.00  1.69           H  
ATOM   1275 2HB  ASN A  86      -1.302  -4.593  17.311  1.00  1.69           H  
ATOM   1276 1HD2 ASN A  86      -2.868  -1.232  16.770  1.00  1.69           H  
ATOM   1277 2HD2 ASN A  86      -2.574  -2.601  15.742  1.00  1.69           H  
ATOM   1278  N   TYR A  87       1.988  -5.415  16.147  1.00  0.35           N  
ATOM   1279  CA  TYR A  87       2.599  -6.706  15.870  1.00  0.22           C  
ATOM   1280  C   TYR A  87       3.975  -6.497  15.213  1.00  0.23           C  
ATOM   1281  O   TYR A  87       4.126  -6.645  13.995  1.00  0.40           O  
ATOM   1282  CB  TYR A  87       1.658  -7.541  14.998  1.00  0.33           C  
ATOM   1283  CG  TYR A  87       1.928  -9.027  15.053  1.00  0.33           C  
ATOM   1284  CD1 TYR A  87       2.098  -9.630  16.289  1.00  0.33           C  
ATOM   1285  CD2 TYR A  87       1.965  -9.793  13.900  1.00  0.33           C  
ATOM   1286  CE1 TYR A  87       2.315 -10.989  16.375  1.00  0.33           C  
ATOM   1287  CE2 TYR A  87       2.179 -11.158  13.985  1.00  0.33           C  
ATOM   1288  CZ  TYR A  87       2.355 -11.753  15.217  1.00  0.33           C  
ATOM   1289  OH  TYR A  87       2.567 -13.109  15.315  1.00  0.33           O  
ATOM   1290  H   TYR A  87       2.105  -4.660  15.483  1.00  0.42           H  
ATOM   1291  HA  TYR A  87       2.747  -7.236  16.810  1.00  0.26           H  
ATOM   1292 1HB  TYR A  87       0.627  -7.371  15.312  1.00  0.40           H  
ATOM   1293 2HB  TYR A  87       1.738  -7.219  13.961  1.00  0.40           H  
ATOM   1294  HD1 TYR A  87       2.059  -9.028  17.197  1.00  0.40           H  
ATOM   1295  HD2 TYR A  87       1.821  -9.319  12.930  1.00  0.40           H  
ATOM   1296  HE1 TYR A  87       2.450 -11.460  17.348  1.00  0.40           H  
ATOM   1297  HE2 TYR A  87       2.209 -11.767  13.082  1.00  0.40           H  
ATOM   1298  HH  TYR A  87       3.033 -13.425  14.531  1.00  0.40           H  
ATOM   1299  N   PRO A  88       4.980  -6.106  16.026  1.00  0.15           N  
ATOM   1300  CA  PRO A  88       6.375  -5.799  15.700  1.00  0.41           C  
ATOM   1301  C   PRO A  88       7.090  -6.945  15.008  1.00  0.13           C  
ATOM   1302  O   PRO A  88       6.801  -8.117  15.249  1.00  0.27           O  
ATOM   1303  CB  PRO A  88       7.025  -5.548  17.069  1.00  0.61           C  
ATOM   1304  CG  PRO A  88       5.902  -5.175  17.959  1.00  0.61           C  
ATOM   1305  CD  PRO A  88       4.772  -6.041  17.490  1.00  0.61           C  
ATOM   1306  HA  PRO A  88       6.410  -4.893  15.078  1.00  0.49           H  
ATOM   1307 1HB  PRO A  88       7.550  -6.454  17.406  1.00  0.74           H  
ATOM   1308 2HB  PRO A  88       7.780  -4.753  16.985  1.00  0.74           H  
ATOM   1309 1HG  PRO A  88       6.170  -5.356  19.011  1.00  0.74           H  
ATOM   1310 2HG  PRO A  88       5.680  -4.101  17.866  1.00  0.74           H  
ATOM   1311 1HD  PRO A  88       4.841  -7.047  17.928  1.00  0.74           H  
ATOM   1312 2HD  PRO A  88       3.837  -5.547  17.755  1.00  0.74           H  
ATOM   1313  N   TYR A  89       8.055  -6.589  14.173  1.00  0.16           N  
ATOM   1314  CA  TYR A  89       8.831  -7.558  13.422  1.00  0.08           C  
ATOM   1315  C   TYR A  89       9.952  -8.156  14.265  1.00  0.13           C  
ATOM   1316  O   TYR A  89      10.807  -7.439  14.787  1.00  0.42           O  
ATOM   1317  CB  TYR A  89       9.375  -6.891  12.169  1.00  0.12           C  
ATOM   1318  CG  TYR A  89      10.112  -7.816  11.250  1.00  0.12           C  
ATOM   1319  CD1 TYR A  89       9.403  -8.758  10.522  1.00  0.12           C  
ATOM   1320  CD2 TYR A  89      11.488  -7.714  11.124  1.00  0.12           C  
ATOM   1321  CE1 TYR A  89      10.071  -9.599   9.664  1.00  0.12           C  
ATOM   1322  CE2 TYR A  89      12.156  -8.554  10.265  1.00  0.12           C  
ATOM   1323  CZ  TYR A  89      11.450  -9.488   9.539  1.00  0.12           C  
ATOM   1324  OH  TYR A  89      12.113 -10.323   8.684  1.00  0.12           O  
ATOM   1325  H   TYR A  89       8.245  -5.605  14.041  1.00  0.19           H  
ATOM   1326  HA  TYR A  89       8.181  -8.375  13.129  1.00  0.10           H  
ATOM   1327 1HB  TYR A  89       8.553  -6.443  11.610  1.00  0.14           H  
ATOM   1328 2HB  TYR A  89      10.053  -6.086  12.453  1.00  0.14           H  
ATOM   1329  HD1 TYR A  89       8.320  -8.830  10.627  1.00  0.14           H  
ATOM   1330  HD2 TYR A  89      12.037  -6.968  11.699  1.00  0.14           H  
ATOM   1331  HE1 TYR A  89       9.521 -10.341   9.086  1.00  0.14           H  
ATOM   1332  HE2 TYR A  89      13.238  -8.479  10.157  1.00  0.14           H  
ATOM   1333  HH  TYR A  89      13.062 -10.164   8.753  1.00  0.14           H  
ATOM   1334  N   SER A  90       9.925  -9.479  14.398  1.00  0.13           N  
ATOM   1335  CA  SER A  90      10.896 -10.224  15.195  1.00  0.23           C  
ATOM   1336  C   SER A  90      11.948 -10.967  14.367  1.00  0.15           C  
ATOM   1337  O   SER A  90      12.900 -11.512  14.928  1.00  0.33           O  
ATOM   1338  CB  SER A  90      10.163 -11.223  16.050  1.00  0.35           C  
ATOM   1339  OG  SER A  90       9.526 -12.174  15.245  1.00  0.35           O  
ATOM   1340  H   SER A  90       9.187  -9.992  13.934  1.00  0.16           H  
ATOM   1341  HA  SER A  90      11.413  -9.516  15.844  1.00  0.28           H  
ATOM   1342 1HB  SER A  90      10.859 -11.716  16.729  1.00  0.41           H  
ATOM   1343 2HB  SER A  90       9.422 -10.703  16.656  1.00  0.41           H  
ATOM   1344  HG  SER A  90       9.113 -11.685  14.525  1.00  0.41           H  
ATOM   1345  N   ALA A  91      11.763 -11.001  13.046  1.00  0.18           N  
ATOM   1346  CA  ALA A  91      12.661 -11.693  12.109  1.00  0.18           C  
ATOM   1347  C   ALA A  91      12.684 -13.210  12.329  1.00  0.20           C  
ATOM   1348  O   ALA A  91      13.702 -13.864  12.101  1.00  0.77           O  
ATOM   1349  CB  ALA A  91      14.079 -11.133  12.207  1.00  0.27           C  
ATOM   1350  H   ALA A  91      10.962 -10.524  12.660  1.00  0.22           H  
ATOM   1351  HA  ALA A  91      12.289 -11.519  11.103  1.00  0.22           H  
ATOM   1352 1HB  ALA A  91      14.713 -11.629  11.473  1.00  0.32           H  
ATOM   1353 2HB  ALA A  91      14.061 -10.063  12.005  1.00  0.32           H  
ATOM   1354 3HB  ALA A  91      14.485 -11.304  13.201  1.00  0.32           H  
ATOM   1355  N   VAL A  92      11.554 -13.765  12.751  1.00  0.53           N  
ATOM   1356  CA  VAL A  92      11.404 -15.204  12.923  1.00  0.47           C  
ATOM   1357  C   VAL A  92       9.934 -15.556  12.765  1.00  0.40           C  
ATOM   1358  O   VAL A  92       9.066 -14.787  13.180  1.00  1.26           O  
ATOM   1359  CB  VAL A  92      11.942 -15.665  14.296  1.00  0.70           C  
ATOM   1360  CG1 VAL A  92      11.149 -15.021  15.417  1.00  0.70           C  
ATOM   1361  CG2 VAL A  92      11.869 -17.183  14.399  1.00  0.70           C  
ATOM   1362  H   VAL A  92      10.759 -13.173  12.942  1.00  0.64           H  
ATOM   1363  HA  VAL A  92      11.972 -15.712  12.143  1.00  0.56           H  
ATOM   1364  HB  VAL A  92      12.978 -15.341  14.397  1.00  0.85           H  
ATOM   1365 1HG1 VAL A  92      11.550 -15.343  16.378  1.00  0.85           H  
ATOM   1366 2HG1 VAL A  92      11.227 -13.939  15.336  1.00  0.85           H  
ATOM   1367 3HG1 VAL A  92      10.103 -15.319  15.343  1.00  0.85           H  
ATOM   1368 1HG2 VAL A  92      12.267 -17.499  15.363  1.00  0.85           H  
ATOM   1369 2HG2 VAL A  92      10.834 -17.512  14.315  1.00  0.85           H  
ATOM   1370 3HG2 VAL A  92      12.459 -17.631  13.600  1.00  0.85           H  
ATOM   1371  N   GLN A  93       9.647 -16.697  12.147  1.00  1.81           N  
ATOM   1372  CA  GLN A  93       8.258 -17.088  11.965  1.00  2.22           C  
ATOM   1373  C   GLN A  93       7.679 -17.676  13.244  1.00  0.96           C  
ATOM   1374  O   GLN A  93       8.268 -18.566  13.862  1.00  3.25           O  
ATOM   1375  CB  GLN A  93       8.097 -18.090  10.823  1.00  3.33           C  
ATOM   1376  CG  GLN A  93       6.638 -18.403  10.515  1.00  3.33           C  
ATOM   1377  CD  GLN A  93       6.462 -19.357   9.352  1.00  3.33           C  
ATOM   1378  OE1 GLN A  93       7.095 -20.416   9.300  1.00  3.33           O  
ATOM   1379  NE2 GLN A  93       5.601 -18.989   8.408  1.00  3.33           N  
ATOM   1380  H   GLN A  93      10.390 -17.296  11.814  1.00  2.17           H  
ATOM   1381  HA  GLN A  93       7.680 -16.197  11.720  1.00  2.66           H  
ATOM   1382 1HB  GLN A  93       8.561 -17.696   9.919  1.00  4.00           H  
ATOM   1383 2HB  GLN A  93       8.602 -19.022  11.076  1.00  4.00           H  
ATOM   1384 1HG  GLN A  93       6.184 -18.857  11.396  1.00  4.00           H  
ATOM   1385 2HG  GLN A  93       6.123 -17.474  10.273  1.00  4.00           H  
ATOM   1386 1HE2 GLN A  93       5.443 -19.579   7.615  1.00  4.00           H  
ATOM   1387 2HE2 GLN A  93       5.118 -18.113   8.484  1.00  4.00           H  
ATOM   1388  N   GLY A  94       6.517 -17.172  13.624  1.00  0.76           N  
ATOM   1389  CA  GLY A  94       5.796 -17.629  14.800  1.00  1.08           C  
ATOM   1390  C   GLY A  94       4.370 -17.999  14.413  1.00  0.68           C  
ATOM   1391  O   GLY A  94       4.083 -18.261  13.245  1.00  0.99           O  
ATOM   1392  H   GLY A  94       6.105 -16.436  13.066  1.00  0.91           H  
ATOM   1393 1HA  GLY A  94       6.301 -18.492  15.233  1.00  1.30           H  
ATOM   1394 2HA  GLY A  94       5.785 -16.842  15.554  1.00  1.30           H  
ATOM   1395  N   SER A  95       3.481 -18.033  15.398  1.00  0.98           N  
ATOM   1396  CA  SER A  95       2.085 -18.352  15.137  1.00  0.76           C  
ATOM   1397  C   SER A  95       1.301 -17.104  14.751  1.00  0.49           C  
ATOM   1398  O   SER A  95       1.742 -15.979  14.991  1.00  1.22           O  
ATOM   1399  CB  SER A  95       1.455 -18.999  16.356  1.00  1.14           C  
ATOM   1400  OG  SER A  95       1.352 -18.085  17.413  1.00  1.14           O  
ATOM   1401  H   SER A  95       3.774 -17.820  16.341  1.00  1.18           H  
ATOM   1402  HA  SER A  95       2.041 -19.056  14.305  1.00  0.91           H  
ATOM   1403 1HB  SER A  95       0.466 -19.376  16.100  1.00  1.37           H  
ATOM   1404 2HB  SER A  95       2.059 -19.850  16.667  1.00  1.37           H  
ATOM   1405  HG  SER A  95       0.778 -17.382  17.098  1.00  1.37           H  
ATOM   1406  N   CYS A  96       0.123 -17.319  14.176  1.00  0.90           N  
ATOM   1407  CA  CYS A  96      -0.764 -16.242  13.755  1.00  2.08           C  
ATOM   1408  C   CYS A  96      -1.399 -15.613  14.974  1.00  3.78           C  
ATOM   1409  O   CYS A  96      -2.024 -16.327  15.752  1.00  9.64           O  
ATOM   1410  CB  CYS A  96      -1.913 -16.801  12.909  1.00  3.12           C  
ATOM   1411  SG  CYS A  96      -1.433 -17.651  11.401  1.00  3.12           S  
ATOM   1412  H   CYS A  96      -0.169 -18.273  14.016  1.00  1.08           H  
ATOM   1413  HA  CYS A  96      -0.196 -15.495  13.200  1.00  2.50           H  
ATOM   1414 1HB  CYS A  96      -2.491 -17.501  13.514  1.00  3.74           H  
ATOM   1415 2HB  CYS A  96      -2.583 -15.987  12.633  1.00  3.74           H  
ATOM   1416  HG  CYS A  96      -0.606 -18.515  11.981  1.00  3.74           H  
ATOM   1417  N   LYS A  97      -1.289 -14.298  15.140  1.00  2.68           N  
ATOM   1418  CA  LYS A  97      -1.929 -13.662  16.291  1.00  4.49           C  
ATOM   1419  C   LYS A  97      -3.445 -13.576  16.082  1.00  4.74           C  
ATOM   1420  O   LYS A  97      -3.904 -12.775  15.269  1.00  3.53           O  
ATOM   1421  CB  LYS A  97      -1.359 -12.265  16.533  1.00  6.74           C  
ATOM   1422  CG  LYS A  97      -1.929 -11.581  17.769  1.00  6.74           C  
ATOM   1423  CD  LYS A  97      -1.272 -10.235  18.031  1.00  6.74           C  
ATOM   1424  CE  LYS A  97      -1.855  -9.582  19.278  1.00  6.74           C  
ATOM   1425  NZ  LYS A  97      -1.184  -8.292  19.604  1.00  6.74           N  
ATOM   1426  H   LYS A  97      -0.763 -13.743  14.479  1.00  3.22           H  
ATOM   1427  HA  LYS A  97      -1.716 -14.266  17.168  1.00  5.39           H  
ATOM   1428 1HB  LYS A  97      -0.279 -12.334  16.659  1.00  8.08           H  
ATOM   1429 2HB  LYS A  97      -1.548 -11.633  15.667  1.00  8.08           H  
ATOM   1430 1HG  LYS A  97      -3.000 -11.431  17.640  1.00  8.08           H  
ATOM   1431 2HG  LYS A  97      -1.773 -12.221  18.637  1.00  8.08           H  
ATOM   1432 1HD  LYS A  97      -0.199 -10.373  18.170  1.00  8.08           H  
ATOM   1433 2HD  LYS A  97      -1.430  -9.577  17.176  1.00  8.08           H  
ATOM   1434 1HE  LYS A  97      -2.916  -9.396  19.118  1.00  8.08           H  
ATOM   1435 2HE  LYS A  97      -1.741 -10.260  20.123  1.00  8.08           H  
ATOM   1436 1HZ  LYS A  97      -1.602  -7.895  20.434  1.00  8.08           H  
ATOM   1437 2HZ  LYS A  97      -0.200  -8.453  19.768  1.00  8.08           H  
ATOM   1438 3HZ  LYS A  97      -1.294  -7.649  18.832  1.00  8.08           H  
ATOM   1439  N   PRO A  98      -4.244 -14.357  16.825  1.00  7.48           N  
ATOM   1440  CA  PRO A  98      -5.697 -14.477  16.732  1.00  8.95           C  
ATOM   1441  C   PRO A  98      -6.430 -13.213  17.166  1.00  8.34           C  
ATOM   1442  O   PRO A  98      -7.611 -13.041  16.859  1.00  9.45           O  
ATOM   1443  CB  PRO A  98      -6.013 -15.613  17.704  1.00 13.42           C  
ATOM   1444  CG  PRO A  98      -4.949 -15.520  18.745  1.00 13.42           C  
ATOM   1445  CD  PRO A  98      -3.724 -15.019  18.039  1.00 13.42           C  
ATOM   1446  HA  PRO A  98      -5.974 -14.751  15.704  1.00 10.74           H  
ATOM   1447 1HB  PRO A  98      -7.024 -15.485  18.117  1.00 16.11           H  
ATOM   1448 2HB  PRO A  98      -6.004 -16.576  17.173  1.00 16.11           H  
ATOM   1449 1HG  PRO A  98      -5.273 -14.850  19.546  1.00 16.11           H  
ATOM   1450 2HG  PRO A  98      -4.791 -16.505  19.208  1.00 16.11           H  
ATOM   1451 1HD  PRO A  98      -3.200 -14.289  18.672  1.00 16.11           H  
ATOM   1452 2HD  PRO A  98      -3.077 -15.865  17.775  1.00 16.11           H  
ATOM   1453  N   TYR A  99      -5.734 -12.331  17.877  1.00  7.56           N  
ATOM   1454  CA  TYR A  99      -6.338 -11.106  18.357  1.00  7.22           C  
ATOM   1455  C   TYR A  99      -5.800  -9.881  17.637  1.00  4.62           C  
ATOM   1456  O   TYR A  99      -5.984  -8.758  18.111  1.00  4.66           O  
ATOM   1457  CB  TYR A  99      -6.104 -10.963  19.856  1.00 10.83           C  
ATOM   1458  CG  TYR A  99      -6.666 -12.111  20.654  1.00 10.83           C  
ATOM   1459  CD1 TYR A  99      -5.811 -12.941  21.360  1.00 10.83           C  
ATOM   1460  CD2 TYR A  99      -8.031 -12.351  20.659  1.00 10.83           C  
ATOM   1461  CE1 TYR A  99      -6.319 -14.005  22.078  1.00 10.83           C  
ATOM   1462  CE2 TYR A  99      -8.539 -13.416  21.376  1.00 10.83           C  
ATOM   1463  CZ  TYR A  99      -7.689 -14.241  22.083  1.00 10.83           C  
ATOM   1464  OH  TYR A  99      -8.196 -15.302  22.797  1.00 10.83           O  
ATOM   1465  H   TYR A  99      -4.770 -12.518  18.106  1.00  9.07           H  
ATOM   1466  HA  TYR A  99      -7.412 -11.154  18.171  1.00  8.66           H  
ATOM   1467 1HB  TYR A  99      -5.034 -10.898  20.058  1.00 13.00           H  
ATOM   1468 2HB  TYR A  99      -6.564 -10.042  20.213  1.00 13.00           H  
ATOM   1469  HD1 TYR A  99      -4.737 -12.754  21.350  1.00 13.00           H  
ATOM   1470  HD2 TYR A  99      -8.701 -11.701  20.097  1.00 13.00           H  
ATOM   1471  HE1 TYR A  99      -5.647 -14.658  22.635  1.00 13.00           H  
ATOM   1472  HE2 TYR A  99      -9.613 -13.606  21.380  1.00 13.00           H  
ATOM   1473  HH  TYR A  99      -9.152 -15.320  22.707  1.00 13.00           H  
ATOM   1474  N   ARG A 100      -5.119 -10.088  16.509  1.00  3.61           N  
ATOM   1475  CA  ARG A 100      -4.583  -8.977  15.734  1.00  2.92           C  
ATOM   1476  C   ARG A 100      -5.698  -8.124  15.139  1.00  1.79           C  
ATOM   1477  O   ARG A 100      -6.819  -8.596  14.933  1.00  3.54           O  
ATOM   1478  CB  ARG A 100      -3.685  -9.489  14.633  1.00  4.38           C  
ATOM   1479  CG  ARG A 100      -4.415 -10.232  13.540  1.00  4.38           C  
ATOM   1480  CD  ARG A 100      -3.478 -10.917  12.624  1.00  4.38           C  
ATOM   1481  NE  ARG A 100      -4.188 -11.530  11.522  1.00  4.38           N  
ATOM   1482  CZ  ARG A 100      -4.841 -12.709  11.606  1.00  4.38           C  
ATOM   1483  NH1 ARG A 100      -4.840 -13.373  12.742  1.00  4.38           N  
ATOM   1484  NH2 ARG A 100      -5.490 -13.203  10.567  1.00  4.38           N  
ATOM   1485  H   ARG A 100      -4.964 -11.028  16.158  1.00  4.33           H  
ATOM   1486  HA  ARG A 100      -3.988  -8.349  16.398  1.00  3.50           H  
ATOM   1487 1HB  ARG A 100      -3.157  -8.655  14.172  1.00  5.26           H  
ATOM   1488 2HB  ARG A 100      -2.939 -10.161  15.051  1.00  5.26           H  
ATOM   1489 1HG  ARG A 100      -5.078 -10.977  13.980  1.00  5.26           H  
ATOM   1490 2HG  ARG A 100      -5.004  -9.524  12.955  1.00  5.26           H  
ATOM   1491 1HD  ARG A 100      -2.772 -10.195  12.223  1.00  5.26           H  
ATOM   1492 2HD  ARG A 100      -2.939 -11.696  13.161  1.00  5.26           H  
ATOM   1493  HE  ARG A 100      -4.176 -11.031  10.639  1.00  5.26           H  
ATOM   1494 1HH1 ARG A 100      -4.354 -13.001  13.551  1.00  5.26           H  
ATOM   1495 2HH1 ARG A 100      -5.331 -14.252  12.810  1.00  5.26           H  
ATOM   1496 1HH2 ARG A 100      -5.532 -12.692   9.694  1.00  5.26           H  
ATOM   1497 2HH2 ARG A 100      -5.976 -14.083  10.650  1.00  5.26           H  
ATOM   1498  N   LEU A 101      -5.382  -6.871  14.851  1.00  1.24           N  
ATOM   1499  CA  LEU A 101      -6.361  -5.941  14.311  1.00  0.71           C  
ATOM   1500  C   LEU A 101      -6.214  -5.777  12.808  1.00  0.52           C  
ATOM   1501  O   LEU A 101      -5.261  -6.263  12.203  1.00  1.78           O  
ATOM   1502  CB  LEU A 101      -6.218  -4.577  14.991  1.00  1.06           C  
ATOM   1503  CG  LEU A 101      -6.357  -4.586  16.516  1.00  1.06           C  
ATOM   1504  CD1 LEU A 101      -6.112  -3.183  17.050  1.00  1.06           C  
ATOM   1505  CD2 LEU A 101      -7.743  -5.088  16.893  1.00  1.06           C  
ATOM   1506  H   LEU A 101      -4.438  -6.540  15.021  1.00  1.49           H  
ATOM   1507  HA  LEU A 101      -7.356  -6.332  14.517  1.00  0.85           H  
ATOM   1508 1HB  LEU A 101      -5.239  -4.167  14.750  1.00  1.28           H  
ATOM   1509 2HB  LEU A 101      -6.978  -3.904  14.594  1.00  1.28           H  
ATOM   1510  HG  LEU A 101      -5.604  -5.247  16.947  1.00  1.28           H  
ATOM   1511 1HD1 LEU A 101      -6.199  -3.186  18.137  1.00  1.28           H  
ATOM   1512 2HD1 LEU A 101      -5.111  -2.857  16.768  1.00  1.28           H  
ATOM   1513 3HD1 LEU A 101      -6.848  -2.500  16.629  1.00  1.28           H  
ATOM   1514 1HD2 LEU A 101      -7.843  -5.101  17.978  1.00  1.28           H  
ATOM   1515 2HD2 LEU A 101      -8.498  -4.427  16.466  1.00  1.28           H  
ATOM   1516 3HD2 LEU A 101      -7.882  -6.097  16.504  1.00  1.28           H  
ATOM   1517  N   ARG A 102      -7.182  -5.104  12.208  1.00  0.52           N  
ATOM   1518  CA  ARG A 102      -7.187  -4.845  10.776  1.00  0.56           C  
ATOM   1519  C   ARG A 102      -7.320  -3.344  10.579  1.00  0.41           C  
ATOM   1520  O   ARG A 102      -8.426  -2.801  10.589  1.00  1.06           O  
ATOM   1521  CB  ARG A 102      -8.320  -5.605  10.102  1.00  0.84           C  
ATOM   1522  CG  ARG A 102      -8.190  -7.119  10.219  1.00  0.84           C  
ATOM   1523  CD  ARG A 102      -9.304  -7.847   9.565  1.00  0.84           C  
ATOM   1524  NE  ARG A 102     -10.583  -7.595  10.207  1.00  0.84           N  
ATOM   1525  CZ  ARG A 102     -11.769  -8.032   9.740  1.00  0.84           C  
ATOM   1526  NH1 ARG A 102     -11.824  -8.757   8.643  1.00  0.84           N  
ATOM   1527  NH2 ARG A 102     -12.882  -7.734  10.390  1.00  0.84           N  
ATOM   1528  H   ARG A 102      -7.944  -4.746  12.766  1.00  0.62           H  
ATOM   1529  HA  ARG A 102      -6.240  -5.174  10.348  1.00  0.67           H  
ATOM   1530 1HB  ARG A 102      -9.271  -5.316  10.546  1.00  1.01           H  
ATOM   1531 2HB  ARG A 102      -8.360  -5.351   9.043  1.00  1.01           H  
ATOM   1532 1HG  ARG A 102      -7.258  -7.437   9.752  1.00  1.01           H  
ATOM   1533 2HG  ARG A 102      -8.179  -7.401  11.272  1.00  1.01           H  
ATOM   1534 1HD  ARG A 102      -9.382  -7.539   8.529  1.00  1.01           H  
ATOM   1535 2HD  ARG A 102      -9.110  -8.918   9.608  1.00  1.01           H  
ATOM   1536  HE  ARG A 102     -10.585  -7.041  11.052  1.00  1.01           H  
ATOM   1537 1HH1 ARG A 102     -10.975  -9.002   8.144  1.00  1.01           H  
ATOM   1538 2HH1 ARG A 102     -12.715  -9.083   8.300  1.00  1.01           H  
ATOM   1539 1HH2 ARG A 102     -12.841  -7.178  11.233  1.00  1.01           H  
ATOM   1540 2HH2 ARG A 102     -13.771  -8.061  10.043  1.00  1.01           H  
ATOM   1541  N   VAL A 103      -6.178  -2.668  10.472  1.00  0.10           N  
ATOM   1542  CA  VAL A 103      -6.144  -1.214  10.401  1.00  0.13           C  
ATOM   1543  C   VAL A 103      -6.190  -0.691   8.973  1.00  0.11           C  
ATOM   1544  O   VAL A 103      -6.948   0.230   8.667  1.00  0.20           O  
ATOM   1545  CB  VAL A 103      -4.875  -0.699  11.105  1.00  0.20           C  
ATOM   1546  CG1 VAL A 103      -4.760   0.813  10.958  1.00  0.20           C  
ATOM   1547  CG2 VAL A 103      -4.925  -1.111  12.572  1.00  0.20           C  
ATOM   1548  H   VAL A 103      -5.299  -3.167  10.428  1.00  0.12           H  
ATOM   1549  HA  VAL A 103      -7.013  -0.828  10.936  1.00  0.16           H  
ATOM   1550  HB  VAL A 103      -3.997  -1.141  10.631  1.00  0.23           H  
ATOM   1551 1HG1 VAL A 103      -3.852   1.160  11.451  1.00  0.23           H  
ATOM   1552 2HG1 VAL A 103      -4.723   1.076   9.903  1.00  0.23           H  
ATOM   1553 3HG1 VAL A 103      -5.626   1.288  11.419  1.00  0.23           H  
ATOM   1554 1HG2 VAL A 103      -4.028  -0.766  13.082  1.00  0.23           H  
ATOM   1555 2HG2 VAL A 103      -5.802  -0.667  13.043  1.00  0.23           H  
ATOM   1556 3HG2 VAL A 103      -4.986  -2.198  12.644  1.00  0.23           H  
ATOM   1557  N   VAL A 104      -5.371  -1.274   8.106  1.00  0.06           N  
ATOM   1558  CA  VAL A 104      -5.313  -0.869   6.706  1.00  0.06           C  
ATOM   1559  C   VAL A 104      -5.781  -1.978   5.796  1.00  0.09           C  
ATOM   1560  O   VAL A 104      -5.454  -3.137   6.008  1.00  0.12           O  
ATOM   1561  CB  VAL A 104      -3.884  -0.439   6.315  1.00  0.09           C  
ATOM   1562  CG1 VAL A 104      -3.800  -0.154   4.820  1.00  0.09           C  
ATOM   1563  CG2 VAL A 104      -3.516   0.814   7.090  1.00  0.09           C  
ATOM   1564  H   VAL A 104      -4.771  -2.028   8.423  1.00  0.07           H  
ATOM   1565  HA  VAL A 104      -5.973  -0.011   6.569  1.00  0.07           H  
ATOM   1566  HB  VAL A 104      -3.184  -1.241   6.548  1.00  0.11           H  
ATOM   1567 1HG1 VAL A 104      -2.786   0.152   4.565  1.00  0.11           H  
ATOM   1568 2HG1 VAL A 104      -4.054  -1.052   4.259  1.00  0.11           H  
ATOM   1569 3HG1 VAL A 104      -4.494   0.644   4.563  1.00  0.11           H  
ATOM   1570 1HG2 VAL A 104      -2.507   1.125   6.822  1.00  0.11           H  
ATOM   1571 2HG2 VAL A 104      -4.218   1.612   6.845  1.00  0.11           H  
ATOM   1572 3HG2 VAL A 104      -3.559   0.607   8.158  1.00  0.11           H  
ATOM   1573  N   SER A 105      -6.568  -1.639   4.784  1.00  0.16           N  
ATOM   1574  CA  SER A 105      -7.041  -2.671   3.874  1.00  0.27           C  
ATOM   1575  C   SER A 105      -7.044  -2.199   2.433  1.00  0.16           C  
ATOM   1576  O   SER A 105      -7.113  -1.001   2.150  1.00  0.33           O  
ATOM   1577  CB  SER A 105      -8.441  -3.106   4.258  1.00  0.41           C  
ATOM   1578  OG  SER A 105      -9.356  -2.057   4.087  1.00  0.41           O  
ATOM   1579  H   SER A 105      -6.828  -0.674   4.644  1.00  0.19           H  
ATOM   1580  HA  SER A 105      -6.372  -3.529   3.946  1.00  0.32           H  
ATOM   1581 1HB  SER A 105      -8.740  -3.957   3.647  1.00  0.49           H  
ATOM   1582 2HB  SER A 105      -8.449  -3.431   5.298  1.00  0.49           H  
ATOM   1583  HG  SER A 105     -10.215  -2.417   4.323  1.00  0.49           H  
ATOM   1584  N   ILE A 106      -6.989  -3.165   1.523  1.00  0.19           N  
ATOM   1585  CA  ILE A 106      -6.992  -2.907   0.089  1.00  0.43           C  
ATOM   1586  C   ILE A 106      -8.118  -3.697  -0.564  1.00  0.28           C  
ATOM   1587  O   ILE A 106      -8.612  -4.671   0.006  1.00  0.45           O  
ATOM   1588  CB  ILE A 106      -5.621  -3.271  -0.544  1.00  0.65           C  
ATOM   1589  CG1 ILE A 106      -5.331  -4.765  -0.343  1.00  0.65           C  
ATOM   1590  CG2 ILE A 106      -4.507  -2.414   0.047  1.00  0.65           C  
ATOM   1591  CD1 ILE A 106      -4.094  -5.265  -1.063  1.00  0.65           C  
ATOM   1592  H   ILE A 106      -6.938  -4.123   1.840  1.00  0.23           H  
ATOM   1593  HA  ILE A 106      -7.177  -1.847  -0.078  1.00  0.52           H  
ATOM   1594  HB  ILE A 106      -5.667  -3.095  -1.618  1.00  0.77           H  
ATOM   1595 1HG1 ILE A 106      -5.211  -4.957   0.719  1.00  0.77           H  
ATOM   1596 2HG1 ILE A 106      -6.188  -5.335  -0.699  1.00  0.77           H  
ATOM   1597 1HG2 ILE A 106      -3.560  -2.677  -0.422  1.00  0.77           H  
ATOM   1598 2HG2 ILE A 106      -4.722  -1.362  -0.134  1.00  0.77           H  
ATOM   1599 3HG2 ILE A 106      -4.438  -2.592   1.120  1.00  0.77           H  
ATOM   1600 1HD1 ILE A 106      -3.965  -6.330  -0.869  1.00  0.77           H  
ATOM   1601 2HD1 ILE A 106      -4.204  -5.103  -2.134  1.00  0.77           H  
ATOM   1602 3HD1 ILE A 106      -3.221  -4.723  -0.703  1.00  0.77           H  
ATOM   1603  N   ASN A 107      -8.540  -3.263  -1.744  1.00  0.20           N  
ATOM   1604  CA  ASN A 107      -9.634  -3.918  -2.451  1.00  0.17           C  
ATOM   1605  C   ASN A 107      -9.156  -5.038  -3.370  1.00  0.10           C  
ATOM   1606  O   ASN A 107      -9.867  -6.020  -3.583  1.00  0.12           O  
ATOM   1607  CB  ASN A 107     -10.437  -2.897  -3.233  1.00  0.26           C  
ATOM   1608  CG  ASN A 107     -11.232  -1.990  -2.335  1.00  0.26           C  
ATOM   1609  OD1 ASN A 107     -11.553  -2.351  -1.196  1.00  0.26           O  
ATOM   1610  ND2 ASN A 107     -11.562  -0.824  -2.824  1.00  0.26           N  
ATOM   1611  H   ASN A 107      -8.085  -2.468  -2.173  1.00  0.24           H  
ATOM   1612  HA  ASN A 107     -10.292  -4.375  -1.709  1.00  0.20           H  
ATOM   1613 1HB  ASN A 107      -9.764  -2.291  -3.842  1.00  0.31           H  
ATOM   1614 2HB  ASN A 107     -11.120  -3.411  -3.909  1.00  0.31           H  
ATOM   1615 1HD2 ASN A 107     -12.095  -0.180  -2.272  1.00  0.31           H  
ATOM   1616 2HD2 ASN A 107     -11.285  -0.575  -3.752  1.00  0.31           H  
ATOM   1617  N   GLY A 108      -7.948  -4.896  -3.899  1.00  0.07           N  
ATOM   1618  CA  GLY A 108      -7.402  -5.893  -4.811  1.00  0.07           C  
ATOM   1619  C   GLY A 108      -5.950  -5.581  -5.104  1.00  0.05           C  
ATOM   1620  O   GLY A 108      -5.298  -4.895  -4.322  1.00  0.06           O  
ATOM   1621  H   GLY A 108      -7.413  -4.059  -3.697  1.00  0.08           H  
ATOM   1622 1HA  GLY A 108      -7.508  -6.884  -4.389  1.00  0.08           H  
ATOM   1623 2HA  GLY A 108      -7.972  -5.882  -5.739  1.00  0.08           H  
ATOM   1624  N   PHE A 109      -5.436  -6.110  -6.206  1.00  0.06           N  
ATOM   1625  CA  PHE A 109      -4.086  -5.780  -6.648  1.00  0.07           C  
ATOM   1626  C   PHE A 109      -4.008  -5.947  -8.160  1.00  0.09           C  
ATOM   1627  O   PHE A 109      -4.842  -6.626  -8.761  1.00  0.13           O  
ATOM   1628  CB  PHE A 109      -2.999  -6.577  -5.910  1.00  0.11           C  
ATOM   1629  CG  PHE A 109      -2.980  -8.048  -6.159  1.00  0.11           C  
ATOM   1630  CD1 PHE A 109      -2.162  -8.591  -7.138  1.00  0.11           C  
ATOM   1631  CD2 PHE A 109      -3.772  -8.894  -5.411  1.00  0.11           C  
ATOM   1632  CE1 PHE A 109      -2.140  -9.955  -7.355  1.00  0.11           C  
ATOM   1633  CE2 PHE A 109      -3.756 -10.251  -5.625  1.00  0.11           C  
ATOM   1634  CZ  PHE A 109      -2.937 -10.786  -6.597  1.00  0.11           C  
ATOM   1635  H   PHE A 109      -6.009  -6.712  -6.779  1.00  0.07           H  
ATOM   1636  HA  PHE A 109      -3.904  -4.727  -6.430  1.00  0.08           H  
ATOM   1637 1HB  PHE A 109      -2.022  -6.182  -6.181  1.00  0.13           H  
ATOM   1638 2HB  PHE A 109      -3.118  -6.422  -4.838  1.00  0.13           H  
ATOM   1639  HD1 PHE A 109      -1.532  -7.931  -7.734  1.00  0.13           H  
ATOM   1640  HD2 PHE A 109      -4.413  -8.469  -4.644  1.00  0.13           H  
ATOM   1641  HE1 PHE A 109      -1.493 -10.372  -8.126  1.00  0.13           H  
ATOM   1642  HE2 PHE A 109      -4.391 -10.899  -5.027  1.00  0.13           H  
ATOM   1643  HZ  PHE A 109      -2.922 -11.862  -6.768  1.00  0.13           H  
ATOM   1644  N   GLN A 110      -3.018  -5.314  -8.768  1.00  0.12           N  
ATOM   1645  CA  GLN A 110      -2.870  -5.301 -10.209  1.00  0.24           C  
ATOM   1646  C   GLN A 110      -1.486  -5.699 -10.679  1.00  0.35           C  
ATOM   1647  O   GLN A 110      -0.471  -5.181 -10.213  1.00  2.34           O  
ATOM   1648  CB  GLN A 110      -3.201  -3.915 -10.751  1.00  0.36           C  
ATOM   1649  CG  GLN A 110      -3.008  -3.761 -12.251  1.00  0.36           C  
ATOM   1650  CD  GLN A 110      -4.032  -4.545 -13.052  1.00  0.36           C  
ATOM   1651  OE1 GLN A 110      -5.241  -4.356 -12.886  1.00  0.36           O  
ATOM   1652  NE2 GLN A 110      -3.558  -5.428 -13.925  1.00  0.36           N  
ATOM   1653  H   GLN A 110      -2.363  -4.797  -8.210  1.00  0.14           H  
ATOM   1654  HA  GLN A 110      -3.579  -6.014 -10.629  1.00  0.29           H  
ATOM   1655 1HB  GLN A 110      -4.237  -3.672 -10.517  1.00  0.43           H  
ATOM   1656 2HB  GLN A 110      -2.574  -3.182 -10.251  1.00  0.43           H  
ATOM   1657 1HG  GLN A 110      -3.108  -2.708 -12.510  1.00  0.43           H  
ATOM   1658 2HG  GLN A 110      -2.015  -4.117 -12.523  1.00  0.43           H  
ATOM   1659 1HE2 GLN A 110      -4.188  -5.971 -14.481  1.00  0.43           H  
ATOM   1660 2HE2 GLN A 110      -2.567  -5.551 -14.027  1.00  0.43           H  
ATOM   1661  N   ARG A 111      -1.460  -6.649 -11.601  1.00  0.61           N  
ATOM   1662  CA  ARG A 111      -0.231  -7.115 -12.213  1.00  0.64           C  
ATOM   1663  C   ARG A 111       0.203  -6.146 -13.308  1.00  0.42           C  
ATOM   1664  O   ARG A 111      -0.596  -5.769 -14.168  1.00  1.05           O  
ATOM   1665  CB  ARG A 111      -0.435  -8.504 -12.798  1.00  0.96           C  
ATOM   1666  CG  ARG A 111       0.785  -9.142 -13.436  1.00  0.96           C  
ATOM   1667  CD  ARG A 111       1.776  -9.554 -12.415  1.00  0.96           C  
ATOM   1668  NE  ARG A 111       2.786 -10.441 -12.965  1.00  0.96           N  
ATOM   1669  CZ  ARG A 111       3.948 -10.033 -13.506  1.00  0.96           C  
ATOM   1670  NH1 ARG A 111       4.222  -8.753 -13.575  1.00  0.96           N  
ATOM   1671  NH2 ARG A 111       4.813 -10.921 -13.963  1.00  0.96           N  
ATOM   1672  H   ARG A 111      -2.336  -7.048 -11.911  1.00  0.73           H  
ATOM   1673  HA  ARG A 111       0.548  -7.161 -11.451  1.00  0.77           H  
ATOM   1674 1HB  ARG A 111      -0.782  -9.177 -12.016  1.00  1.15           H  
ATOM   1675 2HB  ARG A 111      -1.215  -8.463 -13.559  1.00  1.15           H  
ATOM   1676 1HG  ARG A 111       0.482 -10.027 -13.997  1.00  1.15           H  
ATOM   1677 2HG  ARG A 111       1.262  -8.430 -14.111  1.00  1.15           H  
ATOM   1678 1HD  ARG A 111       2.276  -8.672 -12.018  1.00  1.15           H  
ATOM   1679 2HD  ARG A 111       1.267 -10.077 -11.607  1.00  1.15           H  
ATOM   1680  HE  ARG A 111       2.609 -11.436 -12.927  1.00  1.15           H  
ATOM   1681 1HH1 ARG A 111       3.563  -8.068 -13.225  1.00  1.15           H  
ATOM   1682 2HH1 ARG A 111       5.088  -8.445 -13.986  1.00  1.15           H  
ATOM   1683 1HH2 ARG A 111       4.604 -11.909 -13.909  1.00  1.15           H  
ATOM   1684 2HH2 ARG A 111       5.700 -10.612 -14.342  1.00  1.15           H  
ATOM   1685  N   VAL A 112       1.460  -5.727 -13.261  1.00  0.13           N  
ATOM   1686  CA  VAL A 112       2.015  -4.814 -14.254  1.00  0.26           C  
ATOM   1687  C   VAL A 112       2.557  -5.611 -15.431  1.00  0.20           C  
ATOM   1688  O   VAL A 112       3.143  -6.676 -15.232  1.00  0.17           O  
ATOM   1689  CB  VAL A 112       3.129  -3.958 -13.631  1.00  0.39           C  
ATOM   1690  CG1 VAL A 112       3.799  -3.077 -14.679  1.00  0.39           C  
ATOM   1691  CG2 VAL A 112       2.560  -3.112 -12.514  1.00  0.39           C  
ATOM   1692  H   VAL A 112       2.071  -6.062 -12.526  1.00  0.16           H  
ATOM   1693  HA  VAL A 112       1.221  -4.156 -14.608  1.00  0.31           H  
ATOM   1694  HB  VAL A 112       3.875  -4.622 -13.227  1.00  0.47           H  
ATOM   1695 1HG1 VAL A 112       4.594  -2.501 -14.208  1.00  0.47           H  
ATOM   1696 2HG1 VAL A 112       4.225  -3.698 -15.466  1.00  0.47           H  
ATOM   1697 3HG1 VAL A 112       3.063  -2.397 -15.108  1.00  0.47           H  
ATOM   1698 1HG2 VAL A 112       3.357  -2.527 -12.057  1.00  0.47           H  
ATOM   1699 2HG2 VAL A 112       1.805  -2.442 -12.924  1.00  0.47           H  
ATOM   1700 3HG2 VAL A 112       2.106  -3.757 -11.761  1.00  0.47           H  
ATOM   1701  N   THR A 113       2.331  -5.115 -16.652  1.00  0.31           N  
ATOM   1702  CA  THR A 113       2.793  -5.804 -17.856  1.00  0.22           C  
ATOM   1703  C   THR A 113       4.253  -6.222 -17.741  1.00  0.22           C  
ATOM   1704  O   THR A 113       5.141  -5.397 -17.514  1.00  0.43           O  
ATOM   1705  CB  THR A 113       2.624  -4.920 -19.105  1.00  0.33           C  
ATOM   1706  OG1 THR A 113       1.244  -4.561 -19.261  1.00  0.33           O  
ATOM   1707  CG2 THR A 113       3.103  -5.656 -20.348  1.00  0.33           C  
ATOM   1708  H   THR A 113       1.836  -4.239 -16.745  1.00  0.37           H  
ATOM   1709  HA  THR A 113       2.193  -6.705 -17.988  1.00  0.26           H  
ATOM   1710  HB  THR A 113       3.212  -4.014 -18.983  1.00  0.40           H  
ATOM   1711  HG1 THR A 113       1.142  -4.016 -20.045  1.00  0.40           H  
ATOM   1712 1HG2 THR A 113       2.982  -5.014 -21.220  1.00  0.40           H  
ATOM   1713 2HG2 THR A 113       4.155  -5.918 -20.235  1.00  0.40           H  
ATOM   1714 3HG2 THR A 113       2.517  -6.564 -20.482  1.00  0.40           H  
ATOM   1715  N   ARG A 114       4.480  -7.519 -17.927  1.00  0.23           N  
ATOM   1716  CA  ARG A 114       5.799  -8.120 -17.821  1.00  0.51           C  
ATOM   1717  C   ARG A 114       6.717  -7.740 -18.962  1.00  0.28           C  
ATOM   1718  O   ARG A 114       6.298  -7.696 -20.119  1.00  0.35           O  
ATOM   1719  CB  ARG A 114       5.691  -9.638 -17.771  1.00  0.77           C  
ATOM   1720  CG  ARG A 114       7.025 -10.336 -17.599  1.00  0.77           C  
ATOM   1721  CD  ARG A 114       6.906 -11.800 -17.404  1.00  0.77           C  
ATOM   1722  NE  ARG A 114       8.207 -12.417 -17.169  1.00  0.77           N  
ATOM   1723  CZ  ARG A 114       8.411 -13.743 -17.035  1.00  0.77           C  
ATOM   1724  NH1 ARG A 114       7.393 -14.569 -17.131  1.00  0.77           N  
ATOM   1725  NH2 ARG A 114       9.625 -14.219 -16.806  1.00  0.77           N  
ATOM   1726  H   ARG A 114       3.693  -8.118 -18.131  1.00  0.28           H  
ATOM   1727  HA  ARG A 114       6.253  -7.778 -16.889  1.00  0.61           H  
ATOM   1728 1HB  ARG A 114       5.048  -9.934 -16.944  1.00  0.92           H  
ATOM   1729 2HB  ARG A 114       5.237 -10.004 -18.691  1.00  0.92           H  
ATOM   1730 1HG  ARG A 114       7.613 -10.180 -18.498  1.00  0.92           H  
ATOM   1731 2HG  ARG A 114       7.544  -9.905 -16.756  1.00  0.92           H  
ATOM   1732 1HD  ARG A 114       6.270 -12.004 -16.543  1.00  0.92           H  
ATOM   1733 2HD  ARG A 114       6.469 -12.252 -18.294  1.00  0.92           H  
ATOM   1734  HE  ARG A 114       9.010 -11.806 -17.087  1.00  0.92           H  
ATOM   1735 1HH1 ARG A 114       6.464 -14.210 -17.305  1.00  0.92           H  
ATOM   1736 2HH1 ARG A 114       7.538 -15.563 -17.031  1.00  0.92           H  
ATOM   1737 1HH2 ARG A 114      10.420 -13.593 -16.719  1.00  0.92           H  
ATOM   1738 2HH2 ARG A 114       9.764 -15.213 -16.706  1.00  0.92           H  
ATOM   1739  N   ASN A 115       7.978  -7.488 -18.619  1.00  0.14           N  
ATOM   1740  CA  ASN A 115       9.015  -7.121 -19.571  1.00  0.12           C  
ATOM   1741  C   ASN A 115       8.691  -5.827 -20.305  1.00  0.11           C  
ATOM   1742  O   ASN A 115       8.863  -5.735 -21.522  1.00  0.31           O  
ATOM   1743  CB  ASN A 115       9.268  -8.237 -20.576  1.00  0.18           C  
ATOM   1744  CG  ASN A 115       9.810  -9.493 -19.956  1.00  0.18           C  
ATOM   1745  OD1 ASN A 115      10.574  -9.452 -18.987  1.00  0.18           O  
ATOM   1746  ND2 ASN A 115       9.431 -10.620 -20.507  1.00  0.18           N  
ATOM   1747  H   ASN A 115       8.229  -7.534 -17.641  1.00  0.17           H  
ATOM   1748  HA  ASN A 115       9.933  -6.951 -19.012  1.00  0.14           H  
ATOM   1749 1HB  ASN A 115       8.345  -8.479 -21.104  1.00  0.22           H  
ATOM   1750 2HB  ASN A 115       9.979  -7.889 -21.322  1.00  0.22           H  
ATOM   1751 1HD2 ASN A 115       9.761 -11.492 -20.144  1.00  0.22           H  
ATOM   1752 2HD2 ASN A 115       8.813 -10.608 -21.293  1.00  0.22           H  
ATOM   1753  N   ASN A 116       8.232  -4.827 -19.564  1.00  0.33           N  
ATOM   1754  CA  ASN A 116       7.890  -3.547 -20.158  1.00  0.30           C  
ATOM   1755  C   ASN A 116       8.071  -2.417 -19.162  1.00  0.25           C  
ATOM   1756  O   ASN A 116       7.189  -2.151 -18.342  1.00  0.26           O  
ATOM   1757  CB  ASN A 116       6.474  -3.567 -20.691  1.00  0.45           C  
ATOM   1758  CG  ASN A 116       6.125  -2.300 -21.413  1.00  0.45           C  
ATOM   1759  OD1 ASN A 116       6.728  -1.244 -21.167  1.00  0.45           O  
ATOM   1760  ND2 ASN A 116       5.166  -2.377 -22.301  1.00  0.45           N  
ATOM   1761  H   ASN A 116       8.113  -4.959 -18.570  1.00  0.40           H  
ATOM   1762  HA  ASN A 116       8.571  -3.358 -20.989  1.00  0.36           H  
ATOM   1763 1HB  ASN A 116       6.355  -4.409 -21.374  1.00  0.54           H  
ATOM   1764 2HB  ASN A 116       5.775  -3.711 -19.867  1.00  0.54           H  
ATOM   1765 1HD2 ASN A 116       4.891  -1.563 -22.814  1.00  0.54           H  
ATOM   1766 2HD2 ASN A 116       4.709  -3.250 -22.467  1.00  0.54           H  
ATOM   1767  N   GLU A 117       9.219  -1.745 -19.256  1.00  0.40           N  
ATOM   1768  CA  GLU A 117       9.548  -0.654 -18.350  1.00  0.56           C  
ATOM   1769  C   GLU A 117       8.699   0.595 -18.557  1.00  0.35           C  
ATOM   1770  O   GLU A 117       8.634   1.430 -17.659  1.00  1.08           O  
ATOM   1771  CB  GLU A 117      11.027  -0.258 -18.470  1.00  0.84           C  
ATOM   1772  CG  GLU A 117      12.041  -1.268 -17.932  1.00  0.84           C  
ATOM   1773  CD  GLU A 117      13.456  -0.750 -18.038  1.00  0.84           C  
ATOM   1774  OE1 GLU A 117      13.831   0.081 -17.243  1.00  0.84           O  
ATOM   1775  OE2 GLU A 117      14.168  -1.175 -18.919  1.00  0.84           O  
ATOM   1776  H   GLU A 117       9.888  -2.012 -19.964  1.00  0.48           H  
ATOM   1777  HA  GLU A 117       9.379  -1.007 -17.334  1.00  0.67           H  
ATOM   1778 1HB  GLU A 117      11.265  -0.091 -19.521  1.00  1.01           H  
ATOM   1779 2HB  GLU A 117      11.191   0.685 -17.952  1.00  1.01           H  
ATOM   1780 1HG  GLU A 117      11.816  -1.480 -16.887  1.00  1.01           H  
ATOM   1781 2HG  GLU A 117      11.952  -2.198 -18.493  1.00  1.01           H  
ATOM   1782  N   SER A 118       8.057   0.749 -19.721  1.00  0.37           N  
ATOM   1783  CA  SER A 118       7.243   1.942 -19.924  1.00  0.34           C  
ATOM   1784  C   SER A 118       5.921   1.760 -19.204  1.00  0.21           C  
ATOM   1785  O   SER A 118       5.365   2.714 -18.654  1.00  0.63           O  
ATOM   1786  CB  SER A 118       7.001   2.196 -21.400  1.00  0.51           C  
ATOM   1787  OG  SER A 118       6.173   1.213 -21.960  1.00  0.51           O  
ATOM   1788  H   SER A 118       8.103   0.041 -20.444  1.00  0.44           H  
ATOM   1789  HA  SER A 118       7.759   2.802 -19.495  1.00  0.41           H  
ATOM   1790 1HB  SER A 118       6.546   3.178 -21.532  1.00  0.61           H  
ATOM   1791 2HB  SER A 118       7.956   2.207 -21.922  1.00  0.61           H  
ATOM   1792  HG  SER A 118       6.543   0.363 -21.703  1.00  0.61           H  
ATOM   1793  N   ALA A 119       5.457   0.510 -19.161  1.00  0.19           N  
ATOM   1794  CA  ALA A 119       4.256   0.169 -18.418  1.00  0.15           C  
ATOM   1795  C   ALA A 119       4.536   0.356 -16.943  1.00  0.09           C  
ATOM   1796  O   ALA A 119       3.742   0.969 -16.224  1.00  0.11           O  
ATOM   1797  CB  ALA A 119       3.821  -1.258 -18.707  1.00  0.22           C  
ATOM   1798  H   ALA A 119       5.951  -0.217 -19.665  1.00  0.23           H  
ATOM   1799  HA  ALA A 119       3.460   0.856 -18.707  1.00  0.18           H  
ATOM   1800 1HB  ALA A 119       2.917  -1.483 -18.141  1.00  0.27           H  
ATOM   1801 2HB  ALA A 119       3.619  -1.365 -19.773  1.00  0.27           H  
ATOM   1802 3HB  ALA A 119       4.612  -1.947 -18.417  1.00  0.27           H  
ATOM   1803  N   LEU A 120       5.696  -0.148 -16.519  1.00  0.22           N  
ATOM   1804  CA  LEU A 120       6.155  -0.027 -15.151  1.00  0.62           C  
ATOM   1805  C   LEU A 120       6.260   1.432 -14.745  1.00  0.61           C  
ATOM   1806  O   LEU A 120       5.840   1.794 -13.651  1.00  1.11           O  
ATOM   1807  CB  LEU A 120       7.498  -0.751 -14.997  1.00  0.93           C  
ATOM   1808  CG  LEU A 120       8.134  -0.746 -13.605  1.00  0.93           C  
ATOM   1809  CD1 LEU A 120       7.174  -1.385 -12.615  1.00  0.93           C  
ATOM   1810  CD2 LEU A 120       9.440  -1.537 -13.672  1.00  0.93           C  
ATOM   1811  H   LEU A 120       6.281  -0.657 -17.173  1.00  0.26           H  
ATOM   1812  HA  LEU A 120       5.428  -0.508 -14.499  1.00  0.74           H  
ATOM   1813 1HB  LEU A 120       7.366  -1.789 -15.297  1.00  1.12           H  
ATOM   1814 2HB  LEU A 120       8.211  -0.289 -15.676  1.00  1.12           H  
ATOM   1815  HG  LEU A 120       8.332   0.276 -13.283  1.00  1.12           H  
ATOM   1816 1HD1 LEU A 120       7.624  -1.396 -11.623  1.00  1.12           H  
ATOM   1817 2HD1 LEU A 120       6.246  -0.815 -12.587  1.00  1.12           H  
ATOM   1818 3HD1 LEU A 120       6.966  -2.403 -12.932  1.00  1.12           H  
ATOM   1819 1HD2 LEU A 120       9.910  -1.558 -12.692  1.00  1.12           H  
ATOM   1820 2HD2 LEU A 120       9.228  -2.557 -13.991  1.00  1.12           H  
ATOM   1821 3HD2 LEU A 120      10.114  -1.068 -14.387  1.00  1.12           H  
ATOM   1822  N   GLN A 121       6.809   2.265 -15.627  1.00  0.54           N  
ATOM   1823  CA  GLN A 121       6.945   3.692 -15.374  1.00  0.75           C  
ATOM   1824  C   GLN A 121       5.596   4.334 -15.082  1.00  0.48           C  
ATOM   1825  O   GLN A 121       5.470   5.091 -14.117  1.00  0.61           O  
ATOM   1826  CB  GLN A 121       7.623   4.370 -16.564  1.00  1.12           C  
ATOM   1827  CG  GLN A 121       7.912   5.843 -16.369  1.00  1.12           C  
ATOM   1828  CD  GLN A 121       8.600   6.460 -17.571  1.00  1.12           C  
ATOM   1829  OE1 GLN A 121       9.236   5.763 -18.367  1.00  1.12           O  
ATOM   1830  NE2 GLN A 121       8.479   7.774 -17.712  1.00  1.12           N  
ATOM   1831  H   GLN A 121       7.167   1.903 -16.499  1.00  0.65           H  
ATOM   1832  HA  GLN A 121       7.573   3.828 -14.496  1.00  0.90           H  
ATOM   1833 1HB  GLN A 121       8.567   3.870 -16.776  1.00  1.35           H  
ATOM   1834 2HB  GLN A 121       6.995   4.268 -17.448  1.00  1.35           H  
ATOM   1835 1HG  GLN A 121       6.979   6.374 -16.190  1.00  1.35           H  
ATOM   1836 2HG  GLN A 121       8.574   5.951 -15.511  1.00  1.35           H  
ATOM   1837 1HE2 GLN A 121       8.909   8.238 -18.488  1.00  1.35           H  
ATOM   1838 2HE2 GLN A 121       7.955   8.302 -17.043  1.00  1.35           H  
ATOM   1839  N   SER A 122       4.585   4.031 -15.908  1.00  0.27           N  
ATOM   1840  CA  SER A 122       3.259   4.599 -15.683  1.00  0.24           C  
ATOM   1841  C   SER A 122       2.636   4.095 -14.386  1.00  0.18           C  
ATOM   1842  O   SER A 122       1.888   4.826 -13.734  1.00  0.37           O  
ATOM   1843  CB  SER A 122       2.328   4.255 -16.830  1.00  0.36           C  
ATOM   1844  OG  SER A 122       2.011   2.890 -16.834  1.00  0.36           O  
ATOM   1845  H   SER A 122       4.744   3.422 -16.706  1.00  0.32           H  
ATOM   1846  HA  SER A 122       3.356   5.682 -15.617  1.00  0.29           H  
ATOM   1847 1HB  SER A 122       1.416   4.845 -16.751  1.00  0.43           H  
ATOM   1848 2HB  SER A 122       2.806   4.516 -17.772  1.00  0.43           H  
ATOM   1849  HG  SER A 122       2.846   2.419 -16.766  1.00  0.43           H  
ATOM   1850  N   ALA A 123       2.973   2.863 -13.989  1.00  0.08           N  
ATOM   1851  CA  ALA A 123       2.481   2.317 -12.730  1.00  0.10           C  
ATOM   1852  C   ALA A 123       3.091   3.073 -11.554  1.00  0.15           C  
ATOM   1853  O   ALA A 123       2.364   3.539 -10.672  1.00  0.48           O  
ATOM   1854  CB  ALA A 123       2.796   0.829 -12.635  1.00  0.15           C  
ATOM   1855  H   ALA A 123       3.557   2.284 -14.581  1.00  0.10           H  
ATOM   1856  HA  ALA A 123       1.400   2.455 -12.697  1.00  0.12           H  
ATOM   1857 1HB  ALA A 123       2.402   0.434 -11.698  1.00  0.18           H  
ATOM   1858 2HB  ALA A 123       2.333   0.306 -13.472  1.00  0.18           H  
ATOM   1859 3HB  ALA A 123       3.872   0.677 -12.665  1.00  0.18           H  
ATOM   1860  N   VAL A 124       4.420   3.234 -11.592  1.00  0.09           N  
ATOM   1861  CA  VAL A 124       5.193   3.915 -10.557  1.00  0.22           C  
ATOM   1862  C   VAL A 124       4.768   5.363 -10.394  1.00  0.11           C  
ATOM   1863  O   VAL A 124       4.701   5.874  -9.276  1.00  0.10           O  
ATOM   1864  CB  VAL A 124       6.699   3.834 -10.863  1.00  0.33           C  
ATOM   1865  CG1 VAL A 124       7.475   4.722  -9.898  1.00  0.33           C  
ATOM   1866  CG2 VAL A 124       7.156   2.386 -10.728  1.00  0.33           C  
ATOM   1867  H   VAL A 124       4.928   2.831 -12.367  1.00  0.11           H  
ATOM   1868  HA  VAL A 124       5.026   3.397  -9.617  1.00  0.26           H  
ATOM   1869  HB  VAL A 124       6.883   4.190 -11.876  1.00  0.40           H  
ATOM   1870 1HG1 VAL A 124       8.540   4.659 -10.123  1.00  0.40           H  
ATOM   1871 2HG1 VAL A 124       7.142   5.754 -10.005  1.00  0.40           H  
ATOM   1872 3HG1 VAL A 124       7.301   4.387  -8.876  1.00  0.40           H  
ATOM   1873 1HG2 VAL A 124       8.218   2.318 -10.953  1.00  0.40           H  
ATOM   1874 2HG2 VAL A 124       6.976   2.044  -9.709  1.00  0.40           H  
ATOM   1875 3HG2 VAL A 124       6.601   1.757 -11.420  1.00  0.40           H  
ATOM   1876  N   ALA A 125       4.473   6.027 -11.508  1.00  0.10           N  
ATOM   1877  CA  ALA A 125       4.006   7.404 -11.480  1.00  0.15           C  
ATOM   1878  C   ALA A 125       2.687   7.577 -10.692  1.00  0.26           C  
ATOM   1879  O   ALA A 125       2.367   8.695 -10.286  1.00  1.45           O  
ATOM   1880  CB  ALA A 125       3.830   7.913 -12.904  1.00  0.22           C  
ATOM   1881  H   ALA A 125       4.583   5.573 -12.406  1.00  0.12           H  
ATOM   1882  HA  ALA A 125       4.766   8.002 -10.982  1.00  0.18           H  
ATOM   1883 1HB  ALA A 125       3.520   8.958 -12.882  1.00  0.27           H  
ATOM   1884 2HB  ALA A 125       4.775   7.826 -13.440  1.00  0.27           H  
ATOM   1885 3HB  ALA A 125       3.070   7.320 -13.411  1.00  0.27           H  
ATOM   1886  N   SER A 126       1.919   6.496 -10.472  1.00  0.39           N  
ATOM   1887  CA  SER A 126       0.677   6.616  -9.717  1.00  0.65           C  
ATOM   1888  C   SER A 126       0.840   6.130  -8.277  1.00  0.32           C  
ATOM   1889  O   SER A 126       0.210   6.668  -7.366  1.00  0.44           O  
ATOM   1890  CB  SER A 126      -0.420   5.814 -10.386  1.00  0.98           C  
ATOM   1891  OG  SER A 126      -0.131   4.442 -10.354  1.00  0.98           O  
ATOM   1892  H   SER A 126       2.188   5.580 -10.803  1.00  0.47           H  
ATOM   1893  HA  SER A 126       0.384   7.666  -9.695  1.00  0.78           H  
ATOM   1894 1HB  SER A 126      -1.369   6.000  -9.884  1.00  1.17           H  
ATOM   1895 2HB  SER A 126      -0.527   6.141 -11.420  1.00  1.17           H  
ATOM   1896  HG  SER A 126       0.765   4.347 -10.691  1.00  1.17           H  
ATOM   1897  N   GLN A 127       1.694   5.128  -8.071  1.00  0.16           N  
ATOM   1898  CA  GLN A 127       1.986   4.631  -6.723  1.00  0.13           C  
ATOM   1899  C   GLN A 127       3.232   3.752  -6.756  1.00  0.09           C  
ATOM   1900  O   GLN A 127       3.581   3.247  -7.815  1.00  0.28           O  
ATOM   1901  CB  GLN A 127       0.814   3.822  -6.176  1.00  0.20           C  
ATOM   1902  CG  GLN A 127       0.564   2.548  -6.952  1.00  0.20           C  
ATOM   1903  CD  GLN A 127      -0.640   1.792  -6.452  1.00  0.20           C  
ATOM   1904  OE1 GLN A 127      -1.767   2.028  -6.897  1.00  0.20           O  
ATOM   1905  NE2 GLN A 127      -0.414   0.870  -5.525  1.00  0.20           N  
ATOM   1906  H   GLN A 127       2.153   4.696  -8.865  1.00  0.19           H  
ATOM   1907  HA  GLN A 127       2.165   5.484  -6.075  1.00  0.16           H  
ATOM   1908 1HB  GLN A 127       1.000   3.556  -5.137  1.00  0.23           H  
ATOM   1909 2HB  GLN A 127      -0.095   4.422  -6.206  1.00  0.23           H  
ATOM   1910 1HG  GLN A 127       0.397   2.800  -7.999  1.00  0.23           H  
ATOM   1911 2HG  GLN A 127       1.436   1.902  -6.858  1.00  0.23           H  
ATOM   1912 1HE2 GLN A 127      -1.177   0.316  -5.180  1.00  0.23           H  
ATOM   1913 2HE2 GLN A 127       0.516   0.711  -5.194  1.00  0.23           H  
ATOM   1914  N   PRO A 128       3.900   3.516  -5.625  1.00  0.04           N  
ATOM   1915  CA  PRO A 128       5.042   2.619  -5.501  1.00  0.04           C  
ATOM   1916  C   PRO A 128       4.641   1.195  -5.902  1.00  0.03           C  
ATOM   1917  O   PRO A 128       3.516   0.755  -5.645  1.00  0.04           O  
ATOM   1918  CB  PRO A 128       5.462   2.776  -4.041  1.00  0.06           C  
ATOM   1919  CG  PRO A 128       5.050   4.173  -3.708  1.00  0.06           C  
ATOM   1920  CD  PRO A 128       3.764   4.401  -4.458  1.00  0.06           C  
ATOM   1921  HA  PRO A 128       5.835   2.985  -6.167  1.00  0.05           H  
ATOM   1922 1HB  PRO A 128       4.959   2.021  -3.419  1.00  0.07           H  
ATOM   1923 2HB  PRO A 128       6.544   2.613  -3.937  1.00  0.07           H  
ATOM   1924 1HG  PRO A 128       4.964   4.303  -2.626  1.00  0.07           H  
ATOM   1925 2HG  PRO A 128       5.841   4.862  -4.033  1.00  0.07           H  
ATOM   1926 1HD  PRO A 128       2.898   4.096  -3.853  1.00  0.07           H  
ATOM   1927 2HD  PRO A 128       3.693   5.448  -4.773  1.00  0.07           H  
ATOM   1928  N   VAL A 129       5.572   0.493  -6.550  1.00  0.03           N  
ATOM   1929  CA  VAL A 129       5.302  -0.835  -7.115  1.00  0.03           C  
ATOM   1930  C   VAL A 129       6.243  -1.919  -6.602  1.00  0.03           C  
ATOM   1931  O   VAL A 129       7.457  -1.732  -6.526  1.00  0.08           O  
ATOM   1932  CB  VAL A 129       5.388  -0.779  -8.666  1.00  0.04           C  
ATOM   1933  CG1 VAL A 129       5.169  -2.161  -9.270  1.00  0.04           C  
ATOM   1934  CG2 VAL A 129       4.342   0.187  -9.201  1.00  0.04           C  
ATOM   1935  H   VAL A 129       6.487   0.917  -6.667  1.00  0.04           H  
ATOM   1936  HA  VAL A 129       4.284  -1.114  -6.844  1.00  0.04           H  
ATOM   1937  HB  VAL A 129       6.383  -0.443  -8.958  1.00  0.05           H  
ATOM   1938 1HG1 VAL A 129       5.241  -2.098 -10.356  1.00  0.05           H  
ATOM   1939 2HG1 VAL A 129       5.926  -2.850  -8.899  1.00  0.05           H  
ATOM   1940 3HG1 VAL A 129       4.180  -2.524  -8.995  1.00  0.05           H  
ATOM   1941 1HG2 VAL A 129       4.414   0.229 -10.286  1.00  0.05           H  
ATOM   1942 2HG2 VAL A 129       3.348  -0.156  -8.914  1.00  0.05           H  
ATOM   1943 3HG2 VAL A 129       4.518   1.179  -8.789  1.00  0.05           H  
ATOM   1944  N   SER A 130       5.674  -3.064  -6.242  1.00  0.03           N  
ATOM   1945  CA  SER A 130       6.469  -4.170  -5.737  1.00  0.08           C  
ATOM   1946  C   SER A 130       7.093  -4.933  -6.902  1.00  0.10           C  
ATOM   1947  O   SER A 130       6.394  -5.372  -7.813  1.00  0.09           O  
ATOM   1948  CB  SER A 130       5.593  -5.088  -4.911  1.00  0.12           C  
ATOM   1949  OG  SER A 130       5.104  -4.439  -3.772  1.00  0.12           O  
ATOM   1950  H   SER A 130       4.676  -3.192  -6.345  1.00  0.04           H  
ATOM   1951  HA  SER A 130       7.270  -3.775  -5.111  1.00  0.10           H  
ATOM   1952 1HB  SER A 130       4.759  -5.437  -5.519  1.00  0.14           H  
ATOM   1953 2HB  SER A 130       6.162  -5.954  -4.615  1.00  0.14           H  
ATOM   1954  HG  SER A 130       5.872  -4.222  -3.237  1.00  0.14           H  
ATOM   1955  N   VAL A 131       8.419  -5.074  -6.885  1.00  0.16           N  
ATOM   1956  CA  VAL A 131       9.135  -5.748  -7.974  1.00  0.18           C  
ATOM   1957  C   VAL A 131      10.157  -6.755  -7.451  1.00  0.12           C  
ATOM   1958  O   VAL A 131      10.523  -6.732  -6.280  1.00  0.13           O  
ATOM   1959  CB  VAL A 131       9.862  -4.719  -8.871  1.00  0.27           C  
ATOM   1960  CG1 VAL A 131       8.875  -3.753  -9.485  1.00  0.27           C  
ATOM   1961  CG2 VAL A 131      10.888  -3.968  -8.058  1.00  0.27           C  
ATOM   1962  H   VAL A 131       8.946  -4.707  -6.106  1.00  0.19           H  
ATOM   1963  HA  VAL A 131       8.406  -6.283  -8.584  1.00  0.22           H  
ATOM   1964  HB  VAL A 131      10.351  -5.248  -9.689  1.00  0.32           H  
ATOM   1965 1HG1 VAL A 131       9.402  -3.060 -10.138  1.00  0.32           H  
ATOM   1966 2HG1 VAL A 131       8.156  -4.319 -10.057  1.00  0.32           H  
ATOM   1967 3HG1 VAL A 131       8.363  -3.196  -8.703  1.00  0.32           H  
ATOM   1968 1HG2 VAL A 131      11.408  -3.253  -8.692  1.00  0.32           H  
ATOM   1969 2HG2 VAL A 131      10.394  -3.438  -7.243  1.00  0.32           H  
ATOM   1970 3HG2 VAL A 131      11.602  -4.681  -7.652  1.00  0.32           H  
ATOM   1971  N   THR A 132      10.625  -7.639  -8.321  1.00  0.16           N  
ATOM   1972  CA  THR A 132      11.624  -8.624  -7.917  1.00  0.23           C  
ATOM   1973  C   THR A 132      12.883  -8.486  -8.768  1.00  0.60           C  
ATOM   1974  O   THR A 132      12.805  -8.270  -9.975  1.00  3.68           O  
ATOM   1975  CB  THR A 132      11.071 -10.058  -8.012  1.00  0.35           C  
ATOM   1976  OG1 THR A 132       9.931 -10.195  -7.159  1.00  0.35           O  
ATOM   1977  CG2 THR A 132      12.122 -11.063  -7.576  1.00  0.35           C  
ATOM   1978  H   THR A 132      10.292  -7.629  -9.275  1.00  0.19           H  
ATOM   1979  HA  THR A 132      11.897  -8.435  -6.881  1.00  0.28           H  
ATOM   1980  HB  THR A 132      10.771 -10.261  -9.036  1.00  0.41           H  
ATOM   1981  HG1 THR A 132       9.579 -11.084  -7.240  1.00  0.41           H  
ATOM   1982 1HG2 THR A 132      11.708 -12.068  -7.643  1.00  0.41           H  
ATOM   1983 2HG2 THR A 132      12.994 -10.987  -8.223  1.00  0.41           H  
ATOM   1984 3HG2 THR A 132      12.412 -10.862  -6.548  1.00  0.41           H  
ATOM   1985  N   VAL A 133      14.043  -8.575  -8.122  1.00  0.25           N  
ATOM   1986  CA  VAL A 133      15.327  -8.437  -8.799  1.00  0.27           C  
ATOM   1987  C   VAL A 133      16.306  -9.551  -8.437  1.00  0.38           C  
ATOM   1988  O   VAL A 133      16.123 -10.270  -7.449  1.00  1.31           O  
ATOM   1989  CB  VAL A 133      15.985  -7.082  -8.439  1.00  0.41           C  
ATOM   1990  CG1 VAL A 133      15.102  -5.917  -8.871  1.00  0.41           C  
ATOM   1991  CG2 VAL A 133      16.252  -7.032  -6.936  1.00  0.41           C  
ATOM   1992  H   VAL A 133      14.031  -8.748  -7.127  1.00  0.30           H  
ATOM   1993  HA  VAL A 133      15.151  -8.466  -9.875  1.00  0.32           H  
ATOM   1994  HB  VAL A 133      16.927  -6.992  -8.975  1.00  0.49           H  
ATOM   1995 1HG1 VAL A 133      15.595  -4.977  -8.623  1.00  0.49           H  
ATOM   1996 2HG1 VAL A 133      14.937  -5.968  -9.946  1.00  0.49           H  
ATOM   1997 3HG1 VAL A 133      14.146  -5.968  -8.352  1.00  0.49           H  
ATOM   1998 1HG2 VAL A 133      16.733  -6.088  -6.684  1.00  0.49           H  
ATOM   1999 2HG2 VAL A 133      15.309  -7.115  -6.396  1.00  0.49           H  
ATOM   2000 3HG2 VAL A 133      16.906  -7.858  -6.656  1.00  0.49           H  
ATOM   2001  N   GLU A 134      17.363  -9.686  -9.240  1.00  0.15           N  
ATOM   2002  CA  GLU A 134      18.435 -10.602  -8.880  1.00  0.23           C  
ATOM   2003  C   GLU A 134      19.423  -9.878  -7.982  1.00  0.43           C  
ATOM   2004  O   GLU A 134      20.265  -9.116  -8.458  1.00  3.39           O  
ATOM   2005  CB  GLU A 134      19.185 -11.137 -10.088  1.00  0.35           C  
ATOM   2006  CG  GLU A 134      20.230 -12.166  -9.682  1.00  0.35           C  
ATOM   2007  CD  GLU A 134      21.058 -12.661 -10.809  1.00  0.35           C  
ATOM   2008  OE1 GLU A 134      20.561 -13.383 -11.643  1.00  0.35           O  
ATOM   2009  OE2 GLU A 134      22.204 -12.276 -10.867  1.00  0.35           O  
ATOM   2010  H   GLU A 134      17.422  -9.137 -10.087  1.00  0.18           H  
ATOM   2011  HA  GLU A 134      18.016 -11.438  -8.322  1.00  0.28           H  
ATOM   2012 1HB  GLU A 134      18.491 -11.595 -10.791  1.00  0.41           H  
ATOM   2013 2HB  GLU A 134      19.689 -10.319 -10.603  1.00  0.41           H  
ATOM   2014 1HG  GLU A 134      20.886 -11.722  -8.934  1.00  0.41           H  
ATOM   2015 2HG  GLU A 134      19.720 -13.009  -9.223  1.00  0.41           H  
ATOM   2016  N   ALA A 135      19.330 -10.136  -6.685  1.00  0.52           N  
ATOM   2017  CA  ALA A 135      20.189  -9.479  -5.710  1.00  0.32           C  
ATOM   2018  C   ALA A 135      21.289 -10.399  -5.198  1.00  0.44           C  
ATOM   2019  O   ALA A 135      22.013 -10.041  -4.268  1.00  1.76           O  
ATOM   2020  CB  ALA A 135      19.359  -8.986  -4.547  1.00  0.48           C  
ATOM   2021  H   ALA A 135      18.637 -10.802  -6.364  1.00  0.62           H  
ATOM   2022  HA  ALA A 135      20.662  -8.628  -6.197  1.00  0.38           H  
ATOM   2023 1HB  ALA A 135      20.001  -8.468  -3.839  1.00  0.58           H  
ATOM   2024 2HB  ALA A 135      18.592  -8.302  -4.910  1.00  0.58           H  
ATOM   2025 3HB  ALA A 135      18.890  -9.834  -4.055  1.00  0.58           H  
ATOM   2026  N   ALA A 136      21.400 -11.591  -5.784  1.00  0.55           N  
ATOM   2027  CA  ALA A 136      22.409 -12.559  -5.365  1.00  1.20           C  
ATOM   2028  C   ALA A 136      23.813 -12.149  -5.787  1.00  1.23           C  
ATOM   2029  O   ALA A 136      24.790 -12.555  -5.156  1.00  2.56           O  
ATOM   2030  CB  ALA A 136      22.098 -13.932  -5.932  1.00  1.80           C  
ATOM   2031  H   ALA A 136      20.779 -11.836  -6.539  1.00  0.66           H  
ATOM   2032  HA  ALA A 136      22.389 -12.614  -4.277  1.00  1.44           H  
ATOM   2033 1HB  ALA A 136      22.845 -14.645  -5.583  1.00  2.16           H  
ATOM   2034 2HB  ALA A 136      21.113 -14.249  -5.594  1.00  2.16           H  
ATOM   2035 3HB  ALA A 136      22.117 -13.892  -7.020  1.00  2.16           H  
ATOM   2036  N   GLY A 137      23.922 -11.362  -6.855  1.00  0.90           N  
ATOM   2037  CA  GLY A 137      25.227 -10.939  -7.336  1.00  0.92           C  
ATOM   2038  C   GLY A 137      25.927 -10.031  -6.337  1.00  0.59           C  
ATOM   2039  O   GLY A 137      25.298  -9.176  -5.707  1.00  0.73           O  
ATOM   2040  H   GLY A 137      23.093 -11.055  -7.342  1.00  1.08           H  
ATOM   2041 1HA  GLY A 137      25.843 -11.818  -7.528  1.00  1.10           H  
ATOM   2042 2HA  GLY A 137      25.110 -10.417  -8.285  1.00  1.10           H  
ATOM   2043  N   ALA A 138      27.245 -10.206  -6.240  1.00  0.74           N  
ATOM   2044  CA  ALA A 138      28.071  -9.437  -5.327  1.00  0.66           C  
ATOM   2045  C   ALA A 138      28.050  -7.927  -5.619  1.00  0.60           C  
ATOM   2046  O   ALA A 138      27.983  -7.160  -4.665  1.00  1.44           O  
ATOM   2047  CB  ALA A 138      29.504  -9.967  -5.346  1.00  0.99           C  
ATOM   2048  H   ALA A 138      27.682 -10.919  -6.807  1.00  0.89           H  
ATOM   2049  HA  ALA A 138      27.671  -9.579  -4.323  1.00  0.79           H  
ATOM   2050 1HB  ALA A 138      30.104  -9.424  -4.619  1.00  1.19           H  
ATOM   2051 2HB  ALA A 138      29.495 -11.025  -5.084  1.00  1.19           H  
ATOM   2052 3HB  ALA A 138      29.948  -9.850  -6.328  1.00  1.19           H  
ATOM   2053  N   PRO A 139      28.116  -7.456  -6.889  1.00  0.59           N  
ATOM   2054  CA  PRO A 139      28.046  -6.053  -7.290  1.00  0.61           C  
ATOM   2055  C   PRO A 139      26.842  -5.357  -6.677  1.00  0.89           C  
ATOM   2056  O   PRO A 139      26.939  -4.216  -6.224  1.00  4.27           O  
ATOM   2057  CB  PRO A 139      27.924  -6.127  -8.813  1.00  0.92           C  
ATOM   2058  CG  PRO A 139      28.659  -7.366  -9.164  1.00  0.92           C  
ATOM   2059  CD  PRO A 139      28.297  -8.328  -8.077  1.00  0.92           C  
ATOM   2060  HA  PRO A 139      28.976  -5.546  -6.995  1.00  0.73           H  
ATOM   2061 1HB  PRO A 139      26.866  -6.158  -9.110  1.00  1.10           H  
ATOM   2062 2HB  PRO A 139      28.361  -5.226  -9.270  1.00  1.10           H  
ATOM   2063 1HG  PRO A 139      28.336  -7.724 -10.148  1.00  1.10           H  
ATOM   2064 2HG  PRO A 139      29.740  -7.173  -9.227  1.00  1.10           H  
ATOM   2065 1HD  PRO A 139      27.353  -8.817  -8.350  1.00  1.10           H  
ATOM   2066 2HD  PRO A 139      29.110  -9.046  -7.936  1.00  1.10           H  
ATOM   2067  N   PHE A 140      25.706  -6.056  -6.670  1.00  0.24           N  
ATOM   2068  CA  PHE A 140      24.480  -5.527  -6.098  1.00  0.29           C  
ATOM   2069  C   PHE A 140      24.651  -5.415  -4.599  1.00  0.27           C  
ATOM   2070  O   PHE A 140      24.396  -4.372  -4.003  1.00  0.51           O  
ATOM   2071  CB  PHE A 140      23.295  -6.451  -6.393  1.00  0.43           C  
ATOM   2072  CG  PHE A 140      21.968  -5.907  -5.936  1.00  0.43           C  
ATOM   2073  CD1 PHE A 140      21.165  -5.192  -6.813  1.00  0.43           C  
ATOM   2074  CD2 PHE A 140      21.526  -6.084  -4.634  1.00  0.43           C  
ATOM   2075  CE1 PHE A 140      19.946  -4.681  -6.410  1.00  0.43           C  
ATOM   2076  CE2 PHE A 140      20.308  -5.568  -4.226  1.00  0.43           C  
ATOM   2077  CZ  PHE A 140      19.517  -4.868  -5.114  1.00  0.43           C  
ATOM   2078  H   PHE A 140      25.696  -6.984  -7.067  1.00  0.29           H  
ATOM   2079  HA  PHE A 140      24.287  -4.535  -6.508  1.00  0.35           H  
ATOM   2080 1HB  PHE A 140      23.236  -6.631  -7.465  1.00  0.52           H  
ATOM   2081 2HB  PHE A 140      23.452  -7.414  -5.910  1.00  0.52           H  
ATOM   2082  HD1 PHE A 140      21.503  -5.041  -7.836  1.00  0.52           H  
ATOM   2083  HD2 PHE A 140      22.149  -6.638  -3.930  1.00  0.52           H  
ATOM   2084  HE1 PHE A 140      19.327  -4.127  -7.115  1.00  0.52           H  
ATOM   2085  HE2 PHE A 140      19.970  -5.714  -3.203  1.00  0.52           H  
ATOM   2086  HZ  PHE A 140      18.558  -4.465  -4.792  1.00  0.52           H  
ATOM   2087  N   GLN A 141      25.114  -6.502  -3.991  1.00  0.22           N  
ATOM   2088  CA  GLN A 141      25.297  -6.557  -2.551  1.00  0.44           C  
ATOM   2089  C   GLN A 141      26.298  -5.527  -2.036  1.00  0.39           C  
ATOM   2090  O   GLN A 141      26.124  -4.998  -0.939  1.00  1.16           O  
ATOM   2091  CB  GLN A 141      25.709  -7.964  -2.149  1.00  0.66           C  
ATOM   2092  CG  GLN A 141      24.580  -8.959  -2.336  1.00  0.66           C  
ATOM   2093  CD  GLN A 141      24.966 -10.382  -2.009  1.00  0.66           C  
ATOM   2094  OE1 GLN A 141      25.958 -10.651  -1.325  1.00  0.66           O  
ATOM   2095  NE2 GLN A 141      24.163 -11.311  -2.508  1.00  0.66           N  
ATOM   2096  H   GLN A 141      25.318  -7.332  -4.539  1.00  0.26           H  
ATOM   2097  HA  GLN A 141      24.336  -6.342  -2.083  1.00  0.53           H  
ATOM   2098 1HB  GLN A 141      26.559  -8.289  -2.749  1.00  0.79           H  
ATOM   2099 2HB  GLN A 141      26.014  -7.978  -1.103  1.00  0.79           H  
ATOM   2100 1HG  GLN A 141      23.756  -8.675  -1.683  1.00  0.79           H  
ATOM   2101 2HG  GLN A 141      24.255  -8.928  -3.376  1.00  0.79           H  
ATOM   2102 1HE2 GLN A 141      24.349 -12.280  -2.341  1.00  0.79           H  
ATOM   2103 2HE2 GLN A 141      23.377 -11.034  -3.066  1.00  0.79           H  
ATOM   2104  N   HIS A 142      27.313  -5.203  -2.838  1.00  0.47           N  
ATOM   2105  CA  HIS A 142      28.303  -4.211  -2.443  1.00  0.56           C  
ATOM   2106  C   HIS A 142      28.030  -2.811  -3.008  1.00  0.80           C  
ATOM   2107  O   HIS A 142      28.930  -1.970  -3.031  1.00  0.98           O  
ATOM   2108  CB  HIS A 142      29.703  -4.661  -2.859  1.00  0.84           C  
ATOM   2109  CG  HIS A 142      30.157  -5.899  -2.156  1.00  0.84           C  
ATOM   2110  ND1 HIS A 142      30.452  -5.926  -0.809  1.00  0.84           N  
ATOM   2111  CD2 HIS A 142      30.374  -7.152  -2.614  1.00  0.84           C  
ATOM   2112  CE1 HIS A 142      30.824  -7.147  -0.469  1.00  0.84           C  
ATOM   2113  NE2 HIS A 142      30.785  -7.909  -1.546  1.00  0.84           N  
ATOM   2114  H   HIS A 142      27.421  -5.675  -3.723  1.00  0.56           H  
ATOM   2115  HA  HIS A 142      28.300  -4.122  -1.357  1.00  0.67           H  
ATOM   2116 1HB  HIS A 142      29.721  -4.850  -3.933  1.00  1.01           H  
ATOM   2117 2HB  HIS A 142      30.420  -3.866  -2.652  1.00  1.01           H  
ATOM   2118  HD1 HIS A 142      30.278  -5.190  -0.154  1.00  1.01           H  
ATOM   2119  HD2 HIS A 142      30.281  -7.601  -3.600  1.00  1.01           H  
ATOM   2120  HE1 HIS A 142      31.099  -7.377   0.560  1.00  1.01           H  
ATOM   2121  N   TYR A 143      26.792  -2.553  -3.435  1.00  1.64           N  
ATOM   2122  CA  TYR A 143      26.385  -1.234  -3.910  1.00  3.35           C  
ATOM   2123  C   TYR A 143      26.437  -0.197  -2.804  1.00  0.69           C  
ATOM   2124  O   TYR A 143      25.954  -0.443  -1.699  1.00  1.34           O  
ATOM   2125  CB  TYR A 143      24.963  -1.289  -4.462  1.00  5.03           C  
ATOM   2126  CG  TYR A 143      24.377   0.062  -4.807  1.00  5.03           C  
ATOM   2127  CD1 TYR A 143      24.617   0.679  -6.026  1.00  5.03           C  
ATOM   2128  CD2 TYR A 143      23.586   0.688  -3.859  1.00  5.03           C  
ATOM   2129  CE1 TYR A 143      24.040   1.910  -6.295  1.00  5.03           C  
ATOM   2130  CE2 TYR A 143      23.024   1.915  -4.119  1.00  5.03           C  
ATOM   2131  CZ  TYR A 143      23.236   2.527  -5.334  1.00  5.03           C  
ATOM   2132  OH  TYR A 143      22.626   3.734  -5.602  1.00  5.03           O  
ATOM   2133  H   TYR A 143      26.087  -3.278  -3.430  1.00  1.97           H  
ATOM   2134  HA  TYR A 143      27.070  -0.921  -4.698  1.00  4.02           H  
ATOM   2135 1HB  TYR A 143      24.948  -1.907  -5.361  1.00  6.03           H  
ATOM   2136 2HB  TYR A 143      24.312  -1.764  -3.730  1.00  6.03           H  
ATOM   2137  HD1 TYR A 143      25.242   0.191  -6.774  1.00  6.03           H  
ATOM   2138  HD2 TYR A 143      23.405   0.197  -2.904  1.00  6.03           H  
ATOM   2139  HE1 TYR A 143      24.212   2.389  -7.258  1.00  6.03           H  
ATOM   2140  HE2 TYR A 143      22.396   2.395  -3.370  1.00  6.03           H  
ATOM   2141  HH  TYR A 143      22.300   4.115  -4.784  1.00  6.03           H  
ATOM   2142  N   SER A 144      27.009   0.969  -3.103  1.00  0.72           N  
ATOM   2143  CA  SER A 144      27.061   2.037  -2.115  1.00  1.32           C  
ATOM   2144  C   SER A 144      26.419   3.333  -2.610  1.00  0.87           C  
ATOM   2145  O   SER A 144      25.765   4.034  -1.839  1.00  2.69           O  
ATOM   2146  CB  SER A 144      28.499   2.316  -1.730  1.00  1.98           C  
ATOM   2147  OG  SER A 144      29.230   2.800  -2.825  1.00  1.98           O  
ATOM   2148  H   SER A 144      27.403   1.109  -4.022  1.00  0.86           H  
ATOM   2149  HA  SER A 144      26.522   1.710  -1.226  1.00  1.58           H  
ATOM   2150 1HB  SER A 144      28.527   3.043  -0.919  1.00  2.38           H  
ATOM   2151 2HB  SER A 144      28.957   1.398  -1.363  1.00  2.38           H  
ATOM   2152  HG  SER A 144      28.900   3.687  -2.993  1.00  2.38           H  
ATOM   2153  N   SER A 145      26.586   3.652  -3.892  1.00  0.58           N  
ATOM   2154  CA  SER A 145      26.010   4.885  -4.427  1.00  0.36           C  
ATOM   2155  C   SER A 145      26.046   4.938  -5.951  1.00  0.27           C  
ATOM   2156  O   SER A 145      26.705   4.124  -6.599  1.00  0.94           O  
ATOM   2157  CB  SER A 145      26.750   6.091  -3.879  1.00  0.54           C  
ATOM   2158  OG  SER A 145      28.053   6.153  -4.392  1.00  0.54           O  
ATOM   2159  H   SER A 145      27.122   3.049  -4.498  1.00  0.70           H  
ATOM   2160  HA  SER A 145      24.967   4.939  -4.111  1.00  0.43           H  
ATOM   2161 1HB  SER A 145      26.211   7.000  -4.141  1.00  0.65           H  
ATOM   2162 2HB  SER A 145      26.789   6.041  -2.792  1.00  0.65           H  
ATOM   2163  HG  SER A 145      27.957   6.236  -5.344  1.00  0.65           H  
ATOM   2164  N   GLY A 146      25.350   5.927  -6.512  1.00  0.30           N  
ATOM   2165  CA  GLY A 146      25.297   6.132  -7.958  1.00  0.19           C  
ATOM   2166  C   GLY A 146      24.213   5.280  -8.603  1.00  0.18           C  
ATOM   2167  O   GLY A 146      23.415   4.655  -7.911  1.00  0.40           O  
ATOM   2168  H   GLY A 146      24.834   6.558  -5.914  1.00  0.36           H  
ATOM   2169 1HA  GLY A 146      25.110   7.185  -8.169  1.00  0.23           H  
ATOM   2170 2HA  GLY A 146      26.265   5.885  -8.394  1.00  0.23           H  
ATOM   2171  N   ILE A 147      24.183   5.258  -9.930  1.00  0.16           N  
ATOM   2172  CA  ILE A 147      23.206   4.438 -10.634  1.00  0.13           C  
ATOM   2173  C   ILE A 147      23.803   3.077 -10.926  1.00  0.15           C  
ATOM   2174  O   ILE A 147      24.810   2.965 -11.626  1.00  0.21           O  
ATOM   2175  CB  ILE A 147      22.737   5.100 -11.940  1.00  0.20           C  
ATOM   2176  CG1 ILE A 147      22.076   6.438 -11.626  1.00  0.20           C  
ATOM   2177  CG2 ILE A 147      21.762   4.186 -12.670  1.00  0.20           C  
ATOM   2178  CD1 ILE A 147      21.794   7.284 -12.837  1.00  0.20           C  
ATOM   2179  H   ILE A 147      24.853   5.801 -10.457  1.00  0.19           H  
ATOM   2180  HA  ILE A 147      22.339   4.298  -9.992  1.00  0.16           H  
ATOM   2181  HB  ILE A 147      23.597   5.298 -12.579  1.00  0.23           H  
ATOM   2182 1HG1 ILE A 147      21.134   6.253 -11.112  1.00  0.23           H  
ATOM   2183 2HG1 ILE A 147      22.726   7.005 -10.960  1.00  0.23           H  
ATOM   2184 1HG2 ILE A 147      21.438   4.663 -13.595  1.00  0.23           H  
ATOM   2185 2HG2 ILE A 147      22.252   3.242 -12.901  1.00  0.23           H  
ATOM   2186 3HG2 ILE A 147      20.895   3.999 -12.036  1.00  0.23           H  
ATOM   2187 1HD1 ILE A 147      21.323   8.212 -12.524  1.00  0.23           H  
ATOM   2188 2HD1 ILE A 147      22.727   7.507 -13.354  1.00  0.23           H  
ATOM   2189 3HD1 ILE A 147      21.125   6.748 -13.509  1.00  0.23           H  
ATOM   2190  N   PHE A 148      23.190   2.048 -10.364  1.00  0.19           N  
ATOM   2191  CA  PHE A 148      23.643   0.685 -10.534  1.00  0.16           C  
ATOM   2192  C   PHE A 148      23.399   0.231 -11.961  1.00  0.10           C  
ATOM   2193  O   PHE A 148      22.301   0.379 -12.492  1.00  0.30           O  
ATOM   2194  CB  PHE A 148      22.934  -0.229  -9.527  1.00  0.24           C  
ATOM   2195  CG  PHE A 148      23.420  -1.649  -9.523  1.00  0.24           C  
ATOM   2196  CD1 PHE A 148      24.707  -1.940  -9.100  1.00  0.24           C  
ATOM   2197  CD2 PHE A 148      22.599  -2.695  -9.914  1.00  0.24           C  
ATOM   2198  CE1 PHE A 148      25.168  -3.239  -9.081  1.00  0.24           C  
ATOM   2199  CE2 PHE A 148      23.060  -3.997  -9.895  1.00  0.24           C  
ATOM   2200  CZ  PHE A 148      24.346  -4.269  -9.479  1.00  0.24           C  
ATOM   2201  H   PHE A 148      22.369   2.210  -9.805  1.00  0.23           H  
ATOM   2202  HA  PHE A 148      24.716   0.648 -10.340  1.00  0.19           H  
ATOM   2203 1HB  PHE A 148      23.059   0.175  -8.524  1.00  0.29           H  
ATOM   2204 2HB  PHE A 148      21.867  -0.238  -9.740  1.00  0.29           H  
ATOM   2205  HD1 PHE A 148      25.359  -1.126  -8.783  1.00  0.29           H  
ATOM   2206  HD2 PHE A 148      21.581  -2.480 -10.238  1.00  0.29           H  
ATOM   2207  HE1 PHE A 148      26.184  -3.448  -8.751  1.00  0.29           H  
ATOM   2208  HE2 PHE A 148      22.410  -4.811 -10.207  1.00  0.29           H  
ATOM   2209  HZ  PHE A 148      24.709  -5.295  -9.465  1.00  0.29           H  
ATOM   2210  N   THR A 149      24.437  -0.302 -12.593  1.00  0.15           N  
ATOM   2211  CA  THR A 149      24.327  -0.779 -13.967  1.00  0.19           C  
ATOM   2212  C   THR A 149      24.717  -2.247 -14.075  1.00  0.24           C  
ATOM   2213  O   THR A 149      25.030  -2.734 -15.162  1.00  1.82           O  
ATOM   2214  CB  THR A 149      25.215   0.047 -14.916  1.00  0.29           C  
ATOM   2215  OG1 THR A 149      26.581  -0.035 -14.482  1.00  0.29           O  
ATOM   2216  CG2 THR A 149      24.776   1.506 -14.935  1.00  0.29           C  
ATOM   2217  H   THR A 149      25.322  -0.384 -12.111  1.00  0.18           H  
ATOM   2218  HA  THR A 149      23.290  -0.680 -14.290  1.00  0.23           H  
ATOM   2219  HB  THR A 149      25.138  -0.361 -15.924  1.00  0.34           H  
ATOM   2220  HG1 THR A 149      26.845  -0.957 -14.437  1.00  0.34           H  
ATOM   2221 1HG2 THR A 149      25.416   2.066 -15.616  1.00  0.34           H  
ATOM   2222 2HG2 THR A 149      23.743   1.569 -15.274  1.00  0.34           H  
ATOM   2223 3HG2 THR A 149      24.857   1.925 -13.934  1.00  0.34           H  
ATOM   2224  N   GLY A 150      24.704  -2.951 -12.950  1.00  0.70           N  
ATOM   2225  CA  GLY A 150      25.090  -4.352 -12.935  1.00  0.46           C  
ATOM   2226  C   GLY A 150      26.553  -4.500 -12.518  1.00  0.50           C  
ATOM   2227  O   GLY A 150      27.124  -3.601 -11.899  1.00  1.05           O  
ATOM   2228  H   GLY A 150      24.427  -2.513 -12.084  1.00  0.84           H  
ATOM   2229 1HA  GLY A 150      24.449  -4.905 -12.252  1.00  0.55           H  
ATOM   2230 2HA  GLY A 150      24.941  -4.774 -13.927  1.00  0.55           H  
ATOM   2231  N   PRO A 151      27.157  -5.631 -12.865  1.00  0.38           N  
ATOM   2232  CA  PRO A 151      26.623  -6.775 -13.587  1.00  0.35           C  
ATOM   2233  C   PRO A 151      25.675  -7.593 -12.725  1.00  0.22           C  
ATOM   2234  O   PRO A 151      25.827  -7.679 -11.505  1.00  0.54           O  
ATOM   2235  CB  PRO A 151      27.880  -7.559 -13.986  1.00  0.52           C  
ATOM   2236  CG  PRO A 151      28.903  -7.187 -12.973  1.00  0.52           C  
ATOM   2237  CD  PRO A 151      28.609  -5.742 -12.656  1.00  0.52           C  
ATOM   2238  HA  PRO A 151      26.104  -6.418 -14.489  1.00  0.42           H  
ATOM   2239 1HB  PRO A 151      27.663  -8.638 -13.992  1.00  0.63           H  
ATOM   2240 2HB  PRO A 151      28.180  -7.289 -15.009  1.00  0.63           H  
ATOM   2241 1HG  PRO A 151      28.827  -7.850 -12.105  1.00  0.63           H  
ATOM   2242 2HG  PRO A 151      29.911  -7.328 -13.389  1.00  0.63           H  
ATOM   2243 1HD  PRO A 151      28.857  -5.512 -11.610  1.00  0.63           H  
ATOM   2244 2HD  PRO A 151      29.138  -5.076 -13.353  1.00  0.63           H  
ATOM   2245  N   CYS A 152      24.693  -8.190 -13.383  1.00  0.15           N  
ATOM   2246  CA  CYS A 152      23.686  -9.003 -12.729  1.00  0.23           C  
ATOM   2247  C   CYS A 152      22.935  -9.845 -13.747  1.00  0.33           C  
ATOM   2248  O   CYS A 152      22.917  -9.521 -14.935  1.00  0.51           O  
ATOM   2249  CB  CYS A 152      22.699  -8.101 -12.020  1.00  0.35           C  
ATOM   2250  SG  CYS A 152      21.857  -7.014 -13.186  1.00  0.35           S  
ATOM   2251  H   CYS A 152      24.641  -8.072 -14.385  1.00  0.18           H  
ATOM   2252  HA  CYS A 152      24.171  -9.660 -12.007  1.00  0.28           H  
ATOM   2253 1HB  CYS A 152      21.949  -8.699 -11.501  1.00  0.41           H  
ATOM   2254 2HB  CYS A 152      23.213  -7.487 -11.281  1.00  0.41           H  
ATOM   2255  HG  CYS A 152      21.316  -7.991 -13.908  1.00  0.41           H  
ATOM   2256  N   GLY A 153      22.280 -10.893 -13.279  1.00  0.59           N  
ATOM   2257  CA  GLY A 153      21.472 -11.746 -14.135  1.00  0.63           C  
ATOM   2258  C   GLY A 153      19.998 -11.376 -14.033  1.00  0.46           C  
ATOM   2259  O   GLY A 153      19.650 -10.252 -13.675  1.00  0.90           O  
ATOM   2260  H   GLY A 153      22.352 -11.129 -12.298  1.00  0.71           H  
ATOM   2261 1HA  GLY A 153      21.805 -11.648 -15.168  1.00  0.76           H  
ATOM   2262 2HA  GLY A 153      21.613 -12.787 -13.850  1.00  0.76           H  
ATOM   2263  N   THR A 154      19.139 -12.335 -14.357  1.00  0.45           N  
ATOM   2264  CA  THR A 154      17.699 -12.131 -14.334  1.00  1.16           C  
ATOM   2265  C   THR A 154      16.985 -13.059 -13.344  1.00  1.24           C  
ATOM   2266  O   THR A 154      15.757 -13.200 -13.403  1.00  2.17           O  
ATOM   2267  CB  THR A 154      17.119 -12.338 -15.747  1.00  1.74           C  
ATOM   2268  OG1 THR A 154      17.428 -13.663 -16.202  1.00  1.74           O  
ATOM   2269  CG2 THR A 154      17.694 -11.318 -16.719  1.00  1.74           C  
ATOM   2270  H   THR A 154      19.502 -13.236 -14.636  1.00  0.54           H  
ATOM   2271  HA  THR A 154      17.503 -11.103 -14.029  1.00  1.39           H  
ATOM   2272  HB  THR A 154      16.043 -12.223 -15.716  1.00  2.09           H  
ATOM   2273  HG1 THR A 154      17.036 -13.805 -17.067  1.00  2.09           H  
ATOM   2274 1HG2 THR A 154      17.269 -11.480 -17.709  1.00  2.09           H  
ATOM   2275 2HG2 THR A 154      17.449 -10.312 -16.378  1.00  2.09           H  
ATOM   2276 3HG2 THR A 154      18.776 -11.430 -16.768  1.00  2.09           H  
ATOM   2277  N   ALA A 155      17.748 -13.716 -12.456  1.00  1.13           N  
ATOM   2278  CA  ALA A 155      17.149 -14.636 -11.494  1.00  1.77           C  
ATOM   2279  C   ALA A 155      16.338 -13.876 -10.462  1.00  2.89           C  
ATOM   2280  O   ALA A 155      16.858 -13.077  -9.689  1.00 12.28           O  
ATOM   2281  CB  ALA A 155      18.216 -15.469 -10.803  1.00  2.66           C  
ATOM   2282  H   ALA A 155      18.752 -13.569 -12.416  1.00  1.36           H  
ATOM   2283  HA  ALA A 155      16.475 -15.300 -12.034  1.00  2.12           H  
ATOM   2284 1HB  ALA A 155      17.742 -16.163 -10.109  1.00  3.19           H  
ATOM   2285 2HB  ALA A 155      18.778 -16.030 -11.550  1.00  3.19           H  
ATOM   2286 3HB  ALA A 155      18.892 -14.816 -10.258  1.00  3.19           H  
ATOM   2287  N   GLN A 156      15.059 -14.166 -10.422  1.00  1.74           N  
ATOM   2288  CA  GLN A 156      14.132 -13.488  -9.537  1.00  2.22           C  
ATOM   2289  C   GLN A 156      14.262 -13.989  -8.107  1.00  2.22           C  
ATOM   2290  O   GLN A 156      13.575 -14.931  -7.717  1.00 10.30           O  
ATOM   2291  CB  GLN A 156      12.715 -13.691 -10.071  1.00  3.33           C  
ATOM   2292  CG  GLN A 156      12.554 -13.146 -11.477  1.00  3.33           C  
ATOM   2293  CD  GLN A 156      12.738 -11.650 -11.521  1.00  3.33           C  
ATOM   2294  OE1 GLN A 156      11.882 -10.889 -11.068  1.00  3.33           O  
ATOM   2295  NE2 GLN A 156      13.877 -11.218 -12.042  1.00  3.33           N  
ATOM   2296  H   GLN A 156      14.698 -14.861 -11.061  1.00  2.09           H  
ATOM   2297  HA  GLN A 156      14.363 -12.423  -9.545  1.00  2.66           H  
ATOM   2298 1HB  GLN A 156      12.478 -14.754 -10.089  1.00  4.00           H  
ATOM   2299 2HB  GLN A 156      11.992 -13.202  -9.425  1.00  4.00           H  
ATOM   2300 1HG  GLN A 156      13.304 -13.603 -12.123  1.00  4.00           H  
ATOM   2301 2HG  GLN A 156      11.554 -13.382 -11.840  1.00  4.00           H  
ATOM   2302 1HE2 GLN A 156      14.064 -10.235 -12.086  1.00  4.00           H  
ATOM   2303 2HE2 GLN A 156      14.547 -11.874 -12.399  1.00  4.00           H  
ATOM   2304  N   ASN A 157      15.173 -13.395  -7.335  1.00  0.77           N  
ATOM   2305  CA  ASN A 157      15.392 -13.890  -5.980  1.00  0.35           C  
ATOM   2306  C   ASN A 157      15.252 -12.874  -4.839  1.00  0.56           C  
ATOM   2307  O   ASN A 157      15.446 -13.240  -3.679  1.00  4.37           O  
ATOM   2308  CB  ASN A 157      16.756 -14.530  -5.929  1.00  0.52           C  
ATOM   2309  CG  ASN A 157      17.836 -13.541  -6.229  1.00  0.52           C  
ATOM   2310  OD1 ASN A 157      17.735 -12.359  -5.874  1.00  0.52           O  
ATOM   2311  ND2 ASN A 157      18.861 -14.001  -6.891  1.00  0.52           N  
ATOM   2312  H   ASN A 157      15.717 -12.616  -7.700  1.00  0.92           H  
ATOM   2313  HA  ASN A 157      14.650 -14.666  -5.790  1.00  0.42           H  
ATOM   2314 1HB  ASN A 157      16.926 -14.956  -4.939  1.00  0.63           H  
ATOM   2315 2HB  ASN A 157      16.807 -15.344  -6.653  1.00  0.63           H  
ATOM   2316 1HD2 ASN A 157      19.615 -13.392  -7.135  1.00  0.63           H  
ATOM   2317 2HD2 ASN A 157      18.890 -14.963  -7.160  1.00  0.63           H  
ATOM   2318  N   HIS A 158      14.881 -11.625  -5.126  1.00  0.51           N  
ATOM   2319  CA  HIS A 158      14.730 -10.674  -4.028  1.00  0.24           C  
ATOM   2320  C   HIS A 158      13.674  -9.605  -4.293  1.00  0.35           C  
ATOM   2321  O   HIS A 158      13.697  -8.924  -5.314  1.00  2.30           O  
ATOM   2322  CB  HIS A 158      16.084 -10.026  -3.746  1.00  0.36           C  
ATOM   2323  CG  HIS A 158      16.117  -9.129  -2.552  1.00  0.36           C  
ATOM   2324  ND1 HIS A 158      15.905  -9.590  -1.271  1.00  0.36           N  
ATOM   2325  CD2 HIS A 158      16.374  -7.806  -2.439  1.00  0.36           C  
ATOM   2326  CE1 HIS A 158      16.012  -8.582  -0.422  1.00  0.36           C  
ATOM   2327  NE2 HIS A 158      16.300  -7.493  -1.105  1.00  0.36           N  
ATOM   2328  H   HIS A 158      14.756 -11.317  -6.082  1.00  0.61           H  
ATOM   2329  HA  HIS A 158      14.426 -11.212  -3.132  1.00  0.29           H  
ATOM   2330 1HB  HIS A 158      16.831 -10.808  -3.602  1.00  0.43           H  
ATOM   2331 2HB  HIS A 158      16.387  -9.444  -4.615  1.00  0.43           H  
ATOM   2332  HD2 HIS A 158      16.601  -7.120  -3.254  1.00  0.43           H  
ATOM   2333  HE1 HIS A 158      15.891  -8.641   0.660  1.00  0.43           H  
ATOM   2334  HE2 HIS A 158      16.446  -6.572  -0.710  1.00  0.43           H  
ATOM   2335  N   GLY A 159      12.729  -9.465  -3.368  1.00  0.26           N  
ATOM   2336  CA  GLY A 159      11.670  -8.476  -3.524  1.00  0.16           C  
ATOM   2337  C   GLY A 159      12.065  -7.114  -2.961  1.00  0.20           C  
ATOM   2338  O   GLY A 159      12.573  -7.014  -1.842  1.00  0.40           O  
ATOM   2339  H   GLY A 159      12.748 -10.048  -2.546  1.00  0.31           H  
ATOM   2340 1HA  GLY A 159      11.421  -8.377  -4.579  1.00  0.19           H  
ATOM   2341 2HA  GLY A 159      10.771  -8.830  -3.021  1.00  0.19           H  
ATOM   2342  N   VAL A 160      11.792  -6.069  -3.745  1.00  0.12           N  
ATOM   2343  CA  VAL A 160      12.047  -4.664  -3.400  1.00  0.13           C  
ATOM   2344  C   VAL A 160      10.898  -3.774  -3.906  1.00  0.08           C  
ATOM   2345  O   VAL A 160      10.028  -4.247  -4.632  1.00  0.12           O  
ATOM   2346  CB  VAL A 160      13.391  -4.185  -3.994  1.00  0.20           C  
ATOM   2347  CG1 VAL A 160      14.567  -4.964  -3.434  1.00  0.20           C  
ATOM   2348  CG2 VAL A 160      13.351  -4.359  -5.498  1.00  0.20           C  
ATOM   2349  H   VAL A 160      11.371  -6.263  -4.643  1.00  0.14           H  
ATOM   2350  HA  VAL A 160      12.101  -4.579  -2.314  1.00  0.16           H  
ATOM   2351  HB  VAL A 160      13.538  -3.141  -3.732  1.00  0.23           H  
ATOM   2352 1HG1 VAL A 160      15.491  -4.586  -3.870  1.00  0.23           H  
ATOM   2353 2HG1 VAL A 160      14.600  -4.844  -2.351  1.00  0.23           H  
ATOM   2354 3HG1 VAL A 160      14.460  -6.018  -3.681  1.00  0.23           H  
ATOM   2355 1HG2 VAL A 160      14.288  -4.014  -5.933  1.00  0.23           H  
ATOM   2356 2HG2 VAL A 160      13.204  -5.411  -5.742  1.00  0.23           H  
ATOM   2357 3HG2 VAL A 160      12.528  -3.771  -5.893  1.00  0.23           H  
ATOM   2358  N   VAL A 161      10.877  -2.494  -3.525  1.00  0.06           N  
ATOM   2359  CA  VAL A 161       9.805  -1.612  -4.017  1.00  0.04           C  
ATOM   2360  C   VAL A 161      10.301  -0.372  -4.734  1.00  0.04           C  
ATOM   2361  O   VAL A 161      11.165   0.348  -4.242  1.00  0.16           O  
ATOM   2362  CB  VAL A 161       8.872  -1.180  -2.867  1.00  0.06           C  
ATOM   2363  CG1 VAL A 161       7.829  -0.181  -3.354  1.00  0.06           C  
ATOM   2364  CG2 VAL A 161       8.161  -2.405  -2.354  1.00  0.06           C  
ATOM   2365  H   VAL A 161      11.599  -2.130  -2.909  1.00  0.07           H  
ATOM   2366  HA  VAL A 161       9.205  -2.184  -4.724  1.00  0.05           H  
ATOM   2367  HB  VAL A 161       9.452  -0.711  -2.073  1.00  0.07           H  
ATOM   2368 1HG1 VAL A 161       7.176   0.095  -2.526  1.00  0.07           H  
ATOM   2369 2HG1 VAL A 161       8.325   0.711  -3.733  1.00  0.07           H  
ATOM   2370 3HG1 VAL A 161       7.234  -0.632  -4.147  1.00  0.07           H  
ATOM   2371 1HG2 VAL A 161       7.489  -2.126  -1.551  1.00  0.07           H  
ATOM   2372 2HG2 VAL A 161       7.585  -2.854  -3.161  1.00  0.07           H  
ATOM   2373 3HG2 VAL A 161       8.894  -3.120  -1.987  1.00  0.07           H  
ATOM   2374  N   ILE A 162       9.738  -0.108  -5.909  1.00  0.08           N  
ATOM   2375  CA  ILE A 162      10.112   1.091  -6.628  1.00  0.12           C  
ATOM   2376  C   ILE A 162       9.302   2.237  -6.074  1.00  0.05           C  
ATOM   2377  O   ILE A 162       8.072   2.207  -6.100  1.00  0.26           O  
ATOM   2378  CB  ILE A 162       9.864   0.996  -8.141  1.00  0.18           C  
ATOM   2379  CG1 ILE A 162      10.680  -0.121  -8.774  1.00  0.18           C  
ATOM   2380  CG2 ILE A 162      10.242   2.317  -8.782  1.00  0.18           C  
ATOM   2381  CD1 ILE A 162      10.290  -0.385 -10.204  1.00  0.18           C  
ATOM   2382  H   ILE A 162       9.027  -0.722  -6.281  1.00  0.10           H  
ATOM   2383  HA  ILE A 162      11.168   1.295  -6.458  1.00  0.14           H  
ATOM   2384  HB  ILE A 162       8.812   0.787  -8.330  1.00  0.22           H  
ATOM   2385 1HG1 ILE A 162      11.731   0.148  -8.757  1.00  0.22           H  
ATOM   2386 2HG1 ILE A 162      10.545  -1.037  -8.199  1.00  0.22           H  
ATOM   2387 1HG2 ILE A 162      10.059   2.261  -9.851  1.00  0.22           H  
ATOM   2388 2HG2 ILE A 162       9.641   3.116  -8.352  1.00  0.22           H  
ATOM   2389 3HG2 ILE A 162      11.298   2.520  -8.604  1.00  0.22           H  
ATOM   2390 1HD1 ILE A 162      10.904  -1.190 -10.608  1.00  0.22           H  
ATOM   2391 2HD1 ILE A 162       9.240  -0.676 -10.246  1.00  0.22           H  
ATOM   2392 3HD1 ILE A 162      10.441   0.515 -10.794  1.00  0.22           H  
ATOM   2393  N   VAL A 163       9.988   3.250  -5.569  1.00  0.15           N  
ATOM   2394  CA  VAL A 163       9.313   4.398  -4.989  1.00  0.73           C  
ATOM   2395  C   VAL A 163       9.448   5.628  -5.884  1.00  0.34           C  
ATOM   2396  O   VAL A 163       8.853   6.668  -5.606  1.00  4.09           O  
ATOM   2397  CB  VAL A 163       9.845   4.693  -3.566  1.00  1.09           C  
ATOM   2398  CG1 VAL A 163       9.596   3.493  -2.659  1.00  1.09           C  
ATOM   2399  CG2 VAL A 163      11.324   5.017  -3.613  1.00  1.09           C  
ATOM   2400  H   VAL A 163      10.995   3.219  -5.594  1.00  0.18           H  
ATOM   2401  HA  VAL A 163       8.252   4.160  -4.899  1.00  0.88           H  
ATOM   2402  HB  VAL A 163       9.299   5.540  -3.151  1.00  1.31           H  
ATOM   2403 1HG1 VAL A 163       9.956   3.714  -1.654  1.00  1.31           H  
ATOM   2404 2HG1 VAL A 163       8.528   3.281  -2.623  1.00  1.31           H  
ATOM   2405 3HG1 VAL A 163      10.127   2.625  -3.051  1.00  1.31           H  
ATOM   2406 1HG2 VAL A 163      11.682   5.233  -2.607  1.00  1.31           H  
ATOM   2407 2HG2 VAL A 163      11.871   4.166  -4.019  1.00  1.31           H  
ATOM   2408 3HG2 VAL A 163      11.483   5.888  -4.249  1.00  1.31           H  
ATOM   2409  N   GLY A 164      10.197   5.507  -6.978  1.00  0.64           N  
ATOM   2410  CA  GLY A 164      10.277   6.622  -7.913  1.00  0.30           C  
ATOM   2411  C   GLY A 164      11.148   6.339  -9.132  1.00  0.17           C  
ATOM   2412  O   GLY A 164      11.548   5.202  -9.374  1.00  0.29           O  
ATOM   2413  H   GLY A 164      10.730   4.661  -7.142  1.00  0.77           H  
ATOM   2414 1HA  GLY A 164       9.273   6.891  -8.238  1.00  0.36           H  
ATOM   2415 2HA  GLY A 164      10.676   7.481  -7.381  1.00  0.36           H  
ATOM   2416  N   TYR A 165      11.404   7.385  -9.916  1.00  0.16           N  
ATOM   2417  CA  TYR A 165      12.293   7.298 -11.072  1.00  0.63           C  
ATOM   2418  C   TYR A 165      12.777   8.688 -11.492  1.00  0.60           C  
ATOM   2419  O   TYR A 165      12.163   9.703 -11.161  1.00  1.33           O  
ATOM   2420  CB  TYR A 165      11.625   6.592 -12.264  1.00  0.95           C  
ATOM   2421  CG  TYR A 165      10.412   7.284 -12.853  1.00  0.95           C  
ATOM   2422  CD1 TYR A 165      10.587   8.309 -13.770  1.00  0.95           C  
ATOM   2423  CD2 TYR A 165       9.133   6.866 -12.520  1.00  0.95           C  
ATOM   2424  CE1 TYR A 165       9.493   8.927 -14.337  1.00  0.95           C  
ATOM   2425  CE2 TYR A 165       8.033   7.478 -13.093  1.00  0.95           C  
ATOM   2426  CZ  TYR A 165       8.210   8.510 -13.998  1.00  0.95           C  
ATOM   2427  OH  TYR A 165       7.120   9.127 -14.575  1.00  0.95           O  
ATOM   2428  H   TYR A 165      11.012   8.279  -9.656  1.00  0.19           H  
ATOM   2429  HA  TYR A 165      13.171   6.720 -10.785  1.00  0.76           H  
ATOM   2430 1HB  TYR A 165      12.358   6.466 -13.060  1.00  1.13           H  
ATOM   2431 2HB  TYR A 165      11.318   5.596 -11.953  1.00  1.13           H  
ATOM   2432  HD1 TYR A 165      11.593   8.629 -14.043  1.00  1.13           H  
ATOM   2433  HD2 TYR A 165       8.999   6.052 -11.813  1.00  1.13           H  
ATOM   2434  HE1 TYR A 165       9.639   9.733 -15.053  1.00  1.13           H  
ATOM   2435  HE2 TYR A 165       7.027   7.147 -12.832  1.00  1.13           H  
ATOM   2436  HH  TYR A 165       7.403   9.937 -15.015  1.00  1.13           H  
ATOM   2437  N   GLY A 166      13.849   8.738 -12.274  1.00  0.44           N  
ATOM   2438  CA  GLY A 166      14.363  10.031 -12.707  1.00  0.95           C  
ATOM   2439  C   GLY A 166      15.515   9.923 -13.687  1.00  0.76           C  
ATOM   2440  O   GLY A 166      15.777   8.856 -14.242  1.00  0.67           O  
ATOM   2441  H   GLY A 166      14.321   7.881 -12.528  1.00  0.53           H  
ATOM   2442 1HA  GLY A 166      13.555  10.610 -13.155  1.00  1.14           H  
ATOM   2443 2HA  GLY A 166      14.700  10.579 -11.832  1.00  1.14           H  
ATOM   2444  N   THR A 167      16.184  11.054 -13.915  1.00  0.84           N  
ATOM   2445  CA  THR A 167      17.338  11.125 -14.809  1.00  0.70           C  
ATOM   2446  C   THR A 167      18.475  11.909 -14.153  1.00  0.70           C  
ATOM   2447  O   THR A 167      18.259  12.997 -13.617  1.00  1.01           O  
ATOM   2448  CB  THR A 167      16.972  11.792 -16.150  1.00  1.05           C  
ATOM   2449  OG1 THR A 167      15.923  11.054 -16.789  1.00  1.05           O  
ATOM   2450  CG2 THR A 167      18.184  11.838 -17.069  1.00  1.05           C  
ATOM   2451  H   THR A 167      15.891  11.894 -13.436  1.00  1.01           H  
ATOM   2452  HA  THR A 167      17.691  10.114 -15.006  1.00  0.84           H  
ATOM   2453  HB  THR A 167      16.624  12.808 -15.962  1.00  1.26           H  
ATOM   2454  HG1 THR A 167      16.279  10.249 -17.180  1.00  1.26           H  
ATOM   2455 1HG2 THR A 167      17.908  12.313 -18.010  1.00  1.26           H  
ATOM   2456 2HG2 THR A 167      18.981  12.409 -16.596  1.00  1.26           H  
ATOM   2457 3HG2 THR A 167      18.529  10.823 -17.264  1.00  1.26           H  
ATOM   2458  N   GLN A 168      19.682  11.353 -14.199  1.00  0.50           N  
ATOM   2459  CA  GLN A 168      20.858  11.997 -13.626  1.00  0.56           C  
ATOM   2460  C   GLN A 168      22.009  11.976 -14.607  1.00  0.55           C  
ATOM   2461  O   GLN A 168      22.502  10.908 -14.969  1.00  0.54           O  
ATOM   2462  CB  GLN A 168      21.282  11.312 -12.328  1.00  0.84           C  
ATOM   2463  CG  GLN A 168      22.567  11.857 -11.733  1.00  0.84           C  
ATOM   2464  CD  GLN A 168      22.433  13.292 -11.265  1.00  0.84           C  
ATOM   2465  OE1 GLN A 168      21.629  13.600 -10.380  1.00  0.84           O  
ATOM   2466  NE2 GLN A 168      23.221  14.180 -11.861  1.00  0.84           N  
ATOM   2467  H   GLN A 168      19.788  10.455 -14.648  1.00  0.60           H  
ATOM   2468  HA  GLN A 168      20.617  13.037 -13.411  1.00  0.67           H  
ATOM   2469 1HB  GLN A 168      20.497  11.426 -11.581  1.00  1.01           H  
ATOM   2470 2HB  GLN A 168      21.419  10.250 -12.505  1.00  1.01           H  
ATOM   2471 1HG  GLN A 168      22.849  11.244 -10.878  1.00  1.01           H  
ATOM   2472 2HG  GLN A 168      23.349  11.820 -12.491  1.00  1.01           H  
ATOM   2473 1HE2 GLN A 168      23.179  15.144 -11.597  1.00  1.01           H  
ATOM   2474 2HE2 GLN A 168      23.856  13.886 -12.580  1.00  1.01           H  
ATOM   2475  N   SER A 169      22.418  13.162 -15.057  1.00  0.63           N  
ATOM   2476  CA  SER A 169      23.528  13.314 -16.000  1.00  0.71           C  
ATOM   2477  C   SER A 169      23.245  12.630 -17.341  1.00  0.54           C  
ATOM   2478  O   SER A 169      24.171  12.229 -18.048  1.00  0.56           O  
ATOM   2479  CB  SER A 169      24.816  12.774 -15.397  1.00  1.06           C  
ATOM   2480  OG  SER A 169      25.143  13.451 -14.211  1.00  1.06           O  
ATOM   2481  H   SER A 169      21.953  13.994 -14.721  1.00  0.76           H  
ATOM   2482  HA  SER A 169      23.666  14.380 -16.192  1.00  0.85           H  
ATOM   2483 1HB  SER A 169      24.727  11.708 -15.199  1.00  1.28           H  
ATOM   2484 2HB  SER A 169      25.624  12.899 -16.117  1.00  1.28           H  
ATOM   2485  HG  SER A 169      26.010  13.126 -13.954  1.00  1.28           H  
ATOM   2486  N   GLY A 170      21.962  12.488 -17.678  1.00  0.52           N  
ATOM   2487  CA  GLY A 170      21.538  11.834 -18.907  1.00  0.49           C  
ATOM   2488  C   GLY A 170      21.220  10.347 -18.716  1.00  0.44           C  
ATOM   2489  O   GLY A 170      20.709   9.705 -19.634  1.00  0.56           O  
ATOM   2490  H   GLY A 170      21.251  12.851 -17.060  1.00  0.62           H  
ATOM   2491 1HA  GLY A 170      20.658  12.345 -19.298  1.00  0.59           H  
ATOM   2492 2HA  GLY A 170      22.321  11.942 -19.657  1.00  0.59           H  
ATOM   2493  N   LYS A 171      21.504   9.798 -17.533  1.00  0.51           N  
ATOM   2494  CA  LYS A 171      21.236   8.391 -17.286  1.00  0.73           C  
ATOM   2495  C   LYS A 171      19.947   8.205 -16.497  1.00  0.58           C  
ATOM   2496  O   LYS A 171      19.766   8.758 -15.414  1.00  0.76           O  
ATOM   2497  CB  LYS A 171      22.419   7.746 -16.565  1.00  1.09           C  
ATOM   2498  CG  LYS A 171      22.296   6.240 -16.343  1.00  1.09           C  
ATOM   2499  CD  LYS A 171      23.566   5.682 -15.713  1.00  1.09           C  
ATOM   2500  CE  LYS A 171      24.725   5.742 -16.700  1.00  1.09           C  
ATOM   2501  NZ  LYS A 171      25.977   5.161 -16.142  1.00  1.09           N  
ATOM   2502  H   LYS A 171      21.920  10.340 -16.789  1.00  0.61           H  
ATOM   2503  HA  LYS A 171      21.110   7.890 -18.246  1.00  0.88           H  
ATOM   2504 1HB  LYS A 171      23.330   7.922 -17.139  1.00  1.31           H  
ATOM   2505 2HB  LYS A 171      22.553   8.220 -15.593  1.00  1.31           H  
ATOM   2506 1HG  LYS A 171      21.448   6.032 -15.688  1.00  1.31           H  
ATOM   2507 2HG  LYS A 171      22.125   5.744 -17.298  1.00  1.31           H  
ATOM   2508 1HD  LYS A 171      23.825   6.262 -14.827  1.00  1.31           H  
ATOM   2509 2HD  LYS A 171      23.404   4.646 -15.416  1.00  1.31           H  
ATOM   2510 1HE  LYS A 171      24.453   5.192 -17.600  1.00  1.31           H  
ATOM   2511 2HE  LYS A 171      24.911   6.782 -16.968  1.00  1.31           H  
ATOM   2512 1HZ  LYS A 171      26.714   5.224 -16.830  1.00  1.31           H  
ATOM   2513 2HZ  LYS A 171      26.247   5.674 -15.313  1.00  1.31           H  
ATOM   2514 3HZ  LYS A 171      25.823   4.193 -15.901  1.00  1.31           H  
ATOM   2515  N   ASN A 172      19.039   7.437 -17.067  1.00  0.67           N  
ATOM   2516  CA  ASN A 172      17.754   7.183 -16.447  1.00  0.69           C  
ATOM   2517  C   ASN A 172      17.890   6.160 -15.328  1.00  0.37           C  
ATOM   2518  O   ASN A 172      18.693   5.232 -15.435  1.00  0.37           O  
ATOM   2519  CB  ASN A 172      16.775   6.703 -17.493  1.00  1.03           C  
ATOM   2520  CG  ASN A 172      16.471   7.742 -18.532  1.00  1.03           C  
ATOM   2521  OD1 ASN A 172      16.420   8.948 -18.259  1.00  1.03           O  
ATOM   2522  ND2 ASN A 172      16.263   7.289 -19.742  1.00  1.03           N  
ATOM   2523  H   ASN A 172      19.246   7.011 -17.960  1.00  0.80           H  
ATOM   2524  HA  ASN A 172      17.387   8.110 -16.008  1.00  0.83           H  
ATOM   2525 1HB  ASN A 172      17.183   5.824 -17.992  1.00  1.24           H  
ATOM   2526 2HB  ASN A 172      15.848   6.404 -17.016  1.00  1.24           H  
ATOM   2527 1HD2 ASN A 172      16.056   7.926 -20.485  1.00  1.24           H  
ATOM   2528 2HD2 ASN A 172      16.312   6.307 -19.923  1.00  1.24           H  
ATOM   2529  N   TYR A 173      17.097   6.313 -14.267  1.00  0.25           N  
ATOM   2530  CA  TYR A 173      17.151   5.359 -13.165  1.00  0.13           C  
ATOM   2531  C   TYR A 173      15.832   5.167 -12.415  1.00  0.12           C  
ATOM   2532  O   TYR A 173      14.944   6.018 -12.435  1.00  0.24           O  
ATOM   2533  CB  TYR A 173      18.216   5.784 -12.152  1.00  0.20           C  
ATOM   2534  CG  TYR A 173      17.920   7.114 -11.489  1.00  0.20           C  
ATOM   2535  CD1 TYR A 173      17.135   7.171 -10.348  1.00  0.20           C  
ATOM   2536  CD2 TYR A 173      18.446   8.281 -12.018  1.00  0.20           C  
ATOM   2537  CE1 TYR A 173      16.873   8.390  -9.752  1.00  0.20           C  
ATOM   2538  CE2 TYR A 173      18.188   9.492 -11.411  1.00  0.20           C  
ATOM   2539  CZ  TYR A 173      17.403   9.551 -10.287  1.00  0.20           C  
ATOM   2540  OH  TYR A 173      17.145  10.763  -9.689  1.00  0.20           O  
ATOM   2541  H   TYR A 173      16.474   7.105 -14.224  1.00  0.30           H  
ATOM   2542  HA  TYR A 173      17.432   4.398 -13.584  1.00  0.16           H  
ATOM   2543 1HB  TYR A 173      18.306   5.026 -11.373  1.00  0.23           H  
ATOM   2544 2HB  TYR A 173      19.180   5.859 -12.652  1.00  0.23           H  
ATOM   2545  HD1 TYR A 173      16.722   6.256  -9.924  1.00  0.23           H  
ATOM   2546  HD2 TYR A 173      19.065   8.243 -12.913  1.00  0.23           H  
ATOM   2547  HE1 TYR A 173      16.259   8.445  -8.861  1.00  0.23           H  
ATOM   2548  HE2 TYR A 173      18.601  10.407 -11.823  1.00  0.23           H  
ATOM   2549  HH  TYR A 173      17.642  11.452 -10.138  1.00  0.23           H  
ATOM   2550  N   TRP A 174      15.746   4.037 -11.716  1.00  0.20           N  
ATOM   2551  CA  TRP A 174      14.629   3.701 -10.852  1.00  0.38           C  
ATOM   2552  C   TRP A 174      15.056   3.949  -9.419  1.00  0.12           C  
ATOM   2553  O   TRP A 174      16.191   3.651  -9.056  1.00  0.14           O  
ATOM   2554  CB  TRP A 174      14.235   2.218 -10.972  1.00  0.57           C  
ATOM   2555  CG  TRP A 174      13.689   1.785 -12.297  1.00  0.57           C  
ATOM   2556  CD1 TRP A 174      14.334   1.058 -13.257  1.00  0.57           C  
ATOM   2557  CD2 TRP A 174      12.375   2.069 -12.827  1.00  0.57           C  
ATOM   2558  NE1 TRP A 174      13.504   0.861 -14.335  1.00  0.57           N  
ATOM   2559  CE2 TRP A 174      12.307   1.471 -14.088  1.00  0.57           C  
ATOM   2560  CE3 TRP A 174      11.270   2.778 -12.344  1.00  0.57           C  
ATOM   2561  CZ2 TRP A 174      11.178   1.555 -14.874  1.00  0.57           C  
ATOM   2562  CZ3 TRP A 174      10.135   2.863 -13.137  1.00  0.57           C  
ATOM   2563  CH2 TRP A 174      10.100   2.265 -14.369  1.00  0.57           C  
ATOM   2564  H   TRP A 174      16.504   3.380 -11.784  1.00  0.24           H  
ATOM   2565  HA  TRP A 174      13.777   4.337 -11.092  1.00  0.46           H  
ATOM   2566 1HB  TRP A 174      15.107   1.601 -10.755  1.00  0.68           H  
ATOM   2567 2HB  TRP A 174      13.487   1.988 -10.214  1.00  0.68           H  
ATOM   2568  HD1 TRP A 174      15.355   0.687 -13.178  1.00  0.68           H  
ATOM   2569  HE1 TRP A 174      13.719   0.365 -15.193  1.00  0.68           H  
ATOM   2570  HE3 TRP A 174      11.304   3.256 -11.366  1.00  0.68           H  
ATOM   2571  HZ2 TRP A 174      11.124   1.092 -15.857  1.00  0.68           H  
ATOM   2572  HZ3 TRP A 174       9.277   3.418 -12.759  1.00  0.68           H  
ATOM   2573  HH2 TRP A 174       9.208   2.344 -14.974  1.00  0.68           H  
ATOM   2574  N   ILE A 175      14.160   4.463  -8.592  1.00  0.19           N  
ATOM   2575  CA  ILE A 175      14.482   4.647  -7.183  1.00  0.24           C  
ATOM   2576  C   ILE A 175      13.882   3.478  -6.438  1.00  0.35           C  
ATOM   2577  O   ILE A 175      12.658   3.355  -6.358  1.00  0.63           O  
ATOM   2578  CB  ILE A 175      13.925   5.960  -6.614  1.00  0.36           C  
ATOM   2579  CG1 ILE A 175      14.459   7.150  -7.399  1.00  0.36           C  
ATOM   2580  CG2 ILE A 175      14.341   6.084  -5.155  1.00  0.36           C  
ATOM   2581  CD1 ILE A 175      13.785   8.460  -7.055  1.00  0.36           C  
ATOM   2582  H   ILE A 175      13.247   4.710  -8.934  1.00  0.23           H  
ATOM   2583  HA  ILE A 175      15.563   4.632  -7.051  1.00  0.29           H  
ATOM   2584  HB  ILE A 175      12.841   5.965  -6.686  1.00  0.43           H  
ATOM   2585 1HG1 ILE A 175      15.526   7.249  -7.201  1.00  0.43           H  
ATOM   2586 2HG1 ILE A 175      14.324   6.964  -8.465  1.00  0.43           H  
ATOM   2587 1HG2 ILE A 175      13.946   7.011  -4.740  1.00  0.43           H  
ATOM   2588 2HG2 ILE A 175      13.954   5.238  -4.592  1.00  0.43           H  
ATOM   2589 3HG2 ILE A 175      15.429   6.092  -5.088  1.00  0.43           H  
ATOM   2590 1HD1 ILE A 175      14.221   9.262  -7.652  1.00  0.43           H  
ATOM   2591 2HD1 ILE A 175      12.719   8.390  -7.269  1.00  0.43           H  
ATOM   2592 3HD1 ILE A 175      13.929   8.678  -5.998  1.00  0.43           H  
ATOM   2593  N   VAL A 176      14.739   2.609  -5.914  1.00  0.34           N  
ATOM   2594  CA  VAL A 176      14.275   1.404  -5.256  1.00  0.91           C  
ATOM   2595  C   VAL A 176      14.603   1.327  -3.768  1.00  0.30           C  
ATOM   2596  O   VAL A 176      15.723   1.591  -3.329  1.00  0.99           O  
ATOM   2597  CB  VAL A 176      14.854   0.190  -5.986  1.00  1.36           C  
ATOM   2598  CG1 VAL A 176      14.467  -1.080  -5.274  1.00  1.36           C  
ATOM   2599  CG2 VAL A 176      14.344   0.164  -7.416  1.00  1.36           C  
ATOM   2600  H   VAL A 176      15.737   2.754  -6.004  1.00  0.41           H  
ATOM   2601  HA  VAL A 176      13.192   1.367  -5.361  1.00  1.09           H  
ATOM   2602  HB  VAL A 176      15.930   0.261  -5.991  1.00  1.64           H  
ATOM   2603 1HG1 VAL A 176      14.899  -1.927  -5.804  1.00  1.64           H  
ATOM   2604 2HG1 VAL A 176      14.848  -1.060  -4.254  1.00  1.64           H  
ATOM   2605 3HG1 VAL A 176      13.381  -1.175  -5.256  1.00  1.64           H  
ATOM   2606 1HG2 VAL A 176      14.762  -0.696  -7.936  1.00  1.64           H  
ATOM   2607 2HG2 VAL A 176      13.260   0.088  -7.400  1.00  1.64           H  
ATOM   2608 3HG2 VAL A 176      14.640   1.077  -7.930  1.00  1.64           H  
ATOM   2609  N   ARG A 177      13.592   0.949  -2.998  1.00  0.22           N  
ATOM   2610  CA  ARG A 177      13.679   0.798  -1.560  1.00  0.18           C  
ATOM   2611  C   ARG A 177      13.984  -0.649  -1.188  1.00  0.20           C  
ATOM   2612  O   ARG A 177      13.229  -1.560  -1.541  1.00  0.34           O  
ATOM   2613  CB  ARG A 177      12.361   1.209  -0.928  1.00  0.27           C  
ATOM   2614  CG  ARG A 177      12.334   1.118   0.572  1.00  0.27           C  
ATOM   2615  CD  ARG A 177      11.010   1.465   1.141  1.00  0.27           C  
ATOM   2616  NE  ARG A 177      11.022   1.373   2.590  1.00  0.27           N  
ATOM   2617  CZ  ARG A 177       9.953   1.550   3.386  1.00  0.27           C  
ATOM   2618  NH1 ARG A 177       8.772   1.824   2.886  1.00  0.27           N  
ATOM   2619  NH2 ARG A 177      10.057   1.460   4.695  1.00  0.27           N  
ATOM   2620  H   ARG A 177      12.708   0.748  -3.435  1.00  0.26           H  
ATOM   2621  HA  ARG A 177      14.478   1.435  -1.184  1.00  0.22           H  
ATOM   2622 1HB  ARG A 177      12.130   2.237  -1.203  1.00  0.32           H  
ATOM   2623 2HB  ARG A 177      11.559   0.579  -1.313  1.00  0.32           H  
ATOM   2624 1HG  ARG A 177      12.609   0.112   0.883  1.00  0.32           H  
ATOM   2625 2HG  ARG A 177      13.054   1.830   0.960  1.00  0.32           H  
ATOM   2626 1HD  ARG A 177      10.747   2.486   0.865  1.00  0.32           H  
ATOM   2627 2HD  ARG A 177      10.256   0.778   0.759  1.00  0.32           H  
ATOM   2628  HE  ARG A 177      11.904   1.167   3.036  1.00  0.32           H  
ATOM   2629 1HH1 ARG A 177       8.639   1.905   1.889  1.00  0.32           H  
ATOM   2630 2HH1 ARG A 177       8.004   1.967   3.533  1.00  0.32           H  
ATOM   2631 1HH2 ARG A 177      10.940   1.273   5.150  1.00  0.32           H  
ATOM   2632 2HH2 ARG A 177       9.229   1.625   5.250  1.00  0.32           H  
ATOM   2633  N   ASN A 178      15.093  -0.874  -0.475  1.00  0.21           N  
ATOM   2634  CA  ASN A 178      15.438  -2.240  -0.085  1.00  0.34           C  
ATOM   2635  C   ASN A 178      15.110  -2.466   1.403  1.00  0.13           C  
ATOM   2636  O   ASN A 178      14.707  -1.538   2.105  1.00  0.36           O  
ATOM   2637  CB  ASN A 178      16.914  -2.522  -0.405  1.00  0.51           C  
ATOM   2638  CG  ASN A 178      17.212  -3.981  -0.707  1.00  0.51           C  
ATOM   2639  OD1 ASN A 178      16.617  -4.891  -0.120  1.00  0.51           O  
ATOM   2640  ND2 ASN A 178      18.116  -4.218  -1.619  1.00  0.51           N  
ATOM   2641  H   ASN A 178      15.704  -0.110  -0.202  1.00  0.25           H  
ATOM   2642  HA  ASN A 178      14.824  -2.934  -0.660  1.00  0.41           H  
ATOM   2643 1HB  ASN A 178      17.212  -1.922  -1.266  1.00  0.61           H  
ATOM   2644 2HB  ASN A 178      17.531  -2.207   0.437  1.00  0.61           H  
ATOM   2645 1HD2 ASN A 178      18.350  -5.161  -1.858  1.00  0.61           H  
ATOM   2646 2HD2 ASN A 178      18.574  -3.459  -2.078  1.00  0.61           H  
ATOM   2647  N   SER A 179      15.301  -3.703   1.864  1.00  0.15           N  
ATOM   2648  CA  SER A 179      15.037  -4.126   3.236  1.00  0.31           C  
ATOM   2649  C   SER A 179      16.293  -4.542   3.968  1.00  0.24           C  
ATOM   2650  O   SER A 179      16.255  -5.456   4.792  1.00  0.42           O  
ATOM   2651  CB  SER A 179      14.138  -5.328   3.226  1.00  0.46           C  
ATOM   2652  OG  SER A 179      14.750  -6.356   2.498  1.00  0.46           O  
ATOM   2653  H   SER A 179      15.639  -4.396   1.216  1.00  0.18           H  
ATOM   2654  HA  SER A 179      14.566  -3.303   3.776  1.00  0.37           H  
ATOM   2655 1HB  SER A 179      13.947  -5.656   4.247  1.00  0.56           H  
ATOM   2656 2HB  SER A 179      13.194  -5.077   2.771  1.00  0.56           H  
ATOM   2657  HG  SER A 179      14.413  -7.190   2.837  1.00  0.56           H  
ATOM   2658  N   TRP A 180      17.414  -3.903   3.678  1.00  0.26           N  
ATOM   2659  CA  TRP A 180      18.660  -4.307   4.318  1.00  0.43           C  
ATOM   2660  C   TRP A 180      19.211  -3.257   5.276  1.00  0.47           C  
ATOM   2661  O   TRP A 180      20.413  -3.236   5.547  1.00  0.66           O  
ATOM   2662  CB  TRP A 180      19.710  -4.654   3.249  1.00  0.65           C  
ATOM   2663  CG  TRP A 180      19.416  -5.929   2.488  1.00  0.65           C  
ATOM   2664  CD1 TRP A 180      18.565  -6.929   2.860  1.00  0.65           C  
ATOM   2665  CD2 TRP A 180      19.993  -6.354   1.228  1.00  0.65           C  
ATOM   2666  NE1 TRP A 180      18.570  -7.933   1.923  1.00  0.65           N  
ATOM   2667  CE2 TRP A 180      19.439  -7.598   0.919  1.00  0.65           C  
ATOM   2668  CE3 TRP A 180      20.921  -5.792   0.357  1.00  0.65           C  
ATOM   2669  CZ2 TRP A 180      19.787  -8.292  -0.233  1.00  0.65           C  
ATOM   2670  CZ3 TRP A 180      21.277  -6.482  -0.794  1.00  0.65           C  
ATOM   2671  CH2 TRP A 180      20.723  -7.701  -1.083  1.00  0.65           C  
ATOM   2672  H   TRP A 180      17.413  -3.148   3.008  1.00  0.31           H  
ATOM   2673  HA  TRP A 180      18.466  -5.210   4.895  1.00  0.52           H  
ATOM   2674 1HB  TRP A 180      19.782  -3.837   2.531  1.00  0.77           H  
ATOM   2675 2HB  TRP A 180      20.687  -4.758   3.722  1.00  0.77           H  
ATOM   2676  HD1 TRP A 180      17.969  -6.935   3.770  1.00  0.77           H  
ATOM   2677  HE1 TRP A 180      18.026  -8.782   1.969  1.00  0.77           H  
ATOM   2678  HE3 TRP A 180      21.358  -4.831   0.589  1.00  0.77           H  
ATOM   2679  HZ2 TRP A 180      19.357  -9.264  -0.476  1.00  0.77           H  
ATOM   2680  HZ3 TRP A 180      22.008  -6.028  -1.463  1.00  0.77           H  
ATOM   2681  HH2 TRP A 180      21.023  -8.219  -1.993  1.00  0.77           H  
ATOM   2682  N   GLY A 181      18.342  -2.385   5.787  1.00  0.40           N  
ATOM   2683  CA  GLY A 181      18.773  -1.353   6.719  1.00  0.53           C  
ATOM   2684  C   GLY A 181      19.312  -0.112   6.012  1.00  0.44           C  
ATOM   2685  O   GLY A 181      19.644  -0.139   4.825  1.00  0.52           O  
ATOM   2686  H   GLY A 181      17.355  -2.448   5.567  1.00  0.48           H  
ATOM   2687 1HA  GLY A 181      17.933  -1.071   7.355  1.00  0.64           H  
ATOM   2688 2HA  GLY A 181      19.541  -1.759   7.375  1.00  0.64           H  
ATOM   2689  N   GLN A 182      19.439   0.973   6.774  1.00  0.63           N  
ATOM   2690  CA  GLN A 182      19.930   2.250   6.262  1.00  1.05           C  
ATOM   2691  C   GLN A 182      21.437   2.261   6.016  1.00  1.38           C  
ATOM   2692  O   GLN A 182      21.974   3.228   5.482  1.00  3.47           O  
ATOM   2693  CB  GLN A 182      19.572   3.377   7.228  1.00  1.58           C  
ATOM   2694  CG  GLN A 182      20.357   3.355   8.530  1.00  1.58           C  
ATOM   2695  CD  GLN A 182      19.749   2.428   9.565  1.00  1.58           C  
ATOM   2696  OE1 GLN A 182      19.180   1.385   9.229  1.00  1.58           O  
ATOM   2697  NE2 GLN A 182      19.861   2.804  10.834  1.00  1.58           N  
ATOM   2698  H   GLN A 182      19.162   0.917   7.744  1.00  0.76           H  
ATOM   2699  HA  GLN A 182      19.436   2.443   5.310  1.00  1.26           H  
ATOM   2700 1HB  GLN A 182      19.748   4.339   6.746  1.00  1.89           H  
ATOM   2701 2HB  GLN A 182      18.511   3.324   7.473  1.00  1.89           H  
ATOM   2702 1HG  GLN A 182      21.375   3.023   8.328  1.00  1.89           H  
ATOM   2703 2HG  GLN A 182      20.372   4.363   8.945  1.00  1.89           H  
ATOM   2704 1HE2 GLN A 182      19.478   2.234  11.561  1.00  1.89           H  
ATOM   2705 2HE2 GLN A 182      20.330   3.658  11.063  1.00  1.89           H  
ATOM   2706  N   ASN A 183      22.128   1.197   6.404  1.00  1.05           N  
ATOM   2707  CA  ASN A 183      23.554   1.126   6.179  1.00  1.69           C  
ATOM   2708  C   ASN A 183      23.877   0.469   4.841  1.00  1.56           C  
ATOM   2709  O   ASN A 183      25.048   0.356   4.476  1.00  3.04           O  
ATOM   2710  CB  ASN A 183      24.221   0.386   7.318  1.00  2.54           C  
ATOM   2711  CG  ASN A 183      24.178   1.164   8.603  1.00  2.54           C  
ATOM   2712  OD1 ASN A 183      24.241   2.399   8.600  1.00  2.54           O  
ATOM   2713  ND2 ASN A 183      24.073   0.464   9.704  1.00  2.54           N  
ATOM   2714  H   ASN A 183      21.668   0.425   6.861  1.00  1.26           H  
ATOM   2715  HA  ASN A 183      23.951   2.141   6.146  1.00  2.03           H  
ATOM   2716 1HB  ASN A 183      23.726  -0.574   7.469  1.00  3.04           H  
ATOM   2717 2HB  ASN A 183      25.261   0.183   7.062  1.00  3.04           H  
ATOM   2718 1HD2 ASN A 183      24.040   0.927  10.590  1.00  3.04           H  
ATOM   2719 2HD2 ASN A 183      24.026  -0.533   9.659  1.00  3.04           H  
ATOM   2720  N   TRP A 184      22.851   0.057   4.092  1.00  0.91           N  
ATOM   2721  CA  TRP A 184      23.113  -0.533   2.797  1.00  1.25           C  
ATOM   2722  C   TRP A 184      22.798   0.433   1.672  1.00  1.28           C  
ATOM   2723  O   TRP A 184      21.739   1.058   1.653  1.00  3.49           O  
ATOM   2724  CB  TRP A 184      22.306  -1.800   2.591  1.00  1.88           C  
ATOM   2725  CG  TRP A 184      22.582  -2.372   1.245  1.00  1.88           C  
ATOM   2726  CD1 TRP A 184      23.608  -3.203   0.918  1.00  1.88           C  
ATOM   2727  CD2 TRP A 184      21.844  -2.137   0.023  1.00  1.88           C  
ATOM   2728  NE1 TRP A 184      23.564  -3.506  -0.415  1.00  1.88           N  
ATOM   2729  CE2 TRP A 184      22.487  -2.862  -0.983  1.00  1.88           C  
ATOM   2730  CE3 TRP A 184      20.711  -1.376  -0.292  1.00  1.88           C  
ATOM   2731  CZ2 TRP A 184      22.029  -2.861  -2.289  1.00  1.88           C  
ATOM   2732  CZ3 TRP A 184      20.258  -1.372  -1.602  1.00  1.88           C  
ATOM   2733  CH2 TRP A 184      20.899  -2.100  -2.570  1.00  1.88           C  
ATOM   2734  H   TRP A 184      21.889   0.139   4.405  1.00  1.09           H  
ATOM   2735  HA  TRP A 184      24.170  -0.788   2.740  1.00  1.50           H  
ATOM   2736 1HB  TRP A 184      22.562  -2.537   3.352  1.00  2.25           H  
ATOM   2737 2HB  TRP A 184      21.241  -1.584   2.675  1.00  2.25           H  
ATOM   2738  HD1 TRP A 184      24.359  -3.569   1.616  1.00  2.25           H  
ATOM   2739  HE1 TRP A 184      24.231  -4.106  -0.880  1.00  2.25           H  
ATOM   2740  HE3 TRP A 184      20.198  -0.800   0.478  1.00  2.25           H  
ATOM   2741  HZ2 TRP A 184      22.514  -3.425  -3.079  1.00  2.25           H  
ATOM   2742  HZ3 TRP A 184      19.374  -0.780  -1.842  1.00  2.25           H  
ATOM   2743  HH2 TRP A 184      20.513  -2.082  -3.587  1.00  2.25           H  
ATOM   2744  N   GLY A 185      23.719   0.541   0.723  1.00  0.74           N  
ATOM   2745  CA  GLY A 185      23.525   1.412  -0.419  1.00  0.90           C  
ATOM   2746  C   GLY A 185      23.416   2.861   0.004  1.00  0.84           C  
ATOM   2747  O   GLY A 185      24.083   3.314   0.939  1.00  1.85           O  
ATOM   2748  H   GLY A 185      24.571   0.002   0.793  1.00  0.89           H  
ATOM   2749 1HA  GLY A 185      24.356   1.297  -1.111  1.00  1.08           H  
ATOM   2750 2HA  GLY A 185      22.621   1.116  -0.949  1.00  1.08           H  
ATOM   2751  N   ASN A 186      22.560   3.602  -0.680  1.00  0.48           N  
ATOM   2752  CA  ASN A 186      22.388   5.004  -0.376  1.00  0.78           C  
ATOM   2753  C   ASN A 186      21.315   5.142   0.667  1.00  0.66           C  
ATOM   2754  O   ASN A 186      20.148   5.352   0.347  1.00  1.38           O  
ATOM   2755  CB  ASN A 186      22.049   5.795  -1.620  1.00  1.17           C  
ATOM   2756  CG  ASN A 186      22.012   7.274  -1.360  1.00  1.17           C  
ATOM   2757  OD1 ASN A 186      22.125   7.718  -0.211  1.00  1.17           O  
ATOM   2758  ND2 ASN A 186      21.856   8.047  -2.405  1.00  1.17           N  
ATOM   2759  H   ASN A 186      21.997   3.190  -1.410  1.00  0.58           H  
ATOM   2760  HA  ASN A 186      23.315   5.393   0.050  1.00  0.94           H  
ATOM   2761 1HB  ASN A 186      22.791   5.592  -2.393  1.00  1.40           H  
ATOM   2762 2HB  ASN A 186      21.079   5.478  -2.004  1.00  1.40           H  
ATOM   2763 1HD2 ASN A 186      21.824   9.041  -2.291  1.00  1.40           H  
ATOM   2764 2HD2 ASN A 186      21.768   7.645  -3.316  1.00  1.40           H  
ATOM   2765  N   GLN A 187      21.721   4.993   1.917  1.00  0.47           N  
ATOM   2766  CA  GLN A 187      20.822   5.072   3.061  1.00  0.84           C  
ATOM   2767  C   GLN A 187      19.592   4.176   2.903  1.00  0.54           C  
ATOM   2768  O   GLN A 187      18.468   4.609   3.164  1.00  1.18           O  
ATOM   2769  CB  GLN A 187      20.378   6.518   3.280  1.00  1.26           C  
ATOM   2770  CG  GLN A 187      21.516   7.454   3.639  1.00  1.26           C  
ATOM   2771  CD  GLN A 187      22.065   7.175   5.024  1.00  1.26           C  
ATOM   2772  OE1 GLN A 187      21.378   7.371   6.031  1.00  1.26           O  
ATOM   2773  NE2 GLN A 187      23.309   6.712   5.083  1.00  1.26           N  
ATOM   2774  H   GLN A 187      22.707   4.795   2.062  1.00  0.56           H  
ATOM   2775  HA  GLN A 187      21.366   4.753   3.939  1.00  1.01           H  
ATOM   2776 1HB  GLN A 187      19.901   6.898   2.377  1.00  1.51           H  
ATOM   2777 2HB  GLN A 187      19.641   6.558   4.082  1.00  1.51           H  
ATOM   2778 1HG  GLN A 187      22.322   7.323   2.917  1.00  1.51           H  
ATOM   2779 2HG  GLN A 187      21.152   8.481   3.613  1.00  1.51           H  
ATOM   2780 1HE2 GLN A 187      23.726   6.505   5.969  1.00  1.51           H  
ATOM   2781 2HE2 GLN A 187      23.830   6.566   4.241  1.00  1.51           H  
ATOM   2782  N   GLY A 188      19.811   2.919   2.507  1.00  0.32           N  
ATOM   2783  CA  GLY A 188      18.732   1.953   2.337  1.00  0.48           C  
ATOM   2784  C   GLY A 188      18.125   1.914   0.926  1.00  0.60           C  
ATOM   2785  O   GLY A 188      17.266   1.070   0.653  1.00  1.57           O  
ATOM   2786  H   GLY A 188      20.749   2.600   2.311  1.00  0.38           H  
ATOM   2787 1HA  GLY A 188      19.109   0.961   2.586  1.00  0.58           H  
ATOM   2788 2HA  GLY A 188      17.950   2.170   3.056  1.00  0.58           H  
ATOM   2789  N   TYR A 189      18.567   2.807   0.035  1.00  0.74           N  
ATOM   2790  CA  TYR A 189      18.028   2.847  -1.318  1.00  1.58           C  
ATOM   2791  C   TYR A 189      19.072   2.579  -2.402  1.00  0.75           C  
ATOM   2792  O   TYR A 189      20.276   2.748  -2.202  1.00  1.18           O  
ATOM   2793  CB  TYR A 189      17.402   4.216  -1.591  1.00  2.37           C  
ATOM   2794  CG  TYR A 189      16.243   4.574  -0.692  1.00  2.37           C  
ATOM   2795  CD1 TYR A 189      16.484   5.264   0.486  1.00  2.37           C  
ATOM   2796  CD2 TYR A 189      14.949   4.228  -1.045  1.00  2.37           C  
ATOM   2797  CE1 TYR A 189      15.434   5.612   1.309  1.00  2.37           C  
ATOM   2798  CE2 TYR A 189      13.897   4.570  -0.221  1.00  2.37           C  
ATOM   2799  CZ  TYR A 189      14.137   5.263   0.951  1.00  2.37           C  
ATOM   2800  OH  TYR A 189      13.091   5.610   1.772  1.00  2.37           O  
ATOM   2801  H   TYR A 189      19.255   3.500   0.290  1.00  0.89           H  
ATOM   2802  HA  TYR A 189      17.259   2.081  -1.403  1.00  1.90           H  
ATOM   2803 1HB  TYR A 189      18.166   4.987  -1.478  1.00  2.84           H  
ATOM   2804 2HB  TYR A 189      17.053   4.254  -2.622  1.00  2.84           H  
ATOM   2805  HD1 TYR A 189      17.505   5.536   0.761  1.00  2.84           H  
ATOM   2806  HD2 TYR A 189      14.762   3.688  -1.973  1.00  2.84           H  
ATOM   2807  HE1 TYR A 189      15.623   6.156   2.234  1.00  2.84           H  
ATOM   2808  HE2 TYR A 189      12.878   4.300  -0.495  1.00  2.84           H  
ATOM   2809  HH  TYR A 189      13.429   6.084   2.536  1.00  2.84           H  
ATOM   2810  N   ILE A 190      18.585   2.200  -3.577  1.00  0.42           N  
ATOM   2811  CA  ILE A 190      19.441   1.966  -4.732  1.00  0.71           C  
ATOM   2812  C   ILE A 190      18.877   2.542  -6.004  1.00  0.48           C  
ATOM   2813  O   ILE A 190      17.705   2.346  -6.328  1.00  0.77           O  
ATOM   2814  CB  ILE A 190      19.698   0.448  -4.935  1.00  1.06           C  
ATOM   2815  CG1 ILE A 190      20.599   0.194  -6.152  1.00  1.06           C  
ATOM   2816  CG2 ILE A 190      18.406  -0.311  -5.095  1.00  1.06           C  
ATOM   2817  CD1 ILE A 190      21.160  -1.205  -6.223  1.00  1.06           C  
ATOM   2818  H   ILE A 190      17.586   2.064  -3.668  1.00  0.50           H  
ATOM   2819  HA  ILE A 190      20.393   2.452  -4.547  1.00  0.85           H  
ATOM   2820  HB  ILE A 190      20.226   0.078  -4.064  1.00  1.28           H  
ATOM   2821 1HG1 ILE A 190      20.019   0.369  -7.055  1.00  1.28           H  
ATOM   2822 2HG1 ILE A 190      21.418   0.893  -6.147  1.00  1.28           H  
ATOM   2823 1HG2 ILE A 190      18.619  -1.373  -5.209  1.00  1.28           H  
ATOM   2824 2HG2 ILE A 190      17.777  -0.157  -4.219  1.00  1.28           H  
ATOM   2825 3HG2 ILE A 190      17.900   0.054  -5.985  1.00  1.28           H  
ATOM   2826 1HD1 ILE A 190      21.774  -1.310  -7.115  1.00  1.28           H  
ATOM   2827 2HD1 ILE A 190      21.769  -1.400  -5.342  1.00  1.28           H  
ATOM   2828 3HD1 ILE A 190      20.340  -1.917  -6.264  1.00  1.28           H  
ATOM   2829  N   TRP A 191      19.725   3.259  -6.737  1.00  0.35           N  
ATOM   2830  CA  TRP A 191      19.316   3.737  -8.044  1.00  0.22           C  
ATOM   2831  C   TRP A 191      19.651   2.655  -9.035  1.00  0.26           C  
ATOM   2832  O   TRP A 191      20.759   2.126  -9.012  1.00  0.42           O  
ATOM   2833  CB  TRP A 191      19.991   5.051  -8.426  1.00  0.33           C  
ATOM   2834  CG  TRP A 191      19.474   6.236  -7.674  1.00  0.33           C  
ATOM   2835  CD1 TRP A 191      18.521   6.237  -6.698  1.00  0.33           C  
ATOM   2836  CD2 TRP A 191      19.870   7.617  -7.850  1.00  0.33           C  
ATOM   2837  NE1 TRP A 191      18.303   7.518  -6.254  1.00  0.33           N  
ATOM   2838  CE2 TRP A 191      19.115   8.375  -6.952  1.00  0.33           C  
ATOM   2839  CE3 TRP A 191      20.786   8.260  -8.687  1.00  0.33           C  
ATOM   2840  CZ2 TRP A 191      19.245   9.752  -6.868  1.00  0.33           C  
ATOM   2841  CZ3 TRP A 191      20.917   9.640  -8.607  1.00  0.33           C  
ATOM   2842  CH2 TRP A 191      20.165  10.367  -7.720  1.00  0.33           C  
ATOM   2843  H   TRP A 191      20.673   3.431  -6.404  1.00  0.42           H  
ATOM   2844  HA  TRP A 191      18.243   3.894  -8.040  1.00  0.26           H  
ATOM   2845 1HB  TRP A 191      21.060   4.974  -8.242  1.00  0.40           H  
ATOM   2846 2HB  TRP A 191      19.855   5.234  -9.491  1.00  0.40           H  
ATOM   2847  HD1 TRP A 191      18.007   5.354  -6.326  1.00  0.40           H  
ATOM   2848  HE1 TRP A 191      17.646   7.789  -5.537  1.00  0.40           H  
ATOM   2849  HE3 TRP A 191      21.384   7.690  -9.388  1.00  0.40           H  
ATOM   2850  HZ2 TRP A 191      18.657  10.348  -6.170  1.00  0.40           H  
ATOM   2851  HZ3 TRP A 191      21.633  10.131  -9.265  1.00  0.40           H  
ATOM   2852  HH2 TRP A 191      20.291  11.449  -7.680  1.00  0.40           H  
ATOM   2853  N   MET A 192      18.704   2.309  -9.889  1.00  0.21           N  
ATOM   2854  CA  MET A 192      18.933   1.241 -10.853  1.00  0.26           C  
ATOM   2855  C   MET A 192      18.710   1.717 -12.271  1.00  0.13           C  
ATOM   2856  O   MET A 192      17.704   2.350 -12.563  1.00  0.19           O  
ATOM   2857  CB  MET A 192      18.014   0.062 -10.535  1.00  0.39           C  
ATOM   2858  CG  MET A 192      18.310  -0.631  -9.212  1.00  0.39           C  
ATOM   2859  SD  MET A 192      17.201  -2.015  -8.890  1.00  0.39           S  
ATOM   2860  CE  MET A 192      17.704  -3.141 -10.185  1.00  0.39           C  
ATOM   2861  H   MET A 192      17.808   2.779  -9.847  1.00  0.25           H  
ATOM   2862  HA  MET A 192      19.970   0.915 -10.774  1.00  0.31           H  
ATOM   2863 1HB  MET A 192      16.984   0.410 -10.499  1.00  0.47           H  
ATOM   2864 2HB  MET A 192      18.077  -0.680 -11.329  1.00  0.47           H  
ATOM   2865 1HG  MET A 192      19.334  -1.001  -9.214  1.00  0.47           H  
ATOM   2866 2HG  MET A 192      18.207   0.084  -8.396  1.00  0.47           H  
ATOM   2867 1HE  MET A 192      17.112  -4.054 -10.125  1.00  0.47           H  
ATOM   2868 2HE  MET A 192      17.549  -2.671 -11.157  1.00  0.47           H  
ATOM   2869 3HE  MET A 192      18.760  -3.383 -10.065  1.00  0.47           H  
ATOM   2870  N   GLU A 193      19.641   1.402 -13.163  1.00  0.13           N  
ATOM   2871  CA  GLU A 193      19.539   1.827 -14.557  1.00  0.16           C  
ATOM   2872  C   GLU A 193      18.175   1.513 -15.169  1.00  0.35           C  
ATOM   2873  O   GLU A 193      17.721   0.367 -15.170  1.00  0.86           O  
ATOM   2874  CB  GLU A 193      20.629   1.168 -15.403  1.00  0.24           C  
ATOM   2875  CG  GLU A 193      20.670   1.652 -16.848  1.00  0.24           C  
ATOM   2876  CD  GLU A 193      21.757   1.005 -17.662  1.00  0.24           C  
ATOM   2877  OE1 GLU A 193      22.407   0.124 -17.156  1.00  0.24           O  
ATOM   2878  OE2 GLU A 193      21.945   1.398 -18.789  1.00  0.24           O  
ATOM   2879  H   GLU A 193      20.461   0.889 -12.865  1.00  0.16           H  
ATOM   2880  HA  GLU A 193      19.681   2.908 -14.594  1.00  0.19           H  
ATOM   2881 1HB  GLU A 193      21.602   1.358 -14.953  1.00  0.29           H  
ATOM   2882 2HB  GLU A 193      20.478   0.090 -15.419  1.00  0.29           H  
ATOM   2883 1HG  GLU A 193      19.708   1.443 -17.317  1.00  0.29           H  
ATOM   2884 2HG  GLU A 193      20.814   2.732 -16.852  1.00  0.29           H  
ATOM   2885  N   ARG A 194      17.555   2.554 -15.709  1.00  0.48           N  
ATOM   2886  CA  ARG A 194      16.247   2.504 -16.351  1.00  1.67           C  
ATOM   2887  C   ARG A 194      16.389   2.639 -17.860  1.00  2.22           C  
ATOM   2888  O   ARG A 194      17.296   3.317 -18.344  1.00  4.00           O  
ATOM   2889  CB  ARG A 194      15.346   3.602 -15.784  1.00  2.50           C  
ATOM   2890  CG  ARG A 194      13.949   3.736 -16.366  1.00  2.50           C  
ATOM   2891  CD  ARG A 194      13.104   4.647 -15.531  1.00  2.50           C  
ATOM   2892  NE  ARG A 194      13.581   6.022 -15.520  1.00  2.50           N  
ATOM   2893  CZ  ARG A 194      13.182   6.977 -16.382  1.00  2.50           C  
ATOM   2894  NH1 ARG A 194      12.295   6.698 -17.313  1.00  2.50           N  
ATOM   2895  NH2 ARG A 194      13.683   8.197 -16.291  1.00  2.50           N  
ATOM   2896  H   ARG A 194      18.015   3.450 -15.651  1.00  0.58           H  
ATOM   2897  HA  ARG A 194      15.789   1.539 -16.133  1.00  2.00           H  
ATOM   2898 1HB  ARG A 194      15.233   3.449 -14.713  1.00  3.01           H  
ATOM   2899 2HB  ARG A 194      15.827   4.560 -15.921  1.00  3.01           H  
ATOM   2900 1HG  ARG A 194      14.012   4.155 -17.370  1.00  3.01           H  
ATOM   2901 2HG  ARG A 194      13.473   2.756 -16.413  1.00  3.01           H  
ATOM   2902 1HD  ARG A 194      12.085   4.644 -15.915  1.00  3.01           H  
ATOM   2903 2HD  ARG A 194      13.100   4.289 -14.504  1.00  3.01           H  
ATOM   2904  HE  ARG A 194      14.263   6.276 -14.817  1.00  3.01           H  
ATOM   2905 1HH1 ARG A 194      11.908   5.766 -17.383  1.00  3.01           H  
ATOM   2906 2HH1 ARG A 194      11.995   7.415 -17.958  1.00  3.01           H  
ATOM   2907 1HH2 ARG A 194      14.368   8.412 -15.576  1.00  3.01           H  
ATOM   2908 2HH2 ARG A 194      13.387   8.916 -16.934  1.00  3.01           H  
ATOM   2909  N   ASN A 195      15.494   1.978 -18.589  1.00  2.14           N  
ATOM   2910  CA  ASN A 195      15.496   1.951 -20.055  1.00  2.83           C  
ATOM   2911  C   ASN A 195      16.662   1.109 -20.551  1.00  2.05           C  
ATOM   2912  O   ASN A 195      17.508   1.567 -21.322  1.00  3.32           O  
ATOM   2913  CB  ASN A 195      15.557   3.360 -20.634  1.00  4.25           C  
ATOM   2914  CG  ASN A 195      15.131   3.418 -22.076  1.00  4.25           C  
ATOM   2915  OD1 ASN A 195      14.225   2.690 -22.499  1.00  4.25           O  
ATOM   2916  ND2 ASN A 195      15.766   4.269 -22.842  1.00  4.25           N  
ATOM   2917  H   ASN A 195      14.792   1.440 -18.096  1.00  2.57           H  
ATOM   2918  HA  ASN A 195      14.578   1.471 -20.398  1.00  3.40           H  
ATOM   2919 1HB  ASN A 195      14.919   4.023 -20.049  1.00  5.09           H  
ATOM   2920 2HB  ASN A 195      16.575   3.741 -20.569  1.00  5.09           H  
ATOM   2921 1HD2 ASN A 195      15.524   4.348 -23.809  1.00  5.09           H  
ATOM   2922 2HD2 ASN A 195      16.495   4.837 -22.461  1.00  5.09           H  
ATOM   2923  N   VAL A 196      16.687  -0.132 -20.078  1.00  1.86           N  
ATOM   2924  CA  VAL A 196      17.720  -1.109 -20.385  1.00  2.17           C  
ATOM   2925  C   VAL A 196      17.391  -1.832 -21.686  1.00  1.89           C  
ATOM   2926  O   VAL A 196      16.221  -2.066 -21.982  1.00  2.25           O  
ATOM   2927  CB  VAL A 196      17.851  -2.099 -19.204  1.00  3.25           C  
ATOM   2928  CG1 VAL A 196      18.837  -3.212 -19.509  1.00  3.25           C  
ATOM   2929  CG2 VAL A 196      18.303  -1.330 -17.976  1.00  3.25           C  
ATOM   2930  H   VAL A 196      15.923  -0.428 -19.475  1.00  2.23           H  
ATOM   2931  HA  VAL A 196      18.669  -0.585 -20.506  1.00  2.60           H  
ATOM   2932  HB  VAL A 196      16.881  -2.558 -19.014  1.00  3.91           H  
ATOM   2933 1HG1 VAL A 196      18.899  -3.886 -18.654  1.00  3.91           H  
ATOM   2934 2HG1 VAL A 196      18.499  -3.765 -20.376  1.00  3.91           H  
ATOM   2935 3HG1 VAL A 196      19.821  -2.785 -19.705  1.00  3.91           H  
ATOM   2936 1HG2 VAL A 196      18.380  -2.013 -17.135  1.00  3.91           H  
ATOM   2937 2HG2 VAL A 196      19.277  -0.877 -18.167  1.00  3.91           H  
ATOM   2938 3HG2 VAL A 196      17.579  -0.548 -17.746  1.00  3.91           H  
ATOM   2939  N   ALA A 197      18.417  -2.135 -22.486  1.00  1.95           N  
ATOM   2940  CA  ALA A 197      18.234  -2.821 -23.770  1.00  2.06           C  
ATOM   2941  C   ALA A 197      17.411  -4.107 -23.624  1.00  1.23           C  
ATOM   2942  O   ALA A 197      16.504  -4.360 -24.420  1.00  1.66           O  
ATOM   2943  CB  ALA A 197      19.587  -3.144 -24.382  1.00  3.09           C  
ATOM   2944  H   ALA A 197      19.352  -1.896 -22.189  1.00  2.34           H  
ATOM   2945  HA  ALA A 197      17.692  -2.150 -24.436  1.00  2.47           H  
ATOM   2946 1HB  ALA A 197      19.443  -3.624 -25.350  1.00  3.71           H  
ATOM   2947 2HB  ALA A 197      20.155  -2.223 -24.515  1.00  3.71           H  
ATOM   2948 3HB  ALA A 197      20.136  -3.815 -23.723  1.00  3.71           H  
ATOM   2949  N   SER A 198      17.724  -4.914 -22.611  1.00  0.66           N  
ATOM   2950  CA  SER A 198      16.950  -6.117 -22.345  1.00  0.46           C  
ATOM   2951  C   SER A 198      15.576  -5.776 -21.834  1.00  0.22           C  
ATOM   2952  O   SER A 198      15.424  -4.965 -20.921  1.00  0.18           O  
ATOM   2953  CB  SER A 198      17.620  -7.000 -21.320  1.00  0.69           C  
ATOM   2954  OG  SER A 198      16.783  -8.081 -20.988  1.00  0.69           O  
ATOM   2955  H   SER A 198      18.498  -4.682 -22.010  1.00  0.79           H  
ATOM   2956  HA  SER A 198      16.843  -6.674 -23.277  1.00  0.55           H  
ATOM   2957 1HB  SER A 198      18.562  -7.374 -21.721  1.00  0.83           H  
ATOM   2958 2HB  SER A 198      17.848  -6.421 -20.426  1.00  0.83           H  
ATOM   2959  HG  SER A 198      17.301  -8.645 -20.409  1.00  0.83           H  
ATOM   2960  N   SER A 199      14.573  -6.452 -22.379  1.00  0.27           N  
ATOM   2961  CA  SER A 199      13.191  -6.227 -21.983  1.00  0.27           C  
ATOM   2962  C   SER A 199      12.920  -6.622 -20.533  1.00  0.16           C  
ATOM   2963  O   SER A 199      11.937  -6.176 -19.948  1.00  0.22           O  
ATOM   2964  CB  SER A 199      12.260  -6.996 -22.898  1.00  0.41           C  
ATOM   2965  OG  SER A 199      12.403  -8.378 -22.718  1.00  0.41           O  
ATOM   2966  H   SER A 199      14.773  -7.122 -23.109  1.00  0.32           H  
ATOM   2967  HA  SER A 199      12.979  -5.163 -22.088  1.00  0.32           H  
ATOM   2968 1HB  SER A 199      11.230  -6.702 -22.697  1.00  0.49           H  
ATOM   2969 2HB  SER A 199      12.475  -6.737 -23.934  1.00  0.49           H  
ATOM   2970  HG  SER A 199      12.259  -8.539 -21.782  1.00  0.49           H  
ATOM   2971  N   ALA A 200      13.798  -7.435 -19.937  1.00  0.11           N  
ATOM   2972  CA  ALA A 200      13.609  -7.850 -18.554  1.00  0.07           C  
ATOM   2973  C   ALA A 200      13.933  -6.730 -17.566  1.00  0.08           C  
ATOM   2974  O   ALA A 200      13.542  -6.811 -16.402  1.00  0.11           O  
ATOM   2975  CB  ALA A 200      14.471  -9.065 -18.254  1.00  0.11           C  
ATOM   2976  H   ALA A 200      14.618  -7.769 -20.436  1.00  0.13           H  
ATOM   2977  HA  ALA A 200      12.562  -8.117 -18.423  1.00  0.08           H  
ATOM   2978 1HB  ALA A 200      14.296  -9.390 -17.229  1.00  0.13           H  
ATOM   2979 2HB  ALA A 200      14.211  -9.872 -18.939  1.00  0.13           H  
ATOM   2980 3HB  ALA A 200      15.520  -8.806 -18.380  1.00  0.13           H  
ATOM   2981  N   GLY A 201      14.657  -5.703 -18.018  1.00  0.11           N  
ATOM   2982  CA  GLY A 201      15.049  -4.601 -17.152  1.00  0.17           C  
ATOM   2983  C   GLY A 201      16.337  -4.948 -16.416  1.00  0.14           C  
ATOM   2984  O   GLY A 201      16.810  -6.086 -16.475  1.00  0.13           O  
ATOM   2985  H   GLY A 201      14.942  -5.660 -18.990  1.00  0.13           H  
ATOM   2986 1HA  GLY A 201      15.192  -3.699 -17.749  1.00  0.20           H  
ATOM   2987 2HA  GLY A 201      14.254  -4.395 -16.438  1.00  0.20           H  
ATOM   2988  N   LEU A 202      16.904  -3.971 -15.714  1.00  0.15           N  
ATOM   2989  CA  LEU A 202      18.125  -4.228 -14.963  1.00  0.14           C  
ATOM   2990  C   LEU A 202      17.826  -5.199 -13.850  1.00  0.08           C  
ATOM   2991  O   LEU A 202      16.882  -4.996 -13.091  1.00  0.10           O  
ATOM   2992  CB  LEU A 202      18.707  -2.960 -14.348  1.00  0.21           C  
ATOM   2993  CG  LEU A 202      20.055  -3.185 -13.660  1.00  0.21           C  
ATOM   2994  CD1 LEU A 202      21.096  -3.539 -14.710  1.00  0.21           C  
ATOM   2995  CD2 LEU A 202      20.449  -1.953 -12.899  1.00  0.21           C  
ATOM   2996  H   LEU A 202      16.486  -3.052 -15.699  1.00  0.18           H  
ATOM   2997  HA  LEU A 202      18.863  -4.673 -15.629  1.00  0.17           H  
ATOM   2998 1HB  LEU A 202      18.845  -2.210 -15.122  1.00  0.25           H  
ATOM   2999 2HB  LEU A 202      18.008  -2.571 -13.608  1.00  0.25           H  
ATOM   3000  HG  LEU A 202      19.977  -4.023 -12.969  1.00  0.25           H  
ATOM   3001 1HD1 LEU A 202      22.056  -3.714 -14.225  1.00  0.25           H  
ATOM   3002 2HD1 LEU A 202      20.788  -4.440 -15.239  1.00  0.25           H  
ATOM   3003 3HD1 LEU A 202      21.192  -2.717 -15.418  1.00  0.25           H  
ATOM   3004 1HD2 LEU A 202      21.409  -2.120 -12.416  1.00  0.25           H  
ATOM   3005 2HD2 LEU A 202      20.531  -1.118 -13.590  1.00  0.25           H  
ATOM   3006 3HD2 LEU A 202      19.695  -1.734 -12.147  1.00  0.25           H  
ATOM   3007  N   CYS A 203      18.608  -6.273 -13.769  1.00  0.09           N  
ATOM   3008  CA  CYS A 203      18.435  -7.306 -12.745  1.00  0.07           C  
ATOM   3009  C   CYS A 203      17.120  -8.067 -12.887  1.00  0.12           C  
ATOM   3010  O   CYS A 203      16.719  -8.775 -11.963  1.00  0.33           O  
ATOM   3011  CB  CYS A 203      18.468  -6.720 -11.320  1.00  0.11           C  
ATOM   3012  SG  CYS A 203      19.974  -5.846 -10.856  1.00  0.11           S  
ATOM   3013  H   CYS A 203      19.361  -6.375 -14.435  1.00  0.11           H  
ATOM   3014  HA  CYS A 203      19.254  -8.016 -12.839  1.00  0.08           H  
ATOM   3015 1HB  CYS A 203      17.627  -6.049 -11.164  1.00  0.13           H  
ATOM   3016 2HB  CYS A 203      18.350  -7.537 -10.614  1.00  0.13           H  
ATOM   3017  HG  CYS A 203      19.616  -5.615  -9.596  1.00  0.13           H  
ATOM   3018  N   GLY A 204      16.421  -7.903 -14.014  1.00  0.06           N  
ATOM   3019  CA  GLY A 204      15.137  -8.547 -14.188  1.00  0.10           C  
ATOM   3020  C   GLY A 204      13.998  -7.790 -13.488  1.00  0.12           C  
ATOM   3021  O   GLY A 204      12.919  -8.351 -13.297  1.00  0.15           O  
ATOM   3022  H   GLY A 204      16.768  -7.325 -14.770  1.00  0.07           H  
ATOM   3023 1HA  GLY A 204      14.919  -8.630 -15.252  1.00  0.12           H  
ATOM   3024 2HA  GLY A 204      15.195  -9.561 -13.797  1.00  0.12           H  
ATOM   3025  N   ILE A 205      14.238  -6.524 -13.111  1.00  0.18           N  
ATOM   3026  CA  ILE A 205      13.259  -5.702 -12.385  1.00  0.38           C  
ATOM   3027  C   ILE A 205      11.877  -5.565 -13.046  1.00  0.28           C  
ATOM   3028  O   ILE A 205      10.891  -5.312 -12.351  1.00  0.28           O  
ATOM   3029  CB  ILE A 205      13.832  -4.282 -12.146  1.00  0.57           C  
ATOM   3030  CG1 ILE A 205      13.003  -3.547 -11.091  1.00  0.57           C  
ATOM   3031  CG2 ILE A 205      13.865  -3.480 -13.441  1.00  0.57           C  
ATOM   3032  CD1 ILE A 205      13.655  -2.278 -10.583  1.00  0.57           C  
ATOM   3033  H   ILE A 205      15.143  -6.109 -13.293  1.00  0.22           H  
ATOM   3034  HA  ILE A 205      13.108  -6.163 -11.410  1.00  0.46           H  
ATOM   3035  HB  ILE A 205      14.846  -4.371 -11.757  1.00  0.68           H  
ATOM   3036 1HG1 ILE A 205      12.033  -3.291 -11.515  1.00  0.68           H  
ATOM   3037 2HG1 ILE A 205      12.842  -4.213 -10.244  1.00  0.68           H  
ATOM   3038 1HG2 ILE A 205      14.288  -2.495 -13.246  1.00  0.68           H  
ATOM   3039 2HG2 ILE A 205      14.480  -4.000 -14.173  1.00  0.68           H  
ATOM   3040 3HG2 ILE A 205      12.854  -3.366 -13.830  1.00  0.68           H  
ATOM   3041 1HD1 ILE A 205      13.013  -1.812  -9.835  1.00  0.68           H  
ATOM   3042 2HD1 ILE A 205      14.617  -2.521 -10.133  1.00  0.68           H  
ATOM   3043 3HD1 ILE A 205      13.804  -1.589 -11.413  1.00  0.68           H  
ATOM   3044  N   ALA A 206      11.790  -5.716 -14.370  1.00  0.25           N  
ATOM   3045  CA  ALA A 206      10.510  -5.593 -15.057  1.00  0.21           C  
ATOM   3046  C   ALA A 206       9.791  -6.939 -15.251  1.00  0.12           C  
ATOM   3047  O   ALA A 206       8.732  -6.973 -15.879  1.00  0.12           O  
ATOM   3048  CB  ALA A 206      10.707  -4.922 -16.412  1.00  0.32           C  
ATOM   3049  H   ALA A 206      12.612  -5.926 -14.921  1.00  0.30           H  
ATOM   3050  HA  ALA A 206       9.866  -4.960 -14.446  1.00  0.25           H  
ATOM   3051 1HB  ALA A 206       9.741  -4.792 -16.898  1.00  0.38           H  
ATOM   3052 2HB  ALA A 206      11.176  -3.948 -16.271  1.00  0.38           H  
ATOM   3053 3HB  ALA A 206      11.345  -5.544 -17.037  1.00  0.38           H  
ATOM   3054  N   GLN A 207      10.336  -8.046 -14.729  1.00  0.15           N  
ATOM   3055  CA  GLN A 207       9.673  -9.337 -14.940  1.00  0.28           C  
ATOM   3056  C   GLN A 207       8.494  -9.635 -14.013  1.00  0.30           C  
ATOM   3057  O   GLN A 207       7.512 -10.237 -14.450  1.00  0.86           O  
ATOM   3058  CB  GLN A 207      10.644 -10.504 -14.805  1.00  0.42           C  
ATOM   3059  CG  GLN A 207      11.676 -10.624 -15.903  1.00  0.42           C  
ATOM   3060  CD  GLN A 207      12.524 -11.859 -15.697  1.00  0.42           C  
ATOM   3061  OE1 GLN A 207      12.144 -12.974 -16.070  1.00  0.42           O  
ATOM   3062  NE2 GLN A 207      13.670 -11.663 -15.065  1.00  0.42           N  
ATOM   3063  H   GLN A 207      11.202  -8.011 -14.207  1.00  0.18           H  
ATOM   3064  HA  GLN A 207       9.300  -9.341 -15.960  1.00  0.34           H  
ATOM   3065 1HB  GLN A 207      11.180 -10.414 -13.860  1.00  0.50           H  
ATOM   3066 2HB  GLN A 207      10.084 -11.437 -14.771  1.00  0.50           H  
ATOM   3067 1HG  GLN A 207      11.174 -10.703 -16.866  1.00  0.50           H  
ATOM   3068 2HG  GLN A 207      12.325  -9.748 -15.884  1.00  0.50           H  
ATOM   3069 1HE2 GLN A 207      14.287 -12.426 -14.850  1.00  0.50           H  
ATOM   3070 2HE2 GLN A 207      13.916 -10.742 -14.772  1.00  0.50           H  
ATOM   3071  N   LEU A 208       8.578  -9.233 -12.743  1.00  0.25           N  
ATOM   3072  CA  LEU A 208       7.500  -9.537 -11.793  1.00  0.55           C  
ATOM   3073  C   LEU A 208       6.849  -8.359 -11.019  1.00  0.29           C  
ATOM   3074  O   LEU A 208       6.581  -8.523  -9.830  1.00  0.73           O  
ATOM   3075  CB  LEU A 208       8.023 -10.532 -10.743  1.00  0.83           C  
ATOM   3076  CG  LEU A 208       8.465 -11.910 -11.260  1.00  0.83           C  
ATOM   3077  CD1 LEU A 208       9.107 -12.689 -10.123  1.00  0.83           C  
ATOM   3078  CD2 LEU A 208       7.265 -12.657 -11.814  1.00  0.83           C  
ATOM   3079  H   LEU A 208       9.396  -8.733 -12.426  1.00  0.30           H  
ATOM   3080  HA  LEU A 208       6.709 -10.028 -12.351  1.00  0.66           H  
ATOM   3081 1HB  LEU A 208       8.877 -10.082 -10.242  1.00  0.99           H  
ATOM   3082 2HB  LEU A 208       7.241 -10.695 -10.002  1.00  0.99           H  
ATOM   3083  HG  LEU A 208       9.210 -11.785 -12.046  1.00  0.99           H  
ATOM   3084 1HD1 LEU A 208       9.430 -13.664 -10.488  1.00  0.99           H  
ATOM   3085 2HD1 LEU A 208       9.968 -12.141  -9.747  1.00  0.99           H  
ATOM   3086 3HD1 LEU A 208       8.382 -12.824  -9.321  1.00  0.99           H  
ATOM   3087 1HD2 LEU A 208       7.583 -13.633 -12.181  1.00  0.99           H  
ATOM   3088 2HD2 LEU A 208       6.523 -12.788 -11.027  1.00  0.99           H  
ATOM   3089 3HD2 LEU A 208       6.831 -12.086 -12.632  1.00  0.99           H  
ATOM   3090  N   PRO A 209       6.587  -7.185 -11.627  1.00  0.42           N  
ATOM   3091  CA  PRO A 209       5.980  -6.017 -10.995  1.00  0.35           C  
ATOM   3092  C   PRO A 209       4.474  -6.158 -10.732  1.00  0.34           C  
ATOM   3093  O   PRO A 209       3.729  -6.653 -11.582  1.00  0.64           O  
ATOM   3094  CB  PRO A 209       6.270  -4.890 -12.001  1.00  0.52           C  
ATOM   3095  CG  PRO A 209       6.442  -5.565 -13.308  1.00  0.52           C  
ATOM   3096  CD  PRO A 209       7.119  -6.847 -12.957  1.00  0.52           C  
ATOM   3097  HA  PRO A 209       6.510  -5.824 -10.057  1.00  0.42           H  
ATOM   3098 1HB  PRO A 209       5.450  -4.160 -11.990  1.00  0.63           H  
ATOM   3099 2HB  PRO A 209       7.172  -4.342 -11.723  1.00  0.63           H  
ATOM   3100 1HG  PRO A 209       5.477  -5.728 -13.804  1.00  0.63           H  
ATOM   3101 2HG  PRO A 209       7.045  -4.939 -13.983  1.00  0.63           H  
ATOM   3102 1HD  PRO A 209       6.831  -7.604 -13.693  1.00  0.63           H  
ATOM   3103 2HD  PRO A 209       8.206  -6.696 -12.904  1.00  0.63           H  
ATOM   3104  N   SER A 210       4.042  -5.674  -9.564  1.00  0.14           N  
ATOM   3105  CA  SER A 210       2.628  -5.641  -9.189  1.00  0.19           C  
ATOM   3106  C   SER A 210       2.393  -4.666  -8.033  1.00  0.11           C  
ATOM   3107  O   SER A 210       3.318  -4.326  -7.297  1.00  0.26           O  
ATOM   3108  CB  SER A 210       2.145  -7.021  -8.803  1.00  0.29           C  
ATOM   3109  OG  SER A 210       2.757  -7.455  -7.622  1.00  0.29           O  
ATOM   3110  H   SER A 210       4.730  -5.323  -8.909  1.00  0.17           H  
ATOM   3111  HA  SER A 210       2.051  -5.298 -10.047  1.00  0.23           H  
ATOM   3112 1HB  SER A 210       1.063  -7.003  -8.668  1.00  0.34           H  
ATOM   3113 2HB  SER A 210       2.361  -7.723  -9.606  1.00  0.34           H  
ATOM   3114  HG  SER A 210       2.328  -8.286  -7.395  1.00  0.34           H  
ATOM   3115  N   TYR A 211       1.154  -4.233  -7.860  1.00  0.07           N  
ATOM   3116  CA  TYR A 211       0.853  -3.286  -6.792  1.00  0.07           C  
ATOM   3117  C   TYR A 211      -0.590  -3.421  -6.298  1.00  0.09           C  
ATOM   3118  O   TYR A 211      -1.447  -3.880  -7.040  1.00  0.17           O  
ATOM   3119  CB  TYR A 211       1.114  -1.872  -7.312  1.00  0.11           C  
ATOM   3120  CG  TYR A 211       0.254  -1.493  -8.498  1.00  0.11           C  
ATOM   3121  CD1 TYR A 211      -1.027  -1.013  -8.295  1.00  0.11           C  
ATOM   3122  CD2 TYR A 211       0.756  -1.585  -9.785  1.00  0.11           C  
ATOM   3123  CE1 TYR A 211      -1.808  -0.626  -9.363  1.00  0.11           C  
ATOM   3124  CE2 TYR A 211      -0.025  -1.199 -10.858  1.00  0.11           C  
ATOM   3125  CZ  TYR A 211      -1.300  -0.718 -10.651  1.00  0.11           C  
ATOM   3126  OH  TYR A 211      -2.075  -0.325 -11.718  1.00  0.11           O  
ATOM   3127  H   TYR A 211       0.428  -4.540  -8.496  1.00  0.08           H  
ATOM   3128  HA  TYR A 211       1.522  -3.492  -5.958  1.00  0.08           H  
ATOM   3129 1HB  TYR A 211       0.953  -1.137  -6.531  1.00  0.13           H  
ATOM   3130 2HB  TYR A 211       2.158  -1.793  -7.616  1.00  0.13           H  
ATOM   3131  HD1 TYR A 211      -1.421  -0.936  -7.284  1.00  0.13           H  
ATOM   3132  HD2 TYR A 211       1.768  -1.954  -9.949  1.00  0.13           H  
ATOM   3133  HE1 TYR A 211      -2.815  -0.246  -9.192  1.00  0.13           H  
ATOM   3134  HE2 TYR A 211       0.366  -1.263 -11.872  1.00  0.13           H  
ATOM   3135  HH  TYR A 211      -2.882   0.080 -11.392  1.00  0.13           H  
ATOM   3136  N   PRO A 212      -0.889  -3.000  -5.062  1.00  0.16           N  
ATOM   3137  CA  PRO A 212      -2.188  -3.059  -4.410  1.00  0.19           C  
ATOM   3138  C   PRO A 212      -3.147  -1.995  -4.937  1.00  0.23           C  
ATOM   3139  O   PRO A 212      -2.755  -0.866  -5.239  1.00  0.39           O  
ATOM   3140  CB  PRO A 212      -1.850  -2.831  -2.936  1.00  0.29           C  
ATOM   3141  CG  PRO A 212      -0.615  -2.004  -2.954  1.00  0.29           C  
ATOM   3142  CD  PRO A 212       0.153  -2.481  -4.156  1.00  0.29           C  
ATOM   3143  HA  PRO A 212      -2.615  -4.061  -4.555  1.00  0.23           H  
ATOM   3144 1HB  PRO A 212      -2.688  -2.327  -2.435  1.00  0.34           H  
ATOM   3145 2HB  PRO A 212      -1.708  -3.797  -2.430  1.00  0.34           H  
ATOM   3146 1HG  PRO A 212      -0.874  -0.937  -3.014  1.00  0.34           H  
ATOM   3147 2HG  PRO A 212      -0.056  -2.143  -2.018  1.00  0.34           H  
ATOM   3148 1HD  PRO A 212       0.675  -1.630  -4.605  1.00  0.34           H  
ATOM   3149 2HD  PRO A 212       0.850  -3.276  -3.876  1.00  0.34           H  
ATOM   3150  N   THR A 213      -4.419  -2.357  -4.997  1.00  0.19           N  
ATOM   3151  CA  THR A 213      -5.479  -1.465  -5.436  1.00  0.18           C  
ATOM   3152  C   THR A 213      -6.363  -1.088  -4.264  1.00  0.17           C  
ATOM   3153  O   THR A 213      -6.896  -1.952  -3.564  1.00  0.23           O  
ATOM   3154  CB  THR A 213      -6.343  -2.105  -6.542  1.00  0.27           C  
ATOM   3155  OG1 THR A 213      -5.530  -2.387  -7.689  1.00  0.27           O  
ATOM   3156  CG2 THR A 213      -7.477  -1.172  -6.937  1.00  0.27           C  
ATOM   3157  H   THR A 213      -4.658  -3.295  -4.732  1.00  0.23           H  
ATOM   3158  HA  THR A 213      -5.030  -0.554  -5.832  1.00  0.22           H  
ATOM   3159  HB  THR A 213      -6.766  -3.037  -6.174  1.00  0.32           H  
ATOM   3160  HG1 THR A 213      -6.067  -2.807  -8.366  1.00  0.32           H  
ATOM   3161 1HG2 THR A 213      -8.079  -1.641  -7.715  1.00  0.32           H  
ATOM   3162 2HG2 THR A 213      -8.102  -0.968  -6.069  1.00  0.32           H  
ATOM   3163 3HG2 THR A 213      -7.064  -0.237  -7.314  1.00  0.32           H  
ATOM   3164  N   LYS A 214      -6.525   0.213  -4.077  1.00  0.16           N  
ATOM   3165  CA  LYS A 214      -7.323   0.759  -2.996  1.00  0.26           C  
ATOM   3166  C   LYS A 214      -8.167   1.916  -3.512  1.00  0.54           C  
ATOM   3167  O   LYS A 214      -7.654   2.820  -4.170  1.00  3.08           O  
ATOM   3168  CB  LYS A 214      -6.409   1.209  -1.856  1.00  0.39           C  
ATOM   3169  CG  LYS A 214      -7.126   1.710  -0.617  1.00  0.39           C  
ATOM   3170  CD  LYS A 214      -6.152   1.916   0.531  1.00  0.39           C  
ATOM   3171  CE  LYS A 214      -6.855   2.499   1.745  1.00  0.39           C  
ATOM   3172  NZ  LYS A 214      -7.995   1.642   2.175  1.00  0.39           N  
ATOM   3173  H   LYS A 214      -6.061   0.852  -4.707  1.00  0.19           H  
ATOM   3174  HA  LYS A 214      -7.998  -0.014  -2.627  1.00  0.31           H  
ATOM   3175 1HB  LYS A 214      -5.767   0.380  -1.558  1.00  0.47           H  
ATOM   3176 2HB  LYS A 214      -5.763   2.011  -2.210  1.00  0.47           H  
ATOM   3177 1HG  LYS A 214      -7.625   2.654  -0.836  1.00  0.47           H  
ATOM   3178 2HG  LYS A 214      -7.880   0.984  -0.314  1.00  0.47           H  
ATOM   3179 1HD  LYS A 214      -5.704   0.959   0.806  1.00  0.47           H  
ATOM   3180 2HD  LYS A 214      -5.357   2.594   0.220  1.00  0.47           H  
ATOM   3181 1HE  LYS A 214      -6.141   2.568   2.562  1.00  0.47           H  
ATOM   3182 2HE  LYS A 214      -7.226   3.497   1.516  1.00  0.47           H  
ATOM   3183 1HZ  LYS A 214      -8.434   2.039   2.994  1.00  0.47           H  
ATOM   3184 2HZ  LYS A 214      -8.671   1.581   1.427  1.00  0.47           H  
ATOM   3185 3HZ  LYS A 214      -7.653   0.712   2.387  1.00  0.47           H  
ATOM   3186  N   ALA A 215      -9.465   1.875  -3.231  1.00  0.43           N  
ATOM   3187  CA  ALA A 215     -10.376   2.917  -3.689  1.00  0.32           C  
ATOM   3188  C   ALA A 215     -11.105   3.550  -2.514  1.00  3.12           C  
ATOM   3189  O   ALA A 215     -11.961   2.922  -1.896  1.00 30.58           O  
ATOM   3190  OXT ALA A 215     -10.849   4.711  -2.194  1.00  0.00           O  
ATOM   3191  CB  ALA A 215     -11.373   2.345  -4.686  1.00  0.48           C  
ATOM   3192  H   ALA A 215      -9.827   1.106  -2.685  1.00  0.52           H  
ATOM   3193  HA  ALA A 215      -9.790   3.693  -4.181  1.00  0.38           H  
ATOM   3194 1HB  ALA A 215     -12.032   3.139  -5.038  1.00  0.58           H  
ATOM   3195 2HB  ALA A 215     -10.836   1.918  -5.533  1.00  0.58           H  
ATOM   3196 3HB  ALA A 215     -11.967   1.570  -4.205  1.00  0.58           H  
TER    3197
END
