# Supplementary material for: Sequence comparison, molecular modeling, and network analysis predict structural diversity in cysteine proteases from the Cape sundew, Drosera capensis
Source: Comput Struct Biotechnol J. 2016 Jun 14;14:271–82. doi: 10.1016/j.csbj.2016.05.003 (PMC4949590; doi:10.1016/j.csbj.2016.05.003)
Supplement: Supplementary file 3 [file mmc3.zip › Rosetta_full/ORYA_ORYSJ_full_m1.pdb]

PFRMAT TS
TARGET ORYA_ORYSJ
AUTHOR BAKER-ROSETTASERVER
METHOD    ROSETTA provides both ab initio and
METHOD    comparative models of protein domains.
METHOD    Comparative models are built from structures
METHOD    detected and aligned by HHSEARCH, SPARKS, and
METHOD    Raptor. Loop regions are assembled from fragments and 
METHOD    optimized to fit the aligned template structures.
METHOD    De novo models are built using the Rosetta de
METHOD    novo protocol.  The procedure is fully automated.
MODEL     1
PARENT 4qrgB_301, 2jyeA_201
REMARK PARENT    4qrgB_301
REMARK PARSRC    alignment
REMARK SCORE     0.66
ATOM      1  N   MET A   1      -4.883  46.583  24.390  1.00999.99           N  
ATOM      2  CA  MET A   1      -4.178  46.516  23.111  1.00999.99           C  
ATOM      3  C   MET A   1      -3.975  45.086  22.602  1.00999.99           C  
ATOM      4  O   MET A   1      -3.980  44.859  21.392  1.00999.99           O  
ATOM      5  CB  MET A   1      -2.827  47.211  23.232  1.00999.99           C  
ATOM      6  CG  MET A   1      -2.912  48.714  23.452  1.00999.99           C  
ATOM      7  SD  MET A   1      -3.788  49.560  22.121  1.00999.99           S  
ATOM      8  CE  MET A   1      -2.640  49.335  20.766  1.00999.99           C  
ATOM      9 1H   MET A   1      -4.216  46.572  25.148  1.00999.99           H  
ATOM     10 2H   MET A   1      -5.413  47.441  24.427  1.00999.99           H  
ATOM     11 3H   MET A   1      -5.513  45.800  24.479  1.00999.99           H  
ATOM     12  HA  MET A   1      -4.776  47.045  22.369  1.00999.99           H  
ATOM     13 1HB  MET A   1      -2.272  46.785  24.067  1.00999.99           H  
ATOM     14 2HB  MET A   1      -2.243  47.035  22.327  1.00999.99           H  
ATOM     15 1HG  MET A   1      -3.430  48.916  24.388  1.00999.99           H  
ATOM     16 2HG  MET A   1      -1.907  49.130  23.521  1.00999.99           H  
ATOM     17 1HE  MET A   1      -3.041  49.804  19.867  1.00999.99           H  
ATOM     18 2HE  MET A   1      -1.683  49.794  21.020  1.00999.99           H  
ATOM     19 3HE  MET A   1      -2.494  48.270  20.586  1.00999.99           H  
ATOM     20  N   ARG A   2      -3.815  44.129  23.519  1.00999.99           N  
ATOM     21  CA  ARG A   2      -3.571  42.736  23.145  1.00999.99           C  
ATOM     22  C   ARG A   2      -4.758  42.119  22.422  1.00999.99           C  
ATOM     23  O   ARG A   2      -4.575  41.278  21.541  1.00999.99           O  
ATOM     24  CB  ARG A   2      -3.250  41.903  24.375  1.00999.99           C  
ATOM     25  CG  ARG A   2      -1.899  42.191  25.011  1.00999.99           C  
ATOM     26  CD  ARG A   2      -1.686  41.381  26.240  1.00999.99           C  
ATOM     27  NE  ARG A   2      -0.401  41.656  26.864  1.00999.99           N  
ATOM     28  CZ  ARG A   2      -0.012  41.161  28.055  1.00999.99           C  
ATOM     29  NH1 ARG A   2      -0.818  40.372  28.731  1.00999.99           N  
ATOM     30  NH2 ARG A   2       1.177  41.467  28.544  1.00999.99           N  
ATOM     31  H   ARG A   2      -3.832  44.367  24.500  1.00999.99           H  
ATOM     32  HA  ARG A   2      -2.709  42.708  22.478  1.00999.99           H  
ATOM     33 1HB  ARG A   2      -4.012  42.067  25.136  1.00999.99           H  
ATOM     34 2HB  ARG A   2      -3.273  40.844  24.114  1.00999.99           H  
ATOM     35 1HG  ARG A   2      -1.105  41.954  24.302  1.00999.99           H  
ATOM     36 2HG  ARG A   2      -1.842  43.246  25.281  1.00999.99           H  
ATOM     37 1HD  ARG A   2      -2.470  41.607  26.962  1.00999.99           H  
ATOM     38 2HD  ARG A   2      -1.722  40.321  25.988  1.00999.99           H  
ATOM     39  HE  ARG A   2       0.243  42.260  26.371  1.00999.99           H  
ATOM     40 1HH1 ARG A   2      -1.726  40.138  28.356  1.00999.99           H  
ATOM     41 2HH1 ARG A   2      -0.529  39.999  29.623  1.00999.99           H  
ATOM     42 1HH2 ARG A   2       1.797  42.074  28.025  1.00999.99           H  
ATOM     43 2HH2 ARG A   2       1.466  41.095  29.437  1.00999.99           H  
ATOM     44  N   ILE A   3      -5.966  42.545  22.788  1.00999.99           N  
ATOM     45  CA  ILE A   3      -7.175  42.068  22.135  1.00999.99           C  
ATOM     46  C   ILE A   3      -7.191  42.523  20.691  1.00999.99           C  
ATOM     47  O   ILE A   3      -7.481  41.732  19.799  1.00999.99           O  
ATOM     48  CB  ILE A   3      -8.442  42.567  22.848  1.00999.99           C  
ATOM     49  CG1 ILE A   3      -8.549  41.920  24.231  1.00999.99           C  
ATOM     50  CG2 ILE A   3      -9.671  42.245  22.006  1.00999.99           C  
ATOM     51  CD1 ILE A   3      -9.602  42.551  25.116  1.00999.99           C  
ATOM     52  H   ILE A   3      -6.050  43.220  23.532  1.00999.99           H  
ATOM     53  HA  ILE A   3      -7.176  40.979  22.151  1.00999.99           H  
ATOM     54  HB  ILE A   3      -8.381  43.644  22.995  1.00999.99           H  
ATOM     55 1HG1 ILE A   3      -8.792  40.865  24.111  1.00999.99           H  
ATOM     56 2HG1 ILE A   3      -7.587  41.995  24.735  1.00999.99           H  
ATOM     57 1HG2 ILE A   3     -10.565  42.605  22.516  1.00999.99           H  
ATOM     58 2HG2 ILE A   3      -9.585  42.731  21.037  1.00999.99           H  
ATOM     59 3HG2 ILE A   3      -9.746  41.166  21.865  1.00999.99           H  
ATOM     60 1HD1 ILE A   3      -9.621  42.039  26.080  1.00999.99           H  
ATOM     61 2HD1 ILE A   3      -9.365  43.605  25.272  1.00999.99           H  
ATOM     62 3HD1 ILE A   3     -10.578  42.465  24.642  1.00999.99           H  
ATOM     63  N   SER A   4      -6.867  43.800  20.471  1.00999.99           N  
ATOM     64  CA  SER A   4      -6.816  44.369  19.132  1.00999.99           C  
ATOM     65  C   SER A   4      -5.796  43.636  18.274  1.00999.99           C  
ATOM     66  O   SER A   4      -6.053  43.372  17.099  1.00999.99           O  
ATOM     67  CB  SER A   4      -6.469  45.841  19.198  1.00999.99           C  
ATOM     68  OG  SER A   4      -7.489  46.571  19.824  1.00999.99           O  
ATOM     69  H   SER A   4      -6.646  44.392  21.257  1.00999.99           H  
ATOM     70  HA  SER A   4      -7.796  44.258  18.670  1.00999.99           H  
ATOM     71 1HB  SER A   4      -5.536  45.975  19.742  1.00999.99           H  
ATOM     72 2HB  SER A   4      -6.317  46.223  18.190  1.00999.99           H  
ATOM     73  HG  SER A   4      -8.271  46.448  19.282  1.00999.99           H  
ATOM     74  N   MET A   5      -4.653  43.291  18.872  1.00999.99           N  
ATOM     75  CA  MET A   5      -3.619  42.536  18.177  1.00999.99           C  
ATOM     76  C   MET A   5      -4.140  41.166  17.770  1.00999.99           C  
ATOM     77  O   MET A   5      -3.929  40.735  16.635  1.00999.99           O  
ATOM     78  CB  MET A   5      -2.387  42.391  19.064  1.00999.99           C  
ATOM     79  CG  MET A   5      -1.618  43.680  19.301  1.00999.99           C  
ATOM     80  SD  MET A   5      -0.302  43.484  20.521  1.00999.99           S  
ATOM     81  CE  MET A   5       0.844  42.448  19.617  1.00999.99           C  
ATOM     82  H   MET A   5      -4.489  43.575  19.832  1.00999.99           H  
ATOM     83  HA  MET A   5      -3.345  43.074  17.270  1.00999.99           H  
ATOM     84 1HB  MET A   5      -2.678  41.998  20.035  1.00999.99           H  
ATOM     85 2HB  MET A   5      -1.700  41.672  18.614  1.00999.99           H  
ATOM     86 1HG  MET A   5      -1.170  44.012  18.365  1.00999.99           H  
ATOM     87 2HG  MET A   5      -2.297  44.457  19.647  1.00999.99           H  
ATOM     88 1HE  MET A   5       1.712  42.233  20.241  1.00999.99           H  
ATOM     89 2HE  MET A   5       0.352  41.513  19.344  1.00999.99           H  
ATOM     90 3HE  MET A   5       1.168  42.965  18.713  1.00999.99           H  
ATOM     91  N   ALA A   6      -4.827  40.494  18.695  1.00999.99           N  
ATOM     92  CA  ALA A   6      -5.408  39.187  18.429  1.00999.99           C  
ATOM     93  C   ALA A   6      -6.457  39.261  17.326  1.00999.99           C  
ATOM     94  O   ALA A   6      -6.520  38.374  16.476  1.00999.99           O  
ATOM     95  CB  ALA A   6      -6.023  38.618  19.693  1.00999.99           C  
ATOM     96  H   ALA A   6      -4.939  40.890  19.621  1.00999.99           H  
ATOM     97  HA  ALA A   6      -4.610  38.523  18.093  1.00999.99           H  
ATOM     98 1HB  ALA A   6      -6.428  37.627  19.489  1.00999.99           H  
ATOM     99 2HB  ALA A   6      -5.259  38.546  20.468  1.00999.99           H  
ATOM    100 3HB  ALA A   6      -6.823  39.274  20.033  1.00999.99           H  
ATOM    101  N   LEU A   7      -7.268  40.323  17.340  1.00999.99           N  
ATOM    102  CA  LEU A   7      -8.291  40.518  16.325  1.00999.99           C  
ATOM    103  C   LEU A   7      -7.673  40.750  14.961  1.00999.99           C  
ATOM    104  O   LEU A   7      -8.164  40.224  13.963  1.00999.99           O  
ATOM    105  CB  LEU A   7      -9.177  41.711  16.693  1.00999.99           C  
ATOM    106  CG  LEU A   7     -10.099  41.526  17.904  1.00999.99           C  
ATOM    107  CD1 LEU A   7     -10.736  42.866  18.249  1.00999.99           C  
ATOM    108  CD2 LEU A   7     -11.162  40.490  17.581  1.00999.99           C  
ATOM    109  H   LEU A   7      -7.182  41.003  18.081  1.00999.99           H  
ATOM    110  HA  LEU A   7      -8.907  39.621  16.278  1.00999.99           H  
ATOM    111 1HB  LEU A   7      -8.534  42.565  16.900  1.00999.99           H  
ATOM    112 2HB  LEU A   7      -9.804  41.955  15.836  1.00999.99           H  
ATOM    113  HG  LEU A   7      -9.521  41.191  18.761  1.00999.99           H  
ATOM    114 1HD1 LEU A   7     -11.389  42.746  19.115  1.00999.99           H  
ATOM    115 2HD1 LEU A   7      -9.956  43.591  18.482  1.00999.99           H  
ATOM    116 3HD1 LEU A   7     -11.320  43.221  17.401  1.00999.99           H  
ATOM    117 1HD2 LEU A   7     -11.814  40.362  18.445  1.00999.99           H  
ATOM    118 2HD2 LEU A   7     -11.750  40.825  16.728  1.00999.99           H  
ATOM    119 3HD2 LEU A   7     -10.684  39.541  17.343  1.00999.99           H  
ATOM    120  N   ALA A   8      -6.586  41.520  14.921  1.00999.99           N  
ATOM    121  CA  ALA A   8      -5.885  41.780  13.676  1.00999.99           C  
ATOM    122  C   ALA A   8      -5.313  40.491  13.123  1.00999.99           C  
ATOM    123  O   ALA A   8      -5.415  40.233  11.925  1.00999.99           O  
ATOM    124  CB  ALA A   8      -4.786  42.803  13.890  1.00999.99           C  
ATOM    125  H   ALA A   8      -6.244  41.955  15.770  1.00999.99           H  
ATOM    126  HA  ALA A   8      -6.601  42.173  12.954  1.00999.99           H  
ATOM    127 1HB  ALA A   8      -4.283  43.003  12.942  1.00999.99           H  
ATOM    128 2HB  ALA A   8      -5.222  43.729  14.271  1.00999.99           H  
ATOM    129 3HB  ALA A   8      -4.064  42.421  14.610  1.00999.99           H  
ATOM    130  N   ALA A   9      -4.726  39.680  14.007  1.00999.99           N  
ATOM    131  CA  ALA A   9      -4.162  38.403  13.612  1.00999.99           C  
ATOM    132  C   ALA A   9      -5.240  37.488  13.066  1.00999.99           C  
ATOM    133  O   ALA A   9      -5.042  36.870  12.025  1.00999.99           O  
ATOM    134  CB  ALA A   9      -3.466  37.744  14.791  1.00999.99           C  
ATOM    135  H   ALA A   9      -4.654  39.962  14.976  1.00999.99           H  
ATOM    136  HA  ALA A   9      -3.434  38.582  12.820  1.00999.99           H  
ATOM    137 1HB  ALA A   9      -3.030  36.798  14.473  1.00999.99           H  
ATOM    138 2HB  ALA A   9      -2.681  38.400  15.162  1.00999.99           H  
ATOM    139 3HB  ALA A   9      -4.190  37.560  15.584  1.00999.99           H  
ATOM    140  N   ALA A  10      -6.381  37.424  13.754  1.00999.99           N  
ATOM    141  CA  ALA A  10      -7.494  36.583  13.340  1.00999.99           C  
ATOM    142  C   ALA A  10      -8.018  36.999  11.977  1.00999.99           C  
ATOM    143  O   ALA A  10      -8.311  36.144  11.140  1.00999.99           O  
ATOM    144  CB  ALA A  10      -8.608  36.646  14.370  1.00999.99           C  
ATOM    145  H   ALA A  10      -6.473  37.952  14.612  1.00999.99           H  
ATOM    146  HA  ALA A  10      -7.134  35.556  13.264  1.00999.99           H  
ATOM    147 1HB  ALA A  10      -9.425  35.993  14.064  1.00999.99           H  
ATOM    148 2HB  ALA A  10      -8.227  36.320  15.338  1.00999.99           H  
ATOM    149 3HB  ALA A  10      -8.972  37.669  14.450  1.00999.99           H  
ATOM    150  N   ALA A  11      -8.125  38.311  11.757  1.00999.99           N  
ATOM    151  CA  ALA A  11      -8.589  38.839  10.485  1.00999.99           C  
ATOM    152  C   ALA A  11      -7.643  38.448   9.371  1.00999.99           C  
ATOM    153  O   ALA A  11      -8.087  38.026   8.303  1.00999.99           O  
ATOM    154  CB  ALA A  11      -8.716  40.351  10.557  1.00999.99           C  
ATOM    155  H   ALA A  11      -7.897  38.963  12.495  1.00999.99           H  
ATOM    156  HA  ALA A  11      -9.566  38.407  10.269  1.00999.99           H  
ATOM    157 1HB  ALA A  11      -9.082  40.732   9.604  1.00999.99           H  
ATOM    158 2HB  ALA A  11      -9.418  40.618  11.348  1.00999.99           H  
ATOM    159 3HB  ALA A  11      -7.743  40.788  10.774  1.00999.99           H  
ATOM    160  N   LEU A  12      -6.340  38.563   9.627  1.00999.99           N  
ATOM    161  CA  LEU A  12      -5.344  38.191   8.641  1.00999.99           C  
ATOM    162  C   LEU A  12      -5.348  36.701   8.380  1.00999.99           C  
ATOM    163  O   LEU A  12      -5.237  36.277   7.236  1.00999.99           O  
ATOM    164  CB  LEU A  12      -3.956  38.625   9.105  1.00999.99           C  
ATOM    165  CG  LEU A  12      -3.715  40.136   9.117  1.00999.99           C  
ATOM    166  CD1 LEU A  12      -2.378  40.427   9.781  1.00999.99           C  
ATOM    167  CD2 LEU A  12      -3.742  40.651   7.686  1.00999.99           C  
ATOM    168  H   LEU A  12      -6.031  38.937  10.517  1.00999.99           H  
ATOM    169  HA  LEU A  12      -5.576  38.703   7.707  1.00999.99           H  
ATOM    170 1HB  LEU A  12      -3.792  38.254  10.115  1.00999.99           H  
ATOM    171 2HB  LEU A  12      -3.211  38.176   8.448  1.00999.99           H  
ATOM    172  HG  LEU A  12      -4.496  40.630   9.693  1.00999.99           H  
ATOM    173 1HD1 LEU A  12      -2.206  41.503   9.795  1.00999.99           H  
ATOM    174 2HD1 LEU A  12      -2.390  40.049  10.803  1.00999.99           H  
ATOM    175 3HD1 LEU A  12      -1.580  39.939   9.222  1.00999.99           H  
ATOM    176 1HD2 LEU A  12      -3.574  41.728   7.684  1.00999.99           H  
ATOM    177 2HD2 LEU A  12      -2.959  40.160   7.108  1.00999.99           H  
ATOM    178 3HD2 LEU A  12      -4.713  40.434   7.240  1.00999.99           H  
ATOM    179  N   LEU A  13      -5.526  35.898   9.425  1.00999.99           N  
ATOM    180  CA  LEU A  13      -5.573  34.459   9.244  1.00999.99           C  
ATOM    181  C   LEU A  13      -6.742  34.065   8.367  1.00999.99           C  
ATOM    182  O   LEU A  13      -6.592  33.220   7.486  1.00999.99           O  
ATOM    183  CB  LEU A  13      -5.673  33.756  10.601  1.00999.99           C  
ATOM    184  CG  LEU A  13      -4.407  33.798  11.465  1.00999.99           C  
ATOM    185  CD1 LEU A  13      -4.730  33.270  12.855  1.00999.99           C  
ATOM    186  CD2 LEU A  13      -3.326  32.960  10.800  1.00999.99           C  
ATOM    187  H   LEU A  13      -5.603  36.281  10.355  1.00999.99           H  
ATOM    188  HA  LEU A  13      -4.653  34.141   8.754  1.00999.99           H  
ATOM    189 1HB  LEU A  13      -6.478  34.215  11.172  1.00999.99           H  
ATOM    190 2HB  LEU A  13      -5.924  32.709  10.434  1.00999.99           H  
ATOM    191  HG  LEU A  13      -4.055  34.821  11.560  1.00999.99           H  
ATOM    192 1HD1 LEU A  13      -3.832  33.300  13.473  1.00999.99           H  
ATOM    193 2HD1 LEU A  13      -5.503  33.889  13.309  1.00999.99           H  
ATOM    194 3HD1 LEU A  13      -5.084  32.242  12.779  1.00999.99           H  
ATOM    195 1HD2 LEU A  13      -2.420  32.985  11.406  1.00999.99           H  
ATOM    196 2HD2 LEU A  13      -3.671  31.930  10.705  1.00999.99           H  
ATOM    197 3HD2 LEU A  13      -3.110  33.362   9.810  1.00999.99           H  
ATOM    198  N   LEU A  14      -7.893  34.700   8.580  1.00999.99           N  
ATOM    199  CA  LEU A  14      -9.065  34.422   7.769  1.00999.99           C  
ATOM    200  C   LEU A  14      -8.884  34.843   6.325  1.00999.99           C  
ATOM    201  O   LEU A  14      -9.106  34.045   5.417  1.00999.99           O  
ATOM    202  CB  LEU A  14     -10.290  35.140   8.329  1.00999.99           C  
ATOM    203  CG  LEU A  14     -11.566  34.972   7.494  1.00999.99           C  
ATOM    204  CD1 LEU A  14     -11.930  33.494   7.419  1.00999.99           C  
ATOM    205  CD2 LEU A  14     -12.688  35.783   8.120  1.00999.99           C  
ATOM    206  H   LEU A  14      -7.968  35.372   9.334  1.00999.99           H  
ATOM    207  HA  LEU A  14      -9.249  33.349   7.791  1.00999.99           H  
ATOM    208 1HB  LEU A  14     -10.493  34.759   9.329  1.00999.99           H  
ATOM    209 2HB  LEU A  14     -10.074  36.205   8.404  1.00999.99           H  
ATOM    210  HG  LEU A  14     -11.388  35.327   6.479  1.00999.99           H  
ATOM    211 1HD1 LEU A  14     -12.831  33.371   6.818  1.00999.99           H  
ATOM    212 2HD1 LEU A  14     -11.111  32.941   6.961  1.00999.99           H  
ATOM    213 3HD1 LEU A  14     -12.110  33.112   8.423  1.00999.99           H  
ATOM    214 1HD2 LEU A  14     -13.595  35.669   7.525  1.00999.99           H  
ATOM    215 2HD2 LEU A  14     -12.872  35.427   9.134  1.00999.99           H  
ATOM    216 3HD2 LEU A  14     -12.403  36.835   8.151  1.00999.99           H  
ATOM    217  N   LEU A  15      -8.498  36.097   6.120  1.00999.99           N  
ATOM    218  CA  LEU A  15      -8.403  36.649   4.782  1.00999.99           C  
ATOM    219  C   LEU A  15      -7.317  35.968   3.965  1.00999.99           C  
ATOM    220  O   LEU A  15      -7.513  35.696   2.778  1.00999.99           O  
ATOM    221  CB  LEU A  15      -8.122  38.148   4.868  1.00999.99           C  
ATOM    222  CG  LEU A  15      -9.268  38.999   5.430  1.00999.99           C  
ATOM    223  CD1 LEU A  15      -8.780  40.427   5.626  1.00999.99           C  
ATOM    224  CD2 LEU A  15     -10.448  38.942   4.474  1.00999.99           C  
ATOM    225  H   LEU A  15      -8.301  36.698   6.911  1.00999.99           H  
ATOM    226  HA  LEU A  15      -9.357  36.497   4.280  1.00999.99           H  
ATOM    227 1HB  LEU A  15      -7.251  38.304   5.504  1.00999.99           H  
ATOM    228 2HB  LEU A  15      -7.891  38.518   3.869  1.00999.99           H  
ATOM    229  HG  LEU A  15      -9.573  38.612   6.400  1.00999.99           H  
ATOM    230 1HD1 LEU A  15      -9.588  41.037   6.031  1.00999.99           H  
ATOM    231 2HD1 LEU A  15      -7.939  40.433   6.320  1.00999.99           H  
ATOM    232 3HD1 LEU A  15      -8.462  40.835   4.667  1.00999.99           H  
ATOM    233 1HD2 LEU A  15     -11.265  39.546   4.871  1.00999.99           H  
ATOM    234 2HD2 LEU A  15     -10.146  39.334   3.502  1.00999.99           H  
ATOM    235 3HD2 LEU A  15     -10.779  37.911   4.363  1.00999.99           H  
ATOM    236  N   LEU A  16      -6.186  35.672   4.603  1.00999.99           N  
ATOM    237  CA  LEU A  16      -5.092  35.000   3.928  1.00999.99           C  
ATOM    238  C   LEU A  16      -5.448  33.556   3.649  1.00999.99           C  
ATOM    239  O   LEU A  16      -5.093  33.035   2.592  1.00999.99           O  
ATOM    240  CB  LEU A  16      -3.817  35.072   4.774  1.00999.99           C  
ATOM    241  CG  LEU A  16      -3.206  36.474   4.930  1.00999.99           C  
ATOM    242  CD1 LEU A  16      -2.062  36.422   5.936  1.00999.99           C  
ATOM    243  CD2 LEU A  16      -2.718  36.956   3.575  1.00999.99           C  
ATOM    244  H   LEU A  16      -6.065  35.924   5.573  1.00999.99           H  
ATOM    245  HA  LEU A  16      -4.910  35.500   2.978  1.00999.99           H  
ATOM    246 1HB  LEU A  16      -4.034  34.686   5.768  1.00999.99           H  
ATOM    247 2HB  LEU A  16      -3.062  34.432   4.317  1.00999.99           H  
ATOM    248  HG  LEU A  16      -3.958  37.164   5.309  1.00999.99           H  
ATOM    249 1HD1 LEU A  16      -1.632  37.417   6.051  1.00999.99           H  
ATOM    250 2HD1 LEU A  16      -2.441  36.077   6.898  1.00999.99           H  
ATOM    251 3HD1 LEU A  16      -1.296  35.734   5.580  1.00999.99           H  
ATOM    252 1HD2 LEU A  16      -2.286  37.952   3.677  1.00999.99           H  
ATOM    253 2HD2 LEU A  16      -1.962  36.269   3.196  1.00999.99           H  
ATOM    254 3HD2 LEU A  16      -3.557  36.993   2.880  1.00999.99           H  
ATOM    255  N   SER A  17      -6.176  32.916   4.573  1.00999.99           N  
ATOM    256  CA  SER A  17      -6.605  31.546   4.353  1.00999.99           C  
ATOM    257  C   SER A  17      -7.547  31.471   3.177  1.00999.99           C  
ATOM    258  O   SER A  17      -7.424  30.561   2.369  1.00999.99           O  
ATOM    259  CB  SER A  17      -7.289  30.972   5.579  1.00999.99           C  
ATOM    260  OG  SER A  17      -6.390  30.831   6.643  1.00999.99           O  
ATOM    261  H   SER A  17      -6.427  33.362   5.447  1.00999.99           H  
ATOM    262  HA  SER A  17      -5.727  30.940   4.129  1.00999.99           H  
ATOM    263 1HB  SER A  17      -8.110  31.622   5.878  1.00999.99           H  
ATOM    264 2HB  SER A  17      -7.716  30.000   5.331  1.00999.99           H  
ATOM    265  HG  SER A  17      -6.159  31.726   6.910  1.00999.99           H  
ATOM    266  N   LEU A  18      -8.467  32.433   3.070  1.00999.99           N  
ATOM    267  CA  LEU A  18      -9.420  32.474   1.965  1.00999.99           C  
ATOM    268  C   LEU A  18      -8.726  32.724   0.631  1.00999.99           C  
ATOM    269  O   LEU A  18      -9.064  32.101  -0.380  1.00999.99           O  
ATOM    270  CB  LEU A  18     -10.454  33.574   2.221  1.00999.99           C  
ATOM    271  CG  LEU A  18     -11.434  33.313   3.372  1.00999.99           C  
ATOM    272  CD1 LEU A  18     -12.243  34.576   3.638  1.00999.99           C  
ATOM    273  CD2 LEU A  18     -12.339  32.150   3.005  1.00999.99           C  
ATOM    274  H   LEU A  18      -8.528  33.145   3.785  1.00999.99           H  
ATOM    275  HA  LEU A  18      -9.931  31.514   1.914  1.00999.99           H  
ATOM    276 1HB  LEU A  18      -9.928  34.502   2.440  1.00999.99           H  
ATOM    277 2HB  LEU A  18     -11.041  33.719   1.313  1.00999.99           H  
ATOM    278  HG  LEU A  18     -10.886  33.062   4.276  1.00999.99           H  
ATOM    279 1HD1 LEU A  18     -12.937  34.397   4.459  1.00999.99           H  
ATOM    280 2HD1 LEU A  18     -11.568  35.389   3.904  1.00999.99           H  
ATOM    281 3HD1 LEU A  18     -12.801  34.845   2.742  1.00999.99           H  
ATOM    282 1HD2 LEU A  18     -13.036  31.959   3.822  1.00999.99           H  
ATOM    283 2HD2 LEU A  18     -12.898  32.394   2.101  1.00999.99           H  
ATOM    284 3HD2 LEU A  18     -11.735  31.260   2.828  1.00999.99           H  
ATOM    285  N   ALA A  19      -7.728  33.610   0.642  1.00999.99           N  
ATOM    286  CA  ALA A  19      -6.949  33.900  -0.551  1.00999.99           C  
ATOM    287  C   ALA A  19      -6.195  32.661  -1.008  1.00999.99           C  
ATOM    288  O   ALA A  19      -6.135  32.363  -2.201  1.00999.99           O  
ATOM    289  CB  ALA A  19      -5.979  35.039  -0.280  1.00999.99           C  
ATOM    290  H   ALA A  19      -7.513  34.116   1.493  1.00999.99           H  
ATOM    291  HA  ALA A  19      -7.634  34.194  -1.347  1.00999.99           H  
ATOM    292 1HB  ALA A  19      -5.414  35.261  -1.186  1.00999.99           H  
ATOM    293 2HB  ALA A  19      -6.535  35.925   0.027  1.00999.99           H  
ATOM    294 3HB  ALA A  19      -5.292  34.751   0.514  1.00999.99           H  
ATOM    295  N   ALA A  20      -5.626  31.934  -0.050  1.00999.99           N  
ATOM    296  CA  ALA A  20      -4.910  30.704  -0.336  1.00999.99           C  
ATOM    297  C   ALA A  20      -5.866  29.554  -0.639  1.00999.99           C  
ATOM    298  O   ALA A  20      -5.510  28.627  -1.367  1.00999.99           O  
ATOM    299  CB  ALA A  20      -4.019  30.339   0.840  1.00999.99           C  
ATOM    300  H   ALA A  20      -5.677  32.246   0.910  1.00999.99           H  
ATOM    301  HA  ALA A  20      -4.291  30.869  -1.218  1.00999.99           H  
ATOM    302 1HB  ALA A  20      -3.463  29.430   0.608  1.00999.99           H  
ATOM    303 2HB  ALA A  20      -3.319  31.153   1.033  1.00999.99           H  
ATOM    304 3HB  ALA A  20      -4.633  30.173   1.724  1.00999.99           H  
ATOM    305  N   ALA A  21      -7.068  29.607  -0.062  1.00999.99           N  
ATOM    306  CA  ALA A  21      -8.047  28.550  -0.232  1.00999.99           C  
ATOM    307  C   ALA A  21      -8.520  28.423  -1.654  1.00999.99           C  
ATOM    308  O   ALA A  21      -8.513  27.321  -2.194  1.00999.99           O  
ATOM    309  CB  ALA A  21      -9.256  28.777   0.664  1.00999.99           C  
ATOM    310  H   ALA A  21      -7.306  30.383   0.533  1.00999.99           H  
ATOM    311  HA  ALA A  21      -7.573  27.613   0.053  1.00999.99           H  
ATOM    312 1HB  ALA A  21      -9.957  27.952   0.542  1.00999.99           H  
ATOM    313 2HB  ALA A  21      -8.936  28.824   1.703  1.00999.99           H  
ATOM    314 3HB  ALA A  21      -9.744  29.711   0.391  1.00999.99           H  
ATOM    315  N   ASP A  22      -8.981  29.510  -2.281  1.00400.00           N  
ATOM    316  CA  ASP A  22      -9.510  29.437  -3.668  1.00400.00           C  
ATOM    317  C   ASP A  22     -10.684  28.435  -3.966  1.00400.00           C  
ATOM    318  O   ASP A  22     -11.265  28.505  -5.045  1.00400.00           O  
ATOM    319  CB  ASP A  22      -8.362  29.141  -4.643  1.00600.00           C  
ATOM    320  CG  ASP A  22      -7.418  30.328  -4.805  1.00600.00           C  
ATOM    321  OD1 ASP A  22      -7.880  31.441  -4.708  1.00600.00           O  
ATOM    322  OD2 ASP A  22      -6.253  30.115  -5.034  1.00600.00           O  
ATOM    323  H   ASP A  22      -8.978  30.401  -1.791  1.00720.00           H  
ATOM    324  HA  ASP A  22      -9.873  30.428  -3.918  1.00480.00           H  
ATOM    325 1HB  ASP A  22      -7.783  28.286  -4.296  1.00720.00           H  
ATOM    326 2HB  ASP A  22      -8.770  28.882  -5.621  1.00720.00           H  
ATOM    327  N   MET A  23     -10.994  27.504  -3.049  1.00400.00           N  
ATOM    328  CA  MET A  23     -11.981  26.444  -3.166  1.00400.00           C  
ATOM    329  C   MET A  23     -13.231  26.805  -3.950  1.00400.00           C  
ATOM    330  O   MET A  23     -13.399  26.367  -5.090  1.00400.00           O  
ATOM    331  CB  MET A  23     -12.369  26.039  -1.740  1.00600.00           C  
ATOM    332  CG  MET A  23     -11.268  25.335  -0.955  1.00600.00           C  
ATOM    333  SD  MET A  23     -11.695  25.047   0.775  1.00600.00           S  
ATOM    334  CE  MET A  23     -12.955  23.785   0.637  1.00600.00           C  
ATOM    335  H   MET A  23     -10.516  27.504  -2.174  1.00480.00           H  
ATOM    336  HA  MET A  23     -11.510  25.599  -3.669  1.00480.00           H  
ATOM    337 1HB  MET A  23     -12.618  26.937  -1.177  1.00720.00           H  
ATOM    338 2HB  MET A  23     -13.259  25.418  -1.753  1.00720.00           H  
ATOM    339 1HG  MET A  23     -11.049  24.374  -1.414  1.00720.00           H  
ATOM    340 2HG  MET A  23     -10.362  25.938  -0.986  1.00720.00           H  
ATOM    341 1HE  MET A  23     -13.302  23.509   1.633  1.00720.00           H  
ATOM    342 2HE  MET A  23     -13.790  24.170   0.054  1.00720.00           H  
ATOM    343 3HE  MET A  23     -12.539  22.907   0.142  1.00720.00           H  
ATOM    344  N   SER A  24     -14.112  27.588  -3.328  1.00400.00           N  
ATOM    345  CA  SER A  24     -15.366  27.978  -3.954  1.00400.00           C  
ATOM    346  C   SER A  24     -15.180  29.097  -4.962  1.00400.00           C  
ATOM    347  O   SER A  24     -16.025  29.280  -5.835  1.00400.00           O  
ATOM    348  CB  SER A  24     -16.363  28.411  -2.901  1.00600.00           C  
ATOM    349  OG  SER A  24     -15.961  29.608  -2.295  1.00600.00           O  
ATOM    350  H   SER A  24     -13.913  27.915  -2.393  1.00480.00           H  
ATOM    351  HA  SER A  24     -15.768  27.112  -4.479  1.00480.00           H  
ATOM    352 1HB  SER A  24     -17.342  28.546  -3.362  1.00720.00           H  
ATOM    353 2HB  SER A  24     -16.459  27.632  -2.146  1.00720.00           H  
ATOM    354  HG  SER A  24     -16.641  29.823  -1.652  1.00720.00           H  
ATOM    355  N   ILE A  25     -14.066  29.820  -4.863  1.00400.00           N  
ATOM    356  CA  ILE A  25     -13.776  30.898  -5.797  1.00400.00           C  
ATOM    357  C   ILE A  25     -13.636  30.341  -7.200  1.00400.00           C  
ATOM    358  O   ILE A  25     -14.239  30.853  -8.140  1.00400.00           O  
ATOM    359  CB  ILE A  25     -12.494  31.653  -5.399  1.00600.00           C  
ATOM    360  CG1 ILE A  25     -12.726  32.416  -4.092  1.00600.00           C  
ATOM    361  CG2 ILE A  25     -12.070  32.594  -6.516  1.00600.00           C  
ATOM    362  CD1 ILE A  25     -11.462  32.960  -3.462  1.00600.00           C  
ATOM    363  H   ILE A  25     -13.407  29.625  -4.124  1.00480.00           H  
ATOM    364  HA  ILE A  25     -14.607  31.603  -5.788  1.00480.00           H  
ATOM    365  HB  ILE A  25     -11.693  30.940  -5.218  1.00720.00           H  
ATOM    366 1HG1 ILE A  25     -13.399  33.251  -4.287  1.00720.00           H  
ATOM    367 2HG1 ILE A  25     -13.208  31.751  -3.374  1.00720.00           H  
ATOM    368 1HG2 ILE A  25     -11.157  33.114  -6.227  1.00720.00           H  
ATOM    369 2HG2 ILE A  25     -11.887  32.022  -7.425  1.00720.00           H  
ATOM    370 3HG2 ILE A  25     -12.860  33.322  -6.699  1.00720.00           H  
ATOM    371 1HD1 ILE A  25     -11.714  33.489  -2.543  1.00720.00           H  
ATOM    372 2HD1 ILE A  25     -10.783  32.141  -3.230  1.00720.00           H  
ATOM    373 3HD1 ILE A  25     -10.978  33.647  -4.155  1.00720.00           H  
ATOM    374  N   VAL A  26     -12.848  29.290  -7.334  1.00400.00           N  
ATOM    375  CA  VAL A  26     -12.660  28.639  -8.613  1.00400.00           C  
ATOM    376  C   VAL A  26     -13.842  27.737  -8.962  1.00400.00           C  
ATOM    377  O   VAL A  26     -14.371  27.801 -10.070  1.00400.00           O  
ATOM    378  CB  VAL A  26     -11.363  27.818  -8.614  1.00600.00           C  
ATOM    379  CG1 VAL A  26     -11.248  27.038  -9.916  1.00600.00           C  
ATOM    380  CG2 VAL A  26     -10.172  28.746  -8.426  1.00600.00           C  
ATOM    381  H   VAL A  26     -12.360  28.931  -6.524  1.00480.00           H  
ATOM    382  HA  VAL A  26     -12.578  29.412  -9.379  1.00480.00           H  
ATOM    383  HB  VAL A  26     -11.395  27.095  -7.799  1.00720.00           H  
ATOM    384 1HG1 VAL A  26     -10.333  26.444  -9.905  1.00720.00           H  
ATOM    385 2HG1 VAL A  26     -12.107  26.376 -10.019  1.00720.00           H  
ATOM    386 3HG1 VAL A  26     -11.219  27.732 -10.756  1.00720.00           H  
ATOM    387 1HG2 VAL A  26      -9.253  28.160  -8.418  1.00720.00           H  
ATOM    388 2HG2 VAL A  26     -10.137  29.464  -9.247  1.00720.00           H  
ATOM    389 3HG2 VAL A  26     -10.272  29.279  -7.481  1.00720.00           H  
ATOM    390  N   SER A  27     -14.248  26.887  -8.010  1.00400.00           N  
ATOM    391  CA  SER A  27     -15.331  25.932  -8.232  1.00400.00           C  
ATOM    392  C   SER A  27     -16.675  26.569  -8.568  1.00400.00           C  
ATOM    393  O   SER A  27     -17.418  26.023  -9.380  1.00400.00           O  
ATOM    394  CB  SER A  27     -15.507  25.042  -7.012  1.00600.00           C  
ATOM    395  OG  SER A  27     -14.420  24.174  -6.821  1.00600.00           O  
ATOM    396  H   SER A  27     -13.799  26.876  -7.103  1.00480.00           H  
ATOM    397  HA  SER A  27     -15.047  25.298  -9.073  1.00480.00           H  
ATOM    398 1HB  SER A  27     -15.621  25.673  -6.134  1.00720.00           H  
ATOM    399 2HB  SER A  27     -16.421  24.461  -7.115  1.00720.00           H  
ATOM    400  HG  SER A  27     -13.629  24.611  -7.159  1.00720.00           H  
ATOM    401  N   TYR A  28     -17.015  27.691  -7.931  1.00400.00           N  
ATOM    402  CA  TYR A  28     -18.306  28.329  -8.186  1.00400.00           C  
ATOM    403  C   TYR A  28     -18.217  29.791  -8.600  1.00400.00           C  
ATOM    404  O   TYR A  28     -19.105  30.286  -9.290  1.00400.00           O  
ATOM    405  CB  TYR A  28     -19.182  28.173  -6.956  1.00600.00           C  
ATOM    406  CG  TYR A  28     -19.389  26.716  -6.688  1.00600.00           C  
ATOM    407  CD1 TYR A  28     -18.657  26.093  -5.693  1.00600.00           C  
ATOM    408  CD2 TYR A  28     -20.273  25.995  -7.476  1.00600.00           C  
ATOM    409  CE1 TYR A  28     -18.801  24.740  -5.496  1.00600.00           C  
ATOM    410  CE2 TYR A  28     -20.417  24.642  -7.271  1.00600.00           C  
ATOM    411  CZ  TYR A  28     -19.677  24.023  -6.291  1.00600.00           C  
ATOM    412  OH  TYR A  28     -19.800  22.679  -6.093  1.00600.00           O  
ATOM    413  H   TYR A  28     -16.402  28.103  -7.248  1.00480.00           H  
ATOM    414  HA  TYR A  28     -18.786  27.796  -9.007  1.00480.00           H  
ATOM    415 1HB  TYR A  28     -18.707  28.630  -6.086  1.00720.00           H  
ATOM    416 2HB  TYR A  28     -20.152  28.646  -7.111  1.00720.00           H  
ATOM    417  HD1 TYR A  28     -17.958  26.668  -5.086  1.00720.00           H  
ATOM    418  HD2 TYR A  28     -20.838  26.494  -8.263  1.00720.00           H  
ATOM    419  HE1 TYR A  28     -18.223  24.230  -4.730  1.00720.00           H  
ATOM    420  HE2 TYR A  28     -21.099  24.061  -7.889  1.00720.00           H  
ATOM    421  HH  TYR A  28     -18.976  22.334  -5.737  1.00720.00           H  
ATOM    422  N   GLY A  29     -17.161  30.489  -8.194  1.00356.95           N  
ATOM    423  CA  GLY A  29     -17.007  31.886  -8.587  1.00310.23           C  
ATOM    424  C   GLY A  29     -16.679  31.990 -10.075  1.00238.13           C  
ATOM    425  O   GLY A  29     -17.296  32.766 -10.806  1.00258.33           O  
ATOM    426  H   GLY A  29     -16.476  30.067  -7.581  1.00428.34           H  
ATOM    427 1HA  GLY A  29     -17.930  32.426  -8.376  1.00372.28           H  
ATOM    428 2HA  GLY A  29     -16.218  32.350  -7.997  1.00372.28           H  
ATOM    429  N   GLU A  30     -15.715  31.186 -10.518  1.00269.28           N  
ATOM    430  CA  GLU A  30     -15.308  31.157 -11.919  1.00320.31           C  
ATOM    431  C   GLU A  30     -16.186  30.236 -12.774  1.00273.94           C  
ATOM    432  O   GLU A  30     -16.141  30.297 -14.004  1.00354.50           O  
ATOM    433  CB  GLU A  30     -13.849  30.705 -12.035  1.00480.47           C  
ATOM    434  CG  GLU A  30     -12.834  31.665 -11.429  1.00480.47           C  
ATOM    435  CD  GLU A  30     -11.416  31.187 -11.579  1.00480.47           C  
ATOM    436  OE1 GLU A  30     -11.225  30.074 -12.009  1.00480.47           O  
ATOM    437  OE2 GLU A  30     -10.521  31.941 -11.278  1.00480.47           O  
ATOM    438  H   GLU A  30     -15.229  30.603  -9.850  1.00323.14           H  
ATOM    439  HA  GLU A  30     -15.394  32.167 -12.318  1.00384.37           H  
ATOM    440 1HB  GLU A  30     -13.726  29.739 -11.548  1.00576.56           H  
ATOM    441 2HB  GLU A  30     -13.594  30.576 -13.087  1.00576.56           H  
ATOM    442 1HG  GLU A  30     -12.932  32.634 -11.917  1.00576.56           H  
ATOM    443 2HG  GLU A  30     -13.061  31.797 -10.372  1.00576.56           H  
ATOM    444  N   ARG A  31     -16.968  29.378 -12.124  1.00234.60           N  
ATOM    445  CA  ARG A  31     -17.831  28.425 -12.817  1.00249.18           C  
ATOM    446  C   ARG A  31     -19.298  28.626 -12.400  1.00147.38           C  
ATOM    447  O   ARG A  31     -19.740  29.759 -12.205  1.00196.44           O  
ATOM    448  CB  ARG A  31     -17.367  27.003 -12.546  1.00373.77           C  
ATOM    449  CG  ARG A  31     -15.927  26.703 -12.938  1.00373.77           C  
ATOM    450  CD  ARG A  31     -15.746  26.677 -14.412  1.00373.77           C  
ATOM    451  NE  ARG A  31     -14.386  26.316 -14.781  1.00373.77           N  
ATOM    452  CZ  ARG A  31     -13.945  26.172 -16.046  1.00373.77           C  
ATOM    453  NH1 ARG A  31     -14.765  26.358 -17.056  1.00373.77           N  
ATOM    454  NH2 ARG A  31     -12.685  25.840 -16.271  1.00373.77           N  
ATOM    455  H   ARG A  31     -16.964  29.375 -11.116  1.00281.52           H  
ATOM    456  HA  ARG A  31     -17.752  28.600 -13.889  1.00299.02           H  
ATOM    457 1HB  ARG A  31     -17.490  26.775 -11.500  1.00448.52           H  
ATOM    458 2HB  ARG A  31     -17.972  26.300 -13.116  1.00448.52           H  
ATOM    459 1HG  ARG A  31     -15.267  27.465 -12.524  1.00448.52           H  
ATOM    460 2HG  ARG A  31     -15.642  25.727 -12.542  1.00448.52           H  
ATOM    461 1HD  ARG A  31     -16.424  25.946 -14.850  1.00448.52           H  
ATOM    462 2HD  ARG A  31     -15.960  27.663 -14.823  1.00448.52           H  
ATOM    463  HE  ARG A  31     -13.722  26.165 -14.032  1.00448.52           H  
ATOM    464 1HH1 ARG A  31     -15.727  26.613 -16.884  1.00448.52           H  
ATOM    465 2HH1 ARG A  31     -14.433  26.249 -18.003  1.00448.52           H  
ATOM    466 1HH2 ARG A  31     -12.054  25.696 -15.495  1.00448.52           H  
ATOM    467 2HH2 ARG A  31     -12.353  25.731 -17.218  1.00448.52           H  
ATOM    468  N   SER A  32     -20.062  27.536 -12.324  1.00 82.36           N  
ATOM    469  CA  SER A  32     -21.467  27.594 -11.941  1.00 67.00           C  
ATOM    470  C   SER A  32     -21.925  26.253 -11.396  1.00 44.22           C  
ATOM    471  O   SER A  32     -21.416  25.215 -11.813  1.00 35.81           O  
ATOM    472  CB  SER A  32     -22.332  27.983 -13.120  1.00100.50           C  
ATOM    473  OG  SER A  32     -23.685  28.010 -12.753  1.00100.50           O  
ATOM    474  H   SER A  32     -19.666  26.631 -12.514  1.00 98.83           H  
ATOM    475  HA  SER A  32     -21.582  28.343 -11.156  1.00 80.40           H  
ATOM    476 1HB  SER A  32     -22.031  28.966 -13.480  1.00120.60           H  
ATOM    477 2HB  SER A  32     -22.185  27.276 -13.935  1.00120.60           H  
ATOM    478  HG  SER A  32     -24.163  28.317 -13.527  1.00120.60           H  
ATOM    479  N   GLU A  33     -22.880  26.285 -10.466  1.00 42.43           N  
ATOM    480  CA  GLU A  33     -23.426  25.070  -9.859  1.00 33.20           C  
ATOM    481  C   GLU A  33     -23.906  24.063 -10.883  1.00 21.47           C  
ATOM    482  O   GLU A  33     -23.637  22.872 -10.750  1.00 14.81           O  
ATOM    483  CB  GLU A  33     -24.594  25.383  -8.930  1.00 49.80           C  
ATOM    484  CG  GLU A  33     -25.198  24.128  -8.308  1.00 49.80           C  
ATOM    485  CD  GLU A  33     -26.360  24.396  -7.394  1.00 49.80           C  
ATOM    486  OE1 GLU A  33     -26.570  25.532  -7.037  1.00 49.80           O  
ATOM    487  OE2 GLU A  33     -27.059  23.458  -7.075  1.00 49.80           O  
ATOM    488  H   GLU A  33     -23.243  27.183 -10.175  1.00 50.92           H  
ATOM    489  HA  GLU A  33     -22.637  24.600  -9.275  1.00 39.84           H  
ATOM    490 1HB  GLU A  33     -24.260  26.038  -8.126  1.00 59.76           H  
ATOM    491 2HB  GLU A  33     -25.377  25.904  -9.481  1.00 59.76           H  
ATOM    492 1HG  GLU A  33     -25.529  23.468  -9.109  1.00 59.76           H  
ATOM    493 2HG  GLU A  33     -24.420  23.610  -7.749  1.00 59.76           H  
ATOM    494  N   GLU A  34     -24.630  24.540 -11.891  1.00 22.78           N  
ATOM    495  CA  GLU A  34     -25.157  23.671 -12.929  1.00 18.41           C  
ATOM    496  C   GLU A  34     -24.035  23.020 -13.721  1.00 14.90           C  
ATOM    497  O   GLU A  34     -24.154  21.863 -14.125  1.00 12.94           O  
ATOM    498  CB  GLU A  34     -26.071  24.456 -13.866  1.00 27.62           C  
ATOM    499  CG  GLU A  34     -27.381  24.900 -13.230  1.00 27.62           C  
ATOM    500  CD  GLU A  34     -28.241  25.708 -14.161  1.00 27.62           C  
ATOM    501  OE1 GLU A  34     -27.778  26.049 -15.222  1.00 27.62           O  
ATOM    502  OE2 GLU A  34     -29.363  25.985 -13.809  1.00 27.62           O  
ATOM    503  H   GLU A  34     -24.819  25.532 -11.938  1.00 27.34           H  
ATOM    504  HA  GLU A  34     -25.741  22.882 -12.456  1.00 22.09           H  
ATOM    505 1HB  GLU A  34     -25.553  25.347 -14.221  1.00 33.14           H  
ATOM    506 2HB  GLU A  34     -26.311  23.847 -14.737  1.00 33.14           H  
ATOM    507 1HG  GLU A  34     -27.937  24.017 -12.915  1.00 33.14           H  
ATOM    508 2HG  GLU A  34     -27.160  25.491 -12.342  1.00 33.14           H  
ATOM    509  N   GLU A  35     -22.942  23.754 -13.925  1.00 17.96           N  
ATOM    510  CA  GLU A  35     -21.796  23.219 -14.637  1.00 19.91           C  
ATOM    511  C   GLU A  35     -21.084  22.187 -13.782  1.00 15.99           C  
ATOM    512  O   GLU A  35     -20.588  21.191 -14.301  1.00 15.58           O  
ATOM    513  CB  GLU A  35     -20.831  24.336 -15.031  1.00 29.87           C  
ATOM    514  CG  GLU A  35     -21.386  25.278 -16.085  1.00 29.87           C  
ATOM    515  CD  GLU A  35     -21.725  24.561 -17.360  1.00 29.87           C  
ATOM    516  OE1 GLU A  35     -20.942  23.747 -17.790  1.00 29.87           O  
ATOM    517  OE2 GLU A  35     -22.769  24.824 -17.907  1.00 29.87           O  
ATOM    518  H   GLU A  35     -22.905  24.702 -13.577  1.00 21.55           H  
ATOM    519  HA  GLU A  35     -22.148  22.725 -15.543  1.00 23.89           H  
ATOM    520 1HB  GLU A  35     -20.574  24.928 -14.153  1.00 35.84           H  
ATOM    521 2HB  GLU A  35     -19.908  23.904 -15.417  1.00 35.84           H  
ATOM    522 1HG  GLU A  35     -22.285  25.757 -15.698  1.00 35.84           H  
ATOM    523 2HG  GLU A  35     -20.651  26.055 -16.292  1.00 35.84           H  
ATOM    524  N   ALA A  36     -21.057  22.419 -12.468  1.00 14.88           N  
ATOM    525  CA  ALA A  36     -20.475  21.470 -11.531  1.00 12.15           C  
ATOM    526  C   ALA A  36     -21.309  20.190 -11.507  1.00  7.97           C  
ATOM    527  O   ALA A  36     -20.760  19.092 -11.418  1.00  6.59           O  
ATOM    528  CB  ALA A  36     -20.374  22.087 -10.147  1.00 18.23           C  
ATOM    529  H   ALA A  36     -21.446  23.281 -12.110  1.00 17.86           H  
ATOM    530  HA  ALA A  36     -19.474  21.214 -11.878  1.00 14.58           H  
ATOM    531 1HB  ALA A  36     -19.921  21.371  -9.461  1.00 21.87           H  
ATOM    532 2HB  ALA A  36     -19.758  22.985 -10.195  1.00 21.87           H  
ATOM    533 3HB  ALA A  36     -21.367  22.350  -9.792  1.00 21.87           H  
ATOM    534  N   ARG A  37     -22.635  20.335 -11.611  1.00  7.30           N  
ATOM    535  CA  ARG A  37     -23.523  19.184 -11.678  1.00  6.11           C  
ATOM    536  C   ARG A  37     -23.300  18.418 -12.972  1.00  6.61           C  
ATOM    537  O   ARG A  37     -23.291  17.188 -12.959  1.00  6.16           O  
ATOM    538  CB  ARG A  37     -24.979  19.612 -11.551  1.00  9.17           C  
ATOM    539  CG  ARG A  37     -25.367  20.045 -10.150  1.00  9.17           C  
ATOM    540  CD  ARG A  37     -26.788  20.449 -10.020  1.00  9.17           C  
ATOM    541  NE  ARG A  37     -27.078  20.869  -8.656  1.00  9.17           N  
ATOM    542  CZ  ARG A  37     -27.381  20.034  -7.641  1.00  9.17           C  
ATOM    543  NH1 ARG A  37     -27.462  18.734  -7.834  1.00  9.17           N  
ATOM    544  NH2 ARG A  37     -27.585  20.541  -6.441  1.00  9.17           N  
ATOM    545  H   ARG A  37     -23.035  21.263 -11.633  1.00  8.76           H  
ATOM    546  HA  ARG A  37     -23.292  18.522 -10.843  1.00  7.33           H  
ATOM    547 1HB  ARG A  37     -25.179  20.444 -12.225  1.00 11.00           H  
ATOM    548 2HB  ARG A  37     -25.633  18.789 -11.839  1.00 11.00           H  
ATOM    549 1HG  ARG A  37     -25.204  19.208  -9.473  1.00 11.00           H  
ATOM    550 2HG  ARG A  37     -24.744  20.884  -9.842  1.00 11.00           H  
ATOM    551 1HD  ARG A  37     -26.997  21.284 -10.688  1.00 11.00           H  
ATOM    552 2HD  ARG A  37     -27.435  19.609 -10.267  1.00 11.00           H  
ATOM    553  HE  ARG A  37     -27.028  21.858  -8.430  1.00 11.00           H  
ATOM    554 1HH1 ARG A  37     -27.303  18.347  -8.751  1.00 11.00           H  
ATOM    555 2HH1 ARG A  37     -27.687  18.120  -7.055  1.00 11.00           H  
ATOM    556 1HH2 ARG A  37     -27.511  21.546  -6.313  1.00 11.00           H  
ATOM    557 2HH2 ARG A  37     -27.794  19.927  -5.660  1.00 11.00           H  
ATOM    558  N   ARG A  38     -23.090  19.144 -14.076  1.00  8.71           N  
ATOM    559  CA  ARG A  38     -22.760  18.523 -15.354  1.00 10.83           C  
ATOM    560  C   ARG A  38     -21.461  17.742 -15.247  1.00  9.83           C  
ATOM    561  O   ARG A  38     -21.392  16.598 -15.691  1.00 10.34           O  
ATOM    562  CB  ARG A  38     -22.642  19.554 -16.463  1.00 16.25           C  
ATOM    563  CG  ARG A  38     -22.262  18.964 -17.812  1.00 16.25           C  
ATOM    564  CD  ARG A  38     -22.162  19.993 -18.880  1.00 16.25           C  
ATOM    565  NE  ARG A  38     -21.148  20.996 -18.595  1.00 16.25           N  
ATOM    566  CZ  ARG A  38     -19.820  20.840 -18.756  1.00 16.25           C  
ATOM    567  NH1 ARG A  38     -19.305  19.711 -19.194  1.00 16.25           N  
ATOM    568  NH2 ARG A  38     -19.033  21.859 -18.461  1.00 16.25           N  
ATOM    569  H   ARG A  38     -23.164  20.152 -14.033  1.00 10.45           H  
ATOM    570  HA  ARG A  38     -23.558  17.829 -15.617  1.00 13.00           H  
ATOM    571 1HB  ARG A  38     -23.592  20.074 -16.582  1.00 19.49           H  
ATOM    572 2HB  ARG A  38     -21.891  20.297 -16.203  1.00 19.49           H  
ATOM    573 1HG  ARG A  38     -21.293  18.471 -17.728  1.00 19.49           H  
ATOM    574 2HG  ARG A  38     -23.013  18.232 -18.112  1.00 19.49           H  
ATOM    575 1HD  ARG A  38     -21.904  19.509 -19.821  1.00 19.49           H  
ATOM    576 2HD  ARG A  38     -23.120  20.500 -18.984  1.00 19.49           H  
ATOM    577  HE  ARG A  38     -21.456  21.904 -18.260  1.00 19.49           H  
ATOM    578 1HH1 ARG A  38     -19.896  18.917 -19.419  1.00 19.49           H  
ATOM    579 2HH1 ARG A  38     -18.306  19.620 -19.302  1.00 19.49           H  
ATOM    580 1HH2 ARG A  38     -19.456  22.723 -18.128  1.00 19.49           H  
ATOM    581 2HH2 ARG A  38     -18.034  21.780 -18.569  1.00 19.49           H  
ATOM    582  N   LEU A  39     -20.448  18.367 -14.638  1.00  9.55           N  
ATOM    583  CA  LEU A  39     -19.151  17.748 -14.403  1.00  9.50           C  
ATOM    584  C   LEU A  39     -19.318  16.439 -13.662  1.00  5.28           C  
ATOM    585  O   LEU A  39     -18.753  15.425 -14.067  1.00  4.75           O  
ATOM    586  CB  LEU A  39     -18.250  18.690 -13.595  1.00 14.25           C  
ATOM    587  CG  LEU A  39     -16.874  18.140 -13.211  1.00 14.25           C  
ATOM    588  CD1 LEU A  39     -16.069  17.853 -14.468  1.00 14.25           C  
ATOM    589  CD2 LEU A  39     -16.170  19.150 -12.317  1.00 14.25           C  
ATOM    590  H   LEU A  39     -20.579  19.318 -14.329  1.00 11.46           H  
ATOM    591  HA  LEU A  39     -18.681  17.546 -15.365  1.00 11.40           H  
ATOM    592 1HB  LEU A  39     -18.092  19.597 -14.177  1.00 17.10           H  
ATOM    593 2HB  LEU A  39     -18.758  18.963 -12.675  1.00 17.10           H  
ATOM    594  HG  LEU A  39     -16.996  17.201 -12.676  1.00 17.10           H  
ATOM    595 1HD1 LEU A  39     -15.094  17.452 -14.192  1.00 17.10           H  
ATOM    596 2HD1 LEU A  39     -16.599  17.125 -15.082  1.00 17.10           H  
ATOM    597 3HD1 LEU A  39     -15.936  18.776 -15.032  1.00 17.10           H  
ATOM    598 1HD2 LEU A  39     -15.192  18.766 -12.031  1.00 17.10           H  
ATOM    599 2HD2 LEU A  39     -16.047  20.089 -12.857  1.00 17.10           H  
ATOM    600 3HD2 LEU A  39     -16.769  19.321 -11.422  1.00 17.10           H  
ATOM    601  N   TYR A  40     -20.090  16.475 -12.579  1.00  3.95           N  
ATOM    602  CA  TYR A  40     -20.389  15.304 -11.774  1.00  2.40           C  
ATOM    603  C   TYR A  40     -21.080  14.216 -12.574  1.00  2.99           C  
ATOM    604  O   TYR A  40     -20.720  13.047 -12.457  1.00  2.44           O  
ATOM    605  CB  TYR A  40     -21.238  15.690 -10.582  1.00  3.60           C  
ATOM    606  CG  TYR A  40     -21.642  14.516  -9.730  1.00  3.60           C  
ATOM    607  CD1 TYR A  40     -20.680  13.820  -9.024  1.00  3.60           C  
ATOM    608  CD2 TYR A  40     -22.975  14.157  -9.629  1.00  3.60           C  
ATOM    609  CE1 TYR A  40     -21.037  12.767  -8.212  1.00  3.60           C  
ATOM    610  CE2 TYR A  40     -23.337  13.102  -8.817  1.00  3.60           C  
ATOM    611  CZ  TYR A  40     -22.375  12.412  -8.110  1.00  3.60           C  
ATOM    612  OH  TYR A  40     -22.739  11.373  -7.296  1.00  3.60           O  
ATOM    613  H   TYR A  40     -20.491  17.359 -12.295  1.00  4.74           H  
ATOM    614  HA  TYR A  40     -19.448  14.894 -11.407  1.00  2.88           H  
ATOM    615 1HB  TYR A  40     -20.690  16.394  -9.956  1.00  4.32           H  
ATOM    616 2HB  TYR A  40     -22.142  16.192 -10.922  1.00  4.32           H  
ATOM    617  HD1 TYR A  40     -19.638  14.111  -9.112  1.00  4.32           H  
ATOM    618  HD2 TYR A  40     -23.735  14.709 -10.181  1.00  4.32           H  
ATOM    619  HE1 TYR A  40     -20.275  12.222  -7.655  1.00  4.32           H  
ATOM    620  HE2 TYR A  40     -24.386  12.821  -8.732  1.00  4.32           H  
ATOM    621  HH  TYR A  40     -23.666  11.468  -7.056  1.00  4.32           H  
ATOM    622  N   ALA A  41     -22.088  14.587 -13.361  1.00  5.00           N  
ATOM    623  CA  ALA A  41     -22.803  13.626 -14.190  1.00  6.88           C  
ATOM    624  C   ALA A  41     -21.852  12.943 -15.172  1.00  7.44           C  
ATOM    625  O   ALA A  41     -21.916  11.729 -15.376  1.00  8.19           O  
ATOM    626  CB  ALA A  41     -23.928  14.314 -14.942  1.00 10.32           C  
ATOM    627  H   ALA A  41     -22.368  15.559 -13.391  1.00  6.00           H  
ATOM    628  HA  ALA A  41     -23.225  12.865 -13.538  1.00  8.26           H  
ATOM    629 1HB  ALA A  41     -24.469  13.582 -15.540  1.00 12.38           H  
ATOM    630 2HB  ALA A  41     -24.610  14.779 -14.230  1.00 12.38           H  
ATOM    631 3HB  ALA A  41     -23.513  15.079 -15.597  1.00 12.38           H  
ATOM    632  N   GLU A  42     -20.958  13.726 -15.765  1.00  7.67           N  
ATOM    633  CA  GLU A  42     -19.979  13.189 -16.687  1.00  8.59           C  
ATOM    634  C   GLU A  42     -18.988  12.307 -15.939  1.00  6.28           C  
ATOM    635  O   GLU A  42     -18.594  11.253 -16.437  1.00  6.95           O  
ATOM    636  CB  GLU A  42     -19.262  14.333 -17.402  1.00 12.88           C  
ATOM    637  CG  GLU A  42     -20.154  15.108 -18.366  1.00 12.88           C  
ATOM    638  CD  GLU A  42     -19.488  16.321 -18.951  1.00 12.88           C  
ATOM    639  OE1 GLU A  42     -18.335  16.542 -18.669  1.00 12.88           O  
ATOM    640  OE2 GLU A  42     -20.140  17.045 -19.669  1.00 12.88           O  
ATOM    641  H   GLU A  42     -20.964  14.721 -15.583  1.00  9.20           H  
ATOM    642  HA  GLU A  42     -20.494  12.576 -17.427  1.00 10.31           H  
ATOM    643 1HB  GLU A  42     -18.872  15.037 -16.667  1.00 15.46           H  
ATOM    644 2HB  GLU A  42     -18.415  13.941 -17.966  1.00 15.46           H  
ATOM    645 1HG  GLU A  42     -20.444  14.444 -19.180  1.00 15.46           H  
ATOM    646 2HG  GLU A  42     -21.061  15.411 -17.846  1.00 15.46           H  
ATOM    647  N   TRP A  43     -18.616  12.735 -14.734  1.00  4.28           N  
ATOM    648  CA  TRP A  43     -17.690  12.007 -13.890  1.00  3.16           C  
ATOM    649  C   TRP A  43     -18.239  10.642 -13.493  1.00  3.07           C  
ATOM    650  O   TRP A  43     -17.524   9.644 -13.579  1.00  3.79           O  
ATOM    651  CB  TRP A  43     -17.371  12.826 -12.636  1.00  4.74           C  
ATOM    652  CG  TRP A  43     -16.358  12.174 -11.759  1.00  4.74           C  
ATOM    653  CD1 TRP A  43     -15.009  12.292 -11.873  1.00  4.74           C  
ATOM    654  CD2 TRP A  43     -16.597  11.293 -10.640  1.00  4.74           C  
ATOM    655  NE1 TRP A  43     -14.392  11.544 -10.910  1.00  4.74           N  
ATOM    656  CE2 TRP A  43     -15.339  10.919 -10.145  1.00  4.74           C  
ATOM    657  CE3 TRP A  43     -17.747  10.792 -10.029  1.00  4.74           C  
ATOM    658  CZ2 TRP A  43     -15.205  10.054  -9.076  1.00  4.74           C  
ATOM    659  CZ3 TRP A  43     -17.606   9.933  -8.952  1.00  4.74           C  
ATOM    660  CH2 TRP A  43     -16.366   9.570  -8.489  1.00  4.74           C  
ATOM    661  H   TRP A  43     -18.967  13.617 -14.394  1.00  5.14           H  
ATOM    662  HA  TRP A  43     -16.766  11.855 -14.448  1.00  3.79           H  
ATOM    663 1HB  TRP A  43     -16.997  13.808 -12.926  1.00  5.69           H  
ATOM    664 2HB  TRP A  43     -18.278  12.979 -12.053  1.00  5.69           H  
ATOM    665  HD1 TRP A  43     -14.497  12.888 -12.624  1.00  5.69           H  
ATOM    666  HE1 TRP A  43     -13.386  11.469 -10.797  1.00  5.69           H  
ATOM    667  HE3 TRP A  43     -18.736  11.071 -10.394  1.00  5.69           H  
ATOM    668  HZ2 TRP A  43     -14.230   9.754  -8.694  1.00  5.69           H  
ATOM    669  HZ3 TRP A  43     -18.510   9.547  -8.481  1.00  5.69           H  
ATOM    670  HH2 TRP A  43     -16.293   8.888  -7.642  1.00  5.69           H  
ATOM    671  N   LYS A  44     -19.508  10.587 -13.066  1.00  2.83           N  
ATOM    672  CA  LYS A  44     -20.086   9.306 -12.682  1.00  3.64           C  
ATOM    673  C   LYS A  44     -20.253   8.403 -13.898  1.00  5.15           C  
ATOM    674  O   LYS A  44     -20.212   7.180 -13.770  1.00  6.40           O  
ATOM    675  CB  LYS A  44     -21.447   9.480 -11.980  1.00  5.46           C  
ATOM    676  CG  LYS A  44     -22.574   9.976 -12.863  1.00  5.46           C  
ATOM    677  CD  LYS A  44     -23.909  10.027 -12.127  1.00  5.46           C  
ATOM    678  CE  LYS A  44     -25.035  10.430 -13.080  1.00  5.46           C  
ATOM    679  NZ  LYS A  44     -26.379  10.379 -12.433  1.00  5.46           N  
ATOM    680  H   LYS A  44     -20.058  11.429 -12.996  1.00  3.40           H  
ATOM    681  HA  LYS A  44     -19.404   8.814 -11.990  1.00  4.37           H  
ATOM    682 1HB  LYS A  44     -21.777   8.525 -11.584  1.00  6.55           H  
ATOM    683 2HB  LYS A  44     -21.344  10.170 -11.142  1.00  6.55           H  
ATOM    684 1HG  LYS A  44     -22.328  10.980 -13.187  1.00  6.55           H  
ATOM    685 2HG  LYS A  44     -22.676   9.338 -13.739  1.00  6.55           H  
ATOM    686 1HD  LYS A  44     -24.133   9.047 -11.705  1.00  6.55           H  
ATOM    687 2HD  LYS A  44     -23.854  10.752 -11.315  1.00  6.55           H  
ATOM    688 1HE  LYS A  44     -24.856  11.443 -13.433  1.00  6.55           H  
ATOM    689 2HE  LYS A  44     -25.032   9.755 -13.936  1.00  6.55           H  
ATOM    690 1HZ  LYS A  44     -27.086  10.652 -13.100  1.00  6.55           H  
ATOM    691 2HZ  LYS A  44     -26.564   9.439 -12.115  1.00  6.55           H  
ATOM    692 3HZ  LYS A  44     -26.414  11.005 -11.640  1.00  6.55           H  
ATOM    693  N   ALA A  45     -20.394   8.991 -15.091  1.00  6.53           N  
ATOM    694  CA  ALA A  45     -20.464   8.197 -16.308  1.00  8.81           C  
ATOM    695  C   ALA A  45     -19.110   7.554 -16.592  1.00  8.61           C  
ATOM    696  O   ALA A  45     -19.033   6.381 -16.961  1.00 10.38           O  
ATOM    697  CB  ALA A  45     -20.910   9.050 -17.483  1.00 13.21           C  
ATOM    698  H   ALA A  45     -20.481  10.000 -15.162  1.00  7.84           H  
ATOM    699  HA  ALA A  45     -21.193   7.399 -16.154  1.00 10.57           H  
ATOM    700 1HB  ALA A  45     -20.976   8.431 -18.378  1.00 15.86           H  
ATOM    701 2HB  ALA A  45     -21.887   9.483 -17.269  1.00 15.86           H  
ATOM    702 3HB  ALA A  45     -20.191   9.849 -17.650  1.00 15.86           H  
ATOM    703  N   GLU A  46     -18.039   8.327 -16.394  1.00  7.18           N  
ATOM    704  CA  GLU A  46     -16.679   7.846 -16.605  1.00  7.56           C  
ATOM    705  C   GLU A  46     -16.277   6.769 -15.604  1.00  7.02           C  
ATOM    706  O   GLU A  46     -15.613   5.796 -15.964  1.00  8.96           O  
ATOM    707  CB  GLU A  46     -15.692   9.014 -16.516  1.00 11.34           C  
ATOM    708  CG  GLU A  46     -15.776   9.996 -17.676  1.00 11.34           C  
ATOM    709  CD  GLU A  46     -14.880  11.192 -17.506  1.00 11.34           C  
ATOM    710  OE1 GLU A  46     -14.351  11.371 -16.436  1.00 11.34           O  
ATOM    711  OE2 GLU A  46     -14.719  11.926 -18.453  1.00 11.34           O  
ATOM    712  H   GLU A  46     -18.173   9.292 -16.115  1.00  8.62           H  
ATOM    713  HA  GLU A  46     -16.621   7.414 -17.606  1.00  9.07           H  
ATOM    714 1HB  GLU A  46     -15.868   9.569 -15.594  1.00 13.61           H  
ATOM    715 2HB  GLU A  46     -14.674   8.628 -16.475  1.00 13.61           H  
ATOM    716 1HG  GLU A  46     -15.492   9.477 -18.591  1.00 13.61           H  
ATOM    717 2HG  GLU A  46     -16.804  10.328 -17.789  1.00 13.61           H  
ATOM    718  N   HIS A  47     -16.689   6.937 -14.353  1.00  5.19           N  
ATOM    719  CA  HIS A  47     -16.357   5.983 -13.305  1.00  5.11           C  
ATOM    720  C   HIS A  47     -17.349   4.835 -13.155  1.00  6.80           C  
ATOM    721  O   HIS A  47     -17.008   3.800 -12.580  1.00 12.94           O  
ATOM    722  CB  HIS A  47     -16.145   6.718 -11.988  1.00  7.67           C  
ATOM    723  CG  HIS A  47     -14.862   7.483 -11.982  1.00  7.67           C  
ATOM    724  ND1 HIS A  47     -13.704   6.978 -11.426  1.00  7.67           N  
ATOM    725  CD2 HIS A  47     -14.536   8.683 -12.508  1.00  7.67           C  
ATOM    726  CE1 HIS A  47     -12.728   7.856 -11.583  1.00  7.67           C  
ATOM    727  NE2 HIS A  47     -13.205   8.896 -12.238  1.00  7.67           N  
ATOM    728  H   HIS A  47     -17.216   7.766 -14.110  1.00  6.23           H  
ATOM    729  HA  HIS A  47     -15.403   5.524 -13.561  1.00  6.13           H  
ATOM    730 1HB  HIS A  47     -16.965   7.415 -11.815  1.00  9.20           H  
ATOM    731 2HB  HIS A  47     -16.131   6.006 -11.164  1.00  9.20           H  
ATOM    732  HD1 HIS A  47     -13.555   6.028 -11.154  1.00  9.20           H  
ATOM    733  HD2 HIS A  47     -15.104   9.434 -13.055  1.00  9.20           H  
ATOM    734  HE1 HIS A  47     -11.728   7.648 -11.203  1.00  9.20           H  
ATOM    735  N   GLY A  48     -18.556   4.990 -13.686  1.00  6.64           N  
ATOM    736  CA  GLY A  48     -19.542   3.923 -13.607  1.00  7.49           C  
ATOM    737  C   GLY A  48     -20.216   3.906 -12.246  1.00  7.59           C  
ATOM    738  O   GLY A  48     -20.441   2.841 -11.669  1.00  8.45           O  
ATOM    739  H   GLY A  48     -18.817   5.856 -14.135  1.00  7.97           H  
ATOM    740 1HA  GLY A  48     -20.290   4.060 -14.387  1.00  8.99           H  
ATOM    741 2HA  GLY A  48     -19.057   2.965 -13.790  1.00  8.99           H  
ATOM    742  N   LYS A  49     -20.521   5.089 -11.725  1.00  6.73           N  
ATOM    743  CA  LYS A  49     -21.162   5.188 -10.426  1.00  6.98           C  
ATOM    744  C   LYS A  49     -22.675   5.204 -10.569  1.00  7.84           C  
ATOM    745  O   LYS A  49     -23.218   5.757 -11.527  1.00  8.79           O  
ATOM    746  CB  LYS A  49     -20.702   6.447  -9.691  1.00 10.47           C  
ATOM    747  CG  LYS A  49     -19.208   6.548  -9.444  1.00 10.47           C  
ATOM    748  CD  LYS A  49     -18.742   5.489  -8.466  1.00 10.47           C  
ATOM    749  CE  LYS A  49     -17.278   5.675  -8.103  1.00 10.47           C  
ATOM    750  NZ  LYS A  49     -16.847   4.695  -7.074  1.00 10.47           N  
ATOM    751  H   LYS A  49     -20.320   5.928 -12.254  1.00  8.08           H  
ATOM    752  HA  LYS A  49     -20.888   4.315  -9.833  1.00  8.38           H  
ATOM    753 1HB  LYS A  49     -21.001   7.326 -10.244  1.00 12.56           H  
ATOM    754 2HB  LYS A  49     -21.195   6.495  -8.720  1.00 12.56           H  
ATOM    755 1HG  LYS A  49     -18.669   6.432 -10.384  1.00 12.56           H  
ATOM    756 2HG  LYS A  49     -18.980   7.525  -9.029  1.00 12.56           H  
ATOM    757 1HD  LYS A  49     -19.339   5.549  -7.555  1.00 12.56           H  
ATOM    758 2HD  LYS A  49     -18.876   4.500  -8.904  1.00 12.56           H  
ATOM    759 1HE  LYS A  49     -16.666   5.544  -8.994  1.00 12.56           H  
ATOM    760 2HE  LYS A  49     -17.126   6.682  -7.717  1.00 12.56           H  
ATOM    761 1HZ  LYS A  49     -15.873   4.847  -6.853  1.00 12.56           H  
ATOM    762 2HZ  LYS A  49     -17.406   4.826  -6.241  1.00 12.56           H  
ATOM    763 3HZ  LYS A  49     -16.973   3.757  -7.424  1.00 12.56           H  
ATOM    764  N   SER A  50     -23.348   4.608  -9.594  1.00 11.30           N  
ATOM    765  CA  SER A  50     -24.801   4.562  -9.561  1.00 13.62           C  
ATOM    766  C   SER A  50     -25.231   4.556  -8.114  1.00 14.74           C  
ATOM    767  O   SER A  50     -24.459   4.166  -7.236  1.00 19.06           O  
ATOM    768  CB  SER A  50     -25.328   3.333 -10.273  1.00 20.43           C  
ATOM    769  OG  SER A  50     -24.981   2.165  -9.583  1.00 20.43           O  
ATOM    770  H   SER A  50     -22.831   4.172  -8.844  1.00 13.56           H  
ATOM    771  HA  SER A  50     -25.200   5.454 -10.042  1.00 16.34           H  
ATOM    772 1HB  SER A  50     -26.412   3.398 -10.363  1.00 24.52           H  
ATOM    773 2HB  SER A  50     -24.919   3.298 -11.282  1.00 24.52           H  
ATOM    774  HG  SER A  50     -25.432   2.215  -8.736  1.00 24.52           H  
ATOM    775  N   TYR A  51     -26.453   4.999  -7.853  1.00 15.12           N  
ATOM    776  CA  TYR A  51     -26.901   5.119  -6.477  1.00 17.54           C  
ATOM    777  C   TYR A  51     -28.275   4.506  -6.293  1.00 22.56           C  
ATOM    778  O   TYR A  51     -29.048   4.393  -7.243  1.00 24.24           O  
ATOM    779  CB  TYR A  51     -26.894   6.594  -6.074  1.00 26.31           C  
ATOM    780  CG  TYR A  51     -25.543   7.214  -6.348  1.00 26.31           C  
ATOM    781  CD1 TYR A  51     -25.368   7.979  -7.493  1.00 26.31           C  
ATOM    782  CD2 TYR A  51     -24.468   6.975  -5.509  1.00 26.31           C  
ATOM    783  CE1 TYR A  51     -24.136   8.521  -7.785  1.00 26.31           C  
ATOM    784  CE2 TYR A  51     -23.230   7.508  -5.813  1.00 26.31           C  
ATOM    785  CZ  TYR A  51     -23.066   8.284  -6.938  1.00 26.31           C  
ATOM    786  OH  TYR A  51     -21.843   8.839  -7.226  1.00 26.31           O  
ATOM    787  H   TYR A  51     -27.060   5.283  -8.609  1.00 18.14           H  
ATOM    788  HA  TYR A  51     -26.207   4.576  -5.834  1.00 21.05           H  
ATOM    789 1HB  TYR A  51     -27.652   7.143  -6.634  1.00 31.57           H  
ATOM    790 2HB  TYR A  51     -27.114   6.697  -5.013  1.00 31.57           H  
ATOM    791  HD1 TYR A  51     -26.210   8.156  -8.162  1.00 31.57           H  
ATOM    792  HD2 TYR A  51     -24.595   6.360  -4.617  1.00 31.57           H  
ATOM    793  HE1 TYR A  51     -24.004   9.130  -8.680  1.00 31.57           H  
ATOM    794  HE2 TYR A  51     -22.381   7.321  -5.154  1.00 31.57           H  
ATOM    795  HH  TYR A  51     -21.973   9.769  -7.435  1.00 31.57           H  
ATOM    796  N   ASN A  52     -28.579   4.116  -5.060  1.00 28.17           N  
ATOM    797  CA  ASN A  52     -29.863   3.502  -4.748  1.00 35.22           C  
ATOM    798  C   ASN A  52     -30.900   4.527  -4.282  1.00 24.59           C  
ATOM    799  O   ASN A  52     -32.000   4.159  -3.868  1.00 25.33           O  
ATOM    800  CB  ASN A  52     -29.678   2.425  -3.700  1.00 52.83           C  
ATOM    801  CG  ASN A  52     -28.908   1.246  -4.227  1.00 52.83           C  
ATOM    802  OD1 ASN A  52     -29.049   0.869  -5.396  1.00 52.83           O  
ATOM    803  ND2 ASN A  52     -28.092   0.660  -3.388  1.00 52.83           N  
ATOM    804  H   ASN A  52     -27.898   4.236  -4.322  1.00 33.80           H  
ATOM    805  HA  ASN A  52     -30.254   3.042  -5.657  1.00 42.26           H  
ATOM    806 1HB  ASN A  52     -29.148   2.836  -2.839  1.00 63.40           H  
ATOM    807 2HB  ASN A  52     -30.653   2.082  -3.352  1.00 63.40           H  
ATOM    808 1HD2 ASN A  52     -27.552  -0.128  -3.683  1.00 63.40           H  
ATOM    809 2HD2 ASN A  52     -28.008   0.999  -2.451  1.00 63.40           H  
ATOM    810  N   ALA A  53     -30.551   5.809  -4.354  1.00 19.06           N  
ATOM    811  CA  ALA A  53     -31.456   6.873  -3.964  1.00 14.83           C  
ATOM    812  C   ALA A  53     -30.996   8.195  -4.546  1.00 11.66           C  
ATOM    813  O   ALA A  53     -29.796   8.420  -4.719  1.00  9.36           O  
ATOM    814  CB  ALA A  53     -31.546   6.965  -2.448  1.00 22.25           C  
ATOM    815  H   ALA A  53     -29.637   6.061  -4.694  1.00 22.87           H  
ATOM    816  HA  ALA A  53     -32.443   6.652  -4.372  1.00 17.80           H  
ATOM    817 1HB  ALA A  53     -32.243   7.755  -2.171  1.00 26.69           H  
ATOM    818 2HB  ALA A  53     -31.898   6.015  -2.045  1.00 26.69           H  
ATOM    819 3HB  ALA A  53     -30.564   7.188  -2.036  1.00 26.69           H  
ATOM    820  N   VAL A  54     -31.957   9.072  -4.823  1.00 13.04           N  
ATOM    821  CA  VAL A  54     -31.673  10.401  -5.349  1.00 12.00           C  
ATOM    822  C   VAL A  54     -30.944  11.214  -4.300  1.00  9.65           C  
ATOM    823  O   VAL A  54     -29.998  11.938  -4.610  1.00  8.11           O  
ATOM    824  CB  VAL A  54     -32.967  11.120  -5.766  1.00 18.00           C  
ATOM    825  CG1 VAL A  54     -32.662  12.565  -6.138  1.00 18.00           C  
ATOM    826  CG2 VAL A  54     -33.601  10.385  -6.938  1.00 18.00           C  
ATOM    827  H   VAL A  54     -32.920   8.806  -4.662  1.00 15.65           H  
ATOM    828  HA  VAL A  54     -31.029  10.300  -6.224  1.00 14.40           H  
ATOM    829  HB  VAL A  54     -33.659  11.134  -4.925  1.00 21.60           H  
ATOM    830 1HG1 VAL A  54     -33.585  13.072  -6.422  1.00 21.60           H  
ATOM    831 2HG1 VAL A  54     -32.218  13.076  -5.284  1.00 21.60           H  
ATOM    832 3HG1 VAL A  54     -31.966  12.587  -6.977  1.00 21.60           H  
ATOM    833 1HG2 VAL A  54     -34.522  10.890  -7.228  1.00 21.60           H  
ATOM    834 2HG2 VAL A  54     -32.909  10.378  -7.781  1.00 21.60           H  
ATOM    835 3HG2 VAL A  54     -33.827   9.359  -6.646  1.00 21.60           H  
ATOM    836  N   GLY A  55     -31.396  11.077  -3.053  1.00 10.87           N  
ATOM    837  CA  GLY A  55     -30.784  11.748  -1.922  1.00 10.40           C  
ATOM    838  C   GLY A  55     -29.337  11.308  -1.768  1.00  7.83           C  
ATOM    839  O   GLY A  55     -28.480  12.127  -1.445  1.00  6.94           O  
ATOM    840  H   GLY A  55     -32.190  10.477  -2.885  1.00 13.04           H  
ATOM    841 1HA  GLY A  55     -30.832  12.828  -2.065  1.00 12.48           H  
ATOM    842 2HA  GLY A  55     -31.339  11.515  -1.014  1.00 12.48           H  
ATOM    843  N   GLU A  56     -29.069  10.022  -2.021  1.00  7.96           N  
ATOM    844  CA  GLU A  56     -27.714   9.494  -1.939  1.00  6.45           C  
ATOM    845  C   GLU A  56     -26.859  10.127  -3.007  1.00  5.30           C  
ATOM    846  O   GLU A  56     -25.763  10.588  -2.710  1.00  4.83           O  
ATOM    847  CB  GLU A  56     -27.697   7.967  -2.095  1.00  9.68           C  
ATOM    848  CG  GLU A  56     -26.315   7.312  -2.026  1.00  9.68           C  
ATOM    849  CD  GLU A  56     -25.647   7.367  -0.667  1.00  9.68           C  
ATOM    850  OE1 GLU A  56     -26.313   7.632   0.310  1.00  9.68           O  
ATOM    851  OE2 GLU A  56     -24.457   7.126  -0.611  1.00  9.68           O  
ATOM    852  H   GLU A  56     -29.821   9.400  -2.278  1.00  9.55           H  
ATOM    853  HA  GLU A  56     -27.292   9.755  -0.971  1.00  7.74           H  
ATOM    854 1HB  GLU A  56     -28.313   7.517  -1.318  1.00 11.61           H  
ATOM    855 2HB  GLU A  56     -28.137   7.696  -3.053  1.00 11.61           H  
ATOM    856 1HG  GLU A  56     -26.415   6.266  -2.317  1.00 11.61           H  
ATOM    857 2HG  GLU A  56     -25.668   7.797  -2.755  1.00 11.61           H  
ATOM    858  N   GLU A  57     -27.370  10.191  -4.236  1.00  5.49           N  
ATOM    859  CA  GLU A  57     -26.631  10.832  -5.314  1.00  5.00           C  
ATOM    860  C   GLU A  57     -26.284  12.276  -4.988  1.00  3.97           C  
ATOM    861  O   GLU A  57     -25.170  12.718  -5.268  1.00  3.38           O  
ATOM    862  CB  GLU A  57     -27.392  10.788  -6.631  1.00  7.50           C  
ATOM    863  CG  GLU A  57     -26.600  11.443  -7.755  1.00  7.50           C  
ATOM    864  CD  GLU A  57     -27.192  11.294  -9.122  1.00  7.50           C  
ATOM    865  OE1 GLU A  57     -28.200  10.648  -9.265  1.00  7.50           O  
ATOM    866  OE2 GLU A  57     -26.615  11.828 -10.043  1.00  7.50           O  
ATOM    867  H   GLU A  57     -28.275   9.776  -4.429  1.00  6.59           H  
ATOM    868  HA  GLU A  57     -25.696  10.290  -5.450  1.00  6.00           H  
ATOM    869 1HB  GLU A  57     -27.605   9.756  -6.908  1.00  9.00           H  
ATOM    870 2HB  GLU A  57     -28.345  11.308  -6.528  1.00  9.00           H  
ATOM    871 1HG  GLU A  57     -26.516  12.508  -7.536  1.00  9.00           H  
ATOM    872 2HG  GLU A  57     -25.594  11.029  -7.760  1.00  9.00           H  
ATOM    873  N   GLU A  58     -27.238  13.007  -4.403  1.00  4.68           N  
ATOM    874  CA  GLU A  58     -27.034  14.405  -4.039  1.00  5.00           C  
ATOM    875  C   GLU A  58     -25.991  14.540  -2.933  1.00  4.59           C  
ATOM    876  O   GLU A  58     -25.170  15.457  -2.972  1.00  5.04           O  
ATOM    877  CB  GLU A  58     -28.352  15.035  -3.594  1.00  7.50           C  
ATOM    878  CG  GLU A  58     -28.284  16.527  -3.269  1.00  7.50           C  
ATOM    879  CD  GLU A  58     -27.973  17.409  -4.458  1.00  7.50           C  
ATOM    880  OE1 GLU A  58     -28.064  16.951  -5.573  1.00  7.50           O  
ATOM    881  OE2 GLU A  58     -27.665  18.561  -4.251  1.00  7.50           O  
ATOM    882  H   GLU A  58     -28.143  12.587  -4.224  1.00  5.62           H  
ATOM    883  HA  GLU A  58     -26.669  14.941  -4.916  1.00  6.00           H  
ATOM    884 1HB  GLU A  58     -29.102  14.897  -4.374  1.00  9.00           H  
ATOM    885 2HB  GLU A  58     -28.714  14.520  -2.704  1.00  9.00           H  
ATOM    886 1HG  GLU A  58     -29.243  16.834  -2.850  1.00  9.00           H  
ATOM    887 2HG  GLU A  58     -27.525  16.682  -2.502  1.00  9.00           H  
ATOM    888  N   ARG A  59     -26.011  13.626  -1.961  1.00  4.99           N  
ATOM    889  CA  ARG A  59     -25.010  13.620  -0.899  1.00  5.82           C  
ATOM    890  C   ARG A  59     -23.628  13.299  -1.455  1.00  4.15           C  
ATOM    891  O   ARG A  59     -22.630  13.879  -1.024  1.00  3.62           O  
ATOM    892  CB  ARG A  59     -25.370  12.610   0.179  1.00  8.73           C  
ATOM    893  CG  ARG A  59     -26.527  13.006   1.083  1.00  8.73           C  
ATOM    894  CD  ARG A  59     -26.624  12.099   2.255  1.00  8.73           C  
ATOM    895  NE  ARG A  59     -26.998  10.747   1.866  1.00  8.73           N  
ATOM    896  CZ  ARG A  59     -28.267  10.302   1.770  1.00  8.73           C  
ATOM    897  NH1 ARG A  59     -29.268  11.107   2.054  1.00  8.73           N  
ATOM    898  NH2 ARG A  59     -28.501   9.058   1.388  1.00  8.73           N  
ATOM    899  H   ARG A  59     -26.736  12.921  -1.951  1.00  5.99           H  
ATOM    900  HA  ARG A  59     -24.980  14.612  -0.447  1.00  6.98           H  
ATOM    901 1HB  ARG A  59     -25.626  11.660  -0.286  1.00 10.48           H  
ATOM    902 2HB  ARG A  59     -24.503  12.440   0.817  1.00 10.48           H  
ATOM    903 1HG  ARG A  59     -26.369  14.021   1.449  1.00 10.48           H  
ATOM    904 2HG  ARG A  59     -27.466  12.963   0.535  1.00 10.48           H  
ATOM    905 1HD  ARG A  59     -25.660  12.053   2.760  1.00 10.48           H  
ATOM    906 2HD  ARG A  59     -27.378  12.477   2.946  1.00 10.48           H  
ATOM    907  HE  ARG A  59     -26.257  10.096   1.638  1.00 10.48           H  
ATOM    908 1HH1 ARG A  59     -29.084  12.058   2.344  1.00 10.48           H  
ATOM    909 2HH1 ARG A  59     -30.219  10.776   1.982  1.00 10.48           H  
ATOM    910 1HH2 ARG A  59     -27.723   8.445   1.152  1.00 10.48           H  
ATOM    911 2HH2 ARG A  59     -29.448   8.720   1.315  1.00 10.48           H  
ATOM    912  N   ARG A  60     -23.581  12.388  -2.426  1.00  3.88           N  
ATOM    913  CA  ARG A  60     -22.340  12.012  -3.079  1.00  3.17           C  
ATOM    914  C   ARG A  60     -21.833  13.149  -3.931  1.00  2.58           C  
ATOM    915  O   ARG A  60     -20.624  13.360  -4.026  1.00  2.63           O  
ATOM    916  CB  ARG A  60     -22.564  10.767  -3.895  1.00  4.75           C  
ATOM    917  CG  ARG A  60     -22.865   9.596  -3.001  1.00  4.75           C  
ATOM    918  CD  ARG A  60     -21.668   9.189  -2.272  1.00  4.75           C  
ATOM    919  NE  ARG A  60     -21.951   8.120  -1.356  1.00  4.75           N  
ATOM    920  CZ  ARG A  60     -21.060   7.631  -0.489  1.00  4.75           C  
ATOM    921  NH1 ARG A  60     -19.839   8.116  -0.471  1.00  4.75           N  
ATOM    922  NH2 ARG A  60     -21.432   6.672   0.337  1.00  4.75           N  
ATOM    923  H   ARG A  60     -24.431  11.928  -2.716  1.00  4.66           H  
ATOM    924  HA  ARG A  60     -21.596  11.793  -2.314  1.00  3.80           H  
ATOM    925 1HB  ARG A  60     -23.400  10.904  -4.577  1.00  5.71           H  
ATOM    926 2HB  ARG A  60     -21.677  10.534  -4.484  1.00  5.71           H  
ATOM    927 1HG  ARG A  60     -23.595   9.891  -2.252  1.00  5.71           H  
ATOM    928 2HG  ARG A  60     -23.245   8.752  -3.557  1.00  5.71           H  
ATOM    929 1HD  ARG A  60     -20.913   8.842  -2.976  1.00  5.71           H  
ATOM    930 2HD  ARG A  60     -21.276  10.032  -1.702  1.00  5.71           H  
ATOM    931  HE  ARG A  60     -22.890   7.733  -1.333  1.00  5.71           H  
ATOM    932 1HH1 ARG A  60     -19.561   8.848  -1.117  1.00  5.71           H  
ATOM    933 2HH1 ARG A  60     -19.174   7.761   0.202  1.00  5.71           H  
ATOM    934 1HH2 ARG A  60     -22.394   6.347   0.297  1.00  5.71           H  
ATOM    935 2HH2 ARG A  60     -20.763   6.278   0.989  1.00  5.71           H  
ATOM    936  N   TYR A  61     -22.763  13.912  -4.493  1.00  2.25           N  
ATOM    937  CA  TYR A  61     -22.421  15.113  -5.208  1.00  1.95           C  
ATOM    938  C   TYR A  61     -21.826  16.112  -4.243  1.00  1.87           C  
ATOM    939  O   TYR A  61     -20.814  16.715  -4.557  1.00  1.92           O  
ATOM    940  CB  TYR A  61     -23.619  15.689  -5.946  1.00  2.92           C  
ATOM    941  CG  TYR A  61     -23.319  17.016  -6.596  1.00  2.92           C  
ATOM    942  CD1 TYR A  61     -22.235  17.150  -7.448  1.00  2.92           C  
ATOM    943  CD2 TYR A  61     -24.148  18.097  -6.353  1.00  2.92           C  
ATOM    944  CE1 TYR A  61     -21.970  18.364  -8.049  1.00  2.92           C  
ATOM    945  CE2 TYR A  61     -23.886  19.309  -6.956  1.00  2.92           C  
ATOM    946  CZ  TYR A  61     -22.803  19.445  -7.794  1.00  2.92           C  
ATOM    947  OH  TYR A  61     -22.550  20.658  -8.380  1.00  2.92           O  
ATOM    948  H   TYR A  61     -23.736  13.654  -4.427  1.00  2.70           H  
ATOM    949  HA  TYR A  61     -21.658  14.872  -5.946  1.00  2.34           H  
ATOM    950 1HB  TYR A  61     -23.943  14.993  -6.720  1.00  3.51           H  
ATOM    951 2HB  TYR A  61     -24.450  15.826  -5.260  1.00  3.51           H  
ATOM    952  HD1 TYR A  61     -21.588  16.297  -7.638  1.00  3.51           H  
ATOM    953  HD2 TYR A  61     -25.006  17.990  -5.688  1.00  3.51           H  
ATOM    954  HE1 TYR A  61     -21.113  18.472  -8.714  1.00  3.51           H  
ATOM    955  HE2 TYR A  61     -24.536  20.163  -6.764  1.00  3.51           H  
ATOM    956  HH  TYR A  61     -23.297  21.244  -8.236  1.00  3.51           H  
ATOM    957  N   ALA A  62     -22.433  16.289  -3.072  1.00  2.29           N  
ATOM    958  CA  ALA A  62     -21.890  17.207  -2.075  1.00  2.77           C  
ATOM    959  C   ALA A  62     -20.460  16.813  -1.675  1.00  2.83           C  
ATOM    960  O   ALA A  62     -19.600  17.685  -1.527  1.00  3.24           O  
ATOM    961  CB  ALA A  62     -22.790  17.246  -0.854  1.00  4.16           C  
ATOM    962  H   ALA A  62     -23.290  15.792  -2.869  1.00  2.75           H  
ATOM    963  HA  ALA A  62     -21.853  18.200  -2.516  1.00  3.32           H  
ATOM    964 1HB  ALA A  62     -22.391  17.958  -0.131  1.00  4.99           H  
ATOM    965 2HB  ALA A  62     -23.792  17.555  -1.152  1.00  4.99           H  
ATOM    966 3HB  ALA A  62     -22.836  16.259  -0.400  1.00  4.99           H  
ATOM    967  N   ALA A  63     -20.201  15.507  -1.526  1.00  3.05           N  
ATOM    968  CA  ALA A  63     -18.853  15.027  -1.220  1.00  3.27           C  
ATOM    969  C   ALA A  63     -17.909  15.401  -2.358  1.00  2.08           C  
ATOM    970  O   ALA A  63     -16.809  15.904  -2.123  1.00  2.01           O  
ATOM    971  CB  ALA A  63     -18.855  13.520  -0.995  1.00  4.91           C  
ATOM    972  H   ALA A  63     -20.955  14.835  -1.617  1.00  3.66           H  
ATOM    973  HA  ALA A  63     -18.507  15.525  -0.313  1.00  3.92           H  
ATOM    974 1HB  ALA A  63     -17.846  13.186  -0.755  1.00  5.89           H  
ATOM    975 2HB  ALA A  63     -19.524  13.279  -0.170  1.00  5.89           H  
ATOM    976 3HB  ALA A  63     -19.198  13.017  -1.898  1.00  5.89           H  
ATOM    977  N   PHE A  64     -18.383  15.184  -3.584  1.00  1.65           N  
ATOM    978  CA  PHE A  64     -17.698  15.540  -4.816  1.00  1.12           C  
ATOM    979  C   PHE A  64     -17.385  17.028  -4.861  1.00  1.25           C  
ATOM    980  O   PHE A  64     -16.276  17.406  -5.230  1.00  1.44           O  
ATOM    981  CB  PHE A  64     -18.547  15.105  -6.013  1.00  1.68           C  
ATOM    982  CG  PHE A  64     -18.003  15.423  -7.363  1.00  1.68           C  
ATOM    983  CD1 PHE A  64     -17.135  14.551  -7.998  1.00  1.68           C  
ATOM    984  CD2 PHE A  64     -18.383  16.590  -8.012  1.00  1.68           C  
ATOM    985  CE1 PHE A  64     -16.668  14.837  -9.260  1.00  1.68           C  
ATOM    986  CE2 PHE A  64     -17.910  16.878  -9.275  1.00  1.68           C  
ATOM    987  CZ  PHE A  64     -17.055  15.996  -9.897  1.00  1.68           C  
ATOM    988  H   PHE A  64     -19.283  14.733  -3.679  1.00  1.98           H  
ATOM    989  HA  PHE A  64     -16.753  15.007  -4.857  1.00  1.34           H  
ATOM    990 1HB  PHE A  64     -18.692  14.027  -5.961  1.00  2.02           H  
ATOM    991 2HB  PHE A  64     -19.527  15.551  -5.955  1.00  2.02           H  
ATOM    992  HD1 PHE A  64     -16.836  13.631  -7.495  1.00  2.02           H  
ATOM    993  HD2 PHE A  64     -19.068  17.277  -7.515  1.00  2.02           H  
ATOM    994  HE1 PHE A  64     -15.989  14.146  -9.755  1.00  2.02           H  
ATOM    995  HE2 PHE A  64     -18.214  17.795  -9.780  1.00  2.02           H  
ATOM    996  HZ  PHE A  64     -16.682  16.215 -10.893  1.00  2.02           H  
ATOM    997  N   ARG A  65     -18.365  17.864  -4.498  1.00  1.40           N  
ATOM    998  CA  ARG A  65     -18.210  19.314  -4.503  1.00  1.97           C  
ATOM    999  C   ARG A  65     -17.063  19.736  -3.604  1.00  2.21           C  
ATOM   1000  O   ARG A  65     -16.226  20.541  -4.007  1.00  3.32           O  
ATOM   1001  CB  ARG A  65     -19.476  20.007  -3.994  1.00  2.96           C  
ATOM   1002  CG  ARG A  65     -20.715  19.908  -4.868  1.00  2.96           C  
ATOM   1003  CD  ARG A  65     -21.892  20.546  -4.216  1.00  2.96           C  
ATOM   1004  NE  ARG A  65     -21.798  21.991  -4.220  1.00  2.96           N  
ATOM   1005  CZ  ARG A  65     -22.604  22.819  -3.527  1.00  2.96           C  
ATOM   1006  NH1 ARG A  65     -23.557  22.326  -2.764  1.00  2.96           N  
ATOM   1007  NH2 ARG A  65     -22.441  24.127  -3.619  1.00  2.96           N  
ATOM   1008  H   ARG A  65     -19.252  17.481  -4.220  1.00  1.68           H  
ATOM   1009  HA  ARG A  65     -18.002  19.641  -5.522  1.00  2.36           H  
ATOM   1010 1HB  ARG A  65     -19.740  19.607  -3.019  1.00  3.55           H  
ATOM   1011 2HB  ARG A  65     -19.269  21.068  -3.858  1.00  3.55           H  
ATOM   1012 1HG  ARG A  65     -20.535  20.414  -5.814  1.00  3.55           H  
ATOM   1013 2HG  ARG A  65     -20.961  18.876  -5.070  1.00  3.55           H  
ATOM   1014 1HD  ARG A  65     -22.808  20.264  -4.723  1.00  3.55           H  
ATOM   1015 2HD  ARG A  65     -21.944  20.220  -3.179  1.00  3.55           H  
ATOM   1016  HE  ARG A  65     -21.084  22.398  -4.806  1.00  3.55           H  
ATOM   1017 1HH1 ARG A  65     -23.684  21.326  -2.697  1.00  3.55           H  
ATOM   1018 2HH1 ARG A  65     -24.163  22.948  -2.248  1.00  3.55           H  
ATOM   1019 1HH2 ARG A  65     -21.711  24.503  -4.209  1.00  3.55           H  
ATOM   1020 2HH2 ARG A  65     -23.048  24.749  -3.106  1.00  3.55           H  
ATOM   1021  N   ASP A  66     -17.012  19.175  -2.396  1.00  2.09           N  
ATOM   1022  CA  ASP A  66     -15.944  19.512  -1.467  1.00  2.81           C  
ATOM   1023  C   ASP A  66     -14.598  18.979  -1.902  1.00  2.26           C  
ATOM   1024  O   ASP A  66     -13.597  19.677  -1.762  1.00  2.83           O  
ATOM   1025  CB  ASP A  66     -16.279  19.030  -0.063  1.00  4.21           C  
ATOM   1026  CG  ASP A  66     -17.339  19.907   0.586  1.00  4.21           C  
ATOM   1027  OD1 ASP A  66     -17.530  21.006   0.113  1.00  4.21           O  
ATOM   1028  OD2 ASP A  66     -17.937  19.485   1.546  1.00  4.21           O  
ATOM   1029  H   ASP A  66     -17.738  18.525  -2.112  1.00  2.51           H  
ATOM   1030  HA  ASP A  66     -15.867  20.596  -1.426  1.00  3.37           H  
ATOM   1031 1HB  ASP A  66     -16.645  18.004  -0.104  1.00  5.06           H  
ATOM   1032 2HB  ASP A  66     -15.382  19.040   0.556  1.00  5.06           H  
ATOM   1033  N   ASN A  67     -14.563  17.776  -2.460  1.00  1.69           N  
ATOM   1034  CA  ASN A  67     -13.304  17.233  -2.935  1.00  1.41           C  
ATOM   1035  C   ASN A  67     -12.786  18.055  -4.101  1.00  1.28           C  
ATOM   1036  O   ASN A  67     -11.594  18.345  -4.160  1.00  1.37           O  
ATOM   1037  CB  ASN A  67     -13.471  15.780  -3.288  1.00  2.11           C  
ATOM   1038  CG  ASN A  67     -13.559  14.931  -2.049  1.00  2.11           C  
ATOM   1039  OD1 ASN A  67     -12.966  15.258  -1.014  1.00  2.11           O  
ATOM   1040  ND2 ASN A  67     -14.301  13.862  -2.135  1.00  2.11           N  
ATOM   1041  H   ASN A  67     -15.406  17.220  -2.541  1.00  2.03           H  
ATOM   1042  HA  ASN A  67     -12.568  17.308  -2.136  1.00  1.69           H  
ATOM   1043 1HB  ASN A  67     -14.379  15.644  -3.878  1.00  2.54           H  
ATOM   1044 2HB  ASN A  67     -12.628  15.445  -3.893  1.00  2.54           H  
ATOM   1045 1HD2 ASN A  67     -14.413  13.240  -1.357  1.00  2.54           H  
ATOM   1046 2HD2 ASN A  67     -14.775  13.657  -2.987  1.00  2.54           H  
ATOM   1047  N   LEU A  68     -13.695  18.480  -4.981  1.00  1.29           N  
ATOM   1048  CA  LEU A  68     -13.380  19.347  -6.109  1.00  1.37           C  
ATOM   1049  C   LEU A  68     -12.780  20.647  -5.593  1.00  1.24           C  
ATOM   1050  O   LEU A  68     -11.767  21.117  -6.110  1.00  1.11           O  
ATOM   1051  CB  LEU A  68     -14.645  19.604  -6.939  1.00  2.06           C  
ATOM   1052  CG  LEU A  68     -14.488  20.508  -8.164  1.00  2.06           C  
ATOM   1053  CD1 LEU A  68     -13.491  19.884  -9.131  1.00  2.06           C  
ATOM   1054  CD2 LEU A  68     -15.849  20.684  -8.824  1.00  2.06           C  
ATOM   1055  H   LEU A  68     -14.653  18.184  -4.876  1.00  1.55           H  
ATOM   1056  HA  LEU A  68     -12.644  18.853  -6.739  1.00  1.64           H  
ATOM   1057 1HB  LEU A  68     -15.029  18.645  -7.285  1.00  2.47           H  
ATOM   1058 2HB  LEU A  68     -15.397  20.056  -6.295  1.00  2.47           H  
ATOM   1059  HG  LEU A  68     -14.101  21.481  -7.856  1.00  2.47           H  
ATOM   1060 1HD1 LEU A  68     -13.376  20.530 -10.001  1.00  2.47           H  
ATOM   1061 2HD1 LEU A  68     -12.527  19.768  -8.636  1.00  2.47           H  
ATOM   1062 3HD1 LEU A  68     -13.858  18.910  -9.448  1.00  2.47           H  
ATOM   1063 1HD2 LEU A  68     -15.749  21.330  -9.697  1.00  2.47           H  
ATOM   1064 2HD2 LEU A  68     -16.232  19.711  -9.133  1.00  2.47           H  
ATOM   1065 3HD2 LEU A  68     -16.541  21.138  -8.115  1.00  2.47           H  
ATOM   1066  N   ARG A  69     -13.404  21.207  -4.557  1.00  1.09           N  
ATOM   1067  CA  ARG A  69     -12.907  22.403  -3.899  1.00  1.03           C  
ATOM   1068  C   ARG A  69     -11.500  22.224  -3.324  1.00  1.21           C  
ATOM   1069  O   ARG A  69     -10.658  23.107  -3.489  1.00  1.65           O  
ATOM   1070  CB  ARG A  69     -13.853  22.808  -2.780  1.00  1.54           C  
ATOM   1071  CG  ARG A  69     -15.168  23.461  -3.184  1.00  1.54           C  
ATOM   1072  CD  ARG A  69     -16.067  23.618  -2.002  1.00  1.54           C  
ATOM   1073  NE  ARG A  69     -17.242  24.420  -2.296  1.00  1.54           N  
ATOM   1074  CZ  ARG A  69     -18.410  24.373  -1.620  1.00  1.54           C  
ATOM   1075  NH1 ARG A  69     -18.598  23.518  -0.636  1.00  1.54           N  
ATOM   1076  NH2 ARG A  69     -19.387  25.200  -1.951  1.00  1.54           N  
ATOM   1077  H   ARG A  69     -14.259  20.794  -4.209  1.00  1.31           H  
ATOM   1078  HA  ARG A  69     -12.879  23.208  -4.635  1.00  1.24           H  
ATOM   1079 1HB  ARG A  69     -14.119  21.928  -2.204  1.00  1.85           H  
ATOM   1080 2HB  ARG A  69     -13.336  23.475  -2.107  1.00  1.85           H  
ATOM   1081 1HG  ARG A  69     -14.970  24.450  -3.595  1.00  1.85           H  
ATOM   1082 2HG  ARG A  69     -15.674  22.855  -3.934  1.00  1.85           H  
ATOM   1083 1HD  ARG A  69     -16.404  22.637  -1.670  1.00  1.85           H  
ATOM   1084 2HD  ARG A  69     -15.521  24.102  -1.196  1.00  1.85           H  
ATOM   1085  HE  ARG A  69     -17.161  25.099  -3.040  1.00  1.85           H  
ATOM   1086 1HH1 ARG A  69     -17.880  22.851  -0.371  1.00  1.85           H  
ATOM   1087 2HH1 ARG A  69     -19.480  23.499  -0.147  1.00  1.85           H  
ATOM   1088 1HH2 ARG A  69     -19.256  25.863  -2.703  1.00  1.85           H  
ATOM   1089 2HH2 ARG A  69     -20.261  25.170  -1.448  1.00  1.85           H  
ATOM   1090  N   TYR A  70     -11.233  21.081  -2.682  1.00  1.32           N  
ATOM   1091  CA  TYR A  70      -9.912  20.821  -2.106  1.00  1.30           C  
ATOM   1092  C   TYR A  70      -8.861  20.672  -3.199  1.00  1.20           C  
ATOM   1093  O   TYR A  70      -7.715  21.096  -3.033  1.00  1.56           O  
ATOM   1094  CB  TYR A  70      -9.943  19.571  -1.226  1.00  1.95           C  
ATOM   1095  CG  TYR A  70     -10.711  19.767   0.062  1.00  1.95           C  
ATOM   1096  CD1 TYR A  70     -11.711  18.876   0.424  1.00  1.95           C  
ATOM   1097  CD2 TYR A  70     -10.424  20.852   0.875  1.00  1.95           C  
ATOM   1098  CE1 TYR A  70     -12.423  19.070   1.591  1.00  1.95           C  
ATOM   1099  CE2 TYR A  70     -11.134  21.045   2.043  1.00  1.95           C  
ATOM   1100  CZ  TYR A  70     -12.132  20.161   2.401  1.00  1.95           C  
ATOM   1101  OH  TYR A  70     -12.844  20.358   3.563  1.00  1.95           O  
ATOM   1102  H   TYR A  70     -11.967  20.395  -2.562  1.00  1.58           H  
ATOM   1103  HA  TYR A  70      -9.629  21.674  -1.488  1.00  1.56           H  
ATOM   1104 1HB  TYR A  70     -10.403  18.748  -1.775  1.00  2.34           H  
ATOM   1105 2HB  TYR A  70      -8.926  19.273  -0.975  1.00  2.34           H  
ATOM   1106  HD1 TYR A  70     -11.939  18.024  -0.215  1.00  2.34           H  
ATOM   1107  HD2 TYR A  70      -9.641  21.554   0.591  1.00  2.34           H  
ATOM   1108  HE1 TYR A  70     -13.210  18.370   1.871  1.00  2.34           H  
ATOM   1109  HE2 TYR A  70     -10.909  21.901   2.681  1.00  2.34           H  
ATOM   1110  HH  TYR A  70     -13.571  19.732   3.602  1.00  2.34           H  
ATOM   1111  N   ILE A  71      -9.271  20.098  -4.325  1.00  1.27           N  
ATOM   1112  CA  ILE A  71      -8.427  19.970  -5.498  1.00  1.21           C  
ATOM   1113  C   ILE A  71      -8.048  21.340  -6.027  1.00  1.43           C  
ATOM   1114  O   ILE A  71      -6.876  21.594  -6.301  1.00  1.50           O  
ATOM   1115  CB  ILE A  71      -9.147  19.143  -6.563  1.00  1.81           C  
ATOM   1116  CG1 ILE A  71      -9.254  17.702  -6.082  1.00  1.81           C  
ATOM   1117  CG2 ILE A  71      -8.433  19.238  -7.896  1.00  1.81           C  
ATOM   1118  CD1 ILE A  71     -10.234  16.891  -6.868  1.00  1.81           C  
ATOM   1119  H   ILE A  71     -10.211  19.728  -4.375  1.00  1.52           H  
ATOM   1120  HA  ILE A  71      -7.516  19.448  -5.216  1.00  1.45           H  
ATOM   1121  HB  ILE A  71     -10.161  19.511  -6.684  1.00  2.18           H  
ATOM   1122 1HG1 ILE A  71      -8.279  17.231  -6.177  1.00  2.18           H  
ATOM   1123 2HG1 ILE A  71      -9.537  17.685  -5.034  1.00  2.18           H  
ATOM   1124 1HG2 ILE A  71      -8.969  18.647  -8.638  1.00  2.18           H  
ATOM   1125 2HG2 ILE A  71      -8.401  20.279  -8.216  1.00  2.18           H  
ATOM   1126 3HG2 ILE A  71      -7.419  18.861  -7.793  1.00  2.18           H  
ATOM   1127 1HD1 ILE A  71     -10.249  15.868  -6.491  1.00  2.18           H  
ATOM   1128 2HD1 ILE A  71     -11.226  17.326  -6.770  1.00  2.18           H  
ATOM   1129 3HD1 ILE A  71      -9.943  16.894  -7.914  1.00  2.18           H  
ATOM   1130  N   ASP A  72      -9.039  22.230  -6.143  1.00  1.61           N  
ATOM   1131  CA  ASP A  72      -8.791  23.600  -6.574  1.00  2.20           C  
ATOM   1132  C   ASP A  72      -7.853  24.316  -5.607  1.00  2.17           C  
ATOM   1133  O   ASP A  72      -6.938  25.009  -6.043  1.00  2.51           O  
ATOM   1134  CB  ASP A  72     -10.108  24.379  -6.711  1.00  3.30           C  
ATOM   1135  CG  ASP A  72     -10.911  23.960  -7.939  1.00  3.30           C  
ATOM   1136  OD1 ASP A  72     -10.340  23.324  -8.795  1.00  3.30           O  
ATOM   1137  OD2 ASP A  72     -12.075  24.283  -8.023  1.00  3.30           O  
ATOM   1138  H   ASP A  72      -9.988  21.947  -5.933  1.00  1.93           H  
ATOM   1139  HA  ASP A  72      -8.310  23.570  -7.551  1.00  2.64           H  
ATOM   1140 1HB  ASP A  72     -10.721  24.222  -5.824  1.00  3.96           H  
ATOM   1141 2HB  ASP A  72      -9.896  25.446  -6.780  1.00  3.96           H  
ATOM   1142  N   GLU A  73      -8.054  24.113  -4.302  1.00  2.03           N  
ATOM   1143  CA  GLU A  73      -7.198  24.710  -3.280  1.00  2.18           C  
ATOM   1144  C   GLU A  73      -5.739  24.363  -3.473  1.00  2.07           C  
ATOM   1145  O   GLU A  73      -4.874  25.241  -3.472  1.00  2.69           O  
ATOM   1146  CB  GLU A  73      -7.632  24.256  -1.883  1.00  3.27           C  
ATOM   1147  CG  GLU A  73      -6.769  24.801  -0.754  1.00  3.27           C  
ATOM   1148  CD  GLU A  73      -7.209  24.341   0.611  1.00  3.27           C  
ATOM   1149  OE1 GLU A  73      -8.192  23.646   0.700  1.00  3.27           O  
ATOM   1150  OE2 GLU A  73      -6.550  24.675   1.569  1.00  3.27           O  
ATOM   1151  H   GLU A  73      -8.838  23.547  -4.005  1.00  2.44           H  
ATOM   1152  HA  GLU A  73      -7.287  25.790  -3.353  1.00  2.62           H  
ATOM   1153 1HB  GLU A  73      -8.657  24.573  -1.704  1.00  3.92           H  
ATOM   1154 2HB  GLU A  73      -7.611  23.171  -1.821  1.00  3.92           H  
ATOM   1155 1HG  GLU A  73      -5.741  24.476  -0.914  1.00  3.92           H  
ATOM   1156 2HG  GLU A  73      -6.782  25.887  -0.794  1.00  3.92           H  
ATOM   1157  N   HIS A  74      -5.466  23.077  -3.628  1.00  1.76           N  
ATOM   1158  CA  HIS A  74      -4.107  22.622  -3.828  1.00  1.68           C  
ATOM   1159  C   HIS A  74      -3.517  23.063  -5.150  1.00  1.91           C  
ATOM   1160  O   HIS A  74      -2.412  23.600  -5.195  1.00  2.72           O  
ATOM   1161  CB  HIS A  74      -4.017  21.114  -3.781  1.00  2.52           C  
ATOM   1162  CG  HIS A  74      -2.626  20.645  -4.040  1.00  2.52           C  
ATOM   1163  ND1 HIS A  74      -2.129  20.484  -5.315  1.00  2.52           N  
ATOM   1164  CD2 HIS A  74      -1.618  20.325  -3.197  1.00  2.52           C  
ATOM   1165  CE1 HIS A  74      -0.875  20.086  -5.243  1.00  2.52           C  
ATOM   1166  NE2 HIS A  74      -0.537  19.988  -3.972  1.00  2.52           N  
ATOM   1167  H   HIS A  74      -6.218  22.398  -3.596  1.00  2.11           H  
ATOM   1168  HA  HIS A  74      -3.474  23.019  -3.037  1.00  2.02           H  
ATOM   1169 1HB  HIS A  74      -4.338  20.749  -2.805  1.00  3.02           H  
ATOM   1170 2HB  HIS A  74      -4.675  20.686  -4.536  1.00  3.02           H  
ATOM   1171  HD1 HIS A  74      -2.651  20.556  -6.171  1.00  3.02           H  
ATOM   1172  HD2 HIS A  74      -1.537  20.308  -2.110  1.00  3.02           H  
ATOM   1173  HE1 HIS A  74      -0.306  19.911  -6.145  1.00  3.02           H  
ATOM   1174  N   ASN A  75      -4.231  22.814  -6.235  1.00  1.76           N  
ATOM   1175  CA  ASN A  75      -3.691  23.092  -7.550  1.00  2.03           C  
ATOM   1176  C   ASN A  75      -3.489  24.587  -7.803  1.00  2.11           C  
ATOM   1177  O   ASN A  75      -2.588  24.973  -8.549  1.00  2.68           O  
ATOM   1178  CB  ASN A  75      -4.577  22.469  -8.596  1.00  3.04           C  
ATOM   1179  CG  ASN A  75      -4.495  20.963  -8.565  1.00  3.04           C  
ATOM   1180  OD1 ASN A  75      -3.675  20.365  -7.851  1.00  3.04           O  
ATOM   1181  ND2 ASN A  75      -5.335  20.334  -9.343  1.00  3.04           N  
ATOM   1182  H   ASN A  75      -5.151  22.401  -6.160  1.00  2.11           H  
ATOM   1183  HA  ASN A  75      -2.707  22.625  -7.617  1.00  2.44           H  
ATOM   1184 1HB  ASN A  75      -5.612  22.772  -8.429  1.00  3.65           H  
ATOM   1185 2HB  ASN A  75      -4.284  22.822  -9.585  1.00  3.65           H  
ATOM   1186 1HD2 ASN A  75      -5.343  19.331  -9.374  1.00  3.65           H  
ATOM   1187 2HD2 ASN A  75      -5.980  20.852  -9.904  1.00  3.65           H  
ATOM   1188  N   ALA A  76      -4.303  25.430  -7.162  1.00  2.53           N  
ATOM   1189  CA  ALA A  76      -4.173  26.878  -7.283  1.00  2.73           C  
ATOM   1190  C   ALA A  76      -3.210  27.475  -6.244  1.00  4.79           C  
ATOM   1191  O   ALA A  76      -3.106  28.699  -6.141  1.00 18.75           O  
ATOM   1192  CB  ALA A  76      -5.535  27.537  -7.149  1.00  4.09           C  
ATOM   1193  H   ALA A  76      -5.052  25.073  -6.585  1.00  3.04           H  
ATOM   1194  HA  ALA A  76      -3.772  27.095  -8.273  1.00  3.28           H  
ATOM   1195 1HB  ALA A  76      -5.433  28.615  -7.279  1.00  4.91           H  
ATOM   1196 2HB  ALA A  76      -6.208  27.141  -7.910  1.00  4.91           H  
ATOM   1197 3HB  ALA A  76      -5.943  27.331  -6.161  1.00  4.91           H  
ATOM   1198  N   ALA A  77      -2.523  26.630  -5.465  1.00  7.18           N  
ATOM   1199  CA  ALA A  77      -1.599  27.114  -4.447  1.00  9.33           C  
ATOM   1200  C   ALA A  77      -0.413  27.820  -5.091  1.00 16.48           C  
ATOM   1201  O   ALA A  77      -0.010  27.489  -6.206  1.00 27.28           O  
ATOM   1202  CB  ALA A  77      -1.123  25.965  -3.576  1.00 14.00           C  
ATOM   1203  H   ALA A  77      -2.620  25.629  -5.564  1.00  8.62           H  
ATOM   1204  HA  ALA A  77      -2.126  27.837  -3.825  1.00 11.20           H  
ATOM   1205 1HB  ALA A  77      -0.451  26.343  -2.806  1.00 16.79           H  
ATOM   1206 2HB  ALA A  77      -1.982  25.486  -3.106  1.00 16.79           H  
ATOM   1207 3HB  ALA A  77      -0.596  25.239  -4.193  1.00 16.79           H  
ATOM   1208  N   ALA A  78       0.127  28.807  -4.374  1.00 91.50           N  
ATOM   1209  CA  ALA A  78       1.237  29.623  -4.860  1.00164.33           C  
ATOM   1210  C   ALA A  78       2.354  28.769  -5.436  1.00 96.06           C  
ATOM   1211  O   ALA A  78       3.013  28.009  -4.728  1.00109.15           O  
ATOM   1212  CB  ALA A  78       1.786  30.477  -3.727  1.00246.50           C  
ATOM   1213  H   ALA A  78      -0.256  29.008  -3.463  1.00109.80           H  
ATOM   1214  HA  ALA A  78       0.864  30.270  -5.648  1.00197.20           H  
ATOM   1215 1HB  ALA A  78       2.595  31.104  -4.104  1.00295.79           H  
ATOM   1216 2HB  ALA A  78       0.992  31.112  -3.333  1.00295.79           H  
ATOM   1217 3HB  ALA A  78       2.164  29.835  -2.935  1.00295.79           H  
ATOM   1218  N   ASP A  79       2.590  28.937  -6.735  1.00108.76           N  
ATOM   1219  CA  ASP A  79       3.603  28.151  -7.412  1.00112.24           C  
ATOM   1220  C   ASP A  79       4.998  28.664  -7.128  1.00191.32           C  
ATOM   1221  O   ASP A  79       5.569  29.432  -7.902  1.00283.44           O  
ATOM   1222  CB  ASP A  79       3.364  28.134  -8.919  1.00168.36           C  
ATOM   1223  CG  ASP A  79       4.339  27.217  -9.648  1.00168.36           C  
ATOM   1224  OD1 ASP A  79       5.249  26.725  -9.018  1.00168.36           O  
ATOM   1225  OD2 ASP A  79       4.163  27.013 -10.826  1.00168.36           O  
ATOM   1226  H   ASP A  79       2.035  29.595  -7.261  1.00130.51           H  
ATOM   1227  HA  ASP A  79       3.540  27.126  -7.049  1.00134.69           H  
ATOM   1228 1HB  ASP A  79       2.346  27.800  -9.124  1.00202.03           H  
ATOM   1229 2HB  ASP A  79       3.466  29.143  -9.318  1.00202.03           H  
ATOM   1230  N   ALA A  80       5.558  28.185  -6.023  1.00234.85           N  
ATOM   1231  CA  ALA A  80       6.913  28.520  -5.606  1.00326.27           C  
ATOM   1232  C   ALA A  80       7.956  27.594  -6.244  1.00256.97           C  
ATOM   1233  O   ALA A  80       9.131  27.643  -5.878  1.00318.38           O  
ATOM   1234  CB  ALA A  80       7.022  28.452  -4.090  1.00489.40           C  
ATOM   1235  H   ALA A  80       4.988  27.585  -5.438  1.00281.82           H  
ATOM   1236  HA  ALA A  80       7.125  29.538  -5.933  1.00391.52           H  
ATOM   1237 1HB  ALA A  80       8.029  28.736  -3.786  1.00587.29           H  
ATOM   1238 2HB  ALA A  80       6.301  29.138  -3.644  1.00587.29           H  
ATOM   1239 3HB  ALA A  80       6.814  27.440  -3.753  1.00587.29           H  
ATOM   1240  N   GLY A  81       7.528  26.728  -7.169  1.00193.99           N  
ATOM   1241  CA  GLY A  81       8.430  25.776  -7.797  1.00189.04           C  
ATOM   1242  C   GLY A  81       8.577  24.522  -6.944  1.00117.53           C  
ATOM   1243  O   GLY A  81       9.511  23.742  -7.133  1.00138.29           O  
ATOM   1244  H   GLY A  81       6.562  26.727  -7.471  1.00232.79           H  
ATOM   1245 1HA  GLY A  81       8.048  25.510  -8.784  1.00226.85           H  
ATOM   1246 2HA  GLY A  81       9.405  26.240  -7.944  1.00226.85           H  
ATOM   1247  N   VAL A  82       7.651  24.333  -6.001  1.00 79.38           N  
ATOM   1248  CA  VAL A  82       7.697  23.189  -5.102  1.00 81.12           C  
ATOM   1249  C   VAL A  82       6.529  22.236  -5.333  1.00 41.81           C  
ATOM   1250  O   VAL A  82       6.568  21.077  -4.915  1.00 59.14           O  
ATOM   1251  CB  VAL A  82       7.679  23.679  -3.643  1.00121.68           C  
ATOM   1252  CG1 VAL A  82       8.901  24.546  -3.372  1.00121.68           C  
ATOM   1253  CG2 VAL A  82       6.397  24.459  -3.386  1.00121.68           C  
ATOM   1254  H   VAL A  82       6.906  25.003  -5.895  1.00 95.26           H  
ATOM   1255  HA  VAL A  82       8.627  22.648  -5.279  1.00 97.34           H  
ATOM   1256  HB  VAL A  82       7.729  22.820  -2.973  1.00146.02           H  
ATOM   1257 1HG1 VAL A  82       8.888  24.879  -2.334  1.00146.02           H  
ATOM   1258 2HG1 VAL A  82       9.806  23.968  -3.555  1.00146.02           H  
ATOM   1259 3HG1 VAL A  82       8.886  25.415  -4.030  1.00146.02           H  
ATOM   1260 1HG2 VAL A  82       6.381  24.802  -2.352  1.00146.02           H  
ATOM   1261 2HG2 VAL A  82       6.354  25.318  -4.055  1.00146.02           H  
ATOM   1262 3HG2 VAL A  82       5.534  23.818  -3.565  1.00146.02           H  
ATOM   1263  N   HIS A  83       5.494  22.712  -6.017  1.00 18.70           N  
ATOM   1264  CA  HIS A  83       4.340  21.874  -6.300  1.00  8.88           C  
ATOM   1265  C   HIS A  83       4.630  20.940  -7.460  1.00  5.06           C  
ATOM   1266  O   HIS A  83       4.283  21.213  -8.610  1.00 11.31           O  
ATOM   1267  CB  HIS A  83       3.096  22.725  -6.543  1.00 13.32           C  
ATOM   1268  CG  HIS A  83       2.677  23.466  -5.317  1.00 13.32           C  
ATOM   1269  ND1 HIS A  83       2.081  22.840  -4.241  1.00 13.32           N  
ATOM   1270  CD2 HIS A  83       2.783  24.772  -4.984  1.00 13.32           C  
ATOM   1271  CE1 HIS A  83       1.840  23.733  -3.299  1.00 13.32           C  
ATOM   1272  NE2 HIS A  83       2.258  24.912  -3.724  1.00 13.32           N  
ATOM   1273  H   HIS A  83       5.499  23.666  -6.344  1.00 22.44           H  
ATOM   1274  HA  HIS A  83       4.137  21.247  -5.430  1.00 10.66           H  
ATOM   1275 1HB  HIS A  83       3.290  23.448  -7.336  1.00 15.98           H  
ATOM   1276 2HB  HIS A  83       2.269  22.092  -6.862  1.00 15.98           H  
ATOM   1277  HD1 HIS A  83       1.653  21.935  -4.260  1.00 15.98           H  
ATOM   1278  HD2 HIS A  83       3.188  25.636  -5.508  1.00 15.98           H  
ATOM   1279  HE1 HIS A  83       1.371  23.437  -2.361  1.00 15.98           H  
ATOM   1280  N   SER A  84       5.249  19.816  -7.125  1.00  6.20           N  
ATOM   1281  CA  SER A  84       5.642  18.793  -8.083  1.00  8.20           C  
ATOM   1282  C   SER A  84       4.533  17.813  -8.474  1.00 13.05           C  
ATOM   1283  O   SER A  84       4.766  16.938  -9.310  1.00 57.06           O  
ATOM   1284  CB  SER A  84       6.837  18.042  -7.539  1.00 12.30           C  
ATOM   1285  OG  SER A  84       6.534  17.395  -6.340  1.00 12.30           O  
ATOM   1286  H   SER A  84       5.498  19.700  -6.150  1.00  7.44           H  
ATOM   1287  HA  SER A  84       5.961  19.304  -8.993  1.00  9.84           H  
ATOM   1288 1HB  SER A  84       7.169  17.311  -8.274  1.00 14.76           H  
ATOM   1289 2HB  SER A  84       7.658  18.740  -7.379  1.00 14.76           H  
ATOM   1290  HG  SER A  84       5.929  16.677  -6.545  1.00 14.76           H  
ATOM   1291  N   PHE A  85       3.335  17.969  -7.904  1.00  1.69           N  
ATOM   1292  CA  PHE A  85       2.213  17.095  -8.245  1.00  5.34           C  
ATOM   1293  C   PHE A  85       0.918  17.870  -8.240  1.00  6.79           C  
ATOM   1294  O   PHE A  85       0.885  19.028  -7.827  1.00 34.07           O  
ATOM   1295  CB  PHE A  85       2.087  15.935  -7.259  1.00  8.01           C  
ATOM   1296  CG  PHE A  85       1.632  16.307  -5.878  1.00  8.01           C  
ATOM   1297  CD1 PHE A  85       0.315  16.088  -5.502  1.00  8.01           C  
ATOM   1298  CD2 PHE A  85       2.492  16.893  -4.962  1.00  8.01           C  
ATOM   1299  CE1 PHE A  85      -0.124  16.423  -4.238  1.00  8.01           C  
ATOM   1300  CE2 PHE A  85       2.047  17.234  -3.699  1.00  8.01           C  
ATOM   1301  CZ  PHE A  85       0.742  16.993  -3.336  1.00  8.01           C  
ATOM   1302  H   PHE A  85       3.196  18.697  -7.219  1.00  2.03           H  
ATOM   1303  HA  PHE A  85       2.368  16.705  -9.246  1.00  6.41           H  
ATOM   1304 1HB  PHE A  85       1.389  15.200  -7.655  1.00  9.61           H  
ATOM   1305 2HB  PHE A  85       3.044  15.448  -7.176  1.00  9.61           H  
ATOM   1306  HD1 PHE A  85      -0.374  15.637  -6.217  1.00  9.61           H  
ATOM   1307  HD2 PHE A  85       3.527  17.083  -5.245  1.00  9.61           H  
ATOM   1308  HE1 PHE A  85      -1.154  16.238  -3.953  1.00  9.61           H  
ATOM   1309  HE2 PHE A  85       2.729  17.692  -2.985  1.00  9.61           H  
ATOM   1310  HZ  PHE A  85       0.394  17.261  -2.340  1.00  9.61           H  
ATOM   1311  N   ARG A  86      -0.141  17.242  -8.738  1.00  2.53           N  
ATOM   1312  CA  ARG A  86      -1.455  17.863  -8.787  1.00  1.53           C  
ATOM   1313  C   ARG A  86      -2.538  16.891  -8.337  1.00  0.95           C  
ATOM   1314  O   ARG A  86      -2.400  15.669  -8.484  1.00  0.78           O  
ATOM   1315  CB  ARG A  86      -1.784  18.348 -10.195  1.00  2.29           C  
ATOM   1316  CG  ARG A  86      -0.870  19.433 -10.750  1.00  2.29           C  
ATOM   1317  CD  ARG A  86      -1.051  20.729 -10.050  1.00  2.29           C  
ATOM   1318  NE  ARG A  86      -0.244  21.778 -10.646  1.00  2.29           N  
ATOM   1319  CZ  ARG A  86       1.045  22.020 -10.335  1.00  2.29           C  
ATOM   1320  NH1 ARG A  86       1.659  21.275  -9.443  1.00  2.29           N  
ATOM   1321  NH2 ARG A  86       1.695  23.006 -10.930  1.00  2.29           N  
ATOM   1322  H   ARG A  86      -0.027  16.303  -9.090  1.00  3.04           H  
ATOM   1323  HA  ARG A  86      -1.459  18.720  -8.114  1.00  1.84           H  
ATOM   1324 1HB  ARG A  86      -1.746  17.507 -10.886  1.00  2.75           H  
ATOM   1325 2HB  ARG A  86      -2.802  18.738 -10.214  1.00  2.75           H  
ATOM   1326 1HG  ARG A  86       0.170  19.130 -10.651  1.00  2.75           H  
ATOM   1327 2HG  ARG A  86      -1.099  19.587 -11.805  1.00  2.75           H  
ATOM   1328 1HD  ARG A  86      -2.095  21.030 -10.110  1.00  2.75           H  
ATOM   1329 2HD  ARG A  86      -0.762  20.627  -9.005  1.00  2.75           H  
ATOM   1330  HE  ARG A  86      -0.680  22.372 -11.338  1.00  2.75           H  
ATOM   1331 1HH1 ARG A  86       1.178  20.516  -8.978  1.00  2.75           H  
ATOM   1332 2HH1 ARG A  86       2.629  21.453  -9.216  1.00  2.75           H  
ATOM   1333 1HH2 ARG A  86       1.225  23.580 -11.616  1.00  2.75           H  
ATOM   1334 2HH2 ARG A  86       2.661  23.187 -10.697  1.00  2.75           H  
ATOM   1335  N   LEU A  87      -3.623  17.455  -7.808  1.00  0.97           N  
ATOM   1336  CA  LEU A  87      -4.765  16.668  -7.368  1.00  0.75           C  
ATOM   1337  C   LEU A  87      -5.804  16.639  -8.478  1.00  0.75           C  
ATOM   1338  O   LEU A  87      -5.785  17.479  -9.381  1.00  0.98           O  
ATOM   1339  CB  LEU A  87      -5.414  17.247  -6.100  1.00  1.12           C  
ATOM   1340  CG  LEU A  87      -4.519  17.428  -4.874  1.00  1.12           C  
ATOM   1341  CD1 LEU A  87      -5.364  17.960  -3.724  1.00  1.12           C  
ATOM   1342  CD2 LEU A  87      -3.858  16.124  -4.515  1.00  1.12           C  
ATOM   1343  H   LEU A  87      -3.656  18.465  -7.720  1.00  1.16           H  
ATOM   1344  HA  LEU A  87      -4.439  15.649  -7.167  1.00  0.90           H  
ATOM   1345 1HB  LEU A  87      -5.832  18.222  -6.344  1.00  1.35           H  
ATOM   1346 2HB  LEU A  87      -6.232  16.590  -5.807  1.00  1.35           H  
ATOM   1347  HG  LEU A  87      -3.751  18.167  -5.096  1.00  1.35           H  
ATOM   1348 1HD1 LEU A  87      -4.733  18.113  -2.849  1.00  1.35           H  
ATOM   1349 2HD1 LEU A  87      -5.821  18.905  -4.010  1.00  1.35           H  
ATOM   1350 3HD1 LEU A  87      -6.145  17.241  -3.486  1.00  1.35           H  
ATOM   1351 1HD2 LEU A  87      -3.224  16.271  -3.642  1.00  1.35           H  
ATOM   1352 2HD2 LEU A  87      -4.618  15.386  -4.283  1.00  1.35           H  
ATOM   1353 3HD2 LEU A  87      -3.254  15.777  -5.353  1.00  1.35           H  
ATOM   1354  N   GLY A  88      -6.727  15.693  -8.408  1.00  0.59           N  
ATOM   1355  CA  GLY A  88      -7.761  15.610  -9.429  1.00  0.66           C  
ATOM   1356  C   GLY A  88      -8.889  14.675  -9.035  1.00  0.71           C  
ATOM   1357  O   GLY A  88      -8.842  14.015  -7.997  1.00  0.61           O  
ATOM   1358  H   GLY A  88      -6.699  15.027  -7.647  1.00  0.71           H  
ATOM   1359 1HA  GLY A  88      -8.164  16.607  -9.614  1.00  0.79           H  
ATOM   1360 2HA  GLY A  88      -7.319  15.272 -10.365  1.00  0.79           H  
ATOM   1361  N   LEU A  89      -9.917  14.621  -9.874  1.00  1.09           N  
ATOM   1362  CA  LEU A  89     -11.117  13.847  -9.575  1.00  1.36           C  
ATOM   1363  C   LEU A  89     -10.941  12.367  -9.864  1.00  1.06           C  
ATOM   1364  O   LEU A  89     -11.501  11.829 -10.821  1.00  1.26           O  
ATOM   1365  CB  LEU A  89     -12.281  14.401 -10.394  1.00  2.04           C  
ATOM   1366  CG  LEU A  89     -12.658  15.858 -10.111  1.00  2.04           C  
ATOM   1367  CD1 LEU A  89     -13.698  16.298 -11.124  1.00  2.04           C  
ATOM   1368  CD2 LEU A  89     -13.204  15.960  -8.692  1.00  2.04           C  
ATOM   1369  H   LEU A  89      -9.881  15.160 -10.729  1.00  1.31           H  
ATOM   1370  HA  LEU A  89     -11.344  13.964  -8.516  1.00  1.63           H  
ATOM   1371 1HB  LEU A  89     -12.037  14.318 -11.452  1.00  2.45           H  
ATOM   1372 2HB  LEU A  89     -13.161  13.796 -10.193  1.00  2.45           H  
ATOM   1373  HG  LEU A  89     -11.782  16.500 -10.215  1.00  2.45           H  
ATOM   1374 1HD1 LEU A  89     -13.981  17.330 -10.933  1.00  2.45           H  
ATOM   1375 2HD1 LEU A  89     -13.282  16.215 -12.128  1.00  2.45           H  
ATOM   1376 3HD1 LEU A  89     -14.571  15.657 -11.044  1.00  2.45           H  
ATOM   1377 1HD2 LEU A  89     -13.482  16.991  -8.476  1.00  2.45           H  
ATOM   1378 2HD2 LEU A  89     -14.077  15.322  -8.592  1.00  2.45           H  
ATOM   1379 3HD2 LEU A  89     -12.444  15.635  -7.986  1.00  2.45           H  
ATOM   1380  N   ASN A  90     -10.168  11.715  -9.011  1.00  0.65           N  
ATOM   1381  CA  ASN A  90      -9.914  10.297  -9.132  1.00  0.68           C  
ATOM   1382  C   ASN A  90     -11.021   9.508  -8.466  1.00  1.10           C  
ATOM   1383  O   ASN A  90     -11.977  10.082  -7.942  1.00  1.31           O  
ATOM   1384  CB  ASN A  90      -8.566   9.952  -8.520  1.00  1.02           C  
ATOM   1385  CG  ASN A  90      -8.540  10.122  -7.021  1.00  1.02           C  
ATOM   1386  OD1 ASN A  90      -9.528   9.877  -6.317  1.00  1.02           O  
ATOM   1387  ND2 ASN A  90      -7.414  10.530  -6.502  1.00  1.02           N  
ATOM   1388  H   ASN A  90      -9.739  12.241  -8.261  1.00  0.78           H  
ATOM   1389  HA  ASN A  90      -9.907  10.028 -10.189  1.00  0.82           H  
ATOM   1390 1HB  ASN A  90      -8.307   8.926  -8.765  1.00  1.22           H  
ATOM   1391 2HB  ASN A  90      -7.799  10.594  -8.956  1.00  1.22           H  
ATOM   1392 1HD2 ASN A  90      -7.340  10.642  -5.510  1.00  1.22           H  
ATOM   1393 2HD2 ASN A  90      -6.613  10.718  -7.071  1.00  1.22           H  
ATOM   1394  N   ARG A  91     -10.845   8.194  -8.448  1.00  1.44           N  
ATOM   1395  CA  ARG A  91     -11.736   7.221  -7.827  1.00  2.77           C  
ATOM   1396  C   ARG A  91     -12.516   7.644  -6.576  1.00  3.02           C  
ATOM   1397  O   ARG A  91     -13.660   7.225  -6.398  1.00  5.41           O  
ATOM   1398  CB  ARG A  91     -10.943   5.985  -7.457  1.00  4.16           C  
ATOM   1399  CG  ARG A  91     -11.789   4.897  -6.842  1.00  4.16           C  
ATOM   1400  CD  ARG A  91     -11.044   3.637  -6.642  1.00  4.16           C  
ATOM   1401  NE  ARG A  91     -11.903   2.629  -6.056  1.00  4.16           N  
ATOM   1402  CZ  ARG A  91     -11.832   1.320  -6.343  1.00  4.16           C  
ATOM   1403  NH1 ARG A  91     -10.941   0.873  -7.194  1.00  4.16           N  
ATOM   1404  NH2 ARG A  91     -12.661   0.454  -5.789  1.00  4.16           N  
ATOM   1405  H   ARG A  91     -10.037   7.815  -8.929  1.00  1.73           H  
ATOM   1406  HA  ARG A  91     -12.468   6.935  -8.584  1.00  3.32           H  
ATOM   1407 1HB  ARG A  91     -10.464   5.574  -8.344  1.00  4.99           H  
ATOM   1408 2HB  ARG A  91     -10.159   6.246  -6.746  1.00  4.99           H  
ATOM   1409 1HG  ARG A  91     -12.167   5.231  -5.877  1.00  4.99           H  
ATOM   1410 2HG  ARG A  91     -12.630   4.686  -7.502  1.00  4.99           H  
ATOM   1411 1HD  ARG A  91     -10.684   3.264  -7.598  1.00  4.99           H  
ATOM   1412 2HD  ARG A  91     -10.200   3.804  -5.976  1.00  4.99           H  
ATOM   1413  HE  ARG A  91     -12.608   2.930  -5.397  1.00  4.99           H  
ATOM   1414 1HH1 ARG A  91     -10.261   1.486  -7.625  1.00  4.99           H  
ATOM   1415 2HH1 ARG A  91     -10.935  -0.115  -7.398  1.00  4.99           H  
ATOM   1416 1HH2 ARG A  91     -13.353   0.758  -5.112  1.00  4.99           H  
ATOM   1417 2HH2 ARG A  91     -12.572  -0.523  -6.042  1.00  4.99           H  
ATOM   1418  N   PHE A  92     -11.887   8.402  -5.679  1.00  2.49           N  
ATOM   1419  CA  PHE A  92     -12.500   8.694  -4.389  1.00  4.82           C  
ATOM   1420  C   PHE A  92     -13.170  10.067  -4.290  1.00  3.28           C  
ATOM   1421  O   PHE A  92     -13.508  10.512  -3.190  1.00  6.10           O  
ATOM   1422  CB  PHE A  92     -11.427   8.585  -3.308  1.00  7.23           C  
ATOM   1423  CG  PHE A  92     -10.782   7.233  -3.283  1.00  7.23           C  
ATOM   1424  CD1 PHE A  92      -9.409   7.105  -3.404  1.00  7.23           C  
ATOM   1425  CD2 PHE A  92     -11.543   6.086  -3.194  1.00  7.23           C  
ATOM   1426  CE1 PHE A  92      -8.813   5.856  -3.423  1.00  7.23           C  
ATOM   1427  CE2 PHE A  92     -10.949   4.845  -3.219  1.00  7.23           C  
ATOM   1428  CZ  PHE A  92      -9.585   4.727  -3.329  1.00  7.23           C  
ATOM   1429  H   PHE A  92     -10.967   8.770  -5.887  1.00  2.99           H  
ATOM   1430  HA  PHE A  92     -13.260   7.935  -4.200  1.00  5.78           H  
ATOM   1431 1HB  PHE A  92     -10.652   9.330  -3.486  1.00  8.68           H  
ATOM   1432 2HB  PHE A  92     -11.858   8.782  -2.331  1.00  8.68           H  
ATOM   1433  HD1 PHE A  92      -8.796   8.003  -3.489  1.00  8.68           H  
ATOM   1434  HD2 PHE A  92     -12.625   6.171  -3.120  1.00  8.68           H  
ATOM   1435  HE1 PHE A  92      -7.731   5.768  -3.515  1.00  8.68           H  
ATOM   1436  HE2 PHE A  92     -11.560   3.950  -3.160  1.00  8.68           H  
ATOM   1437  HZ  PHE A  92      -9.123   3.743  -3.348  1.00  8.68           H  
ATOM   1438  N   ALA A  93     -13.383  10.733  -5.425  1.00  1.49           N  
ATOM   1439  CA  ALA A  93     -14.002  12.058  -5.412  1.00  1.40           C  
ATOM   1440  C   ALA A  93     -15.431  12.033  -4.850  1.00  1.83           C  
ATOM   1441  O   ALA A  93     -15.856  13.001  -4.228  1.00  2.64           O  
ATOM   1442  CB  ALA A  93     -14.011  12.660  -6.809  1.00  2.10           C  
ATOM   1443  H   ALA A  93     -13.084  10.338  -6.307  1.00  1.79           H  
ATOM   1444  HA  ALA A  93     -13.401  12.696  -4.763  1.00  1.68           H  
ATOM   1445 1HB  ALA A  93     -14.435  13.663  -6.769  1.00  2.52           H  
ATOM   1446 2HB  ALA A  93     -12.991  12.712  -7.189  1.00  2.52           H  
ATOM   1447 3HB  ALA A  93     -14.612  12.044  -7.464  1.00  2.52           H  
ATOM   1448  N   ASP A  94     -16.161  10.932  -5.007  1.00  2.16           N  
ATOM   1449  CA  ASP A  94     -17.528  10.872  -4.479  1.00  4.17           C  
ATOM   1450  C   ASP A  94     -17.646  10.442  -3.008  1.00  2.58           C  
ATOM   1451  O   ASP A  94     -18.746  10.093  -2.570  1.00  6.05           O  
ATOM   1452  CB  ASP A  94     -18.390   9.927  -5.314  1.00  6.25           C  
ATOM   1453  CG  ASP A  94     -17.912   8.477  -5.267  1.00  6.25           C  
ATOM   1454  OD1 ASP A  94     -16.872   8.229  -4.706  1.00  6.25           O  
ATOM   1455  OD2 ASP A  94     -18.599   7.630  -5.786  1.00  6.25           O  
ATOM   1456  H   ASP A  94     -15.783  10.141  -5.509  1.00  2.59           H  
ATOM   1457  HA  ASP A  94     -17.955  11.872  -4.562  1.00  5.00           H  
ATOM   1458 1HB  ASP A  94     -19.418   9.963  -4.953  1.00  7.51           H  
ATOM   1459 2HB  ASP A  94     -18.400  10.266  -6.347  1.00  7.51           H  
ATOM   1460  N   LEU A  95     -16.554  10.474  -2.238  1.00  2.33           N  
ATOM   1461  CA  LEU A  95     -16.660  10.074  -0.839  1.00  2.55           C  
ATOM   1462  C   LEU A  95     -15.758  10.870   0.109  1.00  1.26           C  
ATOM   1463  O   LEU A  95     -14.905  11.655  -0.311  1.00  2.22           O  
ATOM   1464  CB  LEU A  95     -16.384   8.566  -0.727  1.00  3.82           C  
ATOM   1465  CG  LEU A  95     -15.064   8.039  -1.292  1.00  3.82           C  
ATOM   1466  CD1 LEU A  95     -13.945   8.318  -0.323  1.00  3.82           C  
ATOM   1467  CD2 LEU A  95     -15.204   6.544  -1.528  1.00  3.82           C  
ATOM   1468  H   LEU A  95     -15.650  10.739  -2.612  1.00  2.80           H  
ATOM   1469  HA  LEU A  95     -17.688  10.242  -0.524  1.00  3.06           H  
ATOM   1470 1HB  LEU A  95     -16.414   8.291   0.324  1.00  4.59           H  
ATOM   1471 2HB  LEU A  95     -17.186   8.036  -1.239  1.00  4.59           H  
ATOM   1472  HG  LEU A  95     -14.837   8.539  -2.233  1.00  4.59           H  
ATOM   1473 1HD1 LEU A  95     -13.010   7.934  -0.729  1.00  4.59           H  
ATOM   1474 2HD1 LEU A  95     -13.860   9.393  -0.164  1.00  4.59           H  
ATOM   1475 3HD1 LEU A  95     -14.158   7.827   0.625  1.00  4.59           H  
ATOM   1476 1HD2 LEU A  95     -14.277   6.145  -1.929  1.00  4.59           H  
ATOM   1477 2HD2 LEU A  95     -15.432   6.049  -0.583  1.00  4.59           H  
ATOM   1478 3HD2 LEU A  95     -16.014   6.364  -2.236  1.00  4.59           H  
ATOM   1479  N   THR A  96     -16.000  10.698   1.410  1.00  1.21           N  
ATOM   1480  CA  THR A  96     -15.289  11.456   2.435  1.00  1.61           C  
ATOM   1481  C   THR A  96     -13.968  10.828   2.821  1.00  1.33           C  
ATOM   1482  O   THR A  96     -13.699   9.675   2.495  1.00  1.22           O  
ATOM   1483  CB  THR A  96     -16.143  11.595   3.709  1.00  2.42           C  
ATOM   1484  OG1 THR A  96     -16.359  10.301   4.293  1.00  2.42           O  
ATOM   1485  CG2 THR A  96     -17.486  12.221   3.367  1.00  2.42           C  
ATOM   1486  H   THR A  96     -16.706  10.032   1.694  1.00  1.45           H  
ATOM   1487  HA  THR A  96     -15.086  12.453   2.043  1.00  1.93           H  
ATOM   1488  HB  THR A  96     -15.628  12.229   4.430  1.00  2.90           H  
ATOM   1489  HG1 THR A  96     -17.004  10.376   5.003  1.00  2.90           H  
ATOM   1490 1HG2 THR A  96     -18.085  12.317   4.273  1.00  2.90           H  
ATOM   1491 2HG2 THR A  96     -17.328  13.208   2.931  1.00  2.90           H  
ATOM   1492 3HG2 THR A  96     -18.012  11.589   2.652  1.00  2.90           H  
ATOM   1493  N   ASN A  97     -13.162  11.595   3.548  1.00  2.13           N  
ATOM   1494  CA  ASN A  97     -11.859  11.145   4.015  1.00  2.94           C  
ATOM   1495  C   ASN A  97     -12.008   9.958   4.949  1.00  1.30           C  
ATOM   1496  O   ASN A  97     -11.217   9.016   4.904  1.00  1.85           O  
ATOM   1497  CB  ASN A  97     -11.132  12.271   4.730  1.00  4.41           C  
ATOM   1498  CG  ASN A  97     -10.656  13.359   3.809  1.00  4.41           C  
ATOM   1499  OD1 ASN A  97     -10.732  14.548   4.145  1.00  4.41           O  
ATOM   1500  ND2 ASN A  97     -10.173  12.989   2.653  1.00  4.41           N  
ATOM   1501  H   ASN A  97     -13.462  12.532   3.776  1.00  2.56           H  
ATOM   1502  HA  ASN A  97     -11.270  10.819   3.157  1.00  3.53           H  
ATOM   1503 1HB  ASN A  97     -11.793  12.712   5.477  1.00  5.29           H  
ATOM   1504 2HB  ASN A  97     -10.271  11.864   5.260  1.00  5.29           H  
ATOM   1505 1HD2 ASN A  97      -9.848  13.675   2.004  1.00  5.29           H  
ATOM   1506 2HD2 ASN A  97     -10.121  12.020   2.405  1.00  5.29           H  
ATOM   1507  N   GLU A  98     -13.033  10.016   5.798  1.00  2.10           N  
ATOM   1508  CA  GLU A  98     -13.300   8.958   6.748  1.00  2.70           C  
ATOM   1509  C   GLU A  98     -13.775   7.694   6.059  1.00  1.88           C  
ATOM   1510  O   GLU A  98     -13.341   6.605   6.425  1.00  1.98           O  
ATOM   1511  CB  GLU A  98     -14.340   9.415   7.770  1.00  4.05           C  
ATOM   1512  CG  GLU A  98     -13.845  10.492   8.725  1.00  4.05           C  
ATOM   1513  CD  GLU A  98     -14.907  10.962   9.682  1.00  4.05           C  
ATOM   1514  OE1 GLU A  98     -16.042  10.587   9.512  1.00  4.05           O  
ATOM   1515  OE2 GLU A  98     -14.581  11.699  10.583  1.00  4.05           O  
ATOM   1516  H   GLU A  98     -13.641  10.822   5.783  1.00  2.52           H  
ATOM   1517  HA  GLU A  98     -12.374   8.727   7.275  1.00  3.24           H  
ATOM   1518 1HB  GLU A  98     -15.216   9.804   7.251  1.00  4.86           H  
ATOM   1519 2HB  GLU A  98     -14.665   8.562   8.366  1.00  4.86           H  
ATOM   1520 1HG  GLU A  98     -13.007  10.097   9.298  1.00  4.86           H  
ATOM   1521 2HG  GLU A  98     -13.486  11.340   8.145  1.00  4.86           H  
ATOM   1522  N   GLU A  99     -14.646   7.835   5.050  1.00  2.18           N  
ATOM   1523  CA  GLU A  99     -15.145   6.674   4.319  1.00  2.51           C  
ATOM   1524  C   GLU A  99     -14.008   6.012   3.559  1.00  1.55           C  
ATOM   1525  O   GLU A  99     -13.902   4.785   3.532  1.00  1.80           O  
ATOM   1526  CB  GLU A  99     -16.274   7.059   3.379  1.00  3.76           C  
ATOM   1527  CG  GLU A  99     -16.961   5.865   2.736  1.00  3.76           C  
ATOM   1528  CD  GLU A  99     -18.178   6.268   1.969  1.00  3.76           C  
ATOM   1529  OE1 GLU A  99     -18.307   7.434   1.697  1.00  3.76           O  
ATOM   1530  OE2 GLU A  99     -19.006   5.438   1.677  1.00  3.76           O  
ATOM   1531  H   GLU A  99     -14.985   8.757   4.791  1.00  2.62           H  
ATOM   1532  HA  GLU A  99     -15.534   5.952   5.039  1.00  3.01           H  
ATOM   1533 1HB  GLU A  99     -17.025   7.630   3.925  1.00  4.52           H  
ATOM   1534 2HB  GLU A  99     -15.888   7.698   2.585  1.00  4.52           H  
ATOM   1535 1HG  GLU A  99     -16.263   5.372   2.060  1.00  4.52           H  
ATOM   1536 2HG  GLU A  99     -17.241   5.153   3.512  1.00  4.52           H  
ATOM   1537  N   TYR A 100     -13.152   6.843   2.963  1.00  1.40           N  
ATOM   1538  CA  TYR A 100     -11.947   6.379   2.302  1.00  1.79           C  
ATOM   1539  C   TYR A 100     -11.115   5.547   3.224  1.00  1.78           C  
ATOM   1540  O   TYR A 100     -10.684   4.456   2.867  1.00  2.74           O  
ATOM   1541  CB  TYR A 100     -11.110   7.548   1.805  1.00  2.69           C  
ATOM   1542  CG  TYR A 100      -9.703   7.159   1.428  1.00  2.69           C  
ATOM   1543  CD1 TYR A 100      -9.433   6.436   0.280  1.00  2.69           C  
ATOM   1544  CD2 TYR A 100      -8.667   7.554   2.264  1.00  2.69           C  
ATOM   1545  CE1 TYR A 100      -8.123   6.109  -0.021  1.00  2.69           C  
ATOM   1546  CE2 TYR A 100      -7.365   7.233   1.959  1.00  2.69           C  
ATOM   1547  CZ  TYR A 100      -7.095   6.514   0.819  1.00  2.69           C  
ATOM   1548  OH  TYR A 100      -5.801   6.200   0.503  1.00  2.69           O  
ATOM   1549  H   TYR A 100     -13.326   7.838   2.982  1.00  1.68           H  
ATOM   1550  HA  TYR A 100     -12.233   5.756   1.454  1.00  2.15           H  
ATOM   1551 1HB  TYR A 100     -11.576   7.996   0.933  1.00  3.22           H  
ATOM   1552 2HB  TYR A 100     -11.056   8.316   2.572  1.00  3.22           H  
ATOM   1553  HD1 TYR A 100     -10.243   6.124  -0.379  1.00  3.22           H  
ATOM   1554  HD2 TYR A 100      -8.888   8.127   3.164  1.00  3.22           H  
ATOM   1555  HE1 TYR A 100      -7.892   5.538  -0.917  1.00  3.22           H  
ATOM   1556  HE2 TYR A 100      -6.553   7.550   2.614  1.00  3.22           H  
ATOM   1557  HH  TYR A 100      -5.763   5.908  -0.410  1.00  3.22           H  
ATOM   1558  N   ARG A 101     -10.856   6.050   4.417  1.00  1.51           N  
ATOM   1559  CA  ARG A 101     -10.046   5.291   5.327  1.00  1.90           C  
ATOM   1560  C   ARG A 101     -10.745   4.001   5.789  1.00  1.99           C  
ATOM   1561  O   ARG A 101     -10.152   2.922   5.787  1.00  2.69           O  
ATOM   1562  CB  ARG A 101      -9.688   6.145   6.526  1.00  2.85           C  
ATOM   1563  CG  ARG A 101      -8.715   7.281   6.233  1.00  2.85           C  
ATOM   1564  CD  ARG A 101      -8.522   8.137   7.430  1.00  2.85           C  
ATOM   1565  NE  ARG A 101      -7.664   9.286   7.173  1.00  2.85           N  
ATOM   1566  CZ  ARG A 101      -7.467  10.296   8.040  1.00  2.85           C  
ATOM   1567  NH1 ARG A 101      -8.059  10.296   9.214  1.00  2.85           N  
ATOM   1568  NH2 ARG A 101      -6.669  11.287   7.691  1.00  2.85           N  
ATOM   1569  H   ARG A 101     -11.200   6.967   4.683  1.00  1.81           H  
ATOM   1570  HA  ARG A 101      -9.134   5.033   4.801  1.00  2.28           H  
ATOM   1571 1HB  ARG A 101     -10.593   6.585   6.942  1.00  3.42           H  
ATOM   1572 2HB  ARG A 101      -9.243   5.519   7.299  1.00  3.42           H  
ATOM   1573 1HG  ARG A 101      -7.747   6.867   5.948  1.00  3.42           H  
ATOM   1574 2HG  ARG A 101      -9.098   7.898   5.422  1.00  3.42           H  
ATOM   1575 1HD  ARG A 101      -9.491   8.506   7.765  1.00  3.42           H  
ATOM   1576 2HD  ARG A 101      -8.068   7.547   8.224  1.00  3.42           H  
ATOM   1577  HE  ARG A 101      -7.179   9.352   6.284  1.00  3.42           H  
ATOM   1578 1HH1 ARG A 101      -8.669   9.533   9.471  1.00  3.42           H  
ATOM   1579 2HH1 ARG A 101      -7.904  11.058   9.857  1.00  3.42           H  
ATOM   1580 1HH2 ARG A 101      -6.229  11.256   6.779  1.00  3.42           H  
ATOM   1581 2HH2 ARG A 101      -6.503  12.056   8.321  1.00  3.42           H  
ATOM   1582  N   ASP A 102     -12.027   4.092   6.118  1.00  1.65           N  
ATOM   1583  CA  ASP A 102     -12.764   2.928   6.596  1.00  1.74           C  
ATOM   1584  C   ASP A 102     -12.850   1.787   5.586  1.00  1.87           C  
ATOM   1585  O   ASP A 102     -12.792   0.617   5.970  1.00  2.53           O  
ATOM   1586  CB  ASP A 102     -14.180   3.332   7.011  1.00  2.61           C  
ATOM   1587  CG  ASP A 102     -14.214   4.128   8.310  1.00  2.61           C  
ATOM   1588  OD1 ASP A 102     -13.223   4.144   9.002  1.00  2.61           O  
ATOM   1589  OD2 ASP A 102     -15.236   4.700   8.605  1.00  2.61           O  
ATOM   1590  H   ASP A 102     -12.497   4.984   6.082  1.00  1.98           H  
ATOM   1591  HA  ASP A 102     -12.251   2.550   7.481  1.00  2.09           H  
ATOM   1592 1HB  ASP A 102     -14.632   3.934   6.223  1.00  3.13           H  
ATOM   1593 2HB  ASP A 102     -14.793   2.439   7.134  1.00  3.13           H  
ATOM   1594  N   THR A 103     -12.991   2.115   4.304  1.00  1.83           N  
ATOM   1595  CA  THR A 103     -13.145   1.086   3.286  1.00  2.01           C  
ATOM   1596  C   THR A 103     -11.926   0.859   2.380  1.00  1.89           C  
ATOM   1597  O   THR A 103     -11.786  -0.221   1.806  1.00  1.89           O  
ATOM   1598  CB  THR A 103     -14.368   1.424   2.414  1.00  3.01           C  
ATOM   1599  OG1 THR A 103     -14.173   2.699   1.793  1.00  3.01           O  
ATOM   1600  CG2 THR A 103     -15.628   1.475   3.262  1.00  3.01           C  
ATOM   1601  H   THR A 103     -13.042   3.089   4.035  1.00  2.20           H  
ATOM   1602  HA  THR A 103     -13.350   0.144   3.795  1.00  2.41           H  
ATOM   1603  HB  THR A 103     -14.483   0.665   1.640  1.00  3.62           H  
ATOM   1604  HG1 THR A 103     -14.050   3.371   2.474  1.00  3.62           H  
ATOM   1605 1HG2 THR A 103     -16.482   1.716   2.630  1.00  3.62           H  
ATOM   1606 2HG2 THR A 103     -15.788   0.506   3.734  1.00  3.62           H  
ATOM   1607 3HG2 THR A 103     -15.519   2.239   4.031  1.00  3.62           H  
ATOM   1608  N   TYR A 104     -11.053   1.855   2.244  1.00  2.00           N  
ATOM   1609  CA  TYR A 104      -9.890   1.727   1.363  1.00  1.94           C  
ATOM   1610  C   TYR A 104      -8.511   1.965   1.985  1.00  2.12           C  
ATOM   1611  O   TYR A 104      -7.514   1.906   1.261  1.00  2.31           O  
ATOM   1612  CB  TYR A 104     -10.047   2.676   0.179  1.00  2.91           C  
ATOM   1613  CG  TYR A 104     -11.192   2.319  -0.724  1.00  2.91           C  
ATOM   1614  CD1 TYR A 104     -12.388   3.019  -0.668  1.00  2.91           C  
ATOM   1615  CD2 TYR A 104     -11.034   1.277  -1.621  1.00  2.91           C  
ATOM   1616  CE1 TYR A 104     -13.425   2.674  -1.519  1.00  2.91           C  
ATOM   1617  CE2 TYR A 104     -12.062   0.934  -2.467  1.00  2.91           C  
ATOM   1618  CZ  TYR A 104     -13.254   1.628  -2.423  1.00  2.91           C  
ATOM   1619  OH  TYR A 104     -14.271   1.283  -3.287  1.00  2.91           O  
ATOM   1620  H   TYR A 104     -11.192   2.726   2.724  1.00  2.40           H  
ATOM   1621  HA  TYR A 104      -9.887   0.709   0.977  1.00  2.33           H  
ATOM   1622 1HB  TYR A 104     -10.208   3.689   0.544  1.00  3.49           H  
ATOM   1623 2HB  TYR A 104      -9.134   2.682  -0.413  1.00  3.49           H  
ATOM   1624  HD1 TYR A 104     -12.511   3.838   0.040  1.00  3.49           H  
ATOM   1625  HD2 TYR A 104     -10.092   0.729  -1.660  1.00  3.49           H  
ATOM   1626  HE1 TYR A 104     -14.366   3.223  -1.482  1.00  3.49           H  
ATOM   1627  HE2 TYR A 104     -11.932   0.115  -3.173  1.00  3.49           H  
ATOM   1628  HH  TYR A 104     -15.096   1.664  -2.972  1.00  3.49           H  
ATOM   1629  N   LEU A 105      -8.421   2.232   3.295  1.00  2.46           N  
ATOM   1630  CA  LEU A 105      -7.110   2.508   3.885  1.00  3.38           C  
ATOM   1631  C   LEU A 105      -6.193   1.300   3.816  1.00  1.86           C  
ATOM   1632  O   LEU A 105      -5.051   1.402   3.373  1.00  3.01           O  
ATOM   1633  CB  LEU A 105      -7.233   2.907   5.353  1.00  5.07           C  
ATOM   1634  CG  LEU A 105      -5.936   3.269   6.041  1.00  5.07           C  
ATOM   1635  CD1 LEU A 105      -5.375   4.478   5.315  1.00  5.07           C  
ATOM   1636  CD2 LEU A 105      -6.205   3.581   7.506  1.00  5.07           C  
ATOM   1637  H   LEU A 105      -9.234   2.281   3.897  1.00  2.95           H  
ATOM   1638  HA  LEU A 105      -6.648   3.325   3.332  1.00  4.06           H  
ATOM   1639 1HB  LEU A 105      -7.864   3.771   5.431  1.00  6.08           H  
ATOM   1640 2HB  LEU A 105      -7.694   2.090   5.907  1.00  6.08           H  
ATOM   1641  HG  LEU A 105      -5.220   2.450   5.964  1.00  6.08           H  
ATOM   1642 1HD1 LEU A 105      -4.449   4.780   5.780  1.00  6.08           H  
ATOM   1643 2HD1 LEU A 105      -5.194   4.227   4.270  1.00  6.08           H  
ATOM   1644 3HD1 LEU A 105      -6.088   5.299   5.373  1.00  6.08           H  
ATOM   1645 1HD2 LEU A 105      -5.272   3.862   7.995  1.00  6.08           H  
ATOM   1646 2HD2 LEU A 105      -6.915   4.406   7.577  1.00  6.08           H  
ATOM   1647 3HD2 LEU A 105      -6.623   2.703   7.995  1.00  6.08           H  
ATOM   1648  N   GLY A 106      -6.693   0.157   4.276  1.00  0.94           N  
ATOM   1649  CA  GLY A 106      -5.902  -1.061   4.291  1.00  0.67           C  
ATOM   1650  C   GLY A 106      -4.961  -1.095   5.486  1.00  0.71           C  
ATOM   1651  O   GLY A 106      -3.804  -1.498   5.355  1.00  1.47           O  
ATOM   1652  H   GLY A 106      -7.642   0.134   4.621  1.00  1.13           H  
ATOM   1653 1HA  GLY A 106      -6.567  -1.918   4.328  1.00  0.80           H  
ATOM   1654 2HA  GLY A 106      -5.332  -1.134   3.372  1.00  0.80           H  
ATOM   1655  N   LEU A 107      -5.474  -0.677   6.645  1.00  0.65           N  
ATOM   1656  CA  LEU A 107      -4.693  -0.597   7.875  1.00  0.95           C  
ATOM   1657  C   LEU A 107      -4.054  -1.927   8.234  1.00  1.57           C  
ATOM   1658  O   LEU A 107      -4.717  -2.963   8.291  1.00  8.38           O  
ATOM   1659  CB  LEU A 107      -5.567  -0.125   9.034  1.00  1.42           C  
ATOM   1660  CG  LEU A 107      -4.813   0.132  10.341  1.00  1.42           C  
ATOM   1661  CD1 LEU A 107      -3.866   1.309  10.142  1.00  1.42           C  
ATOM   1662  CD2 LEU A 107      -5.813   0.415  11.450  1.00  1.42           C  
ATOM   1663  H   LEU A 107      -6.439  -0.383   6.671  1.00  0.78           H  
ATOM   1664  HA  LEU A 107      -3.904   0.132   7.732  1.00  1.14           H  
ATOM   1665 1HB  LEU A 107      -6.066   0.797   8.746  1.00  1.71           H  
ATOM   1666 2HB  LEU A 107      -6.327  -0.881   9.229  1.00  1.71           H  
ATOM   1667  HG  LEU A 107      -4.218  -0.745  10.602  1.00  1.71           H  
ATOM   1668 1HD1 LEU A 107      -3.318   1.497  11.065  1.00  1.71           H  
ATOM   1669 2HD1 LEU A 107      -3.161   1.079   9.343  1.00  1.71           H  
ATOM   1670 3HD1 LEU A 107      -4.440   2.196   9.875  1.00  1.71           H  
ATOM   1671 1HD2 LEU A 107      -5.278   0.599  12.383  1.00  1.71           H  
ATOM   1672 2HD2 LEU A 107      -6.404   1.293  11.191  1.00  1.71           H  
ATOM   1673 3HD2 LEU A 107      -6.472  -0.444  11.572  1.00  1.71           H  
ATOM   1674  N   ARG A 108      -2.747  -1.881   8.462  1.00  1.08           N  
ATOM   1675  CA  ARG A 108      -1.952  -3.064   8.749  1.00  1.07           C  
ATOM   1676  C   ARG A 108      -1.716  -3.286  10.231  1.00  1.03           C  
ATOM   1677  O   ARG A 108      -2.007  -2.425  11.062  1.00  1.79           O  
ATOM   1678  CB  ARG A 108      -0.597  -2.933   8.087  1.00  1.60           C  
ATOM   1679  CG  ARG A 108      -0.629  -2.926   6.583  1.00  1.60           C  
ATOM   1680  CD  ARG A 108       0.732  -2.788   6.012  1.00  1.60           C  
ATOM   1681  NE  ARG A 108       1.354  -1.537   6.421  1.00  1.60           N  
ATOM   1682  CZ  ARG A 108       2.436  -1.437   7.219  1.00  1.60           C  
ATOM   1683  NH1 ARG A 108       3.069  -2.499   7.653  1.00  1.60           N  
ATOM   1684  NH2 ARG A 108       2.908  -0.263   7.573  1.00  1.60           N  
ATOM   1685  H   ARG A 108      -2.281  -0.986   8.412  1.00  1.30           H  
ATOM   1686  HA  ARG A 108      -2.470  -3.932   8.343  1.00  1.28           H  
ATOM   1687 1HB  ARG A 108      -0.132  -2.001   8.404  1.00  1.93           H  
ATOM   1688 2HB  ARG A 108       0.055  -3.744   8.404  1.00  1.93           H  
ATOM   1689 1HG  ARG A 108      -1.066  -3.858   6.229  1.00  1.93           H  
ATOM   1690 2HG  ARG A 108      -1.238  -2.089   6.241  1.00  1.93           H  
ATOM   1691 1HD  ARG A 108       1.355  -3.609   6.365  1.00  1.93           H  
ATOM   1692 2HD  ARG A 108       0.682  -2.812   4.927  1.00  1.93           H  
ATOM   1693  HE  ARG A 108       0.919  -0.676   6.120  1.00  1.93           H  
ATOM   1694 1HH1 ARG A 108       2.753  -3.424   7.407  1.00  1.93           H  
ATOM   1695 2HH1 ARG A 108       3.902  -2.359   8.215  1.00  1.93           H  
ATOM   1696 1HH2 ARG A 108       2.460   0.586   7.261  1.00  1.93           H  
ATOM   1697 2HH2 ARG A 108       3.749  -0.240   8.138  1.00  1.93           H  
ATOM   1698  N   ASN A 109      -1.162  -4.451  10.542  1.00  0.91           N  
ATOM   1699  CA  ASN A 109      -0.777  -4.803  11.896  1.00  1.93           C  
ATOM   1700  C   ASN A 109       0.703  -4.514  12.092  1.00  5.88           C  
ATOM   1701  O   ASN A 109       1.467  -4.457  11.126  1.00 22.76           O  
ATOM   1702  CB  ASN A 109      -1.087  -6.253  12.204  1.00  2.90           C  
ATOM   1703  CG  ASN A 109      -2.561  -6.532  12.273  1.00  2.90           C  
ATOM   1704  OD1 ASN A 109      -3.352  -5.669  12.671  1.00  2.90           O  
ATOM   1705  ND2 ASN A 109      -2.944  -7.728  11.911  1.00  2.90           N  
ATOM   1706  H   ASN A 109      -0.965  -5.106   9.799  1.00  1.09           H  
ATOM   1707  HA  ASN A 109      -1.329  -4.171  12.594  1.00  2.32           H  
ATOM   1708 1HB  ASN A 109      -0.645  -6.889  11.436  1.00  3.47           H  
ATOM   1709 2HB  ASN A 109      -0.635  -6.528  13.156  1.00  3.47           H  
ATOM   1710 1HD2 ASN A 109      -3.914  -7.973  11.944  1.00  3.47           H  
ATOM   1711 2HD2 ASN A 109      -2.268  -8.398  11.604  1.00  3.47           H  
ATOM   1712  N   LYS A 110       1.111  -4.329  13.337  1.00  5.36           N  
ATOM   1713  CA  LYS A 110       2.506  -4.052  13.629  1.00  9.80           C  
ATOM   1714  C   LYS A 110       2.970  -4.736  14.908  1.00  2.95           C  
ATOM   1715  O   LYS A 110       2.485  -4.407  15.993  1.00  6.52           O  
ATOM   1716  CB  LYS A 110       2.736  -2.552  13.756  1.00 14.70           C  
ATOM   1717  CG  LYS A 110       4.154  -2.177  14.167  1.00 14.70           C  
ATOM   1718  CD  LYS A 110       5.157  -2.456  13.060  1.00 14.70           C  
ATOM   1719  CE  LYS A 110       6.551  -1.985  13.453  1.00 14.70           C  
ATOM   1720  NZ  LYS A 110       7.545  -2.252  12.381  1.00 14.70           N  
ATOM   1721  H   LYS A 110       0.443  -4.380  14.093  1.00  6.43           H  
ATOM   1722  HA  LYS A 110       3.098  -4.404  12.793  1.00 11.76           H  
ATOM   1723 1HB  LYS A 110       2.525  -2.069  12.801  1.00 17.64           H  
ATOM   1724 2HB  LYS A 110       2.048  -2.137  14.493  1.00 17.64           H  
ATOM   1725 1HG  LYS A 110       4.191  -1.116  14.416  1.00 17.64           H  
ATOM   1726 2HG  LYS A 110       4.439  -2.749  15.051  1.00 17.64           H  
ATOM   1727 1HD  LYS A 110       5.191  -3.526  12.857  1.00 17.64           H  
ATOM   1728 2HD  LYS A 110       4.851  -1.940  12.150  1.00 17.64           H  
ATOM   1729 1HE  LYS A 110       6.522  -0.914  13.646  1.00 17.64           H  
ATOM   1730 2HE  LYS A 110       6.866  -2.498  14.361  1.00 17.64           H  
ATOM   1731 1HZ  LYS A 110       8.456  -1.922  12.666  1.00 17.64           H  
ATOM   1732 2HZ  LYS A 110       7.587  -3.245  12.200  1.00 17.64           H  
ATOM   1733 3HZ  LYS A 110       7.255  -1.771  11.538  1.00 17.64           H  
ATOM   1734  N   PRO A 111       3.863  -5.729  14.812  1.00  8.37           N  
ATOM   1735  CA  PRO A 111       4.543  -6.407  15.904  1.00 12.16           C  
ATOM   1736  C   PRO A 111       5.723  -5.616  16.432  1.00  9.61           C  
ATOM   1737  O   PRO A 111       6.264  -4.743  15.754  1.00 13.70           O  
ATOM   1738  CB  PRO A 111       4.985  -7.724  15.274  1.00 18.24           C  
ATOM   1739  CG  PRO A 111       5.209  -7.396  13.848  1.00 18.24           C  
ATOM   1740  CD  PRO A 111       4.137  -6.388  13.519  1.00 18.24           C  
ATOM   1741  HA  PRO A 111       3.815  -6.592  16.712  1.00 14.59           H  
ATOM   1742 1HB  PRO A 111       5.895  -8.096  15.769  1.00 21.89           H  
ATOM   1743 2HB  PRO A 111       4.205  -8.488  15.420  1.00 21.89           H  
ATOM   1744 1HG  PRO A 111       6.222  -6.999  13.702  1.00 21.89           H  
ATOM   1745 2HG  PRO A 111       5.138  -8.308  13.242  1.00 21.89           H  
ATOM   1746 1HD  PRO A 111       4.552  -5.676  12.794  1.00 21.89           H  
ATOM   1747 2HD  PRO A 111       3.230  -6.881  13.137  1.00 21.89           H  
ATOM   1748  N   ARG A 112       6.120  -5.945  17.650  1.00 15.48           N  
ATOM   1749  CA  ARG A 112       7.257  -5.326  18.302  1.00 16.96           C  
ATOM   1750  C   ARG A 112       8.303  -6.391  18.574  1.00 18.41           C  
ATOM   1751  O   ARG A 112       7.975  -7.577  18.593  1.00 47.80           O  
ATOM   1752  CB  ARG A 112       6.844  -4.658  19.602  1.00 25.44           C  
ATOM   1753  CG  ARG A 112       5.877  -3.495  19.441  1.00 25.44           C  
ATOM   1754  CD  ARG A 112       5.548  -2.878  20.750  1.00 25.44           C  
ATOM   1755  NE  ARG A 112       4.610  -1.778  20.608  1.00 25.44           N  
ATOM   1756  CZ  ARG A 112       4.177  -1.008  21.625  1.00 25.44           C  
ATOM   1757  NH1 ARG A 112       4.607  -1.232  22.847  1.00 25.44           N  
ATOM   1758  NH2 ARG A 112       3.321  -0.029  21.392  1.00 25.44           N  
ATOM   1759  H   ARG A 112       5.610  -6.662  18.142  1.00 18.58           H  
ATOM   1760  HA  ARG A 112       7.685  -4.577  17.638  1.00 20.35           H  
ATOM   1761 1HB  ARG A 112       6.371  -5.391  20.254  1.00 30.53           H  
ATOM   1762 2HB  ARG A 112       7.727  -4.282  20.115  1.00 30.53           H  
ATOM   1763 1HG  ARG A 112       6.323  -2.732  18.803  1.00 30.53           H  
ATOM   1764 2HG  ARG A 112       4.950  -3.849  18.989  1.00 30.53           H  
ATOM   1765 1HD  ARG A 112       5.100  -3.626  21.403  1.00 30.53           H  
ATOM   1766 2HD  ARG A 112       6.458  -2.494  21.208  1.00 30.53           H  
ATOM   1767  HE  ARG A 112       4.256  -1.577  19.681  1.00 30.53           H  
ATOM   1768 1HH1 ARG A 112       5.261  -1.981  23.023  1.00 30.53           H  
ATOM   1769 2HH1 ARG A 112       4.283  -0.655  23.610  1.00 30.53           H  
ATOM   1770 1HH2 ARG A 112       2.993   0.142  20.451  1.00 30.53           H  
ATOM   1771 2HH2 ARG A 112       2.996   0.550  22.152  1.00 30.53           H  
ATOM   1772  N   ARG A 113       9.545  -5.965  18.791  1.00 19.60           N  
ATOM   1773  CA  ARG A 113      10.665  -6.875  19.051  1.00 18.60           C  
ATOM   1774  C   ARG A 113      10.913  -7.836  17.888  1.00 18.97           C  
ATOM   1775  O   ARG A 113      10.605  -9.025  17.978  1.00 38.48           O  
ATOM   1776  CB  ARG A 113      10.436  -7.678  20.325  1.00 27.90           C  
ATOM   1777  CG  ARG A 113      10.309  -6.847  21.589  1.00 27.90           C  
ATOM   1778  CD  ARG A 113      10.152  -7.703  22.794  1.00 27.90           C  
ATOM   1779  NE  ARG A 113      10.023  -6.913  24.008  1.00 27.90           N  
ATOM   1780  CZ  ARG A 113       9.807  -7.423  25.237  1.00 27.90           C  
ATOM   1781  NH1 ARG A 113       9.699  -8.723  25.400  1.00 27.90           N  
ATOM   1782  NH2 ARG A 113       9.705  -6.617  26.277  1.00 27.90           N  
ATOM   1783  H   ARG A 113       9.726  -4.973  18.769  1.00 23.52           H  
ATOM   1784  HA  ARG A 113      11.565  -6.274  19.189  1.00 22.32           H  
ATOM   1785 1HB  ARG A 113       9.541  -8.287  20.233  1.00 33.48           H  
ATOM   1786 2HB  ARG A 113      11.275  -8.358  20.471  1.00 33.48           H  
ATOM   1787 1HG  ARG A 113      11.204  -6.237  21.716  1.00 33.48           H  
ATOM   1788 2HG  ARG A 113       9.436  -6.199  21.514  1.00 33.48           H  
ATOM   1789 1HD  ARG A 113       9.258  -8.319  22.691  1.00 33.48           H  
ATOM   1790 2HD  ARG A 113      11.025  -8.349  22.899  1.00 33.48           H  
ATOM   1791  HE  ARG A 113      10.101  -5.909  23.924  1.00 33.48           H  
ATOM   1792 1HH1 ARG A 113       9.779  -9.341  24.605  1.00 33.48           H  
ATOM   1793 2HH1 ARG A 113       9.539  -9.104  26.322  1.00 33.48           H  
ATOM   1794 1HH2 ARG A 113       9.787  -5.617  26.153  1.00 33.48           H  
ATOM   1795 2HH2 ARG A 113       9.543  -6.998  27.198  1.00 33.48           H  
ATOM   1796  N   GLU A 114      11.459  -7.283  16.794  1.00  7.93           N  
ATOM   1797  CA  GLU A 114      11.803  -8.004  15.562  1.00  7.91           C  
ATOM   1798  C   GLU A 114      12.265  -9.438  15.795  1.00  7.90           C  
ATOM   1799  O   GLU A 114      13.086  -9.713  16.675  1.00 16.14           O  
ATOM   1800  CB  GLU A 114      12.910  -7.266  14.807  1.00 11.87           C  
ATOM   1801  CG  GLU A 114      13.249  -7.877  13.453  1.00 11.87           C  
ATOM   1802  CD  GLU A 114      14.433  -7.242  12.805  1.00 11.87           C  
ATOM   1803  OE1 GLU A 114      14.763  -6.137  13.159  1.00 11.87           O  
ATOM   1804  OE2 GLU A 114      15.060  -7.884  11.991  1.00 11.87           O  
ATOM   1805  H   GLU A 114      11.661  -6.294  16.828  1.00  9.52           H  
ATOM   1806  HA  GLU A 114      10.914  -8.035  14.932  1.00  9.49           H  
ATOM   1807 1HB  GLU A 114      12.608  -6.232  14.640  1.00 14.24           H  
ATOM   1808 2HB  GLU A 114      13.818  -7.251  15.410  1.00 14.24           H  
ATOM   1809 1HG  GLU A 114      13.431  -8.937  13.545  1.00 14.24           H  
ATOM   1810 2HG  GLU A 114      12.388  -7.748  12.798  1.00 14.24           H  
ATOM   1811  N   ARG A 115      11.789 -10.348  14.949  1.00  5.91           N  
ATOM   1812  CA  ARG A 115      12.082 -11.778  15.061  1.00  7.28           C  
ATOM   1813  C   ARG A 115      13.381 -12.209  14.364  1.00 10.09           C  
ATOM   1814  O   ARG A 115      13.517 -13.380  14.010  1.00 35.77           O  
ATOM   1815  CB  ARG A 115      10.946 -12.578  14.444  1.00 10.92           C  
ATOM   1816  CG  ARG A 115       9.607 -12.468  15.143  1.00 10.92           C  
ATOM   1817  CD  ARG A 115       8.577 -13.252  14.420  1.00 10.92           C  
ATOM   1818  NE  ARG A 115       7.248 -13.045  14.963  1.00 10.92           N  
ATOM   1819  CZ  ARG A 115       6.681 -13.745  15.958  1.00 10.92           C  
ATOM   1820  NH1 ARG A 115       7.324 -14.725  16.555  1.00 10.92           N  
ATOM   1821  NH2 ARG A 115       5.454 -13.416  16.313  1.00 10.92           N  
ATOM   1822  H   ARG A 115      11.152 -10.042  14.226  1.00  7.09           H  
ATOM   1823  HA  ARG A 115      12.160 -12.026  16.121  1.00  8.74           H  
ATOM   1824 1HB  ARG A 115      10.802 -12.261  13.412  1.00 13.10           H  
ATOM   1825 2HB  ARG A 115      11.216 -13.635  14.426  1.00 13.10           H  
ATOM   1826 1HG  ARG A 115       9.687 -12.853  16.160  1.00 13.10           H  
ATOM   1827 2HG  ARG A 115       9.293 -11.426  15.168  1.00 13.10           H  
ATOM   1828 1HD  ARG A 115       8.564 -12.955  13.371  1.00 13.10           H  
ATOM   1829 2HD  ARG A 115       8.810 -14.313  14.491  1.00 13.10           H  
ATOM   1830  HE  ARG A 115       6.686 -12.305  14.560  1.00 13.10           H  
ATOM   1831 1HH1 ARG A 115       8.262 -14.962  16.267  1.00 13.10           H  
ATOM   1832 2HH1 ARG A 115       6.878 -15.242  17.299  1.00 13.10           H  
ATOM   1833 1HH2 ARG A 115       5.001 -12.659  15.815  1.00 13.10           H  
ATOM   1834 2HH2 ARG A 115       4.982 -13.914  17.053  1.00 13.10           H  
ATOM   1835  N   LYS A 116      14.312 -11.266  14.175  1.00  2.68           N  
ATOM   1836  CA  LYS A 116      15.581 -11.448  13.472  1.00  2.68           C  
ATOM   1837  C   LYS A 116      15.395 -11.988  12.057  1.00  2.40           C  
ATOM   1838  O   LYS A 116      15.386 -13.202  11.843  1.00  5.34           O  
ATOM   1839  CB  LYS A 116      16.495 -12.380  14.260  1.00  4.02           C  
ATOM   1840  CG  LYS A 116      16.916 -11.835  15.615  1.00  4.02           C  
ATOM   1841  CD  LYS A 116      17.843 -12.806  16.332  1.00  4.02           C  
ATOM   1842  CE  LYS A 116      18.255 -12.277  17.696  1.00  4.02           C  
ATOM   1843  NZ  LYS A 116      19.141 -13.238  18.412  1.00  4.02           N  
ATOM   1844  H   LYS A 116      14.137 -10.346  14.536  1.00  3.22           H  
ATOM   1845  HA  LYS A 116      16.070 -10.476  13.393  1.00  3.22           H  
ATOM   1846 1HB  LYS A 116      16.001 -13.335  14.418  1.00  4.82           H  
ATOM   1847 2HB  LYS A 116      17.400 -12.576  13.682  1.00  4.82           H  
ATOM   1848 1HG  LYS A 116      17.432 -10.884  15.485  1.00  4.82           H  
ATOM   1849 2HG  LYS A 116      16.032 -11.669  16.231  1.00  4.82           H  
ATOM   1850 1HD  LYS A 116      17.341 -13.764  16.464  1.00  4.82           H  
ATOM   1851 2HD  LYS A 116      18.736 -12.969  15.732  1.00  4.82           H  
ATOM   1852 1HE  LYS A 116      18.786 -11.334  17.568  1.00  4.82           H  
ATOM   1853 2HE  LYS A 116      17.364 -12.102  18.298  1.00  4.82           H  
ATOM   1854 1HZ  LYS A 116      19.396 -12.856  19.310  1.00  4.82           H  
ATOM   1855 2HZ  LYS A 116      18.652 -14.112  18.544  1.00  4.82           H  
ATOM   1856 3HZ  LYS A 116      19.974 -13.399  17.866  1.00  4.82           H  
ATOM   1857  N   VAL A 117      15.272 -11.070  11.088  1.00  1.65           N  
ATOM   1858  CA  VAL A 117      15.132 -11.468   9.684  1.00  1.86           C  
ATOM   1859  C   VAL A 117      16.208 -12.461   9.297  1.00  2.00           C  
ATOM   1860  O   VAL A 117      17.354 -12.353   9.739  1.00  4.97           O  
ATOM   1861  CB  VAL A 117      15.254 -10.275   8.731  1.00  2.79           C  
ATOM   1862  CG1 VAL A 117      16.684  -9.770   8.774  1.00  2.79           C  
ATOM   1863  CG2 VAL A 117      14.855 -10.683   7.308  1.00  2.79           C  
ATOM   1864  H   VAL A 117      15.273 -10.080  11.330  1.00  1.98           H  
ATOM   1865  HA  VAL A 117      14.156 -11.937   9.551  1.00  2.23           H  
ATOM   1866  HB  VAL A 117      14.603  -9.471   9.080  1.00  3.35           H  
ATOM   1867 1HG1 VAL A 117      16.796  -8.911   8.121  1.00  3.35           H  
ATOM   1868 2HG1 VAL A 117      16.933  -9.487   9.794  1.00  3.35           H  
ATOM   1869 3HG1 VAL A 117      17.356 -10.561   8.443  1.00  3.35           H  
ATOM   1870 1HG2 VAL A 117      14.936  -9.829   6.644  1.00  3.35           H  
ATOM   1871 2HG2 VAL A 117      15.508 -11.468   6.938  1.00  3.35           H  
ATOM   1872 3HG2 VAL A 117      13.826 -11.040   7.311  1.00  3.35           H  
ATOM   1873  N   SER A 118      15.846 -13.393   8.435  1.00  1.88           N  
ATOM   1874  CA  SER A 118      16.777 -14.387   7.937  1.00  1.92           C  
ATOM   1875  C   SER A 118      17.966 -13.749   7.221  1.00  2.41           C  
ATOM   1876  O   SER A 118      19.114 -13.965   7.614  1.00  4.87           O  
ATOM   1877  CB  SER A 118      16.038 -15.315   7.012  1.00  2.88           C  
ATOM   1878  OG  SER A 118      16.888 -16.270   6.432  1.00  2.88           O  
ATOM   1879  H   SER A 118      14.887 -13.421   8.112  1.00  2.26           H  
ATOM   1880  HA  SER A 118      17.155 -14.961   8.786  1.00  2.30           H  
ATOM   1881 1HB  SER A 118      15.250 -15.822   7.568  1.00  3.46           H  
ATOM   1882 2HB  SER A 118      15.555 -14.728   6.233  1.00  3.46           H  
ATOM   1883  HG  SER A 118      17.308 -16.729   7.164  1.00  3.46           H  
ATOM   1884  N   ASP A 119      17.709 -12.975   6.168  1.00  1.12           N  
ATOM   1885  CA  ASP A 119      18.795 -12.301   5.477  1.00  1.33           C  
ATOM   1886  C   ASP A 119      18.775 -10.796   5.761  1.00  1.54           C  
ATOM   1887  O   ASP A 119      17.906 -10.081   5.269  1.00  3.18           O  
ATOM   1888  CB  ASP A 119      18.727 -12.572   3.972  1.00  2.00           C  
ATOM   1889  CG  ASP A 119      19.926 -12.018   3.212  1.00  2.00           C  
ATOM   1890  OD1 ASP A 119      20.702 -11.310   3.804  1.00  2.00           O  
ATOM   1891  OD2 ASP A 119      20.070 -12.334   2.055  1.00  2.00           O  
ATOM   1892  H   ASP A 119      16.764 -12.834   5.824  1.00  1.34           H  
ATOM   1893  HA  ASP A 119      19.740 -12.697   5.851  1.00  1.60           H  
ATOM   1894 1HB  ASP A 119      18.670 -13.647   3.799  1.00  2.39           H  
ATOM   1895 2HB  ASP A 119      17.820 -12.128   3.562  1.00  2.39           H  
ATOM   1896  N   ARG A 120      19.697 -10.307   6.573  1.00  1.10           N  
ATOM   1897  CA  ARG A 120      19.749  -8.865   6.796  1.00  1.41           C  
ATOM   1898  C   ARG A 120      20.312  -8.198   5.546  1.00  1.25           C  
ATOM   1899  O   ARG A 120      21.359  -8.611   5.047  1.00  1.57           O  
ATOM   1900  CB  ARG A 120      20.608  -8.510   7.998  1.00  2.11           C  
ATOM   1901  CG  ARG A 120      20.674  -7.019   8.306  1.00  2.11           C  
ATOM   1902  CD  ARG A 120      19.412  -6.541   8.926  1.00  2.11           C  
ATOM   1903  NE  ARG A 120      19.238  -7.106  10.254  1.00  2.11           N  
ATOM   1904  CZ  ARG A 120      18.070  -7.169  10.923  1.00  2.11           C  
ATOM   1905  NH1 ARG A 120      16.957  -6.705  10.408  1.00  2.11           N  
ATOM   1906  NH2 ARG A 120      18.017  -7.717  12.122  1.00  2.11           N  
ATOM   1907  H   ARG A 120      20.381 -10.918   6.995  1.00  1.32           H  
ATOM   1908  HA  ARG A 120      18.738  -8.495   6.966  1.00  1.69           H  
ATOM   1909 1HB  ARG A 120      20.225  -9.016   8.884  1.00  2.54           H  
ATOM   1910 2HB  ARG A 120      21.626  -8.862   7.834  1.00  2.54           H  
ATOM   1911 1HG  ARG A 120      21.488  -6.829   9.006  1.00  2.54           H  
ATOM   1912 2HG  ARG A 120      20.846  -6.456   7.388  1.00  2.54           H  
ATOM   1913 1HD  ARG A 120      19.437  -5.455   9.016  1.00  2.54           H  
ATOM   1914 2HD  ARG A 120      18.562  -6.836   8.312  1.00  2.54           H  
ATOM   1915  HE  ARG A 120      20.057  -7.486  10.709  1.00  2.54           H  
ATOM   1916 1HH1 ARG A 120      16.919  -6.280   9.492  1.00  2.54           H  
ATOM   1917 2HH1 ARG A 120      16.098  -6.792  10.936  1.00  2.54           H  
ATOM   1918 1HH2 ARG A 120      18.850  -8.090  12.554  1.00  2.54           H  
ATOM   1919 2HH2 ARG A 120      17.121  -7.762  12.590  1.00  2.54           H  
ATOM   1920  N   TYR A 121      19.636  -7.166   5.047  1.00  1.17           N  
ATOM   1921  CA  TYR A 121      20.093  -6.489   3.839  1.00  1.18           C  
ATOM   1922  C   TYR A 121      21.466  -5.892   3.995  1.00  1.01           C  
ATOM   1923  O   TYR A 121      21.740  -5.161   4.949  1.00  1.29           O  
ATOM   1924  CB  TYR A 121      19.106  -5.408   3.443  1.00  1.77           C  
ATOM   1925  CG  TYR A 121      19.401  -4.605   2.209  1.00  1.77           C  
ATOM   1926  CD1 TYR A 121      19.177  -5.148   0.957  1.00  1.77           C  
ATOM   1927  CD2 TYR A 121      19.865  -3.307   2.336  1.00  1.77           C  
ATOM   1928  CE1 TYR A 121      19.421  -4.399  -0.170  1.00  1.77           C  
ATOM   1929  CE2 TYR A 121      20.108  -2.559   1.207  1.00  1.77           C  
ATOM   1930  CZ  TYR A 121      19.886  -3.102  -0.037  1.00  1.77           C  
ATOM   1931  OH  TYR A 121      20.115  -2.349  -1.152  1.00  1.77           O  
ATOM   1932  H   TYR A 121      18.779  -6.844   5.483  1.00  1.40           H  
ATOM   1933  HA  TYR A 121      20.151  -7.220   3.046  1.00  1.42           H  
ATOM   1934 1HB  TYR A 121      18.133  -5.874   3.294  1.00  2.12           H  
ATOM   1935 2HB  TYR A 121      19.012  -4.709   4.271  1.00  2.12           H  
ATOM   1936  HD1 TYR A 121      18.803  -6.165   0.861  1.00  2.12           H  
ATOM   1937  HD2 TYR A 121      20.034  -2.880   3.324  1.00  2.12           H  
ATOM   1938  HE1 TYR A 121      19.241  -4.824  -1.158  1.00  2.12           H  
ATOM   1939  HE2 TYR A 121      20.473  -1.537   1.296  1.00  2.12           H  
ATOM   1940  HH  TYR A 121      20.050  -1.419  -0.920  1.00  2.12           H  
ATOM   1941  N   LEU A 122      22.331  -6.211   3.039  1.00  0.98           N  
ATOM   1942  CA  LEU A 122      23.687  -5.697   3.039  1.00  0.93           C  
ATOM   1943  C   LEU A 122      23.656  -4.187   2.956  1.00  1.08           C  
ATOM   1944  O   LEU A 122      23.024  -3.622   2.064  1.00  3.97           O  
ATOM   1945  CB  LEU A 122      24.487  -6.271   1.867  1.00  1.40           C  
ATOM   1946  CG  LEU A 122      25.965  -5.864   1.817  1.00  1.40           C  
ATOM   1947  CD1 LEU A 122      26.691  -6.442   3.023  1.00  1.40           C  
ATOM   1948  CD2 LEU A 122      26.582  -6.376   0.524  1.00  1.40           C  
ATOM   1949  H   LEU A 122      22.031  -6.825   2.292  1.00  1.18           H  
ATOM   1950  HA  LEU A 122      24.170  -5.986   3.972  1.00  1.12           H  
ATOM   1951 1HB  LEU A 122      24.441  -7.358   1.912  1.00  1.67           H  
ATOM   1952 2HB  LEU A 122      24.021  -5.948   0.936  1.00  1.67           H  
ATOM   1953  HG  LEU A 122      26.048  -4.777   1.858  1.00  1.67           H  
ATOM   1954 1HD1 LEU A 122      27.741  -6.149   2.991  1.00  1.67           H  
ATOM   1955 2HD1 LEU A 122      26.238  -6.064   3.939  1.00  1.67           H  
ATOM   1956 3HD1 LEU A 122      26.618  -7.529   3.003  1.00  1.67           H  
ATOM   1957 1HD2 LEU A 122      27.633  -6.088   0.482  1.00  1.67           H  
ATOM   1958 2HD2 LEU A 122      26.503  -7.464   0.489  1.00  1.67           H  
ATOM   1959 3HD2 LEU A 122      26.054  -5.948  -0.327  1.00  1.67           H  
ATOM   1960  N   ALA A 123      24.327  -3.540   3.902  1.00  0.73           N  
ATOM   1961  CA  ALA A 123      24.333  -2.090   3.974  1.00  0.90           C  
ATOM   1962  C   ALA A 123      24.754  -1.477   2.651  1.00  1.14           C  
ATOM   1963  O   ALA A 123      25.736  -1.895   2.033  1.00  4.51           O  
ATOM   1964  CB  ALA A 123      25.257  -1.623   5.086  1.00  1.35           C  
ATOM   1965  H   ALA A 123      24.834  -4.070   4.597  1.00  0.88           H  
ATOM   1966  HA  ALA A 123      23.318  -1.758   4.190  1.00  1.08           H  
ATOM   1967 1HB  ALA A 123      25.232  -0.535   5.148  1.00  1.62           H  
ATOM   1968 2HB  ALA A 123      24.925  -2.048   6.033  1.00  1.62           H  
ATOM   1969 3HB  ALA A 123      26.275  -1.951   4.878  1.00  1.62           H  
ATOM   1970  N   ALA A 124      24.009  -0.460   2.240  1.00  1.09           N  
ATOM   1971  CA  ALA A 124      24.255   0.226   0.987  1.00  1.25           C  
ATOM   1972  C   ALA A 124      24.178   1.726   1.192  1.00  1.66           C  
ATOM   1973  O   ALA A 124      23.535   2.202   2.127  1.00  4.89           O  
ATOM   1974  CB  ALA A 124      23.252  -0.218  -0.067  1.00  1.88           C  
ATOM   1975  H   ALA A 124      23.229  -0.165   2.810  1.00  1.31           H  
ATOM   1976  HA  ALA A 124      25.263  -0.021   0.651  1.00  1.50           H  
ATOM   1977 1HB  ALA A 124      23.460   0.294  -1.006  1.00  2.25           H  
ATOM   1978 2HB  ALA A 124      23.333  -1.295  -0.214  1.00  2.25           H  
ATOM   1979 3HB  ALA A 124      22.248   0.027   0.265  1.00  2.25           H  
ATOM   1980  N   ASP A 125      24.850   2.460   0.315  1.00  1.55           N  
ATOM   1981  CA  ASP A 125      24.899   3.918   0.385  1.00  1.77           C  
ATOM   1982  C   ASP A 125      25.639   4.493  -0.816  1.00  1.87           C  
ATOM   1983  O   ASP A 125      25.372   5.622  -1.232  1.00  5.38           O  
ATOM   1984  CB  ASP A 125      25.558   4.415   1.675  1.00  2.66           C  
ATOM   1985  CG  ASP A 125      25.338   5.911   1.863  1.00  2.66           C  
ATOM   1986  OD1 ASP A 125      24.206   6.325   1.752  1.00  2.66           O  
ATOM   1987  OD2 ASP A 125      26.284   6.629   2.108  1.00  2.66           O  
ATOM   1988  H   ASP A 125      25.336   1.981  -0.426  1.00  1.86           H  
ATOM   1989  HA  ASP A 125      23.882   4.292   0.359  1.00  2.12           H  
ATOM   1990 1HB  ASP A 125      25.154   3.890   2.539  1.00  3.19           H  
ATOM   1991 2HB  ASP A 125      26.629   4.216   1.642  1.00  3.19           H  
ATOM   1992  N   ASN A 126      26.581   3.718  -1.349  1.00  1.18           N  
ATOM   1993  CA  ASN A 126      27.339   4.107  -2.527  1.00  1.10           C  
ATOM   1994  C   ASN A 126      26.395   4.306  -3.705  1.00  0.91           C  
ATOM   1995  O   ASN A 126      25.312   3.721  -3.750  1.00  1.06           O  
ATOM   1996  CB  ASN A 126      28.389   3.065  -2.847  1.00  1.65           C  
ATOM   1997  CG  ASN A 126      29.473   3.014  -1.810  1.00  1.65           C  
ATOM   1998  OD1 ASN A 126      29.802   4.027  -1.184  1.00  1.65           O  
ATOM   1999  ND2 ASN A 126      30.032   1.848  -1.613  1.00  1.65           N  
ATOM   2000  H   ASN A 126      26.777   2.822  -0.934  1.00  1.42           H  
ATOM   2001  HA  ASN A 126      27.830   5.062  -2.333  1.00  1.32           H  
ATOM   2002 1HB  ASN A 126      27.920   2.083  -2.917  1.00  1.98           H  
ATOM   2003 2HB  ASN A 126      28.839   3.283  -3.815  1.00  1.98           H  
ATOM   2004 1HD2 ASN A 126      30.759   1.750  -0.933  1.00  1.98           H  
ATOM   2005 2HD2 ASN A 126      29.733   1.055  -2.143  1.00  1.98           H  
ATOM   2006  N   GLU A 127      26.813   5.129  -4.658  1.00  0.93           N  
ATOM   2007  CA  GLU A 127      25.958   5.468  -5.782  1.00  0.86           C  
ATOM   2008  C   GLU A 127      26.499   4.909  -7.097  1.00  0.75           C  
ATOM   2009  O   GLU A 127      27.132   3.854  -7.104  1.00  0.78           O  
ATOM   2010  CB  GLU A 127      25.806   7.000  -5.842  1.00  1.29           C  
ATOM   2011  CG  GLU A 127      25.097   7.601  -4.643  1.00  1.29           C  
ATOM   2012  CD  GLU A 127      23.655   7.206  -4.623  1.00  1.29           C  
ATOM   2013  OE1 GLU A 127      23.168   6.822  -5.660  1.00  1.29           O  
ATOM   2014  OE2 GLU A 127      23.036   7.290  -3.591  1.00  1.29           O  
ATOM   2015  H   GLU A 127      27.726   5.553  -4.581  1.00  1.12           H  
ATOM   2016  HA  GLU A 127      24.975   5.025  -5.611  1.00  1.03           H  
ATOM   2017 1HB  GLU A 127      26.784   7.472  -5.940  1.00  1.55           H  
ATOM   2018 2HB  GLU A 127      25.204   7.295  -6.695  1.00  1.55           H  
ATOM   2019 1HG  GLU A 127      25.576   7.259  -3.726  1.00  1.55           H  
ATOM   2020 2HG  GLU A 127      25.176   8.687  -4.683  1.00  1.55           H  
ATOM   2021  N   ALA A 128      26.225   5.596  -8.210  1.00  0.81           N  
ATOM   2022  CA  ALA A 128      26.582   5.119  -9.545  1.00  0.84           C  
ATOM   2023  C   ALA A 128      25.815   3.826  -9.850  1.00  0.65           C  
ATOM   2024  O   ALA A 128      26.302   2.952 -10.568  1.00  0.76           O  
ATOM   2025  CB  ALA A 128      28.087   4.902  -9.669  1.00  1.26           C  
ATOM   2026  H   ALA A 128      25.727   6.467  -8.151  1.00  0.97           H  
ATOM   2027  HA  ALA A 128      26.276   5.876 -10.269  1.00  1.01           H  
ATOM   2028 1HB  ALA A 128      28.322   4.571 -10.681  1.00  1.51           H  
ATOM   2029 2HB  ALA A 128      28.603   5.841  -9.466  1.00  1.51           H  
ATOM   2030 3HB  ALA A 128      28.425   4.148  -8.964  1.00  1.51           H  
ATOM   2031  N   LEU A 129      24.608   3.725  -9.290  1.00  0.61           N  
ATOM   2032  CA  LEU A 129      23.731   2.581  -9.470  1.00  0.67           C  
ATOM   2033  C   LEU A 129      22.474   3.062 -10.192  1.00  0.68           C  
ATOM   2034  O   LEU A 129      21.959   4.118  -9.829  1.00  1.61           O  
ATOM   2035  CB  LEU A 129      23.391   1.985  -8.087  1.00  1.01           C  
ATOM   2036  CG  LEU A 129      24.586   1.504  -7.264  1.00  1.01           C  
ATOM   2037  CD1 LEU A 129      24.107   1.068  -5.891  1.00  1.01           C  
ATOM   2038  CD2 LEU A 129      25.268   0.361  -7.997  1.00  1.01           C  
ATOM   2039  H   LEU A 129      24.275   4.484  -8.713  1.00  0.73           H  
ATOM   2040  HA  LEU A 129      24.237   1.833 -10.078  1.00  0.80           H  
ATOM   2041 1HB  LEU A 129      22.874   2.744  -7.503  1.00  1.21           H  
ATOM   2042 2HB  LEU A 129      22.729   1.133  -8.197  1.00  1.21           H  
ATOM   2043  HG  LEU A 129      25.290   2.319  -7.130  1.00  1.21           H  
ATOM   2044 1HD1 LEU A 129      24.959   0.732  -5.299  1.00  1.21           H  
ATOM   2045 2HD1 LEU A 129      23.628   1.909  -5.389  1.00  1.21           H  
ATOM   2046 3HD1 LEU A 129      23.394   0.253  -5.997  1.00  1.21           H  
ATOM   2047 1HD2 LEU A 129      26.124   0.016  -7.416  1.00  1.21           H  
ATOM   2048 2HD2 LEU A 129      24.563  -0.460  -8.128  1.00  1.21           H  
ATOM   2049 3HD2 LEU A 129      25.608   0.707  -8.973  1.00  1.21           H  
ATOM   2050  N   PRO A 130      22.017   2.304 -11.214  1.00  0.77           N  
ATOM   2051  CA  PRO A 130      20.818   2.628 -12.037  1.00  0.74           C  
ATOM   2052  C   PRO A 130      20.113   3.912 -11.626  1.00  0.89           C  
ATOM   2053  O   PRO A 130      19.269   3.908 -10.731  1.00  1.69           O  
ATOM   2054  CB  PRO A 130      19.897   1.418 -11.871  1.00  1.11           C  
ATOM   2055  CG  PRO A 130      20.818   0.296 -11.632  1.00  1.11           C  
ATOM   2056  CD  PRO A 130      21.894   0.886 -10.793  1.00  1.11           C  
ATOM   2057  HA  PRO A 130      21.135   2.704 -13.086  1.00  0.89           H  
ATOM   2058 1HB  PRO A 130      19.208   1.585 -11.032  1.00  1.33           H  
ATOM   2059 2HB  PRO A 130      19.282   1.284 -12.773  1.00  1.33           H  
ATOM   2060 1HG  PRO A 130      20.293  -0.533 -11.137  1.00  1.33           H  
ATOM   2061 2HG  PRO A 130      21.195  -0.095 -12.589  1.00  1.33           H  
ATOM   2062 1HD  PRO A 130      21.563   0.835  -9.751  1.00  1.33           H  
ATOM   2063 2HD  PRO A 130      22.845   0.355 -10.950  1.00  1.33           H  
ATOM   2064  N   GLU A 131      20.438   5.019 -12.304  1.00  0.88           N  
ATOM   2065  CA  GLU A 131      19.864   6.331 -11.975  1.00  1.18           C  
ATOM   2066  C   GLU A 131      18.333   6.373 -12.076  1.00  0.75           C  
ATOM   2067  O   GLU A 131      17.692   7.235 -11.474  1.00  0.81           O  
ATOM   2068  CB  GLU A 131      20.465   7.406 -12.887  1.00  1.77           C  
ATOM   2069  CG  GLU A 131      20.122   7.263 -14.366  1.00  1.77           C  
ATOM   2070  CD  GLU A 131      21.038   6.319 -15.096  1.00  1.77           C  
ATOM   2071  OE1 GLU A 131      21.681   5.525 -14.453  1.00  1.77           O  
ATOM   2072  OE2 GLU A 131      21.093   6.392 -16.301  1.00  1.77           O  
ATOM   2073  H   GLU A 131      21.123   4.956 -13.045  1.00  1.06           H  
ATOM   2074  HA  GLU A 131      20.134   6.567 -10.946  1.00  1.42           H  
ATOM   2075 1HB  GLU A 131      20.124   8.389 -12.560  1.00  2.12           H  
ATOM   2076 2HB  GLU A 131      21.551   7.392 -12.795  1.00  2.12           H  
ATOM   2077 1HG  GLU A 131      19.097   6.916 -14.472  1.00  2.12           H  
ATOM   2078 2HG  GLU A 131      20.187   8.246 -14.831  1.00  2.12           H  
ATOM   2079  N   SER A 132      17.754   5.423 -12.800  1.00  0.55           N  
ATOM   2080  CA  SER A 132      16.318   5.290 -12.893  1.00  0.45           C  
ATOM   2081  C   SER A 132      15.968   3.832 -13.112  1.00  0.40           C  
ATOM   2082  O   SER A 132      16.628   3.129 -13.880  1.00  0.42           O  
ATOM   2083  CB  SER A 132      15.757   6.140 -14.007  1.00  0.68           C  
ATOM   2084  OG  SER A 132      14.369   5.961 -14.105  1.00  0.68           O  
ATOM   2085  H   SER A 132      18.330   4.761 -13.297  1.00  0.66           H  
ATOM   2086  HA  SER A 132      15.876   5.613 -11.951  1.00  0.54           H  
ATOM   2087 1HB  SER A 132      15.977   7.188 -13.805  1.00  0.81           H  
ATOM   2088 2HB  SER A 132      16.233   5.878 -14.950  1.00  0.81           H  
ATOM   2089  HG  SER A 132      14.033   5.977 -13.202  1.00  0.81           H  
ATOM   2090  N   VAL A 133      14.946   3.381 -12.405  1.00  0.34           N  
ATOM   2091  CA  VAL A 133      14.490   2.003 -12.457  1.00  0.35           C  
ATOM   2092  C   VAL A 133      13.012   1.923 -12.736  1.00  0.39           C  
ATOM   2093  O   VAL A 133      12.222   2.676 -12.179  1.00  0.39           O  
ATOM   2094  CB  VAL A 133      14.814   1.267 -11.143  1.00  0.52           C  
ATOM   2095  CG1 VAL A 133      14.238  -0.142 -11.153  1.00  0.52           C  
ATOM   2096  CG2 VAL A 133      16.318   1.184 -10.989  1.00  0.52           C  
ATOM   2097  H   VAL A 133      14.448   4.034 -11.818  1.00  0.41           H  
ATOM   2098  HA  VAL A 133      15.019   1.499 -13.266  1.00  0.42           H  
ATOM   2099  HB  VAL A 133      14.377   1.809 -10.305  1.00  0.63           H  
ATOM   2100 1HG1 VAL A 133      14.486  -0.643 -10.217  1.00  0.63           H  
ATOM   2101 2HG1 VAL A 133      13.155  -0.096 -11.259  1.00  0.63           H  
ATOM   2102 3HG1 VAL A 133      14.661  -0.703 -11.986  1.00  0.63           H  
ATOM   2103 1HG2 VAL A 133      16.557   0.679 -10.059  1.00  0.63           H  
ATOM   2104 2HG2 VAL A 133      16.741   0.630 -11.827  1.00  0.63           H  
ATOM   2105 3HG2 VAL A 133      16.741   2.186 -10.969  1.00  0.63           H  
ATOM   2106  N   ASP A 134      12.631   1.020 -13.613  1.00  0.43           N  
ATOM   2107  CA  ASP A 134      11.227   0.819 -13.884  1.00  0.50           C  
ATOM   2108  C   ASP A 134      11.037  -0.607 -14.316  1.00  0.43           C  
ATOM   2109  O   ASP A 134      11.204  -0.942 -15.490  1.00  0.63           O  
ATOM   2110  CB  ASP A 134      10.719   1.795 -14.936  1.00  0.75           C  
ATOM   2111  CG  ASP A 134       9.213   1.721 -15.142  1.00  0.75           C  
ATOM   2112  OD1 ASP A 134       8.596   0.756 -14.743  1.00  0.75           O  
ATOM   2113  OD2 ASP A 134       8.679   2.662 -15.681  1.00  0.75           O  
ATOM   2114  H   ASP A 134      13.322   0.449 -14.078  1.00  0.52           H  
ATOM   2115  HA  ASP A 134      10.662   0.976 -12.964  1.00  0.60           H  
ATOM   2116 1HB  ASP A 134      10.980   2.813 -14.640  1.00  0.90           H  
ATOM   2117 2HB  ASP A 134      11.213   1.595 -15.887  1.00  0.90           H  
ATOM   2118  N   TRP A 135      10.692  -1.450 -13.348  1.00  0.36           N  
ATOM   2119  CA  TRP A 135      10.537  -2.880 -13.555  1.00  0.37           C  
ATOM   2120  C   TRP A 135       9.462  -3.259 -14.569  1.00  0.35           C  
ATOM   2121  O   TRP A 135       9.484  -4.372 -15.102  1.00  0.42           O  
ATOM   2122  CB  TRP A 135      10.297  -3.550 -12.202  1.00  0.55           C  
ATOM   2123  CG  TRP A 135      11.564  -3.588 -11.415  1.00  0.55           C  
ATOM   2124  CD1 TRP A 135      11.845  -2.957 -10.241  1.00  0.55           C  
ATOM   2125  CD2 TRP A 135      12.772  -4.280 -11.796  1.00  0.55           C  
ATOM   2126  NE1 TRP A 135      13.138  -3.205  -9.875  1.00  0.55           N  
ATOM   2127  CE2 TRP A 135      13.722  -4.005 -10.817  1.00  0.55           C  
ATOM   2128  CE3 TRP A 135      13.122  -5.090 -12.882  1.00  0.55           C  
ATOM   2129  CZ2 TRP A 135      15.008  -4.502 -10.887  1.00  0.55           C  
ATOM   2130  CZ3 TRP A 135      14.413  -5.601 -12.943  1.00  0.55           C  
ATOM   2131  CH2 TRP A 135      15.333  -5.311 -11.971  1.00  0.55           C  
ATOM   2132  H   TRP A 135      10.540  -1.084 -12.415  1.00  0.43           H  
ATOM   2133  HA  TRP A 135      11.487  -3.258 -13.932  1.00  0.44           H  
ATOM   2134 1HB  TRP A 135       9.560  -2.981 -11.637  1.00  0.67           H  
ATOM   2135 2HB  TRP A 135       9.917  -4.557 -12.326  1.00  0.67           H  
ATOM   2136  HD1 TRP A 135      11.152  -2.341  -9.679  1.00  0.67           H  
ATOM   2137  HE1 TRP A 135      13.607  -2.851  -9.052  1.00  0.67           H  
ATOM   2138  HE3 TRP A 135      12.395  -5.317 -13.661  1.00  0.67           H  
ATOM   2139  HZ2 TRP A 135      15.751  -4.278 -10.126  1.00  0.67           H  
ATOM   2140  HZ3 TRP A 135      14.678  -6.237 -13.787  1.00  0.67           H  
ATOM   2141  HH2 TRP A 135      16.339  -5.723 -12.049  1.00  0.67           H  
ATOM   2142  N   ARG A 136       8.558  -2.329 -14.893  1.00  0.53           N  
ATOM   2143  CA  ARG A 136       7.505  -2.622 -15.847  1.00  0.57           C  
ATOM   2144  C   ARG A 136       8.079  -2.766 -17.248  1.00  0.56           C  
ATOM   2145  O   ARG A 136       7.503  -3.449 -18.092  1.00  0.93           O  
ATOM   2146  CB  ARG A 136       6.489  -1.497 -15.880  1.00  0.85           C  
ATOM   2147  CG  ARG A 136       5.707  -1.272 -14.607  1.00  0.85           C  
ATOM   2148  CD  ARG A 136       4.851  -0.077 -14.724  1.00  0.85           C  
ATOM   2149  NE  ARG A 136       5.642   1.117 -14.932  1.00  0.85           N  
ATOM   2150  CZ  ARG A 136       5.139   2.353 -15.106  1.00  0.85           C  
ATOM   2151  NH1 ARG A 136       3.839   2.554 -15.066  1.00  0.85           N  
ATOM   2152  NH2 ARG A 136       5.962   3.362 -15.321  1.00  0.85           N  
ATOM   2153  H   ARG A 136       8.586  -1.401 -14.478  1.00  0.64           H  
ATOM   2154  HA  ARG A 136       7.017  -3.554 -15.561  1.00  0.68           H  
ATOM   2155 1HB  ARG A 136       6.992  -0.562 -16.124  1.00  1.03           H  
ATOM   2156 2HB  ARG A 136       5.766  -1.689 -16.672  1.00  1.03           H  
ATOM   2157 1HG  ARG A 136       5.054  -2.121 -14.425  1.00  1.03           H  
ATOM   2158 2HG  ARG A 136       6.390  -1.137 -13.767  1.00  1.03           H  
ATOM   2159 1HD  ARG A 136       4.165  -0.189 -15.563  1.00  1.03           H  
ATOM   2160 2HD  ARG A 136       4.292   0.048 -13.805  1.00  1.03           H  
ATOM   2161  HE  ARG A 136       6.653   1.008 -14.966  1.00  1.03           H  
ATOM   2162 1HH1 ARG A 136       3.213   1.778 -14.902  1.00  1.03           H  
ATOM   2163 2HH1 ARG A 136       3.467   3.484 -15.198  1.00  1.03           H  
ATOM   2164 1HH2 ARG A 136       6.963   3.188 -15.365  1.00  1.03           H  
ATOM   2165 2HH2 ARG A 136       5.603   4.294 -15.456  1.00  1.03           H  
ATOM   2166  N   THR A 137       9.261  -2.182 -17.478  1.00  0.60           N  
ATOM   2167  CA  THR A 137       9.890  -2.216 -18.787  1.00  0.85           C  
ATOM   2168  C   THR A 137      10.514  -3.566 -19.082  1.00  0.61           C  
ATOM   2169  O   THR A 137      10.847  -3.853 -20.229  1.00  1.18           O  
ATOM   2170  CB  THR A 137      10.972  -1.128 -18.915  1.00  1.27           C  
ATOM   2171  OG1 THR A 137      12.008  -1.361 -17.952  1.00  1.27           O  
ATOM   2172  CG2 THR A 137      10.364   0.245 -18.672  1.00  1.27           C  
ATOM   2173  H   THR A 137       9.733  -1.672 -16.741  1.00  0.72           H  
ATOM   2174  HA  THR A 137       9.125  -2.028 -19.541  1.00  1.02           H  
ATOM   2175  HB  THR A 137      11.403  -1.160 -19.915  1.00  1.53           H  
ATOM   2176  HG1 THR A 137      11.650  -1.252 -17.065  1.00  1.53           H  
ATOM   2177 1HG2 THR A 137      11.137   1.008 -18.765  1.00  1.53           H  
ATOM   2178 2HG2 THR A 137       9.580   0.431 -19.406  1.00  1.53           H  
ATOM   2179 3HG2 THR A 137       9.939   0.281 -17.670  1.00  1.53           H  
ATOM   2180  N   LYS A 138      10.683  -4.395 -18.056  1.00  0.93           N  
ATOM   2181  CA  LYS A 138      11.243  -5.715 -18.249  1.00  0.95           C  
ATOM   2182  C   LYS A 138      10.175  -6.783 -18.060  1.00  0.73           C  
ATOM   2183  O   LYS A 138      10.476  -7.977 -18.091  1.00  0.90           O  
ATOM   2184  CB  LYS A 138      12.415  -5.927 -17.301  1.00  1.42           C  
ATOM   2185  CG  LYS A 138      13.590  -5.001 -17.592  1.00  1.42           C  
ATOM   2186  CD  LYS A 138      14.747  -5.245 -16.643  1.00  1.42           C  
ATOM   2187  CE  LYS A 138      15.921  -4.331 -16.954  1.00  1.42           C  
ATOM   2188  NZ  LYS A 138      17.049  -4.534 -16.006  1.00  1.42           N  
ATOM   2189  H   LYS A 138      10.400  -4.136 -17.119  1.00  1.12           H  
ATOM   2190  HA  LYS A 138      11.614  -5.792 -19.271  1.00  1.14           H  
ATOM   2191 1HB  LYS A 138      12.094  -5.754 -16.273  1.00  1.71           H  
ATOM   2192 2HB  LYS A 138      12.766  -6.957 -17.370  1.00  1.71           H  
ATOM   2193 1HG  LYS A 138      13.933  -5.162 -18.615  1.00  1.71           H  
ATOM   2194 2HG  LYS A 138      13.268  -3.964 -17.497  1.00  1.71           H  
ATOM   2195 1HD  LYS A 138      14.413  -5.049 -15.628  1.00  1.71           H  
ATOM   2196 2HD  LYS A 138      15.070  -6.284 -16.712  1.00  1.71           H  
ATOM   2197 1HE  LYS A 138      16.271  -4.530 -17.966  1.00  1.71           H  
ATOM   2198 2HE  LYS A 138      15.593  -3.293 -16.894  1.00  1.71           H  
ATOM   2199 1HZ  LYS A 138      17.807  -3.910 -16.245  1.00  1.71           H  
ATOM   2200 2HZ  LYS A 138      16.738  -4.339 -15.064  1.00  1.71           H  
ATOM   2201 3HZ  LYS A 138      17.370  -5.490 -16.062  1.00  1.71           H  
ATOM   2202  N   GLY A 139       8.926  -6.354 -17.842  1.00  0.60           N  
ATOM   2203  CA  GLY A 139       7.837  -7.289 -17.629  1.00  0.69           C  
ATOM   2204  C   GLY A 139       7.867  -7.893 -16.230  1.00  0.63           C  
ATOM   2205  O   GLY A 139       7.319  -8.969 -16.018  1.00  0.89           O  
ATOM   2206  H   GLY A 139       8.697  -5.368 -17.850  1.00  0.72           H  
ATOM   2207 1HA  GLY A 139       6.887  -6.778 -17.786  1.00  0.83           H  
ATOM   2208 2HA  GLY A 139       7.895  -8.085 -18.370  1.00  0.83           H  
ATOM   2209  N   ALA A 140       8.513  -7.216 -15.276  1.00  0.46           N  
ATOM   2210  CA  ALA A 140       8.612  -7.737 -13.915  1.00  0.44           C  
ATOM   2211  C   ALA A 140       7.473  -7.232 -13.036  1.00  0.38           C  
ATOM   2212  O   ALA A 140       7.405  -7.556 -11.853  1.00  0.44           O  
ATOM   2213  CB  ALA A 140       9.955  -7.363 -13.306  1.00  0.66           C  
ATOM   2214  H   ALA A 140       8.936  -6.319 -15.474  1.00  0.55           H  
ATOM   2215  HA  ALA A 140       8.539  -8.822 -13.961  1.00  0.53           H  
ATOM   2216 1HB  ALA A 140      10.030  -7.780 -12.302  1.00  0.79           H  
ATOM   2217 2HB  ALA A 140      10.758  -7.761 -13.925  1.00  0.79           H  
ATOM   2218 3HB  ALA A 140      10.041  -6.286 -13.262  1.00  0.79           H  
ATOM   2219  N   VAL A 141       6.582  -6.425 -13.597  1.00  0.38           N  
ATOM   2220  CA  VAL A 141       5.457  -5.918 -12.832  1.00  0.42           C  
ATOM   2221  C   VAL A 141       4.139  -6.392 -13.419  1.00  0.31           C  
ATOM   2222  O   VAL A 141       3.833  -6.136 -14.585  1.00  0.36           O  
ATOM   2223  CB  VAL A 141       5.491  -4.385 -12.790  1.00  0.63           C  
ATOM   2224  CG1 VAL A 141       4.291  -3.839 -12.038  1.00  0.63           C  
ATOM   2225  CG2 VAL A 141       6.767  -3.929 -12.114  1.00  0.63           C  
ATOM   2226  H   VAL A 141       6.669  -6.163 -14.566  1.00  0.46           H  
ATOM   2227  HA  VAL A 141       5.534  -6.293 -11.812  1.00  0.50           H  
ATOM   2228  HB  VAL A 141       5.454  -4.009 -13.809  1.00  0.76           H  
ATOM   2229 1HG1 VAL A 141       4.331  -2.749 -12.030  1.00  0.76           H  
ATOM   2230 2HG1 VAL A 141       3.377  -4.163 -12.531  1.00  0.76           H  
ATOM   2231 3HG1 VAL A 141       4.307  -4.211 -11.015  1.00  0.76           H  
ATOM   2232 1HG2 VAL A 141       6.801  -2.840 -12.100  1.00  0.76           H  
ATOM   2233 2HG2 VAL A 141       6.794  -4.308 -11.093  1.00  0.76           H  
ATOM   2234 3HG2 VAL A 141       7.621  -4.312 -12.666  1.00  0.76           H  
ATOM   2235  N   ALA A 142       3.367  -7.089 -12.596  1.00  0.35           N  
ATOM   2236  CA  ALA A 142       2.062  -7.600 -12.988  1.00  0.41           C  
ATOM   2237  C   ALA A 142       1.022  -6.494 -12.895  1.00  0.39           C  
ATOM   2238  O   ALA A 142       1.277  -5.432 -12.328  1.00  0.44           O  
ATOM   2239  CB  ALA A 142       1.675  -8.790 -12.129  1.00  0.61           C  
ATOM   2240  H   ALA A 142       3.695  -7.266 -11.657  1.00  0.42           H  
ATOM   2241  HA  ALA A 142       2.116  -7.917 -14.028  1.00  0.49           H  
ATOM   2242 1HB  ALA A 142       0.706  -9.173 -12.447  1.00  0.74           H  
ATOM   2243 2HB  ALA A 142       2.426  -9.573 -12.233  1.00  0.74           H  
ATOM   2244 3HB  ALA A 142       1.617  -8.483 -11.089  1.00  0.74           H  
ATOM   2245  N   GLU A 143      -0.143  -6.740 -13.474  1.00  0.60           N  
ATOM   2246  CA  GLU A 143      -1.207  -5.750 -13.507  1.00  0.69           C  
ATOM   2247  C   GLU A 143      -1.762  -5.413 -12.124  1.00  0.60           C  
ATOM   2248  O   GLU A 143      -1.793  -6.250 -11.217  1.00  0.82           O  
ATOM   2249  CB  GLU A 143      -2.339  -6.247 -14.403  1.00  1.03           C  
ATOM   2250  CG  GLU A 143      -1.947  -6.410 -15.864  1.00  1.03           C  
ATOM   2251  CD  GLU A 143      -1.654  -5.099 -16.531  1.00  1.03           C  
ATOM   2252  OE1 GLU A 143      -2.065  -4.091 -16.009  1.00  1.03           O  
ATOM   2253  OE2 GLU A 143      -1.025  -5.098 -17.562  1.00  1.03           O  
ATOM   2254  H   GLU A 143      -0.294  -7.635 -13.916  1.00  0.72           H  
ATOM   2255  HA  GLU A 143      -0.801  -4.833 -13.935  1.00  0.83           H  
ATOM   2256 1HB  GLU A 143      -2.693  -7.213 -14.041  1.00  1.24           H  
ATOM   2257 2HB  GLU A 143      -3.177  -5.552 -14.354  1.00  1.24           H  
ATOM   2258 1HG  GLU A 143      -1.062  -7.043 -15.925  1.00  1.24           H  
ATOM   2259 2HG  GLU A 143      -2.757  -6.911 -16.394  1.00  1.24           H  
ATOM   2260  N   ILE A 144      -2.207  -4.171 -11.985  1.00  0.72           N  
ATOM   2261  CA  ILE A 144      -2.775  -3.672 -10.743  1.00  1.01           C  
ATOM   2262  C   ILE A 144      -4.172  -4.160 -10.469  1.00  0.86           C  
ATOM   2263  O   ILE A 144      -5.058  -4.098 -11.322  1.00  1.57           O  
ATOM   2264  CB  ILE A 144      -2.763  -2.151 -10.703  1.00  1.52           C  
ATOM   2265  CG1 ILE A 144      -1.324  -1.683 -10.675  1.00  1.52           C  
ATOM   2266  CG2 ILE A 144      -3.538  -1.633  -9.507  1.00  1.52           C  
ATOM   2267  CD1 ILE A 144      -1.192  -0.209 -10.829  1.00  1.52           C  
ATOM   2268  H   ILE A 144      -2.146  -3.545 -12.777  1.00  0.86           H  
ATOM   2269  HA  ILE A 144      -2.143  -4.022  -9.928  1.00  1.21           H  
ATOM   2270  HB  ILE A 144      -3.212  -1.760 -11.616  1.00  1.82           H  
ATOM   2271 1HG1 ILE A 144      -0.888  -1.971  -9.723  1.00  1.82           H  
ATOM   2272 2HG1 ILE A 144      -0.764  -2.170 -11.474  1.00  1.82           H  
ATOM   2273 1HG2 ILE A 144      -3.511  -0.543  -9.497  1.00  1.82           H  
ATOM   2274 2HG2 ILE A 144      -4.572  -1.967  -9.568  1.00  1.82           H  
ATOM   2275 3HG2 ILE A 144      -3.088  -2.018  -8.597  1.00  1.82           H  
ATOM   2276 1HD1 ILE A 144      -0.144   0.070 -10.776  1.00  1.82           H  
ATOM   2277 2HD1 ILE A 144      -1.609   0.102 -11.788  1.00  1.82           H  
ATOM   2278 3HD1 ILE A 144      -1.734   0.272 -10.020  1.00  1.82           H  
ATOM   2279  N   LYS A 145      -4.347  -4.654  -9.256  1.00  0.86           N  
ATOM   2280  CA  LYS A 145      -5.606  -5.196  -8.807  1.00  0.85           C  
ATOM   2281  C   LYS A 145      -6.347  -4.210  -7.922  1.00  1.88           C  
ATOM   2282  O   LYS A 145      -5.768  -3.241  -7.430  1.00  8.63           O  
ATOM   2283  CB  LYS A 145      -5.365  -6.481  -8.040  1.00  1.27           C  
ATOM   2284  CG  LYS A 145      -4.698  -7.568  -8.858  1.00  1.27           C  
ATOM   2285  CD  LYS A 145      -4.572  -8.836  -8.045  1.00  1.27           C  
ATOM   2286  CE  LYS A 145      -3.782  -9.901  -8.776  1.00  1.27           C  
ATOM   2287  NZ  LYS A 145      -3.799 -11.180  -8.033  1.00  1.27           N  
ATOM   2288  H   LYS A 145      -3.564  -4.658  -8.619  1.00  1.03           H  
ATOM   2289  HA  LYS A 145      -6.227  -5.406  -9.678  1.00  1.02           H  
ATOM   2290 1HB  LYS A 145      -4.737  -6.279  -7.172  1.00  1.53           H  
ATOM   2291 2HB  LYS A 145      -6.314  -6.874  -7.674  1.00  1.53           H  
ATOM   2292 1HG  LYS A 145      -5.292  -7.775  -9.749  1.00  1.53           H  
ATOM   2293 2HG  LYS A 145      -3.706  -7.242  -9.168  1.00  1.53           H  
ATOM   2294 1HD  LYS A 145      -4.066  -8.610  -7.107  1.00  1.53           H  
ATOM   2295 2HD  LYS A 145      -5.564  -9.226  -7.817  1.00  1.53           H  
ATOM   2296 1HE  LYS A 145      -4.199 -10.058  -9.770  1.00  1.53           H  
ATOM   2297 2HE  LYS A 145      -2.749  -9.568  -8.876  1.00  1.53           H  
ATOM   2298 1HZ  LYS A 145      -3.260 -11.873  -8.531  1.00  1.53           H  
ATOM   2299 2HZ  LYS A 145      -3.422 -11.061  -7.102  1.00  1.53           H  
ATOM   2300 3HZ  LYS A 145      -4.755 -11.493  -7.955  1.00  1.53           H  
ATOM   2301  N   ASP A 146      -7.632  -4.474  -7.742  1.00  0.97           N  
ATOM   2302  CA  ASP A 146      -8.495  -3.710  -6.858  1.00  0.91           C  
ATOM   2303  C   ASP A 146      -8.795  -4.527  -5.611  1.00  0.77           C  
ATOM   2304  O   ASP A 146      -9.540  -5.505  -5.678  1.00  1.70           O  
ATOM   2305  CB  ASP A 146      -9.793  -3.330  -7.550  1.00  1.36           C  
ATOM   2306  CG  ASP A 146     -10.681  -2.470  -6.670  1.00  1.36           C  
ATOM   2307  OD1 ASP A 146     -10.432  -2.374  -5.492  1.00  1.36           O  
ATOM   2308  OD2 ASP A 146     -11.594  -1.878  -7.192  1.00  1.36           O  
ATOM   2309  H   ASP A 146      -8.028  -5.271  -8.220  1.00  1.16           H  
ATOM   2310  HA  ASP A 146      -7.976  -2.800  -6.558  1.00  1.09           H  
ATOM   2311 1HB  ASP A 146      -9.573  -2.785  -8.468  1.00  1.64           H  
ATOM   2312 2HB  ASP A 146     -10.340  -4.232  -7.825  1.00  1.64           H  
ATOM   2313  N   GLN A 147      -8.216  -4.145  -4.474  1.00  0.75           N  
ATOM   2314  CA  GLN A 147      -8.433  -4.899  -3.241  1.00  1.44           C  
ATOM   2315  C   GLN A 147      -9.874  -4.839  -2.712  1.00  1.09           C  
ATOM   2316  O   GLN A 147     -10.266  -5.698  -1.915  1.00  2.74           O  
ATOM   2317  CB  GLN A 147      -7.519  -4.399  -2.132  1.00  2.16           C  
ATOM   2318  CG  GLN A 147      -7.884  -3.022  -1.614  1.00  2.16           C  
ATOM   2319  CD  GLN A 147      -6.951  -2.569  -0.528  1.00  2.16           C  
ATOM   2320  OE1 GLN A 147      -5.774  -2.942  -0.540  1.00  2.16           O  
ATOM   2321  NE2 GLN A 147      -7.453  -1.768   0.405  1.00  2.16           N  
ATOM   2322  H   GLN A 147      -7.615  -3.331  -4.465  1.00  0.90           H  
ATOM   2323  HA  GLN A 147      -8.191  -5.939  -3.443  1.00  1.73           H  
ATOM   2324 1HB  GLN A 147      -7.558  -5.089  -1.292  1.00  2.59           H  
ATOM   2325 2HB  GLN A 147      -6.491  -4.371  -2.488  1.00  2.59           H  
ATOM   2326 1HG  GLN A 147      -7.838  -2.305  -2.432  1.00  2.59           H  
ATOM   2327 2HG  GLN A 147      -8.889  -3.056  -1.201  1.00  2.59           H  
ATOM   2328 1HE2 GLN A 147      -6.871  -1.436   1.148  1.00  2.59           H  
ATOM   2329 2HE2 GLN A 147      -8.415  -1.497   0.365  1.00  2.59           H  
ATOM   2330  N   GLY A 148     -10.652  -3.844  -3.154  1.00  0.69           N  
ATOM   2331  CA  GLY A 148     -12.032  -3.671  -2.718  1.00  0.92           C  
ATOM   2332  C   GLY A 148     -12.126  -3.352  -1.231  1.00  1.28           C  
ATOM   2333  O   GLY A 148     -11.209  -2.786  -0.634  1.00  3.69           O  
ATOM   2334  H   GLY A 148     -10.290  -3.187  -3.836  1.00  0.83           H  
ATOM   2335 1HA  GLY A 148     -12.494  -2.870  -3.295  1.00  1.10           H  
ATOM   2336 2HA  GLY A 148     -12.593  -4.580  -2.933  1.00  1.10           H  
ATOM   2337  N   GLY A 149     -13.247  -3.734  -0.626  1.00  0.79           N  
ATOM   2338  CA  GLY A 149     -13.488  -3.530   0.804  1.00  0.95           C  
ATOM   2339  C   GLY A 149     -12.763  -4.583   1.643  1.00  2.04           C  
ATOM   2340  O   GLY A 149     -13.398  -5.429   2.273  1.00 11.39           O  
ATOM   2341  H   GLY A 149     -13.963  -4.190  -1.175  1.00  0.95           H  
ATOM   2342 1HA  GLY A 149     -13.148  -2.534   1.090  1.00  1.14           H  
ATOM   2343 2HA  GLY A 149     -14.558  -3.574   1.003  1.00  1.14           H  
ATOM   2344  N   CYS A 150     -11.435  -4.532   1.634  1.00  0.91           N  
ATOM   2345  CA  CYS A 150     -10.627  -5.517   2.338  1.00  0.61           C  
ATOM   2346  C   CYS A 150      -9.224  -5.013   2.629  1.00  0.64           C  
ATOM   2347  O   CYS A 150      -8.513  -4.563   1.732  1.00  1.78           O  
ATOM   2348  CB  CYS A 150     -10.523  -6.792   1.496  1.00  0.92           C  
ATOM   2349  SG  CYS A 150      -9.587  -8.134   2.265  1.00  0.92           S  
ATOM   2350  H   CYS A 150     -10.989  -3.798   1.101  1.00  1.09           H  
ATOM   2351  HA  CYS A 150     -11.118  -5.754   3.281  1.00  0.73           H  
ATOM   2352 1HB  CYS A 150     -11.525  -7.162   1.277  1.00  1.10           H  
ATOM   2353 2HB  CYS A 150     -10.049  -6.556   0.544  1.00  1.10           H  
ATOM   2354  HG  CYS A 150      -9.601  -8.941   1.210  1.00  1.10           H  
ATOM   2355  N   GLY A 151      -8.816  -5.113   3.894  1.00  0.33           N  
ATOM   2356  CA  GLY A 151      -7.490  -4.690   4.341  1.00  0.30           C  
ATOM   2357  C   GLY A 151      -6.418  -5.706   3.976  1.00  0.34           C  
ATOM   2358  O   GLY A 151      -5.877  -6.383   4.854  1.00  0.86           O  
ATOM   2359  H   GLY A 151      -9.437  -5.496   4.595  1.00  0.40           H  
ATOM   2360 1HA  GLY A 151      -7.252  -3.736   3.879  1.00  0.36           H  
ATOM   2361 2HA  GLY A 151      -7.499  -4.534   5.420  1.00  0.36           H  
ATOM   2362  N   SER A 152      -6.147  -5.808   2.674  1.00  0.21           N  
ATOM   2363  CA  SER A 152      -5.196  -6.752   2.107  1.00  0.37           C  
ATOM   2364  C   SER A 152      -3.985  -6.068   1.474  1.00  0.28           C  
ATOM   2365  O   SER A 152      -3.254  -6.710   0.730  1.00  0.69           O  
ATOM   2366  CB  SER A 152      -5.884  -7.615   1.060  1.00  0.55           C  
ATOM   2367  OG  SER A 152      -6.376  -6.830   0.009  1.00  0.55           O  
ATOM   2368  H   SER A 152      -6.658  -5.200   2.047  1.00  0.25           H  
ATOM   2369  HA  SER A 152      -4.841  -7.400   2.907  1.00  0.44           H  
ATOM   2370 1HB  SER A 152      -5.187  -8.357   0.674  1.00  0.67           H  
ATOM   2371 2HB  SER A 152      -6.708  -8.152   1.528  1.00  0.67           H  
ATOM   2372  HG  SER A 152      -7.072  -7.339  -0.423  1.00  0.67           H  
ATOM   2373  N   CYS A 153      -3.770  -4.780   1.762  1.00  0.27           N  
ATOM   2374  CA  CYS A 153      -2.657  -4.027   1.163  1.00  0.26           C  
ATOM   2375  C   CYS A 153      -1.300  -4.681   1.393  1.00  0.22           C  
ATOM   2376  O   CYS A 153      -0.487  -4.770   0.474  1.00  0.68           O  
ATOM   2377  CB  CYS A 153      -2.598  -2.617   1.728  1.00  0.39           C  
ATOM   2378  SG  CYS A 153      -3.924  -1.523   1.195  1.00  0.39           S  
ATOM   2379  H   CYS A 153      -4.396  -4.302   2.392  1.00  0.32           H  
ATOM   2380  HA  CYS A 153      -2.832  -3.962   0.089  1.00  0.31           H  
ATOM   2381 1HB  CYS A 153      -2.623  -2.664   2.817  1.00  0.47           H  
ATOM   2382 2HB  CYS A 153      -1.655  -2.158   1.442  1.00  0.47           H  
ATOM   2383  HG  CYS A 153      -3.614  -1.542  -0.098  1.00  0.47           H  
ATOM   2384  N   TRP A 154      -1.065  -5.137   2.619  1.00  0.50           N  
ATOM   2385  CA  TRP A 154       0.144  -5.866   2.993  1.00  0.40           C  
ATOM   2386  C   TRP A 154       0.345  -7.144   2.175  1.00  0.36           C  
ATOM   2387  O   TRP A 154       1.477  -7.583   1.964  1.00  0.65           O  
ATOM   2388  CB  TRP A 154       0.037  -6.209   4.475  1.00  0.60           C  
ATOM   2389  CG  TRP A 154      -1.179  -7.038   4.710  1.00  0.60           C  
ATOM   2390  CD1 TRP A 154      -2.420  -6.541   4.952  1.00  0.60           C  
ATOM   2391  CD2 TRP A 154      -1.320  -8.480   4.708  1.00  0.60           C  
ATOM   2392  NE1 TRP A 154      -3.324  -7.558   5.071  1.00  0.60           N  
ATOM   2393  CE2 TRP A 154      -2.669  -8.753   4.926  1.00  0.60           C  
ATOM   2394  CE3 TRP A 154      -0.424  -9.538   4.521  1.00  0.60           C  
ATOM   2395  CZ2 TRP A 154      -3.161 -10.047   4.961  1.00  0.60           C  
ATOM   2396  CZ3 TRP A 154      -0.916 -10.836   4.551  1.00  0.60           C  
ATOM   2397  CH2 TRP A 154      -2.248 -11.085   4.762  1.00  0.60           C  
ATOM   2398  H   TRP A 154      -1.773  -4.995   3.326  1.00  0.60           H  
ATOM   2399  HA  TRP A 154       1.002  -5.213   2.834  1.00  0.48           H  
ATOM   2400 1HB  TRP A 154       0.915  -6.766   4.799  1.00  0.72           H  
ATOM   2401 2HB  TRP A 154      -0.031  -5.305   5.068  1.00  0.72           H  
ATOM   2402  HD1 TRP A 154      -2.665  -5.481   5.013  1.00  0.72           H  
ATOM   2403  HE1 TRP A 154      -4.312  -7.427   5.224  1.00  0.72           H  
ATOM   2404  HE3 TRP A 154       0.633  -9.344   4.347  1.00  0.72           H  
ATOM   2405  HZ2 TRP A 154      -4.216 -10.262   5.129  1.00  0.72           H  
ATOM   2406  HZ3 TRP A 154      -0.213 -11.656   4.400  1.00  0.72           H  
ATOM   2407  HH2 TRP A 154      -2.598 -12.117   4.779  1.00  0.72           H  
ATOM   2408  N   ALA A 155      -0.762  -7.728   1.710  1.00  0.31           N  
ATOM   2409  CA  ALA A 155      -0.730  -8.941   0.935  1.00  0.32           C  
ATOM   2410  C   ALA A 155      -0.371  -8.587  -0.473  1.00  0.40           C  
ATOM   2411  O   ALA A 155       0.501  -9.205  -1.070  1.00  0.76           O  
ATOM   2412  CB  ALA A 155      -2.076  -9.658   1.002  1.00  0.48           C  
ATOM   2413  H   ALA A 155      -1.665  -7.315   1.882  1.00  0.37           H  
ATOM   2414  HA  ALA A 155       0.048  -9.590   1.334  1.00  0.38           H  
ATOM   2415 1HB  ALA A 155      -2.040 -10.573   0.419  1.00  0.58           H  
ATOM   2416 2HB  ALA A 155      -2.304  -9.903   2.038  1.00  0.58           H  
ATOM   2417 3HB  ALA A 155      -2.856  -9.017   0.603  1.00  0.58           H  
ATOM   2418  N   PHE A 156      -1.012  -7.542  -0.984  1.00  0.30           N  
ATOM   2419  CA  PHE A 156      -0.754  -7.057  -2.325  1.00  0.38           C  
ATOM   2420  C   PHE A 156       0.715  -6.713  -2.485  1.00  0.22           C  
ATOM   2421  O   PHE A 156       1.335  -7.110  -3.466  1.00  0.44           O  
ATOM   2422  CB  PHE A 156      -1.601  -5.826  -2.628  1.00  0.57           C  
ATOM   2423  CG  PHE A 156      -1.375  -5.270  -4.004  1.00  0.57           C  
ATOM   2424  CD1 PHE A 156      -2.075  -5.778  -5.092  1.00  0.57           C  
ATOM   2425  CD2 PHE A 156      -0.464  -4.246  -4.217  1.00  0.57           C  
ATOM   2426  CE1 PHE A 156      -1.877  -5.268  -6.360  1.00  0.57           C  
ATOM   2427  CE2 PHE A 156      -0.262  -3.739  -5.482  1.00  0.57           C  
ATOM   2428  CZ  PHE A 156      -0.973  -4.249  -6.554  1.00  0.57           C  
ATOM   2429  H   PHE A 156      -1.721  -7.083  -0.427  1.00  0.36           H  
ATOM   2430  HA  PHE A 156      -1.006  -7.844  -3.037  1.00  0.46           H  
ATOM   2431 1HB  PHE A 156      -2.656  -6.078  -2.531  1.00  0.68           H  
ATOM   2432 2HB  PHE A 156      -1.383  -5.043  -1.904  1.00  0.68           H  
ATOM   2433  HD1 PHE A 156      -2.791  -6.585  -4.934  1.00  0.68           H  
ATOM   2434  HD2 PHE A 156       0.092  -3.842  -3.371  1.00  0.68           H  
ATOM   2435  HE1 PHE A 156      -2.435  -5.673  -7.203  1.00  0.68           H  
ATOM   2436  HE2 PHE A 156       0.454  -2.934  -5.636  1.00  0.68           H  
ATOM   2437  HZ  PHE A 156      -0.817  -3.843  -7.550  1.00  0.68           H  
ATOM   2438  N   SER A 157       1.252  -5.959  -1.524  1.00  0.30           N  
ATOM   2439  CA  SER A 157       2.643  -5.526  -1.522  1.00  0.25           C  
ATOM   2440  C   SER A 157       3.632  -6.675  -1.513  1.00  0.10           C  
ATOM   2441  O   SER A 157       4.519  -6.738  -2.368  1.00  0.13           O  
ATOM   2442  CB  SER A 157       2.908  -4.666  -0.313  1.00  0.38           C  
ATOM   2443  OG  SER A 157       4.248  -4.259  -0.276  1.00  0.38           O  
ATOM   2444  H   SER A 157       0.664  -5.663  -0.757  1.00  0.36           H  
ATOM   2445  HA  SER A 157       2.816  -4.935  -2.423  1.00  0.30           H  
ATOM   2446 1HB  SER A 157       2.258  -3.796  -0.342  1.00  0.45           H  
ATOM   2447 2HB  SER A 157       2.668  -5.224   0.591  1.00  0.45           H  
ATOM   2448  HG  SER A 157       4.348  -3.600  -0.967  1.00  0.45           H  
ATOM   2449  N   ALA A 158       3.496  -7.572  -0.533  1.00  0.13           N  
ATOM   2450  CA  ALA A 158       4.406  -8.703  -0.419  1.00  0.11           C  
ATOM   2451  C   ALA A 158       4.336  -9.572  -1.658  1.00  0.20           C  
ATOM   2452  O   ALA A 158       5.369  -9.966  -2.201  1.00  0.42           O  
ATOM   2453  CB  ALA A 158       4.075  -9.516   0.813  1.00  0.17           C  
ATOM   2454  H   ALA A 158       2.757  -7.475   0.157  1.00  0.16           H  
ATOM   2455  HA  ALA A 158       5.421  -8.317  -0.331  1.00  0.13           H  
ATOM   2456 1HB  ALA A 158       4.772 -10.348   0.902  1.00  0.20           H  
ATOM   2457 2HB  ALA A 158       4.151  -8.883   1.697  1.00  0.20           H  
ATOM   2458 3HB  ALA A 158       3.060  -9.902   0.731  1.00  0.20           H  
ATOM   2459  N   ILE A 159       3.119  -9.840  -2.121  1.00  0.26           N  
ATOM   2460  CA  ILE A 159       2.911 -10.629  -3.316  1.00  0.69           C  
ATOM   2461  C   ILE A 159       3.476  -9.972  -4.545  1.00  0.59           C  
ATOM   2462  O   ILE A 159       4.078 -10.652  -5.365  1.00  0.97           O  
ATOM   2463  CB  ILE A 159       1.429 -10.933  -3.519  1.00  1.03           C  
ATOM   2464  CG1 ILE A 159       0.963 -11.867  -2.414  1.00  1.03           C  
ATOM   2465  CG2 ILE A 159       1.197 -11.531  -4.880  1.00  1.03           C  
ATOM   2466  CD1 ILE A 159       1.704 -13.168  -2.418  1.00  1.03           C  
ATOM   2467  H   ILE A 159       2.302  -9.497  -1.634  1.00  0.31           H  
ATOM   2468  HA  ILE A 159       3.426 -11.579  -3.184  1.00  0.83           H  
ATOM   2469  HB  ILE A 159       0.853 -10.013  -3.432  1.00  1.24           H  
ATOM   2470 1HG1 ILE A 159       1.121 -11.399  -1.447  1.00  1.24           H  
ATOM   2471 2HG1 ILE A 159      -0.096 -12.074  -2.533  1.00  1.24           H  
ATOM   2472 1HG2 ILE A 159       0.136 -11.743  -5.014  1.00  1.24           H  
ATOM   2473 2HG2 ILE A 159       1.526 -10.832  -5.647  1.00  1.24           H  
ATOM   2474 3HG2 ILE A 159       1.770 -12.451  -4.956  1.00  1.24           H  
ATOM   2475 1HD1 ILE A 159       1.335 -13.794  -1.607  1.00  1.24           H  
ATOM   2476 2HD1 ILE A 159       1.546 -13.673  -3.372  1.00  1.24           H  
ATOM   2477 3HD1 ILE A 159       2.767 -12.981  -2.278  1.00  1.24           H  
ATOM   2478  N   ALA A 160       3.312  -8.659  -4.664  1.00  0.31           N  
ATOM   2479  CA  ALA A 160       3.845  -7.918  -5.793  1.00  0.38           C  
ATOM   2480  C   ALA A 160       5.351  -8.086  -5.882  1.00  0.39           C  
ATOM   2481  O   ALA A 160       5.893  -8.289  -6.971  1.00  0.81           O  
ATOM   2482  CB  ALA A 160       3.488  -6.453  -5.660  1.00  0.57           C  
ATOM   2483  H   ALA A 160       2.789  -8.151  -3.968  1.00  0.37           H  
ATOM   2484  HA  ALA A 160       3.405  -8.318  -6.707  1.00  0.46           H  
ATOM   2485 1HB  ALA A 160       3.881  -5.901  -6.511  1.00  0.68           H  
ATOM   2486 2HB  ALA A 160       2.405  -6.342  -5.622  1.00  0.68           H  
ATOM   2487 3HB  ALA A 160       3.925  -6.061  -4.745  1.00  0.68           H  
ATOM   2488  N   ALA A 161       6.020  -8.023  -4.730  1.00  0.28           N  
ATOM   2489  CA  ALA A 161       7.460  -8.211  -4.675  1.00  0.21           C  
ATOM   2490  C   ALA A 161       7.833  -9.631  -5.118  1.00  0.28           C  
ATOM   2491  O   ALA A 161       8.809  -9.814  -5.850  1.00  0.65           O  
ATOM   2492  CB  ALA A 161       7.967  -7.923  -3.272  1.00  0.32           C  
ATOM   2493  H   ALA A 161       5.516  -7.822  -3.872  1.00  0.34           H  
ATOM   2494  HA  ALA A 161       7.920  -7.510  -5.367  1.00  0.25           H  
ATOM   2495 1HB  ALA A 161       9.050  -8.034  -3.251  1.00  0.38           H  
ATOM   2496 2HB  ALA A 161       7.703  -6.902  -2.994  1.00  0.38           H  
ATOM   2497 3HB  ALA A 161       7.514  -8.618  -2.567  1.00  0.38           H  
ATOM   2498  N   VAL A 162       7.034 -10.621  -4.697  1.00  0.18           N  
ATOM   2499  CA  VAL A 162       7.246 -12.019  -5.078  1.00  0.23           C  
ATOM   2500  C   VAL A 162       7.026 -12.240  -6.578  1.00  0.25           C  
ATOM   2501  O   VAL A 162       7.795 -12.956  -7.224  1.00  0.19           O  
ATOM   2502  CB  VAL A 162       6.316 -12.959  -4.286  1.00  0.35           C  
ATOM   2503  CG1 VAL A 162       6.425 -14.363  -4.841  1.00  0.35           C  
ATOM   2504  CG2 VAL A 162       6.702 -12.964  -2.819  1.00  0.35           C  
ATOM   2505  H   VAL A 162       6.266 -10.402  -4.071  1.00  0.22           H  
ATOM   2506  HA  VAL A 162       8.274 -12.282  -4.837  1.00  0.28           H  
ATOM   2507  HB  VAL A 162       5.285 -12.627  -4.400  1.00  0.41           H  
ATOM   2508 1HG1 VAL A 162       5.759 -15.027  -4.290  1.00  0.41           H  
ATOM   2509 2HG1 VAL A 162       6.150 -14.358  -5.894  1.00  0.41           H  
ATOM   2510 3HG1 VAL A 162       7.447 -14.709  -4.738  1.00  0.41           H  
ATOM   2511 1HG2 VAL A 162       6.040 -13.629  -2.272  1.00  0.41           H  
ATOM   2512 2HG2 VAL A 162       7.729 -13.312  -2.718  1.00  0.41           H  
ATOM   2513 3HG2 VAL A 162       6.621 -11.959  -2.415  1.00  0.41           H  
ATOM   2514  N   GLU A 163       5.977 -11.621  -7.125  1.00  0.29           N  
ATOM   2515  CA  GLU A 163       5.661 -11.728  -8.545  1.00  0.63           C  
ATOM   2516  C   GLU A 163       6.841 -11.229  -9.368  1.00  0.45           C  
ATOM   2517  O   GLU A 163       7.275 -11.885 -10.323  1.00  0.65           O  
ATOM   2518  CB  GLU A 163       4.410 -10.883  -8.890  1.00  0.95           C  
ATOM   2519  CG  GLU A 163       3.076 -11.399  -8.356  1.00  0.95           C  
ATOM   2520  CD  GLU A 163       1.910 -10.465  -8.616  1.00  0.95           C  
ATOM   2521  OE1 GLU A 163       2.118  -9.278  -8.796  1.00  0.95           O  
ATOM   2522  OE2 GLU A 163       0.803 -10.957  -8.651  1.00  0.95           O  
ATOM   2523  H   GLU A 163       5.376 -11.065  -6.539  1.00  0.35           H  
ATOM   2524  HA  GLU A 163       5.476 -12.773  -8.792  1.00  0.76           H  
ATOM   2525 1HB  GLU A 163       4.544  -9.872  -8.507  1.00  1.13           H  
ATOM   2526 2HB  GLU A 163       4.320 -10.808  -9.974  1.00  1.13           H  
ATOM   2527 1HG  GLU A 163       2.858 -12.355  -8.818  1.00  1.13           H  
ATOM   2528 2HG  GLU A 163       3.162 -11.573  -7.289  1.00  1.13           H  
ATOM   2529  N   GLY A 164       7.364 -10.074  -8.961  1.00  0.81           N  
ATOM   2530  CA  GLY A 164       8.479  -9.445  -9.631  1.00  0.92           C  
ATOM   2531  C   GLY A 164       9.750 -10.253  -9.581  1.00  0.70           C  
ATOM   2532  O   GLY A 164      10.379 -10.450 -10.620  1.00  0.78           O  
ATOM   2533  H   GLY A 164       6.950  -9.592  -8.171  1.00  0.97           H  
ATOM   2534 1HA  GLY A 164       8.213  -9.292 -10.670  1.00  1.10           H  
ATOM   2535 2HA  GLY A 164       8.649  -8.467  -9.194  1.00  1.10           H  
ATOM   2536  N   ILE A 165      10.141 -10.727  -8.396  1.00  0.92           N  
ATOM   2537  CA  ILE A 165      11.371 -11.501  -8.322  1.00  0.78           C  
ATOM   2538  C   ILE A 165      11.311 -12.810  -9.086  1.00  0.57           C  
ATOM   2539  O   ILE A 165      12.335 -13.269  -9.582  1.00  1.27           O  
ATOM   2540  CB  ILE A 165      11.792 -11.807  -6.876  1.00  1.17           C  
ATOM   2541  CG1 ILE A 165      13.230 -12.289  -6.913  1.00  1.17           C  
ATOM   2542  CG2 ILE A 165      10.907 -12.848  -6.212  1.00  1.17           C  
ATOM   2543  CD1 ILE A 165      13.871 -12.401  -5.574  1.00  1.17           C  
ATOM   2544  H   ILE A 165       9.605 -10.540  -7.557  1.00  1.10           H  
ATOM   2545  HA  ILE A 165      12.164 -10.901  -8.764  1.00  0.94           H  
ATOM   2546  HB  ILE A 165      11.763 -10.887  -6.293  1.00  1.40           H  
ATOM   2547 1HG1 ILE A 165      13.251 -13.270  -7.382  1.00  1.40           H  
ATOM   2548 2HG1 ILE A 165      13.821 -11.604  -7.521  1.00  1.40           H  
ATOM   2549 1HG2 ILE A 165      11.255 -13.026  -5.196  1.00  1.40           H  
ATOM   2550 2HG2 ILE A 165       9.890 -12.477  -6.186  1.00  1.40           H  
ATOM   2551 3HG2 ILE A 165      10.944 -13.780  -6.773  1.00  1.40           H  
ATOM   2552 1HD1 ILE A 165      14.895 -12.759  -5.683  1.00  1.40           H  
ATOM   2553 2HD1 ILE A 165      13.876 -11.434  -5.093  1.00  1.40           H  
ATOM   2554 3HD1 ILE A 165      13.300 -13.095  -4.963  1.00  1.40           H  
ATOM   2555  N   ASN A 166      10.130 -13.408  -9.231  1.00  0.33           N  
ATOM   2556  CA  ASN A 166      10.065 -14.642  -9.998  1.00  0.58           C  
ATOM   2557  C   ASN A 166      10.437 -14.333 -11.455  1.00  0.46           C  
ATOM   2558  O   ASN A 166      11.198 -15.074 -12.094  1.00  0.70           O  
ATOM   2559  CB  ASN A 166       8.693 -15.282  -9.904  1.00  0.87           C  
ATOM   2560  CG  ASN A 166       8.724 -16.729 -10.322  1.00  0.87           C  
ATOM   2561  OD1 ASN A 166       9.043 -17.585  -9.485  1.00  0.87           O  
ATOM   2562  ND2 ASN A 166       8.433 -17.025 -11.563  1.00  0.87           N  
ATOM   2563  H   ASN A 166       9.293 -13.038  -8.790  1.00  0.40           H  
ATOM   2564  HA  ASN A 166      10.808 -15.338  -9.609  1.00  0.70           H  
ATOM   2565 1HB  ASN A 166       8.327 -15.215  -8.878  1.00  1.04           H  
ATOM   2566 2HB  ASN A 166       7.990 -14.743 -10.539  1.00  1.04           H  
ATOM   2567 1HD2 ASN A 166       8.454 -17.977 -11.868  1.00  1.04           H  
ATOM   2568 2HD2 ASN A 166       8.189 -16.308 -12.217  1.00  1.04           H  
ATOM   2569  N   GLN A 167       9.921 -13.207 -11.963  1.00  0.37           N  
ATOM   2570  CA  GLN A 167      10.225 -12.794 -13.320  1.00  0.75           C  
ATOM   2571  C   GLN A 167      11.682 -12.377 -13.481  1.00  0.78           C  
ATOM   2572  O   GLN A 167      12.310 -12.671 -14.487  1.00  1.34           O  
ATOM   2573  CB  GLN A 167       9.364 -11.626 -13.758  1.00  1.12           C  
ATOM   2574  CG  GLN A 167       9.366 -11.462 -15.262  1.00  1.12           C  
ATOM   2575  CD  GLN A 167      10.588 -10.769 -15.822  1.00  1.12           C  
ATOM   2576  OE1 GLN A 167      11.128  -9.819 -15.252  1.00  1.12           O  
ATOM   2577  NE2 GLN A 167      11.043 -11.270 -16.967  1.00  1.12           N  
ATOM   2578  H   GLN A 167       9.282 -12.645 -11.403  1.00  0.44           H  
ATOM   2579  HA  GLN A 167      10.042 -13.635 -13.983  1.00  0.90           H  
ATOM   2580 1HB  GLN A 167       8.340 -11.772 -13.420  1.00  1.35           H  
ATOM   2581 2HB  GLN A 167       9.734 -10.705 -13.308  1.00  1.35           H  
ATOM   2582 1HG  GLN A 167       9.292 -12.444 -15.715  1.00  1.35           H  
ATOM   2583 2HG  GLN A 167       8.503 -10.872 -15.539  1.00  1.35           H  
ATOM   2584 1HE2 GLN A 167      11.850 -10.871 -17.404  1.00  1.35           H  
ATOM   2585 2HE2 GLN A 167      10.582 -12.061 -17.380  1.00  1.35           H  
ATOM   2586  N   ILE A 168      12.222 -11.671 -12.505  1.00  0.54           N  
ATOM   2587  CA  ILE A 168      13.606 -11.227 -12.593  1.00  0.65           C  
ATOM   2588  C   ILE A 168      14.597 -12.375 -12.543  1.00  0.80           C  
ATOM   2589  O   ILE A 168      15.537 -12.434 -13.337  1.00  1.17           O  
ATOM   2590  CB  ILE A 168      13.905 -10.235 -11.477  1.00  0.98           C  
ATOM   2591  CG1 ILE A 168      13.111  -8.973 -11.737  1.00  0.98           C  
ATOM   2592  CG2 ILE A 168      15.393  -9.936 -11.385  1.00  0.98           C  
ATOM   2593  CD1 ILE A 168      13.104  -8.051 -10.571  1.00  0.98           C  
ATOM   2594  H   ILE A 168      11.670 -11.421 -11.697  1.00  0.65           H  
ATOM   2595  HA  ILE A 168      13.735 -10.713 -13.545  1.00  0.78           H  
ATOM   2596  HB  ILE A 168      13.563 -10.646 -10.528  1.00  1.17           H  
ATOM   2597 1HG1 ILE A 168      13.542  -8.450 -12.590  1.00  1.17           H  
ATOM   2598 2HG1 ILE A 168      12.083  -9.235 -11.981  1.00  1.17           H  
ATOM   2599 1HG2 ILE A 168      15.571  -9.223 -10.580  1.00  1.17           H  
ATOM   2600 2HG2 ILE A 168      15.938 -10.856 -11.181  1.00  1.17           H  
ATOM   2601 3HG2 ILE A 168      15.738  -9.510 -12.328  1.00  1.17           H  
ATOM   2602 1HD1 ILE A 168      12.524  -7.167 -10.825  1.00  1.17           H  
ATOM   2603 2HD1 ILE A 168      12.655  -8.554  -9.715  1.00  1.17           H  
ATOM   2604 3HD1 ILE A 168      14.125  -7.761 -10.330  1.00  1.17           H  
ATOM   2605  N   VAL A 169      14.392 -13.275 -11.596  1.00  0.85           N  
ATOM   2606  CA  VAL A 169      15.269 -14.410 -11.396  1.00  0.94           C  
ATOM   2607  C   VAL A 169      15.170 -15.481 -12.494  1.00  1.15           C  
ATOM   2608  O   VAL A 169      16.201 -15.976 -12.953  1.00  1.49           O  
ATOM   2609  CB  VAL A 169      14.994 -15.012 -10.013  1.00  1.41           C  
ATOM   2610  CG1 VAL A 169      15.750 -16.292  -9.842  1.00  1.41           C  
ATOM   2611  CG2 VAL A 169      15.433 -14.023  -8.954  1.00  1.41           C  
ATOM   2612  H   VAL A 169      13.606 -13.168 -10.972  1.00  1.02           H  
ATOM   2613  HA  VAL A 169      16.294 -14.035 -11.390  1.00  1.13           H  
ATOM   2614  HB  VAL A 169      13.931 -15.228  -9.914  1.00  1.69           H  
ATOM   2615 1HG1 VAL A 169      15.544 -16.713  -8.858  1.00  1.69           H  
ATOM   2616 2HG1 VAL A 169      15.424 -16.982 -10.614  1.00  1.69           H  
ATOM   2617 3HG1 VAL A 169      16.819 -16.104  -9.941  1.00  1.69           H  
ATOM   2618 1HG2 VAL A 169      15.238 -14.436  -7.965  1.00  1.69           H  
ATOM   2619 2HG2 VAL A 169      16.499 -13.824  -9.062  1.00  1.69           H  
ATOM   2620 3HG2 VAL A 169      14.878 -13.094  -9.078  1.00  1.69           H  
ATOM   2621  N   THR A 170      13.954 -15.852 -12.918  1.00  1.16           N  
ATOM   2622  CA  THR A 170      13.832 -16.869 -13.970  1.00  1.56           C  
ATOM   2623  C   THR A 170      13.380 -16.304 -15.300  1.00  1.83           C  
ATOM   2624  O   THR A 170      13.802 -16.776 -16.356  1.00  2.95           O  
ATOM   2625  CB  THR A 170      12.809 -17.943 -13.602  1.00  2.34           C  
ATOM   2626  OG1 THR A 170      11.519 -17.326 -13.449  1.00  2.34           O  
ATOM   2627  CG2 THR A 170      13.208 -18.635 -12.322  1.00  2.34           C  
ATOM   2628  H   THR A 170      13.117 -15.445 -12.523  1.00  1.39           H  
ATOM   2629  HA  THR A 170      14.804 -17.339 -14.115  1.00  1.87           H  
ATOM   2630  HB  THR A 170      12.754 -18.680 -14.403  1.00  2.81           H  
ATOM   2631  HG1 THR A 170      11.566 -16.643 -12.771  1.00  2.81           H  
ATOM   2632 1HG2 THR A 170      12.469 -19.397 -12.078  1.00  2.81           H  
ATOM   2633 2HG2 THR A 170      14.180 -19.104 -12.452  1.00  2.81           H  
ATOM   2634 3HG2 THR A 170      13.261 -17.906 -11.516  1.00  2.81           H  
ATOM   2635  N   GLY A 171      12.532 -15.286 -15.251  1.00  1.24           N  
ATOM   2636  CA  GLY A 171      12.019 -14.688 -16.480  1.00  1.62           C  
ATOM   2637  C   GLY A 171      10.505 -14.825 -16.591  1.00  2.39           C  
ATOM   2638  O   GLY A 171       9.874 -14.116 -17.379  1.00 10.24           O  
ATOM   2639  H   GLY A 171      12.209 -14.950 -14.349  1.00  1.49           H  
ATOM   2640 1HA  GLY A 171      12.305 -13.642 -16.539  1.00  1.94           H  
ATOM   2641 2HA  GLY A 171      12.484 -15.178 -17.334  1.00  1.94           H  
ATOM   2642  N   ASP A 172       9.924 -15.713 -15.781  1.00  0.87           N  
ATOM   2643  CA  ASP A 172       8.488 -15.977 -15.827  1.00  0.87           C  
ATOM   2644  C   ASP A 172       7.660 -15.107 -14.865  1.00  1.08           C  
ATOM   2645  O   ASP A 172       7.652 -15.334 -13.654  1.00  3.38           O  
ATOM   2646  CB  ASP A 172       8.243 -17.460 -15.524  1.00  1.30           C  
ATOM   2647  CG  ASP A 172       6.789 -17.884 -15.658  1.00  1.30           C  
ATOM   2648  OD1 ASP A 172       5.955 -17.035 -15.856  1.00  1.30           O  
ATOM   2649  OD2 ASP A 172       6.527 -19.061 -15.566  1.00  1.30           O  
ATOM   2650  H   ASP A 172      10.491 -16.248 -15.130  1.00  1.04           H  
ATOM   2651  HA  ASP A 172       8.142 -15.775 -16.841  1.00  1.04           H  
ATOM   2652 1HB  ASP A 172       8.844 -18.069 -16.200  1.00  1.57           H  
ATOM   2653 2HB  ASP A 172       8.576 -17.680 -14.509  1.00  1.57           H  
ATOM   2654  N   LEU A 173       6.954 -14.108 -15.402  1.00  1.54           N  
ATOM   2655  CA  LEU A 173       6.079 -13.293 -14.555  1.00  2.24           C  
ATOM   2656  C   LEU A 173       4.819 -14.069 -14.222  1.00  1.74           C  
ATOM   2657  O   LEU A 173       4.041 -14.411 -15.113  1.00  1.61           O  
ATOM   2658  CB  LEU A 173       5.656 -11.986 -15.236  1.00  3.36           C  
ATOM   2659  CG  LEU A 173       4.755 -11.083 -14.372  1.00  3.36           C  
ATOM   2660  CD1 LEU A 173       5.540 -10.588 -13.162  1.00  3.36           C  
ATOM   2661  CD2 LEU A 173       4.229  -9.925 -15.205  1.00  3.36           C  
ATOM   2662  H   LEU A 173       7.002 -13.933 -16.396  1.00  1.85           H  
ATOM   2663  HA  LEU A 173       6.600 -13.063 -13.627  1.00  2.69           H  
ATOM   2664 1HB  LEU A 173       6.539 -11.416 -15.504  1.00  4.03           H  
ATOM   2665 2HB  LEU A 173       5.112 -12.227 -16.149  1.00  4.03           H  
ATOM   2666  HG  LEU A 173       3.911 -11.666 -14.003  1.00  4.03           H  
ATOM   2667 1HD1 LEU A 173       4.898  -9.965 -12.540  1.00  4.03           H  
ATOM   2668 2HD1 LEU A 173       5.890 -11.441 -12.581  1.00  4.03           H  
ATOM   2669 3HD1 LEU A 173       6.395 -10.004 -13.499  1.00  4.03           H  
ATOM   2670 1HD2 LEU A 173       3.586  -9.304 -14.589  1.00  4.03           H  
ATOM   2671 2HD2 LEU A 173       5.056  -9.328 -15.576  1.00  4.03           H  
ATOM   2672 3HD2 LEU A 173       3.658 -10.314 -16.048  1.00  4.03           H  
ATOM   2673  N   ILE A 174       4.608 -14.331 -12.941  1.00  2.40           N  
ATOM   2674  CA  ILE A 174       3.435 -15.077 -12.512  1.00  2.17           C  
ATOM   2675  C   ILE A 174       2.569 -14.284 -11.556  1.00  3.51           C  
ATOM   2676  O   ILE A 174       3.018 -13.940 -10.468  1.00 17.15           O  
ATOM   2677  CB  ILE A 174       3.841 -16.386 -11.822  1.00  3.25           C  
ATOM   2678  CG1 ILE A 174       4.649 -17.270 -12.769  1.00  3.25           C  
ATOM   2679  CG2 ILE A 174       2.604 -17.110 -11.352  1.00  3.25           C  
ATOM   2680  CD1 ILE A 174       5.231 -18.491 -12.102  1.00  3.25           C  
ATOM   2681  H   ILE A 174       5.278 -14.018 -12.253  1.00  2.88           H  
ATOM   2682  HA  ILE A 174       2.839 -15.320 -13.391  1.00  2.60           H  
ATOM   2683  HB  ILE A 174       4.475 -16.163 -10.964  1.00  3.91           H  
ATOM   2684 1HG1 ILE A 174       4.009 -17.595 -13.589  1.00  3.91           H  
ATOM   2685 2HG1 ILE A 174       5.470 -16.689 -13.187  1.00  3.91           H  
ATOM   2686 1HG2 ILE A 174       2.894 -18.032 -10.850  1.00  3.91           H  
ATOM   2687 2HG2 ILE A 174       2.051 -16.477 -10.661  1.00  3.91           H  
ATOM   2688 3HG2 ILE A 174       1.973 -17.346 -12.210  1.00  3.91           H  
ATOM   2689 1HD1 ILE A 174       5.794 -19.071 -12.835  1.00  3.91           H  
ATOM   2690 2HD1 ILE A 174       5.895 -18.184 -11.294  1.00  3.91           H  
ATOM   2691 3HD1 ILE A 174       4.426 -19.104 -11.698  1.00  3.91           H  
ATOM   2692  N   SER A 175       1.325 -14.008 -11.950  1.00  1.41           N  
ATOM   2693  CA  SER A 175       0.403 -13.306 -11.061  1.00  1.36           C  
ATOM   2694  C   SER A 175      -0.069 -14.263  -9.973  1.00  1.13           C  
ATOM   2695  O   SER A 175      -0.567 -15.351 -10.271  1.00  3.52           O  
ATOM   2696  CB  SER A 175      -0.776 -12.752 -11.825  1.00  2.04           C  
ATOM   2697  OG  SER A 175      -1.692 -12.158 -10.947  1.00  2.04           O  
ATOM   2698  H   SER A 175       1.012 -14.302 -12.865  1.00  1.69           H  
ATOM   2699  HA  SER A 175       0.935 -12.480 -10.589  1.00  1.63           H  
ATOM   2700 1HB  SER A 175      -0.428 -12.014 -12.547  1.00  2.45           H  
ATOM   2701 2HB  SER A 175      -1.264 -13.551 -12.381  1.00  2.45           H  
ATOM   2702  HG  SER A 175      -1.186 -11.517 -10.439  1.00  2.45           H  
ATOM   2703  N   LEU A 176       0.102 -13.863  -8.719  1.00  1.13           N  
ATOM   2704  CA  LEU A 176      -0.166 -14.764  -7.598  1.00  0.88           C  
ATOM   2705  C   LEU A 176      -1.399 -14.465  -6.770  1.00  0.82           C  
ATOM   2706  O   LEU A 176      -1.912 -13.344  -6.743  1.00  1.09           O  
ATOM   2707  CB  LEU A 176       1.041 -14.783  -6.687  1.00  1.32           C  
ATOM   2708  CG  LEU A 176       2.326 -15.246  -7.344  1.00  1.32           C  
ATOM   2709  CD1 LEU A 176       3.467 -15.072  -6.376  1.00  1.32           C  
ATOM   2710  CD2 LEU A 176       2.171 -16.700  -7.744  1.00  1.32           C  
ATOM   2711  H   LEU A 176       0.461 -12.925  -8.549  1.00  1.36           H  
ATOM   2712  HA  LEU A 176      -0.283 -15.759  -8.010  1.00  1.06           H  
ATOM   2713 1HB  LEU A 176       1.207 -13.778  -6.336  1.00  1.58           H  
ATOM   2714 2HB  LEU A 176       0.841 -15.428  -5.832  1.00  1.58           H  
ATOM   2715  HG  LEU A 176       2.532 -14.641  -8.224  1.00  1.58           H  
ATOM   2716 1HD1 LEU A 176       4.392 -15.405  -6.845  1.00  1.58           H  
ATOM   2717 2HD1 LEU A 176       3.554 -14.020  -6.104  1.00  1.58           H  
ATOM   2718 3HD1 LEU A 176       3.279 -15.660  -5.484  1.00  1.58           H  
ATOM   2719 1HD2 LEU A 176       3.090 -17.037  -8.216  1.00  1.58           H  
ATOM   2720 2HD2 LEU A 176       1.970 -17.305  -6.861  1.00  1.58           H  
ATOM   2721 3HD2 LEU A 176       1.344 -16.798  -8.447  1.00  1.58           H  
ATOM   2722  N   SER A 177      -1.868 -15.493  -6.068  1.00  0.67           N  
ATOM   2723  CA  SER A 177      -3.068 -15.357  -5.267  1.00  0.68           C  
ATOM   2724  C   SER A 177      -2.817 -14.769  -3.897  1.00  0.97           C  
ATOM   2725  O   SER A 177      -2.590 -15.497  -2.926  1.00  4.00           O  
ATOM   2726  CB  SER A 177      -3.726 -16.703  -5.060  1.00  1.02           C  
ATOM   2727  OG  SER A 177      -4.882 -16.570  -4.275  1.00  1.02           O  
ATOM   2728  H   SER A 177      -1.401 -16.394  -6.113  1.00  0.80           H  
ATOM   2729  HA  SER A 177      -3.759 -14.702  -5.799  1.00  0.82           H  
ATOM   2730 1HB  SER A 177      -3.981 -17.150  -6.018  1.00  1.22           H  
ATOM   2731 2HB  SER A 177      -3.021 -17.370  -4.565  1.00  1.22           H  
ATOM   2732  HG  SER A 177      -5.616 -16.534  -4.899  1.00  1.22           H  
ATOM   2733  N   GLU A 178      -2.962 -13.448  -3.797  1.00  0.91           N  
ATOM   2734  CA  GLU A 178      -2.872 -12.809  -2.488  1.00  1.15           C  
ATOM   2735  C   GLU A 178      -4.104 -13.175  -1.647  1.00  0.59           C  
ATOM   2736  O   GLU A 178      -4.089 -13.006  -0.432  1.00  1.24           O  
ATOM   2737  CB  GLU A 178      -2.738 -11.280  -2.591  1.00  1.72           C  
ATOM   2738  CG  GLU A 178      -3.972 -10.532  -3.061  1.00  1.72           C  
ATOM   2739  CD  GLU A 178      -4.057 -10.412  -4.550  1.00  1.72           C  
ATOM   2740  OE1 GLU A 178      -3.302 -11.064  -5.231  1.00  1.72           O  
ATOM   2741  OE2 GLU A 178      -4.880  -9.662  -5.014  1.00  1.72           O  
ATOM   2742  H   GLU A 178      -3.104 -12.912  -4.646  1.00  1.09           H  
ATOM   2743  HA  GLU A 178      -1.990 -13.193  -1.976  1.00  1.38           H  
ATOM   2744 1HB  GLU A 178      -2.457 -10.877  -1.622  1.00  2.07           H  
ATOM   2745 2HB  GLU A 178      -1.933 -11.040  -3.285  1.00  2.07           H  
ATOM   2746 1HG  GLU A 178      -4.859 -11.046  -2.695  1.00  2.07           H  
ATOM   2747 2HG  GLU A 178      -3.962  -9.535  -2.623  1.00  2.07           H  
ATOM   2748  N   GLN A 179      -5.151 -13.712  -2.293  1.00  0.77           N  
ATOM   2749  CA  GLN A 179      -6.338 -14.189  -1.604  1.00  0.71           C  
ATOM   2750  C   GLN A 179      -5.971 -15.408  -0.773  1.00  0.60           C  
ATOM   2751  O   GLN A 179      -6.399 -15.515   0.375  1.00  0.58           O  
ATOM   2752  CB  GLN A 179      -7.431 -14.537  -2.607  1.00  1.06           C  
ATOM   2753  CG  GLN A 179      -8.781 -14.904  -2.005  1.00  1.06           C  
ATOM   2754  CD  GLN A 179      -9.461 -13.762  -1.270  1.00  1.06           C  
ATOM   2755  OE1 GLN A 179      -9.551 -12.649  -1.794  1.00  1.06           O  
ATOM   2756  NE2 GLN A 179      -9.962 -14.037  -0.075  1.00  1.06           N  
ATOM   2757  H   GLN A 179      -5.123 -13.799  -3.298  1.00  0.92           H  
ATOM   2758  HA  GLN A 179      -6.698 -13.410  -0.933  1.00  0.85           H  
ATOM   2759 1HB  GLN A 179      -7.570 -13.686  -3.259  1.00  1.28           H  
ATOM   2760 2HB  GLN A 179      -7.104 -15.372  -3.227  1.00  1.28           H  
ATOM   2761 1HG  GLN A 179      -9.442 -15.244  -2.802  1.00  1.28           H  
ATOM   2762 2HG  GLN A 179      -8.625 -15.704  -1.284  1.00  1.28           H  
ATOM   2763 1HE2 GLN A 179     -10.435 -13.341   0.470  1.00  1.28           H  
ATOM   2764 2HE2 GLN A 179      -9.876 -14.959   0.303  1.00  1.28           H  
ATOM   2765  N   GLU A 180      -5.136 -16.297  -1.341  1.00  0.78           N  
ATOM   2766  CA  GLU A 180      -4.613 -17.446  -0.605  1.00  0.99           C  
ATOM   2767  C   GLU A 180      -3.922 -16.988   0.642  1.00  0.94           C  
ATOM   2768  O   GLU A 180      -4.231 -17.450   1.735  1.00  3.51           O  
ATOM   2769  CB  GLU A 180      -3.600 -18.242  -1.422  1.00  1.48           C  
ATOM   2770  CG  GLU A 180      -2.997 -19.398  -0.641  1.00  1.48           C  
ATOM   2771  CD  GLU A 180      -1.903 -20.102  -1.370  1.00  1.48           C  
ATOM   2772  OE1 GLU A 180      -1.849 -19.984  -2.567  1.00  1.48           O  
ATOM   2773  OE2 GLU A 180      -1.096 -20.732  -0.728  1.00  1.48           O  
ATOM   2774  H   GLU A 180      -4.861 -16.186  -2.311  1.00  0.94           H  
ATOM   2775  HA  GLU A 180      -5.443 -18.094  -0.322  1.00  1.19           H  
ATOM   2776 1HB  GLU A 180      -4.075 -18.640  -2.318  1.00  1.78           H  
ATOM   2777 2HB  GLU A 180      -2.786 -17.594  -1.740  1.00  1.78           H  
ATOM   2778 1HG  GLU A 180      -2.603 -19.018   0.302  1.00  1.78           H  
ATOM   2779 2HG  GLU A 180      -3.788 -20.111  -0.412  1.00  1.78           H  
ATOM   2780  N   LEU A 181      -2.985 -16.072   0.457  1.00  1.48           N  
ATOM   2781  CA  LEU A 181      -2.225 -15.484   1.544  1.00  1.88           C  
ATOM   2782  C   LEU A 181      -3.117 -14.958   2.669  1.00  1.78           C  
ATOM   2783  O   LEU A 181      -2.931 -15.308   3.840  1.00  8.22           O  
ATOM   2784  CB  LEU A 181      -1.356 -14.380   0.955  1.00  2.82           C  
ATOM   2785  CG  LEU A 181      -0.609 -13.501   1.929  1.00  2.82           C  
ATOM   2786  CD1 LEU A 181       0.327 -14.329   2.772  1.00  2.82           C  
ATOM   2787  CD2 LEU A 181       0.159 -12.481   1.123  1.00  2.82           C  
ATOM   2788  H   LEU A 181      -2.796 -15.767  -0.496  1.00  1.78           H  
ATOM   2789  HA  LEU A 181      -1.574 -16.252   1.958  1.00  2.26           H  
ATOM   2790 1HB  LEU A 181      -0.617 -14.841   0.302  1.00  3.38           H  
ATOM   2791 2HB  LEU A 181      -1.979 -13.730   0.348  1.00  3.38           H  
ATOM   2792  HG  LEU A 181      -1.322 -13.001   2.584  1.00  3.38           H  
ATOM   2793 1HD1 LEU A 181       0.850 -13.678   3.464  1.00  3.38           H  
ATOM   2794 2HD1 LEU A 181      -0.243 -15.069   3.333  1.00  3.38           H  
ATOM   2795 3HD1 LEU A 181       1.045 -14.829   2.126  1.00  3.38           H  
ATOM   2796 1HD2 LEU A 181       0.683 -11.808   1.791  1.00  3.38           H  
ATOM   2797 2HD2 LEU A 181       0.873 -12.993   0.479  1.00  3.38           H  
ATOM   2798 3HD2 LEU A 181      -0.529 -11.912   0.509  1.00  3.38           H  
ATOM   2799  N   VAL A 182      -4.106 -14.144   2.306  1.00  4.10           N  
ATOM   2800  CA  VAL A 182      -5.067 -13.598   3.260  1.00  4.13           C  
ATOM   2801  C   VAL A 182      -5.863 -14.684   3.997  1.00  5.85           C  
ATOM   2802  O   VAL A 182      -6.051 -14.601   5.212  1.00  9.76           O  
ATOM   2803  CB  VAL A 182      -6.044 -12.646   2.534  1.00  6.20           C  
ATOM   2804  CG1 VAL A 182      -7.190 -12.256   3.452  1.00  6.20           C  
ATOM   2805  CG2 VAL A 182      -5.303 -11.392   2.091  1.00  6.20           C  
ATOM   2806  H   VAL A 182      -4.196 -13.883   1.332  1.00  4.92           H  
ATOM   2807  HA  VAL A 182      -4.513 -13.019   4.000  1.00  4.96           H  
ATOM   2808  HB  VAL A 182      -6.463 -13.158   1.667  1.00  7.43           H  
ATOM   2809 1HG1 VAL A 182      -7.873 -11.593   2.921  1.00  7.43           H  
ATOM   2810 2HG1 VAL A 182      -7.726 -13.151   3.767  1.00  7.43           H  
ATOM   2811 3HG1 VAL A 182      -6.791 -11.741   4.324  1.00  7.43           H  
ATOM   2812 1HG2 VAL A 182      -5.991 -10.729   1.569  1.00  7.43           H  
ATOM   2813 2HG2 VAL A 182      -4.903 -10.883   2.964  1.00  7.43           H  
ATOM   2814 3HG2 VAL A 182      -4.485 -11.659   1.427  1.00  7.43           H  
ATOM   2815  N   ASP A 183      -6.337 -15.689   3.263  1.00  8.95           N  
ATOM   2816  CA  ASP A 183      -7.142 -16.766   3.839  1.00 13.44           C  
ATOM   2817  C   ASP A 183      -6.355 -17.883   4.515  1.00  8.65           C  
ATOM   2818  O   ASP A 183      -6.926 -18.661   5.282  1.00 13.05           O  
ATOM   2819  CB  ASP A 183      -8.014 -17.382   2.752  1.00 20.16           C  
ATOM   2820  CG  ASP A 183      -9.076 -16.417   2.295  1.00 20.16           C  
ATOM   2821  OD1 ASP A 183      -9.440 -15.571   3.076  1.00 20.16           O  
ATOM   2822  OD2 ASP A 183      -9.540 -16.528   1.186  1.00 20.16           O  
ATOM   2823  H   ASP A 183      -6.159 -15.703   2.268  1.00 10.74           H  
ATOM   2824  HA  ASP A 183      -7.796 -16.323   4.591  1.00 16.13           H  
ATOM   2825 1HB  ASP A 183      -7.396 -17.660   1.898  1.00 24.19           H  
ATOM   2826 2HB  ASP A 183      -8.491 -18.288   3.128  1.00 24.19           H  
ATOM   2827  N   CYS A 184      -5.060 -17.972   4.248  1.00  4.37           N  
ATOM   2828  CA  CYS A 184      -4.270 -19.048   4.814  1.00  3.01           C  
ATOM   2829  C   CYS A 184      -3.473 -18.643   6.039  1.00  6.75           C  
ATOM   2830  O   CYS A 184      -3.544 -19.328   7.061  1.00 64.14           O  
ATOM   2831  CB  CYS A 184      -3.329 -19.625   3.771  1.00  4.51           C  
ATOM   2832  SG  CYS A 184      -4.165 -20.466   2.407  1.00  4.51           S  
ATOM   2833  H   CYS A 184      -4.622 -17.321   3.611  1.00  5.24           H  
ATOM   2834  HA  CYS A 184      -4.955 -19.842   5.110  1.00  3.61           H  
ATOM   2835 1HB  CYS A 184      -2.719 -18.825   3.351  1.00  5.42           H  
ATOM   2836 2HB  CYS A 184      -2.660 -20.341   4.246  1.00  5.42           H  
ATOM   2837  HG  CYS A 184      -3.058 -20.917   1.825  1.00  5.42           H  
ATOM   2838  N   ASP A 185      -2.703 -17.552   5.973  1.00 15.71           N  
ATOM   2839  CA  ASP A 185      -1.881 -17.210   7.137  1.00 12.25           C  
ATOM   2840  C   ASP A 185      -2.609 -16.495   8.258  1.00 14.77           C  
ATOM   2841  O   ASP A 185      -2.267 -15.361   8.598  1.00 21.96           O  
ATOM   2842  CB  ASP A 185      -0.707 -16.340   6.755  1.00 18.38           C  
ATOM   2843  CG  ASP A 185       0.211 -16.147   7.952  1.00 18.38           C  
ATOM   2844  OD1 ASP A 185      -0.058 -16.746   8.973  1.00 18.38           O  
ATOM   2845  OD2 ASP A 185       1.157 -15.406   7.844  1.00 18.38           O  
ATOM   2846  H   ASP A 185      -2.674 -16.970   5.141  1.00 18.85           H  
ATOM   2847  HA  ASP A 185      -1.486 -18.142   7.544  1.00 14.70           H  
ATOM   2848 1HB  ASP A 185      -0.156 -16.796   5.942  1.00 22.05           H  
ATOM   2849 2HB  ASP A 185      -1.062 -15.368   6.411  1.00 22.05           H  
ATOM   2850  N   THR A 186      -3.515 -17.211   8.913  1.00 23.83           N  
ATOM   2851  CA  THR A 186      -4.305 -16.683  10.010  1.00 36.63           C  
ATOM   2852  C   THR A 186      -3.511 -16.689  11.307  1.00 42.38           C  
ATOM   2853  O   THR A 186      -3.933 -16.100  12.302  1.00107.22           O  
ATOM   2854  CB  THR A 186      -5.600 -17.493  10.186  1.00 54.95           C  
ATOM   2855  OG1 THR A 186      -5.276 -18.855  10.497  1.00 54.95           O  
ATOM   2856  CG2 THR A 186      -6.416 -17.455   8.901  1.00 54.95           C  
ATOM   2857  H   THR A 186      -3.687 -18.153   8.591  1.00 28.60           H  
ATOM   2858  HA  THR A 186      -4.571 -15.651   9.780  1.00 43.96           H  
ATOM   2859  HB  THR A 186      -6.187 -17.071  11.002  1.00 65.93           H  
ATOM   2860  HG1 THR A 186      -4.832 -19.256   9.745  1.00 65.93           H  
ATOM   2861 1HG2 THR A 186      -7.331 -18.033   9.033  1.00 65.93           H  
ATOM   2862 2HG2 THR A 186      -6.671 -16.422   8.662  1.00 65.93           H  
ATOM   2863 3HG2 THR A 186      -5.832 -17.882   8.086  1.00 65.93           H  
ATOM   2864  N   SER A 187      -2.353 -17.357  11.291  1.00 27.71           N  
ATOM   2865  CA  SER A 187      -1.480 -17.411  12.448  1.00 26.54           C  
ATOM   2866  C   SER A 187      -0.819 -16.063  12.708  1.00 19.55           C  
ATOM   2867  O   SER A 187      -0.368 -15.800  13.824  1.00 56.53           O  
ATOM   2868  CB  SER A 187      -0.403 -18.460  12.243  1.00 39.81           C  
ATOM   2869  OG  SER A 187       0.540 -18.063  11.281  1.00 39.81           O  
ATOM   2870  H   SER A 187      -2.060 -17.836  10.453  1.00 33.25           H  
ATOM   2871  HA  SER A 187      -2.075 -17.678  13.321  1.00 31.85           H  
ATOM   2872 1HB  SER A 187       0.100 -18.658  13.188  1.00 47.77           H  
ATOM   2873 2HB  SER A 187      -0.874 -19.390  11.926  1.00 47.77           H  
ATOM   2874  HG  SER A 187       0.063 -17.656  10.547  1.00 47.77           H  
ATOM   2875  N   TYR A 188      -0.761 -15.209  11.683  1.00  7.36           N  
ATOM   2876  CA  TYR A 188      -0.159 -13.898  11.848  1.00  7.10           C  
ATOM   2877  C   TYR A 188      -1.008 -12.754  11.318  1.00  3.96           C  
ATOM   2878  O   TYR A 188      -0.951 -11.642  11.845  1.00 10.33           O  
ATOM   2879  CB  TYR A 188       1.187 -13.830  11.150  1.00 10.65           C  
ATOM   2880  CG  TYR A 188       2.275 -14.709  11.713  1.00 10.65           C  
ATOM   2881  CD1 TYR A 188       2.811 -15.728  10.944  1.00 10.65           C  
ATOM   2882  CD2 TYR A 188       2.743 -14.490  12.999  1.00 10.65           C  
ATOM   2883  CE1 TYR A 188       3.813 -16.524  11.457  1.00 10.65           C  
ATOM   2884  CE2 TYR A 188       3.745 -15.287  13.513  1.00 10.65           C  
ATOM   2885  CZ  TYR A 188       4.282 -16.300  12.747  1.00 10.65           C  
ATOM   2886  OH  TYR A 188       5.282 -17.097  13.256  1.00 10.65           O  
ATOM   2887  H   TYR A 188      -1.142 -15.455  10.775  1.00  8.83           H  
ATOM   2888  HA  TYR A 188      -0.008 -13.724  12.912  1.00  8.52           H  
ATOM   2889 1HB  TYR A 188       1.058 -14.090  10.099  1.00 12.78           H  
ATOM   2890 2HB  TYR A 188       1.527 -12.807  11.187  1.00 12.78           H  
ATOM   2891  HD1 TYR A 188       2.442 -15.900   9.934  1.00 12.78           H  
ATOM   2892  HD2 TYR A 188       2.320 -13.689  13.603  1.00 12.78           H  
ATOM   2893  HE1 TYR A 188       4.236 -17.324  10.850  1.00 12.78           H  
ATOM   2894  HE2 TYR A 188       4.115 -15.116  14.524  1.00 12.78           H  
ATOM   2895  HH  TYR A 188       5.549 -17.736  12.591  1.00 12.78           H  
ATOM   2896  N   ASN A 189      -1.759 -13.007  10.256  1.00  3.96           N  
ATOM   2897  CA  ASN A 189      -2.498 -11.950   9.596  1.00  9.68           C  
ATOM   2898  C   ASN A 189      -4.002 -12.115   9.748  1.00  7.26           C  
ATOM   2899  O   ASN A 189      -4.582 -13.077   9.247  1.00 21.95           O  
ATOM   2900  CB  ASN A 189      -2.103 -11.934   8.143  1.00 14.52           C  
ATOM   2901  CG  ASN A 189      -0.621 -11.721   7.977  1.00 14.52           C  
ATOM   2902  OD1 ASN A 189      -0.070 -10.715   8.431  1.00 14.52           O  
ATOM   2903  ND2 ASN A 189       0.039 -12.657   7.348  1.00 14.52           N  
ATOM   2904  H   ASN A 189      -1.811 -13.936   9.862  1.00  4.75           H  
ATOM   2905  HA  ASN A 189      -2.225 -10.997  10.051  1.00 11.62           H  
ATOM   2906 1HB  ASN A 189      -2.383 -12.878   7.673  1.00 17.42           H  
ATOM   2907 2HB  ASN A 189      -2.639 -11.136   7.632  1.00 17.42           H  
ATOM   2908 1HD2 ASN A 189       1.027 -12.575   7.216  1.00 17.42           H  
ATOM   2909 2HD2 ASN A 189      -0.441 -13.463   7.003  1.00 17.42           H  
ATOM   2910  N   GLU A 190      -4.645 -11.164  10.429  1.00  5.24           N  
ATOM   2911  CA  GLU A 190      -6.090 -11.239  10.663  1.00  3.79           C  
ATOM   2912  C   GLU A 190      -6.942 -10.848   9.456  1.00  1.39           C  
ATOM   2913  O   GLU A 190      -7.681  -9.866   9.520  1.00  4.33           O  
ATOM   2914  CB  GLU A 190      -6.474 -10.338  11.837  1.00  5.69           C  
ATOM   2915  CG  GLU A 190      -7.950 -10.400  12.203  1.00  5.69           C  
ATOM   2916  CD  GLU A 190      -8.300  -9.543  13.385  1.00  5.69           C  
ATOM   2917  OE1 GLU A 190      -7.444  -9.314  14.206  1.00  5.69           O  
ATOM   2918  OE2 GLU A 190      -9.418  -9.086  13.448  1.00  5.69           O  
ATOM   2919  H   GLU A 190      -4.124 -10.385  10.802  1.00  6.29           H  
ATOM   2920  HA  GLU A 190      -6.335 -12.266  10.925  1.00  4.55           H  
ATOM   2921 1HB  GLU A 190      -5.898 -10.623  12.717  1.00  6.82           H  
ATOM   2922 2HB  GLU A 190      -6.225  -9.304  11.601  1.00  6.82           H  
ATOM   2923 1HG  GLU A 190      -8.543 -10.081  11.347  1.00  6.82           H  
ATOM   2924 2HG  GLU A 190      -8.212 -11.434  12.423  1.00  6.82           H  
ATOM   2925  N   GLY A 191      -6.867 -11.668   8.403  1.00  1.43           N  
ATOM   2926  CA  GLY A 191      -7.631 -11.509   7.170  1.00  1.22           C  
ATOM   2927  C   GLY A 191      -7.755 -10.063   6.704  1.00  0.78           C  
ATOM   2928  O   GLY A 191      -6.783  -9.302   6.683  1.00  1.22           O  
ATOM   2929  H   GLY A 191      -6.231 -12.449   8.474  1.00  1.72           H  
ATOM   2930 1HA  GLY A 191      -7.162 -12.104   6.388  1.00  1.46           H  
ATOM   2931 2HA  GLY A 191      -8.626 -11.923   7.318  1.00  1.46           H  
ATOM   2932  N   CYS A 192      -8.980  -9.707   6.312  1.00  0.66           N  
ATOM   2933  CA  CYS A 192      -9.355  -8.370   5.845  1.00  0.64           C  
ATOM   2934  C   CYS A 192      -9.150  -7.232   6.856  1.00  0.59           C  
ATOM   2935  O   CYS A 192      -9.329  -6.066   6.502  1.00  0.77           O  
ATOM   2936  CB  CYS A 192     -10.828  -8.352   5.432  1.00  0.96           C  
ATOM   2937  SG  CYS A 192     -11.983  -8.501   6.812  1.00  0.96           S  
ATOM   2938  H   CYS A 192      -9.703 -10.419   6.337  1.00  0.79           H  
ATOM   2939  HA  CYS A 192      -8.751  -8.150   4.966  1.00  0.77           H  
ATOM   2940 1HB  CYS A 192     -11.053  -7.429   4.899  1.00  1.15           H  
ATOM   2941 2HB  CYS A 192     -11.016  -9.180   4.748  1.00  1.15           H  
ATOM   2942  HG  CYS A 192     -11.371  -9.527   7.389  1.00  1.15           H  
ATOM   2943  N   ASN A 193      -8.797  -7.543   8.107  1.00  0.55           N  
ATOM   2944  CA  ASN A 193      -8.597  -6.500   9.097  1.00  0.62           C  
ATOM   2945  C   ASN A 193      -7.137  -6.063   9.196  1.00  0.40           C  
ATOM   2946  O   ASN A 193      -6.812  -5.188  10.000  1.00  0.54           O  
ATOM   2947  CB  ASN A 193      -9.105  -6.950  10.454  1.00  0.93           C  
ATOM   2948  CG  ASN A 193     -10.601  -7.098  10.487  1.00  0.93           C  
ATOM   2949  OD1 ASN A 193     -11.322  -6.409   9.755  1.00  0.93           O  
ATOM   2950  ND2 ASN A 193     -11.086  -7.976  11.330  1.00  0.93           N  
ATOM   2951  H   ASN A 193      -8.650  -8.500   8.394  1.00  0.66           H  
ATOM   2952  HA  ASN A 193      -9.171  -5.624   8.792  1.00  0.74           H  
ATOM   2953 1HB  ASN A 193      -8.650  -7.903  10.717  1.00  1.12           H  
ATOM   2954 2HB  ASN A 193      -8.806  -6.226  11.212  1.00  1.12           H  
ATOM   2955 1HD2 ASN A 193     -12.074  -8.113  11.396  1.00  1.12           H  
ATOM   2956 2HD2 ASN A 193     -10.468  -8.504  11.919  1.00  1.12           H  
ATOM   2957  N   GLY A 194      -6.260  -6.642   8.369  1.00  0.35           N  
ATOM   2958  CA  GLY A 194      -4.862  -6.226   8.371  1.00  0.43           C  
ATOM   2959  C   GLY A 194      -3.886  -7.378   8.564  1.00  0.45           C  
ATOM   2960  O   GLY A 194      -4.273  -8.507   8.872  1.00  0.81           O  
ATOM   2961  H   GLY A 194      -6.550  -7.378   7.733  1.00  0.42           H  
ATOM   2962 1HA  GLY A 194      -4.643  -5.721   7.430  1.00  0.52           H  
ATOM   2963 2HA  GLY A 194      -4.710  -5.491   9.159  1.00  0.52           H  
ATOM   2964  N   GLY A 195      -2.606  -7.070   8.392  1.00  0.51           N  
ATOM   2965  CA  GLY A 195      -1.543  -8.052   8.513  1.00  0.59           C  
ATOM   2966  C   GLY A 195      -0.183  -7.395   8.334  1.00  0.44           C  
ATOM   2967  O   GLY A 195      -0.039  -6.188   8.509  1.00  1.48           O  
ATOM   2968  H   GLY A 195      -2.365  -6.120   8.150  1.00  0.61           H  
ATOM   2969 1HA  GLY A 195      -1.596  -8.535   9.489  1.00  0.71           H  
ATOM   2970 2HA  GLY A 195      -1.679  -8.829   7.763  1.00  0.71           H  
ATOM   2971  N   LEU A 196       0.820  -8.193   8.004  1.00  0.59           N  
ATOM   2972  CA  LEU A 196       2.171  -7.682   7.841  1.00  0.48           C  
ATOM   2973  C   LEU A 196       2.862  -8.305   6.641  1.00  0.42           C  
ATOM   2974  O   LEU A 196       2.746  -9.504   6.396  1.00  0.67           O  
ATOM   2975  CB  LEU A 196       3.002  -7.945   9.094  1.00  0.72           C  
ATOM   2976  CG  LEU A 196       4.443  -7.429   9.052  1.00  0.72           C  
ATOM   2977  CD1 LEU A 196       4.426  -5.907   9.045  1.00  0.72           C  
ATOM   2978  CD2 LEU A 196       5.222  -7.973  10.228  1.00  0.72           C  
ATOM   2979  H   LEU A 196       0.636  -9.180   7.892  1.00  0.71           H  
ATOM   2980  HA  LEU A 196       2.116  -6.606   7.681  1.00  0.58           H  
ATOM   2981 1HB  LEU A 196       2.505  -7.489   9.949  1.00  0.86           H  
ATOM   2982 2HB  LEU A 196       3.044  -9.014   9.248  1.00  0.86           H  
ATOM   2983  HG  LEU A 196       4.917  -7.760   8.142  1.00  0.86           H  
ATOM   2984 1HD1 LEU A 196       5.449  -5.532   8.998  1.00  0.86           H  
ATOM   2985 2HD1 LEU A 196       3.870  -5.553   8.178  1.00  0.86           H  
ATOM   2986 3HD1 LEU A 196       3.949  -5.543   9.955  1.00  0.86           H  
ATOM   2987 1HD2 LEU A 196       6.247  -7.603  10.189  1.00  0.86           H  
ATOM   2988 2HD2 LEU A 196       4.750  -7.643  11.146  1.00  0.86           H  
ATOM   2989 3HD2 LEU A 196       5.230  -9.061  10.192  1.00  0.86           H  
ATOM   2990  N   MET A 197       3.573  -7.460   5.905  1.00  0.33           N  
ATOM   2991  CA  MET A 197       4.280  -7.806   4.681  1.00  0.39           C  
ATOM   2992  C   MET A 197       5.369  -8.859   4.937  1.00  0.31           C  
ATOM   2993  O   MET A 197       5.540  -9.795   4.156  1.00  0.37           O  
ATOM   2994  CB  MET A 197       4.891  -6.520   4.154  1.00  0.58           C  
ATOM   2995  CG  MET A 197       3.856  -5.500   3.693  1.00  0.58           C  
ATOM   2996  SD  MET A 197       4.591  -4.042   2.937  1.00  0.58           S  
ATOM   2997  CE  MET A 197       5.391  -3.319   4.364  1.00  0.58           C  
ATOM   2998  H   MET A 197       3.611  -6.498   6.207  1.00  0.40           H  
ATOM   2999  HA  MET A 197       3.568  -8.212   3.964  1.00  0.47           H  
ATOM   3000 1HB  MET A 197       5.502  -6.057   4.927  1.00  0.70           H  
ATOM   3001 2HB  MET A 197       5.543  -6.745   3.308  1.00  0.70           H  
ATOM   3002 1HG  MET A 197       3.195  -5.965   2.964  1.00  0.70           H  
ATOM   3003 2HG  MET A 197       3.257  -5.180   4.544  1.00  0.70           H  
ATOM   3004 1HE  MET A 197       5.903  -2.404   4.070  1.00  0.70           H  
ATOM   3005 2HE  MET A 197       4.644  -3.090   5.125  1.00  0.70           H  
ATOM   3006 3HE  MET A 197       6.118  -4.024   4.770  1.00  0.70           H  
ATOM   3007  N   ASP A 198       6.074  -8.718   6.051  1.00  0.29           N  
ATOM   3008  CA  ASP A 198       7.088  -9.681   6.447  1.00  0.23           C  
ATOM   3009  C   ASP A 198       6.463 -10.996   6.884  1.00  0.21           C  
ATOM   3010  O   ASP A 198       7.019 -12.058   6.611  1.00  0.31           O  
ATOM   3011  CB  ASP A 198       7.969  -9.106   7.543  1.00  0.35           C  
ATOM   3012  CG  ASP A 198       8.872  -8.020   6.988  1.00  0.35           C  
ATOM   3013  OD1 ASP A 198       8.999  -7.964   5.786  1.00  0.35           O  
ATOM   3014  OD2 ASP A 198       9.420  -7.262   7.751  1.00  0.35           O  
ATOM   3015  H   ASP A 198       5.911  -7.915   6.636  1.00  0.35           H  
ATOM   3016  HA  ASP A 198       7.719  -9.884   5.584  1.00  0.28           H  
ATOM   3017 1HB  ASP A 198       7.351  -8.684   8.334  1.00  0.41           H  
ATOM   3018 2HB  ASP A 198       8.582  -9.895   7.980  1.00  0.41           H  
ATOM   3019  N   TYR A 199       5.294 -10.932   7.529  1.00  0.31           N  
ATOM   3020  CA  TYR A 199       4.589 -12.151   7.903  1.00  0.33           C  
ATOM   3021  C   TYR A 199       4.074 -12.840   6.651  1.00  0.29           C  
ATOM   3022  O   TYR A 199       4.016 -14.066   6.596  1.00  0.40           O  
ATOM   3023  CB  TYR A 199       3.444 -11.879   8.881  1.00  0.49           C  
ATOM   3024  CG  TYR A 199       3.905 -11.655  10.306  1.00  0.49           C  
ATOM   3025  CD1 TYR A 199       5.036 -12.306  10.760  1.00  0.49           C  
ATOM   3026  CD2 TYR A 199       3.189 -10.834  11.170  1.00  0.49           C  
ATOM   3027  CE1 TYR A 199       5.457 -12.140  12.061  1.00  0.49           C  
ATOM   3028  CE2 TYR A 199       3.607 -10.668  12.474  1.00  0.49           C  
ATOM   3029  CZ  TYR A 199       4.737 -11.318  12.922  1.00  0.49           C  
ATOM   3030  OH  TYR A 199       5.153 -11.158  14.226  1.00  0.49           O  
ATOM   3031  H   TYR A 199       4.886 -10.035   7.749  1.00  0.37           H  
ATOM   3032  HA  TYR A 199       5.296 -12.827   8.385  1.00  0.40           H  
ATOM   3033 1HB  TYR A 199       2.884 -11.003   8.556  1.00  0.59           H  
ATOM   3034 2HB  TYR A 199       2.757 -12.724   8.875  1.00  0.59           H  
ATOM   3035  HD1 TYR A 199       5.594 -12.956  10.087  1.00  0.59           H  
ATOM   3036  HD2 TYR A 199       2.290 -10.327  10.820  1.00  0.59           H  
ATOM   3037  HE1 TYR A 199       6.348 -12.659  12.407  1.00  0.59           H  
ATOM   3038  HE2 TYR A 199       3.041 -10.027  13.151  1.00  0.59           H  
ATOM   3039  HH  TYR A 199       4.643 -10.453  14.635  1.00  0.59           H  
ATOM   3040  N   ALA A 200       3.726 -12.050   5.636  1.00  0.37           N  
ATOM   3041  CA  ALA A 200       3.315 -12.596   4.358  1.00  0.46           C  
ATOM   3042  C   ALA A 200       4.459 -13.367   3.719  1.00  0.35           C  
ATOM   3043  O   ALA A 200       4.243 -14.438   3.142  1.00  0.42           O  
ATOM   3044  CB  ALA A 200       2.855 -11.494   3.440  1.00  0.69           C  
ATOM   3045  H   ALA A 200       3.739 -11.046   5.753  1.00  0.44           H  
ATOM   3046  HA  ALA A 200       2.500 -13.291   4.534  1.00  0.55           H  
ATOM   3047 1HB  ALA A 200       2.551 -11.930   2.494  1.00  0.83           H  
ATOM   3048 2HB  ALA A 200       2.020 -10.965   3.893  1.00  0.83           H  
ATOM   3049 3HB  ALA A 200       3.668 -10.803   3.266  1.00  0.83           H  
ATOM   3050  N   PHE A 201       5.680 -12.840   3.849  1.00  0.31           N  
ATOM   3051  CA  PHE A 201       6.835 -13.549   3.335  1.00  0.30           C  
ATOM   3052  C   PHE A 201       7.034 -14.820   4.142  1.00  0.34           C  
ATOM   3053  O   PHE A 201       7.273 -15.881   3.567  1.00  0.57           O  
ATOM   3054  CB  PHE A 201       8.099 -12.689   3.434  1.00  0.45           C  
ATOM   3055  CG  PHE A 201       8.117 -11.532   2.485  1.00  0.45           C  
ATOM   3056  CD1 PHE A 201       8.623 -10.302   2.877  1.00  0.45           C  
ATOM   3057  CD2 PHE A 201       7.614 -11.665   1.202  1.00  0.45           C  
ATOM   3058  CE1 PHE A 201       8.623  -9.231   2.008  1.00  0.45           C  
ATOM   3059  CE2 PHE A 201       7.613 -10.594   0.334  1.00  0.45           C  
ATOM   3060  CZ  PHE A 201       8.115  -9.376   0.740  1.00  0.45           C  
ATOM   3061  H   PHE A 201       5.798 -11.932   4.286  1.00  0.37           H  
ATOM   3062  HA  PHE A 201       6.656 -13.815   2.292  1.00  0.36           H  
ATOM   3063 1HB  PHE A 201       8.200 -12.300   4.445  1.00  0.54           H  
ATOM   3064 2HB  PHE A 201       8.973 -13.306   3.234  1.00  0.54           H  
ATOM   3065  HD1 PHE A 201       9.020 -10.185   3.885  1.00  0.54           H  
ATOM   3066  HD2 PHE A 201       7.211 -12.627   0.883  1.00  0.54           H  
ATOM   3067  HE1 PHE A 201       9.020  -8.269   2.327  1.00  0.54           H  
ATOM   3068  HE2 PHE A 201       7.213 -10.709  -0.672  1.00  0.54           H  
ATOM   3069  HZ  PHE A 201       8.113  -8.532   0.054  1.00  0.54           H  
ATOM   3070  N   ASP A 202       6.852 -14.731   5.468  1.00  0.37           N  
ATOM   3071  CA  ASP A 202       6.976 -15.901   6.331  1.00  0.56           C  
ATOM   3072  C   ASP A 202       5.995 -16.981   5.896  1.00  0.39           C  
ATOM   3073  O   ASP A 202       6.346 -18.156   5.877  1.00  0.40           O  
ATOM   3074  CB  ASP A 202       6.726 -15.555   7.812  1.00  0.84           C  
ATOM   3075  CG  ASP A 202       7.831 -14.730   8.470  1.00  0.84           C  
ATOM   3076  OD1 ASP A 202       8.894 -14.618   7.910  1.00  0.84           O  
ATOM   3077  OD2 ASP A 202       7.606 -14.236   9.548  1.00  0.84           O  
ATOM   3078  H   ASP A 202       6.663 -13.831   5.889  1.00  0.44           H  
ATOM   3079  HA  ASP A 202       7.987 -16.298   6.234  1.00  0.67           H  
ATOM   3080 1HB  ASP A 202       5.790 -15.011   7.908  1.00  1.01           H  
ATOM   3081 2HB  ASP A 202       6.615 -16.481   8.377  1.00  1.01           H  
ATOM   3082  N   PHE A 203       4.773 -16.582   5.528  1.00  0.42           N  
ATOM   3083  CA  PHE A 203       3.781 -17.530   5.043  1.00  0.59           C  
ATOM   3084  C   PHE A 203       4.215 -18.306   3.834  1.00  0.50           C  
ATOM   3085  O   PHE A 203       4.172 -19.528   3.848  1.00  0.88           O  
ATOM   3086  CB  PHE A 203       2.464 -16.863   4.682  1.00  0.89           C  
ATOM   3087  CG  PHE A 203       1.555 -17.815   3.940  1.00  0.89           C  
ATOM   3088  CD1 PHE A 203       0.938 -18.875   4.584  1.00  0.89           C  
ATOM   3089  CD2 PHE A 203       1.330 -17.654   2.578  1.00  0.89           C  
ATOM   3090  CE1 PHE A 203       0.126 -19.746   3.884  1.00  0.89           C  
ATOM   3091  CE2 PHE A 203       0.518 -18.518   1.876  1.00  0.89           C  
ATOM   3092  CZ  PHE A 203      -0.084 -19.567   2.531  1.00  0.89           C  
ATOM   3093  H   PHE A 203       4.526 -15.605   5.599  1.00  0.50           H  
ATOM   3094  HA  PHE A 203       3.586 -18.244   5.844  1.00  0.71           H  
ATOM   3095 1HB  PHE A 203       1.961 -16.528   5.586  1.00  1.06           H  
ATOM   3096 2HB  PHE A 203       2.639 -15.993   4.055  1.00  1.06           H  
ATOM   3097  HD1 PHE A 203       1.105 -19.021   5.652  1.00  1.06           H  
ATOM   3098  HD2 PHE A 203       1.812 -16.828   2.059  1.00  1.06           H  
ATOM   3099  HE1 PHE A 203      -0.350 -20.578   4.402  1.00  1.06           H  
ATOM   3100  HE2 PHE A 203       0.355 -18.375   0.807  1.00  1.06           H  
ATOM   3101  HZ  PHE A 203      -0.724 -20.256   1.980  1.00  1.06           H  
ATOM   3102  N   ILE A 204       4.624 -17.610   2.783  1.00  0.40           N  
ATOM   3103  CA  ILE A 204       4.986 -18.294   1.546  1.00  0.44           C  
ATOM   3104  C   ILE A 204       6.169 -19.217   1.769  1.00  0.40           C  
ATOM   3105  O   ILE A 204       6.181 -20.374   1.341  1.00  0.77           O  
ATOM   3106  CB  ILE A 204       5.335 -17.267   0.457  1.00  0.66           C  
ATOM   3107  CG1 ILE A 204       4.072 -16.499   0.076  1.00  0.66           C  
ATOM   3108  CG2 ILE A 204       5.940 -17.957  -0.764  1.00  0.66           C  
ATOM   3109  CD1 ILE A 204       4.338 -15.288  -0.773  1.00  0.66           C  
ATOM   3110  H   ILE A 204       4.649 -16.597   2.832  1.00  0.48           H  
ATOM   3111  HA  ILE A 204       4.140 -18.888   1.213  1.00  0.53           H  
ATOM   3112  HB  ILE A 204       6.048 -16.546   0.852  1.00  0.79           H  
ATOM   3113 1HG1 ILE A 204       3.398 -17.160  -0.459  1.00  0.79           H  
ATOM   3114 2HG1 ILE A 204       3.575 -16.168   0.988  1.00  0.79           H  
ATOM   3115 1HG2 ILE A 204       6.181 -17.211  -1.520  1.00  0.79           H  
ATOM   3116 2HG2 ILE A 204       6.847 -18.483  -0.470  1.00  0.79           H  
ATOM   3117 3HG2 ILE A 204       5.223 -18.669  -1.173  1.00  0.79           H  
ATOM   3118 1HD1 ILE A 204       3.396 -14.794  -0.992  1.00  0.79           H  
ATOM   3119 2HD1 ILE A 204       4.993 -14.602  -0.236  1.00  0.79           H  
ATOM   3120 3HD1 ILE A 204       4.815 -15.594  -1.703  1.00  0.79           H  
ATOM   3121  N   ILE A 205       7.164 -18.692   2.446  1.00  0.36           N  
ATOM   3122  CA  ILE A 205       8.399 -19.386   2.707  1.00  0.48           C  
ATOM   3123  C   ILE A 205       8.212 -20.617   3.595  1.00  0.65           C  
ATOM   3124  O   ILE A 205       8.737 -21.689   3.290  1.00  0.89           O  
ATOM   3125  CB  ILE A 205       9.356 -18.375   3.316  1.00  0.72           C  
ATOM   3126  CG1 ILE A 205       9.653 -17.346   2.228  1.00  0.72           C  
ATOM   3127  CG2 ILE A 205      10.632 -19.044   3.802  1.00  0.72           C  
ATOM   3128  CD1 ILE A 205      10.299 -16.104   2.727  1.00  0.72           C  
ATOM   3129  H   ILE A 205       7.081 -17.743   2.790  1.00  0.43           H  
ATOM   3130  HA  ILE A 205       8.811 -19.716   1.754  1.00  0.58           H  
ATOM   3131  HB  ILE A 205       8.872 -17.859   4.145  1.00  0.86           H  
ATOM   3132 1HG1 ILE A 205      10.317 -17.793   1.499  1.00  0.86           H  
ATOM   3133 2HG1 ILE A 205       8.724 -17.074   1.727  1.00  0.86           H  
ATOM   3134 1HG2 ILE A 205      11.302 -18.292   4.216  1.00  0.86           H  
ATOM   3135 2HG2 ILE A 205      10.387 -19.774   4.573  1.00  0.86           H  
ATOM   3136 3HG2 ILE A 205      11.120 -19.548   2.968  1.00  0.86           H  
ATOM   3137 1HD1 ILE A 205      10.492 -15.429   1.894  1.00  0.86           H  
ATOM   3138 2HD1 ILE A 205       9.652 -15.613   3.449  1.00  0.86           H  
ATOM   3139 3HD1 ILE A 205      11.227 -16.364   3.212  1.00  0.86           H  
ATOM   3140  N   ASN A 206       7.464 -20.472   4.686  1.00  0.84           N  
ATOM   3141  CA  ASN A 206       7.225 -21.589   5.591  1.00  1.34           C  
ATOM   3142  C   ASN A 206       6.193 -22.581   5.045  1.00  1.21           C  
ATOM   3143  O   ASN A 206       6.307 -23.784   5.284  1.00  1.91           O  
ATOM   3144  CB  ASN A 206       6.792 -21.083   6.951  1.00  2.01           C  
ATOM   3145  CG  ASN A 206       7.919 -20.426   7.700  1.00  2.01           C  
ATOM   3146  OD1 ASN A 206       9.097 -20.703   7.446  1.00  2.01           O  
ATOM   3147  ND2 ASN A 206       7.579 -19.559   8.619  1.00  2.01           N  
ATOM   3148  H   ASN A 206       7.058 -19.576   4.910  1.00  1.01           H  
ATOM   3149  HA  ASN A 206       8.161 -22.137   5.710  1.00  1.61           H  
ATOM   3150 1HB  ASN A 206       5.975 -20.371   6.837  1.00  2.41           H  
ATOM   3151 2HB  ASN A 206       6.417 -21.916   7.544  1.00  2.41           H  
ATOM   3152 1HD2 ASN A 206       8.286 -19.088   9.148  1.00  2.41           H  
ATOM   3153 2HD2 ASN A 206       6.614 -19.364   8.789  1.00  2.41           H  
ATOM   3154  N   ASN A 207       5.197 -22.086   4.304  1.00  1.11           N  
ATOM   3155  CA  ASN A 207       4.186 -22.949   3.696  1.00  1.37           C  
ATOM   3156  C   ASN A 207       4.804 -23.863   2.659  1.00  1.60           C  
ATOM   3157  O   ASN A 207       4.415 -25.026   2.534  1.00  3.23           O  
ATOM   3158  CB  ASN A 207       3.070 -22.136   3.061  1.00  2.06           C  
ATOM   3159  CG  ASN A 207       1.945 -22.989   2.550  1.00  2.06           C  
ATOM   3160  OD1 ASN A 207       1.280 -23.687   3.326  1.00  2.06           O  
ATOM   3161  ND2 ASN A 207       1.719 -22.956   1.261  1.00  2.06           N  
ATOM   3162  H   ASN A 207       5.121 -21.092   4.151  1.00  1.33           H  
ATOM   3163  HA  ASN A 207       3.758 -23.582   4.474  1.00  1.64           H  
ATOM   3164 1HB  ASN A 207       2.665 -21.443   3.799  1.00  2.47           H  
ATOM   3165 2HB  ASN A 207       3.468 -21.544   2.237  1.00  2.47           H  
ATOM   3166 1HD2 ASN A 207       0.982 -23.506   0.868  1.00  2.47           H  
ATOM   3167 2HD2 ASN A 207       2.281 -22.379   0.664  1.00  2.47           H  
ATOM   3168  N   GLY A 208       5.775 -23.340   1.918  1.00  1.10           N  
ATOM   3169  CA  GLY A 208       6.418 -24.110   0.875  1.00  1.24           C  
ATOM   3170  C   GLY A 208       5.947 -23.635  -0.485  1.00  1.01           C  
ATOM   3171  O   GLY A 208       5.909 -24.411  -1.441  1.00  0.94           O  
ATOM   3172  H   GLY A 208       6.056 -22.376   2.051  1.00  1.32           H  
ATOM   3173 1HA  GLY A 208       7.500 -24.002   0.953  1.00  1.49           H  
ATOM   3174 2HA  GLY A 208       6.187 -25.167   1.001  1.00  1.49           H  
ATOM   3175  N   GLY A 209       5.578 -22.356  -0.565  1.00  1.00           N  
ATOM   3176  CA  GLY A 209       5.158 -21.756  -1.811  1.00  0.95           C  
ATOM   3177  C   GLY A 209       3.735 -21.216  -1.796  1.00  0.72           C  
ATOM   3178  O   GLY A 209       3.025 -21.295  -0.790  1.00  0.79           O  
ATOM   3179  H   GLY A 209       5.622 -21.763   0.247  1.00  1.20           H  
ATOM   3180 1HA  GLY A 209       5.839 -20.939  -2.039  1.00  1.14           H  
ATOM   3181 2HA  GLY A 209       5.271 -22.480  -2.608  1.00  1.14           H  
ATOM   3182  N   ILE A 210       3.327 -20.674  -2.942  1.00  0.75           N  
ATOM   3183  CA  ILE A 210       2.017 -20.064  -3.109  1.00  0.91           C  
ATOM   3184  C   ILE A 210       1.413 -20.321  -4.499  1.00  0.66           C  
ATOM   3185  O   ILE A 210       2.122 -20.388  -5.507  1.00  0.81           O  
ATOM   3186  CB  ILE A 210       2.130 -18.555  -2.850  1.00  1.36           C  
ATOM   3187  CG1 ILE A 210       0.750 -17.905  -2.847  1.00  1.36           C  
ATOM   3188  CG2 ILE A 210       3.033 -17.916  -3.888  1.00  1.36           C  
ATOM   3189  CD1 ILE A 210       0.739 -16.516  -2.281  1.00  1.36           C  
ATOM   3190  H   ILE A 210       3.979 -20.652  -3.714  1.00  0.90           H  
ATOM   3191  HA  ILE A 210       1.345 -20.491  -2.366  1.00  1.09           H  
ATOM   3192  HB  ILE A 210       2.557 -18.401  -1.863  1.00  1.64           H  
ATOM   3193 1HG1 ILE A 210       0.371 -17.864  -3.864  1.00  1.64           H  
ATOM   3194 2HG1 ILE A 210       0.079 -18.514  -2.252  1.00  1.64           H  
ATOM   3195 1HG2 ILE A 210       3.124 -16.850  -3.681  1.00  1.64           H  
ATOM   3196 2HG2 ILE A 210       4.018 -18.378  -3.848  1.00  1.64           H  
ATOM   3197 3HG2 ILE A 210       2.605 -18.060  -4.879  1.00  1.64           H  
ATOM   3198 1HD1 ILE A 210      -0.274 -16.119  -2.308  1.00  1.64           H  
ATOM   3199 2HD1 ILE A 210       1.094 -16.538  -1.251  1.00  1.64           H  
ATOM   3200 3HD1 ILE A 210       1.393 -15.890  -2.881  1.00  1.64           H  
ATOM   3201  N   ASP A 211       0.093 -20.510  -4.530  1.00  0.67           N  
ATOM   3202  CA  ASP A 211      -0.641 -20.758  -5.767  1.00  0.58           C  
ATOM   3203  C   ASP A 211      -0.860 -19.465  -6.549  1.00  0.36           C  
ATOM   3204  O   ASP A 211      -0.665 -18.369  -6.016  1.00  0.55           O  
ATOM   3205  CB  ASP A 211      -1.982 -21.419  -5.472  1.00  0.87           C  
ATOM   3206  CG  ASP A 211      -1.826 -22.817  -4.902  1.00  0.87           C  
ATOM   3207  OD1 ASP A 211      -0.737 -23.338  -4.940  1.00  0.87           O  
ATOM   3208  OD2 ASP A 211      -2.800 -23.355  -4.441  1.00  0.87           O  
ATOM   3209  H   ASP A 211      -0.442 -20.451  -3.670  1.00  0.80           H  
ATOM   3210  HA  ASP A 211      -0.053 -21.435  -6.387  1.00  0.70           H  
ATOM   3211 1HB  ASP A 211      -2.552 -20.809  -4.772  1.00  1.04           H  
ATOM   3212 2HB  ASP A 211      -2.555 -21.488  -6.391  1.00  1.04           H  
ATOM   3213  N   THR A 212      -1.243 -19.597  -7.821  1.00  0.50           N  
ATOM   3214  CA  THR A 212      -1.425 -18.423  -8.658  1.00  0.92           C  
ATOM   3215  C   THR A 212      -2.854 -17.932  -8.553  1.00  1.21           C  
ATOM   3216  O   THR A 212      -3.718 -18.659  -8.065  1.00  1.53           O  
ATOM   3217  CB  THR A 212      -1.094 -18.739 -10.123  1.00  1.38           C  
ATOM   3218  OG1 THR A 212      -2.059 -19.650 -10.658  1.00  1.38           O  
ATOM   3219  CG2 THR A 212       0.270 -19.400 -10.183  1.00  1.38           C  
ATOM   3220  H   THR A 212      -1.429 -20.517  -8.216  1.00  0.60           H  
ATOM   3221  HA  THR A 212      -0.760 -17.642  -8.310  1.00  1.10           H  
ATOM   3222  HB  THR A 212      -1.089 -17.823 -10.712  1.00  1.66           H  
ATOM   3223  HG1 THR A 212      -2.051 -20.468 -10.149  1.00  1.66           H  
ATOM   3224 1HG2 THR A 212       0.519 -19.633 -11.218  1.00  1.66           H  
ATOM   3225 2HG2 THR A 212       1.016 -18.727  -9.768  1.00  1.66           H  
ATOM   3226 3HG2 THR A 212       0.250 -20.319  -9.599  1.00  1.66           H  
ATOM   3227  N   GLU A 213      -3.122 -16.718  -9.028  1.00  1.42           N  
ATOM   3228  CA  GLU A 213      -4.496 -16.205  -8.969  1.00  2.09           C  
ATOM   3229  C   GLU A 213      -5.472 -17.064  -9.767  1.00  1.60           C  
ATOM   3230  O   GLU A 213      -6.653 -17.139  -9.439  1.00  2.04           O  
ATOM   3231  CB  GLU A 213      -4.633 -14.772  -9.442  1.00  3.13           C  
ATOM   3232  CG  GLU A 213      -6.057 -14.297  -9.178  1.00  3.13           C  
ATOM   3233  CD  GLU A 213      -6.349 -12.867  -9.478  1.00  3.13           C  
ATOM   3234  OE1 GLU A 213      -5.567 -12.236 -10.145  1.00  3.13           O  
ATOM   3235  OE2 GLU A 213      -7.351 -12.388  -8.996  1.00  3.13           O  
ATOM   3236  H   GLU A 213      -2.369 -16.161  -9.421  1.00  1.70           H  
ATOM   3237  HA  GLU A 213      -4.817 -16.232  -7.928  1.00  2.51           H  
ATOM   3238 1HB  GLU A 213      -3.934 -14.127  -8.910  1.00  3.76           H  
ATOM   3239 2HB  GLU A 213      -4.423 -14.700 -10.510  1.00  3.76           H  
ATOM   3240 1HG  GLU A 213      -6.729 -14.910  -9.778  1.00  3.76           H  
ATOM   3241 2HG  GLU A 213      -6.286 -14.488  -8.130  1.00  3.76           H  
ATOM   3242  N   ASP A 214      -4.988 -17.705 -10.826  1.00  1.35           N  
ATOM   3243  CA  ASP A 214      -5.820 -18.589 -11.631  1.00  1.74           C  
ATOM   3244  C   ASP A 214      -6.236 -19.850 -10.857  1.00  2.72           C  
ATOM   3245  O   ASP A 214      -7.170 -20.545 -11.258  1.00  4.28           O  
ATOM   3246  CB  ASP A 214      -5.090 -18.983 -12.915  1.00  2.61           C  
ATOM   3247  CG  ASP A 214      -4.973 -17.827 -13.902  1.00  2.61           C  
ATOM   3248  OD1 ASP A 214      -5.669 -16.855 -13.732  1.00  2.61           O  
ATOM   3249  OD2 ASP A 214      -4.195 -17.930 -14.820  1.00  2.61           O  
ATOM   3250  H   ASP A 214      -4.015 -17.596 -11.074  1.00  1.62           H  
ATOM   3251  HA  ASP A 214      -6.726 -18.048 -11.905  1.00  2.09           H  
ATOM   3252 1HB  ASP A 214      -4.087 -19.337 -12.670  1.00  3.13           H  
ATOM   3253 2HB  ASP A 214      -5.619 -19.804 -13.399  1.00  3.13           H  
ATOM   3254  N   ASP A 215      -5.545 -20.139  -9.751  1.00  2.67           N  
ATOM   3255  CA  ASP A 215      -5.860 -21.271  -8.905  1.00  4.10           C  
ATOM   3256  C   ASP A 215      -6.802 -20.804  -7.806  1.00  3.21           C  
ATOM   3257  O   ASP A 215      -7.703 -21.535  -7.390  1.00  4.27           O  
ATOM   3258  CB  ASP A 215      -4.586 -21.838  -8.284  1.00  6.15           C  
ATOM   3259  CG  ASP A 215      -3.604 -22.349  -9.321  1.00  6.15           C  
ATOM   3260  OD1 ASP A 215      -4.011 -23.121 -10.156  1.00  6.15           O  
ATOM   3261  OD2 ASP A 215      -2.459 -21.941  -9.289  1.00  6.15           O  
ATOM   3262  H   ASP A 215      -4.785 -19.550  -9.456  1.00  3.20           H  
ATOM   3263  HA  ASP A 215      -6.356 -22.040  -9.499  1.00  4.92           H  
ATOM   3264 1HB  ASP A 215      -4.101 -21.066  -7.691  1.00  7.38           H  
ATOM   3265 2HB  ASP A 215      -4.840 -22.658  -7.611  1.00  7.38           H  
ATOM   3266  N   TYR A 216      -6.613 -19.557  -7.369  1.00  2.37           N  
ATOM   3267  CA  TYR A 216      -7.474 -18.978  -6.349  1.00  3.00           C  
ATOM   3268  C   TYR A 216      -7.650 -17.466  -6.569  1.00  3.06           C  
ATOM   3269  O   TYR A 216      -6.877 -16.654  -6.049  1.00  3.88           O  
ATOM   3270  CB  TYR A 216      -6.897 -19.270  -4.968  1.00  4.50           C  
ATOM   3271  CG  TYR A 216      -7.824 -18.924  -3.830  1.00  4.50           C  
ATOM   3272  CD1 TYR A 216      -9.178 -18.744  -4.068  1.00  4.50           C  
ATOM   3273  CD2 TYR A 216      -7.325 -18.820  -2.544  1.00  4.50           C  
ATOM   3274  CE1 TYR A 216     -10.026 -18.456  -3.020  1.00  4.50           C  
ATOM   3275  CE2 TYR A 216      -8.172 -18.534  -1.494  1.00  4.50           C  
ATOM   3276  CZ  TYR A 216      -9.519 -18.356  -1.731  1.00  4.50           C  
ATOM   3277  OH  TYR A 216     -10.372 -18.079  -0.692  1.00  4.50           O  
ATOM   3278  H   TYR A 216      -5.837 -19.016  -7.733  1.00  2.84           H  
ATOM   3279  HA  TYR A 216      -8.450 -19.455  -6.404  1.00  3.60           H  
ATOM   3280 1HB  TYR A 216      -6.655 -20.332  -4.898  1.00  5.40           H  
ATOM   3281 2HB  TYR A 216      -5.970 -18.718  -4.835  1.00  5.40           H  
ATOM   3282  HD1 TYR A 216      -9.572 -18.832  -5.080  1.00  5.40           H  
ATOM   3283  HD2 TYR A 216      -6.263 -18.971  -2.364  1.00  5.40           H  
ATOM   3284  HE1 TYR A 216     -11.090 -18.317  -3.202  1.00  5.40           H  
ATOM   3285  HE2 TYR A 216      -7.781 -18.455  -0.479  1.00  5.40           H  
ATOM   3286  HH  TYR A 216      -9.893 -17.639   0.019  1.00  5.40           H  
ATOM   3287  N   PRO A 217      -8.686 -17.085  -7.335  1.00  2.71           N  
ATOM   3288  CA  PRO A 217      -9.105 -15.736  -7.724  1.00  3.26           C  
ATOM   3289  C   PRO A 217      -9.331 -14.823  -6.531  1.00  2.79           C  
ATOM   3290  O   PRO A 217      -9.891 -15.241  -5.516  1.00  2.67           O  
ATOM   3291  CB  PRO A 217     -10.410 -15.983  -8.486  1.00  4.89           C  
ATOM   3292  CG  PRO A 217     -10.253 -17.351  -9.050  1.00  4.89           C  
ATOM   3293  CD  PRO A 217      -9.517 -18.114  -7.995  1.00  4.89           C  
ATOM   3294  HA  PRO A 217      -8.356 -15.306  -8.393  1.00  3.91           H  
ATOM   3295 1HB  PRO A 217     -11.266 -15.906  -7.801  1.00  5.87           H  
ATOM   3296 2HB  PRO A 217     -10.545 -15.212  -9.260  1.00  5.87           H  
ATOM   3297 1HG  PRO A 217     -11.237 -17.789  -9.279  1.00  5.87           H  
ATOM   3298 2HG  PRO A 217      -9.694 -17.306  -9.996  1.00  5.87           H  
ATOM   3299 1HD  PRO A 217     -10.222 -18.555  -7.275  1.00  5.87           H  
ATOM   3300 2HD  PRO A 217      -8.883 -18.878  -8.466  1.00  5.87           H  
ATOM   3301  N   TYR A 218      -8.913 -13.562  -6.664  1.00  2.88           N  
ATOM   3302  CA  TYR A 218      -9.098 -12.618  -5.571  1.00  2.43           C  
ATOM   3303  C   TYR A 218     -10.566 -12.288  -5.366  1.00  1.69           C  
ATOM   3304  O   TYR A 218     -11.294 -11.995  -6.317  1.00  1.76           O  
ATOM   3305  CB  TYR A 218      -8.301 -11.340  -5.794  1.00  3.65           C  
ATOM   3306  CG  TYR A 218      -8.397 -10.391  -4.620  1.00  3.65           C  
ATOM   3307  CD1 TYR A 218      -7.659 -10.642  -3.473  1.00  3.65           C  
ATOM   3308  CD2 TYR A 218      -9.224  -9.282  -4.681  1.00  3.65           C  
ATOM   3309  CE1 TYR A 218      -7.738  -9.787  -2.393  1.00  3.65           C  
ATOM   3310  CE2 TYR A 218      -9.306  -8.429  -3.600  1.00  3.65           C  
ATOM   3311  CZ  TYR A 218      -8.565  -8.674  -2.459  1.00  3.65           C  
ATOM   3312  OH  TYR A 218      -8.645  -7.820  -1.378  1.00  3.65           O  
ATOM   3313  H   TYR A 218      -8.455 -13.256  -7.521  1.00  3.46           H  
ATOM   3314  HA  TYR A 218      -8.749 -13.082  -4.660  1.00  2.92           H  
ATOM   3315 1HB  TYR A 218      -7.250 -11.583  -5.955  1.00  4.37           H  
ATOM   3316 2HB  TYR A 218      -8.663 -10.827  -6.685  1.00  4.37           H  
ATOM   3317  HD1 TYR A 218      -7.011 -11.516  -3.426  1.00  4.37           H  
ATOM   3318  HD2 TYR A 218      -9.808  -9.085  -5.579  1.00  4.37           H  
ATOM   3319  HE1 TYR A 218      -7.154  -9.987  -1.495  1.00  4.37           H  
ATOM   3320  HE2 TYR A 218      -9.960  -7.559  -3.652  1.00  4.37           H  
ATOM   3321  HH  TYR A 218      -9.279  -7.116  -1.568  1.00  4.37           H  
ATOM   3322  N   LYS A 219     -10.995 -12.357  -4.115  1.00  1.34           N  
ATOM   3323  CA  LYS A 219     -12.373 -12.097  -3.739  1.00  0.94           C  
ATOM   3324  C   LYS A 219     -12.507 -10.840  -2.884  1.00  1.09           C  
ATOM   3325  O   LYS A 219     -13.426 -10.044  -3.086  1.00  2.15           O  
ATOM   3326  CB  LYS A 219     -12.948 -13.293  -2.988  1.00  1.41           C  
ATOM   3327  CG  LYS A 219     -13.089 -14.551  -3.831  1.00  1.41           C  
ATOM   3328  CD  LYS A 219     -13.712 -15.681  -3.029  1.00  1.41           C  
ATOM   3329  CE  LYS A 219     -13.826 -16.954  -3.854  1.00  1.41           C  
ATOM   3330  NZ  LYS A 219     -14.489 -18.049  -3.093  1.00  1.41           N  
ATOM   3331  H   LYS A 219     -10.332 -12.591  -3.391  1.00  1.61           H  
ATOM   3332  HA  LYS A 219     -12.955 -11.944  -4.648  1.00  1.13           H  
ATOM   3333 1HB  LYS A 219     -12.313 -13.532  -2.135  1.00  1.69           H  
ATOM   3334 2HB  LYS A 219     -13.935 -13.038  -2.602  1.00  1.69           H  
ATOM   3335 1HG  LYS A 219     -13.718 -14.342  -4.697  1.00  1.69           H  
ATOM   3336 2HG  LYS A 219     -12.108 -14.866  -4.183  1.00  1.69           H  
ATOM   3337 1HD  LYS A 219     -13.097 -15.884  -2.151  1.00  1.69           H  
ATOM   3338 2HD  LYS A 219     -14.706 -15.387  -2.692  1.00  1.69           H  
ATOM   3339 1HE  LYS A 219     -14.400 -16.752  -4.757  1.00  1.69           H  
ATOM   3340 2HE  LYS A 219     -12.827 -17.281  -4.139  1.00  1.69           H  
ATOM   3341 1HZ  LYS A 219     -14.542 -18.881  -3.660  1.00  1.69           H  
ATOM   3342 2HZ  LYS A 219     -13.963 -18.245  -2.249  1.00  1.69           H  
ATOM   3343 3HZ  LYS A 219     -15.421 -17.758  -2.832  1.00  1.69           H  
ATOM   3344  N   GLY A 220     -11.599 -10.664  -1.925  1.00  1.11           N  
ATOM   3345  CA  GLY A 220     -11.667  -9.513  -1.032  1.00  1.79           C  
ATOM   3346  C   GLY A 220     -12.539  -9.818   0.175  1.00  1.80           C  
ATOM   3347  O   GLY A 220     -13.405  -9.027   0.548  1.00  4.97           O  
ATOM   3348  H   GLY A 220     -10.854 -11.339  -1.806  1.00  1.33           H  
ATOM   3349 1HA  GLY A 220     -10.666  -9.252  -0.699  1.00  2.15           H  
ATOM   3350 2HA  GLY A 220     -12.065  -8.653  -1.569  1.00  2.15           H  
ATOM   3351  N   LYS A 221     -12.314 -10.983   0.773  1.00  1.14           N  
ATOM   3352  CA  LYS A 221     -13.098 -11.431   1.915  1.00  1.38           C  
ATOM   3353  C   LYS A 221     -12.379 -12.536   2.683  1.00  0.86           C  
ATOM   3354  O   LYS A 221     -11.400 -13.105   2.201  1.00  1.55           O  
ATOM   3355  CB  LYS A 221     -14.455 -11.936   1.447  1.00  2.07           C  
ATOM   3356  CG  LYS A 221     -14.350 -13.167   0.567  1.00  2.07           C  
ATOM   3357  CD  LYS A 221     -15.701 -13.604   0.037  1.00  2.07           C  
ATOM   3358  CE  LYS A 221     -16.565 -14.178   1.149  1.00  2.07           C  
ATOM   3359  NZ  LYS A 221     -17.789 -14.831   0.614  1.00  2.07           N  
ATOM   3360  H   LYS A 221     -11.580 -11.580   0.421  1.00  1.37           H  
ATOM   3361  HA  LYS A 221     -13.243 -10.588   2.591  1.00  1.66           H  
ATOM   3362 1HB  LYS A 221     -15.076 -12.185   2.309  1.00  2.48           H  
ATOM   3363 2HB  LYS A 221     -14.967 -11.155   0.885  1.00  2.48           H  
ATOM   3364 1HG  LYS A 221     -13.694 -12.948  -0.274  1.00  2.48           H  
ATOM   3365 2HG  LYS A 221     -13.912 -13.979   1.141  1.00  2.48           H  
ATOM   3366 1HD  LYS A 221     -16.214 -12.751  -0.409  1.00  2.48           H  
ATOM   3367 2HD  LYS A 221     -15.563 -14.366  -0.729  1.00  2.48           H  
ATOM   3368 1HE  LYS A 221     -15.990 -14.912   1.710  1.00  2.48           H  
ATOM   3369 2HE  LYS A 221     -16.861 -13.375   1.824  1.00  2.48           H  
ATOM   3370 1HZ  LYS A 221     -18.337 -15.200   1.377  1.00  2.48           H  
ATOM   3371 2HZ  LYS A 221     -18.338 -14.156   0.099  1.00  2.48           H  
ATOM   3372 3HZ  LYS A 221     -17.515 -15.586  -0.002  1.00  2.48           H  
ATOM   3373  N   ASP A 222     -12.873 -12.839   3.882  1.00  1.00           N  
ATOM   3374  CA  ASP A 222     -12.275 -13.884   4.706  1.00  0.92           C  
ATOM   3375  C   ASP A 222     -12.915 -15.249   4.453  1.00  1.70           C  
ATOM   3376  O   ASP A 222     -14.093 -15.453   4.748  1.00  8.26           O  
ATOM   3377  CB  ASP A 222     -12.420 -13.551   6.193  1.00  1.38           C  
ATOM   3378  CG  ASP A 222     -11.618 -12.341   6.639  1.00  1.38           C  
ATOM   3379  OD1 ASP A 222     -10.755 -11.903   5.915  1.00  1.38           O  
ATOM   3380  OD2 ASP A 222     -11.874 -11.867   7.718  1.00  1.38           O  
ATOM   3381  H   ASP A 222     -13.677 -12.336   4.229  1.00  1.20           H  
ATOM   3382  HA  ASP A 222     -11.214 -13.954   4.461  1.00  1.10           H  
ATOM   3383 1HB  ASP A 222     -13.471 -13.370   6.419  1.00  1.66           H  
ATOM   3384 2HB  ASP A 222     -12.105 -14.411   6.785  1.00  1.66           H  
ATOM   3385  N   GLU A 223     -12.126 -16.185   3.932  1.00  1.14           N  
ATOM   3386  CA  GLU A 223     -12.587 -17.555   3.690  1.00  1.78           C  
ATOM   3387  C   GLU A 223     -11.632 -18.596   4.275  1.00  2.05           C  
ATOM   3388  O   GLU A 223     -10.530 -18.274   4.715  1.00  5.64           O  
ATOM   3389  CB  GLU A 223     -12.814 -17.824   2.198  1.00  2.67           C  
ATOM   3390  CG  GLU A 223     -13.977 -17.040   1.607  1.00  2.67           C  
ATOM   3391  CD  GLU A 223     -14.308 -17.402   0.186  1.00  2.67           C  
ATOM   3392  OE1 GLU A 223     -13.570 -18.136  -0.429  1.00  2.67           O  
ATOM   3393  OE2 GLU A 223     -15.327 -16.954  -0.292  1.00  2.67           O  
ATOM   3394  H   GLU A 223     -11.172 -15.936   3.697  1.00  1.37           H  
ATOM   3395  HA  GLU A 223     -13.546 -17.679   4.191  1.00  2.14           H  
ATOM   3396 1HB  GLU A 223     -11.914 -17.564   1.639  1.00  3.20           H  
ATOM   3397 2HB  GLU A 223     -13.005 -18.885   2.036  1.00  3.20           H  
ATOM   3398 1HG  GLU A 223     -14.859 -17.206   2.226  1.00  3.20           H  
ATOM   3399 2HG  GLU A 223     -13.731 -15.983   1.655  1.00  3.20           H  
ATOM   3400  N   ARG A 224     -12.092 -19.843   4.310  1.00  1.69           N  
ATOM   3401  CA  ARG A 224     -11.332 -20.953   4.875  1.00  1.98           C  
ATOM   3402  C   ARG A 224     -10.159 -21.384   4.004  1.00  1.70           C  
ATOM   3403  O   ARG A 224     -10.235 -21.379   2.773  1.00  2.20           O  
ATOM   3404  CB  ARG A 224     -12.226 -22.164   5.089  1.00  2.97           C  
ATOM   3405  CG  ARG A 224     -11.610 -23.270   5.938  1.00  2.97           C  
ATOM   3406  CD  ARG A 224     -12.560 -24.385   6.162  1.00  2.97           C  
ATOM   3407  NE  ARG A 224     -12.796 -25.131   4.939  1.00  2.97           N  
ATOM   3408  CZ  ARG A 224     -13.784 -26.020   4.747  1.00  2.97           C  
ATOM   3409  NH1 ARG A 224     -14.652 -26.281   5.700  1.00  2.97           N  
ATOM   3410  NH2 ARG A 224     -13.857 -26.625   3.578  1.00  2.97           N  
ATOM   3411  H   ARG A 224     -13.009 -20.032   3.929  1.00  2.03           H  
ATOM   3412  HA  ARG A 224     -10.941 -20.636   5.842  1.00  2.38           H  
ATOM   3413 1HB  ARG A 224     -13.153 -21.853   5.568  1.00  3.56           H  
ATOM   3414 2HB  ARG A 224     -12.486 -22.598   4.123  1.00  3.56           H  
ATOM   3415 1HG  ARG A 224     -10.737 -23.678   5.429  1.00  3.56           H  
ATOM   3416 2HG  ARG A 224     -11.313 -22.868   6.907  1.00  3.56           H  
ATOM   3417 1HD  ARG A 224     -12.154 -25.069   6.906  1.00  3.56           H  
ATOM   3418 2HD  ARG A 224     -13.512 -23.989   6.510  1.00  3.56           H  
ATOM   3419  HE  ARG A 224     -12.160 -24.984   4.160  1.00  3.56           H  
ATOM   3420 1HH1 ARG A 224     -14.581 -25.809   6.590  1.00  3.56           H  
ATOM   3421 2HH1 ARG A 224     -15.389 -26.953   5.542  1.00  3.56           H  
ATOM   3422 1HH2 ARG A 224     -13.164 -26.397   2.871  1.00  3.56           H  
ATOM   3423 2HH2 ARG A 224     -14.583 -27.299   3.394  1.00  3.56           H  
ATOM   3424  N   CYS A 225      -9.068 -21.764   4.661  1.00  1.88           N  
ATOM   3425  CA  CYS A 225      -7.872 -22.230   3.977  1.00  1.80           C  
ATOM   3426  C   CYS A 225      -8.102 -23.571   3.280  1.00  2.21           C  
ATOM   3427  O   CYS A 225      -7.809 -24.631   3.834  1.00  4.90           O  
ATOM   3428  CB  CYS A 225      -6.733 -22.381   4.986  1.00  2.70           C  
ATOM   3429  SG  CYS A 225      -5.180 -22.976   4.288  1.00  2.70           S  
ATOM   3430  H   CYS A 225      -9.071 -21.734   5.671  1.00  2.26           H  
ATOM   3431  HA  CYS A 225      -7.589 -21.487   3.232  1.00  2.16           H  
ATOM   3432 1HB  CYS A 225      -6.543 -21.418   5.461  1.00  3.24           H  
ATOM   3433 2HB  CYS A 225      -7.036 -23.075   5.770  1.00  3.24           H  
ATOM   3434  HG  CYS A 225      -4.496 -22.937   5.427  1.00  3.24           H  
ATOM   3435  N   ASP A 226      -8.581 -23.502   2.039  1.00  3.31           N  
ATOM   3436  CA  ASP A 226      -8.839 -24.685   1.217  1.00  4.48           C  
ATOM   3437  C   ASP A 226      -7.776 -24.888   0.132  1.00  6.02           C  
ATOM   3438  O   ASP A 226      -8.017 -25.588  -0.852  1.00 11.07           O  
ATOM   3439  CB  ASP A 226     -10.221 -24.587   0.561  1.00  6.72           C  
ATOM   3440  CG  ASP A 226     -11.382 -24.650   1.553  1.00  6.72           C  
ATOM   3441  OD1 ASP A 226     -11.324 -25.434   2.473  1.00  6.72           O  
ATOM   3442  OD2 ASP A 226     -12.328 -23.923   1.373  1.00  6.72           O  
ATOM   3443  H   ASP A 226      -8.818 -22.585   1.681  1.00  3.97           H  
ATOM   3444  HA  ASP A 226      -8.828 -25.561   1.867  1.00  5.38           H  
ATOM   3445 1HB  ASP A 226     -10.291 -23.648   0.011  1.00  8.06           H  
ATOM   3446 2HB  ASP A 226     -10.337 -25.395  -0.160  1.00  8.06           H  
ATOM   3447  N   VAL A 227      -6.601 -24.279   0.324  1.00 10.52           N  
ATOM   3448  CA  VAL A 227      -5.490 -24.343  -0.629  1.00 15.41           C  
ATOM   3449  C   VAL A 227      -5.000 -25.753  -0.941  1.00  8.70           C  
ATOM   3450  O   VAL A 227      -4.448 -25.999  -2.013  1.00  9.59           O  
ATOM   3451  CB  VAL A 227      -4.302 -23.520  -0.111  1.00 23.12           C  
ATOM   3452  CG1 VAL A 227      -3.668 -24.187   1.102  1.00 23.12           C  
ATOM   3453  CG2 VAL A 227      -3.282 -23.396  -1.222  1.00 23.12           C  
ATOM   3454  H   VAL A 227      -6.468 -23.733   1.162  1.00 12.62           H  
ATOM   3455  HA  VAL A 227      -5.830 -23.891  -1.563  1.00 18.49           H  
ATOM   3456  HB  VAL A 227      -4.649 -22.532   0.194  1.00 27.74           H  
ATOM   3457 1HG1 VAL A 227      -2.832 -23.580   1.452  1.00 27.74           H  
ATOM   3458 2HG1 VAL A 227      -4.407 -24.277   1.897  1.00 27.74           H  
ATOM   3459 3HG1 VAL A 227      -3.301 -25.176   0.832  1.00 27.74           H  
ATOM   3460 1HG2 VAL A 227      -2.434 -22.814  -0.872  1.00 27.74           H  
ATOM   3461 2HG2 VAL A 227      -2.940 -24.388  -1.517  1.00 27.74           H  
ATOM   3462 3HG2 VAL A 227      -3.735 -22.901  -2.081  1.00 27.74           H  
ATOM   3463  N   ASN A 228      -5.225 -26.689  -0.022  1.00  7.95           N  
ATOM   3464  CA  ASN A 228      -4.793 -28.067  -0.199  1.00 10.25           C  
ATOM   3465  C   ASN A 228      -5.590 -28.809  -1.275  1.00  8.31           C  
ATOM   3466  O   ASN A 228      -5.233 -29.926  -1.650  1.00 14.49           O  
ATOM   3467  CB  ASN A 228      -4.877 -28.801   1.121  1.00 15.38           C  
ATOM   3468  CG  ASN A 228      -3.817 -28.350   2.087  1.00 15.38           C  
ATOM   3469  OD1 ASN A 228      -2.752 -27.871   1.682  1.00 15.38           O  
ATOM   3470  ND2 ASN A 228      -4.089 -28.491   3.359  1.00 15.38           N  
ATOM   3471  H   ASN A 228      -5.690 -26.437   0.838  1.00  9.54           H  
ATOM   3472  HA  ASN A 228      -3.752 -28.057  -0.524  1.00 12.30           H  
ATOM   3473 1HB  ASN A 228      -5.857 -28.637   1.570  1.00 18.45           H  
ATOM   3474 2HB  ASN A 228      -4.767 -29.872   0.952  1.00 18.45           H  
ATOM   3475 1HD2 ASN A 228      -3.421 -28.207   4.048  1.00 18.45           H  
ATOM   3476 2HD2 ASN A 228      -4.964 -28.883   3.643  1.00 18.45           H  
ATOM   3477  N   ARG A 229      -6.655 -28.186  -1.784  1.00  4.79           N  
ATOM   3478  CA  ARG A 229      -7.459 -28.775  -2.833  1.00  7.15           C  
ATOM   3479  C   ARG A 229      -7.087 -28.214  -4.207  1.00  5.78           C  
ATOM   3480  O   ARG A 229      -7.724 -28.553  -5.206  1.00 10.45           O  
ATOM   3481  CB  ARG A 229      -8.930 -28.508  -2.566  1.00 10.73           C  
ATOM   3482  CG  ARG A 229      -9.474 -29.147  -1.300  1.00 10.73           C  
ATOM   3483  CD  ARG A 229     -10.905 -28.809  -1.090  1.00 10.73           C  
ATOM   3484  NE  ARG A 229     -11.754 -29.399  -2.112  1.00 10.73           N  
ATOM   3485  CZ  ARG A 229     -13.050 -29.087  -2.310  1.00 10.73           C  
ATOM   3486  NH1 ARG A 229     -13.636 -28.187  -1.551  1.00 10.73           N  
ATOM   3487  NH2 ARG A 229     -13.733 -29.686  -3.269  1.00 10.73           N  
ATOM   3488  H   ARG A 229      -6.938 -27.278  -1.440  1.00  5.75           H  
ATOM   3489  HA  ARG A 229      -7.290 -29.851  -2.838  1.00  8.58           H  
ATOM   3490 1HB  ARG A 229      -9.097 -27.434  -2.491  1.00 12.87           H  
ATOM   3491 2HB  ARG A 229      -9.524 -28.876  -3.402  1.00 12.87           H  
ATOM   3492 1HG  ARG A 229      -9.383 -30.231  -1.371  1.00 12.87           H  
ATOM   3493 2HG  ARG A 229      -8.908 -28.790  -0.438  1.00 12.87           H  
ATOM   3494 1HD  ARG A 229     -11.229 -29.184  -0.119  1.00 12.87           H  
ATOM   3495 2HD  ARG A 229     -11.032 -27.728  -1.122  1.00 12.87           H  
ATOM   3496  HE  ARG A 229     -11.343 -30.097  -2.718  1.00 12.87           H  
ATOM   3497 1HH1 ARG A 229     -13.116 -27.726  -0.817  1.00 12.87           H  
ATOM   3498 2HH1 ARG A 229     -14.607 -27.955  -1.704  1.00 12.87           H  
ATOM   3499 1HH2 ARG A 229     -13.283 -30.378  -3.853  1.00 12.87           H  
ATOM   3500 2HH2 ARG A 229     -14.704 -29.454  -3.419  1.00 12.87           H  
ATOM   3501  N   LYS A 230      -6.070 -27.348  -4.264  1.00  3.19           N  
ATOM   3502  CA  LYS A 230      -5.684 -26.734  -5.528  1.00  3.18           C  
ATOM   3503  C   LYS A 230      -4.531 -27.458  -6.225  1.00  3.76           C  
ATOM   3504  O   LYS A 230      -3.668 -28.058  -5.583  1.00  6.08           O  
ATOM   3505  CB  LYS A 230      -5.306 -25.273  -5.294  1.00  4.77           C  
ATOM   3506  CG  LYS A 230      -6.406 -24.442  -4.645  1.00  4.77           C  
ATOM   3507  CD  LYS A 230      -7.640 -24.384  -5.528  1.00  4.77           C  
ATOM   3508  CE  LYS A 230      -8.718 -23.493  -4.929  1.00  4.77           C  
ATOM   3509  NZ  LYS A 230      -9.952 -23.491  -5.762  1.00  4.77           N  
ATOM   3510  H   LYS A 230      -5.557 -27.085  -3.431  1.00  3.83           H  
ATOM   3511  HA  LYS A 230      -6.544 -26.764  -6.197  1.00  3.82           H  
ATOM   3512 1HB  LYS A 230      -4.430 -25.227  -4.647  1.00  5.72           H  
ATOM   3513 2HB  LYS A 230      -5.040 -24.804  -6.241  1.00  5.72           H  
ATOM   3514 1HG  LYS A 230      -6.675 -24.880  -3.683  1.00  5.72           H  
ATOM   3515 2HG  LYS A 230      -6.042 -23.429  -4.475  1.00  5.72           H  
ATOM   3516 1HD  LYS A 230      -7.365 -23.997  -6.511  1.00  5.72           H  
ATOM   3517 2HD  LYS A 230      -8.044 -25.389  -5.654  1.00  5.72           H  
ATOM   3518 1HE  LYS A 230      -8.965 -23.851  -3.931  1.00  5.72           H  
ATOM   3519 2HE  LYS A 230      -8.341 -22.472  -4.853  1.00  5.72           H  
ATOM   3520 1HZ  LYS A 230     -10.646 -22.892  -5.338  1.00  5.72           H  
ATOM   3521 2HZ  LYS A 230      -9.729 -23.146  -6.686  1.00  5.72           H  
ATOM   3522 3HZ  LYS A 230     -10.315 -24.431  -5.831  1.00  5.72           H  
ATOM   3523  N   ASN A 231      -4.542 -27.387  -7.553  1.00  4.93           N  
ATOM   3524  CA  ASN A 231      -3.521 -27.975  -8.420  1.00  6.82           C  
ATOM   3525  C   ASN A 231      -2.628 -26.879  -9.006  1.00  3.81           C  
ATOM   3526  O   ASN A 231      -2.772 -25.720  -8.622  1.00  2.47           O  
ATOM   3527  CB  ASN A 231      -4.176 -28.800  -9.513  1.00 10.23           C  
ATOM   3528  CG  ASN A 231      -5.030 -27.969 -10.432  1.00 10.23           C  
ATOM   3529  OD1 ASN A 231      -4.924 -26.738 -10.461  1.00 10.23           O  
ATOM   3530  ND2 ASN A 231      -5.879 -28.621 -11.184  1.00 10.23           N  
ATOM   3531  H   ASN A 231      -5.299 -26.883  -7.993  1.00  5.92           H  
ATOM   3532  HA  ASN A 231      -2.885 -28.628  -7.820  1.00  8.18           H  
ATOM   3533 1HB  ASN A 231      -3.414 -29.310 -10.102  1.00 12.28           H  
ATOM   3534 2HB  ASN A 231      -4.801 -29.568  -9.057  1.00 12.28           H  
ATOM   3535 1HD2 ASN A 231      -6.474 -28.123 -11.815  1.00 12.28           H  
ATOM   3536 2HD2 ASN A 231      -5.932 -29.618 -11.128  1.00 12.28           H  
ATOM   3537  N   ALA A 232      -1.731 -27.263  -9.935  1.00  4.46           N  
ATOM   3538  CA  ALA A 232      -0.803 -26.366 -10.661  1.00  3.69           C  
ATOM   3539  C   ALA A 232       0.482 -26.077  -9.885  1.00  2.09           C  
ATOM   3540  O   ALA A 232       0.484 -25.977  -8.659  1.00  1.40           O  
ATOM   3541  CB  ALA A 232      -1.468 -25.043 -11.028  1.00  5.54           C  
ATOM   3542  H   ALA A 232      -1.689 -28.246 -10.164  1.00  5.35           H  
ATOM   3543  HA  ALA A 232      -0.527 -26.870 -11.586  1.00  4.43           H  
ATOM   3544 1HB  ALA A 232      -0.770 -24.445 -11.614  1.00  6.64           H  
ATOM   3545 2HB  ALA A 232      -2.361 -25.238 -11.622  1.00  6.64           H  
ATOM   3546 3HB  ALA A 232      -1.739 -24.480 -10.143  1.00  6.64           H  
ATOM   3547  N   LYS A 233       1.586 -26.000 -10.633  1.00  2.63           N  
ATOM   3548  CA  LYS A 233       2.920 -25.747 -10.091  1.00  2.54           C  
ATOM   3549  C   LYS A 233       2.951 -24.565  -9.128  1.00  1.21           C  
ATOM   3550  O   LYS A 233       2.541 -23.451  -9.462  1.00  1.81           O  
ATOM   3551  CB  LYS A 233       3.907 -25.502 -11.230  1.00  3.81           C  
ATOM   3552  CG  LYS A 233       5.348 -25.300 -10.786  1.00  3.81           C  
ATOM   3553  CD  LYS A 233       6.262 -25.121 -11.987  1.00  3.81           C  
ATOM   3554  CE  LYS A 233       7.711 -24.940 -11.567  1.00  3.81           C  
ATOM   3555  NZ  LYS A 233       8.604 -24.763 -12.744  1.00  3.81           N  
ATOM   3556  H   LYS A 233       1.493 -26.108 -11.633  1.00  3.16           H  
ATOM   3557  HA  LYS A 233       3.238 -26.633  -9.540  1.00  3.05           H  
ATOM   3558 1HB  LYS A 233       3.884 -26.347 -11.918  1.00  4.57           H  
ATOM   3559 2HB  LYS A 233       3.603 -24.617 -11.790  1.00  4.57           H  
ATOM   3560 1HG  LYS A 233       5.415 -24.417 -10.150  1.00  4.57           H  
ATOM   3561 2HG  LYS A 233       5.679 -26.166 -10.213  1.00  4.57           H  
ATOM   3562 1HD  LYS A 233       6.187 -25.995 -12.635  1.00  4.57           H  
ATOM   3563 2HD  LYS A 233       5.948 -24.244 -12.554  1.00  4.57           H  
ATOM   3564 1HE  LYS A 233       7.794 -24.065 -10.925  1.00  4.57           H  
ATOM   3565 2HE  LYS A 233       8.035 -25.818 -11.008  1.00  4.57           H  
ATOM   3566 1HZ  LYS A 233       9.557 -24.647 -12.431  1.00  4.57           H  
ATOM   3567 2HZ  LYS A 233       8.542 -25.576 -13.340  1.00  4.57           H  
ATOM   3568 3HZ  LYS A 233       8.318 -23.944 -13.262  1.00  4.57           H  
ATOM   3569  N   VAL A 234       3.454 -24.837  -7.932  1.00  1.48           N  
ATOM   3570  CA  VAL A 234       3.530 -23.884  -6.835  1.00  1.87           C  
ATOM   3571  C   VAL A 234       4.787 -23.011  -6.890  1.00  1.69           C  
ATOM   3572  O   VAL A 234       5.886 -23.507  -7.144  1.00  2.46           O  
ATOM   3573  CB  VAL A 234       3.478 -24.662  -5.512  1.00  2.81           C  
ATOM   3574  CG1 VAL A 234       3.648 -23.726  -4.350  1.00  2.81           C  
ATOM   3575  CG2 VAL A 234       2.153 -25.399  -5.414  1.00  2.81           C  
ATOM   3576  H   VAL A 234       3.784 -25.777  -7.763  1.00  1.78           H  
ATOM   3577  HA  VAL A 234       2.656 -23.235  -6.889  1.00  2.24           H  
ATOM   3578  HB  VAL A 234       4.300 -25.378  -5.484  1.00  3.37           H  
ATOM   3579 1HG1 VAL A 234       3.621 -24.291  -3.418  1.00  3.37           H  
ATOM   3580 2HG1 VAL A 234       4.605 -23.216  -4.439  1.00  3.37           H  
ATOM   3581 3HG1 VAL A 234       2.841 -22.995  -4.355  1.00  3.37           H  
ATOM   3582 1HG2 VAL A 234       2.117 -25.961  -4.481  1.00  3.37           H  
ATOM   3583 2HG2 VAL A 234       1.334 -24.680  -5.436  1.00  3.37           H  
ATOM   3584 3HG2 VAL A 234       2.053 -26.086  -6.254  1.00  3.37           H  
ATOM   3585  N   VAL A 235       4.612 -21.704  -6.676  1.00  1.16           N  
ATOM   3586  CA  VAL A 235       5.719 -20.748  -6.715  1.00  1.08           C  
ATOM   3587  C   VAL A 235       6.384 -20.633  -5.350  1.00  1.10           C  
ATOM   3588  O   VAL A 235       5.718 -20.348  -4.360  1.00  1.47           O  
ATOM   3589  CB  VAL A 235       5.206 -19.371  -7.178  1.00  1.62           C  
ATOM   3590  CG1 VAL A 235       6.327 -18.340  -7.149  1.00  1.62           C  
ATOM   3591  CG2 VAL A 235       4.645 -19.512  -8.585  1.00  1.62           C  
ATOM   3592  H   VAL A 235       3.688 -21.351  -6.454  1.00  1.39           H  
ATOM   3593  HA  VAL A 235       6.457 -21.103  -7.435  1.00  1.30           H  
ATOM   3594  HB  VAL A 235       4.424 -19.028  -6.500  1.00  1.94           H  
ATOM   3595 1HG1 VAL A 235       5.941 -17.374  -7.476  1.00  1.94           H  
ATOM   3596 2HG1 VAL A 235       6.713 -18.251  -6.134  1.00  1.94           H  
ATOM   3597 3HG1 VAL A 235       7.128 -18.654  -7.817  1.00  1.94           H  
ATOM   3598 1HG2 VAL A 235       4.271 -18.553  -8.931  1.00  1.94           H  
ATOM   3599 2HG2 VAL A 235       5.434 -19.853  -9.255  1.00  1.94           H  
ATOM   3600 3HG2 VAL A 235       3.833 -20.239  -8.582  1.00  1.94           H  
ATOM   3601  N   THR A 236       7.700 -20.868  -5.283  1.00  1.07           N  
ATOM   3602  CA  THR A 236       8.375 -20.859  -3.982  1.00  1.24           C  
ATOM   3603  C   THR A 236       9.440 -19.772  -3.832  1.00  1.11           C  
ATOM   3604  O   THR A 236      10.060 -19.343  -4.806  1.00  1.10           O  
ATOM   3605  CB  THR A 236       9.051 -22.220  -3.722  1.00  1.86           C  
ATOM   3606  OG1 THR A 236      10.083 -22.436  -4.695  1.00  1.86           O  
ATOM   3607  CG2 THR A 236       8.034 -23.344  -3.832  1.00  1.86           C  
ATOM   3608  H   THR A 236       8.219 -21.079  -6.123  1.00  1.28           H  
ATOM   3609  HA  THR A 236       7.626 -20.694  -3.211  1.00  1.49           H  
ATOM   3610  HB  THR A 236       9.492 -22.225  -2.726  1.00  2.23           H  
ATOM   3611  HG1 THR A 236      10.511 -23.278  -4.524  1.00  2.23           H  
ATOM   3612 1HG2 THR A 236       8.525 -24.299  -3.647  1.00  2.23           H  
ATOM   3613 2HG2 THR A 236       7.251 -23.192  -3.096  1.00  2.23           H  
ATOM   3614 3HG2 THR A 236       7.599 -23.348  -4.830  1.00  2.23           H  
ATOM   3615  N   ILE A 237       9.639 -19.359  -2.577  1.00  2.10           N  
ATOM   3616  CA  ILE A 237      10.618 -18.349  -2.163  1.00  1.84           C  
ATOM   3617  C   ILE A 237      11.596 -18.864  -1.091  1.00  2.72           C  
ATOM   3618  O   ILE A 237      11.184 -19.293  -0.013  1.00  9.03           O  
ATOM   3619  CB  ILE A 237       9.877 -17.088  -1.653  1.00  2.76           C  
ATOM   3620  CG1 ILE A 237       9.043 -16.477  -2.779  1.00  2.76           C  
ATOM   3621  CG2 ILE A 237      10.831 -16.070  -1.093  1.00  2.76           C  
ATOM   3622  CD1 ILE A 237       9.908 -15.967  -3.918  1.00  2.76           C  
ATOM   3623  H   ILE A 237       9.071 -19.778  -1.855  1.00  2.52           H  
ATOM   3624  HA  ILE A 237      11.202 -18.067  -3.037  1.00  2.21           H  
ATOM   3625  HB  ILE A 237       9.185 -17.387  -0.867  1.00  3.31           H  
ATOM   3626 1HG1 ILE A 237       8.352 -17.222  -3.169  1.00  3.31           H  
ATOM   3627 2HG1 ILE A 237       8.461 -15.643  -2.386  1.00  3.31           H  
ATOM   3628 1HG2 ILE A 237      10.272 -15.212  -0.723  1.00  3.31           H  
ATOM   3629 2HG2 ILE A 237      11.394 -16.519  -0.278  1.00  3.31           H  
ATOM   3630 3HG2 ILE A 237      11.509 -15.747  -1.876  1.00  3.31           H  
ATOM   3631 1HD1 ILE A 237       9.285 -15.541  -4.700  1.00  3.31           H  
ATOM   3632 2HD1 ILE A 237      10.590 -15.204  -3.543  1.00  3.31           H  
ATOM   3633 3HD1 ILE A 237      10.483 -16.794  -4.331  1.00  3.31           H  
ATOM   3634  N   ASP A 238      12.898 -18.802  -1.366  1.00  2.24           N  
ATOM   3635  CA  ASP A 238      13.877 -19.262  -0.380  1.00  2.84           C  
ATOM   3636  C   ASP A 238      14.341 -18.123   0.521  1.00  1.23           C  
ATOM   3637  O   ASP A 238      15.409 -17.546   0.308  1.00  3.80           O  
ATOM   3638  CB  ASP A 238      15.085 -19.900  -1.061  1.00  4.26           C  
ATOM   3639  CG  ASP A 238      16.069 -20.521  -0.077  1.00  4.26           C  
ATOM   3640  OD1 ASP A 238      15.881 -20.357   1.106  1.00  4.26           O  
ATOM   3641  OD2 ASP A 238      16.999 -21.157  -0.514  1.00  4.26           O  
ATOM   3642  H   ASP A 238      13.232 -18.437  -2.250  1.00  2.69           H  
ATOM   3643  HA  ASP A 238      13.404 -20.016   0.247  1.00  3.41           H  
ATOM   3644 1HB  ASP A 238      14.751 -20.667  -1.759  1.00  5.11           H  
ATOM   3645 2HB  ASP A 238      15.607 -19.140  -1.635  1.00  5.11           H  
ATOM   3646  N   SER A 239      13.552 -17.868   1.560  1.00  1.02           N  
ATOM   3647  CA  SER A 239      13.791 -16.811   2.555  1.00  1.30           C  
ATOM   3648  C   SER A 239      13.572 -15.392   1.998  1.00  0.49           C  
ATOM   3649  O   SER A 239      13.057 -15.222   0.895  1.00  0.84           O  
ATOM   3650  CB  SER A 239      15.192 -16.920   3.126  1.00  1.95           C  
ATOM   3651  OG  SER A 239      15.322 -16.065   4.222  1.00  1.95           O  
ATOM   3652  H   SER A 239      12.706 -18.426   1.621  1.00  1.22           H  
ATOM   3653  HA  SER A 239      13.098 -16.966   3.379  1.00  1.56           H  
ATOM   3654 1HB  SER A 239      15.380 -17.949   3.434  1.00  2.34           H  
ATOM   3655 2HB  SER A 239      15.935 -16.657   2.378  1.00  2.34           H  
ATOM   3656  HG  SER A 239      16.090 -16.364   4.722  1.00  2.34           H  
ATOM   3657  N   TYR A 240      13.906 -14.380   2.800  1.00  0.60           N  
ATOM   3658  CA  TYR A 240      13.687 -12.987   2.400  1.00  0.55           C  
ATOM   3659  C   TYR A 240      14.676 -12.051   3.083  1.00  0.35           C  
ATOM   3660  O   TYR A 240      15.333 -12.431   4.060  1.00  0.53           O  
ATOM   3661  CB  TYR A 240      12.239 -12.577   2.671  1.00  0.83           C  
ATOM   3662  CG  TYR A 240      11.816 -12.499   4.116  1.00  0.83           C  
ATOM   3663  CD1 TYR A 240      11.648 -11.273   4.748  1.00  0.83           C  
ATOM   3664  CD2 TYR A 240      11.602 -13.667   4.816  1.00  0.83           C  
ATOM   3665  CE1 TYR A 240      11.226 -11.233   6.068  1.00  0.83           C  
ATOM   3666  CE2 TYR A 240      11.191 -13.631   6.120  1.00  0.83           C  
ATOM   3667  CZ  TYR A 240      10.992 -12.427   6.749  1.00  0.83           C  
ATOM   3668  OH  TYR A 240      10.556 -12.427   8.054  1.00  0.83           O  
ATOM   3669  H   TYR A 240      14.331 -14.597   3.688  1.00  0.72           H  
ATOM   3670  HA  TYR A 240      13.855 -12.913   1.328  1.00  0.66           H  
ATOM   3671 1HB  TYR A 240      12.056 -11.602   2.221  1.00  0.99           H  
ATOM   3672 2HB  TYR A 240      11.578 -13.284   2.171  1.00  0.99           H  
ATOM   3673  HD1 TYR A 240      11.826 -10.347   4.202  1.00  0.99           H  
ATOM   3674  HD2 TYR A 240      11.753 -14.623   4.332  1.00  0.99           H  
ATOM   3675  HE1 TYR A 240      11.074 -10.275   6.565  1.00  0.99           H  
ATOM   3676  HE2 TYR A 240      11.015 -14.562   6.658  1.00  0.99           H  
ATOM   3677  HH  TYR A 240      10.015 -13.218   8.198  1.00  0.99           H  
ATOM   3678  N   GLU A 241      14.784 -10.834   2.548  1.00  0.57           N  
ATOM   3679  CA  GLU A 241      15.776  -9.883   3.011  1.00  0.74           C  
ATOM   3680  C   GLU A 241      15.174  -8.548   3.520  1.00  0.73           C  
ATOM   3681  O   GLU A 241      14.281  -7.964   2.904  1.00  1.89           O  
ATOM   3682  CB  GLU A 241      16.776  -9.679   1.861  1.00  1.11           C  
ATOM   3683  CG  GLU A 241      18.028  -8.875   2.156  1.00  1.11           C  
ATOM   3684  CD  GLU A 241      18.994  -8.897   0.991  1.00  1.11           C  
ATOM   3685  OE1 GLU A 241      18.615  -9.361  -0.059  1.00  1.11           O  
ATOM   3686  OE2 GLU A 241      20.106  -8.448   1.135  1.00  1.11           O  
ATOM   3687  H   GLU A 241      14.186 -10.580   1.779  1.00  0.68           H  
ATOM   3688  HA  GLU A 241      16.294 -10.349   3.833  1.00  0.89           H  
ATOM   3689 1HB  GLU A 241      17.101 -10.652   1.498  1.00  1.33           H  
ATOM   3690 2HB  GLU A 241      16.264  -9.186   1.035  1.00  1.33           H  
ATOM   3691 1HG  GLU A 241      17.746  -7.846   2.369  1.00  1.33           H  
ATOM   3692 2HG  GLU A 241      18.521  -9.283   3.035  1.00  1.33           H  
ATOM   3693  N   ASP A 242      15.666  -8.092   4.678  1.00  0.91           N  
ATOM   3694  CA  ASP A 242      15.178  -6.868   5.356  1.00  0.98           C  
ATOM   3695  C   ASP A 242      15.950  -5.618   4.997  1.00  0.67           C  
ATOM   3696  O   ASP A 242      17.089  -5.473   5.434  1.00  0.78           O  
ATOM   3697  CB  ASP A 242      15.269  -7.000   6.868  1.00  1.47           C  
ATOM   3698  CG  ASP A 242      14.741  -5.783   7.608  1.00  1.47           C  
ATOM   3699  OD1 ASP A 242      14.085  -4.975   7.000  1.00  1.47           O  
ATOM   3700  OD2 ASP A 242      15.062  -5.638   8.763  1.00  1.47           O  
ATOM   3701  H   ASP A 242      16.414  -8.631   5.104  1.00  1.09           H  
ATOM   3702  HA  ASP A 242      14.135  -6.718   5.075  1.00  1.18           H  
ATOM   3703 1HB  ASP A 242      14.695  -7.861   7.197  1.00  1.76           H  
ATOM   3704 2HB  ASP A 242      16.307  -7.158   7.155  1.00  1.76           H  
ATOM   3705  N   VAL A 243      15.349  -4.711   4.219  1.00  0.82           N  
ATOM   3706  CA  VAL A 243      16.054  -3.502   3.783  1.00  0.81           C  
ATOM   3707  C   VAL A 243      16.166  -2.494   4.917  1.00  0.53           C  
ATOM   3708  O   VAL A 243      15.184  -2.215   5.605  1.00  0.48           O  
ATOM   3709  CB  VAL A 243      15.357  -2.863   2.576  1.00  1.22           C  
ATOM   3710  CG1 VAL A 243      16.045  -1.563   2.183  1.00  1.22           C  
ATOM   3711  CG2 VAL A 243      15.355  -3.834   1.422  1.00  1.22           C  
ATOM   3712  H   VAL A 243      14.382  -4.836   3.938  1.00  0.98           H  
ATOM   3713  HA  VAL A 243      17.053  -3.776   3.475  1.00  0.97           H  
ATOM   3714  HB  VAL A 243      14.339  -2.627   2.849  1.00  1.46           H  
ATOM   3715 1HG1 VAL A 243      15.523  -1.119   1.336  1.00  1.46           H  
ATOM   3716 2HG1 VAL A 243      16.025  -0.869   3.023  1.00  1.46           H  
ATOM   3717 3HG1 VAL A 243      17.078  -1.768   1.905  1.00  1.46           H  
ATOM   3718 1HG2 VAL A 243      14.841  -3.387   0.572  1.00  1.46           H  
ATOM   3719 2HG2 VAL A 243      16.382  -4.067   1.145  1.00  1.46           H  
ATOM   3720 3HG2 VAL A 243      14.842  -4.749   1.716  1.00  1.46           H  
ATOM   3721  N   THR A 244      17.376  -1.961   5.119  1.00  0.58           N  
ATOM   3722  CA  THR A 244      17.628  -1.001   6.193  1.00  0.58           C  
ATOM   3723  C   THR A 244      16.592   0.136   6.192  1.00  0.48           C  
ATOM   3724  O   THR A 244      16.439   0.835   5.188  1.00  0.65           O  
ATOM   3725  CB  THR A 244      19.039  -0.389   6.067  1.00  0.87           C  
ATOM   3726  OG1 THR A 244      20.023  -1.429   6.120  1.00  0.87           O  
ATOM   3727  CG2 THR A 244      19.301   0.617   7.180  1.00  0.87           C  
ATOM   3728  H   THR A 244      18.141  -2.234   4.518  1.00  0.70           H  
ATOM   3729  HA  THR A 244      17.585  -1.545   7.129  1.00  0.70           H  
ATOM   3730  HB  THR A 244      19.120   0.119   5.110  1.00  1.04           H  
ATOM   3731  HG1 THR A 244      20.899  -1.043   6.045  1.00  1.04           H  
ATOM   3732 1HG2 THR A 244      20.299   1.039   7.061  1.00  1.04           H  
ATOM   3733 2HG2 THR A 244      18.561   1.416   7.131  1.00  1.04           H  
ATOM   3734 3HG2 THR A 244      19.232   0.119   8.147  1.00  1.04           H  
ATOM   3735  N   PRO A 245      15.897   0.344   7.321  1.00  0.38           N  
ATOM   3736  CA  PRO A 245      14.849   1.321   7.561  1.00  0.36           C  
ATOM   3737  C   PRO A 245      15.415   2.719   7.694  1.00  0.41           C  
ATOM   3738  O   PRO A 245      16.523   2.908   8.198  1.00  0.49           O  
ATOM   3739  CB  PRO A 245      14.224   0.854   8.877  1.00  0.54           C  
ATOM   3740  CG  PRO A 245      15.328   0.168   9.595  1.00  0.54           C  
ATOM   3741  CD  PRO A 245      16.127  -0.499   8.513  1.00  0.54           C  
ATOM   3742  HA  PRO A 245      14.121   1.274   6.736  1.00  0.43           H  
ATOM   3743 1HB  PRO A 245      13.820   1.713   9.433  1.00  0.65           H  
ATOM   3744 2HB  PRO A 245      13.384   0.178   8.673  1.00  0.65           H  
ATOM   3745 1HG  PRO A 245      15.919   0.898  10.169  1.00  0.65           H  
ATOM   3746 2HG  PRO A 245      14.920  -0.550  10.321  1.00  0.65           H  
ATOM   3747 1HD  PRO A 245      17.189  -0.487   8.795  1.00  0.65           H  
ATOM   3748 2HD  PRO A 245      15.761  -1.521   8.330  1.00  0.65           H  
ATOM   3749  N   ASN A 246      14.632   3.694   7.246  1.00  0.37           N  
ATOM   3750  CA  ASN A 246      15.004   5.106   7.263  1.00  0.42           C  
ATOM   3751  C   ASN A 246      16.257   5.358   6.420  1.00  0.48           C  
ATOM   3752  O   ASN A 246      17.066   6.232   6.740  1.00  0.48           O  
ATOM   3753  CB  ASN A 246      15.203   5.605   8.686  1.00  0.63           C  
ATOM   3754  CG  ASN A 246      13.938   5.593   9.504  1.00  0.63           C  
ATOM   3755  OD1 ASN A 246      12.887   6.075   9.064  1.00  0.63           O  
ATOM   3756  ND2 ASN A 246      14.021   5.049  10.693  1.00  0.63           N  
ATOM   3757  H   ASN A 246      13.744   3.434   6.843  1.00  0.44           H  
ATOM   3758  HA  ASN A 246      14.191   5.677   6.815  1.00  0.50           H  
ATOM   3759 1HB  ASN A 246      15.954   5.001   9.195  1.00  0.76           H  
ATOM   3760 2HB  ASN A 246      15.583   6.627   8.656  1.00  0.76           H  
ATOM   3761 1HD2 ASN A 246      13.214   5.012  11.283  1.00  0.76           H  
ATOM   3762 2HD2 ASN A 246      14.890   4.671  11.012  1.00  0.76           H  
ATOM   3763  N   SER A 247      16.398   4.608   5.328  1.00  0.57           N  
ATOM   3764  CA  SER A 247      17.547   4.751   4.450  1.00  0.70           C  
ATOM   3765  C   SER A 247      17.143   4.766   3.002  1.00  0.73           C  
ATOM   3766  O   SER A 247      16.809   3.734   2.412  1.00  0.74           O  
ATOM   3767  CB  SER A 247      18.542   3.643   4.660  1.00  1.05           C  
ATOM   3768  OG  SER A 247      19.611   3.761   3.750  1.00  1.05           O  
ATOM   3769  H   SER A 247      15.699   3.912   5.110  1.00  0.68           H  
ATOM   3770  HA  SER A 247      18.035   5.700   4.676  1.00  0.84           H  
ATOM   3771 1HB  SER A 247      18.921   3.681   5.682  1.00  1.26           H  
ATOM   3772 2HB  SER A 247      18.048   2.683   4.530  1.00  1.26           H  
ATOM   3773  HG  SER A 247      20.076   4.569   3.990  1.00  1.26           H  
ATOM   3774  N   GLU A 248      17.209   5.958   2.443  1.00  1.04           N  
ATOM   3775  CA  GLU A 248      16.879   6.231   1.067  1.00  1.50           C  
ATOM   3776  C   GLU A 248      17.737   5.437   0.099  1.00  0.66           C  
ATOM   3777  O   GLU A 248      17.224   4.860  -0.862  1.00  0.80           O  
ATOM   3778  CB  GLU A 248      17.064   7.715   0.816  1.00  2.25           C  
ATOM   3779  CG  GLU A 248      16.882   8.130  -0.609  1.00  2.25           C  
ATOM   3780  CD  GLU A 248      15.470   8.127  -1.091  1.00  2.25           C  
ATOM   3781  OE1 GLU A 248      14.531   8.400  -0.375  1.00  2.25           O  
ATOM   3782  OE2 GLU A 248      15.338   7.825  -2.240  1.00  2.25           O  
ATOM   3783  H   GLU A 248      17.508   6.736   3.018  1.00  1.25           H  
ATOM   3784  HA  GLU A 248      15.835   5.961   0.902  1.00  1.80           H  
ATOM   3785 1HB  GLU A 248      16.363   8.282   1.429  1.00  2.70           H  
ATOM   3786 2HB  GLU A 248      18.067   8.004   1.113  1.00  2.70           H  
ATOM   3787 1HG  GLU A 248      17.320   9.108  -0.750  1.00  2.70           H  
ATOM   3788 2HG  GLU A 248      17.453   7.437  -1.225  1.00  2.70           H  
ATOM   3789  N   THR A 249      19.045   5.428   0.351  1.00  1.18           N  
ATOM   3790  CA  THR A 249      19.989   4.750  -0.517  1.00  1.15           C  
ATOM   3791  C   THR A 249      19.978   3.238  -0.352  1.00  0.87           C  
ATOM   3792  O   THR A 249      20.249   2.518  -1.318  1.00  1.02           O  
ATOM   3793  CB  THR A 249      21.404   5.295  -0.280  1.00  1.72           C  
ATOM   3794  OG1 THR A 249      21.759   5.123   1.100  1.00  1.72           O  
ATOM   3795  CG2 THR A 249      21.466   6.764  -0.647  1.00  1.72           C  
ATOM   3796  H   THR A 249      19.397   5.917   1.163  1.00  1.42           H  
ATOM   3797  HA  THR A 249      19.714   4.970  -1.548  1.00  1.38           H  
ATOM   3798  HB  THR A 249      22.112   4.745  -0.899  1.00  2.07           H  
ATOM   3799  HG1 THR A 249      22.623   5.524   1.269  1.00  2.07           H  
ATOM   3800 1HG2 THR A 249      22.477   7.136  -0.479  1.00  2.07           H  
ATOM   3801 2HG2 THR A 249      21.205   6.888  -1.698  1.00  2.07           H  
ATOM   3802 3HG2 THR A 249      20.765   7.323  -0.030  1.00  2.07           H  
ATOM   3803  N   SER A 250      19.607   2.734   0.834  1.00  0.76           N  
ATOM   3804  CA  SER A 250      19.493   1.293   0.965  1.00  0.80           C  
ATOM   3805  C   SER A 250      18.342   0.814   0.106  1.00  0.68           C  
ATOM   3806  O   SER A 250      18.469  -0.186  -0.605  1.00  0.88           O  
ATOM   3807  CB  SER A 250      19.264   0.887   2.401  1.00  1.20           C  
ATOM   3808  OG  SER A 250      20.374   1.207   3.191  1.00  1.20           O  
ATOM   3809  H   SER A 250      19.426   3.315   1.650  1.00  0.91           H  
ATOM   3810  HA  SER A 250      20.409   0.832   0.605  1.00  0.96           H  
ATOM   3811 1HB  SER A 250      18.378   1.388   2.786  1.00  1.44           H  
ATOM   3812 2HB  SER A 250      19.078  -0.184   2.450  1.00  1.44           H  
ATOM   3813  HG  SER A 250      20.299   2.154   3.350  1.00  1.44           H  
ATOM   3814  N   LEU A 251      17.235   1.563   0.143  1.00  0.40           N  
ATOM   3815  CA  LEU A 251      16.073   1.235  -0.660  1.00  0.39           C  
ATOM   3816  C   LEU A 251      16.386   1.409  -2.139  1.00  0.34           C  
ATOM   3817  O   LEU A 251      15.941   0.602  -2.947  1.00  0.51           O  
ATOM   3818  CB  LEU A 251      14.857   2.076  -0.250  1.00  0.58           C  
ATOM   3819  CG  LEU A 251      13.555   1.732  -0.994  1.00  0.58           C  
ATOM   3820  CD1 LEU A 251      13.248   0.263  -0.786  1.00  0.58           C  
ATOM   3821  CD2 LEU A 251      12.412   2.594  -0.458  1.00  0.58           C  
ATOM   3822  H   LEU A 251      17.189   2.368   0.762  1.00  0.48           H  
ATOM   3823  HA  LEU A 251      15.827   0.188  -0.491  1.00  0.47           H  
ATOM   3824 1HB  LEU A 251      14.681   1.941   0.816  1.00  0.70           H  
ATOM   3825 2HB  LEU A 251      15.080   3.128  -0.432  1.00  0.70           H  
ATOM   3826  HG  LEU A 251      13.679   1.900  -2.060  1.00  0.70           H  
ATOM   3827 1HD1 LEU A 251      12.328   0.002  -1.309  1.00  0.70           H  
ATOM   3828 2HD1 LEU A 251      14.069  -0.340  -1.173  1.00  0.70           H  
ATOM   3829 3HD1 LEU A 251      13.130   0.073   0.274  1.00  0.70           H  
ATOM   3830 1HD2 LEU A 251      11.489   2.343  -0.981  1.00  0.70           H  
ATOM   3831 2HD2 LEU A 251      12.286   2.408   0.609  1.00  0.70           H  
ATOM   3832 3HD2 LEU A 251      12.643   3.647  -0.616  1.00  0.70           H  
ATOM   3833  N   GLN A 252      17.143   2.454  -2.500  1.00  0.26           N  
ATOM   3834  CA  GLN A 252      17.521   2.664  -3.900  1.00  0.30           C  
ATOM   3835  C   GLN A 252      18.164   1.434  -4.503  1.00  0.39           C  
ATOM   3836  O   GLN A 252      17.719   0.948  -5.544  1.00  0.38           O  
ATOM   3837  CB  GLN A 252      18.498   3.826  -4.039  1.00  0.45           C  
ATOM   3838  CG  GLN A 252      18.929   4.071  -5.477  1.00  0.45           C  
ATOM   3839  CD  GLN A 252      19.961   5.172  -5.623  1.00  0.45           C  
ATOM   3840  OE1 GLN A 252      19.639   6.365  -5.596  1.00  0.45           O  
ATOM   3841  NE2 GLN A 252      21.220   4.783  -5.766  1.00  0.45           N  
ATOM   3842  H   GLN A 252      17.451   3.122  -1.806  1.00  0.31           H  
ATOM   3843  HA  GLN A 252      16.625   2.887  -4.477  1.00  0.36           H  
ATOM   3844 1HB  GLN A 252      18.041   4.732  -3.649  1.00  0.54           H  
ATOM   3845 2HB  GLN A 252      19.392   3.629  -3.449  1.00  0.54           H  
ATOM   3846 1HG  GLN A 252      19.351   3.151  -5.882  1.00  0.54           H  
ATOM   3847 2HG  GLN A 252      18.050   4.360  -6.049  1.00  0.54           H  
ATOM   3848 1HE2 GLN A 252      21.943   5.474  -5.849  1.00  0.54           H  
ATOM   3849 2HE2 GLN A 252      21.449   3.810  -5.776  1.00  0.54           H  
ATOM   3850  N   LYS A 253      19.215   0.938  -3.853  1.00  0.57           N  
ATOM   3851  CA  LYS A 253      19.906  -0.243  -4.347  1.00  0.82           C  
ATOM   3852  C   LYS A 253      19.003  -1.474  -4.308  1.00  0.93           C  
ATOM   3853  O   LYS A 253      19.063  -2.309  -5.210  1.00  1.06           O  
ATOM   3854  CB  LYS A 253      21.198  -0.494  -3.578  1.00  1.23           C  
ATOM   3855  CG  LYS A 253      21.990  -1.681  -4.119  1.00  1.23           C  
ATOM   3856  CD  LYS A 253      23.329  -1.850  -3.422  1.00  1.23           C  
ATOM   3857  CE  LYS A 253      24.101  -3.024  -4.008  1.00  1.23           C  
ATOM   3858  NZ  LYS A 253      25.425  -3.209  -3.353  1.00  1.23           N  
ATOM   3859  H   LYS A 253      19.540   1.392  -3.005  1.00  0.68           H  
ATOM   3860  HA  LYS A 253      20.172  -0.068  -5.389  1.00  0.98           H  
ATOM   3861 1HB  LYS A 253      21.836   0.388  -3.646  1.00  1.48           H  
ATOM   3862 2HB  LYS A 253      20.985  -0.657  -2.527  1.00  1.48           H  
ATOM   3863 1HG  LYS A 253      21.407  -2.592  -3.981  1.00  1.48           H  
ATOM   3864 2HG  LYS A 253      22.163  -1.544  -5.186  1.00  1.48           H  
ATOM   3865 1HD  LYS A 253      23.920  -0.939  -3.529  1.00  1.48           H  
ATOM   3866 2HD  LYS A 253      23.164  -2.037  -2.362  1.00  1.48           H  
ATOM   3867 1HE  LYS A 253      23.515  -3.933  -3.880  1.00  1.48           H  
ATOM   3868 2HE  LYS A 253      24.255  -2.854  -5.074  1.00  1.48           H  
ATOM   3869 1HZ  LYS A 253      25.902  -3.996  -3.770  1.00  1.48           H  
ATOM   3870 2HZ  LYS A 253      25.981  -2.375  -3.478  1.00  1.48           H  
ATOM   3871 3HZ  LYS A 253      25.292  -3.380  -2.366  1.00  1.48           H  
ATOM   3872  N   ALA A 254      18.166  -1.588  -3.273  1.00  1.04           N  
ATOM   3873  CA  ALA A 254      17.230  -2.702  -3.180  1.00  1.24           C  
ATOM   3874  C   ALA A 254      16.302  -2.733  -4.397  1.00  0.70           C  
ATOM   3875  O   ALA A 254      16.168  -3.772  -5.045  1.00  0.54           O  
ATOM   3876  CB  ALA A 254      16.418  -2.595  -1.899  1.00  1.86           C  
ATOM   3877  H   ALA A 254      18.172  -0.902  -2.528  1.00  1.25           H  
ATOM   3878  HA  ALA A 254      17.803  -3.629  -3.166  1.00  1.49           H  
ATOM   3879 1HB  ALA A 254      15.737  -3.441  -1.828  1.00  2.23           H  
ATOM   3880 2HB  ALA A 254      17.090  -2.596  -1.041  1.00  2.23           H  
ATOM   3881 3HB  ALA A 254      15.845  -1.672  -1.907  1.00  2.23           H  
ATOM   3882  N   VAL A 255      15.720  -1.576  -4.736  1.00  0.56           N  
ATOM   3883  CA  VAL A 255      14.818  -1.446  -5.878  1.00  0.44           C  
ATOM   3884  C   VAL A 255      15.568  -1.668  -7.183  1.00  0.31           C  
ATOM   3885  O   VAL A 255      15.031  -2.230  -8.135  1.00  0.36           O  
ATOM   3886  CB  VAL A 255      14.105  -0.084  -5.884  1.00  0.66           C  
ATOM   3887  CG1 VAL A 255      13.322   0.081  -7.182  1.00  0.66           C  
ATOM   3888  CG2 VAL A 255      13.158  -0.018  -4.694  1.00  0.66           C  
ATOM   3889  H   VAL A 255      15.886  -0.763  -4.164  1.00  0.67           H  
ATOM   3890  HA  VAL A 255      14.050  -2.204  -5.785  1.00  0.53           H  
ATOM   3891  HB  VAL A 255      14.841   0.718  -5.823  1.00  0.79           H  
ATOM   3892 1HG1 VAL A 255      12.814   1.044  -7.182  1.00  0.79           H  
ATOM   3893 2HG1 VAL A 255      14.007   0.031  -8.028  1.00  0.79           H  
ATOM   3894 3HG1 VAL A 255      12.584  -0.717  -7.263  1.00  0.79           H  
ATOM   3895 1HG2 VAL A 255      12.642   0.939  -4.688  1.00  0.79           H  
ATOM   3896 2HG2 VAL A 255      12.426  -0.822  -4.771  1.00  0.79           H  
ATOM   3897 3HG2 VAL A 255      13.723  -0.133  -3.771  1.00  0.79           H  
ATOM   3898  N   ALA A 256      16.827  -1.244  -7.234  1.00  0.48           N  
ATOM   3899  CA  ALA A 256      17.662  -1.482  -8.405  1.00  0.55           C  
ATOM   3900  C   ALA A 256      17.872  -2.987  -8.675  1.00  0.50           C  
ATOM   3901  O   ALA A 256      18.234  -3.362  -9.792  1.00  0.79           O  
ATOM   3902  CB  ALA A 256      19.006  -0.790  -8.235  1.00  0.83           C  
ATOM   3903  H   ALA A 256      17.225  -0.740  -6.452  1.00  0.58           H  
ATOM   3904  HA  ALA A 256      17.155  -1.065  -9.269  1.00  0.66           H  
ATOM   3905 1HB  ALA A 256      19.609  -0.944  -9.128  1.00  0.99           H  
ATOM   3906 2HB  ALA A 256      18.847   0.278  -8.083  1.00  0.99           H  
ATOM   3907 3HB  ALA A 256      19.526  -1.204  -7.375  1.00  0.99           H  
ATOM   3908  N   ASN A 257      17.656  -3.845  -7.669  1.00  0.39           N  
ATOM   3909  CA  ASN A 257      17.812  -5.280  -7.841  1.00  0.44           C  
ATOM   3910  C   ASN A 257      16.473  -5.969  -8.123  1.00  0.36           C  
ATOM   3911  O   ASN A 257      16.420  -6.929  -8.895  1.00  0.66           O  
ATOM   3912  CB  ASN A 257      18.470  -5.875  -6.615  1.00  0.66           C  
ATOM   3913  CG  ASN A 257      19.900  -5.437  -6.468  1.00  0.66           C  
ATOM   3914  OD1 ASN A 257      20.591  -5.169  -7.458  1.00  0.66           O  
ATOM   3915  ND2 ASN A 257      20.359  -5.360  -5.246  1.00  0.66           N  
ATOM   3916  H   ASN A 257      17.355  -3.520  -6.762  1.00  0.47           H  
ATOM   3917  HA  ASN A 257      18.456  -5.457  -8.703  1.00  0.53           H  
ATOM   3918 1HB  ASN A 257      17.918  -5.578  -5.723  1.00  0.79           H  
ATOM   3919 2HB  ASN A 257      18.438  -6.963  -6.674  1.00  0.79           H  
ATOM   3920 1HD2 ASN A 257      21.302  -5.073  -5.082  1.00  0.79           H  
ATOM   3921 2HD2 ASN A 257      19.765  -5.585  -4.474  1.00  0.79           H  
ATOM   3922  N   GLN A 258      15.391  -5.463  -7.519  1.00  0.17           N  
ATOM   3923  CA  GLN A 258      14.056  -6.037  -7.725  1.00  0.13           C  
ATOM   3924  C   GLN A 258      12.979  -5.188  -7.057  1.00  0.13           C  
ATOM   3925  O   GLN A 258      13.302  -4.262  -6.328  1.00  0.34           O  
ATOM   3926  CB  GLN A 258      13.992  -7.421  -7.122  1.00  0.20           C  
ATOM   3927  CG  GLN A 258      14.164  -7.357  -5.633  1.00  0.20           C  
ATOM   3928  CD  GLN A 258      14.055  -8.692  -5.003  1.00  0.20           C  
ATOM   3929  OE1 GLN A 258      15.031  -9.444  -4.943  1.00  0.20           O  
ATOM   3930  NE2 GLN A 258      12.858  -8.994  -4.516  1.00  0.20           N  
ATOM   3931  H   GLN A 258      15.501  -4.685  -6.878  1.00  0.20           H  
ATOM   3932  HA  GLN A 258      13.859  -6.083  -8.790  1.00  0.16           H  
ATOM   3933 1HB  GLN A 258      13.038  -7.898  -7.335  1.00  0.23           H  
ATOM   3934 2HB  GLN A 258      14.776  -8.055  -7.533  1.00  0.23           H  
ATOM   3935 1HG  GLN A 258      15.150  -6.952  -5.407  1.00  0.23           H  
ATOM   3936 2HG  GLN A 258      13.392  -6.714  -5.212  1.00  0.23           H  
ATOM   3937 1HE2 GLN A 258      12.721  -9.875  -4.045  1.00  0.23           H  
ATOM   3938 2HE2 GLN A 258      12.117  -8.314  -4.594  1.00  0.23           H  
ATOM   3939  N   PRO A 259      11.694  -5.487  -7.276  1.00  0.16           N  
ATOM   3940  CA  PRO A 259      10.571  -4.858  -6.606  1.00  0.20           C  
ATOM   3941  C   PRO A 259      10.659  -5.113  -5.104  1.00  0.27           C  
ATOM   3942  O   PRO A 259      10.992  -6.216  -4.650  1.00  0.50           O  
ATOM   3943  CB  PRO A 259       9.352  -5.475  -7.288  1.00  0.30           C  
ATOM   3944  CG  PRO A 259       9.832  -5.764  -8.672  1.00  0.30           C  
ATOM   3945  CD  PRO A 259      11.272  -6.150  -8.517  1.00  0.30           C  
ATOM   3946  HA  PRO A 259      10.613  -3.783  -6.809  1.00  0.24           H  
ATOM   3947 1HB  PRO A 259       9.039  -6.380  -6.752  1.00  0.36           H  
ATOM   3948 2HB  PRO A 259       8.506  -4.773  -7.263  1.00  0.36           H  
ATOM   3949 1HG  PRO A 259       9.224  -6.550  -9.133  1.00  0.36           H  
ATOM   3950 2HG  PRO A 259       9.707  -4.870  -9.299  1.00  0.36           H  
ATOM   3951 1HD  PRO A 259      11.358  -7.240  -8.415  1.00  0.36           H  
ATOM   3952 2HD  PRO A 259      11.856  -5.767  -9.362  1.00  0.36           H  
ATOM   3953  N   VAL A 260      10.371  -4.061  -4.339  1.00  0.36           N  
ATOM   3954  CA  VAL A 260      10.496  -4.116  -2.888  1.00  0.48           C  
ATOM   3955  C   VAL A 260       9.184  -3.809  -2.184  1.00  0.55           C  
ATOM   3956  O   VAL A 260       8.479  -2.860  -2.520  1.00  1.08           O  
ATOM   3957  CB  VAL A 260      11.582  -3.126  -2.402  1.00  0.72           C  
ATOM   3958  CG1 VAL A 260      11.703  -3.167  -0.886  1.00  0.72           C  
ATOM   3959  CG2 VAL A 260      12.908  -3.471  -3.046  1.00  0.72           C  
ATOM   3960  H   VAL A 260      10.080  -3.203  -4.791  1.00  0.43           H  
ATOM   3961  HA  VAL A 260      10.805  -5.122  -2.611  1.00  0.58           H  
ATOM   3962  HB  VAL A 260      11.293  -2.113  -2.680  1.00  0.86           H  
ATOM   3963 1HG1 VAL A 260      12.463  -2.460  -0.561  1.00  0.86           H  
ATOM   3964 2HG1 VAL A 260      10.749  -2.906  -0.432  1.00  0.86           H  
ATOM   3965 3HG1 VAL A 260      11.990  -4.170  -0.576  1.00  0.86           H  
ATOM   3966 1HG2 VAL A 260      13.664  -2.764  -2.710  1.00  0.86           H  
ATOM   3967 2HG2 VAL A 260      13.200  -4.481  -2.766  1.00  0.86           H  
ATOM   3968 3HG2 VAL A 260      12.812  -3.408  -4.127  1.00  0.86           H  
ATOM   3969  N   SER A 261       8.840  -4.637  -1.214  1.00  0.22           N  
ATOM   3970  CA  SER A 261       7.626  -4.435  -0.445  1.00  0.30           C  
ATOM   3971  C   SER A 261       7.855  -3.291   0.552  1.00  0.18           C  
ATOM   3972  O   SER A 261       8.724  -3.378   1.419  1.00  0.20           O  
ATOM   3973  CB  SER A 261       7.258  -5.736   0.250  1.00  0.45           C  
ATOM   3974  OG  SER A 261       6.165  -5.580   1.098  1.00  0.45           O  
ATOM   3975  H   SER A 261       9.449  -5.404  -0.964  1.00  0.26           H  
ATOM   3976  HA  SER A 261       6.819  -4.151  -1.121  1.00  0.36           H  
ATOM   3977 1HB  SER A 261       7.028  -6.489  -0.503  1.00  0.54           H  
ATOM   3978 2HB  SER A 261       8.108  -6.100   0.823  1.00  0.54           H  
ATOM   3979  HG  SER A 261       5.483  -5.139   0.582  1.00  0.54           H  
ATOM   3980  N   VAL A 262       7.117  -2.188   0.399  1.00  0.20           N  
ATOM   3981  CA  VAL A 262       7.327  -1.030   1.275  1.00  0.21           C  
ATOM   3982  C   VAL A 262       6.006  -0.523   1.849  1.00  0.11           C  
ATOM   3983  O   VAL A 262       4.933  -0.867   1.360  1.00  0.78           O  
ATOM   3984  CB  VAL A 262       8.040   0.126   0.520  1.00  0.32           C  
ATOM   3985  CG1 VAL A 262       9.391  -0.322  -0.003  1.00  0.32           C  
ATOM   3986  CG2 VAL A 262       7.178   0.613  -0.617  1.00  0.32           C  
ATOM   3987  H   VAL A 262       6.400  -2.148  -0.315  1.00  0.24           H  
ATOM   3988  HA  VAL A 262       7.966  -1.336   2.100  1.00  0.25           H  
ATOM   3989  HB  VAL A 262       8.219   0.942   1.219  1.00  0.38           H  
ATOM   3990 1HG1 VAL A 262       9.884   0.512  -0.502  1.00  0.38           H  
ATOM   3991 2HG1 VAL A 262       9.998  -0.660   0.826  1.00  0.38           H  
ATOM   3992 3HG1 VAL A 262       9.258  -1.137  -0.710  1.00  0.38           H  
ATOM   3993 1HG2 VAL A 262       7.675   1.435  -1.129  1.00  0.38           H  
ATOM   3994 2HG2 VAL A 262       7.000  -0.201  -1.320  1.00  0.38           H  
ATOM   3995 3HG2 VAL A 262       6.234   0.958  -0.206  1.00  0.38           H  
ATOM   3996  N   ALA A 263       6.073   0.276   2.903  1.00  0.45           N  
ATOM   3997  CA  ALA A 263       4.848   0.783   3.515  1.00  0.44           C  
ATOM   3998  C   ALA A 263       4.758   2.285   3.428  1.00  0.44           C  
ATOM   3999  O   ALA A 263       5.773   2.968   3.510  1.00  0.93           O  
ATOM   4000  CB  ALA A 263       4.772   0.374   4.962  1.00  0.66           C  
ATOM   4001  H   ALA A 263       6.975   0.532   3.286  1.00  0.54           H  
ATOM   4002  HA  ALA A 263       3.999   0.364   2.977  1.00  0.53           H  
ATOM   4003 1HB  ALA A 263       3.842   0.749   5.381  1.00  0.79           H  
ATOM   4004 2HB  ALA A 263       4.797  -0.708   5.046  1.00  0.79           H  
ATOM   4005 3HB  ALA A 263       5.614   0.800   5.504  1.00  0.79           H  
ATOM   4006  N   ILE A 264       3.539   2.805   3.276  1.00  0.53           N  
ATOM   4007  CA  ILE A 264       3.350   4.252   3.246  1.00  1.01           C  
ATOM   4008  C   ILE A 264       2.112   4.711   4.026  1.00  0.77           C  
ATOM   4009  O   ILE A 264       1.213   3.924   4.324  1.00  1.81           O  
ATOM   4010  CB  ILE A 264       3.219   4.798   1.805  1.00  1.52           C  
ATOM   4011  CG1 ILE A 264       1.987   4.201   1.127  1.00  1.52           C  
ATOM   4012  CG2 ILE A 264       4.475   4.522   0.986  1.00  1.52           C  
ATOM   4013  CD1 ILE A 264       1.670   4.852  -0.197  1.00  1.52           C  
ATOM   4014  H   ILE A 264       2.741   2.190   3.203  1.00  0.64           H  
ATOM   4015  HA  ILE A 264       4.223   4.713   3.699  1.00  1.21           H  
ATOM   4016  HB  ILE A 264       3.067   5.875   1.851  1.00  1.82           H  
ATOM   4017 1HG1 ILE A 264       2.149   3.136   0.961  1.00  1.82           H  
ATOM   4018 2HG1 ILE A 264       1.125   4.318   1.784  1.00  1.82           H  
ATOM   4019 1HG2 ILE A 264       4.355   4.941  -0.013  1.00  1.82           H  
ATOM   4020 2HG2 ILE A 264       5.331   4.985   1.473  1.00  1.82           H  
ATOM   4021 3HG2 ILE A 264       4.637   3.448   0.907  1.00  1.82           H  
ATOM   4022 1HD1 ILE A 264       0.783   4.388  -0.628  1.00  1.82           H  
ATOM   4023 2HD1 ILE A 264       1.484   5.915  -0.039  1.00  1.82           H  
ATOM   4024 3HD1 ILE A 264       2.512   4.727  -0.876  1.00  1.82           H  
ATOM   4025  N   GLU A 265       2.090   6.012   4.320  1.00  0.40           N  
ATOM   4026  CA  GLU A 265       0.955   6.727   4.908  1.00  0.46           C  
ATOM   4027  C   GLU A 265       0.027   7.308   3.830  1.00  0.65           C  
ATOM   4028  O   GLU A 265       0.319   8.366   3.272  1.00  1.56           O  
ATOM   4029  CB  GLU A 265       1.429   7.897   5.778  1.00  0.69           C  
ATOM   4030  CG  GLU A 265       0.284   8.679   6.420  1.00  0.69           C  
ATOM   4031  CD  GLU A 265       0.715   9.977   7.048  1.00  0.69           C  
ATOM   4032  OE1 GLU A 265       1.364   9.970   8.064  1.00  0.69           O  
ATOM   4033  OE2 GLU A 265       0.405  11.004   6.489  1.00  0.69           O  
ATOM   4034  H   GLU A 265       2.922   6.537   4.109  1.00  0.48           H  
ATOM   4035  HA  GLU A 265       0.388   6.033   5.522  1.00  0.55           H  
ATOM   4036 1HB  GLU A 265       2.075   7.525   6.572  1.00  0.83           H  
ATOM   4037 2HB  GLU A 265       2.014   8.590   5.175  1.00  0.83           H  
ATOM   4038 1HG  GLU A 265      -0.456   8.897   5.651  1.00  0.83           H  
ATOM   4039 2HG  GLU A 265      -0.196   8.057   7.172  1.00  0.83           H  
ATOM   4040  N   ALA A 266      -1.093   6.645   3.554  1.00  0.66           N  
ATOM   4041  CA  ALA A 266      -2.059   7.169   2.584  1.00  1.26           C  
ATOM   4042  C   ALA A 266      -3.227   7.894   3.237  1.00  1.20           C  
ATOM   4043  O   ALA A 266      -4.064   8.461   2.534  1.00  1.77           O  
ATOM   4044  CB  ALA A 266      -2.606   6.067   1.726  1.00  1.89           C  
ATOM   4045  H   ALA A 266      -1.282   5.771   4.030  1.00  0.79           H  
ATOM   4046  HA  ALA A 266      -1.538   7.883   1.949  1.00  1.51           H  
ATOM   4047 1HB  ALA A 266      -3.295   6.481   0.992  1.00  2.27           H  
ATOM   4048 2HB  ALA A 266      -1.779   5.584   1.214  1.00  2.27           H  
ATOM   4049 3HB  ALA A 266      -3.133   5.346   2.349  1.00  2.27           H  
ATOM   4050  N   GLY A 267      -3.291   7.892   4.569  1.00  1.34           N  
ATOM   4051  CA  GLY A 267      -4.392   8.530   5.293  1.00  2.23           C  
ATOM   4052  C   GLY A 267      -4.642  10.016   4.966  1.00  1.78           C  
ATOM   4053  O   GLY A 267      -5.758  10.500   5.166  1.00  2.45           O  
ATOM   4054  H   GLY A 267      -2.597   7.391   5.114  1.00  1.61           H  
ATOM   4055 1HA  GLY A 267      -5.304   7.969   5.096  1.00  2.68           H  
ATOM   4056 2HA  GLY A 267      -4.204   8.432   6.362  1.00  2.68           H  
ATOM   4057  N   GLY A 268      -3.619  10.740   4.499  1.00  1.01           N  
ATOM   4058  CA  GLY A 268      -3.759  12.165   4.179  1.00  0.91           C  
ATOM   4059  C   GLY A 268      -4.652  12.440   2.958  1.00  0.58           C  
ATOM   4060  O   GLY A 268      -4.650  11.680   1.988  1.00  0.67           O  
ATOM   4061  H   GLY A 268      -2.721  10.298   4.362  1.00  1.21           H  
ATOM   4062 1HA  GLY A 268      -4.165  12.686   5.046  1.00  1.09           H  
ATOM   4063 2HA  GLY A 268      -2.770  12.586   4.001  1.00  1.09           H  
ATOM   4064  N   ARG A 269      -5.382  13.557   3.024  1.00  0.71           N  
ATOM   4065  CA  ARG A 269      -6.313  14.004   1.982  1.00  0.59           C  
ATOM   4066  C   ARG A 269      -5.665  14.249   0.634  1.00  0.50           C  
ATOM   4067  O   ARG A 269      -6.208  13.854  -0.396  1.00  0.49           O  
ATOM   4068  CB  ARG A 269      -7.004  15.284   2.411  1.00  0.89           C  
ATOM   4069  CG  ARG A 269      -7.989  15.854   1.402  1.00  0.89           C  
ATOM   4070  CD  ARG A 269      -8.620  17.091   1.917  1.00  0.89           C  
ATOM   4071  NE  ARG A 269      -9.415  16.824   3.101  1.00  0.89           N  
ATOM   4072  CZ  ARG A 269      -9.666  17.702   4.087  1.00  0.89           C  
ATOM   4073  NH1 ARG A 269      -9.182  18.924   4.044  1.00  0.89           N  
ATOM   4074  NH2 ARG A 269     -10.407  17.300   5.102  1.00  0.89           N  
ATOM   4075  H   ARG A 269      -5.302  14.122   3.858  1.00  0.85           H  
ATOM   4076  HA  ARG A 269      -7.072  13.230   1.859  1.00  0.71           H  
ATOM   4077 1HB  ARG A 269      -7.550  15.108   3.337  1.00  1.06           H  
ATOM   4078 2HB  ARG A 269      -6.258  16.053   2.613  1.00  1.06           H  
ATOM   4079 1HG  ARG A 269      -7.464  16.097   0.478  1.00  1.06           H  
ATOM   4080 2HG  ARG A 269      -8.773  15.127   1.193  1.00  1.06           H  
ATOM   4081 1HD  ARG A 269      -7.850  17.817   2.177  1.00  1.06           H  
ATOM   4082 2HD  ARG A 269      -9.272  17.508   1.153  1.00  1.06           H  
ATOM   4083  HE  ARG A 269      -9.822  15.901   3.207  1.00  1.06           H  
ATOM   4084 1HH1 ARG A 269      -8.616  19.216   3.260  1.00  1.06           H  
ATOM   4085 2HH1 ARG A 269      -9.380  19.570   4.794  1.00  1.06           H  
ATOM   4086 1HH2 ARG A 269     -10.756  16.347   5.099  1.00  1.06           H  
ATOM   4087 2HH2 ARG A 269     -10.617  17.928   5.863  1.00  1.06           H  
ATOM   4088  N   ALA A 270      -4.517  14.919   0.639  1.00  0.64           N  
ATOM   4089  CA  ALA A 270      -3.804  15.216  -0.594  1.00  0.63           C  
ATOM   4090  C   ALA A 270      -3.381  13.935  -1.287  1.00  0.58           C  
ATOM   4091  O   ALA A 270      -3.353  13.869  -2.514  1.00  1.02           O  
ATOM   4092  CB  ALA A 270      -2.591  16.084  -0.314  1.00  0.95           C  
ATOM   4093  H   ALA A 270      -4.126  15.227   1.518  1.00  0.77           H  
ATOM   4094  HA  ALA A 270      -4.481  15.754  -1.258  1.00  0.76           H  
ATOM   4095 1HB  ALA A 270      -2.082  16.314  -1.250  1.00  1.13           H  
ATOM   4096 2HB  ALA A 270      -2.908  17.011   0.164  1.00  1.13           H  
ATOM   4097 3HB  ALA A 270      -1.912  15.549   0.347  1.00  1.13           H  
ATOM   4098  N   PHE A 271      -3.038  12.913  -0.507  1.00  0.61           N  
ATOM   4099  CA  PHE A 271      -2.653  11.655  -1.108  1.00  0.58           C  
ATOM   4100  C   PHE A 271      -3.894  11.029  -1.726  1.00  0.60           C  
ATOM   4101  O   PHE A 271      -3.869  10.618  -2.879  1.00  0.83           O  
ATOM   4102  CB  PHE A 271      -2.026  10.706  -0.097  1.00  0.87           C  
ATOM   4103  CG  PHE A 271      -1.411   9.503  -0.752  1.00  0.87           C  
ATOM   4104  CD1 PHE A 271      -0.124   9.577  -1.262  1.00  0.87           C  
ATOM   4105  CD2 PHE A 271      -2.103   8.313  -0.883  1.00  0.87           C  
ATOM   4106  CE1 PHE A 271       0.467   8.492  -1.873  1.00  0.87           C  
ATOM   4107  CE2 PHE A 271      -1.514   7.224  -1.496  1.00  0.87           C  
ATOM   4108  CZ  PHE A 271      -0.230   7.312  -1.990  1.00  0.87           C  
ATOM   4109  H   PHE A 271      -3.057  13.004   0.499  1.00  0.73           H  
ATOM   4110  HA  PHE A 271      -1.931  11.846  -1.902  1.00  0.70           H  
ATOM   4111 1HB  PHE A 271      -1.253  11.223   0.469  1.00  1.04           H  
ATOM   4112 2HB  PHE A 271      -2.782  10.364   0.610  1.00  1.04           H  
ATOM   4113  HD1 PHE A 271       0.425  10.511  -1.171  1.00  1.04           H  
ATOM   4114  HD2 PHE A 271      -3.119   8.241  -0.494  1.00  1.04           H  
ATOM   4115  HE1 PHE A 271       1.481   8.570  -2.264  1.00  1.04           H  
ATOM   4116  HE2 PHE A 271      -2.062   6.292  -1.590  1.00  1.04           H  
ATOM   4117  HZ  PHE A 271       0.229   6.450  -2.471  1.00  1.04           H  
ATOM   4118  N   GLN A 272      -4.998  11.006  -0.973  1.00  0.53           N  
ATOM   4119  CA  GLN A 272      -6.269  10.464  -1.465  1.00  0.58           C  
ATOM   4120  C   GLN A 272      -6.684  11.073  -2.804  1.00  0.68           C  
ATOM   4121  O   GLN A 272      -7.042  10.349  -3.734  1.00  1.19           O  
ATOM   4122  CB  GLN A 272      -7.387  10.701  -0.449  1.00  0.87           C  
ATOM   4123  CG  GLN A 272      -8.752  10.192  -0.887  1.00  0.87           C  
ATOM   4124  CD  GLN A 272      -9.827  10.540   0.122  1.00  0.87           C  
ATOM   4125  OE1 GLN A 272      -9.543  10.647   1.319  1.00  0.87           O  
ATOM   4126  NE2 GLN A 272     -11.056  10.725  -0.344  1.00  0.87           N  
ATOM   4127  H   GLN A 272      -4.957  11.357  -0.023  1.00  0.64           H  
ATOM   4128  HA  GLN A 272      -6.149   9.390  -1.607  1.00  0.70           H  
ATOM   4129 1HB  GLN A 272      -7.131  10.212   0.492  1.00  1.04           H  
ATOM   4130 2HB  GLN A 272      -7.480  11.766  -0.247  1.00  1.04           H  
ATOM   4131 1HG  GLN A 272      -9.013  10.650  -1.840  1.00  1.04           H  
ATOM   4132 2HG  GLN A 272      -8.712   9.107  -0.988  1.00  1.04           H  
ATOM   4133 1HE2 GLN A 272     -11.801  10.959   0.282  1.00  1.04           H  
ATOM   4134 2HE2 GLN A 272     -11.240  10.633  -1.323  1.00  1.04           H  
ATOM   4135  N   LEU A 273      -6.619  12.403  -2.895  1.00  0.56           N  
ATOM   4136  CA  LEU A 273      -7.001  13.154  -4.092  1.00  0.78           C  
ATOM   4137  C   LEU A 273      -5.923  13.209  -5.195  1.00  0.46           C  
ATOM   4138  O   LEU A 273      -6.112  13.888  -6.203  1.00  0.47           O  
ATOM   4139  CB  LEU A 273      -7.373  14.586  -3.686  1.00  1.17           C  
ATOM   4140  CG  LEU A 273      -8.606  14.723  -2.782  1.00  1.17           C  
ATOM   4141  CD1 LEU A 273      -8.768  16.178  -2.358  1.00  1.17           C  
ATOM   4142  CD2 LEU A 273      -9.834  14.237  -3.537  1.00  1.17           C  
ATOM   4143  H   LEU A 273      -6.313  12.927  -2.086  1.00  0.67           H  
ATOM   4144  HA  LEU A 273      -7.884  12.678  -4.514  1.00  0.94           H  
ATOM   4145 1HB  LEU A 273      -6.528  15.025  -3.158  1.00  1.40           H  
ATOM   4146 2HB  LEU A 273      -7.556  15.169  -4.588  1.00  1.40           H  
ATOM   4147  HG  LEU A 273      -8.469  14.121  -1.883  1.00  1.40           H  
ATOM   4148 1HD1 LEU A 273      -9.641  16.272  -1.711  1.00  1.40           H  
ATOM   4149 2HD1 LEU A 273      -7.879  16.500  -1.817  1.00  1.40           H  
ATOM   4150 3HD1 LEU A 273      -8.902  16.801  -3.238  1.00  1.40           H  
ATOM   4151 1HD2 LEU A 273     -10.713  14.327  -2.898  1.00  1.40           H  
ATOM   4152 2HD2 LEU A 273      -9.974  14.842  -4.433  1.00  1.40           H  
ATOM   4153 3HD2 LEU A 273      -9.698  13.194  -3.821  1.00  1.40           H  
ATOM   4154  N   TYR A 274      -4.796  12.522  -5.006  1.00  0.36           N  
ATOM   4155  CA  TYR A 274      -3.704  12.510  -5.981  1.00  0.30           C  
ATOM   4156  C   TYR A 274      -4.125  12.126  -7.396  1.00  0.32           C  
ATOM   4157  O   TYR A 274      -4.811  11.124  -7.618  1.00  0.39           O  
ATOM   4158  CB  TYR A 274      -2.618  11.541  -5.512  1.00  0.45           C  
ATOM   4159  CG  TYR A 274      -1.471  11.319  -6.477  1.00  0.45           C  
ATOM   4160  CD1 TYR A 274      -0.395  12.196  -6.545  1.00  0.45           C  
ATOM   4161  CD2 TYR A 274      -1.510  10.205  -7.300  1.00  0.45           C  
ATOM   4162  CE1 TYR A 274       0.643  11.937  -7.426  1.00  0.45           C  
ATOM   4163  CE2 TYR A 274      -0.484   9.950  -8.180  1.00  0.45           C  
ATOM   4164  CZ  TYR A 274       0.595  10.804  -8.242  1.00  0.45           C  
ATOM   4165  OH  TYR A 274       1.633  10.513  -9.099  1.00  0.45           O  
ATOM   4166  H   TYR A 274      -4.665  11.968  -4.172  1.00  0.43           H  
ATOM   4167  HA  TYR A 274      -3.282  13.514  -6.026  1.00  0.36           H  
ATOM   4168 1HB  TYR A 274      -2.201  11.901  -4.570  1.00  0.54           H  
ATOM   4169 2HB  TYR A 274      -3.075  10.575  -5.310  1.00  0.54           H  
ATOM   4170  HD1 TYR A 274      -0.361  13.073  -5.899  1.00  0.54           H  
ATOM   4171  HD2 TYR A 274      -2.358   9.523  -7.241  1.00  0.54           H  
ATOM   4172  HE1 TYR A 274       1.496  12.612  -7.472  1.00  0.54           H  
ATOM   4173  HE2 TYR A 274      -0.517   9.067  -8.816  1.00  0.54           H  
ATOM   4174  HH  TYR A 274       2.258  11.241  -9.110  1.00  0.54           H  
ATOM   4175  N   SER A 275      -3.669  12.915  -8.363  1.00  0.41           N  
ATOM   4176  CA  SER A 275      -3.923  12.640  -9.767  1.00  0.67           C  
ATOM   4177  C   SER A 275      -2.632  12.272 -10.469  1.00  0.58           C  
ATOM   4178  O   SER A 275      -2.518  11.189 -11.039  1.00  1.76           O  
ATOM   4179  CB  SER A 275      -4.551  13.831 -10.449  1.00  1.01           C  
ATOM   4180  OG  SER A 275      -4.756  13.578 -11.812  1.00  1.01           O  
ATOM   4181  H   SER A 275      -3.141  13.748  -8.132  1.00  0.49           H  
ATOM   4182  HA  SER A 275      -4.607  11.794  -9.841  1.00  0.80           H  
ATOM   4183 1HB  SER A 275      -5.504  14.040  -9.976  1.00  1.21           H  
ATOM   4184 2HB  SER A 275      -3.919  14.709 -10.325  1.00  1.21           H  
ATOM   4185  HG  SER A 275      -3.882  13.442 -12.187  1.00  1.21           H  
ATOM   4186  N   SER A 276      -1.662  13.175 -10.454  1.00  0.55           N  
ATOM   4187  CA  SER A 276      -0.401  12.866 -11.115  1.00  0.61           C  
ATOM   4188  C   SER A 276       0.739  13.725 -10.614  1.00  0.89           C  
ATOM   4189  O   SER A 276       0.523  14.787 -10.034  1.00  3.64           O  
ATOM   4190  CB  SER A 276      -0.538  13.040 -12.617  1.00  0.92           C  
ATOM   4191  OG  SER A 276      -0.726  14.387 -12.956  1.00  0.92           O  
ATOM   4192  H   SER A 276      -1.791  14.056  -9.967  1.00  0.66           H  
ATOM   4193  HA  SER A 276      -0.155  11.826 -10.907  1.00  0.73           H  
ATOM   4194 1HB  SER A 276       0.357  12.660 -13.109  1.00  1.10           H  
ATOM   4195 2HB  SER A 276      -1.381  12.451 -12.978  1.00  1.10           H  
ATOM   4196  HG  SER A 276       0.048  14.850 -12.628  1.00  1.10           H  
ATOM   4197  N   GLY A 277       1.961  13.267 -10.854  1.00  0.61           N  
ATOM   4198  CA  GLY A 277       3.140  14.018 -10.441  1.00  0.57           C  
ATOM   4199  C   GLY A 277       3.868  13.373  -9.271  1.00  0.41           C  
ATOM   4200  O   GLY A 277       3.584  12.241  -8.890  1.00  0.49           O  
ATOM   4201  H   GLY A 277       2.073  12.378 -11.332  1.00  0.73           H  
ATOM   4202 1HA  GLY A 277       3.822  14.107 -11.286  1.00  0.68           H  
ATOM   4203 2HA  GLY A 277       2.848  15.027 -10.177  1.00  0.68           H  
ATOM   4204  N   ILE A 278       4.810  14.108  -8.699  1.00  0.51           N  
ATOM   4205  CA  ILE A 278       5.633  13.614  -7.602  1.00  0.46           C  
ATOM   4206  C   ILE A 278       5.089  14.098  -6.263  1.00  0.38           C  
ATOM   4207  O   ILE A 278       5.136  15.289  -5.959  1.00  0.43           O  
ATOM   4208  CB  ILE A 278       7.069  14.090  -7.807  1.00  0.69           C  
ATOM   4209  CG1 ILE A 278       7.574  13.571  -9.153  1.00  0.69           C  
ATOM   4210  CG2 ILE A 278       7.953  13.615  -6.678  1.00  0.69           C  
ATOM   4211  CD1 ILE A 278       8.874  14.192  -9.585  1.00  0.69           C  
ATOM   4212  H   ILE A 278       4.958  15.047  -9.040  1.00  0.61           H  
ATOM   4213  HA  ILE A 278       5.615  12.526  -7.611  1.00  0.55           H  
ATOM   4214  HB  ILE A 278       7.090  15.176  -7.847  1.00  0.83           H  
ATOM   4215 1HG1 ILE A 278       7.706  12.493  -9.093  1.00  0.83           H  
ATOM   4216 2HG1 ILE A 278       6.827  13.782  -9.918  1.00  0.83           H  
ATOM   4217 1HG2 ILE A 278       8.972  13.965  -6.840  1.00  0.83           H  
ATOM   4218 2HG2 ILE A 278       7.581  14.010  -5.733  1.00  0.83           H  
ATOM   4219 3HG2 ILE A 278       7.943  12.527  -6.646  1.00  0.83           H  
ATOM   4220 1HD1 ILE A 278       9.169  13.783 -10.550  1.00  0.83           H  
ATOM   4221 2HD1 ILE A 278       8.748  15.270  -9.673  1.00  0.83           H  
ATOM   4222 3HD1 ILE A 278       9.646  13.976  -8.847  1.00  0.83           H  
ATOM   4223  N   PHE A 279       4.552  13.175  -5.475  1.00  0.33           N  
ATOM   4224  CA  PHE A 279       3.908  13.509  -4.216  1.00  0.33           C  
ATOM   4225  C   PHE A 279       4.893  13.968  -3.147  1.00  0.31           C  
ATOM   4226  O   PHE A 279       5.885  13.297  -2.859  1.00  0.28           O  
ATOM   4227  CB  PHE A 279       3.092  12.329  -3.697  1.00  0.49           C  
ATOM   4228  CG  PHE A 279       2.251  12.693  -2.513  1.00  0.49           C  
ATOM   4229  CD1 PHE A 279       1.073  13.391  -2.708  1.00  0.49           C  
ATOM   4230  CD2 PHE A 279       2.621  12.364  -1.220  1.00  0.49           C  
ATOM   4231  CE1 PHE A 279       0.281  13.757  -1.644  1.00  0.49           C  
ATOM   4232  CE2 PHE A 279       1.823  12.728  -0.152  1.00  0.49           C  
ATOM   4233  CZ  PHE A 279       0.652  13.426  -0.363  1.00  0.49           C  
ATOM   4234  H   PHE A 279       4.568  12.212  -5.761  1.00  0.40           H  
ATOM   4235  HA  PHE A 279       3.216  14.326  -4.402  1.00  0.40           H  
ATOM   4236 1HB  PHE A 279       2.437  11.958  -4.485  1.00  0.59           H  
ATOM   4237 2HB  PHE A 279       3.758  11.517  -3.410  1.00  0.59           H  
ATOM   4238  HD1 PHE A 279       0.778  13.655  -3.723  1.00  0.59           H  
ATOM   4239  HD2 PHE A 279       3.548  11.815  -1.050  1.00  0.59           H  
ATOM   4240  HE1 PHE A 279      -0.639  14.310  -1.822  1.00  0.59           H  
ATOM   4241  HE2 PHE A 279       2.118  12.467   0.861  1.00  0.59           H  
ATOM   4242  HZ  PHE A 279       0.027  13.713   0.481  1.00  0.59           H  
ATOM   4243  N   THR A 280       4.608  15.124  -2.556  1.00  0.43           N  
ATOM   4244  CA  THR A 280       5.455  15.691  -1.515  1.00  0.50           C  
ATOM   4245  C   THR A 280       4.692  15.913  -0.215  1.00  0.55           C  
ATOM   4246  O   THR A 280       5.293  16.028   0.858  1.00  1.58           O  
ATOM   4247  CB  THR A 280       6.043  17.042  -1.955  1.00  0.75           C  
ATOM   4248  OG1 THR A 280       4.984  17.988  -2.143  1.00  0.75           O  
ATOM   4249  CG2 THR A 280       6.790  16.881  -3.261  1.00  0.75           C  
ATOM   4250  H   THR A 280       3.783  15.622  -2.847  1.00  0.52           H  
ATOM   4251  HA  THR A 280       6.271  14.998  -1.317  1.00  0.60           H  
ATOM   4252  HB  THR A 280       6.725  17.413  -1.191  1.00  0.90           H  
ATOM   4253  HG1 THR A 280       5.353  18.820  -2.453  1.00  0.90           H  
ATOM   4254 1HG2 THR A 280       7.202  17.842  -3.569  1.00  0.90           H  
ATOM   4255 2HG2 THR A 280       7.598  16.168  -3.129  1.00  0.90           H  
ATOM   4256 3HG2 THR A 280       6.108  16.520  -4.025  1.00  0.90           H  
ATOM   4257  N   GLY A 281       3.371  15.990  -0.312  1.00  0.44           N  
ATOM   4258  CA  GLY A 281       2.538  16.218   0.854  1.00  0.43           C  
ATOM   4259  C   GLY A 281       1.331  17.080   0.494  1.00  0.43           C  
ATOM   4260  O   GLY A 281       1.606  18.140  -0.069  1.00  0.60           O  
ATOM   4261  H   GLY A 281       2.928  15.894  -1.212  1.00  0.53           H  
ATOM   4262 1HA  GLY A 281       2.214  15.257   1.247  1.00  0.52           H  
ATOM   4263 2HA  GLY A 281       3.130  16.705   1.626  1.00  0.52           H  
ATOM   4264  N   LYS A 282       0.388  17.095   1.440  1.00  0.58           N  
ATOM   4265  CA  LYS A 282       0.753  17.049   2.854  1.00  0.42           C  
ATOM   4266  C   LYS A 282       0.679  15.627   3.385  1.00  0.44           C  
ATOM   4267  O   LYS A 282      -0.156  14.838   2.940  1.00  0.55           O  
ATOM   4268  CB  LYS A 282      -0.162  17.962   3.670  1.00  0.63           C  
ATOM   4269  CG  LYS A 282      -0.023  19.442   3.341  1.00  0.63           C  
ATOM   4270  CD  LYS A 282      -0.930  20.293   4.218  1.00  0.63           C  
ATOM   4271  CE  LYS A 282      -0.788  21.773   3.893  1.00  0.63           C  
ATOM   4272  NZ  LYS A 282      -1.676  22.615   4.740  1.00  0.63           N  
ATOM   4273  H   LYS A 282      -0.361  16.447   1.251  1.00  0.70           H  
ATOM   4274  HA  LYS A 282       1.777  17.402   2.968  1.00  0.50           H  
ATOM   4275 1HB  LYS A 282      -1.201  17.677   3.507  1.00  0.76           H  
ATOM   4276 2HB  LYS A 282       0.050  17.835   4.732  1.00  0.76           H  
ATOM   4277 1HG  LYS A 282       1.010  19.754   3.493  1.00  0.76           H  
ATOM   4278 2HG  LYS A 282      -0.284  19.609   2.296  1.00  0.76           H  
ATOM   4279 1HD  LYS A 282      -1.969  19.995   4.066  1.00  0.76           H  
ATOM   4280 2HD  LYS A 282      -0.675  20.136   5.266  1.00  0.76           H  
ATOM   4281 1HE  LYS A 282       0.246  22.076   4.054  1.00  0.76           H  
ATOM   4282 2HE  LYS A 282      -1.042  21.936   2.845  1.00  0.76           H  
ATOM   4283 1HZ  LYS A 282      -1.552  23.587   4.495  1.00  0.76           H  
ATOM   4284 2HZ  LYS A 282      -2.639  22.350   4.588  1.00  0.76           H  
ATOM   4285 3HZ  LYS A 282      -1.440  22.481   5.713  1.00  0.76           H  
ATOM   4286  N   CYS A 283       1.543  15.314   4.349  1.00  0.45           N  
ATOM   4287  CA  CYS A 283       1.608  13.973   4.925  1.00  0.61           C  
ATOM   4288  C   CYS A 283       2.692  13.855   5.984  1.00  0.59           C  
ATOM   4289  O   CYS A 283       3.677  14.596   5.975  1.00  1.08           O  
ATOM   4290  CB  CYS A 283       1.926  12.928   3.853  1.00  0.92           C  
ATOM   4291  SG  CYS A 283       3.558  13.158   3.104  1.00  0.92           S  
ATOM   4292  H   CYS A 283       2.188  16.019   4.677  1.00  0.54           H  
ATOM   4293  HA  CYS A 283       0.644  13.742   5.380  1.00  0.73           H  
ATOM   4294 1HB  CYS A 283       1.903  11.935   4.303  1.00  1.10           H  
ATOM   4295 2HB  CYS A 283       1.182  12.941   3.061  1.00  1.10           H  
ATOM   4296  HG  CYS A 283       4.241  13.031   4.238  1.00  1.10           H  
ATOM   4297  N   GLY A 284       2.501  12.903   6.885  1.00  0.37           N  
ATOM   4298  CA  GLY A 284       3.462  12.587   7.934  1.00  0.32           C  
ATOM   4299  C   GLY A 284       4.168  11.279   7.593  1.00  0.28           C  
ATOM   4300  O   GLY A 284       4.374  10.965   6.422  1.00  0.74           O  
ATOM   4301  H   GLY A 284       1.653  12.350   6.825  1.00  0.44           H  
ATOM   4302 1HA  GLY A 284       4.189  13.393   8.028  1.00  0.38           H  
ATOM   4303 2HA  GLY A 284       2.946  12.494   8.889  1.00  0.38           H  
ATOM   4304  N   THR A 285       4.533  10.520   8.624  1.00  0.27           N  
ATOM   4305  CA  THR A 285       5.161   9.210   8.455  1.00  0.37           C  
ATOM   4306  C   THR A 285       4.374   8.131   9.199  1.00  0.35           C  
ATOM   4307  O   THR A 285       4.914   7.081   9.551  1.00  0.56           O  
ATOM   4308  CB  THR A 285       6.623   9.209   8.947  1.00  0.55           C  
ATOM   4309  OG1 THR A 285       6.665   9.605  10.325  1.00  0.55           O  
ATOM   4310  CG2 THR A 285       7.477  10.153   8.112  1.00  0.55           C  
ATOM   4311  H   THR A 285       4.351  10.857   9.560  1.00  0.32           H  
ATOM   4312  HA  THR A 285       5.158   8.958   7.395  1.00  0.44           H  
ATOM   4313  HB  THR A 285       7.027   8.200   8.862  1.00  0.67           H  
ATOM   4314  HG1 THR A 285       7.573   9.573  10.640  1.00  0.67           H  
ATOM   4315 1HG2 THR A 285       8.504  10.129   8.474  1.00  0.67           H  
ATOM   4316 2HG2 THR A 285       7.452   9.838   7.069  1.00  0.67           H  
ATOM   4317 3HG2 THR A 285       7.089  11.167   8.194  1.00  0.67           H  
ATOM   4318  N   ALA A 286       3.095   8.401   9.462  1.00  0.31           N  
ATOM   4319  CA  ALA A 286       2.226   7.483  10.188  1.00  0.38           C  
ATOM   4320  C   ALA A 286       1.750   6.393   9.253  1.00  0.40           C  
ATOM   4321  O   ALA A 286       0.613   6.424   8.783  1.00  0.97           O  
ATOM   4322  CB  ALA A 286       1.044   8.218  10.800  1.00  0.57           C  
ATOM   4323  H   ALA A 286       2.680   9.258   9.119  1.00  0.37           H  
ATOM   4324  HA  ALA A 286       2.806   7.017  10.986  1.00  0.46           H  
ATOM   4325 1HB  ALA A 286       0.421   7.512  11.348  1.00  0.68           H  
ATOM   4326 2HB  ALA A 286       1.408   8.988  11.481  1.00  0.68           H  
ATOM   4327 3HB  ALA A 286       0.457   8.682  10.011  1.00  0.68           H  
ATOM   4328  N   LEU A 287       2.645   5.453   8.981  1.00  0.53           N  
ATOM   4329  CA  LEU A 287       2.408   4.364   8.051  1.00  0.47           C  
ATOM   4330  C   LEU A 287       1.066   3.715   8.257  1.00  0.52           C  
ATOM   4331  O   LEU A 287       0.648   3.479   9.395  1.00  1.20           O  
ATOM   4332  CB  LEU A 287       3.463   3.289   8.237  1.00  0.70           C  
ATOM   4333  CG  LEU A 287       4.891   3.704   7.962  1.00  0.70           C  
ATOM   4334  CD1 LEU A 287       5.796   2.523   8.243  1.00  0.70           C  
ATOM   4335  CD2 LEU A 287       4.998   4.173   6.542  1.00  0.70           C  
ATOM   4336  H   LEU A 287       3.551   5.531   9.427  1.00  0.64           H  
ATOM   4337  HA  LEU A 287       2.453   4.758   7.036  1.00  0.56           H  
ATOM   4338 1HB  LEU A 287       3.414   2.929   9.264  1.00  0.85           H  
ATOM   4339 2HB  LEU A 287       3.231   2.461   7.571  1.00  0.85           H  
ATOM   4340  HG  LEU A 287       5.179   4.515   8.631  1.00  0.85           H  
ATOM   4341 1HD1 LEU A 287       6.824   2.803   8.057  1.00  0.85           H  
ATOM   4342 2HD1 LEU A 287       5.685   2.221   9.285  1.00  0.85           H  
ATOM   4343 3HD1 LEU A 287       5.524   1.693   7.594  1.00  0.85           H  
ATOM   4344 1HD2 LEU A 287       6.024   4.464   6.344  1.00  0.85           H  
ATOM   4345 2HD2 LEU A 287       4.712   3.363   5.881  1.00  0.85           H  
ATOM   4346 3HD2 LEU A 287       4.337   5.026   6.385  1.00  0.85           H  
ATOM   4347  N   ASP A 288       0.416   3.344   7.163  1.00  1.30           N  
ATOM   4348  CA  ASP A 288      -0.877   2.725   7.318  1.00  2.26           C  
ATOM   4349  C   ASP A 288      -1.265   1.718   6.227  1.00  0.62           C  
ATOM   4350  O   ASP A 288      -2.289   1.064   6.370  1.00  4.81           O  
ATOM   4351  CB  ASP A 288      -1.908   3.850   7.476  1.00  3.39           C  
ATOM   4352  CG  ASP A 288      -1.938   4.811   6.299  1.00  3.39           C  
ATOM   4353  OD1 ASP A 288      -1.503   4.440   5.238  1.00  3.39           O  
ATOM   4354  OD2 ASP A 288      -2.355   5.935   6.477  1.00  3.39           O  
ATOM   4355  H   ASP A 288       0.784   3.542   6.244  1.00  1.56           H  
ATOM   4356  HA  ASP A 288      -0.861   2.171   8.260  1.00  2.71           H  
ATOM   4357 1HB  ASP A 288      -2.901   3.417   7.597  1.00  4.07           H  
ATOM   4358 2HB  ASP A 288      -1.687   4.417   8.381  1.00  4.07           H  
ATOM   4359  N   HIS A 289      -0.431   1.515   5.194  1.00  0.45           N  
ATOM   4360  CA  HIS A 289      -0.736   0.397   4.291  1.00  2.04           C  
ATOM   4361  C   HIS A 289       0.456   0.032   3.415  1.00  0.73           C  
ATOM   4362  O   HIS A 289       1.387   0.821   3.235  1.00  1.26           O  
ATOM   4363  CB  HIS A 289      -1.959   0.640   3.425  1.00  3.06           C  
ATOM   4364  CG  HIS A 289      -1.767   1.510   2.246  1.00  3.06           C  
ATOM   4365  ND1 HIS A 289      -1.633   0.999   0.969  1.00  3.06           N  
ATOM   4366  CD2 HIS A 289      -1.679   2.844   2.131  1.00  3.06           C  
ATOM   4367  CE1 HIS A 289      -1.520   1.999   0.119  1.00  3.06           C  
ATOM   4368  NE2 HIS A 289      -1.529   3.124   0.796  1.00  3.06           N  
ATOM   4369  H   HIS A 289       0.375   2.105   5.033  1.00  0.54           H  
ATOM   4370  HA  HIS A 289      -0.964  -0.478   4.889  1.00  2.45           H  
ATOM   4371 1HB  HIS A 289      -2.348  -0.312   3.086  1.00  3.67           H  
ATOM   4372 2HB  HIS A 289      -2.736   1.096   4.032  1.00  3.67           H  
ATOM   4373  HD1 HIS A 289      -1.189   0.119   0.768  1.00  3.67           H  
ATOM   4374  HD2 HIS A 289      -1.720   3.648   2.864  1.00  3.67           H  
ATOM   4375  HE1 HIS A 289      -1.424   1.808  -0.948  1.00  3.67           H  
ATOM   4376  N   GLY A 290       0.439  -1.181   2.871  1.00  0.56           N  
ATOM   4377  CA  GLY A 290       1.527  -1.644   2.027  1.00  0.13           C  
ATOM   4378  C   GLY A 290       1.330  -1.328   0.544  1.00  0.18           C  
ATOM   4379  O   GLY A 290       0.204  -1.301   0.040  1.00  0.71           O  
ATOM   4380  H   GLY A 290      -0.348  -1.791   3.050  1.00  0.67           H  
ATOM   4381 1HA  GLY A 290       2.462  -1.193   2.365  1.00  0.16           H  
ATOM   4382 2HA  GLY A 290       1.644  -2.721   2.151  1.00  0.16           H  
ATOM   4383  N   VAL A 291       2.448  -1.047  -0.127  1.00  0.15           N  
ATOM   4384  CA  VAL A 291       2.534  -0.821  -1.575  1.00  0.24           C  
ATOM   4385  C   VAL A 291       3.800  -1.453  -2.147  1.00  0.38           C  
ATOM   4386  O   VAL A 291       4.663  -1.909  -1.398  1.00  0.48           O  
ATOM   4387  CB  VAL A 291       2.541   0.672  -1.912  1.00  0.36           C  
ATOM   4388  CG1 VAL A 291       1.275   1.352  -1.481  1.00  0.36           C  
ATOM   4389  CG2 VAL A 291       3.718   1.322  -1.218  1.00  0.36           C  
ATOM   4390  H   VAL A 291       3.312  -1.034   0.397  1.00  0.18           H  
ATOM   4391  HA  VAL A 291       1.666  -1.281  -2.049  1.00  0.29           H  
ATOM   4392  HB  VAL A 291       2.616   0.780  -2.988  1.00  0.43           H  
ATOM   4393 1HG1 VAL A 291       1.319   2.405  -1.756  1.00  0.43           H  
ATOM   4394 2HG1 VAL A 291       0.426   0.883  -1.976  1.00  0.43           H  
ATOM   4395 3HG1 VAL A 291       1.166   1.266  -0.402  1.00  0.43           H  
ATOM   4396 1HG2 VAL A 291       3.752   2.383  -1.457  1.00  0.43           H  
ATOM   4397 2HG2 VAL A 291       3.622   1.197  -0.139  1.00  0.43           H  
ATOM   4398 3HG2 VAL A 291       4.627   0.840  -1.565  1.00  0.43           H  
ATOM   4399  N   ALA A 292       3.919  -1.507  -3.467  1.00  0.48           N  
ATOM   4400  CA  ALA A 292       5.135  -2.082  -4.026  1.00  0.49           C  
ATOM   4401  C   ALA A 292       6.015  -1.020  -4.673  1.00  0.27           C  
ATOM   4402  O   ALA A 292       5.557  -0.187  -5.451  1.00  0.63           O  
ATOM   4403  CB  ALA A 292       4.789  -3.159  -5.032  1.00  0.73           C  
ATOM   4404  H   ALA A 292       3.190  -1.151  -4.073  1.00  0.58           H  
ATOM   4405  HA  ALA A 292       5.702  -2.536  -3.216  1.00  0.59           H  
ATOM   4406 1HB  ALA A 292       5.705  -3.607  -5.417  1.00  0.88           H  
ATOM   4407 2HB  ALA A 292       4.190  -3.922  -4.538  1.00  0.88           H  
ATOM   4408 3HB  ALA A 292       4.225  -2.732  -5.851  1.00  0.88           H  
ATOM   4409  N   ALA A 293       7.306  -1.086  -4.373  1.00  0.35           N  
ATOM   4410  CA  ALA A 293       8.268  -0.187  -4.976  1.00  0.68           C  
ATOM   4411  C   ALA A 293       8.730  -0.841  -6.258  1.00  0.37           C  
ATOM   4412  O   ALA A 293       9.430  -1.851  -6.235  1.00  0.46           O  
ATOM   4413  CB  ALA A 293       9.434   0.090  -4.033  1.00  1.02           C  
ATOM   4414  H   ALA A 293       7.639  -1.776  -3.721  1.00  0.42           H  
ATOM   4415  HA  ALA A 293       7.774   0.751  -5.223  1.00  0.82           H  
ATOM   4416 1HB  ALA A 293      10.142   0.761  -4.517  1.00  1.22           H  
ATOM   4417 2HB  ALA A 293       9.059   0.553  -3.121  1.00  1.22           H  
ATOM   4418 3HB  ALA A 293       9.930  -0.846  -3.786  1.00  1.22           H  
ATOM   4419  N   VAL A 294       8.306  -0.280  -7.386  1.00  0.31           N  
ATOM   4420  CA  VAL A 294       8.618  -0.869  -8.681  1.00  0.47           C  
ATOM   4421  C   VAL A 294       9.600  -0.017  -9.481  1.00  0.60           C  
ATOM   4422  O   VAL A 294      10.052  -0.421 -10.555  1.00  0.77           O  
ATOM   4423  CB  VAL A 294       7.321  -1.118  -9.487  1.00  0.70           C  
ATOM   4424  CG1 VAL A 294       6.424  -2.094  -8.736  1.00  0.70           C  
ATOM   4425  CG2 VAL A 294       6.586   0.187  -9.717  1.00  0.70           C  
ATOM   4426  H   VAL A 294       7.758   0.572  -7.346  1.00  0.37           H  
ATOM   4427  HA  VAL A 294       9.083  -1.840  -8.506  1.00  0.56           H  
ATOM   4428  HB  VAL A 294       7.578  -1.567 -10.445  1.00  0.85           H  
ATOM   4429 1HG1 VAL A 294       5.520  -2.278  -9.316  1.00  0.85           H  
ATOM   4430 2HG1 VAL A 294       6.956  -3.033  -8.585  1.00  0.85           H  
ATOM   4431 3HG1 VAL A 294       6.155  -1.670  -7.769  1.00  0.85           H  
ATOM   4432 1HG2 VAL A 294       5.679  -0.001 -10.291  1.00  0.85           H  
ATOM   4433 2HG2 VAL A 294       6.322   0.630  -8.757  1.00  0.85           H  
ATOM   4434 3HG2 VAL A 294       7.230   0.870 -10.269  1.00  0.85           H  
ATOM   4435  N   GLY A 295       9.969   1.145  -8.952  1.00  0.34           N  
ATOM   4436  CA  GLY A 295      10.985   1.922  -9.638  1.00  0.30           C  
ATOM   4437  C   GLY A 295      11.305   3.254  -8.983  1.00  0.28           C  
ATOM   4438  O   GLY A 295      10.912   3.508  -7.845  1.00  0.32           O  
ATOM   4439  H   GLY A 295       9.533   1.496  -8.107  1.00  0.41           H  
ATOM   4440 1HA  GLY A 295      11.897   1.330  -9.722  1.00  0.36           H  
ATOM   4441 2HA  GLY A 295      10.634   2.102 -10.650  1.00  0.36           H  
ATOM   4442  N   TYR A 296      12.050   4.082  -9.714  1.00  0.30           N  
ATOM   4443  CA  TYR A 296      12.400   5.442  -9.312  1.00  0.31           C  
ATOM   4444  C   TYR A 296      13.045   6.210 -10.473  1.00  0.35           C  
ATOM   4445  O   TYR A 296      13.459   5.624 -11.472  1.00  0.37           O  
ATOM   4446  CB  TYR A 296      13.320   5.451  -8.087  1.00  0.46           C  
ATOM   4447  CG  TYR A 296      14.629   4.720  -8.238  1.00  0.46           C  
ATOM   4448  CD1 TYR A 296      15.714   5.364  -8.802  1.00  0.46           C  
ATOM   4449  CD2 TYR A 296      14.753   3.421  -7.775  1.00  0.46           C  
ATOM   4450  CE1 TYR A 296      16.916   4.704  -8.915  1.00  0.46           C  
ATOM   4451  CE2 TYR A 296      15.957   2.760  -7.883  1.00  0.46           C  
ATOM   4452  CZ  TYR A 296      17.036   3.398  -8.455  1.00  0.46           C  
ATOM   4453  OH  TYR A 296      18.239   2.742  -8.578  1.00  0.46           O  
ATOM   4454  H   TYR A 296      12.342   3.752 -10.623  1.00  0.36           H  
ATOM   4455  HA  TYR A 296      11.481   5.964  -9.049  1.00  0.37           H  
ATOM   4456 1HB  TYR A 296      13.548   6.482  -7.819  1.00  0.56           H  
ATOM   4457 2HB  TYR A 296      12.791   5.015  -7.247  1.00  0.56           H  
ATOM   4458  HD1 TYR A 296      15.619   6.390  -9.157  1.00  0.56           H  
ATOM   4459  HD2 TYR A 296      13.897   2.926  -7.322  1.00  0.56           H  
ATOM   4460  HE1 TYR A 296      17.769   5.211  -9.362  1.00  0.56           H  
ATOM   4461  HE2 TYR A 296      16.057   1.737  -7.520  1.00  0.56           H  
ATOM   4462  HH  TYR A 296      18.725   3.112  -9.322  1.00  0.56           H  
ATOM   4463  N   GLY A 297      13.180   7.521 -10.330  1.00  0.39           N  
ATOM   4464  CA  GLY A 297      13.812   8.304 -11.386  1.00  0.47           C  
ATOM   4465  C   GLY A 297      13.928   9.776 -11.037  1.00  0.69           C  
ATOM   4466  O   GLY A 297      13.766  10.167  -9.884  1.00  2.23           O  
ATOM   4467  H   GLY A 297      12.824   7.971  -9.499  1.00  0.47           H  
ATOM   4468 1HA  GLY A 297      14.806   7.902 -11.584  1.00  0.56           H  
ATOM   4469 2HA  GLY A 297      13.239   8.192 -12.305  1.00  0.56           H  
ATOM   4470  N   THR A 298      14.227  10.592 -12.045  1.00  0.93           N  
ATOM   4471  CA  THR A 298      14.372  12.032 -11.860  1.00  1.18           C  
ATOM   4472  C   THR A 298      13.646  12.819 -12.949  1.00  1.13           C  
ATOM   4473  O   THR A 298      13.871  12.590 -14.138  1.00  1.93           O  
ATOM   4474  CB  THR A 298      15.858  12.436 -11.875  1.00  1.77           C  
ATOM   4475  OG1 THR A 298      16.566  11.743 -10.841  1.00  1.77           O  
ATOM   4476  CG2 THR A 298      15.996  13.930 -11.662  1.00  1.77           C  
ATOM   4477  H   THR A 298      14.355  10.202 -12.969  1.00  1.12           H  
ATOM   4478  HA  THR A 298      13.942  12.305 -10.897  1.00  1.42           H  
ATOM   4479  HB  THR A 298      16.292  12.167 -12.838  1.00  2.12           H  
ATOM   4480  HG1 THR A 298      16.395  12.166  -9.992  1.00  2.12           H  
ATOM   4481 1HG2 THR A 298      17.051  14.204 -11.680  1.00  2.12           H  
ATOM   4482 2HG2 THR A 298      15.469  14.455 -12.455  1.00  2.12           H  
ATOM   4483 3HG2 THR A 298      15.568  14.198 -10.697  1.00  2.12           H  
ATOM   4484  N   GLU A 299      12.795  13.759 -12.546  1.00  1.34           N  
ATOM   4485  CA  GLU A 299      12.095  14.611 -13.504  1.00  2.70           C  
ATOM   4486  C   GLU A 299      12.565  16.046 -13.389  1.00  3.59           C  
ATOM   4487  O   GLU A 299      12.138  16.767 -12.495  1.00  5.09           O  
ATOM   4488  CB  GLU A 299      10.580  14.561 -13.292  1.00  4.05           C  
ATOM   4489  CG  GLU A 299       9.805  15.432 -14.279  1.00  4.05           C  
ATOM   4490  CD  GLU A 299       8.309  15.367 -14.115  1.00  4.05           C  
ATOM   4491  OE1 GLU A 299       7.719  16.358 -13.747  1.00  4.05           O  
ATOM   4492  OE2 GLU A 299       7.750  14.324 -14.361  1.00  4.05           O  
ATOM   4493  H   GLU A 299      12.632  13.891 -11.559  1.00  1.61           H  
ATOM   4494  HA  GLU A 299      12.318  14.260 -14.512  1.00  3.24           H  
ATOM   4495 1HB  GLU A 299      10.229  13.535 -13.399  1.00  4.86           H  
ATOM   4496 2HB  GLU A 299      10.337  14.890 -12.282  1.00  4.86           H  
ATOM   4497 1HG  GLU A 299      10.126  16.466 -14.159  1.00  4.86           H  
ATOM   4498 2HG  GLU A 299      10.063  15.121 -15.291  1.00  4.86           H  
ATOM   4499  N   ASN A 300      13.452  16.461 -14.285  1.00  6.43           N  
ATOM   4500  CA  ASN A 300      13.974  17.830 -14.289  1.00 10.65           C  
ATOM   4501  C   ASN A 300      14.567  18.240 -12.936  1.00  7.06           C  
ATOM   4502  O   ASN A 300      14.382  19.373 -12.489  1.00  8.99           O  
ATOM   4503  CB  ASN A 300      12.884  18.806 -14.698  1.00 15.98           C  
ATOM   4504  CG  ASN A 300      12.398  18.566 -16.098  1.00 15.98           C  
ATOM   4505  OD1 ASN A 300      13.185  18.238 -16.994  1.00 15.98           O  
ATOM   4506  ND2 ASN A 300      11.116  18.723 -16.305  1.00 15.98           N  
ATOM   4507  H   ASN A 300      13.769  15.816 -14.994  1.00  7.72           H  
ATOM   4508  HA  ASN A 300      14.779  17.886 -15.022  1.00 12.78           H  
ATOM   4509 1HB  ASN A 300      12.039  18.727 -14.014  1.00 19.17           H  
ATOM   4510 2HB  ASN A 300      13.264  19.826 -14.629  1.00 19.17           H  
ATOM   4511 1HD2 ASN A 300      10.734  18.576 -17.218  1.00 19.17           H  
ATOM   4512 2HD2 ASN A 300      10.517  18.990 -15.551  1.00 19.17           H  
ATOM   4513  N   GLY A 301      15.280  17.318 -12.294  1.00  4.41           N  
ATOM   4514  CA  GLY A 301      15.886  17.569 -10.990  1.00  3.65           C  
ATOM   4515  C   GLY A 301      15.028  17.066  -9.821  1.00  2.07           C  
ATOM   4516  O   GLY A 301      15.496  17.020  -8.682  1.00  4.67           O  
ATOM   4517  H   GLY A 301      15.407  16.416 -12.724  1.00  5.29           H  
ATOM   4518 1HA  GLY A 301      16.864  17.087 -10.952  1.00  4.38           H  
ATOM   4519 2HA  GLY A 301      16.061  18.637 -10.876  1.00  4.38           H  
ATOM   4520  N   LYS A 302      13.783  16.680 -10.096  1.00  1.03           N  
ATOM   4521  CA  LYS A 302      12.878  16.195  -9.065  1.00  1.28           C  
ATOM   4522  C   LYS A 302      12.952  14.679  -8.927  1.00  0.76           C  
ATOM   4523  O   LYS A 302      12.347  13.944  -9.704  1.00  0.89           O  
ATOM   4524  CB  LYS A 302      11.448  16.595  -9.397  1.00  1.92           C  
ATOM   4525  CG  LYS A 302      11.208  18.092  -9.501  1.00  1.92           C  
ATOM   4526  CD  LYS A 302       9.758  18.369  -9.855  1.00  1.92           C  
ATOM   4527  CE  LYS A 302       9.442  17.864 -11.254  1.00  1.92           C  
ATOM   4528  NZ  LYS A 302       8.062  18.203 -11.693  1.00  1.92           N  
ATOM   4529  H   LYS A 302      13.423  16.742 -11.035  1.00  1.24           H  
ATOM   4530  HA  LYS A 302      13.165  16.637  -8.110  1.00  1.54           H  
ATOM   4531 1HB  LYS A 302      11.146  16.137 -10.338  1.00  2.30           H  
ATOM   4532 2HB  LYS A 302      10.785  16.213  -8.622  1.00  2.30           H  
ATOM   4533 1HG  LYS A 302      11.445  18.570  -8.550  1.00  2.30           H  
ATOM   4534 2HG  LYS A 302      11.851  18.513 -10.273  1.00  2.30           H  
ATOM   4535 1HD  LYS A 302       9.114  17.860  -9.142  1.00  2.30           H  
ATOM   4536 2HD  LYS A 302       9.561  19.440  -9.803  1.00  2.30           H  
ATOM   4537 1HE  LYS A 302      10.151  18.291 -11.961  1.00  2.30           H  
ATOM   4538 2HE  LYS A 302       9.551  16.780 -11.260  1.00  2.30           H  
ATOM   4539 1HZ  LYS A 302       7.920  17.810 -12.616  1.00  2.30           H  
ATOM   4540 2HZ  LYS A 302       7.394  17.796 -11.054  1.00  2.30           H  
ATOM   4541 3HZ  LYS A 302       7.939  19.205 -11.719  1.00  2.30           H  
ATOM   4542  N   ASP A 303      13.714  14.211  -7.953  1.00  0.65           N  
ATOM   4543  CA  ASP A 303      13.858  12.779  -7.726  1.00  0.58           C  
ATOM   4544  C   ASP A 303      12.554  12.162  -7.199  1.00  0.65           C  
ATOM   4545  O   ASP A 303      11.896  12.752  -6.341  1.00  1.62           O  
ATOM   4546  CB  ASP A 303      14.991  12.540  -6.732  1.00  0.87           C  
ATOM   4547  CG  ASP A 303      16.372  12.860  -7.279  1.00  0.87           C  
ATOM   4548  OD1 ASP A 303      16.519  12.960  -8.473  1.00  0.87           O  
ATOM   4549  OD2 ASP A 303      17.275  13.004  -6.490  1.00  0.87           O  
ATOM   4550  H   ASP A 303      14.201  14.860  -7.349  1.00  0.78           H  
ATOM   4551  HA  ASP A 303      14.110  12.300  -8.672  1.00  0.70           H  
ATOM   4552 1HB  ASP A 303      14.822  13.142  -5.839  1.00  1.04           H  
ATOM   4553 2HB  ASP A 303      14.986  11.502  -6.428  1.00  1.04           H  
ATOM   4554  N   TYR A 304      12.204  10.963  -7.681  1.00  0.46           N  
ATOM   4555  CA  TYR A 304      10.969  10.310  -7.242  1.00  0.41           C  
ATOM   4556  C   TYR A 304      10.986   8.776  -7.236  1.00  0.42           C  
ATOM   4557  O   TYR A 304      11.738   8.136  -7.962  1.00  0.50           O  
ATOM   4558  CB  TYR A 304       9.815  10.731  -8.129  1.00  0.61           C  
ATOM   4559  CG  TYR A 304       9.994  10.302  -9.567  1.00  0.61           C  
ATOM   4560  CD1 TYR A 304       9.624   9.029  -9.967  1.00  0.61           C  
ATOM   4561  CD2 TYR A 304      10.504  11.193 -10.495  1.00  0.61           C  
ATOM   4562  CE1 TYR A 304       9.774   8.654 -11.289  1.00  0.61           C  
ATOM   4563  CE2 TYR A 304      10.644  10.821 -11.814  1.00  0.61           C  
ATOM   4564  CZ  TYR A 304      10.283   9.555 -12.212  1.00  0.61           C  
ATOM   4565  OH  TYR A 304      10.420   9.178 -13.529  1.00  0.61           O  
ATOM   4566  H   TYR A 304      12.785  10.525  -8.377  1.00  0.55           H  
ATOM   4567  HA  TYR A 304      10.770  10.643  -6.227  1.00  0.49           H  
ATOM   4568 1HB  TYR A 304       8.882  10.310  -7.754  1.00  0.74           H  
ATOM   4569 2HB  TYR A 304       9.726  11.814  -8.105  1.00  0.74           H  
ATOM   4570  HD1 TYR A 304       9.215   8.326  -9.242  1.00  0.74           H  
ATOM   4571  HD2 TYR A 304      10.790  12.193 -10.182  1.00  0.74           H  
ATOM   4572  HE1 TYR A 304       9.486   7.659 -11.611  1.00  0.74           H  
ATOM   4573  HE2 TYR A 304      11.042  11.527 -12.543  1.00  0.74           H  
ATOM   4574  HH  TYR A 304      10.834   9.890 -14.024  1.00  0.74           H  
ATOM   4575  N   TRP A 305      10.102   8.208  -6.418  1.00  0.30           N  
ATOM   4576  CA  TRP A 305       9.859   6.778  -6.298  1.00  0.33           C  
ATOM   4577  C   TRP A 305       8.669   6.389  -7.150  1.00  0.46           C  
ATOM   4578  O   TRP A 305       7.726   7.163  -7.255  1.00  0.53           O  
ATOM   4579  CB  TRP A 305       9.556   6.375  -4.842  1.00  0.49           C  
ATOM   4580  CG  TRP A 305      10.722   6.437  -3.907  1.00  0.49           C  
ATOM   4581  CD1 TRP A 305      10.984   7.340  -2.912  1.00  0.49           C  
ATOM   4582  CD2 TRP A 305      11.830   5.517  -3.918  1.00  0.49           C  
ATOM   4583  NE1 TRP A 305      12.183   7.028  -2.299  1.00  0.49           N  
ATOM   4584  CE2 TRP A 305      12.709   5.917  -2.912  1.00  0.49           C  
ATOM   4585  CE3 TRP A 305      12.142   4.400  -4.699  1.00  0.49           C  
ATOM   4586  CZ2 TRP A 305      13.885   5.237  -2.668  1.00  0.49           C  
ATOM   4587  CZ3 TRP A 305      13.327   3.731  -4.459  1.00  0.49           C  
ATOM   4588  CH2 TRP A 305      14.168   4.146  -3.472  1.00  0.49           C  
ATOM   4589  H   TRP A 305       9.549   8.816  -5.843  1.00  0.36           H  
ATOM   4590  HA  TRP A 305      10.738   6.236  -6.650  1.00  0.40           H  
ATOM   4591 1HB  TRP A 305       8.777   7.026  -4.447  1.00  0.59           H  
ATOM   4592 2HB  TRP A 305       9.165   5.358  -4.825  1.00  0.59           H  
ATOM   4593  HD1 TRP A 305      10.344   8.179  -2.643  1.00  0.59           H  
ATOM   4594  HE1 TRP A 305      12.633   7.529  -1.535  1.00  0.59           H  
ATOM   4595  HE3 TRP A 305      11.469   4.071  -5.488  1.00  0.59           H  
ATOM   4596  HZ2 TRP A 305      14.581   5.534  -1.885  1.00  0.59           H  
ATOM   4597  HZ3 TRP A 305      13.571   2.867  -5.073  1.00  0.59           H  
ATOM   4598  HH2 TRP A 305      15.082   3.602  -3.305  1.00  0.59           H  
ATOM   4599  N   ILE A 306       8.684   5.195  -7.731  1.00  0.37           N  
ATOM   4600  CA  ILE A 306       7.534   4.713  -8.498  1.00  0.42           C  
ATOM   4601  C   ILE A 306       6.860   3.600  -7.707  1.00  0.28           C  
ATOM   4602  O   ILE A 306       7.461   2.546  -7.455  1.00  0.28           O  
ATOM   4603  CB  ILE A 306       7.921   4.183  -9.884  1.00  0.63           C  
ATOM   4604  CG1 ILE A 306       8.618   5.266 -10.696  1.00  0.63           C  
ATOM   4605  CG2 ILE A 306       6.664   3.729 -10.610  1.00  0.63           C  
ATOM   4606  CD1 ILE A 306       9.231   4.751 -11.979  1.00  0.63           C  
ATOM   4607  H   ILE A 306       9.494   4.608  -7.632  1.00  0.44           H  
ATOM   4608  HA  ILE A 306       6.822   5.527  -8.624  1.00  0.50           H  
ATOM   4609  HB  ILE A 306       8.601   3.343  -9.784  1.00  0.76           H  
ATOM   4610 1HG1 ILE A 306       7.897   6.044 -10.945  1.00  0.76           H  
ATOM   4611 2HG1 ILE A 306       9.409   5.713 -10.094  1.00  0.76           H  
ATOM   4612 1HG2 ILE A 306       6.931   3.344 -11.594  1.00  0.76           H  
ATOM   4613 2HG2 ILE A 306       6.172   2.949 -10.035  1.00  0.76           H  
ATOM   4614 3HG2 ILE A 306       5.985   4.574 -10.723  1.00  0.76           H  
ATOM   4615 1HD1 ILE A 306       9.711   5.572 -12.512  1.00  0.76           H  
ATOM   4616 2HD1 ILE A 306       9.974   3.988 -11.748  1.00  0.76           H  
ATOM   4617 3HD1 ILE A 306       8.452   4.320 -12.606  1.00  0.76           H  
ATOM   4618  N   VAL A 307       5.611   3.851  -7.315  1.00  0.31           N  
ATOM   4619  CA  VAL A 307       4.851   2.945  -6.468  1.00  0.28           C  
ATOM   4620  C   VAL A 307       3.547   2.380  -7.058  1.00  0.51           C  
ATOM   4621  O   VAL A 307       2.731   3.107  -7.626  1.00  1.07           O  
ATOM   4622  CB  VAL A 307       4.540   3.675  -5.163  1.00  0.42           C  
ATOM   4623  CG1 VAL A 307       3.649   2.835  -4.303  1.00  0.42           C  
ATOM   4624  CG2 VAL A 307       5.833   3.980  -4.425  1.00  0.42           C  
ATOM   4625  H   VAL A 307       5.180   4.734  -7.562  1.00  0.37           H  
ATOM   4626  HA  VAL A 307       5.501   2.105  -6.235  1.00  0.34           H  
ATOM   4627  HB  VAL A 307       4.027   4.599  -5.389  1.00  0.50           H  
ATOM   4628 1HG1 VAL A 307       3.430   3.372  -3.380  1.00  0.50           H  
ATOM   4629 2HG1 VAL A 307       2.717   2.628  -4.828  1.00  0.50           H  
ATOM   4630 3HG1 VAL A 307       4.155   1.899  -4.072  1.00  0.50           H  
ATOM   4631 1HG2 VAL A 307       5.602   4.505  -3.500  1.00  0.50           H  
ATOM   4632 2HG2 VAL A 307       6.349   3.048  -4.195  1.00  0.50           H  
ATOM   4633 3HG2 VAL A 307       6.473   4.607  -5.045  1.00  0.50           H  
ATOM   4634  N   ARG A 308       3.372   1.063  -6.889  1.00  0.34           N  
ATOM   4635  CA  ARG A 308       2.205   0.289  -7.332  1.00  0.50           C  
ATOM   4636  C   ARG A 308       1.223   0.042  -6.163  1.00  0.60           C  
ATOM   4637  O   ARG A 308       1.593  -0.567  -5.154  1.00  1.17           O  
ATOM   4638  CB  ARG A 308       2.679  -1.053  -7.904  1.00  0.75           C  
ATOM   4639  CG  ARG A 308       1.618  -2.024  -8.414  1.00  0.75           C  
ATOM   4640  CD  ARG A 308       2.227  -3.342  -8.800  1.00  0.75           C  
ATOM   4641  NE  ARG A 308       1.238  -4.356  -9.188  1.00  0.75           N  
ATOM   4642  CZ  ARG A 308       1.458  -5.696  -9.169  1.00  0.75           C  
ATOM   4643  NH1 ARG A 308       2.618  -6.186  -8.803  1.00  0.75           N  
ATOM   4644  NH2 ARG A 308       0.525  -6.569  -9.506  1.00  0.75           N  
ATOM   4645  H   ARG A 308       4.102   0.557  -6.404  1.00  0.41           H  
ATOM   4646  HA  ARG A 308       1.689   0.850  -8.112  1.00  0.60           H  
ATOM   4647 1HB  ARG A 308       3.357  -0.863  -8.734  1.00  0.90           H  
ATOM   4648 2HB  ARG A 308       3.249  -1.575  -7.144  1.00  0.90           H  
ATOM   4649 1HG  ARG A 308       0.860  -2.185  -7.650  1.00  0.90           H  
ATOM   4650 2HG  ARG A 308       1.156  -1.595  -9.301  1.00  0.90           H  
ATOM   4651 1HD  ARG A 308       2.897  -3.185  -9.641  1.00  0.90           H  
ATOM   4652 2HD  ARG A 308       2.796  -3.731  -7.957  1.00  0.90           H  
ATOM   4653  HE  ARG A 308       0.326  -4.035  -9.481  1.00  0.90           H  
ATOM   4654 1HH1 ARG A 308       3.372  -5.572  -8.531  1.00  0.90           H  
ATOM   4655 2HH1 ARG A 308       2.734  -7.196  -8.790  1.00  0.90           H  
ATOM   4656 1HH2 ARG A 308      -0.389  -6.268  -9.821  1.00  0.90           H  
ATOM   4657 2HH2 ARG A 308       0.754  -7.558  -9.450  1.00  0.90           H  
ATOM   4658  N   ASN A 309      -0.022   0.524  -6.285  1.00  0.51           N  
ATOM   4659  CA  ASN A 309      -1.017   0.327  -5.213  1.00  0.88           C  
ATOM   4660  C   ASN A 309      -2.097  -0.686  -5.590  1.00  1.00           C  
ATOM   4661  O   ASN A 309      -2.035  -1.292  -6.656  1.00  2.11           O  
ATOM   4662  CB  ASN A 309      -1.651   1.640  -4.838  1.00  1.32           C  
ATOM   4663  CG  ASN A 309      -2.424   2.203  -5.975  1.00  1.32           C  
ATOM   4664  OD1 ASN A 309      -3.430   1.665  -6.461  1.00  1.32           O  
ATOM   4665  ND2 ASN A 309      -1.935   3.309  -6.442  1.00  1.32           N  
ATOM   4666  H   ASN A 309      -0.291   1.034  -7.123  1.00  0.61           H  
ATOM   4667  HA  ASN A 309      -0.503  -0.069  -4.336  1.00  1.06           H  
ATOM   4668 1HB  ASN A 309      -2.310   1.516  -3.979  1.00  1.58           H  
ATOM   4669 2HB  ASN A 309      -0.874   2.351  -4.558  1.00  1.58           H  
ATOM   4670 1HD2 ASN A 309      -2.374   3.757  -7.220  1.00  1.58           H  
ATOM   4671 2HD2 ASN A 309      -1.116   3.707  -6.032  1.00  1.58           H  
ATOM   4672  N   SER A 310      -3.086  -0.859  -4.703  1.00  0.91           N  
ATOM   4673  CA  SER A 310      -4.177  -1.816  -4.902  1.00  1.00           C  
ATOM   4674  C   SER A 310      -5.567  -1.178  -5.041  1.00  0.57           C  
ATOM   4675  O   SER A 310      -6.556  -1.723  -4.549  1.00  0.66           O  
ATOM   4676  CB  SER A 310      -4.216  -2.773  -3.737  1.00  1.50           C  
ATOM   4677  OG  SER A 310      -4.375  -2.065  -2.540  1.00  1.50           O  
ATOM   4678  H   SER A 310      -3.076  -0.320  -3.849  1.00  1.09           H  
ATOM   4679  HA  SER A 310      -3.969  -2.379  -5.813  1.00  1.20           H  
ATOM   4680 1HB  SER A 310      -5.043  -3.469  -3.868  1.00  1.80           H  
ATOM   4681 2HB  SER A 310      -3.300  -3.353  -3.701  1.00  1.80           H  
ATOM   4682  HG  SER A 310      -4.776  -2.670  -1.907  1.00  1.80           H  
ATOM   4683  N   TRP A 311      -5.662  -0.045  -5.727  1.00  0.71           N  
ATOM   4684  CA  TRP A 311      -6.969   0.597  -5.923  1.00  0.99           C  
ATOM   4685  C   TRP A 311      -7.413   0.575  -7.387  1.00  1.10           C  
ATOM   4686  O   TRP A 311      -8.186   1.438  -7.822  1.00  2.18           O  
ATOM   4687  CB  TRP A 311      -6.930   2.044  -5.432  1.00  1.48           C  
ATOM   4688  CG  TRP A 311      -6.710   2.171  -3.956  1.00  1.48           C  
ATOM   4689  CD1 TRP A 311      -7.399   1.551  -2.951  1.00  1.48           C  
ATOM   4690  CD2 TRP A 311      -5.701   2.976  -3.310  1.00  1.48           C  
ATOM   4691  NE1 TRP A 311      -6.887   1.924  -1.730  1.00  1.48           N  
ATOM   4692  CE2 TRP A 311      -5.845   2.787  -1.934  1.00  1.48           C  
ATOM   4693  CE3 TRP A 311      -4.699   3.825  -3.785  1.00  1.48           C  
ATOM   4694  CZ2 TRP A 311      -5.019   3.415  -1.020  1.00  1.48           C  
ATOM   4695  CZ3 TRP A 311      -3.869   4.454  -2.871  1.00  1.48           C  
ATOM   4696  CH2 TRP A 311      -4.025   4.252  -1.525  1.00  1.48           C  
ATOM   4697  H   TRP A 311      -4.826   0.393  -6.101  1.00  0.85           H  
ATOM   4698  HA  TRP A 311      -7.710   0.055  -5.336  1.00  1.19           H  
ATOM   4699 1HB  TRP A 311      -6.129   2.579  -5.943  1.00  1.78           H  
ATOM   4700 2HB  TRP A 311      -7.867   2.540  -5.683  1.00  1.78           H  
ATOM   4701  HD1 TRP A 311      -8.233   0.866  -3.097  1.00  1.78           H  
ATOM   4702  HE1 TRP A 311      -7.207   1.626  -0.816  1.00  1.78           H  
ATOM   4703  HE3 TRP A 311      -4.572   3.984  -4.854  1.00  1.78           H  
ATOM   4704  HZ2 TRP A 311      -5.126   3.269   0.055  1.00  1.78           H  
ATOM   4705  HZ3 TRP A 311      -3.088   5.113  -3.250  1.00  1.78           H  
ATOM   4706  HH2 TRP A 311      -3.356   4.758  -0.830  1.00  1.78           H  
ATOM   4707  N   GLY A 312      -6.909  -0.394  -8.152  1.00  0.99           N  
ATOM   4708  CA  GLY A 312      -7.212  -0.460  -9.573  1.00  1.17           C  
ATOM   4709  C   GLY A 312      -6.419   0.610 -10.315  1.00  1.53           C  
ATOM   4710  O   GLY A 312      -5.457   1.162  -9.783  1.00  5.43           O  
ATOM   4711  H   GLY A 312      -6.320  -1.116  -7.751  1.00  1.19           H  
ATOM   4712 1HA  GLY A 312      -6.956  -1.447  -9.959  1.00  1.40           H  
ATOM   4713 2HA  GLY A 312      -8.279  -0.312  -9.731  1.00  1.40           H  
ATOM   4714  N   LYS A 313      -6.831   0.912 -11.541  1.00  0.85           N  
ATOM   4715  CA  LYS A 313      -6.156   1.940 -12.326  1.00  1.07           C  
ATOM   4716  C   LYS A 313      -6.978   3.225 -12.436  1.00  1.42           C  
ATOM   4717  O   LYS A 313      -6.683   4.089 -13.262  1.00  3.30           O  
ATOM   4718  CB  LYS A 313      -5.825   1.418 -13.715  1.00  1.60           C  
ATOM   4719  CG  LYS A 313      -4.841   0.261 -13.724  1.00  1.60           C  
ATOM   4720  CD  LYS A 313      -4.475  -0.118 -15.144  1.00  1.60           C  
ATOM   4721  CE  LYS A 313      -3.517  -1.292 -15.174  1.00  1.60           C  
ATOM   4722  NZ  LYS A 313      -3.170  -1.679 -16.568  1.00  1.60           N  
ATOM   4723  H   LYS A 313      -7.621   0.422 -11.937  1.00  1.02           H  
ATOM   4724  HA  LYS A 313      -5.223   2.187 -11.825  1.00  1.28           H  
ATOM   4725 1HB  LYS A 313      -6.739   1.084 -14.207  1.00  1.93           H  
ATOM   4726 2HB  LYS A 313      -5.403   2.222 -14.317  1.00  1.93           H  
ATOM   4727 1HG  LYS A 313      -3.938   0.538 -13.181  1.00  1.93           H  
ATOM   4728 2HG  LYS A 313      -5.289  -0.602 -13.231  1.00  1.93           H  
ATOM   4729 1HD  LYS A 313      -5.379  -0.383 -15.694  1.00  1.93           H  
ATOM   4730 2HD  LYS A 313      -4.006   0.733 -15.638  1.00  1.93           H  
ATOM   4731 1HE  LYS A 313      -2.604  -1.033 -14.640  1.00  1.93           H  
ATOM   4732 2HE  LYS A 313      -3.984  -2.144 -14.680  1.00  1.93           H  
ATOM   4733 1HZ  LYS A 313      -2.545  -2.475 -16.536  1.00  1.93           H  
ATOM   4734 2HZ  LYS A 313      -4.009  -1.937 -17.068  1.00  1.93           H  
ATOM   4735 3HZ  LYS A 313      -2.719  -0.909 -17.040  1.00  1.93           H  
ATOM   4736  N   SER A 314      -8.015   3.340 -11.606  1.00  1.38           N  
ATOM   4737  CA  SER A 314      -8.892   4.509 -11.585  1.00  2.61           C  
ATOM   4738  C   SER A 314      -8.426   5.569 -10.582  1.00  1.71           C  
ATOM   4739  O   SER A 314      -9.114   6.571 -10.363  1.00  4.30           O  
ATOM   4740  CB  SER A 314     -10.306   4.078 -11.266  1.00  3.92           C  
ATOM   4741  OG  SER A 314     -10.379   3.521  -9.985  1.00  3.92           O  
ATOM   4742  H   SER A 314      -8.208   2.593 -10.956  1.00  1.66           H  
ATOM   4743  HA  SER A 314      -8.884   4.958 -12.579  1.00  3.13           H  
ATOM   4744 1HB  SER A 314     -10.973   4.936 -11.333  1.00  4.70           H  
ATOM   4745 2HB  SER A 314     -10.636   3.347 -12.002  1.00  4.70           H  
ATOM   4746  HG  SER A 314      -9.743   2.801  -9.975  1.00  4.70           H  
ATOM   4747  N   TRP A 315      -7.266   5.337  -9.975  1.00  2.66           N  
ATOM   4748  CA  TRP A 315      -6.704   6.248  -9.001  1.00  1.58           C  
ATOM   4749  C   TRP A 315      -5.277   6.642  -9.369  1.00  1.09           C  
ATOM   4750  O   TRP A 315      -4.460   5.789  -9.719  1.00  1.07           O  
ATOM   4751  CB  TRP A 315      -6.704   5.593  -7.625  1.00  2.37           C  
ATOM   4752  CG  TRP A 315      -6.136   6.465  -6.560  1.00  2.37           C  
ATOM   4753  CD1 TRP A 315      -6.823   7.290  -5.737  1.00  2.37           C  
ATOM   4754  CD2 TRP A 315      -4.743   6.629  -6.217  1.00  2.37           C  
ATOM   4755  NE1 TRP A 315      -5.964   7.938  -4.885  1.00  2.37           N  
ATOM   4756  CE2 TRP A 315      -4.683   7.541  -5.170  1.00  2.37           C  
ATOM   4757  CE3 TRP A 315      -3.562   6.084  -6.717  1.00  2.37           C  
ATOM   4758  CZ2 TRP A 315      -3.480   7.915  -4.594  1.00  2.37           C  
ATOM   4759  CZ3 TRP A 315      -2.358   6.467  -6.149  1.00  2.37           C  
ATOM   4760  CH2 TRP A 315      -2.316   7.357  -5.112  1.00  2.37           C  
ATOM   4761  H   TRP A 315      -6.749   4.500 -10.190  1.00  3.19           H  
ATOM   4762  HA  TRP A 315      -7.314   7.145  -8.969  1.00  1.90           H  
ATOM   4763 1HB  TRP A 315      -7.725   5.331  -7.347  1.00  2.84           H  
ATOM   4764 2HB  TRP A 315      -6.126   4.670  -7.659  1.00  2.84           H  
ATOM   4765  HD1 TRP A 315      -7.903   7.418  -5.749  1.00  2.84           H  
ATOM   4766  HE1 TRP A 315      -6.244   8.608  -4.184  1.00  2.84           H  
ATOM   4767  HE3 TRP A 315      -3.590   5.373  -7.541  1.00  2.84           H  
ATOM   4768  HZ2 TRP A 315      -3.421   8.617  -3.773  1.00  2.84           H  
ATOM   4769  HZ3 TRP A 315      -1.444   6.033  -6.552  1.00  2.84           H  
ATOM   4770  HH2 TRP A 315      -1.352   7.633  -4.687  1.00  2.84           H  
ATOM   4771  N   GLY A 316      -4.981   7.936  -9.275  1.00  1.10           N  
ATOM   4772  CA  GLY A 316      -3.642   8.442  -9.551  1.00  0.88           C  
ATOM   4773  C   GLY A 316      -3.206   8.186 -10.986  1.00  0.80           C  
ATOM   4774  O   GLY A 316      -4.017   8.224 -11.916  1.00  0.98           O  
ATOM   4775  H   GLY A 316      -5.700   8.586  -8.990  1.00  1.32           H  
ATOM   4776 1HA  GLY A 316      -3.616   9.513  -9.351  1.00  1.06           H  
ATOM   4777 2HA  GLY A 316      -2.933   7.976  -8.870  1.00  1.06           H  
ATOM   4778  N   GLU A 317      -1.909   7.945 -11.173  1.00  0.88           N  
ATOM   4779  CA  GLU A 317      -1.342   7.717 -12.498  1.00  1.05           C  
ATOM   4780  C   GLU A 317      -1.601   6.295 -12.958  1.00  1.03           C  
ATOM   4781  O   GLU A 317      -0.689   5.472 -12.958  1.00  1.34           O  
ATOM   4782  CB  GLU A 317       0.170   7.989 -12.512  1.00  1.58           C  
ATOM   4783  CG  GLU A 317       0.578   9.428 -12.210  1.00  1.58           C  
ATOM   4784  CD  GLU A 317       2.062   9.663 -12.368  1.00  1.58           C  
ATOM   4785  OE1 GLU A 317       2.741   8.744 -12.759  1.00  1.58           O  
ATOM   4786  OE2 GLU A 317       2.529  10.751 -12.099  1.00  1.58           O  
ATOM   4787  H   GLU A 317      -1.291   7.884 -10.376  1.00  1.06           H  
ATOM   4788  HA  GLU A 317      -1.825   8.395 -13.202  1.00  1.26           H  
ATOM   4789 1HB  GLU A 317       0.660   7.346 -11.783  1.00  1.89           H  
ATOM   4790 2HB  GLU A 317       0.571   7.732 -13.493  1.00  1.89           H  
ATOM   4791 1HG  GLU A 317       0.040  10.093 -12.884  1.00  1.89           H  
ATOM   4792 2HG  GLU A 317       0.281   9.668 -11.190  1.00  1.89           H  
ATOM   4793  N   SER A 318      -2.852   5.993 -13.295  1.00  1.33           N  
ATOM   4794  CA  SER A 318      -3.244   4.659 -13.750  1.00  1.44           C  
ATOM   4795  C   SER A 318      -2.907   3.582 -12.721  1.00  0.99           C  
ATOM   4796  O   SER A 318      -2.424   2.507 -13.082  1.00  1.52           O  
ATOM   4797  CB  SER A 318      -2.577   4.323 -15.074  1.00  2.16           C  
ATOM   4798  OG  SER A 318      -2.952   5.232 -16.073  1.00  2.16           O  
ATOM   4799  H   SER A 318      -3.546   6.729 -13.238  1.00  1.60           H  
ATOM   4800  HA  SER A 318      -4.324   4.656 -13.901  1.00  1.73           H  
ATOM   4801 1HB  SER A 318      -1.495   4.331 -14.959  1.00  2.59           H  
ATOM   4802 2HB  SER A 318      -2.863   3.316 -15.374  1.00  2.59           H  
ATOM   4803  HG  SER A 318      -3.910   5.179 -16.131  1.00  2.59           H  
ATOM   4804  N   GLY A 319      -3.144   3.871 -11.440  1.00  0.53           N  
ATOM   4805  CA  GLY A 319      -2.855   2.920 -10.377  1.00  0.79           C  
ATOM   4806  C   GLY A 319      -1.464   3.109  -9.763  1.00  0.77           C  
ATOM   4807  O   GLY A 319      -1.095   2.401  -8.820  1.00  2.12           O  
ATOM   4808  H   GLY A 319      -3.549   4.759 -11.176  1.00  0.64           H  
ATOM   4809 1HA  GLY A 319      -3.609   3.023  -9.596  1.00  0.95           H  
ATOM   4810 2HA  GLY A 319      -2.953   1.912 -10.769  1.00  0.95           H  
ATOM   4811  N   TYR A 320      -0.694   4.062 -10.279  1.00  0.64           N  
ATOM   4812  CA  TYR A 320       0.621   4.323  -9.733  1.00  1.14           C  
ATOM   4813  C   TYR A 320       0.718   5.715  -9.117  1.00  0.51           C  
ATOM   4814  O   TYR A 320      -0.076   6.612  -9.407  1.00  0.73           O  
ATOM   4815  CB  TYR A 320       1.686   4.174 -10.823  1.00  1.71           C  
ATOM   4816  CG  TYR A 320       1.789   2.783 -11.410  1.00  1.71           C  
ATOM   4817  CD1 TYR A 320       1.028   2.452 -12.521  1.00  1.71           C  
ATOM   4818  CD2 TYR A 320       2.641   1.843 -10.845  1.00  1.71           C  
ATOM   4819  CE1 TYR A 320       1.115   1.188 -13.067  1.00  1.71           C  
ATOM   4820  CE2 TYR A 320       2.728   0.577 -11.389  1.00  1.71           C  
ATOM   4821  CZ  TYR A 320       1.967   0.249 -12.495  1.00  1.71           C  
ATOM   4822  OH  TYR A 320       2.048  -1.011 -13.038  1.00  1.71           O  
ATOM   4823  H   TYR A 320      -0.991   4.602 -11.076  1.00  0.77           H  
ATOM   4824  HA  TYR A 320       0.815   3.597  -8.947  1.00  1.37           H  
ATOM   4825 1HB  TYR A 320       1.471   4.869 -11.636  1.00  2.05           H  
ATOM   4826 2HB  TYR A 320       2.661   4.442 -10.416  1.00  2.05           H  
ATOM   4827  HD1 TYR A 320       0.359   3.190 -12.965  1.00  2.05           H  
ATOM   4828  HD2 TYR A 320       3.240   2.105  -9.974  1.00  2.05           H  
ATOM   4829  HE1 TYR A 320       0.516   0.929 -13.939  1.00  2.05           H  
ATOM   4830  HE2 TYR A 320       3.395  -0.163 -10.947  1.00  2.05           H  
ATOM   4831  HH  TYR A 320       1.379  -1.110 -13.720  1.00  2.05           H  
ATOM   4832  N   VAL A 321       1.723   5.891  -8.276  1.00  0.60           N  
ATOM   4833  CA  VAL A 321       1.985   7.186  -7.670  1.00  0.46           C  
ATOM   4834  C   VAL A 321       3.463   7.443  -7.572  1.00  0.43           C  
ATOM   4835  O   VAL A 321       4.234   6.572  -7.162  1.00  0.62           O  
ATOM   4836  CB  VAL A 321       1.331   7.273  -6.261  1.00  0.69           C  
ATOM   4837  CG1 VAL A 321       1.812   6.146  -5.383  1.00  0.69           C  
ATOM   4838  CG2 VAL A 321       1.694   8.580  -5.567  1.00  0.69           C  
ATOM   4839  H   VAL A 321       2.315   5.098  -8.054  1.00  0.72           H  
ATOM   4840  HA  VAL A 321       1.545   7.956  -8.303  1.00  0.55           H  
ATOM   4841  HB  VAL A 321       0.257   7.195  -6.372  1.00  0.83           H  
ATOM   4842 1HG1 VAL A 321       1.334   6.214  -4.406  1.00  0.83           H  
ATOM   4843 2HG1 VAL A 321       1.566   5.189  -5.842  1.00  0.83           H  
ATOM   4844 3HG1 VAL A 321       2.889   6.233  -5.263  1.00  0.83           H  
ATOM   4845 1HG2 VAL A 321       1.220   8.611  -4.589  1.00  0.83           H  
ATOM   4846 2HG2 VAL A 321       2.775   8.639  -5.446  1.00  0.83           H  
ATOM   4847 3HG2 VAL A 321       1.356   9.424  -6.151  1.00  0.83           H  
ATOM   4848  N   ARG A 322       3.869   8.645  -7.963  1.00  0.42           N  
ATOM   4849  CA  ARG A 322       5.267   8.982  -7.802  1.00  0.60           C  
ATOM   4850  C   ARG A 322       5.428   9.733  -6.504  1.00  0.80           C  
ATOM   4851  O   ARG A 322       4.540  10.490  -6.125  1.00  1.76           O  
ATOM   4852  CB  ARG A 322       5.813   9.762  -8.985  1.00  0.90           C  
ATOM   4853  CG  ARG A 322       5.930   8.940 -10.258  1.00  0.90           C  
ATOM   4854  CD  ARG A 322       6.470   9.730 -11.390  1.00  0.90           C  
ATOM   4855  NE  ARG A 322       5.509  10.661 -11.935  1.00  0.90           N  
ATOM   4856  CZ  ARG A 322       5.819  11.726 -12.689  1.00  0.90           C  
ATOM   4857  NH1 ARG A 322       7.070  12.028 -12.955  1.00  0.90           N  
ATOM   4858  NH2 ARG A 322       4.828  12.455 -13.157  1.00  0.90           N  
ATOM   4859  H   ARG A 322       3.199   9.317  -8.334  1.00  0.50           H  
ATOM   4860  HA  ARG A 322       5.818   8.059  -7.742  1.00  0.72           H  
ATOM   4861 1HB  ARG A 322       5.169  10.604  -9.204  1.00  1.08           H  
ATOM   4862 2HB  ARG A 322       6.801  10.154  -8.746  1.00  1.08           H  
ATOM   4863 1HG  ARG A 322       6.595   8.094 -10.084  1.00  1.08           H  
ATOM   4864 2HG  ARG A 322       4.943   8.572 -10.543  1.00  1.08           H  
ATOM   4865 1HD  ARG A 322       7.329  10.304 -11.049  1.00  1.08           H  
ATOM   4866 2HD  ARG A 322       6.779   9.055 -12.188  1.00  1.08           H  
ATOM   4867  HE  ARG A 322       4.521  10.489 -11.781  1.00  1.08           H  
ATOM   4868 1HH1 ARG A 322       7.819  11.457 -12.590  1.00  1.08           H  
ATOM   4869 2HH1 ARG A 322       7.285  12.838 -13.526  1.00  1.08           H  
ATOM   4870 1HH2 ARG A 322       3.881  12.168 -12.934  1.00  1.08           H  
ATOM   4871 2HH2 ARG A 322       5.018  13.263 -13.732  1.00  1.08           H  
ATOM   4872  N   MET A 323       6.531   9.488  -5.804  1.00  0.79           N  
ATOM   4873  CA  MET A 323       6.739  10.087  -4.484  1.00  1.40           C  
ATOM   4874  C   MET A 323       8.138  10.683  -4.362  1.00  0.46           C  
ATOM   4875  O   MET A 323       9.114  10.061  -4.752  1.00  0.34           O  
ATOM   4876  CB  MET A 323       6.500   9.005  -3.427  1.00  2.10           C  
ATOM   4877  CG  MET A 323       5.092   8.407  -3.475  1.00  2.10           C  
ATOM   4878  SD  MET A 323       4.830   7.083  -2.290  1.00  2.10           S  
ATOM   4879  CE  MET A 323       4.802   8.016  -0.779  1.00  2.10           C  
ATOM   4880  H   MET A 323       7.212   8.845  -6.190  1.00  0.95           H  
ATOM   4881  HA  MET A 323       6.019  10.892  -4.346  1.00  1.68           H  
ATOM   4882 1HB  MET A 323       7.214   8.195  -3.557  1.00  2.52           H  
ATOM   4883 2HB  MET A 323       6.654   9.425  -2.432  1.00  2.52           H  
ATOM   4884 1HG  MET A 323       4.360   9.190  -3.282  1.00  2.52           H  
ATOM   4885 2HG  MET A 323       4.901   8.001  -4.467  1.00  2.52           H  
ATOM   4886 1HE  MET A 323       4.649   7.337   0.057  1.00  2.52           H  
ATOM   4887 2HE  MET A 323       5.752   8.538  -0.656  1.00  2.52           H  
ATOM   4888 3HE  MET A 323       3.990   8.743  -0.813  1.00  2.52           H  
ATOM   4889  N   GLU A 324       8.255  11.888  -3.824  1.00  0.57           N  
ATOM   4890  CA  GLU A 324       9.572  12.536  -3.760  1.00  0.60           C  
ATOM   4891  C   GLU A 324      10.609  11.754  -2.954  1.00  0.46           C  
ATOM   4892  O   GLU A 324      10.352  11.310  -1.835  1.00  0.53           O  
ATOM   4893  CB  GLU A 324       9.475  13.951  -3.186  1.00  0.90           C  
ATOM   4894  CG  GLU A 324      10.807  14.701  -3.211  1.00  0.90           C  
ATOM   4895  CD  GLU A 324      10.766  16.097  -2.641  1.00  0.90           C  
ATOM   4896  OE1 GLU A 324       9.787  16.455  -2.035  1.00  0.90           O  
ATOM   4897  OE2 GLU A 324      11.724  16.812  -2.822  1.00  0.90           O  
ATOM   4898  H   GLU A 324       7.432  12.371  -3.490  1.00  0.68           H  
ATOM   4899  HA  GLU A 324       9.950  12.620  -4.778  1.00  0.72           H  
ATOM   4900 1HB  GLU A 324       8.751  14.526  -3.762  1.00  1.08           H  
ATOM   4901 2HB  GLU A 324       9.131  13.912  -2.159  1.00  1.08           H  
ATOM   4902 1HG  GLU A 324      11.532  14.127  -2.639  1.00  1.08           H  
ATOM   4903 2HG  GLU A 324      11.160  14.748  -4.240  1.00  1.08           H  
ATOM   4904  N   ARG A 325      11.791  11.597  -3.540  1.00  0.55           N  
ATOM   4905  CA  ARG A 325      12.901  10.925  -2.868  1.00  0.62           C  
ATOM   4906  C   ARG A 325      13.593  11.875  -1.890  1.00  0.80           C  
ATOM   4907  O   ARG A 325      13.690  13.075  -2.147  1.00  2.05           O  
ATOM   4908  CB  ARG A 325      13.916  10.410  -3.873  1.00  0.93           C  
ATOM   4909  CG  ARG A 325      13.397   9.322  -4.791  1.00  0.93           C  
ATOM   4910  CD  ARG A 325      14.444   8.761  -5.675  1.00  0.93           C  
ATOM   4911  NE  ARG A 325      15.436   8.145  -4.851  1.00  0.93           N  
ATOM   4912  CZ  ARG A 325      16.637   7.680  -5.208  1.00  0.93           C  
ATOM   4913  NH1 ARG A 325      17.093   7.703  -6.435  1.00  0.93           N  
ATOM   4914  NH2 ARG A 325      17.385   7.186  -4.256  1.00  0.93           N  
ATOM   4915  H   ARG A 325      11.919  11.972  -4.472  1.00  0.66           H  
ATOM   4916  HA  ARG A 325      12.507  10.077  -2.308  1.00  0.74           H  
ATOM   4917 1HB  ARG A 325      14.256  11.237  -4.483  1.00  1.12           H  
ATOM   4918 2HB  ARG A 325      14.785  10.014  -3.348  1.00  1.12           H  
ATOM   4919 1HG  ARG A 325      13.015   8.508  -4.194  1.00  1.12           H  
ATOM   4920 2HG  ARG A 325      12.604   9.737  -5.385  1.00  1.12           H  
ATOM   4921 1HD  ARG A 325      14.016   8.001  -6.326  1.00  1.12           H  
ATOM   4922 2HD  ARG A 325      14.919   9.532  -6.271  1.00  1.12           H  
ATOM   4923  HE  ARG A 325      15.215   8.069  -3.867  1.00  1.12           H  
ATOM   4924 1HH1 ARG A 325      16.538   8.086  -7.187  1.00  1.12           H  
ATOM   4925 2HH1 ARG A 325      18.019   7.322  -6.595  1.00  1.12           H  
ATOM   4926 1HH2 ARG A 325      17.017   7.183  -3.311  1.00  1.12           H  
ATOM   4927 2HH2 ARG A 325      18.302   6.834  -4.486  1.00  1.12           H  
ATOM   4928  N   ASN A 326      14.070  11.341  -0.767  1.00  0.57           N  
ATOM   4929  CA  ASN A 326      14.741  12.157   0.249  1.00  0.61           C  
ATOM   4930  C   ASN A 326      16.244  11.911   0.222  1.00  0.92           C
[truncated: 156,747 more chars]
