# Supplementary material for: Sequence comparison, molecular modeling, and network analysis predict structural diversity in cysteine proteases from the Cape sundew, Drosera capensis
Source: Comput Struct Biotechnol J. 2016 Jun 14;14:271–82. doi: 10.1016/j.csbj.2016.05.003 (PMC4949590; doi:10.1016/j.csbj.2016.05.003)
Supplement: Supplementary file 3 [file mmc3.zip › Rosetta_full/PAPA1_CARPA.pdb]

HEADER    HYDROLASE(SULFHYDRYL PROTEINASE)        25-OCT-91   1PPN              
TITLE     STRUCTURE OF MONOCLINIC PAPAIN AT 1.60 ANGSTROMS RESOLUTION           
COMPND    MOL_ID: 1;                                                            
COMPND   2 MOLECULE: PAPAIN;                                                    
COMPND   3 CHAIN: A;                                                            
COMPND   4 ENGINEERED: YES                                                      
SOURCE    MOL_ID: 1;                                                            
SOURCE   2 ORGANISM_SCIENTIFIC: CARICA PAPAYA;                                  
SOURCE   3 ORGANISM_COMMON: PAPAYA;                                             
SOURCE   4 ORGANISM_TAXID: 3649                                                 
KEYWDS    HYDROLASE(SULFHYDRYL PROTEINASE)                                      
EXPDTA    X-RAY DIFFRACTION                                                     
AUTHOR    R.W.PICKERSGILL,G.W.HARRIS,E.GARMAN                                   
REVDAT   4   08-APR-15 1PPN    1       HET    HETATM HETNAM VERSN               
REVDAT   4 2                   1       LINK   REMARK                            
REVDAT   3   25-AUG-09 1PPN    1       SOURCE                                   
REVDAT   2   24-FEB-09 1PPN    1       VERSN                                    
REVDAT   1   31-JAN-94 1PPN    0                                                
JRNL        AUTH   R.W.PICKERSGILL,G.W.HARRIS,E.GARMAN                          
JRNL        TITL   STRUCTURE OF MONOCLINIC PAPAIN AT 1.60 ANGSTROMS RESOLUTION  
JRNL        REF    ACTA CRYSTALLOGR.,SECT.B      V.  48    59 1992              
JRNL        REFN                   ISSN 0108-7681                               
REMARK   1                                                                      
REMARK   1 REFERENCE 1                                                          
REMARK   1  AUTH   G.W.HARRIS,R.W.PICKERSGILL,B.HOWLIN,D.S.MOSS                 
REMARK   1  TITL   THE SEGMENTED ANISOTROPIC REFINEMENT OF MONOCLINIC PAPAIN BY 
REMARK   1  TITL 2 THE APPLICATION OF THE RIGID-BODY TLS MODEL AND COMPARISON   
REMARK   1  TITL 3 TO BOVINE RIBONUCLEASE A                                     
REMARK   1  REF    ACTA CRYSTALLOGR.,SECT.B      V.  48    67 1992              
REMARK   1  REFN                   ISSN 0108-7681                               
REMARK   2                                                                      
REMARK   2 RESOLUTION.    1.60 ANGSTROMS.                                       
REMARK   3                                                                      
REMARK   3 REFINEMENT.                                                          
REMARK   3   PROGRAM     : PROLSQ                                               
REMARK   3   AUTHORS     : KONNERT,HENDRICKSON                                  
REMARK   3                                                                      
REMARK   3  DATA USED IN REFINEMENT.                                            
REMARK   3   RESOLUTION RANGE HIGH (ANGSTROMS) : 1.60                           
REMARK   3   RESOLUTION RANGE LOW  (ANGSTROMS) : 10.00                          
REMARK   3   DATA CUTOFF            (SIGMA(F)) : NULL                           
REMARK   3   COMPLETENESS FOR RANGE        (%) : NULL                           
REMARK   3   NUMBER OF REFLECTIONS             : 20172                          
REMARK   3                                                                      
REMARK   3  FIT TO DATA USED IN REFINEMENT.                                     
REMARK   3   CROSS-VALIDATION METHOD          : NULL                            
REMARK   3   FREE R VALUE TEST SET SELECTION  : NULL                            
REMARK   3   R VALUE     (WORKING + TEST SET) : NULL                            
REMARK   3   R VALUE            (WORKING SET) : 0.160                           
REMARK   3   FREE R VALUE                     : NULL                            
REMARK   3   FREE R VALUE TEST SET SIZE   (%) : NULL                            
REMARK   3   FREE R VALUE TEST SET COUNT      : NULL                            
REMARK   3                                                                      
REMARK   3  FIT/AGREEMENT OF MODEL WITH ALL DATA.                               
REMARK   3   R VALUE   (WORKING + TEST SET, NO CUTOFF) : NULL                   
REMARK   3   R VALUE          (WORKING SET, NO CUTOFF) : NULL                   
REMARK   3   FREE R VALUE                  (NO CUTOFF) : NULL                   
REMARK   3   FREE R VALUE TEST SET SIZE (%, NO CUTOFF) : NULL                   
REMARK   3   FREE R VALUE TEST SET COUNT   (NO CUTOFF) : NULL                   
REMARK   3   TOTAL NUMBER OF REFLECTIONS   (NO CUTOFF) : NULL                   
REMARK   3                                                                      
REMARK   3  NUMBER OF NON-HYDROGEN ATOMS USED IN REFINEMENT.                    
REMARK   3   PROTEIN ATOMS            : 1655                                    
REMARK   3   NUCLEIC ACID ATOMS       : 0                                       
REMARK   3   HETEROGEN ATOMS          : 3                                       
REMARK   3   SOLVENT ATOMS            : 226                                     
REMARK   3                                                                      
REMARK   3  B VALUES.                                                           
REMARK   3   FROM WILSON PLOT           (A**2) : NULL                           
REMARK   3   MEAN B VALUE      (OVERALL, A**2) : NULL                           
REMARK   3   OVERALL ANISOTROPIC B VALUE.                                       
REMARK   3    B11 (A**2) : NULL                                                 
REMARK   3    B22 (A**2) : NULL                                                 
REMARK   3    B33 (A**2) : NULL                                                 
REMARK   3    B12 (A**2) : NULL                                                 
REMARK   3    B13 (A**2) : NULL                                                 
REMARK   3    B23 (A**2) : NULL                                                 
REMARK   3                                                                      
REMARK   3  ESTIMATED COORDINATE ERROR.                                         
REMARK   3   ESD FROM LUZZATI PLOT        (A) : NULL                            
REMARK   3   ESD FROM SIGMAA              (A) : NULL                            
REMARK   3   LOW RESOLUTION CUTOFF        (A) : NULL                            
REMARK   3                                                                      
REMARK   3  RMS DEVIATIONS FROM IDEAL VALUES.                                   
REMARK   3   DISTANCE RESTRAINTS.                    RMS    SIGMA               
REMARK   3    BOND LENGTH                     (A) : NULL  ; NULL                
REMARK   3    ANGLE DISTANCE                  (A) : NULL  ; NULL                
REMARK   3    INTRAPLANAR 1-4 DISTANCE        (A) : NULL  ; NULL                
REMARK   3    H-BOND OR METAL COORDINATION    (A) : NULL  ; NULL                
REMARK   3                                                                      
REMARK   3   PLANE RESTRAINT                  (A) : NULL  ; NULL                
REMARK   3   CHIRAL-CENTER RESTRAINT       (A**3) : NULL  ; NULL                
REMARK   3                                                                      
REMARK   3   NON-BONDED CONTACT RESTRAINTS.                                     
REMARK   3    SINGLE TORSION                  (A) : NULL  ; NULL                
REMARK   3    MULTIPLE TORSION                (A) : NULL  ; NULL                
REMARK   3    H-BOND (X...Y)                  (A) : NULL  ; NULL                
REMARK   3    H-BOND (X-H...Y)                (A) : NULL  ; NULL                
REMARK   3                                                                      
REMARK   3   CONFORMATIONAL TORSION ANGLE RESTRAINTS.                           
REMARK   3    SPECIFIED                 (DEGREES) : NULL  ; NULL                
REMARK   3    PLANAR                    (DEGREES) : NULL  ; NULL                
REMARK   3    STAGGERED                 (DEGREES) : NULL  ; NULL                
REMARK   3    TRANSVERSE                (DEGREES) : NULL  ; NULL                
REMARK   3                                                                      
REMARK   3  ISOTROPIC THERMAL FACTOR RESTRAINTS.    RMS    SIGMA                
REMARK   3   MAIN-CHAIN BOND               (A**2) : NULL  ; NULL                
REMARK   3   MAIN-CHAIN ANGLE              (A**2) : NULL  ; NULL                
REMARK   3   SIDE-CHAIN BOND               (A**2) : NULL  ; NULL                
REMARK   3   SIDE-CHAIN ANGLE              (A**2) : NULL  ; NULL                
REMARK   3                                                                      
REMARK   3  OTHER REFINEMENT REMARKS:                                           
REMARK   3  A SECOND SITE FOR ASN 169 WAS IDENTIFIED AND REFINED,               
REMARK   3  THE OCCUPANCY OF THE TWO SITES REFINED TO 0.47 AND 0.53.            
REMARK   3                                                                      
REMARK   3  THE SG ATOM OF ACTIVE SITE RESIDUE CYS 25 HAS ANOTHER               
REMARK   3  ATOM BOUND TO IT, TREATED AS AN OXYGEN IN THE REFINEMENT.           
REMARK   4                                                                      
REMARK   4 1PPN COMPLIES WITH FORMAT V. 3.30, 13-JUL-11                         
REMARK 100                                                                      
REMARK 100 THIS ENTRY HAS BEEN PROCESSED BY BNL.                                
REMARK 200                                                                      
REMARK 200 EXPERIMENTAL DETAILS                                                 
REMARK 200  EXPERIMENT TYPE                : X-RAY DIFFRACTION                  
REMARK 200  DATE OF DATA COLLECTION        : NULL                               
REMARK 200  TEMPERATURE           (KELVIN) : NULL                               
REMARK 200  PH                             : NULL                               
REMARK 200  NUMBER OF CRYSTALS USED        : NULL                               
REMARK 200                                                                      
REMARK 200  SYNCHROTRON              (Y/N) : NULL                               
REMARK 200  RADIATION SOURCE               : NULL                               
REMARK 200  BEAMLINE                       : NULL                               
REMARK 200  X-RAY GENERATOR MODEL          : NULL                               
REMARK 200  MONOCHROMATIC OR LAUE    (M/L) : NULL                               
REMARK 200  WAVELENGTH OR RANGE        (A) : NULL                               
REMARK 200  MONOCHROMATOR                  : NULL                               
REMARK 200  OPTICS                         : NULL                               
REMARK 200                                                                      
REMARK 200  DETECTOR TYPE                  : NULL                               
REMARK 200  DETECTOR MANUFACTURER          : NULL                               
REMARK 200  INTENSITY-INTEGRATION SOFTWARE : NULL                               
REMARK 200  DATA SCALING SOFTWARE          : NULL                               
REMARK 200                                                                      
REMARK 200  NUMBER OF UNIQUE REFLECTIONS   : NULL                               
REMARK 200  RESOLUTION RANGE HIGH      (A) : NULL                               
REMARK 200  RESOLUTION RANGE LOW       (A) : NULL                               
REMARK 200  REJECTION CRITERIA  (SIGMA(I)) : NULL                               
REMARK 200                                                                      
REMARK 200 OVERALL.                                                             
REMARK 200  COMPLETENESS FOR RANGE     (%) : NULL                               
REMARK 200  DATA REDUNDANCY                : NULL                               
REMARK 200  R MERGE                    (I) : NULL                               
REMARK 200  R SYM                      (I) : NULL                               
REMARK 200  <I/SIGMA(I)> FOR THE DATA SET  : NULL                               
REMARK 200                                                                      
REMARK 200 IN THE HIGHEST RESOLUTION SHELL.                                     
REMARK 200  HIGHEST RESOLUTION SHELL, RANGE HIGH (A) : NULL                     
REMARK 200  HIGHEST RESOLUTION SHELL, RANGE LOW  (A) : NULL                     
REMARK 200  COMPLETENESS FOR SHELL     (%) : NULL                               
REMARK 200  DATA REDUNDANCY IN SHELL       : NULL                               
REMARK 200  R MERGE FOR SHELL          (I) : NULL                               
REMARK 200  R SYM FOR SHELL            (I) : NULL                               
REMARK 200  <I/SIGMA(I)> FOR SHELL         : NULL                               
REMARK 200                                                                      
REMARK 200 DIFFRACTION PROTOCOL: NULL                                           
REMARK 200 METHOD USED TO DETERMINE THE STRUCTURE: NULL                         
REMARK 200 SOFTWARE USED: NULL                                                  
REMARK 200 STARTING MODEL: NULL                                                 
REMARK 200                                                                      
REMARK 200 REMARK: NULL                                                         
REMARK 280                                                                      
REMARK 280 CRYSTAL                                                              
REMARK 280 SOLVENT CONTENT, VS   (%): 44.40                                     
REMARK 280 MATTHEWS COEFFICIENT, VM (ANGSTROMS**3/DA): 2.21                     
REMARK 280                                                                      
REMARK 280 CRYSTALLIZATION CONDITIONS: NULL                                     
REMARK 290                                                                      
REMARK 290 CRYSTALLOGRAPHIC SYMMETRY                                            
REMARK 290 SYMMETRY OPERATORS FOR SPACE GROUP: P 1 21 1                         
REMARK 290                                                                      
REMARK 290      SYMOP   SYMMETRY                                                
REMARK 290     NNNMMM   OPERATOR                                                
REMARK 290       1555   X,Y,Z                                                   
REMARK 290       2555   -X,Y+1/2,-Z                                             
REMARK 290                                                                      
REMARK 290     WHERE NNN -> OPERATOR NUMBER                                     
REMARK 290           MMM -> TRANSLATION VECTOR                                  
REMARK 290                                                                      
REMARK 290 CRYSTALLOGRAPHIC SYMMETRY TRANSFORMATIONS                            
REMARK 290 THE FOLLOWING TRANSFORMATIONS OPERATE ON THE ATOM/HETATM             
REMARK 290 RECORDS IN THIS ENTRY TO PRODUCE CRYSTALLOGRAPHICALLY                
REMARK 290 RELATED MOLECULES.                                                   
REMARK 290   SMTRY1   1  1.000000  0.000000  0.000000        0.00000            
REMARK 290   SMTRY2   1  0.000000  1.000000  0.000000        0.00000            
REMARK 290   SMTRY3   1  0.000000  0.000000  1.000000        0.00000            
REMARK 290   SMTRY1   2 -1.000000  0.000000  0.000000        0.00000            
REMARK 290   SMTRY2   2  0.000000  1.000000  0.000000       25.35000            
REMARK 290   SMTRY3   2  0.000000  0.000000 -1.000000        0.00000            
REMARK 290                                                                      
REMARK 290 REMARK: NULL                                                         
REMARK 300                                                                      
REMARK 300 BIOMOLECULE: 1                                                       
REMARK 300 SEE REMARK 350 FOR THE AUTHOR PROVIDED AND/OR PROGRAM                
REMARK 300 GENERATED ASSEMBLY INFORMATION FOR THE STRUCTURE IN                  
REMARK 300 THIS ENTRY. THE REMARK MAY ALSO PROVIDE INFORMATION ON               
REMARK 300 BURIED SURFACE AREA.                                                 
REMARK 350                                                                      
REMARK 350 COORDINATES FOR A COMPLETE MULTIMER REPRESENTING THE KNOWN           
REMARK 350 BIOLOGICALLY SIGNIFICANT OLIGOMERIZATION STATE OF THE                
REMARK 350 MOLECULE CAN BE GENERATED BY APPLYING BIOMT TRANSFORMATIONS          
REMARK 350 GIVEN BELOW.  BOTH NON-CRYSTALLOGRAPHIC AND                          
REMARK 350 CRYSTALLOGRAPHIC OPERATIONS ARE GIVEN.                               
REMARK 350                                                                      
REMARK 350 BIOMOLECULE: 1                                                       
REMARK 350 AUTHOR DETERMINED BIOLOGICAL UNIT: MONOMERIC                         
REMARK 350 APPLY THE FOLLOWING TO CHAINS: A                                     
REMARK 350   BIOMT1   1  1.000000  0.000000  0.000000        0.00000            
REMARK 350   BIOMT2   1  0.000000  1.000000  0.000000        0.00000            
REMARK 350   BIOMT3   1  0.000000  0.000000  1.000000        0.00000            
REMARK 500                                                                      
REMARK 500 GEOMETRY AND STEREOCHEMISTRY                                         
REMARK 500 SUBTOPIC: CLOSE CONTACTS IN SAME ASYMMETRIC UNIT                     
REMARK 500                                                                      
REMARK 500 THE FOLLOWING ATOMS ARE IN CLOSE CONTACT.                            
REMARK 500                                                                      
REMARK 500  ATM1  RES C  SSEQI   ATM2  RES C  SSEQI           DISTANCE          
REMARK 500   O    HOH A   544     O    HOH A   621              1.55            
REMARK 500   CE2  TYR A    61     O    HOH A   600              1.82            
REMARK 500   CG2  THR A    85     O    HOH A   561              1.91            
REMARK 500   OD1  ASN A   169     O    HOH A   572              2.03            
REMARK 500   O    HOH A   533     O    HOH A   588              2.10            
REMARK 500   OE2  GLU A    52     OG   SER A    97              2.19            
REMARK 500                                                                      
REMARK 500 REMARK: NULL                                                         
REMARK 500                                                                      
REMARK 500 GEOMETRY AND STEREOCHEMISTRY                                         
REMARK 500 SUBTOPIC: COVALENT BOND LENGTHS                                      
REMARK 500                                                                      
REMARK 500 THE STEREOCHEMICAL PARAMETERS OF THE FOLLOWING RESIDUES              
REMARK 500 HAVE VALUES WHICH DEVIATE FROM EXPECTED VALUES BY MORE               
REMARK 500 THAN 6*RMSD (M=MODEL NUMBER; RES=RESIDUE NAME; C=CHAIN               
REMARK 500 IDENTIFIER; SSEQ=SEQUENCE NUMBER; I=INSERTION CODE).                 
REMARK 500                                                                      
REMARK 500 STANDARD TABLE:                                                      
REMARK 500 FORMAT: (10X,I3,1X,2(A3,1X,A1,I4,A1,1X,A4,3X),1X,F6.3)               
REMARK 500                                                                      
REMARK 500 EXPECTED VALUES PROTEIN: ENGH AND HUBER, 1999                        
REMARK 500 EXPECTED VALUES NUCLEIC ACID: CLOWNEY ET AL 1996                     
REMARK 500                                                                      
REMARK 500  M RES CSSEQI ATM1   RES CSSEQI ATM2   DEVIATION                     
REMARK 500    ASN A 169   CG    ASN A 169   OD1     0.156                       
REMARK 500                                                                      
REMARK 500 REMARK: NULL                                                         
REMARK 500                                                                      
REMARK 500 GEOMETRY AND STEREOCHEMISTRY                                         
REMARK 500 SUBTOPIC: COVALENT BOND ANGLES                                       
REMARK 500                                                                      
REMARK 500 THE STEREOCHEMICAL PARAMETERS OF THE FOLLOWING RESIDUES              
REMARK 500 HAVE VALUES WHICH DEVIATE FROM EXPECTED VALUES BY MORE               
REMARK 500 THAN 6*RMSD (M=MODEL NUMBER; RES=RESIDUE NAME; C=CHAIN               
REMARK 500 IDENTIFIER; SSEQ=SEQUENCE NUMBER; I=INSERTION CODE).                 
REMARK 500                                                                      
REMARK 500 STANDARD TABLE:                                                      
REMARK 500 FORMAT: (10X,I3,1X,A3,1X,A1,I4,A1,3(1X,A4,2X),12X,F5.1)              
REMARK 500                                                                      
REMARK 500 EXPECTED VALUES PROTEIN: ENGH AND HUBER, 1999                        
REMARK 500 EXPECTED VALUES NUCLEIC ACID: CLOWNEY ET AL 1996                     
REMARK 500                                                                      
REMARK 500  M RES CSSEQI ATM1   ATM2   ATM3                                     
REMARK 500    TYR A   4   CB  -  CG  -  CD2 ANGL. DEV. =  -5.8 DEGREES          
REMARK 500    TYR A   4   CG  -  CD1 -  CE1 ANGL. DEV. =  -6.9 DEGREES          
REMARK 500    TRP A   7   CG  -  CD1 -  NE1 ANGL. DEV. =  -6.2 DEGREES          
REMARK 500    ARG A   8   NE  -  CZ  -  NH1 ANGL. DEV. =   4.1 DEGREES          
REMARK 500    ARG A   8   NE  -  CZ  -  NH2 ANGL. DEV. =  -9.5 DEGREES          
REMARK 500    VAL A  13   CA  -  CB  -  CG1 ANGL. DEV. =  11.0 DEGREES          
REMARK 500    GLY A  23   O   -  C   -  N   ANGL. DEV. =  11.7 DEGREES          
REMARK 500    LEU A  54   CB  -  CA  -  C   ANGL. DEV. =  13.2 DEGREES          
REMARK 500    ASP A  55   CB  -  CG  -  OD1 ANGL. DEV. =   9.6 DEGREES          
REMARK 500    ASP A  55   CB  -  CG  -  OD2 ANGL. DEV. =  -7.7 DEGREES          
REMARK 500    ARG A  58   NE  -  CZ  -  NH2 ANGL. DEV. =   3.8 DEGREES          
REMARK 500    ARG A  59   CD  -  NE  -  CZ  ANGL. DEV. =  13.2 DEGREES          
REMARK 500    ARG A  59   NH1 -  CZ  -  NH2 ANGL. DEV. =  -6.7 DEGREES          
REMARK 500    ARG A  59   NE  -  CZ  -  NH2 ANGL. DEV. =   6.6 DEGREES          
REMARK 500    TYR A  61   CB  -  CG  -  CD1 ANGL. DEV. =  -5.1 DEGREES          
REMARK 500    ASN A  64   CB  -  CA  -  C   ANGL. DEV. = -16.0 DEGREES          
REMARK 500    TYR A  67   CB  -  CG  -  CD2 ANGL. DEV. =  -6.0 DEGREES          
REMARK 500    TYR A  67   CD1 -  CG  -  CD2 ANGL. DEV. =   6.9 DEGREES          
REMARK 500    TYR A  67   CG  -  CD2 -  CE2 ANGL. DEV. =  -5.0 DEGREES          
REMARK 500    SER A  70   N   -  CA  -  CB  ANGL. DEV. =  10.7 DEGREES          
REMARK 500    ALA A  76   N   -  CA  -  CB  ANGL. DEV. =   9.2 DEGREES          
REMARK 500    TYR A  78   CG  -  CD2 -  CE2 ANGL. DEV. =  -5.0 DEGREES          
REMARK 500    HIS A  81   CE1 -  NE2 -  CD2 ANGL. DEV. =   4.4 DEGREES          
REMARK 500    TYR A  86   CB  -  CG  -  CD1 ANGL. DEV. =   6.9 DEGREES          
REMARK 500    ARG A  93   NE  -  CZ  -  NH2 ANGL. DEV. =   3.0 DEGREES          
REMARK 500    TYR A  94   CB  -  CG  -  CD2 ANGL. DEV. =   4.5 DEGREES          
REMARK 500    TYR A  94   CB  -  CG  -  CD1 ANGL. DEV. =  -4.8 DEGREES          
REMARK 500    ARG A  96   CB  -  CA  -  C   ANGL. DEV. =  14.3 DEGREES          
REMARK 500    ARG A  96   NE  -  CZ  -  NH2 ANGL. DEV. =   3.5 DEGREES          
REMARK 500    TYR A 103   CB  -  CG  -  CD2 ANGL. DEV. =  -4.3 DEGREES          
REMARK 500    ASP A 108   CB  -  CG  -  OD2 ANGL. DEV. =   9.8 DEGREES          
REMARK 500    ARG A 111   NE  -  CZ  -  NH1 ANGL. DEV. =   3.9 DEGREES          
REMARK 500    TYR A 116   CD1 -  CG  -  CD2 ANGL. DEV. =   7.2 DEGREES          
REMARK 500    TYR A 116   CB  -  CG  -  CD1 ANGL. DEV. =  -4.3 DEGREES          
REMARK 500    TYR A 116   CG  -  CD1 -  CE1 ANGL. DEV. =  -7.5 DEGREES          
REMARK 500    TYR A 116   CZ  -  CE2 -  CD2 ANGL. DEV. =  -5.8 DEGREES          
REMARK 500    TYR A 123   CB  -  CG  -  CD1 ANGL. DEV. =  -3.8 DEGREES          
REMARK 500    LYS A 139   N   -  CA  -  CB  ANGL. DEV. =  13.6 DEGREES          
REMARK 500    ASP A 140   CB  -  CG  -  OD1 ANGL. DEV. =  -9.8 DEGREES          
REMARK 500    ASP A 140   CB  -  CG  -  OD2 ANGL. DEV. =  12.8 DEGREES          
REMARK 500    TYR A 144   CB  -  CG  -  CD1 ANGL. DEV. =   4.9 DEGREES          
REMARK 500    TYR A 170   CB  -  CG  -  CD2 ANGL. DEV. =  -6.1 DEGREES          
REMARK 500    TYR A 170   CG  -  CD1 -  CE1 ANGL. DEV. =  -5.3 DEGREES          
REMARK 500    TYR A 186   CD1 -  CG  -  CD2 ANGL. DEV. =   7.2 DEGREES          
REMARK 500    TYR A 186   CB  -  CG  -  CD1 ANGL. DEV. =  -4.9 DEGREES          
REMARK 500    TYR A 186   CG  -  CD1 -  CE1 ANGL. DEV. =  -5.0 DEGREES          
REMARK 500    ARG A 191   NE  -  CZ  -  NH1 ANGL. DEV. =  -6.8 DEGREES          
REMARK 500    ARG A 191   NE  -  CZ  -  NH2 ANGL. DEV. =   4.9 DEGREES          
REMARK 500    GLY A 194   C   -  N   -  CA  ANGL. DEV. =  12.8 DEGREES          
REMARK 500    TYR A 197   CB  -  CG  -  CD2 ANGL. DEV. =  -4.8 DEGREES          
REMARK 500                                                                      
REMARK 500 THIS ENTRY HAS      54 ANGLE DEVIATIONS.                             
REMARK 500                                                                      
REMARK 500 REMARK: NULL                                                         
REMARK 500                                                                      
REMARK 500 GEOMETRY AND STEREOCHEMISTRY                                         
REMARK 500 SUBTOPIC: TORSION ANGLES                                             
REMARK 500                                                                      
REMARK 500 TORSION ANGLES OUTSIDE THE EXPECTED RAMACHANDRAN REGIONS:            
REMARK 500 (M=MODEL NUMBER; RES=RESIDUE NAME; C=CHAIN IDENTIFIER;               
REMARK 500 SSEQ=SEQUENCE NUMBER; I=INSERTION CODE).                             
REMARK 500                                                                      
REMARK 500 STANDARD TABLE:                                                      
REMARK 500 FORMAT:(10X,I3,1X,A3,1X,A1,I4,A1,4X,F7.2,3X,F7.2)                    
REMARK 500                                                                      
REMARK 500 EXPECTED VALUES: GJ KLEYWEGT AND TA JONES (1996). PHI/PSI-           
REMARK 500 CHOLOGY: RAMACHANDRAN REVISITED. STRUCTURE 4, 1395 - 1400            
REMARK 500                                                                      
REMARK 500  M RES CSSEQI        PSI       PHI                                   
REMARK 500    ARG A  58      -49.92    -22.01                                   
REMARK 500    TYR A  78      -71.08   -115.78                                   
REMARK 500    ARG A  93     -162.95   -112.12                                   
REMARK 500    ASP A 158       -1.96   -146.84                                   
REMARK 500    SER A 205      111.43   -161.18                                   
REMARK 500                                                                      
REMARK 500 REMARK: NULL                                                         
REMARK 500                                                                      
REMARK 500 GEOMETRY AND STEREOCHEMISTRY                                         
REMARK 500 SUBTOPIC: NON-CIS, NON-TRANS                                         
REMARK 500                                                                      
REMARK 500 THE FOLLOWING PEPTIDE BONDS DEVIATE SIGNIFICANTLY FROM BOTH          
REMARK 500 CIS AND TRANS CONFORMATION.  CIS BONDS, IF ANY, ARE LISTED           
REMARK 500 ON CISPEP RECORDS.  TRANS IS DEFINED AS 180 +/- 30 AND               
REMARK 500 CIS IS DEFINED AS 0 +/- 30 DEGREES.                                  
REMARK 500                                 MODEL     OMEGA                      
REMARK 500 ASP A   57     ARG A   58                  146.65                    
REMARK 500                                                                      
REMARK 500 REMARK: NULL                                                         
REMARK 500                                                                      
REMARK 500 GEOMETRY AND STEREOCHEMISTRY                                         
REMARK 500 SUBTOPIC: PLANAR GROUPS                                              
REMARK 500                                                                      
REMARK 500 PLANAR GROUPS IN THE FOLLOWING RESIDUES HAVE A TOTAL                 
REMARK 500 RMS DISTANCE OF ALL ATOMS FROM THE BEST-FIT PLANE                    
REMARK 500 BY MORE THAN AN EXPECTED VALUE OF 6*RMSD, WITH AN                    
REMARK 500 RMSD 0.02 ANGSTROMS, OR AT LEAST ONE ATOM HAS                        
REMARK 500 AN RMSD GREATER THAN THIS VALUE                                      
REMARK 500 (M=MODEL NUMBER; RES=RESIDUE NAME; C=CHAIN IDENTIFIER;               
REMARK 500 SSEQ=SEQUENCE NUMBER; I=INSERTION CODE).                             
REMARK 500                                                                      
REMARK 500  M RES CSSEQI        RMS     TYPE                                    
REMARK 500    ARG A  41         0.26    SIDE CHAIN                              
REMARK 500    ARG A  58         0.25    SIDE CHAIN                              
REMARK 500    ARG A  59         0.10    SIDE CHAIN                              
REMARK 500    ARG A  98         0.21    SIDE CHAIN                              
REMARK 500    ARG A 111         0.16    SIDE CHAIN                              
REMARK 500                                                                      
REMARK 500 REMARK: NULL                                                         
REMARK 500                                                                      
REMARK 500 GEOMETRY AND STEREOCHEMISTRY                                         
REMARK 500 SUBTOPIC: MAIN CHAIN PLANARITY                                       
REMARK 500                                                                      
REMARK 500 THE FOLLOWING RESIDUES HAVE A PSEUDO PLANARITY                       
REMARK 500 TORSION ANGLE, C(I) - CA(I) - N(I+1) - O(I), GREATER                 
REMARK 500 10.0 DEGREES. (M=MODEL NUMBER; RES=RESIDUE NAME;                     
REMARK 500 C=CHAIN IDENTIFIER; SSEQ=SEQUENCE NUMBER;                            
REMARK 500 I=INSERTION CODE).                                                   
REMARK 500                                                                      
REMARK 500  M RES CSSEQI        ANGLE                                           
REMARK 500    LYS A  17        -10.04                                           
REMARK 500    HIS A  81        -13.78                                           
REMARK 500    ARG A 188         10.32                                           
REMARK 500                                                                      
REMARK 500 REMARK: NULL                                                         
REMARK 500                                                                      
REMARK 500 GEOMETRY AND STEREOCHEMISTRY                                         
REMARK 500 SUBTOPIC: CHIRAL CENTERS                                             
REMARK 500                                                                      
REMARK 500 UNEXPECTED CONFIGURATION OF THE FOLLOWING CHIRAL                     
REMARK 500 CENTER(S) USING IMPROPER CA--C--CB--N CHIRALITY                      
REMARK 500 FOR AMINO ACIDS AND C1'--O4'--N1(N9)--C2' FOR                        
REMARK 500 NUCLEIC ACIDS OR EQUIVALENT ANGLE                                    
REMARK 500 M=MODEL NUMBER; RES=RESIDUE NAME; C=CHAIN                            
REMARK 500 IDENTIFIER; SSEQ=SEQUENCE NUMBER; I=INSERTION CODE                   
REMARK 500                                                                      
REMARK 500 STANDARD TABLE:                                                      
REMARK 500 FORMAT: (10X,I3,1X,A3,1X,A1,I4,A1,6X,F5.1,6X,A1,10X,A1,3X,A16)       
REMARK 500                                                                      
REMARK 500  M RES CSSEQI    IMPROPER   EXPECTED   FOUND DETAILS                 
REMARK 500    LEU A  54        23.9      L          L   OUTSIDE RANGE           
REMARK 500    ARG A  58       -23.2      L          D   WRONG HAND              
REMARK 500    ARG A  59        24.0      L          L   OUTSIDE RANGE           
REMARK 500    ARG A  96         3.5      L          L   EXPECTING SP3           
REMARK 500    GLU A  99        22.0      L          L   OUTSIDE RANGE           
REMARK 500    LYS A 139        20.8      L          L   OUTSIDE RANGE           
REMARK 500    ASN A 155        16.9      L          L   OUTSIDE RANGE           
REMARK 500    ASN A 169        24.5      L          L   OUTSIDE RANGE           
REMARK 500    TYR A 203        23.4      L          L   OUTSIDE RANGE           
REMARK 500                                                                      
REMARK 500 REMARK: NULL                                                         
REMARK 525                                                                      
REMARK 525 SOLVENT                                                              
REMARK 525                                                                      
REMARK 525 THE SOLVENT MOLECULES HAVE CHAIN IDENTIFIERS THAT                    
REMARK 525 INDICATE THE POLYMER CHAIN WITH WHICH THEY ARE MOST                  
REMARK 525 CLOSELY ASSOCIATED. THE REMARK LISTS ALL THE SOLVENT                 
REMARK 525 MOLECULES WHICH ARE MORE THAN 5A AWAY FROM THE                       
REMARK 525 NEAREST POLYMER CHAIN (M = MODEL NUMBER;                             
REMARK 525 RES=RESIDUE NAME; C=CHAIN IDENTIFIER; SSEQ=SEQUENCE                  
REMARK 525 NUMBER; I=INSERTION CODE):                                           
REMARK 525                                                                      
REMARK 525  M RES CSSEQI                                                        
REMARK 525    HOH A 444        DISTANCE =  6.39 ANGSTROMS                       
REMARK 525    HOH A 482        DISTANCE =  5.15 ANGSTROMS                       
REMARK 525    HOH A 499        DISTANCE =  5.58 ANGSTROMS                       
REMARK 525    HOH A 525        DISTANCE =  8.20 ANGSTROMS                       
REMARK 525    HOH A 534        DISTANCE =  6.33 ANGSTROMS                       
REMARK 525    HOH A 541        DISTANCE =  5.61 ANGSTROMS                       
REMARK 525    HOH A 542        DISTANCE =  8.18 ANGSTROMS                       
REMARK 525    HOH A 557        DISTANCE =  6.00 ANGSTROMS                       
REMARK 525    HOH A 584        DISTANCE =  7.63 ANGSTROMS                       
DBREF  1PPN A    1   212  UNP    P00784   PAPA_CARPA     134    345             
SEQRES   1 A  212  ILE PRO GLU TYR VAL ASP TRP ARG GLN LYS GLY ALA VAL          
SEQRES   2 A  212  THR PRO VAL LYS ASN GLN GLY SER CYS GLY SER CYS TRP          
SEQRES   3 A  212  ALA PHE SER ALA VAL VAL THR ILE GLU GLY ILE ILE LYS          
SEQRES   4 A  212  ILE ARG THR GLY ASN LEU ASN GLU TYR SER GLU GLN GLU          
SEQRES   5 A  212  LEU LEU ASP CYS ASP ARG ARG SER TYR GLY CYS ASN GLY          
SEQRES   6 A  212  GLY TYR PRO TRP SER ALA LEU GLN LEU VAL ALA GLN TYR          
SEQRES   7 A  212  GLY ILE HIS TYR ARG ASN THR TYR PRO TYR GLU GLY VAL          
SEQRES   8 A  212  GLN ARG TYR CYS ARG SER ARG GLU LYS GLY PRO TYR ALA          
SEQRES   9 A  212  ALA LYS THR ASP GLY VAL ARG GLN VAL GLN PRO TYR ASN          
SEQRES  10 A  212  GLU GLY ALA LEU LEU TYR SER ILE ALA ASN GLN PRO VAL          
SEQRES  11 A  212  SER VAL VAL LEU GLU ALA ALA GLY LYS ASP PHE GLN LEU          
SEQRES  12 A  212  TYR ARG GLY GLY ILE PHE VAL GLY PRO CYS GLY ASN LYS          
SEQRES  13 A  212  VAL ASP HIS ALA VAL ALA ALA VAL GLY TYR GLY PRO ASN          
SEQRES  14 A  212  TYR ILE LEU ILE LYS ASN SER TRP GLY THR GLY TRP GLY          
SEQRES  15 A  212  GLU ASN GLY TYR ILE ARG ILE LYS ARG GLY THR GLY ASN          
SEQRES  16 A  212  SER TYR GLY VAL CYS GLY LEU TYR THR SER SER PHE TYR          
SEQRES  17 A  212  PRO VAL LYS ASN                                              
HET    UNL  A 301       1                                                       
HET    MOH  A 302       2                                                       
HETNAM     UNL UNKNOWN LIGAND                                                   
HETNAM     MOH METHANOL                                                         
FORMUL   3  MOH    C H4 O                                                       
FORMUL   4  HOH   *226(H2 O)                                                    
HELIX    1   1 SER A   24  GLY A   43  1                                  20    
HELIX    2   2 SER A   49  ASP A   57  1                                   9    
HELIX    3   3 TYR A   61  CYS A   63  5                                   3    
HELIX    4   4 TYR A   67  TYR A   78  1                                  12    
HELIX    5   5 SER A   97  GLY A  101  5                                   5    
HELIX    6   6 ASN A  117  GLN A  128  1                                  12    
HELIX    7   7 GLY A  138  LEU A  143  1                                   6    
HELIX    8   8 GLY A  198  LEU A  202  5                                   5    
SHEET    1   A 3 VAL A 130  LEU A 134  0                                        
SHEET    2   A 3 HIS A 159  GLY A 167 -1  O  HIS A 159   N  LEU A 134           
SHEET    3   A 3 VAL A   5  ASP A   6 -1  N  VAL A   5   O  TYR A 166           
SHEET    1   B 5 VAL A 130  LEU A 134  0                                        
SHEET    2   B 5 HIS A 159  GLY A 167 -1  O  HIS A 159   N  LEU A 134           
SHEET    3   B 5 TYR A 170  LYS A 174 -1  O  TYR A 170   N  GLY A 167           
SHEET    4   B 5 TYR A 186  LYS A 190 -1  O  ILE A 187   N  ILE A 173           
SHEET    5   B 5 ILE A 148  PHE A 149  1  N  PHE A 149   O  ARG A 188           
SHEET    1   C 2 GLY A 109  VAL A 113  0                                        
SHEET    2   C 2 SER A 206  VAL A 210 -1  O  SER A 206   N  VAL A 113           
SSBOND   1 CYS A   22    CYS A   63                          1555   1555  2.01  
SSBOND   2 CYS A   56    CYS A   95                          1555   1555  2.05  
SSBOND   3 CYS A  153    CYS A  200                          1555   1555  2.09  
LINK         SG  CYS A  25                 S   UNL A 301     1555   1555  1.70  
CISPEP   1 GLY A  151    PRO A  152          0        -0.41                     
CRYST1   65.700   50.700   31.500  90.00  98.40  90.00 P 1 21 1      2          
ORIGX1      1.000000  0.000000  0.000000        0.00000                         
ORIGX2      0.000000  1.000000  0.000000        0.00000                         
ORIGX3      0.000000  0.000000  1.000000        0.00000                         
SCALE1      0.015221  0.000000  0.002248        0.00000                         
SCALE2      0.000000  0.019724  0.000000        0.00000                         
SCALE3      0.000000  0.000000  0.032090        0.00000                         
ATOM      1  N   ILE A   1       0.681 -15.516   4.083  1.00  6.87           N  
ATOM      2  CA  ILE A   1       1.327 -14.409   4.824  1.00  9.63           C  
ATOM      3  C   ILE A   1       0.203 -13.723   5.570  1.00 11.45           C  
ATOM      4  O   ILE A   1      -0.922 -13.687   5.054  1.00  9.63           O  
ATOM      5  CB  ILE A   1       2.216 -13.515   4.035  1.00  8.53           C  
ATOM      6  CG1 ILE A   1       1.494 -12.627   3.003  1.00  6.00           C  
ATOM      7  CG2 ILE A   1       3.365 -14.269   3.336  1.00 10.98           C  
ATOM      8  CD1 ILE A   1       2.502 -11.720   2.261  1.00  8.84           C  
ATOM      9  N   PRO A   2       0.453 -13.169   6.779  1.00 14.76           N  
ATOM     10  CA  PRO A   2      -0.597 -12.587   7.618  1.00 13.82           C  
ATOM     11  C   PRO A   2      -0.933 -11.146   7.259  1.00  9.32           C  
ATOM     12  O   PRO A   2      -0.352 -10.508   6.390  1.00 10.90           O  
ATOM     13  CB  PRO A   2       0.100 -12.621   8.962  1.00 19.90           C  
ATOM     14  CG  PRO A   2       1.583 -12.871   8.776  1.00 14.05           C  
ATOM     15  CD  PRO A   2       1.799 -13.192   7.325  1.00 18.79           C  
ATOM     16  N   GLU A   3      -2.077 -10.720   7.847  1.00  7.66           N  
ATOM     17  CA  GLU A   3      -2.551  -9.359   7.470  1.00  7.58           C  
ATOM     18  C   GLU A   3      -1.658  -8.229   8.001  1.00  8.13           C  
ATOM     19  O   GLU A   3      -1.727  -7.196   7.354  1.00  6.40           O  
ATOM     20  CB  GLU A   3      -3.921  -9.163   8.199  1.00  8.69           C  
ATOM     21  CG  GLU A   3      -4.801 -10.182   7.434  1.00 20.84           C  
ATOM     22  CD  GLU A   3      -6.237  -9.689   7.489  1.00 51.09           C  
ATOM     23  OE1 GLU A   3      -6.706  -9.789   8.627  1.00 35.93           O  
ATOM     24  OE2 GLU A   3      -6.839  -9.258   6.494  1.00 61.67           O  
ATOM     25  N   TYR A   4      -0.996  -8.433   9.113  1.00 10.34           N  
ATOM     26  CA  TYR A   4      -0.038  -7.488   9.764  1.00 16.03           C  
ATOM     27  C   TYR A   4       1.282  -8.230  10.010  1.00 16.11           C  
ATOM     28  O   TYR A   4       1.300  -9.369  10.461  1.00  8.92           O  
ATOM     29  CB  TYR A   4      -0.481  -7.044  11.170  1.00  7.66           C  
ATOM     30  CG  TYR A   4      -1.797  -6.242  11.072  1.00  9.63           C  
ATOM     31  CD1 TYR A   4      -3.027  -6.899  11.089  1.00 19.03           C  
ATOM     32  CD2 TYR A   4      -1.644  -4.869  10.939  1.00 16.66           C  
ATOM     33  CE1 TYR A   4      -4.141  -6.046  11.004  1.00 22.74           C  
ATOM     34  CE2 TYR A   4      -2.748  -4.017  10.869  1.00 16.74           C  
ATOM     35  CZ  TYR A   4      -4.001  -4.676  10.911  1.00 20.45           C  
ATOM     36  OH  TYR A   4      -5.084  -3.822  10.803  1.00 28.90           O  
ATOM     37  N   VAL A   5       2.399  -7.570   9.739  1.00  9.32           N  
ATOM     38  CA  VAL A   5       3.764  -7.909   9.963  1.00  8.45           C  
ATOM     39  C   VAL A   5       4.453  -6.661  10.485  1.00  6.95           C  
ATOM     40  O   VAL A   5       4.273  -5.522  10.036  1.00  6.32           O  
ATOM     41  CB  VAL A   5       4.583  -8.480   8.808  1.00  9.32           C  
ATOM     42  CG1 VAL A   5       6.114  -8.617   9.149  1.00  5.61           C  
ATOM     43  CG2 VAL A   5       3.898  -9.814   8.424  1.00  7.74           C  
ATOM     44  N   ASP A   6       5.135  -6.934  11.663  1.00  7.50           N  
ATOM     45  CA  ASP A   6       5.956  -5.744  12.131  1.00  7.11           C  
ATOM     46  C   ASP A   6       7.194  -6.400  12.801  1.00  9.79           C  
ATOM     47  O   ASP A   6       7.042  -7.073  13.862  1.00  7.66           O  
ATOM     48  CB  ASP A   6       5.151  -5.056  13.246  1.00 11.05           C  
ATOM     49  CG  ASP A   6       5.851  -3.831  13.866  1.00 10.34           C  
ATOM     50  OD1 ASP A   6       7.050  -3.741  13.691  1.00  9.55           O  
ATOM     51  OD2 ASP A   6       5.203  -2.960  14.508  1.00 15.00           O  
ATOM     52  N   TRP A   7       8.347  -6.282  12.167  1.00  8.29           N  
ATOM     53  CA  TRP A   7       9.518  -7.033  12.656  1.00 11.69           C  
ATOM     54  C   TRP A   7       9.904  -6.427  14.014  1.00  5.05           C  
ATOM     55  O   TRP A   7      10.765  -6.975  14.654  1.00  9.00           O  
ATOM     56  CB  TRP A   7      10.646  -6.899  11.588  1.00 10.19           C  
ATOM     57  CG  TRP A   7      10.364  -7.976  10.547  1.00  6.55           C  
ATOM     58  CD1 TRP A   7       9.910  -7.686   9.279  1.00  9.47           C  
ATOM     59  CD2 TRP A   7      10.485  -9.363  10.707  1.00 12.55           C  
ATOM     60  NE1 TRP A   7       9.778  -8.975   8.656  1.00  4.97           N  
ATOM     61  CE2 TRP A   7      10.106  -9.934   9.484  1.00  6.32           C  
ATOM     62  CE3 TRP A   7      10.886 -10.246  11.695  1.00  8.45           C  
ATOM     63  CZ2 TRP A   7      10.092 -11.274   9.313  1.00 11.37           C  
ATOM     64  CZ3 TRP A   7      10.901 -11.625  11.542  1.00  8.29           C  
ATOM     65  CH2 TRP A   7      10.496 -12.143  10.326  1.00 14.76           C  
ATOM     66  N   ARG A   8       9.460  -5.229  14.345  1.00  6.16           N  
ATOM     67  CA  ARG A   8       9.755  -4.761  15.749  1.00 10.90           C  
ATOM     68  C   ARG A   8       9.104  -5.635  16.792  1.00 21.16           C  
ATOM     69  O   ARG A   8       9.635  -5.810  17.882  1.00 11.37           O  
ATOM     70  CB  ARG A   8       9.151  -3.353  15.887  1.00 12.16           C  
ATOM     71  CG  ARG A   8       9.797  -2.423  14.894  1.00 11.92           C  
ATOM     72  CD  ARG A   8       9.121  -1.065  15.051  1.00 10.34           C  
ATOM     73  NE  ARG A   8       7.727  -1.068  14.761  1.00  8.53           N  
ATOM     74  CZ  ARG A   8       6.943   0.006  14.853  1.00  8.37           C  
ATOM     75  NH1 ARG A   8       7.373   1.226  15.159  1.00 12.32           N  
ATOM     76  NH2 ARG A   8       5.631  -0.335  14.690  1.00 12.95           N  
ATOM     77  N   GLN A   9       7.973  -6.274  16.575  1.00 16.74           N  
ATOM     78  CA  GLN A   9       7.276  -7.070  17.612  1.00 10.19           C  
ATOM     79  C   GLN A   9       7.942  -8.422  17.629  1.00 12.16           C  
ATOM     80  O   GLN A   9       7.602  -9.195  18.481  1.00 15.87           O  
ATOM     81  CB  GLN A   9       5.808  -7.282  17.148  1.00  7.11           C  
ATOM     82  CG  GLN A   9       5.148  -5.838  17.394  1.00 10.19           C  
ATOM     83  CD  GLN A   9       3.667  -6.217  17.204  1.00 23.06           C  
ATOM     84  OE1 GLN A   9       3.326  -6.650  16.006  1.00 34.27           O  
ATOM     85  NE2 GLN A   9       2.718  -6.297  18.099  1.00 21.87           N  
ATOM     86  N   LYS A  10       8.779  -8.764  16.679  1.00  9.71           N  
ATOM     87  CA  LYS A  10       9.701  -9.860  16.773  1.00  6.16           C  
ATOM     88  C   LYS A  10      11.104  -9.586  17.189  1.00  9.71           C  
ATOM     89  O   LYS A  10      12.021 -10.445  17.217  1.00 17.69           O  
ATOM     90  CB  LYS A  10       9.559 -10.659  15.491  1.00 26.21           C  
ATOM     91  CG  LYS A  10       8.070 -10.987  15.230  1.00 56.61           C  
ATOM     92  CD  LYS A  10       7.846 -12.373  14.610  1.00 49.90           C  
ATOM     93  CE  LYS A  10       6.440 -12.934  14.845  1.00 51.32           C  
ATOM     94  NZ  LYS A  10       6.244 -14.262  14.247  1.00 56.53           N  
ATOM     95  N   GLY A  11      11.339  -8.410  17.731  1.00  4.42           N  
ATOM     96  CA  GLY A  11      12.697  -8.129  18.153  1.00 15.71           C  
ATOM     97  C   GLY A  11      13.808  -8.126  17.124  1.00 14.13           C  
ATOM     98  O   GLY A  11      14.985  -8.359  17.446  1.00 12.24           O  
ATOM     99  N   ALA A  12      13.497  -7.844  15.843  1.00 12.08           N  
ATOM    100  CA  ALA A  12      14.553  -7.916  14.783  1.00 10.34           C  
ATOM    101  C   ALA A  12      14.910  -6.553  14.246  1.00 13.19           C  
ATOM    102  O   ALA A  12      15.531  -6.485  13.226  1.00  8.37           O  
ATOM    103  CB  ALA A  12      14.003  -8.789  13.679  1.00  5.45           C  
ATOM    104  N   VAL A  13      14.542  -5.469  14.952  1.00  7.50           N  
ATOM    105  CA  VAL A  13      14.920  -4.138  14.486  1.00  7.11           C  
ATOM    106  C   VAL A  13      15.574  -3.379  15.655  1.00  5.53           C  
ATOM    107  O   VAL A  13      15.034  -3.240  16.758  1.00  7.03           O  
ATOM    108  CB  VAL A  13      13.738  -3.353  13.911  1.00  8.45           C  
ATOM    109  CG1 VAL A  13      13.848  -1.891  13.556  1.00  2.84           C  
ATOM    110  CG2 VAL A  13      12.805  -4.168  13.074  1.00 11.61           C  
ATOM    111  N   THR A  14      16.628  -2.649  15.417  1.00  7.82           N  
ATOM    112  CA  THR A  14      17.482  -1.912  16.348  1.00  7.11           C  
ATOM    113  C   THR A  14      16.956  -0.481  16.378  1.00  6.40           C  
ATOM    114  O   THR A  14      16.043  -0.146  15.615  1.00  8.92           O  
ATOM    115  CB  THR A  14      18.947  -1.937  15.906  1.00  5.61           C  
ATOM    116  OG1 THR A  14      19.147  -1.136  14.748  1.00  8.53           O  
ATOM    117  CG2 THR A  14      19.404  -3.358  15.669  1.00  5.29           C  
ATOM    118  N   PRO A  15      17.396   0.394  17.278  1.00  7.66           N  
ATOM    119  CA  PRO A  15      16.851   1.743  17.341  1.00  9.55           C  
ATOM    120  C   PRO A  15      17.078   2.541  16.035  1.00  5.84           C  
ATOM    121  O   PRO A  15      18.000   2.239  15.260  1.00  6.87           O  
ATOM    122  CB  PRO A  15      17.698   2.336  18.473  1.00  6.79           C  
ATOM    123  CG  PRO A  15      18.044   1.206  19.418  1.00 12.24           C  
ATOM    124  CD  PRO A  15      18.268   0.015  18.459  1.00 15.48           C  
ATOM    125  N   VAL A  16      16.187   3.511  15.908  1.00  7.74           N  
ATOM    126  CA  VAL A  16      16.262   4.464  14.791  1.00 14.45           C  
ATOM    127  C   VAL A  16      17.540   5.257  14.850  1.00 13.26           C  
ATOM    128  O   VAL A  16      17.874   5.763  15.902  1.00  7.66           O  
ATOM    129  CB  VAL A  16      15.034   5.419  14.812  1.00  7.42           C  
ATOM    130  CG1 VAL A  16      15.246   6.680  13.988  1.00  6.55           C  
ATOM    131  CG2 VAL A  16      13.798   4.593  14.405  1.00  4.90           C  
ATOM    132  N   LYS A  17      18.218   5.478  13.745  1.00  6.00           N  
ATOM    133  CA  LYS A  17      19.495   6.136  13.659  1.00  7.66           C  
ATOM    134  C   LYS A  17      19.260   7.471  12.990  1.00 13.34           C  
ATOM    135  O   LYS A  17      18.308   7.706  12.258  1.00  9.71           O  
ATOM    136  CB  LYS A  17      20.456   5.281  12.814  1.00  9.00           C  
ATOM    137  CG  LYS A  17      20.767   3.929  13.350  1.00 13.26           C  
ATOM    138  CD  LYS A  17      20.915   3.913  14.877  1.00 10.26           C  
ATOM    139  CE  LYS A  17      21.515   2.572  15.280  1.00 15.08           C  
ATOM    140  NZ  LYS A  17      20.679   1.345  15.227  1.00 11.53           N  
ATOM    141  N   ASN A  18      20.306   8.263  12.895  1.00  8.76           N  
ATOM    142  CA  ASN A  18      20.198   9.542  12.198  1.00  7.66           C  
ATOM    143  C   ASN A  18      21.416   9.611  11.271  1.00 14.21           C  
ATOM    144  O   ASN A  18      22.559   9.642  11.716  1.00 14.37           O  
ATOM    145  CB  ASN A  18      20.257  10.664  13.237  1.00  9.47           C  
ATOM    146  CG  ASN A  18      19.864  11.984  12.634  1.00 22.42           C  
ATOM    147  OD1 ASN A  18      20.076  12.234  11.366  1.00 14.53           O  
ATOM    148  ND2 ASN A  18      19.217  12.878  13.355  1.00 26.69           N  
ATOM    149  N   GLN A  19      21.292   9.688   9.952  1.00 10.19           N  
ATOM    150  CA  GLN A  19      22.538   9.706   9.153  1.00  9.24           C  
ATOM    151  C   GLN A  19      23.249  11.035   9.174  1.00  8.29           C  
ATOM    152  O   GLN A  19      24.269  11.246   8.517  1.00 10.58           O  
ATOM    153  CB  GLN A  19      22.075   9.320   7.763  1.00  4.97           C  
ATOM    154  CG  GLN A  19      21.222  10.488   7.213  1.00  5.92           C  
ATOM    155  CD  GLN A  19      20.634   9.984   5.908  1.00 23.21           C  
ATOM    156  OE1 GLN A  19      19.857   8.965   5.768  1.00 14.61           O  
ATOM    157  NE2 GLN A  19      21.074  10.591   4.822  1.00 15.00           N  
ATOM    158  N   GLY A  20      22.601  12.089   9.648  1.00 13.90           N  
ATOM    159  CA  GLY A  20      23.187  13.463   9.407  1.00 18.08           C  
ATOM    160  C   GLY A  20      23.068  13.981   7.980  1.00 10.82           C  
ATOM    161  O   GLY A  20      22.239  13.640   7.110  1.00 17.53           O  
ATOM    162  N   SER A  21      24.126  14.741   7.670  1.00 29.29           N  
ATOM    163  CA  SER A  21      24.385  15.563   6.478  1.00 30.56           C  
ATOM    164  C   SER A  21      24.942  14.747   5.297  1.00 20.45           C  
ATOM    165  O   SER A  21      25.268  15.238   4.235  1.00 59.77           O  
ATOM    166  CB  SER A  21      25.500  16.597   6.711  1.00 24.40           C  
ATOM    167  OG  SER A  21      25.019  17.629   7.583  1.00 58.90           O  
ATOM    168  N   CYS A  22      25.306  13.550   5.621  1.00 10.82           N  
ATOM    169  CA  CYS A  22      26.077  12.737   4.687  1.00  8.05           C  
ATOM    170  C   CYS A  22      24.934  11.950   3.989  1.00  8.29           C  
ATOM    171  O   CYS A  22      24.019  11.462   4.661  1.00 12.00           O  
ATOM    172  CB  CYS A  22      26.841  11.795   5.621  1.00 13.34           C  
ATOM    173  SG  CYS A  22      27.720  10.602   4.618  1.00 14.92           S  
ATOM    174  N   GLY A  23      25.038  11.818   2.703  1.00 14.45           N  
ATOM    175  CA  GLY A  23      24.166  11.016   1.821  1.00 10.42           C  
ATOM    176  C   GLY A  23      24.440   9.515   1.978  1.00  8.29           C  
ATOM    177  O   GLY A  23      24.649   8.990   0.917  1.00 12.48           O  
ATOM    178  N   SER A  24      24.396   9.085   3.236  1.00  7.90           N  
ATOM    179  CA  SER A  24      24.790   7.711   3.586  1.00  5.21           C  
ATOM    180  C   SER A  24      23.539   6.812   3.765  1.00 10.26           C  
ATOM    181  O   SER A  24      23.628   5.656   4.217  1.00  7.82           O  
ATOM    182  CB  SER A  24      25.699   7.724   4.787  1.00 11.69           C  
ATOM    183  OG  SER A  24      24.939   8.293   5.878  1.00 13.50           O  
ATOM    184  N   CYS A  25      22.363   7.091   3.269  1.00 13.34           N  
ATOM    185  CA  CYS A  25      21.080   6.405   3.446  1.00  7.66           C  
ATOM    186  C   CYS A  25      21.222   4.961   2.912  1.00  3.87           C  
ATOM    187  O   CYS A  25      20.702   4.010   3.440  1.00  7.42           O  
ATOM    188  CB  CYS A  25      19.917   7.138   2.737  1.00  8.29           C  
ATOM    189  SG  CYS A  25      20.302   7.484   0.983  1.00 12.79           S  
ATOM    190  N   TRP A  26      21.975   4.791   1.844  1.00  6.79           N  
ATOM    191  CA  TRP A  26      22.154   3.477   1.185  1.00 12.32           C  
ATOM    192  C   TRP A  26      22.821   2.532   2.151  1.00  4.82           C  
ATOM    193  O   TRP A  26      22.463   1.323   2.239  1.00  6.71           O  
ATOM    194  CB  TRP A  26      22.906   3.632  -0.180  1.00 14.13           C  
ATOM    195  CG  TRP A  26      24.212   4.443  -0.042  1.00 10.58           C  
ATOM    196  CD1 TRP A  26      24.331   5.794  -0.081  1.00  4.82           C  
ATOM    197  CD2 TRP A  26      25.504   3.854   0.190  1.00 11.61           C  
ATOM    198  NE1 TRP A  26      25.724   6.063   0.151  1.00 12.63           N  
ATOM    199  CE2 TRP A  26      26.410   4.939   0.291  1.00 13.66           C  
ATOM    200  CE3 TRP A  26      26.005   2.547   0.343  1.00  6.24           C  
ATOM    201  CZ2 TRP A  26      27.745   4.687   0.493  1.00  7.58           C  
ATOM    202  CZ3 TRP A  26      27.368   2.272   0.539  1.00  8.05           C  
ATOM    203  CH2 TRP A  26      28.228   3.386   0.621  1.00  8.21           C  
ATOM    204  N   ALA A  27      23.787   3.031   2.890  1.00  7.58           N  
ATOM    205  CA  ALA A  27      24.462   2.301   3.960  1.00  6.24           C  
ATOM    206  C   ALA A  27      23.548   2.004   5.148  1.00  7.90           C  
ATOM    207  O   ALA A  27      23.521   0.845   5.626  1.00  5.37           O  
ATOM    208  CB  ALA A  27      25.722   3.070   4.541  1.00  7.34           C  
ATOM    209  N   PHE A  28      22.790   2.962   5.662  1.00  2.92           N  
ATOM    210  CA  PHE A  28      21.754   2.799   6.627  1.00  6.08           C  
ATOM    211  C   PHE A  28      20.733   1.743   6.300  1.00  6.79           C  
ATOM    212  O   PHE A  28      20.562   0.775   7.053  1.00  4.58           O  
ATOM    213  CB  PHE A  28      21.063   4.152   6.879  1.00  4.66           C  
ATOM    214  CG  PHE A  28      22.042   4.847   7.905  1.00  4.90           C  
ATOM    215  CD1 PHE A  28      23.152   5.513   7.439  1.00 12.63           C  
ATOM    216  CD2 PHE A  28      21.786   4.831   9.281  1.00  7.82           C  
ATOM    217  CE1 PHE A  28      24.043   6.195   8.289  1.00  9.24           C  
ATOM    218  CE2 PHE A  28      22.655   5.487  10.183  1.00 12.79           C  
ATOM    219  CZ  PHE A  28      23.798   6.145   9.680  1.00  9.79           C  
ATOM    220  N   SER A  29      20.172   1.778   5.111  1.00  4.58           N  
ATOM    221  CA  SER A  29      19.211   0.813   4.588  1.00  5.92           C  
ATOM    222  C   SER A  29      19.701  -0.611   4.582  1.00  8.84           C  
ATOM    223  O   SER A  29      19.126  -1.596   4.984  1.00  7.42           O  
ATOM    224  CB  SER A  29      18.812   1.271   3.192  1.00  9.00           C  
ATOM    225  OG  SER A  29      17.977   0.280   2.558  1.00 11.45           O  
ATOM    226  N   ALA A  30      20.898  -0.750   3.992  1.00  6.55           N  
ATOM    227  CA  ALA A  30      21.586  -2.098   3.971  1.00  4.58           C  
ATOM    228  C   ALA A  30      21.737  -2.649   5.394  1.00  9.47           C  
ATOM    229  O   ALA A  30      21.409  -3.792   5.652  1.00  7.58           O  
ATOM    230  CB  ALA A  30      23.000  -1.979   3.381  1.00  4.74           C  
ATOM    231  N   VAL A  31      22.313  -1.914   6.283  1.00  8.21           N  
ATOM    232  CA  VAL A  31      22.554  -2.435   7.681  1.00  2.45           C  
ATOM    233  C   VAL A  31      21.200  -2.763   8.234  1.00  4.42           C  
ATOM    234  O   VAL A  31      21.193  -3.845   8.954  1.00  6.87           O  
ATOM    235  CB  VAL A  31      23.216  -1.265   8.459  1.00  3.47           C  
ATOM    236  CG1 VAL A  31      23.034  -1.401   9.985  1.00  4.82           C  
ATOM    237  CG2 VAL A  31      24.659  -1.216   8.020  1.00  4.66           C  
ATOM    238  N   VAL A  32      20.067  -2.131   8.116  1.00  2.37           N  
ATOM    239  CA  VAL A  32      18.771  -2.601   8.630  1.00  9.40           C  
ATOM    240  C   VAL A  32      18.507  -4.016   8.193  1.00  6.63           C  
ATOM    241  O   VAL A  32      18.161  -4.821   9.053  1.00  6.32           O  
ATOM    242  CB  VAL A  32      17.588  -1.719   8.241  1.00 10.11           C  
ATOM    243  CG1 VAL A  32      16.315  -2.323   8.855  1.00  4.34           C  
ATOM    244  CG2 VAL A  32      17.775  -0.233   8.734  1.00  6.95           C  
ATOM    245  N   THR A  33      18.699  -4.297   6.875  1.00  3.24           N  
ATOM    246  CA  THR A  33      18.409  -5.655   6.491  1.00  4.26           C  
ATOM    247  C   THR A  33      19.298  -6.708   7.129  1.00  1.66           C  
ATOM    248  O   THR A  33      18.910  -7.863   7.340  1.00  5.13           O  
ATOM    249  CB  THR A  33      18.358  -5.658   4.930  1.00  4.90           C  
ATOM    250  OG1 THR A  33      19.652  -5.633   4.383  1.00  7.50           O  
ATOM    251  CG2 THR A  33      17.504  -4.518   4.443  1.00  6.79           C  
ATOM    252  N   ILE A  34      20.592  -6.409   7.325  1.00  4.97           N  
ATOM    253  CA  ILE A  34      21.601  -7.319   7.885  1.00  8.13           C  
ATOM    254  C   ILE A  34      21.295  -7.566   9.401  1.00  7.97           C  
ATOM    255  O   ILE A  34      21.267  -8.758   9.811  1.00  5.76           O  
ATOM    256  CB  ILE A  34      23.035  -6.748   7.723  1.00  7.19           C  
ATOM    257  CG1 ILE A  34      23.337  -6.710   6.178  1.00  7.58           C  
ATOM    258  CG2 ILE A  34      24.046  -7.823   8.297  1.00  9.16           C  
ATOM    259  CD1 ILE A  34      24.535  -5.814   5.916  1.00 16.74           C  
ATOM    260  N   GLU A  35      20.972  -6.481  10.121  1.00  8.61           N  
ATOM    261  CA  GLU A  35      20.581  -6.677  11.615  1.00  4.42           C  
ATOM    262  C   GLU A  35      19.386  -7.592  11.686  1.00  6.63           C  
ATOM    263  O   GLU A  35      19.284  -8.530  12.474  1.00  6.95           O  
ATOM    264  CB  GLU A  35      20.246  -5.291  12.160  1.00  6.08           C  
ATOM    265  CG  GLU A  35      21.473  -4.436  12.164  1.00  2.76           C  
ATOM    266  CD  GLU A  35      21.245  -2.985  12.578  1.00  3.55           C  
ATOM    267  OE1 GLU A  35      20.103  -2.540  12.595  1.00  8.29           O  
ATOM    268  OE2 GLU A  35      22.257  -2.299  12.809  1.00  6.95           O  
ATOM    269  N   GLY A  36      18.426  -7.444  10.743  1.00  6.16           N  
ATOM    270  CA  GLY A  36      17.215  -8.212  10.593  1.00  2.45           C  
ATOM    271  C   GLY A  36      17.547  -9.652  10.326  1.00  2.68           C  
ATOM    272  O   GLY A  36      17.054 -10.583  10.981  1.00  6.40           O  
ATOM    273  N   ILE A  37      18.210  -9.988   9.226  1.00 10.50           N  
ATOM    274  CA  ILE A  37      18.413 -11.430   8.874  1.00 15.16           C  
ATOM    275  C   ILE A  37      19.222 -12.199   9.946  1.00  6.47           C  
ATOM    276  O   ILE A  37      18.959 -13.390  10.143  1.00  6.95           O  
ATOM    277  CB  ILE A  37      18.952 -11.607   7.482  1.00  8.92           C  
ATOM    278  CG1 ILE A  37      18.832 -13.083   7.019  1.00 10.74           C  
ATOM    279  CG2 ILE A  37      20.398 -11.158   7.245  1.00  6.55           C  
ATOM    280  CD1 ILE A  37      17.408 -13.551   6.922  1.00 13.50           C  
ATOM    281  N   ILE A  38      20.231 -11.553  10.509  1.00  8.92           N  
ATOM    282  CA  ILE A  38      21.067 -12.199  11.584  1.00  9.00           C  
ATOM    283  C   ILE A  38      20.283 -12.505  12.834  1.00 13.26           C  
ATOM    284  O   ILE A  38      20.340 -13.595  13.456  1.00 11.53           O  
ATOM    285  CB  ILE A  38      22.316 -11.361  11.852  1.00  9.40           C  
ATOM    286  CG1 ILE A  38      23.221 -11.248  10.632  1.00  8.84           C  
ATOM    287  CG2 ILE A  38      23.025 -11.920  13.049  1.00 12.95           C  
ATOM    288  CD1 ILE A  38      23.735 -12.573  10.025  1.00 11.69           C  
ATOM    289  N   LYS A  39      19.338 -11.651  13.235  1.00  9.55           N  
ATOM    290  CA  LYS A  39      18.377 -11.960  14.292  1.00 10.58           C  
ATOM    291  C   LYS A  39      17.535 -13.157  13.976  1.00 15.32           C  
ATOM    292  O   LYS A  39      17.304 -14.151  14.687  1.00  9.08           O  
ATOM    293  CB  LYS A  39      17.531 -10.721  14.636  1.00 10.90           C  
ATOM    294  CG  LYS A  39      16.388 -11.035  15.597  1.00 17.13           C  
ATOM    295  CD  LYS A  39      16.891 -11.415  16.966  1.00 10.34           C  
ATOM    296  CE  LYS A  39      15.787 -11.466  17.999  1.00 34.03           C  
ATOM    297  NZ  LYS A  39      14.649 -12.268  17.622  1.00 30.32           N  
ATOM    298  N   ILE A  40      16.953 -13.133  12.796  1.00 10.42           N  
ATOM    299  CA  ILE A  40      16.067 -14.221  12.301  1.00 12.00           C  
ATOM    300  C   ILE A  40      16.745 -15.569  12.267  1.00 12.16           C  
ATOM    301  O   ILE A  40      16.218 -16.611  12.683  1.00 15.16           O  
ATOM    302  CB  ILE A  40      15.477 -13.790  10.986  1.00  6.32           C  
ATOM    303  CG1 ILE A  40      14.500 -12.637  11.124  1.00 10.34           C  
ATOM    304  CG2 ILE A  40      14.804 -14.978  10.285  1.00 18.16           C  
ATOM    305  CD1 ILE A  40      14.136 -12.078   9.697  1.00 13.98           C  
ATOM    306  N   ARG A  41      18.001 -15.655  11.897  1.00  8.53           N  
ATOM    307  CA  ARG A  41      18.799 -16.885  11.776  1.00  9.71           C  
ATOM    308  C   ARG A  41      19.447 -17.273  13.100  1.00 31.82           C  
ATOM    309  O   ARG A  41      19.662 -18.468  13.266  1.00 21.87           O  
ATOM    310  CB  ARG A  41      19.846 -16.633  10.726  1.00 13.42           C  
ATOM    311  CG  ARG A  41      19.149 -16.614   9.343  1.00 19.58           C  
ATOM    312  CD  ARG A  41      19.284 -18.103   8.917  1.00 33.16           C  
ATOM    313  NE  ARG A  41      18.384 -18.486   7.854  1.00 46.82           N  
ATOM    314  CZ  ARG A  41      17.194 -17.915   7.619  1.00 62.61           C  
ATOM    315  NH1 ARG A  41      16.217 -18.040   8.520  1.00 61.90           N  
ATOM    316  NH2 ARG A  41      16.990 -17.249   6.478  1.00 28.98           N  
ATOM    317  N   THR A  42      19.889 -16.388  13.963  1.00 16.50           N  
ATOM    318  CA  THR A  42      20.776 -16.719  15.092  1.00 12.95           C  
ATOM    319  C   THR A  42      20.061 -16.442  16.390  1.00 49.90           C  
ATOM    320  O   THR A  42      20.485 -16.963  17.426  1.00 17.61           O  
ATOM    321  CB  THR A  42      22.112 -15.983  15.003  1.00 15.08           C  
ATOM    322  OG1 THR A  42      21.911 -14.572  15.309  1.00 14.45           O  
ATOM    323  CG2 THR A  42      22.628 -16.046  13.583  1.00 20.92           C  
ATOM    324  N   GLY A  43      19.006 -15.635  16.308  1.00 16.19           N  
ATOM    325  CA  GLY A  43      18.180 -15.338  17.502  1.00 16.98           C  
ATOM    326  C   GLY A  43      18.833 -14.205  18.270  1.00 12.79           C  
ATOM    327  O   GLY A  43      18.255 -13.728  19.227  1.00 18.24           O  
ATOM    328  N   ASN A  44      19.874 -13.602  17.644  1.00  9.47           N  
ATOM    329  CA  ASN A  44      20.417 -12.383  18.274  1.00 12.95           C  
ATOM    330  C   ASN A  44      20.339 -11.108  17.401  1.00  9.08           C  
ATOM    331  O   ASN A  44      20.715 -11.214  16.233  1.00 12.40           O  
ATOM    332  CB  ASN A  44      21.901 -12.511  18.538  1.00 19.42           C  
ATOM    333  CG  ASN A  44      22.320 -13.822  19.164  1.00 37.90           C  
ATOM    334  OD1 ASN A  44      23.128 -14.647  18.494  1.00 55.27           O  
ATOM    335  ND2 ASN A  44      21.794 -14.018  20.357  1.00 34.27           N  
ATOM    336  N   LEU A  45      19.987 -10.049  18.054  1.00 12.32           N  
ATOM    337  CA  LEU A  45      19.855  -8.686  17.533  1.00 12.87           C  
ATOM    338  C   LEU A  45      21.134  -7.903  17.825  1.00 14.84           C  
ATOM    339  O   LEU A  45      21.410  -7.669  19.004  1.00 15.00           O  
ATOM    340  CB  LEU A  45      18.641  -7.951  18.052  1.00  8.69           C  
ATOM    341  CG  LEU A  45      18.482  -6.645  17.299  1.00 13.58           C  
ATOM    342  CD1 LEU A  45      18.189  -6.881  15.773  1.00 13.34           C  
ATOM    343  CD2 LEU A  45      17.445  -5.738  17.904  1.00 13.26           C  
ATOM    344  N   ASN A  46      21.864  -7.566  16.783  1.00  9.87           N  
ATOM    345  CA  ASN A  46      23.143  -6.892  16.749  1.00  7.58           C  
ATOM    346  C   ASN A  46      23.065  -5.608  15.945  1.00  6.16           C  
ATOM    347  O   ASN A  46      22.128  -5.549  15.111  1.00 14.05           O  
ATOM    348  CB  ASN A  46      24.374  -7.635  16.250  1.00  8.61           C  
ATOM    349  CG  ASN A  46      24.579  -8.983  16.941  1.00 24.00           C  
ATOM    350  OD1 ASN A  46      24.471 -10.150  16.319  1.00 25.98           O  
ATOM    351  ND2 ASN A  46      24.856  -8.847  18.200  1.00 22.58           N  
ATOM    352  N   GLU A  47      23.821  -4.598  16.178  1.00  9.08           N  
ATOM    353  CA  GLU A  47      23.999  -3.379  15.404  1.00 12.24           C  
ATOM    354  C   GLU A  47      25.293  -3.525  14.620  1.00 12.00           C  
ATOM    355  O   GLU A  47      26.330  -3.963  15.132  1.00  9.87           O  
ATOM    356  CB  GLU A  47      24.017  -2.113  16.242  1.00  5.53           C  
ATOM    357  CG  GLU A  47      22.559  -2.030  16.759  1.00 10.50           C  
ATOM    358  CD  GLU A  47      22.492  -0.762  17.598  1.00 27.24           C  
ATOM    359  OE1 GLU A  47      23.255  -0.656  18.550  1.00 27.24           O  
ATOM    360  OE2 GLU A  47      21.715   0.154  17.383  1.00 15.32           O  
ATOM    361  N   TYR A  48      25.163  -3.261  13.368  1.00  9.95           N  
ATOM    362  CA  TYR A  48      26.286  -3.360  12.393  1.00 10.58           C  
ATOM    363  C   TYR A  48      26.613  -1.987  11.830  1.00  6.16           C  
ATOM    364  O   TYR A  48      25.893  -1.033  11.864  1.00  7.97           O  
ATOM    365  CB  TYR A  48      25.904  -4.345  11.259  1.00 10.58           C  
ATOM    366  CG  TYR A  48      25.846  -5.778  11.830  1.00  7.66           C  
ATOM    367  CD1 TYR A  48      26.998  -6.408  12.280  1.00  9.40           C  
ATOM    368  CD2 TYR A  48      24.608  -6.402  11.916  1.00 10.90           C  
ATOM    369  CE1 TYR A  48      26.900  -7.684  12.802  1.00 11.13           C  
ATOM    370  CE2 TYR A  48      24.475  -7.694  12.432  1.00  9.24           C  
ATOM    371  CZ  TYR A  48      25.661  -8.309  12.882  1.00 14.61           C  
ATOM    372  OH  TYR A  48      25.511  -9.588  13.395  1.00 12.32           O  
ATOM    373  N   SER A  49      27.794  -1.898  11.210  1.00  4.66           N  
ATOM    374  CA  SER A  49      28.404  -0.612  10.870  1.00  8.29           C  
ATOM    375  C   SER A  49      27.964  -0.026   9.534  1.00  8.05           C  
ATOM    376  O   SER A  49      28.410  -0.479   8.483  1.00  9.00           O  
ATOM    377  CB  SER A  49      29.935  -0.699  11.089  1.00 14.13           C  
ATOM    378  OG  SER A  49      30.577   0.484  10.598  1.00  7.58           O  
ATOM    379  N   GLU A  50      27.264   1.097   9.568  1.00  7.50           N  
ATOM    380  CA  GLU A  50      26.990   1.833   8.283  1.00  8.92           C  
ATOM    381  C   GLU A  50      28.305   2.490   7.831  1.00 10.34           C  
ATOM    382  O   GLU A  50      28.516   2.613   6.621  1.00 10.11           O  
ATOM    383  CB  GLU A  50      26.014   2.969   8.656  1.00  7.74           C  
ATOM    384  CG  GLU A  50      24.638   2.609   9.144  1.00  4.97           C  
ATOM    385  CD  GLU A  50      24.430   2.242  10.550  1.00 14.92           C  
ATOM    386  OE1 GLU A  50      25.469   2.455  11.253  1.00 11.69           O  
ATOM    387  OE2 GLU A  50      23.351   1.788  10.997  1.00 13.34           O  
ATOM    388  N   GLN A  51      29.113   3.000   8.761  1.00  8.53           N  
ATOM    389  CA  GLN A  51      30.395   3.730   8.421  1.00  7.11           C  
ATOM    390  C   GLN A  51      31.337   2.796   7.682  1.00 11.92           C  
ATOM    391  O   GLN A  51      31.961   3.175   6.675  1.00 13.66           O  
ATOM    392  CB  GLN A  51      31.021   4.018   9.822  1.00 11.29           C  
ATOM    393  CG  GLN A  51      32.385   4.730   9.512  1.00 11.61           C  
ATOM    394  CD  GLN A  51      32.108   6.149   8.969  1.00  8.05           C  
ATOM    395  OE1 GLN A  51      31.093   6.874   9.350  1.00  9.08           O  
ATOM    396  NE2 GLN A  51      32.924   6.692   8.032  1.00 15.08           N  
ATOM    397  N   GLU A  52      31.425   1.463   7.944  1.00  7.42           N  
ATOM    398  CA  GLU A  52      32.301   0.565   7.179  1.00  5.92           C  
ATOM    399  C   GLU A  52      31.793   0.451   5.715  1.00  9.63           C  
ATOM    400  O   GLU A  52      32.600   0.422   4.785  1.00  6.79           O  
ATOM    401  CB  GLU A  52      32.242  -0.869   7.763  1.00  9.16           C  
ATOM    402  CG  GLU A  52      33.447  -1.617   7.222  1.00  9.32           C  
ATOM    403  CD  GLU A  52      33.456  -2.965   7.946  1.00 14.29           C  
ATOM    404  OE1 GLU A  52      32.550  -3.418   8.626  1.00 12.79           O  
ATOM    405  OE2 GLU A  52      34.453  -3.624   7.808  1.00 16.74           O  
ATOM    406  N   LEU A  53      30.512   0.376   5.389  1.00  6.71           N  
ATOM    407  CA  LEU A  53      30.024   0.413   4.000  1.00 11.76           C  
ATOM    408  C   LEU A  53      30.406   1.769   3.380  1.00 12.79           C  
ATOM    409  O   LEU A  53      30.799   1.711   2.223  1.00 10.34           O  
ATOM    410  CB  LEU A  53      28.539   0.159   4.018  1.00  5.92           C  
ATOM    411  CG  LEU A  53      28.213  -1.275   4.552  1.00  6.71           C  
ATOM    412  CD1 LEU A  53      26.721  -1.526   4.727  1.00  7.74           C  
ATOM    413  CD2 LEU A  53      28.877  -2.329   3.656  1.00  9.47           C  
ATOM    414  N   LEU A  54      30.116   2.890   3.999  1.00 12.16           N  
ATOM    415  CA  LEU A  54      30.539   4.278   3.651  1.00 12.71           C  
ATOM    416  C   LEU A  54      31.937   4.362   3.088  1.00 12.00           C  
ATOM    417  O   LEU A  54      32.146   4.822   1.923  1.00 11.29           O  
ATOM    418  CB  LEU A  54      29.970   5.290   4.593  1.00 16.50           C  
ATOM    419  CG  LEU A  54      30.276   6.783   4.482  1.00 15.32           C  
ATOM    420  CD1 LEU A  54      29.516   7.266   3.243  1.00 18.55           C  
ATOM    421  CD2 LEU A  54      29.745   7.522   5.730  1.00  9.00           C  
ATOM    422  N   ASP A  55      32.908   3.914   3.858  1.00  8.69           N  
ATOM    423  CA  ASP A  55      34.355   3.861   3.592  1.00 10.26           C  
ATOM    424  C   ASP A  55      34.721   2.774   2.597  1.00 22.50           C  
ATOM    425  O   ASP A  55      35.616   2.976   1.805  1.00 17.77           O  
ATOM    426  CB  ASP A  55      35.088   3.472   4.876  1.00 13.50           C  
ATOM    427  CG  ASP A  55      34.891   4.548   5.936  1.00  6.79           C  
ATOM    428  OD1 ASP A  55      34.441   5.686   5.785  1.00 10.11           O  
ATOM    429  OD2 ASP A  55      35.245   4.127   7.065  1.00 13.26           O  
ATOM    430  N   CYS A  56      34.025   1.659   2.507  1.00 14.84           N  
ATOM    431  CA  CYS A  56      34.620   0.496   1.901  1.00 10.26           C  
ATOM    432  C   CYS A  56      33.932   0.128   0.600  1.00 22.50           C  
ATOM    433  O   CYS A  56      34.603  -0.577  -0.149  1.00 18.16           O  
ATOM    434  CB  CYS A  56      34.761  -0.742   2.770  1.00  8.13           C  
ATOM    435  SG  CYS A  56      35.579  -0.517   4.333  1.00 13.82           S  
ATOM    436  N   ASP A  57      32.700   0.492   0.340  1.00 13.26           N  
ATOM    437  CA  ASP A  57      32.052   0.253  -0.985  1.00  9.55           C  
ATOM    438  C   ASP A  57      32.426   1.385  -1.912  1.00 15.16           C  
ATOM    439  O   ASP A  57      31.821   2.425  -2.035  1.00 16.34           O  
ATOM    440  CB  ASP A  57      30.539   0.278  -0.766  1.00  6.79           C  
ATOM    441  CG  ASP A  57      29.703  -0.026  -1.971  1.00 11.92           C  
ATOM    442  OD1 ASP A  57      30.313  -0.311  -3.002  1.00 18.40           O  
ATOM    443  OD2 ASP A  57      28.467   0.026  -1.935  1.00 12.08           O  
ATOM    444  N   ARG A  58      33.522   1.108  -2.550  1.00 30.16           N  
ATOM    445  CA  ARG A  58      34.023   1.413  -3.867  1.00 36.08           C  
ATOM    446  C   ARG A  58      33.056   1.770  -4.964  1.00 25.27           C  
ATOM    447  O   ARG A  58      33.352   2.812  -5.574  1.00 26.37           O  
ATOM    448  CB  ARG A  58      35.272   2.280  -3.825  1.00 59.30           C  
ATOM    449  CG  ARG A  58      35.931   2.361  -2.432  1.00 44.61           C  
ATOM    450  CD  ARG A  58      35.859   3.795  -1.887  1.00 49.03           C  
ATOM    451  NE  ARG A  58      36.786   4.030  -0.788  1.00 41.61           N  
ATOM    452  CZ  ARG A  58      37.063   5.223  -0.224  1.00 27.71           C  
ATOM    453  NH1 ARG A  58      37.681   6.186  -0.897  1.00 37.66           N  
ATOM    454  NH2 ARG A  58      36.832   5.519   1.080  1.00 17.21           N  
ATOM    455  N   ARG A  59      31.984   1.055  -5.259  1.00 13.11           N  
ATOM    456  CA  ARG A  59      30.848   1.190  -6.150  1.00 20.29           C  
ATOM    457  C   ARG A  59      30.083   2.475  -5.875  1.00 23.06           C  
ATOM    458  O   ARG A  59      29.790   3.209  -6.847  1.00 18.63           O  
ATOM    459  CB  ARG A  59      30.004  -0.025  -6.446  1.00 20.53           C  
ATOM    460  CG  ARG A  59      28.862   0.106  -7.469  1.00 29.92           C  
ATOM    461  CD  ARG A  59      29.318   0.407  -8.904  1.00 48.32           C  
ATOM    462  NE  ARG A  59      28.388   0.728  -9.979  1.00 30.64           N  
ATOM    463  CZ  ARG A  59      27.655   1.793 -10.358  1.00 21.00           C  
ATOM    464  NH1 ARG A  59      28.032   3.064  -9.991  1.00 36.79           N  
ATOM    465  NH2 ARG A  59      26.529   1.777 -11.096  1.00 23.13           N  
ATOM    466  N   SER A  60      29.866   2.765  -4.610  1.00 13.66           N  
ATOM    467  CA  SER A  60      28.910   3.812  -4.174  1.00  9.95           C  
ATOM    468  C   SER A  60      29.735   5.083  -4.074  1.00 14.45           C  
ATOM    469  O   SER A  60      30.967   5.055  -4.290  1.00 16.19           O  
ATOM    470  CB  SER A  60      28.384   3.376  -2.751  1.00  9.16           C  
ATOM    471  OG  SER A  60      27.308   2.452  -3.016  1.00 13.66           O  
ATOM    472  N   TYR A  61      29.180   6.222  -3.734  1.00 15.63           N  
ATOM    473  CA  TYR A  61      29.876   7.513  -3.861  1.00 13.03           C  
ATOM    474  C   TYR A  61      30.025   8.141  -2.479  1.00 23.29           C  
ATOM    475  O   TYR A  61      30.047   9.362  -2.301  1.00 18.79           O  
ATOM    476  CB  TYR A  61      29.021   8.343  -4.801  1.00 17.37           C  
ATOM    477  CG  TYR A  61      28.788   7.551  -6.103  1.00 14.13           C  
ATOM    478  CD1 TYR A  61      29.868   7.522  -7.006  1.00 49.74           C  
ATOM    479  CD2 TYR A  61      27.620   6.862  -6.376  1.00 29.69           C  
ATOM    480  CE1 TYR A  61      29.793   6.835  -8.225  1.00 58.74           C  
ATOM    481  CE2 TYR A  61      27.551   6.160  -7.608  1.00 61.11           C  
ATOM    482  CZ  TYR A  61      28.609   6.146  -8.523  1.00 63.01           C  
ATOM    483  OH  TYR A  61      28.554   5.467  -9.728  1.00 60.17           O  
ATOM    484  N   GLY A  62      30.232   7.427  -1.390  1.00 17.61           N  
ATOM    485  CA  GLY A  62      30.385   7.944  -0.029  1.00  9.47           C  
ATOM    486  C   GLY A  62      29.211   8.804   0.409  1.00  9.55           C  
ATOM    487  O   GLY A  62      28.079   8.333   0.361  1.00 11.05           O  
ATOM    488  N   CYS A  63      29.332  10.045   0.803  1.00 13.90           N  
ATOM    489  CA  CYS A  63      28.313  10.986   1.201  1.00 12.16           C  
ATOM    490  C   CYS A  63      27.517  11.587   0.103  1.00 10.34           C  
ATOM    491  O   CYS A  63      26.607  12.340   0.373  1.00 13.34           O  
ATOM    492  CB  CYS A  63      28.886  12.091   2.084  1.00 12.32           C  
ATOM    493  SG  CYS A  63      29.319  11.443   3.746  1.00 17.77           S  
ATOM    494  N   ASN A  64      27.892  11.264  -1.105  1.00  8.53           N  
ATOM    495  CA  ASN A  64      27.146  11.717  -2.240  1.00 17.45           C  
ATOM    496  C   ASN A  64      26.104  10.640  -2.614  1.00 21.32           C  
ATOM    497  O   ASN A  64      25.681  10.807  -3.766  1.00 34.90           O  
ATOM    498  CB  ASN A  64      27.973  11.542  -3.545  1.00 38.37           C  
ATOM    499  CG  ASN A  64      28.524  12.900  -3.918  1.00 24.24           C  
ATOM    500  OD1 ASN A  64      29.830  12.946  -3.745  1.00 59.69           O  
ATOM    501  ND2 ASN A  64      27.701  13.823  -4.336  1.00 48.32           N  
ATOM    502  N   GLY A  65      25.885   9.615  -1.856  1.00 15.40           N  
ATOM    503  CA  GLY A  65      24.921   8.630  -2.350  1.00  9.95           C  
ATOM    504  C   GLY A  65      25.582   7.341  -2.747  1.00  9.87           C  
ATOM    505  O   GLY A  65      26.812   7.274  -2.869  1.00 15.00           O  
ATOM    506  N   GLY A  66      24.787   6.324  -3.137  1.00 10.90           N  
ATOM    507  CA  GLY A  66      25.430   4.982  -3.292  1.00  9.24           C  
ATOM    508  C   GLY A  66      24.313   3.964  -3.473  1.00  7.19           C  
ATOM    509  O   GLY A  66      23.139   4.286  -3.625  1.00  8.13           O  
ATOM    510  N   TYR A  67      24.663   2.699  -3.308  1.00 10.50           N  
ATOM    511  CA  TYR A  67      23.684   1.669  -3.720  1.00  8.21           C  
ATOM    512  C   TYR A  67      23.578   0.632  -2.600  1.00 13.11           C  
ATOM    513  O   TYR A  67      24.600   0.040  -2.227  1.00 13.26           O  
ATOM    514  CB  TYR A  67      24.245   0.923  -4.967  1.00 13.11           C  
ATOM    515  CG  TYR A  67      24.474   1.883  -6.126  1.00 14.37           C  
ATOM    516  CD1 TYR A  67      23.413   2.330  -6.867  1.00 19.50           C  
ATOM    517  CD2 TYR A  67      25.810   2.208  -6.369  1.00 15.32           C  
ATOM    518  CE1 TYR A  67      23.659   3.221  -7.938  1.00 19.82           C  
ATOM    519  CE2 TYR A  67      26.046   3.077  -7.409  1.00 22.90           C  
ATOM    520  CZ  TYR A  67      24.989   3.551  -8.166  1.00 45.24           C  
ATOM    521  OH  TYR A  67      25.332   4.405  -9.216  1.00 45.79           O  
ATOM    522  N   PRO A  68      22.366   0.400  -2.088  1.00 11.61           N  
ATOM    523  CA  PRO A  68      22.241  -0.705  -1.058  1.00  5.45           C  
ATOM    524  C   PRO A  68      22.619  -2.018  -1.706  1.00 10.34           C  
ATOM    525  O   PRO A  68      23.149  -2.921  -1.034  1.00  6.24           O  
ATOM    526  CB  PRO A  68      20.746  -0.648  -0.801  1.00  8.05           C  
ATOM    527  CG  PRO A  68      20.314   0.775  -1.217  1.00  4.74           C  
ATOM    528  CD  PRO A  68      21.111   1.011  -2.477  1.00  9.63           C  
ATOM    529  N   TRP A  69      22.501  -2.270  -3.054  1.00 10.19           N  
ATOM    530  CA  TRP A  69      22.877  -3.566  -3.581  1.00  8.29           C  
ATOM    531  C   TRP A  69      24.386  -3.759  -3.666  1.00  6.32           C  
ATOM    532  O   TRP A  69      24.785  -4.949  -3.464  1.00  9.08           O  
ATOM    533  CB  TRP A  69      22.194  -3.913  -4.887  1.00 15.24           C  
ATOM    534  CG  TRP A  69      22.337  -2.751  -5.894  1.00 16.58           C  
ATOM    535  CD1 TRP A  69      21.400  -1.773  -6.076  1.00 14.53           C  
ATOM    536  CD2 TRP A  69      23.430  -2.540  -6.772  1.00 11.21           C  
ATOM    537  NE1 TRP A  69      21.915  -0.907  -7.094  1.00 16.50           N  
ATOM    538  CE2 TRP A  69      23.108  -1.362  -7.495  1.00 28.66           C  
ATOM    539  CE3 TRP A  69      24.652  -3.169  -7.080  1.00  8.76           C  
ATOM    540  CZ2 TRP A  69      23.972  -0.875  -8.453  1.00 35.77           C  
ATOM    541  CZ3 TRP A  69      25.550  -2.671  -8.045  1.00 13.66           C  
ATOM    542  CH2 TRP A  69      25.202  -1.493  -8.755  1.00 21.87           C  
ATOM    543  N   SER A  70      25.179  -2.709  -3.939  1.00  6.63           N  
ATOM    544  CA  SER A  70      26.651  -2.809  -3.890  1.00 12.40           C  
ATOM    545  C   SER A  70      27.018  -3.094  -2.389  1.00 11.92           C  
ATOM    546  O   SER A  70      27.959  -3.814  -2.130  1.00  9.16           O  
ATOM    547  CB  SER A  70      27.521  -1.726  -4.452  1.00 10.19           C  
ATOM    548  OG  SER A  70      26.935  -0.477  -4.367  1.00 20.61           O  
ATOM    549  N   ALA A  71      26.451  -2.301  -1.488  1.00  9.00           N  
ATOM    550  CA  ALA A  71      26.799  -2.508  -0.067  1.00  5.92           C  
ATOM    551  C   ALA A  71      26.553  -3.947   0.311  1.00  9.00           C  
ATOM    552  O   ALA A  71      27.256  -4.599   1.098  1.00  8.29           O  
ATOM    553  CB  ALA A  71      25.793  -1.634   0.731  1.00  6.08           C  
ATOM    554  N   LEU A  72      25.388  -4.513   0.039  1.00  6.79           N  
ATOM    555  CA  LEU A  72      24.961  -5.852   0.458  1.00  8.76           C  
ATOM    556  C   LEU A  72      25.902  -6.872  -0.301  1.00 10.98           C  
ATOM    557  O   LEU A  72      26.265  -7.841   0.358  1.00 12.08           O  
ATOM    558  CB  LEU A  72      23.506  -6.163   0.080  1.00 10.19           C  
ATOM    559  CG  LEU A  72      22.448  -5.387   0.901  1.00  7.66           C  
ATOM    560  CD1 LEU A  72      21.042  -5.621   0.347  1.00 10.90           C  
ATOM    561  CD2 LEU A  72      22.570  -5.829   2.356  1.00  8.92           C  
ATOM    562  N   GLN A  73      26.416  -6.715  -1.499  1.00  7.19           N  
ATOM    563  CA  GLN A  73      27.454  -7.587  -2.049  1.00 10.11           C  
ATOM    564  C   GLN A  73      28.756  -7.582  -1.327  1.00 13.42           C  
ATOM    565  O   GLN A  73      29.322  -8.672  -1.096  1.00 14.84           O  
ATOM    566  CB  GLN A  73      27.628  -7.237  -3.532  1.00 13.50           C  
ATOM    567  CG  GLN A  73      26.214  -6.966  -4.033  1.00 27.63           C  
ATOM    568  CD  GLN A  73      26.041  -6.949  -5.548  1.00 58.35           C  
ATOM    569  OE1 GLN A  73      27.092  -6.767  -6.341  1.00 38.85           O  
ATOM    570  NE2 GLN A  73      24.833  -7.073  -6.134  1.00 60.24           N  
ATOM    571  N   LEU A  74      29.149  -6.367  -0.931  1.00  8.21           N  
ATOM    572  CA  LEU A  74      30.352  -6.240  -0.093  1.00 15.32           C  
ATOM    573  C   LEU A  74      30.174  -7.134   1.122  1.00 13.90           C  
ATOM    574  O   LEU A  74      31.097  -7.921   1.460  1.00 11.69           O  
ATOM    575  CB  LEU A  74      30.628  -4.789   0.147  1.00 10.03           C  
ATOM    576  CG  LEU A  74      32.020  -4.253   0.348  1.00 21.48           C  
ATOM    577  CD1 LEU A  74      32.088  -2.934   1.132  1.00 20.21           C  
ATOM    578  CD2 LEU A  74      33.068  -5.227   0.852  1.00 27.00           C  
ATOM    579  N   VAL A  75      29.010  -7.245   1.769  1.00  7.19           N  
ATOM    580  CA  VAL A  75      28.869  -8.007   3.008  1.00  7.03           C  
ATOM    581  C   VAL A  75      28.818  -9.507   2.691  1.00 10.26           C  
ATOM    582  O   VAL A  75      29.169 -10.298   3.578  1.00 15.95           O  
ATOM    583  CB  VAL A  75      27.676  -7.560   3.866  1.00  7.66           C  
ATOM    584  CG1 VAL A  75      27.164  -8.484   4.939  1.00 15.87           C  
ATOM    585  CG2 VAL A  75      27.710  -6.045   4.249  1.00  7.26           C  
ATOM    586  N   ALA A  76      28.320  -9.857   1.517  1.00 11.53           N  
ATOM    587  CA  ALA A  76      28.280 -11.216   1.002  1.00 15.40           C  
ATOM    588  C   ALA A  76      29.715 -11.636   0.694  1.00 17.21           C  
ATOM    589  O   ALA A  76      29.932 -12.811   0.944  1.00 15.40           O  
ATOM    590  CB  ALA A  76      27.354 -11.545  -0.143  1.00  7.19           C  
ATOM    591  N   GLN A  77      30.566 -10.822   0.114  1.00 10.34           N  
ATOM    592  CA  GLN A  77      31.950 -11.326  -0.224  1.00 10.03           C  
ATOM    593  C   GLN A  77      32.893 -11.323   0.976  1.00 22.27           C  
ATOM    594  O   GLN A  77      33.836 -12.130   1.068  1.00 14.13           O  
ATOM    595  CB  GLN A  77      32.555 -10.389  -1.290  1.00 10.42           C  
ATOM    596  CG  GLN A  77      31.708 -10.492  -2.620  1.00 12.95           C  
ATOM    597  CD  GLN A  77      31.545 -11.979  -3.060  1.00 18.00           C  
ATOM    598  OE1 GLN A  77      30.309 -12.429  -3.221  1.00 21.24           O  
ATOM    599  NE2 GLN A  77      32.649 -12.720  -3.208  1.00 12.79           N  
ATOM    600  N   TYR A  78      32.792 -10.311   1.813  1.00 10.58           N  
ATOM    601  CA  TYR A  78      33.746 -10.001   2.848  1.00 15.16           C  
ATOM    602  C   TYR A  78      33.132 -10.135   4.232  1.00 61.90           C  
ATOM    603  O   TYR A  78      33.337 -11.155   4.939  1.00 26.06           O  
ATOM    604  CB  TYR A  78      34.548  -8.775   2.543  1.00 12.79           C  
ATOM    605  CG  TYR A  78      35.385  -8.932   1.261  1.00 23.13           C  
ATOM    606  CD1 TYR A  78      36.472  -9.805   1.245  1.00 26.77           C  
ATOM    607  CD2 TYR A  78      35.064  -8.191   0.121  1.00 16.34           C  
ATOM    608  CE1 TYR A  78      37.284 -10.016   0.120  1.00 17.05           C  
ATOM    609  CE2 TYR A  78      35.877  -8.419  -1.031  1.00 22.98           C  
ATOM    610  CZ  TYR A  78      36.942  -9.287  -1.039  1.00 19.42           C  
ATOM    611  OH  TYR A  78      37.757  -9.491  -2.150  1.00 32.29           O  
ATOM    612  N   GLY A  79      32.249  -9.258   4.638  1.00 13.58           N  
ATOM    613  CA  GLY A  79      31.390  -9.318   5.820  1.00  4.18           C  
ATOM    614  C   GLY A  79      31.342  -7.899   6.349  1.00  6.87           C  
ATOM    615  O   GLY A  79      31.617  -7.006   5.532  1.00  9.40           O  
ATOM    616  N   ILE A  80      31.028  -7.787   7.661  1.00  9.24           N  
ATOM    617  CA  ILE A  80      30.744  -6.454   8.220  1.00  7.82           C  
ATOM    618  C   ILE A  80      31.044  -6.592   9.698  1.00 11.21           C  
ATOM    619  O   ILE A  80      30.899  -7.678  10.290  1.00  9.47           O  
ATOM    620  CB  ILE A  80      29.283  -6.072   7.888  1.00  9.00           C  
ATOM    621  CG1 ILE A  80      28.986  -4.616   8.254  1.00  9.24           C  
ATOM    622  CG2 ILE A  80      28.335  -7.031   8.595  1.00  7.11           C  
ATOM    623  CD1 ILE A  80      27.892  -3.904   7.500  1.00 10.19           C  
ATOM    624  N   HIS A  81      31.577  -5.544  10.258  1.00 12.24           N  
ATOM    625  CA  HIS A  81      31.848  -5.483  11.702  1.00  9.87           C  
ATOM    626  C   HIS A  81      30.614  -4.978  12.447  1.00  8.45           C  
ATOM    627  O   HIS A  81      29.818  -4.167  11.938  1.00  9.95           O  
ATOM    628  CB  HIS A  81      32.995  -4.425  11.937  1.00 10.26           C  
ATOM    629  CG  HIS A  81      34.295  -5.135  11.553  1.00 13.26           C  
ATOM    630  ND1 HIS A  81      34.862  -4.987  10.309  1.00 12.24           N  
ATOM    631  CD2 HIS A  81      34.983  -6.034  12.326  1.00 17.45           C  
ATOM    632  CE1 HIS A  81      36.003  -5.782  10.297  1.00 10.90           C  
ATOM    633  NE2 HIS A  81      36.015  -6.405  11.521  1.00 14.76           N  
ATOM    634  N   TYR A  82      30.671  -4.977  13.812  1.00  9.32           N  
ATOM    635  CA  TYR A  82      29.589  -4.412  14.584  1.00  5.13           C  
ATOM    636  C   TYR A  82      29.737  -2.880  14.624  1.00  9.40           C  
ATOM    637  O   TYR A  82      30.832  -2.341  14.473  1.00 14.29           O  
ATOM    638  CB  TYR A  82      29.826  -4.807  16.056  1.00  8.76           C  
ATOM    639  CG  TYR A  82      29.503  -6.284  16.304  1.00 10.58           C  
ATOM    640  CD1 TYR A  82      28.221  -6.766  16.008  1.00 13.58           C  
ATOM    641  CD2 TYR A  82      30.476  -7.149  16.830  1.00 15.16           C  
ATOM    642  CE1 TYR A  82      27.913  -8.105  16.244  1.00 12.24           C  
ATOM    643  CE2 TYR A  82      30.156  -8.478  17.052  1.00 21.63           C  
ATOM    644  CZ  TYR A  82      28.879  -8.959  16.769  1.00 18.16           C  
ATOM    645  OH  TYR A  82      28.627 -10.285  17.035  1.00 16.66           O  
ATOM    646  N   ARG A  83      28.670  -2.262  14.981  1.00  7.66           N  
ATOM    647  CA  ARG A  83      28.588  -0.806  14.881  1.00  7.19           C  
ATOM    648  C   ARG A  83      29.532  -0.191  15.928  1.00 14.13           C  
ATOM    649  O   ARG A  83      30.106   0.856  15.608  1.00 14.69           O  
ATOM    650  CB  ARG A  83      27.162  -0.365  15.244  1.00  9.24           C  
ATOM    651  CG  ARG A  83      26.962   1.066  14.720  1.00 14.29           C  
ATOM    652  CD  ARG A  83      25.474   1.434  14.830  1.00  9.95           C  
ATOM    653  NE  ARG A  83      25.189   2.631  14.073  1.00 13.58           N  
ATOM    654  CZ  ARG A  83      24.874   3.865  14.471  1.00 12.55           C  
ATOM    655  NH1 ARG A  83      24.718   4.152  15.752  1.00 12.32           N  
ATOM    656  NH2 ARG A  83      24.742   4.882  13.622  1.00 15.40           N  
ATOM    657  N   ASN A  84      29.525  -0.784  17.088  1.00 12.48           N  
ATOM    658  CA  ASN A  84      30.388  -0.266  18.210  1.00 18.32           C  
ATOM    659  C   ASN A  84      31.842  -0.457  17.875  1.00 15.24           C  
ATOM    660  O   ASN A  84      32.690   0.395  18.199  1.00 22.34           O  
ATOM    661  CB  ASN A  84      29.947  -0.882  19.531  1.00 18.87           C  
ATOM    662  CG  ASN A  84      30.282  -2.375  19.552  1.00 62.93           C  
ATOM    663  OD1 ASN A  84      29.575  -3.256  18.865  1.00 59.22           O  
ATOM    664  ND2 ASN A  84      31.305  -2.870  20.245  1.00 60.09           N  
ATOM    665  N   THR A  85      32.256  -1.436  17.110  1.00 15.55           N  
ATOM    666  CA  THR A  85      33.645  -1.551  16.618  1.00 21.79           C  
ATOM    667  C   THR A  85      33.987  -0.570  15.509  1.00 27.79           C  
ATOM    668  O   THR A  85      35.131  -0.144  15.309  1.00 15.40           O  
ATOM    669  CB  THR A  85      33.979  -2.938  16.251  1.00 13.98           C  
ATOM    670  OG1 THR A  85      34.188  -3.182  14.895  1.00 39.24           O  
ATOM    671  CG2 THR A  85      33.363  -4.003  17.004  1.00 12.79           C  
ATOM    672  N   TYR A  86      33.074  -0.028  14.731  1.00 14.13           N  
ATOM    673  CA  TYR A  86      33.418   0.821  13.566  1.00 11.37           C  
ATOM    674  C   TYR A  86      32.242   1.821  13.476  1.00 18.48           C  
ATOM    675  O   TYR A  86      31.239   1.605  12.741  1.00 18.55           O  
ATOM    676  CB  TYR A  86      33.472  -0.064  12.313  1.00  9.95           C  
ATOM    677  CG  TYR A  86      34.104   0.545  11.075  1.00  7.74           C  
ATOM    678  CD1 TYR A  86      34.146   1.879  10.712  1.00 12.08           C  
ATOM    679  CD2 TYR A  86      34.750  -0.306  10.160  1.00 12.71           C  
ATOM    680  CE1 TYR A  86      34.770   2.330   9.529  1.00 16.11           C  
ATOM    681  CE2 TYR A  86      35.359   0.098   8.991  1.00 11.92           C  
ATOM    682  CZ  TYR A  86      35.396   1.462   8.644  1.00 10.82           C  
ATOM    683  OH  TYR A  86      35.997   1.825   7.453  1.00 21.40           O  
ATOM    684  N   PRO A  87      32.257   2.785  14.388  1.00 15.79           N  
ATOM    685  CA  PRO A  87      31.136   3.663  14.708  1.00  9.16           C  
ATOM    686  C   PRO A  87      30.935   4.668  13.562  1.00 15.79           C  
ATOM    687  O   PRO A  87      31.833   4.872  12.716  1.00 14.13           O  
ATOM    688  CB  PRO A  87      31.652   4.416  15.928  1.00 16.74           C  
ATOM    689  CG  PRO A  87      33.176   4.136  15.905  1.00 17.92           C  
ATOM    690  CD  PRO A  87      33.158   2.642  15.537  1.00 18.63           C  
ATOM    691  N   TYR A  88      29.724   5.262  13.579  1.00 10.90           N  
ATOM    692  CA  TYR A  88      29.328   6.202  12.503  1.00 13.19           C  
ATOM    693  C   TYR A  88      29.995   7.568  12.718  1.00 14.13           C  
ATOM    694  O   TYR A  88      29.996   8.101  13.837  1.00 19.34           O  
ATOM    695  CB  TYR A  88      27.814   6.362  12.462  1.00 12.55           C  
ATOM    696  CG  TYR A  88      27.344   7.200  11.262  1.00  8.29           C  
ATOM    697  CD1 TYR A  88      27.627   6.781   9.955  1.00 14.84           C  
ATOM    698  CD2 TYR A  88      26.642   8.396  11.449  1.00 13.42           C  
ATOM    699  CE1 TYR A  88      27.197   7.539   8.861  1.00  7.82           C  
ATOM    700  CE2 TYR A  88      26.218   9.158  10.363  1.00 11.05           C  
ATOM    701  CZ  TYR A  88      26.485   8.721   9.050  1.00  5.53           C  
ATOM    702  OH  TYR A  88      26.043   9.476   7.969  1.00 11.92           O  
ATOM    703  N   GLU A  89      30.628   8.121  11.682  1.00  9.95           N  
ATOM    704  CA  GLU A  89      31.346   9.392  11.668  1.00 11.53           C  
ATOM    705  C   GLU A  89      30.589  10.477  10.879  1.00 18.24           C  
ATOM    706  O   GLU A  89      30.761  11.691  11.142  1.00 19.50           O  
ATOM    707  CB  GLU A  89      32.816   9.271  11.285  1.00  7.50           C  
ATOM    708  CG  GLU A  89      33.488   8.264  12.220  1.00  9.71           C  
ATOM    709  CD  GLU A  89      34.952   8.230  11.778  1.00 16.74           C  
ATOM    710  OE1 GLU A  89      35.395   9.262  11.295  1.00 27.08           O  
ATOM    711  OE2 GLU A  89      35.600   7.183  11.825  1.00 29.14           O  
ATOM    712  N   GLY A  90      29.805  10.085   9.901  1.00 15.00           N  
ATOM    713  CA  GLY A  90      28.967  10.805   8.941  1.00 18.16           C  
ATOM    714  C   GLY A  90      29.877  11.604   8.005  1.00 11.76           C  
ATOM    715  O   GLY A  90      29.437  12.642   7.516  1.00 15.63           O  
ATOM    716  N   VAL A  91      31.047  11.107   7.727  1.00 11.69           N  
ATOM    717  CA  VAL A  91      32.034  11.487   6.695  1.00 32.77           C  
ATOM    718  C   VAL A  91      32.763  10.254   6.142  1.00 19.03           C  
ATOM    719  O   VAL A  91      33.023   9.347   6.907  1.00 13.50           O  
ATOM    720  CB  VAL A  91      33.126  12.446   7.211  1.00 26.13           C  
ATOM    721  CG1 VAL A  91      32.737  13.818   7.762  1.00 28.90           C  
ATOM    722  CG2 VAL A  91      34.180  11.787   8.085  1.00 33.24           C  
ATOM    723  N   GLN A  92      33.053  10.271   4.854  1.00 10.74           N  
ATOM    724  CA  GLN A  92      33.724   9.102   4.237  1.00  9.79           C  
ATOM    725  C   GLN A  92      35.205   9.133   4.552  1.00 17.53           C  
ATOM    726  O   GLN A  92      35.803  10.200   4.419  1.00 15.87           O  
ATOM    727  CB  GLN A  92      33.512   9.010   2.713  1.00  9.32           C  
ATOM    728  CG  GLN A  92      34.179   7.717   2.223  1.00 13.50           C  
ATOM    729  CD  GLN A  92      34.150   7.781   0.716  1.00 11.29           C  
ATOM    730  OE1 GLN A  92      34.433   8.937   0.171  1.00 16.58           O  
ATOM    731  NE2 GLN A  92      33.776   6.683   0.067  1.00 14.21           N  
ATOM    732  N   ARG A  93      35.681   8.072   5.135  1.00 13.58           N  
ATOM    733  CA  ARG A  93      37.103   7.909   5.441  1.00 16.11           C  
ATOM    734  C   ARG A  93      37.675   6.830   4.600  1.00 20.21           C  
ATOM    735  O   ARG A  93      37.074   6.296   3.689  1.00 19.66           O  
ATOM    736  CB  ARG A  93      37.367   7.789   6.907  1.00 13.90           C  
ATOM    737  CG  ARG A  93      36.519   8.768   7.727  1.00 25.50           C  
ATOM    738  CD  ARG A  93      37.268   9.526   8.807  1.00 33.08           C  
ATOM    739  NE  ARG A  93      38.653   9.144   9.040  1.00 61.74           N  
ATOM    740  CZ  ARG A  93      39.297   8.875  10.199  1.00 37.43           C  
ATOM    741  NH1 ARG A  93      38.602   8.770  11.359  1.00 30.40           N  
ATOM    742  NH2 ARG A  93      40.640   8.695  10.282  1.00 21.16           N  
ATOM    743  N   TYR A  94      38.841   6.272   4.926  1.00 24.79           N  
ATOM    744  CA  TYR A  94      39.218   5.204   3.938  1.00 17.13           C  
ATOM    745  C   TYR A  94      38.758   3.934   4.684  1.00 13.58           C  
ATOM    746  O   TYR A  94      38.362   4.011   5.859  1.00 16.19           O  
ATOM    747  CB  TYR A  94      40.731   5.183   3.656  1.00 34.58           C  
ATOM    748  CG  TYR A  94      41.419   5.036   5.029  1.00 18.48           C  
ATOM    749  CD1 TYR A  94      41.354   6.151   5.878  1.00 61.27           C  
ATOM    750  CD2 TYR A  94      42.050   3.869   5.507  1.00 24.87           C  
ATOM    751  CE1 TYR A  94      41.910   6.112   7.150  1.00 39.32           C  
ATOM    752  CE2 TYR A  94      42.628   3.843   6.795  1.00 26.13           C  
ATOM    753  CZ  TYR A  94      42.549   4.969   7.638  1.00 36.48           C  
ATOM    754  OH  TYR A  94      43.079   5.024   8.933  1.00 48.48           O  
ATOM    755  N   CYS A  95      38.733   2.836   3.991  1.00 15.24           N  
ATOM    756  CA  CYS A  95      38.299   1.514   4.418  1.00 12.24           C  
ATOM    757  C   CYS A  95      39.154   0.938   5.508  1.00 40.43           C  
ATOM    758  O   CYS A  95      40.322   0.492   5.408  1.00 22.98           O  
ATOM    759  CB  CYS A  95      38.117   0.561   3.262  1.00 12.71           C  
ATOM    760  SG  CYS A  95      37.464  -1.022   3.711  1.00 16.34           S  
ATOM    761  N   ARG A  96      38.546   0.869   6.676  1.00 16.50           N  
ATOM    762  CA  ARG A  96      39.261   0.397   7.838  1.00 15.87           C  
ATOM    763  C   ARG A  96      39.069  -0.966   8.343  1.00 20.92           C  
ATOM    764  O   ARG A  96      39.264  -1.425   9.478  1.00 22.50           O  
ATOM    765  CB  ARG A  96      40.074   1.440   8.509  1.00 25.98           C  
ATOM    766  CG  ARG A  96      39.420   2.361   9.425  1.00 18.48           C  
ATOM    767  CD  ARG A  96      39.417   3.819   8.983  1.00 22.90           C  
ATOM    768  NE  ARG A  96      38.039   4.288   8.768  1.00 20.84           N  
ATOM    769  CZ  ARG A  96      37.340   5.081   9.573  1.00 24.16           C  
ATOM    770  NH1 ARG A  96      37.888   5.409  10.763  1.00 23.06           N  
ATOM    771  NH2 ARG A  96      36.130   5.576   9.268  1.00 14.92           N  
ATOM    772  N   SER A  97      38.527  -1.775   7.494  1.00 15.00           N  
ATOM    773  CA  SER A  97      38.016  -3.090   7.841  1.00 14.53           C  
ATOM    774  C   SER A  97      39.143  -3.960   8.358  1.00 48.24           C  
ATOM    775  O   SER A  97      38.883  -4.645   9.337  1.00 19.27           O  
ATOM    776  CB  SER A  97      37.403  -3.722   6.620  1.00 14.69           C  
ATOM    777  OG  SER A  97      36.123  -3.063   6.514  1.00 21.71           O  
ATOM    778  N   ARG A  98      40.286  -3.903   7.725  1.00 26.53           N  
ATOM    779  CA  ARG A  98      41.462  -4.811   7.869  1.00 35.77           C  
ATOM    780  C   ARG A  98      42.107  -4.548   9.242  1.00 49.82           C  
ATOM    781  O   ARG A  98      42.609  -5.434   9.942  1.00 33.32           O  
ATOM    782  CB  ARG A  98      42.449  -4.484   6.745  1.00 31.42           C  
ATOM    783  CG  ARG A  98      43.556  -5.509   6.588  1.00 57.95           C  
ATOM    784  CD  ARG A  98      44.966  -4.888   6.680  1.00 55.51           C  
ATOM    785  NE  ARG A  98      45.756  -5.418   7.828  1.00 58.43           N  
ATOM    786  CZ  ARG A  98      45.797  -6.741   8.145  1.00 50.61           C  
ATOM    787  NH1 ARG A  98      45.965  -7.653   7.150  1.00 58.43           N  
ATOM    788  NH2 ARG A  98      45.677  -7.174   9.433  1.00 54.72           N  
ATOM    789  N   GLU A  99      42.027  -3.299   9.689  1.00 28.82           N  
ATOM    790  CA  GLU A  99      42.347  -2.874  11.000  1.00 29.06           C  
ATOM    791  C   GLU A  99      41.470  -3.302  12.136  1.00 62.14           C  
ATOM    792  O   GLU A  99      41.909  -3.163  13.294  1.00 25.50           O  
ATOM    793  CB  GLU A  99      42.818  -1.445  11.091  1.00 30.87           C  
ATOM    794  CG  GLU A  99      42.158  -0.542  10.090  1.00 62.14           C  
ATOM    795  CD  GLU A  99      42.705   0.874  10.283  1.00 43.58           C  
ATOM    796  OE1 GLU A  99      42.168   1.647  11.101  1.00 55.27           O  
ATOM    797  OE2 GLU A  99      43.680   1.126   9.553  1.00 31.82           O  
ATOM    798  N   LYS A 100      40.233  -3.727  11.891  1.00 23.53           N  
ATOM    799  CA  LYS A 100      39.243  -3.767  13.018  1.00 27.56           C  
ATOM    800  C   LYS A 100      39.064  -5.240  13.431  1.00 39.79           C  
ATOM    801  O   LYS A 100      38.211  -5.650  14.247  1.00 25.82           O  
ATOM    802  CB  LYS A 100      37.898  -3.183  12.576  1.00 45.95           C  
ATOM    803  CG  LYS A 100      37.895  -1.712  12.243  1.00 17.61           C  
ATOM    804  CD  LYS A 100      37.815  -0.939  13.536  1.00 31.35           C  
ATOM    805  CE  LYS A 100      37.593   0.557  13.329  1.00 23.21           C  
ATOM    806  NZ  LYS A 100      37.621   0.806  11.872  1.00 61.03           N  
ATOM    807  N   GLY A 101      39.884  -6.094  12.835  1.00 28.90           N  
ATOM    808  CA  GLY A 101      39.877  -7.526  13.041  1.00 25.11           C  
ATOM    809  C   GLY A 101      38.945  -8.261  12.084  1.00 18.55           C  
ATOM    810  O   GLY A 101      38.699  -7.833  10.956  1.00 32.14           O  
ATOM    811  N   PRO A 102      38.649  -9.512  12.477  1.00 51.48           N  
ATOM    812  CA  PRO A 102      37.835 -10.360  11.591  1.00 29.14           C  
ATOM    813  C   PRO A 102      36.385  -9.822  11.616  1.00 27.00           C  
ATOM    814  O   PRO A 102      35.937  -9.406  12.672  1.00 19.19           O  
ATOM    815  CB  PRO A 102      37.872 -11.678  12.330  1.00 27.95           C  
ATOM    816  CG  PRO A 102      38.615 -11.536  13.640  1.00 41.93           C  
ATOM    817  CD  PRO A 102      38.719 -10.040  13.854  1.00 43.03           C  
ATOM    818  N   TYR A 103      35.756  -9.852  10.470  1.00 16.66           N  
ATOM    819  CA  TYR A 103      34.318  -9.516  10.382  1.00 16.50           C  
ATOM    820  C   TYR A 103      33.494 -10.142  11.476  1.00 22.42           C  
ATOM    821  O   TYR A 103      33.718 -11.338  11.754  1.00 17.69           O  
ATOM    822  CB  TYR A 103      33.814  -9.940   9.000  1.00 22.82           C  
ATOM    823  CG  TYR A 103      34.503  -9.052   7.968  1.00 28.66           C  
ATOM    824  CD1 TYR A 103      34.266  -7.659   7.905  1.00 22.42           C  
ATOM    825  CD2 TYR A 103      35.403  -9.675   7.107  1.00 24.08           C  
ATOM    826  CE1 TYR A 103      34.912  -6.858   6.949  1.00 13.42           C  
ATOM    827  CE2 TYR A 103      36.072  -8.894   6.156  1.00 19.66           C  
ATOM    828  CZ  TYR A 103      35.817  -7.521   6.095  1.00 62.53           C  
ATOM    829  OH  TYR A 103      36.531  -6.850   5.123  1.00 25.27           O  
ATOM    830  N   ALA A 104      32.503  -9.417  11.982  1.00 13.03           N  
ATOM    831  CA  ALA A 104      31.510  -9.956  12.944  1.00 11.45           C  
ATOM    832  C   ALA A 104      30.437 -10.847  12.250  1.00 15.40           C  
ATOM    833  O   ALA A 104      29.836 -11.762  12.899  1.00 14.61           O  
ATOM    834  CB  ALA A 104      30.783  -8.725  13.455  1.00 16.11           C  
ATOM    835  N   ALA A 105      30.033 -10.530  11.009  1.00  9.16           N  
ATOM    836  CA  ALA A 105      29.066 -11.354  10.279  1.00  9.00           C  
ATOM    837  C   ALA A 105      29.392 -11.348   8.808  1.00 17.61           C  
ATOM    838  O   ALA A 105      30.033 -10.454   8.239  1.00 14.92           O  
ATOM    839  CB  ALA A 105      27.608 -10.886  10.522  1.00 11.61           C  
ATOM    840  N   LYS A 106      29.004 -12.404   8.131  1.00  9.08           N  
ATOM    841  CA  LYS A 106      29.139 -12.368   6.621  1.00  8.13           C  
ATOM    842  C   LYS A 106      27.836 -12.982   6.146  1.00 11.92           C  
ATOM    843  O   LYS A 106      27.370 -14.029   6.584  1.00 15.48           O  
ATOM    844  CB  LYS A 106      30.361 -13.160   6.154  1.00 12.48           C  
ATOM    845  CG  LYS A 106      30.646 -13.372   4.681  1.00 15.48           C  
ATOM    846  CD  LYS A 106      31.660 -14.437   4.268  1.00 13.82           C  
ATOM    847  CE  LYS A 106      31.743 -14.921   2.831  1.00 15.55           C  
ATOM    848  NZ  LYS A 106      30.411 -15.290   2.342  1.00 11.92           N  
ATOM    849  N   THR A 107      27.291 -12.525   5.037  1.00  7.97           N  
ATOM    850  CA  THR A 107      26.051 -13.144   4.543  1.00  6.00           C  
ATOM    851  C   THR A 107      26.447 -13.942   3.285  1.00  6.32           C  
ATOM    852  O   THR A 107      27.579 -13.866   2.836  1.00 23.06           O  
ATOM    853  CB  THR A 107      25.086 -12.021   4.112  1.00 14.61           C  
ATOM    854  OG1 THR A 107      25.804 -11.057   3.317  1.00 13.03           O  
ATOM    855  CG2 THR A 107      24.504 -11.374   5.361  1.00 10.50           C  
ATOM    856  N   ASP A 108      25.513 -14.669   2.739  1.00 11.05           N  
ATOM    857  CA  ASP A 108      25.728 -15.643   1.653  1.00  7.58           C  
ATOM    858  C   ASP A 108      25.196 -15.211   0.310  1.00 16.11           C  
ATOM    859  O   ASP A 108      25.120 -15.999  -0.667  1.00 21.00           O  
ATOM    860  CB  ASP A 108      24.985 -16.966   2.066  1.00 14.76           C  
ATOM    861  CG  ASP A 108      25.497 -17.538   3.390  1.00 18.00           C  
ATOM    862  OD1 ASP A 108      26.705 -17.763   3.408  1.00 15.24           O  
ATOM    863  OD2 ASP A 108      24.854 -17.862   4.362  1.00 24.87           O  
ATOM    864  N   GLY A 109      24.747 -13.966   0.162  1.00  9.24           N  
ATOM    865  CA  GLY A 109      24.502 -13.347  -1.106  1.00  6.24           C  
ATOM    866  C   GLY A 109      23.432 -12.283  -1.001  1.00 10.03           C  
ATOM    867  O   GLY A 109      23.089 -11.794   0.073  1.00  9.79           O  
ATOM    868  N   VAL A 110      22.850 -11.813  -2.062  1.00 12.32           N  
ATOM    869  CA  VAL A 110      21.862 -10.683  -2.071  1.00  9.16           C  
ATOM    870  C   VAL A 110      20.858 -11.103  -3.170  1.00 17.77           C  
ATOM    871  O   VAL A 110      21.278 -11.695  -4.201  1.00 13.42           O  
ATOM    872  CB  VAL A 110      22.532  -9.385  -2.610  1.00 22.74           C  
ATOM    873  CG1 VAL A 110      21.680  -8.135  -2.432  1.00 15.24           C  
ATOM    874  CG2 VAL A 110      23.993  -9.133  -2.298  1.00 17.37           C  
ATOM    875  N   ARG A 111      19.579 -10.845  -2.888  1.00  8.76           N  
ATOM    876  CA  ARG A 111      18.524 -11.090  -3.919  1.00  8.53           C  
ATOM    877  C   ARG A 111      17.799  -9.737  -4.069  1.00  8.45           C  
ATOM    878  O   ARG A 111      17.711  -8.925  -3.152  1.00 10.11           O  
ATOM    879  CB  ARG A 111      17.581 -12.164  -3.461  1.00 12.48           C  
ATOM    880  CG  ARG A 111      18.039 -13.589  -3.786  1.00 33.64           C  
ATOM    881  CD  ARG A 111      16.723 -14.334  -4.120  1.00 59.93           C  
ATOM    882  NE  ARG A 111      16.888 -15.644  -4.749  1.00 44.69           N  
ATOM    883  CZ  ARG A 111      16.724 -16.014  -6.067  1.00 49.82           C  
ATOM    884  NH1 ARG A 111      15.756 -15.522  -6.883  1.00 57.48           N  
ATOM    885  NH2 ARG A 111      17.563 -16.944  -6.619  1.00 54.48           N  
ATOM    886  N   GLN A 112      17.333  -9.618  -5.304  1.00 10.50           N  
ATOM    887  CA  GLN A 112      16.424  -8.626  -5.739  1.00  6.71           C  
ATOM    888  C   GLN A 112      14.974  -9.049  -5.564  1.00 19.74           C  
ATOM    889  O   GLN A 112      14.656 -10.191  -5.891  1.00 14.05           O  
ATOM    890  CB  GLN A 112      16.759  -8.199  -7.169  1.00 11.92           C  
ATOM    891  CG  GLN A 112      16.005  -6.840  -7.263  1.00 19.03           C  
ATOM    892  CD  GLN A 112      16.345  -6.082  -8.536  1.00 20.69           C  
ATOM    893  OE1 GLN A 112      15.663  -4.973  -8.737  1.00 29.92           O  
ATOM    894  NE2 GLN A 112      17.257  -6.604  -9.291  1.00 27.40           N  
ATOM    895  N   VAL A 113      14.029  -8.315  -4.998  1.00 10.19           N  
ATOM    896  CA  VAL A 113      12.619  -8.389  -5.150  1.00  8.53           C  
ATOM    897  C   VAL A 113      12.338  -7.954  -6.631  1.00  5.92           C  
ATOM    898  O   VAL A 113      12.812  -6.986  -7.086  1.00 11.69           O  
ATOM    899  CB  VAL A 113      11.772  -7.537  -4.196  1.00  8.37           C  
ATOM    900  CG1 VAL A 113      10.231  -7.735  -4.190  1.00  6.63           C  
ATOM    901  CG2 VAL A 113      12.293  -7.767  -2.738  1.00  7.19           C  
ATOM    902  N   GLN A 114      11.464  -8.706  -7.192  1.00 11.92           N  
ATOM    903  CA  GLN A 114      10.999  -8.327  -8.538  1.00  7.74           C  
ATOM    904  C   GLN A 114      10.404  -6.931  -8.585  1.00  9.95           C  
ATOM    905  O   GLN A 114       9.417  -6.785  -7.776  1.00 11.05           O  
ATOM    906  CB  GLN A 114       9.853  -9.266  -8.964  1.00 11.45           C  
ATOM    907  CG  GLN A 114       9.480  -8.639 -10.400  1.00 14.05           C  
ATOM    908  CD  GLN A 114       8.723  -9.757 -11.134  1.00 61.98           C  
ATOM    909  OE1 GLN A 114       7.517  -9.923 -10.599  1.00 22.82           O  
ATOM    910  NE2 GLN A 114       9.230 -10.471 -12.135  1.00 49.03           N  
ATOM    911  N   PRO A 115      10.920  -5.981  -9.311  1.00  7.97           N  
ATOM    912  CA  PRO A 115      10.506  -4.573  -9.109  1.00  8.05           C  
ATOM    913  C   PRO A 115       9.051  -4.345  -9.547  1.00 13.90           C  
ATOM    914  O   PRO A 115       8.500  -5.204 -10.252  1.00  8.92           O  
ATOM    915  CB  PRO A 115      11.452  -3.800  -9.987  1.00 10.34           C  
ATOM    916  CG  PRO A 115      12.251  -4.797 -10.739  1.00  9.95           C  
ATOM    917  CD  PRO A 115      12.246  -6.125 -10.005  1.00  6.32           C  
ATOM    918  N   TYR A 116       8.362  -3.309  -9.109  1.00  7.11           N  
ATOM    919  CA  TYR A 116       7.047  -2.908  -9.568  1.00 11.76           C  
ATOM    920  C   TYR A 116       5.949  -3.911  -9.268  1.00 11.61           C  
ATOM    921  O   TYR A 116       5.028  -4.153 -10.026  1.00 13.90           O  
ATOM    922  CB  TYR A 116       7.084  -2.725 -11.122  1.00 12.08           C  
ATOM    923  CG  TYR A 116       8.289  -1.924 -11.558  1.00 11.53           C  
ATOM    924  CD1 TYR A 116       8.446  -0.658 -10.979  1.00  5.45           C  
ATOM    925  CD2 TYR A 116       9.155  -2.490 -12.536  1.00 15.79           C  
ATOM    926  CE1 TYR A 116       9.590   0.032 -11.425  1.00 18.08           C  
ATOM    927  CE2 TYR A 116      10.307  -1.770 -12.979  1.00 13.66           C  
ATOM    928  CZ  TYR A 116      10.457  -0.507 -12.380  1.00 28.90           C  
ATOM    929  OH  TYR A 116      11.515   0.332 -12.731  1.00 28.42           O  
ATOM    930  N   ASN A 117       5.974  -4.525  -8.074  1.00  9.63           N  
ATOM    931  CA  ASN A 117       5.218  -5.722  -7.704  1.00 10.66           C  
ATOM    932  C   ASN A 117       4.974  -5.680  -6.134  1.00 14.53           C  
ATOM    933  O   ASN A 117       5.809  -6.109  -5.367  1.00  8.21           O  
ATOM    934  CB  ASN A 117       5.974  -6.998  -8.009  1.00 13.19           C  
ATOM    935  CG  ASN A 117       5.012  -8.198  -8.035  1.00 20.13           C  
ATOM    936  OD1 ASN A 117       4.092  -8.216  -7.118  1.00 11.76           O  
ATOM    937  ND2 ASN A 117       5.145  -9.156  -8.918  1.00 29.45           N  
ATOM    938  N   GLU A 118       3.834  -5.088  -5.787  1.00  8.53           N  
ATOM    939  CA  GLU A 118       3.470  -4.918  -4.372  1.00  8.37           C  
ATOM    940  C   GLU A 118       3.456  -6.295  -3.711  1.00  7.34           C  
ATOM    941  O   GLU A 118       3.934  -6.318  -2.603  1.00  5.68           O  
ATOM    942  CB  GLU A 118       2.096  -4.272  -4.246  1.00 12.87           C  
ATOM    943  CG  GLU A 118       1.822  -4.041  -2.733  1.00  9.40           C  
ATOM    944  CD  GLU A 118       0.563  -3.218  -2.622  1.00 10.42           C  
ATOM    945  OE1 GLU A 118       0.600  -2.033  -3.086  1.00 11.84           O  
ATOM    946  OE2 GLU A 118      -0.462  -3.646  -2.094  1.00  9.87           O  
ATOM    947  N   GLY A 119       2.787  -7.308  -4.302  1.00  8.29           N  
ATOM    948  CA  GLY A 119       2.728  -8.632  -3.623  1.00 11.61           C  
ATOM    949  C   GLY A 119       4.083  -9.267  -3.391  1.00  8.76           C  
ATOM    950  O   GLY A 119       4.222  -9.898  -2.352  1.00  8.21           O  
ATOM    951  N   ALA A 120       5.059  -9.233  -4.284  1.00  5.05           N  
ATOM    952  CA  ALA A 120       6.404  -9.835  -4.195  1.00  8.05           C  
ATOM    953  C   ALA A 120       7.121  -9.005  -3.047  1.00  8.61           C  
ATOM    954  O   ALA A 120       7.812  -9.644  -2.257  1.00  9.16           O  
ATOM    955  CB  ALA A 120       7.171  -9.431  -5.453  1.00  8.61           C  
ATOM    956  N   LEU A 121       6.931  -7.717  -2.942  1.00  5.21           N  
ATOM    957  CA  LEU A 121       7.452  -6.915  -1.783  1.00  6.87           C  
ATOM    958  C   LEU A 121       6.833  -7.360  -0.424  1.00 11.29           C  
ATOM    959  O   LEU A 121       7.595  -7.544   0.536  1.00  7.82           O  
ATOM    960  CB  LEU A 121       7.373  -5.412  -1.981  1.00 11.45           C  
ATOM    961  CG  LEU A 121       7.930  -4.646  -0.739  1.00 14.05           C  
ATOM    962  CD1 LEU A 121       9.461  -4.925  -0.708  1.00 11.45           C  
ATOM    963  CD2 LEU A 121       7.622  -3.164  -1.017  1.00 21.95           C  
ATOM    964  N   LEU A 122       5.526  -7.518  -0.361  1.00  7.90           N  
ATOM    965  CA  LEU A 122       4.814  -7.937   0.838  1.00  6.55           C  
ATOM    966  C   LEU A 122       5.357  -9.337   1.220  1.00  7.34           C  
ATOM    967  O   LEU A 122       5.638  -9.622   2.343  1.00  6.47           O  
ATOM    968  CB  LEU A 122       3.288  -8.024   0.725  1.00  1.89           C  
ATOM    969  CG  LEU A 122       2.740  -6.621   0.507  1.00  1.18           C  
ATOM    970  CD1 LEU A 122       1.238  -6.759   0.526  1.00  8.61           C  
ATOM    971  CD2 LEU A 122       3.216  -5.528   1.435  1.00  8.84           C  
ATOM    972  N   TYR A 123       5.507 -10.273   0.313  1.00  5.84           N  
ATOM    973  CA  TYR A 123       5.950 -11.641   0.635  1.00  8.61           C  
ATOM    974  C   TYR A 123       7.403 -11.548   1.127  1.00 10.90           C  
ATOM    975  O   TYR A 123       7.716 -12.227   2.083  1.00  5.84           O  
ATOM    976  CB  TYR A 123       5.901 -12.363  -0.737  1.00  8.69           C  
ATOM    977  CG  TYR A 123       6.340 -13.793  -0.444  1.00 15.79           C  
ATOM    978  CD1 TYR A 123       5.576 -14.522   0.480  1.00 24.08           C  
ATOM    979  CD2 TYR A 123       7.448 -14.370  -1.020  1.00 54.64           C  
ATOM    980  CE1 TYR A 123       5.937 -15.836   0.795  1.00 27.71           C  
ATOM    981  CE2 TYR A 123       7.816 -15.684  -0.701  1.00 60.80           C  
ATOM    982  CZ  TYR A 123       7.060 -16.429   0.209  1.00 61.19           C  
ATOM    983  OH  TYR A 123       7.436 -17.732   0.508  1.00 62.14           O  
ATOM    984  N   SER A 124       8.281 -10.734   0.607  1.00  9.79           N  
ATOM    985  CA  SER A 124       9.691 -10.557   1.023  1.00  6.47           C  
ATOM    986  C   SER A 124       9.631  -9.979   2.429  1.00 11.13           C  
ATOM    987  O   SER A 124      10.354 -10.571   3.236  1.00  8.29           O  
ATOM    988  CB  SER A 124      10.379  -9.488   0.121  1.00  6.71           C  
ATOM    989  OG  SER A 124      10.625 -10.412  -1.011  1.00 15.40           O  
ATOM    990  N   ILE A 125       8.883  -8.923   2.716  1.00  8.13           N  
ATOM    991  CA  ILE A 125       8.760  -8.341   4.062  1.00  5.29           C  
ATOM    992  C   ILE A 125       8.235  -9.381   5.017  1.00  8.21           C  
ATOM    993  O   ILE A 125       8.699  -9.331   6.158  1.00  7.42           O  
ATOM    994  CB  ILE A 125       7.852  -7.087   4.038  1.00  8.76           C  
ATOM    995  CG1 ILE A 125       8.509  -5.988   3.197  1.00  7.74           C  
ATOM    996  CG2 ILE A 125       7.693  -6.543   5.502  1.00  7.82           C  
ATOM    997  CD1 ILE A 125       7.508  -4.879   2.961  1.00 10.66           C  
ATOM    998  N   ALA A 126       7.297 -10.265   4.665  1.00  5.84           N  
ATOM    999  CA  ALA A 126       6.831 -11.257   5.601  1.00  7.82           C  
ATOM   1000  C   ALA A 126       7.959 -12.219   5.964  1.00 12.55           C  
ATOM   1001  O   ALA A 126       7.903 -12.857   7.049  1.00 11.69           O  
ATOM   1002  CB  ALA A 126       5.661 -12.032   5.035  1.00  6.55           C  
ATOM   1003  N   ASN A 127       8.978 -12.397   5.154  1.00  4.58           N  
ATOM   1004  CA  ASN A 127      10.184 -13.125   5.400  1.00  7.50           C  
ATOM   1005  C   ASN A 127      11.275 -12.392   6.170  1.00  9.95           C  
ATOM   1006  O   ASN A 127      12.017 -13.036   6.971  1.00  7.58           O  
ATOM   1007  CB  ASN A 127      10.820 -13.783   4.182  1.00  9.24           C  
ATOM   1008  CG  ASN A 127       9.957 -14.983   3.770  1.00 22.82           C  
ATOM   1009  OD1 ASN A 127       9.469 -14.924   2.559  1.00 41.61           O  
ATOM   1010  ND2 ASN A 127       9.683 -15.974   4.567  1.00 19.98           N  
ATOM   1011  N   GLN A 128      11.578 -11.142   5.972  1.00  7.26           N  
ATOM   1012  CA  GLN A 128      12.636 -10.461   6.737  1.00  3.47           C  
ATOM   1013  C   GLN A 128      12.575  -9.021   6.281  1.00  6.32           C  
ATOM   1014  O   GLN A 128      11.969  -8.630   5.242  1.00  8.05           O  
ATOM   1015  CB  GLN A 128      14.033 -10.975   6.320  1.00  3.40           C  
ATOM   1016  CG  GLN A 128      14.067 -10.801   4.738  1.00 16.90           C  
ATOM   1017  CD  GLN A 128      15.139 -11.655   4.070  1.00 17.84           C  
ATOM   1018  OE1 GLN A 128      14.759 -12.733   3.393  1.00 12.95           O  
ATOM   1019  NE2 GLN A 128      16.428 -11.274   4.272  1.00 13.50           N  
ATOM   1020  N   PRO A 129      13.225  -8.086   7.017  1.00  7.82           N  
ATOM   1021  CA  PRO A 129      13.208  -6.687   6.456  1.00  8.45           C  
ATOM   1022  C   PRO A 129      13.936  -6.630   5.092  1.00  6.32           C  
ATOM   1023  O   PRO A 129      14.931  -7.269   4.800  1.00  6.47           O  
ATOM   1024  CB  PRO A 129      14.031  -5.990   7.485  1.00  7.26           C  
ATOM   1025  CG  PRO A 129      13.780  -6.769   8.782  1.00  7.26           C  
ATOM   1026  CD  PRO A 129      13.738  -8.260   8.391  1.00  8.45           C  
ATOM   1027  N   VAL A 130      13.571  -5.602   4.343  1.00  7.82           N  
ATOM   1028  CA  VAL A 130      13.961  -5.423   2.949  1.00  3.87           C  
ATOM   1029  C   VAL A 130      14.431  -3.984   2.749  1.00  9.16           C  
ATOM   1030  O   VAL A 130      13.828  -3.068   3.261  1.00  8.45           O  
ATOM   1031  CB  VAL A 130      12.714  -5.705   2.017  1.00 10.50           C  
ATOM   1032  CG1 VAL A 130      13.104  -5.521   0.507  1.00 13.66           C  
ATOM   1033  CG2 VAL A 130      12.268  -7.166   2.182  1.00 14.53           C  
ATOM   1034  N   SER A 131      15.453  -3.842   1.865  1.00  4.18           N  
ATOM   1035  CA  SER A 131      16.005  -2.475   1.591  1.00  2.21           C  
ATOM   1036  C   SER A 131      15.112  -1.956   0.456  1.00  8.13           C  
ATOM   1037  O   SER A 131      14.972  -2.719  -0.512  1.00  8.13           O  
ATOM   1038  CB  SER A 131      17.478  -2.601   1.100  1.00  1.26           C  
ATOM   1039  OG  SER A 131      17.805  -1.358   0.536  1.00  9.47           O  
ATOM   1040  N   VAL A 132      14.573  -0.795   0.503  1.00  6.95           N  
ATOM   1041  CA  VAL A 132      13.683  -0.136  -0.432  1.00  8.76           C  
ATOM   1042  C   VAL A 132      14.122   1.264  -0.753  1.00  8.13           C  
ATOM   1043  O   VAL A 132      14.837   1.888  -0.003  1.00  7.11           O  
ATOM   1044  CB  VAL A 132      12.206  -0.264  -0.034  1.00 13.90           C  
ATOM   1045  CG1 VAL A 132      11.634  -1.679   0.004  1.00  7.19           C  
ATOM   1046  CG2 VAL A 132      11.827   0.620   1.157  1.00  7.50           C  
ATOM   1047  N   VAL A 133      13.771   1.803  -1.906  1.00  6.79           N  
ATOM   1048  CA  VAL A 133      14.040   3.219  -2.208  1.00  6.40           C  
ATOM   1049  C   VAL A 133      12.720   3.947  -2.437  1.00  9.40           C  
ATOM   1050  O   VAL A 133      11.706   3.274  -2.742  1.00  9.95           O  
ATOM   1051  CB  VAL A 133      15.009   3.285  -3.438  1.00  7.97           C  
ATOM   1052  CG1 VAL A 133      16.286   2.490  -3.248  1.00  9.63           C  
ATOM   1053  CG2 VAL A 133      14.296   2.793  -4.716  1.00 13.82           C  
ATOM   1054  N   LEU A 134      12.815   5.250  -2.305  1.00  4.97           N  
ATOM   1055  CA  LEU A 134      11.659   6.122  -2.558  1.00  7.03           C  
ATOM   1056  C   LEU A 134      12.087   7.554  -2.808  1.00  6.08           C  
ATOM   1057  O   LEU A 134      13.258   7.887  -2.726  1.00  7.42           O  
ATOM   1058  CB  LEU A 134      10.680   6.040  -1.334  1.00  4.82           C  
ATOM   1059  CG  LEU A 134      11.333   6.336   0.035  1.00 12.95           C  
ATOM   1060  CD1 LEU A 134      11.740   7.761   0.201  1.00  9.40           C  
ATOM   1061  CD2 LEU A 134      10.307   5.965   1.131  1.00 10.03           C  
ATOM   1062  N   GLU A 135      11.191   8.378  -3.315  1.00 10.74           N  
ATOM   1063  CA  GLU A 135      11.400   9.819  -3.482  1.00  8.37           C  
ATOM   1064  C   GLU A 135      11.059  10.562  -2.156  1.00  4.03           C  
ATOM   1065  O   GLU A 135       9.897  10.678  -1.787  1.00  6.00           O  
ATOM   1066  CB  GLU A 135      10.565  10.418  -4.591  1.00  8.45           C  
ATOM   1067  CG  GLU A 135      10.925  11.867  -4.864  1.00 14.53           C  
ATOM   1068  CD  GLU A 135       9.733  12.325  -5.732  1.00 12.79           C  
ATOM   1069  OE1 GLU A 135       9.649  12.054  -6.904  1.00 10.11           O  
ATOM   1070  OE2 GLU A 135       8.791  12.889  -5.157  1.00 11.61           O  
ATOM   1071  N   ALA A 136      12.182  11.050  -1.620  1.00  8.61           N  
ATOM   1072  CA  ALA A 136      12.163  11.816  -0.373  1.00  9.40           C  
ATOM   1073  C   ALA A 136      12.319  13.320  -0.521  1.00 12.24           C  
ATOM   1074  O   ALA A 136      12.171  14.063   0.465  1.00 13.34           O  
ATOM   1075  CB  ALA A 136      13.021  11.201   0.692  1.00 10.42           C  
ATOM   1076  N   ALA A 137      12.689  13.775  -1.731  1.00 11.76           N  
ATOM   1077  CA  ALA A 137      13.074  15.224  -1.931  1.00 15.48           C  
ATOM   1078  C   ALA A 137      11.872  16.184  -1.735  1.00 16.90           C  
ATOM   1079  O   ALA A 137      12.052  17.327  -1.339  1.00 15.40           O  
ATOM   1080  CB  ALA A 137      13.637  15.473  -3.341  1.00 17.77           C  
ATOM   1081  N   GLY A 138      10.650  15.703  -1.892  1.00  9.24           N  
ATOM   1082  CA  GLY A 138       9.449  16.537  -1.805  1.00 15.48           C  
ATOM   1083  C   GLY A 138       9.291  17.145  -0.436  1.00  9.32           C  
ATOM   1084  O   GLY A 138       9.481  16.529   0.622  1.00  8.05           O  
ATOM   1085  N   LYS A 139       8.720  18.370  -0.381  1.00 10.42           N  
ATOM   1086  CA  LYS A 139       8.383  18.870   0.912  1.00  8.61           C  
ATOM   1087  C   LYS A 139       7.411  18.040   1.732  1.00 10.19           C  
ATOM   1088  O   LYS A 139       7.562  18.149   2.990  1.00 11.53           O  
ATOM   1089  CB  LYS A 139       7.998  20.279   1.189  1.00 15.79           C  
ATOM   1090  CG  LYS A 139       8.381  21.398   0.277  1.00 58.03           C  
ATOM   1091  CD  LYS A 139       7.115  22.210  -0.094  1.00 53.37           C  
ATOM   1092  CE  LYS A 139       7.385  23.612  -0.604  1.00 58.43           C  
ATOM   1093  NZ  LYS A 139       7.493  23.654  -2.087  1.00 60.56           N  
ATOM   1094  N   ASP A 140       6.362  17.420   1.210  1.00 11.37           N  
ATOM   1095  CA  ASP A 140       5.260  16.748   1.940  1.00  9.71           C  
ATOM   1096  C   ASP A 140       5.933  15.545   2.659  1.00  7.34           C  
ATOM   1097  O   ASP A 140       5.703  15.341   3.874  1.00  9.63           O  
ATOM   1098  CB  ASP A 140       4.195  16.218   0.952  1.00  9.08           C  
ATOM   1099  CG  ASP A 140       3.703  17.444   0.156  1.00 19.03           C  
ATOM   1100  OD1 ASP A 140       2.935  18.115   0.890  1.00 15.08           O  
ATOM   1101  OD2 ASP A 140       4.020  17.868  -0.962  1.00 15.87           O  
ATOM   1102  N   PHE A 141       6.850  14.894   1.949  1.00  8.61           N  
ATOM   1103  CA  PHE A 141       7.618  13.736   2.588  1.00 14.13           C  
ATOM   1104  C   PHE A 141       8.424  14.275   3.731  1.00 12.00           C  
ATOM   1105  O   PHE A 141       8.435  13.752   4.890  1.00  9.40           O  
ATOM   1106  CB  PHE A 141       8.471  13.014   1.519  1.00  7.90           C  
ATOM   1107  CG  PHE A 141       9.077  11.709   2.159  1.00  7.82           C  
ATOM   1108  CD1 PHE A 141      10.304  11.757   2.821  1.00 12.40           C  
ATOM   1109  CD2 PHE A 141       8.361  10.530   2.028  1.00 10.82           C  
ATOM   1110  CE1 PHE A 141      10.811  10.572   3.406  1.00 12.00           C  
ATOM   1111  CE2 PHE A 141       8.823   9.385   2.619  1.00  6.47           C  
ATOM   1112  CZ  PHE A 141      10.051   9.417   3.261  1.00  5.84           C  
ATOM   1113  N   GLN A 142       9.187  15.340   3.456  1.00  7.50           N  
ATOM   1114  CA  GLN A 142      10.117  15.900   4.533  1.00  9.24           C  
ATOM   1115  C   GLN A 142       9.374  16.323   5.802  1.00 15.63           C  
ATOM   1116  O   GLN A 142       9.928  16.299   6.926  1.00 16.27           O  
ATOM   1117  CB  GLN A 142      10.835  17.146   4.046  1.00 11.61           C  
ATOM   1118  CG  GLN A 142      11.276  17.036   2.601  1.00 34.58           C  
ATOM   1119  CD  GLN A 142      12.762  16.899   2.477  1.00 34.50           C  
ATOM   1120  OE1 GLN A 142      13.409  17.834   1.807  1.00 59.77           O  
ATOM   1121  NE2 GLN A 142      13.368  15.832   3.001  1.00 58.90           N  
ATOM   1122  N   LEU A 143       8.139  16.869   5.628  1.00  8.69           N  
ATOM   1123  CA  LEU A 143       7.323  17.446   6.679  1.00 16.50           C  
ATOM   1124  C   LEU A 143       6.454  16.414   7.410  1.00 20.45           C  
ATOM   1125  O   LEU A 143       5.732  16.784   8.351  1.00 18.95           O  
ATOM   1126  CB  LEU A 143       6.550  18.657   6.184  1.00 10.11           C  
ATOM   1127  CG  LEU A 143       7.393  19.867   5.790  1.00 22.19           C  
ATOM   1128  CD1 LEU A 143       6.524  21.075   5.478  1.00 24.40           C  
ATOM   1129  CD2 LEU A 143       8.479  20.247   6.779  1.00 31.11           C  
ATOM   1130  N   TYR A 144       6.566  15.147   7.046  1.00 12.24           N  
ATOM   1131  CA  TYR A 144       5.644  14.119   7.525  1.00 10.66           C  
ATOM   1132  C   TYR A 144       5.808  13.907   9.039  1.00 11.45           C  
ATOM   1133  O   TYR A 144       6.884  13.798   9.576  1.00 11.37           O  
ATOM   1134  CB  TYR A 144       6.064  12.785   6.916  1.00  9.79           C  
ATOM   1135  CG  TYR A 144       5.368  11.616   7.512  1.00  7.03           C  
ATOM   1136  CD1 TYR A 144       4.044  11.263   7.298  1.00  4.11           C  
ATOM   1137  CD2 TYR A 144       6.108  10.773   8.339  1.00 11.61           C  
ATOM   1138  CE1 TYR A 144       3.407  10.161   7.815  1.00  7.19           C  
ATOM   1139  CE2 TYR A 144       5.510   9.634   8.911  1.00  9.08           C  
ATOM   1140  CZ  TYR A 144       4.157   9.312   8.656  1.00  8.84           C  
ATOM   1141  OH  TYR A 144       3.624   8.177   9.224  1.00 10.26           O  
ATOM   1142  N   ARG A 145       4.698  13.918   9.684  1.00 11.61           N  
ATOM   1143  CA  ARG A 145       4.538  13.949  11.099  1.00 30.40           C  
ATOM   1144  C   ARG A 145       3.769  12.759  11.564  1.00 26.06           C  
ATOM   1145  O   ARG A 145       3.761  12.484  12.760  1.00 20.45           O  
ATOM   1146  CB  ARG A 145       3.992  15.295  11.625  1.00 24.48           C  
ATOM   1147  CG  ARG A 145       5.297  16.052  12.054  1.00 60.09           C  
ATOM   1148  CD  ARG A 145       5.007  17.514  12.369  1.00 52.27           C  
ATOM   1149  NE  ARG A 145       5.212  18.419  11.191  1.00 48.40           N  
ATOM   1150  CZ  ARG A 145       4.504  19.609  11.158  1.00 47.22           C  
ATOM   1151  NH1 ARG A 145       3.477  19.841  12.026  1.00 54.01           N  
ATOM   1152  NH2 ARG A 145       4.849  20.556  10.242  1.00 54.40           N  
ATOM   1153  N   GLY A 146       3.070  12.034  10.737  1.00 13.74           N  
ATOM   1154  CA  GLY A 146       2.526  10.800  11.322  1.00  8.13           C  
ATOM   1155  C   GLY A 146       1.260  10.542  10.470  1.00 14.05           C  
ATOM   1156  O   GLY A 146       0.865  11.447   9.751  1.00 14.37           O  
ATOM   1157  N   GLY A 147       0.659   9.396  10.663  1.00 10.74           N  
ATOM   1158  CA  GLY A 147      -0.476   8.983   9.828  1.00 11.05           C  
ATOM   1159  C   GLY A 147       0.014   8.155   8.638  1.00 11.61           C  
ATOM   1160  O   GLY A 147       1.206   7.807   8.468  1.00 10.66           O  
ATOM   1161  N   ILE A 148      -1.005   7.721   7.867  1.00 10.74           N  
ATOM   1162  CA  ILE A 148      -0.651   6.902   6.662  1.00 10.90           C  
ATOM   1163  C   ILE A 148      -0.361   7.922   5.554  1.00 10.11           C  
ATOM   1164  O   ILE A 148      -1.249   8.728   5.277  1.00 12.08           O  
ATOM   1165  CB  ILE A 148      -1.682   5.856   6.338  1.00 16.50           C  
ATOM   1166  CG1 ILE A 148      -1.514   4.613   7.280  1.00 20.77           C  
ATOM   1167  CG2 ILE A 148      -1.570   5.344   4.887  1.00 15.79           C  
ATOM   1168  CD1 ILE A 148      -2.792   3.904   7.604  1.00 17.84           C  
ATOM   1169  N   PHE A 149       0.901   7.994   5.165  1.00  8.29           N  
ATOM   1170  CA  PHE A 149       1.308   9.007   4.149  1.00  4.97           C  
ATOM   1171  C   PHE A 149       0.924   8.454   2.751  1.00  4.58           C  
ATOM   1172  O   PHE A 149       1.090   7.330   2.269  1.00  7.11           O  
ATOM   1173  CB  PHE A 149       2.841   9.054   4.211  1.00  6.95           C  
ATOM   1174  CG  PHE A 149       3.385  10.138   3.319  1.00  6.00           C  
ATOM   1175  CD1 PHE A 149       3.250  11.486   3.678  1.00  9.71           C  
ATOM   1176  CD2 PHE A 149       4.042   9.787   2.124  1.00 12.00           C  
ATOM   1177  CE1 PHE A 149       3.777  12.480   2.855  1.00 12.79           C  
ATOM   1178  CE2 PHE A 149       4.577  10.804   1.353  1.00  7.19           C  
ATOM   1179  CZ  PHE A 149       4.470  12.152   1.683  1.00  6.40           C  
ATOM   1180  N   VAL A 150       0.244   9.401   2.087  1.00  9.87           N  
ATOM   1181  CA  VAL A 150      -0.217   9.128   0.692  1.00 11.53           C  
ATOM   1182  C   VAL A 150       0.478   9.979  -0.349  1.00 11.76           C  
ATOM   1183  O   VAL A 150       0.111   9.879  -1.520  1.00 14.92           O  
ATOM   1184  CB  VAL A 150      -1.743   9.405   0.626  1.00  9.63           C  
ATOM   1185  CG1 VAL A 150      -2.473   8.360   1.419  1.00 18.16           C  
ATOM   1186  CG2 VAL A 150      -2.200  10.856   0.878  1.00 12.95           C  
ATOM   1187  N   GLY A 151       1.460  10.826  -0.064  1.00  7.19           N  
ATOM   1188  CA  GLY A 151       2.070  11.752  -1.056  1.00 10.82           C  
ATOM   1189  C   GLY A 151       1.566  13.166  -0.691  1.00 18.79           C  
ATOM   1190  O   GLY A 151       1.030  13.273   0.428  1.00 17.29           O  
ATOM   1191  N   PRO A 152       1.539  14.225  -1.509  1.00 11.92           N  
ATOM   1192  CA  PRO A 152       2.049  13.990  -2.865  1.00  3.40           C  
ATOM   1193  C   PRO A 152       3.546  13.633  -2.842  1.00  8.45           C  
ATOM   1194  O   PRO A 152       4.358  13.987  -1.979  1.00 10.58           O  
ATOM   1195  CB  PRO A 152       1.878  15.399  -3.448  1.00 12.87           C  
ATOM   1196  CG  PRO A 152       0.771  16.116  -2.679  1.00 10.42           C  
ATOM   1197  CD  PRO A 152       0.743  15.448  -1.316  1.00  8.13           C  
ATOM   1198  N   CYS A 153       3.867  12.896  -3.884  1.00  9.00           N  
ATOM   1199  CA  CYS A 153       5.337  12.705  -4.209  1.00 11.76           C  
ATOM   1200  C   CYS A 153       5.301  12.057  -5.588  1.00  8.29           C  
ATOM   1201  O   CYS A 153       4.286  11.518  -6.045  1.00  8.69           O  
ATOM   1202  CB  CYS A 153       5.954  11.748  -3.130  1.00  8.29           C  
ATOM   1203  SG  CYS A 153       4.928  10.262  -3.026  1.00 10.74           S  
ATOM   1204  N   GLY A 154       6.462  12.108  -6.263  1.00  9.63           N  
ATOM   1205  CA  GLY A 154       6.689  11.389  -7.516  1.00 15.48           C  
ATOM   1206  C   GLY A 154       7.442  10.083  -7.321  1.00 15.63           C  
ATOM   1207  O   GLY A 154       7.560   9.511  -6.244  1.00  9.79           O  
ATOM   1208  N   ASN A 155       8.050   9.713  -8.471  1.00  7.34           N  
ATOM   1209  CA  ASN A 155       8.938   8.564  -8.456  1.00 11.21           C  
ATOM   1210  C   ASN A 155      10.363   8.800  -8.855  1.00  9.71           C  
ATOM   1211  O   ASN A 155      10.910   7.736  -9.213  1.00 13.82           O  
ATOM   1212  CB  ASN A 155       8.425   7.172  -8.769  1.00 40.58           C  
ATOM   1213  CG  ASN A 155       7.507   7.359  -9.998  1.00 59.53           C  
ATOM   1214  OD1 ASN A 155       6.219   7.187  -9.788  1.00 61.35           O  
ATOM   1215  ND2 ASN A 155       8.187   7.773 -11.061  1.00 25.42           N  
ATOM   1216  N   LYS A 156      10.943   9.949  -8.593  1.00 10.82           N  
ATOM   1217  CA  LYS A 156      12.399  10.132  -8.789  1.00 11.29           C  
ATOM   1218  C   LYS A 156      13.136   9.752  -7.461  1.00  6.71           C  
ATOM   1219  O   LYS A 156      13.499  10.593  -6.685  1.00  9.16           O  
ATOM   1220  CB  LYS A 156      12.656  11.572  -9.197  1.00 18.08           C  
ATOM   1221  CG  LYS A 156      11.638  12.013 -10.218  1.00 16.11           C  
ATOM   1222  CD  LYS A 156      12.150  12.941 -11.284  1.00 34.50           C  
ATOM   1223  CE  LYS A 156      13.238  12.330 -12.147  1.00 57.95           C  
ATOM   1224  NZ  LYS A 156      14.580  12.310 -11.512  1.00 62.61           N  
ATOM   1225  N   VAL A 157      13.214   8.424  -7.384  1.00  8.45           N  
ATOM   1226  CA  VAL A 157      13.647   7.801  -6.165  1.00  9.95           C  
ATOM   1227  C   VAL A 157      15.038   8.318  -5.937  1.00 15.63           C  
ATOM   1228  O   VAL A 157      15.881   8.488  -6.842  1.00 10.03           O  
ATOM   1229  CB  VAL A 157      13.489   6.304  -6.144  1.00 12.71           C  
ATOM   1230  CG1 VAL A 157      12.032   5.756  -6.280  1.00  8.84           C  
ATOM   1231  CG2 VAL A 157      14.349   5.706  -7.301  1.00 16.27           C  
ATOM   1232  N   ASP A 158      15.306   8.637  -4.679  1.00  7.90           N  
ATOM   1233  CA  ASP A 158      16.452   9.413  -4.241  1.00  7.66           C  
ATOM   1234  C   ASP A 158      17.014   9.039  -2.881  1.00  2.68           C  
ATOM   1235  O   ASP A 158      18.002   9.637  -2.472  1.00 10.42           O  
ATOM   1236  CB  ASP A 158      16.320  10.914  -4.413  1.00 11.37           C  
ATOM   1237  CG  ASP A 158      15.228  11.516  -3.560  1.00 13.26           C  
ATOM   1238  OD1 ASP A 158      14.799  10.800  -2.617  1.00  9.32           O  
ATOM   1239  OD2 ASP A 158      14.822  12.616  -3.852  1.00 19.66           O  
ATOM   1240  N   HIS A 159      16.368   8.105  -2.282  1.00  4.50           N  
ATOM   1241  CA  HIS A 159      16.579   7.872  -0.812  1.00 13.66           C  
ATOM   1242  C   HIS A 159      16.348   6.377  -0.453  1.00 15.24           C  
ATOM   1243  O   HIS A 159      15.360   5.803  -0.903  1.00 15.48           O  
ATOM   1244  CB  HIS A 159      15.631   8.790  -0.012  1.00 13.34           C  
ATOM   1245  CG  HIS A 159      15.840   8.750   1.520  1.00  9.32           C  
ATOM   1246  ND1 HIS A 159      17.001   8.905   2.218  1.00 19.34           N  
ATOM   1247  CD2 HIS A 159      14.884   8.499   2.482  1.00  8.76           C  
ATOM   1248  CE1 HIS A 159      16.772   8.790   3.596  1.00 15.87           C  
ATOM   1249  NE2 HIS A 159      15.422   8.524   3.797  1.00 16.27           N  
ATOM   1250  N   ALA A 160      17.272   5.784   0.298  1.00  6.08           N  
ATOM   1251  CA  ALA A 160      17.113   4.296   0.555  1.00  5.68           C  
ATOM   1252  C   ALA A 160      16.650   4.200   2.011  1.00  7.50           C  
ATOM   1253  O   ALA A 160      17.302   4.901   2.792  1.00 10.66           O  
ATOM   1254  CB  ALA A 160      18.550   3.692   0.423  1.00  7.82           C  
ATOM   1255  N   VAL A 161      15.780   3.310   2.380  1.00  4.74           N  
ATOM   1256  CA  VAL A 161      15.065   3.147   3.623  1.00  8.05           C  
ATOM   1257  C   VAL A 161      14.847   1.646   3.799  1.00 11.37           C  
ATOM   1258  O   VAL A 161      15.369   0.952   2.963  1.00  6.00           O  
ATOM   1259  CB  VAL A 161      13.812   3.994   3.774  1.00  7.74           C  
ATOM   1260  CG1 VAL A 161      14.175   5.473   3.871  1.00  9.00           C  
ATOM   1261  CG2 VAL A 161      12.807   3.788   2.602  1.00 11.13           C  
ATOM   1262  N   ALA A 162      14.191   1.185   4.827  1.00  6.79           N  
ATOM   1263  CA  ALA A 162      14.102  -0.284   5.032  1.00  4.50           C  
ATOM   1264  C   ALA A 162      12.654  -0.607   5.324  1.00  7.03           C  
ATOM   1265  O   ALA A 162      12.128   0.122   6.201  1.00  7.42           O  
ATOM   1266  CB  ALA A 162      15.072  -0.821   6.029  1.00  4.74           C  
ATOM   1267  N   ALA A 163      12.043  -1.575   4.692  1.00  5.29           N  
ATOM   1268  CA  ALA A 163      10.596  -1.895   4.980  1.00  5.68           C  
ATOM   1269  C   ALA A 163      10.683  -2.962   6.057  1.00  4.66           C  
ATOM   1270  O   ALA A 163      11.348  -3.975   5.827  1.00  6.87           O  
ATOM   1271  CB  ALA A 163       9.864  -2.435   3.759  1.00  7.58           C  
ATOM   1272  N   VAL A 164      10.025  -2.696   7.225  1.00  7.82           N  
ATOM   1273  CA  VAL A 164      10.080  -3.658   8.332  1.00  9.24           C  
ATOM   1274  C   VAL A 164       8.715  -4.181   8.703  1.00 10.26           C  
ATOM   1275  O   VAL A 164       8.565  -4.858   9.719  1.00 12.00           O  
ATOM   1276  CB  VAL A 164      10.756  -3.032   9.575  1.00  7.03           C  
ATOM   1277  CG1 VAL A 164      12.240  -2.600   9.321  1.00  9.55           C  
ATOM   1278  CG2 VAL A 164      10.007  -1.797  10.124  1.00  6.79           C  
ATOM   1279  N   GLY A 165       7.696  -3.832   7.945  1.00  6.95           N  
ATOM   1280  CA  GLY A 165       6.352  -4.435   8.263  1.00  7.34           C  
ATOM   1281  C   GLY A 165       5.334  -4.012   7.204  1.00  8.53           C  
ATOM   1282  O   GLY A 165       5.618  -3.220   6.294  1.00  5.53           O  
ATOM   1283  N   TYR A 166       4.100  -4.384   7.404  1.00  7.19           N  
ATOM   1284  CA  TYR A 166       2.991  -3.882   6.635  1.00  6.95           C  
ATOM   1285  C   TYR A 166       1.685  -4.170   7.364  1.00  4.66           C  
ATOM   1286  O   TYR A 166       1.670  -5.014   8.318  1.00  7.11           O  
ATOM   1287  CB  TYR A 166       3.028  -4.496   5.192  1.00  4.03           C  
ATOM   1288  CG  TYR A 166       2.715  -6.009   5.184  1.00  6.47           C  
ATOM   1289  CD1 TYR A 166       1.412  -6.542   5.444  1.00  5.05           C  
ATOM   1290  CD2 TYR A 166       3.783  -6.919   4.970  1.00 11.76           C  
ATOM   1291  CE1 TYR A 166       1.194  -7.925   5.488  1.00  4.18           C  
ATOM   1292  CE2 TYR A 166       3.544  -8.320   4.998  1.00 11.21           C  
ATOM   1293  CZ  TYR A 166       2.233  -8.815   5.268  1.00  5.84           C  
ATOM   1294  OH  TYR A 166       2.116 -10.220   5.295  1.00  6.87           O  
ATOM   1295  N   GLY A 167       0.604  -3.588   7.015  1.00  5.84           N  
ATOM   1296  CA  GLY A 167      -0.786  -3.777   7.389  1.00  4.58           C  
ATOM   1297  C   GLY A 167      -1.647  -3.800   6.084  1.00  7.90           C  
ATOM   1298  O   GLY A 167      -1.157  -3.557   4.955  1.00  7.66           O  
ATOM   1299  N   PRO A 168      -2.978  -3.918   6.326  1.00 10.26           N  
ATOM   1300  CA  PRO A 168      -3.952  -3.818   5.272  1.00 13.42           C  
ATOM   1301  C   PRO A 168      -3.709  -2.638   4.341  1.00 15.71           C  
ATOM   1302  O   PRO A 168      -3.911  -2.836   3.146  1.00 14.13           O  
ATOM   1303  CB  PRO A 168      -5.272  -3.801   6.000  1.00 12.87           C  
ATOM   1304  CG  PRO A 168      -5.015  -4.503   7.368  1.00 16.50           C  
ATOM   1305  CD  PRO A 168      -3.586  -4.141   7.709  1.00  9.55           C  
ATOM   1306  N   ASN A 169      -3.312  -1.494   4.884  1.00  8.21           N  
ATOM   1307  CA  ASN A 169      -3.363  -0.232   4.078  1.00 10.98           C  
ATOM   1308  C   ASN A 169      -1.985   0.437   3.977  1.00 11.61           C  
ATOM   1309  O   ASN A 169      -1.871   1.577   3.440  1.00 10.42           O  
ATOM   1310  CB AASN A 169      -4.402   0.696   4.731  0.47 22.42           C  
ATOM   1311  CB BASN A 169      -4.439   0.874   4.339  0.53 13.11           C  
ATOM   1312  CG AASN A 169      -4.274   0.879   6.221  0.47  1.82           C  
ATOM   1313  CG BASN A 169      -5.804   0.267   4.055  0.53  9.47           C  
ATOM   1314  OD1AASN A 169      -4.446  -0.092   7.202  0.47 17.61           O  
ATOM   1315  OD1BASN A 169      -6.085  -0.173   2.899  0.53 28.19           O  
ATOM   1316  ND2AASN A 169      -4.143   2.076   6.744  0.47 62.22           N  
ATOM   1317  ND2BASN A 169      -6.724   0.118   5.030  0.53 25.50           N  
ATOM   1318  N   TYR A 170      -0.911  -0.204   4.498  1.00  7.26           N  
ATOM   1319  CA  TYR A 170       0.349   0.568   4.495  1.00  6.47           C  
ATOM   1320  C   TYR A 170       1.525  -0.432   4.483  1.00  7.58           C  
ATOM   1321  O   TYR A 170       1.382  -1.654   4.713  1.00  4.26           O  
ATOM   1322  CB  TYR A 170       0.379   1.497   5.717  1.00  5.76           C  
ATOM   1323  CG  TYR A 170       0.445   0.644   6.985  1.00  6.63           C  
ATOM   1324  CD1 TYR A 170       1.641   0.194   7.516  1.00  7.03           C  
ATOM   1325  CD2 TYR A 170      -0.777   0.339   7.542  1.00 14.13           C  
ATOM   1326  CE1 TYR A 170       1.542  -0.591   8.674  1.00 17.84           C  
ATOM   1327  CE2 TYR A 170      -0.857  -0.433   8.665  1.00 11.45           C  
ATOM   1328  CZ  TYR A 170       0.319  -0.919   9.239  1.00 22.03           C  
ATOM   1329  OH  TYR A 170       0.123  -1.707  10.353  1.00 17.84           O  
ATOM   1330  N   ILE A 171       2.672   0.146   4.162  1.00  7.66           N  
ATOM   1331  CA  ILE A 171       3.979  -0.551   4.430  1.00 10.98           C  
ATOM   1332  C   ILE A 171       4.702   0.333   5.460  1.00  4.18           C  
ATOM   1333  O   ILE A 171       4.638   1.579   5.389  1.00  7.50           O  
ATOM   1334  CB  ILE A 171       4.714  -0.622   3.075  1.00  7.82           C  
ATOM   1335  CG1 ILE A 171       4.054  -1.724   2.219  1.00 10.98           C  
ATOM   1336  CG2 ILE A 171       6.172  -1.048   3.301  1.00  8.13           C  
ATOM   1337  CD1 ILE A 171       4.487  -1.754   0.742  1.00 13.98           C  
ATOM   1338  N   LEU A 172       5.344  -0.341   6.368  1.00  4.18           N  
ATOM   1339  CA  LEU A 172       5.934   0.310   7.612  1.00  5.76           C  
ATOM   1340  C   LEU A 172       7.432   0.448   7.271  1.00  4.58           C  
ATOM   1341  O   LEU A 172       8.116  -0.539   7.034  1.00  8.05           O  
ATOM   1342  CB  LEU A 172       5.836  -0.689   8.782  1.00  6.87           C  
ATOM   1343  CG  LEU A 172       6.423  -0.133  10.085  1.00  7.66           C  
ATOM   1344  CD1 LEU A 172       5.946   1.249  10.513  1.00  7.11           C  
ATOM   1345  CD2 LEU A 172       6.279  -1.161  11.251  1.00  8.05           C  
ATOM   1346  N   ILE A 173       7.935   1.690   7.348  1.00  3.00           N  
ATOM   1347  CA  ILE A 173       9.293   2.009   6.845  1.00  2.53           C  
ATOM   1348  C   ILE A 173      10.103   2.527   8.043  1.00  7.66           C  
ATOM   1349  O   ILE A 173       9.646   3.501   8.654  1.00  5.29           O  
ATOM   1350  CB  ILE A 173       9.251   3.000   5.655  1.00  9.47           C  
ATOM   1351  CG1 ILE A 173       8.377   2.589   4.524  1.00 12.08           C  
ATOM   1352  CG2 ILE A 173      10.612   3.454   5.220  1.00 11.13           C  
ATOM   1353  CD1 ILE A 173       8.950   1.594   3.588  1.00 20.77           C  
ATOM   1354  N   LYS A 174      11.330   1.996   8.247  1.00  3.55           N  
ATOM   1355  CA  LYS A 174      12.321   2.579   9.182  1.00  5.29           C  
ATOM   1356  C   LYS A 174      13.153   3.617   8.378  1.00  4.42           C  
ATOM   1357  O   LYS A 174      13.815   3.263   7.407  1.00  9.40           O  
ATOM   1358  CB  LYS A 174      13.180   1.383   9.756  1.00  4.97           C  
ATOM   1359  CG  LYS A 174      14.027   2.004  10.865  1.00  7.50           C  
ATOM   1360  CD  LYS A 174      15.150   1.049  11.251  1.00  7.42           C  
ATOM   1361  CE  LYS A 174      15.824   1.409  12.616  1.00  8.13           C  
ATOM   1362  NZ  LYS A 174      16.859   0.394  12.872  1.00  7.97           N  
ATOM   1363  N   ASN A 175      13.047   4.894   8.730  1.00  6.95           N  
ATOM   1364  CA  ASN A 175      13.915   5.891   8.070  1.00  4.97           C  
ATOM   1365  C   ASN A 175      15.162   6.213   8.884  1.00 12.63           C  
ATOM   1366  O   ASN A 175      15.136   5.749  10.062  1.00  7.82           O  
ATOM   1367  CB  ASN A 175      13.113   7.187   7.952  1.00  4.18           C  
ATOM   1368  CG  ASN A 175      13.642   8.095   6.847  1.00  4.50           C  
ATOM   1369  OD1 ASN A 175      14.755   7.921   6.186  1.00  5.92           O  
ATOM   1370  ND2 ASN A 175      12.965   9.232   6.688  1.00 12.87           N  
ATOM   1371  N   SER A 176      16.109   7.005   8.349  1.00 13.82           N  
ATOM   1372  CA  SER A 176      17.425   7.239   9.031  1.00 13.19           C  
ATOM   1373  C   SER A 176      17.587   8.724   9.370  1.00  6.79           C  
ATOM   1374  O   SER A 176      18.715   9.243   9.209  1.00  9.47           O  
ATOM   1375  CB  SER A 176      18.585   6.614   8.286  1.00 11.05           C  
ATOM   1376  OG  SER A 176      18.481   7.053   6.923  1.00  6.95           O  
ATOM   1377  N   TRP A 177      16.486   9.305   9.793  1.00  5.37           N  
ATOM   1378  CA  TRP A 177      16.449  10.795  10.006  1.00  8.21           C  
ATOM   1379  C   TRP A 177      16.263  11.036  11.490  1.00  8.84           C  
ATOM   1380  O   TRP A 177      15.906  12.134  11.867  1.00 11.92           O  
ATOM   1381  CB  TRP A 177      15.385  11.500   9.177  1.00 12.16           C  
ATOM   1382  CG  TRP A 177      15.751  11.536   7.687  1.00 11.61           C  
ATOM   1383  CD1 TRP A 177      16.913  11.151   7.115  1.00  9.00           C  
ATOM   1384  CD2 TRP A 177      14.863  11.994   6.688  1.00  7.50           C  
ATOM   1385  NE1 TRP A 177      16.723  11.411   5.690  1.00 11.29           N  
ATOM   1386  CE2 TRP A 177      15.522  11.892   5.467  1.00 40.35           C  
ATOM   1387  CE3 TRP A 177      13.524  12.505   6.753  1.00  7.74           C  
ATOM   1388  CZ2 TRP A 177      14.980  12.247   4.252  1.00 11.61           C  
ATOM   1389  CZ3 TRP A 177      12.989  12.879   5.512  1.00 14.92           C  
ATOM   1390  CH2 TRP A 177      13.685  12.756   4.286  1.00 14.69           C  
ATOM   1391  N   GLY A 178      16.462  10.081  12.342  1.00  9.47           N  
ATOM   1392  CA  GLY A 178      16.302  10.192  13.782  1.00  7.50           C  
ATOM   1393  C   GLY A 178      14.857  10.025  14.183  1.00 16.42           C  
ATOM   1394  O   GLY A 178      13.968   9.874  13.348  1.00 13.26           O  
ATOM   1395  N   THR A 179      14.607  10.006  15.485  1.00 11.76           N  
ATOM   1396  CA  THR A 179      13.258   9.804  16.028  1.00 11.37           C  
ATOM   1397  C   THR A 179      12.355  11.014  16.041  1.00 12.32           C  
ATOM   1398  O   THR A 179      11.145  10.847  16.319  1.00 14.76           O  
ATOM   1399  CB  THR A 179      13.370   9.277  17.461  1.00 17.53           C  
ATOM   1400  OG1 THR A 179      14.102  10.228  18.251  1.00 18.16           O  
ATOM   1401  CG2 THR A 179      14.052   7.968  17.479  1.00 16.50           C  
ATOM   1402  N   GLY A 180      12.839  12.232  15.739  1.00 11.37           N  
ATOM   1403  CA  GLY A 180      11.914  13.393  15.769  1.00 16.58           C  
ATOM   1404  C   GLY A 180      11.180  13.556  14.441  1.00 36.08           C  
ATOM   1405  O   GLY A 180      10.281  14.397  14.254  1.00 32.61           O  
ATOM   1406  N   TRP A 181      11.553  12.716  13.466  1.00 10.26           N  
ATOM   1407  CA  TRP A 181      10.836  12.715  12.198  1.00  8.69           C  
ATOM   1408  C   TRP A 181       9.733  11.692  12.176  1.00 13.26           C  
ATOM   1409  O   TRP A 181       9.983  10.561  12.658  1.00 11.84           O  
ATOM   1410  CB  TRP A 181      11.891  12.554  11.068  1.00 12.32           C  
ATOM   1411  CG  TRP A 181      11.191  12.557   9.726  1.00 19.58           C  
ATOM   1412  CD1 TRP A 181      10.905  13.676   8.999  1.00 14.13           C  
ATOM   1413  CD2 TRP A 181      10.709  11.416   9.078  1.00  8.84           C  
ATOM   1414  NE1 TRP A 181      10.242  13.208   7.841  1.00 12.87           N  
ATOM   1415  CE2 TRP A 181      10.119  11.901   7.887  1.00 14.21           C  
ATOM   1416  CE3 TRP A 181      10.682  10.033   9.353  1.00 11.45           C  
ATOM   1417  CZ2 TRP A 181       9.511  11.149   6.908  1.00 11.21           C  
ATOM   1418  CZ3 TRP A 181      10.052   9.286   8.306  1.00  7.50           C  
ATOM   1419  CH2 TRP A 181       9.498   9.780   7.169  1.00 13.19           C  
ATOM   1420  N   GLY A 182       8.529  11.981  11.624  1.00  8.37           N  
ATOM   1421  CA  GLY A 182       7.677  10.796  11.413  1.00  5.92           C  
ATOM   1422  C   GLY A 182       7.082  10.351  12.727  1.00 14.05           C  
ATOM   1423  O   GLY A 182       7.040  10.993  13.788  1.00 12.71           O  
ATOM   1424  N   GLU A 183       6.730   9.090  12.650  1.00  9.08           N  
ATOM   1425  CA  GLU A 183       6.296   8.377  13.866  1.00  9.00           C  
ATOM   1426  C   GLU A 183       7.441   7.804  14.630  1.00 10.98           C  
ATOM   1427  O   GLU A 183       7.717   6.590  14.525  1.00 10.11           O  
ATOM   1428  CB  GLU A 183       5.269   7.270  13.545  1.00  8.76           C  
ATOM   1429  CG  GLU A 183       4.085   7.892  12.820  1.00 11.45           C  
ATOM   1430  CD  GLU A 183       3.059   6.921  12.358  1.00 13.58           C  
ATOM   1431  OE1 GLU A 183       3.266   5.733  12.123  1.00 10.42           O  
ATOM   1432  OE2 GLU A 183       1.932   7.415  12.182  1.00 16.90           O  
ATOM   1433  N   ASN A 184       8.109   8.636  15.435  1.00 12.87           N  
ATOM   1434  CA  ASN A 184       9.277   8.156  16.172  1.00 13.90           C  
ATOM   1435  C   ASN A 184      10.283   7.540  15.181  1.00 10.19           C  
ATOM   1436  O   ASN A 184      10.932   6.572  15.498  1.00 11.76           O  
ATOM   1437  CB  ASN A 184       8.871   7.229  17.342  1.00  8.69           C  
ATOM   1438  CG  ASN A 184       7.938   8.155  18.214  1.00 20.53           C  
ATOM   1439  OD1 ASN A 184       6.649   7.966  18.408  1.00 33.95           O  
ATOM   1440  ND2 ASN A 184       8.424   9.266  18.725  1.00 16.74           N  
ATOM   1441  N   GLY A 185      10.510   8.128  13.996  1.00  9.32           N  
ATOM   1442  CA  GLY A 185      11.523   7.697  12.985  1.00  7.97           C  
ATOM   1443  C   GLY A 185      10.941   6.852  11.809  1.00  3.87           C  
ATOM   1444  O   GLY A 185      11.808   6.550  10.938  1.00  5.76           O  
ATOM   1445  N   TYR A 186       9.723   6.424  11.983  1.00  5.92           N  
ATOM   1446  CA  TYR A 186       9.008   5.473  11.074  1.00  6.40           C  
ATOM   1447  C   TYR A 186       7.988   6.297  10.283  1.00 10.98           C  
ATOM   1448  O   TYR A 186       7.502   7.313  10.723  1.00  6.87           O  
ATOM   1449  CB  TYR A 186       8.243   4.398  11.810  1.00  8.69           C  
ATOM   1450  CG  TYR A 186       9.261   3.393  12.385  1.00  7.82           C  
ATOM   1451  CD1 TYR A 186       9.852   3.745  13.604  1.00  9.32           C  
ATOM   1452  CD2 TYR A 186       9.517   2.226  11.683  1.00  9.87           C  
ATOM   1453  CE1 TYR A 186      10.794   2.826  14.135  1.00 11.61           C  
ATOM   1454  CE2 TYR A 186      10.444   1.306  12.217  1.00  6.71           C  
ATOM   1455  CZ  TYR A 186      11.046   1.656  13.402  1.00 19.58           C  
ATOM   1456  OH  TYR A 186      11.924   0.722  13.879  1.00 13.34           O  
ATOM   1457  N   ILE A 187       7.659   5.748   9.137  1.00  6.00           N  
ATOM   1458  CA  ILE A 187       6.614   6.266   8.254  1.00  9.79           C  
ATOM   1459  C   ILE A 187       5.733   5.049   7.917  1.00 15.24           C  
ATOM   1460  O   ILE A 187       6.282   4.011   7.519  1.00  8.37           O  
ATOM   1461  CB  ILE A 187       7.070   7.086   7.099  1.00  9.95           C  
ATOM   1462  CG1 ILE A 187       5.895   7.556   6.186  1.00  3.24           C  
ATOM   1463  CG2 ILE A 187       8.039   6.324   6.128  1.00 10.50           C  
ATOM   1464  CD1 ILE A 187       6.354   8.669   5.276  1.00 11.37           C  
ATOM   1465  N   ARG A 188       4.426   5.202   7.892  1.00 11.69           N  
ATOM   1466  CA  ARG A 188       3.538   4.187   7.261  1.00  4.74           C  
ATOM   1467  C   ARG A 188       3.078   4.729   5.878  1.00  9.24           C  
ATOM   1468  O   ARG A 188       2.584   5.893   5.775  1.00 11.29           O  
ATOM   1469  CB  ARG A 188       2.312   3.999   8.116  1.00  4.50           C  
ATOM   1470  CG  ARG A 188       2.811   3.086   9.274  1.00  8.69           C  
ATOM   1471  CD  ARG A 188       1.591   2.875  10.233  1.00 13.34           C  
ATOM   1472  NE  ARG A 188       1.236   4.186  10.781  1.00 16.27           N  
ATOM   1473  CZ  ARG A 188      -0.008   4.523  11.151  1.00 18.08           C  
ATOM   1474  NH1 ARG A 188      -0.984   3.613  11.102  1.00 18.16           N  
ATOM   1475  NH2 ARG A 188      -0.269   5.781  11.536  1.00 12.63           N  
ATOM   1476  N   ILE A 189       3.585   4.103   4.831  1.00  5.76           N  
ATOM   1477  CA  ILE A 189       3.225   4.674   3.444  1.00  3.87           C  
ATOM   1478  C   ILE A 189       2.044   3.837   3.025  1.00  6.63           C  
ATOM   1479  O   ILE A 189       2.052   2.625   3.066  1.00  8.69           O  
ATOM   1480  CB  ILE A 189       4.436   4.566   2.546  1.00  7.82           C  
ATOM   1481  CG1 ILE A 189       5.617   5.361   3.101  1.00 21.63           C  
ATOM   1482  CG2 ILE A 189       4.131   5.064   1.099  1.00 11.76           C  
ATOM   1483  CD1 ILE A 189       6.528   5.709   1.949  1.00 15.32           C  
ATOM   1484  N   LYS A 190       1.073   4.462   2.381  1.00 10.11           N  
ATOM   1485  CA  LYS A 190      -0.113   3.764   1.818  1.00  8.05           C  
ATOM   1486  C   LYS A 190       0.284   2.730   0.730  1.00  5.61           C  
ATOM   1487  O   LYS A 190       1.220   2.925  -0.047  1.00  9.40           O  
ATOM   1488  CB  LYS A 190      -0.883   4.945   1.148  1.00  9.32           C  
ATOM   1489  CG  LYS A 190      -2.053   4.330   0.368  1.00 16.82           C  
ATOM   1490  CD  LYS A 190      -3.211   4.209   1.342  1.00 19.03           C  
ATOM   1491  CE  LYS A 190      -4.472   4.229   0.460  1.00 52.03           C  
ATOM   1492  NZ  LYS A 190      -5.227   2.981   0.694  1.00 57.01           N  
ATOM   1493  N   ARG A 191      -0.342   1.559   0.792  1.00  6.71           N  
ATOM   1494  CA  ARG A 191      -0.240   0.497  -0.238  1.00 10.82           C  
ATOM   1495  C   ARG A 191      -1.627   0.234  -0.815  1.00  3.08           C  
ATOM   1496  O   ARG A 191      -2.620   0.786  -0.333  1.00 12.00           O  
ATOM   1497  CB  ARG A 191       0.373  -0.818   0.337  1.00 12.08           C  
ATOM   1498  CG  ARG A 191      -0.612  -1.743   1.085  1.00 13.50           C  
ATOM   1499  CD  ARG A 191       0.076  -3.110   1.432  1.00  7.03           C  
ATOM   1500  NE  ARG A 191      -0.806  -3.982   2.160  1.00  5.61           N  
ATOM   1501  CZ  ARG A 191      -1.589  -4.932   1.630  1.00 12.55           C  
ATOM   1502  NH1 ARG A 191      -1.636  -4.900   0.273  1.00  7.74           N  
ATOM   1503  NH2 ARG A 191      -2.298  -5.838   2.334  1.00 11.05           N  
ATOM   1504  N   GLY A 192      -1.651  -0.500  -1.881  1.00 12.08           N  
ATOM   1505  CA  GLY A 192      -2.853  -1.070  -2.546  1.00 25.35           C  
ATOM   1506  C   GLY A 192      -3.553  -0.028  -3.420  1.00 25.66           C  
ATOM   1507  O   GLY A 192      -4.777  -0.132  -3.494  1.00 24.16           O  
ATOM   1508  N   THR A 193      -2.832   0.986  -3.925  1.00 16.42           N  
ATOM   1509  CA  THR A 193      -3.427   2.178  -4.642  1.00 11.45           C  
ATOM   1510  C   THR A 193      -3.549   1.715  -6.128  1.00 20.45           C  
ATOM   1511  O   THR A 193      -4.200   2.362  -6.961  1.00 27.08           O  
ATOM   1512  CB  THR A 193      -2.527   3.355  -4.537  1.00  9.95           C  
ATOM   1513  OG1 THR A 193      -1.230   3.077  -5.025  1.00 15.79           O  
ATOM   1514  CG2 THR A 193      -2.430   3.991  -3.197  1.00 16.66           C  
ATOM   1515  N   GLY A 194      -2.872   0.657  -6.577  1.00 15.71           N  
ATOM   1516  CA  GLY A 194      -2.584   0.117  -7.858  1.00 27.32           C  
ATOM   1517  C   GLY A 194      -1.621   0.871  -8.749  1.00 29.77           C  
ATOM   1518  O   GLY A 194      -1.644   0.510  -9.917  1.00 27.48           O  
ATOM   1519  N   ASN A 195      -0.774   1.758  -8.325  1.00 19.82           N  
ATOM   1520  CA  ASN A 195       0.398   2.419  -8.961  1.00 21.95           C  
ATOM   1521  C   ASN A 195       1.521   1.386  -8.821  1.00 43.11           C  
ATOM   1522  O   ASN A 195       1.942   1.080  -7.697  1.00 24.32           O  
ATOM   1523  CB  ASN A 195       0.665   3.669  -8.105  1.00 22.03           C  
ATOM   1524  CG  ASN A 195       1.799   4.584  -8.505  1.00 27.16           C  
ATOM   1525  OD1 ASN A 195       2.713   4.223  -9.380  1.00 34.82           O  
ATOM   1526  ND2 ASN A 195       1.966   5.793  -7.995  1.00 35.45           N  
ATOM   1527  N   SER A 196       1.837   0.806  -9.974  1.00 22.90           N  
ATOM   1528  CA  SER A 196       2.937  -0.187 -10.002  1.00 26.21           C  
ATOM   1529  C   SER A 196       4.307   0.349  -9.590  1.00 14.29           C  
ATOM   1530  O   SER A 196       5.169  -0.457  -9.184  1.00 14.21           O  
ATOM   1531  CB  SER A 196       2.933  -0.924 -11.309  1.00 61.03           C  
ATOM   1532  OG  SER A 196       3.470  -0.182 -12.418  1.00 41.37           O  
ATOM   1533  N   TYR A 197       4.537   1.640  -9.570  1.00 10.90           N  
ATOM   1534  CA  TYR A 197       5.686   2.259  -8.942  1.00 20.13           C  
ATOM   1535  C   TYR A 197       5.692   2.205  -7.383  1.00  9.24           C  
ATOM   1536  O   TYR A 197       6.805   2.342  -6.904  1.00 11.05           O  
ATOM   1537  CB  TYR A 197       5.835   3.670  -9.463  1.00 23.69           C  
ATOM   1538  CG  TYR A 197       6.315   3.712 -10.940  1.00 16.42           C  
ATOM   1539  CD1 TYR A 197       7.504   3.179 -11.405  1.00 35.14           C  
ATOM   1540  CD2 TYR A 197       5.466   4.372 -11.853  1.00 37.98           C  
ATOM   1541  CE1 TYR A 197       7.865   3.261 -12.761  1.00 61.82           C  
ATOM   1542  CE2 TYR A 197       5.842   4.453 -13.197  1.00 26.53           C  
ATOM   1543  CZ  TYR A 197       7.034   3.900 -13.674  1.00 44.53           C  
ATOM   1544  OH  TYR A 197       7.354   4.027 -15.023  1.00 55.59           O  
ATOM   1545  N   GLY A 198       4.513   2.127  -6.812  1.00  6.87           N  
ATOM   1546  CA  GLY A 198       4.212   2.252  -5.443  1.00  8.69           C  
ATOM   1547  C   GLY A 198       4.313   3.749  -5.178  1.00 12.55           C  
ATOM   1548  O   GLY A 198       4.677   4.572  -5.987  1.00 11.13           O  
ATOM   1549  N   VAL A 199       3.691   4.099  -4.084  1.00  4.90           N  
ATOM   1550  CA  VAL A 199       3.647   5.493  -3.623  1.00  1.42           C  
ATOM   1551  C   VAL A 199       5.016   6.095  -3.544  1.00  7.19           C  
ATOM   1552  O   VAL A 199       5.855   5.421  -2.795  1.00 10.98           O  
ATOM   1553  CB  VAL A 199       2.773   5.630  -2.365  1.00  7.74           C  
ATOM   1554  CG1 VAL A 199       2.696   7.106  -1.905  1.00 14.05           C  
ATOM   1555  CG2 VAL A 199       1.327   5.214  -2.692  1.00  9.40           C  
ATOM   1556  N   CYS A 200       5.419   7.238  -4.117  1.00  6.55           N  
ATOM   1557  CA  CYS A 200       6.776   7.819  -4.034  1.00  7.03           C  
ATOM   1558  C   CYS A 200       7.795   6.847  -4.626  1.00  6.47           C  
ATOM   1559  O   CYS A 200       9.005   6.964  -4.348  1.00  8.76           O  
ATOM   1560  CB  CYS A 200       7.220   8.249  -2.634  1.00 10.58           C  
ATOM   1561  SG  CYS A 200       5.997   9.143  -1.626  1.00  9.00           S  
ATOM   1562  N   GLY A 201       7.414   5.856  -5.449  1.00  7.19           N  
ATOM   1563  CA  GLY A 201       8.396   5.067  -6.193  1.00 11.05           C  
ATOM   1564  C   GLY A 201       8.783   3.855  -5.337  1.00  5.29           C  
ATOM   1565  O   GLY A 201       9.878   3.291  -5.667  1.00  6.79           O  
ATOM   1566  N   LEU A 202       8.060   3.551  -4.267  1.00  3.55           N  
ATOM   1567  CA  LEU A 202       8.492   2.530  -3.239  1.00  4.74           C  
ATOM   1568  C   LEU A 202       8.853   1.197  -3.896  1.00  9.40           C  
ATOM   1569  O   LEU A 202       9.584   0.387  -3.260  1.00  8.84           O  
ATOM   1570  CB  LEU A 202       7.340   2.417  -2.223  1.00  4.58           C  
ATOM   1571  CG  LEU A 202       7.694   1.628  -0.951  1.00 11.29           C  
ATOM   1572  CD1 LEU A 202       8.860   2.248  -0.217  1.00 16.90           C  
ATOM   1573  CD2 LEU A 202       6.364   1.532  -0.179  1.00 16.50           C  
ATOM   1574  N   TYR A 203       8.346   0.792  -5.052  1.00  8.29           N  
ATOM   1575  CA  TYR A 203       8.496  -0.514  -5.682  1.00  9.40           C  
ATOM   1576  C   TYR A 203       9.641  -0.592  -6.696  1.00  7.50           C  
ATOM   1577  O   TYR A 203       9.773  -1.612  -7.337  1.00  8.61           O  
ATOM   1578  CB  TYR A 203       7.255  -1.254  -6.193  1.00 14.53           C  
ATOM   1579  CG  TYR A 203       6.061  -1.170  -5.256  1.00 12.79           C  
ATOM   1580  CD1 TYR A 203       6.264  -1.053  -3.866  1.00  4.03           C  
ATOM   1581  CD2 TYR A 203       4.767  -1.154  -5.716  1.00  7.90           C  
ATOM   1582  CE1 TYR A 203       5.208  -0.978  -3.012  1.00  7.58           C  
ATOM   1583  CE2 TYR A 203       3.664  -1.072  -4.866  1.00  7.82           C  
ATOM   1584  CZ  TYR A 203       3.911  -0.981  -3.489  1.00  6.71           C  
ATOM   1585  OH  TYR A 203       2.909  -0.814  -2.564  1.00  9.32           O  
ATOM   1586  N   THR A 204      10.465   0.436  -6.763  1.00  8.53           N  
ATOM   1587  CA  THR A 204      11.516   0.651  -7.805  1.00 10.19           C  
ATOM   1588  C   THR A 204      12.655  -0.327  -7.637  1.00 13.74           C  
ATOM   1589  O   THR A 204      13.084  -0.972  -8.569  1.00  9.32           O  
ATOM   1590  CB  THR A 204      11.996   2.123  -7.789  1.00 10.90           C  
ATOM   1591  OG1 THR A 204      10.820   2.918  -8.197  1.00 10.50           O  
ATOM   1592  CG2 THR A 204      12.968   2.276  -8.950  1.00 13.50           C  
ATOM   1593  N   SER A 205      13.184  -0.502  -6.426  1.00  5.92           N  
ATOM   1594  CA  SER A 205      14.385  -1.409  -6.472  1.00  4.03           C  
ATOM   1595  C   SER A 205      14.543  -1.872  -5.006  1.00 13.03           C  
ATOM   1596  O   SER A 205      15.015  -1.094  -4.161  1.00  9.55           O  
ATOM   1597  CB  SER A 205      15.487  -0.461  -6.834  1.00 11.61           C  
ATOM   1598  OG  SER A 205      16.787  -0.962  -6.758  1.00 12.40           O  
ATOM   1599  N   SER A 206      14.299  -3.108  -4.757  1.00  8.37           N  
ATOM   1600  CA  SER A 206      14.370  -3.638  -3.357  1.00  6.79           C  
ATOM   1601  C   SER A 206      15.310  -4.843  -3.357  1.00  8.61           C  
ATOM   1602  O   SER A 206      15.201  -5.647  -4.272  1.00 10.03           O  
ATOM   1603  CB  SER A 206      12.928  -4.071  -3.036  1.00  7.50           C  
ATOM   1604  OG  SER A 206      11.972  -3.051  -3.168  1.00 11.61           O  
ATOM   1605  N   PHE A 207      16.163  -4.952  -2.376  1.00 11.29           N  
ATOM   1606  CA  PHE A 207      17.171  -6.015  -2.201  1.00  6.79           C  
ATOM   1607  C   PHE A 207      17.151  -6.493  -0.739  1.00  8.13           C  
ATOM   1608  O   PHE A 207      16.709  -5.761   0.156  1.00  5.45           O  
ATOM   1609  CB  PHE A 207      18.555  -5.413  -2.457  1.00  9.79           C  
ATOM   1610  CG  PHE A 207      18.701  -5.189  -3.956  1.00 12.87           C  
ATOM   1611  CD1 PHE A 207      18.315  -3.975  -4.519  1.00  8.53           C  
ATOM   1612  CD2 PHE A 207      19.226  -6.127  -4.870  1.00 10.19           C  
ATOM   1613  CE1 PHE A 207      18.488  -3.751  -5.899  1.00 10.58           C  
ATOM   1614  CE2 PHE A 207      19.373  -5.886  -6.254  1.00 12.95           C  
ATOM   1615  CZ  PHE A 207      18.979  -4.683  -6.793  1.00  9.08           C  
ATOM   1616  N   TYR A 208      17.518  -7.756  -0.525  1.00  8.92           N  
ATOM   1617  CA  TYR A 208      17.607  -8.341   0.812  1.00  6.63           C  
ATOM   1618  C   TYR A 208      18.839  -9.298   0.763  1.00  9.63           C  
ATOM   1619  O   TYR A 208      19.086  -9.874  -0.309  1.00  9.08           O  
ATOM   1620  CB  TYR A 208      16.372  -8.975   1.367  1.00  7.34           C  
ATOM   1621  CG  TYR A 208      15.783 -10.029   0.427  1.00  8.84           C  
ATOM   1622  CD1 TYR A 208      14.886  -9.682  -0.562  1.00 11.92           C  
ATOM   1623  CD2 TYR A 208      16.261 -11.351   0.598  1.00  9.55           C  
ATOM   1624  CE1 TYR A 208      14.461 -10.738  -1.373  1.00 10.19           C  
ATOM   1625  CE2 TYR A 208      15.811 -12.390  -0.168  1.00 13.74           C  
ATOM   1626  CZ  TYR A 208      14.893 -12.037  -1.173  1.00 29.77           C  
ATOM   1627  OH  TYR A 208      14.486 -13.118  -1.952  1.00 29.61           O  
ATOM   1628  N   PRO A 209      19.534  -9.311   1.915  1.00  7.90           N  
ATOM   1629  CA  PRO A 209      20.582 -10.334   2.159  1.00  8.61           C  
ATOM   1630  C   PRO A 209      19.935 -11.721   2.346  1.00  8.61           C  
ATOM   1631  O   PRO A 209      18.891 -11.991   2.982  1.00  9.32           O  
ATOM   1632  CB  PRO A 209      21.157  -9.850   3.498  1.00  6.95           C  
ATOM   1633  CG  PRO A 209      20.032  -9.163   4.287  1.00  9.87           C  
ATOM   1634  CD  PRO A 209      19.139  -8.605   3.202  1.00  6.79           C  
ATOM   1635  N   VAL A 210      20.720 -12.722   1.934  1.00 13.34           N  
ATOM   1636  CA  VAL A 210      20.534 -14.168   2.047  1.00  9.71           C  
ATOM   1637  C   VAL A 210      21.473 -14.734   3.072  1.00 14.53           C  
ATOM   1638  O   VAL A 210      22.691 -14.478   3.006  1.00 14.05           O  
ATOM   1639  CB  VAL A 210      20.854 -14.837   0.671  1.00 15.79           C  
ATOM   1640  CG1 VAL A 210      20.875 -16.350   0.860  1.00 23.69           C  
ATOM   1641  CG2 VAL A 210      19.686 -14.487  -0.265  1.00 25.90           C  
ATOM   1642  N   LYS A 211      20.958 -15.364   4.091  1.00 12.40           N  
ATOM   1643  CA  LYS A 211      21.889 -15.928   5.120  1.00 16.50           C  
ATOM   1644  C   LYS A 211      21.376 -17.356   5.399  1.00 18.95           C  
ATOM   1645  O   LYS A 211      20.233 -17.567   5.744  1.00 17.29           O  
ATOM   1646  CB  LYS A 211      21.896 -15.083   6.387  1.00 18.55           C  
ATOM   1647  CG  LYS A 211      22.621 -15.821   7.508  1.00 16.42           C  
ATOM   1648  CD  LYS A 211      24.075 -15.641   7.194  1.00 14.76           C  
ATOM   1649  CE  LYS A 211      24.950 -16.084   8.375  1.00 28.42           C  
ATOM   1650  NZ  LYS A 211      26.240 -16.515   7.837  1.00 33.87           N  
ATOM   1651  N   ASN A 212      22.237 -18.358   5.126  1.00 14.84           N  
ATOM   1652  CA  ASN A 212      21.856 -19.732   5.504  1.00 27.56           C  
ATOM   1653  C   ASN A 212      22.023 -20.102   6.957  1.00 33.40           C  
ATOM   1654  O   ASN A 212      21.254 -20.976   7.410  1.00 59.69           O  
ATOM   1655  CB  ASN A 212      22.524 -20.666   4.507  1.00 29.37           C  
ATOM   1656  CG  ASN A 212      21.926 -20.347   3.116  1.00 61.74           C  
ATOM   1657  OD1 ASN A 212      22.828 -20.080   2.175  1.00 60.56           O  
ATOM   1658  ND2 ASN A 212      20.603 -20.312   2.917  1.00 60.32           N  
ATOM   1659  OXT ASN A 212      22.914 -19.470   7.720  1.00 57.72           O  
TER    1660      ASN A 212                                                      
HETATM 1661  S   UNL A 301      20.952   9.058   0.955  1.00  9.87           S  
HETATM 1662  C   MOH A 302      18.346   8.892  16.342  1.00 19.50           C  
HETATM 1663  O   MOH A 302      17.297   9.873  16.705  1.00 31.11           O  
HETATM 1664  O   HOH A 401       2.375  -3.133  11.082  1.00 17.05           O  
HETATM 1665  O   HOH A 402      17.247  -2.528  12.511  1.00  5.68           O  
HETATM 1666  O   HOH A 403      16.216  -4.844  11.199  1.00  7.26           O  
HETATM 1667  O   HOH A 404      19.682   0.245  12.064  1.00  8.37           O  
HETATM 1668  O   HOH A 405      20.873   1.454   9.800  1.00  9.16           O  
HETATM 1669  O   HOH A 406      18.521   2.951   9.479  1.00 11.37           O  
HETATM 1670  O   HOH A 407      17.213   4.369  11.342  1.00  9.95           O  
HETATM 1671  O   HOH A 408      16.795   2.762   7.199  1.00 10.26           O  
HETATM 1672  O   HOH A 409      13.944   8.646  10.812  1.00  7.26           O  
HETATM 1673  O   HOH A 410      20.361  -3.783  19.486  1.00 37.43           O  
HETATM 1674  O   HOH A 411       2.375 -17.894   3.650  1.00 16.34           O  
HETATM 1675  O   HOH A 412      -0.838 -17.226   5.619  1.00 18.95           O  
HETATM 1676  O   HOH A 413      12.994   0.898  16.393  1.00 19.98           O  
HETATM 1677  O   HOH A 414      12.489 -13.060   1.572  1.00 31.98           O  
HETATM 1678  O   HOH A 415      22.471   0.265  13.159  1.00 11.92           O  
HETATM 1679  O   HOH A 416      14.143   3.814  18.273  1.00 19.50           O  
HETATM 1680  O   HOH A 417      16.690   6.062  18.629  1.00 35.21           O  
HETATM 1681  O   HOH A 418      18.776  12.460  16.182  1.00 35.85           O  
HETATM 1682  O   HOH A 419      28.619   3.003  11.674  1.00 15.00           O  
HETATM 1683  O   HOH A 420      24.700  11.737  12.805  1.00 31.42           O  
HETATM 1684  O   HOH A 421      23.783   7.567  13.522  1.00 28.66           O  
HETATM 1685  O   HOH A 422      18.663  -0.241  -4.629  1.00 15.63           O  
HETATM 1686  O   HOH A 423      17.232  -1.030  -2.375  1.00 13.82           O  
HETATM 1687  O   HOH A 424      16.700  -8.897   6.120  1.00  9.00           O  
HETATM 1688  O   HOH A 425      15.745 -19.525  11.020  1.00 37.03           O  
HETATM 1689  O   HOH A 426      25.597  -4.883  18.581  1.00 17.69           O  
HETATM 1690  O   HOH A 427      32.689  -4.561   4.734  1.00 29.37           O  
HETATM 1691  O   HOH A 428      35.475  -4.414   4.224  1.00 21.48           O  
HETATM 1692  O   HOH A 429      34.931  -2.410  -2.935  1.00 43.51           O  
HETATM 1693  O   HOH A 430      27.366 -11.333  14.184  1.00 16.98           O  
HETATM 1694  O   HOH A 431      33.201  -6.146  14.875  1.00 12.71           O  
HETATM 1695  O   HOH A 432      24.311  -9.565   1.730  1.00  6.55           O  
HETATM 1696  O   HOH A 433      15.787 -16.070  -1.600  1.00 46.51           O  
HETATM 1697  O   HOH A 434      18.384 -11.588  -7.487  1.00 25.11           O  
HETATM 1698  O   HOH A 435      13.216  -4.449  -6.825  1.00 13.50           O  
HETATM 1699  O   HOH A 436      10.502  -3.571  -5.230  1.00 10.98           O  
HETATM 1700  O   HOH A 437      12.112   0.013  -3.860  1.00  6.63           O  
HETATM 1701  O   HOH A 438      10.579 -11.396  -5.950  1.00 16.90           O  
HETATM 1702  O   HOH A 439       8.238  -4.867  -5.929  1.00 11.05           O  
HETATM 1703  O   HOH A 440       0.917  -7.373  -6.540  1.00 31.27           O  
HETATM 1704  O   HOH A 441       2.563   1.839  -2.382  1.00 10.03           O  
HETATM 1705  O   HOH A 442       0.347   1.436  -4.101  1.00 13.74           O  
HETATM 1706  O   HOH A 443       3.911   8.519  -5.943  1.00 12.24           O  
HETATM 1707  O   HOH A 444      -3.254  -9.166  -5.224  1.00 25.98           O  
HETATM 1708  O   HOH A 445       6.774  14.582  -1.221  1.00 10.34           O  
HETATM 1709  O   HOH A 446       8.968  13.155  -2.228  1.00 11.21           O  
HETATM 1710  O   HOH A 447       7.793  19.648  -2.721  1.00 20.53           O  
HETATM 1711  O   HOH A 448       6.058  16.961  -2.318  1.00 22.66           O  
HETATM 1712  O   HOH A 449       8.107  11.688 -11.005  1.00 27.48           O  
HETATM 1713  O   HOH A 450       9.580  14.239  -8.639  1.00 28.82           O  
HETATM 1714  O   HOH A 451      11.494   3.664 -12.699  1.00 30.08           O  
HETATM 1715  O   HOH A 452       8.229  11.648  16.609  1.00 34.27           O  
HETATM 1716  O   HOH A 453      17.017  -2.144  -9.245  1.00 34.90           O  
HETATM 1717  O   HOH A 454      33.859 -13.947  -0.795  1.00 14.21           O  
HETATM 1718  O   HOH A 455      26.516 -14.970  11.929  1.00 43.35           O  
HETATM 1719  O   HOH A 456      28.052   4.800  15.839  1.00 17.61           O  
HETATM 1720  O   HOH A 457      19.593   2.148  -5.867  1.00 31.58           O  
HETATM 1721  O   HOH A 458       5.008  -9.365  12.812  1.00 26.21           O  
HETATM 1722  O   HOH A 459      11.590   4.816  17.416  1.00 23.53           O  
HETATM 1723  O   HOH A 460      21.262  -9.091  14.282  1.00 12.24           O  
HETATM 1724  O   HOH A 461      31.236   4.660  -0.594  1.00 16.19           O  
HETATM 1725  O   HOH A 462      34.531   5.001  12.648  1.00 19.19           O  
HETATM 1726  O   HOH A 463      14.111  13.113  -6.398  1.00 21.40           O  
HETATM 1727  O   HOH A 464      -2.486  -6.899   5.015  1.00 10.19           O  
HETATM 1728  O   HOH A 465      -5.185  -7.458   4.856  1.00 27.95           O  
HETATM 1729  O   HOH A 466      17.768   4.809   5.458  1.00 13.19           O  
HETATM 1730  O   HOH A 467      -0.582  -1.294  -5.735  1.00 37.82           O  
HETATM 1731  O   HOH A 468      17.834  14.646  15.742  1.00 54.09           O  
HETATM 1732  O   HOH A 469      -3.765   8.491   9.148  1.00 30.16           O  
HETATM 1733  O   HOH A 470      -3.507 -12.532   9.337  1.00 28.82           O  
HETATM 1734  O   HOH A 471      -2.119 -10.356  11.328  1.00 33.40           O  
HETATM 1735  O   HOH A 472       6.567   3.820  15.542  1.00 25.58           O  
HETATM 1736  O   HOH A 473      15.600  -9.178  20.243  1.00 35.37           O  
HETATM 1737  O   HOH A 474      18.317 -10.429  20.989  1.00 25.82           O  
HETATM 1738  O   HOH A 475      22.854   6.603  -6.967  1.00 40.03           O  
HETATM 1739  O   HOH A 476      33.473   6.460  -2.562  1.00 27.48           O  
HETATM 1740  O   HOH A 477      35.446   8.310  -7.510  1.00 49.58           O  
HETATM 1741  O   HOH A 478      25.420   2.606  17.722  1.00 38.93           O  
HETATM 1742  O   HOH A 479      36.614   3.319  13.748  1.00 30.95           O  
HETATM 1743  O   HOH A 480      33.881  -8.459  15.022  1.00 36.08           O  
HETATM 1744  O   HOH A 481      27.351 -14.288  -3.313  1.00 30.64           O  
HETATM 1745  O   HOH A 482       0.281 -13.136  -3.035  1.00 24.08           O  
HETATM 1746  O   HOH A 483      -1.043  -8.995  -3.119  1.00 39.00           O  
HETATM 1747  O   HOH A 484       4.268   3.702  13.043  1.00 31.82           O  
HETATM 1748  O   HOH A 485      -0.460   5.972  -5.694  1.00 22.58           O  
HETATM 1749  O   HOH A 486      15.055  13.709  13.914  1.00 29.85           O  
HETATM 1750  O   HOH A 487      -7.333   3.442   7.950  1.00 61.67           O  
HETATM 1751  O   HOH A 488       2.090  -3.085  14.458  1.00 42.16           O  
HETATM 1752  O   HOH A 489       2.542 -11.026  12.317  1.00 33.56           O  
HETATM 1753  O   HOH A 490       8.644 -15.170   9.171  1.00 33.56           O  
HETATM 1754  O   HOH A 491      13.092  -4.983  17.670  1.00 22.19           O  
HETATM 1755  O   HOH A 492       9.771  -9.462  21.101  1.00 33.40           O  
HETATM 1756  O   HOH A 493      13.010 -13.491  15.002  1.00 37.03           O  
HETATM 1757  O   HOH A 494      20.819   4.645  18.500  1.00 29.45           O  
HETATM 1758  O   HOH A 495      20.114   9.238  19.606  1.00 47.85           O  
HETATM 1759  O   HOH A 496      18.762  11.736   3.264  1.00 41.06           O  
HETATM 1760  O   HOH A 497      24.702 -13.575  16.334  1.00 39.72           O  
HETATM 1761  O   HOH A 498      27.871 -10.599  -3.667  1.00 36.40           O  
HETATM 1762  O   HOH A 499      27.903 -11.923  -8.326  1.00 59.22           O  
HETATM 1763  O   HOH A 500      36.084  -4.320   1.691  1.00 62.77           O  
HETATM 1764  O   HOH A 501      27.776 -14.904   9.676  1.00 32.29           O  
HETATM 1765  O   HOH A 502      28.720 -13.810  16.148  1.00 39.00           O  
HETATM 1766  O   HOH A 503      27.390  -2.815  17.864  1.00 18.87           O  
HETATM 1767  O   HOH A 504      18.633  13.668   9.348  1.00 50.93           O  
HETATM 1768  O   HOH A 505      40.385   9.477   6.277  1.00 32.77           O  
HETATM 1769  O   HOH A 506      40.591  -2.482  16.190  1.00 57.01           O  
HETATM 1770  O   HOH A 507      45.375  -0.558  13.827  1.00 44.45           O  
HETATM 1771  O   HOH A 508      38.632  -8.167   8.460  1.00 29.77           O  
HETATM 1772  O   HOH A 509      41.158  -2.110   5.337  1.00 29.85           O  
HETATM 1773  O   HOH A 510      46.931 -11.374   4.744  1.00 61.74           O  
HETATM 1774  O   HOH A 511      36.656 -12.750   8.863  1.00 36.32           O  
HETATM 1775  O   HOH A 512      29.041 -16.979   4.296  1.00 25.58           O  
HETATM 1776  O   HOH A 513       1.812  -3.881  -7.878  1.00 28.58           O  
HETATM 1777  O   HOH A 514       6.130 -12.736   9.626  1.00 35.37           O  
HETATM 1778  O   HOH A 515      16.299 -14.780   2.643  1.00 31.03           O  
HETATM 1779  O   HOH A 516      18.389 -16.278   3.874  1.00 21.71           O  
HETATM 1780  O   HOH A 517       8.619 -12.557  -7.821  1.00 55.74           O  
HETATM 1781  O   HOH A 518       0.456  12.040   6.510  1.00 29.21           O  
HETATM 1782  O   HOH A 519       1.329  14.013   5.795  1.00 35.06           O  
HETATM 1783  O   HOH A 520      31.343  -2.462  -4.195  1.00 33.48           O  
HETATM 1784  O   HOH A 521      30.227  -4.494  -4.249  1.00 22.11           O  
HETATM 1785  O   HOH A 522      24.820 -12.765  -4.175  1.00 43.90           O  
HETATM 1786  O   HOH A 523      21.771   8.261  15.685  1.00 22.82           O  
HETATM 1787  O   HOH A 524      28.904 -15.023  -0.809  1.00 22.66           O  
HETATM 1788  O   HOH A 525      33.310  18.374   3.117  1.00 42.24           O  
HETATM 1789  O   HOH A 526      11.263 -15.679   8.713  1.00 43.35           O  
HETATM 1790  O   HOH A 527      14.071  -0.991 -11.431  1.00 25.27           O  
HETATM 1791  O   HOH A 528       7.074  14.000  14.438  1.00 46.66           O  
HETATM 1792  O   HOH A 529      13.912   9.075  20.779  1.00 61.90           O  
HETATM 1793  O   HOH A 530      14.820  14.695  19.406  1.00 46.43           O  
HETATM 1794  O   HOH A 531      17.511  10.008  20.537  1.00 49.66           O  
HETATM 1795  O   HOH A 532       4.470 -18.545   2.733  1.00 41.22           O  
HETATM 1796  O   HOH A 533       6.606 -16.354   5.106  1.00 35.29           O  
HETATM 1797  O   HOH A 534       5.409 -20.219   6.498  1.00 59.14           O  
HETATM 1798  O   HOH A 535      -1.592  -2.258  14.306  1.00 61.19           O  
HETATM 1799  O   HOH A 536      -4.458  -4.910  15.678  1.00 60.95           O  
HETATM 1800  O   HOH A 537      -0.855   0.799  12.518  1.00 40.11           O  
HETATM 1801  O   HOH A 538      -0.882   3.349  14.732  1.00 60.72           O  
HETATM 1802  O   HOH A 539      14.614  -5.979  20.138  1.00 37.90           O  
HETATM 1803  O   HOH A 540      15.275   4.590  20.952  1.00 61.74           O  
HETATM 1804  O   HOH A 541      15.588   0.999  22.555  1.00 37.82           O  
HETATM 1805  O   HOH A 542      22.141  10.533  23.263  1.00 59.38           O  
HETATM 1806  O   HOH A 543      23.320   6.539  18.066  1.00 60.17           O  
HETATM 1807  O   HOH A 544      21.886  13.743   2.423  1.00 62.93           O  
HETATM 1808  O   HOH A 545      23.951  17.739   3.117  1.00 61.03           O  
HETATM 1809  O   HOH A 546      25.668  14.937   1.335  1.00 30.48           O  
HETATM 1810  O   HOH A 547      24.245  13.760  -1.100  1.00 46.51           O  
HETATM 1811  O   HOH A 548      17.639 -20.879  12.105  1.00 62.30           O  
HETATM 1812  O   HOH A 549      23.506 -20.548  15.580  1.00 42.48           O  
HETATM 1813  O   HOH A 550      17.446  -6.148  22.131  1.00 62.14           O  
HETATM 1814  O   HOH A 551      26.493  -0.074  18.419  1.00 49.74           O  
HETATM 1815  O   HOH A 552      40.029   2.918   1.397  1.00 31.98           O  
HETATM 1816  O   HOH A 553      38.846   0.735  -0.803  1.00 54.80           O  
HETATM 1817  O   HOH A 554      33.619   6.171  -5.593  1.00 62.77           O  
HETATM 1818  O   HOH A 555      21.100  11.963  -3.061  1.00 61.74           O  
HETATM 1819  O   HOH A 556      25.729  16.892  -3.704  1.00 57.24           O  
HETATM 1820  O   HOH A 557      22.504  16.769  -3.726  1.00 60.48           O  
HETATM 1821  O   HOH A 558      24.975 -10.637  -6.598  1.00 33.87           O  
HETATM 1822  O   HOH A 559      28.115 -17.092  -0.861  1.00 47.85           O  
HETATM 1823  O   HOH A 560      37.726  -0.643  16.838  1.00 57.64           O  
HETATM 1824  O   HOH A 561      34.301  -4.010  18.666  1.00 61.03           O  
HETATM 1825  O   HOH A 562      37.373  -2.758  19.352  1.00 55.35           O  
HETATM 1826  O   HOH A 563      37.086  -6.640  16.466  1.00 55.19           O  
HETATM 1827  O   HOH A 564      35.487   1.810  18.853  1.00 61.27           O  
HETATM 1828  O   HOH A 565      33.492  -8.319  17.583  1.00 43.98           O  
HETATM 1829  O   HOH A 566      10.725   6.343   3.974  1.00 58.03           O  
HETATM 1830  O   HOH A 567       5.610  20.235  -1.649  1.00 31.42           O  
HETATM 1831  O   HOH A 568       1.994  14.306   8.584  1.00 30.32           O  
HETATM 1832  O   HOH A 569       9.114  16.814  10.984  1.00 43.03           O  
HETATM 1833  O   HOH A 570      -9.107   2.261   4.004  1.00 59.61           O  
HETATM 1834  O   HOH A 571      -7.837  -6.563   6.070  1.00 50.45           O  
HETATM 1835  O   HOH A 572      -4.250  -0.939   9.039  1.00 59.22           O  
HETATM 1836  O   HOH A 573      -5.438   0.272   0.003  1.00 36.87           O  
HETATM 1837  O   HOH A 574      16.702  16.814   9.119  1.00 58.90           O  
HETATM 1838  O   HOH A 575       4.027   7.301  16.809  1.00 33.16           O  
HETATM 1839  O   HOH A 576      17.941 -17.389  -2.092  1.00 43.98           O  
HETATM 1840  O   HOH A 577      23.605 -23.037   8.292  1.00 62.14           O  
HETATM 1841  O   HOH A 578       2.229   1.190  13.569  1.00 50.06           O  
HETATM 1842  O   HOH A 579      20.337   9.897  -5.497  1.00 59.06           O  
HETATM 1843  O   HOH A 580      20.045   6.323  -3.995  1.00 57.88           O  
HETATM 1844  O   HOH A 581      -1.857  12.906   9.269  1.00 39.00           O  
HETATM 1845  O   HOH A 582      -2.166  11.799  12.225  1.00 54.09           O  
HETATM 1846  O   HOH A 583      -2.300  11.525   5.731  1.00 62.77           O  
HETATM 1847  O   HOH A 584      -7.559  10.059  11.006  1.00 62.38           O  
HETATM 1848  O   HOH A 585       4.563   7.236  -7.989  1.00 26.29           O  
HETATM 1849  O   HOH A 586      18.591  11.239   0.331  1.00 38.14           O  
HETATM 1850  O   HOH A 587      21.677 -15.759  -3.659  1.00 35.21           O  
HETATM 1851  O   HOH A 588       4.685 -16.023   5.893  1.00 40.19           O  
HETATM 1852  O   HOH A 589       3.216 -16.217   7.687  1.00 57.48           O  
HETATM 1853  O   HOH A 590       1.705 -19.237   8.357  1.00 47.30           O  
HETATM 1854  O   HOH A 591      -6.916  -6.063  10.087  1.00 57.48           O  
HETATM 1855  O   HOH A 592      -6.631  -3.624  13.599  1.00 57.48           O  
HETATM 1856  O   HOH A 593       7.078 -11.153  11.670  1.00 34.11           O  
HETATM 1857  O   HOH A 594      18.022  15.553  11.779  1.00 39.87           O  
HETATM 1858  O   HOH A 595      21.677   7.690  -2.701  1.00 30.32           O  
HETATM 1859  O   HOH A 596      26.192 -17.330  15.692  1.00 60.01           O  
HETATM 1860  O   HOH A 597      27.835 -18.797  10.456  1.00 57.64           O  
HETATM 1861  O   HOH A 598      21.040 -20.067  17.972  1.00 46.35           O  
HETATM 1862  O   HOH A 599      26.267 -12.122  19.717  1.00 49.51           O  
HETATM 1863  O   HOH A 600      26.099   7.048  -8.239  1.00 59.14           O  
HETATM 1864  O   HOH A 601      34.361 -13.520   6.806  1.00 41.53           O  
HETATM 1865  O   HOH A 602      12.664 -12.469  -4.825  1.00 60.80           O  
HETATM 1866  O   HOH A 603      13.833 -11.812  -8.351  1.00 62.53           O  
HETATM 1867  O   HOH A 604       9.909 -12.073  -3.048  1.00 56.93           O  
HETATM 1868  O   HOH A 605      16.575   2.885  -9.298  1.00 41.53           O  
HETATM 1869  O   HOH A 606      14.212   2.877 -12.892  1.00 60.40           O  
HETATM 1870  O   HOH A 607      -3.260  -4.696  -3.497  1.00 46.51           O  
HETATM 1871  O   HOH A 608       8.714 -18.615   7.850  1.00 61.35           O  
HETATM 1872  O   HOH A 609       8.577 -18.675   4.365  1.00 58.66           O  
HETATM 1873  O   HOH A 610      13.697 -16.113   6.251  1.00 55.11           O  
HETATM 1874  O   HOH A 611      11.114   4.757 -10.094  1.00 33.00           O  
HETATM 1875  O   HOH A 612      11.288  21.833  -1.025  1.00 59.45           O  
HETATM 1876  O   HOH A 613      12.394  20.276  -2.971  1.00 62.45           O  
HETATM 1877  O   HOH A 614       7.216  23.655   2.749  1.00 32.85           O  
HETATM 1878  O   HOH A 615      16.515  12.980  -8.065  1.00 40.82           O  
HETATM 1879  O   HOH A 616      16.023  17.946  -2.730  1.00 49.74           O  
HETATM 1880  O   HOH A 617       2.318  17.290  14.249  1.00 61.82           O  
HETATM 1881  O   HOH A 618       3.668  10.871  15.523  1.00 45.95           O  
HETATM 1882  O   HOH A 619      -4.675  13.783  12.997  1.00 50.53           O  
HETATM 1883  O   HOH A 620      15.676   9.885 -10.661  1.00 59.53           O  
HETATM 1884  O   HOH A 621      22.952  14.800   2.827  1.00 59.61           O  
HETATM 1885  O   HOH A 622      -5.807   5.888   3.956  1.00 62.06           O  
HETATM 1886  O   HOH A 623      -8.828  -2.648   4.808  1.00 62.30           O  
HETATM 1887  O   HOH A 624      -6.974   2.732  -1.284  1.00 60.40           O  
HETATM 1888  O   HOH A 625      10.921   5.884  20.473  1.00 36.08           O  
HETATM 1889  O   HOH A 626      30.078  15.116   4.565  1.00 25.11           O  
CONECT  173  493                                                                
CONECT  189 1661                                                                
CONECT  435  760                                                                
CONECT  493  173                                                                
CONECT  760  435                                                                
CONECT 1203 1561                                                                
CONECT 1561 1203                                                                
CONECT 1661  189                                                                
CONECT 1662 1663                                                                
CONECT 1663 1662                                                                
MASTER      418    0    2    8   10    0    0    6 1884    1   10   17          
END                                                                             
