# Supplementary material for: Sequence comparison, molecular modeling, and network analysis predict structural diversity in cysteine proteases from the Cape sundew, Drosera capensis
Source: Comput Struct Biotechnol J. 2016 Jun 14;14:271–82. doi: 10.1016/j.csbj.2016.05.003 (PMC4949590; doi:10.1016/j.csbj.2016.05.003)
Supplement: Supplementary file 3 [file mmc3.zip › Rosetta_full/RD21A_ARATH_full_m1.pdb]

PFRMAT TS
TARGET RD21A_ARATH
AUTHOR BAKER-ROSETTASERVER
METHOD    ROSETTA provides both ab initio and
METHOD    comparative models of protein domains.
METHOD    Comparative models are built from structures
METHOD    detected and aligned by HHSEARCH, SPARKS, and
METHOD    Raptor. Loop regions are assembled from fragments and 
METHOD    optimized to fit the aligned template structures.
METHOD    De novo models are built using the Rosetta de
METHOD    novo protocol.  The procedure is fully automated.
MODEL     1
PARENT 4qrgB_204, 2jyeA_301
REMARK PARENT    4qrgB_204
REMARK PARSRC    alignment
REMARK SCORE     0.64
ATOM      1  N   MET A   1     -39.835  50.722  -8.153  1.00999.99           N  
ATOM      2  CA  MET A   1     -38.473  50.988  -8.614  1.00999.99           C  
ATOM      3  C   MET A   1     -37.450  50.014  -8.015  1.00999.99           C  
ATOM      4  O   MET A   1     -36.370  49.820  -8.577  1.00999.99           O  
ATOM      5  CB  MET A   1     -38.089  52.425  -8.281  1.00999.99           C  
ATOM      6  CG  MET A   1     -38.914  53.475  -9.012  1.00999.99           C  
ATOM      7  SD  MET A   1     -38.809  53.321 -10.806  1.00999.99           S  
ATOM      8  CE  MET A   1     -37.105  53.780 -11.096  1.00999.99           C  
ATOM      9 1H   MET A   1     -39.973  51.131  -7.239  1.00999.99           H  
ATOM     10 2H   MET A   1     -40.491  51.135  -8.802  1.00999.99           H  
ATOM     11 3H   MET A   1     -39.998  49.726  -8.110  1.00999.99           H  
ATOM     12  HA  MET A   1     -38.449  50.862  -9.697  1.00999.99           H  
ATOM     13 1HB  MET A   1     -38.208  52.595  -7.212  1.00999.99           H  
ATOM     14 2HB  MET A   1     -37.041  52.592  -8.526  1.00999.99           H  
ATOM     15 1HG  MET A   1     -39.960  53.381  -8.720  1.00999.99           H  
ATOM     16 2HG  MET A   1     -38.571  54.470  -8.730  1.00999.99           H  
ATOM     17 1HE  MET A   1     -36.891  53.727 -12.164  1.00999.99           H  
ATOM     18 2HE  MET A   1     -36.938  54.798 -10.741  1.00999.99           H  
ATOM     19 3HE  MET A   1     -36.447  53.095 -10.559  1.00999.99           H  
ATOM     20  N   GLY A   2     -37.809  49.387  -6.886  1.00999.99           N  
ATOM     21  CA  GLY A   2     -36.938  48.442  -6.184  1.00999.99           C  
ATOM     22  C   GLY A   2     -36.672  47.158  -6.969  1.00999.99           C  
ATOM     23  O   GLY A   2     -35.748  46.416  -6.649  1.00999.99           O  
ATOM     24  H   GLY A   2     -38.711  49.582  -6.475  1.00999.99           H  
ATOM     25 1HA  GLY A   2     -35.987  48.929  -5.968  1.00999.99           H  
ATOM     26 2HA  GLY A   2     -37.386  48.189  -5.222  1.00999.99           H  
ATOM     27  N   PHE A   3     -37.487  46.899  -7.986  1.00999.99           N  
ATOM     28  CA  PHE A   3     -37.307  45.763  -8.877  1.00999.99           C  
ATOM     29  C   PHE A   3     -36.409  46.139 -10.047  1.00999.99           C  
ATOM     30  O   PHE A   3     -35.510  45.382 -10.429  1.00999.99           O  
ATOM     31  CB  PHE A   3     -38.652  45.293  -9.423  1.00999.99           C  
ATOM     32  CG  PHE A   3     -38.529  44.166 -10.403  1.00999.99           C  
ATOM     33  CD1 PHE A   3     -38.278  42.872  -9.974  1.00999.99           C  
ATOM     34  CD2 PHE A   3     -38.662  44.403 -11.763  1.00999.99           C  
ATOM     35  CE1 PHE A   3     -38.158  41.840 -10.886  1.00999.99           C  
ATOM     36  CE2 PHE A   3     -38.544  43.374 -12.676  1.00999.99           C  
ATOM     37  CZ  PHE A   3     -38.294  42.090 -12.235  1.00999.99           C  
ATOM     38  H   PHE A   3     -38.257  47.521  -8.168  1.00999.99           H  
ATOM     39  HA  PHE A   3     -36.837  44.951  -8.320  1.00999.99           H  
ATOM     40 1HB  PHE A   3     -39.285  44.963  -8.600  1.00999.99           H  
ATOM     41 2HB  PHE A   3     -39.160  46.122  -9.914  1.00999.99           H  
ATOM     42  HD1 PHE A   3     -38.169  42.675  -8.907  1.00999.99           H  
ATOM     43  HD2 PHE A   3     -38.857  45.419 -12.110  1.00999.99           H  
ATOM     44  HE1 PHE A   3     -37.960  40.826 -10.537  1.00999.99           H  
ATOM     45  HE2 PHE A   3     -38.650  43.574 -13.743  1.00999.99           H  
ATOM     46  HZ  PHE A   3     -38.200  41.276 -12.954  1.00999.99           H  
ATOM     47  N   LEU A   4     -36.688  47.306 -10.622  1.00999.99           N  
ATOM     48  CA  LEU A   4     -35.981  47.793 -11.789  1.00999.99           C  
ATOM     49  C   LEU A   4     -34.520  48.083 -11.523  1.00999.99           C  
ATOM     50  O   LEU A   4     -33.687  47.867 -12.400  1.00999.99           O  
ATOM     51  CB  LEU A   4     -36.652  49.060 -12.305  1.00999.99           C  
ATOM     52  CG  LEU A   4     -38.048  48.863 -12.895  1.00999.99           C  
ATOM     53  CD1 LEU A   4     -38.636  50.223 -13.241  1.00999.99           C  
ATOM     54  CD2 LEU A   4     -37.953  47.963 -14.118  1.00999.99           C  
ATOM     55  H   LEU A   4     -37.432  47.871 -10.240  1.00999.99           H  
ATOM     56  HA  LEU A   4     -36.038  47.027 -12.562  1.00999.99           H  
ATOM     57 1HB  LEU A   4     -36.733  49.769 -11.484  1.00999.99           H  
ATOM     58 2HB  LEU A   4     -36.021  49.497 -13.079  1.00999.99           H  
ATOM     59  HG  LEU A   4     -38.695  48.395 -12.153  1.00999.99           H  
ATOM     60 1HD1 LEU A   4     -39.637  50.096 -13.651  1.00999.99           H  
ATOM     61 2HD1 LEU A   4     -38.689  50.835 -12.341  1.00999.99           H  
ATOM     62 3HD1 LEU A   4     -38.002  50.717 -13.977  1.00999.99           H  
ATOM     63 1HD2 LEU A   4     -38.948  47.815 -14.539  1.00999.99           H  
ATOM     64 2HD2 LEU A   4     -37.308  48.428 -14.863  1.00999.99           H  
ATOM     65 3HD2 LEU A   4     -37.535  46.998 -13.828  1.00999.99           H  
ATOM     66  N   LYS A   5     -34.198  48.554 -10.322  1.00999.99           N  
ATOM     67  CA  LYS A   5     -32.805  48.829 -10.018  1.00999.99           C  
ATOM     68  C   LYS A   5     -31.946  47.545 -10.086  1.00999.99           C  
ATOM     69  O   LYS A   5     -30.832  47.598 -10.614  1.00999.99           O  
ATOM     70  CB  LYS A   5     -32.691  49.543  -8.664  1.00999.99           C  
ATOM     71  CG  LYS A   5     -33.175  50.982  -8.673  1.00999.99           C  
ATOM     72  CD  LYS A   5     -33.054  51.609  -7.293  1.00999.99           C  
ATOM     73  CE  LYS A   5     -33.548  53.047  -7.291  1.00999.99           C  
ATOM     74  NZ  LYS A   5     -33.463  53.659  -5.935  1.00999.99           N  
ATOM     75  H   LYS A   5     -34.914  48.749  -9.631  1.00999.99           H  
ATOM     76  HA  LYS A   5     -32.423  49.510 -10.775  1.00999.99           H  
ATOM     77 1HB  LYS A   5     -33.301  49.041  -7.914  1.00999.99           H  
ATOM     78 2HB  LYS A   5     -31.658  49.529  -8.323  1.00999.99           H  
ATOM     79 1HG  LYS A   5     -32.585  51.564  -9.379  1.00999.99           H  
ATOM     80 2HG  LYS A   5     -34.217  51.012  -8.984  1.00999.99           H  
ATOM     81 1HD  LYS A   5     -33.636  51.027  -6.577  1.00999.99           H  
ATOM     82 2HD  LYS A   5     -32.012  51.601  -6.975  1.00999.99           H  
ATOM     83 1HE  LYS A   5     -32.941  53.633  -7.981  1.00999.99           H  
ATOM     84 2HE  LYS A   5     -34.583  53.069  -7.628  1.00999.99           H  
ATOM     85 1HZ  LYS A   5     -33.802  54.612  -5.976  1.00999.99           H  
ATOM     86 2HZ  LYS A   5     -34.030  53.125  -5.290  1.00999.99           H  
ATOM     87 3HZ  LYS A   5     -32.502  53.654  -5.623  1.00999.99           H  
ATOM     88  N   PRO A   6     -32.400  46.416  -9.503  1.00999.99           N  
ATOM     89  CA  PRO A   6     -31.856  45.073  -9.691  1.00999.99           C  
ATOM     90  C   PRO A   6     -31.853  44.610 -11.125  1.00999.99           C  
ATOM     91  O   PRO A   6     -30.883  44.000 -11.560  1.00999.99           O  
ATOM     92  CB  PRO A   6     -32.755  44.217  -8.806  1.00999.99           C  
ATOM     93  CG  PRO A   6     -33.075  45.103  -7.664  1.00999.99           C  
ATOM     94  CD  PRO A   6     -33.130  46.490  -8.230  1.00999.99           C  
ATOM     95  HA  PRO A   6     -30.829  45.058  -9.293  1.00999.99           H  
ATOM     96 1HB  PRO A   6     -33.640  43.894  -9.372  1.00999.99           H  
ATOM     97 2HB  PRO A   6     -32.226  43.304  -8.498  1.00999.99           H  
ATOM     98 1HG  PRO A   6     -34.028  44.793  -7.220  1.00999.99           H  
ATOM     99 2HG  PRO A   6     -32.321  44.997  -6.867  1.00999.99           H  
ATOM    100 1HD  PRO A   6     -34.164  46.809  -8.397  1.00999.99           H  
ATOM    101 2HD  PRO A   6     -32.603  47.153  -7.529  1.00999.99           H  
ATOM    102  N   THR A   7     -32.901  44.934 -11.888  1.00999.99           N  
ATOM    103  CA  THR A   7     -32.932  44.541 -13.290  1.00999.99           C  
ATOM    104  C   THR A   7     -31.778  45.196 -14.028  1.00999.99           C  
ATOM    105  O   THR A   7     -31.060  44.534 -14.779  1.00999.99           O  
ATOM    106  CB  THR A   7     -34.268  44.928 -13.966  1.00999.99           C  
ATOM    107  OG1 THR A   7     -35.345  44.233 -13.329  1.00999.99           O  
ATOM    108  CG2 THR A   7     -34.245  44.566 -15.445  1.00999.99           C  
ATOM    109  H   THR A   7     -33.698  45.411 -11.479  1.00999.99           H  
ATOM    110  HA  THR A   7     -32.815  43.464 -13.358  1.00999.99           H  
ATOM    111  HB  THR A   7     -34.432  45.995 -13.868  1.00999.99           H  
ATOM    112  HG1 THR A   7     -35.372  44.468 -12.395  1.00999.99           H  
ATOM    113 1HG2 THR A   7     -35.196  44.849 -15.903  1.00999.99           H  
ATOM    114 2HG2 THR A   7     -33.435  45.102 -15.942  1.00999.99           H  
ATOM    115 3HG2 THR A   7     -34.094  43.494 -15.560  1.00999.99           H  
ATOM    116  N   MET A   8     -31.598  46.490 -13.788  1.00999.99           N  
ATOM    117  CA  MET A   8     -30.542  47.256 -14.412  1.00999.99           C  
ATOM    118  C   MET A   8     -29.168  46.832 -13.912  1.00999.99           C  
ATOM    119  O   MET A   8     -28.228  46.757 -14.701  1.00999.99           O  
ATOM    120  CB  MET A   8     -30.775  48.738 -14.150  1.00999.99           C  
ATOM    121  CG  MET A   8     -31.970  49.320 -14.897  1.00999.99           C  
ATOM    122  SD  MET A   8     -32.086  51.112 -14.745  1.00999.99           S  
ATOM    123  CE  MET A   8     -32.670  51.281 -13.060  1.00999.99           C  
ATOM    124  H   MET A   8     -32.238  46.964 -13.167  1.00999.99           H  
ATOM    125  HA  MET A   8     -30.573  47.075 -15.485  1.00999.99           H  
ATOM    126 1HB  MET A   8     -30.939  48.896 -13.085  1.00999.99           H  
ATOM    127 2HB  MET A   8     -29.887  49.304 -14.434  1.00999.99           H  
ATOM    128 1HG  MET A   8     -31.894  49.067 -15.955  1.00999.99           H  
ATOM    129 2HG  MET A   8     -32.888  48.883 -14.512  1.00999.99           H  
ATOM    130 1HE  MET A   8     -32.794  52.338 -12.820  1.00999.99           H  
ATOM    131 2HE  MET A   8     -33.628  50.770 -12.953  1.00999.99           H  
ATOM    132 3HE  MET A   8     -31.943  50.839 -12.380  1.00999.99           H  
ATOM    133  N   ALA A   9     -29.056  46.527 -12.615  1.00999.99           N  
ATOM    134  CA  ALA A   9     -27.794  46.079 -12.040  1.00999.99           C  
ATOM    135  C   ALA A   9     -27.348  44.771 -12.669  1.00999.99           C  
ATOM    136  O   ALA A   9     -26.176  44.609 -13.005  1.00999.99           O  
ATOM    137  CB  ALA A   9     -27.925  45.914 -10.534  1.00999.99           C  
ATOM    138  H   ALA A   9     -29.850  46.632 -11.999  1.00999.99           H  
ATOM    139  HA  ALA A   9     -27.034  46.833 -12.253  1.00999.99           H  
ATOM    140 1HB  ALA A   9     -26.968  45.600 -10.117  1.00999.99           H  
ATOM    141 2HB  ALA A   9     -28.222  46.865 -10.089  1.00999.99           H  
ATOM    142 3HB  ALA A   9     -28.680  45.161 -10.315  1.00999.99           H  
ATOM    143  N   ILE A  10     -28.301  43.854 -12.848  1.00999.99           N  
ATOM    144  CA  ILE A  10     -28.035  42.572 -13.476  1.00999.99           C  
ATOM    145  C   ILE A  10     -27.610  42.748 -14.911  1.00999.99           C  
ATOM    146  O   ILE A  10     -26.631  42.136 -15.335  1.00999.99           O  
ATOM    147  CB  ILE A  10     -29.265  41.654 -13.418  1.00999.99           C  
ATOM    148  CG1 ILE A  10     -29.534  41.228 -11.972  1.00999.99           C  
ATOM    149  CG2 ILE A  10     -29.055  40.444 -14.315  1.00999.99           C  
ATOM    150  CD1 ILE A  10     -30.882  40.572 -11.778  1.00999.99           C  
ATOM    151  H   ILE A  10     -29.240  44.042 -12.524  1.00999.99           H  
ATOM    152  HA  ILE A  10     -27.223  42.087 -12.938  1.00999.99           H  
ATOM    153  HB  ILE A  10     -30.141  42.204 -13.759  1.00999.99           H  
ATOM    154 1HG1 ILE A  10     -28.763  40.523 -11.664  1.00999.99           H  
ATOM    155 2HG1 ILE A  10     -29.474  42.100 -11.324  1.00999.99           H  
ATOM    156 1HG2 ILE A  10     -29.938  39.807 -14.276  1.00999.99           H  
ATOM    157 2HG2 ILE A  10     -28.892  40.775 -15.340  1.00999.99           H  
ATOM    158 3HG2 ILE A  10     -28.186  39.882 -13.973  1.00999.99           H  
ATOM    159 1HD1 ILE A  10     -31.002  40.293 -10.732  1.00999.99           H  
ATOM    160 2HD1 ILE A  10     -31.670  41.271 -12.061  1.00999.99           H  
ATOM    161 3HD1 ILE A  10     -30.946  39.681 -12.401  1.00999.99           H  
ATOM    162  N   LEU A  11     -28.334  43.578 -15.660  1.00999.99           N  
ATOM    163  CA  LEU A  11     -28.002  43.816 -17.054  1.00999.99           C  
ATOM    164  C   LEU A  11     -26.626  44.441 -17.195  1.00999.99           C  
ATOM    165  O   LEU A  11     -25.862  44.054 -18.075  1.00999.99           O  
ATOM    166  CB  LEU A  11     -29.052  44.721 -17.696  1.00999.99           C  
ATOM    167  CG  LEU A  11     -30.433  44.088 -17.889  1.00999.99           C  
ATOM    168  CD1 LEU A  11     -31.416  45.157 -18.343  1.00999.99           C  
ATOM    169  CD2 LEU A  11     -30.328  42.965 -18.910  1.00999.99           C  
ATOM    170  H   LEU A  11     -29.146  44.044 -15.265  1.00999.99           H  
ATOM    171  HA  LEU A  11     -27.997  42.858 -17.574  1.00999.99           H  
ATOM    172 1HB  LEU A  11     -29.176  45.605 -17.070  1.00999.99           H  
ATOM    173 2HB  LEU A  11     -28.689  45.039 -18.673  1.00999.99           H  
ATOM    174  HG  LEU A  11     -30.787  43.677 -16.948  1.00999.99           H  
ATOM    175 1HD1 LEU A  11     -32.402  44.712 -18.478  1.00999.99           H  
ATOM    176 2HD1 LEU A  11     -31.472  45.942 -17.589  1.00999.99           H  
ATOM    177 3HD1 LEU A  11     -31.079  45.585 -19.288  1.00999.99           H  
ATOM    178 1HD2 LEU A  11     -31.307  42.508 -19.050  1.00999.99           H  
ATOM    179 2HD2 LEU A  11     -29.976  43.368 -19.861  1.00999.99           H  
ATOM    180 3HD2 LEU A  11     -29.624  42.214 -18.552  1.00999.99           H  
ATOM    181  N   PHE A  12     -26.302  45.382 -16.306  1.00999.99           N  
ATOM    182  CA  PHE A  12     -24.994  46.015 -16.301  1.00999.99           C  
ATOM    183  C   PHE A  12     -23.893  45.007 -16.093  1.00999.99           C  
ATOM    184  O   PHE A  12     -22.949  44.949 -16.882  1.00999.99           O  
ATOM    185  CB  PHE A  12     -24.904  47.073 -15.204  1.00999.99           C  
ATOM    186  CG  PHE A  12     -23.521  47.634 -15.054  1.00999.99           C  
ATOM    187  CD1 PHE A  12     -23.021  48.553 -15.961  1.00999.99           C  
ATOM    188  CD2 PHE A  12     -22.715  47.237 -13.998  1.00999.99           C  
ATOM    189  CE1 PHE A  12     -21.743  49.063 -15.817  1.00999.99           C  
ATOM    190  CE2 PHE A  12     -21.439  47.743 -13.849  1.00999.99           C  
ATOM    191  CZ  PHE A  12     -20.953  48.658 -14.761  1.00999.99           C  
ATOM    192  H   PHE A  12     -26.981  45.679 -15.621  1.00999.99           H  
ATOM    193  HA  PHE A  12     -24.840  46.499 -17.260  1.00999.99           H  
ATOM    194 1HB  PHE A  12     -25.585  47.892 -15.430  1.00999.99           H  
ATOM    195 2HB  PHE A  12     -25.209  46.644 -14.251  1.00999.99           H  
ATOM    196  HD1 PHE A  12     -23.644  48.873 -16.798  1.00999.99           H  
ATOM    197  HD2 PHE A  12     -23.100  46.513 -13.278  1.00999.99           H  
ATOM    198  HE1 PHE A  12     -21.359  49.785 -16.538  1.00999.99           H  
ATOM    199  HE2 PHE A  12     -20.817  47.422 -13.015  1.00999.99           H  
ATOM    200  HZ  PHE A  12     -19.947  49.060 -14.647  1.00999.99           H  
ATOM    201  N   LEU A  13     -24.019  44.215 -15.038  1.00999.99           N  
ATOM    202  CA  LEU A  13     -23.015  43.229 -14.705  1.00999.99           C  
ATOM    203  C   LEU A  13     -22.925  42.152 -15.767  1.00999.99           C  
ATOM    204  O   LEU A  13     -21.839  41.636 -16.024  1.00999.99           O  
ATOM    205  CB  LEU A  13     -23.327  42.626 -13.342  1.00999.99           C  
ATOM    206  CG  LEU A  13     -23.168  43.599 -12.168  1.00999.99           C  
ATOM    207  CD1 LEU A  13     -23.652  42.933 -10.888  1.00999.99           C  
ATOM    208  CD2 LEU A  13     -21.708  44.019 -12.061  1.00999.99           C  
ATOM    209  H   LEU A  13     -24.825  44.309 -14.430  1.00999.99           H  
ATOM    210  HA  LEU A  13     -22.049  43.732 -14.647  1.00999.99           H  
ATOM    211 1HB  LEU A  13     -24.354  42.265 -13.343  1.00999.99           H  
ATOM    212 2HB  LEU A  13     -22.661  41.779 -13.169  1.00999.99           H  
ATOM    213  HG  LEU A  13     -23.783  44.481 -12.338  1.00999.99           H  
ATOM    214 1HD1 LEU A  13     -23.549  43.627 -10.055  1.00999.99           H  
ATOM    215 2HD1 LEU A  13     -24.700  42.652 -10.999  1.00999.99           H  
ATOM    216 3HD1 LEU A  13     -23.056  42.041 -10.694  1.00999.99           H  
ATOM    217 1HD2 LEU A  13     -21.591  44.716 -11.231  1.00999.99           H  
ATOM    218 2HD2 LEU A  13     -21.089  43.139 -11.886  1.00999.99           H  
ATOM    219 3HD2 LEU A  13     -21.400  44.501 -12.988  1.00999.99           H  
ATOM    220  N   ALA A  14     -24.056  41.826 -16.397  1.00999.99           N  
ATOM    221  CA  ALA A  14     -24.068  40.863 -17.483  1.00999.99           C  
ATOM    222  C   ALA A  14     -23.253  41.395 -18.649  1.00999.99           C  
ATOM    223  O   ALA A  14     -22.468  40.657 -19.234  1.00999.99           O  
ATOM    224  CB  ALA A  14     -25.489  40.563 -17.922  1.00999.99           C  
ATOM    225  H   ALA A  14     -24.931  42.245 -16.120  1.00999.99           H  
ATOM    226  HA  ALA A  14     -23.598  39.944 -17.132  1.00999.99           H  
ATOM    227 1HB  ALA A  14     -25.475  39.827 -18.726  1.00999.99           H  
ATOM    228 2HB  ALA A  14     -26.054  40.167 -17.077  1.00999.99           H  
ATOM    229 3HB  ALA A  14     -25.963  41.477 -18.276  1.00999.99           H  
ATOM    230  N   MET A  15     -23.413  42.685 -18.960  1.00999.99           N  
ATOM    231  CA  MET A  15     -22.656  43.307 -20.036  1.00999.99           C  
ATOM    232  C   MET A  15     -21.174  43.361 -19.707  1.00999.99           C  
ATOM    233  O   MET A  15     -20.343  43.216 -20.600  1.00999.99           O  
ATOM    234  CB  MET A  15     -23.196  44.700 -20.335  1.00999.99           C  
ATOM    235  CG  MET A  15     -24.554  44.700 -21.024  1.00999.99           C  
ATOM    236  SD  MET A  15     -25.065  46.342 -21.559  1.00999.99           S  
ATOM    237  CE  MET A  15     -25.498  47.076 -19.985  1.00999.99           C  
ATOM    238  H   MET A  15     -24.093  43.243 -18.458  1.00999.99           H  
ATOM    239  HA  MET A  15     -22.768  42.697 -20.932  1.00999.99           H  
ATOM    240 1HB  MET A  15     -23.292  45.262 -19.408  1.00999.99           H  
ATOM    241 2HB  MET A  15     -22.495  45.235 -20.975  1.00999.99           H  
ATOM    242 1HG  MET A  15     -24.510  44.053 -21.899  1.00999.99           H  
ATOM    243 2HG  MET A  15     -25.312  44.305 -20.353  1.00999.99           H  
ATOM    244 1HE  MET A  15     -25.840  48.099 -20.142  1.00999.99           H  
ATOM    245 2HE  MET A  15     -26.294  46.494 -19.519  1.00999.99           H  
ATOM    246 3HE  MET A  15     -24.623  47.081 -19.336  1.00999.99           H  
ATOM    247  N   VAL A  16     -20.846  43.544 -18.424  1.00999.99           N  
ATOM    248  CA  VAL A  16     -19.455  43.509 -17.987  1.00999.99           C  
ATOM    249  C   VAL A  16     -18.885  42.109 -18.188  1.00999.99           C  
ATOM    250  O   VAL A  16     -17.770  41.954 -18.691  1.00999.99           O  
ATOM    251  CB  VAL A  16     -19.329  43.922 -16.504  1.00999.99           C  
ATOM    252  CG1 VAL A  16     -17.911  43.673 -16.018  1.00999.99           C  
ATOM    253  CG2 VAL A  16     -19.679  45.395 -16.348  1.00999.99           C  
ATOM    254  H   VAL A  16     -21.573  43.716 -17.742  1.00999.99           H  
ATOM    255  HA  VAL A  16     -18.882  44.214 -18.590  1.00999.99           H  
ATOM    256  HB  VAL A  16     -20.002  43.315 -15.901  1.00999.99           H  
ATOM    257 1HG1 VAL A  16     -17.831  43.958 -14.970  1.00999.99           H  
ATOM    258 2HG1 VAL A  16     -17.669  42.616 -16.127  1.00999.99           H  
ATOM    259 3HG1 VAL A  16     -17.214  44.268 -16.610  1.00999.99           H  
ATOM    260 1HG2 VAL A  16     -19.591  45.678 -15.301  1.00999.99           H  
ATOM    261 2HG2 VAL A  16     -18.993  45.994 -16.946  1.00999.99           H  
ATOM    262 3HG2 VAL A  16     -20.696  45.570 -16.687  1.00999.99           H  
ATOM    263  N   ALA A  17     -19.660  41.097 -17.797  1.00999.99           N  
ATOM    264  CA  ALA A  17     -19.274  39.701 -17.948  1.00999.99           C  
ATOM    265  C   ALA A  17     -19.087  39.331 -19.415  1.00999.99           C  
ATOM    266  O   ALA A  17     -18.172  38.591 -19.754  1.00999.99           O  
ATOM    267  CB  ALA A  17     -20.310  38.796 -17.302  1.00999.99           C  
ATOM    268  H   ALA A  17     -20.553  41.296 -17.367  1.00999.99           H  
ATOM    269  HA  ALA A  17     -18.315  39.559 -17.443  1.00999.99           H  
ATOM    270 1HB  ALA A  17     -19.994  37.756 -17.394  1.00999.99           H  
ATOM    271 2HB  ALA A  17     -20.408  39.054 -16.248  1.00999.99           H  
ATOM    272 3HB  ALA A  17     -21.269  38.927 -17.798  1.00999.99           H  
ATOM    273  N   VAL A  18     -19.952  39.861 -20.288  1.00999.99           N  
ATOM    274  CA  VAL A  18     -19.829  39.626 -21.724  1.00999.99           C  
ATOM    275  C   VAL A  18     -18.622  40.349 -22.296  1.00999.99           C  
ATOM    276  O   VAL A  18     -17.845  39.766 -23.051  1.00999.99           O  
ATOM    277  CB  VAL A  18     -21.101  40.065 -22.469  1.00999.99           C  
ATOM    278  CG1 VAL A  18     -20.864  40.000 -23.969  1.00999.99           C  
ATOM    279  CG2 VAL A  18     -22.248  39.137 -22.098  1.00999.99           C  
ATOM    280  H   VAL A  18     -20.715  40.429 -19.951  1.00999.99           H  
ATOM    281  HA  VAL A  18     -19.703  38.557 -21.883  1.00999.99           H  
ATOM    282  HB  VAL A  18     -21.346  41.093 -22.202  1.00999.99           H  
ATOM    283 1HG1 VAL A  18     -21.765  40.312 -24.495  1.00999.99           H  
ATOM    284 2HG1 VAL A  18     -20.040  40.663 -24.235  1.00999.99           H  
ATOM    285 3HG1 VAL A  18     -20.613  38.978 -24.253  1.00999.99           H  
ATOM    286 1HG2 VAL A  18     -23.149  39.444 -22.627  1.00999.99           H  
ATOM    287 2HG2 VAL A  18     -21.990  38.117 -22.381  1.00999.99           H  
ATOM    288 3HG2 VAL A  18     -22.426  39.176 -21.027  1.00999.99           H  
ATOM    289  N   SER A  19     -18.442  41.610 -21.914  1.00999.99           N  
ATOM    290  CA  SER A  19     -17.305  42.407 -22.360  1.00999.99           C  
ATOM    291  C   SER A  19     -15.989  41.723 -22.003  1.00999.99           C  
ATOM    292  O   SER A  19     -15.046  41.717 -22.794  1.00999.99           O  
ATOM    293  CB  SER A  19     -17.353  43.784 -21.723  1.00999.99           C  
ATOM    294  OG  SER A  19     -18.477  44.500 -22.156  1.00999.99           O  
ATOM    295  H   SER A  19     -19.115  42.047 -21.303  1.00999.99           H  
ATOM    296  HA  SER A  19     -17.356  42.512 -23.444  1.00999.99           H  
ATOM    297 1HB  SER A  19     -17.375  43.686 -20.638  1.00999.99           H  
ATOM    298 2HB  SER A  19     -16.449  44.332 -21.984  1.00999.99           H  
ATOM    299  HG  SER A  19     -19.238  44.046 -21.774  1.00999.99           H  
ATOM    300  N   SER A  20     -15.945  41.132 -20.810  1.00999.99           N  
ATOM    301  CA  SER A  20     -14.781  40.409 -20.333  1.00999.99           C  
ATOM    302  C   SER A  20     -14.980  38.895 -20.383  1.00999.99           C  
ATOM    303  O   SER A  20     -14.345  38.170 -19.617  1.00999.99           O  
ATOM    304  CB  SER A  20     -14.459  40.834 -18.915  1.00999.99           C  
ATOM    305  OG  SER A  20     -15.529  40.564 -18.050  1.00999.99           O  
ATOM    306  H   SER A  20     -16.743  41.202 -20.191  1.00999.99           H  
ATOM    307  HA  SER A  20     -13.935  40.661 -20.974  1.00999.99           H  
ATOM    308 1HB  SER A  20     -13.569  40.307 -18.568  1.00999.99           H  
ATOM    309 2HB  SER A  20     -14.235  41.899 -18.897  1.00999.99           H  
ATOM    310  HG  SER A  20     -16.286  41.045 -18.402  1.00999.99           H  
ATOM    311  N   ALA A  21     -15.865  38.411 -21.270  1.00999.99           N  
ATOM    312  CA  ALA A  21     -16.135  36.978 -21.381  1.00999.99           C  
ATOM    313  C   ALA A  21     -14.866  36.233 -21.716  1.00999.99           C  
ATOM    314  O   ALA A  21     -14.565  35.206 -21.104  1.00999.99           O  
ATOM    315  CB  ALA A  21     -17.191  36.704 -22.440  1.00999.99           C  
ATOM    316  H   ALA A  21     -16.373  39.032 -21.882  1.00999.99           H  
ATOM    317  HA  ALA A  21     -16.493  36.621 -20.415  1.00999.99           H  
ATOM    318 1HB  ALA A  21     -17.386  35.633 -22.494  1.00999.99           H  
ATOM    319 2HB  ALA A  21     -18.108  37.225 -22.177  1.00999.99           H  
ATOM    320 3HB  ALA A  21     -16.839  37.057 -23.408  1.00999.99           H  
ATOM    321  N   VAL A  22     -14.096  36.758 -22.671  1.00400.00           N  
ATOM    322  CA  VAL A  22     -12.805  36.177 -23.037  1.00400.00           C  
ATOM    323  C   VAL A  22     -11.718  36.488 -22.002  1.00400.00           C  
ATOM    324  O   VAL A  22     -10.680  37.070 -22.322  1.00400.00           O  
ATOM    325  CB  VAL A  22     -12.355  36.687 -24.415  1.00600.00           C  
ATOM    326  CG1 VAL A  22     -10.975  36.134 -24.751  1.00600.00           C  
ATOM    327  CG2 VAL A  22     -13.373  36.266 -25.464  1.00600.00           C  
ATOM    328  H   VAL A  22     -14.406  37.591 -23.151  1.00720.00           H  
ATOM    329  HA  VAL A  22     -12.922  35.097 -23.098  1.00480.00           H  
ATOM    330  HB  VAL A  22     -12.280  37.775 -24.391  1.00720.00           H  
ATOM    331 1HG1 VAL A  22     -10.662  36.510 -25.726  1.00720.00           H  
ATOM    332 2HG1 VAL A  22     -10.257  36.451 -23.996  1.00720.00           H  
ATOM    333 3HG1 VAL A  22     -11.016  35.046 -24.779  1.00720.00           H  
ATOM    334 1HG2 VAL A  22     -13.060  36.636 -26.439  1.00720.00           H  
ATOM    335 2HG2 VAL A  22     -13.440  35.180 -25.489  1.00720.00           H  
ATOM    336 3HG2 VAL A  22     -14.348  36.685 -25.214  1.00720.00           H  
ATOM    337  N   ASP A  23     -11.943  36.097 -20.759  1.00400.00           N  
ATOM    338  CA  ASP A  23     -10.967  36.362 -19.737  1.00400.00           C  
ATOM    339  C   ASP A  23      -9.962  35.272 -19.768  1.00400.00           C  
ATOM    340  O   ASP A  23     -10.145  34.233 -19.141  1.00400.00           O  
ATOM    341  CB  ASP A  23     -11.600  36.483 -18.359  1.00600.00           C  
ATOM    342  CG  ASP A  23     -10.565  36.790 -17.284  1.00600.00           C  
ATOM    343  OD1 ASP A  23      -9.419  36.444 -17.475  1.00600.00           O  
ATOM    344  OD2 ASP A  23     -10.920  37.376 -16.288  1.00600.00           O  
ATOM    345  H   ASP A  23     -12.794  35.606 -20.535  1.00480.00           H  
ATOM    346  HA  ASP A  23     -10.463  37.301 -19.965  1.00480.00           H  
ATOM    347 1HB  ASP A  23     -12.343  37.280 -18.368  1.00720.00           H  
ATOM    348 2HB  ASP A  23     -12.112  35.556 -18.103  1.00720.00           H  
ATOM    349  N   MET A  24      -8.876  35.541 -20.472  1.00400.00           N  
ATOM    350  CA  MET A  24      -7.812  34.582 -20.669  1.00400.00           C  
ATOM    351  C   MET A  24      -7.157  34.106 -19.379  1.00400.00           C  
ATOM    352  O   MET A  24      -6.557  33.032 -19.368  1.00400.00           O  
ATOM    353  CB  MET A  24      -6.766  35.154 -21.611  1.00600.00           C  
ATOM    354  CG  MET A  24      -7.259  35.303 -23.042  1.00600.00           C  
ATOM    355  SD  MET A  24      -7.871  33.747 -23.723  1.00600.00           S  
ATOM    356  CE  MET A  24      -6.393  32.739 -23.718  1.00600.00           C  
ATOM    357  H   MET A  24      -8.842  36.437 -20.944  1.00480.00           H  
ATOM    358  HA  MET A  24      -8.241  33.711 -21.151  1.00480.00           H  
ATOM    359 1HB  MET A  24      -6.454  36.136 -21.260  1.00720.00           H  
ATOM    360 2HB  MET A  24      -5.886  34.509 -21.620  1.00720.00           H  
ATOM    361 1HG  MET A  24      -8.064  36.037 -23.079  1.00720.00           H  
ATOM    362 2HG  MET A  24      -6.445  35.658 -23.674  1.00720.00           H  
ATOM    363 1HE  MET A  24      -6.627  31.748 -24.109  1.00720.00           H  
ATOM    364 2HE  MET A  24      -5.632  33.207 -24.343  1.00720.00           H  
ATOM    365 3HE  MET A  24      -6.019  32.647 -22.698  1.00720.00           H  
ATOM    366  N   SER A  25      -7.244  34.868 -18.284  1.00400.00           N  
ATOM    367  CA  SER A  25      -6.648  34.357 -17.060  1.00400.00           C  
ATOM    368  C   SER A  25      -7.559  33.272 -16.500  1.00400.00           C  
ATOM    369  O   SER A  25      -7.078  32.268 -15.976  1.00400.00           O  
ATOM    370  CB  SER A  25      -6.451  35.458 -16.032  1.00600.00           C  
ATOM    371  OG  SER A  25      -7.674  35.932 -15.542  1.00600.00           O  
ATOM    372  H   SER A  25      -7.742  35.752 -18.285  1.00480.00           H  
ATOM    373  HA  SER A  25      -5.679  33.914 -17.293  1.00480.00           H  
ATOM    374 1HB  SER A  25      -5.849  35.079 -15.208  1.00720.00           H  
ATOM    375 2HB  SER A  25      -5.897  36.279 -16.488  1.00720.00           H  
ATOM    376  HG  SER A  25      -8.182  36.224 -16.307  1.00720.00           H  
ATOM    377  N   ILE A  26      -8.870  33.442 -16.684  1.00400.00           N  
ATOM    378  CA  ILE A  26      -9.838  32.426 -16.276  1.00400.00           C  
ATOM    379  C   ILE A  26      -9.804  31.236 -17.215  1.00400.00           C  
ATOM    380  O   ILE A  26      -9.837  30.089 -16.770  1.00400.00           O  
ATOM    381  CB  ILE A  26     -11.274  32.969 -16.208  1.00600.00           C  
ATOM    382  CG1 ILE A  26     -11.400  33.984 -15.072  1.00600.00           C  
ATOM    383  CG2 ILE A  26     -12.252  31.818 -16.027  1.00600.00           C  
ATOM    384  CD1 ILE A  26     -12.709  34.741 -15.076  1.00600.00           C  
ATOM    385  H   ILE A  26      -9.199  34.306 -17.105  1.00480.00           H  
ATOM    386  HA  ILE A  26      -9.566  32.075 -15.281  1.00480.00           H  
ATOM    387  HB  ILE A  26     -11.507  33.491 -17.134  1.00720.00           H  
ATOM    388 1HG1 ILE A  26     -11.303  33.466 -14.119  1.00720.00           H  
ATOM    389 2HG1 ILE A  26     -10.587  34.706 -15.152  1.00720.00           H  
ATOM    390 1HG2 ILE A  26     -13.270  32.207 -15.993  1.00720.00           H  
ATOM    391 2HG2 ILE A  26     -12.157  31.124 -16.861  1.00720.00           H  
ATOM    392 3HG2 ILE A  26     -12.033  31.295 -15.095  1.00720.00           H  
ATOM    393 1HD1 ILE A  26     -12.723  35.446 -14.244  1.00720.00           H  
ATOM    394 2HD1 ILE A  26     -12.815  35.287 -16.012  1.00720.00           H  
ATOM    395 3HD1 ILE A  26     -13.536  34.040 -14.971  1.00720.00           H  
ATOM    396  N   ILE A  27      -9.751  31.519 -18.513  1.00400.00           N  
ATOM    397  CA  ILE A  27      -9.721  30.492 -19.536  1.00400.00           C  
ATOM    398  C   ILE A  27      -8.494  29.627 -19.370  1.00400.00           C  
ATOM    399  O   ILE A  27      -8.595  28.400 -19.360  1.00400.00           O  
ATOM    400  CB  ILE A  27      -9.730  31.118 -20.938  1.00600.00           C  
ATOM    401  CG1 ILE A  27     -11.080  31.799 -21.196  1.00600.00           C  
ATOM    402  CG2 ILE A  27      -9.439  30.060 -21.990  1.00600.00           C  
ATOM    403  CD1 ILE A  27     -11.093  32.697 -22.412  1.00600.00           C  
ATOM    404  H   ILE A  27      -9.735  32.486 -18.799  1.00480.00           H  
ATOM    405  HA  ILE A  27     -10.606  29.865 -19.425  1.00480.00           H  
ATOM    406  HB  ILE A  27      -8.962  31.883 -20.991  1.00720.00           H  
ATOM    407 1HG1 ILE A  27     -11.839  31.030 -21.331  1.00720.00           H  
ATOM    408 2HG1 ILE A  27     -11.350  32.394 -20.325  1.00720.00           H  
ATOM    409 1HG2 ILE A  27      -9.434  30.520 -22.977  1.00720.00           H  
ATOM    410 2HG2 ILE A  27      -8.466  29.609 -21.796  1.00720.00           H  
ATOM    411 3HG2 ILE A  27     -10.207  29.288 -21.953  1.00720.00           H  
ATOM    412 1HD1 ILE A  27     -12.085  33.134 -22.524  1.00720.00           H  
ATOM    413 2HD1 ILE A  27     -10.358  33.492 -22.286  1.00720.00           H  
ATOM    414 3HD1 ILE A  27     -10.851  32.115 -23.299  1.00720.00           H  
ATOM    415  N   SER A  28      -7.337  30.266 -19.210  1.00400.00           N  
ATOM    416  CA  SER A  28      -6.107  29.527 -19.011  1.00400.00           C  
ATOM    417  C   SER A  28      -6.082  28.835 -17.653  1.00400.00           C  
ATOM    418  O   SER A  28      -5.446  27.797 -17.521  1.00400.00           O  
ATOM    419  CB  SER A  28      -4.908  30.440 -19.150  1.00600.00           C  
ATOM    420  OG  SER A  28      -4.883  31.399 -18.131  1.00600.00           O  
ATOM    421  H   SER A  28      -7.294  31.275 -19.243  1.00480.00           H  
ATOM    422  HA  SER A  28      -6.043  28.761 -19.785  1.00480.00           H  
ATOM    423 1HB  SER A  28      -3.996  29.846 -19.116  1.00720.00           H  
ATOM    424 2HB  SER A  28      -4.939  30.937 -20.119  1.00720.00           H  
ATOM    425  HG  SER A  28      -5.629  31.983 -18.306  1.00720.00           H  
ATOM    426  N   TYR A  29      -6.804  29.372 -16.660  1.00400.00           N  
ATOM    427  CA  TYR A  29      -6.915  28.716 -15.357  1.00400.00           C  
ATOM    428  C   TYR A  29      -7.634  27.384 -15.537  1.00400.00           C  
ATOM    429  O   TYR A  29      -7.232  26.372 -14.967  1.00400.00           O  
ATOM    430  CB  TYR A  29      -7.674  29.583 -14.354  1.00600.00           C  
ATOM    431  CG  TYR A  29      -7.656  29.072 -12.931  1.00600.00           C  
ATOM    432  CD1 TYR A  29      -6.613  29.449 -12.100  1.00600.00           C  
ATOM    433  CD2 TYR A  29      -8.663  28.246 -12.447  1.00600.00           C  
ATOM    434  CE1 TYR A  29      -6.577  29.022 -10.790  1.00600.00           C  
ATOM    435  CE2 TYR A  29      -8.624  27.815 -11.130  1.00600.00           C  
ATOM    436  CZ  TYR A  29      -7.589  28.210 -10.301  1.00600.00           C  
ATOM    437  OH  TYR A  29      -7.542  27.822  -8.982  1.00600.00           O  
ATOM    438  H   TYR A  29      -7.268  30.262 -16.785  1.00480.00           H  
ATOM    439  HA  TYR A  29      -5.915  28.514 -14.974  1.00480.00           H  
ATOM    440 1HB  TYR A  29      -7.246  30.582 -14.346  1.00720.00           H  
ATOM    441 2HB  TYR A  29      -8.713  29.674 -14.662  1.00720.00           H  
ATOM    442  HD1 TYR A  29      -5.822  30.095 -12.482  1.00720.00           H  
ATOM    443  HD2 TYR A  29      -9.485  27.944 -13.100  1.00720.00           H  
ATOM    444  HE1 TYR A  29      -5.760  29.335 -10.139  1.00720.00           H  
ATOM    445  HE2 TYR A  29      -9.420  27.177 -10.750  1.00720.00           H  
ATOM    446  HH  TYR A  29      -6.713  28.117  -8.590  1.00720.00           H  
ATOM    447  N   ASP A  30      -8.706  27.393 -16.329  1.00400.00           N  
ATOM    448  CA  ASP A  30      -9.440  26.175 -16.627  1.00400.00           C  
ATOM    449  C   ASP A  30      -8.577  25.188 -17.425  1.00400.00           C  
ATOM    450  O   ASP A  30      -8.618  23.982 -17.187  1.00400.00           O  
ATOM    451  CB  ASP A  30     -10.720  26.499 -17.396  1.00600.00           C  
ATOM    452  CG  ASP A  30     -11.771  27.184 -16.530  1.00600.00           C  
ATOM    453  OD1 ASP A  30     -11.635  27.160 -15.330  1.00600.00           O  
ATOM    454  OD2 ASP A  30     -12.706  27.718 -17.079  1.00600.00           O  
ATOM    455  H   ASP A  30      -9.019  28.268 -16.734  1.00480.00           H  
ATOM    456  HA  ASP A  30      -9.717  25.704 -15.685  1.00480.00           H  
ATOM    457 1HB  ASP A  30     -10.485  27.150 -18.238  1.00720.00           H  
ATOM    458 2HB  ASP A  30     -11.145  25.580 -17.799  1.00720.00           H  
ATOM    459  N   GLU A  31      -7.783  25.701 -18.361  1.00400.00           N  
ATOM    460  CA  GLU A  31      -6.869  24.861 -19.131  1.00400.00           C  
ATOM    461  C   GLU A  31      -5.744  24.269 -18.275  1.00400.00           C  
ATOM    462  O   GLU A  31      -5.336  23.124 -18.475  1.00400.00           O  
ATOM    463  CB  GLU A  31      -6.262  25.675 -20.273  1.00600.00           C  
ATOM    464  CG  GLU A  31      -7.242  26.056 -21.371  1.00600.00           C  
ATOM    465  CD  GLU A  31      -6.637  26.964 -22.405  1.00600.00           C  
ATOM    466  OE1 GLU A  31      -5.586  27.503 -22.154  1.00600.00           O  
ATOM    467  OE2 GLU A  31      -7.225  27.114 -23.451  1.00600.00           O  
ATOM    468  H   GLU A  31      -7.818  26.694 -18.554  1.00480.00           H  
ATOM    469  HA  GLU A  31      -7.442  24.034 -19.556  1.00480.00           H  
ATOM    470 1HB  GLU A  31      -5.833  26.593 -19.873  1.00720.00           H  
ATOM    471 2HB  GLU A  31      -5.451  25.108 -20.730  1.00720.00           H  
ATOM    472 1HG  GLU A  31      -7.590  25.147 -21.862  1.00720.00           H  
ATOM    473 2HG  GLU A  31      -8.105  26.543 -20.922  1.00720.00           H  
ATOM    474  N   LYS A  32      -5.252  25.060 -17.327  1.00400.00           N  
ATOM    475  CA  LYS A  32      -4.152  24.689 -16.446  1.00400.00           C  
ATOM    476  C   LYS A  32      -4.573  23.837 -15.254  1.00400.00           C  
ATOM    477  O   LYS A  32      -3.811  22.983 -14.800  1.00400.00           O  
ATOM    478  CB  LYS A  32      -3.454  25.953 -15.949  1.00600.00           C  
ATOM    479  CG  LYS A  32      -2.232  25.715 -15.078  1.00600.00           C  
ATOM    480  CD  LYS A  32      -1.526  27.029 -14.782  1.00600.00           C  
ATOM    481  CE  LYS A  32      -0.320  26.833 -13.877  1.00600.00           C  
ATOM    482  NZ  LYS A  32       0.405  28.113 -13.649  1.00600.00           N  
ATOM    483  H   LYS A  32      -5.632  25.988 -17.231  1.00480.00           H  
ATOM    484  HA  LYS A  32      -3.437  24.107 -17.028  1.00480.00           H  
ATOM    485 1HB  LYS A  32      -3.138  26.552 -16.804  1.00720.00           H  
ATOM    486 2HB  LYS A  32      -4.158  26.555 -15.374  1.00720.00           H  
ATOM    487 1HG  LYS A  32      -2.532  25.249 -14.141  1.00720.00           H  
ATOM    488 2HG  LYS A  32      -1.540  25.049 -15.592  1.00720.00           H  
ATOM    489 1HD  LYS A  32      -1.195  27.483 -15.718  1.00720.00           H  
ATOM    490 2HD  LYS A  32      -2.223  27.712 -14.296  1.00720.00           H  
ATOM    491 1HE  LYS A  32      -0.656  26.442 -12.919  1.00720.00           H  
ATOM    492 2HE  LYS A  32       0.363  26.115 -14.331  1.00720.00           H  
ATOM    493 1HZ  LYS A  32       1.197  27.952 -13.044  1.00720.00           H  
ATOM    494 2HZ  LYS A  32       0.733  28.467 -14.540  1.00720.00           H  
ATOM    495 3HZ  LYS A  32      -0.213  28.787 -13.223  1.00720.00           H  
ATOM    496  N   HIS A  33      -5.774  24.071 -14.740  1.00400.00           N  
ATOM    497  CA  HIS A  33      -6.236  23.368 -13.554  1.00400.00           C  
ATOM    498  C   HIS A  33      -7.620  22.772 -13.753  1.00400.00           C  
ATOM    499  O   HIS A  33      -7.861  21.619 -13.395  1.00400.00           O  
ATOM    500  CB  HIS A  33      -6.323  24.352 -12.380  1.00600.00           C  
ATOM    501  CG  HIS A  33      -5.017  24.973 -12.008  1.00600.00           C  
ATOM    502  ND1 HIS A  33      -3.990  24.261 -11.423  1.00600.00           N  
ATOM    503  CD2 HIS A  33      -4.572  26.243 -12.137  1.00600.00           C  
ATOM    504  CE1 HIS A  33      -2.968  25.071 -11.208  1.00600.00           C  
ATOM    505  NE2 HIS A  33      -3.296  26.279 -11.630  1.00600.00           N  
ATOM    506  H   HIS A  33      -6.364  24.776 -15.147  1.00480.00           H  
ATOM    507  HA  HIS A  33      -5.549  22.564 -13.293  1.00480.00           H  
ATOM    508 1HB  HIS A  33      -7.019  25.154 -12.629  1.00720.00           H  
ATOM    509 2HB  HIS A  33      -6.717  23.839 -11.503  1.00720.00           H  
ATOM    510  HD1 HIS A  33      -3.926  23.264 -11.375  1.00720.00           H  
ATOM    511  HD2 HIS A  33      -5.026  27.147 -12.540  1.00720.00           H  
ATOM    512  HE1 HIS A  33      -2.053  24.698 -10.749  1.00720.00           H  
ATOM    513  N   GLY A  34      -8.537  23.561 -14.305  1.00400.00           N  
ATOM    514  CA  GLY A  34      -9.907  23.087 -14.537  1.00400.00           C  
ATOM    515  C   GLY A  34     -10.850  23.431 -13.386  1.00400.00           C  
ATOM    516  O   GLY A  34     -11.946  23.949 -13.606  1.00400.00           O  
ATOM    517  H   GLY A  34      -8.276  24.501 -14.580  1.00480.00           H  
ATOM    518 1HA  GLY A  34     -10.291  23.524 -15.458  1.00480.00           H  
ATOM    519 2HA  GLY A  34      -9.893  22.009 -14.684  1.00480.00           H  
ATOM    520  N   VAL A  35     -10.419  23.146 -12.160  1.00400.00           N  
ATOM    521  CA  VAL A  35     -11.198  23.442 -10.968  1.00400.00           C  
ATOM    522  C   VAL A  35     -10.379  24.324 -10.051  1.00400.00           C  
ATOM    523  O   VAL A  35      -9.159  24.413 -10.200  1.00400.00           O  
ATOM    524  CB  VAL A  35     -11.601  22.150 -10.220  1.00600.00           C  
ATOM    525  CG1 VAL A  35     -12.460  21.263 -11.108  1.00600.00           C  
ATOM    526  CG2 VAL A  35     -10.349  21.403  -9.781  1.00600.00           C  
ATOM    527  H   VAL A  35      -9.518  22.705 -12.047  1.00480.00           H  
ATOM    528  HA  VAL A  35     -12.103  23.977 -11.260  1.00480.00           H  
ATOM    529  HB  VAL A  35     -12.196  22.415  -9.345  1.00720.00           H  
ATOM    530 1HG1 VAL A  35     -12.745  20.366 -10.558  1.00720.00           H  
ATOM    531 2HG1 VAL A  35     -13.357  21.807 -11.405  1.00720.00           H  
ATOM    532 3HG1 VAL A  35     -11.896  20.979 -11.995  1.00720.00           H  
ATOM    533 1HG2 VAL A  35     -10.635  20.501  -9.242  1.00720.00           H  
ATOM    534 2HG2 VAL A  35      -9.761  21.131 -10.658  1.00720.00           H  
ATOM    535 3HG2 VAL A  35      -9.754  22.043  -9.130  1.00720.00           H  
ATOM    536  N   SER A  36     -11.043  24.988  -9.112  1.00400.00           N  
ATOM    537  CA  SER A  36     -10.327  25.862  -8.201  1.00400.00           C  
ATOM    538  C   SER A  36      -9.375  25.095  -7.324  1.00400.00           C  
ATOM    539  O   SER A  36      -9.748  24.105  -6.694  1.00400.00           O  
ATOM    540  CB  SER A  36     -11.268  26.637  -7.308  1.00600.00           C  
ATOM    541  OG  SER A  36     -10.533  27.406  -6.389  1.00600.00           O  
ATOM    542  H   SER A  36     -12.045  24.885  -9.033  1.00480.00           H  
ATOM    543  HA  SER A  36      -9.749  26.571  -8.788  1.00480.00           H  
ATOM    544 1HB  SER A  36     -11.898  27.290  -7.914  1.00720.00           H  
ATOM    545 2HB  SER A  36     -11.920  25.945  -6.776  1.00720.00           H  
ATOM    546  HG  SER A  36     -10.070  28.063  -6.916  1.00720.00           H  
ATOM    547  N   THR A  37      -8.158  25.620  -7.218  1.00400.00           N  
ATOM    548  CA  THR A  37      -7.111  25.039  -6.382  1.00400.00           C  
ATOM    549  C   THR A  37      -7.387  25.220  -4.884  1.00400.00           C  
ATOM    550  O   THR A  37      -6.672  24.662  -4.049  1.00400.00           O  
ATOM    551  CB  THR A  37      -5.738  25.648  -6.725  1.00600.00           C  
ATOM    552  OG1 THR A  37      -5.773  27.066  -6.508  1.00600.00           O  
ATOM    553  CG2 THR A  37      -5.382  25.364  -8.177  1.00600.00           C  
ATOM    554  H   THR A  37      -7.944  26.437  -7.772  1.00480.00           H  
ATOM    555  HA  THR A  37      -7.066  23.971  -6.585  1.00480.00           H  
ATOM    556  HB  THR A  37      -4.977  25.210  -6.077  1.00720.00           H  
ATOM    557  HG1 THR A  37      -5.957  27.240  -5.582  1.00720.00           H  
ATOM    558 1HG2 THR A  37      -4.408  25.796  -8.404  1.00720.00           H  
ATOM    559 2HG2 THR A  37      -5.346  24.286  -8.337  1.00720.00           H  
ATOM    560 3HG2 THR A  37      -6.132  25.801  -8.833  1.00720.00           H  
ATOM    561  N   THR A  38      -8.426  25.989  -4.543  1.00400.00           N  
ATOM    562  CA  THR A  38      -8.811  26.190  -3.161  1.00400.00           C  
ATOM    563  C   THR A  38      -9.796  25.111  -2.706  1.00267.16           C  
ATOM    564  O   THR A  38     -10.079  24.995  -1.513  1.00311.24           O  
ATOM    565  CB  THR A  38      -9.459  27.573  -2.962  1.00600.00           C  
ATOM    566  OG1 THR A  38     -10.681  27.647  -3.713  1.00600.00           O  
ATOM    567  CG2 THR A  38      -8.515  28.668  -3.434  1.00600.00           C  
ATOM    568  H   THR A  38      -8.978  26.450  -5.254  1.00480.00           H  
ATOM    569  HA  THR A  38      -7.920  26.126  -2.537  1.00480.00           H  
ATOM    570  HB  THR A  38      -9.682  27.720  -1.905  1.00720.00           H  
ATOM    571  HG1 THR A  38     -10.508  27.474  -4.645  1.00720.00           H  
ATOM    572 1HG2 THR A  38      -8.982  29.642  -3.287  1.00720.00           H  
ATOM    573 2HG2 THR A  38      -7.588  28.622  -2.863  1.00720.00           H  
ATOM    574 3HG2 THR A  38      -8.295  28.528  -4.492  1.00720.00           H  
ATOM    575  N   GLY A  39     -10.333  24.331  -3.652  1.00200.31           N  
ATOM    576  CA  GLY A  39     -11.289  23.292  -3.301  1.00178.15           C  
ATOM    577  C   GLY A  39     -10.628  21.919  -3.271  1.00 96.41           C  
ATOM    578  O   GLY A  39      -9.648  21.673  -3.980  1.00143.58           O  
ATOM    579  H   GLY A  39     -10.077  24.436  -4.625  1.00240.37           H  
ATOM    580 1HA  GLY A  39     -11.727  23.512  -2.327  1.00213.78           H  
ATOM    581 2HA  GLY A  39     -12.102  23.294  -4.026  1.00213.78           H  
ATOM    582  N   GLY A  40     -11.204  21.017  -2.470  1.00 60.50           N  
ATOM    583  CA  GLY A  40     -10.686  19.661  -2.283  1.00 63.12           C  
ATOM    584  C   GLY A  40     -10.660  18.857  -3.574  1.00 40.19           C  
ATOM    585  O   GLY A  40      -9.785  18.012  -3.761  1.00 46.50           O  
ATOM    586  H   GLY A  40     -12.020  21.296  -1.941  1.00 72.60           H  
ATOM    587 1HA  GLY A  40      -9.679  19.715  -1.868  1.00 75.74           H  
ATOM    588 2HA  GLY A  40     -11.300  19.141  -1.548  1.00 75.74           H  
ATOM    589  N   ARG A  41     -11.596  19.154  -4.476  1.00 26.91           N  
ATOM    590  CA  ARG A  41     -11.680  18.508  -5.779  1.00 27.52           C  
ATOM    591  C   ARG A  41     -10.364  18.587  -6.562  1.00 20.23           C  
ATOM    592  O   ARG A  41     -10.072  17.698  -7.361  1.00 24.00           O  
ATOM    593  CB  ARG A  41     -12.792  19.139  -6.603  1.00 41.28           C  
ATOM    594  CG  ARG A  41     -12.978  18.566  -8.000  1.00 41.28           C  
ATOM    595  CD  ARG A  41     -13.436  17.150  -7.968  1.00 41.28           C  
ATOM    596  NE  ARG A  41     -13.575  16.607  -9.311  1.00 41.28           N  
ATOM    597  CZ  ARG A  41     -12.555  16.098 -10.028  1.00 41.28           C  
ATOM    598  NH1 ARG A  41     -11.353  16.053  -9.515  1.00 41.28           N  
ATOM    599  NH2 ARG A  41     -12.734  15.645 -11.255  1.00 41.28           N  
ATOM    600  H   ARG A  41     -12.284  19.856  -4.248  1.00 32.29           H  
ATOM    601  HA  ARG A  41     -11.924  17.458  -5.620  1.00 33.02           H  
ATOM    602 1HB  ARG A  41     -13.738  19.028  -6.076  1.00 49.54           H  
ATOM    603 2HB  ARG A  41     -12.602  20.207  -6.710  1.00 49.54           H  
ATOM    604 1HG  ARG A  41     -13.724  19.153  -8.537  1.00 49.54           H  
ATOM    605 2HG  ARG A  41     -12.031  18.604  -8.540  1.00 49.54           H  
ATOM    606 1HD  ARG A  41     -12.710  16.542  -7.429  1.00 49.54           H  
ATOM    607 2HD  ARG A  41     -14.404  17.088  -7.472  1.00 49.54           H  
ATOM    608  HE  ARG A  41     -14.491  16.629  -9.740  1.00 49.54           H  
ATOM    609 1HH1 ARG A  41     -11.186  16.395  -8.580  1.00 49.54           H  
ATOM    610 2HH1 ARG A  41     -10.595  15.684 -10.080  1.00 49.54           H  
ATOM    611 1HH2 ARG A  41     -13.650  15.668 -11.680  1.00 49.54           H  
ATOM    612 2HH2 ARG A  41     -11.930  15.289 -11.763  1.00 49.54           H  
ATOM    613  N   SER A  42      -9.578  19.651  -6.343  1.00 20.54           N  
ATOM    614  CA  SER A  42      -8.315  19.814  -7.049  1.00 28.29           C  
ATOM    615  C   SER A  42      -7.257  18.857  -6.526  1.00 22.26           C  
ATOM    616  O   SER A  42      -6.352  18.470  -7.264  1.00 28.82           O  
ATOM    617  CB  SER A  42      -7.816  21.234  -6.902  1.00 42.44           C  
ATOM    618  OG  SER A  42      -7.459  21.501  -5.572  1.00 42.44           O  
ATOM    619  H   SER A  42      -9.838  20.354  -5.660  1.00 24.65           H  
ATOM    620  HA  SER A  42      -8.479  19.602  -8.106  1.00 33.95           H  
ATOM    621 1HB  SER A  42      -6.953  21.384  -7.550  1.00 50.92           H  
ATOM    622 2HB  SER A  42      -8.590  21.928  -7.220  1.00 50.92           H  
ATOM    623  HG  SER A  42      -8.280  21.491  -5.067  1.00 50.92           H  
ATOM    624  N   GLU A  43      -7.388  18.456  -5.263  1.00 18.57           N  
ATOM    625  CA  GLU A  43      -6.468  17.513  -4.659  1.00 20.87           C  
ATOM    626  C   GLU A  43      -6.774  16.153  -5.224  1.00 12.21           C  
ATOM    627  O   GLU A  43      -5.870  15.396  -5.576  1.00 10.55           O  
ATOM    628  CB  GLU A  43      -6.614  17.500  -3.135  1.00 31.30           C  
ATOM    629  CG  GLU A  43      -5.649  16.577  -2.406  1.00 31.30           C  
ATOM    630  CD  GLU A  43      -4.216  17.006  -2.531  1.00 31.30           C  
ATOM    631  OE1 GLU A  43      -3.977  18.142  -2.860  1.00 31.30           O  
ATOM    632  OE2 GLU A  43      -3.348  16.202  -2.282  1.00 31.30           O  
ATOM    633  H   GLU A  43      -8.159  18.785  -4.704  1.00 22.28           H  
ATOM    634  HA  GLU A  43      -5.447  17.783  -4.926  1.00 25.04           H  
ATOM    635 1HB  GLU A  43      -6.469  18.509  -2.749  1.00 37.57           H  
ATOM    636 2HB  GLU A  43      -7.625  17.192  -2.869  1.00 37.57           H  
ATOM    637 1HG  GLU A  43      -5.918  16.551  -1.350  1.00 37.57           H  
ATOM    638 2HG  GLU A  43      -5.759  15.570  -2.806  1.00 37.57           H  
ATOM    639  N   ALA A  44      -8.071  15.870  -5.335  1.00 10.81           N  
ATOM    640  CA  ALA A  44      -8.557  14.627  -5.899  1.00 12.30           C  
ATOM    641  C   ALA A  44      -8.117  14.481  -7.351  1.00 11.80           C  
ATOM    642  O   ALA A  44      -7.750  13.386  -7.779  1.00 12.83           O  
ATOM    643  CB  ALA A  44     -10.072  14.565  -5.799  1.00 18.45           C  
ATOM    644  H   ALA A  44      -8.747  16.550  -4.999  1.00 12.97           H  
ATOM    645  HA  ALA A  44      -8.122  13.802  -5.330  1.00 14.76           H  
ATOM    646 1HB  ALA A  44     -10.425  13.617  -6.203  1.00 22.14           H  
ATOM    647 2HB  ALA A  44     -10.370  14.648  -4.754  1.00 22.14           H  
ATOM    648 3HB  ALA A  44     -10.509  15.385  -6.365  1.00 22.14           H  
ATOM    649  N   GLU A  45      -8.133  15.595  -8.096  1.00 13.43           N  
ATOM    650  CA  GLU A  45      -7.746  15.579  -9.499  1.00 19.58           C  
ATOM    651  C   GLU A  45      -6.264  15.331  -9.685  1.00 16.73           C  
ATOM    652  O   GLU A  45      -5.882  14.501 -10.507  1.00 19.10           O  
ATOM    653  CB  GLU A  45      -8.096  16.901 -10.173  1.00 29.37           C  
ATOM    654  CG  GLU A  45      -7.841  16.902 -11.669  1.00 29.37           C  
ATOM    655  CD  GLU A  45      -8.717  15.918 -12.409  1.00 29.37           C  
ATOM    656  OE1 GLU A  45      -9.734  15.521 -11.878  1.00 29.37           O  
ATOM    657  OE2 GLU A  45      -8.363  15.560 -13.508  1.00 29.37           O  
ATOM    658  H   GLU A  45      -8.462  16.464  -7.693  1.00 16.12           H  
ATOM    659  HA  GLU A  45      -8.288  14.774  -9.996  1.00 23.50           H  
ATOM    660 1HB  GLU A  45      -9.137  17.156 -10.000  1.00 35.24           H  
ATOM    661 2HB  GLU A  45      -7.494  17.698  -9.736  1.00 35.24           H  
ATOM    662 1HG  GLU A  45      -8.025  17.903 -12.058  1.00 35.24           H  
ATOM    663 2HG  GLU A  45      -6.795  16.659 -11.849  1.00 35.24           H  
ATOM    664  N   VAL A  46      -5.430  16.026  -8.912  1.00 14.62           N  
ATOM    665  CA  VAL A  46      -3.988  15.850  -9.022  1.00 14.16           C  
ATOM    666  C   VAL A  46      -3.595  14.450  -8.581  1.00 10.44           C  
ATOM    667  O   VAL A  46      -2.705  13.841  -9.176  1.00 10.84           O  
ATOM    668  CB  VAL A  46      -3.236  16.917  -8.210  1.00 21.24           C  
ATOM    669  CG1 VAL A  46      -1.749  16.607  -8.189  1.00 21.24           C  
ATOM    670  CG2 VAL A  46      -3.470  18.280  -8.844  1.00 21.24           C  
ATOM    671  H   VAL A  46      -5.793  16.709  -8.254  1.00 17.54           H  
ATOM    672  HA  VAL A  46      -3.707  15.971 -10.065  1.00 16.99           H  
ATOM    673  HB  VAL A  46      -3.600  16.914  -7.182  1.00 25.49           H  
ATOM    674 1HG1 VAL A  46      -1.225  17.366  -7.606  1.00 25.49           H  
ATOM    675 2HG1 VAL A  46      -1.596  15.633  -7.739  1.00 25.49           H  
ATOM    676 3HG1 VAL A  46      -1.363  16.602  -9.208  1.00 25.49           H  
ATOM    677 1HG2 VAL A  46      -2.945  19.043  -8.271  1.00 25.49           H  
ATOM    678 2HG2 VAL A  46      -3.096  18.272  -9.868  1.00 25.49           H  
ATOM    679 3HG2 VAL A  46      -4.535  18.503  -8.853  1.00 25.49           H  
ATOM    680  N   MET A  47      -4.258  13.942  -7.542  1.00  8.98           N  
ATOM    681  CA  MET A  47      -4.020  12.592  -7.063  1.00  7.77           C  
ATOM    682  C   MET A  47      -4.394  11.577  -8.128  1.00  7.15           C  
ATOM    683  O   MET A  47      -3.658  10.616  -8.342  1.00  6.56           O  
ATOM    684  CB  MET A  47      -4.800  12.350  -5.780  1.00 11.65           C  
ATOM    685  CG  MET A  47      -4.483  11.041  -5.081  1.00 11.65           C  
ATOM    686  SD  MET A  47      -5.399  10.860  -3.539  1.00 11.65           S  
ATOM    687  CE  MET A  47      -4.679  12.184  -2.573  1.00 11.65           C  
ATOM    688  H   MET A  47      -4.952  14.500  -7.062  1.00 10.78           H  
ATOM    689  HA  MET A  47      -2.960  12.468  -6.863  1.00  9.32           H  
ATOM    690 1HB  MET A  47      -4.598  13.157  -5.078  1.00 13.99           H  
ATOM    691 2HB  MET A  47      -5.869  12.365  -5.995  1.00 13.99           H  
ATOM    692 1HG  MET A  47      -4.736  10.206  -5.734  1.00 13.99           H  
ATOM    693 2HG  MET A  47      -3.418  10.991  -4.859  1.00 13.99           H  
ATOM    694 1HE  MET A  47      -5.141  12.208  -1.586  1.00 13.99           H  
ATOM    695 2HE  MET A  47      -3.606  12.015  -2.467  1.00 13.99           H  
ATOM    696 3HE  MET A  47      -4.848  13.137  -3.076  1.00 13.99           H  
ATOM    697  N   SER A  48      -5.522  11.802  -8.809  1.00  8.43           N  
ATOM    698  CA  SER A  48      -5.955  10.930  -9.893  1.00 10.72           C  
ATOM    699  C   SER A  48      -4.915  10.912 -11.011  1.00 10.11           C  
ATOM    700  O   SER A  48      -4.613   9.851 -11.561  1.00 10.05           O  
ATOM    701  CB  SER A  48      -7.294  11.392 -10.434  1.00 16.08           C  
ATOM    702  OG  SER A  48      -8.299  11.265  -9.463  1.00 16.08           O  
ATOM    703  H   SER A  48      -6.111  12.588  -8.566  1.00 10.12           H  
ATOM    704  HA  SER A  48      -6.061   9.916  -9.504  1.00 12.86           H  
ATOM    705 1HB  SER A  48      -7.225  12.429 -10.756  1.00 19.30           H  
ATOM    706 2HB  SER A  48      -7.555  10.796 -11.307  1.00 19.30           H  
ATOM    707  HG  SER A  48      -8.096  11.923  -8.788  1.00 19.30           H  
ATOM    708  N   ILE A  49      -4.352  12.090 -11.314  1.00 10.55           N  
ATOM    709  CA  ILE A  49      -3.297  12.223 -12.315  1.00 11.90           C  
ATOM    710  C   ILE A  49      -2.075  11.417 -11.906  1.00  7.98           C  
ATOM    711  O   ILE A  49      -1.509  10.703 -12.733  1.00  7.62           O  
ATOM    712  CB  ILE A  49      -2.906  13.703 -12.513  1.00 17.85           C  
ATOM    713  CG1 ILE A  49      -4.060  14.457 -13.185  1.00 17.85           C  
ATOM    714  CG2 ILE A  49      -1.629  13.801 -13.335  1.00 17.85           C  
ATOM    715  CD1 ILE A  49      -3.906  15.962 -13.155  1.00 17.85           C  
ATOM    716  H   ILE A  49      -4.680  12.925 -10.848  1.00 12.66           H  
ATOM    717  HA  ILE A  49      -3.663  11.836 -13.261  1.00 14.28           H  
ATOM    718  HB  ILE A  49      -2.740  14.169 -11.547  1.00 21.42           H  
ATOM    719 1HG1 ILE A  49      -4.127  14.143 -14.225  1.00 21.42           H  
ATOM    720 2HG1 ILE A  49      -4.994  14.195 -12.692  1.00 21.42           H  
ATOM    721 1HG2 ILE A  49      -1.357  14.849 -13.460  1.00 21.42           H  
ATOM    722 2HG2 ILE A  49      -0.826  13.278 -12.819  1.00 21.42           H  
ATOM    723 3HG2 ILE A  49      -1.788  13.348 -14.312  1.00 21.42           H  
ATOM    724 1HD1 ILE A  49      -4.759  16.423 -13.653  1.00 21.42           H  
ATOM    725 2HD1 ILE A  49      -3.861  16.307 -12.124  1.00 21.42           H  
ATOM    726 3HD1 ILE A  49      -2.989  16.244 -13.671  1.00 21.42           H  
ATOM    727  N   TYR A  50      -1.688  11.527 -10.637  1.00  6.81           N  
ATOM    728  CA  TYR A  50      -0.576  10.774 -10.074  1.00  5.73           C  
ATOM    729  C   TYR A  50      -0.787   9.275 -10.200  1.00  3.51           C  
ATOM    730  O   TYR A  50       0.130   8.560 -10.598  1.00  2.92           O  
ATOM    731  CB  TYR A  50      -0.354  11.169  -8.620  1.00  8.60           C  
ATOM    732  CG  TYR A  50       0.705  10.360  -7.910  1.00  8.60           C  
ATOM    733  CD1 TYR A  50       2.020  10.422  -8.331  1.00  8.60           C  
ATOM    734  CD2 TYR A  50       0.364   9.585  -6.812  1.00  8.60           C  
ATOM    735  CE1 TYR A  50       2.997   9.710  -7.669  1.00  8.60           C  
ATOM    736  CE2 TYR A  50       1.340   8.872  -6.144  1.00  8.60           C  
ATOM    737  CZ  TYR A  50       2.651   8.933  -6.572  1.00  8.60           C  
ATOM    738  OH  TYR A  50       3.621   8.216  -5.915  1.00  8.60           O  
ATOM    739  H   TYR A  50      -2.185  12.166 -10.030  1.00  8.17           H  
ATOM    740  HA  TYR A  50       0.324  11.025 -10.635  1.00  6.88           H  
ATOM    741 1HB  TYR A  50      -0.064  12.218  -8.576  1.00 10.31           H  
ATOM    742 2HB  TYR A  50      -1.284  11.066  -8.066  1.00 10.31           H  
ATOM    743  HD1 TYR A  50       2.280  11.033  -9.191  1.00 10.31           H  
ATOM    744  HD2 TYR A  50      -0.672   9.542  -6.475  1.00 10.31           H  
ATOM    745  HE1 TYR A  50       4.032   9.757  -8.008  1.00 10.31           H  
ATOM    746  HE2 TYR A  50       1.076   8.261  -5.281  1.00 10.31           H  
ATOM    747  HH  TYR A  50       4.467   8.360  -6.347  1.00 10.31           H  
ATOM    748  N   GLU A  51      -1.988   8.802  -9.862  1.00  4.16           N  
ATOM    749  CA  GLU A  51      -2.296   7.381  -9.958  1.00  3.85           C  
ATOM    750  C   GLU A  51      -2.163   6.898 -11.398  1.00  3.40           C  
ATOM    751  O   GLU A  51      -1.578   5.841 -11.649  1.00  3.14           O  
ATOM    752  CB  GLU A  51      -3.729   7.112  -9.483  1.00  5.78           C  
ATOM    753  CG  GLU A  51      -3.996   7.282  -7.993  1.00  5.78           C  
ATOM    754  CD  GLU A  51      -3.369   6.221  -7.135  1.00  5.78           C  
ATOM    755  OE1 GLU A  51      -2.893   5.245  -7.662  1.00  5.78           O  
ATOM    756  OE2 GLU A  51      -3.402   6.372  -5.936  1.00  5.78           O  
ATOM    757  H   GLU A  51      -2.696   9.437  -9.519  1.00  4.99           H  
ATOM    758  HA  GLU A  51      -1.594   6.825  -9.337  1.00  4.62           H  
ATOM    759 1HB  GLU A  51      -4.412   7.776 -10.012  1.00  6.93           H  
ATOM    760 2HB  GLU A  51      -4.006   6.091  -9.747  1.00  6.93           H  
ATOM    761 1HG  GLU A  51      -3.610   8.250  -7.678  1.00  6.93           H  
ATOM    762 2HG  GLU A  51      -5.072   7.284  -7.829  1.00  6.93           H  
ATOM    763  N   ALA A  52      -2.679   7.692 -12.340  1.00  4.04           N  
ATOM    764  CA  ALA A  52      -2.592   7.369 -13.755  1.00  4.71           C  
ATOM    765  C   ALA A  52      -1.145   7.359 -14.211  1.00  3.53           C  
ATOM    766  O   ALA A  52      -0.741   6.486 -14.973  1.00  3.82           O  
ATOM    767  CB  ALA A  52      -3.398   8.360 -14.575  1.00  7.06           C  
ATOM    768  H   ALA A  52      -3.165   8.539 -12.067  1.00  4.85           H  
ATOM    769  HA  ALA A  52      -2.999   6.367 -13.902  1.00  5.65           H  
ATOM    770 1HB  ALA A  52      -3.342   8.093 -15.630  1.00  8.48           H  
ATOM    771 2HB  ALA A  52      -4.438   8.339 -14.249  1.00  8.48           H  
ATOM    772 3HB  ALA A  52      -2.996   9.362 -14.433  1.00  8.48           H  
ATOM    773  N   TRP A  53      -0.374   8.329 -13.722  1.00  2.59           N  
ATOM    774  CA  TRP A  53       1.037   8.458 -14.031  1.00  1.97           C  
ATOM    775  C   TRP A  53       1.810   7.223 -13.585  1.00  1.84           C  
ATOM    776  O   TRP A  53       2.654   6.715 -14.328  1.00  2.72           O  
ATOM    777  CB  TRP A  53       1.592   9.721 -13.373  1.00  2.96           C  
ATOM    778  CG  TRP A  53       3.032   9.942 -13.655  1.00  2.96           C  
ATOM    779  CD1 TRP A  53       3.558  10.539 -14.758  1.00  2.96           C  
ATOM    780  CD2 TRP A  53       4.149   9.575 -12.818  1.00  2.96           C  
ATOM    781  NE1 TRP A  53       4.922  10.558 -14.674  1.00  2.96           N  
ATOM    782  CE2 TRP A  53       5.307   9.971 -13.495  1.00  2.96           C  
ATOM    783  CE3 TRP A  53       4.260   8.951 -11.573  1.00  2.96           C  
ATOM    784  CZ2 TRP A  53       6.565   9.750 -12.974  1.00  2.96           C  
ATOM    785  CZ3 TRP A  53       5.525   8.742 -11.047  1.00  2.96           C  
ATOM    786  CH2 TRP A  53       6.648   9.131 -11.733  1.00  2.96           C  
ATOM    787  H   TRP A  53      -0.785   9.024 -13.118  1.00  3.11           H  
ATOM    788  HA  TRP A  53       1.145   8.558 -15.110  1.00  2.36           H  
ATOM    789 1HB  TRP A  53       1.034  10.589 -13.723  1.00  3.55           H  
ATOM    790 2HB  TRP A  53       1.464   9.663 -12.295  1.00  3.55           H  
ATOM    791  HD1 TRP A  53       2.978  10.936 -15.588  1.00  3.55           H  
ATOM    792  HE1 TRP A  53       5.536  10.946 -15.381  1.00  3.55           H  
ATOM    793  HE3 TRP A  53       3.370   8.636 -11.028  1.00  3.55           H  
ATOM    794  HZ2 TRP A  53       7.469  10.049 -13.498  1.00  3.55           H  
ATOM    795  HZ3 TRP A  53       5.607   8.255 -10.075  1.00  3.55           H  
ATOM    796  HH2 TRP A  53       7.628   8.948 -11.294  1.00  3.55           H  
ATOM    797  N   LEU A  54       1.508   6.727 -12.383  1.00  1.84           N  
ATOM    798  CA  LEU A  54       2.155   5.526 -11.884  1.00  2.27           C  
ATOM    799  C   LEU A  54       1.859   4.357 -12.813  1.00  3.06           C  
ATOM    800  O   LEU A  54       2.747   3.582 -13.156  1.00  4.09           O  
ATOM    801  CB  LEU A  54       1.653   5.180 -10.477  1.00  3.41           C  
ATOM    802  CG  LEU A  54       2.048   6.118  -9.331  1.00  3.41           C  
ATOM    803  CD1 LEU A  54       1.283   5.698  -8.085  1.00  3.41           C  
ATOM    804  CD2 LEU A  54       3.543   6.045  -9.094  1.00  3.41           C  
ATOM    805  H   LEU A  54       0.827   7.201 -11.802  1.00  2.21           H  
ATOM    806  HA  LEU A  54       3.232   5.692 -11.857  1.00  2.72           H  
ATOM    807 1HB  LEU A  54       0.566   5.142 -10.502  1.00  4.09           H  
ATOM    808 2HB  LEU A  54       2.017   4.186 -10.220  1.00  4.09           H  
ATOM    809  HG  LEU A  54       1.773   7.142  -9.577  1.00  4.09           H  
ATOM    810 1HD1 LEU A  54       1.543   6.350  -7.256  1.00  4.09           H  
ATOM    811 2HD1 LEU A  54       0.212   5.764  -8.277  1.00  4.09           H  
ATOM    812 3HD1 LEU A  54       1.543   4.672  -7.831  1.00  4.09           H  
ATOM    813 1HD2 LEU A  54       3.815   6.710  -8.274  1.00  4.09           H  
ATOM    814 2HD2 LEU A  54       3.817   5.023  -8.836  1.00  4.09           H  
ATOM    815 3HD2 LEU A  54       4.071   6.347  -9.998  1.00  4.09           H  
ATOM    816  N   VAL A  55       0.608   4.258 -13.270  1.00  3.59           N  
ATOM    817  CA  VAL A  55       0.243   3.198 -14.202  1.00  5.17           C  
ATOM    818  C   VAL A  55       1.037   3.315 -15.498  1.00  6.11           C  
ATOM    819  O   VAL A  55       1.580   2.323 -15.989  1.00  7.61           O  
ATOM    820  CB  VAL A  55      -1.266   3.234 -14.510  1.00  7.75           C  
ATOM    821  CG1 VAL A  55      -1.587   2.272 -15.642  1.00  7.75           C  
ATOM    822  CG2 VAL A  55      -2.045   2.859 -13.260  1.00  7.75           C  
ATOM    823  H   VAL A  55      -0.103   4.905 -12.945  1.00  4.31           H  
ATOM    824  HA  VAL A  55       0.473   2.239 -13.739  1.00  6.20           H  
ATOM    825  HB  VAL A  55      -1.548   4.233 -14.833  1.00  9.31           H  
ATOM    826 1HG1 VAL A  55      -2.654   2.310 -15.859  1.00  9.31           H  
ATOM    827 2HG1 VAL A  55      -1.026   2.558 -16.532  1.00  9.31           H  
ATOM    828 3HG1 VAL A  55      -1.312   1.260 -15.349  1.00  9.31           H  
ATOM    829 1HG2 VAL A  55      -3.113   2.889 -13.475  1.00  9.31           H  
ATOM    830 2HG2 VAL A  55      -1.766   1.853 -12.946  1.00  9.31           H  
ATOM    831 3HG2 VAL A  55      -1.816   3.562 -12.461  1.00  9.31           H  
ATOM    832  N   LYS A  56       1.146   4.535 -16.022  1.00  5.33           N  
ATOM    833  CA  LYS A  56       1.878   4.793 -17.258  1.00  6.82           C  
ATOM    834  C   LYS A  56       3.334   4.340 -17.193  1.00  4.96           C  
ATOM    835  O   LYS A  56       3.878   3.858 -18.188  1.00  5.24           O  
ATOM    836  CB  LYS A  56       1.832   6.285 -17.595  1.00 10.23           C  
ATOM    837  CG  LYS A  56       0.472   6.793 -18.048  1.00 10.23           C  
ATOM    838  CD  LYS A  56       0.507   8.289 -18.316  1.00 10.23           C  
ATOM    839  CE  LYS A  56      -0.856   8.803 -18.756  1.00 10.23           C  
ATOM    840  NZ  LYS A  56      -0.838  10.268 -19.023  1.00 10.23           N  
ATOM    841  H   LYS A  56       0.677   5.308 -15.568  1.00  6.40           H  
ATOM    842  HA  LYS A  56       1.394   4.239 -18.063  1.00  8.18           H  
ATOM    843 1HB  LYS A  56       2.130   6.867 -16.724  1.00 12.28           H  
ATOM    844 2HB  LYS A  56       2.547   6.499 -18.389  1.00 12.28           H  
ATOM    845 1HG  LYS A  56       0.187   6.280 -18.968  1.00 12.28           H  
ATOM    846 2HG  LYS A  56      -0.278   6.579 -17.292  1.00 12.28           H  
ATOM    847 1HD  LYS A  56       0.810   8.814 -17.410  1.00 12.28           H  
ATOM    848 2HD  LYS A  56       1.235   8.501 -19.099  1.00 12.28           H  
ATOM    849 1HE  LYS A  56      -1.158   8.282 -19.663  1.00 12.28           H  
ATOM    850 2HE  LYS A  56      -1.586   8.596 -17.973  1.00 12.28           H  
ATOM    851 1HZ  LYS A  56      -1.758  10.569 -19.312  1.00 12.28           H  
ATOM    852 2HZ  LYS A  56      -0.571  10.761 -18.183  1.00 12.28           H  
ATOM    853 3HZ  LYS A  56      -0.173  10.469 -19.756  1.00 12.28           H  
ATOM    854  N   HIS A  57       3.961   4.473 -16.026  1.00  5.17           N  
ATOM    855  CA  HIS A  57       5.354   4.067 -15.884  1.00  4.56           C  
ATOM    856  C   HIS A  57       5.575   2.706 -15.223  1.00  6.90           C  
ATOM    857  O   HIS A  57       6.714   2.360 -14.904  1.00 11.66           O  
ATOM    858  CB  HIS A  57       6.123   5.147 -15.134  1.00  6.84           C  
ATOM    859  CG  HIS A  57       6.222   6.410 -15.918  1.00  6.84           C  
ATOM    860  ND1 HIS A  57       7.135   6.583 -16.937  1.00  6.84           N  
ATOM    861  CD2 HIS A  57       5.498   7.544 -15.863  1.00  6.84           C  
ATOM    862  CE1 HIS A  57       6.976   7.788 -17.459  1.00  6.84           C  
ATOM    863  NE2 HIS A  57       5.990   8.390 -16.826  1.00  6.84           N  
ATOM    864  H   HIS A  57       3.479   4.901 -15.243  1.00  6.20           H  
ATOM    865  HA  HIS A  57       5.795   4.002 -16.878  1.00  5.47           H  
ATOM    866 1HB  HIS A  57       5.625   5.365 -14.188  1.00  8.21           H  
ATOM    867 2HB  HIS A  57       7.130   4.797 -14.909  1.00  8.21           H  
ATOM    868  HD1 HIS A  57       7.664   5.855 -17.372  1.00  8.21           H  
ATOM    869  HD2 HIS A  57       4.666   7.854 -15.236  1.00  8.21           H  
ATOM    870  HE1 HIS A  57       7.609   8.124 -18.281  1.00  8.21           H  
ATOM    871  N   GLY A  58       4.509   1.929 -15.006  1.00  6.22           N  
ATOM    872  CA  GLY A  58       4.667   0.601 -14.411  1.00  8.35           C  
ATOM    873  C   GLY A  58       5.027   0.671 -12.928  1.00  7.03           C  
ATOM    874  O   GLY A  58       5.663  -0.238 -12.392  1.00  9.20           O  
ATOM    875  H   GLY A  58       3.581   2.229 -15.280  1.00  7.46           H  
ATOM    876 1HA  GLY A  58       3.741   0.039 -14.534  1.00 10.02           H  
ATOM    877 2HA  GLY A  58       5.442   0.056 -14.948  1.00 10.02           H  
ATOM    878  N   LYS A  59       4.641   1.760 -12.280  1.00  4.92           N  
ATOM    879  CA  LYS A  59       4.952   2.003 -10.888  1.00  4.65           C  
ATOM    880  C   LYS A  59       3.812   1.643  -9.955  1.00  4.66           C  
ATOM    881  O   LYS A  59       2.641   1.649 -10.338  1.00 14.73           O  
ATOM    882  CB  LYS A  59       5.324   3.465 -10.715  1.00  6.98           C  
ATOM    883  CG  LYS A  59       6.616   3.871 -11.396  1.00  6.98           C  
ATOM    884  CD  LYS A  59       6.845   5.366 -11.281  1.00  6.98           C  
ATOM    885  CE  LYS A  59       8.225   5.753 -11.782  1.00  6.98           C  
ATOM    886  NZ  LYS A  59       9.276   5.390 -10.790  1.00  6.98           N  
ATOM    887  H   LYS A  59       4.104   2.460 -12.763  1.00  5.90           H  
ATOM    888  HA  LYS A  59       5.810   1.388 -10.618  1.00  5.58           H  
ATOM    889 1HB  LYS A  59       4.528   4.090 -11.116  1.00  8.37           H  
ATOM    890 2HB  LYS A  59       5.422   3.693  -9.653  1.00  8.37           H  
ATOM    891 1HG  LYS A  59       7.452   3.348 -10.932  1.00  8.37           H  
ATOM    892 2HG  LYS A  59       6.577   3.595 -12.449  1.00  8.37           H  
ATOM    893 1HD  LYS A  59       6.094   5.896 -11.867  1.00  8.37           H  
ATOM    894 2HD  LYS A  59       6.752   5.672 -10.239  1.00  8.37           H  
ATOM    895 1HE  LYS A  59       8.428   5.236 -12.718  1.00  8.37           H  
ATOM    896 2HE  LYS A  59       8.265   6.826 -11.957  1.00  8.37           H  
ATOM    897 1HZ  LYS A  59      10.184   5.661 -11.140  1.00  8.37           H  
ATOM    898 2HZ  LYS A  59       9.081   5.892  -9.929  1.00  8.37           H  
ATOM    899 3HZ  LYS A  59       9.261   4.396 -10.617  1.00  8.37           H  
ATOM    900  N   ALA A  60       4.171   1.332  -8.719  1.00  8.38           N  
ATOM    901  CA  ALA A  60       3.202   0.987  -7.698  1.00 13.14           C  
ATOM    902  C   ALA A  60       3.831   1.131  -6.324  1.00 11.10           C  
ATOM    903  O   ALA A  60       5.034   0.927  -6.158  1.00 36.73           O  
ATOM    904  CB  ALA A  60       2.689  -0.430  -7.901  1.00 19.71           C  
ATOM    905  H   ALA A  60       5.152   1.338  -8.479  1.00 10.06           H  
ATOM    906  HA  ALA A  60       2.367   1.683  -7.766  1.00 15.77           H  
ATOM    907 1HB  ALA A  60       1.951  -0.666  -7.135  1.00 23.65           H  
ATOM    908 2HB  ALA A  60       2.227  -0.511  -8.886  1.00 23.65           H  
ATOM    909 3HB  ALA A  60       3.521  -1.129  -7.833  1.00 23.65           H  
ATOM    910  N   GLN A  61       3.009   1.479  -5.344  1.00 20.70           N  
ATOM    911  CA  GLN A  61       3.470   1.644  -3.974  1.00 38.18           C  
ATOM    912  C   GLN A  61       2.903   0.577  -3.052  1.00 29.81           C  
ATOM    913  O   GLN A  61       2.905   0.742  -1.837  1.00 23.47           O  
ATOM    914  CB  GLN A  61       3.106   3.040  -3.457  1.00 57.27           C  
ATOM    915  CG  GLN A  61       3.788   4.175  -4.207  1.00 57.27           C  
ATOM    916  CD  GLN A  61       5.292   4.125  -4.028  1.00 57.27           C  
ATOM    917  OE1 GLN A  61       5.776   3.882  -2.920  1.00 57.27           O  
ATOM    918  NE2 GLN A  61       6.036   4.355  -5.103  1.00 57.27           N  
ATOM    919  H   GLN A  61       2.035   1.636  -5.557  1.00 24.84           H  
ATOM    920  HA  GLN A  61       4.554   1.548  -3.963  1.00 45.82           H  
ATOM    921 1HB  GLN A  61       2.030   3.190  -3.530  1.00 68.72           H  
ATOM    922 2HB  GLN A  61       3.378   3.120  -2.405  1.00 68.72           H  
ATOM    923 1HG  GLN A  61       3.564   4.083  -5.270  1.00 68.72           H  
ATOM    924 2HG  GLN A  61       3.428   5.129  -3.831  1.00 68.72           H  
ATOM    925 1HE2 GLN A  61       7.034   4.335  -5.036  1.00 68.72           H  
ATOM    926 2HE2 GLN A  61       5.600   4.551  -5.982  1.00 68.72           H  
ATOM    927  N   SER A  62       2.440  -0.536  -3.627  1.00 40.06           N  
ATOM    928  CA  SER A  62       1.832  -1.620  -2.853  1.00 43.12           C  
ATOM    929  C   SER A  62       2.810  -2.327  -1.916  1.00 41.93           C  
ATOM    930  O   SER A  62       2.392  -2.984  -0.962  1.00 46.22           O  
ATOM    931  CB  SER A  62       1.233  -2.649  -3.794  1.00 64.68           C  
ATOM    932  OG  SER A  62       2.234  -3.339  -4.495  1.00 64.68           O  
ATOM    933  H   SER A  62       2.489  -0.629  -4.630  1.00 48.07           H  
ATOM    934  HA  SER A  62       1.031  -1.195  -2.247  1.00 51.74           H  
ATOM    935 1HB  SER A  62       0.631  -3.355  -3.224  1.00 77.62           H  
ATOM    936 2HB  SER A  62       0.570  -2.150  -4.499  1.00 77.62           H  
ATOM    937  HG  SER A  62       1.774  -3.906  -5.120  1.00 77.62           H  
ATOM    938  N   GLN A  63       4.106  -2.193  -2.180  1.00 41.01           N  
ATOM    939  CA  GLN A  63       5.124  -2.812  -1.350  1.00 45.32           C  
ATOM    940  C   GLN A  63       5.706  -1.826  -0.337  1.00 32.02           C  
ATOM    941  O   GLN A  63       6.594  -2.183   0.438  1.00 38.28           O  
ATOM    942  CB  GLN A  63       6.234  -3.385  -2.230  1.00 67.98           C  
ATOM    943  CG  GLN A  63       5.739  -4.426  -3.219  1.00 67.98           C  
ATOM    944  CD  GLN A  63       5.101  -5.617  -2.536  1.00 67.98           C  
ATOM    945  OE1 GLN A  63       5.729  -6.304  -1.725  1.00 67.98           O  
ATOM    946  NE2 GLN A  63       3.836  -5.861  -2.857  1.00 67.98           N  
ATOM    947  H   GLN A  63       4.398  -1.654  -2.983  1.00 49.21           H  
ATOM    948  HA  GLN A  63       4.664  -3.629  -0.792  1.00 54.38           H  
ATOM    949 1HB  GLN A  63       6.708  -2.580  -2.791  1.00 81.58           H  
ATOM    950 2HB  GLN A  63       6.998  -3.848  -1.606  1.00 81.58           H  
ATOM    951 1HG  GLN A  63       4.996  -3.973  -3.874  1.00 81.58           H  
ATOM    952 2HG  GLN A  63       6.585  -4.784  -3.804  1.00 81.58           H  
ATOM    953 1HE2 GLN A  63       3.351  -6.631  -2.439  1.00 81.58           H  
ATOM    954 2HE2 GLN A  63       3.364  -5.266  -3.512  1.00 81.58           H  
ATOM    955  N   ASN A  64       5.214  -0.585  -0.355  1.00 20.55           N  
ATOM    956  CA  ASN A  64       5.685   0.451   0.549  1.00 15.43           C  
ATOM    957  C   ASN A  64       4.553   0.918   1.451  1.00 11.13           C  
ATOM    958  O   ASN A  64       3.405   0.503   1.289  1.00 10.09           O  
ATOM    959  CB  ASN A  64       6.264   1.625  -0.224  1.00 23.14           C  
ATOM    960  CG  ASN A  64       7.511   1.266  -0.986  1.00 23.14           C  
ATOM    961  OD1 ASN A  64       8.314   0.441  -0.535  1.00 23.14           O  
ATOM    962  ND2 ASN A  64       7.698   1.879  -2.128  1.00 23.14           N  
ATOM    963  H   ASN A  64       4.477  -0.331  -0.998  1.00 24.66           H  
ATOM    964  HA  ASN A  64       6.463   0.033   1.189  1.00 18.52           H  
ATOM    965 1HB  ASN A  64       5.518   2.002  -0.924  1.00 27.77           H  
ATOM    966 2HB  ASN A  64       6.499   2.432   0.469  1.00 27.77           H  
ATOM    967 1HD2 ASN A  64       8.513   1.683  -2.673  1.00 27.77           H  
ATOM    968 2HD2 ASN A  64       7.028   2.551  -2.454  1.00 27.77           H  
ATOM    969  N   SER A  65       4.880   1.767   2.417  1.00 10.88           N  
ATOM    970  CA  SER A  65       3.867   2.313   3.305  1.00  9.14           C  
ATOM    971  C   SER A  65       3.065   3.382   2.589  1.00  7.51           C  
ATOM    972  O   SER A  65       3.520   3.944   1.591  1.00  6.81           O  
ATOM    973  CB  SER A  65       4.504   2.917   4.540  1.00 13.71           C  
ATOM    974  OG  SER A  65       5.230   4.074   4.221  1.00 13.71           O  
ATOM    975  H   SER A  65       5.842   2.055   2.523  1.00 13.06           H  
ATOM    976  HA  SER A  65       3.191   1.510   3.605  1.00 10.97           H  
ATOM    977 1HB  SER A  65       3.735   3.156   5.274  1.00 16.45           H  
ATOM    978 2HB  SER A  65       5.170   2.184   4.994  1.00 16.45           H  
ATOM    979  HG  SER A  65       5.696   4.324   5.024  1.00 16.45           H  
ATOM    980  N   LEU A  66       1.893   3.698   3.133  1.00  8.01           N  
ATOM    981  CA  LEU A  66       1.047   4.736   2.564  1.00  7.65           C  
ATOM    982  C   LEU A  66       1.692   6.096   2.760  1.00  5.88           C  
ATOM    983  O   LEU A  66       1.468   7.012   1.973  1.00  5.36           O  
ATOM    984  CB  LEU A  66      -0.344   4.704   3.199  1.00 11.48           C  
ATOM    985  CG  LEU A  66      -1.179   3.463   2.864  1.00 11.48           C  
ATOM    986  CD1 LEU A  66      -2.482   3.499   3.652  1.00 11.48           C  
ATOM    987  CD2 LEU A  66      -1.438   3.427   1.365  1.00 11.48           C  
ATOM    988  H   LEU A  66       1.581   3.197   3.954  1.00  9.61           H  
ATOM    989  HA  LEU A  66       0.946   4.555   1.495  1.00  9.18           H  
ATOM    990 1HB  LEU A  66      -0.240   4.754   4.282  1.00 13.77           H  
ATOM    991 2HB  LEU A  66      -0.900   5.581   2.866  1.00 13.77           H  
ATOM    992  HG  LEU A  66      -0.632   2.566   3.157  1.00 13.77           H  
ATOM    993 1HD1 LEU A  66      -3.072   2.612   3.422  1.00 13.77           H  
ATOM    994 2HD1 LEU A  66      -2.263   3.520   4.720  1.00 13.77           H  
ATOM    995 3HD1 LEU A  66      -3.047   4.390   3.380  1.00 13.77           H  
ATOM    996 1HD2 LEU A  66      -2.025   2.542   1.118  1.00 13.77           H  
ATOM    997 2HD2 LEU A  66      -1.987   4.321   1.069  1.00 13.77           H  
ATOM    998 3HD2 LEU A  66      -0.487   3.392   0.832  1.00 13.77           H  
ATOM    999  N   VAL A  67       2.517   6.206   3.802  1.00  6.81           N  
ATOM   1000  CA  VAL A  67       3.275   7.411   4.064  1.00  7.40           C  
ATOM   1001  C   VAL A  67       4.269   7.634   2.944  1.00  5.02           C  
ATOM   1002  O   VAL A  67       4.409   8.756   2.462  1.00  4.33           O  
ATOM   1003  CB  VAL A  67       4.015   7.319   5.408  1.00 11.10           C  
ATOM   1004  CG1 VAL A  67       4.954   8.506   5.564  1.00 11.10           C  
ATOM   1005  CG2 VAL A  67       3.000   7.277   6.541  1.00 11.10           C  
ATOM   1006  H   VAL A  67       2.635   5.421   4.426  1.00  8.17           H  
ATOM   1007  HA  VAL A  67       2.588   8.259   4.097  1.00  8.88           H  
ATOM   1008  HB  VAL A  67       4.621   6.414   5.427  1.00 13.32           H  
ATOM   1009 1HG1 VAL A  67       5.484   8.430   6.514  1.00 13.32           H  
ATOM   1010 2HG1 VAL A  67       5.675   8.507   4.747  1.00 13.32           H  
ATOM   1011 3HG1 VAL A  67       4.377   9.430   5.542  1.00 13.32           H  
ATOM   1012 1HG2 VAL A  67       3.519   7.203   7.496  1.00 13.32           H  
ATOM   1013 2HG2 VAL A  67       2.398   8.186   6.524  1.00 13.32           H  
ATOM   1014 3HG2 VAL A  67       2.350   6.410   6.415  1.00 13.32           H  
ATOM   1015  N   GLU A  68       4.936   6.558   2.514  1.00  4.90           N  
ATOM   1016  CA  GLU A  68       5.891   6.653   1.419  1.00  4.03           C  
ATOM   1017  C   GLU A  68       5.182   7.020   0.134  1.00  3.07           C  
ATOM   1018  O   GLU A  68       5.690   7.836  -0.632  1.00  2.56           O  
ATOM   1019  CB  GLU A  68       6.648   5.344   1.225  1.00  6.04           C  
ATOM   1020  CG  GLU A  68       7.695   5.386   0.113  1.00  6.04           C  
ATOM   1021  CD  GLU A  68       8.829   6.341   0.394  1.00  6.04           C  
ATOM   1022  OE1 GLU A  68       9.027   6.676   1.540  1.00  6.04           O  
ATOM   1023  OE2 GLU A  68       9.499   6.735  -0.537  1.00  6.04           O  
ATOM   1024  H   GLU A  68       4.792   5.660   2.964  1.00  5.88           H  
ATOM   1025  HA  GLU A  68       6.605   7.439   1.646  1.00  4.84           H  
ATOM   1026 1HB  GLU A  68       7.152   5.074   2.153  1.00  7.25           H  
ATOM   1027 2HB  GLU A  68       5.943   4.547   0.990  1.00  7.25           H  
ATOM   1028 1HG  GLU A  68       8.105   4.384  -0.017  1.00  7.25           H  
ATOM   1029 2HG  GLU A  68       7.207   5.670  -0.819  1.00  7.25           H  
ATOM   1030  N   LYS A  69       4.005   6.438  -0.091  1.00  3.44           N  
ATOM   1031  CA  LYS A  69       3.211   6.786  -1.259  1.00  3.35           C  
ATOM   1032  C   LYS A  69       2.924   8.284  -1.278  1.00  2.67           C  
ATOM   1033  O   LYS A  69       3.103   8.938  -2.308  1.00  2.57           O  
ATOM   1034  CB  LYS A  69       1.907   5.994  -1.287  1.00  5.03           C  
ATOM   1035  CG  LYS A  69       1.040   6.298  -2.498  1.00  5.03           C  
ATOM   1036  CD  LYS A  69      -0.203   5.429  -2.537  1.00  5.03           C  
ATOM   1037  CE  LYS A  69      -1.060   5.796  -3.735  1.00  5.03           C  
ATOM   1038  NZ  LYS A  69      -2.297   4.981  -3.819  1.00  5.03           N  
ATOM   1039  H   LYS A  69       3.657   5.739   0.556  1.00  4.13           H  
ATOM   1040  HA  LYS A  69       3.785   6.544  -2.154  1.00  4.02           H  
ATOM   1041 1HB  LYS A  69       2.124   4.926  -1.282  1.00  6.03           H  
ATOM   1042 2HB  LYS A  69       1.325   6.216  -0.394  1.00  6.03           H  
ATOM   1043 1HG  LYS A  69       0.729   7.344  -2.462  1.00  6.03           H  
ATOM   1044 2HG  LYS A  69       1.608   6.143  -3.412  1.00  6.03           H  
ATOM   1045 1HD  LYS A  69       0.082   4.378  -2.607  1.00  6.03           H  
ATOM   1046 2HD  LYS A  69      -0.787   5.573  -1.628  1.00  6.03           H  
ATOM   1047 1HE  LYS A  69      -1.337   6.846  -3.661  1.00  6.03           H  
ATOM   1048 2HE  LYS A  69      -0.481   5.650  -4.647  1.00  6.03           H  
ATOM   1049 1HZ  LYS A  69      -2.814   5.288  -4.633  1.00  6.03           H  
ATOM   1050 2HZ  LYS A  69      -2.064   4.003  -3.911  1.00  6.03           H  
ATOM   1051 3HZ  LYS A  69      -2.857   5.120  -2.991  1.00  6.03           H  
ATOM   1052  N   ASP A  70       2.497   8.822  -0.131  1.00  2.77           N  
ATOM   1053  CA  ASP A  70       2.221  10.245   0.001  1.00  2.86           C  
ATOM   1054  C   ASP A  70       3.472  11.088  -0.211  1.00  2.44           C  
ATOM   1055  O   ASP A  70       3.391  12.152  -0.822  1.00  2.50           O  
ATOM   1056  CB  ASP A  70       1.610  10.555   1.367  1.00  4.29           C  
ATOM   1057  CG  ASP A  70       0.168  10.076   1.497  1.00  4.29           C  
ATOM   1058  OD1 ASP A  70      -0.430   9.768   0.492  1.00  4.29           O  
ATOM   1059  OD2 ASP A  70      -0.327  10.037   2.598  1.00  4.29           O  
ATOM   1060  H   ASP A  70       2.345   8.225   0.673  1.00  3.32           H  
ATOM   1061  HA  ASP A  70       1.496  10.521  -0.765  1.00  3.43           H  
ATOM   1062 1HB  ASP A  70       2.205  10.076   2.146  1.00  5.15           H  
ATOM   1063 2HB  ASP A  70       1.638  11.631   1.547  1.00  5.15           H  
ATOM   1064  N   ARG A  71       4.625  10.609   0.263  1.00  2.51           N  
ATOM   1065  CA  ARG A  71       5.880  11.321   0.054  1.00  3.11           C  
ATOM   1066  C   ARG A  71       6.185  11.449  -1.424  1.00  1.99           C  
ATOM   1067  O   ARG A  71       6.541  12.530  -1.892  1.00  1.88           O  
ATOM   1068  CB  ARG A  71       7.045  10.596   0.714  1.00  4.67           C  
ATOM   1069  CG  ARG A  71       7.103  10.636   2.228  1.00  4.67           C  
ATOM   1070  CD  ARG A  71       8.197   9.761   2.723  1.00  4.67           C  
ATOM   1071  NE  ARG A  71       8.305   9.770   4.169  1.00  4.67           N  
ATOM   1072  CZ  ARG A  71       8.942   8.823   4.887  1.00  4.67           C  
ATOM   1073  NH1 ARG A  71       9.500   7.794   4.282  1.00  4.67           N  
ATOM   1074  NH2 ARG A  71       9.003   8.929   6.203  1.00  4.67           N  
ATOM   1075  H   ARG A  71       4.631   9.747   0.792  1.00  3.01           H  
ATOM   1076  HA  ARG A  71       5.791  12.318   0.484  1.00  3.73           H  
ATOM   1077 1HB  ARG A  71       7.035   9.549   0.420  1.00  5.60           H  
ATOM   1078 2HB  ARG A  71       7.980  11.021   0.349  1.00  5.60           H  
ATOM   1079 1HG  ARG A  71       7.308  11.656   2.555  1.00  5.60           H  
ATOM   1080 2HG  ARG A  71       6.161  10.301   2.656  1.00  5.60           H  
ATOM   1081 1HD  ARG A  71       8.017   8.738   2.404  1.00  5.60           H  
ATOM   1082 2HD  ARG A  71       9.147  10.104   2.311  1.00  5.60           H  
ATOM   1083  HE  ARG A  71       7.890  10.544   4.670  1.00  5.60           H  
ATOM   1084 1HH1 ARG A  71       9.445   7.693   3.271  1.00  5.60           H  
ATOM   1085 2HH1 ARG A  71       9.975   7.088   4.825  1.00  5.60           H  
ATOM   1086 1HH2 ARG A  71       8.574   9.719   6.667  1.00  5.60           H  
ATOM   1087 2HH2 ARG A  71       9.477   8.222   6.745  1.00  5.60           H  
ATOM   1088  N   ARG A  72       6.009  10.350  -2.159  1.00  1.67           N  
ATOM   1089  CA  ARG A  72       6.274  10.322  -3.588  1.00  1.43           C  
ATOM   1090  C   ARG A  72       5.270  11.171  -4.338  1.00  1.37           C  
ATOM   1091  O   ARG A  72       5.604  11.779  -5.354  1.00  1.69           O  
ATOM   1092  CB  ARG A  72       6.243   8.890  -4.085  1.00  2.15           C  
ATOM   1093  CG  ARG A  72       7.344   8.041  -3.484  1.00  2.15           C  
ATOM   1094  CD  ARG A  72       8.668   8.515  -3.928  1.00  2.15           C  
ATOM   1095  NE  ARG A  72       9.752   7.835  -3.250  1.00  2.15           N  
ATOM   1096  CZ  ARG A  72      11.054   8.109  -3.453  1.00  2.15           C  
ATOM   1097  NH1 ARG A  72      11.413   9.017  -4.334  1.00  2.15           N  
ATOM   1098  NH2 ARG A  72      11.981   7.469  -2.764  1.00  2.15           N  
ATOM   1099  H   ARG A  72       5.715   9.495  -1.704  1.00  2.00           H  
ATOM   1100  HA  ARG A  72       7.269  10.727  -3.764  1.00  1.72           H  
ATOM   1101 1HB  ARG A  72       5.288   8.431  -3.835  1.00  2.57           H  
ATOM   1102 2HB  ARG A  72       6.354   8.870  -5.169  1.00  2.57           H  
ATOM   1103 1HG  ARG A  72       7.312   8.099  -2.398  1.00  2.57           H  
ATOM   1104 2HG  ARG A  72       7.224   7.004  -3.800  1.00  2.57           H  
ATOM   1105 1HD  ARG A  72       8.774   8.335  -4.998  1.00  2.57           H  
ATOM   1106 2HD  ARG A  72       8.758   9.579  -3.731  1.00  2.57           H  
ATOM   1107  HE  ARG A  72       9.521   7.147  -2.537  1.00  2.57           H  
ATOM   1108 1HH1 ARG A  72      10.726   9.515  -4.885  1.00  2.57           H  
ATOM   1109 2HH1 ARG A  72      12.392   9.232  -4.460  1.00  2.57           H  
ATOM   1110 1HH2 ARG A  72      11.711   6.775  -2.078  1.00  2.57           H  
ATOM   1111 2HH2 ARG A  72      12.958   7.674  -2.939  1.00  2.57           H  
ATOM   1112  N   PHE A  73       4.056  11.250  -3.803  1.00  1.59           N  
ATOM   1113  CA  PHE A  73       3.019  12.093  -4.353  1.00  1.95           C  
ATOM   1114  C   PHE A  73       3.372  13.567  -4.192  1.00  1.93           C  
ATOM   1115  O   PHE A  73       3.188  14.349  -5.121  1.00  1.93           O  
ATOM   1116  CB  PHE A  73       1.676  11.761  -3.724  1.00  2.92           C  
ATOM   1117  CG  PHE A  73       0.564  12.583  -4.271  1.00  2.92           C  
ATOM   1118  CD1 PHE A  73       0.587  12.980  -5.593  1.00  2.92           C  
ATOM   1119  CD2 PHE A  73      -0.514  12.937  -3.480  1.00  2.92           C  
ATOM   1120  CE1 PHE A  73      -0.439  13.729  -6.115  1.00  2.92           C  
ATOM   1121  CE2 PHE A  73      -1.548  13.684  -4.001  1.00  2.92           C  
ATOM   1122  CZ  PHE A  73      -1.506  14.085  -5.318  1.00  2.92           C  
ATOM   1123  H   PHE A  73       3.830  10.686  -2.994  1.00  1.91           H  
ATOM   1124  HA  PHE A  73       2.943  11.883  -5.421  1.00  2.34           H  
ATOM   1125 1HB  PHE A  73       1.441  10.711  -3.887  1.00  3.51           H  
ATOM   1126 2HB  PHE A  73       1.722  11.924  -2.650  1.00  3.51           H  
ATOM   1127  HD1 PHE A  73       1.432  12.696  -6.220  1.00  3.51           H  
ATOM   1128  HD2 PHE A  73      -0.541  12.619  -2.437  1.00  3.51           H  
ATOM   1129  HE1 PHE A  73      -0.403  14.037  -7.158  1.00  3.51           H  
ATOM   1130  HE2 PHE A  73      -2.394  13.963  -3.373  1.00  3.51           H  
ATOM   1131  HZ  PHE A  73      -2.320  14.679  -5.730  1.00  3.51           H  
ATOM   1132  N   GLU A  74       3.884  13.945  -3.020  1.00  2.15           N  
ATOM   1133  CA  GLU A  74       4.287  15.327  -2.789  1.00  2.38           C  
ATOM   1134  C   GLU A  74       5.499  15.697  -3.641  1.00  2.10           C  
ATOM   1135  O   GLU A  74       5.581  16.817  -4.144  1.00  2.63           O  
ATOM   1136  CB  GLU A  74       4.597  15.556  -1.311  1.00  3.57           C  
ATOM   1137  CG  GLU A  74       3.380  15.515  -0.396  1.00  3.57           C  
ATOM   1138  CD  GLU A  74       2.385  16.599  -0.703  1.00  3.57           C  
ATOM   1139  OE1 GLU A  74       2.790  17.720  -0.891  1.00  3.57           O  
ATOM   1140  OE2 GLU A  74       1.212  16.309  -0.749  1.00  3.57           O  
ATOM   1141  H   GLU A  74       3.985  13.269  -2.275  1.00  2.58           H  
ATOM   1142  HA  GLU A  74       3.461  15.979  -3.075  1.00  2.86           H  
ATOM   1143 1HB  GLU A  74       5.299  14.797  -0.965  1.00  4.28           H  
ATOM   1144 2HB  GLU A  74       5.077  16.527  -1.185  1.00  4.28           H  
ATOM   1145 1HG  GLU A  74       2.888  14.550  -0.501  1.00  4.28           H  
ATOM   1146 2HG  GLU A  74       3.711  15.612   0.637  1.00  4.28           H  
ATOM   1147  N   ILE A  75       6.413  14.742  -3.835  1.00  1.89           N  
ATOM   1148  CA  ILE A  75       7.567  14.947  -4.702  1.00  2.01           C  
ATOM   1149  C   ILE A  75       7.105  15.177  -6.128  1.00  1.76           C  
ATOM   1150  O   ILE A  75       7.582  16.091  -6.803  1.00  1.90           O  
ATOM   1151  CB  ILE A  75       8.524  13.755  -4.656  1.00  3.01           C  
ATOM   1152  CG1 ILE A  75       9.196  13.657  -3.288  1.00  3.01           C  
ATOM   1153  CG2 ILE A  75       9.560  13.908  -5.742  1.00  3.01           C  
ATOM   1154  CD1 ILE A  75       9.915  12.348  -3.067  1.00  3.01           C  
ATOM   1155  H   ILE A  75       6.314  13.852  -3.362  1.00  2.27           H  
ATOM   1156  HA  ILE A  75       8.103  15.834  -4.366  1.00  2.41           H  
ATOM   1157  HB  ILE A  75       7.968  12.832  -4.814  1.00  3.62           H  
ATOM   1158 1HG1 ILE A  75       9.921  14.465  -3.194  1.00  3.62           H  
ATOM   1159 2HG1 ILE A  75       8.449  13.783  -2.508  1.00  3.62           H  
ATOM   1160 1HG2 ILE A  75      10.232  13.055  -5.709  1.00  3.62           H  
ATOM   1161 2HG2 ILE A  75       9.069  13.952  -6.713  1.00  3.62           H  
ATOM   1162 3HG2 ILE A  75      10.127  14.826  -5.580  1.00  3.62           H  
ATOM   1163 1HD1 ILE A  75      10.377  12.348  -2.079  1.00  3.62           H  
ATOM   1164 2HD1 ILE A  75       9.203  11.530  -3.132  1.00  3.62           H  
ATOM   1165 3HD1 ILE A  75      10.686  12.222  -3.826  1.00  3.62           H  
ATOM   1166  N   PHE A  76       6.160  14.345  -6.562  1.00  1.97           N  
ATOM   1167  CA  PHE A  76       5.520  14.449  -7.859  1.00  2.41           C  
ATOM   1168  C   PHE A  76       4.926  15.838  -8.041  1.00  2.42           C  
ATOM   1169  O   PHE A  76       5.150  16.465  -9.074  1.00  2.58           O  
ATOM   1170  CB  PHE A  76       4.448  13.370  -7.983  1.00  3.62           C  
ATOM   1171  CG  PHE A  76       3.607  13.425  -9.215  1.00  3.62           C  
ATOM   1172  CD1 PHE A  76       4.056  12.889 -10.411  1.00  3.62           C  
ATOM   1173  CD2 PHE A  76       2.342  13.996  -9.166  1.00  3.62           C  
ATOM   1174  CE1 PHE A  76       3.251  12.921 -11.529  1.00  3.62           C  
ATOM   1175  CE2 PHE A  76       1.538  14.030 -10.285  1.00  3.62           C  
ATOM   1176  CZ  PHE A  76       1.994  13.487 -11.467  1.00  3.62           C  
ATOM   1177  H   PHE A  76       5.858  13.592  -5.959  1.00  2.36           H  
ATOM   1178  HA  PHE A  76       6.271  14.290  -8.633  1.00  2.89           H  
ATOM   1179 1HB  PHE A  76       4.930  12.394  -7.953  1.00  4.34           H  
ATOM   1180 2HB  PHE A  76       3.783  13.417  -7.131  1.00  4.34           H  
ATOM   1181  HD1 PHE A  76       5.046  12.435 -10.459  1.00  4.34           H  
ATOM   1182  HD2 PHE A  76       1.985  14.416  -8.225  1.00  4.34           H  
ATOM   1183  HE1 PHE A  76       3.609  12.497 -12.465  1.00  4.34           H  
ATOM   1184  HE2 PHE A  76       0.546  14.478 -10.236  1.00  4.34           H  
ATOM   1185  HZ  PHE A  76       1.362  13.509 -12.352  1.00  4.34           H  
ATOM   1186  N   LYS A  77       4.177  16.314  -7.036  1.00  2.34           N  
ATOM   1187  CA  LYS A  77       3.581  17.648  -7.078  1.00  2.79           C  
ATOM   1188  C   LYS A  77       4.623  18.738  -7.266  1.00  2.93           C  
ATOM   1189  O   LYS A  77       4.414  19.655  -8.060  1.00  3.22           O  
ATOM   1190  CB  LYS A  77       2.840  17.970  -5.783  1.00  4.19           C  
ATOM   1191  CG  LYS A  77       1.539  17.248  -5.513  1.00  4.19           C  
ATOM   1192  CD  LYS A  77       1.010  17.707  -4.163  1.00  4.19           C  
ATOM   1193  CE  LYS A  77      -0.284  17.025  -3.795  1.00  4.19           C  
ATOM   1194  NZ  LYS A  77      -0.769  17.429  -2.448  1.00  4.19           N  
ATOM   1195  H   LYS A  77       4.006  15.733  -6.226  1.00  2.81           H  
ATOM   1196  HA  LYS A  77       2.886  17.693  -7.916  1.00  3.35           H  
ATOM   1197 1HB  LYS A  77       3.494  17.770  -4.937  1.00  5.02           H  
ATOM   1198 2HB  LYS A  77       2.618  19.038  -5.763  1.00  5.02           H  
ATOM   1199 1HG  LYS A  77       0.812  17.488  -6.289  1.00  5.02           H  
ATOM   1200 2HG  LYS A  77       1.694  16.172  -5.499  1.00  5.02           H  
ATOM   1201 1HD  LYS A  77       1.751  17.494  -3.393  1.00  5.02           H  
ATOM   1202 2HD  LYS A  77       0.843  18.783  -4.188  1.00  5.02           H  
ATOM   1203 1HE  LYS A  77      -1.043  17.274  -4.534  1.00  5.02           H  
ATOM   1204 2HE  LYS A  77      -0.121  15.954  -3.798  1.00  5.02           H  
ATOM   1205 1HZ  LYS A  77      -1.634  16.939  -2.257  1.00  5.02           H  
ATOM   1206 2HZ  LYS A  77      -0.074  17.175  -1.755  1.00  5.02           H  
ATOM   1207 3HZ  LYS A  77      -0.933  18.424  -2.421  1.00  5.02           H  
ATOM   1208  N   ASP A  78       5.734  18.647  -6.532  1.00  2.74           N  
ATOM   1209  CA  ASP A  78       6.788  19.646  -6.642  1.00  3.11           C  
ATOM   1210  C   ASP A  78       7.414  19.652  -8.019  1.00  2.59           C  
ATOM   1211  O   ASP A  78       7.610  20.720  -8.599  1.00  2.92           O  
ATOM   1212  CB  ASP A  78       7.866  19.418  -5.584  1.00  4.67           C  
ATOM   1213  CG  ASP A  78       7.401  19.796  -4.184  1.00  4.67           C  
ATOM   1214  OD1 ASP A  78       6.405  20.473  -4.072  1.00  4.67           O  
ATOM   1215  OD2 ASP A  78       8.053  19.418  -3.240  1.00  4.67           O  
ATOM   1216  H   ASP A  78       5.840  17.884  -5.872  1.00  3.29           H  
ATOM   1217  HA  ASP A  78       6.347  20.627  -6.469  1.00  3.73           H  
ATOM   1218 1HB  ASP A  78       8.160  18.369  -5.583  1.00  5.60           H  
ATOM   1219 2HB  ASP A  78       8.750  20.007  -5.830  1.00  5.60           H  
ATOM   1220  N   ASN A  79       7.701  18.470  -8.558  1.00  2.48           N  
ATOM   1221  CA  ASN A  79       8.287  18.382  -9.883  1.00  2.12           C  
ATOM   1222  C   ASN A  79       7.304  18.860 -10.938  1.00  2.05           C  
ATOM   1223  O   ASN A  79       7.704  19.545 -11.874  1.00  2.06           O  
ATOM   1224  CB  ASN A  79       8.783  16.979 -10.141  1.00  3.18           C  
ATOM   1225  CG  ASN A  79      10.065  16.699  -9.388  1.00  3.18           C  
ATOM   1226  OD1 ASN A  79      10.852  17.614  -9.115  1.00  3.18           O  
ATOM   1227  ND2 ASN A  79      10.278  15.457  -9.045  1.00  3.18           N  
ATOM   1228  H   ASN A  79       7.528  17.621  -8.034  1.00  2.98           H  
ATOM   1229  HA  ASN A  79       9.145  19.049  -9.924  1.00  2.54           H  
ATOM   1230 1HB  ASN A  79       8.026  16.257  -9.830  1.00  3.82           H  
ATOM   1231 2HB  ASN A  79       8.958  16.839 -11.207  1.00  3.82           H  
ATOM   1232 1HD2 ASN A  79      11.102  15.179  -8.541  1.00  3.82           H  
ATOM   1233 2HD2 ASN A  79       9.603  14.760  -9.275  1.00  3.82           H  
ATOM   1234  N   LEU A  80       6.018  18.550 -10.755  1.00  2.39           N  
ATOM   1235  CA  LEU A  80       4.956  19.024 -11.635  1.00  2.79           C  
ATOM   1236  C   LEU A  80       4.919  20.545 -11.645  1.00  2.31           C  
ATOM   1237  O   LEU A  80       4.831  21.158 -12.707  1.00  2.26           O  
ATOM   1238  CB  LEU A  80       3.607  18.439 -11.195  1.00  4.19           C  
ATOM   1239  CG  LEU A  80       2.374  18.922 -11.966  1.00  4.19           C  
ATOM   1240  CD1 LEU A  80       2.530  18.611 -13.446  1.00  4.19           C  
ATOM   1241  CD2 LEU A  80       1.144  18.219 -11.400  1.00  4.19           C  
ATOM   1242  H   LEU A  80       5.757  17.959  -9.980  1.00  2.87           H  
ATOM   1243  HA  LEU A  80       5.165  18.681 -12.647  1.00  3.35           H  
ATOM   1244 1HB  LEU A  80       3.654  17.355 -11.292  1.00  5.02           H  
ATOM   1245 2HB  LEU A  80       3.451  18.678 -10.145  1.00  5.02           H  
ATOM   1246  HG  LEU A  80       2.267  20.002 -11.854  1.00  5.02           H  
ATOM   1247 1HD1 LEU A  80       1.648  18.958 -13.985  1.00  5.02           H  
ATOM   1248 2HD1 LEU A  80       3.414  19.117 -13.834  1.00  5.02           H  
ATOM   1249 3HD1 LEU A  80       2.636  17.539 -13.580  1.00  5.02           H  
ATOM   1250 1HD2 LEU A  80       0.255  18.555 -11.935  1.00  5.02           H  
ATOM   1251 2HD2 LEU A  80       1.255  17.141 -11.519  1.00  5.02           H  
ATOM   1252 3HD2 LEU A  80       1.043  18.459 -10.341  1.00  5.02           H  
ATOM   1253  N   ARG A  81       4.986  21.142 -10.457  1.00  1.77           N  
ATOM   1254  CA  ARG A  81       5.045  22.586 -10.315  1.00  1.75           C  
ATOM   1255  C   ARG A  81       6.224  23.174 -11.073  1.00  1.77           C  
ATOM   1256  O   ARG A  81       6.074  24.170 -11.780  1.00  2.16           O  
ATOM   1257  CB  ARG A  81       5.156  22.979  -8.854  1.00  2.62           C  
ATOM   1258  CG  ARG A  81       5.227  24.473  -8.610  1.00  2.62           C  
ATOM   1259  CD  ARG A  81       5.289  24.797  -7.165  1.00  2.62           C  
ATOM   1260  NE  ARG A  81       5.420  26.228  -6.947  1.00  2.62           N  
ATOM   1261  CZ  ARG A  81       5.496  26.823  -5.743  1.00  2.62           C  
ATOM   1262  NH1 ARG A  81       5.452  26.103  -4.641  1.00  2.62           N  
ATOM   1263  NH2 ARG A  81       5.616  28.137  -5.676  1.00  2.62           N  
ATOM   1264  H   ARG A  81       5.008  20.578  -9.619  1.00  2.12           H  
ATOM   1265  HA  ARG A  81       4.125  23.010 -10.720  1.00  2.10           H  
ATOM   1266 1HB  ARG A  81       4.299  22.592  -8.305  1.00  3.15           H  
ATOM   1267 2HB  ARG A  81       6.049  22.536  -8.418  1.00  3.15           H  
ATOM   1268 1HG  ARG A  81       6.120  24.876  -9.087  1.00  3.15           H  
ATOM   1269 2HG  ARG A  81       4.343  24.954  -9.030  1.00  3.15           H  
ATOM   1270 1HD  ARG A  81       4.378  24.458  -6.673  1.00  3.15           H  
ATOM   1271 2HD  ARG A  81       6.151  24.303  -6.716  1.00  3.15           H  
ATOM   1272  HE  ARG A  81       5.461  26.828  -7.768  1.00  3.15           H  
ATOM   1273 1HH1 ARG A  81       5.361  25.098  -4.698  1.00  3.15           H  
ATOM   1274 2HH1 ARG A  81       5.510  26.555  -3.740  1.00  3.15           H  
ATOM   1275 1HH2 ARG A  81       5.651  28.678  -6.531  1.00  3.15           H  
ATOM   1276 2HH2 ARG A  81       5.675  28.596  -4.781  1.00  3.15           H  
ATOM   1277  N   PHE A  82       7.395  22.542 -10.933  1.00  1.82           N  
ATOM   1278  CA  PHE A  82       8.605  23.009 -11.593  1.00  1.65           C  
ATOM   1279  C   PHE A  82       8.436  22.937 -13.105  1.00  1.11           C  
ATOM   1280  O   PHE A  82       8.839  23.855 -13.821  1.00  1.48           O  
ATOM   1281  CB  PHE A  82       9.784  22.133 -11.174  1.00  2.47           C  
ATOM   1282  CG  PHE A  82      10.114  22.248  -9.716  1.00  2.47           C  
ATOM   1283  CD1 PHE A  82      10.721  21.198  -9.044  1.00  2.47           C  
ATOM   1284  CD2 PHE A  82       9.791  23.393  -9.005  1.00  2.47           C  
ATOM   1285  CE1 PHE A  82      11.007  21.290  -7.696  1.00  2.47           C  
ATOM   1286  CE2 PHE A  82      10.074  23.488  -7.657  1.00  2.47           C  
ATOM   1287  CZ  PHE A  82      10.683  22.436  -7.003  1.00  2.47           C  
ATOM   1288  H   PHE A  82       7.454  21.735 -10.324  1.00  2.18           H  
ATOM   1289  HA  PHE A  82       8.790  24.045 -11.306  1.00  1.98           H  
ATOM   1290 1HB  PHE A  82       9.565  21.090 -11.393  1.00  2.97           H  
ATOM   1291 2HB  PHE A  82      10.667  22.411 -11.747  1.00  2.97           H  
ATOM   1292  HD1 PHE A  82      10.973  20.288  -9.591  1.00  2.97           H  
ATOM   1293  HD2 PHE A  82       9.306  24.223  -9.521  1.00  2.97           H  
ATOM   1294  HE1 PHE A  82      11.484  20.456  -7.182  1.00  2.97           H  
ATOM   1295  HE2 PHE A  82       9.815  24.394  -7.109  1.00  2.97           H  
ATOM   1296  HZ  PHE A  82      10.905  22.511  -5.939  1.00  2.97           H  
ATOM   1297  N   VAL A  83       7.791  21.868 -13.578  1.00  1.03           N  
ATOM   1298  CA  VAL A  83       7.488  21.703 -14.990  1.00  0.78           C  
ATOM   1299  C   VAL A  83       6.622  22.818 -15.535  1.00  0.91           C  
ATOM   1300  O   VAL A  83       6.960  23.423 -16.549  1.00  1.08           O  
ATOM   1301  CB  VAL A  83       6.776  20.352 -15.234  1.00  1.17           C  
ATOM   1302  CG1 VAL A  83       6.209  20.315 -16.632  1.00  1.17           C  
ATOM   1303  CG2 VAL A  83       7.766  19.207 -15.075  1.00  1.17           C  
ATOM   1304  H   VAL A  83       7.512  21.137 -12.939  1.00  1.24           H  
ATOM   1305  HA  VAL A  83       8.428  21.700 -15.538  1.00  0.94           H  
ATOM   1306  HB  VAL A  83       5.957  20.234 -14.531  1.00  1.40           H  
ATOM   1307 1HG1 VAL A  83       5.711  19.361 -16.798  1.00  1.40           H  
ATOM   1308 2HG1 VAL A  83       5.489  21.124 -16.756  1.00  1.40           H  
ATOM   1309 3HG1 VAL A  83       7.013  20.439 -17.347  1.00  1.40           H  
ATOM   1310 1HG2 VAL A  83       7.257  18.261 -15.251  1.00  1.40           H  
ATOM   1311 2HG2 VAL A  83       8.571  19.322 -15.797  1.00  1.40           H  
ATOM   1312 3HG2 VAL A  83       8.184  19.210 -14.076  1.00  1.40           H  
ATOM   1313  N   ASP A  84       5.513  23.092 -14.859  1.00  1.27           N  
ATOM   1314  CA  ASP A  84       4.587  24.112 -15.320  1.00  2.06           C  
ATOM   1315  C   ASP A  84       5.177  25.515 -15.294  1.00  2.22           C  
ATOM   1316  O   ASP A  84       5.081  26.244 -16.282  1.00  3.13           O  
ATOM   1317  CB  ASP A  84       3.313  24.078 -14.478  1.00  3.09           C  
ATOM   1318  CG  ASP A  84       2.453  22.855 -14.763  1.00  3.09           C  
ATOM   1319  OD1 ASP A  84       2.691  22.201 -15.751  1.00  3.09           O  
ATOM   1320  OD2 ASP A  84       1.554  22.596 -13.999  1.00  3.09           O  
ATOM   1321  H   ASP A  84       5.295  22.562 -14.025  1.00  1.52           H  
ATOM   1322  HA  ASP A  84       4.319  23.882 -16.351  1.00  2.47           H  
ATOM   1323 1HB  ASP A  84       3.577  24.080 -13.420  1.00  3.71           H  
ATOM   1324 2HB  ASP A  84       2.724  24.975 -14.672  1.00  3.71           H  
ATOM   1325  N   GLU A  85       5.807  25.880 -14.180  1.00  1.86           N  
ATOM   1326  CA  GLU A  85       6.366  27.216 -14.033  1.00  2.89           C  
ATOM   1327  C   GLU A  85       7.489  27.475 -15.019  1.00  2.02           C  
ATOM   1328  O   GLU A  85       7.610  28.577 -15.556  1.00  2.58           O  
ATOM   1329  CB  GLU A  85       6.880  27.422 -12.605  1.00  4.33           C  
ATOM   1330  CG  GLU A  85       5.788  27.508 -11.546  1.00  4.33           C  
ATOM   1331  CD  GLU A  85       6.331  27.664 -10.152  1.00  4.33           C  
ATOM   1332  OE1 GLU A  85       7.525  27.603  -9.985  1.00  4.33           O  
ATOM   1333  OE2 GLU A  85       5.546  27.842  -9.247  1.00  4.33           O  
ATOM   1334  H   GLU A  85       5.877  25.234 -13.405  1.00  2.23           H  
ATOM   1335  HA  GLU A  85       5.574  27.941 -14.225  1.00  3.47           H  
ATOM   1336 1HB  GLU A  85       7.540  26.597 -12.335  1.00  5.20           H  
ATOM   1337 2HB  GLU A  85       7.465  28.340 -12.557  1.00  5.20           H  
ATOM   1338 1HG  GLU A  85       5.147  28.360 -11.771  1.00  5.20           H  
ATOM   1339 2HG  GLU A  85       5.179  26.607 -11.595  1.00  5.20           H  
ATOM   1340  N   HIS A  86       8.306  26.459 -15.266  1.00  1.30           N  
ATOM   1341  CA  HIS A  86       9.411  26.597 -16.187  1.00  1.18           C  
ATOM   1342  C   HIS A  86       8.899  26.653 -17.631  1.00  1.23           C  
ATOM   1343  O   HIS A  86       9.381  27.456 -18.425  1.00  1.35           O  
ATOM   1344  CB  HIS A  86      10.395  25.461 -15.989  1.00  1.77           C  
ATOM   1345  CG  HIS A  86      11.725  25.673 -16.630  1.00  1.77           C  
ATOM   1346  ND1 HIS A  86      12.661  26.565 -16.128  1.00  1.77           N  
ATOM   1347  CD2 HIS A  86      12.289  25.108 -17.717  1.00  1.77           C  
ATOM   1348  CE1 HIS A  86      13.745  26.521 -16.884  1.00  1.77           C  
ATOM   1349  NE2 HIS A  86      13.539  25.648 -17.845  1.00  1.77           N  
ATOM   1350  H   HIS A  86       8.187  25.571 -14.792  1.00  1.56           H  
ATOM   1351  HA  HIS A  86       9.934  27.528 -15.989  1.00  1.42           H  
ATOM   1352 1HB  HIS A  86      10.556  25.303 -14.923  1.00  2.12           H  
ATOM   1353 2HB  HIS A  86       9.963  24.548 -16.393  1.00  2.12           H  
ATOM   1354  HD2 HIS A  86      11.839  24.357 -18.366  1.00  2.12           H  
ATOM   1355  HE1 HIS A  86      14.653  27.105 -16.740  1.00  2.12           H  
ATOM   1356  HE2 HIS A  86      14.190  25.406 -18.571  1.00  2.12           H  
ATOM   1357  N   ASN A  87       7.913  25.815 -17.976  1.00  1.32           N  
ATOM   1358  CA  ASN A  87       7.361  25.819 -19.333  1.00  1.42           C  
ATOM   1359  C   ASN A  87       6.726  27.163 -19.694  1.00  1.67           C  
ATOM   1360  O   ASN A  87       6.818  27.605 -20.844  1.00  1.69           O  
ATOM   1361  CB  ASN A  87       6.360  24.697 -19.516  1.00  2.13           C  
ATOM   1362  CG  ASN A  87       7.033  23.363 -19.627  1.00  2.13           C  
ATOM   1363  OD1 ASN A  87       8.256  23.302 -19.797  1.00  2.13           O  
ATOM   1364  ND2 ASN A  87       6.274  22.300 -19.557  1.00  2.13           N  
ATOM   1365  H   ASN A  87       7.542  25.152 -17.307  1.00  1.58           H  
ATOM   1366  HA  ASN A  87       8.182  25.659 -20.033  1.00  1.70           H  
ATOM   1367 1HB  ASN A  87       5.673  24.677 -18.667  1.00  2.56           H  
ATOM   1368 2HB  ASN A  87       5.769  24.874 -20.414  1.00  2.56           H  
ATOM   1369 1HD2 ASN A  87       6.678  21.384 -19.633  1.00  2.56           H  
ATOM   1370 2HD2 ASN A  87       5.288  22.399 -19.423  1.00  2.56           H  
ATOM   1371  N   GLU A  88       6.144  27.846 -18.701  1.00  1.79           N  
ATOM   1372  CA  GLU A  88       5.540  29.163 -18.909  1.00  2.13           C  
ATOM   1373  C   GLU A  88       6.550  30.284 -19.201  1.00  1.93           C  
ATOM   1374  O   GLU A  88       6.151  31.422 -19.450  1.00  2.17           O  
ATOM   1375  CB  GLU A  88       4.694  29.552 -17.696  1.00  3.19           C  
ATOM   1376  CG  GLU A  88       3.420  28.735 -17.530  1.00  3.19           C  
ATOM   1377  CD  GLU A  88       2.647  29.089 -16.289  1.00  3.19           C  
ATOM   1378  OE1 GLU A  88       3.138  29.858 -15.499  1.00  3.19           O  
ATOM   1379  OE2 GLU A  88       1.555  28.595 -16.132  1.00  3.19           O  
ATOM   1380  H   GLU A  88       6.077  27.426 -17.779  1.00  2.15           H  
ATOM   1381  HA  GLU A  88       4.876  29.090 -19.771  1.00  2.56           H  
ATOM   1382 1HB  GLU A  88       5.287  29.434 -16.788  1.00  3.83           H  
ATOM   1383 2HB  GLU A  88       4.411  30.602 -17.769  1.00  3.83           H  
ATOM   1384 1HG  GLU A  88       2.783  28.913 -18.396  1.00  3.83           H  
ATOM   1385 2HG  GLU A  88       3.667  27.677 -17.516  1.00  3.83           H  
ATOM   1386  N   LYS A  89       7.849  29.969 -19.198  1.00  1.72           N  
ATOM   1387  CA  LYS A  89       8.883  30.934 -19.520  1.00  1.75           C  
ATOM   1388  C   LYS A  89       9.022  31.154 -21.034  1.00  1.56           C  
ATOM   1389  O   LYS A  89       9.764  32.045 -21.449  1.00  1.61           O  
ATOM   1390  CB  LYS A  89      10.211  30.470 -18.934  1.00  2.62           C  
ATOM   1391  CG  LYS A  89      10.236  30.453 -17.414  1.00  2.62           C  
ATOM   1392  CD  LYS A  89      11.543  29.893 -16.886  1.00  2.62           C  
ATOM   1393  CE  LYS A  89      11.554  29.869 -15.364  1.00  2.62           C  
ATOM   1394  NZ  LYS A  89      12.767  29.195 -14.831  1.00  2.62           N  
ATOM   1395  H   LYS A  89       8.159  29.036 -18.963  1.00  2.06           H  
ATOM   1396  HA  LYS A  89       8.616  31.889 -19.067  1.00  2.10           H  
ATOM   1397 1HB  LYS A  89      10.437  29.466 -19.285  1.00  3.15           H  
ATOM   1398 2HB  LYS A  89      11.011  31.126 -19.277  1.00  3.15           H  
ATOM   1399 1HG  LYS A  89      10.106  31.468 -17.036  1.00  3.15           H  
ATOM   1400 2HG  LYS A  89       9.415  29.840 -17.045  1.00  3.15           H  
ATOM   1401 1HD  LYS A  89      11.679  28.878 -17.261  1.00  3.15           H  
ATOM   1402 2HD  LYS A  89      12.373  30.506 -17.237  1.00  3.15           H  
ATOM   1403 1HE  LYS A  89      11.527  30.892 -14.991  1.00  3.15           H  
ATOM   1404 2HE  LYS A  89      10.671  29.343 -15.005  1.00  3.15           H  
ATOM   1405 1HZ  LYS A  89      12.742  29.195 -13.822  1.00  3.15           H  
ATOM   1406 2HZ  LYS A  89      12.779  28.239 -15.173  1.00  3.15           H  
ATOM   1407 3HZ  LYS A  89      13.594  29.680 -15.149  1.00  3.15           H  
ATOM   1408  N   ASN A  90       8.304  30.354 -21.848  1.00  1.50           N  
ATOM   1409  CA  ASN A  90       8.333  30.465 -23.314  1.00  1.37           C  
ATOM   1410  C   ASN A  90       9.714  30.136 -23.864  1.00  1.13           C  
ATOM   1411  O   ASN A  90      10.379  30.972 -24.475  1.00  1.74           O  
ATOM   1412  CB  ASN A  90       7.884  31.847 -23.766  1.00  2.06           C  
ATOM   1413  CG  ASN A  90       6.466  32.151 -23.370  1.00  2.06           C  
ATOM   1414  OD1 ASN A  90       5.571  31.309 -23.515  1.00  2.06           O  
ATOM   1415  ND2 ASN A  90       6.242  33.341 -22.874  1.00  2.06           N  
ATOM   1416  H   ASN A  90       7.722  29.625 -21.447  1.00  1.80           H  
ATOM   1417  HA  ASN A  90       7.640  29.732 -23.727  1.00  1.64           H  
ATOM   1418 1HB  ASN A  90       8.538  32.617 -23.358  1.00  2.47           H  
ATOM   1419 2HB  ASN A  90       7.958  31.909 -24.852  1.00  2.47           H  
ATOM   1420 1HD2 ASN A  90       5.318  33.600 -22.592  1.00  2.47           H  
ATOM   1421 2HD2 ASN A  90       6.996  33.990 -22.774  1.00  2.47           H  
ATOM   1422  N   LEU A  91      10.131  28.900 -23.637  1.00  0.88           N  
ATOM   1423  CA  LEU A  91      11.454  28.422 -24.003  1.00  0.80           C  
ATOM   1424  C   LEU A  91      11.452  27.572 -25.268  1.00  0.76           C  
ATOM   1425  O   LEU A  91      10.396  27.209 -25.789  1.00  0.78           O  
ATOM   1426  CB  LEU A  91      12.008  27.624 -22.828  1.00  1.20           C  
ATOM   1427  CG  LEU A  91      12.039  28.414 -21.516  1.00  1.20           C  
ATOM   1428  CD1 LEU A  91      12.487  27.514 -20.389  1.00  1.20           C  
ATOM   1429  CD2 LEU A  91      12.971  29.604 -21.666  1.00  1.20           C  
ATOM   1430  H   LEU A  91       9.511  28.265 -23.152  1.00  1.06           H  
ATOM   1431  HA  LEU A  91      12.094  29.288 -24.173  1.00  0.96           H  
ATOM   1432 1HB  LEU A  91      11.392  26.739 -22.675  1.00  1.44           H  
ATOM   1433 2HB  LEU A  91      13.025  27.308 -23.056  1.00  1.44           H  
ATOM   1434  HG  LEU A  91      11.035  28.768 -21.286  1.00  1.44           H  
ATOM   1435 1HD1 LEU A  91      12.495  28.076 -19.456  1.00  1.44           H  
ATOM   1436 2HD1 LEU A  91      11.798  26.674 -20.299  1.00  1.44           H  
ATOM   1437 3HD1 LEU A  91      13.489  27.142 -20.597  1.00  1.44           H  
ATOM   1438 1HD2 LEU A  91      12.986  30.173 -20.736  1.00  1.44           H  
ATOM   1439 2HD2 LEU A  91      13.978  29.252 -21.892  1.00  1.44           H  
ATOM   1440 3HD2 LEU A  91      12.619  30.243 -22.476  1.00  1.44           H  
ATOM   1441  N   SER A  92      12.650  27.241 -25.751  1.00  0.97           N  
ATOM   1442  CA  SER A  92      12.839  26.389 -26.931  1.00  1.45           C  
ATOM   1443  C   SER A  92      12.565  24.899 -26.659  1.00  1.03           C  
ATOM   1444  O   SER A  92      12.591  24.084 -27.586  1.00  1.03           O  
ATOM   1445  CB  SER A  92      14.246  26.567 -27.470  1.00  2.17           C  
ATOM   1446  OG  SER A  92      15.205  26.138 -26.546  1.00  2.17           O  
ATOM   1447  H   SER A  92      13.471  27.591 -25.278  1.00  1.16           H  
ATOM   1448  HA  SER A  92      12.140  26.722 -27.699  1.00  1.74           H  
ATOM   1449 1HB  SER A  92      14.355  26.010 -28.400  1.00  2.61           H  
ATOM   1450 2HB  SER A  92      14.409  27.619 -27.700  1.00  2.61           H  
ATOM   1451  HG  SER A  92      15.223  25.176 -26.579  1.00  2.61           H  
ATOM   1452  N   TYR A  93      12.306  24.558 -25.395  1.00  0.87           N  
ATOM   1453  CA  TYR A  93      12.017  23.197 -24.975  1.00  0.67           C  
ATOM   1454  C   TYR A  93      10.973  23.169 -23.879  1.00  0.52           C  
ATOM   1455  O   TYR A  93      10.613  24.205 -23.315  1.00  0.56           O  
ATOM   1456  CB  TYR A  93      13.279  22.535 -24.474  1.00  1.01           C  
ATOM   1457  CG  TYR A  93      13.792  23.193 -23.224  1.00  1.01           C  
ATOM   1458  CD1 TYR A  93      13.534  22.631 -21.985  1.00  1.01           C  
ATOM   1459  CD2 TYR A  93      14.485  24.391 -23.318  1.00  1.01           C  
ATOM   1460  CE1 TYR A  93      13.989  23.259 -20.847  1.00  1.01           C  
ATOM   1461  CE2 TYR A  93      14.936  25.017 -22.178  1.00  1.01           C  
ATOM   1462  CZ  TYR A  93      14.692  24.450 -20.951  1.00  1.01           C  
ATOM   1463  OH  TYR A  93      15.134  25.067 -19.811  1.00  1.01           O  
ATOM   1464  H   TYR A  93      12.315  25.272 -24.685  1.00  1.04           H  
ATOM   1465  HA  TYR A  93      11.620  22.648 -25.825  1.00  0.80           H  
ATOM   1466 1HB  TYR A  93      13.093  21.481 -24.261  1.00  1.21           H  
ATOM   1467 2HB  TYR A  93      14.041  22.592 -25.233  1.00  1.21           H  
ATOM   1468  HD1 TYR A  93      12.976  21.697 -21.912  1.00  1.21           H  
ATOM   1469  HD2 TYR A  93      14.672  24.838 -24.293  1.00  1.21           H  
ATOM   1470  HE1 TYR A  93      13.796  22.826 -19.870  1.00  1.21           H  
ATOM   1471  HE2 TYR A  93      15.482  25.958 -22.248  1.00  1.21           H  
ATOM   1472  HH  TYR A  93      15.727  25.790 -20.034  1.00  1.21           H  
ATOM   1473  N   ARG A  94      10.485  21.974 -23.583  1.00  0.49           N  
ATOM   1474  CA  ARG A  94       9.491  21.789 -22.549  1.00  0.70           C  
ATOM   1475  C   ARG A  94       9.865  20.662 -21.599  1.00  0.52           C  
ATOM   1476  O   ARG A  94      10.451  19.646 -21.992  1.00  0.45           O  
ATOM   1477  CB  ARG A  94       8.127  21.487 -23.159  1.00  1.05           C  
ATOM   1478  CG  ARG A  94       7.535  22.601 -24.009  1.00  1.05           C  
ATOM   1479  CD  ARG A  94       7.128  23.760 -23.177  1.00  1.05           C  
ATOM   1480  NE  ARG A  94       6.504  24.805 -23.966  1.00  1.05           N  
ATOM   1481  CZ  ARG A  94       7.181  25.785 -24.593  1.00  1.05           C  
ATOM   1482  NH1 ARG A  94       8.492  25.832 -24.515  1.00  1.05           N  
ATOM   1483  NH2 ARG A  94       6.532  26.701 -25.290  1.00  1.05           N  
ATOM   1484  H   ARG A  94      10.806  21.173 -24.100  1.00  0.59           H  
ATOM   1485  HA  ARG A  94       9.417  22.713 -21.975  1.00  0.84           H  
ATOM   1486 1HB  ARG A  94       8.199  20.600 -23.787  1.00  1.26           H  
ATOM   1487 2HB  ARG A  94       7.414  21.266 -22.365  1.00  1.26           H  
ATOM   1488 1HG  ARG A  94       8.265  22.939 -24.742  1.00  1.26           H  
ATOM   1489 2HG  ARG A  94       6.650  22.228 -24.526  1.00  1.26           H  
ATOM   1490 1HD  ARG A  94       6.411  23.428 -22.429  1.00  1.26           H  
ATOM   1491 2HD  ARG A  94       8.004  24.180 -22.683  1.00  1.26           H  
ATOM   1492  HE  ARG A  94       5.497  24.799 -24.048  1.00  1.26           H  
ATOM   1493 1HH1 ARG A  94       9.010  25.139 -23.989  1.00  1.26           H  
ATOM   1494 2HH1 ARG A  94       9.001  26.562 -24.994  1.00  1.26           H  
ATOM   1495 1HH2 ARG A  94       5.523  26.669 -25.352  1.00  1.26           H  
ATOM   1496 2HH2 ARG A  94       7.044  27.433 -25.759  1.00  1.26           H  
ATOM   1497  N   LEU A  95       9.477  20.850 -20.347  1.00  0.59           N  
ATOM   1498  CA  LEU A  95       9.678  19.869 -19.307  1.00  0.55           C  
ATOM   1499  C   LEU A  95       8.412  19.055 -19.185  1.00  0.53           C  
ATOM   1500  O   LEU A  95       7.345  19.490 -19.627  1.00  0.55           O  
ATOM   1501  CB  LEU A  95       9.967  20.525 -17.957  1.00  0.83           C  
ATOM   1502  CG  LEU A  95      11.138  21.493 -17.888  1.00  0.83           C  
ATOM   1503  CD1 LEU A  95      11.276  21.975 -16.451  1.00  0.83           C  
ATOM   1504  CD2 LEU A  95      12.391  20.824 -18.386  1.00  0.83           C  
ATOM   1505  H   LEU A  95       9.021  21.719 -20.109  1.00  0.71           H  
ATOM   1506  HA  LEU A  95      10.502  19.212 -19.582  1.00  0.66           H  
ATOM   1507 1HB  LEU A  95       9.080  21.073 -17.648  1.00  0.99           H  
ATOM   1508 2HB  LEU A  95      10.152  19.739 -17.229  1.00  0.99           H  
ATOM   1509  HG  LEU A  95      10.928  22.361 -18.513  1.00  0.99           H  
ATOM   1510 1HD1 LEU A  95      12.100  22.681 -16.378  1.00  0.99           H  
ATOM   1511 2HD1 LEU A  95      10.352  22.460 -16.140  1.00  0.99           H  
ATOM   1512 3HD1 LEU A  95      11.473  21.127 -15.802  1.00  0.99           H  
ATOM   1513 1HD2 LEU A  95      13.222  21.526 -18.332  1.00  0.99           H  
ATOM   1514 2HD2 LEU A  95      12.611  19.963 -17.765  1.00  0.99           H  
ATOM   1515 3HD2 LEU A  95      12.250  20.504 -19.418  1.00  0.99           H  
ATOM   1516  N   GLY A  96       8.501  17.895 -18.560  1.00  0.64           N  
ATOM   1517  CA  GLY A  96       7.300  17.097 -18.385  1.00  0.83           C  
ATOM   1518  C   GLY A  96       7.444  16.053 -17.301  1.00  1.17           C  
ATOM   1519  O   GLY A  96       8.497  15.910 -16.678  1.00  2.38           O  
ATOM   1520  H   GLY A  96       9.398  17.571 -18.221  1.00  0.77           H  
ATOM   1521 1HA  GLY A  96       6.463  17.753 -18.148  1.00  1.00           H  
ATOM   1522 2HA  GLY A  96       7.057  16.608 -19.328  1.00  1.00           H  
ATOM   1523  N   LEU A  97       6.375  15.297 -17.094  1.00  2.07           N  
ATOM   1524  CA  LEU A  97       6.350  14.260 -16.075  1.00  3.36           C  
ATOM   1525  C   LEU A  97       6.984  12.986 -16.592  1.00  1.95           C  
ATOM   1526  O   LEU A  97       6.303  12.001 -16.884  1.00  4.00           O  
ATOM   1527  CB  LEU A  97       4.912  13.998 -15.641  1.00  5.04           C  
ATOM   1528  CG  LEU A  97       4.191  15.190 -15.014  1.00  5.04           C  
ATOM   1529  CD1 LEU A  97       2.743  14.800 -14.758  1.00  5.04           C  
ATOM   1530  CD2 LEU A  97       4.912  15.572 -13.724  1.00  5.04           C  
ATOM   1531  H   LEU A  97       5.547  15.457 -17.650  1.00  2.48           H  
ATOM   1532  HA  LEU A  97       6.920  14.604 -15.214  1.00  4.03           H  
ATOM   1533 1HB  LEU A  97       4.336  13.675 -16.507  1.00  6.05           H  
ATOM   1534 2HB  LEU A  97       4.913  13.197 -14.906  1.00  6.05           H  
ATOM   1535  HG  LEU A  97       4.199  16.038 -15.699  1.00  6.05           H  
ATOM   1536 1HD1 LEU A  97       2.206  15.634 -14.308  1.00  6.05           H  
ATOM   1537 2HD1 LEU A  97       2.269  14.535 -15.702  1.00  6.05           H  
ATOM   1538 3HD1 LEU A  97       2.713  13.946 -14.090  1.00  6.05           H  
ATOM   1539 1HD2 LEU A  97       4.412  16.417 -13.257  1.00  6.05           H  
ATOM   1540 2HD2 LEU A  97       4.904  14.726 -13.038  1.00  6.05           H  
ATOM   1541 3HD2 LEU A  97       5.943  15.843 -13.951  1.00  6.05           H  
ATOM   1542  N   THR A  98       8.306  13.017 -16.678  1.00  1.15           N  
ATOM   1543  CA  THR A  98       9.072  11.893 -17.171  1.00  2.41           C  
ATOM   1544  C   THR A  98       9.283  10.898 -16.059  1.00  1.56           C  
ATOM   1545  O   THR A  98       8.996  11.188 -14.898  1.00  2.89           O  
ATOM   1546  CB  THR A  98      10.445  12.336 -17.723  1.00  3.62           C  
ATOM   1547  OG1 THR A  98      11.228  12.889 -16.656  1.00  3.62           O  
ATOM   1548  CG2 THR A  98      10.284  13.378 -18.822  1.00  3.62           C  
ATOM   1549  H   THR A  98       8.779  13.872 -16.412  1.00  1.38           H  
ATOM   1550  HA  THR A  98       8.511  11.404 -17.968  1.00  2.89           H  
ATOM   1551  HB  THR A  98      10.965  11.471 -18.131  1.00  4.34           H  
ATOM   1552  HG1 THR A  98      12.058  13.224 -17.009  1.00  4.34           H  
ATOM   1553 1HG2 THR A  98      11.266  13.670 -19.192  1.00  4.34           H  
ATOM   1554 2HG2 THR A  98       9.697  12.960 -19.641  1.00  4.34           H  
ATOM   1555 3HG2 THR A  98       9.773  14.253 -18.422  1.00  4.34           H  
ATOM   1556  N   ARG A  99       9.794   9.736 -16.433  1.00  0.72           N  
ATOM   1557  CA  ARG A  99      10.079   8.607 -15.553  1.00  1.00           C  
ATOM   1558  C   ARG A  99      10.473   8.904 -14.105  1.00  0.69           C  
ATOM   1559  O   ARG A  99      10.075   8.173 -13.198  1.00  1.95           O  
ATOM   1560  CB  ARG A  99      11.199   7.802 -16.164  1.00  1.50           C  
ATOM   1561  CG  ARG A  99      11.585   6.566 -15.394  1.00  1.50           C  
ATOM   1562  CD  ARG A  99      12.597   5.788 -16.132  1.00  1.50           C  
ATOM   1563  NE  ARG A  99      13.048   4.645 -15.373  1.00  1.50           N  
ATOM   1564  CZ  ARG A  99      13.981   3.779 -15.799  1.00  1.50           C  
ATOM   1565  NH1 ARG A  99      14.565   3.927 -16.963  1.00  1.50           N  
ATOM   1566  NH2 ARG A  99      14.336   2.751 -15.053  1.00  1.50           N  
ATOM   1567  H   ARG A  99       9.995   9.605 -17.420  1.00  0.86           H  
ATOM   1568  HA  ARG A  99       9.186   7.984 -15.530  1.00  1.20           H  
ATOM   1569 1HB  ARG A  99      10.919   7.497 -17.166  1.00  1.80           H  
ATOM   1570 2HB  ARG A  99      12.089   8.425 -16.251  1.00  1.80           H  
ATOM   1571 1HG  ARG A  99      12.003   6.850 -14.429  1.00  1.80           H  
ATOM   1572 2HG  ARG A  99      10.707   5.937 -15.244  1.00  1.80           H  
ATOM   1573 1HD  ARG A  99      12.165   5.423 -17.060  1.00  1.80           H  
ATOM   1574 2HD  ARG A  99      13.456   6.414 -16.359  1.00  1.80           H  
ATOM   1575  HE  ARG A  99      12.632   4.483 -14.466  1.00  1.80           H  
ATOM   1576 1HH1 ARG A  99      14.357   4.704 -17.580  1.00  1.80           H  
ATOM   1577 2HH1 ARG A  99      15.252   3.240 -17.231  1.00  1.80           H  
ATOM   1578 1HH2 ARG A  99      13.914   2.599 -14.148  1.00  1.80           H  
ATOM   1579 2HH2 ARG A  99      15.051   2.126 -15.408  1.00  1.80           H  
ATOM   1580  N   PHE A 100      11.282   9.934 -13.886  1.00  0.40           N  
ATOM   1581  CA  PHE A 100      11.821  10.192 -12.562  1.00  0.91           C  
ATOM   1582  C   PHE A 100      11.118  11.322 -11.799  1.00  0.76           C  
ATOM   1583  O   PHE A 100      11.688  11.874 -10.857  1.00  1.36           O  
ATOM   1584  CB  PHE A 100      13.284  10.550 -12.731  1.00  1.36           C  
ATOM   1585  CG  PHE A 100      14.057   9.502 -13.480  1.00  1.36           C  
ATOM   1586  CD1 PHE A 100      14.451   9.763 -14.777  1.00  1.36           C  
ATOM   1587  CD2 PHE A 100      14.378   8.272 -12.931  1.00  1.36           C  
ATOM   1588  CE1 PHE A 100      15.164   8.839 -15.509  1.00  1.36           C  
ATOM   1589  CE2 PHE A 100      15.092   7.341 -13.660  1.00  1.36           C  
ATOM   1590  CZ  PHE A 100      15.491   7.626 -14.948  1.00  1.36           C  
ATOM   1591  H   PHE A 100      11.557  10.529 -14.654  1.00  0.48           H  
ATOM   1592  HA  PHE A 100      11.739   9.277 -11.974  1.00  1.09           H  
ATOM   1593 1HB  PHE A 100      13.369  11.490 -13.275  1.00  1.64           H  
ATOM   1594 2HB  PHE A 100      13.745  10.693 -11.757  1.00  1.64           H  
ATOM   1595  HD1 PHE A 100      14.194  10.727 -15.212  1.00  1.64           H  
ATOM   1596  HD2 PHE A 100      14.063   8.040 -11.918  1.00  1.64           H  
ATOM   1597  HE1 PHE A 100      15.468   9.074 -16.527  1.00  1.64           H  
ATOM   1598  HE2 PHE A 100      15.340   6.379 -13.216  1.00  1.64           H  
ATOM   1599  HZ  PHE A 100      16.055   6.891 -15.521  1.00  1.64           H  
ATOM   1600  N   ALA A 101       9.881  11.657 -12.182  1.00  0.77           N  
ATOM   1601  CA  ALA A 101       9.135  12.733 -11.512  1.00  1.01           C  
ATOM   1602  C   ALA A 101       8.825  12.409 -10.043  1.00  0.80           C  
ATOM   1603  O   ALA A 101       8.579  13.317  -9.252  1.00  1.04           O  
ATOM   1604  CB  ALA A 101       7.838  13.036 -12.251  1.00  1.52           C  
ATOM   1605  H   ALA A 101       9.459  11.188 -12.972  1.00  0.92           H  
ATOM   1606  HA  ALA A 101       9.760  13.626 -11.532  1.00  1.21           H  
ATOM   1607 1HB  ALA A 101       7.329  13.866 -11.762  1.00  1.82           H  
ATOM   1608 2HB  ALA A 101       8.061  13.304 -13.284  1.00  1.82           H  
ATOM   1609 3HB  ALA A 101       7.195  12.166 -12.233  1.00  1.82           H  
ATOM   1610  N   ASP A 102       8.866  11.136  -9.659  1.00  0.93           N  
ATOM   1611  CA  ASP A 102       8.646  10.772  -8.265  1.00  1.50           C  
ATOM   1612  C   ASP A 102       9.933  10.757  -7.421  1.00  1.33           C  
ATOM   1613  O   ASP A 102       9.886  10.342  -6.261  1.00  1.81           O  
ATOM   1614  CB  ASP A 102       7.967   9.405  -8.173  1.00  2.25           C  
ATOM   1615  CG  ASP A 102       8.817   8.276  -8.751  1.00  2.25           C  
ATOM   1616  OD1 ASP A 102       9.857   8.556  -9.295  1.00  2.25           O  
ATOM   1617  OD2 ASP A 102       8.414   7.139  -8.652  1.00  2.25           O  
ATOM   1618  H   ASP A 102       9.055  10.410 -10.335  1.00  1.12           H  
ATOM   1619  HA  ASP A 102       7.973  11.511  -7.829  1.00  1.80           H  
ATOM   1620 1HB  ASP A 102       7.751   9.178  -7.129  1.00  2.70           H  
ATOM   1621 2HB  ASP A 102       7.016   9.437  -8.702  1.00  2.70           H  
ATOM   1622  N   LEU A 103      11.060  11.227  -7.985  1.00  1.35           N  
ATOM   1623  CA  LEU A 103      12.330  11.284  -7.257  1.00  2.33           C  
ATOM   1624  C   LEU A 103      12.703  12.716  -6.906  1.00  1.42           C  
ATOM   1625  O   LEU A 103      12.280  13.663  -7.579  1.00  2.59           O  
ATOM   1626  CB  LEU A 103      13.491  10.722  -8.086  1.00  3.50           C  
ATOM   1627  CG  LEU A 103      13.358   9.307  -8.639  1.00  3.50           C  
ATOM   1628  CD1 LEU A 103      14.624   8.989  -9.409  1.00  3.50           C  
ATOM   1629  CD2 LEU A 103      13.130   8.316  -7.519  1.00  3.50           C  
ATOM   1630  H   LEU A 103      11.057  11.542  -8.946  1.00  1.62           H  
ATOM   1631  HA  LEU A 103      12.234  10.714  -6.336  1.00  2.80           H  
ATOM   1632 1HB  LEU A 103      13.652  11.385  -8.935  1.00  4.19           H  
ATOM   1633 2HB  LEU A 103      14.389  10.743  -7.469  1.00  4.19           H  
ATOM   1634  HG  LEU A 103      12.517   9.265  -9.332  1.00  4.19           H  
ATOM   1635 1HD1 LEU A 103      14.542   7.989  -9.829  1.00  4.19           H  
ATOM   1636 2HD1 LEU A 103      14.757   9.712 -10.211  1.00  4.19           H  
ATOM   1637 3HD1 LEU A 103      15.479   9.033  -8.735  1.00  4.19           H  
ATOM   1638 1HD2 LEU A 103      13.040   7.312  -7.934  1.00  4.19           H  
ATOM   1639 2HD2 LEU A 103      13.971   8.347  -6.831  1.00  4.19           H  
ATOM   1640 3HD2 LEU A 103      12.213   8.572  -6.988  1.00  4.19           H  
ATOM   1641  N   THR A 104      13.524  12.881  -5.868  1.00  2.17           N  
ATOM   1642  CA  THR A 104      13.977  14.229  -5.536  1.00  2.47           C  
ATOM   1643  C   THR A 104      15.172  14.530  -6.419  1.00  1.47           C  
ATOM   1644  O   THR A 104      15.717  13.623  -7.044  1.00  1.12           O  
ATOM   1645  CB  THR A 104      14.373  14.389  -4.053  1.00  3.71           C  
ATOM   1646  OG1 THR A 104      15.527  13.594  -3.756  1.00  3.71           O  
ATOM   1647  CG2 THR A 104      13.227  13.943  -3.164  1.00  3.71           C  
ATOM   1648  H   THR A 104      13.831  12.073  -5.330  1.00  2.60           H  
ATOM   1649  HA  THR A 104      13.186  14.943  -5.766  1.00  2.96           H  
ATOM   1650  HB  THR A 104      14.599  15.434  -3.846  1.00  4.45           H  
ATOM   1651  HG1 THR A 104      15.679  13.599  -2.807  1.00  4.45           H  
ATOM   1652 1HG2 THR A 104      13.509  14.062  -2.118  1.00  4.45           H  
ATOM   1653 2HG2 THR A 104      12.346  14.550  -3.373  1.00  4.45           H  
ATOM   1654 3HG2 THR A 104      13.001  12.896  -3.361  1.00  4.45           H  
ATOM   1655  N   ASN A 105      15.585  15.790  -6.477  1.00  2.67           N  
ATOM   1656  CA  ASN A 105      16.707  16.161  -7.335  1.00  2.71           C  
ATOM   1657  C   ASN A 105      17.991  15.459  -6.915  1.00  1.07           C  
ATOM   1658  O   ASN A 105      18.729  14.948  -7.757  1.00  0.84           O  
ATOM   1659  CB  ASN A 105      16.910  17.662  -7.311  1.00  4.06           C  
ATOM   1660  CG  ASN A 105      15.823  18.415  -8.021  1.00  4.06           C  
ATOM   1661  OD1 ASN A 105      15.137  17.888  -8.902  1.00  4.06           O  
ATOM   1662  ND2 ASN A 105      15.649  19.654  -7.636  1.00  4.06           N  
ATOM   1663  H   ASN A 105      15.111  16.498  -5.935  1.00  3.20           H  
ATOM   1664  HA  ASN A 105      16.482  15.841  -8.355  1.00  3.25           H  
ATOM   1665 1HB  ASN A 105      16.956  18.005  -6.278  1.00  4.88           H  
ATOM   1666 2HB  ASN A 105      17.865  17.904  -7.779  1.00  4.88           H  
ATOM   1667 1HD2 ASN A 105      14.937  20.213  -8.060  1.00  4.88           H  
ATOM   1668 2HD2 ASN A 105      16.229  20.040  -6.918  1.00  4.88           H  
ATOM   1669  N   ASP A 106      18.239  15.425  -5.609  1.00  1.52           N  
ATOM   1670  CA  ASP A 106      19.428  14.792  -5.073  1.00  1.90           C  
ATOM   1671  C   ASP A 106      19.354  13.280  -5.180  1.00  1.38           C  
ATOM   1672  O   ASP A 106      20.372  12.634  -5.435  1.00  1.68           O  
ATOM   1673  CB  ASP A 106      19.647  15.218  -3.626  1.00  2.85           C  
ATOM   1674  CG  ASP A 106      20.090  16.672  -3.519  1.00  2.85           C  
ATOM   1675  OD1 ASP A 106      20.513  17.220  -4.511  1.00  2.85           O  
ATOM   1676  OD2 ASP A 106      20.000  17.221  -2.448  1.00  2.85           O  
ATOM   1677  H   ASP A 106      17.587  15.860  -4.971  1.00  1.82           H  
ATOM   1678  HA  ASP A 106      20.286  15.127  -5.656  1.00  2.28           H  
ATOM   1679 1HB  ASP A 106      18.723  15.090  -3.062  1.00  3.42           H  
ATOM   1680 2HB  ASP A 106      20.405  14.584  -3.166  1.00  3.42           H  
ATOM   1681  N   GLU A 107      18.156  12.719  -4.982  1.00  1.42           N  
ATOM   1682  CA  GLU A 107      17.954  11.283  -5.104  1.00  1.51           C  
ATOM   1683  C   GLU A 107      18.248  10.833  -6.513  1.00  1.44           C  
ATOM   1684  O   GLU A 107      18.979   9.864  -6.722  1.00  2.10           O  
ATOM   1685  CB  GLU A 107      16.539  10.903  -4.734  1.00  2.27           C  
ATOM   1686  CG  GLU A 107      16.276   9.421  -4.784  1.00  2.27           C  
ATOM   1687  CD  GLU A 107      14.890   9.091  -4.363  1.00  2.27           C  
ATOM   1688  OE1 GLU A 107      14.045   9.957  -4.411  1.00  2.27           O  
ATOM   1689  OE2 GLU A 107      14.655   7.962  -3.989  1.00  2.27           O  
ATOM   1690  H   GLU A 107      17.353  13.293  -4.744  1.00  1.70           H  
ATOM   1691  HA  GLU A 107      18.643  10.774  -4.431  1.00  1.81           H  
ATOM   1692 1HB  GLU A 107      16.327  11.242  -3.720  1.00  2.72           H  
ATOM   1693 2HB  GLU A 107      15.838  11.400  -5.403  1.00  2.72           H  
ATOM   1694 1HG  GLU A 107      16.432   9.070  -5.803  1.00  2.72           H  
ATOM   1695 2HG  GLU A 107      16.986   8.911  -4.134  1.00  2.72           H  
ATOM   1696  N   TYR A 108      17.672  11.552  -7.473  1.00  0.88           N  
ATOM   1697  CA  TYR A 108      17.906  11.308  -8.877  1.00  1.02           C  
ATOM   1698  C   TYR A 108      19.375  11.343  -9.194  1.00  0.79           C  
ATOM   1699  O   TYR A 108      19.883  10.459  -9.868  1.00  0.91           O  
ATOM   1700  CB  TYR A 108      17.211  12.324  -9.758  1.00  1.53           C  
ATOM   1701  CG  TYR A 108      17.634  12.152 -11.198  1.00  1.53           C  
ATOM   1702  CD1 TYR A 108      16.989  11.252 -12.026  1.00  1.53           C  
ATOM   1703  CD2 TYR A 108      18.710  12.886 -11.677  1.00  1.53           C  
ATOM   1704  CE1 TYR A 108      17.411  11.109 -13.332  1.00  1.53           C  
ATOM   1705  CE2 TYR A 108      19.130  12.737 -12.978  1.00  1.53           C  
ATOM   1706  CZ  TYR A 108      18.477  11.856 -13.803  1.00  1.53           C  
ATOM   1707  OH  TYR A 108      18.877  11.717 -15.102  1.00  1.53           O  
ATOM   1708  H   TYR A 108      17.057  12.313  -7.222  1.00  1.06           H  
ATOM   1709  HA  TYR A 108      17.534  10.314  -9.125  1.00  1.22           H  
ATOM   1710 1HB  TYR A 108      16.129  12.201  -9.695  1.00  1.84           H  
ATOM   1711 2HB  TYR A 108      17.455  13.337  -9.439  1.00  1.84           H  
ATOM   1712  HD1 TYR A 108      16.153  10.664 -11.651  1.00  1.84           H  
ATOM   1713  HD2 TYR A 108      19.223  13.588 -11.021  1.00  1.84           H  
ATOM   1714  HE1 TYR A 108      16.915  10.409 -13.994  1.00  1.84           H  
ATOM   1715  HE2 TYR A 108      19.971  13.320 -13.354  1.00  1.84           H  
ATOM   1716  HH  TYR A 108      18.326  11.061 -15.537  1.00  1.84           H  
ATOM   1717  N   ARG A 109      20.066  12.383  -8.742  1.00  0.69           N  
ATOM   1718  CA  ARG A 109      21.482  12.481  -9.023  1.00  0.89           C  
ATOM   1719  C   ARG A 109      22.265  11.307  -8.434  1.00  0.86           C  
ATOM   1720  O   ARG A 109      23.091  10.690  -9.108  1.00  1.04           O  
ATOM   1721  CB  ARG A 109      22.026  13.780  -8.465  1.00  1.33           C  
ATOM   1722  CG  ARG A 109      21.599  15.039  -9.201  1.00  1.33           C  
ATOM   1723  CD  ARG A 109      21.998  16.249  -8.437  1.00  1.33           C  
ATOM   1724  NE  ARG A 109      21.613  17.485  -9.099  1.00  1.33           N  
ATOM   1725  CZ  ARG A 109      21.521  18.683  -8.490  1.00  1.33           C  
ATOM   1726  NH1 ARG A 109      21.763  18.803  -7.201  1.00  1.33           N  
ATOM   1727  NH2 ARG A 109      21.182  19.736  -9.211  1.00  1.33           N  
ATOM   1728  H   ARG A 109      19.611  13.118  -8.212  1.00  0.83           H  
ATOM   1729  HA  ARG A 109      21.601  12.484 -10.100  1.00  1.07           H  
ATOM   1730 1HB  ARG A 109      21.712  13.888  -7.428  1.00  1.60           H  
ATOM   1731 2HB  ARG A 109      23.116  13.750  -8.474  1.00  1.60           H  
ATOM   1732 1HG  ARG A 109      22.089  15.074 -10.174  1.00  1.60           H  
ATOM   1733 2HG  ARG A 109      20.519  15.047  -9.340  1.00  1.60           H  
ATOM   1734 1HD  ARG A 109      21.521  16.228  -7.458  1.00  1.60           H  
ATOM   1735 2HD  ARG A 109      23.079  16.256  -8.310  1.00  1.60           H  
ATOM   1736  HE  ARG A 109      21.411  17.465 -10.092  1.00  1.60           H  
ATOM   1737 1HH1 ARG A 109      22.012  17.991  -6.651  1.00  1.60           H  
ATOM   1738 2HH1 ARG A 109      21.689  19.706  -6.755  1.00  1.60           H  
ATOM   1739 1HH2 ARG A 109      21.003  19.609 -10.201  1.00  1.60           H  
ATOM   1740 2HH2 ARG A 109      21.107  20.646  -8.783  1.00  1.60           H  
ATOM   1741  N   SER A 110      21.961  10.959  -7.190  1.00  0.86           N  
ATOM   1742  CA  SER A 110      22.641   9.865  -6.515  1.00  1.47           C  
ATOM   1743  C   SER A 110      22.446   8.524  -7.218  1.00  1.07           C  
ATOM   1744  O   SER A 110      23.379   7.724  -7.311  1.00  1.24           O  
ATOM   1745  CB  SER A 110      22.134   9.753  -5.090  1.00  2.21           C  
ATOM   1746  OG  SER A 110      22.474  10.888  -4.342  1.00  2.21           O  
ATOM   1747  H   SER A 110      21.267  11.484  -6.675  1.00  1.03           H  
ATOM   1748  HA  SER A 110      23.708  10.087  -6.493  1.00  1.76           H  
ATOM   1749 1HB  SER A 110      21.051   9.630  -5.095  1.00  2.65           H  
ATOM   1750 2HB  SER A 110      22.561   8.867  -4.623  1.00  2.65           H  
ATOM   1751  HG  SER A 110      21.958  11.611  -4.714  1.00  2.65           H  
ATOM   1752  N   LYS A 111      21.232   8.276  -7.694  1.00  1.03           N  
ATOM   1753  CA  LYS A 111      20.897   7.006  -8.317  1.00  1.31           C  
ATOM   1754  C   LYS A 111      21.078   6.938  -9.839  1.00  1.21           C  
ATOM   1755  O   LYS A 111      21.440   5.888 -10.369  1.00  1.75           O  
ATOM   1756  CB  LYS A 111      19.450   6.678  -7.952  1.00  1.97           C  
ATOM   1757  CG  LYS A 111      19.258   6.371  -6.472  1.00  1.97           C  
ATOM   1758  CD  LYS A 111      17.802   6.111  -6.110  1.00  1.97           C  
ATOM   1759  CE  LYS A 111      17.680   5.760  -4.629  1.00  1.97           C  
ATOM   1760  NZ  LYS A 111      16.267   5.575  -4.192  1.00  1.97           N  
ATOM   1761  H   LYS A 111      20.504   8.970  -7.585  1.00  1.24           H  
ATOM   1762  HA  LYS A 111      21.542   6.244  -7.879  1.00  1.57           H  
ATOM   1763 1HB  LYS A 111      18.806   7.520  -8.207  1.00  2.36           H  
ATOM   1764 2HB  LYS A 111      19.112   5.815  -8.526  1.00  2.36           H  
ATOM   1765 1HG  LYS A 111      19.847   5.492  -6.209  1.00  2.36           H  
ATOM   1766 2HG  LYS A 111      19.618   7.214  -5.884  1.00  2.36           H  
ATOM   1767 1HD  LYS A 111      17.205   6.999  -6.320  1.00  2.36           H  
ATOM   1768 2HD  LYS A 111      17.417   5.283  -6.706  1.00  2.36           H  
ATOM   1769 1HE  LYS A 111      18.223   4.833  -4.450  1.00  2.36           H  
ATOM   1770 2HE  LYS A 111      18.132   6.551  -4.032  1.00  2.36           H  
ATOM   1771 1HZ  LYS A 111      16.251   5.332  -3.212  1.00  2.36           H  
ATOM   1772 2HZ  LYS A 111      15.745   6.436  -4.323  1.00  2.36           H  
ATOM   1773 3HZ  LYS A 111      15.837   4.835  -4.727  1.00  2.36           H  
ATOM   1774  N   TYR A 112      20.806   8.035 -10.543  1.00  1.03           N  
ATOM   1775  CA  TYR A 112      20.823   8.023 -12.002  1.00  1.24           C  
ATOM   1776  C   TYR A 112      21.734   9.034 -12.707  1.00  1.13           C  
ATOM   1777  O   TYR A 112      21.725   9.093 -13.938  1.00  1.57           O  
ATOM   1778  CB  TYR A 112      19.392   8.217 -12.491  1.00  1.86           C  
ATOM   1779  CG  TYR A 112      18.485   7.116 -12.013  1.00  1.86           C  
ATOM   1780  CD1 TYR A 112      17.621   7.342 -10.954  1.00  1.86           C  
ATOM   1781  CD2 TYR A 112      18.539   5.868 -12.616  1.00  1.86           C  
ATOM   1782  CE1 TYR A 112      16.815   6.317 -10.497  1.00  1.86           C  
ATOM   1783  CE2 TYR A 112      17.731   4.847 -12.160  1.00  1.86           C  
ATOM   1784  CZ  TYR A 112      16.873   5.068 -11.103  1.00  1.86           C  
ATOM   1785  OH  TYR A 112      16.069   4.050 -10.643  1.00  1.86           O  
ATOM   1786  H   TYR A 112      20.539   8.878 -10.073  1.00  1.24           H  
ATOM   1787  HA  TYR A 112      21.154   7.033 -12.315  1.00  1.49           H  
ATOM   1788 1HB  TYR A 112      19.008   9.164 -12.117  1.00  2.23           H  
ATOM   1789 2HB  TYR A 112      19.364   8.245 -13.579  1.00  2.23           H  
ATOM   1790  HD1 TYR A 112      17.585   8.322 -10.478  1.00  2.23           H  
ATOM   1791  HD2 TYR A 112      19.224   5.692 -13.446  1.00  2.23           H  
ATOM   1792  HE1 TYR A 112      16.139   6.485  -9.661  1.00  2.23           H  
ATOM   1793  HE2 TYR A 112      17.775   3.865 -12.632  1.00  2.23           H  
ATOM   1794  HH  TYR A 112      15.567   4.359  -9.884  1.00  2.23           H  
ATOM   1795  N   LEU A 113      22.506   9.846 -11.981  1.00  1.02           N  
ATOM   1796  CA  LEU A 113      23.366  10.788 -12.695  1.00  1.34           C  
ATOM   1797  C   LEU A 113      24.523  10.045 -13.350  1.00  1.08           C  
ATOM   1798  O   LEU A 113      24.765  10.180 -14.546  1.00  1.76           O  
ATOM   1799  CB  LEU A 113      23.927  11.854 -11.760  1.00  2.01           C  
ATOM   1800  CG  LEU A 113      24.790  12.916 -12.417  1.00  2.01           C  
ATOM   1801  CD1 LEU A 113      23.925  13.657 -13.425  1.00  2.01           C  
ATOM   1802  CD2 LEU A 113      25.332  13.855 -11.350  1.00  2.01           C  
ATOM   1803  H   LEU A 113      22.522   9.839 -10.969  1.00  1.22           H  
ATOM   1804  HA  LEU A 113      22.781  11.276 -13.475  1.00  1.61           H  
ATOM   1805 1HB  LEU A 113      23.103  12.372 -11.295  1.00  2.41           H  
ATOM   1806 2HB  LEU A 113      24.522  11.373 -10.985  1.00  2.41           H  
ATOM   1807  HG  LEU A 113      25.619  12.449 -12.950  1.00  2.41           H  
ATOM   1808 1HD1 LEU A 113      24.509  14.428 -13.921  1.00  2.41           H  
ATOM   1809 2HD1 LEU A 113      23.549  12.954 -14.169  1.00  2.41           H  
ATOM   1810 3HD1 LEU A 113      23.085  14.120 -12.908  1.00  2.41           H  
ATOM   1811 1HD2 LEU A 113      25.944  14.626 -11.818  1.00  2.41           H  
ATOM   1812 2HD2 LEU A 113      24.501  14.323 -10.822  1.00  2.41           H  
ATOM   1813 3HD2 LEU A 113      25.939  13.290 -10.643  1.00  2.41           H  
ATOM   1814  N   GLY A 114      25.232   9.250 -12.553  1.00  0.70           N  
ATOM   1815  CA  GLY A 114      26.358   8.467 -13.046  1.00  0.90           C  
ATOM   1816  C   GLY A 114      27.563   9.360 -13.291  1.00  0.62           C  
ATOM   1817  O   GLY A 114      28.063   9.441 -14.411  1.00  0.80           O  
ATOM   1818  H   GLY A 114      24.984   9.185 -11.576  1.00  0.84           H  
ATOM   1819 1HA  GLY A 114      26.613   7.697 -12.320  1.00  1.08           H  
ATOM   1820 2HA  GLY A 114      26.078   7.964 -13.972  1.00  1.08           H  
ATOM   1821  N   ALA A 115      28.030  10.019 -12.234  1.00  0.95           N  
ATOM   1822  CA  ALA A 115      29.147  10.947 -12.351  1.00  1.06           C  
ATOM   1823  C   ALA A 115      30.386  10.266 -12.923  1.00  1.15           C  
ATOM   1824  O   ALA A 115      30.889   9.290 -12.365  1.00  5.79           O  
ATOM   1825  CB  ALA A 115      29.465  11.554 -10.996  1.00  1.59           C  
ATOM   1826  H   ALA A 115      27.589   9.892 -11.335  1.00  1.14           H  
ATOM   1827  HA  ALA A 115      28.852  11.742 -13.029  1.00  1.27           H  
ATOM   1828 1HB  ALA A 115      30.281  12.270 -11.101  1.00  1.91           H  
ATOM   1829 2HB  ALA A 115      28.583  12.064 -10.610  1.00  1.91           H  
ATOM   1830 3HB  ALA A 115      29.761  10.766 -10.305  1.00  1.91           H  
ATOM   1831  N   LYS A 116      30.874  10.809 -14.037  1.00  0.42           N  
ATOM   1832  CA  LYS A 116      32.062  10.300 -14.709  1.00  0.82           C  
ATOM   1833  C   LYS A 116      33.340  10.722 -13.996  1.00  0.90           C  
ATOM   1834  O   LYS A 116      33.332  11.613 -13.145  1.00  1.98           O  
ATOM   1835  CB  LYS A 116      32.106  10.740 -16.173  1.00  1.23           C  
ATOM   1836  CG  LYS A 116      32.322  12.226 -16.427  1.00  1.23           C  
ATOM   1837  CD  LYS A 116      32.388  12.477 -17.926  1.00  1.23           C  
ATOM   1838  CE  LYS A 116      33.691  11.921 -18.489  1.00  1.23           C  
ATOM   1839  NZ  LYS A 116      34.859  12.763 -18.123  1.00  1.23           N  
ATOM   1840  H   LYS A 116      30.387  11.599 -14.434  1.00  0.50           H  
ATOM   1841  HA  LYS A 116      32.022   9.211 -14.692  1.00  0.98           H  
ATOM   1842 1HB  LYS A 116      32.905  10.202 -16.684  1.00  1.48           H  
ATOM   1843 2HB  LYS A 116      31.171  10.459 -16.656  1.00  1.48           H  
ATOM   1844 1HG  LYS A 116      31.504  12.803 -15.997  1.00  1.48           H  
ATOM   1845 2HG  LYS A 116      33.257  12.547 -15.968  1.00  1.48           H  
ATOM   1846 1HD  LYS A 116      31.545  11.995 -18.422  1.00  1.48           H  
ATOM   1847 2HD  LYS A 116      32.345  13.548 -18.123  1.00  1.48           H  
ATOM   1848 1HE  LYS A 116      33.842  10.921 -18.085  1.00  1.48           H  
ATOM   1849 2HE  LYS A 116      33.633  11.856 -19.572  1.00  1.48           H  
ATOM   1850 1HZ  LYS A 116      35.702  12.353 -18.498  1.00  1.48           H  
ATOM   1851 2HZ  LYS A 116      34.727  13.680 -18.535  1.00  1.48           H  
ATOM   1852 3HZ  LYS A 116      34.939  12.836 -17.119  1.00  1.48           H  
ATOM   1853  N   MET A 117      34.439  10.071 -14.351  1.00  0.49           N  
ATOM   1854  CA  MET A 117      35.729  10.313 -13.715  1.00  0.62           C  
ATOM   1855  C   MET A 117      36.489  11.462 -14.368  1.00  1.19           C  
ATOM   1856  O   MET A 117      36.601  11.531 -15.593  1.00  6.90           O  
ATOM   1857  CB  MET A 117      36.567   9.052 -13.761  1.00  0.93           C  
ATOM   1858  CG  MET A 117      37.915   9.140 -13.081  1.00  0.93           C  
ATOM   1859  SD  MET A 117      38.784   7.571 -13.165  1.00  0.93           S  
ATOM   1860  CE  MET A 117      39.162   7.503 -14.914  1.00  0.93           C  
ATOM   1861  H   MET A 117      34.384   9.370 -15.079  1.00  0.59           H  
ATOM   1862  HA  MET A 117      35.555  10.584 -12.674  1.00  0.74           H  
ATOM   1863 1HB  MET A 117      36.016   8.233 -13.305  1.00  1.12           H  
ATOM   1864 2HB  MET A 117      36.756   8.787 -14.799  1.00  1.12           H  
ATOM   1865 1HG  MET A 117      38.526   9.904 -13.560  1.00  1.12           H  
ATOM   1866 2HG  MET A 117      37.784   9.409 -12.032  1.00  1.12           H  
ATOM   1867 1HE  MET A 117      39.702   6.584 -15.135  1.00  1.12           H  
ATOM   1868 2HE  MET A 117      38.235   7.525 -15.485  1.00  1.12           H  
ATOM   1869 3HE  MET A 117      39.776   8.361 -15.189  1.00  1.12           H  
ATOM   1870  N   GLU A 118      37.005  12.366 -13.539  1.00  1.71           N  
ATOM   1871  CA  GLU A 118      37.783  13.494 -14.034  1.00  2.54           C  
ATOM   1872  C   GLU A 118      39.279  13.319 -13.824  1.00  1.45           C  
ATOM   1873  O   GLU A 118      39.747  13.147 -12.698  1.00  6.23           O  
ATOM   1874  CB  GLU A 118      37.354  14.800 -13.369  1.00  3.81           C  
ATOM   1875  CG  GLU A 118      38.145  16.009 -13.862  1.00  3.81           C  
ATOM   1876  CD  GLU A 118      37.729  17.303 -13.224  1.00  3.81           C  
ATOM   1877  OE1 GLU A 118      36.787  17.300 -12.469  1.00  3.81           O  
ATOM   1878  OE2 GLU A 118      38.367  18.299 -13.481  1.00  3.81           O  
ATOM   1879  H   GLU A 118      36.866  12.261 -12.543  1.00  2.05           H  
ATOM   1880  HA  GLU A 118      37.605  13.584 -15.106  1.00  3.05           H  
ATOM   1881 1HB  GLU A 118      36.296  14.981 -13.562  1.00  4.57           H  
ATOM   1882 2HB  GLU A 118      37.485  14.724 -12.289  1.00  4.57           H  
ATOM   1883 1HG  GLU A 118      39.201  15.842 -13.655  1.00  4.57           H  
ATOM   1884 2HG  GLU A 118      38.026  16.089 -14.941  1.00  4.57           H  
ATOM   1885  N   LYS A 119      40.024  13.401 -14.917  1.00  2.45           N  
ATOM   1886  CA  LYS A 119      41.479  13.363 -14.887  1.00  3.23           C  
ATOM   1887  C   LYS A 119      42.035  14.677 -15.402  1.00  4.41           C  
ATOM   1888  O   LYS A 119      41.374  15.381 -16.167  1.00 19.52           O  
ATOM   1889  CB  LYS A 119      42.027  12.186 -15.698  1.00  4.84           C  
ATOM   1890  CG  LYS A 119      41.637  10.818 -15.161  1.00  4.84           C  
ATOM   1891  CD  LYS A 119      42.317  10.599 -13.814  1.00  4.84           C  
ATOM   1892  CE  LYS A 119      42.081   9.205 -13.261  1.00  4.84           C  
ATOM   1893  NZ  LYS A 119      42.722   9.027 -11.926  1.00  4.84           N  
ATOM   1894  H   LYS A 119      39.562  13.517 -15.809  1.00  2.94           H  
ATOM   1895  HA  LYS A 119      41.805  13.247 -13.852  1.00  3.88           H  
ATOM   1896 1HB  LYS A 119      41.671  12.255 -16.727  1.00  5.81           H  
ATOM   1897 2HB  LYS A 119      43.116  12.239 -15.724  1.00  5.81           H  
ATOM   1898 1HG  LYS A 119      40.556  10.761 -15.036  1.00  5.81           H  
ATOM   1899 2HG  LYS A 119      41.952  10.044 -15.858  1.00  5.81           H  
ATOM   1900 1HD  LYS A 119      43.391  10.757 -13.922  1.00  5.81           H  
ATOM   1901 2HD  LYS A 119      41.935  11.327 -13.098  1.00  5.81           H  
ATOM   1902 1HE  LYS A 119      41.013   9.045 -13.159  1.00  5.81           H  
ATOM   1903 2HE  LYS A 119      42.486   8.466 -13.951  1.00  5.81           H  
ATOM   1904 1HZ  LYS A 119      42.539   8.093 -11.586  1.00  5.81           H  
ATOM   1905 2HZ  LYS A 119      43.719   9.166 -12.008  1.00  5.81           H  
ATOM   1906 3HZ  LYS A 119      42.340   9.701 -11.278  1.00  5.81           H  
ATOM   1907  N   LYS A 120      43.243  15.016 -14.971  1.00  4.30           N  
ATOM   1908  CA  LYS A 120      43.860  16.263 -15.386  1.00  4.58           C  
ATOM   1909  C   LYS A 120      44.846  15.993 -16.501  1.00  4.03           C  
ATOM   1910  O   LYS A 120      45.309  14.864 -16.638  1.00  5.17           O  
ATOM   1911  CB  LYS A 120      44.565  16.932 -14.207  1.00  6.87           C  
ATOM   1912  CG  LYS A 120      43.670  17.197 -13.002  1.00  6.87           C  
ATOM   1913  CD  LYS A 120      42.533  18.158 -13.334  1.00  6.87           C  
ATOM   1914  CE  LYS A 120      41.738  18.518 -12.085  1.00  6.87           C  
ATOM   1915  NZ  LYS A 120      40.585  19.411 -12.386  1.00  6.87           N  
ATOM   1916  H   LYS A 120      43.754  14.399 -14.348  1.00  5.16           H  
ATOM   1917  HA  LYS A 120      43.089  16.933 -15.766  1.00  5.50           H  
ATOM   1918 1HB  LYS A 120      45.393  16.305 -13.875  1.00  8.24           H  
ATOM   1919 2HB  LYS A 120      44.986  17.886 -14.526  1.00  8.24           H  
ATOM   1920 1HG  LYS A 120      43.244  16.255 -12.656  1.00  8.24           H  
ATOM   1921 2HG  LYS A 120      44.266  17.621 -12.194  1.00  8.24           H  
ATOM   1922 1HD  LYS A 120      42.940  19.072 -13.770  1.00  8.24           H  
ATOM   1923 2HD  LYS A 120      41.862  17.697 -14.058  1.00  8.24           H  
ATOM   1924 1HE  LYS A 120      41.366  17.607 -11.619  1.00  8.24           H  
ATOM   1925 2HE  LYS A 120      42.399  19.026 -11.383  1.00  8.24           H  
ATOM   1926 1HZ  LYS A 120      40.095  19.626 -11.530  1.00  8.24           H  
ATOM   1927 2HZ  LYS A 120      40.916  20.266 -12.809  1.00  8.24           H  
ATOM   1928 3HZ  LYS A 120      39.945  18.948 -13.021  1.00  8.24           H  
ATOM   1929  N   GLY A 121      45.187  17.039 -17.259  1.00  6.72           N  
ATOM   1930  CA  GLY A 121      46.122  16.967 -18.388  1.00 10.42           C  
ATOM   1931  C   GLY A 121      45.844  15.845 -19.399  1.00 14.08           C  
ATOM   1932  O   GLY A 121      46.151  14.677 -19.158  1.00 43.56           O  
ATOM   1933  H   GLY A 121      44.761  17.932 -17.053  1.00  8.06           H  
ATOM   1934 1HA  GLY A 121      46.115  17.924 -18.910  1.00 12.50           H  
ATOM   1935 2HA  GLY A 121      47.126  16.846 -17.994  1.00 12.50           H  
ATOM   1936  N   GLU A 122      45.274  16.217 -20.547  1.00  2.89           N  
ATOM   1937  CA  GLU A 122      44.958  15.251 -21.598  1.00  3.38           C  
ATOM   1938  C   GLU A 122      46.146  14.358 -21.927  1.00  3.44           C  
ATOM   1939  O   GLU A 122      47.297  14.800 -21.953  1.00  5.20           O  
ATOM   1940  CB  GLU A 122      44.563  15.944 -22.903  1.00  5.07           C  
ATOM   1941  CG  GLU A 122      45.736  16.661 -23.556  1.00  5.07           C  
ATOM   1942  CD  GLU A 122      45.454  17.210 -24.928  1.00  5.07           C  
ATOM   1943  OE1 GLU A 122      44.334  17.175 -25.379  1.00  5.07           O  
ATOM   1944  OE2 GLU A 122      46.392  17.653 -25.547  1.00  5.07           O  
ATOM   1945  H   GLU A 122      45.049  17.192 -20.691  1.00  3.47           H  
ATOM   1946  HA  GLU A 122      44.135  14.621 -21.257  1.00  4.06           H  
ATOM   1947 1HB  GLU A 122      44.167  15.214 -23.609  1.00  6.08           H  
ATOM   1948 2HB  GLU A 122      43.780  16.678 -22.710  1.00  6.08           H  
ATOM   1949 1HG  GLU A 122      46.039  17.485 -22.911  1.00  6.08           H  
ATOM   1950 2HG  GLU A 122      46.573  15.967 -23.621  1.00  6.08           H  
ATOM   1951  N   ARG A 123      45.855  13.105 -22.240  1.00  4.04           N  
ATOM   1952  CA  ARG A 123      46.896  12.155 -22.594  1.00  4.50           C  
ATOM   1953  C   ARG A 123      47.555  12.462 -23.929  1.00  3.17           C  
ATOM   1954  O   ARG A 123      48.708  12.101 -24.127  1.00  6.11           O  
ATOM   1955  CB  ARG A 123      46.326  10.743 -22.656  1.00  6.75           C  
ATOM   1956  CG  ARG A 123      45.911  10.135 -21.327  1.00  6.75           C  
ATOM   1957  CD  ARG A 123      47.099   9.780 -20.511  1.00  6.75           C  
ATOM   1958  NE  ARG A 123      46.738   9.096 -19.282  1.00  6.75           N  
ATOM   1959  CZ  ARG A 123      47.615   8.603 -18.391  1.00  6.75           C  
ATOM   1960  NH1 ARG A 123      48.911   8.711 -18.590  1.00  6.75           N  
ATOM   1961  NH2 ARG A 123      47.143   8.005 -17.315  1.00  6.75           N  
ATOM   1962  H   ARG A 123      44.893  12.797 -22.214  1.00  4.85           H  
ATOM   1963  HA  ARG A 123      47.662  12.186 -21.819  1.00  5.40           H  
ATOM   1964 1HB  ARG A 123      45.451  10.736 -23.304  1.00  8.10           H  
ATOM   1965 2HB  ARG A 123      47.065  10.077 -23.102  1.00  8.10           H  
ATOM   1966 1HG  ARG A 123      45.309  10.851 -20.767  1.00  8.10           H  
ATOM   1967 2HG  ARG A 123      45.330   9.229 -21.504  1.00  8.10           H  
ATOM   1968 1HD  ARG A 123      47.750   9.123 -21.087  1.00  8.10           H  
ATOM   1969 2HD  ARG A 123      47.642  10.687 -20.249  1.00  8.10           H  
ATOM   1970  HE  ARG A 123      45.757   8.981 -19.056  1.00  8.10           H  
ATOM   1971 1HH1 ARG A 123      49.258   9.170 -19.421  1.00  8.10           H  
ATOM   1972 2HH1 ARG A 123      49.557   8.334 -17.913  1.00  8.10           H  
ATOM   1973 1HH2 ARG A 123      46.139   7.942 -17.203  1.00  8.10           H  
ATOM   1974 2HH2 ARG A 123      47.770   7.620 -16.625  1.00  8.10           H  
ATOM   1975  N   ARG A 124      46.799  13.089 -24.839  1.00  2.72           N  
ATOM   1976  CA  ARG A 124      47.207  13.407 -26.215  1.00  2.98           C  
ATOM   1977  C   ARG A 124      46.931  12.166 -27.051  1.00  2.94           C  
ATOM   1978  O   ARG A 124      47.859  11.523 -27.544  1.00  9.57           O  
ATOM   1979  CB  ARG A 124      48.668  13.839 -26.385  1.00  4.47           C  
ATOM   1980  CG  ARG A 124      49.123  15.135 -25.720  1.00  4.47           C  
ATOM   1981  CD  ARG A 124      50.564  15.407 -26.039  1.00  4.47           C  
ATOM   1982  NE  ARG A 124      51.044  16.669 -25.479  1.00  4.47           N  
ATOM   1983  CZ  ARG A 124      52.335  17.077 -25.460  1.00  4.47           C  
ATOM   1984  NH1 ARG A 124      53.303  16.337 -25.970  1.00  4.47           N  
ATOM   1985  NH2 ARG A 124      52.655  18.236 -24.908  1.00  4.47           N  
ATOM   1986  H   ARG A 124      45.867  13.361 -24.563  1.00  3.26           H  
ATOM   1987  HA  ARG A 124      46.579  14.218 -26.588  1.00  3.58           H  
ATOM   1988 1HB  ARG A 124      49.327  13.062 -26.047  1.00  5.36           H  
ATOM   1989 2HB  ARG A 124      48.865  13.964 -27.449  1.00  5.36           H  
ATOM   1990 1HG  ARG A 124      48.521  15.968 -26.085  1.00  5.36           H  
ATOM   1991 2HG  ARG A 124      49.016  15.054 -24.637  1.00  5.36           H  
ATOM   1992 1HD  ARG A 124      51.178  14.603 -25.634  1.00  5.36           H  
ATOM   1993 2HD  ARG A 124      50.692  15.447 -27.120  1.00  5.36           H  
ATOM   1994  HE  ARG A 124      50.355  17.283 -25.063  1.00  5.36           H  
ATOM   1995 1HH1 ARG A 124      53.112  15.452 -26.419  1.00  5.36           H  
ATOM   1996 2HH1 ARG A 124      54.267  16.648 -25.906  1.00  5.36           H  
ATOM   1997 1HH2 ARG A 124      51.950  18.836 -24.490  1.00  5.36           H  
ATOM   1998 2HH2 ARG A 124      53.618  18.535 -24.893  1.00  5.36           H  
ATOM   1999  N   THR A 125      45.645  11.827 -27.155  1.00  2.72           N  
ATOM   2000  CA  THR A 125      45.140  10.653 -27.871  1.00  2.13           C  
ATOM   2001  C   THR A 125      45.853  10.345 -29.171  1.00  2.27           C  
ATOM   2002  O   THR A 125      46.108  11.245 -29.971  1.00  5.80           O  
ATOM   2003  CB  THR A 125      43.648  10.836 -28.182  1.00  3.19           C  
ATOM   2004  OG1 THR A 125      42.918  10.957 -26.954  1.00  3.19           O  
ATOM   2005  CG2 THR A 125      43.108   9.680 -29.004  1.00  3.19           C  
ATOM   2006  H   THR A 125      44.966  12.425 -26.708  1.00  3.26           H  
ATOM   2007  HA  THR A 125      45.249   9.790 -27.220  1.00  2.56           H  
ATOM   2008  HB  THR A 125      43.524  11.753 -28.751  1.00  3.83           H  
ATOM   2009  HG1 THR A 125      41.987  11.104 -27.144  1.00  3.83           H  
ATOM   2010 1HG2 THR A 125      42.051   9.844 -29.211  1.00  3.83           H  
ATOM   2011 2HG2 THR A 125      43.651   9.614 -29.945  1.00  3.83           H  
ATOM   2012 3HG2 THR A 125      43.229   8.751 -28.451  1.00  3.83           H  
ATOM   2013  N   SER A 126      46.118   9.041 -29.365  1.00  3.41           N  
ATOM   2014  CA  SER A 126      46.778   8.447 -30.538  1.00  3.07           C  
ATOM   2015  C   SER A 126      46.721   9.375 -31.739  1.00  2.91           C  
ATOM   2016  O   SER A 126      47.743   9.932 -32.148  1.00  5.74           O  
ATOM   2017  CB  SER A 126      46.135   7.116 -30.889  1.00  4.60           C  
ATOM   2018  OG  SER A 126      44.865   7.281 -31.467  1.00  4.60           O  
ATOM   2019  H   SER A 126      45.846   8.407 -28.628  1.00  4.09           H  
ATOM   2020  HA  SER A 126      47.827   8.274 -30.291  1.00  3.68           H  
ATOM   2021 1HB  SER A 126      46.778   6.557 -31.565  1.00  5.53           H  
ATOM   2022 2HB  SER A 126      46.039   6.527 -29.978  1.00  5.53           H  
ATOM   2023  HG  SER A 126      45.011   7.193 -32.419  1.00  5.53           H  
ATOM   2024  N   LEU A 127      45.528   9.532 -32.316  1.00  1.56           N  
ATOM   2025  CA  LEU A 127      45.379  10.476 -33.407  1.00  2.82           C  
ATOM   2026  C   LEU A 127      44.426  11.589 -33.001  1.00  3.09           C  
ATOM   2027  O   LEU A 127      43.252  11.350 -32.754  1.00  8.76           O  
ATOM   2028  CB  LEU A 127      44.888   9.765 -34.668  1.00  4.23           C  
ATOM   2029  CG  LEU A 127      44.630  10.651 -35.888  1.00  4.23           C  
ATOM   2030  CD1 LEU A 127      45.928  11.329 -36.300  1.00  4.23           C  
ATOM   2031  CD2 LEU A 127      44.106   9.781 -37.021  1.00  4.23           C  
ATOM   2032  H   LEU A 127      44.709   9.023 -31.984  1.00  1.87           H  
ATOM   2033  HA  LEU A 127      46.349  10.919 -33.625  1.00  3.38           H  
ATOM   2034 1HB  LEU A 127      45.640   9.038 -34.960  1.00  5.08           H  
ATOM   2035 2HB  LEU A 127      43.968   9.229 -34.437  1.00  5.08           H  
ATOM   2036  HG  LEU A 127      43.898  11.421 -35.642  1.00  5.08           H  
ATOM   2037 1HD1 LEU A 127      45.748  11.959 -37.171  1.00  5.08           H  
ATOM   2038 2HD1 LEU A 127      46.293  11.944 -35.477  1.00  5.08           H  
ATOM   2039 3HD1 LEU A 127      46.671  10.571 -36.545  1.00  5.08           H  
ATOM   2040 1HD2 LEU A 127      43.920  10.401 -37.899  1.00  5.08           H  
ATOM   2041 2HD2 LEU A 127      44.844   9.017 -37.265  1.00  5.08           H  
ATOM   2042 3HD2 LEU A 127      43.177   9.302 -36.713  1.00  5.08           H  
ATOM   2043  N   ARG A 128      44.926  12.807 -32.906  1.00  1.26           N  
ATOM   2044  CA  ARG A 128      44.025  13.888 -32.572  1.00  1.47           C  
ATOM   2045  C   ARG A 128      43.213  14.198 -33.812  1.00  1.42           C  
ATOM   2046  O   ARG A 128      43.768  14.299 -34.907  1.00  1.39           O  
ATOM   2047  CB  ARG A 128      44.756  15.144 -32.129  1.00  2.21           C  
ATOM   2048  CG  ARG A 128      43.839  16.230 -31.580  1.00  2.21           C  
ATOM   2049  CD  ARG A 128      44.551  17.511 -31.342  1.00  2.21           C  
ATOM   2050  NE  ARG A 128      45.645  17.396 -30.388  1.00  2.21           N  
ATOM   2051  CZ  ARG A 128      45.524  17.412 -29.043  1.00  2.21           C  
ATOM   2052  NH1 ARG A 128      44.344  17.505 -28.468  1.00  2.21           N  
ATOM   2053  NH2 ARG A 128      46.610  17.338 -28.297  1.00  2.21           N  
ATOM   2054  H   ARG A 128      45.905  12.983 -33.088  1.00  1.51           H  
ATOM   2055  HA  ARG A 128      43.353  13.567 -31.777  1.00  1.76           H  
ATOM   2056 1HB  ARG A 128      45.478  14.893 -31.352  1.00  2.65           H  
ATOM   2057 2HB  ARG A 128      45.308  15.565 -32.969  1.00  2.65           H  
ATOM   2058 1HG  ARG A 128      43.035  16.420 -32.289  1.00  2.65           H  
ATOM   2059 2HG  ARG A 128      43.413  15.898 -30.632  1.00  2.65           H  
ATOM   2060 1HD  ARG A 128      44.962  17.870 -32.285  1.00  2.65           H  
ATOM   2061 2HD  ARG A 128      43.844  18.245 -30.957  1.00  2.65           H  
ATOM   2062  HE  ARG A 128      46.580  17.325 -30.766  1.00  2.65           H  
ATOM   2063 1HH1 ARG A 128      43.506  17.558 -29.028  1.00  2.65           H  
ATOM   2064 2HH1 ARG A 128      44.273  17.507 -27.453  1.00  2.65           H  
ATOM   2065 1HH2 ARG A 128      47.520  17.270 -28.728  1.00  2.65           H  
ATOM   2066 2HH2 ARG A 128      46.526  17.366 -27.287  1.00  2.65           H  
ATOM   2067  N   TYR A 129      41.908  14.336 -33.657  1.00  2.29           N  
ATOM   2068  CA  TYR A 129      41.082  14.689 -34.794  1.00  3.05           C  
ATOM   2069  C   TYR A 129      41.413  16.122 -35.157  1.00  2.87           C  
ATOM   2070  O   TYR A 129      41.496  16.987 -34.285  1.00  4.96           O  
ATOM   2071  CB  TYR A 129      39.598  14.492 -34.484  1.00  4.57           C  
ATOM   2072  CG  TYR A 129      38.661  14.805 -35.629  1.00  4.57           C  
ATOM   2073  CD1 TYR A 129      38.729  14.050 -36.783  1.00  4.57           C  
ATOM   2074  CD2 TYR A 129      37.716  15.817 -35.523  1.00  4.57           C  
ATOM   2075  CE1 TYR A 129      37.867  14.301 -37.828  1.00  4.57           C  
ATOM   2076  CE2 TYR A 129      36.851  16.074 -36.570  1.00  4.57           C  
ATOM   2077  CZ  TYR A 129      36.926  15.314 -37.719  1.00  4.57           C  
ATOM   2078  OH  TYR A 129      36.068  15.542 -38.765  1.00  4.57           O  
ATOM   2079  H   TYR A 129      41.490  14.248 -32.744  1.00  2.75           H  
ATOM   2080  HA  TYR A 129      41.348  14.055 -35.641  1.00  3.66           H  
ATOM   2081 1HB  TYR A 129      39.424  13.461 -34.178  1.00  5.49           H  
ATOM   2082 2HB  TYR A 129      39.331  15.125 -33.653  1.00  5.49           H  
ATOM   2083  HD1 TYR A 129      39.462  13.249 -36.866  1.00  5.49           H  
ATOM   2084  HD2 TYR A 129      37.649  16.404 -34.616  1.00  5.49           H  
ATOM   2085  HE1 TYR A 129      37.923  13.698 -38.734  1.00  5.49           H  
ATOM   2086  HE2 TYR A 129      36.108  16.867 -36.484  1.00  5.49           H  
ATOM   2087  HH  TYR A 129      36.130  14.814 -39.388  1.00  5.49           H  
ATOM   2088  N   GLU A 130      41.648  16.366 -36.437  1.00  2.95           N  
ATOM   2089  CA  GLU A 130      42.036  17.687 -36.894  1.00  3.63           C  
ATOM   2090  C   GLU A 130      40.895  18.684 -36.807  1.00  3.86           C  
ATOM   2091  O   GLU A 130      39.724  18.312 -36.882  1.00  8.38           O  
ATOM   2092  CB  GLU A 130      42.535  17.624 -38.331  1.00  5.45           C  
ATOM   2093  CG  GLU A 130      43.825  16.860 -38.554  1.00  5.45           C  
ATOM   2094  CD  GLU A 130      44.256  16.883 -39.998  1.00  5.45           C  
ATOM   2095  OE1 GLU A 130      43.540  17.428 -40.811  1.00  5.45           O  
ATOM   2096  OE2 GLU A 130      45.303  16.353 -40.290  1.00  5.45           O  
ATOM   2097  H   GLU A 130      41.561  15.615 -37.107  1.00  3.54           H  
ATOM   2098  HA  GLU A 130      42.847  18.045 -36.258  1.00  4.36           H  
ATOM   2099 1HB  GLU A 130      41.773  17.150 -38.947  1.00  6.53           H  
ATOM   2100 2HB  GLU A 130      42.680  18.637 -38.706  1.00  6.53           H  
ATOM   2101 1HG  GLU A 130      44.612  17.298 -37.941  1.00  6.53           H  
ATOM   2102 2HG  GLU A 130      43.685  15.828 -38.236  1.00  6.53           H  
ATOM   2103  N   ALA A 131      41.251  19.956 -36.637  1.00  3.83           N  
ATOM   2104  CA  ALA A 131      40.266  21.026 -36.553  1.00  3.07           C  
ATOM   2105  C   ALA A 131      39.455  21.094 -37.832  1.00  2.50           C  
ATOM   2106  O   ALA A 131      40.005  21.069 -38.937  1.00  2.39           O  
ATOM   2107  CB  ALA A 131      40.946  22.359 -36.288  1.00  4.60           C  
ATOM   2108  H   ALA A 131      42.232  20.187 -36.571  1.00  4.60           H  
ATOM   2109  HA  ALA A 131      39.586  20.807 -35.736  1.00  3.68           H  
ATOM   2110 1HB  ALA A 131      40.194  23.143 -36.211  1.00  5.53           H  
ATOM   2111 2HB  ALA A 131      41.506  22.299 -35.355  1.00  5.53           H  
ATOM   2112 3HB  ALA A 131      41.628  22.589 -37.106  1.00  5.53           H  
ATOM   2113  N   ARG A 132      38.145  21.182 -37.674  1.00  3.36           N  
ATOM   2114  CA  ARG A 132      37.237  21.247 -38.807  1.00  3.18           C  
ATOM   2115  C   ARG A 132      36.229  22.344 -38.593  1.00  3.64           C  
ATOM   2116  O   ARG A 132      35.047  22.087 -38.383  1.00  9.64           O  
ATOM   2117  CB  ARG A 132      36.547  19.914 -39.037  1.00  4.77           C  
ATOM   2118  CG  ARG A 132      37.476  18.793 -39.479  1.00  4.77           C  
ATOM   2119  CD  ARG A 132      37.954  19.033 -40.868  1.00  4.77           C  
ATOM   2120  NE  ARG A 132      38.814  17.969 -41.362  1.00  4.77           N  
ATOM   2121  CZ  ARG A 132      40.157  17.949 -41.248  1.00  4.77           C  
ATOM   2122  NH1 ARG A 132      40.808  18.930 -40.671  1.00  4.77           N  
ATOM   2123  NH2 ARG A 132      40.857  16.933 -41.719  1.00  4.77           N  
ATOM   2124  H   ARG A 132      37.758  21.212 -36.735  1.00  4.03           H  
ATOM   2125  HA  ARG A 132      37.815  21.484 -39.701  1.00  3.82           H  
ATOM   2126 1HB  ARG A 132      36.057  19.592 -38.121  1.00  5.72           H  
ATOM   2127 2HB  ARG A 132      35.778  20.030 -39.800  1.00  5.72           H  
ATOM   2128 1HG  ARG A 132      38.338  18.734 -38.821  1.00  5.72           H  
ATOM   2129 2HG  ARG A 132      36.939  17.845 -39.459  1.00  5.72           H  
ATOM   2130 1HD  ARG A 132      37.097  19.114 -41.536  1.00  5.72           H  
ATOM   2131 2HD  ARG A 132      38.519  19.963 -40.895  1.00  5.72           H  
ATOM   2132  HE  ARG A 132      38.374  17.182 -41.817  1.00  5.72           H  
ATOM   2133 1HH1 ARG A 132      40.321  19.728 -40.278  1.00  5.72           H  
ATOM   2134 2HH1 ARG A 132      41.817  18.862 -40.607  1.00  5.72           H  
ATOM   2135 1HH2 ARG A 132      40.397  16.157 -42.173  1.00  5.72           H  
ATOM   2136 2HH2 ARG A 132      41.866  16.942 -41.609  1.00  5.72           H  
ATOM   2137  N   VAL A 133      36.712  23.577 -38.651  1.00  1.76           N  
ATOM   2138  CA  VAL A 133      35.887  24.741 -38.394  1.00  2.61           C  
ATOM   2139  C   VAL A 133      35.471  25.479 -39.661  1.00  1.83           C  
ATOM   2140  O   VAL A 133      35.093  26.650 -39.604  1.00  4.15           O  
ATOM   2141  CB  VAL A 133      36.635  25.701 -37.457  1.00  3.92           C  
ATOM   2142  CG1 VAL A 133      36.885  25.021 -36.118  1.00  3.92           C  
ATOM   2143  CG2 VAL A 133      37.952  26.109 -38.099  1.00  3.92           C  
ATOM   2144  H   VAL A 133      37.693  23.709 -38.855  1.00  2.11           H  
ATOM   2145  HA  VAL A 133      34.992  24.405 -37.889  1.00  3.13           H  
ATOM   2146  HB  VAL A 133      36.021  26.583 -37.275  1.00  4.70           H  
ATOM   2147 1HG1 VAL A 133      37.409  25.708 -35.453  1.00  4.70           H  
ATOM   2148 2HG1 VAL A 133      35.934  24.738 -35.671  1.00  4.70           H  
ATOM   2149 3HG1 VAL A 133      37.495  24.130 -36.269  1.00  4.70           H  
ATOM   2150 1HG2 VAL A 133      38.482  26.793 -37.436  1.00  4.70           H  
ATOM   2151 2HG2 VAL A 133      38.565  25.224 -38.271  1.00  4.70           H  
ATOM   2152 3HG2 VAL A 133      37.755  26.604 -39.050  1.00  4.70           H  
ATOM   2153  N   GLY A 134      35.549  24.799 -40.805  1.00  3.72           N  
ATOM   2154  CA  GLY A 134      35.142  25.403 -42.065  1.00  2.92           C  
ATOM   2155  C   GLY A 134      33.630  25.301 -42.251  1.00  1.82           C  
ATOM   2156  O   GLY A 134      32.944  24.618 -41.492  1.00  4.47           O  
ATOM   2157  H   GLY A 134      35.878  23.846 -40.804  1.00  4.46           H  
ATOM   2158 1HA  GLY A 134      35.447  26.450 -42.082  1.00  3.50           H  
ATOM   2159 2HA  GLY A 134      35.650  24.905 -42.890  1.00  3.50           H  
ATOM   2160  N   ASP A 135      33.122  25.983 -43.270  1.00  1.52           N  
ATOM   2161  CA  ASP A 135      31.695  25.998 -43.570  1.00  2.73           C  
ATOM   2162  C   ASP A 135      31.282  24.947 -44.603  1.00  3.13           C  
ATOM   2163  O   ASP A 135      32.095  24.128 -45.030  1.00  5.22           O  
ATOM   2164  CB  ASP A 135      31.288  27.404 -44.022  1.00  4.09           C  
ATOM   2165  CG  ASP A 135      31.950  27.828 -45.323  1.00  4.09           C  
ATOM   2166  OD1 ASP A 135      32.521  26.990 -45.978  1.00  4.09           O  
ATOM   2167  OD2 ASP A 135      31.884  28.991 -45.646  1.00  4.09           O  
ATOM   2168  H   ASP A 135      33.748  26.519 -43.855  1.00  1.82           H  
ATOM   2169  HA  ASP A 135      31.157  25.781 -42.647  1.00  3.28           H  
ATOM   2170 1HB  ASP A 135      30.207  27.457 -44.144  1.00  4.91           H  
ATOM   2171 2HB  ASP A 135      31.561  28.120 -43.247  1.00  4.91           H  
ATOM   2172  N   GLU A 136      30.001  24.990 -44.987  1.00  3.17           N  
ATOM   2173  CA  GLU A 136      29.391  24.068 -45.949  1.00  3.81           C  
ATOM   2174  C   GLU A 136      29.424  22.625 -45.469  1.00  2.48           C  
ATOM   2175  O   GLU A 136      29.855  21.728 -46.195  1.00  3.02           O  
ATOM   2176  CB  GLU A 136      30.061  24.167 -47.324  1.00  5.71           C  
ATOM   2177  CG  GLU A 136      29.932  25.527 -47.997  1.00  5.71           C  
ATOM   2178  CD  GLU A 136      30.457  25.536 -49.409  1.00  5.71           C  
ATOM   2179  OE1 GLU A 136      31.031  24.555 -49.819  1.00  5.71           O  
ATOM   2180  OE2 GLU A 136      30.271  26.521 -50.084  1.00  5.71           O  
ATOM   2181  H   GLU A 136      29.412  25.704 -44.588  1.00  3.80           H  
ATOM   2182  HA  GLU A 136      28.344  24.351 -46.068  1.00  4.57           H  
ATOM   2183 1HB  GLU A 136      31.123  23.942 -47.234  1.00  6.86           H  
ATOM   2184 2HB  GLU A 136      29.627  23.425 -47.993  1.00  6.86           H  
ATOM   2185 1HG  GLU A 136      28.882  25.819 -48.008  1.00  6.86           H  
ATOM   2186 2HG  GLU A 136      30.478  26.263 -47.410  1.00  6.86           H  
ATOM   2187  N   LEU A 137      28.947  22.405 -44.251  1.00  1.76           N  
ATOM   2188  CA  LEU A 137      28.888  21.065 -43.690  1.00  1.17           C  
ATOM   2189  C   LEU A 137      27.413  20.661 -43.607  1.00  0.88           C  
ATOM   2190  O   LEU A 137      26.562  21.541 -43.477  1.00  1.87           O  
ATOM   2191  CB  LEU A 137      29.556  21.044 -42.304  1.00  1.75           C  
ATOM   2192  CG  LEU A 137      31.000  21.556 -42.258  1.00  1.75           C  
ATOM   2193  CD1 LEU A 137      31.517  21.457 -40.827  1.00  1.75           C  
ATOM   2194  CD2 LEU A 137      31.846  20.764 -43.236  1.00  1.75           C  
ATOM   2195  H   LEU A 137      28.614  23.183 -43.703  1.00  2.11           H  
ATOM   2196  HA  LEU A 137      29.415  20.385 -44.357  1.00  1.40           H  
ATOM   2197 1HB  LEU A 137      28.971  21.663 -41.628  1.00  2.11           H  
ATOM   2198 2HB  LEU A 137      29.565  20.030 -41.914  1.00  2.11           H  
ATOM   2199  HG  LEU A 137      31.024  22.607 -42.542  1.00  2.11           H  
ATOM   2200 1HD1 LEU A 137      32.539  21.833 -40.784  1.00  2.11           H  
ATOM   2201 2HD1 LEU A 137      30.885  22.052 -40.168  1.00  2.11           H  
ATOM   2202 3HD1 LEU A 137      31.498  20.417 -40.506  1.00  2.11           H  
ATOM   2203 1HD2 LEU A 137      32.873  21.128 -43.206  1.00  2.11           H  
ATOM   2204 2HD2 LEU A 137      31.822  19.713 -42.967  1.00  2.11           H  
ATOM   2205 3HD2 LEU A 137      31.449  20.883 -44.243  1.00  2.11           H  
ATOM   2206  N   PRO A 138      27.096  19.355 -43.709  1.00  0.97           N  
ATOM   2207  CA  PRO A 138      25.754  18.759 -43.696  1.00  0.93           C  
ATOM   2208  C   PRO A 138      24.854  19.469 -42.701  1.00  0.81           C  
ATOM   2209  O   PRO A 138      25.173  19.553 -41.517  1.00  1.52           O  
ATOM   2210  CB  PRO A 138      26.009  17.315 -43.256  1.00  1.40           C  
ATOM   2211  CG  PRO A 138      27.393  17.037 -43.713  1.00  1.40           C  
ATOM   2212  CD  PRO A 138      28.120  18.325 -43.438  1.00  1.40           C  
ATOM   2213  HA  PRO A 138      25.325  18.798 -44.709  1.00  1.12           H  
ATOM   2214 1HB  PRO A 138      25.883  17.219 -42.168  1.00  1.67           H  
ATOM   2215 2HB  PRO A 138      25.269  16.646 -43.721  1.00  1.67           H  
ATOM   2216 1HG  PRO A 138      27.812  16.181 -43.166  1.00  1.67           H  
ATOM   2217 2HG  PRO A 138      27.392  16.767 -44.780  1.00  1.67           H  
ATOM   2218 1HD  PRO A 138      28.430  18.360 -42.385  1.00  1.67           H  
ATOM   2219 2HD  PRO A 138      28.971  18.432 -44.125  1.00  1.67           H  
ATOM   2220  N   GLU A 139      23.715  19.965 -43.180  1.00  1.48           N  
ATOM   2221  CA  GLU A 139      22.781  20.718 -42.339  1.00  1.29           C  
ATOM   2222  C   GLU A 139      22.075  19.880 -41.271  1.00  1.49           C  
ATOM   2223  O   GLU A 139      21.511  20.434 -40.325  1.00  2.18           O  
ATOM   2224  CB  GLU A 139      21.721  21.390 -43.217  1.00  1.94           C  
ATOM   2225  CG  GLU A 139      20.746  20.435 -43.898  1.00  1.94           C  
ATOM   2226  CD  GLU A 139      21.268  19.876 -45.192  1.00  1.94           C  
ATOM   2227  OE1 GLU A 139      22.457  19.916 -45.401  1.00  1.94           O  
ATOM   2228  OE2 GLU A 139      20.475  19.407 -45.974  1.00  1.94           O  
ATOM   2229  H   GLU A 139      23.504  19.845 -44.158  1.00  1.78           H  
ATOM   2230  HA  GLU A 139      23.348  21.497 -41.830  1.00  1.55           H  
ATOM   2231 1HB  GLU A 139      21.137  22.083 -42.609  1.00  2.32           H  
ATOM   2232 2HB  GLU A 139      22.212  21.974 -43.995  1.00  2.32           H  
ATOM   2233 1HG  GLU A 139      20.515  19.612 -43.225  1.00  2.32           H  
ATOM   2234 2HG  GLU A 139      19.818  20.971 -44.094  1.00  2.32           H  
ATOM   2235  N   SER A 140      22.112  18.558 -41.403  1.00  1.21           N  
ATOM   2236  CA  SER A 140      21.477  17.693 -40.423  1.00  1.63           C  
ATOM   2237  C   SER A 140      21.959  16.259 -40.533  1.00  0.88           C  
ATOM   2238  O   SER A 140      22.005  15.684 -41.621  1.00  2.09           O  
ATOM   2239  CB  SER A 140      19.974  17.733 -40.570  1.00  2.44           C  
ATOM   2240  OG  SER A 140      19.366  16.860 -39.656  1.00  2.44           O  
ATOM   2241  H   SER A 140      22.581  18.144 -42.197  1.00  1.45           H  
ATOM   2242  HA  SER A 140      21.736  18.062 -39.430  1.00  1.96           H  
ATOM   2243 1HB  SER A 140      19.619  18.748 -40.394  1.00  2.93           H  
ATOM   2244 2HB  SER A 140      19.695  17.459 -41.586  1.00  2.93           H  
ATOM   2245  HG  SER A 140      19.776  17.039 -38.804  1.00  2.93           H  
ATOM   2246  N   ILE A 141      22.334  15.703 -39.390  1.00  0.16           N  
ATOM   2247  CA  ILE A 141      22.831  14.339 -39.278  1.00  0.62           C  
ATOM   2248  C   ILE A 141      22.014  13.532 -38.296  1.00  0.24           C  
ATOM   2249  O   ILE A 141      21.635  14.021 -37.237  1.00  0.31           O  
ATOM   2250  CB  ILE A 141      24.318  14.326 -38.887  1.00  0.93           C  
ATOM   2251  CG1 ILE A 141      25.134  15.003 -39.987  1.00  0.93           C  
ATOM   2252  CG2 ILE A 141      24.813  12.908 -38.642  1.00  0.93           C  
ATOM   2253  CD1 ILE A 141      25.135  14.247 -41.295  1.00  0.93           C  
ATOM   2254  H   ILE A 141      22.238  16.252 -38.547  1.00  0.19           H  
ATOM   2255  HA  ILE A 141      22.744  13.863 -40.254  1.00  0.74           H  
ATOM   2256  HB  ILE A 141      24.451  14.909 -37.977  1.00  1.12           H  
ATOM   2257 1HG1 ILE A 141      24.725  15.993 -40.173  1.00  1.12           H  
ATOM   2258 2HG1 ILE A 141      26.158  15.122 -39.649  1.00  1.12           H  
ATOM   2259 1HG2 ILE A 141      25.865  12.934 -38.362  1.00  1.12           H  
ATOM   2260 2HG2 ILE A 141      24.239  12.452 -37.837  1.00  1.12           H  
ATOM   2261 3HG2 ILE A 141      24.695  12.318 -39.551  1.00  1.12           H  
ATOM   2262 1HD1 ILE A 141      25.731  14.786 -42.029  1.00  1.12           H  
ATOM   2263 2HD1 ILE A 141      25.563  13.255 -41.142  1.00  1.12           H  
ATOM   2264 3HD1 ILE A 141      24.114  14.148 -41.661  1.00  1.12           H  
ATOM   2265  N   ASP A 142      21.716  12.297 -38.659  1.00  0.17           N  
ATOM   2266  CA  ASP A 142      20.984  11.412 -37.775  1.00  0.20           C  
ATOM   2267  C   ASP A 142      21.356   9.982 -38.100  1.00  0.23           C  
ATOM   2268  O   ASP A 142      20.830   9.398 -39.047  1.00  0.27           O  
ATOM   2269  CB  ASP A 142      19.483  11.639 -37.904  1.00  0.30           C  
ATOM   2270  CG  ASP A 142      18.649  10.847 -36.905  1.00  0.30           C  
ATOM   2271  OD1 ASP A 142      19.132   9.898 -36.326  1.00  0.30           O  
ATOM   2272  OD2 ASP A 142      17.517  11.225 -36.710  1.00  0.30           O  
ATOM   2273  H   ASP A 142      22.029  11.955 -39.556  1.00  0.20           H  
ATOM   2274  HA  ASP A 142      21.279  11.618 -36.746  1.00  0.24           H  
ATOM   2275 1HB  ASP A 142      19.267  12.700 -37.768  1.00  0.36           H  
ATOM   2276 2HB  ASP A 142      19.166  11.369 -38.910  1.00  0.36           H  
ATOM   2277  N   TRP A 143      22.260   9.415 -37.305  1.00  0.21           N  
ATOM   2278  CA  TRP A 143      22.776   8.077 -37.549  1.00  0.18           C  
ATOM   2279  C   TRP A 143      21.766   6.957 -37.371  1.00  0.15           C  
ATOM   2280  O   TRP A 143      22.019   5.830 -37.802  1.00  0.17           O  
ATOM   2281  CB  TRP A 143      23.999   7.850 -36.679  1.00  0.27           C  
ATOM   2282  CG  TRP A 143      25.162   8.575 -37.245  1.00  0.27           C  
ATOM   2283  CD1 TRP A 143      25.773   9.692 -36.771  1.00  0.27           C  
ATOM   2284  CD2 TRP A 143      25.847   8.229 -38.466  1.00  0.27           C  
ATOM   2285  NE1 TRP A 143      26.781  10.064 -37.615  1.00  0.27           N  
ATOM   2286  CE2 TRP A 143      26.835   9.185 -38.661  1.00  0.27           C  
ATOM   2287  CE3 TRP A 143      25.691   7.202 -39.400  1.00  0.27           C  
ATOM   2288  CZ2 TRP A 143      27.665   9.158 -39.763  1.00  0.27           C  
ATOM   2289  CZ3 TRP A 143      26.531   7.169 -40.504  1.00  0.27           C  
ATOM   2290  CH2 TRP A 143      27.493   8.127 -40.682  1.00  0.27           C  
ATOM   2291  H   TRP A 143      22.630   9.942 -36.522  1.00  0.25           H  
ATOM   2292  HA  TRP A 143      23.112   8.045 -38.584  1.00  0.22           H  
ATOM   2293 1HB  TRP A 143      23.813   8.225 -35.672  1.00  0.32           H  
ATOM   2294 2HB  TRP A 143      24.231   6.793 -36.609  1.00  0.32           H  
ATOM   2295  HD1 TRP A 143      25.498  10.220 -35.861  1.00  0.32           H  
ATOM   2296  HE1 TRP A 143      27.382  10.864 -37.494  1.00  0.32           H  
ATOM   2297  HE3 TRP A 143      24.922   6.446 -39.263  1.00  0.32           H  
ATOM   2298  HZ2 TRP A 143      28.428   9.912 -39.924  1.00  0.32           H  
ATOM   2299  HZ3 TRP A 143      26.403   6.364 -41.229  1.00  0.32           H  
ATOM   2300  HH2 TRP A 143      28.134   8.080 -41.562  1.00  0.32           H  
ATOM   2301  N   ARG A 144      20.590   7.260 -36.818  1.00  0.15           N  
ATOM   2302  CA  ARG A 144      19.575   6.235 -36.683  1.00  0.16           C  
ATOM   2303  C   ARG A 144      19.017   5.907 -38.062  1.00  0.22           C  
ATOM   2304  O   ARG A 144      18.534   4.801 -38.298  1.00  0.25           O  
ATOM   2305  CB  ARG A 144      18.443   6.713 -35.800  1.00  0.24           C  
ATOM   2306  CG  ARG A 144      18.812   6.973 -34.357  1.00  0.24           C  
ATOM   2307  CD  ARG A 144      17.674   7.559 -33.628  1.00  0.24           C  
ATOM   2308  NE  ARG A 144      17.302   8.843 -34.185  1.00  0.24           N  
ATOM   2309  CZ  ARG A 144      16.273   9.600 -33.760  1.00  0.24           C  
ATOM   2310  NH1 ARG A 144      15.528   9.206 -32.749  1.00  0.24           N  
ATOM   2311  NH2 ARG A 144      16.014  10.740 -34.373  1.00  0.24           N  
ATOM   2312  H   ARG A 144      20.383   8.201 -36.491  1.00  0.18           H  
ATOM   2313  HA  ARG A 144      20.023   5.340 -36.253  1.00  0.19           H  
ATOM   2314 1HB  ARG A 144      18.029   7.635 -36.205  1.00  0.29           H  
ATOM   2315 2HB  ARG A 144      17.645   5.970 -35.802  1.00  0.29           H  
ATOM   2316 1HG  ARG A 144      19.069   6.035 -33.871  1.00  0.29           H  
ATOM   2317 2HG  ARG A 144      19.655   7.663 -34.307  1.00  0.29           H  
ATOM   2318 1HD  ARG A 144      16.812   6.895 -33.684  1.00  0.29           H  
ATOM   2319 2HD  ARG A 144      17.957   7.709 -32.594  1.00  0.29           H  
ATOM   2320  HE  ARG A 144      17.852   9.188 -34.967  1.00  0.29           H  
ATOM   2321 1HH1 ARG A 144      15.730   8.332 -32.284  1.00  0.29           H  
ATOM   2322 2HH1 ARG A 144      14.758   9.778 -32.437  1.00  0.29           H  
ATOM   2323 1HH2 ARG A 144      16.588  11.023 -35.162  1.00  0.29           H  
ATOM   2324 2HH2 ARG A 144      15.247  11.318 -34.070  1.00  0.29           H  
ATOM   2325  N   LYS A 145      19.166   6.847 -39.003  1.00  0.23           N  
ATOM   2326  CA  LYS A 145      18.702   6.681 -40.369  1.00  0.33           C  
ATOM   2327  C   LYS A 145      19.581   5.708 -41.141  1.00  0.28           C  
ATOM   2328  O   LYS A 145      19.182   5.206 -42.194  1.00  0.25           O  
ATOM   2329  CB  LYS A 145      18.681   8.030 -41.084  1.00  0.49           C  
ATOM   2330  CG  LYS A 145      17.648   9.009 -40.545  1.00  0.49           C  
ATOM   2331  CD  LYS A 145      17.698  10.331 -41.295  1.00  0.49           C  
ATOM   2332  CE  LYS A 145      16.675  11.317 -40.750  1.00  0.49           C  
ATOM   2333  NZ  LYS A 145      16.730  12.624 -41.463  1.00  0.49           N  
ATOM   2334  H   LYS A 145      19.608   7.729 -38.774  1.00  0.28           H  
ATOM   2335  HA  LYS A 145      17.689   6.276 -40.347  1.00  0.40           H  
ATOM   2336 1HB  LYS A 145      19.662   8.497 -41.014  1.00  0.59           H  
ATOM   2337 2HB  LYS A 145      18.469   7.876 -42.142  1.00  0.59           H  
ATOM   2338 1HG  LYS A 145      16.651   8.580 -40.645  1.00  0.59           H  
ATOM   2339 2HG  LYS A 145      17.840   9.195 -39.488  1.00  0.59           H  
ATOM   2340 1HD  LYS A 145      18.694  10.766 -41.200  1.00  0.59           H  
ATOM   2341 2HD  LYS A 145      17.497  10.157 -42.352  1.00  0.59           H  
ATOM   2342 1HE  LYS A 145      15.677  10.896 -40.859  1.00  0.59           H  
ATOM   2343 2HE  LYS A 145      16.871  11.486 -39.691  1.00  0.59           H  
ATOM   2344 1HZ  LYS A 145      16.040  13.249 -41.071  1.00  0.59           H  
ATOM   2345 2HZ  LYS A 145      17.650  13.028 -41.355  1.00  0.59           H  
ATOM   2346 3HZ  LYS A 145      16.537  12.483 -42.444  1.00  0.59           H  
ATOM   2347  N   LYS A 146      20.786   5.451 -40.631  1.00  0.30           N  
ATOM   2348  CA  LYS A 146      21.700   4.536 -41.273  1.00  0.33           C  
ATOM   2349  C   LYS A 146      21.723   3.205 -40.536  1.00  0.36           C  
ATOM   2350  O   LYS A 146      22.431   2.282 -40.939  1.00  0.44           O  
ATOM   2351  CB  LYS A 146      23.097   5.141 -41.310  1.00  0.49           C  
ATOM   2352  CG  LYS A 146      23.171   6.475 -42.040  1.00  0.49           C  
ATOM   2353  CD  LYS A 146      22.812   6.326 -43.508  1.00  0.49           C  
ATOM   2354  CE  LYS A 146      22.985   7.642 -44.252  1.00  0.49           C  
ATOM   2355  NZ  LYS A 146      22.614   7.520 -45.688  1.00  0.49           N  
ATOM   2356  H   LYS A 146      21.087   5.874 -39.764  1.00  0.36           H  
ATOM   2357  HA  LYS A 146      21.361   4.357 -42.294  1.00  0.40           H  
ATOM   2358 1HB  LYS A 146      23.452   5.291 -40.291  1.00  0.59           H  
ATOM   2359 2HB  LYS A 146      23.783   4.450 -41.799  1.00  0.59           H  
ATOM   2360 1HG  LYS A 146      22.484   7.183 -41.576  1.00  0.59           H  
ATOM   2361 2HG  LYS A 146      24.179   6.877 -41.971  1.00  0.59           H  
ATOM   2362 1HD  LYS A 146      23.452   5.571 -43.966  1.00  0.59           H  
ATOM   2363 2HD  LYS A 146      21.775   6.001 -43.599  1.00  0.59           H  
ATOM   2364 1HE  LYS A 146      22.357   8.400 -43.788  1.00  0.59           H  
ATOM   2365 2HE  LYS A 146      24.026   7.958 -44.183  1.00  0.59           H  
ATOM   2366 1HZ  LYS A 146      22.743   8.411 -46.147  1.00  0.59           H  
ATOM   2367 2HZ  LYS A 146      23.201   6.827 -46.131  1.00  0.59           H  
ATOM   2368 3HZ  LYS A 146      21.647   7.239 -45.764  1.00  0.59           H  
ATOM   2369  N   GLY A 147      20.974   3.116 -39.430  1.00  0.37           N  
ATOM   2370  CA  GLY A 147      20.975   1.912 -38.621  1.00  0.46           C  
ATOM   2371  C   GLY A 147      22.256   1.800 -37.797  1.00  0.42           C  
ATOM   2372  O   GLY A 147      22.633   0.701 -37.399  1.00  0.75           O  
ATOM   2373  H   GLY A 147      20.366   3.870 -39.142  1.00  0.44           H  
ATOM   2374 1HA  GLY A 147      20.108   1.916 -37.958  1.00  0.55           H  
ATOM   2375 2HA  GLY A 147      20.875   1.039 -39.268  1.00  0.55           H  
ATOM   2376  N   ALA A 148      22.935   2.928 -37.563  1.00  0.19           N  
ATOM   2377  CA  ALA A 148      24.206   2.918 -36.844  1.00  0.14           C  
ATOM   2378  C   ALA A 148      24.002   3.144 -35.353  1.00  0.12           C  
ATOM   2379  O   ALA A 148      24.953   3.099 -34.574  1.00  0.21           O  
ATOM   2380  CB  ALA A 148      25.142   3.976 -37.413  1.00  0.21           C  
ATOM   2381  H   ALA A 148      22.571   3.820 -37.879  1.00  0.23           H  
ATOM   2382  HA  ALA A 148      24.658   1.938 -36.971  1.00  0.17           H  
ATOM   2383 1HB  ALA A 148      26.096   3.941 -36.889  1.00  0.25           H  
ATOM   2384 2HB  ALA A 148      25.305   3.785 -38.473  1.00  0.25           H  
ATOM   2385 3HB  ALA A 148      24.695   4.956 -37.290  1.00  0.25           H  
ATOM   2386  N   VAL A 149      22.764   3.393 -34.951  1.00  0.12           N  
ATOM   2387  CA  VAL A 149      22.452   3.650 -33.559  1.00  0.15           C  
ATOM   2388  C   VAL A 149      21.575   2.562 -32.969  1.00  0.18           C  
ATOM   2389  O   VAL A 149      20.504   2.255 -33.495  1.00  0.26           O  
ATOM   2390  CB  VAL A 149      21.759   5.012 -33.429  1.00  0.22           C  
ATOM   2391  CG1 VAL A 149      21.362   5.284 -31.992  1.00  0.22           C  
ATOM   2392  CG2 VAL A 149      22.698   6.093 -33.918  1.00  0.22           C  
ATOM   2393  H   VAL A 149      22.011   3.415 -35.622  1.00  0.14           H  
ATOM   2394  HA  VAL A 149      23.386   3.682 -32.997  1.00  0.18           H  
ATOM   2395  HB  VAL A 149      20.856   5.004 -34.035  1.00  0.27           H  
ATOM   2396 1HG1 VAL A 149      20.865   6.252 -31.928  1.00  0.27           H  
ATOM   2397 2HG1 VAL A 149      20.681   4.506 -31.652  1.00  0.27           H  
ATOM   2398 3HG1 VAL A 149      22.252   5.290 -31.363  1.00  0.27           H  
ATOM   2399 1HG2 VAL A 149      22.204   7.060 -33.848  1.00  0.27           H  
ATOM   2400 2HG2 VAL A 149      23.599   6.097 -33.305  1.00  0.27           H  
ATOM   2401 3HG2 VAL A 149      22.964   5.893 -34.952  1.00  0.27           H  
ATOM   2402  N   ALA A 150      22.049   1.978 -31.876  1.00  0.17           N  
ATOM   2403  CA  ALA A 150      21.329   0.927 -31.173  1.00  0.27           C  
ATOM   2404  C   ALA A 150      20.186   1.515 -30.364  1.00  0.30           C  
ATOM   2405  O   ALA A 150      20.160   2.714 -30.085  1.00  0.40           O  
ATOM   2406  CB  ALA A 150      22.270   0.147 -30.272  1.00  0.41           C  
ATOM   2407  H   ALA A 150      22.942   2.279 -31.510  1.00  0.20           H  
ATOM   2408  HA  ALA A 150      20.904   0.250 -31.913  1.00  0.32           H  
ATOM   2409 1HB  ALA A 150      21.721  -0.649 -29.770  1.00  0.49           H  
ATOM   2410 2HB  ALA A 150      23.072  -0.287 -30.870  1.00  0.49           H  
ATOM   2411 3HB  ALA A 150      22.700   0.816 -29.527  1.00  0.49           H  
ATOM   2412  N   GLU A 151      19.241   0.663 -29.989  1.00  0.43           N  
ATOM   2413  CA  GLU A 151      18.086   1.099 -29.220  1.00  0.52           C  
ATOM   2414  C   GLU A 151      18.506   1.628 -27.857  1.00  0.34           C  
ATOM   2415  O   GLU A 151      19.503   1.181 -27.286  1.00  0.72           O  
ATOM   2416  CB  GLU A 151      17.100  -0.055 -29.052  1.00  0.78           C  
ATOM   2417  CG  GLU A 151      16.484  -0.543 -30.355  1.00  0.78           C  
ATOM   2418  CD  GLU A 151      15.558   0.464 -30.976  1.00  0.78           C  
ATOM   2419  OE1 GLU A 151      14.921   1.184 -30.244  1.00  0.78           O  
ATOM   2420  OE2 GLU A 151      15.485   0.515 -32.180  1.00  0.78           O  
ATOM   2421  H   GLU A 151      19.319  -0.310 -30.247  1.00  0.52           H  
ATOM   2422  HA  GLU A 151      17.594   1.907 -29.763  1.00  0.62           H  
ATOM   2423 1HB  GLU A 151      17.606  -0.901 -28.586  1.00  0.94           H  
ATOM   2424 2HB  GLU A 151      16.290   0.248 -28.388  1.00  0.94           H  
ATOM   2425 1HG  GLU A 151      17.283  -0.767 -31.061  1.00  0.94           H  
ATOM   2426 2HG  GLU A 151      15.936  -1.464 -30.163  1.00  0.94           H  
ATOM   2427  N   VAL A 152      17.735   2.581 -27.346  1.00  0.24           N  
ATOM   2428  CA  VAL A 152      18.018   3.217 -26.066  1.00  0.29           C  
ATOM   2429  C   VAL A 152      17.974   2.236 -24.917  1.00  0.27           C  
ATOM   2430  O   VAL A 152      17.016   1.478 -24.763  1.00  0.85           O  
ATOM   2431  CB  VAL A 152      17.018   4.349 -25.798  1.00  0.43           C  
ATOM   2432  CG1 VAL A 152      17.229   4.905 -24.396  1.00  0.43           C  
ATOM   2433  CG2 VAL A 152      17.205   5.428 -26.849  1.00  0.43           C  
ATOM   2434  H   VAL A 152      16.927   2.885 -27.871  1.00  0.29           H  
ATOM   2435  HA  VAL A 152      19.020   3.645 -26.114  1.00  0.35           H  
ATOM   2436  HB  VAL A 152      16.004   3.954 -25.850  1.00  0.52           H  
ATOM   2437 1HG1 VAL A 152      16.515   5.699 -24.200  1.00  0.52           H  
ATOM   2438 2HG1 VAL A 152      17.089   4.111 -23.664  1.00  0.52           H  
ATOM   2439 3HG1 VAL A 152      18.240   5.301 -24.314  1.00  0.52           H  
ATOM   2440 1HG2 VAL A 152      16.495   6.234 -26.684  1.00  0.52           H  
ATOM   2441 2HG2 VAL A 152      18.219   5.822 -26.789  1.00  0.52           H  
ATOM   2442 3HG2 VAL A 152      17.039   5.003 -27.839  1.00  0.52           H  
ATOM   2443  N   LYS A 153      19.026   2.260 -24.110  1.00  0.20           N  
ATOM   2444  CA  LYS A 153      19.144   1.367 -22.975  1.00  0.35           C  
ATOM   2445  C   LYS A 153      18.990   2.098 -21.651  1.00  0.45           C  
ATOM   2446  O   LYS A 153      18.722   3.300 -21.619  1.00  3.56           O  
ATOM   2447  CB  LYS A 153      20.473   0.623 -23.011  1.00  0.52           C  
ATOM   2448  CG  LYS A 153      20.631  -0.345 -24.170  1.00  0.52           C  
ATOM   2449  CD  LYS A 153      21.905  -1.148 -24.000  1.00  0.52           C  
ATOM   2450  CE  LYS A 153      22.104  -2.165 -25.101  1.00  0.52           C  
ATOM   2451  NZ  LYS A 153      23.318  -2.973 -24.848  1.00  0.52           N  
ATOM   2452  H   LYS A 153      19.772   2.916 -24.295  1.00  0.24           H  
ATOM   2453  HA  LYS A 153      18.345   0.628 -23.037  1.00  0.42           H  
ATOM   2454 1HB  LYS A 153      21.288   1.345 -23.072  1.00  0.63           H  
ATOM   2455 2HB  LYS A 153      20.614   0.050 -22.097  1.00  0.63           H  
ATOM   2456 1HG  LYS A 153      19.777  -1.024 -24.203  1.00  0.63           H  
ATOM   2457 2HG  LYS A 153      20.674   0.206 -25.108  1.00  0.63           H  
ATOM   2458 1HD  LYS A 153      22.761  -0.472 -23.994  1.00  0.63           H  
ATOM   2459 2HD  LYS A 153      21.876  -1.671 -23.044  1.00  0.63           H  
ATOM   2460 1HE  LYS A 153      21.240  -2.825 -25.157  1.00  0.63           H  
ATOM   2461 2HE  LYS A 153      22.216  -1.649 -26.055  1.00  0.63           H  
ATOM   2462 1HZ  LYS A 153      23.452  -3.642 -25.589  1.00  0.63           H  
ATOM   2463 2HZ  LYS A 153      24.120  -2.356 -24.797  1.00  0.63           H  
ATOM   2464 3HZ  LYS A 153      23.227  -3.463 -23.969  1.00  0.63           H  
ATOM   2465  N   ASP A 154      19.145   1.339 -20.571  1.00  0.68           N  
ATOM   2466  CA  ASP A 154      18.994   1.824 -19.213  1.00  0.44           C  
ATOM   2467  C   ASP A 154      20.134   1.344 -18.326  1.00  0.34           C  
ATOM   2468  O   ASP A 154      20.225   0.157 -18.013  1.00  0.76           O  
ATOM   2469  CB  ASP A 154      17.663   1.346 -18.652  1.00  0.66           C  
ATOM   2470  CG  ASP A 154      17.342   1.865 -17.266  1.00  0.66           C  
ATOM   2471  OD1 ASP A 154      18.181   2.447 -16.620  1.00  0.66           O  
ATOM   2472  OD2 ASP A 154      16.217   1.675 -16.870  1.00  0.66           O  
ATOM   2473  H   ASP A 154      19.365   0.362 -20.698  1.00  0.82           H  
ATOM   2474  HA  ASP A 154      19.000   2.909 -19.228  1.00  0.53           H  
ATOM   2475 1HB  ASP A 154      16.863   1.651 -19.327  1.00  0.79           H  
ATOM   2476 2HB  ASP A 154      17.658   0.257 -18.621  1.00  0.79           H  
ATOM   2477  N   GLN A 155      21.005   2.264 -17.920  1.00  0.66           N  
ATOM   2478  CA  GLN A 155      22.136   1.905 -17.061  1.00  1.38           C  
ATOM   2479  C   GLN A 155      21.726   1.495 -15.635  1.00  0.65           C  
ATOM   2480  O   GLN A 155      22.496   0.825 -14.938  1.00  1.92           O  
ATOM   2481  CB  GLN A 155      23.114   3.075 -16.966  1.00  2.07           C  
ATOM   2482  CG  GLN A 155      22.585   4.255 -16.175  1.00  2.07           C  
ATOM   2483  CD  GLN A 155      23.538   5.423 -16.186  1.00  2.07           C  
ATOM   2484  OE1 GLN A 155      23.892   5.920 -17.257  1.00  2.07           O  
ATOM   2485  NE2 GLN A 155      23.957   5.873 -15.009  1.00  2.07           N  
ATOM   2486  H   GLN A 155      20.867   3.227 -18.207  1.00  0.79           H  
ATOM   2487  HA  GLN A 155      22.644   1.058 -17.512  1.00  1.66           H  
ATOM   2488 1HB  GLN A 155      24.039   2.742 -16.496  1.00  2.48           H  
ATOM   2489 2HB  GLN A 155      23.362   3.426 -17.967  1.00  2.48           H  
ATOM   2490 1HG  GLN A 155      21.639   4.579 -16.608  1.00  2.48           H  
ATOM   2491 2HG  GLN A 155      22.438   3.948 -15.142  1.00  2.48           H  
ATOM   2492 1HE2 GLN A 155      24.585   6.650 -14.965  1.00  2.48           H  
ATOM   2493 2HE2 GLN A 155      23.645   5.434 -14.166  1.00  2.48           H  
ATOM   2494  N   GLY A 156      20.518   1.880 -15.211  1.00  0.49           N  
ATOM   2495  CA  GLY A 156      20.013   1.555 -13.880  1.00  0.74           C  
ATOM   2496  C   GLY A 156      20.728   2.341 -12.784  1.00  0.84           C  
ATOM   2497  O   GLY A 156      21.334   3.384 -13.031  1.00  2.48           O  
ATOM   2498  H   GLY A 156      19.904   2.397 -15.831  1.00  0.59           H  
ATOM   2499 1HA  GLY A 156      18.944   1.763 -13.842  1.00  0.89           H  
ATOM   2500 2HA  GLY A 156      20.134   0.487 -13.701  1.00  0.89           H  
ATOM   2501  N   GLY A 157      20.673   1.814 -11.560  1.00  0.70           N  
ATOM   2502  CA  GLY A 157      21.330   2.419 -10.396  1.00  0.80           C  
ATOM   2503  C   GLY A 157      22.828   2.105 -10.392  1.00  1.46           C  
ATOM   2504  O   GLY A 157      23.314   1.366  -9.534  1.00  9.69           O  
ATOM   2505  H   GLY A 157      20.156   0.956 -11.427  1.00  0.84           H  
ATOM   2506 1HA  GLY A 157      21.178   3.495 -10.412  1.00  0.96           H  
ATOM   2507 2HA  GLY A 157      20.872   2.042  -9.483  1.00  0.96           H  
ATOM   2508  N   CYS A 158      23.543   2.649 -11.370  1.00  0.78           N  
ATOM   2509  CA  CYS A 158      24.957   2.357 -11.554  1.00  0.47           C  
ATOM   2510  C   CYS A 158      25.657   3.404 -12.406  1.00  0.36           C  
ATOM   2511  O   CYS A 158      25.179   3.752 -13.485  1.00  0.38           O  
ATOM   2512  CB  CYS A 158      25.095   0.990 -12.229  1.00  0.70           C  
ATOM   2513  SG  CYS A 158      26.786   0.419 -12.485  1.00  0.70           S  
ATOM   2514  H   CYS A 158      23.068   3.264 -12.018  1.00  0.94           H  
ATOM   2515  HA  CYS A 158      25.433   2.323 -10.574  1.00  0.56           H  
ATOM   2516 1HB  CYS A 158      24.581   0.244 -11.623  1.00  0.85           H  
ATOM   2517 2HB  CYS A 158      24.599   1.016 -13.199  1.00  0.85           H  
ATOM   2518  HG  CYS A 158      26.454  -0.744 -13.037  1.00  0.85           H  
ATOM   2519  N   GLY A 159      26.813   3.894 -11.943  1.00  0.25           N  
ATOM   2520  CA  GLY A 159      27.594   4.902 -12.671  1.00  0.29           C  
ATOM   2521  C   GLY A 159      28.424   4.278 -13.794  1.00  0.23           C  
ATOM   2522  O   GLY A 159      29.655   4.321 -13.779  1.00  0.52           O  
ATOM   2523  H   GLY A 159      27.185   3.574 -11.058  1.00  0.30           H  
ATOM   2524 1HA  GLY A 159      26.916   5.642 -13.092  1.00  0.35           H  
ATOM   2525 2HA  GLY A 159      28.251   5.430 -11.979  1.00  0.35           H  
ATOM   2526  N   SER A 160      27.725   3.690 -14.759  1.00  0.15           N  
ATOM   2527  CA  SER A 160      28.310   3.003 -15.898  1.00  0.14           C  
ATOM   2528  C   SER A 160      28.007   3.749 -17.181  1.00  0.15           C  
ATOM   2529  O   SER A 160      28.214   3.219 -18.271  1.00  0.38           O  
ATOM   2530  CB  SER A 160      27.746   1.607 -15.999  1.00  0.21           C  
ATOM   2531  OG  SER A 160      26.361   1.673 -16.194  1.00  0.21           O  
ATOM   2532  H   SER A 160      26.719   3.721 -14.683  1.00  0.18           H  
ATOM   2533  HA  SER A 160      29.390   2.952 -15.764  1.00  0.17           H  
ATOM   2534 1HB  SER A 160      28.212   1.075 -16.827  1.00  0.25           H  
ATOM   2535 2HB  SER A 160      27.964   1.057 -15.084  1.00  0.25           H  
ATOM   2536  HG  SER A 160      26.004   0.800 -16.016  1.00  0.25           H  
ATOM   2537  N   CYS A 161      27.509   4.975 -17.042  1.00  0.14           N  
ATOM   2538  CA  CYS A 161      27.094   5.802 -18.162  1.00  0.24           C  
ATOM   2539  C   CYS A 161      28.187   5.939 -19.209  1.00  0.17           C  
ATOM   2540  O   CYS A 161      27.917   5.855 -20.407  1.00  0.28           O  
ATOM   2541  CB  CYS A 161      26.698   7.178 -17.677  1.00  0.36           C  
ATOM   2542  SG  CYS A 161      25.922   8.143 -18.964  1.00  0.36           S  
ATOM   2543  H   CYS A 161      27.392   5.352 -16.114  1.00  0.17           H  
ATOM   2544  HA  CYS A 161      26.223   5.338 -18.627  1.00  0.29           H  
ATOM   2545 1HB  CYS A 161      26.006   7.098 -16.839  1.00  0.43           H  
ATOM   2546 2HB  CYS A 161      27.578   7.717 -17.329  1.00  0.43           H  
ATOM   2547  HG  CYS A 161      24.878   7.340 -19.134  1.00  0.43           H  
ATOM   2548  N   TRP A 162      29.415   6.151 -18.747  1.00  0.28           N  
ATOM   2549  CA  TRP A 162      30.590   6.237 -19.601  1.00  0.20           C  
ATOM   2550  C   TRP A 162      30.784   5.007 -20.499  1.00  0.20           C  
ATOM   2551  O   TRP A 162      31.362   5.118 -21.581  1.00  0.38           O  
ATOM   2552  CB  TRP A 162      31.815   6.432 -18.704  1.00  0.30           C  
ATOM   2553  CG  TRP A 162      31.983   5.300 -17.731  1.00  0.30           C  
ATOM   2554  CD1 TRP A 162      31.458   5.256 -16.476  1.00  0.30           C  
ATOM   2555  CD2 TRP A 162      32.695   4.051 -17.909  1.00  0.30           C  
ATOM   2556  NE1 TRP A 162      31.791   4.075 -15.863  1.00  0.30           N  
ATOM   2557  CE2 TRP A 162      32.543   3.324 -16.724  1.00  0.30           C  
ATOM   2558  CE3 TRP A 162      33.427   3.496 -18.963  1.00  0.30           C  
ATOM   2559  CZ2 TRP A 162      33.099   2.065 -16.558  1.00  0.30           C  
ATOM   2560  CZ3 TRP A 162      33.974   2.232 -18.798  1.00  0.30           C  
ATOM   2561  CH2 TRP A 162      33.817   1.535 -17.629  1.00  0.30           C  
ATOM   2562  H   TRP A 162      29.545   6.236 -17.749  1.00  0.34           H  
ATOM   2563  HA  TRP A 162      30.482   7.113 -20.240  1.00  0.24           H  
ATOM   2564 1HB  TRP A 162      32.715   6.502 -19.315  1.00  0.36           H  
ATOM   2565 2HB  TRP A 162      31.719   7.362 -18.145  1.00  0.36           H  
ATOM   2566  HD1 TRP A 162      30.857   6.043 -16.025  1.00  0.36           H  
ATOM   2567  HE1 TRP A 162      31.518   3.801 -14.927  1.00  0.36           H  
ATOM   2568  HE3 TRP A 162      33.557   4.041 -19.898  1.00  0.36           H  
ATOM   2569  HZ2 TRP A 162      32.981   1.498 -15.636  1.00  0.36           H  
ATOM   2570  HZ3 TRP A 162      34.536   1.805 -19.626  1.00  0.36           H  
ATOM   2571  HH2 TRP A 162      34.267   0.546 -17.540  1.00  0.36           H  
ATOM   2572  N   ALA A 163      30.282   3.846 -20.064  1.00  0.23           N  
ATOM   2573  CA  ALA A 163      30.380   2.623 -20.836  1.00  0.28           C  
ATOM   2574  C   ALA A 163      29.341   2.651 -21.927  1.00  0.27           C  
ATOM   2575  O   ALA A 163      29.592   2.211 -23.043  1.00  0.62           O  
ATOM   2576  CB  ALA A 163      30.199   1.400 -19.949  1.00  0.42           C  
ATOM   2577  H   ALA A 163      29.802   3.803 -19.180  1.00  0.28           H  
ATOM   2578  HA  ALA A 163      31.364   2.587 -21.300  1.00  0.34           H  
ATOM   2579 1HB  ALA A 163      30.287   0.496 -20.550  1.00  0.50           H  
ATOM   2580 2HB  ALA A 163      30.967   1.398 -19.175  1.00  0.50           H  
ATOM   2581 3HB  ALA A 163      29.217   1.425 -19.485  1.00  0.50           H  
ATOM   2582  N   PHE A 164      28.180   3.217 -21.616  1.00  0.16           N  
ATOM   2583  CA  PHE A 164      27.124   3.337 -22.611  1.00  0.16           C  
ATOM   2584  C   PHE A 164      27.492   4.350 -23.685  1.00  0.14           C  
ATOM   2585  O   PHE A 164      27.182   4.146 -24.859  1.00  0.27           O  
ATOM   2586  CB  PHE A 164      25.808   3.725 -21.943  1.00  0.24           C  
ATOM   2587  CG  PHE A 164      25.164   2.574 -21.242  1.00  0.24           C  
ATOM   2588  CD1 PHE A 164      25.461   2.302 -19.922  1.00  0.24           C  
ATOM   2589  CD2 PHE A 164      24.257   1.761 -21.902  1.00  0.24           C  
ATOM   2590  CE1 PHE A 164      24.879   1.234 -19.278  1.00  0.24           C  
ATOM   2591  CE2 PHE A 164      23.669   0.698 -21.253  1.00  0.24           C  
ATOM   2592  CZ  PHE A 164      23.982   0.435 -19.945  1.00  0.24           C  
ATOM   2593  H   PHE A 164      28.029   3.540 -20.664  1.00  0.19           H  
ATOM   2594  HA  PHE A 164      26.992   2.366 -23.090  1.00  0.19           H  
ATOM   2595 1HB  PHE A 164      25.978   4.517 -21.217  1.00  0.29           H  
ATOM   2596 2HB  PHE A 164      25.112   4.104 -22.690  1.00  0.29           H  
ATOM   2597  HD1 PHE A 164      26.167   2.939 -19.397  1.00  0.29           H  
ATOM   2598  HD2 PHE A 164      24.014   1.968 -22.944  1.00  0.29           H  
ATOM   2599  HE1 PHE A 164      25.126   1.027 -18.239  1.00  0.29           H  
ATOM   2600  HE2 PHE A 164      22.961   0.060 -21.772  1.00  0.29           H  
ATOM   2601  HZ  PHE A 164      23.517  -0.406 -19.443  1.00  0.29           H  
ATOM   2602  N   SER A 165      28.183   5.421 -23.291  1.00  0.08           N  
ATOM   2603  CA  SER A 165      28.650   6.413 -24.252  1.00  0.08           C  
ATOM   2604  C   SER A 165      29.707   5.808 -25.156  1.00  0.16           C  
ATOM   2605  O   SER A 165      29.634   5.935 -26.382  1.00  0.31           O  
ATOM   2606  CB  SER A 165      29.221   7.617 -23.557  1.00  0.12           C  
ATOM   2607  OG  SER A 165      29.659   8.565 -24.498  1.00  0.12           O  
ATOM   2608  H   SER A 165      28.376   5.550 -22.306  1.00  0.10           H  
ATOM   2609  HA  SER A 165      27.808   6.729 -24.864  1.00  0.10           H  
ATOM   2610 1HB  SER A 165      28.463   8.054 -22.912  1.00  0.14           H  
ATOM   2611 2HB  SER A 165      30.053   7.311 -22.925  1.00  0.14           H  
ATOM   2612  HG  SER A 165      28.869   8.888 -24.940  1.00  0.14           H  
ATOM   2613  N   THR A 166      30.680   5.139 -24.527  1.00  0.27           N  
ATOM   2614  CA  THR A 166      31.769   4.466 -25.219  1.00  0.93           C  
ATOM   2615  C   THR A 166      31.234   3.498 -26.242  1.00  0.45           C  
ATOM   2616  O   THR A 166      31.513   3.625 -27.435  1.00  0.69           O  
ATOM   2617  CB  THR A 166      32.637   3.677 -24.219  1.00  1.40           C  
ATOM   2618  OG1 THR A 166      33.229   4.579 -23.280  1.00  1.40           O  
ATOM   2619  CG2 THR A 166      33.713   2.880 -24.935  1.00  1.40           C  
ATOM   2620  H   THR A 166      30.682   5.097 -23.516  1.00  0.32           H  
ATOM   2621  HA  THR A 166      32.378   5.212 -25.727  1.00  1.12           H  
ATOM   2622  HB  THR A 166      31.997   2.984 -23.675  1.00  1.67           H  
ATOM   2623  HG1 THR A 166      32.535   5.001 -22.763  1.00  1.67           H  
ATOM   2624 1HG2 THR A 166      34.296   2.316 -24.212  1.00  1.67           H  
ATOM   2625 2HG2 THR A 166      33.251   2.190 -25.640  1.00  1.67           H  
ATOM   2626 3HG2 THR A 166      34.364   3.561 -25.463  1.00  1.67           H  
ATOM   2627  N   ILE A 167      30.450   2.548 -25.763  1.00  0.48           N  
ATOM   2628  CA  ILE A 167      29.871   1.520 -26.590  1.00  0.54           C  
ATOM   2629  C   ILE A 167      28.966   2.041 -27.675  1.00  0.35           C  
ATOM   2630  O   ILE A 167      29.026   1.535 -28.787  1.00  0.49           O  
ATOM   2631  CB  ILE A 167      29.134   0.506 -25.724  1.00  0.81           C  
ATOM   2632  CG1 ILE A 167      30.162  -0.250 -24.883  1.00  0.81           C  
ATOM   2633  CG2 ILE A 167      28.305  -0.404 -26.581  1.00  0.81           C  
ATOM   2634  CD1 ILE A 167      31.181  -0.979 -25.716  1.00  0.81           C  
ATOM   2635  H   ILE A 167      30.254   2.522 -24.774  1.00  0.58           H  
ATOM   2636  HA  ILE A 167      30.689   0.993 -27.079  1.00  0.65           H  
ATOM   2637  HB  ILE A 167      28.479   1.029 -25.028  1.00  0.97           H  
ATOM   2638 1HG1 ILE A 167      30.688   0.455 -24.246  1.00  0.97           H  
ATOM   2639 2HG1 ILE A 167      29.654  -0.978 -24.252  1.00  0.97           H  
ATOM   2640 1HG2 ILE A 167      27.780  -1.127 -25.956  1.00  0.97           H  
ATOM   2641 2HG2 ILE A 167      27.580   0.189 -27.136  1.00  0.97           H  
ATOM   2642 3HG2 ILE A 167      28.961  -0.917 -27.277  1.00  0.97           H  
ATOM   2643 1HD1 ILE A 167      31.883  -1.482 -25.054  1.00  0.97           H  
ATOM   2644 2HD1 ILE A 167      30.681  -1.712 -26.349  1.00  0.97           H  
ATOM   2645 3HD1 ILE A 167      31.719  -0.266 -26.339  1.00  0.97           H  
ATOM   2646  N   GLY A 168      28.152   3.048 -27.391  1.00  0.39           N  
ATOM   2647  CA  GLY A 168      27.303   3.606 -28.429  1.00  0.37           C  
ATOM   2648  C   GLY A 168      28.142   4.117 -29.602  1.00  0.32           C  
ATOM   2649  O   GLY A 168      27.805   3.867 -30.761  1.00  0.52           O  
ATOM   2650  H   GLY A 168      28.099   3.435 -26.458  1.00  0.47           H  
ATOM   2651 1HA  GLY A 168      26.611   2.841 -28.780  1.00  0.44           H  
ATOM   2652 2HA  GLY A 168      26.703   4.412 -28.017  1.00  0.44           H  
ATOM   2653  N   ALA A 169      29.235   4.824 -29.298  1.00  0.41           N  
ATOM   2654  CA  ALA A 169      30.136   5.336 -30.330  1.00  0.59           C  
ATOM   2655  C   ALA A 169      30.800   4.185 -31.103  1.00  0.32           C  
ATOM   2656  O   ALA A 169      30.966   4.270 -32.327  1.00  0.37           O  
ATOM   2657  CB  ALA A 169      31.192   6.237 -29.703  1.00  0.89           C  
ATOM   2658  H   ALA A 169      29.446   5.025 -28.325  1.00  0.49           H  
ATOM   2659  HA  ALA A 169      29.548   5.920 -31.039  1.00  0.71           H  
ATOM   2660 1HB  ALA A 169      31.838   6.636 -30.484  1.00  1.06           H  
ATOM   2661 2HB  ALA A 169      30.702   7.061 -29.183  1.00  1.06           H  
ATOM   2662 3HB  ALA A 169      31.787   5.665 -28.995  1.00  1.06           H  
ATOM   2663  N   VAL A 170      31.156   3.109 -30.387  1.00  0.23           N  
ATOM   2664  CA  VAL A 170      31.779   1.933 -30.998  1.00  0.19           C  
ATOM   2665  C   VAL A 170      30.795   1.205 -31.907  1.00  0.18           C  
ATOM   2666  O   VAL A 170      31.149   0.793 -33.013  1.00  0.27           O  
ATOM   2667  CB  VAL A 170      32.296   0.961 -29.928  1.00  0.29           C  
ATOM   2668  CG1 VAL A 170      32.794  -0.304 -30.602  1.00  0.29           C  
ATOM   2669  CG2 VAL A 170      33.406   1.607 -29.126  1.00  0.29           C  
ATOM   2670  H   VAL A 170      31.016   3.118 -29.384  1.00  0.28           H  
ATOM   2671  HA  VAL A 170      32.626   2.263 -31.596  1.00  0.23           H  
ATOM   2672  HB  VAL A 170      31.475   0.687 -29.265  1.00  0.34           H  
ATOM   2673 1HG1 VAL A 170      33.147  -1.004 -29.846  1.00  0.34           H  
ATOM   2674 2HG1 VAL A 170      31.981  -0.756 -31.168  1.00  0.34           H  
ATOM   2675 3HG1 VAL A 170      33.612  -0.057 -31.277  1.00  0.34           H  
ATOM   2676 1HG2 VAL A 170      33.762   0.911 -28.368  1.00  0.34           H  
ATOM   2677 2HG2 VAL A 170      34.224   1.869 -29.793  1.00  0.34           H  
ATOM   2678 3HG2 VAL A 170      33.042   2.505 -28.647  1.00  0.34           H  
ATOM   2679  N   GLU A 171      29.556   1.063 -31.449  1.00  0.20           N  
ATOM   2680  CA  GLU A 171      28.504   0.433 -32.230  1.00  0.23           C  
ATOM   2681  C   GLU A 171      28.263   1.236 -33.502  1.00  0.20           C  
ATOM   2682  O   GLU A 171      28.080   0.659 -34.578  1.00  0.47           O  
ATOM   2683  CB  GLU A 171      27.228   0.324 -31.397  1.00  0.35           C  
ATOM   2684  CG  GLU A 171      27.285  -0.702 -30.272  1.00  0.35           C  
ATOM   2685  CD  GLU A 171      26.078  -0.635 -29.382  1.00  0.35           C  
ATOM   2686  OE1 GLU A 171      25.399   0.362 -29.429  1.00  0.35           O  
ATOM   2687  OE2 GLU A 171      25.828  -1.570 -28.654  1.00  0.35           O  
ATOM   2688  H   GLU A 171      29.331   1.399 -30.528  1.00  0.24           H  
ATOM   2689  HA  GLU A 171      28.826  -0.568 -32.510  1.00  0.28           H  
ATOM   2690 1HB  GLU A 171      27.002   1.293 -30.952  1.00  0.41           H  
ATOM   2691 2HB  GLU A 171      26.395   0.057 -32.039  1.00  0.41           H  
ATOM   2692 1HG  GLU A 171      27.344  -1.693 -30.708  1.00  0.41           H  
ATOM   2693 2HG  GLU A 171      28.184  -0.544 -29.682  1.00  0.41           H  
ATOM   2694  N   GLY A 172      28.309   2.565 -33.367  1.00  0.12           N  
ATOM   2695  CA  GLY A 172      28.208   3.489 -34.483  1.00  0.20           C  
ATOM   2696  C   GLY A 172      29.176   3.112 -35.585  1.00  0.20           C  
ATOM   2697  O   GLY A 172      28.755   2.792 -36.699  1.00  0.36           O  
ATOM   2698  H   GLY A 172      28.413   2.961 -32.442  1.00  0.14           H  
ATOM   2699 1HA  GLY A 172      27.196   3.490 -34.873  1.00  0.24           H  
ATOM   2700 2HA  GLY A 172      28.422   4.497 -34.134  1.00  0.24           H  
ATOM   2701  N   ILE A 173      30.475   3.157 -35.275  1.00  0.37           N  
ATOM   2702  CA  ILE A 173      31.489   2.819 -36.267  1.00  0.57           C  
ATOM   2703  C   ILE A 173      31.440   1.370 -36.741  1.00  0.43           C  
ATOM   2704  O   ILE A 173      31.830   1.093 -37.873  1.00  0.54           O  
ATOM   2705  CB  ILE A 173      32.903   3.154 -35.774  1.00  0.85           C  
ATOM   2706  CG1 ILE A 173      33.857   3.113 -36.965  1.00  0.85           C  
ATOM   2707  CG2 ILE A 173      33.372   2.262 -34.645  1.00  0.85           C  
ATOM   2708  CD1 ILE A 173      35.220   3.686 -36.686  1.00  0.85           C  
ATOM   2709  H   ILE A 173      30.752   3.433 -34.337  1.00  0.44           H  
ATOM   2710  HA  ILE A 173      31.311   3.448 -37.133  1.00  0.68           H  
ATOM   2711  HB  ILE A 173      32.895   4.169 -35.421  1.00  1.03           H  
ATOM   2712 1HG1 ILE A 173      33.977   2.080 -37.276  1.00  1.03           H  
ATOM   2713 2HG1 ILE A 173      33.416   3.671 -37.791  1.00  1.03           H  
ATOM   2714 1HG2 ILE A 173      34.370   2.566 -34.332  1.00  1.03           H  
ATOM   2715 2HG2 ILE A 173      32.687   2.365 -33.810  1.00  1.03           H  
ATOM   2716 3HG2 ILE A 173      33.394   1.228 -34.973  1.00  1.03           H  
ATOM   2717 1HD1 ILE A 173      35.834   3.614 -37.584  1.00  1.03           H  
ATOM   2718 2HD1 ILE A 173      35.126   4.730 -36.397  1.00  1.03           H  
ATOM   2719 3HD1 ILE A 173      35.691   3.129 -35.878  1.00  1.03           H  
ATOM   2720  N   ASN A 174      30.933   0.442 -35.923  1.00  0.48           N  
ATOM   2721  CA  ASN A 174      30.811  -0.932 -36.402  1.00  0.66           C  
ATOM   2722  C   ASN A 174      29.899  -0.987 -37.613  1.00  0.47           C  
ATOM   2723  O   ASN A 174      30.229  -1.615 -38.621  1.00  0.68           O  
ATOM   2724  CB  ASN A 174      30.264  -1.838 -35.323  1.00  0.99           C  
ATOM   2725  CG  ASN A 174      31.246  -2.135 -34.244  1.00  0.99           C  
ATOM   2726  OD1 ASN A 174      32.470  -2.135 -34.435  1.00  0.99           O  
ATOM   2727  ND2 ASN A 174      30.718  -2.388 -33.080  1.00  0.99           N  
ATOM   2728  H   ASN A 174      30.651   0.675 -34.979  1.00  0.58           H  
ATOM   2729  HA  ASN A 174      31.795  -1.289 -36.709  1.00  0.79           H  
ATOM   2730 1HB  ASN A 174      29.384  -1.379 -34.874  1.00  1.19           H  
ATOM   2731 2HB  ASN A 174      29.945  -2.779 -35.771  1.00  1.19           H  
ATOM   2732 1HD2 ASN A 174      31.307  -2.593 -32.301  1.00  1.19           H  
ATOM   2733 2HD2 ASN A 174      29.725  -2.377 -32.968  1.00  1.19           H  
ATOM   2734  N   GLN A 175      28.764  -0.299 -37.527  1.00  0.31           N  
ATOM   2735  CA  GLN A 175      27.836  -0.275 -38.642  1.00  0.67           C  
ATOM   2736  C   GLN A 175      28.376   0.546 -39.801  1.00  0.46           C  
ATOM   2737  O   GLN A 175      28.249   0.155 -40.958  1.00  1.13           O  
ATOM   2738  CB  GLN A 175      26.485   0.282 -38.237  1.00  1.01           C  
ATOM   2739  CG  GLN A 175      25.412   0.020 -39.281  1.00  1.01           C  
ATOM   2740  CD  GLN A 175      25.444   1.009 -40.429  1.00  1.01           C  
ATOM   2741  OE1 GLN A 175      25.836   2.168 -40.277  1.00  1.01           O  
ATOM   2742  NE2 GLN A 175      25.027   0.548 -41.603  1.00  1.01           N  
ATOM   2743  H   GLN A 175      28.535   0.190 -36.666  1.00  0.37           H  
ATOM   2744  HA  GLN A 175      27.697  -1.293 -38.992  1.00  0.80           H  
ATOM   2745 1HB  GLN A 175      26.168  -0.165 -37.295  1.00  1.21           H  
ATOM   2746 2HB  GLN A 175      26.562   1.358 -38.084  1.00  1.21           H  
ATOM   2747 1HG  GLN A 175      25.563  -0.977 -39.692  1.00  1.21           H  
ATOM   2748 2HG  GLN A 175      24.436   0.079 -38.810  1.00  1.21           H  
ATOM   2749 1HE2 GLN A 175      25.021   1.148 -42.404  1.00  1.21           H  
ATOM   2750 2HE2 GLN A 175      24.715  -0.399 -41.688  1.00  1.21           H  
ATOM   2751  N   ILE A 176      28.994   1.680 -39.498  1.00  0.26           N  
ATOM   2752  CA  ILE A 176      29.516   2.556 -40.539  1.00  0.31           C  
ATOM   2753  C   ILE A 176      30.571   1.865 -41.401  1.00  0.35           C  
ATOM   2754  O   ILE A 176      30.543   1.964 -42.629  1.00  0.43           O  
ATOM   2755  CB  ILE A 176      30.108   3.824 -39.912  1.00  0.46           C  
ATOM   2756  CG1 ILE A 176      28.982   4.660 -39.308  1.00  0.46           C  
ATOM   2757  CG2 ILE A 176      30.882   4.624 -40.947  1.00  0.46           C  
ATOM   2758  CD1 ILE A 176      29.462   5.767 -38.408  1.00  0.46           C  
ATOM   2759  H   ILE A 176      29.079   1.967 -38.529  1.00  0.31           H  
ATOM   2760  HA  ILE A 176      28.688   2.848 -41.186  1.00  0.37           H  
ATOM   2761  HB  ILE A 176      30.780   3.545 -39.106  1.00  0.56           H  
ATOM   2762 1HG1 ILE A 176      28.407   5.102 -40.119  1.00  0.56           H  
ATOM   2763 2HG1 ILE A 176      28.318   4.011 -38.740  1.00  0.56           H  
ATOM   2764 1HG2 ILE A 176      31.300   5.515 -40.479  1.00  0.56           H  
ATOM   2765 2HG2 ILE A 176      31.689   4.013 -41.349  1.00  0.56           H  
ATOM   2766 3HG2 ILE A 176      30.213   4.918 -41.755  1.00  0.56           H  
ATOM   2767 1HD1 ILE A 176      28.603   6.318 -38.029  1.00  0.56           H  
ATOM   2768 2HD1 ILE A 176      30.022   5.343 -37.574  1.00  0.56           H  
ATOM   2769 3HD1 ILE A 176      30.105   6.438 -38.973  1.00  0.56           H  
ATOM   2770  N   VAL A 177      31.502   1.177 -40.753  1.00  0.39           N  
ATOM   2771  CA  VAL A 177      32.574   0.473 -41.441  1.00  0.45           C  
ATOM   2772  C   VAL A 177      32.168  -0.852 -42.087  1.00  0.58           C  
ATOM   2773  O   VAL A 177      32.520  -1.103 -43.240  1.00  0.76           O  
ATOM   2774  CB  VAL A 177      33.736   0.228 -40.469  1.00  0.68           C  
ATOM   2775  CG1 VAL A 177      34.796  -0.657 -41.106  1.00  0.68           C  
ATOM   2776  CG2 VAL A 177      34.336   1.570 -40.096  1.00  0.68           C  
ATOM   2777  H   VAL A 177      31.481   1.147 -39.744  1.00  0.47           H  
ATOM   2778  HA  VAL A 177      32.940   1.129 -42.231  1.00  0.54           H  
ATOM   2779  HB  VAL A 177      33.364  -0.278 -39.578  1.00  0.81           H  
ATOM   2780 1HG1 VAL A 177      35.611  -0.816 -40.400  1.00  0.81           H  
ATOM   2781 2HG1 VAL A 177      34.357  -1.618 -41.374  1.00  0.81           H  
ATOM   2782 3HG1 VAL A 177      35.184  -0.173 -42.003  1.00  0.81           H  
ATOM   2783 1HG2 VAL A 177      35.157   1.425 -39.399  1.00  0.81           H  
ATOM   2784 2HG2 VAL A 177      34.707   2.063 -40.995  1.00  0.81           H  
ATOM   2785 3HG2 VAL A 177      33.570   2.190 -39.634  1.00  0.81           H  
ATOM   2786  N   THR A 178      31.469  -1.720 -41.350  1.00  0.56           N  
ATOM   2787  CA  THR A 178      31.151  -3.041 -41.891  1.00  0.77           C  
ATOM   2788  C   THR A 178      29.749  -3.168 -42.478  1.00  0.87           C  
ATOM   2789  O   THR A 178      29.476  -4.116 -43.216  1.00  1.34           O  
ATOM   2790  CB  THR A 178      31.314  -4.125 -40.810  1.00  1.16           C  
ATOM   2791  OG1 THR A 178      30.368  -3.904 -39.758  1.00  1.16           O  
ATOM   2792  CG2 THR A 178      32.719  -4.072 -40.230  1.00  1.16           C  
ATOM   2793  H   THR A 178      31.168  -1.491 -40.411  1.00  0.67           H  
ATOM   2794  HA  THR A 178      31.861  -3.255 -42.690  1.00  0.92           H  
ATOM   2795  HB  THR A 178      31.139  -5.108 -41.247  1.00  1.39           H  
ATOM   2796  HG1 THR A 178      30.502  -3.028 -39.385  1.00  1.39           H  
ATOM   2797 1HG2 THR A 178      32.826  -4.841 -39.465  1.00  1.39           H  
ATOM   2798 2HG2 THR A 178      33.446  -4.246 -41.024  1.00  1.39           H  
ATOM   2799 3HG2 THR A 178      32.893  -3.093 -39.787  1.00  1.39           H  
ATOM   2800  N   GLY A 179      28.853  -2.241 -42.150  1.00  0.63           N  
ATOM   2801  CA  GLY A 179      27.486  -2.322 -42.647  1.00  0.73           C  
ATOM   2802  C   GLY A 179      26.662  -3.268 -41.781  1.00  1.13           C  
ATOM   2803  O   GLY A 179      25.700  -3.881 -42.251  1.00  5.35           O  
ATOM   2804  H   GLY A 179      29.092  -1.464 -41.560  1.00  0.76           H  
ATOM   2805 1HA  GLY A 179      27.034  -1.330 -42.644  1.00  0.88           H  
ATOM   2806 2HA  GLY A 179      27.487  -2.673 -43.680  1.00  0.88           H  
ATOM   2807  N   ASP A 180      27.053  -3.390 -40.514  1.00  1.00           N  
ATOM   2808  CA  ASP A 180      26.399  -4.303 -39.590  1.00  0.89           C  
ATOM   2809  C   ASP A 180      26.467  -3.810 -38.152  1.00  0.93           C  
ATOM   2810  O   ASP A 180      27.506  -3.911 -37.499  1.00  2.59           O  
ATOM   2811  CB  ASP A 180      27.045  -5.689 -39.691  1.00  1.33           C  
ATOM   2812  CG  ASP A 180      26.354  -6.755 -38.849  1.00  1.33           C  
ATOM   2813  OD1 ASP A 180      25.464  -6.418 -38.106  1.00  1.33           O  
ATOM   2814  OD2 ASP A 180      26.726  -7.900 -38.960  1.00  1.33           O  
ATOM   2815  H   ASP A 180      27.839  -2.852 -40.186  1.00  1.20           H  
ATOM   2816  HA  ASP A 180      25.349  -4.386 -39.872  1.00  1.07           H  
ATOM   2817 1HB  ASP A 180      27.039  -6.014 -40.732  1.00  1.60           H  
ATOM   2818 2HB  ASP A 180      28.087  -5.622 -39.378  1.00  1.60           H  
ATOM   2819  N   LEU A 181      25.357  -3.261 -37.666  1.00  0.99           N  
ATOM   2820  CA  LEU A 181      25.290  -2.797 -36.287  1.00  1.28           C  
ATOM   2821  C   LEU A 181      25.312  -3.976 -35.331  1.00  1.34           C  
ATOM   2822  O   LEU A 181      24.399  -4.801 -35.330  1.00  2.34           O  
ATOM   2823  CB  LEU A 181      24.006  -1.998 -36.044  1.00  1.92           C  
ATOM   2824  CG  LEU A 181      23.847  -1.423 -34.631  1.00  1.92           C  
ATOM   2825  CD1 LEU A 181      24.920  -0.379 -34.404  1.00  1.92           C  
ATOM   2826  CD2 LEU A 181      22.457  -0.830 -34.459  1.00  1.92           C  
ATOM   2827  H   LEU A 181      24.540  -3.189 -38.254  1.00  1.19           H  
ATOM   2828  HA  LEU A 181      26.154  -2.168 -36.084  1.00  1.54           H  
ATOM   2829 1HB  LEU A 181      23.981  -1.169 -36.746  1.00  2.30           H  
ATOM   2830 2HB  LEU A 181      23.149  -2.642 -36.241  1.00  2.30           H  
ATOM   2831  HG  LEU A 181      23.990  -2.217 -33.898  1.00  2.30           H  
ATOM   2832 1HD1 LEU A 181      24.820   0.026 -33.399  1.00  2.30           H  
ATOM   2833 2HD1 LEU A 181      25.903  -0.835 -34.520  1.00  2.30           H  
ATOM   2834 3HD1 LEU A 181      24.803   0.421 -35.132  1.00  2.30           H  
ATOM   2835 1HD2 LEU A 181      22.360  -0.433 -33.450  1.00  2.30           H  
ATOM   2836 2HD2 LEU A 181      22.306  -0.028 -35.176  1.00  2.30           H  
ATOM   2837 3HD2 LEU A 181      21.708  -1.606 -34.618  1.00  2.30           H  
ATOM   2838  N   ILE A 182      26.341  -4.041 -34.500  1.00  2.13           N  
ATOM   2839  CA  ILE A 182      26.462  -5.117 -33.528  1.00  3.76           C  
ATOM   2840  C   ILE A 182      26.363  -4.584 -32.112  1.00  2.69           C  
ATOM   2841  O   ILE A 182      27.239  -3.848 -31.662  1.00  8.46           O  
ATOM   2842  CB  ILE A 182      27.805  -5.848 -33.692  1.00  5.64           C  
ATOM   2843  CG1 ILE A 182      27.920  -6.444 -35.096  1.00  5.64           C  
ATOM   2844  CG2 ILE A 182      27.942  -6.925 -32.633  1.00  5.64           C  
ATOM   2845  CD1 ILE A 182      29.296  -6.977 -35.410  1.00  5.64           C  
ATOM   2846  H   ILE A 182      27.060  -3.332 -34.547  1.00  2.56           H  
ATOM   2847  HA  ILE A 182      25.648  -5.825 -33.688  1.00  4.51           H  
ATOM   2848  HB  ILE A 182      28.619  -5.133 -33.578  1.00  6.77           H  
ATOM   2849 1HG1 ILE A 182      27.202  -7.258 -35.199  1.00  6.77           H  
ATOM   2850 2HG1 ILE A 182      27.674  -5.679 -35.831  1.00  6.77           H  
ATOM   2851 1HG2 ILE A 182      28.903  -7.427 -32.747  1.00  6.77           H  
ATOM   2852 2HG2 ILE A 182      27.884  -6.472 -31.644  1.00  6.77           H  
ATOM   2853 3HG2 ILE A 182      27.138  -7.652 -32.746  1.00  6.77           H  
ATOM   2854 1HD1 ILE A 182      29.306  -7.383 -36.422  1.00  6.77           H  
ATOM   2855 2HD1 ILE A 182      30.024  -6.168 -35.336  1.00  6.77           H  
ATOM   2856 3HD1 ILE A 182      29.552  -7.763 -34.701  1.00  6.77           H  
ATOM   2857  N   THR A 183      25.296  -4.967 -31.412  1.00  1.20           N  
ATOM   2858  CA  THR A 183      25.089  -4.532 -30.034  1.00  0.93           C  
ATOM   2859  C   THR A 183      26.166  -5.119 -29.127  1.00  0.85           C  
ATOM   2860  O   THR A 183      26.357  -6.335 -29.093  1.00  3.10           O  
ATOM   2861  CB  THR A 183      23.696  -4.940 -29.530  1.00  1.40           C  
ATOM   2862  OG1 THR A 183      22.691  -4.368 -30.377  1.00  1.40           O  
ATOM   2863  CG2 THR A 183      23.494  -4.439 -28.117  1.00  1.40           C  
ATOM   2864  H   THR A 183      24.613  -5.576 -31.845  1.00  1.44           H  
ATOM   2865  HA  THR A 183      25.166  -3.445 -29.997  1.00  1.12           H  
ATOM   2866  HB  THR A 183      23.603  -6.025 -29.548  1.00  1.67           H  
ATOM   2867  HG1 THR A 183      22.797  -3.413 -30.391  1.00  1.67           H  
ATOM   2868 1HG2 THR A 183      22.504  -4.730 -27.766  1.00  1.67           H  
ATOM   2869 2HG2 THR A 183      24.253  -4.870 -27.467  1.00  1.67           H  
ATOM   2870 3HG2 THR A 183      23.581  -3.352 -28.103  1.00  1.67           H  
ATOM   2871  N   LEU A 184      26.865  -4.257 -28.388  1.00  0.90           N  
ATOM   2872  CA  LEU A 184      27.997  -4.708 -27.573  1.00  0.65           C  
ATOM   2873  C   LEU A 184      27.744  -4.726 -26.079  1.00  0.76           C  
ATOM   2874  O   LEU A 184      26.839  -4.058 -25.576  1.00  1.15           O  
ATOM   2875  CB  LEU A 184      29.198  -3.834 -27.837  1.00  0.98           C  
ATOM   2876  CG  LEU A 184      29.656  -3.766 -29.279  1.00  0.98           C  
ATOM   2877  CD1 LEU A 184      30.779  -2.763 -29.368  1.00  0.98           C  
ATOM   2878  CD2 LEU A 184      30.095  -5.151 -29.730  1.00  0.98           C  
ATOM   2879  H   LEU A 184      26.627  -3.271 -28.431  1.00  1.08           H  
ATOM   2880  HA  LEU A 184      28.242  -5.715 -27.884  1.00  0.78           H  
ATOM   2881 1HB  LEU A 184      28.957  -2.835 -27.524  1.00  1.17           H  
ATOM   2882 2HB  LEU A 184      30.035  -4.192 -27.239  1.00  1.17           H  
ATOM   2883  HG  LEU A 184      28.843  -3.417 -29.912  1.00  1.17           H  
ATOM   2884 1HD1 LEU A 184      31.123  -2.695 -30.396  1.00  1.17           H  
ATOM   2885 2HD1 LEU A 184      30.420  -1.787 -29.039  1.00  1.17           H  
ATOM   2886 3HD1 LEU A 184      31.599  -3.079 -28.732  1.00  1.17           H  
ATOM   2887 1HD2 LEU A 184      30.430  -5.103 -30.765  1.00  1.17           H  
ATOM   2888 2HD2 LEU A 184      30.911  -5.500 -29.098  1.00  1.17           H  
ATOM   2889 3HD2 LEU A 184      29.255  -5.841 -29.650  1.00  1.17           H  
ATOM   2890  N   SER A 185      28.566  -5.505 -25.373  1.00  0.64           N  
ATOM   2891  CA  SER A 185      28.451  -5.662 -23.926  1.00  0.76           C  
ATOM   2892  C   SER A 185      29.068  -4.537 -23.104  1.00  1.38           C  
ATOM   2893  O   SER A 185      30.287  -4.504 -22.903  1.00  6.32           O  
ATOM   2894  CB  SER A 185      29.135  -6.944 -23.502  1.00  1.14           C  
ATOM   2895  OG  SER A 185      29.122  -7.078 -22.109  1.00  1.14           O  
ATOM   2896  H   SER A 185      29.287  -6.028 -25.861  1.00  0.77           H  
ATOM   2897  HA  SER A 185      27.390  -5.725 -23.678  1.00  0.91           H  
ATOM   2898 1HB  SER A 185      28.637  -7.799 -23.952  1.00  1.37           H  
ATOM   2899 2HB  SER A 185      30.163  -6.938 -23.861  1.00  1.37           H  
ATOM   2900  HG  SER A 185      28.315  -7.552 -21.897  1.00  1.37           H  
ATOM   2901  N   GLU A 186      28.217  -3.666 -22.553  1.00  0.90           N  
ATOM   2902  CA  GLU A 186      28.707  -2.625 -21.652  1.00  0.84           C  
ATOM   2903  C   GLU A 186      29.170  -3.271 -20.351  1.00  0.50           C  
ATOM   2904  O   GLU A 186      29.980  -2.695 -19.628  1.00  0.49           O  
ATOM   2905  CB  GLU A 186      27.623  -1.583 -21.328  1.00  1.26           C  
ATOM   2906  CG  GLU A 186      27.060  -0.838 -22.521  1.00  1.26           C  
ATOM   2907  CD  GLU A 186      25.952  -1.607 -23.173  1.00  1.26           C  
ATOM   2908  OE1 GLU A 186      25.571  -2.620 -22.637  1.00  1.26           O  
ATOM   2909  OE2 GLU A 186      25.475  -1.201 -24.206  1.00  1.26           O  
ATOM   2910  H   GLU A 186      27.230  -3.730 -22.759  1.00  1.08           H  
ATOM   2911  HA  GLU A 186      29.559  -2.127 -22.117  1.00  1.01           H  
ATOM   2912 1HB  GLU A 186      26.791  -2.072 -20.822  1.00  1.51           H  
ATOM   2913 2HB  GLU A 186      28.030  -0.842 -20.640  1.00  1.51           H  
ATOM   2914 1HG  GLU A 186      26.678   0.126 -22.189  1.00  1.51           H  
ATOM   2915 2HG  GLU A 186      27.849  -0.657 -23.243  1.00  1.51           H  
ATOM   2916  N   GLN A 187      28.664  -4.481 -20.077  1.00  0.64           N  
ATOM   2917  CA  GLN A 187      29.003  -5.230 -18.881  1.00  0.68           C  
ATOM   2918  C   GLN A 187      30.454  -5.673 -18.909  1.00  0.82           C  
ATOM   2919  O   GLN A 187      31.156  -5.536 -17.916  1.00  0.87           O  
ATOM   2920  CB  GLN A 187      28.096  -6.445 -18.757  1.00  1.02           C  
ATOM   2921  CG  GLN A 187      28.187  -7.190 -17.441  1.00  1.02           C  
ATOM   2922  CD  GLN A 187      27.721  -6.371 -16.249  1.00  1.02           C  
ATOM   2923  OE1 GLN A 187      26.671  -5.720 -16.268  1.00  1.02           O  
ATOM   2924  NE2 GLN A 187      28.503  -6.416 -15.177  1.00  1.02           N  
ATOM   2925  H   GLN A 187      27.995  -4.891 -20.716  1.00  0.77           H  
ATOM   2926  HA  GLN A 187      28.860  -4.583 -18.013  1.00  0.82           H  
ATOM   2927 1HB  GLN A 187      27.079  -6.141 -18.914  1.00  1.22           H  
ATOM   2928 2HB  GLN A 187      28.340  -7.154 -19.547  1.00  1.22           H  
ATOM   2929 1HG  GLN A 187      27.577  -8.090 -17.501  1.00  1.22           H  
ATOM   2930 2HG  GLN A 187      29.230  -7.453 -17.270  1.00  1.22           H  
ATOM   2931 1HE2 GLN A 187      28.250  -5.912 -14.348  1.00  1.22           H  
ATOM   2932 2HE2 GLN A 187      29.347  -6.958 -15.190  1.00  1.22           H  
ATOM   2933  N   GLU A 188      30.913  -6.163 -20.069  1.00  1.24           N  
ATOM   2934  CA  GLU A 188      32.316  -6.536 -20.219  1.00  2.31           C  
ATOM   2935  C   GLU A 188      33.190  -5.345 -20.006  1.00  2.02           C  
ATOM   2936  O   GLU A 188      34.166  -5.414 -19.262  1.00  3.11           O  
ATOM   2937  CB  GLU A 188      32.649  -7.084 -21.594  1.00  3.46           C  
ATOM   2938  CG  GLU A 188      34.138  -7.394 -21.716  1.00  3.46           C  
ATOM   2939  CD  GLU A 188      34.545  -7.816 -23.081  1.00  3.46           C  
ATOM   2940  OE1 GLU A 188      33.692  -8.250 -23.809  1.00  3.46           O  
ATOM   2941  OE2 GLU A 188      35.697  -7.671 -23.415  1.00  3.46           O  
ATOM   2942  H   GLU A 188      30.288  -6.283 -20.856  1.00  1.49           H  
ATOM   2943  HA  GLU A 188      32.558  -7.286 -19.469  1.00  2.77           H  
ATOM   2944 1HB  GLU A 188      32.086  -7.997 -21.786  1.00  4.16           H  
ATOM   2945 2HB  GLU A 188      32.383  -6.360 -22.364  1.00  4.16           H  
ATOM   2946 1HG  GLU A 188      34.706  -6.506 -21.439  1.00  4.16           H  
ATOM   2947 2HG  GLU A 188      34.388  -8.184 -21.009  1.00  4.16           H  
ATOM   2948  N   LEU A 189      32.862  -4.264 -20.691  1.00  2.88           N  
ATOM   2949  CA  LEU A 189      33.638  -3.047 -20.612  1.00  3.47           C  
ATOM   2950  C   LEU A 189      33.763  -2.600 -19.151  1.00  3.65           C  
ATOM   2951  O   LEU A 189      34.865  -2.370 -18.659  1.00  8.26           O  
ATOM   2952  CB  LEU A 189      32.984  -1.971 -21.484  1.00  5.21           C  
ATOM   2953  CG  LEU A 189      33.688  -0.620 -21.518  1.00  5.21           C  
ATOM   2954  CD1 LEU A 189      35.088  -0.806 -22.087  1.00  5.21           C  
ATOM   2955  CD2 LEU A 189      32.886   0.327 -22.386  1.00  5.21           C  
ATOM   2956  H   LEU A 189      32.045  -4.286 -21.299  1.00  3.46           H  
ATOM   2957  HA  LEU A 189      34.642  -3.248 -20.994  1.00  4.16           H  
ATOM   2958 1HB  LEU A 189      32.933  -2.343 -22.506  1.00  6.25           H  
ATOM   2959 2HB  LEU A 189      31.967  -1.806 -21.130  1.00  6.25           H  
ATOM   2960  HG  LEU A 189      33.772  -0.220 -20.508  1.00  6.25           H  
ATOM   2961 1HD1 LEU A 189      35.604   0.152 -22.116  1.00  6.25           H  
ATOM   2962 2HD1 LEU A 189      35.647  -1.495 -21.453  1.00  6.25           H  
ATOM   2963 3HD1 LEU A 189      35.021  -1.212 -23.095  1.00  6.25           H  
ATOM   2964 1HD2 LEU A 189      33.377   1.297 -22.418  1.00  6.25           H  
ATOM   2965 2HD2 LEU A 189      32.817  -0.080 -23.395  1.00  6.25           H  
ATOM   2966 3HD2 LEU A 189      31.887   0.440 -21.975  1.00  6.25           H  
ATOM   2967  N   VAL A 190      32.635  -2.524 -18.444  1.00  1.57           N  
ATOM   2968  CA  VAL A 190      32.638  -2.155 -17.031  1.00  1.90           C  
ATOM   2969  C   VAL A 190      33.459  -3.094 -16.143  1.00  2.98           C  
ATOM   2970  O   VAL A 190      34.229  -2.630 -15.299  1.00  7.68           O  
ATOM   2971  CB  VAL A 190      31.192  -2.092 -16.504  1.00  2.85           C  
ATOM   2972  CG1 VAL A 190      31.183  -1.970 -14.994  1.00  2.85           C  
ATOM   2973  CG2 VAL A 190      30.496  -0.877 -17.097  1.00  2.85           C  
ATOM   2974  H   VAL A 190      31.752  -2.714 -18.892  1.00  1.88           H  
ATOM   2975  HA  VAL A 190      33.058  -1.157 -16.950  1.00  2.28           H  
ATOM   2976  HB  VAL A 190      30.663  -3.005 -16.780  1.00  3.42           H  
ATOM   2977 1HG1 VAL A 190      30.153  -1.925 -14.639  1.00  3.42           H  
ATOM   2978 2HG1 VAL A 190      31.679  -2.836 -14.554  1.00  3.42           H  
ATOM   2979 3HG1 VAL A 190      31.705  -1.064 -14.704  1.00  3.42           H  
ATOM   2980 1HG2 VAL A 190      29.473  -0.833 -16.728  1.00  3.42           H  
ATOM   2981 2HG2 VAL A 190      31.029   0.026 -16.800  1.00  3.42           H  
ATOM   2982 3HG2 VAL A 190      30.490  -0.948 -18.181  1.00  3.42           H  
ATOM   2983  N   ASP A 191      33.287  -4.397 -16.323  1.00  2.64           N  
ATOM   2984  CA  ASP A 191      33.974  -5.384 -15.495  1.00  5.35           C  
ATOM   2985  C   ASP A 191      35.460  -5.528 -15.767  1.00  4.25           C  
ATOM   2986  O   ASP A 191      36.246  -5.742 -14.845  1.00 10.13           O  
ATOM   2987  CB  ASP A 191      33.304  -6.739 -15.662  1.00  8.02           C  
ATOM   2988  CG  ASP A 191      31.947  -6.728 -15.015  1.00  8.02           C  
ATOM   2989  OD1 ASP A 191      31.711  -5.820 -14.253  1.00  8.02           O  
ATOM   2990  OD2 ASP A 191      31.155  -7.611 -15.246  1.00  8.02           O  
ATOM   2991  H   ASP A 191      32.648  -4.725 -17.028  1.00  3.17           H  
ATOM   2992  HA  ASP A 191      33.863  -5.076 -14.454  1.00  6.42           H  
ATOM   2993 1HB  ASP A 191      33.195  -6.975 -16.721  1.00  9.63           H  
ATOM   2994 2HB  ASP A 191      33.916  -7.514 -15.204  1.00  9.63           H  
ATOM   2995  N   CYS A 192      35.850  -5.420 -17.031  1.00  3.61           N  
ATOM   2996  CA  CYS A 192      37.242  -5.578 -17.401  1.00  4.65           C  
ATOM   2997  C   CYS A 192      38.046  -4.281 -17.295  1.00  8.19           C  
ATOM   2998  O   CYS A 192      39.273  -4.332 -17.198  1.00 56.98           O  
ATOM   2999  CB  CYS A 192      37.340  -6.142 -18.802  1.00  6.98           C  
ATOM   3000  SG  CYS A 192      36.680  -7.816 -18.981  1.00  6.98           S  
ATOM   3001  H   CYS A 192      35.173  -5.248 -17.754  1.00  4.33           H  
ATOM   3002  HA  CYS A 192      37.690  -6.302 -16.721  1.00  5.58           H  
ATOM   3003 1HB  CYS A 192      36.809  -5.491 -19.496  1.00  8.37           H  
ATOM   3004 2HB  CYS A 192      38.387  -6.166 -19.095  1.00  8.37           H  
ATOM   3005  HG  CYS A 192      36.892  -7.908 -20.292  1.00  8.37           H  
ATOM   3006  N   ASP A 193      37.368  -3.131 -17.288  1.00 10.07           N  
ATOM   3007  CA  ASP A 193      38.071  -1.875 -17.057  1.00  6.92           C  
ATOM   3008  C   ASP A 193      38.441  -1.675 -15.588  1.00 11.30           C  
ATOM   3009  O   ASP A 193      38.233  -2.640 -14.854  1.00 59.08           O  
ATOM   3010  CB  ASP A 193      37.243  -0.656 -17.468  1.00 10.38           C  
ATOM   3011  CG  ASP A 193      37.109  -0.463 -18.953  1.00 10.38           C  
ATOM   3012  OD1 ASP A 193      37.587  -1.294 -19.678  1.00 10.38           O  
ATOM   3013  OD2 ASP A 193      36.628   0.571 -19.346  1.00 10.38           O  
ATOM   3014  H   ASP A 193      36.368  -3.113 -17.441  1.00 12.08           H  
ATOM   3015  HA  ASP A 193      38.979  -1.896 -17.644  1.00  8.30           H  
ATOM   3016 1HB  ASP A 193      36.244  -0.737 -17.038  1.00 12.46           H  
ATOM   3017 2HB  ASP A 193      37.703   0.236 -17.057  1.00 12.46           H  
ATOM   3018  N   THR A 194      39.556  -0.965 -15.392  1.00 22.97           N  
ATOM   3019  CA  THR A 194      40.773  -1.072 -16.223  1.00 51.27           C  
ATOM   3020  C   THR A 194      41.986  -1.058 -15.324  1.00 23.76           C  
ATOM   3021  O   THR A 194      42.940  -1.808 -15.524  1.00 58.78           O  
ATOM   3022  CB  THR A 194      40.999   0.117 -17.213  1.00 76.91           C  
ATOM   3023  OG1 THR A 194      39.951   0.231 -18.171  1.00 76.91           O  
ATOM   3024  CG2 THR A 194      42.317  -0.063 -17.946  1.00 76.91           C  
ATOM   3025  H   THR A 194      39.329   0.005 -15.235  1.00 27.56           H  
ATOM   3026  HA  THR A 194      40.768  -2.019 -16.768  1.00 61.52           H  
ATOM   3027  HB  THR A 194      41.044   1.044 -16.646  1.00 92.29           H  
ATOM   3028  HG1 THR A 194      39.952  -0.538 -18.750  1.00 92.29           H  
ATOM   3029 1HG2 THR A 194      42.481   0.782 -18.616  1.00 92.29           H  
ATOM   3030 2HG2 THR A 194      43.132  -0.116 -17.224  1.00 92.29           H  
ATOM   3031 3HG2 THR A 194      42.288  -0.984 -18.527  1.00 92.29           H  
ATOM   3032  N   SER A 195      41.927  -0.133 -14.370  1.00 34.24           N  
ATOM   3033  CA  SER A 195      42.977   0.287 -13.441  1.00 57.24           C  
ATOM   3034  C   SER A 195      42.776   1.781 -13.215  1.00 14.16           C  
ATOM   3035  O   SER A 195      43.315   2.358 -12.270  1.00 34.52           O  
ATOM   3036  CB  SER A 195      44.387   0.045 -13.964  1.00 85.86           C  
ATOM   3037  OG  SER A 195      44.647   0.827 -15.096  1.00 85.86           O  
ATOM   3038  H   SER A 195      41.049   0.353 -14.285  1.00 41.09           H  
ATOM   3039  HA  SER A 195      42.850  -0.236 -12.491  1.00 68.69           H  
ATOM   3040 1HB  SER A 195      45.095   0.313 -13.181  1.00103.03           H  
ATOM   3041 2HB  SER A 195      44.553  -1.006 -14.180  1.00103.03           H  
ATOM   3042  HG  SER A 195      44.582   1.741 -14.806  1.00103.03           H  
ATOM   3043  N   TYR A 196      41.968   2.394 -14.085  1.00 22.42           N  
ATOM   3044  CA  TYR A 196      41.638   3.801 -13.995  1.00 39.33           C  
ATOM   3045  C   TYR A 196      40.147   3.967 -13.729  1.00 23.06           C  
ATOM   3046  O   TYR A 196      39.747   4.719 -12.843  1.00 44.13           O  
ATOM   3047  CB  TYR A 196      41.951   4.505 -15.305  1.00 58.99           C  
ATOM   3048  CG  TYR A 196      43.370   4.390 -15.787  1.00 58.99           C  
ATOM   3049  CD1 TYR A 196      43.639   3.580 -16.878  1.00 58.99           C  
ATOM   3050  CD2 TYR A 196      44.391   5.084 -15.162  1.00 58.99           C  
ATOM   3051  CE1 TYR A 196      44.928   3.462 -17.349  1.00 58.99           C  
ATOM   3052  CE2 TYR A 196      45.683   4.966 -15.633  1.00 58.99           C  
ATOM   3053  CZ  TYR A 196      45.952   4.159 -16.722  1.00 58.99           C  
ATOM   3054  OH  TYR A 196      47.241   4.041 -17.191  1.00 58.99           O  
ATOM   3055  H   TYR A 196      41.578   1.876 -14.853  1.00 26.90           H  
ATOM   3056  HA  TYR A 196      42.194   4.253 -13.172  1.00 47.20           H  
ATOM   3057 1HB  TYR A 196      41.299   4.114 -16.087  1.00 70.79           H  
ATOM   3058 2HB  TYR A 196      41.721   5.564 -15.194  1.00 70.79           H  
ATOM   3059  HD1 TYR A 196      42.829   3.037 -17.367  1.00 70.79           H  
ATOM   3060  HD2 TYR A 196      44.176   5.720 -14.304  1.00 70.79           H  
ATOM   3061  HE1 TYR A 196      45.140   2.827 -18.208  1.00 70.79           H  
ATOM   3062  HE2 TYR A 196      46.492   5.508 -15.144  1.00 70.79           H  
ATOM   3063  HH  TYR A 196      47.256   3.426 -17.930  1.00 70.79           H  
ATOM   3064  N   ASN A 197      39.328   3.240 -14.491  1.00  9.34           N  
ATOM   3065  CA  ASN A 197      37.879   3.311 -14.353  1.00  6.27           C  
ATOM   3066  C   ASN A 197      37.441   2.570 -13.104  1.00  6.72           C  
ATOM   3067  O   ASN A 197      38.066   1.582 -12.712  1.00 39.85           O  
ATOM   3068  CB  ASN A 197      37.200   2.767 -15.596  1.00  9.40           C  
ATOM   3069  CG  ASN A 197      37.468   3.644 -16.788  1.00  9.40           C  
ATOM   3070  OD1 ASN A 197      37.881   4.790 -16.582  1.00  9.40           O  
ATOM   3071  ND2 ASN A 197      37.254   3.171 -17.992  1.00  9.40           N  
ATOM   3072  H   ASN A 197      39.719   2.638 -15.198  1.00 11.21           H  
ATOM   3073  HA  ASN A 197      37.592   4.356 -14.226  1.00  7.52           H  
ATOM   3074 1HB  ASN A 197      37.569   1.765 -15.794  1.00 11.29           H  
ATOM   3075 2HB  ASN A 197      36.124   2.702 -15.433  1.00 11.29           H  
ATOM   3076 1HD2 ASN A 197      37.429   3.750 -18.789  1.00 11.29           H  
ATOM   3077 2HD2 ASN A 197      36.922   2.235 -18.142  1.00 11.29           H  
ATOM   3078  N   GLU A 198      36.374   3.053 -12.467  1.00 10.09           N  
ATOM   3079  CA  GLU A 198      35.913   2.464 -11.215  1.00 20.55           C  
ATOM   3080  C   GLU A 198      34.567   1.765 -11.342  1.00  8.26           C  
ATOM   3081  O   GLU A 198      33.830   1.652 -10.359  1.00 17.74           O  
ATOM   3082  CB  GLU A 198      35.814   3.533 -10.128  1.00 30.83           C  
ATOM   3083  CG  GLU A 198      37.129   4.189  -9.745  1.00 30.83           C  
ATOM   3084  CD  GLU A 198      36.975   5.140  -8.590  1.00 30.83           C  
ATOM   3085  OE1 GLU A 198      35.876   5.294  -8.117  1.00 30.83           O  
ATOM   3086  OE2 GLU A 198      37.957   5.709  -8.176  1.00 30.83           O  
ATOM   3087  H   GLU A 198      35.877   3.853 -12.835  1.00 12.11           H  
ATOM   3088  HA  GLU A 198      36.646   1.721 -10.900  1.00 24.66           H  
ATOM   3089 1HB  GLU A 198      35.133   4.320 -10.457  1.00 36.99           H  
ATOM   3090 2HB  GLU A 198      35.393   3.091  -9.226  1.00 36.99           H  
ATOM   3091 1HG  GLU A 198      37.845   3.413  -9.472  1.00 36.99           H  
ATOM   3092 2HG  GLU A 198      37.525   4.725 -10.606  1.00 36.99           H  
ATOM   3093  N   GLY A 199      34.241   1.308 -12.545  1.00  3.63           N  
ATOM   3094  CA  GLY A 199      32.993   0.594 -12.758  1.00  2.41           C  
ATOM   3095  C   GLY A 199      31.814   1.490 -12.447  1.00  1.34           C  
ATOM   3096  O   GLY A 199      31.689   2.572 -13.015  1.00  2.02           O  
ATOM   3097  H   GLY A 199      34.873   1.436 -13.320  1.00  4.36           H  
ATOM   3098 1HA  GLY A 199      32.941   0.262 -13.793  1.00  2.89           H  
ATOM   3099 2HA  GLY A 199      32.962  -0.293 -12.127  1.00  2.89           H  
ATOM   3100  N   CYS A 200      30.969   1.028 -11.517  1.00  0.73           N  
ATOM   3101  CA  CYS A 200      29.768   1.739 -11.066  1.00  0.35           C  
ATOM   3102  C   CYS A 200      30.017   3.113 -10.442  1.00  0.39           C  
ATOM   3103  O   CYS A 200      29.067   3.870 -10.227  1.00  0.40           O  
ATOM   3104  CB  CYS A 200      29.025   0.904 -10.023  1.00  0.52           C  
ATOM   3105  SG  CYS A 200      29.898   0.749  -8.446  1.00  0.52           S  
ATOM   3106  H   CYS A 200      31.162   0.122 -11.108  1.00  0.88           H  
ATOM   3107  HA  CYS A 200      29.120   1.871 -11.929  1.00  0.42           H  
ATOM   3108 1HB  CYS A 200      28.047   1.344  -9.828  1.00  0.63           H  
ATOM   3109 2HB  CYS A 200      28.863  -0.100 -10.416  1.00  0.63           H  
ATOM   3110  HG  CYS A 200      31.027   0.269  -8.957  1.00  0.63           H  
ATOM   3111  N   ASN A 201      31.273   3.452 -10.159  1.00  0.49           N  
ATOM   3112  CA  ASN A 201      31.593   4.750  -9.597  1.00  0.71           C  
ATOM   3113  C   ASN A 201      32.089   5.743 -10.652  1.00  0.59           C  
ATOM   3114  O   ASN A 201      32.672   6.771 -10.302  1.00  1.76           O  
ATOM   3115  CB  ASN A 201      32.616   4.601  -8.494  1.00  1.06           C  
ATOM   3116  CG  ASN A 201      32.074   3.893  -7.287  1.00  1.06           C  
ATOM   3117  OD1 ASN A 201      30.926   4.108  -6.880  1.00  1.06           O  
ATOM   3118  ND2 ASN A 201      32.885   3.050  -6.702  1.00  1.06           N  
ATOM   3119  H   ASN A 201      32.033   2.800 -10.319  1.00  0.59           H  
ATOM   3120  HA  ASN A 201      30.683   5.171  -9.168  1.00  0.85           H  
ATOM   3121 1HB  ASN A 201      33.466   4.037  -8.867  1.00  1.28           H  
ATOM   3122 2HB  ASN A 201      32.982   5.584  -8.195  1.00  1.28           H  
ATOM   3123 1HD2 ASN A 201      32.586   2.547  -5.891  1.00  1.28           H  
ATOM   3124 2HD2 ASN A 201      33.807   2.911  -7.065  1.00  1.28           H  
ATOM   3125  N   GLY A 202      31.870   5.448 -11.939  1.00  0.59           N  
ATOM   3126  CA  GLY A 202      32.322   6.350 -12.989  1.00  0.58           C  
ATOM   3127  C   GLY A 202      33.627   5.883 -13.625  1.00  0.58           C  
ATOM   3128  O   GLY A 202      34.252   4.928 -13.161  1.00  1.00           O  
ATOM   3129  H   GLY A 202      31.379   4.605 -12.222  1.00  0.71           H  
ATOM   3130 1HA  GLY A 202      31.548   6.429 -13.752  1.00  0.70           H  
ATOM   3131 2HA  GLY A 202      32.457   7.347 -12.573  1.00  0.70           H  
ATOM   3132  N   GLY A 203      34.024   6.578 -14.686  1.00  0.49           N  
ATOM   3133  CA  GLY A 203      35.231   6.260 -15.432  1.00  0.53           C  
ATOM   3134  C   GLY A 203      35.402   7.223 -16.603  1.00  0.39           C  
ATOM   3135  O   GLY A 203      34.652   8.191 -16.734  1.00  0.95           O  
ATOM   3136  H   GLY A 203      33.454   7.351 -14.994  1.00  0.59           H  
ATOM   3137 1HA  GLY A 203      36.099   6.317 -14.775  1.00  0.64           H  
ATOM   3138 2HA  GLY A 203      35.171   5.239 -15.803  1.00  0.64           H  
ATOM   3139  N   LEU A 204      36.429   6.986 -17.411  1.00  0.65           N  
ATOM   3140  CA  LEU A 204      36.732   7.836 -18.547  1.00  0.51           C  
ATOM   3141  C   LEU A 204      36.489   7.090 -19.843  1.00  0.35           C  
ATOM   3142  O   LEU A 204      36.963   5.967 -20.028  1.00  0.71           O  
ATOM   3143  CB  LEU A 204      38.176   8.342 -18.485  1.00  0.77           C  
ATOM   3144  CG  LEU A 204      38.605   9.242 -19.650  1.00  0.77           C  
ATOM   3145  CD1 LEU A 204      37.786  10.522 -19.610  1.00  0.77           C  
ATOM   3146  CD2 LEU A 204      40.085   9.564 -19.551  1.00  0.77           C  
ATOM   3147  H   LEU A 204      37.015   6.184 -17.233  1.00  0.78           H  
ATOM   3148  HA  LEU A 204      36.068   8.699 -18.521  1.00  0.61           H  
ATOM   3149 1HB  LEU A 204      38.317   8.896 -17.558  1.00  0.92           H  
ATOM   3150 2HB  LEU A 204      38.829   7.478 -18.476  1.00  0.92           H  
ATOM   3151  HG  LEU A 204      38.411   8.739 -20.588  1.00  0.92           H  
ATOM   3152 1HD1 LEU A 204      38.076  11.166 -20.441  1.00  0.92           H  
ATOM   3153 2HD1 LEU A 204      36.727  10.281 -19.691  1.00  0.92           H  
ATOM   3154 3HD1 LEU A 204      37.969  11.041 -18.669  1.00  0.92           H  
ATOM   3155 1HD2 LEU A 204      40.371  10.209 -20.382  1.00  0.92           H  
ATOM   3156 2HD2 LEU A 204      40.286  10.075 -18.609  1.00  0.92           H  
ATOM   3157 3HD2 LEU A 204      40.662   8.646 -19.597  1.00  0.92           H  
ATOM   3158  N   MET A 205      35.740   7.740 -20.715  1.00  0.31           N  
ATOM   3159  CA  MET A 205      35.312   7.213 -21.996  1.00  0.23           C  
ATOM   3160  C   MET A 205      36.507   6.924 -22.903  1.00  0.23           C  
ATOM   3161  O   MET A 205      36.513   5.941 -23.644  1.00  0.28           O  
ATOM   3162  CB  MET A 205      34.378   8.246 -22.605  1.00  0.35           C  
ATOM   3163  CG  MET A 205      33.083   8.395 -21.814  1.00  0.35           C  
ATOM   3164  SD  MET A 205      31.882   9.476 -22.595  1.00  0.35           S  
ATOM   3165  CE  MET A 205      32.591  11.100 -22.364  1.00  0.35           C  
ATOM   3166  H   MET A 205      35.422   8.665 -20.462  1.00  0.37           H  
ATOM   3167  HA  MET A 205      34.775   6.278 -21.832  1.00  0.28           H  
ATOM   3168 1HB  MET A 205      34.871   9.216 -22.646  1.00  0.41           H  
ATOM   3169 2HB  MET A 205      34.122   7.959 -23.626  1.00  0.41           H  
ATOM   3170 1HG  MET A 205      32.628   7.414 -21.687  1.00  0.41           H  
ATOM   3171 2HG  MET A 205      33.310   8.792 -20.825  1.00  0.41           H  
ATOM   3172 1HE  MET A 205      31.940  11.848 -22.811  1.00  0.41           H  
ATOM   3173 2HE  MET A 205      32.696  11.300 -21.301  1.00  0.41           H  
ATOM   3174 3HE  MET A 205      33.571  11.140 -22.842  1.00  0.41           H  
ATOM   3175  N   ASP A 206      37.530   7.765 -22.806  1.00  0.27           N  
ATOM   3176  CA  ASP A 206      38.754   7.588 -23.565  1.00  0.36           C  
ATOM   3177  C   ASP A 206      39.545   6.380 -23.079  1.00  0.37           C  
ATOM   3178  O   ASP A 206      40.117   5.655 -23.893  1.00  0.49           O  
ATOM   3179  CB  ASP A 206      39.589   8.858 -23.501  1.00  0.54           C  
ATOM   3180  CG  ASP A 206      38.935   9.961 -24.314  1.00  0.54           C  
ATOM   3181  OD1 ASP A 206      38.073   9.631 -25.094  1.00  0.54           O  
ATOM   3182  OD2 ASP A 206      39.285  11.106 -24.154  1.00  0.54           O  
ATOM   3183  H   ASP A 206      37.450   8.561 -22.192  1.00  0.32           H  
ATOM   3184  HA  ASP A 206      38.488   7.417 -24.604  1.00  0.43           H  
ATOM   3185 1HB  ASP A 206      39.694   9.189 -22.469  1.00  0.65           H  
ATOM   3186 2HB  ASP A 206      40.588   8.668 -23.895  1.00  0.65           H  
ATOM   3187  N   TYR A 207      39.548   6.137 -21.761  1.00  0.34           N  
ATOM   3188  CA  TYR A 207      40.221   4.956 -21.231  1.00  0.48           C  
ATOM   3189  C   TYR A 207      39.463   3.713 -21.663  1.00  0.32           C  
ATOM   3190  O   TYR A 207      40.072   2.684 -21.946  1.00  0.43           O  
ATOM   3191  CB  TYR A 207      40.344   4.989 -19.697  1.00  0.72           C  
ATOM   3192  CG  TYR A 207      41.412   5.921 -19.163  1.00  0.72           C  
ATOM   3193  CD1 TYR A 207      41.247   6.534 -17.932  1.00  0.72           C  
ATOM   3194  CD2 TYR A 207      42.557   6.166 -19.903  1.00  0.72           C  
ATOM   3195  CE1 TYR A 207      42.213   7.393 -17.445  1.00  0.72           C  
ATOM   3196  CE2 TYR A 207      43.527   7.021 -19.417  1.00  0.72           C  
ATOM   3197  CZ  TYR A 207      43.356   7.636 -18.193  1.00  0.72           C  
ATOM   3198  OH  TYR A 207      44.314   8.499 -17.713  1.00  0.72           O  
ATOM   3199  H   TYR A 207      39.075   6.766 -21.128  1.00  0.41           H  
ATOM   3200  HA  TYR A 207      41.222   4.901 -21.660  1.00  0.58           H  
ATOM   3201 1HB  TYR A 207      39.388   5.288 -19.264  1.00  0.86           H  
ATOM   3202 2HB  TYR A 207      40.562   3.985 -19.334  1.00  0.86           H  
ATOM   3203  HD1 TYR A 207      40.348   6.340 -17.349  1.00  0.86           H  
ATOM   3204  HD2 TYR A 207      42.690   5.684 -20.871  1.00  0.86           H  
ATOM   3205  HE1 TYR A 207      42.075   7.875 -16.478  1.00  0.86           H  
ATOM   3206  HE2 TYR A 207      44.425   7.212 -20.005  1.00  0.86           H  
ATOM   3207  HH  TYR A 207      43.954   8.988 -16.968  1.00  0.86           H  
ATOM   3208  N   ALA A 208      38.137   3.823 -21.738  1.00  0.36           N  
ATOM   3209  CA  ALA A 208      37.291   2.727 -22.181  1.00  0.34           C  
ATOM   3210  C   ALA A 208      37.579   2.365 -23.646  1.00  0.27           C  
ATOM   3211  O   ALA A 208      37.613   1.180 -23.992  1.00  0.34           O  
ATOM   3212  CB  ALA A 208      35.842   3.099 -21.983  1.00  0.51           C  
ATOM   3213  H   ALA A 208      37.697   4.682 -21.438  1.00  0.43           H  
ATOM   3214  HA  ALA A 208      37.516   1.853 -21.569  1.00  0.41           H  
ATOM   3215 1HB  ALA A 208      35.213   2.267 -22.280  1.00  0.61           H  
ATOM   3216 2HB  ALA A 208      35.672   3.327 -20.932  1.00  0.61           H  
ATOM   3217 3HB  ALA A 208      35.599   3.969 -22.585  1.00  0.61           H  
ATOM   3218  N   PHE A 209      37.806   3.375 -24.501  1.00  0.26           N  
ATOM   3219  CA  PHE A 209      38.193   3.096 -25.885  1.00  0.27           C  
ATOM   3220  C   PHE A 209      39.541   2.410 -25.914  1.00  0.30           C  
ATOM   3221  O   PHE A 209      39.707   1.392 -26.587  1.00  0.38           O  
ATOM   3222  CB  PHE A 209      38.336   4.391 -26.701  1.00  0.41           C  
ATOM   3223  CG  PHE A 209      37.049   5.086 -27.009  1.00  0.41           C  
ATOM   3224  CD1 PHE A 209      36.937   6.459 -26.851  1.00  0.41           C  
ATOM   3225  CD2 PHE A 209      35.946   4.375 -27.440  1.00  0.41           C  
ATOM   3226  CE1 PHE A 209      35.746   7.104 -27.107  1.00  0.41           C  
ATOM   3227  CE2 PHE A 209      34.753   5.018 -27.694  1.00  0.41           C  
ATOM   3228  CZ  PHE A 209      34.653   6.382 -27.523  1.00  0.41           C  
ATOM   3229  H   PHE A 209      37.701   4.335 -24.192  1.00  0.31           H  
ATOM   3230  HA  PHE A 209      37.449   2.442 -26.341  1.00  0.32           H  
ATOM   3231 1HB  PHE A 209      38.972   5.090 -26.161  1.00  0.49           H  
ATOM   3232 2HB  PHE A 209      38.832   4.167 -27.645  1.00  0.49           H  
ATOM   3233  HD1 PHE A 209      37.802   7.028 -26.515  1.00  0.49           H  
ATOM   3234  HD2 PHE A 209      36.023   3.295 -27.567  1.00  0.49           H  
ATOM   3235  HE1 PHE A 209      35.669   8.182 -26.976  1.00  0.49           H  
ATOM   3236  HE2 PHE A 209      33.886   4.449 -28.026  1.00  0.49           H  
ATOM   3237  HZ  PHE A 209      33.710   6.884 -27.724  1.00  0.49           H  
ATOM   3238  N   GLU A 210      40.480   2.946 -25.132  1.00  0.62           N  
ATOM   3239  CA  GLU A 210      41.827   2.413 -25.014  1.00  0.79           C  
ATOM   3240  C   GLU A 210      41.803   0.954 -24.599  1.00  0.95           C  
ATOM   3241  O   GLU A 210      42.536   0.137 -25.159  1.00  1.37           O  
ATOM   3242  CB  GLU A 210      42.627   3.246 -24.016  1.00  1.19           C  
ATOM   3243  CG  GLU A 210      44.064   2.809 -23.820  1.00  1.19           C  
ATOM   3244  CD  GLU A 210      44.803   3.704 -22.867  1.00  1.19           C  
ATOM   3245  OE1 GLU A 210      44.267   4.722 -22.506  1.00  1.19           O  
ATOM   3246  OE2 GLU A 210      45.907   3.372 -22.497  1.00  1.19           O  
ATOM   3247  H   GLU A 210      40.261   3.786 -24.609  1.00  0.74           H  
ATOM   3248  HA  GLU A 210      42.312   2.480 -25.988  1.00  0.95           H  
ATOM   3249 1HB  GLU A 210      42.635   4.286 -24.339  1.00  1.42           H  
ATOM   3250 2HB  GLU A 210      42.144   3.214 -23.042  1.00  1.42           H  
ATOM   3251 1HG  GLU A 210      44.074   1.791 -23.432  1.00  1.42           H  
ATOM   3252 2HG  GLU A 210      44.570   2.809 -24.785  1.00  1.42           H  
ATOM   3253  N   PHE A 211      40.958   0.635 -23.618  1.00  0.93           N  
ATOM   3254  CA  PHE A 211      40.790  -0.724 -23.153  1.00  1.20           C  
ATOM   3255  C   PHE A 211      40.387  -1.696 -24.224  1.00  0.93           C  
ATOM   3256  O   PHE A 211      41.020  -2.736 -24.356  1.00  1.12           O  
ATOM   3257  CB  PHE A 211      39.759  -0.838 -22.051  1.00  1.80           C  
ATOM   3258  CG  PHE A 211      39.459  -2.286 -21.804  1.00  1.80           C  
ATOM   3259  CD1 PHE A 211      40.330  -3.091 -21.090  1.00  1.80           C  
ATOM   3260  CD2 PHE A 211      38.302  -2.850 -22.326  1.00  1.80           C  
ATOM   3261  CE1 PHE A 211      40.051  -4.430 -20.913  1.00  1.80           C  
ATOM   3262  CE2 PHE A 211      38.021  -4.183 -22.153  1.00  1.80           C  
ATOM   3263  CZ  PHE A 211      38.902  -4.972 -21.451  1.00  1.80           C  
ATOM   3264  H   PHE A 211      40.413   1.362 -23.179  1.00  1.12           H  
ATOM   3265  HA  PHE A 211      41.747  -1.055 -22.745  1.00  1.44           H  
ATOM   3266 1HB  PHE A 211      40.131  -0.392 -21.129  1.00  2.16           H  
ATOM   3267 2HB  PHE A 211      38.838  -0.329 -22.329  1.00  2.16           H  
ATOM   3268  HD1 PHE A 211      41.243  -2.660 -20.680  1.00  2.16           H  
ATOM   3269  HD2 PHE A 211      37.616  -2.220 -22.890  1.00  2.16           H  
ATOM   3270  HE1 PHE A 211      40.743  -5.062 -20.356  1.00  2.16           H  
ATOM   3271  HE2 PHE A 211      37.112  -4.614 -22.574  1.00  2.16           H  
ATOM   3272  HZ  PHE A 211      38.688  -6.030 -21.317  1.00  2.16           H  
ATOM   3273  N   ILE A 212      39.332  -1.391 -24.976  1.00  0.83           N  
ATOM   3274  CA  ILE A 212      38.865  -2.323 -25.997  1.00  0.92           C  
ATOM   3275  C   ILE A 212      39.967  -2.581 -27.014  1.00  0.95           C  
ATOM   3276  O   ILE A 212      40.214  -3.716 -27.425  1.00  1.17           O  
ATOM   3277  CB  ILE A 212      37.602  -1.803 -26.700  1.00  1.38           C  
ATOM   3278  CG1 ILE A 212      36.423  -1.772 -25.721  1.00  1.38           C  
ATOM   3279  CG2 ILE A 212      37.277  -2.700 -27.886  1.00  1.38           C  
ATOM   3280  CD1 ILE A 212      35.219  -1.015 -26.240  1.00  1.38           C  
ATOM   3281  H   ILE A 212      38.836  -0.515 -24.822  1.00  1.00           H  
ATOM   3282  HA  ILE A 212      38.621  -3.272 -25.512  1.00  1.10           H  
ATOM   3283  HB  ILE A 212      37.774  -0.783 -27.043  1.00  1.66           H  
ATOM   3284 1HG1 ILE A 212      36.118  -2.796 -25.501  1.00  1.66           H  
ATOM   3285 2HG1 ILE A 212      36.746  -1.303 -24.792  1.00  1.66           H  
ATOM   3286 1HG2 ILE A 212      36.384  -2.329 -28.389  1.00  1.66           H  
ATOM   3287 2HG2 ILE A 212      38.112  -2.703 -28.584  1.00  1.66           H  
ATOM   3288 3HG2 ILE A 212      37.095  -3.711 -27.530  1.00  1.66           H  
ATOM   3289 1HD1 ILE A 212      34.426  -1.035 -25.492  1.00  1.66           H  
ATOM   3290 2HD1 ILE A 212      35.501   0.019 -26.442  1.00  1.66           H  
ATOM   3291 3HD1 ILE A 212      34.864  -1.480 -27.157  1.00  1.66           H  
ATOM   3292  N   ILE A 213      40.637  -1.504 -27.407  1.00  1.00           N  
ATOM   3293  CA  ILE A 213      41.715  -1.543 -28.375  1.00  1.50           C  
ATOM   3294  C   ILE A 213      42.864  -2.433 -27.932  1.00  1.85           C  
ATOM   3295  O   ILE A 213      43.325  -3.293 -28.684  1.00  2.60           O  
ATOM   3296  CB  ILE A 213      42.225  -0.123 -28.578  1.00  2.25           C  
ATOM   3297  CG1 ILE A 213      41.139   0.683 -29.247  1.00  2.25           C  
ATOM   3298  CG2 ILE A 213      43.496  -0.116 -29.410  1.00  2.25           C  
ATOM   3299  CD1 ILE A 213      41.374   2.151 -29.176  1.00  2.25           C  
ATOM   3300  H   ILE A 213      40.379  -0.599 -27.027  1.00  1.20           H  
ATOM   3301  HA  ILE A 213      41.322  -1.924 -29.318  1.00  1.80           H  
ATOM   3302  HB  ILE A 213      42.425   0.335 -27.611  1.00  2.70           H  
ATOM   3303 1HG1 ILE A 213      41.095   0.398 -30.294  1.00  2.70           H  
ATOM   3304 2HG1 ILE A 213      40.178   0.456 -28.790  1.00  2.70           H  
ATOM   3305 1HG2 ILE A 213      43.838   0.909 -29.543  1.00  2.70           H  
ATOM   3306 2HG2 ILE A 213      44.268  -0.692 -28.902  1.00  2.70           H  
ATOM   3307 3HG2 ILE A 213      43.293  -0.562 -30.384  1.00  2.70           H  
ATOM   3308 1HD1 ILE A 213      40.567   2.675 -29.689  1.00  2.70           H  
ATOM   3309 2HD1 ILE A 213      41.407   2.466 -28.135  1.00  2.70           H  
ATOM   3310 3HD1 ILE A 213      42.320   2.383 -29.645  1.00  2.70           H  
ATOM   3311  N   LYS A 214      43.324  -2.222 -26.703  1.00  1.73           N  
ATOM   3312  CA  LYS A 214      44.428  -2.991 -26.156  1.00  2.51           C  
ATOM   3313  C   LYS A 214      44.020  -4.402 -25.749  1.00  1.80           C  
ATOM   3314  O   LYS A 214      44.834  -5.323 -25.809  1.00  2.45           O  
ATOM   3315  CB  LYS A 214      45.040  -2.234 -24.985  1.00  3.76           C  
ATOM   3316  CG  LYS A 214      45.798  -0.991 -25.427  1.00  3.76           C  
ATOM   3317  CD  LYS A 214      46.399  -0.233 -24.258  1.00  3.76           C  
ATOM   3318  CE  LYS A 214      47.258   0.920 -24.758  1.00  3.76           C  
ATOM   3319  NZ  LYS A 214      47.818   1.729 -23.646  1.00  3.76           N  
ATOM   3320  H   LYS A 214      42.912  -1.495 -26.134  1.00  2.08           H  
ATOM   3321  HA  LYS A 214      45.190  -3.084 -26.930  1.00  3.01           H  
ATOM   3322 1HB  LYS A 214      44.255  -1.927 -24.293  1.00  4.52           H  
ATOM   3323 2HB  LYS A 214      45.729  -2.882 -24.443  1.00  4.52           H  
ATOM   3324 1HG  LYS A 214      46.599  -1.280 -26.109  1.00  4.52           H  
ATOM   3325 2HG  LYS A 214      45.117  -0.328 -25.961  1.00  4.52           H  
ATOM   3326 1HD  LYS A 214      45.602   0.161 -23.626  1.00  4.52           H  
ATOM   3327 2HD  LYS A 214      47.015  -0.905 -23.662  1.00  4.52           H  
ATOM   3328 1HE  LYS A 214      48.082   0.510 -25.341  1.00  4.52           H  
ATOM   3329 2HE  LYS A 214      46.661   1.567 -25.401  1.00  4.52           H  
ATOM   3330 1HZ  LYS A 214      48.387   2.472 -24.027  1.00  4.52           H  
ATOM   3331 2HZ  LYS A 214      47.061   2.139 -23.113  1.00  4.52           H  
ATOM   3332 3HZ  LYS A 214      48.381   1.147 -23.045  1.00  4.52           H  
ATOM   3333  N   ASN A 215      42.756  -4.581 -25.366  1.00  1.21           N  
ATOM   3334  CA  ASN A 215      42.239  -5.895 -25.012  1.00  1.66           C  
ATOM   3335  C   ASN A 215      42.249  -6.810 -26.217  1.00  2.32           C  
ATOM   3336  O   ASN A 215      42.552  -8.001 -26.106  1.00  3.66           O  
ATOM   3337  CB  ASN A 215      40.838  -5.800 -24.453  1.00  2.49           C  
ATOM   3338  CG  ASN A 215      40.340  -7.117 -23.930  1.00  2.49           C  
ATOM   3339  OD1 ASN A 215      40.934  -7.688 -23.007  1.00  2.49           O  
ATOM   3340  ND2 ASN A 215      39.269  -7.613 -24.495  1.00  2.49           N  
ATOM   3341  H   ASN A 215      42.134  -3.794 -25.290  1.00  1.45           H  
ATOM   3342  HA  ASN A 215      42.893  -6.338 -24.260  1.00  1.99           H  
ATOM   3343 1HB  ASN A 215      40.821  -5.076 -23.643  1.00  2.99           H  
ATOM   3344 2HB  ASN A 215      40.157  -5.446 -25.228  1.00  2.99           H  
ATOM   3345 1HD2 ASN A 215      38.896  -8.487 -24.180  1.00  2.99           H  
ATOM   3346 2HD2 ASN A 215      38.816  -7.122 -25.242  1.00  2.99           H  
ATOM   3347  N   GLY A 216      41.925  -6.248 -27.376  1.00  1.74           N  
ATOM   3348  CA  GLY A 216      41.872  -7.022 -28.599  1.00  2.96           C  
ATOM   3349  C   GLY A 216      40.430  -7.194 -29.035  1.00  3.31           C  
ATOM   3350  O   GLY A 216      40.097  -8.145 -29.744  1.00  7.40           O  
ATOM   3351  H   GLY A 216      41.674  -5.265 -27.405  1.00  2.09           H  
ATOM   3352 1HA  GLY A 216      42.443  -6.515 -29.378  1.00  3.55           H  
ATOM   3353 2HA  GLY A 216      42.333  -7.995 -28.437  1.00  3.55           H  
ATOM   3354  N   GLY A 217      39.575  -6.269 -28.600  1.00  1.59           N  
ATOM   3355  CA  GLY A 217      38.176  -6.286 -28.965  1.00  1.83           C  
ATOM   3356  C   GLY A 217      37.236  -6.468 -27.781  1.00  2.22           C  
ATOM   3357  O   GLY A 217      37.655  -6.475 -26.621  1.00  3.48           O  
ATOM   3358  H   GLY A 217      39.897  -5.506 -28.024  1.00  1.91           H  
ATOM   3359 1HA  GLY A 217      37.941  -5.344 -29.455  1.00  2.20           H  
ATOM   3360 2HA  GLY A 217      38.005  -7.063 -29.699  1.00  2.20           H  
ATOM   3361  N   ILE A 218      35.951  -6.606 -28.096  1.00  1.70           N  
ATOM   3362  CA  ILE A 218      34.903  -6.724 -27.097  1.00  2.27           C  
ATOM   3363  C   ILE A 218      33.764  -7.662 -27.530  1.00  1.45           C  
ATOM   3364  O   ILE A 218      33.400  -7.735 -28.708  1.00  1.13           O  
ATOM   3365  CB  ILE A 218      34.354  -5.320 -26.781  1.00  3.41           C  
ATOM   3366  CG1 ILE A 218      33.362  -5.369 -25.621  1.00  3.41           C  
ATOM   3367  CG2 ILE A 218      33.715  -4.728 -28.020  1.00  3.41           C  
ATOM   3368  CD1 ILE A 218      33.043  -4.021 -25.043  1.00  3.41           C  
ATOM   3369  H   ILE A 218      35.693  -6.591 -29.071  1.00  2.04           H  
ATOM   3370  HA  ILE A 218      35.343  -7.131 -26.186  1.00  2.72           H  
ATOM   3371  HB  ILE A 218      35.178  -4.679 -26.470  1.00  4.09           H  
ATOM   3372 1HG1 ILE A 218      32.435  -5.823 -25.963  1.00  4.09           H  
ATOM   3373 2HG1 ILE A 218      33.773  -5.984 -24.831  1.00  4.09           H  
ATOM   3374 1HG2 ILE A 218      33.353  -3.727 -27.792  1.00  4.09           H  
ATOM   3375 2HG2 ILE A 218      34.451  -4.675 -28.821  1.00  4.09           H  
ATOM   3376 3HG2 ILE A 218      32.883  -5.358 -28.332  1.00  4.09           H  
ATOM   3377 1HD1 ILE A 218      32.334  -4.133 -24.224  1.00  4.09           H  
ATOM   3378 2HD1 ILE A 218      33.956  -3.558 -24.671  1.00  4.09           H  
ATOM   3379 3HD1 ILE A 218      32.608  -3.399 -25.820  1.00  4.09           H  
ATOM   3380  N   ASP A 219      33.241  -8.414 -26.559  1.00  1.61           N  
ATOM   3381  CA  ASP A 219      32.136  -9.355 -26.760  1.00  1.15           C  
ATOM   3382  C   ASP A 219      30.816  -8.602 -26.956  1.00  0.72           C  
ATOM   3383  O   ASP A 219      30.730  -7.405 -26.659  1.00  0.88           O  
ATOM   3384  CB  ASP A 219      32.000 -10.297 -25.568  1.00  1.72           C  
ATOM   3385  CG  ASP A 219      33.211 -11.194 -25.351  1.00  1.72           C  
ATOM   3386  OD1 ASP A 219      34.103 -11.214 -26.168  1.00  1.72           O  
ATOM   3387  OD2 ASP A 219      33.228 -11.863 -24.348  1.00  1.72           O  
ATOM   3388  H   ASP A 219      33.604  -8.320 -25.617  1.00  1.93           H  
ATOM   3389  HA  ASP A 219      32.335  -9.944 -27.657  1.00  1.38           H  
ATOM   3390 1HB  ASP A 219      31.826  -9.719 -24.660  1.00  2.07           H  
ATOM   3391 2HB  ASP A 219      31.132 -10.937 -25.717  1.00  2.07           H  
ATOM   3392  N   THR A 220      29.792  -9.297 -27.463  1.00  0.49           N  
ATOM   3393  CA  THR A 220      28.517  -8.637 -27.706  1.00  0.44           C  
ATOM   3394  C   THR A 220      27.636  -8.719 -26.465  1.00  0.48           C  
ATOM   3395  O   THR A 220      27.919  -9.501 -25.558  1.00  0.72           O  
ATOM   3396  CB  THR A 220      27.783  -9.258 -28.907  1.00  0.66           C  
ATOM   3397  OG1 THR A 220      27.393 -10.599 -28.603  1.00  0.66           O  
ATOM   3398  CG2 THR A 220      28.711  -9.281 -30.108  1.00  0.66           C  
ATOM   3399  H   THR A 220      29.882 -10.292 -27.670  1.00  0.59           H  
ATOM   3400  HA  THR A 220      28.708  -7.593 -27.927  1.00  0.53           H  
ATOM   3401  HB  THR A 220      26.896  -8.676 -29.144  1.00  0.79           H  
ATOM   3402  HG1 THR A 220      28.175 -11.124 -28.409  1.00  0.79           H  
ATOM   3403 1HG2 THR A 220      28.195  -9.723 -30.960  1.00  0.79           H  
ATOM   3404 2HG2 THR A 220      29.019  -8.267 -30.352  1.00  0.79           H  
ATOM   3405 3HG2 THR A 220      29.592  -9.878 -29.870  1.00  0.79           H  
ATOM   3406  N   ASP A 221      26.551  -7.947 -26.444  1.00  0.47           N  
ATOM   3407  CA  ASP A 221      25.643  -7.944 -25.285  1.00  0.56           C  
ATOM   3408  C   ASP A 221      24.972  -9.302 -25.099  1.00  0.70           C  
ATOM   3409  O   ASP A 221      24.593  -9.661 -23.986  1.00  0.75           O  
ATOM   3410  CB  ASP A 221      24.580  -6.848 -25.397  1.00  0.84           C  
ATOM   3411  CG  ASP A 221      23.760  -6.669 -24.107  1.00  0.84           C  
ATOM   3412  OD1 ASP A 221      24.330  -6.363 -23.081  1.00  0.84           O  
ATOM   3413  OD2 ASP A 221      22.565  -6.829 -24.171  1.00  0.84           O  
ATOM   3414  H   ASP A 221      26.378  -7.342 -27.240  1.00  0.56           H  
ATOM   3415  HA  ASP A 221      26.236  -7.741 -24.391  1.00  0.67           H  
ATOM   3416 1HB  ASP A 221      25.060  -5.900 -25.638  1.00  1.01           H  
ATOM   3417 2HB  ASP A 221      23.899  -7.086 -26.215  1.00  1.01           H  
ATOM   3418  N   LYS A 222      24.834 -10.059 -26.184  1.00  1.31           N  
ATOM   3419  CA  LYS A 222      24.256 -11.393 -26.116  1.00  2.14           C  
ATOM   3420  C   LYS A 222      25.224 -12.402 -25.494  1.00  2.54           C  
ATOM   3421  O   LYS A 222      24.815 -13.502 -25.112  1.00  3.83           O  
ATOM   3422  CB  LYS A 222      23.837 -11.852 -27.514  1.00  3.21           C  
ATOM   3423  CG  LYS A 222      22.666 -11.075 -28.098  1.00  3.21           C  
ATOM   3424  CD  LYS A 222      22.304 -11.575 -29.487  1.00  3.21           C  
ATOM   3425  CE  LYS A 222      21.118 -10.809 -30.055  1.00  3.21           C  
ATOM   3426  NZ  LYS A 222      20.762 -11.262 -31.427  1.00  3.21           N  
ATOM   3427  H   LYS A 222      25.142  -9.710 -27.077  1.00  1.57           H  
ATOM   3428  HA  LYS A 222      23.365 -11.350 -25.489  1.00  2.57           H  
ATOM   3429 1HB  LYS A 222      24.681 -11.749 -28.200  1.00  3.85           H  
ATOM   3430 2HB  LYS A 222      23.561 -12.906 -27.487  1.00  3.85           H  
ATOM   3431 1HG  LYS A 222      21.800 -11.182 -27.444  1.00  3.85           H  
ATOM   3432 2HG  LYS A 222      22.926 -10.019 -28.157  1.00  3.85           H  
ATOM   3433 1HD  LYS A 222      23.159 -11.450 -30.150  1.00  3.85           H  
ATOM   3434 2HD  LYS A 222      22.054 -12.635 -29.440  1.00  3.85           H  
ATOM   3435 1HE  LYS A 222      20.254 -10.951 -29.403  1.00  3.85           H  
ATOM   3436 2HE  LYS A 222      21.359  -9.745 -30.088  1.00  3.85           H  
ATOM   3437 1HZ  LYS A 222      19.972 -10.730 -31.765  1.00  3.85           H  
ATOM   3438 2HZ  LYS A 222      21.549 -11.121 -32.045  1.00  3.85           H  
ATOM   3439 3HZ  LYS A 222      20.521 -12.242 -31.408  1.00  3.85           H  
ATOM   3440  N   ASP A 223      26.504 -12.034 -25.394  1.00  2.14           N  
ATOM   3441  CA  ASP A 223      27.515 -12.891 -24.800  1.00  3.10           C  
ATOM   3442  C   ASP A 223      27.650 -12.550 -23.333  1.00  1.86           C  
ATOM   3443  O   ASP A 223      27.853 -13.426 -22.494  1.00  2.04           O  
ATOM   3444  CB  ASP A 223      28.867 -12.693 -25.480  1.00  4.65           C  
ATOM   3445  CG  ASP A 223      28.855 -13.057 -26.944  1.00  4.65           C  
ATOM   3446  OD1 ASP A 223      28.388 -14.122 -27.266  1.00  4.65           O  
ATOM   3447  OD2 ASP A 223      29.292 -12.248 -27.738  1.00  4.65           O  
ATOM   3448  H   ASP A 223      26.801 -11.125 -25.710  1.00  2.57           H  
ATOM   3449  HA  ASP A 223      27.204 -13.932 -24.893  1.00  3.72           H  
ATOM   3450 1HB  ASP A 223      29.177 -11.656 -25.375  1.00  5.58           H  
ATOM   3451 2HB  ASP A 223      29.615 -13.306 -24.978  1.00  5.58           H  
ATOM   3452  N   TYR A 224      27.490 -11.267 -23.023  1.00  1.41           N  
ATOM   3453  CA  TYR A 224      27.598 -10.827 -21.647  1.00  1.78           C  
ATOM   3454  C   TYR A 224      26.627  -9.666 -21.408  1.00  1.58           C  
ATOM   3455  O   TYR A 224      27.015  -8.499 -21.440  1.00  2.32           O  
ATOM   3456  CB  TYR A 224      29.052 -10.443 -21.357  1.00  2.67           C  
ATOM   3457  CG  TYR A 224      29.402 -10.323 -19.894  1.00  2.67           C  
ATOM   3458  CD1 TYR A 224      28.567 -10.864 -18.929  1.00  2.67           C  
ATOM   3459  CD2 TYR A 224      30.581  -9.698 -19.522  1.00  2.67           C  
ATOM   3460  CE1 TYR A 224      28.912 -10.770 -17.594  1.00  2.67           C  
ATOM   3461  CE2 TYR A 224      30.927  -9.601 -18.190  1.00  2.67           C  
ATOM   3462  CZ  TYR A 224      30.095 -10.135 -17.228  1.00  2.67           C  
ATOM   3463  OH  TYR A 224      30.431 -10.036 -15.899  1.00  2.67           O  
ATOM   3464  H   TYR A 224      27.345 -10.588 -23.761  1.00  1.69           H  
ATOM   3465  HA  TYR A 224      27.324 -11.651 -20.990  1.00  2.14           H  
ATOM   3466 1HB  TYR A 224      29.712 -11.191 -21.799  1.00  3.20           H  
ATOM   3467 2HB  TYR A 224      29.278  -9.496 -21.838  1.00  3.20           H  
ATOM   3468  HD1 TYR A 224      27.643 -11.363 -19.222  1.00  3.20           H  
ATOM   3469  HD2 TYR A 224      31.237  -9.285 -20.285  1.00  3.20           H  
ATOM   3470  HE1 TYR A 224      28.258 -11.192 -16.833  1.00  3.20           H  
ATOM   3471  HE2 TYR A 224      31.854  -9.106 -17.897  1.00  3.20           H  
ATOM   3472  HH  TYR A 224      30.896  -9.204 -15.745  1.00  3.20           H  
ATOM   3473  N   PRO A 225      25.341  -9.978 -21.199  1.00  1.32           N  
ATOM   3474  CA  PRO A 225      24.217  -9.075 -20.994  1.00  1.74           C  
ATOM   3475  C   PRO A 225      24.458  -8.075 -19.884  1.00  1.45           C  
ATOM   3476  O   PRO A 225      24.900  -8.446 -18.792  1.00  1.83           O  
ATOM   3477  CB  PRO A 225      23.072 -10.023 -20.618  1.00  2.61           C  
ATOM   3478  CG  PRO A 225      23.422 -11.305 -21.281  1.00  2.61           C  
ATOM   3479  CD  PRO A 225      24.913 -11.393 -21.135  1.00  2.61           C  
ATOM   3480  HA  PRO A 225      23.994  -8.551 -21.937  1.00  2.09           H  
ATOM   3481 1HB  PRO A 225      23.002 -10.114 -19.524  1.00  3.13           H  
ATOM   3482 2HB  PRO A 225      22.115  -9.611 -20.967  1.00  3.13           H  
ATOM   3483 1HG  PRO A 225      22.896 -12.142 -20.801  1.00  3.13           H  
ATOM   3484 2HG  PRO A 225      23.101 -11.286 -22.334  1.00  3.13           H  
ATOM   3485 1HD  PRO A 225      25.187 -11.831 -20.164  1.00  3.13           H  
ATOM   3486 2HD  PRO A 225      25.317 -11.970 -21.973  1.00  3.13           H  
ATOM   3487  N   TYR A 226      24.121  -6.813 -20.143  1.00  1.03           N  
ATOM   3488  CA  TYR A 226      24.258  -5.790 -19.109  1.00  0.86           C  
ATOM   3489  C   TYR A 226      23.352  -6.127 -17.934  1.00  0.84           C  
ATOM   3490  O   TYR A 226      22.154  -6.351 -18.097  1.00  2.25           O  
ATOM   3491  CB  TYR A 226      23.948  -4.399 -19.650  1.00  1.29           C  
ATOM   3492  CG  TYR A 226      24.157  -3.329 -18.608  1.00  1.29           C  
ATOM   3493  CD1 TYR A 226      25.447  -2.955 -18.263  1.00  1.29           C  
ATOM   3494  CD2 TYR A 226      23.068  -2.733 -17.989  1.00  1.29           C  
ATOM   3495  CE1 TYR A 226      25.651  -1.987 -17.301  1.00  1.29           C  
ATOM   3496  CE2 TYR A 226      23.272  -1.762 -17.030  1.00  1.29           C  
ATOM   3497  CZ  TYR A 226      24.557  -1.391 -16.685  1.00  1.29           C  
ATOM   3498  OH  TYR A 226      24.766  -0.427 -15.723  1.00  1.29           O  
ATOM   3499  H   TYR A 226      23.812  -6.564 -21.083  1.00  1.24           H  
ATOM   3500  HA  TYR A 226      25.266  -5.789 -18.738  1.00  1.03           H  
ATOM   3501 1HB  TYR A 226      24.590  -4.181 -20.505  1.00  1.55           H  
ATOM   3502 2HB  TYR A 226      22.913  -4.355 -19.990  1.00  1.55           H  
ATOM   3503  HD1 TYR A 226      26.300  -3.429 -18.748  1.00  1.55           H  
ATOM   3504  HD2 TYR A 226      22.055  -3.030 -18.259  1.00  1.55           H  
ATOM   3505  HE1 TYR A 226      26.665  -1.695 -17.028  1.00  1.55           H  
ATOM   3506  HE2 TYR A 226      22.418  -1.293 -16.542  1.00  1.55           H  
ATOM   3507  HH  TYR A 226      23.922  -0.039 -15.459  1.00  1.55           H  
ATOM   3508  N   LYS A 227      23.950  -6.182 -16.747  1.00  1.01           N  
ATOM   3509  CA  LYS A 227      23.242  -6.579 -15.535  1.00  1.22           C  
ATOM   3510  C   LYS A 227      22.806  -5.416 -14.655  1.00  1.36           C  
ATOM   3511  O   LYS A 227      21.779  -5.500 -13.979  1.00  1.87           O  
ATOM   3512  CB  LYS A 227      24.131  -7.509 -14.708  1.00  1.83           C  
ATOM   3513  CG  LYS A 227      24.412  -8.858 -15.354  1.00  1.83           C  
ATOM   3514  CD  LYS A 227      25.290  -9.721 -14.461  1.00  1.83           C  
ATOM   3515  CE  LYS A 227      25.578 -11.070 -15.102  1.00  1.83           C  
ATOM   3516  NZ  LYS A 227      26.443 -11.920 -14.237  1.00  1.83           N  
ATOM   3517  H   LYS A 227      24.938  -5.972 -16.688  1.00  1.21           H  
ATOM   3518  HA  LYS A 227      22.345  -7.125 -15.830  1.00  1.46           H  
ATOM   3519 1HB  LYS A 227      25.091  -7.025 -14.525  1.00  2.20           H  
ATOM   3520 2HB  LYS A 227      23.665  -7.693 -13.740  1.00  2.20           H  
ATOM   3521 1HG  LYS A 227      23.471  -9.379 -15.539  1.00  2.20           H  
ATOM   3522 2HG  LYS A 227      24.918  -8.707 -16.306  1.00  2.20           H  
ATOM   3523 1HD  LYS A 227      26.235  -9.208 -14.275  1.00  2.20           H  
ATOM   3524 2HD  LYS A 227      24.790  -9.883 -13.506  1.00  2.20           H  
ATOM   3525 1HE  LYS A 227      24.638 -11.590 -15.280  1.00  2.20           H  
ATOM   3526 2HE  LYS A 227      26.079 -10.914 -16.056  1.00  2.20           H  
ATOM   3527 1HZ  LYS A 227      26.614 -12.804 -14.694  1.00  2.20           H  
ATOM   3528 2HZ  LYS A 227      27.324 -11.451 -14.076  1.00  2.20           H  
ATOM   3529 3HZ  LYS A 227      25.982 -12.082 -13.353  1.00  2.20           H  
ATOM   3530  N   GLY A 228      23.587  -4.342 -14.642  1.00  1.17           N  
ATOM   3531  CA  GLY A 228      23.283  -3.201 -13.782  1.00  1.33           C  
ATOM   3532  C   GLY A 228      24.180  -3.179 -12.549  1.00  1.40           C  
ATOM   3533  O   GLY A 228      24.163  -2.220 -11.777  1.00  3.24           O  
ATOM   3534  H   GLY A 228      24.410  -4.314 -15.227  1.00  1.40           H  
ATOM   3535 1HA  GLY A 228      23.409  -2.274 -14.335  1.00  1.60           H  
ATOM   3536 2HA  GLY A 228      22.239  -3.246 -13.473  1.00  1.60           H  
ATOM   3537  N   VAL A 229      24.964  -4.239 -12.366  1.00  1.31           N  
ATOM   3538  CA  VAL A 229      25.886  -4.347 -11.246  1.00  1.28           C  
ATOM   3539  C   VAL A 229      27.267  -4.711 -11.761  1.00  1.22           C  
ATOM   3540  O   VAL A 229      27.392  -5.228 -12.871  1.00  2.30           O  
ATOM   3541  CB  VAL A 229      25.420  -5.429 -10.249  1.00  1.92           C  
ATOM   3542  CG1 VAL A 229      24.050  -5.085  -9.681  1.00  1.92           C  
ATOM   3543  CG2 VAL A 229      25.383  -6.776 -10.958  1.00  1.92           C  
ATOM   3544  H   VAL A 229      24.929  -5.001 -13.026  1.00  1.57           H  
ATOM   3545  HA  VAL A 229      25.940  -3.386 -10.734  1.00  1.54           H  
ATOM   3546  HB  VAL A 229      26.120  -5.472  -9.414  1.00  2.30           H  
ATOM   3547 1HG1 VAL A 229      23.748  -5.856  -8.971  1.00  2.30           H  
ATOM   3548 2HG1 VAL A 229      24.099  -4.123  -9.172  1.00  2.30           H  
ATOM   3549 3HG1 VAL A 229      23.321  -5.034 -10.488  1.00  2.30           H  
ATOM   3550 1HG2 VAL A 229      25.069  -7.548 -10.256  1.00  2.30           H  
ATOM   3551 2HG2 VAL A 229      24.678  -6.731 -11.787  1.00  2.30           H  
ATOM   3552 3HG2 VAL A 229      26.376  -7.014 -11.338  1.00  2.30           H  
ATOM   3553  N   ASP A 230      28.292  -4.439 -10.961  1.00  1.18           N  
ATOM   3554  CA  ASP A 230      29.657  -4.790 -11.338  1.00  1.12           C  
ATOM   3555  C   ASP A 230      29.943  -6.259 -11.038  1.00  0.83           C  
ATOM   3556  O   ASP A 230      29.402  -6.824 -10.085  1.00  1.71           O  
ATOM   3557  CB  ASP A 230      30.670  -3.905 -10.612  1.00  1.68           C  
ATOM   3558  CG  ASP A 230      30.599  -2.454 -11.058  1.00  1.68           C  
ATOM   3559  OD1 ASP A 230      29.889  -2.174 -11.992  1.00  1.68           O  
ATOM   3560  OD2 ASP A 230      31.271  -1.636 -10.477  1.00  1.68           O  
ATOM   3561  H   ASP A 230      28.123  -4.010 -10.063  1.00  1.42           H  
ATOM   3562  HA  ASP A 230      29.771  -4.633 -12.411  1.00  1.34           H  
ATOM   3563 1HB  ASP A 230      30.492  -3.951  -9.537  1.00  2.02           H  
ATOM   3564 2HB  ASP A 230      31.678  -4.278 -10.794  1.00  2.02           H  
ATOM   3565  N   GLY A 231      30.810  -6.865 -11.842  1.00  1.17           N  
ATOM   3566  CA  GLY A 231      31.187  -8.268 -11.670  1.00  1.26           C  
ATOM   3567  C   GLY A 231      32.666  -8.501 -11.982  1.00  1.07           C  
ATOM   3568  O   GLY A 231      33.496  -7.610 -11.792  1.00  3.01           O  
ATOM   3569  H   GLY A 231      31.210  -6.342 -12.611  1.00  1.40           H  
ATOM   3570 1HA  GLY A 231      30.974  -8.577 -10.646  1.00  1.51           H  
ATOM   3571 2HA  GLY A 231      30.575  -8.887 -12.325  1.00  1.51           H  
ATOM   3572  N   THR A 232      32.989  -9.711 -12.440  1.00  1.45           N  
ATOM   3573  CA  THR A 232      34.369 -10.085 -12.756  1.00  1.64           C  
ATOM   3574  C   THR A 232      34.645 -10.167 -14.255  1.00  1.65           C  
ATOM   3575  O   THR A 232      33.736 -10.094 -15.084  1.00  1.87           O  
ATOM   3576  CB  THR A 232      34.731 -11.433 -12.085  1.00  2.46           C  
ATOM   3577  OG1 THR A 232      33.889 -12.484 -12.587  1.00  2.46           O  
ATOM   3578  CG2 THR A 232      34.553 -11.330 -10.577  1.00  2.46           C  
ATOM   3579  H   THR A 232      32.256 -10.395 -12.576  1.00  1.74           H  
ATOM   3580  HA  THR A 232      35.025  -9.318 -12.342  1.00  1.97           H  
ATOM   3581  HB  THR A 232      35.769 -11.679 -12.303  1.00  2.95           H  
ATOM   3582  HG1 THR A 232      34.105 -12.699 -13.503  1.00  2.95           H  
ATOM   3583 1HG2 THR A 232      34.818 -12.281 -10.115  1.00  2.95           H  
ATOM   3584 2HG2 THR A 232      35.199 -10.544 -10.188  1.00  2.95           H  
ATOM   3585 3HG2 THR A 232      33.515 -11.093 -10.349  1.00  2.95           H  
ATOM   3586  N   CYS A 233      35.927 -10.330 -14.592  1.00  1.93           N  
ATOM   3587  CA  CYS A 233      36.391 -10.375 -15.983  1.00  2.09           C  
ATOM   3588  C   CYS A 233      36.082 -11.707 -16.648  1.00  3.08           C  
ATOM   3589  O   CYS A 233      36.965 -12.536 -16.859  1.00  6.70           O  
ATOM   3590  CB  CYS A 233      37.901 -10.143 -16.033  1.00  3.13           C  
ATOM   3591  SG  CYS A 233      38.426  -8.524 -15.427  1.00  3.13           S  
ATOM   3592  H   CYS A 233      36.609 -10.404 -13.856  1.00  2.32           H  
ATOM   3593  HA  CYS A 233      35.901  -9.580 -16.539  1.00  2.51           H  
ATOM   3594 1HB  CYS A 233      38.403 -10.903 -15.434  1.00  3.76           H  
ATOM   3595 2HB  CYS A 233      38.253 -10.249 -17.058  1.00  3.76           H  
ATOM   3596  HG  CYS A 233      39.724  -8.709 -15.643  1.00  3.76           H  
ATOM   3597  N   ASP A 234      34.809 -11.893 -16.988  1.00  3.83           N  
ATOM   3598  CA  ASP A 234      34.332 -13.136 -17.574  1.00  5.59           C  
ATOM   3599  C   ASP A 234      34.427 -13.205 -19.104  1.00  4.93           C  
ATOM   3600  O   ASP A 234      33.892 -14.129 -19.704  1.00  6.51           O  
ATOM   3601  CB  ASP A 234      32.887 -13.385 -17.146  1.00  8.38           C  
ATOM   3602  CG  ASP A 234      32.770 -13.605 -15.644  1.00  8.38           C  
ATOM   3603  OD1 ASP A 234      33.781 -13.804 -15.008  1.00  8.38           O  
ATOM   3604  OD2 ASP A 234      31.669 -13.607 -15.150  1.00  8.38           O  
ATOM   3605  H   ASP A 234      34.152 -11.151 -16.785  1.00  4.60           H  
ATOM   3606  HA  ASP A 234      34.946 -13.946 -17.175  1.00  6.71           H  
ATOM   3607 1HB  ASP A 234      32.273 -12.528 -17.424  1.00 10.06           H  
ATOM   3608 2HB  ASP A 234      32.491 -14.257 -17.665  1.00 10.06           H  
ATOM   3609  N   GLN A 235      35.110 -12.233 -19.722  1.00  9.11           N  
ATOM   3610  CA  GLN A 235      35.277 -12.192 -21.181  1.00  9.28           C  
ATOM   3611  C   GLN A 235      35.763 -13.522 -21.749  1.00  9.44           C  
ATOM   3612  O   GLN A 235      35.223 -14.033 -22.727  1.00  8.44           O  
ATOM   3613  CB  GLN A 235      36.276 -11.109 -21.588  1.00 13.92           C  
ATOM   3614  CG  GLN A 235      36.331 -10.879 -23.089  1.00 13.92           C  
ATOM   3615  CD  GLN A 235      37.192 -11.882 -23.832  1.00 13.92           C  
ATOM   3616  OE1 GLN A 235      38.240 -12.316 -23.340  1.00 13.92           O  
ATOM   3617  NE2 GLN A 235      36.753 -12.264 -25.029  1.00 13.92           N  
ATOM   3618  H   GLN A 235      35.527 -11.500 -19.175  1.00 10.93           H  
ATOM   3619  HA  GLN A 235      34.306 -11.966 -21.635  1.00 11.14           H  
ATOM   3620 1HB  GLN A 235      36.015 -10.168 -21.108  1.00 16.70           H  
ATOM   3621 2HB  GLN A 235      37.273 -11.385 -21.249  1.00 16.70           H  
ATOM   3622 1HG  GLN A 235      35.320 -10.936 -23.486  1.00 16.70           H  
ATOM   3623 2HG  GLN A 235      36.742  -9.889 -23.276  1.00 16.70           H  
ATOM   3624 1HE2 GLN A 235      37.275 -12.925 -25.566  1.00 16.70           H  
ATOM   3625 2HE2 GLN A 235      35.892 -11.893 -25.395  1.00 16.70           H  
ATOM   3626  N   ILE A 236      36.805 -14.067 -21.119  1.00 13.15           N  
ATOM   3627  CA  ILE A 236      37.456 -15.308 -21.530  1.00 17.69           C  
ATOM   3628  C   ILE A 236      36.580 -16.558 -21.425  1.00 15.77           C  
ATOM   3629  O   ILE A 236      36.979 -17.634 -21.867  1.00 22.12           O  
ATOM   3630  CB  ILE A 236      38.720 -15.536 -20.683  1.00 26.54           C  
ATOM   3631  CG1 ILE A 236      38.310 -15.723 -19.212  1.00 26.54           C  
ATOM   3632  CG2 ILE A 236      39.679 -14.361 -20.821  1.00 26.54           C  
ATOM   3633  CD1 ILE A 236      39.438 -16.167 -18.313  1.00 26.54           C  
ATOM   3634  H   ILE A 236      37.183 -13.580 -20.318  1.00 15.78           H  
ATOM   3635  HA  ILE A 236      37.756 -15.199 -22.574  1.00 21.23           H  
ATOM   3636  HB  ILE A 236      39.217 -16.449 -21.004  1.00 31.84           H  
ATOM   3637 1HG1 ILE A 236      37.917 -14.780 -18.832  1.00 31.84           H  
ATOM   3638 2HG1 ILE A 236      37.521 -16.471 -19.157  1.00 31.84           H  
ATOM   3639 1HG2 ILE A 236      40.563 -14.537 -20.213  1.00 31.84           H  
ATOM   3640 2HG2 ILE A 236      39.972 -14.252 -21.866  1.00 31.84           H  
ATOM   3641 3HG2 ILE A 236      39.186 -13.446 -20.489  1.00 31.84           H  
ATOM   3642 1HD1 ILE A 236      39.067 -16.277 -17.294  1.00 31.84           H  
ATOM   3643 2HD1 ILE A 236      39.829 -17.125 -18.661  1.00 31.84           H  
ATOM   3644 3HD1 ILE A 236      40.234 -15.424 -18.330  1.00 31.84           H  
ATOM   3645  N   ARG A 237      35.397 -16.425 -20.829  1.00 12.08           N  
ATOM   3646  CA  ARG A 237      34.484 -17.533 -20.677  1.00 13.31           C  
ATOM   3647  C   ARG A 237      33.403 -17.497 -21.756  1.00 10.65           C  
ATOM   3648  O   ARG A 237      32.542 -18.378 -21.811  1.00 11.68           O  
ATOM   3649  CB  ARG A 237      33.830 -17.477 -19.301  1.00 19.96           C  
ATOM   3650  CG  ARG A 237      34.774 -17.647 -18.122  1.00 19.96           C  
ATOM   3651  CD  ARG A 237      34.087 -17.376 -16.830  1.00 19.96           C  
ATOM   3652  NE  ARG A 237      33.057 -18.356 -16.525  1.00 19.96           N  
ATOM   3653  CZ  ARG A 237      32.111 -18.193 -15.578  1.00 19.96           C  
ATOM   3654  NH1 ARG A 237      32.079 -17.088 -14.864  1.00 19.96           N  
ATOM   3655  NH2 ARG A 237      31.216 -19.143 -15.370  1.00 19.96           N  
ATOM   3656  H   ARG A 237      35.094 -15.531 -20.469  1.00 14.50           H  
ATOM   3657  HA  ARG A 237      35.044 -18.465 -20.769  1.00 15.97           H  
ATOM   3658 1HB  ARG A 237      33.325 -16.519 -19.181  1.00 23.96           H  
ATOM   3659 2HB  ARG A 237      33.075 -18.256 -19.226  1.00 23.96           H  
ATOM   3660 1HG  ARG A 237      35.153 -18.671 -18.109  1.00 23.96           H  
ATOM   3661 2HG  ARG A 237      35.609 -16.953 -18.212  1.00 23.96           H  
ATOM   3662 1HD  ARG A 237      34.818 -17.387 -16.021  1.00 23.96           H  
ATOM   3663 2HD  ARG A 237      33.616 -16.394 -16.872  1.00 23.96           H  
ATOM   3664  HE  ARG A 237      33.052 -19.216 -17.057  1.00 23.96           H  
ATOM   3665 1HH1 ARG A 237      32.760 -16.356 -15.024  1.00 23.96           H  
ATOM   3666 2HH1 ARG A 237      31.371 -16.963 -14.155  1.00 23.96           H  
ATOM   3667 1HH2 ARG A 237      31.242 -19.991 -15.918  1.00 23.96           H  
ATOM   3668 2HH2 ARG A 237      30.509 -19.024 -14.661  1.00 23.96           H  
ATOM   3669  N   LYS A 238      33.427 -16.463 -22.602  1.00  9.41           N  
ATOM   3670  CA  LYS A 238      32.394 -16.298 -23.616  1.00  9.42           C  
ATOM   3671  C   LYS A 238      32.903 -16.552 -25.040  1.00  5.24           C  
ATOM   3672  O   LYS A 238      34.074 -16.330 -25.344  1.00  5.40           O  
ATOM   3673  CB  LYS A 238      31.812 -14.889 -23.512  1.00 14.13           C  
ATOM   3674  CG  LYS A 238      31.292 -14.539 -22.122  1.00 14.13           C  
ATOM   3675  CD  LYS A 238      30.139 -15.440 -21.708  1.00 14.13           C  
ATOM   3676  CE  LYS A 238      29.571 -15.028 -20.355  1.00 14.13           C  
ATOM   3677  NZ  LYS A 238      28.446 -15.915 -19.935  1.00 14.13           N  
ATOM   3678  H   LYS A 238      34.154 -15.759 -22.545  1.00 11.29           H  
ATOM   3679  HA  LYS A 238      31.600 -17.020 -23.418  1.00 11.30           H  
ATOM   3680 1HB  LYS A 238      32.579 -14.159 -23.775  1.00 16.96           H  
ATOM   3681 2HB  LYS A 238      30.993 -14.778 -24.219  1.00 16.96           H  
ATOM   3682 1HG  LYS A 238      32.098 -14.652 -21.400  1.00 16.96           H  
ATOM   3683 2HG  LYS A 238      30.957 -13.502 -22.106  1.00 16.96           H  
ATOM   3684 1HD  LYS A 238      29.349 -15.396 -22.457  1.00 16.96           H  
ATOM   3685 2HD  LYS A 238      30.493 -16.468 -21.640  1.00 16.96           H  
ATOM   3686 1HE  LYS A 238      30.358 -15.081 -19.605  1.00 16.96           H  
ATOM   3687 2HE  LYS A 238      29.209 -14.003 -20.412  1.00 16.96           H  
ATOM   3688 1HZ  LYS A 238      28.095 -15.613 -19.037  1.00 16.96           H  
ATOM   3689 2HZ  LYS A 238      27.704 -15.862 -20.621  1.00 16.96           H  
ATOM   3690 3HZ  LYS A 238      28.771 -16.869 -19.866  1.00 16.96           H  
ATOM   3691  N   ASN A 239      32.001 -17.027 -25.896  1.00  5.81           N  
ATOM   3692  CA  ASN A 239      32.276 -17.307 -27.310  1.00  5.08           C  
ATOM   3693  C   ASN A 239      31.810 -16.145 -28.200  1.00  3.22           C  
ATOM   3694  O   ASN A 239      31.513 -15.068 -27.687  1.00  3.17           O  
ATOM   3695  CB  ASN A 239      31.620 -18.614 -27.719  1.00  7.62           C  
ATOM   3696  CG  ASN A 239      30.117 -18.576 -27.639  1.00  7.62           C  
ATOM   3697  OD1 ASN A 239      29.501 -17.511 -27.522  1.00  7.62           O  
ATOM   3698  ND2 ASN A 239      29.509 -19.733 -27.702  1.00  7.62           N  
ATOM   3699  H   ASN A 239      31.064 -17.194 -25.556  1.00  6.97           H  
ATOM   3700  HA  ASN A 239      33.355 -17.404 -27.447  1.00  6.10           H  
ATOM   3701 1HB  ASN A 239      31.914 -18.873 -28.735  1.00  9.14           H  
ATOM   3702 2HB  ASN A 239      31.980 -19.410 -27.065  1.00  9.14           H  
ATOM   3703 1HD2 ASN A 239      28.510 -19.778 -27.656  1.00  9.14           H  
ATOM   3704 2HD2 ASN A 239      30.043 -20.573 -27.796  1.00  9.14           H  
ATOM   3705  N   ALA A 240      31.749 -16.394 -29.525  1.00  2.64           N  
ATOM   3706  CA  ALA A 240      31.283 -15.442 -30.560  1.00  2.20           C  
ATOM   3707  C   ALA A 240      32.378 -14.489 -31.024  1.00  2.31           C  
ATOM   3708  O   ALA A 240      33.231 -14.067 -30.243  1.00  2.33           O  
ATOM   3709  CB  ALA A 240      30.081 -14.637 -30.089  1.00  3.30           C  
ATOM   3710  H   ALA A 240      32.033 -17.308 -29.844  1.00  3.17           H  
ATOM   3711  HA  ALA A 240      30.969 -16.032 -31.424  1.00  2.64           H  
ATOM   3712 1HB  ALA A 240      29.739 -13.995 -30.903  1.00  3.96           H  
ATOM   3713 2HB  ALA A 240      29.278 -15.319 -29.804  1.00  3.96           H  
ATOM   3714 3HB  ALA A 240      30.346 -14.011 -29.244  1.00  3.96           H  
ATOM   3715  N   LYS A 241      32.365 -14.199 -32.326  1.00  3.22           N  
ATOM   3716  CA  LYS A 241      33.338 -13.310 -32.955  1.00  4.31           C  
ATOM   3717  C   LYS A 241      33.472 -11.990 -32.211  1.00  2.21           C  
ATOM   3718  O   LYS A 241      32.497 -11.269 -31.997  1.00  1.81           O  
ATOM   3719  CB  LYS A 241      32.952 -13.036 -34.407  1.00  6.46           C  
ATOM   3720  CG  LYS A 241      33.942 -12.164 -35.176  1.00  6.46           C  
ATOM   3721  CD  LYS A 241      33.511 -11.980 -36.624  1.00  6.46           C  
ATOM   3722  CE  LYS A 241      34.511 -11.127 -37.394  1.00  6.46           C  
ATOM   3723  NZ  LYS A 241      34.109 -10.940 -38.815  1.00  6.46           N  
ATOM   3724  H   LYS A 241      31.636 -14.600 -32.900  1.00  3.86           H  
ATOM   3725  HA  LYS A 241      34.311 -13.802 -32.937  1.00  5.17           H  
ATOM   3726 1HB  LYS A 241      32.857 -13.981 -34.943  1.00  7.76           H  
ATOM   3727 2HB  LYS A 241      31.979 -12.544 -34.439  1.00  7.76           H  
ATOM   3728 1HG  LYS A 241      34.012 -11.183 -34.702  1.00  7.76           H  
ATOM   3729 2HG  LYS A 241      34.928 -12.626 -35.158  1.00  7.76           H  
ATOM   3730 1HD  LYS A 241      33.429 -12.954 -37.106  1.00  7.76           H  
ATOM   3731 2HD  LYS A 241      32.536 -11.494 -36.654  1.00  7.76           H  
ATOM   3732 1HE  LYS A 241      34.588 -10.151 -36.917  1.00  7.76           H  
ATOM   3733 2HE  LYS A 241      35.488 -11.610 -37.364  1.00  7.76           H  
ATOM   3734 1HZ  LYS A 241      34.798 -10.371 -39.285  1.00  7.76           H  
ATOM   3735 2HZ  LYS A 241      34.048 -11.840 -39.271  1.00  7.76           H  
ATOM   3736 3HZ  LYS A 241      33.210 -10.481 -38.855  1.00  7.76           H  
ATOM   3737  N   VAL A 242      34.705 -11.691 -31.831  1.00  2.51           N  
ATOM   3738  CA  VAL A 242      35.061 -10.496 -31.081  1.00  1.71           C  
ATOM   3739  C   VAL A 242      35.169  -9.258 -31.964  1.00  1.03           C  
ATOM   3740  O   VAL A 242      35.773  -9.296 -33.035  1.00  1.63           O  
ATOM   3741  CB  VAL A 242      36.382 -10.752 -30.343  1.00  2.56           C  
ATOM   3742  CG1 VAL A 242      36.837  -9.503 -29.643  1.00  2.56           C  
ATOM   3743  CG2 VAL A 242      36.184 -11.879 -29.340  1.00  2.56           C  
ATOM   3744  H   VAL A 242      35.443 -12.338 -32.068  1.00  3.01           H  
ATOM   3745  HA  VAL A 242      34.283 -10.319 -30.337  1.00  2.05           H  
ATOM   3746  HB  VAL A 242      37.151 -11.030 -31.065  1.00  3.08           H  
ATOM   3747 1HG1 VAL A 242      37.779  -9.693 -29.130  1.00  3.08           H  
ATOM   3748 2HG1 VAL A 242      36.975  -8.714 -30.380  1.00  3.08           H  
ATOM   3749 3HG1 VAL A 242      36.082  -9.202 -28.919  1.00  3.08           H  
ATOM   3750 1HG2 VAL A 242      37.122 -12.071 -28.820  1.00  3.08           H  
ATOM   3751 2HG2 VAL A 242      35.419 -11.593 -28.617  1.00  3.08           H  
ATOM   3752 3HG2 VAL A 242      35.868 -12.782 -29.863  1.00  3.08           H  
ATOM   3753  N   VAL A 243      34.551  -8.167 -31.515  1.00  1.04           N  
ATOM   3754  CA  VAL A 243      34.530  -6.913 -32.258  1.00  0.91           C  
ATOM   3755  C   VAL A 243      35.720  -6.036 -31.890  1.00  1.59           C  
ATOM   3756  O   VAL A 243      35.939  -5.761 -30.717  1.00  2.28           O  
ATOM   3757  CB  VAL A 243      33.220  -6.178 -31.966  1.00  1.36           C  
ATOM   3758  CG1 VAL A 243      33.216  -4.838 -32.659  1.00  1.36           C  
ATOM   3759  CG2 VAL A 243      32.050  -7.033 -32.436  1.00  1.36           C  
ATOM   3760  H   VAL A 243      34.085  -8.189 -30.616  1.00  1.25           H  
ATOM   3761  HA  VAL A 243      34.576  -7.140 -33.324  1.00  1.09           H  
ATOM   3762  HB  VAL A 243      33.138  -5.999 -30.894  1.00  1.64           H  
ATOM   3763 1HG1 VAL A 243      32.285  -4.329 -32.431  1.00  1.64           H  
ATOM   3764 2HG1 VAL A 243      34.055  -4.240 -32.305  1.00  1.64           H  
ATOM   3765 3HG1 VAL A 243      33.300  -4.983 -33.736  1.00  1.64           H  
ATOM   3766 1HG2 VAL A 243      31.113  -6.522 -32.225  1.00  1.64           H  
ATOM   3767 2HG2 VAL A 243      32.135  -7.205 -33.509  1.00  1.64           H  
ATOM   3768 3HG2 VAL A 243      32.065  -7.990 -31.914  1.00  1.64           H  
ATOM   3769  N   THR A 244      36.503  -5.600 -32.883  1.00  2.07           N  
ATOM   3770  CA  THR A 244      37.725  -4.852 -32.566  1.00  3.31           C  
ATOM   3771  C   THR A 244      37.743  -3.374 -32.982  1.00  1.85           C  
ATOM   3772  O   THR A 244      36.978  -2.923 -33.842  1.00  1.92           O  
ATOM   3773  CB  THR A 244      38.943  -5.539 -33.216  1.00  4.96           C  
ATOM   3774  OG1 THR A 244      38.825  -5.478 -34.644  1.00  4.96           O  
ATOM   3775  CG2 THR A 244      39.013  -6.995 -32.786  1.00  4.96           C  
ATOM   3776  H   THR A 244      36.274  -5.817 -33.843  1.00  2.48           H  
ATOM   3777  HA  THR A 244      37.863  -4.882 -31.489  1.00  3.97           H  
ATOM   3778  HB  THR A 244      39.856  -5.028 -32.912  1.00  5.96           H  
ATOM   3779  HG1 THR A 244      39.598  -5.882 -35.046  1.00  5.96           H  
ATOM   3780 1HG2 THR A 244      39.877  -7.470 -33.250  1.00  5.96           H  
ATOM   3781 2HG2 THR A 244      39.107  -7.048 -31.704  1.00  5.96           H  
ATOM   3782 3HG2 THR A 244      38.106  -7.513 -33.097  1.00  5.96           H  
ATOM   3783  N   ILE A 245      38.664  -2.639 -32.345  1.00  4.07           N  
ATOM   3784  CA  ILE A 245      38.906  -1.213 -32.576  1.00  2.69           C  
ATOM   3785  C   ILE A 245      40.405  -0.970 -32.772  1.00  2.74           C  
ATOM   3786  O   ILE A 245      41.219  -1.453 -31.986  1.00  7.10           O  
ATOM   3787  CB  ILE A 245      38.440  -0.342 -31.390  1.00  4.04           C  
ATOM   3788  CG1 ILE A 245      36.970  -0.538 -31.080  1.00  4.04           C  
ATOM   3789  CG2 ILE A 245      38.678   1.128 -31.686  1.00  4.04           C  
ATOM   3790  CD1 ILE A 245      36.568   0.201 -29.834  1.00  4.04           C  
ATOM   3791  H   ILE A 245      39.238  -3.105 -31.657  1.00  4.88           H  
ATOM   3792  HA  ILE A 245      38.380  -0.903 -33.478  1.00  3.23           H  
ATOM   3793  HB  ILE A 245      38.999  -0.627 -30.502  1.00  4.84           H  
ATOM   3794 1HG1 ILE A 245      36.360  -0.192 -31.914  1.00  4.84           H  
ATOM   3795 2HG1 ILE A 245      36.774  -1.598 -30.923  1.00  4.84           H  
ATOM   3796 1HG2 ILE A 245      38.365   1.727 -30.832  1.00  4.84           H  
ATOM   3797 2HG2 ILE A 245      39.735   1.298 -31.878  1.00  4.84           H  
ATOM   3798 3HG2 ILE A 245      38.098   1.418 -32.562  1.00  4.84           H  
ATOM   3799 1HD1 ILE A 245      35.519   0.012 -29.633  1.00  4.84           H  
ATOM   3800 2HD1 ILE A 245      37.165  -0.147 -28.995  1.00  4.84           H  
ATOM   3801 3HD1 ILE A 245      36.732   1.268 -29.972  1.00  4.84           H  
ATOM   3802  N   ASP A 246      40.771  -0.239 -33.816  1.00  1.39           N  
ATOM   3803  CA  ASP A 246      42.172   0.090 -34.066  1.00  2.00           C  
ATOM   3804  C   ASP A 246      42.454   1.572 -33.780  1.00  1.35           C  
ATOM   3805  O   ASP A 246      42.384   2.406 -34.680  1.00  2.68           O  
ATOM   3806  CB  ASP A 246      42.542  -0.251 -35.511  1.00  3.00           C  
ATOM   3807  CG  ASP A 246      44.015  -0.018 -35.830  1.00  3.00           C  
ATOM   3808  OD1 ASP A 246      44.697   0.562 -35.017  1.00  3.00           O  
ATOM   3809  OD2 ASP A 246      44.450  -0.435 -36.877  1.00  3.00           O  
ATOM   3810  H   ASP A 246      40.065   0.132 -34.436  1.00  1.67           H  
ATOM   3811  HA  ASP A 246      42.792  -0.509 -33.400  1.00  2.40           H  
ATOM   3812 1HB  ASP A 246      42.307  -1.296 -35.707  1.00  3.60           H  
ATOM   3813 2HB  ASP A 246      41.938   0.351 -36.190  1.00  3.60           H  
ATOM   3814  N   SER A 247      42.818   1.873 -32.532  1.00  1.11           N  
ATOM   3815  CA  SER A 247      43.107   3.235 -32.050  1.00  1.30           C  
ATOM   3816  C   SER A 247      41.854   4.121 -31.956  1.00  0.50           C  
ATOM   3817  O   SER A 247      40.734   3.629 -32.103  1.00  0.85           O  
ATOM   3818  CB  SER A 247      44.122   3.904 -32.937  1.00  1.95           C  
ATOM   3819  OG  SER A 247      44.561   5.075 -32.330  1.00  1.95           O  
ATOM   3820  H   SER A 247      42.874   1.116 -31.865  1.00  1.33           H  
ATOM   3821  HA  SER A 247      43.543   3.157 -31.055  1.00  1.56           H  
ATOM   3822 1HB  SER A 247      44.964   3.237 -33.118  1.00  2.34           H  
ATOM   3823 2HB  SER A 247      43.679   4.150 -33.900  1.00  2.34           H  
ATOM   3824  HG  SER A 247      45.068   5.543 -32.997  1.00  2.34           H  
ATOM   3825  N   TYR A 248      42.037   5.413 -31.646  1.00  0.58           N  
ATOM   3826  CA  TYR A 248      40.869   6.293 -31.525  1.00  0.35           C  
ATOM   3827  C   TYR A 248      41.264   7.765 -31.693  1.00  0.47           C  
ATOM   3828  O   TYR A 248      42.455   8.093 -31.700  1.00  0.77           O  
ATOM   3829  CB  TYR A 248      40.112   6.014 -30.202  1.00  0.52           C  
ATOM   3830  CG  TYR A 248      40.770   6.362 -28.883  1.00  0.52           C  
ATOM   3831  CD1 TYR A 248      40.352   7.484 -28.183  1.00  0.52           C  
ATOM   3832  CD2 TYR A 248      41.778   5.565 -28.365  1.00  0.52           C  
ATOM   3833  CE1 TYR A 248      40.927   7.792 -26.963  1.00  0.52           C  
ATOM   3834  CE2 TYR A 248      42.356   5.873 -27.151  1.00  0.52           C  
ATOM   3835  CZ  TYR A 248      41.933   6.979 -26.448  1.00  0.52           C  
ATOM   3836  OH  TYR A 248      42.513   7.285 -25.237  1.00  0.52           O  
ATOM   3837  H   TYR A 248      42.982   5.786 -31.537  1.00  0.70           H  
ATOM   3838  HA  TYR A 248      40.184   6.051 -32.330  1.00  0.42           H  
ATOM   3839 1HB  TYR A 248      39.163   6.546 -30.233  1.00  0.63           H  
ATOM   3840 2HB  TYR A 248      39.865   4.954 -30.167  1.00  0.63           H  
ATOM   3841  HD1 TYR A 248      39.561   8.115 -28.588  1.00  0.63           H  
ATOM   3842  HD2 TYR A 248      42.115   4.694 -28.915  1.00  0.63           H  
ATOM   3843  HE1 TYR A 248      40.593   8.669 -26.411  1.00  0.63           H  
ATOM   3844  HE2 TYR A 248      43.147   5.241 -26.747  1.00  0.63           H  
ATOM   3845  HH  TYR A 248      43.056   6.547 -24.945  1.00  0.63           H  
ATOM   3846  N   GLU A 249      40.264   8.643 -31.868  1.00  0.55           N  
ATOM   3847  CA  GLU A 249      40.542  10.061 -32.076  1.00  0.57           C  
ATOM   3848  C   GLU A 249      39.911  11.035 -31.085  1.00  0.62           C  
ATOM   3849  O   GLU A 249      38.821  10.823 -30.553  1.00  2.64           O  
ATOM   3850  CB  GLU A 249      40.126  10.520 -33.482  1.00  0.85           C  
ATOM   3851  CG  GLU A 249      40.938   9.949 -34.633  1.00  0.85           C  
ATOM   3852  CD  GLU A 249      40.582  10.563 -35.960  1.00  0.85           C  
ATOM   3853  OE1 GLU A 249      41.206  11.530 -36.326  1.00  0.85           O  
ATOM   3854  OE2 GLU A 249      39.694  10.069 -36.616  1.00  0.85           O  
ATOM   3855  H   GLU A 249      39.310   8.322 -31.850  1.00  0.66           H  
ATOM   3856  HA  GLU A 249      41.609  10.172 -31.984  1.00  0.68           H  
ATOM   3857 1HB  GLU A 249      39.081  10.260 -33.650  1.00  1.03           H  
ATOM   3858 2HB  GLU A 249      40.205  11.603 -33.537  1.00  1.03           H  
ATOM   3859 1HG  GLU A 249      41.992  10.124 -34.440  1.00  1.03           H  
ATOM   3860 2HG  GLU A 249      40.781   8.876 -34.676  1.00  1.03           H  
ATOM   3861  N   ASP A 250      40.634  12.135 -30.876  1.00  0.71           N  
ATOM   3862  CA  ASP A 250      40.236  13.228 -29.978  1.00  1.09           C  
ATOM   3863  C   ASP A 250      39.655  14.422 -30.732  1.00  0.75           C  
ATOM   3864  O   ASP A 250      40.380  15.110 -31.446  1.00  2.37           O  
ATOM   3865  CB  ASP A 250      41.434  13.692 -29.146  1.00  1.64           C  
ATOM   3866  CG  ASP A 250      41.106  14.787 -28.137  1.00  1.64           C  
ATOM   3867  OD1 ASP A 250      39.999  15.266 -28.140  1.00  1.64           O  
ATOM   3868  OD2 ASP A 250      41.973  15.134 -27.372  1.00  1.64           O  
ATOM   3869  H   ASP A 250      41.519  12.194 -31.375  1.00  0.85           H  
ATOM   3870  HA  ASP A 250      39.469  12.852 -29.300  1.00  1.31           H  
ATOM   3871 1HB  ASP A 250      41.821  12.842 -28.593  1.00  1.96           H  
ATOM   3872 2HB  ASP A 250      42.226  14.046 -29.806  1.00  1.96           H  
ATOM   3873  N   VAL A 251      38.349  14.652 -30.610  1.00  0.82           N  
ATOM   3874  CA  VAL A 251      37.716  15.769 -31.315  1.00  1.65           C  
ATOM   3875  C   VAL A 251      38.060  17.086 -30.610  1.00  1.43           C  
ATOM   3876  O   VAL A 251      37.863  17.189 -29.399  1.00  1.49           O  
ATOM   3877  CB  VAL A 251      36.188  15.576 -31.372  1.00  2.47           C  
ATOM   3878  CG1 VAL A 251      35.495  16.772 -32.013  1.00  2.47           C  
ATOM   3879  CG2 VAL A 251      35.870  14.320 -32.142  1.00  2.47           C  
ATOM   3880  H   VAL A 251      37.786  14.084 -29.986  1.00  0.98           H  
ATOM   3881  HA  VAL A 251      38.081  15.784 -32.328  1.00  1.98           H  
ATOM   3882  HB  VAL A 251      35.819  15.478 -30.365  1.00  2.97           H  
ATOM   3883 1HG1 VAL A 251      34.419  16.603 -32.018  1.00  2.97           H  
ATOM   3884 2HG1 VAL A 251      35.717  17.673 -31.442  1.00  2.97           H  
ATOM   3885 3HG1 VAL A 251      35.847  16.892 -33.036  1.00  2.97           H  
ATOM   3886 1HG2 VAL A 251      34.791  14.167 -32.163  1.00  2.97           H  
ATOM   3887 2HG2 VAL A 251      36.243  14.418 -33.161  1.00  2.97           H  
ATOM   3888 3HG2 VAL A 251      36.349  13.468 -31.659  1.00  2.97           H  
ATOM   3889  N   PRO A 252      38.610  18.084 -31.330  1.00  1.50           N  
ATOM   3890  CA  PRO A 252      38.969  19.412 -30.852  1.00  1.41           C  
ATOM   3891  C   PRO A 252      37.913  19.920 -29.894  1.00  1.32           C  
ATOM   3892  O   PRO A 252      36.732  20.024 -30.234  1.00  1.89           O  
ATOM   3893  CB  PRO A 252      39.013  20.251 -32.129  1.00  2.11           C  
ATOM   3894  CG  PRO A 252      39.402  19.275 -33.175  1.00  2.11           C  
ATOM   3895  CD  PRO A 252      38.672  18.024 -32.800  1.00  2.11           C  
ATOM   3896  HA  PRO A 252      39.954  19.372 -30.365  1.00  1.69           H  
ATOM   3897 1HB  PRO A 252      38.033  20.712 -32.313  1.00  2.54           H  
ATOM   3898 2HB  PRO A 252      39.739  21.068 -32.018  1.00  2.54           H  
ATOM   3899 1HG  PRO A 252      39.103  19.641 -34.164  1.00  2.54           H  
ATOM   3900 2HG  PRO A 252      40.494  19.143 -33.196  1.00  2.54           H  
ATOM   3901 1HD  PRO A 252      37.665  18.028 -33.231  1.00  2.54           H  
ATOM   3902 2HD  PRO A 252      39.263  17.158 -33.123  1.00  2.54           H  
ATOM   3903  N   THR A 253      38.361  20.245 -28.694  1.00  1.21           N  
ATOM   3904  CA  THR A 253      37.475  20.669 -27.635  1.00  1.30           C  
ATOM   3905  C   THR A 253      37.066  22.115 -27.798  1.00  1.38           C  
ATOM   3906  O   THR A 253      37.785  22.901 -28.416  1.00  1.96           O  
ATOM   3907  CB  THR A 253      38.176  20.466 -26.287  1.00  1.95           C  
ATOM   3908  OG1 THR A 253      39.361  21.272 -26.236  1.00  1.95           O  
ATOM   3909  CG2 THR A 253      38.567  19.002 -26.133  1.00  1.95           C  
ATOM   3910  H   THR A 253      39.349  20.159 -28.500  1.00  1.45           H  
ATOM   3911  HA  THR A 253      36.576  20.053 -27.664  1.00  1.56           H  
ATOM   3912  HB  THR A 253      37.512  20.766 -25.482  1.00  2.34           H  
ATOM   3913  HG1 THR A 253      39.813  21.121 -25.402  1.00  2.34           H  
ATOM   3914 1HG2 THR A 253      39.070  18.858 -25.177  1.00  2.34           H  
ATOM   3915 2HG2 THR A 253      37.674  18.381 -26.170  1.00  2.34           H  
ATOM   3916 3HG2 THR A 253      39.238  18.717 -26.942  1.00  2.34           H  
ATOM   3917  N   TYR A 254      35.913  22.467 -27.221  1.00  1.20           N  
ATOM   3918  CA  TYR A 254      35.382  23.830 -27.292  1.00  1.34           C  
ATOM   3919  C   TYR A 254      35.124  24.286 -28.742  1.00  1.49           C  
ATOM   3920  O   TYR A 254      35.154  25.483 -29.038  1.00  3.89           O  
ATOM   3921  CB  TYR A 254      36.328  24.802 -26.572  1.00  2.01           C  
ATOM   3922  CG  TYR A 254      36.493  24.497 -25.094  1.00  2.01           C  
ATOM   3923  CD1 TYR A 254      37.550  23.718 -24.649  1.00  2.01           C  
ATOM   3924  CD2 TYR A 254      35.593  25.015 -24.180  1.00  2.01           C  
ATOM   3925  CE1 TYR A 254      37.695  23.446 -23.302  1.00  2.01           C  
ATOM   3926  CE2 TYR A 254      35.738  24.749 -22.833  1.00  2.01           C  
ATOM   3927  CZ  TYR A 254      36.782  23.966 -22.393  1.00  2.01           C  
ATOM   3928  OH  TYR A 254      36.925  23.701 -21.050  1.00  2.01           O  
ATOM   3929  H   TYR A 254      35.368  21.762 -26.741  1.00  1.44           H  
ATOM   3930  HA  TYR A 254      34.424  23.844 -26.772  1.00  1.61           H  
ATOM   3931 1HB  TYR A 254      37.313  24.786 -27.036  1.00  2.41           H  
ATOM   3932 2HB  TYR A 254      35.943  25.817 -26.666  1.00  2.41           H  
ATOM   3933  HD1 TYR A 254      38.266  23.317 -25.364  1.00  2.41           H  
ATOM   3934  HD2 TYR A 254      34.770  25.637 -24.527  1.00  2.41           H  
ATOM   3935  HE1 TYR A 254      38.524  22.830 -22.956  1.00  2.41           H  
ATOM   3936  HE2 TYR A 254      35.027  25.159 -22.116  1.00  2.41           H  
ATOM   3937  HH  TYR A 254      37.666  23.104 -20.919  1.00  2.41           H  
ATOM   3938  N   SER A 255      34.855  23.327 -29.636  1.00  1.44           N  
ATOM   3939  CA  SER A 255      34.603  23.625 -31.040  1.00  1.27           C  
ATOM   3940  C   SER A 255      33.365  22.900 -31.526  1.00  1.00           C  
ATOM   3941  O   SER A 255      33.391  21.696 -31.794  1.00  0.76           O  
ATOM   3942  CB  SER A 255      35.783  23.229 -31.905  1.00  1.91           C  
ATOM   3943  OG  SER A 255      35.519  23.485 -33.266  1.00  1.91           O  
ATOM   3944  H   SER A 255      34.829  22.364 -29.333  1.00  1.73           H  
ATOM   3945  HA  SER A 255      34.440  24.696 -31.144  1.00  1.52           H  
ATOM   3946 1HB  SER A 255      36.666  23.786 -31.592  1.00  2.29           H  
ATOM   3947 2HB  SER A 255      35.999  22.171 -31.762  1.00  2.29           H  
ATOM   3948  HG  SER A 255      35.430  24.440 -33.336  1.00  2.29           H  
ATOM   3949  N   GLU A 256      32.290  23.668 -31.651  1.00  1.27           N  
ATOM   3950  CA  GLU A 256      30.987  23.195 -32.080  1.00  1.38           C  
ATOM   3951  C   GLU A 256      31.060  22.764 -33.538  1.00  0.81           C  
ATOM   3952  O   GLU A 256      30.378  21.827 -33.948  1.00  0.69           O  
ATOM   3953  CB  GLU A 256      29.950  24.316 -31.888  1.00  2.07           C  
ATOM   3954  CG  GLU A 256      29.674  24.703 -30.428  1.00  2.07           C  
ATOM   3955  CD  GLU A 256      28.870  23.697 -29.652  1.00  2.07           C  
ATOM   3956  OE1 GLU A 256      27.685  23.617 -29.874  1.00  2.07           O  
ATOM   3957  OE2 GLU A 256      29.428  23.021 -28.826  1.00  2.07           O  
ATOM   3958  H   GLU A 256      32.384  24.649 -31.433  1.00  1.52           H  
ATOM   3959  HA  GLU A 256      30.705  22.333 -31.474  1.00  1.66           H  
ATOM   3960 1HB  GLU A 256      30.281  25.208 -32.412  1.00  2.48           H  
ATOM   3961 2HB  GLU A 256      29.002  24.011 -32.332  1.00  2.48           H  
ATOM   3962 1HG  GLU A 256      30.631  24.839 -29.925  1.00  2.48           H  
ATOM   3963 2HG  GLU A 256      29.158  25.659 -30.414  1.00  2.48           H  
ATOM   3964  N   GLU A 257      31.896  23.455 -34.318  1.00  0.85           N  
ATOM   3965  CA  GLU A 257      32.076  23.138 -35.728  1.00  0.86           C  
ATOM   3966  C   GLU A 257      32.885  21.862 -35.929  1.00  0.67           C  
ATOM   3967  O   GLU A 257      32.528  21.041 -36.776  1.00  0.82           O  
ATOM   3968  CB  GLU A 257      32.779  24.286 -36.453  1.00  1.29           C  
ATOM   3969  CG  GLU A 257      31.985  25.571 -36.629  1.00  1.29           C  
ATOM   3970  CD  GLU A 257      30.826  25.442 -37.576  1.00  1.29           C  
ATOM   3971  OE1 GLU A 257      31.001  24.909 -38.642  1.00  1.29           O  
ATOM   3972  OE2 GLU A 257      29.750  25.864 -37.221  1.00  1.29           O  
ATOM   3973  H   GLU A 257      32.424  24.220 -33.923  1.00  1.02           H  
ATOM   3974  HA  GLU A 257      31.095  22.989 -36.177  1.00  1.03           H  
ATOM   3975 1HB  GLU A 257      33.703  24.534 -35.930  1.00  1.55           H  
ATOM   3976 2HB  GLU A 257      33.050  23.945 -37.451  1.00  1.55           H  
ATOM   3977 1HG  GLU A 257      31.601  25.877 -35.660  1.00  1.55           H  
ATOM   3978 2HG  GLU A 257      32.654  26.352 -36.988  1.00  1.55           H  
ATOM   3979  N   SER A 258      33.952  21.670 -35.138  1.00  0.56           N  
ATOM   3980  CA  SER A 258      34.753  20.461 -35.287  1.00  0.53           C  
ATOM   3981  C   SER A 258      33.930  19.255 -34.891  1.00  0.49           C  
ATOM   3982  O   SER A 258      34.001  18.216 -35.549  1.00  0.68           O  
ATOM   3983  CB  SER A 258      36.007  20.529 -34.449  1.00  0.80           C  
ATOM   3984  OG  SER A 258      36.838  21.569 -34.885  1.00  0.80           O  
ATOM   3985  H   SER A 258      34.241  22.357 -34.448  1.00  0.67           H  
ATOM   3986  HA  SER A 258      35.035  20.357 -36.335  1.00  0.64           H  
ATOM   3987 1HB  SER A 258      35.746  20.677 -33.402  1.00  0.95           H  
ATOM   3988 2HB  SER A 258      36.538  19.582 -34.525  1.00  0.95           H  
ATOM   3989  HG  SER A 258      36.468  22.356 -34.466  1.00  0.95           H  
ATOM   3990  N   LEU A 259      33.132  19.406 -33.829  1.00  0.38           N  
ATOM   3991  CA  LEU A 259      32.243  18.344 -33.400  1.00  0.32           C  
ATOM   3992  C   LEU A 259      31.211  18.067 -34.473  1.00  0.38           C  
ATOM   3993  O   LEU A 259      30.949  16.910 -34.772  1.00  0.38           O  
ATOM   3994  CB  LEU A 259      31.564  18.682 -32.067  1.00  0.48           C  
ATOM   3995  CG  LEU A 259      30.599  17.599 -31.555  1.00  0.48           C  
ATOM   3996  CD1 LEU A 259      31.360  16.300 -31.413  1.00  0.48           C  
ATOM   3997  CD2 LEU A 259      30.019  18.015 -30.206  1.00  0.48           C  
ATOM   3998  H   LEU A 259      33.142  20.272 -33.302  1.00  0.46           H  
ATOM   3999  HA  LEU A 259      32.831  17.439 -33.258  1.00  0.38           H  
ATOM   4000 1HB  LEU A 259      32.332  18.832 -31.311  1.00  0.58           H  
ATOM   4001 2HB  LEU A 259      31.004  19.610 -32.180  1.00  0.58           H  
ATOM   4002  HG  LEU A 259      29.795  17.450 -32.274  1.00  0.58           H  
ATOM   4003 1HD1 LEU A 259      30.688  15.521 -31.054  1.00  0.58           H  
ATOM   4004 2HD1 LEU A 259      31.769  16.010 -32.382  1.00  0.58           H  
ATOM   4005 3HD1 LEU A 259      32.170  16.438 -30.706  1.00  0.58           H  
ATOM   4006 1HD2 LEU A 259      29.342  17.240 -29.845  1.00  0.58           H  
ATOM   4007 2HD2 LEU A 259      30.829  18.151 -29.489  1.00  0.58           H  
ATOM   4008 3HD2 LEU A 259      29.473  18.951 -30.314  1.00  0.58           H  
ATOM   4009  N   LYS A 260      30.634  19.121 -35.056  1.00  0.54           N  
ATOM   4010  CA  LYS A 260      29.655  18.984 -36.133  1.00  0.63           C  
ATOM   4011  C   LYS A 260      30.185  18.074 -37.231  1.00  0.64           C  
ATOM   4012  O   LYS A 260      29.507  17.133 -37.650  1.00  0.59           O  
ATOM   4013  CB  LYS A 260      29.307  20.364 -36.714  1.00  0.95           C  
ATOM   4014  CG  LYS A 260      28.258  20.360 -37.811  1.00  0.95           C  
ATOM   4015  CD  LYS A 260      27.988  21.763 -38.341  1.00  0.95           C  
ATOM   4016  CE  LYS A 260      26.960  21.760 -39.469  1.00  0.95           C  
ATOM   4017  NZ  LYS A 260      26.705  23.134 -39.994  1.00  0.95           N  
ATOM   4018  H   LYS A 260      30.863  20.056 -34.745  1.00  0.65           H  
ATOM   4019  HA  LYS A 260      28.749  18.531 -35.728  1.00  0.76           H  
ATOM   4020 1HB  LYS A 260      28.946  21.010 -35.915  1.00  1.13           H  
ATOM   4021 2HB  LYS A 260      30.200  20.825 -37.126  1.00  1.13           H  
ATOM   4022 1HG  LYS A 260      28.578  19.716 -38.631  1.00  1.13           H  
ATOM   4023 2HG  LYS A 260      27.332  19.968 -37.398  1.00  1.13           H  
ATOM   4024 1HD  LYS A 260      27.608  22.385 -37.534  1.00  1.13           H  
ATOM   4025 2HD  LYS A 260      28.917  22.201 -38.708  1.00  1.13           H  
ATOM   4026 1HE  LYS A 260      27.317  21.130 -40.280  1.00  1.13           H  
ATOM   4027 2HE  LYS A 260      26.022  21.353 -39.095  1.00  1.13           H  
ATOM   4028 1HZ  LYS A 260      26.019  23.088 -40.735  1.00  1.13           H  
ATOM   4029 2HZ  LYS A 260      26.358  23.721 -39.248  1.00  1.13           H  
ATOM   4030 3HZ  LYS A 260      27.565  23.522 -40.355  1.00  1.13           H  
ATOM   4031  N   LYS A 261      31.404  18.358 -37.687  1.00  0.64           N  
ATOM   4032  CA  LYS A 261      32.029  17.572 -38.738  1.00  0.64           C  
ATOM   4033  C   LYS A 261      32.298  16.144 -38.276  1.00  0.50           C  
ATOM   4034  O   LYS A 261      32.081  15.199 -39.033  1.00  0.60           O  
ATOM   4035  CB  LYS A 261      33.324  18.230 -39.195  1.00  0.96           C  
ATOM   4036  CG  LYS A 261      34.001  17.540 -40.372  1.00  0.96           C  
ATOM   4037  CD  LYS A 261      33.087  17.555 -41.581  1.00  0.96           C  
ATOM   4038  CE  LYS A 261      33.860  17.481 -42.894  1.00  0.96           C  
ATOM   4039  NZ  LYS A 261      34.655  16.233 -43.021  1.00  0.96           N  
ATOM   4040  H   LYS A 261      31.901  19.155 -37.306  1.00  0.77           H  
ATOM   4041  HA  LYS A 261      31.345  17.525 -39.585  1.00  0.77           H  
ATOM   4042 1HB  LYS A 261      33.128  19.264 -39.477  1.00  1.15           H  
ATOM   4043 2HB  LYS A 261      34.031  18.246 -38.365  1.00  1.15           H  
ATOM   4044 1HG  LYS A 261      34.927  18.052 -40.623  1.00  1.15           H  
ATOM   4045 2HG  LYS A 261      34.231  16.509 -40.111  1.00  1.15           H  
ATOM   4046 1HD  LYS A 261      32.411  16.701 -41.528  1.00  1.15           H  
ATOM   4047 2HD  LYS A 261      32.493  18.463 -41.554  1.00  1.15           H  
ATOM   4048 1HE  LYS A 261      33.155  17.533 -43.722  1.00  1.15           H  
ATOM   4049 2HE  LYS A 261      34.536  18.334 -42.956  1.00  1.15           H  
ATOM   4050 1HZ  LYS A 261      35.145  16.232 -43.904  1.00  1.15           H  
ATOM   4051 2HZ  LYS A 261      35.322  16.181 -42.266  1.00  1.15           H  
ATOM   4052 3HZ  LYS A 261      34.041  15.433 -42.978  1.00  1.15           H  
ATOM   4053  N   ALA A 262      32.757  15.982 -37.033  1.00  0.57           N  
ATOM   4054  CA  ALA A 262      33.018  14.654 -36.491  1.00  0.46           C  
ATOM   4055  C   ALA A 262      31.737  13.817 -36.470  1.00  0.34           C  
ATOM   4056  O   ALA A 262      31.741  12.673 -36.931  1.00  0.43           O  
ATOM   4057  CB  ALA A 262      33.605  14.763 -35.091  1.00  0.69           C  
ATOM   4058  H   ALA A 262      32.945  16.790 -36.452  1.00  0.68           H  
ATOM   4059  HA  ALA A 262      33.737  14.157 -37.142  1.00  0.55           H  
ATOM   4060 1HB  ALA A 262      33.825  13.767 -34.712  1.00  0.83           H  
ATOM   4061 2HB  ALA A 262      34.524  15.345 -35.127  1.00  0.83           H  
ATOM   4062 3HB  ALA A 262      32.893  15.254 -34.433  1.00  0.83           H  
ATOM   4063  N   VAL A 263      30.637  14.418 -35.994  1.00  0.37           N  
ATOM   4064  CA  VAL A 263      29.338  13.755 -35.907  1.00  0.32           C  
ATOM   4065  C   VAL A 263      28.856  13.359 -37.282  1.00  0.38           C  
ATOM   4066  O   VAL A 263      28.303  12.278 -37.463  1.00  0.45           O  
ATOM   4067  CB  VAL A 263      28.272  14.645 -35.235  1.00  0.48           C  
ATOM   4068  CG1 VAL A 263      26.910  13.976 -35.361  1.00  0.48           C  
ATOM   4069  CG2 VAL A 263      28.605  14.850 -33.767  1.00  0.48           C  
ATOM   4070  H   VAL A 263      30.714  15.361 -35.652  1.00  0.44           H  
ATOM   4071  HA  VAL A 263      29.449  12.858 -35.306  1.00  0.38           H  
ATOM   4072  HB  VAL A 263      28.231  15.608 -35.745  1.00  0.58           H  
ATOM   4073 1HG1 VAL A 263      26.150  14.600 -34.893  1.00  0.58           H  
ATOM   4074 2HG1 VAL A 263      26.669  13.836 -36.413  1.00  0.58           H  
ATOM   4075 3HG1 VAL A 263      26.935  13.007 -34.861  1.00  0.58           H  
ATOM   4076 1HG2 VAL A 263      27.844  15.479 -33.306  1.00  0.58           H  
ATOM   4077 2HG2 VAL A 263      28.627  13.883 -33.265  1.00  0.58           H  
ATOM   4078 3HG2 VAL A 263      29.576  15.328 -33.670  1.00  0.58           H  
ATOM   4079  N   ALA A 264      29.088  14.217 -38.271  1.00  0.27           N  
ATOM   4080  CA  ALA A 264      28.699  13.924 -39.645  1.00  0.49           C  
ATOM   4081  C   ALA A 264      29.343  12.644 -40.200  1.00  0.78           C  
ATOM   4082  O   ALA A 264      28.855  12.104 -41.194  1.00  1.30           O  
ATOM   4083  CB  ALA A 264      29.053  15.103 -40.540  1.00  0.73           C  
ATOM   4084  H   ALA A 264      29.520  15.112 -38.071  1.00  0.32           H  
ATOM   4085  HA  ALA A 264      27.627  13.772 -39.659  1.00  0.59           H  
ATOM   4086 1HB  ALA A 264      28.721  14.898 -41.558  1.00  0.88           H  
ATOM   4087 2HB  ALA A 264      28.556  16.001 -40.171  1.00  0.88           H  
ATOM   4088 3HB  ALA A 264      30.129  15.256 -40.535  1.00  0.88           H  
ATOM   4089  N   HIS A 265      30.427  12.152 -39.589  1.00  0.73           N  
ATOM   4090  CA  HIS A 265      31.039  10.928 -40.069  1.00  1.30           C  
ATOM   4091  C   HIS A 265      30.942   9.783 -39.061  1.00  0.85           C  
ATOM   4092  O   HIS A 265      31.158   8.627 -39.429  1.00  0.84           O  
ATOM   4093  CB  HIS A 265      32.506  11.175 -40.393  1.00  1.95           C  
ATOM   4094  CG  HIS A 265      32.699  12.186 -41.468  1.00  1.95           C  
ATOM   4095  ND1 HIS A 265      32.358  11.951 -42.783  1.00  1.95           N  
ATOM   4096  CD2 HIS A 265      33.196  13.441 -41.424  1.00  1.95           C  
ATOM   4097  CE1 HIS A 265      32.636  13.023 -43.503  1.00  1.95           C  
ATOM   4098  NE2 HIS A 265      33.148  13.942 -42.703  1.00  1.95           N  
ATOM   4099  H   HIS A 265      30.826  12.601 -38.777  1.00  0.88           H  
ATOM   4100  HA  HIS A 265      30.544  10.604 -40.984  1.00  1.56           H  
ATOM   4101 1HB  HIS A 265      33.028  11.517 -39.499  1.00  2.34           H  
ATOM   4102 2HB  HIS A 265      32.971  10.244 -40.713  1.00  2.34           H  
ATOM   4103  HD1 HIS A 265      31.860  11.156 -43.130  1.00  2.34           H  
ATOM   4104  HD2 HIS A 265      33.589  14.050 -40.611  1.00  2.34           H  
ATOM   4105  HE1 HIS A 265      32.437  13.036 -44.575  1.00  2.34           H  
ATOM   4106  N   GLN A 266      30.592  10.087 -37.807  1.00  0.93           N  
ATOM   4107  CA  GLN A 266      30.497   9.043 -36.788  1.00  0.74           C  
ATOM   4108  C   GLN A 266      29.888   9.540 -35.474  1.00  0.71           C  
ATOM   4109  O   GLN A 266      30.201  10.648 -35.061  1.00  1.46           O  
ATOM   4110  CB  GLN A 266      31.880   8.483 -36.507  1.00  1.11           C  
ATOM   4111  CG  GLN A 266      31.906   7.334 -35.539  1.00  1.11           C  
ATOM   4112  CD  GLN A 266      33.289   6.814 -35.403  1.00  1.11           C  
ATOM   4113  OE1 GLN A 266      34.102   6.964 -36.318  1.00  1.11           O  
ATOM   4114  NE2 GLN A 266      33.582   6.206 -34.268  1.00  1.11           N  
ATOM   4115  H   GLN A 266      30.445  11.052 -37.538  1.00  1.12           H  
ATOM   4116  HA  GLN A 266      29.873   8.252 -37.187  1.00  0.89           H  
ATOM   4117 1HB  GLN A 266      32.344   8.143 -37.430  1.00  1.33           H  
ATOM   4118 2HB  GLN A 266      32.512   9.273 -36.100  1.00  1.33           H  
ATOM   4119 1HG  GLN A 266      31.562   7.672 -34.563  1.00  1.33           H  
ATOM   4120 2HG  GLN A 266      31.269   6.532 -35.911  1.00  1.33           H  
ATOM   4121 1HE2 GLN A 266      34.506   5.844 -34.123  1.00  1.33           H  
ATOM   4122 2HE2 GLN A 266      32.887   6.108 -33.556  1.00  1.33           H  
ATOM   4123  N   PRO A 267      29.002   8.777 -34.814  1.00  0.44           N  
ATOM   4124  CA  PRO A 267      28.440   9.062 -33.495  1.00  0.55           C  
ATOM   4125  C   PRO A 267      29.588   9.373 -32.526  1.00  0.98           C  
ATOM   4126  O   PRO A 267      30.567   8.627 -32.460  1.00  3.98           O  
ATOM   4127  CB  PRO A 267      27.698   7.770 -33.147  1.00  0.83           C  
ATOM   4128  CG  PRO A 267      27.272   7.240 -34.475  1.00  0.83           C  
ATOM   4129  CD  PRO A 267      28.428   7.546 -35.395  1.00  0.83           C  
ATOM   4130  HA  PRO A 267      27.752   9.910 -33.582  1.00  0.66           H  
ATOM   4131 1HB  PRO A 267      28.366   7.087 -32.604  1.00  0.99           H  
ATOM   4132 2HB  PRO A 267      26.849   7.988 -32.483  1.00  0.99           H  
ATOM   4133 1HG  PRO A 267      27.051   6.167 -34.406  1.00  0.99           H  
ATOM   4134 2HG  PRO A 267      26.341   7.734 -34.781  1.00  0.99           H  
ATOM   4135 1HD  PRO A 267      29.163   6.730 -35.370  1.00  0.99           H  
ATOM   4136 2HD  PRO A 267      28.059   7.738 -36.412  1.00  0.99           H  
ATOM   4137  N   ILE A 268      29.475  10.482 -31.793  1.00  0.22           N  
ATOM   4138  CA  ILE A 268      30.587  10.933 -30.942  1.00  0.15           C  
ATOM   4139  C   ILE A 268      30.343  10.789 -29.438  1.00  0.10           C  
ATOM   4140  O   ILE A 268      29.283  11.132 -28.920  1.00  0.11           O  
ATOM   4141  CB  ILE A 268      30.943  12.413 -31.234  1.00  0.22           C  
ATOM   4142  CG1 ILE A 268      31.198  12.614 -32.720  1.00  0.22           C  
ATOM   4143  CG2 ILE A 268      32.201  12.799 -30.468  1.00  0.22           C  
ATOM   4144  CD1 ILE A 268      32.348  11.806 -33.236  1.00  0.22           C  
ATOM   4145  H   ILE A 268      28.621  11.022 -31.866  1.00  0.26           H  
ATOM   4146  HA  ILE A 268      31.459  10.331 -31.191  1.00  0.18           H  
ATOM   4147  HB  ILE A 268      30.129  13.067 -30.938  1.00  0.27           H  
ATOM   4148 1HG1 ILE A 268      30.303  12.336 -33.273  1.00  0.27           H  
ATOM   4149 2HG1 ILE A 268      31.406  13.666 -32.909  1.00  0.27           H  
ATOM   4150 1HG2 ILE A 268      32.456  13.834 -30.681  1.00  0.27           H  
ATOM   4151 2HG2 ILE A 268      32.036  12.683 -29.401  1.00  0.27           H  
ATOM   4152 3HG2 ILE A 268      33.023  12.154 -30.779  1.00  0.27           H  
ATOM   4153 1HD1 ILE A 268      32.479  11.993 -34.302  1.00  0.27           H  
ATOM   4154 2HD1 ILE A 268      33.246  12.102 -32.700  1.00  0.27           H  
ATOM   4155 3HD1 ILE A 268      32.157  10.747 -33.078  1.00  0.27           H  
ATOM   4156  N   SER A 269      31.334  10.263 -28.730  1.00  0.11           N  
ATOM   4157  CA  SER A 269      31.247  10.146 -27.281  1.00  0.11           C  
ATOM   4158  C   SER A 269      31.528  11.524 -26.668  1.00  0.12           C  
ATOM   4159  O   SER A 269      32.622  12.069 -26.814  1.00  0.19           O  
ATOM   4160  CB  SER A 269      32.229   9.104 -26.789  1.00  0.17           C  
ATOM   4161  OG  SER A 269      32.248   9.036 -25.397  1.00  0.17           O  
ATOM   4162  H   SER A 269      32.193   9.988 -29.186  1.00  0.13           H  
ATOM   4163  HA  SER A 269      30.236   9.841 -27.007  1.00  0.13           H  
ATOM   4164 1HB  SER A 269      31.953   8.132 -27.196  1.00  0.20           H  
ATOM   4165 2HB  SER A 269      33.227   9.339 -27.155  1.00  0.20           H  
ATOM   4166  HG  SER A 269      31.349   8.826 -25.119  1.00  0.20           H  
ATOM   4167  N   ILE A 270      30.512  12.120 -26.043  1.00  0.12           N  
ATOM   4168  CA  ILE A 270      30.628  13.483 -25.506  1.00  0.22           C  
ATOM   4169  C   ILE A 270      30.095  13.565 -24.075  1.00  0.18           C  
ATOM   4170  O   ILE A 270      29.394  12.666 -23.633  1.00  0.14           O  
ATOM   4171  CB  ILE A 270      29.858  14.472 -26.397  1.00  0.33           C  
ATOM   4172  CG1 ILE A 270      28.397  14.108 -26.374  1.00  0.33           C  
ATOM   4173  CG2 ILE A 270      30.349  14.449 -27.825  1.00  0.33           C  
ATOM   4174  CD1 ILE A 270      27.524  15.095 -27.076  1.00  0.33           C  
ATOM   4175  H   ILE A 270      29.637  11.617 -25.936  1.00  0.14           H  
ATOM   4176  HA  ILE A 270      31.679  13.768 -25.497  1.00  0.26           H  
ATOM   4177  HB  ILE A 270      29.966  15.479 -25.994  1.00  0.40           H  
ATOM   4178 1HG1 ILE A 270      28.258  13.126 -26.828  1.00  0.40           H  
ATOM   4179 2HG1 ILE A 270      28.088  14.059 -25.335  1.00  0.40           H  
ATOM   4180 1HG2 ILE A 270      29.782  15.166 -28.418  1.00  0.40           H  
ATOM   4181 2HG2 ILE A 270      31.397  14.707 -27.840  1.00  0.40           H  
ATOM   4182 3HG2 ILE A 270      30.214  13.452 -28.240  1.00  0.40           H  
ATOM   4183 1HD1 ILE A 270      26.480  14.789 -27.002  1.00  0.40           H  
ATOM   4184 2HD1 ILE A 270      27.666  16.054 -26.600  1.00  0.40           H  
ATOM   4185 3HD1 ILE A 270      27.813  15.165 -28.121  1.00  0.40           H  
ATOM   4186  N   ALA A 271      30.415  14.632 -23.341  1.00  0.30           N  
ATOM   4187  CA  ALA A 271      29.935  14.747 -21.954  1.00  0.38           C  
ATOM   4188  C   ALA A 271      28.964  15.923 -21.759  1.00  0.45           C  
ATOM   4189  O   ALA A 271      29.101  16.961 -22.401  1.00  0.71           O  
ATOM   4190  CB  ALA A 271      31.115  14.882 -21.009  1.00  0.57           C  
ATOM   4191  H   ALA A 271      30.994  15.361 -23.735  1.00  0.36           H  
ATOM   4192  HA  ALA A 271      29.396  13.834 -21.711  1.00  0.46           H  
ATOM   4193 1HB  ALA A 271      30.755  14.926 -19.981  1.00  0.68           H  
ATOM   4194 2HB  ALA A 271      31.775  14.023 -21.125  1.00  0.68           H  
ATOM   4195 3HB  ALA A 271      31.663  15.793 -21.241  1.00  0.68           H  
ATOM   4196  N   ILE A 272      27.980  15.733 -20.869  1.00  0.44           N  
ATOM   4197  CA  ILE A 272      26.940  16.730 -20.554  1.00  0.65           C  
ATOM   4198  C   ILE A 272      26.655  16.971 -19.056  1.00  0.63           C  
ATOM   4199  O   ILE A 272      26.589  16.033 -18.253  1.00  0.97           O  
ATOM   4200  CB  ILE A 272      25.591  16.366 -21.243  1.00  0.98           C  
ATOM   4201  CG1 ILE A 272      25.709  16.436 -22.767  1.00  0.98           C  
ATOM   4202  CG2 ILE A 272      24.445  17.226 -20.759  1.00  0.98           C  
ATOM   4203  CD1 ILE A 272      24.439  16.019 -23.469  1.00  0.98           C  
ATOM   4204  H   ILE A 272      27.949  14.844 -20.392  1.00  0.53           H  
ATOM   4205  HA  ILE A 272      27.269  17.680 -20.974  1.00  0.78           H  
ATOM   4206  HB  ILE A 272      25.359  15.329 -21.002  1.00  1.17           H  
ATOM   4207 1HG1 ILE A 272      25.959  17.453 -23.067  1.00  1.17           H  
ATOM   4208 2HG1 ILE A 272      26.507  15.773 -23.097  1.00  1.17           H  
ATOM   4209 1HG2 ILE A 272      23.528  16.905 -21.250  1.00  1.17           H  
ATOM   4210 2HG2 ILE A 272      24.332  17.119 -19.684  1.00  1.17           H  
ATOM   4211 3HG2 ILE A 272      24.644  18.262 -21.008  1.00  1.17           H  
ATOM   4212 1HD1 ILE A 272      24.583  16.079 -24.547  1.00  1.17           H  
ATOM   4213 2HD1 ILE A 272      24.187  14.997 -23.190  1.00  1.17           H  
ATOM   4214 3HD1 ILE A 272      23.628  16.681 -23.174  1.00  1.17           H  
ATOM   4215  N   GLU A 273      26.492  18.249 -18.675  1.00  0.68           N  
ATOM   4216  CA  GLU A 273      26.038  18.632 -17.327  1.00  0.69           C  
ATOM   4217  C   GLU A 273      24.571  18.269 -17.112  1.00  1.12           C  
ATOM   4218  O   GLU A 273      23.692  19.132 -17.207  1.00  5.48           O  
ATOM   4219  CB  GLU A 273      26.181  20.130 -17.061  1.00  1.03           C  
ATOM   4220  CG  GLU A 273      25.737  20.516 -15.649  1.00  1.03           C  
ATOM   4221  CD  GLU A 273      25.749  21.990 -15.371  1.00  1.03           C  
ATOM   4222  OE1 GLU A 273      24.691  22.566 -15.327  1.00  1.03           O  
ATOM   4223  OE2 GLU A 273      26.799  22.563 -15.205  1.00  1.03           O  
ATOM   4224  H   GLU A 273      26.643  18.988 -19.351  1.00  0.82           H  
ATOM   4225  HA  GLU A 273      26.631  18.078 -16.594  1.00  0.83           H  
ATOM   4226 1HB  GLU A 273      27.216  20.437 -17.199  1.00  1.24           H  
ATOM   4227 2HB  GLU A 273      25.572  20.689 -17.773  1.00  1.24           H  
ATOM   4228 1HG  GLU A 273      24.721  20.150 -15.501  1.00  1.24           H  
ATOM   4229 2HG  GLU A 273      26.373  20.009 -14.927  1.00  1.24           H  
ATOM   4230  N   ALA A 274      24.306  17.008 -16.829  1.00  0.60           N  
ATOM   4231  CA  ALA A 274      22.947  16.511 -16.654  1.00  1.01           C  
ATOM   4232  C   ALA A 274      22.338  16.763 -15.271  1.00  1.03           C  
ATOM   4233  O   ALA A 274      21.137  16.572 -15.083  1.00  2.02           O  
ATOM   4234  CB  ALA A 274      22.924  15.034 -16.929  1.00  1.52           C  
ATOM   4235  H   ALA A 274      25.088  16.364 -16.776  1.00  0.72           H  
ATOM   4236  HA  ALA A 274      22.321  17.018 -17.385  1.00  1.21           H  
ATOM   4237 1HB  ALA A 274      21.906  14.659 -16.848  1.00  1.82           H  
ATOM   4238 2HB  ALA A 274      23.303  14.847 -17.933  1.00  1.82           H  
ATOM   4239 3HB  ALA A 274      23.553  14.523 -16.203  1.00  1.82           H  
ATOM   4240  N   GLY A 275      23.147  17.178 -14.302  1.00  1.05           N  
ATOM   4241  CA  GLY A 275      22.662  17.373 -12.937  1.00  1.45           C  
ATOM   4242  C   GLY A 275      21.630  18.498 -12.726  1.00  1.12           C  
ATOM   4243  O   GLY A 275      20.939  18.499 -11.705  1.00  1.50           O  
ATOM   4244  H   GLY A 275      24.134  17.325 -14.486  1.00  1.26           H  
ATOM   4245 1HA  GLY A 275      22.232  16.434 -12.589  1.00  1.74           H  
ATOM   4246 2HA  GLY A 275      23.522  17.563 -12.294  1.00  1.74           H  
ATOM   4247  N   GLY A 276      21.515  19.446 -13.660  1.00  1.08           N  
ATOM   4248  CA  GLY A 276      20.562  20.554 -13.497  1.00  1.15           C  
ATOM   4249  C   GLY A 276      19.105  20.076 -13.487  1.00  0.74           C  
ATOM   4250  O   GLY A 276      18.751  19.157 -14.218  1.00  0.78           O  
ATOM   4251  H   GLY A 276      22.097  19.411 -14.485  1.00  1.30           H  
ATOM   4252 1HA  GLY A 276      20.781  21.084 -12.571  1.00  1.38           H  
ATOM   4253 2HA  GLY A 276      20.703  21.267 -14.309  1.00  1.38           H  
ATOM   4254  N   ARG A 277      18.270  20.721 -12.666  1.00  0.81           N  
ATOM   4255  CA  ARG A 277      16.850  20.369 -12.523  1.00  0.51           C  
ATOM   4256  C   ARG A 277      16.062  20.405 -13.823  1.00  0.44           C  
ATOM   4257  O   ARG A 277      15.307  19.478 -14.120  1.00  0.63           O  
ATOM   4258  CB  ARG A 277      16.168  21.296 -11.536  1.00  0.77           C  
ATOM   4259  CG  ARG A 277      14.689  21.009 -11.337  1.00  0.77           C  
ATOM   4260  CD  ARG A 277      14.046  21.991 -10.431  1.00  0.77           C  
ATOM   4261  NE  ARG A 277      14.028  23.336 -10.983  1.00  0.77           N  
ATOM   4262  CZ  ARG A 277      13.752  24.447 -10.271  1.00  0.77           C  
ATOM   4263  NH1 ARG A 277      13.472  24.353  -8.990  1.00  0.77           N  
ATOM   4264  NH2 ARG A 277      13.765  25.632 -10.857  1.00  0.77           N  
ATOM   4265  H   ARG A 277      18.637  21.477 -12.104  1.00  0.97           H  
ATOM   4266  HA  ARG A 277      16.799  19.353 -12.127  1.00  0.61           H  
ATOM   4267 1HB  ARG A 277      16.656  21.219 -10.566  1.00  0.92           H  
ATOM   4268 2HB  ARG A 277      16.264  22.329 -11.870  1.00  0.92           H  
ATOM   4269 1HG  ARG A 277      14.178  21.051 -12.301  1.00  0.92           H  
ATOM   4270 2HG  ARG A 277      14.568  20.014 -10.907  1.00  0.92           H  
ATOM   4271 1HD  ARG A 277      13.021  21.684 -10.262  1.00  0.92           H  
ATOM   4272 2HD  ARG A 277      14.580  22.017  -9.482  1.00  0.92           H  
ATOM   4273  HE  ARG A 277      14.238  23.447 -11.967  1.00  0.92           H  
ATOM   4274 1HH1 ARG A 277      13.460  23.448  -8.542  1.00  0.92           H  
ATOM   4275 2HH1 ARG A 277      13.266  25.184  -8.456  1.00  0.92           H  
ATOM   4276 1HH2 ARG A 277      13.983  25.707 -11.841  1.00  0.92           H  
ATOM   4277 2HH2 ARG A 277      13.561  26.462 -10.319  1.00  0.92           H  
ATOM   4278  N   ALA A 278      16.228  21.483 -14.586  1.00  0.40           N  
ATOM   4279  CA  ALA A 278      15.536  21.626 -15.858  1.00  0.40           C  
ATOM   4280  C   ALA A 278      15.952  20.507 -16.791  1.00  0.53           C  
ATOM   4281  O   ALA A 278      15.138  19.978 -17.544  1.00  0.62           O  
ATOM   4282  CB  ALA A 278      15.836  22.981 -16.480  1.00  0.60           C  
ATOM   4283  H   ALA A 278      16.851  22.217 -14.281  1.00  0.48           H  
ATOM   4284  HA  ALA A 278      14.465  21.541 -15.680  1.00  0.48           H  
ATOM   4285 1HB  ALA A 278      15.300  23.077 -17.424  1.00  0.72           H  
ATOM   4286 2HB  ALA A 278      15.517  23.770 -15.798  1.00  0.72           H  
ATOM   4287 3HB  ALA A 278      16.906  23.069 -16.660  1.00  0.72           H  
ATOM   4288  N   PHE A 279      17.225  20.141 -16.739  1.00  0.73           N  
ATOM   4289  CA  PHE A 279      17.711  19.042 -17.541  1.00  0.91           C  
ATOM   4290  C   PHE A 279      16.996  17.760 -17.136  1.00  0.90           C  
ATOM   4291  O   PHE A 279      16.498  17.030 -17.985  1.00  1.58           O  
ATOM   4292  CB  PHE A 279      19.206  18.837 -17.375  1.00  1.36           C  
ATOM   4293  CG  PHE A 279      19.710  17.739 -18.244  1.00  1.36           C  
ATOM   4294  CD1 PHE A 279      20.337  18.022 -19.442  1.00  1.36           C  
ATOM   4295  CD2 PHE A 279      19.518  16.416 -17.886  1.00  1.36           C  
ATOM   4296  CE1 PHE A 279      20.787  17.001 -20.245  1.00  1.36           C  
ATOM   4297  CE2 PHE A 279      19.957  15.397 -18.697  1.00  1.36           C  
ATOM   4298  CZ  PHE A 279      20.601  15.687 -19.877  1.00  1.36           C  
ATOM   4299  H   PHE A 279      17.864  20.618 -16.119  1.00  0.88           H  
ATOM   4300  HA  PHE A 279      17.492  19.245 -18.590  1.00  1.09           H  
ATOM   4301 1HB  PHE A 279      19.737  19.753 -17.630  1.00  1.64           H  
ATOM   4302 2HB  PHE A 279      19.446  18.587 -16.347  1.00  1.64           H  
ATOM   4303  HD1 PHE A 279      20.481  19.061 -19.739  1.00  1.64           H  
ATOM   4304  HD2 PHE A 279      19.011  16.183 -16.950  1.00  1.64           H  
ATOM   4305  HE1 PHE A 279      21.291  17.236 -21.176  1.00  1.64           H  
ATOM   4306  HE2 PHE A 279      19.798  14.365 -18.398  1.00  1.64           H  
ATOM   4307  HZ  PHE A 279      20.956  14.881 -20.517  1.00  1.64           H  
ATOM   4308  N   GLN A 280      16.927  17.500 -15.827  1.00  0.74           N  
ATOM   4309  CA  GLN A 280      16.326  16.274 -15.302  1.00  0.97           C  
ATOM   4310  C   GLN A 280      14.871  16.096 -15.738  1.00  1.06           C  
ATOM   4311  O   GLN A 280      14.446  14.990 -16.076  1.00  2.21           O  
ATOM   4312  CB  GLN A 280      16.362  16.273 -13.767  1.00  1.46           C  
ATOM   4313  CG  GLN A 280      17.738  16.165 -13.131  1.00  1.46           C  
ATOM   4314  CD  GLN A 280      17.645  16.206 -11.611  1.00  1.46           C  
ATOM   4315  OE1 GLN A 280      16.699  15.649 -11.047  1.00  1.46           O  
ATOM   4316  NE2 GLN A 280      18.594  16.850 -10.938  1.00  1.46           N  
ATOM   4317  H   GLN A 280      17.347  18.151 -15.175  1.00  0.89           H  
ATOM   4318  HA  GLN A 280      16.899  15.424 -15.673  1.00  1.16           H  
ATOM   4319 1HB  GLN A 280      15.892  17.180 -13.389  1.00  1.75           H  
ATOM   4320 2HB  GLN A 280      15.773  15.431 -13.402  1.00  1.75           H  
ATOM   4321 1HG  GLN A 280      18.193  15.226 -13.429  1.00  1.75           H  
ATOM   4322 2HG  GLN A 280      18.355  16.994 -13.463  1.00  1.75           H  
ATOM   4323 1HE2 GLN A 280      18.550  16.888  -9.939  1.00  1.75           H  
ATOM   4324 2HE2 GLN A 280      19.351  17.304 -11.412  1.00  1.75           H  
ATOM   4325  N   LEU A 281      14.117  17.193 -15.761  1.00  0.73           N  
ATOM   4326  CA  LEU A 281      12.710  17.166 -16.154  1.00  1.26           C  
ATOM   4327  C   LEU A 281      12.474  17.248 -17.679  1.00  0.67           C  
ATOM   4328  O   LEU A 281      11.327  17.235 -18.128  1.00  0.73           O  
ATOM   4329  CB  LEU A 281      11.988  18.320 -15.448  1.00  1.89           C  
ATOM   4330  CG  LEU A 281      11.938  18.235 -13.913  1.00  1.89           C  
ATOM   4331  CD1 LEU A 281      11.336  19.515 -13.346  1.00  1.89           C  
ATOM   4332  CD2 LEU A 281      11.105  17.027 -13.506  1.00  1.89           C  
ATOM   4333  H   LEU A 281      14.521  18.072 -15.460  1.00  0.88           H  
ATOM   4334  HA  LEU A 281      12.284  16.228 -15.800  1.00  1.51           H  
ATOM   4335 1HB  LEU A 281      12.491  19.248 -15.707  1.00  2.27           H  
ATOM   4336 2HB  LEU A 281      10.962  18.365 -15.809  1.00  2.27           H  
ATOM   4337  HG  LEU A 281      12.950  18.132 -13.518  1.00  2.27           H  
ATOM   4338 1HD1 LEU A 281      11.308  19.452 -12.258  1.00  2.27           H  
ATOM   4339 2HD1 LEU A 281      11.947  20.367 -13.644  1.00  2.27           H  
ATOM   4340 3HD1 LEU A 281      10.326  19.643 -13.727  1.00  2.27           H  
ATOM   4341 1HD2 LEU A 281      11.069  16.959 -12.419  1.00  2.27           H  
ATOM   4342 2HD2 LEU A 281      10.093  17.135 -13.897  1.00  2.27           H  
ATOM   4343 3HD2 LEU A 281      11.555  16.121 -13.912  1.00  2.27           H  
ATOM   4344  N   TYR A 282      13.547  17.367 -18.469  1.00  0.53           N  
ATOM   4345  CA  TYR A 282      13.457  17.471 -19.929  1.00  0.36           C  
ATOM   4346  C   TYR A 282      12.554  16.443 -20.593  1.00  0.37           C  
ATOM   4347  O   TYR A 282      12.814  15.240 -20.528  1.00  0.41           O  
ATOM   4348  CB  TYR A 282      14.843  17.339 -20.547  1.00  0.54           C  
ATOM   4349  CG  TYR A 282      14.829  17.325 -22.057  1.00  0.54           C  
ATOM   4350  CD1 TYR A 282      14.811  18.502 -22.792  1.00  0.54           C  
ATOM   4351  CD2 TYR A 282      14.816  16.098 -22.704  1.00  0.54           C  
ATOM   4352  CE1 TYR A 282      14.799  18.442 -24.174  1.00  0.54           C  
ATOM   4353  CE2 TYR A 282      14.796  16.039 -24.077  1.00  0.54           C  
ATOM   4354  CZ  TYR A 282      14.794  17.201 -24.814  1.00  0.54           C  
ATOM   4355  OH  TYR A 282      14.794  17.125 -26.186  1.00  0.54           O  
ATOM   4356  H   TYR A 282      14.476  17.363 -18.071  1.00  0.64           H  
ATOM   4357  HA  TYR A 282      13.060  18.457 -20.171  1.00  0.43           H  
ATOM   4358 1HB  TYR A 282      15.472  18.168 -20.218  1.00  0.65           H  
ATOM   4359 2HB  TYR A 282      15.307  16.419 -20.203  1.00  0.65           H  
ATOM   4360  HD1 TYR A 282      14.816  19.467 -22.284  1.00  0.65           H  
ATOM   4361  HD2 TYR A 282      14.822  15.178 -22.120  1.00  0.65           H  
ATOM   4362  HE1 TYR A 282      14.795  19.362 -24.756  1.00  0.65           H  
ATOM   4363  HE2 TYR A 282      14.789  15.074 -24.581  1.00  0.65           H  
ATOM   4364  HH  TYR A 282      14.655  18.001 -26.556  1.00  0.65           H  
ATOM   4365  N   ASP A 283      11.514  16.925 -21.273  1.00  0.43           N  
ATOM   4366  CA  ASP A 283      10.617  16.051 -22.011  1.00  0.48           C  
ATOM   4367  C   ASP A 283      10.887  16.123 -23.513  1.00  0.54           C  
ATOM   4368  O   ASP A 283      11.106  15.099 -24.157  1.00  0.72           O  
ATOM   4369  CB  ASP A 283       9.156  16.399 -21.734  1.00  0.72           C  
ATOM   4370  CG  ASP A 283       8.180  15.401 -22.350  1.00  0.72           C  
ATOM   4371  OD1 ASP A 283       8.183  14.267 -21.934  1.00  0.72           O  
ATOM   4372  OD2 ASP A 283       7.443  15.780 -23.230  1.00  0.72           O  
ATOM   4373  H   ASP A 283      11.330  17.921 -21.289  1.00  0.52           H  
ATOM   4374  HA  ASP A 283      10.789  15.025 -21.687  1.00  0.58           H  
ATOM   4375 1HB  ASP A 283       8.994  16.415 -20.660  1.00  0.86           H  
ATOM   4376 2HB  ASP A 283       8.933  17.396 -22.117  1.00  0.86           H  
ATOM   4377  N   SER A 284      10.841  17.328 -24.080  1.00  0.48           N  
ATOM   4378  CA  SER A 284      11.037  17.475 -25.521  1.00  0.71           C  
ATOM   4379  C   SER A 284      11.396  18.882 -25.947  1.00  0.73           C  
ATOM   4380  O   SER A 284      11.007  19.854 -25.309  1.00  1.74           O  
ATOM   4381  CB  SER A 284       9.797  17.050 -26.273  1.00  1.06           C  
ATOM   4382  OG  SER A 284       9.961  17.265 -27.651  1.00  1.06           O  
ATOM   4383  H   SER A 284      10.667  18.146 -23.507  1.00  0.58           H  
ATOM   4384  HA  SER A 284      11.858  16.822 -25.815  1.00  0.85           H  
ATOM   4385 1HB  SER A 284       9.607  15.993 -26.088  1.00  1.28           H  
ATOM   4386 2HB  SER A 284       8.934  17.608 -25.910  1.00  1.28           H  
ATOM   4387  HG  SER A 284      10.847  16.955 -27.872  1.00  1.28           H  
ATOM   4388  N   GLY A 285      12.144  18.987 -27.038  1.00  0.61           N  
ATOM   4389  CA  GLY A 285      12.541  20.293 -27.552  1.00  0.55           C  
ATOM   4390  C   GLY A 285      14.043  20.487 -27.493  1.00  0.45           C  
ATOM   4391  O   GLY A 285      14.787  19.552 -27.215  1.00  0.69           O  
ATOM   4392  H   GLY A 285      12.423  18.143 -27.527  1.00  0.73           H  
ATOM   4393 1HA  GLY A 285      12.201  20.396 -28.582  1.00  0.66           H  
ATOM   4394 2HA  GLY A 285      12.048  21.071 -26.981  1.00  0.66           H  
ATOM   4395  N   ILE A 286      14.495  21.706 -27.751  1.00  0.46           N  
ATOM   4396  CA  ILE A 286      15.926  21.999 -27.755  1.00  0.37           C  
ATOM   4397  C   ILE A 286      16.352  22.593 -26.424  1.00  0.34           C  
ATOM   4398  O   ILE A 286      16.004  23.730 -26.103  1.00  0.38           O  
ATOM   4399  CB  ILE A 286      16.258  22.956 -28.901  1.00  0.55           C  
ATOM   4400  CG1 ILE A 286      15.858  22.307 -30.224  1.00  0.55           C  
ATOM   4401  CG2 ILE A 286      17.728  23.307 -28.891  1.00  0.55           C  
ATOM   4402  CD1 ILE A 286      15.919  23.247 -31.395  1.00  0.55           C  
ATOM   4403  H   ILE A 286      13.832  22.451 -27.936  1.00  0.55           H  
ATOM   4404  HA  ILE A 286      16.473  21.070 -27.907  1.00  0.44           H  
ATOM   4405  HB  ILE A 286      15.669  23.867 -28.794  1.00  0.67           H  
ATOM   4406 1HG1 ILE A 286      16.520  21.465 -30.423  1.00  0.67           H  
ATOM   4407 2HG1 ILE A 286      14.838  21.929 -30.144  1.00  0.67           H  
ATOM   4408 1HG2 ILE A 286      17.946  23.990 -29.711  1.00  0.67           H  
ATOM   4409 2HG2 ILE A 286      17.983  23.782 -27.945  1.00  0.67           H  
ATOM   4410 3HG2 ILE A 286      18.314  22.397 -29.011  1.00  0.67           H  
ATOM   4411 1HD1 ILE A 286      15.619  22.714 -32.295  1.00  0.67           H  
ATOM   4412 2HD1 ILE A 286      15.241  24.084 -31.226  1.00  0.67           H  
ATOM   4413 3HD1 ILE A 286      16.935  23.618 -31.514  1.00  0.67           H  
ATOM   4414  N   PHE A 287      17.097  21.821 -25.637  1.00  0.32           N  
ATOM   4415  CA  PHE A 287      17.468  22.265 -24.303  1.00  0.36           C  
ATOM   4416  C   PHE A 287      18.403  23.463 -24.366  1.00  0.47           C  
ATOM   4417  O   PHE A 287      19.431  23.437 -25.036  1.00  0.70           O  
ATOM   4418  CB  PHE A 287      18.099  21.128 -23.503  1.00  0.54           C  
ATOM   4419  CG  PHE A 287      18.304  21.483 -22.059  1.00  0.54           C  
ATOM   4420  CD1 PHE A 287      17.208  21.539 -21.215  1.00  0.54           C  
ATOM   4421  CD2 PHE A 287      19.557  21.760 -21.537  1.00  0.54           C  
ATOM   4422  CE1 PHE A 287      17.353  21.867 -19.886  1.00  0.54           C  
ATOM   4423  CE2 PHE A 287      19.705  22.083 -20.200  1.00  0.54           C  
ATOM   4424  CZ  PHE A 287      18.602  22.138 -19.375  1.00  0.54           C  
ATOM   4425  H   PHE A 287      17.386  20.905 -25.950  1.00  0.38           H  
ATOM   4426  HA  PHE A 287      16.564  22.570 -23.782  1.00  0.43           H  
ATOM   4427 1HB  PHE A 287      17.463  20.245 -23.554  1.00  0.65           H  
ATOM   4428 2HB  PHE A 287      19.064  20.866 -23.933  1.00  0.65           H  
ATOM   4429  HD1 PHE A 287      16.219  21.323 -21.617  1.00  0.65           H  
ATOM   4430  HD2 PHE A 287      20.429  21.724 -22.188  1.00  0.65           H  
ATOM   4431  HE1 PHE A 287      16.477  21.909 -19.242  1.00  0.65           H  
ATOM   4432  HE2 PHE A 287      20.691  22.300 -19.794  1.00  0.65           H  
ATOM   4433  HZ  PHE A 287      18.719  22.396 -18.324  1.00  0.65           H  
ATOM   4434  N   ASP A 288      18.036  24.525 -23.668  1.00  0.68           N  
ATOM   4435  CA  ASP A 288      18.811  25.754 -23.697  1.00  1.43           C  
ATOM   4436  C   ASP A 288      19.165  26.237 -22.292  1.00  1.70           C  
ATOM   4437  O   ASP A 288      19.560  27.392 -22.106  1.00  8.67           O  
ATOM   4438  CB  ASP A 288      18.009  26.837 -24.437  1.00  2.15           C  
ATOM   4439  CG  ASP A 288      18.826  28.031 -24.928  1.00  2.15           C  
ATOM   4440  OD1 ASP A 288      19.939  27.845 -25.358  1.00  2.15           O  
ATOM   4441  OD2 ASP A 288      18.321  29.127 -24.875  1.00  2.15           O  
ATOM   4442  H   ASP A 288      17.193  24.485 -23.121  1.00  0.82           H  
ATOM   4443  HA  ASP A 288      19.734  25.564 -24.239  1.00  1.72           H  
ATOM   4444 1HB  ASP A 288      17.514  26.385 -25.296  1.00  2.57           H  
ATOM   4445 2HB  ASP A 288      17.225  27.211 -23.777  1.00  2.57           H  
ATOM   4446  N   GLY A 289      19.090  25.334 -21.321  1.00  0.92           N  
ATOM   4447  CA  GLY A 289      19.372  25.659 -19.930  1.00  1.35           C  
ATOM   4448  C   GLY A 289      18.052  25.792 -19.183  1.00  0.57           C  
ATOM   4449  O   GLY A 289      17.237  26.546 -19.721  1.00  0.62           O  
ATOM   4450  H   GLY A 289      18.797  24.394 -21.542  1.00  1.10           H  
ATOM   4451 1HA  GLY A 289      19.977  24.868 -19.495  1.00  1.62           H  
ATOM   4452 2HA  GLY A 289      19.939  26.587 -19.873  1.00  1.62           H  
ATOM   4453  N   SER A 290      18.167  25.828 -17.852  1.00  0.95           N  
ATOM   4454  CA  SER A 290      19.307  26.469 -17.198  1.00  0.64           C  
ATOM   4455  C   SER A 290      20.405  25.458 -16.925  1.00  0.48           C  
ATOM   4456  O   SER A 290      20.118  24.306 -16.595  1.00  1.35           O  
ATOM   4457  CB  SER A 290      18.879  27.118 -15.899  1.00  0.96           C  
ATOM   4458  OG  SER A 290      19.985  27.636 -15.212  1.00  0.96           O  
ATOM   4459  H   SER A 290      17.996  24.926 -17.431  1.00  1.14           H  
ATOM   4460  HA  SER A 290      19.703  27.241 -17.859  1.00  0.77           H  
ATOM   4461 1HB  SER A 290      18.170  27.919 -16.109  1.00  1.15           H  
ATOM   4462 2HB  SER A 290      18.369  26.384 -15.275  1.00  1.15           H  
ATOM   4463  HG  SER A 290      20.528  26.880 -14.975  1.00  1.15           H  
ATOM   4464  N   CYS A 291      21.657  25.892 -17.054  1.00  0.71           N  
ATOM   4465  CA  CYS A 291      22.796  24.996 -16.876  1.00  1.01           C  
ATOM   4466  C   CYS A 291      24.136  25.688 -17.084  1.00  1.34           C  
ATOM   4467  O   CYS A 291      24.235  26.693 -17.789  1.00  3.02           O  
ATOM   4468  CB  CYS A 291      22.736  23.850 -17.882  1.00  1.52           C  
ATOM   4469  SG  CYS A 291      22.846  24.429 -19.587  1.00  1.52           S  
ATOM   4470  H   CYS A 291      21.820  26.858 -17.304  1.00  0.85           H  
ATOM   4471  HA  CYS A 291      22.763  24.591 -15.864  1.00  1.21           H  
ATOM   4472 1HB  CYS A 291      23.570  23.170 -17.703  1.00  1.82           H  
ATOM   4473 2HB  CYS A 291      21.821  23.274 -17.771  1.00  1.82           H  
ATOM   4474  HG  CYS A 291      24.024  25.028 -19.445  1.00  1.82           H  
ATOM   4475  N   GLY A 292      25.164  25.116 -16.468  1.00  0.61           N  
ATOM   4476  CA  GLY A 292      26.540  25.586 -16.583  1.00  0.66           C  
ATOM   4477  C   GLY A 292      27.359  24.660 -17.489  1.00  0.67           C  
ATOM   4478  O   GLY A 292      26.895  24.256 -18.554  1.00  1.60           O  
ATOM   4479  H   GLY A 292      24.976  24.299 -15.900  1.00  0.73           H  
ATOM   4480 1HA  GLY A 292      26.549  26.599 -16.985  1.00  0.79           H  
ATOM   4481 2HA  GLY A 292      26.993  25.628 -15.593  1.00  0.79           H  
ATOM   4482  N   THR A 293      28.586  24.346 -17.059  1.00  0.40           N  
ATOM   4483  CA  THR A 293      29.492  23.468 -17.810  1.00  0.46           C  
ATOM   4484  C   THR A 293      30.027  22.286 -16.989  1.00  0.41           C  
ATOM   4485  O   THR A 293      31.067  21.711 -17.327  1.00  0.60           O  
ATOM   4486  CB  THR A 293      30.691  24.260 -18.360  1.00  0.69           C  
ATOM   4487  OG1 THR A 293      31.386  24.893 -17.277  1.00  0.69           O  
ATOM   4488  CG2 THR A 293      30.239  25.307 -19.364  1.00  0.69           C  
ATOM   4489  H   THR A 293      28.900  24.724 -16.177  1.00  0.48           H  
ATOM   4490  HA  THR A 293      28.940  23.058 -18.656  1.00  0.55           H  
ATOM   4491  HB  THR A 293      31.372  23.569 -18.850  1.00  0.83           H  
ATOM   4492  HG1 THR A 293      32.152  25.361 -17.619  1.00  0.83           H  
ATOM   4493 1HG2 THR A 293      31.107  25.845 -19.745  1.00  0.83           H  
ATOM   4494 2HG2 THR A 293      29.724  24.819 -20.191  1.00  0.83           H  
ATOM   4495 3HG2 THR A 293      29.563  26.010 -18.882  1.00  0.83           H  
ATOM   4496  N   GLN A 294      29.342  21.927 -15.906  1.00  0.46           N  
ATOM   4497  CA  GLN A 294      29.801  20.840 -15.048  1.00  0.70           C  
ATOM   4498  C   GLN A 294      29.500  19.486 -15.642  1.00  0.55           C  
ATOM   4499  O   GLN A 294      28.509  18.856 -15.293  1.00  0.80           O  
ATOM   4500  CB  GLN A 294      29.146  20.920 -13.671  1.00  1.05           C  
ATOM   4501  CG  GLN A 294      29.613  19.845 -12.710  1.00  1.05           C  
ATOM   4502  CD  GLN A 294      28.916  19.930 -11.369  1.00  1.05           C  
ATOM   4503  OE1 GLN A 294      29.104  20.884 -10.607  1.00  1.05           O  
ATOM   4504  NE2 GLN A 294      28.093  18.929 -11.077  1.00  1.05           N  
ATOM   4505  H   GLN A 294      28.478  22.395 -15.667  1.00  0.55           H  
ATOM   4506  HA  GLN A 294      30.881  20.925 -14.931  1.00  0.84           H  
ATOM   4507 1HB  GLN A 294      29.356  21.891 -13.223  1.00  1.26           H  
ATOM   4508 2HB  GLN A 294      28.066  20.834 -13.773  1.00  1.26           H  
ATOM   4509 1HG  GLN A 294      29.398  18.868 -13.143  1.00  1.26           H  
ATOM   4510 2HG  GLN A 294      30.685  19.955 -12.548  1.00  1.26           H  
ATOM   4511 1HE2 GLN A 294      27.597  18.924 -10.209  1.00  1.26           H  
ATOM   4512 2HE2 GLN A 294      27.963  18.179 -11.732  1.00  1.26           H  
ATOM   4513  N   LEU A 295      30.388  19.031 -16.508  1.00  0.57           N  
ATOM   4514  CA  LEU A 295      30.242  17.743 -17.171  1.00  0.45           C  
ATOM   4515  C   LEU A 295      29.963  16.646 -16.160  1.00  0.46           C  
ATOM   4516  O   LEU A 295      30.842  16.288 -15.375  1.00  0.99           O  
ATOM   4517  CB  LEU A 295      31.523  17.412 -17.913  1.00  0.68           C  
ATOM   4518  CG  LEU A 295      31.949  18.447 -18.941  1.00  0.68           C  
ATOM   4519  CD1 LEU A 295      33.258  18.007 -19.558  1.00  0.68           C  
ATOM   4520  CD2 LEU A 295      30.857  18.613 -19.967  1.00  0.68           C  
ATOM   4521  H   LEU A 295      31.166  19.634 -16.742  1.00  0.68           H  
ATOM   4522  HA  LEU A 295      29.415  17.798 -17.873  1.00  0.54           H  
ATOM   4523 1HB  LEU A 295      32.330  17.314 -17.188  1.00  0.81           H  
ATOM   4524 2HB  LEU A 295      31.399  16.459 -18.425  1.00  0.81           H  
ATOM   4525  HG  LEU A 295      32.120  19.403 -18.445  1.00  0.81           H  
ATOM   4526 1HD1 LEU A 295      33.583  18.745 -20.280  1.00  0.81           H  
ATOM   4527 2HD1 LEU A 295      34.014  17.908 -18.779  1.00  0.81           H  
ATOM   4528 3HD1 LEU A 295      33.119  17.049 -20.053  1.00  0.81           H  
ATOM   4529 1HD2 LEU A 295      31.166  19.358 -20.695  1.00  0.81           H  
ATOM   4530 2HD2 LEU A 295      30.685  17.667 -20.468  1.00  0.81           H  
ATOM   4531 3HD2 LEU A 295      29.939  18.939 -19.479  1.00  0.81           H  
ATOM   4532  N   ASP A 296      28.746  16.106 -16.168  1.00  0.67           N  
ATOM   4533  CA  ASP A 296      28.421  15.076 -15.207  1.00  1.33           C  
ATOM   4534  C   ASP A 296      28.607  13.682 -15.778  1.00  0.45           C  
ATOM   4535  O   ASP A 296      29.110  12.805 -15.082  1.00  3.47           O  
ATOM   4536  CB  ASP A 296      27.001  15.270 -14.685  1.00  2.00           C  
ATOM   4537  CG  ASP A 296      26.865  16.548 -13.856  1.00  2.00           C  
ATOM   4538  OD1 ASP A 296      27.693  16.744 -12.995  1.00  2.00           O  
ATOM   4539  OD2 ASP A 296      25.934  17.295 -14.060  1.00  2.00           O  
ATOM   4540  H   ASP A 296      28.042  16.394 -16.832  1.00  0.80           H  
ATOM   4541  HA  ASP A 296      29.099  15.178 -14.360  1.00  1.60           H  
ATOM   4542 1HB  ASP A 296      26.303  15.310 -15.521  1.00  2.39           H  
ATOM   4543 2HB  ASP A 296      26.727  14.418 -14.065  1.00  2.39           H  
ATOM   4544  N   HIS A 297      28.254  13.469 -17.045  1.00  0.31           N  
ATOM   4545  CA  HIS A 297      28.470  12.139 -17.614  1.00  1.89           C  
ATOM   4546  C   HIS A 297      28.457  12.102 -19.131  1.00  0.54           C  
ATOM   4547  O   HIS A 297      28.098  13.076 -19.790  1.00  1.38           O  
ATOM   4548  CB  HIS A 297      27.435  11.157 -17.100  1.00  2.83           C  
ATOM   4549  CG  HIS A 297      26.061  11.504 -17.527  1.00  2.83           C  
ATOM   4550  ND1 HIS A 297      25.585  11.233 -18.791  1.00  2.83           N  
ATOM   4551  CD2 HIS A 297      25.052  12.092 -16.860  1.00  2.83           C  
ATOM   4552  CE1 HIS A 297      24.335  11.638 -18.877  1.00  2.83           C  
ATOM   4553  NE2 HIS A 297      23.991  12.159 -17.720  1.00  2.83           N  
ATOM   4554  H   HIS A 297      27.825  14.211 -17.590  1.00  0.37           H  
ATOM   4555  HA  HIS A 297      29.446  11.776 -17.297  1.00  2.27           H  
ATOM   4556 1HB  HIS A 297      27.666  10.150 -17.448  1.00  3.40           H  
ATOM   4557 2HB  HIS A 297      27.453  11.142 -16.012  1.00  3.40           H  
ATOM   4558  HD1 HIS A 297      26.047  10.701 -19.505  1.00  3.40           H  
ATOM   4559  HD2 HIS A 297      24.962  12.473 -15.845  1.00  3.40           H  
ATOM   4560  HE1 HIS A 297      23.769  11.510 -19.798  1.00  3.40           H  
ATOM   4561  N   GLY A 298      28.851  10.957 -19.680  1.00  0.81           N  
ATOM   4562  CA  GLY A 298      28.913  10.778 -21.122  1.00  0.22           C  
ATOM   4563  C   GLY A 298      27.572  10.432 -21.773  1.00  0.29           C  
ATOM   4564  O   GLY A 298      26.697   9.836 -21.150  1.00  0.99           O  
ATOM   4565  H   GLY A 298      29.126  10.192 -19.080  1.00  0.97           H  
ATOM   4566 1HA  GLY A 298      29.313  11.682 -21.566  1.00  0.26           H  
ATOM   4567 2HA  GLY A 298      29.622   9.986 -21.342  1.00  0.26           H  
ATOM   4568  N   VAL A 299      27.418  10.837 -23.031  1.00  0.22           N  
ATOM   4569  CA  VAL A 299      26.248  10.552 -23.866  1.00  0.49           C  
ATOM   4570  C   VAL A 299      26.701  10.310 -25.312  1.00  0.16           C  
ATOM   4571  O   VAL A 299      27.881  10.486 -25.629  1.00  0.19           O  
ATOM   4572  CB  VAL A 299      25.239  11.689 -23.858  1.00  0.73           C  
ATOM   4573  CG1 VAL A 299      24.689  11.985 -22.473  1.00  0.73           C  
ATOM   4574  CG2 VAL A 299      25.908  12.895 -24.442  1.00  0.73           C  
ATOM   4575  H   VAL A 299      28.174  11.361 -23.441  1.00  0.26           H  
ATOM   4576  HA  VAL A 299      25.761   9.650 -23.493  1.00  0.59           H  
ATOM   4577  HB  VAL A 299      24.398  11.388 -24.471  1.00  0.88           H  
ATOM   4578 1HG1 VAL A 299      23.959  12.792 -22.539  1.00  0.88           H  
ATOM   4579 2HG1 VAL A 299      24.208  11.092 -22.075  1.00  0.88           H  
ATOM   4580 3HG1 VAL A 299      25.498  12.288 -21.810  1.00  0.88           H  
ATOM   4581 1HG2 VAL A 299      25.201  13.710 -24.502  1.00  0.88           H  
ATOM   4582 2HG2 VAL A 299      26.753  13.184 -23.818  1.00  0.88           H  
ATOM   4583 3HG2 VAL A 299      26.256  12.651 -25.444  1.00  0.88           H  
ATOM   4584  N   VAL A 300      25.786   9.908 -26.200  1.00  0.20           N  
ATOM   4585  CA  VAL A 300      26.205   9.690 -27.585  1.00  0.14           C  
ATOM   4586  C   VAL A 300      25.631  10.710 -28.574  1.00  0.07           C  
ATOM   4587  O   VAL A 300      24.419  10.805 -28.780  1.00  0.14           O  
ATOM   4588  CB  VAL A 300      25.802   8.291 -28.066  1.00  0.21           C  
ATOM   4589  CG1 VAL A 300      26.258   8.093 -29.506  1.00  0.21           C  
ATOM   4590  CG2 VAL A 300      26.391   7.239 -27.157  1.00  0.21           C  
ATOM   4591  H   VAL A 300      24.821   9.753 -25.927  1.00  0.24           H  
ATOM   4592  HA  VAL A 300      27.292   9.758 -27.623  1.00  0.17           H  
ATOM   4593  HB  VAL A 300      24.721   8.212 -28.053  1.00  0.25           H  
ATOM   4594 1HG1 VAL A 300      25.951   7.107 -29.855  1.00  0.25           H  
ATOM   4595 2HG1 VAL A 300      25.810   8.858 -30.139  1.00  0.25           H  
ATOM   4596 3HG1 VAL A 300      27.344   8.173 -29.558  1.00  0.25           H  
ATOM   4597 1HG2 VAL A 300      26.081   6.258 -27.501  1.00  0.25           H  
ATOM   4598 2HG2 VAL A 300      27.479   7.308 -27.175  1.00  0.25           H  
ATOM   4599 3HG2 VAL A 300      26.032   7.395 -26.140  1.00  0.25           H  
ATOM   4600  N   ALA A 301      26.518  11.478 -29.196  1.00  0.15           N  
ATOM   4601  CA  ALA A 301      26.132  12.426 -30.227  1.00  0.25           C  
ATOM   4602  C   ALA A 301      25.705  11.669 -31.466  1.00  0.20           C  
ATOM   4603  O   ALA A 301      26.537  11.375 -32.322  1.00  0.72           O  
ATOM   4604  CB  ALA A 301      27.273  13.363 -30.563  1.00  0.38           C  
ATOM   4605  H   ALA A 301      27.496  11.379 -28.983  1.00  0.18           H  
ATOM   4606  HA  ALA A 301      25.283  13.005 -29.865  1.00  0.30           H  
ATOM   4607 1HB  ALA A 301      26.955  14.067 -31.331  1.00  0.45           H  
ATOM   4608 2HB  ALA A 301      27.575  13.907 -29.675  1.00  0.45           H  
ATOM   4609 3HB  ALA A 301      28.109  12.780 -30.931  1.00  0.45           H  
ATOM   4610  N   VAL A 302      24.423  11.324 -31.554  1.00  0.13           N  
ATOM   4611  CA  VAL A 302      23.946  10.559 -32.705  1.00  0.43           C  
ATOM   4612  C   VAL A 302      23.567  11.457 -33.883  1.00  0.33           C  
ATOM   4613  O   VAL A 302      23.369  10.973 -34.999  1.00  1.75           O  
ATOM   4614  CB  VAL A 302      22.751   9.650 -32.325  1.00  0.65           C  
ATOM   4615  CG1 VAL A 302      23.155   8.667 -31.243  1.00  0.65           C  
ATOM   4616  CG2 VAL A 302      21.592  10.485 -31.841  1.00  0.65           C  
ATOM   4617  H   VAL A 302      23.793  11.601 -30.807  1.00  0.16           H  
ATOM   4618  HA  VAL A 302      24.754   9.906 -33.031  1.00  0.52           H  
ATOM   4619  HB  VAL A 302      22.451   9.080 -33.201  1.00  0.77           H  
ATOM   4620 1HG1 VAL A 302      22.307   8.025 -31.001  1.00  0.77           H  
ATOM   4621 2HG1 VAL A 302      23.983   8.055 -31.599  1.00  0.77           H  
ATOM   4622 3HG1 VAL A 302      23.461   9.212 -30.353  1.00  0.77           H  
ATOM   4623 1HG2 VAL A 302      20.754   9.835 -31.590  1.00  0.77           H  
ATOM   4624 2HG2 VAL A 302      21.893  11.047 -30.958  1.00  0.77           H  
ATOM   4625 3HG2 VAL A 302      21.292  11.176 -32.629  1.00  0.77           H  
ATOM   4626  N   GLY A 303      23.494  12.766 -33.659  1.00  0.16           N  
ATOM   4627  CA  GLY A 303      23.209  13.654 -34.772  1.00  0.52           C  
ATOM   4628  C   GLY A 303      23.179  15.127 -34.394  1.00  0.40           C  
ATOM   4629  O   GLY A 303      23.688  15.522 -33.346  1.00  0.38           O  
ATOM   4630  H   GLY A 303      23.601  13.139 -32.723  1.00  0.19           H  
ATOM   4631 1HA  GLY A 303      23.939  13.492 -35.564  1.00  0.62           H  
ATOM   4632 2HA  GLY A 303      22.240  13.372 -35.171  1.00  0.62           H  
ATOM   4633  N   TYR A 304      22.595  15.932 -35.280  1.00  0.36           N  
ATOM   4634  CA  TYR A 304      22.392  17.363 -35.062  1.00  0.33           C  
ATOM   4635  C   TYR A 304      21.478  17.941 -36.147  1.00  0.39           C  
ATOM   4636  O   TYR A 304      21.229  17.303 -37.170  1.00  0.42           O  
ATOM   4637  CB  TYR A 304      23.715  18.130 -35.039  1.00  0.49           C  
ATOM   4638  CG  TYR A 304      24.488  18.065 -36.324  1.00  0.49           C  
ATOM   4639  CD1 TYR A 304      24.137  18.910 -37.357  1.00  0.49           C  
ATOM   4640  CD2 TYR A 304      25.557  17.201 -36.462  1.00  0.49           C  
ATOM   4641  CE1 TYR A 304      24.834  18.879 -38.532  1.00  0.49           C  
ATOM   4642  CE2 TYR A 304      26.268  17.174 -37.643  1.00  0.49           C  
ATOM   4643  CZ  TYR A 304      25.906  18.010 -38.680  1.00  0.49           C  
ATOM   4644  OH  TYR A 304      26.609  17.995 -39.863  1.00  0.49           O  
ATOM   4645  H   TYR A 304      22.238  15.506 -36.124  1.00  0.43           H  
ATOM   4646  HA  TYR A 304      21.894  17.502 -34.102  1.00  0.40           H  
ATOM   4647 1HB  TYR A 304      23.532  19.179 -34.812  1.00  0.59           H  
ATOM   4648 2HB  TYR A 304      24.345  17.733 -34.249  1.00  0.59           H  
ATOM   4649  HD1 TYR A 304      23.303  19.600 -37.241  1.00  0.59           H  
ATOM   4650  HD2 TYR A 304      25.834  16.551 -35.638  1.00  0.59           H  
ATOM   4651  HE1 TYR A 304      24.541  19.549 -39.334  1.00  0.59           H  
ATOM   4652  HE2 TYR A 304      27.112  16.495 -37.757  1.00  0.59           H  
ATOM   4653  HH  TYR A 304      26.172  18.572 -40.499  1.00  0.59           H  
ATOM   4654  N   GLY A 305      21.021  19.174 -35.960  1.00  0.34           N  
ATOM   4655  CA  GLY A 305      20.188  19.802 -36.980  1.00  0.43           C  
ATOM   4656  C   GLY A 305      19.851  21.253 -36.665  1.00  0.24           C  
ATOM   4657  O   GLY A 305      20.439  21.863 -35.774  1.00  1.33           O  
ATOM   4658  H   GLY A 305      21.245  19.666 -35.106  1.00  0.41           H  
ATOM   4659 1HA  GLY A 305      20.701  19.752 -37.940  1.00  0.52           H  
ATOM   4660 2HA  GLY A 305      19.266  19.233 -37.087  1.00  0.52           H  
ATOM   4661  N   THR A 306      18.901  21.802 -37.418  1.00  0.54           N  
ATOM   4662  CA  THR A 306      18.440  23.175 -37.226  1.00  0.37           C  
ATOM   4663  C   THR A 306      16.919  23.230 -37.223  1.00  0.48           C  
ATOM   4664  O   THR A 306      16.280  22.767 -38.169  1.00  1.70           O  
ATOM   4665  CB  THR A 306      18.962  24.106 -38.338  1.00  0.55           C  
ATOM   4666  OG1 THR A 306      20.395  24.092 -38.360  1.00  0.55           O  
ATOM   4667  CG2 THR A 306      18.476  25.527 -38.101  1.00  0.55           C  
ATOM   4668  H   THR A 306      18.473  21.243 -38.143  1.00  0.65           H  
ATOM   4669  HA  THR A 306      18.797  23.537 -36.262  1.00  0.44           H  
ATOM   4670  HB  THR A 306      18.594  23.756 -39.301  1.00  0.67           H  
ATOM   4671  HG1 THR A 306      20.735  24.632 -37.638  1.00  0.67           H  
ATOM   4672 1HG2 THR A 306      18.846  26.175 -38.895  1.00  0.67           H  
ATOM   4673 2HG2 THR A 306      17.388  25.542 -38.097  1.00  0.67           H  
ATOM   4674 3HG2 THR A 306      18.849  25.881 -37.141  1.00  0.67           H  
ATOM   4675  N   GLU A 307      16.336  23.798 -36.174  1.00  0.83           N  
ATOM   4676  CA  GLU A 307      14.886  23.918 -36.106  1.00  1.24           C  
ATOM   4677  C   GLU A 307      14.467  25.369 -36.107  1.00  1.75           C  
ATOM   4678  O   GLU A 307      14.596  26.057 -35.096  1.00  3.29           O  
ATOM   4679  CB  GLU A 307      14.340  23.232 -34.863  1.00  1.86           C  
ATOM   4680  CG  GLU A 307      12.825  23.255 -34.746  1.00  1.86           C  
ATOM   4681  CD  GLU A 307      12.339  22.507 -33.540  1.00  1.86           C  
ATOM   4682  OE1 GLU A 307      12.376  23.056 -32.467  1.00  1.86           O  
ATOM   4683  OE2 GLU A 307      11.944  21.372 -33.688  1.00  1.86           O  
ATOM   4684  H   GLU A 307      16.901  24.159 -35.417  1.00  1.00           H  
ATOM   4685  HA  GLU A 307      14.453  23.440 -36.985  1.00  1.49           H  
ATOM   4686 1HB  GLU A 307      14.660  22.192 -34.844  1.00  2.23           H  
ATOM   4687 2HB  GLU A 307      14.746  23.721 -33.980  1.00  2.23           H  
ATOM   4688 1HG  GLU A 307      12.489  24.289 -34.680  1.00  2.23           H  
ATOM   4689 2HG  GLU A 307      12.392  22.816 -35.643  1.00  2.23           H  
ATOM   4690  N   ASN A 308      13.976  25.839 -37.248  1.00  3.64           N  
ATOM   4691  CA  ASN A 308      13.520  27.220 -37.399  1.00  5.18           C  
ATOM   4692  C   ASN A 308      14.599  28.237 -37.020  1.00  2.63           C  
ATOM   4693  O   ASN A 308      14.301  29.275 -36.428  1.00  3.84           O  
ATOM   4694  CB  ASN A 308      12.265  27.452 -36.576  1.00  7.77           C  
ATOM   4695  CG  ASN A 308      11.108  26.613 -37.045  1.00  7.77           C  
ATOM   4696  OD1 ASN A 308      10.911  26.426 -38.251  1.00  7.77           O  
ATOM   4697  ND2 ASN A 308      10.339  26.106 -36.116  1.00  7.77           N  
ATOM   4698  H   ASN A 308      13.904  25.215 -38.040  1.00  4.37           H  
ATOM   4699  HA  ASN A 308      13.278  27.387 -38.450  1.00  6.22           H  
ATOM   4700 1HB  ASN A 308      12.461  27.227 -35.528  1.00  9.32           H  
ATOM   4701 2HB  ASN A 308      11.981  28.502 -36.636  1.00  9.32           H  
ATOM   4702 1HD2 ASN A 308       9.553  25.541 -36.371  1.00  9.32           H  
ATOM   4703 2HD2 ASN A 308      10.536  26.282 -35.152  1.00  9.32           H  
ATOM   4704  N   GLY A 309      15.851  27.938 -37.365  1.00  3.23           N  
ATOM   4705  CA  GLY A 309      16.972  28.817 -37.057  1.00  5.88           C  
ATOM   4706  C   GLY A 309      17.725  28.424 -35.777  1.00  4.80           C  
ATOM   4707  O   GLY A 309      18.835  28.904 -35.543  1.00  9.68           O  
ATOM   4708  H   GLY A 309      16.030  27.076 -37.859  1.00  3.88           H  
ATOM   4709 1HA  GLY A 309      17.666  28.816 -37.897  1.00  7.06           H  
ATOM   4710 2HA  GLY A 309      16.607  29.839 -36.959  1.00  7.06           H  
ATOM   4711  N   LYS A 310      17.136  27.557 -34.951  1.00  2.26           N  
ATOM   4712  CA  LYS A 310      17.779  27.137 -33.711  1.00  3.23           C  
ATOM   4713  C   LYS A 310      18.584  25.861 -33.910  1.00  1.33           C  
ATOM   4714  O   LYS A 310      18.023  24.773 -34.025  1.00  1.25           O  
ATOM   4715  CB  LYS A 310      16.735  26.923 -32.613  1.00  4.84           C  
ATOM   4716  CG  LYS A 310      17.301  26.541 -31.247  1.00  4.84           C  
ATOM   4717  CD  LYS A 310      18.043  27.707 -30.609  1.00  4.84           C  
ATOM   4718  CE  LYS A 310      18.482  27.385 -29.185  1.00  4.84           C  
ATOM   4719  NZ  LYS A 310      19.200  28.530 -28.548  1.00  4.84           N  
ATOM   4720  H   LYS A 310      16.223  27.179 -35.160  1.00  2.71           H  
ATOM   4721  HA  LYS A 310      18.467  27.922 -33.394  1.00  3.88           H  
ATOM   4722 1HB  LYS A 310      16.154  27.837 -32.486  1.00  5.81           H  
ATOM   4723 2HB  LYS A 310      16.043  26.138 -32.918  1.00  5.81           H  
ATOM   4724 1HG  LYS A 310      16.488  26.233 -30.589  1.00  5.81           H  
ATOM   4725 2HG  LYS A 310      17.990  25.704 -31.361  1.00  5.81           H  
ATOM   4726 1HD  LYS A 310      18.924  27.948 -31.204  1.00  5.81           H  
ATOM   4727 2HD  LYS A 310      17.392  28.582 -30.586  1.00  5.81           H  
ATOM   4728 1HE  LYS A 310      17.606  27.140 -28.586  1.00  5.81           H  
ATOM   4729 2HE  LYS A 310      19.144  26.521 -29.207  1.00  5.81           H  
ATOM   4730 1HZ  LYS A 310      19.474  28.277 -27.606  1.00  5.81           H  
ATOM   4731 2HZ  LYS A 310      20.023  28.759 -29.087  1.00  5.81           H  
ATOM   4732 3HZ  LYS A 310      18.588  29.333 -28.510  1.00  5.81           H  
ATOM   4733  N   ASP A 311      19.902  25.997 -33.971  1.00  0.92           N  
ATOM   4734  CA  ASP A 311      20.768  24.839 -34.138  1.00  0.54           C  
ATOM   4735  C   ASP A 311      20.753  23.970 -32.883  1.00  0.73           C  
ATOM   4736  O   ASP A 311      20.683  24.490 -31.766  1.00  2.03           O  
ATOM   4737  CB  ASP A 311      22.205  25.269 -34.442  1.00  0.81           C  
ATOM   4738  CG  ASP A 311      22.393  25.887 -35.816  1.00  0.81           C  
ATOM   4739  OD1 ASP A 311      21.497  25.798 -36.620  1.00  0.81           O  
ATOM   4740  OD2 ASP A 311      23.447  26.428 -36.056  1.00  0.81           O  
ATOM   4741  H   ASP A 311      20.312  26.917 -33.887  1.00  1.10           H  
ATOM   4742  HA  ASP A 311      20.398  24.244 -34.971  1.00  0.65           H  
ATOM   4743 1HB  ASP A 311      22.538  25.984 -33.689  1.00  0.97           H  
ATOM   4744 2HB  ASP A 311      22.856  24.399 -34.376  1.00  0.97           H  
ATOM   4745  N   TYR A 312      20.839  22.654 -33.069  1.00  0.40           N  
ATOM   4746  CA  TYR A 312      20.836  21.733 -31.942  1.00  0.43           C  
ATOM   4747  C   TYR A 312      21.591  20.430 -32.196  1.00  0.46           C  
ATOM   4748  O   TYR A 312      21.836  20.039 -33.333  1.00  0.48           O  
ATOM   4749  CB  TYR A 312      19.404  21.387 -31.550  1.00  0.65           C  
ATOM   4750  CG  TYR A 312      18.641  20.641 -32.621  1.00  0.65           C  
ATOM   4751  CD1 TYR A 312      18.692  19.259 -32.682  1.00  0.65           C  
ATOM   4752  CD2 TYR A 312      17.873  21.341 -33.534  1.00  0.65           C  
ATOM   4753  CE1 TYR A 312      17.979  18.589 -33.656  1.00  0.65           C  
ATOM   4754  CE2 TYR A 312      17.157  20.666 -34.499  1.00  0.65           C  
ATOM   4755  CZ  TYR A 312      17.208  19.296 -34.564  1.00  0.65           C  
ATOM   4756  OH  TYR A 312      16.492  18.621 -35.527  1.00  0.65           O  
ATOM   4757  H   TYR A 312      20.883  22.294 -34.011  1.00  0.48           H  
ATOM   4758  HA  TYR A 312      21.318  22.233 -31.107  1.00  0.52           H  
ATOM   4759 1HB  TYR A 312      19.405  20.780 -30.644  1.00  0.77           H  
ATOM   4760 2HB  TYR A 312      18.864  22.306 -31.331  1.00  0.77           H  
ATOM   4761  HD1 TYR A 312      19.290  18.703 -31.963  1.00  0.77           H  
ATOM   4762  HD2 TYR A 312      17.829  22.426 -33.485  1.00  0.77           H  
ATOM   4763  HE1 TYR A 312      18.009  17.506 -33.711  1.00  0.77           H  
ATOM   4764  HE2 TYR A 312      16.549  21.216 -35.214  1.00  0.77           H  
ATOM   4765  HH  TYR A 312      16.009  19.252 -36.066  1.00  0.77           H  
ATOM   4766  N   TRP A 313      21.927  19.750 -31.108  1.00  0.45           N  
ATOM   4767  CA  TRP A 313      22.595  18.461 -31.120  1.00  0.48           C  
ATOM   4768  C   TRP A 313      21.587  17.366 -30.820  1.00  0.28           C  
ATOM   4769  O   TRP A 313      20.657  17.592 -30.053  1.00  0.59           O  
ATOM   4770  CB  TRP A 313      23.691  18.411 -30.061  1.00  0.72           C  
ATOM   4771  CG  TRP A 313      24.800  19.383 -30.282  1.00  0.72           C  
ATOM   4772  CD1 TRP A 313      25.011  20.552 -29.611  1.00  0.72           C  
ATOM   4773  CD2 TRP A 313      25.851  19.291 -31.267  1.00  0.72           C  
ATOM   4774  NE1 TRP A 313      26.133  21.173 -30.093  1.00  0.72           N  
ATOM   4775  CE2 TRP A 313      26.652  20.423 -31.110  1.00  0.72           C  
ATOM   4776  CE3 TRP A 313      26.169  18.354 -32.258  1.00  0.72           C  
ATOM   4777  CZ2 TRP A 313      27.754  20.651 -31.905  1.00  0.72           C  
ATOM   4778  CZ3 TRP A 313      27.271  18.590 -33.065  1.00  0.72           C  
ATOM   4779  CH2 TRP A 313      28.035  19.712 -32.887  1.00  0.72           C  
ATOM   4780  H   TRP A 313      21.703  20.152 -30.216  1.00  0.54           H  
ATOM   4781  HA  TRP A 313      23.026  18.289 -32.106  1.00  0.58           H  
ATOM   4782 1HB  TRP A 313      23.254  18.613 -29.082  1.00  0.86           H  
ATOM   4783 2HB  TRP A 313      24.117  17.409 -30.025  1.00  0.86           H  
ATOM   4784  HD1 TRP A 313      24.387  20.928 -28.802  1.00  0.86           H  
ATOM   4785  HE1 TRP A 313      26.529  22.052 -29.775  1.00  0.86           H  
ATOM   4786  HE3 TRP A 313      25.556  17.463 -32.396  1.00  0.86           H  
ATOM   4787  HZ2 TRP A 313      28.381  21.534 -31.786  1.00  0.86           H  
ATOM   4788  HZ3 TRP A 313      27.514  17.863 -33.840  1.00  0.86           H  
ATOM   4789  HH2 TRP A 313      28.891  19.878 -33.526  1.00  0.86           H  
ATOM   4790  N   ILE A 314      21.766  16.181 -31.400  1.00  0.17           N  
ATOM   4791  CA  ILE A 314      20.877  15.054 -31.102  1.00  0.21           C  
ATOM   4792  C   ILE A 314      21.654  14.019 -30.291  1.00  0.14           C  
ATOM   4793  O   ILE A 314      22.650  13.451 -30.757  1.00  0.12           O  
ATOM   4794  CB  ILE A 314      20.312  14.384 -32.360  1.00  0.32           C  
ATOM   4795  CG1 ILE A 314      19.555  15.393 -33.209  1.00  0.32           C  
ATOM   4796  CG2 ILE A 314      19.354  13.282 -31.934  1.00  0.32           C  
ATOM   4797  CD1 ILE A 314      19.175  14.870 -34.576  1.00  0.32           C  
ATOM   4798  H   ILE A 314      22.533  16.052 -32.037  1.00  0.20           H  
ATOM   4799  HA  ILE A 314      20.043  15.408 -30.498  1.00  0.25           H  
ATOM   4800  HB  ILE A 314      21.114  13.959 -32.955  1.00  0.38           H  
ATOM   4801 1HG1 ILE A 314      18.644  15.679 -32.684  1.00  0.38           H  
ATOM   4802 2HG1 ILE A 314      20.170  16.282 -33.340  1.00  0.38           H  
ATOM   4803 1HG2 ILE A 314      18.944  12.792 -32.817  1.00  0.38           H  
ATOM   4804 2HG2 ILE A 314      19.882  12.553 -31.326  1.00  0.38           H  
ATOM   4805 3HG2 ILE A 314      18.543  13.714 -31.349  1.00  0.38           H  
ATOM   4806 1HD1 ILE A 314      18.636  15.642 -35.124  1.00  0.38           H  
ATOM   4807 2HD1 ILE A 314      20.076  14.597 -35.126  1.00  0.38           H  
ATOM   4808 3HD1 ILE A 314      18.539  13.993 -34.466  1.00  0.38           H  
ATOM   4809  N   VAL A 315      21.186  13.796 -29.071  1.00  0.14           N  
ATOM   4810  CA  VAL A 315      21.844  12.940 -28.107  1.00  0.12           C  
ATOM   4811  C   VAL A 315      21.073  11.703 -27.628  1.00  0.15           C  
ATOM   4812  O   VAL A 315      19.904  11.772 -27.257  1.00  0.24           O  
ATOM   4813  CB  VAL A 315      22.200  13.802 -26.890  1.00  0.18           C  
ATOM   4814  CG1 VAL A 315      22.748  12.937 -25.802  1.00  0.18           C  
ATOM   4815  CG2 VAL A 315      23.229  14.852 -27.287  1.00  0.18           C  
ATOM   4816  H   VAL A 315      20.361  14.290 -28.766  1.00  0.17           H  
ATOM   4817  HA  VAL A 315      22.772  12.599 -28.561  1.00  0.14           H  
ATOM   4818  HB  VAL A 315      21.309  14.296 -26.521  1.00  0.22           H  
ATOM   4819 1HG1 VAL A 315      22.998  13.553 -24.938  1.00  0.22           H  
ATOM   4820 2HG1 VAL A 315      22.004  12.196 -25.511  1.00  0.22           H  
ATOM   4821 3HG1 VAL A 315      23.641  12.435 -26.168  1.00  0.22           H  
ATOM   4822 1HG2 VAL A 315      23.477  15.463 -26.421  1.00  0.22           H  
ATOM   4823 2HG2 VAL A 315      24.129  14.357 -27.653  1.00  0.22           H  
ATOM   4824 3HG2 VAL A 315      22.820  15.488 -28.071  1.00  0.22           H  
ATOM   4825  N   ARG A 316      21.766  10.565 -27.615  1.00  0.12           N  
ATOM   4826  CA  ARG A 316      21.239   9.309 -27.086  1.00  0.34           C  
ATOM   4827  C   ARG A 316      21.706   9.097 -25.646  1.00  0.41           C  
ATOM   4828  O   ARG A 316      22.894   9.236 -25.336  1.00  0.55           O  
ATOM   4829  CB  ARG A 316      21.667   8.126 -27.929  1.00  0.51           C  
ATOM   4830  CG  ARG A 316      21.221   6.772 -27.397  1.00  0.51           C  
ATOM   4831  CD  ARG A 316      21.635   5.675 -28.303  1.00  0.51           C  
ATOM   4832  NE  ARG A 316      21.328   4.359 -27.762  1.00  0.51           N  
ATOM   4833  CZ  ARG A 316      22.182   3.643 -27.004  1.00  0.51           C  
ATOM   4834  NH1 ARG A 316      23.360   4.147 -26.701  1.00  0.51           N  
ATOM   4835  NH2 ARG A 316      21.852   2.442 -26.564  1.00  0.51           N  
ATOM   4836  H   ARG A 316      22.714  10.575 -27.966  1.00  0.14           H  
ATOM   4837  HA  ARG A 316      20.149   9.359 -27.093  1.00  0.41           H  
ATOM   4838 1HB  ARG A 316      21.267   8.233 -28.935  1.00  0.61           H  
ATOM   4839 2HB  ARG A 316      22.748   8.108 -28.009  1.00  0.61           H  
ATOM   4840 1HG  ARG A 316      21.665   6.598 -26.417  1.00  0.61           H  
ATOM   4841 2HG  ARG A 316      20.134   6.756 -27.313  1.00  0.61           H  
ATOM   4842 1HD  ARG A 316      21.106   5.782 -29.246  1.00  0.61           H  
ATOM   4843 2HD  ARG A 316      22.708   5.730 -28.479  1.00  0.61           H  
ATOM   4844  HE  ARG A 316      20.432   3.947 -27.990  1.00  0.61           H  
ATOM   4845 1HH1 ARG A 316      23.615   5.066 -27.034  1.00  0.61           H  
ATOM   4846 2HH1 ARG A 316      24.007   3.616 -26.137  1.00  0.61           H  
ATOM   4847 1HH2 ARG A 316      20.950   2.044 -26.796  1.00  0.61           H  
ATOM   4848 2HH2 ARG A 316      22.504   1.915 -26.004  1.00  0.61           H  
ATOM   4849  N   ASN A 317      20.771   8.762 -24.758  1.00  0.50           N  
ATOM   4850  CA  ASN A 317      21.122   8.567 -23.350  1.00  0.82           C  
ATOM   4851  C   ASN A 317      20.796   7.169 -22.835  1.00  0.61           C  
ATOM   4852  O   ASN A 317      20.350   6.303 -23.588  1.00  2.43           O  
ATOM   4853  CB  ASN A 317      20.420   9.598 -22.509  1.00  1.23           C  
ATOM   4854  CG  ASN A 317      18.938   9.441 -22.594  1.00  1.23           C  
ATOM   4855  OD1 ASN A 317      18.334   8.475 -22.103  1.00  1.23           O  
ATOM   4856  ND2 ASN A 317      18.331  10.394 -23.241  1.00  1.23           N  
ATOM   4857  H   ASN A 317      19.804   8.665 -25.055  1.00  0.60           H  
ATOM   4858  HA  ASN A 317      22.198   8.703 -23.243  1.00  0.98           H  
ATOM   4859 1HB  ASN A 317      20.734   9.517 -21.469  1.00  1.48           H  
ATOM   4860 2HB  ASN A 317      20.689  10.596 -22.857  1.00  1.48           H  
ATOM   4861 1HD2 ASN A 317      17.338  10.369 -23.353  1.00  1.48           H  
ATOM   4862 2HD2 ASN A 317      18.859  11.150 -23.628  1.00  1.48           H  
ATOM   4863  N   SER A 318      21.050   6.956 -21.541  1.00  0.60           N  
ATOM   4864  CA  SER A 318      20.850   5.666 -20.889  1.00  0.72           C  
ATOM   4865  C   SER A 318      19.781   5.668 -19.790  1.00  0.41           C  
ATOM   4866  O   SER A 318      19.947   4.999 -18.768  1.00  0.35           O  
ATOM   4867  CB  SER A 318      22.158   5.220 -20.282  1.00  1.08           C  
ATOM   4868  OG  SER A 318      22.613   6.205 -19.398  1.00  1.08           O  
ATOM   4869  H   SER A 318      21.410   7.717 -20.984  1.00  0.72           H  
ATOM   4870  HA  SER A 318      20.553   4.947 -21.652  1.00  0.86           H  
ATOM   4871 1HB  SER A 318      22.011   4.283 -19.747  1.00  1.30           H  
ATOM   4872 2HB  SER A 318      22.897   5.047 -21.063  1.00  1.30           H  
ATOM   4873  HG  SER A 318      23.196   5.777 -18.765  1.00  1.30           H  
ATOM   4874  N   TRP A 319      18.676   6.392 -19.991  1.00  0.56           N  
ATOM   4875  CA  TRP A 319      17.605   6.365 -18.984  1.00  0.61           C  
ATOM   4876  C   TRP A 319      16.316   5.713 -19.476  1.00  0.70           C  
ATOM   4877  O   TRP A 319      15.238   5.978 -18.929  1.00  2.34           O  
ATOM   4878  CB  TRP A 319      17.269   7.770 -18.513  1.00  0.92           C  
ATOM   4879  CG  TRP A 319      18.389   8.420 -17.785  1.00  0.92           C  
ATOM   4880  CD1 TRP A 319      18.954   8.018 -16.612  1.00  0.92           C  
ATOM   4881  CD2 TRP A 319      19.087   9.618 -18.179  1.00  0.92           C  
ATOM   4882  NE1 TRP A 319      19.964   8.874 -16.261  1.00  0.92           N  
ATOM   4883  CE2 TRP A 319      20.059   9.859 -17.211  1.00  0.92           C  
ATOM   4884  CE3 TRP A 319      18.965  10.489 -19.259  1.00  0.92           C  
ATOM   4885  CZ2 TRP A 319      20.915  10.942 -17.291  1.00  0.92           C  
ATOM   4886  CZ3 TRP A 319      19.818  11.577 -19.344  1.00  0.92           C  
ATOM   4887  CH2 TRP A 319      20.766  11.796 -18.384  1.00  0.92           C  
ATOM   4888  H   TRP A 319      18.578   6.964 -20.826  1.00  0.67           H  
ATOM   4889  HA  TRP A 319      17.961   5.796 -18.126  1.00  0.73           H  
ATOM   4890 1HB  TRP A 319      17.011   8.390 -19.373  1.00  1.10           H  
ATOM   4891 2HB  TRP A 319      16.400   7.732 -17.862  1.00  1.10           H  
ATOM   4892  HD1 TRP A 319      18.651   7.141 -16.042  1.00  1.10           H  
ATOM   4893  HE1 TRP A 319      20.547   8.803 -15.437  1.00  1.10           H  
ATOM   4894  HE3 TRP A 319      18.209  10.312 -20.020  1.00  1.10           H  
ATOM   4895  HZ2 TRP A 319      21.676  11.137 -16.535  1.00  1.10           H  
ATOM   4896  HZ3 TRP A 319      19.714  12.254 -20.192  1.00  1.10           H  
ATOM   4897  HH2 TRP A 319      21.422  12.662 -18.477  1.00  1.10           H  
ATOM   4898  N   GLY A 320      16.419   4.867 -20.497  1.00  0.88           N  
ATOM   4899  CA  GLY A 320      15.247   4.225 -21.070  1.00  0.87           C  
ATOM   4900  C   GLY A 320      14.468   5.193 -21.961  1.00  0.95           C  
ATOM   4901  O   GLY A 320      14.770   6.387 -22.039  1.00  3.74           O  
ATOM   4902  H   GLY A 320      17.325   4.640 -20.885  1.00  1.06           H  
ATOM   4903 1HA  GLY A 320      15.556   3.357 -21.652  1.00  1.04           H  
ATOM   4904 2HA  GLY A 320      14.603   3.862 -20.269  1.00  1.04           H  
ATOM   4905  N   LYS A 321      13.410   4.692 -22.587  1.00  0.57           N  
ATOM   4906  CA  LYS A 321      12.614   5.531 -23.472  1.00  0.45           C  
ATOM   4907  C   LYS A 321      11.505   6.273 -22.734  1.00  0.73           C  
ATOM   4908  O   LYS A 321      10.673   6.936 -23.354  1.00  2.74           O  
ATOM   4909  CB  LYS A 321      12.022   4.707 -24.606  1.00  0.68           C  
ATOM   4910  CG  LYS A 321      13.057   4.133 -25.560  1.00  0.68           C  
ATOM   4911  CD  LYS A 321      12.389   3.424 -26.723  1.00  0.68           C  
ATOM   4912  CE  LYS A 321      13.415   2.866 -27.694  1.00  0.68           C  
ATOM   4913  NZ  LYS A 321      12.766   2.165 -28.837  1.00  0.68           N  
ATOM   4914  H   LYS A 321      13.176   3.715 -22.479  1.00  0.68           H  
ATOM   4915  HA  LYS A 321      13.275   6.277 -23.906  1.00  0.54           H  
ATOM   4916 1HB  LYS A 321      11.448   3.876 -24.193  1.00  0.81           H  
ATOM   4917 2HB  LYS A 321      11.335   5.323 -25.187  1.00  0.81           H  
ATOM   4918 1HG  LYS A 321      13.691   4.931 -25.943  1.00  0.81           H  
ATOM   4919 2HG  LYS A 321      13.684   3.420 -25.027  1.00  0.81           H  
ATOM   4920 1HD  LYS A 321      11.775   2.604 -26.346  1.00  0.81           H  
ATOM   4921 2HD  LYS A 321      11.744   4.123 -27.254  1.00  0.81           H  
ATOM   4922 1HE  LYS A 321      14.025   3.681 -28.080  1.00  0.81           H  
ATOM   4923 2HE  LYS A 321      14.060   2.162 -27.169  1.00  0.81           H  
ATOM   4924 1HZ  LYS A 321      13.487   1.809 -29.453  1.00  0.81           H  
ATOM   4925 2HZ  LYS A 321      12.209   1.396 -28.495  1.00  0.81           H  
ATOM   4926 3HZ  LYS A 321      12.178   2.809 -29.345  1.00  0.81           H  
ATOM   4927  N   SER A 322      11.505   6.179 -21.405  1.00  1.05           N  
ATOM   4928  CA  SER A 322      10.554   6.895 -20.579  1.00  1.85           C  
ATOM   4929  C   SER A 322      11.118   8.260 -20.160  1.00  2.39           C  
ATOM   4930  O   SER A 322      10.460   9.011 -19.433  1.00  8.22           O
[truncated: 167,925 more chars]
