# Supplementary material for: Sequence comparison, molecular modeling, and network analysis predict structural diversity in cysteine proteases from the Cape sundew, Drosera capensis
Source: Comput Struct Biotechnol J. 2016 Jun 14;14:271–82. doi: 10.1016/j.csbj.2016.05.003 (PMC4949590; doi:10.1016/j.csbj.2016.05.003)
Supplement: Supplementary file 3 [file mmc3.zip › Rosetta_full/SAG39_ORYSJ_full_m1.pdb]

PFRMAT TS
TARGET SAG39_ORYSJ
AUTHOR BAKER-ROSETTASERVER
METHOD    ROSETTA provides both ab initio and
METHOD    comparative models of protein domains.
METHOD    Comparative models are built from structures
METHOD    detected and aligned by HHSEARCH, SPARKS, and
METHOD    Raptor. Loop regions are assembled from fragments and 
METHOD    optimized to fit the aligned template structures.
METHOD    De novo models are built using the Rosetta de
METHOD    novo protocol.  The procedure is fully automated.
MODEL     1
PARENT 4qrvB_301
REMARK PARENT    4qrvB_301
REMARK PARSRC    alignment
REMARK SCORE     0.87
ATOM      1  N   MET A   1     -21.264  -1.740 -39.671  1.00999.99           N  
ATOM      2  CA  MET A   1     -20.008  -1.514 -38.960  1.00999.99           C  
ATOM      3  C   MET A   1     -19.866  -0.075 -38.452  1.00999.99           C  
ATOM      4  O   MET A   1     -19.330   0.151 -37.367  1.00999.99           O  
ATOM      5  CB  MET A   1     -18.831  -1.866 -39.868  1.00999.99           C  
ATOM      6  CG  MET A   1     -18.729  -3.345 -40.219  1.00999.99           C  
ATOM      7  SD  MET A   1     -18.564  -4.396 -38.763  1.00999.99           S  
ATOM      8  CE  MET A   1     -16.930  -3.935 -38.196  1.00999.99           C  
ATOM      9 1H   MET A   1     -21.149  -1.523 -40.651  1.00999.99           H  
ATOM     10 2H   MET A   1     -21.527  -2.712 -39.577  1.00999.99           H  
ATOM     11 3H   MET A   1     -21.990  -1.161 -39.278  1.00999.99           H  
ATOM     12  HA  MET A   1     -19.985  -2.171 -38.091  1.00999.99           H  
ATOM     13 1HB  MET A   1     -18.907  -1.308 -40.800  1.00999.99           H  
ATOM     14 2HB  MET A   1     -17.898  -1.573 -39.385  1.00999.99           H  
ATOM     15 1HG  MET A   1     -19.620  -3.652 -40.765  1.00999.99           H  
ATOM     16 2HG  MET A   1     -17.864  -3.509 -40.862  1.00999.99           H  
ATOM     17 1HE  MET A   1     -16.686  -4.500 -37.296  1.00999.99           H  
ATOM     18 2HE  MET A   1     -16.198  -4.156 -38.974  1.00999.99           H  
ATOM     19 3HE  MET A   1     -16.911  -2.868 -37.971  1.00999.99           H  
ATOM     20  N   ALA A   2     -20.372   0.889 -39.228  1.00999.99           N  
ATOM     21  CA  ALA A   2     -20.273   2.315 -38.899  1.00999.99           C  
ATOM     22  C   ALA A   2     -20.910   2.651 -37.555  1.00999.99           C  
ATOM     23  O   ALA A   2     -20.428   3.536 -36.846  1.00999.99           O  
ATOM     24  CB  ALA A   2     -20.927   3.143 -39.991  1.00999.99           C  
ATOM     25  H   ALA A   2     -20.816   0.636 -40.098  1.00999.99           H  
ATOM     26  HA  ALA A   2     -19.215   2.574 -38.845  1.00999.99           H  
ATOM     27 1HB  ALA A   2     -20.817   4.203 -39.761  1.00999.99           H  
ATOM     28 2HB  ALA A   2     -20.447   2.929 -40.946  1.00999.99           H  
ATOM     29 3HB  ALA A   2     -21.984   2.893 -40.053  1.00999.99           H  
ATOM     30  N   MET A   3     -21.962   1.914 -37.193  1.00999.99           N  
ATOM     31  CA  MET A   3     -22.671   2.122 -35.938  1.00999.99           C  
ATOM     32  C   MET A   3     -21.784   1.939 -34.718  1.00999.99           C  
ATOM     33  O   MET A   3     -22.069   2.500 -33.664  1.00999.99           O  
ATOM     34  CB  MET A   3     -23.867   1.186 -35.844  1.00999.99           C  
ATOM     35  CG  MET A   3     -25.008   1.534 -36.784  1.00999.99           C  
ATOM     36  SD  MET A   3     -25.628   3.202 -36.498  1.00999.99           S  
ATOM     37  CE  MET A   3     -26.272   3.036 -34.834  1.00999.99           C  
ATOM     38  H   MET A   3     -22.297   1.199 -37.820  1.00999.99           H  
ATOM     39  HA  MET A   3     -23.039   3.145 -35.927  1.00999.99           H  
ATOM     40 1HB  MET A   3     -23.552   0.167 -36.066  1.00999.99           H  
ATOM     41 2HB  MET A   3     -24.257   1.193 -34.825  1.00999.99           H  
ATOM     42 1HG  MET A   3     -24.670   1.462 -37.817  1.00999.99           H  
ATOM     43 2HG  MET A   3     -25.829   0.831 -36.642  1.00999.99           H  
ATOM     44 1HE  MET A   3     -26.690   3.988 -34.509  1.00999.99           H  
ATOM     45 2HE  MET A   3     -27.053   2.273 -34.820  1.00999.99           H  
ATOM     46 3HE  MET A   3     -25.467   2.742 -34.160  1.00999.99           H  
ATOM     47  N   ALA A   4     -20.707   1.167 -34.844  1.00999.99           N  
ATOM     48  CA  ALA A   4     -19.795   0.995 -33.728  1.00999.99           C  
ATOM     49  C   ALA A   4     -19.158   2.333 -33.373  1.00999.99           C  
ATOM     50  O   ALA A   4     -18.930   2.628 -32.200  1.00999.99           O  
ATOM     51  CB  ALA A   4     -18.728  -0.031 -34.069  1.00999.99           C  
ATOM     52  H   ALA A   4     -20.487   0.718 -35.723  1.00999.99           H  
ATOM     53  HA  ALA A   4     -20.365   0.650 -32.867  1.00999.99           H  
ATOM     54 1HB  ALA A   4     -18.061  -0.164 -33.217  1.00999.99           H  
ATOM     55 2HB  ALA A   4     -19.206  -0.982 -34.309  1.00999.99           H  
ATOM     56 3HB  ALA A   4     -18.155   0.313 -34.928  1.00999.99           H  
ATOM     57  N   LYS A   5     -18.876   3.139 -34.398  1.00999.99           N  
ATOM     58  CA  LYS A   5     -18.269   4.441 -34.208  1.00999.99           C  
ATOM     59  C   LYS A   5     -19.323   5.443 -33.804  1.00999.99           C  
ATOM     60  O   LYS A   5     -19.072   6.310 -32.973  1.00999.99           O  
ATOM     61  CB  LYS A   5     -17.579   4.905 -35.483  1.00999.99           C  
ATOM     62  CG  LYS A   5     -16.327   4.126 -35.850  1.00999.99           C  
ATOM     63  CD  LYS A   5     -15.728   4.658 -37.144  1.00999.99           C  
ATOM     64  CE  LYS A   5     -14.484   3.882 -37.546  1.00999.99           C  
ATOM     65  NZ  LYS A   5     -13.931   4.358 -38.842  1.00999.99           N  
ATOM     66  H   LYS A   5     -19.114   2.859 -35.339  1.00999.99           H  
ATOM     67  HA  LYS A   5     -17.528   4.374 -33.413  1.00999.99           H  
ATOM     68 1HB  LYS A   5     -18.272   4.832 -36.322  1.00999.99           H  
ATOM     69 2HB  LYS A   5     -17.300   5.952 -35.382  1.00999.99           H  
ATOM     70 1HG  LYS A   5     -15.590   4.214 -35.049  1.00999.99           H  
ATOM     71 2HG  LYS A   5     -16.577   3.073 -35.976  1.00999.99           H  
ATOM     72 1HD  LYS A   5     -16.466   4.577 -37.943  1.00999.99           H  
ATOM     73 2HD  LYS A   5     -15.470   5.710 -37.018  1.00999.99           H  
ATOM     74 1HE  LYS A   5     -13.725   3.997 -36.775  1.00999.99           H  
ATOM     75 2HE  LYS A   5     -14.736   2.828 -37.636  1.00999.99           H  
ATOM     76 1HZ  LYS A   5     -13.110   3.821 -39.079  1.00999.99           H  
ATOM     77 2HZ  LYS A   5     -14.627   4.242 -39.566  1.00999.99           H  
ATOM     78 3HZ  LYS A   5     -13.684   5.334 -38.767  1.00999.99           H  
ATOM     79  N   ALA A   6     -20.523   5.307 -34.368  1.00999.99           N  
ATOM     80  CA  ALA A   6     -21.614   6.206 -34.022  1.00999.99           C  
ATOM     81  C   ALA A   6     -21.902   6.113 -32.533  1.00999.99           C  
ATOM     82  O   ALA A   6     -22.027   7.134 -31.851  1.00999.99           O  
ATOM     83  CB  ALA A   6     -22.859   5.868 -34.826  1.00999.99           C  
ATOM     84  H   ALA A   6     -20.673   4.585 -35.063  1.00999.99           H  
ATOM     85  HA  ALA A   6     -21.307   7.227 -34.249  1.00999.99           H  
ATOM     86 1HB  ALA A   6     -23.659   6.561 -34.562  1.00999.99           H  
ATOM     87 2HB  ALA A   6     -22.641   5.954 -35.891  1.00999.99           H  
ATOM     88 3HB  ALA A   6     -23.171   4.851 -34.601  1.00999.99           H  
ATOM     89  N   LEU A   7     -21.974   4.886 -32.029  1.00999.99           N  
ATOM     90  CA  LEU A   7     -22.225   4.655 -30.624  1.00999.99           C  
ATOM     91  C   LEU A   7     -21.033   5.067 -29.780  1.00999.99           C  
ATOM     92  O   LEU A   7     -21.214   5.686 -28.734  1.00999.99           O  
ATOM     93  CB  LEU A   7     -22.552   3.179 -30.401  1.00999.99           C  
ATOM     94  CG  LEU A   7     -23.884   2.715 -31.008  1.00999.99           C  
ATOM     95  CD1 LEU A   7     -24.006   1.205 -30.874  1.00999.99           C  
ATOM     96  CD2 LEU A   7     -25.030   3.424 -30.304  1.00999.99           C  
ATOM     97  H   LEU A   7     -21.876   4.087 -32.640  1.00999.99           H  
ATOM     98  HA  LEU A   7     -23.082   5.256 -30.324  1.00999.99           H  
ATOM     99 1HB  LEU A   7     -21.760   2.574 -30.840  1.00999.99           H  
ATOM    100 2HB  LEU A   7     -22.584   2.982 -29.329  1.00999.99           H  
ATOM    101  HG  LEU A   7     -23.908   2.963 -32.068  1.00999.99           H  
ATOM    102 1HD1 LEU A   7     -24.947   0.876 -31.313  1.00999.99           H  
ATOM    103 2HD1 LEU A   7     -23.176   0.726 -31.393  1.00999.99           H  
ATOM    104 3HD1 LEU A   7     -23.982   0.931 -29.820  1.00999.99           H  
ATOM    105 1HD2 LEU A   7     -25.977   3.102 -30.737  1.00999.99           H  
ATOM    106 2HD2 LEU A   7     -25.013   3.175 -29.242  1.00999.99           H  
ATOM    107 3HD2 LEU A   7     -24.922   4.502 -30.426  1.00999.99           H  
ATOM    108  N   LEU A   8     -19.819   4.774 -30.254  1.00999.99           N  
ATOM    109  CA  LEU A   8     -18.608   5.160 -29.545  1.00999.99           C  
ATOM    110  C   LEU A   8     -18.517   6.643 -29.316  1.00999.99           C  
ATOM    111  O   LEU A   8     -18.272   7.086 -28.196  1.00999.99           O  
ATOM    112  CB  LEU A   8     -17.365   4.739 -30.322  1.00999.99           C  
ATOM    113  CG  LEU A   8     -16.042   5.210 -29.711  1.00999.99           C  
ATOM    114  CD1 LEU A   8     -15.880   4.608 -28.321  1.00999.99           C  
ATOM    115  CD2 LEU A   8     -14.896   4.812 -30.627  1.00999.99           C  
ATOM    116  H   LEU A   8     -19.715   4.245 -31.112  1.00999.99           H  
ATOM    117  HA  LEU A   8     -18.607   4.663 -28.577  1.00999.99           H  
ATOM    118 1HB  LEU A   8     -17.342   3.652 -30.389  1.00999.99           H  
ATOM    119 2HB  LEU A   8     -17.428   5.148 -31.329  1.00999.99           H  
ATOM    120  HG  LEU A   8     -16.058   6.293 -29.608  1.00999.99           H  
ATOM    121 1HD1 LEU A   8     -14.944   4.955 -27.883  1.00999.99           H  
ATOM    122 2HD1 LEU A   8     -16.712   4.921 -27.689  1.00999.99           H  
ATOM    123 3HD1 LEU A   8     -15.867   3.521 -28.393  1.00999.99           H  
ATOM    124 1HD2 LEU A   8     -13.954   5.154 -30.199  1.00999.99           H  
ATOM    125 2HD2 LEU A   8     -14.875   3.726 -30.731  1.00999.99           H  
ATOM    126 3HD2 LEU A   8     -15.037   5.268 -31.606  1.00999.99           H  
ATOM    127  N   PHE A   9     -18.700   7.407 -30.382  1.00999.99           N  
ATOM    128  CA  PHE A   9     -18.577   8.842 -30.302  1.00999.99           C  
ATOM    129  C   PHE A   9     -19.738   9.452 -29.541  1.00999.99           C  
ATOM    130  O   PHE A   9     -19.554  10.461 -28.866  1.00999.99           O  
ATOM    131  CB  PHE A   9     -18.436   9.435 -31.699  1.00999.99           C  
ATOM    132  CG  PHE A   9     -17.106   9.088 -32.316  1.00999.99           C  
ATOM    133  CD1 PHE A   9     -17.031   8.472 -33.556  1.00999.99           C  
ATOM    134  CD2 PHE A   9     -15.926   9.352 -31.639  1.00999.99           C  
ATOM    135  CE1 PHE A   9     -15.810   8.131 -34.105  1.00999.99           C  
ATOM    136  CE2 PHE A   9     -14.703   9.012 -32.185  1.00999.99           C  
ATOM    137  CZ  PHE A   9     -14.645   8.399 -33.420  1.00999.99           C  
ATOM    138  H   PHE A   9     -18.903   6.979 -31.273  1.00999.99           H  
ATOM    139  HA  PHE A   9     -17.662   9.072 -29.754  1.00999.99           H  
ATOM    140 1HB  PHE A   9     -19.225   9.054 -32.346  1.00999.99           H  
ATOM    141 2HB  PHE A   9     -18.530  10.519 -31.660  1.00999.99           H  
ATOM    142  HD1 PHE A   9     -17.952   8.253 -34.099  1.00999.99           H  
ATOM    143  HD2 PHE A   9     -15.969   9.833 -30.661  1.00999.99           H  
ATOM    144  HE1 PHE A   9     -15.768   7.650 -35.081  1.00999.99           H  
ATOM    145  HE2 PHE A   9     -13.783   9.225 -31.642  1.00999.99           H  
ATOM    146  HZ  PHE A   9     -13.682   8.130 -33.852  1.00999.99           H  
ATOM    147  N   ALA A  10     -20.926   8.837 -29.610  1.00999.99           N  
ATOM    148  CA  ALA A  10     -22.044   9.268 -28.773  1.00999.99           C  
ATOM    149  C   ALA A  10     -21.685   9.148 -27.296  1.00999.99           C  
ATOM    150  O   ALA A  10     -21.930  10.072 -26.515  1.00999.99           O  
ATOM    151  CB  ALA A  10     -23.286   8.444 -29.078  1.00999.99           C  
ATOM    152  H   ALA A  10     -21.071   8.057 -30.240  1.00999.99           H  
ATOM    153  HA  ALA A  10     -22.250  10.319 -28.985  1.00999.99           H  
ATOM    154 1HB  ALA A  10     -24.117   8.787 -28.459  1.00999.99           H  
ATOM    155 2HB  ALA A  10     -23.546   8.557 -30.129  1.00999.99           H  
ATOM    156 3HB  ALA A  10     -23.091   7.393 -28.865  1.00999.99           H  
ATOM    157  N   ILE A  11     -21.082   8.018 -26.928  1.00999.99           N  
ATOM    158  CA  ILE A  11     -20.658   7.779 -25.560  1.00999.99           C  
ATOM    159  C   ILE A  11     -19.596   8.773 -25.142  1.00999.99           C  
ATOM    160  O   ILE A  11     -19.706   9.381 -24.078  1.00999.99           O  
ATOM    161  CB  ILE A  11     -20.128   6.345 -25.394  1.00999.99           C  
ATOM    162  CG1 ILE A  11     -21.278   5.346 -25.554  1.00999.99           C  
ATOM    163  CG2 ILE A  11     -19.447   6.188 -24.042  1.00999.99           C  
ATOM    164  CD1 ILE A  11     -20.818   3.913 -25.702  1.00999.99           C  
ATOM    165  H   ILE A  11     -20.927   7.291 -27.614  1.00999.99           H  
ATOM    166  HA  ILE A  11     -21.518   7.904 -24.906  1.00999.99           H  
ATOM    167  HB  ILE A  11     -19.407   6.131 -26.180  1.00999.99           H  
ATOM    168 1HG1 ILE A  11     -21.926   5.410 -24.681  1.00999.99           H  
ATOM    169 2HG1 ILE A  11     -21.863   5.614 -26.430  1.00999.99           H  
ATOM    170 1HG2 ILE A  11     -19.070   5.170 -23.943  1.00999.99           H  
ATOM    171 2HG2 ILE A  11     -18.619   6.890 -23.970  1.00999.99           H  
ATOM    172 3HG2 ILE A  11     -20.164   6.388 -23.246  1.00999.99           H  
ATOM    173 1HD1 ILE A  11     -21.686   3.262 -25.809  1.00999.99           H  
ATOM    174 2HD1 ILE A  11     -20.185   3.822 -26.586  1.00999.99           H  
ATOM    175 3HD1 ILE A  11     -20.253   3.620 -24.819  1.00999.99           H  
ATOM    176  N   LEU A  12     -18.587   8.952 -25.992  1.00999.99           N  
ATOM    177  CA  LEU A  12     -17.496   9.870 -25.718  1.00999.99           C  
ATOM    178  C   LEU A  12     -17.992  11.304 -25.601  1.00999.99           C  
ATOM    179  O   LEU A  12     -17.509  12.054 -24.755  1.00999.99           O  
ATOM    180  CB  LEU A  12     -16.442   9.762 -26.828  1.00999.99           C  
ATOM    181  CG  LEU A  12     -15.647   8.447 -26.867  1.00999.99           C  
ATOM    182  CD1 LEU A  12     -14.793   8.410 -28.126  1.00999.99           C  
ATOM    183  CD2 LEU A  12     -14.780   8.348 -25.625  1.00999.99           C  
ATOM    184  H   LEU A  12     -18.563   8.418 -26.850  1.00999.99           H  
ATOM    185  HA  LEU A  12     -17.038   9.589 -24.772  1.00999.99           H  
ATOM    186 1HB  LEU A  12     -16.940   9.876 -27.789  1.00999.99           H  
ATOM    187 2HB  LEU A  12     -15.729  10.577 -26.712  1.00999.99           H  
ATOM    188  HG  LEU A  12     -16.332   7.602 -26.894  1.00999.99           H  
ATOM    189 1HD1 LEU A  12     -14.232   7.476 -28.160  1.00999.99           H  
ATOM    190 2HD1 LEU A  12     -15.437   8.475 -29.000  1.00999.99           H  
ATOM    191 3HD1 LEU A  12     -14.098   9.250 -28.121  1.00999.99           H  
ATOM    192 1HD2 LEU A  12     -14.216   7.415 -25.649  1.00999.99           H  
ATOM    193 2HD2 LEU A  12     -14.089   9.190 -25.597  1.00999.99           H  
ATOM    194 3HD2 LEU A  12     -15.412   8.368 -24.741  1.00999.99           H  
ATOM    195  N   GLY A  13     -18.972  11.672 -26.427  1.00999.99           N  
ATOM    196  CA  GLY A  13     -19.570  12.995 -26.385  1.00999.99           C  
ATOM    197  C   GLY A  13     -20.203  13.247 -25.029  1.00999.99           C  
ATOM    198  O   GLY A  13     -20.000  14.307 -24.437  1.00999.99           O  
ATOM    199  H   GLY A  13     -19.307  11.023 -27.123  1.00999.99           H  
ATOM    200 1HA  GLY A  13     -18.810  13.750 -26.587  1.00999.99           H  
ATOM    201 2HA  GLY A  13     -20.325  13.075 -27.167  1.00999.99           H  
ATOM    202  N   CYS A  14     -20.954  12.264 -24.530  1.00999.99           N  
ATOM    203  CA  CYS A  14     -21.564  12.379 -23.215  1.00999.99           C  
ATOM    204  C   CYS A  14     -20.517  12.407 -22.108  1.00999.99           C  
ATOM    205  O   CYS A  14     -20.647  13.174 -21.156  1.00999.99           O  
ATOM    206  CB  CYS A  14     -22.531  11.223 -22.970  1.00999.99           C  
ATOM    207  SG  CYS A  14     -24.040  11.300 -23.967  1.00999.99           S  
ATOM    208  H   CYS A  14     -21.115  11.425 -25.079  1.00999.99           H  
ATOM    209  HA  CYS A  14     -22.128  13.312 -23.179  1.00999.99           H  
ATOM    210 1HB  CYS A  14     -22.031  10.281 -23.192  1.00999.99           H  
ATOM    211 2HB  CYS A  14     -22.822  11.202 -21.920  1.00999.99           H  
ATOM    212  HG  CYS A  14     -23.429  11.448 -25.137  1.00999.99           H  
ATOM    213  N   LEU A  15     -19.462  11.605 -22.246  1.00999.99           N  
ATOM    214  CA  LEU A  15     -18.400  11.581 -21.247  1.00999.99           C  
ATOM    215  C   LEU A  15     -17.700  12.935 -21.149  1.00999.99           C  
ATOM    216  O   LEU A  15     -17.388  13.395 -20.046  1.00999.99           O  
ATOM    217  CB  LEU A  15     -17.371  10.490 -21.591  1.00999.99           C  
ATOM    218  CG  LEU A  15     -17.848   9.037 -21.435  1.00999.99           C  
ATOM    219  CD1 LEU A  15     -16.797   8.098 -22.003  1.00999.99           C  
ATOM    220  CD2 LEU A  15     -18.090   8.742 -19.967  1.00999.99           C  
ATOM    221  H   LEU A  15     -19.403  10.981 -23.040  1.00999.99           H  
ATOM    222  HA  LEU A  15     -18.843  11.352 -20.279  1.00999.99           H  
ATOM    223 1HB  LEU A  15     -17.055  10.622 -22.624  1.00999.99           H  
ATOM    224 2HB  LEU A  15     -16.501  10.620 -20.948  1.00999.99           H  
ATOM    225  HG  LEU A  15     -18.774   8.891 -21.985  1.00999.99           H  
ATOM    226 1HD1 LEU A  15     -17.135   7.067 -21.898  1.00999.99           H  
ATOM    227 2HD1 LEU A  15     -16.644   8.321 -23.056  1.00999.99           H  
ATOM    228 3HD1 LEU A  15     -15.860   8.230 -21.463  1.00999.99           H  
ATOM    229 1HD2 LEU A  15     -18.431   7.713 -19.854  1.00999.99           H  
ATOM    230 2HD2 LEU A  15     -17.163   8.880 -19.410  1.00999.99           H  
ATOM    231 3HD2 LEU A  15     -18.848   9.422 -19.583  1.00999.99           H  
ATOM    232  N   CYS A  16     -17.484  13.576 -22.300  1.00999.99           N  
ATOM    233  CA  CYS A  16     -16.846  14.883 -22.355  1.00999.99           C  
ATOM    234  C   CYS A  16     -17.754  15.976 -21.810  1.00999.99           C  
ATOM    235  O   CYS A  16     -17.301  16.829 -21.048  1.00999.99           O  
ATOM    236  CB  CYS A  16     -16.452  15.226 -23.790  1.00999.99           C  
ATOM    237  SG  CYS A  16     -15.095  14.225 -24.445  1.00999.99           S  
ATOM    238  H   CYS A  16     -17.747  13.133 -23.170  1.00999.99           H  
ATOM    239  HA  CYS A  16     -15.942  14.849 -21.748  1.00999.99           H  
ATOM    240 1HB  CYS A  16     -17.314  15.093 -24.444  1.00999.99           H  
ATOM    241 2HB  CYS A  16     -16.155  16.272 -23.846  1.00999.99           H  
ATOM    242  HG  CYS A  16     -15.097  14.769 -25.657  1.00999.99           H  
ATOM    243  N   LEU A  17     -19.033  15.935 -22.193  1.00999.99           N  
ATOM    244  CA  LEU A  17     -20.024  16.898 -21.724  1.00999.99           C  
ATOM    245  C   LEU A  17     -20.106  16.893 -20.215  1.00999.99           C  
ATOM    246  O   LEU A  17     -20.030  17.947 -19.573  1.00999.99           O  
ATOM    247  CB  LEU A  17     -21.401  16.566 -22.306  1.00999.99           C  
ATOM    248  CG  LEU A  17     -22.556  17.450 -21.819  1.00999.99           C  
ATOM    249  CD1 LEU A  17     -22.293  18.894 -22.222  1.00999.99           C  
ATOM    250  CD2 LEU A  17     -23.860  16.941 -22.416  1.00999.99           C  
ATOM    251  H   LEU A  17     -19.338  15.220 -22.841  1.00999.99           H  
ATOM    252  HA  LEU A  17     -19.727  17.892 -22.053  1.00999.99           H  
ATOM    253 1HB  LEU A  17     -21.350  16.654 -23.390  1.00999.99           H  
ATOM    254 2HB  LEU A  17     -21.645  15.533 -22.057  1.00999.99           H  
ATOM    255  HG  LEU A  17     -22.615  17.408 -20.731  1.00999.99           H  
ATOM    256 1HD1 LEU A  17     -23.110  19.523 -21.869  1.00999.99           H  
ATOM    257 2HD1 LEU A  17     -21.357  19.231 -21.776  1.00999.99           H  
ATOM    258 3HD1 LEU A  17     -22.226  18.962 -23.307  1.00999.99           H  
ATOM    259 1HD2 LEU A  17     -24.686  17.562 -22.068  1.00999.99           H  
ATOM    260 2HD2 LEU A  17     -23.805  16.986 -23.504  1.00999.99           H  
ATOM    261 3HD2 LEU A  17     -24.025  15.910 -22.103  1.00999.99           H  
ATOM    262  N   CYS A  18     -20.253  15.692 -19.661  1.00999.99           N  
ATOM    263  CA  CYS A  18     -20.326  15.510 -18.233  1.00999.99           C  
ATOM    264  C   CYS A  18     -19.073  16.032 -17.575  1.00999.99           C  
ATOM    265  O   CYS A  18     -19.157  16.877 -16.693  1.00999.99           O  
ATOM    266  CB  CYS A  18     -20.479  14.027 -17.890  1.00999.99           C  
ATOM    267  SG  CYS A  18     -22.076  13.303 -18.322  1.00999.99           S  
ATOM    268  H   CYS A  18     -20.327  14.875 -20.253  1.00999.99           H  
ATOM    269  HA  CYS A  18     -21.188  16.057 -17.850  1.00999.99           H  
ATOM    270 1HB  CYS A  18     -19.710  13.467 -18.423  1.00999.99           H  
ATOM    271 2HB  CYS A  18     -20.313  13.872 -16.826  1.00999.99           H  
ATOM    272  HG  CYS A  18     -22.195  13.905 -19.499  1.00999.99           H  
ATOM    273  N   SER A  19     -17.911  15.574 -18.041  1.00999.99           N  
ATOM    274  CA  SER A  19     -16.630  15.971 -17.467  1.00999.99           C  
ATOM    275  C   SER A  19     -16.440  17.483 -17.413  1.00999.99           C  
ATOM    276  O   SER A  19     -15.957  18.014 -16.413  1.00999.99           O  
ATOM    277  CB  SER A  19     -15.502  15.361 -18.275  1.00999.99           C  
ATOM    278  OG  SER A  19     -15.515  13.962 -18.184  1.00999.99           O  
ATOM    279  H   SER A  19     -17.898  14.894 -18.792  1.00999.99           H  
ATOM    280  HA  SER A  19     -16.581  15.586 -16.447  1.00999.99           H  
ATOM    281 1HB  SER A  19     -15.596  15.661 -19.318  1.00999.99           H  
ATOM    282 2HB  SER A  19     -14.550  15.741 -17.908  1.00999.99           H  
ATOM    283  HG  SER A  19     -16.287  13.675 -18.685  1.00999.99           H  
ATOM    284  N   ALA A  20     -16.835  18.176 -18.480  1.00999.99           N  
ATOM    285  CA  ALA A  20     -16.695  19.625 -18.548  1.00999.99           C  
ATOM    286  C   ALA A  20     -17.439  20.321 -17.413  1.00999.99           C  
ATOM    287  O   ALA A  20     -16.911  21.252 -16.800  1.00999.99           O  
ATOM    288  CB  ALA A  20     -17.206  20.130 -19.888  1.00999.99           C  
ATOM    289  H   ALA A  20     -17.215  17.688 -19.281  1.00999.99           H  
ATOM    290  HA  ALA A  20     -15.637  19.867 -18.455  1.00999.99           H  
ATOM    291 1HB  ALA A  20     -17.071  21.209 -19.947  1.00999.99           H  
ATOM    292 2HB  ALA A  20     -16.649  19.649 -20.692  1.00999.99           H  
ATOM    293 3HB  ALA A  20     -18.264  19.891 -19.988  1.00999.99           H  
ATOM    294  N   VAL A  21     -18.656  19.869 -17.127  1.00999.99           N  
ATOM    295  CA  VAL A  21     -19.436  20.459 -16.045  1.00999.99           C  
ATOM    296  C   VAL A  21     -18.954  19.981 -14.675  1.00999.99           C  
ATOM    297  O   VAL A  21     -18.726  20.785 -13.764  1.00999.99           O  
ATOM    298  CB  VAL A  21     -20.920  20.112 -16.213  1.00999.99           C  
ATOM    299  CG1 VAL A  21     -21.701  20.618 -15.013  1.00999.99           C  
ATOM    300  CG2 VAL A  21     -21.442  20.717 -17.507  1.00999.99           C  
ATOM    301  H   VAL A  21     -19.055  19.116 -17.683  1.00999.99           H  
ATOM    302  HA  VAL A  21     -19.325  21.542 -16.094  1.00999.99           H  
ATOM    303  HB  VAL A  21     -21.035  19.028 -16.248  1.00999.99           H  
ATOM    304 1HG1 VAL A  21     -22.754  20.356 -15.125  1.00999.99           H  
ATOM    305 2HG1 VAL A  21     -21.312  20.157 -14.107  1.00999.99           H  
ATOM    306 3HG1 VAL A  21     -21.603  21.700 -14.942  1.00999.99           H  
ATOM    307 1HG2 VAL A  21     -22.494  20.461 -17.628  1.00999.99           H  
ATOM    308 2HG2 VAL A  21     -21.333  21.801 -17.471  1.00999.99           H  
ATOM    309 3HG2 VAL A  21     -20.873  20.322 -18.349  1.00999.99           H  
ATOM    310  N   LEU A  22     -18.806  18.660 -14.559  1.00999.99           N  
ATOM    311  CA  LEU A  22     -18.398  17.954 -13.350  1.00999.99           C  
ATOM    312  C   LEU A  22     -17.107  18.446 -12.738  1.00999.99           C  
ATOM    313  O   LEU A  22     -16.975  18.481 -11.513  1.00999.99           O  
ATOM    314  CB  LEU A  22     -18.265  16.468 -13.666  1.00999.99           C  
ATOM    315  CG  LEU A  22     -19.508  15.619 -13.396  1.00999.99           C  
ATOM    316  CD1 LEU A  22     -20.759  16.241 -14.018  1.00999.99           C  
ATOM    317  CD2 LEU A  22     -19.277  14.220 -13.950  1.00999.99           C  
ATOM    318  H   LEU A  22     -18.998  18.093 -15.369  1.00999.99           H  
ATOM    319  HA  LEU A  22     -19.182  18.065 -12.616  1.00999.99           H  
ATOM    320 1HB  LEU A  22     -17.992  16.349 -14.709  1.00999.99           H  
ATOM    321 2HB  LEU A  22     -17.456  16.060 -13.060  1.00999.99           H  
ATOM    322  HG  LEU A  22     -19.659  15.574 -12.327  1.00999.99           H  
ATOM    323 1HD1 LEU A  22     -21.623  15.619 -13.784  1.00999.99           H  
ATOM    324 2HD1 LEU A  22     -20.911  17.239 -13.608  1.00999.99           H  
ATOM    325 3HD1 LEU A  22     -20.653  16.306 -15.093  1.00999.99           H  
ATOM    326 1HD2 LEU A  22     -20.146  13.595 -13.743  1.00999.99           H  
ATOM    327 2HD2 LEU A  22     -19.120  14.279 -15.026  1.00999.99           H  
ATOM    328 3HD2 LEU A  22     -18.396  13.783 -13.479  1.00999.99           H  
ATOM    329  N   ALA A  23     -16.162  18.841 -13.574  1.00999.99           N  
ATOM    330  CA  ALA A  23     -14.882  19.331 -13.101  1.00999.99           C  
ATOM    331  C   ALA A  23     -14.995  20.588 -12.234  1.00999.99           C  
ATOM    332  O   ALA A  23     -14.161  20.790 -11.347  1.00999.99           O  
ATOM    333  CB  ALA A  23     -13.978  19.615 -14.288  1.00999.99           C  
ATOM    334  H   ALA A  23     -16.308  18.766 -14.573  1.00999.99           H  
ATOM    335  HA  ALA A  23     -14.432  18.547 -12.492  1.00999.99           H  
ATOM    336 1HB  ALA A  23     -13.001  19.942 -13.932  1.00999.99           H  
ATOM    337 2HB  ALA A  23     -13.863  18.707 -14.882  1.00999.99           H  
ATOM    338 3HB  ALA A  23     -14.420  20.396 -14.905  1.00999.99           H  
ATOM    339  N   ALA A  24     -15.957  21.471 -12.510  1.00120.90           N  
ATOM    340  CA  ALA A  24     -16.021  22.712 -11.741  1.00 90.68           C  
ATOM    341  C   ALA A  24     -17.415  23.089 -11.244  1.00 48.95           C  
ATOM    342  O   ALA A  24     -17.678  23.116 -10.044  1.00 29.83           O  
ATOM    343  CB  ALA A  24     -15.456  23.847 -12.577  1.00136.02           C  
ATOM    344  H   ALA A  24     -16.660  21.275 -13.216  1.00163.22           H  
ATOM    345  HA  ALA A  24     -15.391  22.582 -10.856  1.00108.82           H  
ATOM    346 1HB  ALA A  24     -15.447  24.765 -11.991  1.00163.22           H  
ATOM    347 2HB  ALA A  24     -14.439  23.600 -12.882  1.00163.22           H  
ATOM    348 3HB  ALA A  24     -16.072  23.990 -13.465  1.00163.22           H  
ATOM    349  N   ARG A  25     -18.303  23.399 -12.192  1.00 56.96           N  
ATOM    350  CA  ARG A  25     -19.625  23.954 -11.905  1.00 43.12           C  
ATOM    351  C   ARG A  25     -20.521  23.059 -11.074  1.00 31.44           C  
ATOM    352  O   ARG A  25     -21.298  23.537 -10.250  1.00 29.62           O  
ATOM    353  CB  ARG A  25     -20.340  24.270 -13.206  1.00 64.68           C  
ATOM    354  CG  ARG A  25     -19.761  25.440 -13.979  1.00 64.68           C  
ATOM    355  CD  ARG A  25     -20.479  25.664 -15.259  1.00 64.68           C  
ATOM    356  NE  ARG A  25     -19.934  26.797 -15.990  1.00 64.68           N  
ATOM    357  CZ  ARG A  25     -20.321  27.174 -17.223  1.00 64.68           C  
ATOM    358  NH1 ARG A  25     -21.257  26.500 -17.856  1.00 64.68           N  
ATOM    359  NH2 ARG A  25     -19.760  28.223 -17.797  1.00 64.68           N  
ATOM    360  H   ARG A  25     -18.034  23.293 -13.160  1.00 68.35           H  
ATOM    361  HA  ARG A  25     -19.483  24.889 -11.358  1.00 51.74           H  
ATOM    362 1HB  ARG A  25     -20.310  23.397 -13.859  1.00 77.62           H  
ATOM    363 2HB  ARG A  25     -21.388  24.493 -13.005  1.00 77.62           H  
ATOM    364 1HG  ARG A  25     -19.835  26.346 -13.378  1.00 77.62           H  
ATOM    365 2HG  ARG A  25     -18.713  25.240 -14.206  1.00 77.62           H  
ATOM    366 1HD  ARG A  25     -20.389  24.778 -15.887  1.00 77.62           H  
ATOM    367 2HD  ARG A  25     -21.531  25.861 -15.058  1.00 77.62           H  
ATOM    368  HE  ARG A  25     -19.212  27.341 -15.537  1.00 77.62           H  
ATOM    369 1HH1 ARG A  25     -21.686  25.698 -17.417  1.00 77.62           H  
ATOM    370 2HH1 ARG A  25     -21.546  26.786 -18.781  1.00 77.62           H  
ATOM    371 1HH2 ARG A  25     -19.041  28.741 -17.310  1.00 77.62           H  
ATOM    372 2HH2 ARG A  25     -20.048  28.509 -18.721  1.00 77.62           H  
ATOM    373  N   GLU A  26     -20.381  21.760 -11.271  1.00 33.97           N  
ATOM    374  CA  GLU A  26     -21.193  20.775 -10.580  1.00 35.06           C  
ATOM    375  C   GLU A  26     -21.005  20.835  -9.057  1.00 20.31           C  
ATOM    376  O   GLU A  26     -21.919  20.504  -8.294  1.00 38.12           O  
ATOM    377  CB  GLU A  26     -20.806  19.415 -11.106  1.00 52.59           C  
ATOM    378  CG  GLU A  26     -21.812  18.318 -10.910  1.00 52.59           C  
ATOM    379  CD  GLU A  26     -23.035  18.553 -11.750  1.00 52.59           C  
ATOM    380  OE1 GLU A  26     -23.148  19.605 -12.326  1.00 52.59           O  
ATOM    381  OE2 GLU A  26     -23.829  17.656 -11.869  1.00 52.59           O  
ATOM    382  H   GLU A  26     -19.717  21.434 -11.963  1.00 40.76           H  
ATOM    383  HA  GLU A  26     -22.240  20.965 -10.809  1.00 42.07           H  
ATOM    384 1HB  GLU A  26     -20.621  19.499 -12.173  1.00 63.11           H  
ATOM    385 2HB  GLU A  26     -19.876  19.100 -10.635  1.00 63.11           H  
ATOM    386 1HG  GLU A  26     -21.352  17.378 -11.204  1.00 63.11           H  
ATOM    387 2HG  GLU A  26     -22.089  18.257  -9.859  1.00 63.11           H  
ATOM    388  N   LEU A  27     -19.825  21.274  -8.614  1.00  7.02           N  
ATOM    389  CA  LEU A  27     -19.483  21.333  -7.201  1.00 11.88           C  
ATOM    390  C   LEU A  27     -20.147  22.500  -6.475  1.00  7.55           C  
ATOM    391  O   LEU A  27     -20.041  22.610  -5.253  1.00 11.85           O  
ATOM    392  CB  LEU A  27     -17.961  21.451  -7.055  1.00 17.82           C  
ATOM    393  CG  LEU A  27     -17.151  20.242  -7.534  1.00 17.82           C  
ATOM    394  CD1 LEU A  27     -15.666  20.571  -7.483  1.00 17.82           C  
ATOM    395  CD2 LEU A  27     -17.468  19.055  -6.641  1.00 17.82           C  
ATOM    396  H   LEU A  27     -19.120  21.589  -9.272  1.00  8.42           H  
ATOM    397  HA  LEU A  27     -19.813  20.407  -6.731  1.00 14.26           H  
ATOM    398 1HB  LEU A  27     -17.626  22.319  -7.620  1.00 21.38           H  
ATOM    399 2HB  LEU A  27     -17.723  21.616  -6.003  1.00 21.38           H  
ATOM    400  HG  LEU A  27     -17.414  20.006  -8.566  1.00 21.38           H  
ATOM    401 1HD1 LEU A  27     -15.089  19.711  -7.827  1.00 21.38           H  
ATOM    402 2HD1 LEU A  27     -15.461  21.425  -8.130  1.00 21.38           H  
ATOM    403 3HD1 LEU A  27     -15.381  20.813  -6.461  1.00 21.38           H  
ATOM    404 1HD2 LEU A  27     -16.897  18.188  -6.974  1.00 21.38           H  
ATOM    405 2HD2 LEU A  27     -17.200  19.292  -5.611  1.00 21.38           H  
ATOM    406 3HD2 LEU A  27     -18.534  18.831  -6.697  1.00 21.38           H  
ATOM    407  N   SER A  28     -20.830  23.373  -7.218  1.00  4.21           N  
ATOM    408  CA  SER A  28     -21.500  24.516  -6.625  1.00  6.00           C  
ATOM    409  C   SER A  28     -22.805  24.171  -5.902  1.00  4.94           C  
ATOM    410  O   SER A  28     -23.359  25.030  -5.214  1.00 10.55           O  
ATOM    411  CB  SER A  28     -21.783  25.555  -7.691  1.00  9.00           C  
ATOM    412  OG  SER A  28     -22.722  25.087  -8.618  1.00  9.00           O  
ATOM    413  H   SER A  28     -20.897  23.262  -8.222  1.00  5.05           H  
ATOM    414  HA  SER A  28     -20.822  24.958  -5.894  1.00  7.20           H  
ATOM    415 1HB  SER A  28     -22.154  26.465  -7.221  1.00 10.80           H  
ATOM    416 2HB  SER A  28     -20.856  25.806  -8.205  1.00 10.80           H  
ATOM    417  HG  SER A  28     -22.280  24.386  -9.109  1.00 10.80           H  
ATOM    418  N   ASP A  29     -23.311  22.938  -6.035  1.00  3.58           N  
ATOM    419  CA  ASP A  29     -24.568  22.634  -5.348  1.00  4.76           C  
ATOM    420  C   ASP A  29     -24.795  21.147  -5.123  1.00  3.38           C  
ATOM    421  O   ASP A  29     -24.423  20.320  -5.952  1.00  3.32           O  
ATOM    422  CB  ASP A  29     -25.754  23.205  -6.135  1.00  7.14           C  
ATOM    423  CG  ASP A  29     -27.024  23.345  -5.297  1.00  7.14           C  
ATOM    424  OD1 ASP A  29     -27.628  22.350  -4.967  1.00  7.14           O  
ATOM    425  OD2 ASP A  29     -27.377  24.460  -4.995  1.00  7.14           O  
ATOM    426  H   ASP A  29     -22.849  22.232  -6.607  1.00  4.30           H  
ATOM    427  HA  ASP A  29     -24.543  23.119  -4.372  1.00  5.71           H  
ATOM    428 1HB  ASP A  29     -25.490  24.187  -6.530  1.00  8.57           H  
ATOM    429 2HB  ASP A  29     -25.969  22.560  -6.987  1.00  8.57           H  
ATOM    430  N   ASP A  30     -25.421  20.827  -3.991  1.00  3.39           N  
ATOM    431  CA  ASP A  30     -25.750  19.457  -3.618  1.00  2.93           C  
ATOM    432  C   ASP A  30     -26.670  18.808  -4.642  1.00  1.97           C  
ATOM    433  O   ASP A  30     -26.511  17.628  -4.961  1.00  1.62           O  
ATOM    434  CB  ASP A  30     -26.425  19.428  -2.245  1.00  4.40           C  
ATOM    435  CG  ASP A  30     -25.478  19.743  -1.095  1.00  4.40           C  
ATOM    436  OD1 ASP A  30     -24.289  19.730  -1.303  1.00  4.40           O  
ATOM    437  OD2 ASP A  30     -25.956  19.989  -0.014  1.00  4.40           O  
ATOM    438  H   ASP A  30     -25.691  21.574  -3.365  1.00  4.07           H  
ATOM    439  HA  ASP A  30     -24.831  18.880  -3.570  1.00  3.52           H  
ATOM    440 1HB  ASP A  30     -27.241  20.151  -2.226  1.00  5.27           H  
ATOM    441 2HB  ASP A  30     -26.859  18.443  -2.075  1.00  5.27           H  
ATOM    442  N   ALA A  31     -27.635  19.582  -5.145  1.00  2.23           N  
ATOM    443  CA  ALA A  31     -28.579  19.099  -6.140  1.00  2.03           C  
ATOM    444  C   ALA A  31     -27.851  18.789  -7.428  1.00  1.68           C  
ATOM    445  O   ALA A  31     -28.165  17.810  -8.106  1.00  1.55           O  
ATOM    446  CB  ALA A  31     -29.677  20.119  -6.380  1.00  3.04           C  
ATOM    447  H   ALA A  31     -27.703  20.549  -4.842  1.00  2.68           H  
ATOM    448  HA  ALA A  31     -29.023  18.173  -5.770  1.00  2.44           H  
ATOM    449 1HB  ALA A  31     -30.383  19.732  -7.114  1.00  3.65           H  
ATOM    450 2HB  ALA A  31     -30.198  20.316  -5.443  1.00  3.65           H  
ATOM    451 3HB  ALA A  31     -29.239  21.045  -6.750  1.00  3.65           H  
ATOM    452  N   ALA A  32     -26.869  19.629  -7.756  1.00  1.98           N  
ATOM    453  CA  ALA A  32     -26.064  19.409  -8.938  1.00  2.20           C  
ATOM    454  C   ALA A  32     -25.282  18.123  -8.767  1.00  1.84           C  
ATOM    455  O   ALA A  32     -25.240  17.304  -9.679  1.00  2.19           O  
ATOM    456  CB  ALA A  32     -25.133  20.585  -9.185  1.00  3.30           C  
ATOM    457  H   ALA A  32     -26.673  20.425  -7.166  1.00  2.38           H  
ATOM    458  HA  ALA A  32     -26.728  19.297  -9.792  1.00  2.64           H  
ATOM    459 1HB  ALA A  32     -24.547  20.403 -10.086  1.00  3.96           H  
ATOM    460 2HB  ALA A  32     -25.722  21.493  -9.312  1.00  3.96           H  
ATOM    461 3HB  ALA A  32     -24.461  20.706  -8.341  1.00  3.96           H  
ATOM    462  N   MET A  33     -24.723  17.905  -7.581  1.00  1.60           N  
ATOM    463  CA  MET A  33     -23.977  16.684  -7.328  1.00  1.84           C  
ATOM    464  C   MET A  33     -24.888  15.455  -7.394  1.00  1.59           C  
ATOM    465  O   MET A  33     -24.449  14.384  -7.813  1.00  1.73           O  
ATOM    466  CB  MET A  33     -23.233  16.787  -6.002  1.00  2.76           C  
ATOM    467  CG  MET A  33     -22.067  17.775  -6.062  1.00  2.76           C  
ATOM    468  SD  MET A  33     -20.994  17.736  -4.610  1.00  2.76           S  
ATOM    469  CE  MET A  33     -21.983  18.600  -3.401  1.00  2.76           C  
ATOM    470  H   MET A  33     -24.782  18.613  -6.860  1.00  1.92           H  
ATOM    471  HA  MET A  33     -23.230  16.576  -8.114  1.00  2.21           H  
ATOM    472 1HB  MET A  33     -23.917  17.115  -5.220  1.00  3.31           H  
ATOM    473 2HB  MET A  33     -22.843  15.810  -5.716  1.00  3.31           H  
ATOM    474 1HG  MET A  33     -21.462  17.562  -6.942  1.00  3.31           H  
ATOM    475 2HG  MET A  33     -22.461  18.785  -6.167  1.00  3.31           H  
ATOM    476 1HE  MET A  33     -21.441  18.658  -2.457  1.00  3.31           H  
ATOM    477 2HE  MET A  33     -22.197  19.608  -3.759  1.00  3.31           H  
ATOM    478 3HE  MET A  33     -22.918  18.062  -3.247  1.00  3.31           H  
ATOM    479  N   ALA A  34     -26.156  15.602  -7.010  1.00  1.48           N  
ATOM    480  CA  ALA A  34     -27.097  14.499  -7.156  1.00  1.60           C  
ATOM    481  C   ALA A  34     -27.264  14.167  -8.641  1.00  1.86           C  
ATOM    482  O   ALA A  34     -27.267  12.993  -9.020  1.00  2.22           O  
ATOM    483  CB  ALA A  34     -28.432  14.844  -6.524  1.00  2.40           C  
ATOM    484  H   ALA A  34     -26.472  16.478  -6.614  1.00  1.78           H  
ATOM    485  HA  ALA A  34     -26.685  13.624  -6.656  1.00  1.92           H  
ATOM    486 1HB  ALA A  34     -29.115  14.000  -6.632  1.00  2.88           H  
ATOM    487 2HB  ALA A  34     -28.287  15.058  -5.466  1.00  2.88           H  
ATOM    488 3HB  ALA A  34     -28.857  15.717  -7.016  1.00  2.88           H  
ATOM    489  N   ALA A  35     -27.368  15.208  -9.477  1.00  1.94           N  
ATOM    490  CA  ALA A  35     -27.465  15.028 -10.924  1.00  2.54           C  
ATOM    491  C   ALA A  35     -26.197  14.370 -11.460  1.00  2.75           C  
ATOM    492  O   ALA A  35     -26.275  13.505 -12.330  1.00  3.25           O  
ATOM    493  CB  ALA A  35     -27.708  16.361 -11.614  1.00  3.81           C  
ATOM    494  H   ALA A  35     -27.396  16.149  -9.098  1.00  2.33           H  
ATOM    495  HA  ALA A  35     -28.302  14.363 -11.130  1.00  3.05           H  
ATOM    496 1HB  ALA A  35     -27.798  16.203 -12.688  1.00  4.57           H  
ATOM    497 2HB  ALA A  35     -28.629  16.802 -11.233  1.00  4.57           H  
ATOM    498 3HB  ALA A  35     -26.878  17.034 -11.420  1.00  4.57           H  
ATOM    499  N   ARG A  36     -25.042  14.759 -10.915  1.00  2.55           N  
ATOM    500  CA  ARG A  36     -23.764  14.153 -11.263  1.00  2.79           C  
ATOM    501  C   ARG A  36     -23.789  12.664 -11.058  1.00  2.03           C  
ATOM    502  O   ARG A  36     -23.338  11.913 -11.921  1.00  2.27           O  
ATOM    503  CB  ARG A  36     -22.648  14.732 -10.430  1.00  4.19           C  
ATOM    504  CG  ARG A  36     -21.295  14.118 -10.663  1.00  4.19           C  
ATOM    505  CD  ARG A  36     -20.249  14.769  -9.832  1.00  4.19           C  
ATOM    506  NE  ARG A  36     -20.463  14.554  -8.414  1.00  4.19           N  
ATOM    507  CZ  ARG A  36     -19.798  15.188  -7.438  1.00  4.19           C  
ATOM    508  NH1 ARG A  36     -18.898  16.089  -7.746  1.00  4.19           N  
ATOM    509  NH2 ARG A  36     -20.047  14.902  -6.174  1.00  4.19           N  
ATOM    510  H   ARG A  36     -25.050  15.509 -10.237  1.00  3.06           H  
ATOM    511  HA  ARG A  36     -23.559  14.358 -12.313  1.00  3.35           H  
ATOM    512 1HB  ARG A  36     -22.579  15.793 -10.615  1.00  5.02           H  
ATOM    513 2HB  ARG A  36     -22.858  14.604  -9.379  1.00  5.02           H  
ATOM    514 1HG  ARG A  36     -21.331  13.064 -10.395  1.00  5.02           H  
ATOM    515 2HG  ARG A  36     -21.043  14.202 -11.712  1.00  5.02           H  
ATOM    516 1HD  ARG A  36     -19.274  14.359 -10.094  1.00  5.02           H  
ATOM    517 2HD  ARG A  36     -20.251  15.841 -10.017  1.00  5.02           H  
ATOM    518  HE  ARG A  36     -21.158  13.879  -8.139  1.00  5.02           H  
ATOM    519 1HH1 ARG A  36     -18.708  16.304  -8.715  1.00  5.02           H  
ATOM    520 2HH1 ARG A  36     -18.394  16.567  -7.015  1.00  5.02           H  
ATOM    521 1HH2 ARG A  36     -20.739  14.204  -5.941  1.00  5.02           H  
ATOM    522 2HH2 ARG A  36     -19.545  15.381  -5.441  1.00  5.02           H  
ATOM    523  N   HIS A  37     -24.313  12.247  -9.909  1.00  1.34           N  
ATOM    524  CA  HIS A  37     -24.432  10.842  -9.579  1.00  0.99           C  
ATOM    525  C   HIS A  37     -25.295  10.129 -10.609  1.00  1.39           C  
ATOM    526  O   HIS A  37     -24.953   9.031 -11.043  1.00  1.35           O  
ATOM    527  CB  HIS A  37     -25.006  10.652  -8.185  1.00  1.48           C  
ATOM    528  CG  HIS A  37     -24.932   9.237  -7.717  1.00  1.48           C  
ATOM    529  ND1 HIS A  37     -23.735   8.653  -7.368  1.00  1.48           N  
ATOM    530  CD2 HIS A  37     -25.879   8.287  -7.546  1.00  1.48           C  
ATOM    531  CE1 HIS A  37     -23.946   7.414  -6.988  1.00  1.48           C  
ATOM    532  NE2 HIS A  37     -25.237   7.156  -7.100  1.00  1.48           N  
ATOM    533  H   HIS A  37     -24.626  12.934  -9.234  1.00  1.61           H  
ATOM    534  HA  HIS A  37     -23.446  10.379  -9.601  1.00  1.19           H  
ATOM    535 1HB  HIS A  37     -24.455  11.280  -7.490  1.00  1.78           H  
ATOM    536 2HB  HIS A  37     -26.048  10.969  -8.163  1.00  1.78           H  
ATOM    537  HD1 HIS A  37     -22.847   8.950  -7.714  1.00  1.78           H  
ATOM    538  HD2 HIS A  37     -26.959   8.281  -7.698  1.00  1.78           H  
ATOM    539  HE1 HIS A  37     -23.116   6.783  -6.670  1.00  1.78           H  
ATOM    540  N   GLU A  38     -26.406  10.762 -11.008  1.00  2.15           N  
ATOM    541  CA  GLU A  38     -27.301  10.180 -12.008  1.00  2.97           C  
ATOM    542  C   GLU A  38     -26.568   9.984 -13.334  1.00  3.08           C  
ATOM    543  O   GLU A  38     -26.723   8.951 -13.991  1.00  3.32           O  
ATOM    544  CB  GLU A  38     -28.506  11.100 -12.268  1.00  4.46           C  
ATOM    545  CG  GLU A  38     -29.500  11.276 -11.129  1.00  4.46           C  
ATOM    546  CD  GLU A  38     -30.298  10.050 -10.814  1.00  4.46           C  
ATOM    547  OE1 GLU A  38     -30.292   9.127 -11.591  1.00  4.46           O  
ATOM    548  OE2 GLU A  38     -30.949  10.049  -9.796  1.00  4.46           O  
ATOM    549  H   GLU A  38     -26.645  11.655 -10.588  1.00  2.58           H  
ATOM    550  HA  GLU A  38     -27.649   9.210 -11.651  1.00  3.56           H  
ATOM    551 1HB  GLU A  38     -28.158  12.091 -12.548  1.00  5.35           H  
ATOM    552 2HB  GLU A  38     -29.066  10.711 -13.118  1.00  5.35           H  
ATOM    553 1HG  GLU A  38     -28.953  11.573 -10.235  1.00  5.35           H  
ATOM    554 2HG  GLU A  38     -30.182  12.086 -11.385  1.00  5.35           H  
ATOM    555  N   ARG A  39     -25.761  10.977 -13.713  1.00  3.39           N  
ATOM    556  CA  ARG A  39     -24.991  10.904 -14.941  1.00  4.06           C  
ATOM    557  C   ARG A  39     -23.953   9.800 -14.846  1.00  2.73           C  
ATOM    558  O   ARG A  39     -23.760   9.053 -15.801  1.00  2.57           O  
ATOM    559  CB  ARG A  39     -24.309  12.229 -15.234  1.00  6.09           C  
ATOM    560  CG  ARG A  39     -25.257  13.368 -15.578  1.00  6.09           C  
ATOM    561  CD  ARG A  39     -24.526  14.573 -16.035  1.00  6.09           C  
ATOM    562  NE  ARG A  39     -25.391  15.735 -16.137  1.00  6.09           N  
ATOM    563  CZ  ARG A  39     -25.494  16.664 -15.169  1.00  6.09           C  
ATOM    564  NH1 ARG A  39     -24.777  16.518 -14.081  1.00  6.09           N  
ATOM    565  NH2 ARG A  39     -26.295  17.705 -15.312  1.00  6.09           N  
ATOM    566  H   ARG A  39     -25.696  11.810 -13.141  1.00  4.07           H  
ATOM    567  HA  ARG A  39     -25.669  10.675 -15.764  1.00  4.87           H  
ATOM    568 1HB  ARG A  39     -23.723  12.537 -14.370  1.00  7.31           H  
ATOM    569 2HB  ARG A  39     -23.621  12.109 -16.070  1.00  7.31           H  
ATOM    570 1HG  ARG A  39     -25.923  13.052 -16.380  1.00  7.31           H  
ATOM    571 2HG  ARG A  39     -25.848  13.636 -14.704  1.00  7.31           H  
ATOM    572 1HD  ARG A  39     -23.722  14.803 -15.337  1.00  7.31           H  
ATOM    573 2HD  ARG A  39     -24.110  14.383 -17.019  1.00  7.31           H  
ATOM    574  HE  ARG A  39     -25.944  15.851 -16.975  1.00  7.31           H  
ATOM    575 1HH1 ARG A  39     -24.168  15.720 -13.981  1.00  7.31           H  
ATOM    576 2HH1 ARG A  39     -24.812  17.200 -13.331  1.00  7.31           H  
ATOM    577 1HH2 ARG A  39     -26.842  17.811 -16.155  1.00  7.31           H  
ATOM    578 2HH2 ARG A  39     -26.356  18.395 -14.578  1.00  7.31           H  
ATOM    579  N   TRP A  40     -23.320   9.688 -13.677  1.00  2.23           N  
ATOM    580  CA  TRP A  40     -22.315   8.674 -13.403  1.00  1.81           C  
ATOM    581  C   TRP A  40     -22.907   7.280 -13.573  1.00  1.22           C  
ATOM    582  O   TRP A  40     -22.282   6.403 -14.171  1.00  1.28           O  
ATOM    583  CB  TRP A  40     -21.762   8.852 -11.991  1.00  2.71           C  
ATOM    584  CG  TRP A  40     -20.650   7.916 -11.673  1.00  2.71           C  
ATOM    585  CD1 TRP A  40     -19.326   8.134 -11.887  1.00  2.71           C  
ATOM    586  CD2 TRP A  40     -20.755   6.597 -11.099  1.00  2.71           C  
ATOM    587  NE1 TRP A  40     -18.600   7.046 -11.481  1.00  2.71           N  
ATOM    588  CE2 TRP A  40     -19.455   6.093 -11.002  1.00  2.71           C  
ATOM    589  CE3 TRP A  40     -21.826   5.812 -10.669  1.00  2.71           C  
ATOM    590  CZ2 TRP A  40     -19.195   4.834 -10.501  1.00  2.71           C  
ATOM    591  CZ3 TRP A  40     -21.560   4.550 -10.168  1.00  2.71           C  
ATOM    592  CH2 TRP A  40     -20.278   4.072 -10.090  1.00  2.71           C  
ATOM    593  H   TRP A  40     -23.526  10.353 -12.945  1.00  2.68           H  
ATOM    594  HA  TRP A  40     -21.500   8.792 -14.114  1.00  2.17           H  
ATOM    595 1HB  TRP A  40     -21.401   9.874 -11.868  1.00  3.26           H  
ATOM    596 2HB  TRP A  40     -22.555   8.695 -11.263  1.00  3.26           H  
ATOM    597  HD1 TRP A  40     -18.906   9.039 -12.320  1.00  3.26           H  
ATOM    598  HE1 TRP A  40     -17.594   6.955 -11.536  1.00  3.26           H  
ATOM    599  HE3 TRP A  40     -22.849   6.184 -10.731  1.00  3.26           H  
ATOM    600  HZ2 TRP A  40     -18.188   4.435 -10.425  1.00  3.26           H  
ATOM    601  HZ3 TRP A  40     -22.397   3.944  -9.834  1.00  3.26           H  
ATOM    602  HH2 TRP A  40     -20.107   3.072  -9.691  1.00  3.26           H  
ATOM    603  N   MET A  41     -24.128   7.093 -13.066  1.00  1.10           N  
ATOM    604  CA  MET A  41     -24.841   5.834 -13.213  1.00  1.45           C  
ATOM    605  C   MET A  41     -24.984   5.492 -14.681  1.00  1.47           C  
ATOM    606  O   MET A  41     -24.729   4.359 -15.084  1.00  1.70           O  
ATOM    607  CB  MET A  41     -26.226   5.927 -12.586  1.00  2.17           C  
ATOM    608  CG  MET A  41     -26.274   6.008 -11.075  1.00  2.17           C  
ATOM    609  SD  MET A  41     -27.933   6.431 -10.503  1.00  2.17           S  
ATOM    610  CE  MET A  41     -28.844   4.966 -10.985  1.00  2.17           C  
ATOM    611  H   MET A  41     -24.571   7.845 -12.555  1.00  1.32           H  
ATOM    612  HA  MET A  41     -24.268   5.044 -12.731  1.00  1.74           H  
ATOM    613 1HB  MET A  41     -26.743   6.799 -12.973  1.00  2.61           H  
ATOM    614 2HB  MET A  41     -26.808   5.053 -12.880  1.00  2.61           H  
ATOM    615 1HG  MET A  41     -25.995   5.046 -10.648  1.00  2.61           H  
ATOM    616 2HG  MET A  41     -25.576   6.758 -10.714  1.00  2.61           H  
ATOM    617 1HE  MET A  41     -29.888   5.074 -10.693  1.00  2.61           H  
ATOM    618 2HE  MET A  41     -28.781   4.840 -12.066  1.00  2.61           H  
ATOM    619 3HE  MET A  41     -28.418   4.091 -10.496  1.00  2.61           H  
ATOM    620  N   ALA A  42     -25.404   6.475 -15.481  1.00  1.80           N  
ATOM    621  CA  ALA A  42     -25.563   6.281 -16.917  1.00  2.59           C  
ATOM    622  C   ALA A  42     -24.229   5.956 -17.595  1.00  2.61           C  
ATOM    623  O   ALA A  42     -24.183   5.132 -18.511  1.00  3.75           O  
ATOM    624  CB  ALA A  42     -26.180   7.522 -17.545  1.00  3.88           C  
ATOM    625  H   ALA A  42     -25.631   7.380 -15.080  1.00  2.16           H  
ATOM    626  HA  ALA A  42     -26.233   5.436 -17.071  1.00  3.11           H  
ATOM    627 1HB  ALA A  42     -26.326   7.355 -18.613  1.00  4.66           H  
ATOM    628 2HB  ALA A  42     -27.142   7.726 -17.075  1.00  4.66           H  
ATOM    629 3HB  ALA A  42     -25.520   8.375 -17.401  1.00  4.66           H  
ATOM    630  N   GLN A  43     -23.145   6.585 -17.134  1.00  2.15           N  
ATOM    631  CA  GLN A  43     -21.818   6.359 -17.697  1.00  2.92           C  
ATOM    632  C   GLN A  43     -21.327   4.933 -17.508  1.00  2.42           C  
ATOM    633  O   GLN A  43     -20.725   4.357 -18.416  1.00  5.12           O  
ATOM    634  CB  GLN A  43     -20.790   7.302 -17.059  1.00  4.38           C  
ATOM    635  CG  GLN A  43     -20.923   8.764 -17.432  1.00  4.38           C  
ATOM    636  CD  GLN A  43     -19.951   9.631 -16.653  1.00  4.38           C  
ATOM    637  OE1 GLN A  43     -19.519   9.274 -15.555  1.00  4.38           O  
ATOM    638  NE2 GLN A  43     -19.597  10.777 -17.217  1.00  4.38           N  
ATOM    639  H   GLN A  43     -23.248   7.265 -16.393  1.00  2.58           H  
ATOM    640  HA  GLN A  43     -21.863   6.559 -18.767  1.00  3.50           H  
ATOM    641 1HB  GLN A  43     -20.856   7.232 -15.976  1.00  5.26           H  
ATOM    642 2HB  GLN A  43     -19.788   6.980 -17.341  1.00  5.26           H  
ATOM    643 1HG  GLN A  43     -20.705   8.873 -18.492  1.00  5.26           H  
ATOM    644 2HG  GLN A  43     -21.933   9.104 -17.229  1.00  5.26           H  
ATOM    645 1HE2 GLN A  43     -18.957  11.388 -16.751  1.00  5.26           H  
ATOM    646 2HE2 GLN A  43     -19.971  11.031 -18.109  1.00  5.26           H  
ATOM    647  N   TYR A  44     -21.574   4.360 -16.333  1.00  1.26           N  
ATOM    648  CA  TYR A  44     -21.077   3.019 -16.059  1.00  1.10           C  
ATOM    649  C   TYR A  44     -22.152   1.931 -16.024  1.00  1.45           C  
ATOM    650  O   TYR A  44     -21.826   0.752 -15.873  1.00  6.61           O  
ATOM    651  CB  TYR A  44     -20.289   3.060 -14.751  1.00  1.65           C  
ATOM    652  CG  TYR A  44     -19.094   3.972 -14.890  1.00  1.65           C  
ATOM    653  CD1 TYR A  44     -19.160   5.266 -14.416  1.00  1.65           C  
ATOM    654  CD2 TYR A  44     -17.944   3.528 -15.521  1.00  1.65           C  
ATOM    655  CE1 TYR A  44     -18.089   6.116 -14.577  1.00  1.65           C  
ATOM    656  CE2 TYR A  44     -16.867   4.381 -15.679  1.00  1.65           C  
ATOM    657  CZ  TYR A  44     -16.944   5.673 -15.209  1.00  1.65           C  
ATOM    658  OH  TYR A  44     -15.888   6.539 -15.360  1.00  1.65           O  
ATOM    659  H   TYR A  44     -22.063   4.881 -15.613  1.00  1.51           H  
ATOM    660  HA  TYR A  44     -20.384   2.752 -16.856  1.00  1.32           H  
ATOM    661 1HB  TYR A  44     -20.918   3.428 -13.940  1.00  1.98           H  
ATOM    662 2HB  TYR A  44     -19.939   2.062 -14.488  1.00  1.98           H  
ATOM    663  HD1 TYR A  44     -20.062   5.619 -13.923  1.00  1.98           H  
ATOM    664  HD2 TYR A  44     -17.895   2.508 -15.900  1.00  1.98           H  
ATOM    665  HE1 TYR A  44     -18.142   7.140 -14.211  1.00  1.98           H  
ATOM    666  HE2 TYR A  44     -15.962   4.036 -16.179  1.00  1.98           H  
ATOM    667  HH  TYR A  44     -15.866   7.136 -14.601  1.00  1.98           H  
ATOM    668  N   GLY A  45     -23.421   2.304 -16.186  1.00  1.66           N  
ATOM    669  CA  GLY A  45     -24.497   1.316 -16.195  1.00  1.66           C  
ATOM    670  C   GLY A  45     -24.773   0.801 -14.788  1.00  2.18           C  
ATOM    671  O   GLY A  45     -24.974  -0.398 -14.585  1.00  3.05           O  
ATOM    672  H   GLY A  45     -23.662   3.278 -16.292  1.00  1.99           H  
ATOM    673 1HA  GLY A  45     -25.401   1.765 -16.607  1.00  1.99           H  
ATOM    674 2HA  GLY A  45     -24.224   0.485 -16.845  1.00  1.99           H  
ATOM    675  N   ARG A  46     -24.753   1.704 -13.814  1.00  2.10           N  
ATOM    676  CA  ARG A  46     -24.940   1.305 -12.428  1.00  3.04           C  
ATOM    677  C   ARG A  46     -26.401   1.284 -12.018  1.00  3.28           C  
ATOM    678  O   ARG A  46     -27.089   2.304 -12.059  1.00  6.11           O  
ATOM    679  CB  ARG A  46     -24.195   2.224 -11.491  1.00  4.56           C  
ATOM    680  CG  ARG A  46     -24.259   1.801 -10.034  1.00  4.56           C  
ATOM    681  CD  ARG A  46     -23.442   0.585  -9.782  1.00  4.56           C  
ATOM    682  NE  ARG A  46     -23.219   0.376  -8.362  1.00  4.56           N  
ATOM    683  CZ  ARG A  46     -23.951  -0.423  -7.559  1.00  4.56           C  
ATOM    684  NH1 ARG A  46     -24.951  -1.127  -8.043  1.00  4.56           N  
ATOM    685  NH2 ARG A  46     -23.661  -0.484  -6.272  1.00  4.56           N  
ATOM    686  H   ARG A  46     -24.607   2.676 -14.048  1.00  2.52           H  
ATOM    687  HA  ARG A  46     -24.537   0.299 -12.307  1.00  3.65           H  
ATOM    688 1HB  ARG A  46     -23.146   2.275 -11.779  1.00  5.47           H  
ATOM    689 2HB  ARG A  46     -24.607   3.230 -11.560  1.00  5.47           H  
ATOM    690 1HG  ARG A  46     -23.887   2.599  -9.394  1.00  5.47           H  
ATOM    691 2HG  ARG A  46     -25.292   1.578  -9.766  1.00  5.47           H  
ATOM    692 1HD  ARG A  46     -23.955  -0.290 -10.179  1.00  5.47           H  
ATOM    693 2HD  ARG A  46     -22.473   0.691 -10.267  1.00  5.47           H  
ATOM    694  HE  ARG A  46     -22.476   0.920  -7.930  1.00  5.47           H  
ATOM    695 1HH1 ARG A  46     -25.181  -1.077  -9.025  1.00  5.47           H  
ATOM    696 2HH1 ARG A  46     -25.496  -1.718  -7.432  1.00  5.47           H  
ATOM    697 1HH2 ARG A  46     -22.895   0.067  -5.906  1.00  5.47           H  
ATOM    698 2HH2 ARG A  46     -24.218  -1.056  -5.648  1.00  5.47           H  
ATOM    699  N   VAL A  47     -26.859   0.107 -11.609  1.00  2.99           N  
ATOM    700  CA  VAL A  47     -28.223  -0.094 -11.143  1.00  3.67           C  
ATOM    701  C   VAL A  47     -28.200  -0.521  -9.684  1.00  3.07           C  
ATOM    702  O   VAL A  47     -27.456  -1.429  -9.311  1.00  3.30           O  
ATOM    703  CB  VAL A  47     -28.945  -1.154 -11.997  1.00  5.50           C  
ATOM    704  CG1 VAL A  47     -30.350  -1.389 -11.461  1.00  5.50           C  
ATOM    705  CG2 VAL A  47     -28.995  -0.691 -13.447  1.00  5.50           C  
ATOM    706  H   VAL A  47     -26.231  -0.684 -11.623  1.00  3.59           H  
ATOM    707  HA  VAL A  47     -28.766   0.849 -11.226  1.00  4.40           H  
ATOM    708  HB  VAL A  47     -28.404  -2.099 -11.933  1.00  6.61           H  
ATOM    709 1HG1 VAL A  47     -30.847  -2.147 -12.066  1.00  6.61           H  
ATOM    710 2HG1 VAL A  47     -30.295  -1.730 -10.428  1.00  6.61           H  
ATOM    711 3HG1 VAL A  47     -30.917  -0.459 -11.508  1.00  6.61           H  
ATOM    712 1HG2 VAL A  47     -29.499  -1.444 -14.051  1.00  6.61           H  
ATOM    713 2HG2 VAL A  47     -29.542   0.250 -13.509  1.00  6.61           H  
ATOM    714 3HG2 VAL A  47     -27.982  -0.547 -13.821  1.00  6.61           H  
ATOM    715  N   TYR A  48     -28.998   0.145  -8.861  1.00  2.86           N  
ATOM    716  CA  TYR A  48     -29.018  -0.132  -7.431  1.00  2.50           C  
ATOM    717  C   TYR A  48     -30.146  -1.068  -7.058  1.00  3.01           C  
ATOM    718  O   TYR A  48     -31.153  -1.151  -7.763  1.00  3.60           O  
ATOM    719  CB  TYR A  48     -29.145   1.165  -6.653  1.00  3.75           C  
ATOM    720  CG  TYR A  48     -27.984   2.068  -6.925  1.00  3.75           C  
ATOM    721  CD1 TYR A  48     -28.182   3.236  -7.632  1.00  3.75           C  
ATOM    722  CD2 TYR A  48     -26.718   1.712  -6.516  1.00  3.75           C  
ATOM    723  CE1 TYR A  48     -27.114   4.056  -7.903  1.00  3.75           C  
ATOM    724  CE2 TYR A  48     -25.652   2.531  -6.807  1.00  3.75           C  
ATOM    725  CZ  TYR A  48     -25.850   3.696  -7.490  1.00  3.75           C  
ATOM    726  OH  TYR A  48     -24.792   4.511  -7.773  1.00  3.75           O  
ATOM    727  H   TYR A  48     -29.596   0.871  -9.231  1.00  3.43           H  
ATOM    728  HA  TYR A  48     -28.080  -0.616  -7.158  1.00  3.00           H  
ATOM    729 1HB  TYR A  48     -30.064   1.683  -6.930  1.00  4.50           H  
ATOM    730 2HB  TYR A  48     -29.183   0.960  -5.584  1.00  4.50           H  
ATOM    731  HD1 TYR A  48     -29.182   3.511  -7.965  1.00  4.50           H  
ATOM    732  HD2 TYR A  48     -26.559   0.781  -5.975  1.00  4.50           H  
ATOM    733  HE1 TYR A  48     -27.260   4.982  -8.447  1.00  4.50           H  
ATOM    734  HE2 TYR A  48     -24.645   2.255  -6.493  1.00  4.50           H  
ATOM    735  HH  TYR A  48     -25.087   5.422  -7.726  1.00  4.50           H  
ATOM    736  N   ARG A  49     -29.980  -1.777  -5.943  1.00  3.30           N  
ATOM    737  CA  ARG A  49     -31.006  -2.709  -5.495  1.00  4.40           C  
ATOM    738  C   ARG A  49     -32.235  -1.974  -4.971  1.00  5.73           C  
ATOM    739  O   ARG A  49     -33.357  -2.470  -5.082  1.00 11.71           O  
ATOM    740  CB  ARG A  49     -30.445  -3.607  -4.413  1.00  6.60           C  
ATOM    741  CG  ARG A  49     -29.409  -4.601  -4.902  1.00  6.60           C  
ATOM    742  CD  ARG A  49     -28.762  -5.309  -3.774  1.00  6.60           C  
ATOM    743  NE  ARG A  49     -27.916  -4.406  -3.012  1.00  6.60           N  
ATOM    744  CZ  ARG A  49     -27.300  -4.715  -1.856  1.00  6.60           C  
ATOM    745  NH1 ARG A  49     -27.440  -5.912  -1.328  1.00  6.60           N  
ATOM    746  NH2 ARG A  49     -26.552  -3.808  -1.253  1.00  6.60           N  
ATOM    747  H   ARG A  49     -29.130  -1.674  -5.394  1.00  3.96           H  
ATOM    748  HA  ARG A  49     -31.304  -3.327  -6.342  1.00  5.28           H  
ATOM    749 1HB  ARG A  49     -29.979  -2.998  -3.639  1.00  7.92           H  
ATOM    750 2HB  ARG A  49     -31.254  -4.169  -3.948  1.00  7.92           H  
ATOM    751 1HG  ARG A  49     -29.887  -5.340  -5.545  1.00  7.92           H  
ATOM    752 2HG  ARG A  49     -28.637  -4.074  -5.465  1.00  7.92           H  
ATOM    753 1HD  ARG A  49     -29.523  -5.712  -3.107  1.00  7.92           H  
ATOM    754 2HD  ARG A  49     -28.143  -6.120  -4.156  1.00  7.92           H  
ATOM    755  HE  ARG A  49     -27.780  -3.468  -3.381  1.00  7.92           H  
ATOM    756 1HH1 ARG A  49     -28.012  -6.604  -1.791  1.00  7.92           H  
ATOM    757 2HH1 ARG A  49     -26.975  -6.139  -0.461  1.00  7.92           H  
ATOM    758 1HH2 ARG A  49     -26.448  -2.890  -1.666  1.00  7.92           H  
ATOM    759 2HH2 ARG A  49     -26.085  -4.031  -0.387  1.00  7.92           H  
ATOM    760  N   ASP A  50     -32.023  -0.780  -4.428  1.00  3.43           N  
ATOM    761  CA  ASP A  50     -33.121   0.061  -3.981  1.00  5.79           C  
ATOM    762  C   ASP A  50     -32.663   1.512  -3.835  1.00  3.33           C  
ATOM    763  O   ASP A  50     -31.501   1.834  -4.094  1.00  2.87           O  
ATOM    764  CB  ASP A  50     -33.710  -0.473  -2.668  1.00  8.69           C  
ATOM    765  CG  ASP A  50     -32.710  -0.524  -1.530  1.00  8.69           C  
ATOM    766  OD1 ASP A  50     -31.785   0.248  -1.557  1.00  8.69           O  
ATOM    767  OD2 ASP A  50     -32.878  -1.327  -0.644  1.00  8.69           O  
ATOM    768  H   ASP A  50     -31.079  -0.437  -4.342  1.00  4.12           H  
ATOM    769  HA  ASP A  50     -33.907   0.035  -4.735  1.00  6.95           H  
ATOM    770 1HB  ASP A  50     -34.556   0.143  -2.363  1.00 10.42           H  
ATOM    771 2HB  ASP A  50     -34.090  -1.482  -2.832  1.00 10.42           H  
ATOM    772  N   ASP A  51     -33.579   2.368  -3.390  1.00  2.68           N  
ATOM    773  CA  ASP A  51     -33.303   3.787  -3.209  1.00  1.93           C  
ATOM    774  C   ASP A  51     -32.350   4.039  -2.057  1.00  1.94           C  
ATOM    775  O   ASP A  51     -31.573   4.993  -2.090  1.00  1.67           O  
ATOM    776  CB  ASP A  51     -34.604   4.556  -2.987  1.00  2.90           C  
ATOM    777  CG  ASP A  51     -35.450   4.653  -4.250  1.00  2.90           C  
ATOM    778  OD1 ASP A  51     -34.933   4.387  -5.310  1.00  2.90           O  
ATOM    779  OD2 ASP A  51     -36.605   4.988  -4.143  1.00  2.90           O  
ATOM    780  H   ASP A  51     -34.507   2.026  -3.187  1.00  3.22           H  
ATOM    781  HA  ASP A  51     -32.837   4.164  -4.119  1.00  2.32           H  
ATOM    782 1HB  ASP A  51     -35.193   4.062  -2.212  1.00  3.47           H  
ATOM    783 2HB  ASP A  51     -34.382   5.565  -2.636  1.00  3.47           H  
ATOM    784  N   ALA A  52     -32.420   3.192  -1.033  1.00  2.51           N  
ATOM    785  CA  ALA A  52     -31.542   3.324   0.116  1.00  2.58           C  
ATOM    786  C   ALA A  52     -30.098   3.130  -0.306  1.00  1.98           C  
ATOM    787  O   ALA A  52     -29.229   3.908   0.094  1.00  1.75           O  
ATOM    788  CB  ALA A  52     -31.922   2.321   1.195  1.00  3.87           C  
ATOM    789  H   ALA A  52     -33.085   2.433  -1.055  1.00  3.01           H  
ATOM    790  HA  ALA A  52     -31.646   4.332   0.514  1.00  3.10           H  
ATOM    791 1HB  ALA A  52     -31.270   2.444   2.059  1.00  4.64           H  
ATOM    792 2HB  ALA A  52     -32.953   2.489   1.497  1.00  4.64           H  
ATOM    793 3HB  ALA A  52     -31.820   1.307   0.808  1.00  4.64           H  
ATOM    794  N   GLU A  53     -29.847   2.094  -1.116  1.00  1.90           N  
ATOM    795  CA  GLU A  53     -28.508   1.854  -1.624  1.00  1.64           C  
ATOM    796  C   GLU A  53     -28.062   3.027  -2.448  1.00  1.32           C  
ATOM    797  O   GLU A  53     -26.965   3.530  -2.242  1.00  1.58           O  
ATOM    798  CB  GLU A  53     -28.403   0.581  -2.475  1.00  2.46           C  
ATOM    799  CG  GLU A  53     -26.964   0.354  -2.956  1.00  2.46           C  
ATOM    800  CD  GLU A  53     -26.702  -0.910  -3.737  1.00  2.46           C  
ATOM    801  OE1 GLU A  53     -27.621  -1.655  -3.998  1.00  2.46           O  
ATOM    802  OE2 GLU A  53     -25.552  -1.128  -4.064  1.00  2.46           O  
ATOM    803  H   GLU A  53     -30.603   1.474  -1.384  1.00  2.28           H  
ATOM    804  HA  GLU A  53     -27.826   1.757  -0.780  1.00  1.97           H  
ATOM    805 1HB  GLU A  53     -28.718  -0.284  -1.890  1.00  2.95           H  
ATOM    806 2HB  GLU A  53     -29.059   0.654  -3.344  1.00  2.95           H  
ATOM    807 1HG  GLU A  53     -26.689   1.202  -3.580  1.00  2.95           H  
ATOM    808 2HG  GLU A  53     -26.313   0.365  -2.084  1.00  2.95           H  
ATOM    809  N   LYS A  54     -28.912   3.462  -3.372  1.00  1.26           N  
ATOM    810  CA  LYS A  54     -28.607   4.601  -4.221  1.00  1.28           C  
ATOM    811  C   LYS A  54     -28.130   5.807  -3.418  1.00  1.27           C  
ATOM    812  O   LYS A  54     -27.095   6.395  -3.736  1.00  1.24           O  
ATOM    813  CB  LYS A  54     -29.834   4.971  -5.041  1.00  1.92           C  
ATOM    814  CG  LYS A  54     -29.636   6.135  -5.988  1.00  1.92           C  
ATOM    815  CD  LYS A  54     -30.895   6.382  -6.795  1.00  1.92           C  
ATOM    816  CE  LYS A  54     -30.726   7.569  -7.720  1.00  1.92           C  
ATOM    817  NZ  LYS A  54     -31.958   7.839  -8.505  1.00  1.92           N  
ATOM    818  H   LYS A  54     -29.802   2.989  -3.499  1.00  1.51           H  
ATOM    819  HA  LYS A  54     -27.803   4.316  -4.900  1.00  1.54           H  
ATOM    820 1HB  LYS A  54     -30.156   4.109  -5.626  1.00  2.30           H  
ATOM    821 2HB  LYS A  54     -30.654   5.229  -4.373  1.00  2.30           H  
ATOM    822 1HG  LYS A  54     -29.403   7.033  -5.415  1.00  2.30           H  
ATOM    823 2HG  LYS A  54     -28.808   5.937  -6.665  1.00  2.30           H  
ATOM    824 1HD  LYS A  54     -31.129   5.498  -7.389  1.00  2.30           H  
ATOM    825 2HD  LYS A  54     -31.727   6.578  -6.121  1.00  2.30           H  
ATOM    826 1HE  LYS A  54     -30.486   8.452  -7.130  1.00  2.30           H  
ATOM    827 2HE  LYS A  54     -29.906   7.374  -8.410  1.00  2.30           H  
ATOM    828 1HZ  LYS A  54     -31.780   8.638  -9.097  1.00  2.30           H  
ATOM    829 2HZ  LYS A  54     -32.187   7.037  -9.075  1.00  2.30           H  
ATOM    830 3HZ  LYS A  54     -32.726   8.041  -7.882  1.00  2.30           H  
ATOM    831  N   ALA A  55     -28.894   6.173  -2.387  1.00  1.38           N  
ATOM    832  CA  ALA A  55     -28.571   7.311  -1.535  1.00  1.47           C  
ATOM    833  C   ALA A  55     -27.248   7.119  -0.797  1.00  1.35           C  
ATOM    834  O   ALA A  55     -26.447   8.052  -0.711  1.00  1.36           O  
ATOM    835  CB  ALA A  55     -29.691   7.540  -0.533  1.00  2.21           C  
ATOM    836  H   ALA A  55     -29.739   5.652  -2.191  1.00  1.66           H  
ATOM    837  HA  ALA A  55     -28.477   8.192  -2.171  1.00  1.76           H  
ATOM    838 1HB  ALA A  55     -29.463   8.412   0.079  1.00  2.65           H  
ATOM    839 2HB  ALA A  55     -30.627   7.706  -1.067  1.00  2.65           H  
ATOM    840 3HB  ALA A  55     -29.791   6.665   0.108  1.00  2.65           H  
ATOM    841  N   ARG A  56     -27.017   5.912  -0.281  1.00  1.37           N  
ATOM    842  CA  ARG A  56     -25.784   5.617   0.434  1.00  1.63           C  
ATOM    843  C   ARG A  56     -24.589   5.684  -0.497  1.00  1.14           C  
ATOM    844  O   ARG A  56     -23.547   6.232  -0.136  1.00  1.00           O  
ATOM    845  CB  ARG A  56     -25.859   4.239   1.067  1.00  2.44           C  
ATOM    846  CG  ARG A  56     -26.807   4.124   2.248  1.00  2.44           C  
ATOM    847  CD  ARG A  56     -26.908   2.723   2.733  1.00  2.44           C  
ATOM    848  NE  ARG A  56     -27.820   2.604   3.859  1.00  2.44           N  
ATOM    849  CZ  ARG A  56     -28.210   1.438   4.410  1.00  2.44           C  
ATOM    850  NH1 ARG A  56     -27.761   0.299   3.931  1.00  2.44           N  
ATOM    851  NH2 ARG A  56     -29.046   1.442   5.434  1.00  2.44           N  
ATOM    852  H   ARG A  56     -27.718   5.185  -0.366  1.00  1.64           H  
ATOM    853  HA  ARG A  56     -25.653   6.359   1.222  1.00  1.96           H  
ATOM    854 1HB  ARG A  56     -26.181   3.517   0.318  1.00  2.93           H  
ATOM    855 2HB  ARG A  56     -24.868   3.942   1.405  1.00  2.93           H  
ATOM    856 1HG  ARG A  56     -26.439   4.740   3.069  1.00  2.93           H  
ATOM    857 2HG  ARG A  56     -27.800   4.468   1.962  1.00  2.93           H  
ATOM    858 1HD  ARG A  56     -27.275   2.085   1.929  1.00  2.93           H  
ATOM    859 2HD  ARG A  56     -25.927   2.374   3.051  1.00  2.93           H  
ATOM    860  HE  ARG A  56     -28.187   3.458   4.256  1.00  2.93           H  
ATOM    861 1HH1 ARG A  56     -27.121   0.297   3.149  1.00  2.93           H  
ATOM    862 2HH1 ARG A  56     -28.054  -0.574   4.345  1.00  2.93           H  
ATOM    863 1HH2 ARG A  56     -29.390   2.319   5.802  1.00  2.93           H  
ATOM    864 2HH2 ARG A  56     -29.340   0.571   5.850  1.00  2.93           H  
ATOM    865  N   ARG A  57     -24.763   5.156  -1.705  1.00  1.09           N  
ATOM    866  CA  ARG A  57     -23.733   5.152  -2.722  1.00  0.98           C  
ATOM    867  C   ARG A  57     -23.420   6.569  -3.151  1.00  0.71           C  
ATOM    868  O   ARG A  57     -22.264   6.892  -3.401  1.00  0.67           O  
ATOM    869  CB  ARG A  57     -24.184   4.307  -3.900  1.00  1.47           C  
ATOM    870  CG  ARG A  57     -24.287   2.822  -3.585  1.00  1.47           C  
ATOM    871  CD  ARG A  57     -22.964   2.201  -3.485  1.00  1.47           C  
ATOM    872  NE  ARG A  57     -23.036   0.770  -3.263  1.00  1.47           N  
ATOM    873  CZ  ARG A  57     -21.985   0.041  -2.851  1.00  1.47           C  
ATOM    874  NH1 ARG A  57     -20.831   0.635  -2.637  1.00  1.47           N  
ATOM    875  NH2 ARG A  57     -22.110  -1.262  -2.664  1.00  1.47           N  
ATOM    876  H   ARG A  57     -25.643   4.717  -1.924  1.00  1.31           H  
ATOM    877  HA  ARG A  57     -22.830   4.708  -2.302  1.00  1.18           H  
ATOM    878 1HB  ARG A  57     -25.164   4.642  -4.237  1.00  1.76           H  
ATOM    879 2HB  ARG A  57     -23.494   4.428  -4.729  1.00  1.76           H  
ATOM    880 1HG  ARG A  57     -24.770   2.694  -2.618  1.00  1.76           H  
ATOM    881 2HG  ARG A  57     -24.859   2.297  -4.337  1.00  1.76           H  
ATOM    882 1HD  ARG A  57     -22.419   2.370  -4.412  1.00  1.76           H  
ATOM    883 2HD  ARG A  57     -22.417   2.646  -2.656  1.00  1.76           H  
ATOM    884  HE  ARG A  57     -23.916   0.289  -3.431  1.00  1.76           H  
ATOM    885 1HH1 ARG A  57     -20.721   1.630  -2.811  1.00  1.76           H  
ATOM    886 2HH1 ARG A  57     -20.041   0.088  -2.312  1.00  1.76           H  
ATOM    887 1HH2 ARG A  57     -22.999  -1.714  -2.827  1.00  1.76           H  
ATOM    888 2HH2 ARG A  57     -21.305  -1.806  -2.369  1.00  1.76           H  
ATOM    889  N   PHE A  58     -24.445   7.419  -3.185  1.00  0.71           N  
ATOM    890  CA  PHE A  58     -24.291   8.836  -3.474  1.00  0.66           C  
ATOM    891  C   PHE A  58     -23.450   9.546  -2.427  1.00  0.61           C  
ATOM    892  O   PHE A  58     -22.569  10.333  -2.772  1.00  0.62           O  
ATOM    893  CB  PHE A  58     -25.639   9.508  -3.650  1.00  0.99           C  
ATOM    894  CG  PHE A  58     -25.525  10.985  -3.820  1.00  0.99           C  
ATOM    895  CD1 PHE A  58     -24.662  11.518  -4.756  1.00  0.99           C  
ATOM    896  CD2 PHE A  58     -26.301  11.846  -3.061  1.00  0.99           C  
ATOM    897  CE1 PHE A  58     -24.562  12.881  -4.926  1.00  0.99           C  
ATOM    898  CE2 PHE A  58     -26.211  13.213  -3.233  1.00  0.99           C  
ATOM    899  CZ  PHE A  58     -25.338  13.730  -4.167  1.00  0.99           C  
ATOM    900  H   PHE A  58     -25.379   7.072  -3.015  1.00  0.85           H  
ATOM    901  HA  PHE A  58     -23.767   8.927  -4.427  1.00  0.79           H  
ATOM    902 1HB  PHE A  58     -26.141   9.097  -4.523  1.00  1.19           H  
ATOM    903 2HB  PHE A  58     -26.268   9.311  -2.786  1.00  1.19           H  
ATOM    904  HD1 PHE A  58     -24.051  10.846  -5.358  1.00  1.19           H  
ATOM    905  HD2 PHE A  58     -26.991  11.432  -2.326  1.00  1.19           H  
ATOM    906  HE1 PHE A  58     -23.870  13.286  -5.663  1.00  1.19           H  
ATOM    907  HE2 PHE A  58     -26.828  13.882  -2.633  1.00  1.19           H  
ATOM    908  HZ  PHE A  58     -25.262  14.808  -4.303  1.00  1.19           H  
ATOM    909  N   GLU A  59     -23.723   9.280  -1.150  1.00  0.63           N  
ATOM    910  CA  GLU A  59     -22.946   9.897  -0.083  1.00  0.59           C  
ATOM    911  C   GLU A  59     -21.487   9.446  -0.128  1.00  0.52           C  
ATOM    912  O   GLU A  59     -20.577  10.262   0.055  1.00  0.53           O  
ATOM    913  CB  GLU A  59     -23.562   9.556   1.274  1.00  0.89           C  
ATOM    914  CG  GLU A  59     -24.887  10.251   1.550  1.00  0.89           C  
ATOM    915  CD  GLU A  59     -24.735  11.745   1.631  1.00  0.89           C  
ATOM    916  OE1 GLU A  59     -23.837  12.194   2.301  1.00  0.89           O  
ATOM    917  OE2 GLU A  59     -25.510  12.446   1.022  1.00  0.89           O  
ATOM    918  H   GLU A  59     -24.483   8.652  -0.917  1.00  0.76           H  
ATOM    919  HA  GLU A  59     -22.971  10.977  -0.217  1.00  0.71           H  
ATOM    920 1HB  GLU A  59     -23.739   8.481   1.324  1.00  1.06           H  
ATOM    921 2HB  GLU A  59     -22.869   9.813   2.074  1.00  1.06           H  
ATOM    922 1HG  GLU A  59     -25.593  10.007   0.756  1.00  1.06           H  
ATOM    923 2HG  GLU A  59     -25.294   9.879   2.488  1.00  1.06           H  
ATOM    924  N   VAL A  60     -21.270   8.160  -0.421  1.00  0.50           N  
ATOM    925  CA  VAL A  60     -19.925   7.621  -0.566  1.00  0.43           C  
ATOM    926  C   VAL A  60     -19.232   8.253  -1.761  1.00  0.38           C  
ATOM    927  O   VAL A  60     -18.062   8.622  -1.675  1.00  0.36           O  
ATOM    928  CB  VAL A  60     -19.958   6.088  -0.736  1.00  0.65           C  
ATOM    929  CG1 VAL A  60     -18.579   5.582  -1.093  1.00  0.65           C  
ATOM    930  CG2 VAL A  60     -20.421   5.429   0.556  1.00  0.65           C  
ATOM    931  H   VAL A  60     -22.060   7.536  -0.538  1.00  0.60           H  
ATOM    932  HA  VAL A  60     -19.359   7.860   0.335  1.00  0.52           H  
ATOM    933  HB  VAL A  60     -20.636   5.829  -1.549  1.00  0.77           H  
ATOM    934 1HG1 VAL A  60     -18.617   4.501  -1.215  1.00  0.77           H  
ATOM    935 2HG1 VAL A  60     -18.252   6.044  -2.021  1.00  0.77           H  
ATOM    936 3HG1 VAL A  60     -17.881   5.833  -0.293  1.00  0.77           H  
ATOM    937 1HG2 VAL A  60     -20.440   4.348   0.422  1.00  0.77           H  
ATOM    938 2HG2 VAL A  60     -19.732   5.683   1.362  1.00  0.77           H  
ATOM    939 3HG2 VAL A  60     -21.418   5.779   0.815  1.00  0.77           H  
ATOM    940  N   PHE A  61     -19.978   8.379  -2.854  1.00  0.41           N  
ATOM    941  CA  PHE A  61     -19.532   8.981  -4.096  1.00  0.42           C  
ATOM    942  C   PHE A  61     -19.028  10.389  -3.870  1.00  0.45           C  
ATOM    943  O   PHE A  61     -17.928  10.716  -4.308  1.00  0.48           O  
ATOM    944  CB  PHE A  61     -20.680   8.917  -5.113  1.00  0.63           C  
ATOM    945  CG  PHE A  61     -20.468   9.564  -6.444  1.00  0.63           C  
ATOM    946  CD1 PHE A  61     -19.599   9.016  -7.365  1.00  0.63           C  
ATOM    947  CD2 PHE A  61     -21.190  10.689  -6.803  1.00  0.63           C  
ATOM    948  CE1 PHE A  61     -19.435   9.582  -8.611  1.00  0.63           C  
ATOM    949  CE2 PHE A  61     -21.043  11.244  -8.055  1.00  0.63           C  
ATOM    950  CZ  PHE A  61     -20.160  10.696  -8.961  1.00  0.63           C  
ATOM    951  H   PHE A  61     -20.921   8.023  -2.835  1.00  0.49           H  
ATOM    952  HA  PHE A  61     -18.705   8.395  -4.481  1.00  0.50           H  
ATOM    953 1HB  PHE A  61     -20.913   7.870  -5.297  1.00  0.76           H  
ATOM    954 2HB  PHE A  61     -21.566   9.361  -4.676  1.00  0.76           H  
ATOM    955  HD1 PHE A  61     -19.042   8.125  -7.093  1.00  0.76           H  
ATOM    956  HD2 PHE A  61     -21.895  11.120  -6.092  1.00  0.76           H  
ATOM    957  HE1 PHE A  61     -18.740   9.139  -9.322  1.00  0.76           H  
ATOM    958  HE2 PHE A  61     -21.630  12.114  -8.331  1.00  0.76           H  
ATOM    959  HZ  PHE A  61     -20.042  11.138  -9.949  1.00  0.76           H  
ATOM    960  N   LYS A  62     -19.809  11.214  -3.174  1.00  0.52           N  
ATOM    961  CA  LYS A  62     -19.383  12.576  -2.876  1.00  0.57           C  
ATOM    962  C   LYS A  62     -18.086  12.608  -2.076  1.00  0.48           C  
ATOM    963  O   LYS A  62     -17.200  13.412  -2.372  1.00  0.48           O  
ATOM    964  CB  LYS A  62     -20.461  13.325  -2.097  1.00  0.85           C  
ATOM    965  CG  LYS A  62     -21.681  13.732  -2.901  1.00  0.85           C  
ATOM    966  CD  LYS A  62     -22.583  14.633  -2.073  1.00  0.85           C  
ATOM    967  CE  LYS A  62     -23.328  13.826  -1.024  1.00  0.85           C  
ATOM    968  NZ  LYS A  62     -24.329  14.645  -0.281  1.00  0.85           N  
ATOM    969  H   LYS A  62     -20.715  10.895  -2.856  1.00  0.62           H  
ATOM    970  HA  LYS A  62     -19.207  13.096  -3.818  1.00  0.68           H  
ATOM    971 1HB  LYS A  62     -20.803  12.704  -1.267  1.00  1.03           H  
ATOM    972 2HB  LYS A  62     -20.032  14.230  -1.670  1.00  1.03           H  
ATOM    973 1HG  LYS A  62     -21.367  14.267  -3.796  1.00  1.03           H  
ATOM    974 2HG  LYS A  62     -22.235  12.845  -3.199  1.00  1.03           H  
ATOM    975 1HD  LYS A  62     -21.981  15.393  -1.574  1.00  1.03           H  
ATOM    976 2HD  LYS A  62     -23.303  15.133  -2.720  1.00  1.03           H  
ATOM    977 1HE  LYS A  62     -23.842  13.004  -1.517  1.00  1.03           H  
ATOM    978 2HE  LYS A  62     -22.614  13.413  -0.312  1.00  1.03           H  
ATOM    979 1HZ  LYS A  62     -24.797  14.041   0.384  1.00  1.03           H  
ATOM    980 2HZ  LYS A  62     -23.869  15.402   0.205  1.00  1.03           H  
ATOM    981 3HZ  LYS A  62     -25.008  15.021  -0.927  1.00  1.03           H  
ATOM    982  N   ALA A  63     -17.972  11.728  -1.077  1.00  0.45           N  
ATOM    983  CA  ALA A  63     -16.763  11.652  -0.263  1.00  0.42           C  
ATOM    984  C   ALA A  63     -15.561  11.265  -1.116  1.00  0.35           C  
ATOM    985  O   ALA A  63     -14.472  11.828  -0.961  1.00  0.35           O  
ATOM    986  CB  ALA A  63     -16.955  10.651   0.864  1.00  0.63           C  
ATOM    987  H   ALA A  63     -18.746  11.106  -0.860  1.00  0.54           H  
ATOM    988  HA  ALA A  63     -16.574  12.638   0.161  1.00  0.50           H  
ATOM    989 1HB  ALA A  63     -16.056  10.617   1.480  1.00  0.76           H  
ATOM    990 2HB  ALA A  63     -17.803  10.955   1.477  1.00  0.76           H  
ATOM    991 3HB  ALA A  63     -17.144   9.663   0.448  1.00  0.76           H  
ATOM    992  N   ASN A  64     -15.771  10.318  -2.025  1.00  0.33           N  
ATOM    993  CA  ASN A  64     -14.725   9.866  -2.916  1.00  0.31           C  
ATOM    994  C   ASN A  64     -14.285  10.960  -3.865  1.00  0.28           C  
ATOM    995  O   ASN A  64     -13.091  11.113  -4.104  1.00  0.26           O  
ATOM    996  CB  ASN A  64     -15.182   8.651  -3.674  1.00  0.46           C  
ATOM    997  CG  ASN A  64     -15.198   7.418  -2.816  1.00  0.46           C  
ATOM    998  OD1 ASN A  64     -14.576   7.363  -1.748  1.00  0.46           O  
ATOM    999  ND2 ASN A  64     -15.879   6.415  -3.290  1.00  0.46           N  
ATOM   1000  H   ASN A  64     -16.681   9.881  -2.089  1.00  0.40           H  
ATOM   1001  HA  ASN A  64     -13.857   9.593  -2.314  1.00  0.37           H  
ATOM   1002 1HB  ASN A  64     -16.187   8.819  -4.061  1.00  0.56           H  
ATOM   1003 2HB  ASN A  64     -14.527   8.485  -4.527  1.00  0.56           H  
ATOM   1004 1HD2 ASN A  64     -15.916   5.541  -2.807  1.00  0.56           H  
ATOM   1005 2HD2 ASN A  64     -16.363   6.516  -4.155  1.00  0.56           H  
ATOM   1006  N   VAL A  65     -15.239  11.745  -4.368  1.00  0.31           N  
ATOM   1007  CA  VAL A  65     -14.916  12.856  -5.248  1.00  0.36           C  
ATOM   1008  C   VAL A  65     -14.114  13.907  -4.519  1.00  0.39           C  
ATOM   1009  O   VAL A  65     -13.186  14.474  -5.088  1.00  0.46           O  
ATOM   1010  CB  VAL A  65     -16.168  13.501  -5.846  1.00  0.54           C  
ATOM   1011  CG1 VAL A  65     -15.757  14.773  -6.571  1.00  0.54           C  
ATOM   1012  CG2 VAL A  65     -16.831  12.537  -6.821  1.00  0.54           C  
ATOM   1013  H   VAL A  65     -16.209  11.556  -4.152  1.00  0.37           H  
ATOM   1014  HA  VAL A  65     -14.315  12.477  -6.071  1.00  0.43           H  
ATOM   1015  HB  VAL A  65     -16.862  13.767  -5.049  1.00  0.65           H  
ATOM   1016 1HG1 VAL A  65     -16.633  15.248  -6.999  1.00  0.65           H  
ATOM   1017 2HG1 VAL A  65     -15.283  15.457  -5.866  1.00  0.65           H  
ATOM   1018 3HG1 VAL A  65     -15.054  14.527  -7.367  1.00  0.65           H  
ATOM   1019 1HG2 VAL A  65     -17.716  13.003  -7.252  1.00  0.65           H  
ATOM   1020 2HG2 VAL A  65     -16.126  12.293  -7.613  1.00  0.65           H  
ATOM   1021 3HG2 VAL A  65     -17.118  11.626  -6.305  1.00  0.65           H  
ATOM   1022  N   ALA A  66     -14.464  14.177  -3.262  1.00  0.40           N  
ATOM   1023  CA  ALA A  66     -13.706  15.135  -2.473  1.00  0.42           C  
ATOM   1024  C   ALA A  66     -12.238  14.708  -2.410  1.00  0.33           C  
ATOM   1025  O   ALA A  66     -11.343  15.536  -2.593  1.00  0.31           O  
ATOM   1026  CB  ALA A  66     -14.295  15.259  -1.078  1.00  0.63           C  
ATOM   1027  H   ALA A  66     -15.265  13.717  -2.847  1.00  0.48           H  
ATOM   1028  HA  ALA A  66     -13.754  16.105  -2.970  1.00  0.50           H  
ATOM   1029 1HB  ALA A  66     -13.728  15.993  -0.506  1.00  0.76           H  
ATOM   1030 2HB  ALA A  66     -15.335  15.580  -1.152  1.00  0.76           H  
ATOM   1031 3HB  ALA A  66     -14.250  14.296  -0.575  1.00  0.76           H  
ATOM   1032  N   PHE A  67     -12.004  13.408  -2.179  1.00  0.29           N  
ATOM   1033  CA  PHE A  67     -10.652  12.850  -2.185  1.00  0.25           C  
ATOM   1034  C   PHE A  67      -9.971  13.040  -3.535  1.00  0.22           C  
ATOM   1035  O   PHE A  67      -8.829  13.496  -3.596  1.00  0.21           O  
ATOM   1036  CB  PHE A  67     -10.656  11.364  -1.836  1.00  0.38           C  
ATOM   1037  CG  PHE A  67      -9.291  10.741  -1.931  1.00  0.38           C  
ATOM   1038  CD1 PHE A  67      -8.365  10.897  -0.912  1.00  0.38           C  
ATOM   1039  CD2 PHE A  67      -8.928   9.999  -3.043  1.00  0.38           C  
ATOM   1040  CE1 PHE A  67      -7.109  10.325  -1.003  1.00  0.38           C  
ATOM   1041  CE2 PHE A  67      -7.676   9.425  -3.133  1.00  0.38           C  
ATOM   1042  CZ  PHE A  67      -6.765   9.589  -2.114  1.00  0.38           C  
ATOM   1043  H   PHE A  67     -12.788  12.790  -1.993  1.00  0.35           H  
ATOM   1044  HA  PHE A  67     -10.064  13.373  -1.432  1.00  0.30           H  
ATOM   1045 1HB  PHE A  67     -11.025  11.229  -0.819  1.00  0.45           H  
ATOM   1046 2HB  PHE A  67     -11.324  10.824  -2.502  1.00  0.45           H  
ATOM   1047  HD1 PHE A  67      -8.636  11.480  -0.031  1.00  0.45           H  
ATOM   1048  HD2 PHE A  67      -9.648   9.871  -3.852  1.00  0.45           H  
ATOM   1049  HE1 PHE A  67      -6.391  10.456  -0.193  1.00  0.45           H  
ATOM   1050  HE2 PHE A  67      -7.405   8.838  -4.009  1.00  0.45           H  
ATOM   1051  HZ  PHE A  67      -5.777   9.136  -2.186  1.00  0.45           H  
ATOM   1052  N   ILE A  68     -10.682  12.677  -4.604  1.00  0.22           N  
ATOM   1053  CA  ILE A  68     -10.191  12.773  -5.974  1.00  0.21           C  
ATOM   1054  C   ILE A  68      -9.773  14.175  -6.367  1.00  0.28           C  
ATOM   1055  O   ILE A  68      -8.677  14.372  -6.896  1.00  0.30           O  
ATOM   1056  CB  ILE A  68     -11.290  12.303  -6.951  1.00  0.32           C  
ATOM   1057  CG1 ILE A  68     -11.504  10.794  -6.837  1.00  0.32           C  
ATOM   1058  CG2 ILE A  68     -10.975  12.724  -8.370  1.00  0.32           C  
ATOM   1059  CD1 ILE A  68     -12.763  10.319  -7.529  1.00  0.32           C  
ATOM   1060  H   ILE A  68     -11.609  12.298  -4.461  1.00  0.26           H  
ATOM   1061  HA  ILE A  68      -9.329  12.119  -6.075  1.00  0.25           H  
ATOM   1062  HB  ILE A  68     -12.229  12.767  -6.664  1.00  0.38           H  
ATOM   1063 1HG1 ILE A  68     -10.655  10.286  -7.288  1.00  0.38           H  
ATOM   1064 2HG1 ILE A  68     -11.550  10.510  -5.788  1.00  0.38           H  
ATOM   1065 1HG2 ILE A  68     -11.782  12.404  -9.029  1.00  0.38           H  
ATOM   1066 2HG2 ILE A  68     -10.879  13.808  -8.421  1.00  0.38           H  
ATOM   1067 3HG2 ILE A  68     -10.045  12.267  -8.684  1.00  0.38           H  
ATOM   1068 1HD1 ILE A  68     -12.856   9.241  -7.427  1.00  0.38           H  
ATOM   1069 2HD1 ILE A  68     -13.632  10.796  -7.081  1.00  0.38           H  
ATOM   1070 3HD1 ILE A  68     -12.713  10.579  -8.583  1.00  0.38           H  
ATOM   1071  N   GLU A  69     -10.640  15.142  -6.105  1.00  0.49           N  
ATOM   1072  CA  GLU A  69     -10.381  16.520  -6.462  1.00  1.06           C  
ATOM   1073  C   GLU A  69      -9.295  17.126  -5.595  1.00  1.36           C  
ATOM   1074  O   GLU A  69      -8.494  17.926  -6.082  1.00  2.41           O  
ATOM   1075  CB  GLU A  69     -11.668  17.335  -6.358  1.00  1.59           C  
ATOM   1076  CG  GLU A  69     -12.712  16.962  -7.401  1.00  1.59           C  
ATOM   1077  CD  GLU A  69     -12.230  17.188  -8.807  1.00  1.59           C  
ATOM   1078  OE1 GLU A  69     -11.728  18.253  -9.076  1.00  1.59           O  
ATOM   1079  OE2 GLU A  69     -12.356  16.294  -9.611  1.00  1.59           O  
ATOM   1080  H   GLU A  69     -11.517  14.910  -5.665  1.00  0.59           H  
ATOM   1081  HA  GLU A  69     -10.040  16.547  -7.497  1.00  1.27           H  
ATOM   1082 1HB  GLU A  69     -12.112  17.193  -5.372  1.00  1.91           H  
ATOM   1083 2HB  GLU A  69     -11.442  18.396  -6.469  1.00  1.91           H  
ATOM   1084 1HG  GLU A  69     -12.969  15.910  -7.282  1.00  1.91           H  
ATOM   1085 2HG  GLU A  69     -13.611  17.551  -7.230  1.00  1.91           H  
ATOM   1086  N   SER A  70      -9.241  16.726  -4.321  1.00  1.07           N  
ATOM   1087  CA  SER A  70      -8.195  17.212  -3.436  1.00  1.19           C  
ATOM   1088  C   SER A  70      -6.844  16.717  -3.925  1.00  1.19           C  
ATOM   1089  O   SER A  70      -5.894  17.491  -4.032  1.00  2.52           O  
ATOM   1090  CB  SER A  70      -8.437  16.733  -2.016  1.00  1.78           C  
ATOM   1091  OG  SER A  70      -9.614  17.282  -1.491  1.00  1.78           O  
ATOM   1092  H   SER A  70      -9.934  16.092  -3.944  1.00  1.28           H  
ATOM   1093  HA  SER A  70      -8.196  18.303  -3.454  1.00  1.43           H  
ATOM   1094 1HB  SER A  70      -8.501  15.646  -2.002  1.00  2.14           H  
ATOM   1095 2HB  SER A  70      -7.592  17.019  -1.391  1.00  2.14           H  
ATOM   1096  HG  SER A  70     -10.336  16.847  -1.960  1.00  2.14           H  
ATOM   1097  N   PHE A  71      -6.780  15.433  -4.277  1.00  0.49           N  
ATOM   1098  CA  PHE A  71      -5.568  14.829  -4.808  1.00  0.41           C  
ATOM   1099  C   PHE A  71      -5.108  15.550  -6.059  1.00  0.36           C  
ATOM   1100  O   PHE A  71      -3.943  15.932  -6.171  1.00  0.44           O  
ATOM   1101  CB  PHE A  71      -5.786  13.362  -5.148  1.00  0.61           C  
ATOM   1102  CG  PHE A  71      -4.570  12.721  -5.753  1.00  0.61           C  
ATOM   1103  CD1 PHE A  71      -3.604  12.128  -4.956  1.00  0.61           C  
ATOM   1104  CD2 PHE A  71      -4.381  12.734  -7.124  1.00  0.61           C  
ATOM   1105  CE1 PHE A  71      -2.483  11.557  -5.525  1.00  0.61           C  
ATOM   1106  CE2 PHE A  71      -3.265  12.166  -7.695  1.00  0.61           C  
ATOM   1107  CZ  PHE A  71      -2.317  11.580  -6.891  1.00  0.61           C  
ATOM   1108  H   PHE A  71      -7.592  14.843  -4.159  1.00  0.59           H  
ATOM   1109  HA  PHE A  71      -4.782  14.906  -4.055  1.00  0.49           H  
ATOM   1110 1HB  PHE A  71      -6.055  12.811  -4.248  1.00  0.74           H  
ATOM   1111 2HB  PHE A  71      -6.611  13.266  -5.853  1.00  0.74           H  
ATOM   1112  HD1 PHE A  71      -3.736  12.117  -3.874  1.00  0.74           H  
ATOM   1113  HD2 PHE A  71      -5.132  13.204  -7.755  1.00  0.74           H  
ATOM   1114  HE1 PHE A  71      -1.726  11.093  -4.893  1.00  0.74           H  
ATOM   1115  HE2 PHE A  71      -3.129  12.184  -8.774  1.00  0.74           H  
ATOM   1116  HZ  PHE A  71      -1.430  11.141  -7.337  1.00  0.74           H  
ATOM   1117  N   ASN A  72      -6.040  15.758  -6.993  1.00  0.38           N  
ATOM   1118  CA  ASN A  72      -5.746  16.385  -8.275  1.00  0.56           C  
ATOM   1119  C   ASN A  72      -5.349  17.860  -8.185  1.00  1.32           C  
ATOM   1120  O   ASN A  72      -4.957  18.448  -9.193  1.00  5.63           O  
ATOM   1121  CB  ASN A  72      -6.938  16.252  -9.204  1.00  0.84           C  
ATOM   1122  CG  ASN A  72      -7.153  14.854  -9.714  1.00  0.84           C  
ATOM   1123  OD1 ASN A  72      -6.255  14.006  -9.689  1.00  0.84           O  
ATOM   1124  ND2 ASN A  72      -8.339  14.603 -10.197  1.00  0.84           N  
ATOM   1125  H   ASN A  72      -6.985  15.432  -6.831  1.00  0.46           H  
ATOM   1126  HA  ASN A  72      -4.901  15.857  -8.719  1.00  0.67           H  
ATOM   1127 1HB  ASN A  72      -7.840  16.572  -8.679  1.00  1.01           H  
ATOM   1128 2HB  ASN A  72      -6.806  16.917 -10.057  1.00  1.01           H  
ATOM   1129 1HD2 ASN A  72      -8.553  13.695 -10.562  1.00  1.01           H  
ATOM   1130 2HD2 ASN A  72      -9.039  15.318 -10.204  1.00  1.01           H  
ATOM   1131  N   ALA A  73      -5.444  18.468  -7.000  1.00  1.04           N  
ATOM   1132  CA  ALA A  73      -5.046  19.851  -6.843  1.00  1.39           C  
ATOM   1133  C   ALA A  73      -3.527  19.968  -6.691  1.00  1.50           C  
ATOM   1134  O   ALA A  73      -2.978  21.064  -6.812  1.00  2.41           O  
ATOM   1135  CB  ALA A  73      -5.747  20.465  -5.643  1.00  2.08           C  
ATOM   1136  H   ALA A  73      -5.770  17.984  -6.174  1.00  1.25           H  
ATOM   1137  HA  ALA A  73      -5.338  20.393  -7.742  1.00  1.67           H  
ATOM   1138 1HB  ALA A  73      -5.460  21.512  -5.549  1.00  2.50           H  
ATOM   1139 2HB  ALA A  73      -6.826  20.394  -5.778  1.00  2.50           H  
ATOM   1140 3HB  ALA A  73      -5.460  19.928  -4.740  1.00  2.50           H  
ATOM   1141  N   GLY A  74      -2.844  18.850  -6.410  1.00  1.37           N  
ATOM   1142  CA  GLY A  74      -1.397  18.899  -6.249  1.00  2.50           C  
ATOM   1143  C   GLY A  74      -0.653  18.596  -7.548  1.00  3.32           C  
ATOM   1144  O   GLY A  74      -1.243  18.183  -8.548  1.00 51.02           O  
ATOM   1145  H   GLY A  74      -3.318  17.958  -6.319  1.00  1.64           H  
ATOM   1146 1HA  GLY A  74      -1.108  19.886  -5.887  1.00  3.00           H  
ATOM   1147 2HA  GLY A  74      -1.097  18.184  -5.485  1.00  3.00           H  
ATOM   1148  N   ASN A  75       0.665  18.753  -7.511  1.00 19.55           N  
ATOM   1149  CA  ASN A  75       1.491  18.526  -8.691  1.00 19.82           C  
ATOM   1150  C   ASN A  75       1.924  17.072  -8.784  1.00 12.19           C  
ATOM   1151  O   ASN A  75       3.050  16.719  -8.426  1.00 24.12           O  
ATOM   1152  CB  ASN A  75       2.698  19.446  -8.679  1.00 29.73           C  
ATOM   1153  CG  ASN A  75       3.478  19.400  -9.963  1.00 29.73           C  
ATOM   1154  OD1 ASN A  75       3.094  18.713 -10.916  1.00 29.73           O  
ATOM   1155  ND2 ASN A  75       4.569  20.122 -10.008  1.00 29.73           N  
ATOM   1156  H   ASN A  75       1.099  19.071  -6.655  1.00 23.46           H  
ATOM   1157  HA  ASN A  75       0.893  18.743  -9.578  1.00 23.78           H  
ATOM   1158 1HB  ASN A  75       2.371  20.472  -8.503  1.00 35.68           H  
ATOM   1159 2HB  ASN A  75       3.358  19.168  -7.858  1.00 35.68           H  
ATOM   1160 1HD2 ASN A  75       5.128  20.131 -10.837  1.00 35.68           H  
ATOM   1161 2HD2 ASN A  75       4.843  20.664  -9.214  1.00 35.68           H  
ATOM   1162  N   HIS A  76       1.020  16.236  -9.275  1.00  3.92           N  
ATOM   1163  CA  HIS A  76       1.280  14.807  -9.409  1.00  0.94           C  
ATOM   1164  C   HIS A  76       1.564  14.408 -10.847  1.00  0.77           C  
ATOM   1165  O   HIS A  76       1.247  15.142 -11.784  1.00  1.74           O  
ATOM   1166  CB  HIS A  76       0.087  14.023  -8.876  1.00  1.41           C  
ATOM   1167  CG  HIS A  76      -0.161  14.292  -7.431  1.00  1.41           C  
ATOM   1168  ND1 HIS A  76       0.602  13.742  -6.424  1.00  1.41           N  
ATOM   1169  CD2 HIS A  76      -1.080  15.073  -6.827  1.00  1.41           C  
ATOM   1170  CE1 HIS A  76       0.151  14.170  -5.256  1.00  1.41           C  
ATOM   1171  NE2 HIS A  76      -0.868  14.979  -5.475  1.00  1.41           N  
ATOM   1172  H   HIS A  76       0.116  16.620  -9.535  1.00  4.70           H  
ATOM   1173  HA  HIS A  76       2.150  14.538  -8.814  1.00  1.13           H  
ATOM   1174 1HB  HIS A  76      -0.810  14.290  -9.435  1.00  1.69           H  
ATOM   1175 2HB  HIS A  76       0.254  12.954  -9.005  1.00  1.69           H  
ATOM   1176  HD2 HIS A  76      -1.844  15.665  -7.329  1.00  1.69           H  
ATOM   1177  HE1 HIS A  76       0.554  13.902  -4.280  1.00  1.69           H  
ATOM   1178  HE2 HIS A  76      -1.410  15.456  -4.768  1.00  1.69           H  
ATOM   1179  N   ASN A  77       2.152  13.224 -11.018  1.00  0.41           N  
ATOM   1180  CA  ASN A  77       2.452  12.696 -12.344  1.00  0.28           C  
ATOM   1181  C   ASN A  77       1.327  11.797 -12.855  1.00  0.24           C  
ATOM   1182  O   ASN A  77       1.423  11.252 -13.957  1.00  0.31           O  
ATOM   1183  CB  ASN A  77       3.770  11.947 -12.339  1.00  0.42           C  
ATOM   1184  CG  ASN A  77       4.947  12.868 -12.162  1.00  0.42           C  
ATOM   1185  OD1 ASN A  77       4.941  13.996 -12.668  1.00  0.42           O  
ATOM   1186  ND2 ASN A  77       5.953  12.415 -11.460  1.00  0.42           N  
ATOM   1187  H   ASN A  77       2.398  12.675 -10.205  1.00  0.49           H  
ATOM   1188  HA  ASN A  77       2.534  13.533 -13.038  1.00  0.34           H  
ATOM   1189 1HB  ASN A  77       3.770  11.214 -11.532  1.00  0.50           H  
ATOM   1190 2HB  ASN A  77       3.885  11.403 -13.276  1.00  0.50           H  
ATOM   1191 1HD2 ASN A  77       6.760  12.989 -11.314  1.00  0.50           H  
ATOM   1192 2HD2 ASN A  77       5.918  11.496 -11.071  1.00  0.50           H  
ATOM   1193  N   PHE A  78       0.253  11.692 -12.066  1.00  0.24           N  
ATOM   1194  CA  PHE A  78      -0.928  10.933 -12.430  1.00  0.22           C  
ATOM   1195  C   PHE A  78      -2.120  11.596 -11.781  1.00  0.21           C  
ATOM   1196  O   PHE A  78      -1.962  12.504 -10.965  1.00  0.23           O  
ATOM   1197  CB  PHE A  78      -0.839   9.466 -12.009  1.00  0.33           C  
ATOM   1198  CG  PHE A  78      -0.906   9.162 -10.542  1.00  0.33           C  
ATOM   1199  CD1 PHE A  78      -2.106   8.741  -9.988  1.00  0.33           C  
ATOM   1200  CD2 PHE A  78       0.199   9.283  -9.717  1.00  0.33           C  
ATOM   1201  CE1 PHE A  78      -2.197   8.428  -8.649  1.00  0.33           C  
ATOM   1202  CE2 PHE A  78       0.108   8.974  -8.373  1.00  0.33           C  
ATOM   1203  CZ  PHE A  78      -1.087   8.539  -7.841  1.00  0.33           C  
ATOM   1204  H   PHE A  78       0.248  12.157 -11.173  1.00  0.29           H  
ATOM   1205  HA  PHE A  78      -1.058  10.985 -13.505  1.00  0.26           H  
ATOM   1206 1HB  PHE A  78      -1.633   8.906 -12.492  1.00  0.40           H  
ATOM   1207 2HB  PHE A  78       0.090   9.068 -12.383  1.00  0.40           H  
ATOM   1208  HD1 PHE A  78      -2.983   8.647 -10.629  1.00  0.40           H  
ATOM   1209  HD2 PHE A  78       1.147   9.619 -10.137  1.00  0.40           H  
ATOM   1210  HE1 PHE A  78      -3.145   8.091  -8.234  1.00  0.40           H  
ATOM   1211  HE2 PHE A  78       0.982   9.068  -7.730  1.00  0.40           H  
ATOM   1212  HZ  PHE A  78      -1.154   8.292  -6.783  1.00  0.40           H  
ATOM   1213  N   TRP A  79      -3.310  11.166 -12.154  1.00  0.19           N  
ATOM   1214  CA  TRP A  79      -4.505  11.790 -11.632  1.00  0.18           C  
ATOM   1215  C   TRP A  79      -5.641  10.808 -11.419  1.00  0.16           C  
ATOM   1216  O   TRP A  79      -5.650   9.692 -11.947  1.00  0.15           O  
ATOM   1217  CB  TRP A  79      -4.947  12.908 -12.575  1.00  0.27           C  
ATOM   1218  CG  TRP A  79      -5.227  12.438 -13.968  1.00  0.27           C  
ATOM   1219  CD1 TRP A  79      -6.428  12.051 -14.473  1.00  0.27           C  
ATOM   1220  CD2 TRP A  79      -4.278  12.314 -15.057  1.00  0.27           C  
ATOM   1221  NE1 TRP A  79      -6.295  11.688 -15.792  1.00  0.27           N  
ATOM   1222  CE2 TRP A  79      -4.985  11.842 -16.162  1.00  0.27           C  
ATOM   1223  CE3 TRP A  79      -2.905  12.566 -15.176  1.00  0.27           C  
ATOM   1224  CZ2 TRP A  79      -4.370  11.609 -17.383  1.00  0.27           C  
ATOM   1225  CZ3 TRP A  79      -2.288  12.333 -16.398  1.00  0.27           C  
ATOM   1226  CH2 TRP A  79      -3.001  11.865 -17.472  1.00  0.27           C  
ATOM   1227  H   TRP A  79      -3.381  10.414 -12.824  1.00  0.23           H  
ATOM   1228  HA  TRP A  79      -4.263  12.235 -10.669  1.00  0.22           H  
ATOM   1229 1HB  TRP A  79      -5.847  13.384 -12.186  1.00  0.32           H  
ATOM   1230 2HB  TRP A  79      -4.169  13.670 -12.622  1.00  0.32           H  
ATOM   1231  HD1 TRP A  79      -7.359  12.032 -13.911  1.00  0.32           H  
ATOM   1232  HE1 TRP A  79      -7.036  11.362 -16.392  1.00  0.32           H  
ATOM   1233  HE3 TRP A  79      -2.332  12.938 -14.329  1.00  0.32           H  
ATOM   1234  HZ2 TRP A  79      -4.920  11.240 -18.249  1.00  0.32           H  
ATOM   1235  HZ3 TRP A  79      -1.218  12.531 -16.482  1.00  0.32           H  
ATOM   1236  HH2 TRP A  79      -2.485  11.693 -18.417  1.00  0.32           H  
ATOM   1237  N   LEU A  80      -6.596  11.253 -10.615  1.00  0.16           N  
ATOM   1238  CA  LEU A  80      -7.722  10.434 -10.221  1.00  0.15           C  
ATOM   1239  C   LEU A  80      -9.018  10.932 -10.839  1.00  0.17           C  
ATOM   1240  O   LEU A  80      -9.133  12.095 -11.226  1.00  0.23           O  
ATOM   1241  CB  LEU A  80      -7.851  10.447  -8.700  1.00  0.22           C  
ATOM   1242  CG  LEU A  80      -6.598  10.049  -7.913  1.00  0.22           C  
ATOM   1243  CD1 LEU A  80      -6.913  10.138  -6.436  1.00  0.22           C  
ATOM   1244  CD2 LEU A  80      -6.122   8.666  -8.291  1.00  0.22           C  
ATOM   1245  H   LEU A  80      -6.518  12.193 -10.243  1.00  0.19           H  
ATOM   1246  HA  LEU A  80      -7.542   9.418 -10.554  1.00  0.18           H  
ATOM   1247 1HB  LEU A  80      -8.107  11.459  -8.388  1.00  0.27           H  
ATOM   1248 2HB  LEU A  80      -8.662   9.792  -8.411  1.00  0.27           H  
ATOM   1249  HG  LEU A  80      -5.808  10.756  -8.137  1.00  0.27           H  
ATOM   1250 1HD1 LEU A  80      -6.024   9.891  -5.856  1.00  0.27           H  
ATOM   1251 2HD1 LEU A  80      -7.234  11.150  -6.196  1.00  0.27           H  
ATOM   1252 3HD1 LEU A  80      -7.711   9.439  -6.193  1.00  0.27           H  
ATOM   1253 1HD2 LEU A  80      -5.226   8.426  -7.721  1.00  0.27           H  
ATOM   1254 2HD2 LEU A  80      -6.894   7.938  -8.063  1.00  0.27           H  
ATOM   1255 3HD2 LEU A  80      -5.895   8.636  -9.356  1.00  0.27           H  
ATOM   1256  N   GLY A  81     -10.015  10.059 -10.909  1.00  0.17           N  
ATOM   1257  CA  GLY A  81     -11.298  10.473 -11.458  1.00  0.19           C  
ATOM   1258  C   GLY A  81     -12.417   9.507 -11.126  1.00  0.27           C  
ATOM   1259  O   GLY A  81     -12.195   8.439 -10.553  1.00  0.32           O  
ATOM   1260  H   GLY A  81      -9.872   9.110 -10.592  1.00  0.20           H  
ATOM   1261 1HA  GLY A  81     -11.548  11.464 -11.079  1.00  0.23           H  
ATOM   1262 2HA  GLY A  81     -11.209  10.565 -12.536  1.00  0.23           H  
ATOM   1263  N   VAL A  82     -13.637   9.893 -11.496  1.00  0.35           N  
ATOM   1264  CA  VAL A  82     -14.821   9.100 -11.191  1.00  0.56           C  
ATOM   1265  C   VAL A  82     -14.991   7.903 -12.119  1.00  0.57           C  
ATOM   1266  O   VAL A  82     -15.823   7.913 -13.029  1.00  0.87           O  
ATOM   1267  CB  VAL A  82     -16.085   9.980 -11.242  1.00  0.84           C  
ATOM   1268  CG1 VAL A  82     -15.992  11.073 -10.192  1.00  0.84           C  
ATOM   1269  CG2 VAL A  82     -16.245  10.581 -12.630  1.00  0.84           C  
ATOM   1270  H   VAL A  82     -13.747  10.772 -11.982  1.00  0.42           H  
ATOM   1271  HA  VAL A  82     -14.717   8.727 -10.173  1.00  0.67           H  
ATOM   1272  HB  VAL A  82     -16.953   9.371 -11.003  1.00  1.01           H  
ATOM   1273 1HG1 VAL A  82     -16.895  11.683 -10.219  1.00  1.01           H  
ATOM   1274 2HG1 VAL A  82     -15.889  10.621  -9.205  1.00  1.01           H  
ATOM   1275 3HG1 VAL A  82     -15.125  11.702 -10.396  1.00  1.01           H  
ATOM   1276 1HG2 VAL A  82     -17.144  11.195 -12.658  1.00  1.01           H  
ATOM   1277 2HG2 VAL A  82     -15.376  11.198 -12.862  1.00  1.01           H  
ATOM   1278 3HG2 VAL A  82     -16.329   9.784 -13.368  1.00  1.01           H  
ATOM   1279  N   ASN A  83     -14.188   6.880 -11.862  1.00  0.56           N  
ATOM   1280  CA  ASN A  83     -14.241   5.614 -12.570  1.00  0.60           C  
ATOM   1281  C   ASN A  83     -15.274   4.716 -11.897  1.00  0.66           C  
ATOM   1282  O   ASN A  83     -15.986   5.168 -11.001  1.00  0.84           O  
ATOM   1283  CB  ASN A  83     -12.860   4.995 -12.632  1.00  0.90           C  
ATOM   1284  CG  ASN A  83     -12.325   4.600 -11.295  1.00  0.90           C  
ATOM   1285  OD1 ASN A  83     -13.050   4.167 -10.397  1.00  0.90           O  
ATOM   1286  ND2 ASN A  83     -11.042   4.741 -11.134  1.00  0.90           N  
ATOM   1287  H   ASN A  83     -13.511   6.999 -11.119  1.00  0.67           H  
ATOM   1288  HA  ASN A  83     -14.575   5.791 -13.587  1.00  0.72           H  
ATOM   1289 1HB  ASN A  83     -12.876   4.124 -13.277  1.00  1.08           H  
ATOM   1290 2HB  ASN A  83     -12.172   5.712 -13.080  1.00  1.08           H  
ATOM   1291 1HD2 ASN A  83     -10.633   4.481 -10.257  1.00  1.08           H  
ATOM   1292 2HD2 ASN A  83     -10.473   5.095 -11.875  1.00  1.08           H  
ATOM   1293  N   GLN A  84     -15.358   3.452 -12.315  1.00  0.79           N  
ATOM   1294  CA  GLN A  84     -16.318   2.486 -11.761  1.00  1.17           C  
ATOM   1295  C   GLN A  84     -16.332   2.349 -10.225  1.00  0.89           C  
ATOM   1296  O   GLN A  84     -17.315   1.866  -9.663  1.00  1.21           O  
ATOM   1297  CB  GLN A  84     -16.052   1.102 -12.327  1.00  1.75           C  
ATOM   1298  CG  GLN A  84     -14.768   0.497 -11.808  1.00  1.75           C  
ATOM   1299  CD  GLN A  84     -14.464  -0.859 -12.388  1.00  1.75           C  
ATOM   1300  OE1 GLN A  84     -15.191  -1.834 -12.174  1.00  1.75           O  
ATOM   1301  NE2 GLN A  84     -13.370  -0.925 -13.128  1.00  1.75           N  
ATOM   1302  H   GLN A  84     -14.739   3.128 -13.053  1.00  0.95           H  
ATOM   1303  HA  GLN A  84     -17.315   2.799 -12.071  1.00  1.40           H  
ATOM   1304 1HB  GLN A  84     -16.875   0.434 -12.074  1.00  2.11           H  
ATOM   1305 2HB  GLN A  84     -15.990   1.158 -13.412  1.00  2.11           H  
ATOM   1306 1HG  GLN A  84     -13.939   1.164 -12.042  1.00  2.11           H  
ATOM   1307 2HG  GLN A  84     -14.859   0.380 -10.732  1.00  2.11           H  
ATOM   1308 1HE2 GLN A  84     -13.094  -1.789 -13.550  1.00  2.11           H  
ATOM   1309 2HE2 GLN A  84     -12.822  -0.104 -13.273  1.00  2.11           H  
ATOM   1310  N   PHE A  85     -15.245   2.733  -9.551  1.00  0.89           N  
ATOM   1311  CA  PHE A  85     -15.132   2.556  -8.110  1.00  0.91           C  
ATOM   1312  C   PHE A  85     -15.529   3.809  -7.341  1.00  0.74           C  
ATOM   1313  O   PHE A  85     -15.405   3.856  -6.116  1.00  1.52           O  
ATOM   1314  CB  PHE A  85     -13.678   2.250  -7.754  1.00  1.36           C  
ATOM   1315  CG  PHE A  85     -13.148   1.030  -8.426  1.00  1.36           C  
ATOM   1316  CD1 PHE A  85     -13.716  -0.192  -8.186  1.00  1.36           C  
ATOM   1317  CD2 PHE A  85     -12.080   1.096  -9.306  1.00  1.36           C  
ATOM   1318  CE1 PHE A  85     -13.234  -1.306  -8.819  1.00  1.36           C  
ATOM   1319  CE2 PHE A  85     -11.592  -0.037  -9.925  1.00  1.36           C  
ATOM   1320  CZ  PHE A  85     -12.176  -1.244  -9.679  1.00  1.36           C  
ATOM   1321  H   PHE A  85     -14.467   3.148 -10.042  1.00  1.07           H  
ATOM   1322  HA  PHE A  85     -15.776   1.731  -7.805  1.00  1.09           H  
ATOM   1323 1HB  PHE A  85     -13.045   3.093  -8.027  1.00  1.64           H  
ATOM   1324 2HB  PHE A  85     -13.594   2.106  -6.679  1.00  1.64           H  
ATOM   1325  HD1 PHE A  85     -14.556  -0.269  -7.501  1.00  1.64           H  
ATOM   1326  HD2 PHE A  85     -11.624   2.059  -9.511  1.00  1.64           H  
ATOM   1327  HE1 PHE A  85     -13.698  -2.251  -8.633  1.00  1.64           H  
ATOM   1328  HE2 PHE A  85     -10.756   0.015 -10.612  1.00  1.64           H  
ATOM   1329  HZ  PHE A  85     -11.810  -2.144 -10.165  1.00  1.64           H  
ATOM   1330  N   ALA A  86     -16.007   4.825  -8.049  1.00  0.54           N  
ATOM   1331  CA  ALA A  86     -16.362   6.078  -7.411  1.00  0.50           C  
ATOM   1332  C   ALA A  86     -17.515   5.938  -6.417  1.00  0.74           C  
ATOM   1333  O   ALA A  86     -17.558   6.679  -5.441  1.00  1.69           O  
ATOM   1334  CB  ALA A  86     -16.705   7.108  -8.463  1.00  0.75           C  
ATOM   1335  H   ALA A  86     -16.102   4.754  -9.053  1.00  0.65           H  
ATOM   1336  HA  ALA A  86     -15.491   6.426  -6.861  1.00  0.60           H  
ATOM   1337 1HB  ALA A  86     -16.918   8.062  -7.983  1.00  0.90           H  
ATOM   1338 2HB  ALA A  86     -15.862   7.224  -9.141  1.00  0.90           H  
ATOM   1339 3HB  ALA A  86     -17.576   6.778  -9.019  1.00  0.90           H  
ATOM   1340  N   ASP A  87     -18.440   4.998  -6.621  1.00  0.94           N  
ATOM   1341  CA  ASP A  87     -19.555   4.875  -5.675  1.00  2.91           C  
ATOM   1342  C   ASP A  87     -19.302   3.884  -4.530  1.00  1.56           C  
ATOM   1343  O   ASP A  87     -20.250   3.493  -3.843  1.00  3.66           O  
ATOM   1344  CB  ASP A  87     -20.842   4.432  -6.364  1.00  4.37           C  
ATOM   1345  CG  ASP A  87     -20.783   3.009  -6.908  1.00  4.37           C  
ATOM   1346  OD1 ASP A  87     -19.716   2.446  -6.962  1.00  4.37           O  
ATOM   1347  OD2 ASP A  87     -21.825   2.488  -7.232  1.00  4.37           O  
ATOM   1348  H   ASP A  87     -18.386   4.387  -7.424  1.00  1.13           H  
ATOM   1349  HA  ASP A  87     -19.728   5.856  -5.232  1.00  3.49           H  
ATOM   1350 1HB  ASP A  87     -21.667   4.502  -5.660  1.00  5.24           H  
ATOM   1351 2HB  ASP A  87     -21.060   5.110  -7.189  1.00  5.24           H  
ATOM   1352  N   LEU A  88     -18.054   3.471  -4.312  1.00  1.42           N  
ATOM   1353  CA  LEU A  88     -17.805   2.510  -3.247  1.00  2.71           C  
ATOM   1354  C   LEU A  88     -16.574   2.852  -2.419  1.00  0.80           C  
ATOM   1355  O   LEU A  88     -15.734   3.658  -2.821  1.00  0.92           O  
ATOM   1356  CB  LEU A  88     -17.720   1.107  -3.870  1.00  4.06           C  
ATOM   1357  CG  LEU A  88     -16.662   0.872  -4.948  1.00  4.06           C  
ATOM   1358  CD1 LEU A  88     -15.339   0.533  -4.305  1.00  4.06           C  
ATOM   1359  CD2 LEU A  88     -17.136  -0.246  -5.859  1.00  4.06           C  
ATOM   1360  H   LEU A  88     -17.280   3.788  -4.885  1.00  1.70           H  
ATOM   1361  HA  LEU A  88     -18.662   2.521  -2.576  1.00  3.25           H  
ATOM   1362 1HB  LEU A  88     -17.525   0.394  -3.074  1.00  4.88           H  
ATOM   1363 2HB  LEU A  88     -18.686   0.870  -4.312  1.00  4.88           H  
ATOM   1364  HG  LEU A  88     -16.532   1.780  -5.531  1.00  4.88           H  
ATOM   1365 1HD1 LEU A  88     -14.589   0.374  -5.080  1.00  4.88           H  
ATOM   1366 2HD1 LEU A  88     -15.028   1.355  -3.661  1.00  4.88           H  
ATOM   1367 3HD1 LEU A  88     -15.446  -0.373  -3.710  1.00  4.88           H  
ATOM   1368 1HD2 LEU A  88     -16.403  -0.422  -6.642  1.00  4.88           H  
ATOM   1369 2HD2 LEU A  88     -17.270  -1.158  -5.276  1.00  4.88           H  
ATOM   1370 3HD2 LEU A  88     -18.087   0.036  -6.313  1.00  4.88           H  
ATOM   1371  N   THR A  89     -16.504   2.280  -1.221  1.00  0.71           N  
ATOM   1372  CA  THR A  89     -15.445   2.642  -0.294  1.00  0.60           C  
ATOM   1373  C   THR A  89     -14.172   1.897  -0.567  1.00  0.44           C  
ATOM   1374  O   THR A  89     -14.177   0.870  -1.240  1.00  0.46           O  
ATOM   1375  CB  THR A  89     -15.866   2.366   1.164  1.00  0.90           C  
ATOM   1376  OG1 THR A  89     -16.073   0.957   1.353  1.00  0.90           O  
ATOM   1377  CG2 THR A  89     -17.153   3.109   1.484  1.00  0.90           C  
ATOM   1378  H   THR A  89     -17.205   1.606  -0.945  1.00  0.85           H  
ATOM   1379  HA  THR A  89     -15.243   3.708  -0.400  1.00  0.72           H  
ATOM   1380  HB  THR A  89     -15.083   2.704   1.841  1.00  1.08           H  
ATOM   1381  HG1 THR A  89     -16.496   0.810   2.204  1.00  1.08           H  
ATOM   1382 1HG2 THR A  89     -17.441   2.911   2.516  1.00  1.08           H  
ATOM   1383 2HG2 THR A  89     -16.997   4.179   1.350  1.00  1.08           H  
ATOM   1384 3HG2 THR A  89     -17.945   2.771   0.816  1.00  1.08           H  
ATOM   1385  N   ASN A  90     -13.083   2.411  -0.009  1.00  0.58           N  
ATOM   1386  CA  ASN A  90     -11.785   1.787  -0.154  1.00  0.87           C  
ATOM   1387  C   ASN A  90     -11.781   0.433   0.523  1.00  0.54           C  
ATOM   1388  O   ASN A  90     -11.135  -0.487   0.042  1.00  0.80           O  
ATOM   1389  CB  ASN A  90     -10.688   2.684   0.375  1.00  1.30           C  
ATOM   1390  CG  ASN A  90      -9.314   2.165   0.053  1.00  1.30           C  
ATOM   1391  OD1 ASN A  90      -8.550   1.827   0.962  1.00  1.30           O  
ATOM   1392  ND2 ASN A  90      -8.983   2.089  -1.212  1.00  1.30           N  
ATOM   1393  H   ASN A  90     -13.161   3.264   0.527  1.00  0.70           H  
ATOM   1394  HA  ASN A  90     -11.601   1.611  -1.212  1.00  1.04           H  
ATOM   1395 1HB  ASN A  90     -10.800   3.679  -0.054  1.00  1.57           H  
ATOM   1396 2HB  ASN A  90     -10.783   2.781   1.457  1.00  1.57           H  
ATOM   1397 1HD2 ASN A  90      -8.075   1.738  -1.461  1.00  1.57           H  
ATOM   1398 2HD2 ASN A  90      -9.636   2.379  -1.920  1.00  1.57           H  
ATOM   1399  N   ASP A  91     -12.512   0.308   1.630  1.00  0.79           N  
ATOM   1400  CA  ASP A  91     -12.629  -0.971   2.310  1.00  0.87           C  
ATOM   1401  C   ASP A  91     -13.281  -1.997   1.393  1.00  0.69           C  
ATOM   1402  O   ASP A  91     -12.750  -3.093   1.218  1.00  0.76           O  
ATOM   1403  CB  ASP A  91     -13.453  -0.829   3.591  1.00  1.30           C  
ATOM   1404  CG  ASP A  91     -12.722  -0.088   4.702  1.00  1.30           C  
ATOM   1405  OD1 ASP A  91     -11.527   0.057   4.611  1.00  1.30           O  
ATOM   1406  OD2 ASP A  91     -13.368   0.325   5.636  1.00  1.30           O  
ATOM   1407  H   ASP A  91     -13.007   1.106   1.997  1.00  0.95           H  
ATOM   1408  HA  ASP A  91     -11.631  -1.324   2.569  1.00  1.04           H  
ATOM   1409 1HB  ASP A  91     -14.377  -0.295   3.371  1.00  1.57           H  
ATOM   1410 2HB  ASP A  91     -13.727  -1.816   3.955  1.00  1.57           H  
ATOM   1411  N   GLU A  92     -14.413  -1.621   0.788  1.00  0.74           N  
ATOM   1412  CA  GLU A  92     -15.148  -2.499  -0.120  1.00  0.92           C  
ATOM   1413  C   GLU A  92     -14.291  -2.883  -1.316  1.00  0.65           C  
ATOM   1414  O   GLU A  92     -14.234  -4.050  -1.692  1.00  0.80           O  
ATOM   1415  CB  GLU A  92     -16.441  -1.833  -0.573  1.00  1.38           C  
ATOM   1416  CG  GLU A  92     -17.340  -2.711  -1.432  1.00  1.38           C  
ATOM   1417  CD  GLU A  92     -18.651  -2.049  -1.741  1.00  1.38           C  
ATOM   1418  OE1 GLU A  92     -18.795  -0.893  -1.426  1.00  1.38           O  
ATOM   1419  OE2 GLU A  92     -19.531  -2.693  -2.263  1.00  1.38           O  
ATOM   1420  H   GLU A  92     -14.794  -0.696   0.973  1.00  0.89           H  
ATOM   1421  HA  GLU A  92     -15.400  -3.413   0.417  1.00  1.10           H  
ATOM   1422 1HB  GLU A  92     -17.011  -1.523   0.303  1.00  1.66           H  
ATOM   1423 2HB  GLU A  92     -16.204  -0.934  -1.143  1.00  1.66           H  
ATOM   1424 1HG  GLU A  92     -16.828  -2.935  -2.368  1.00  1.66           H  
ATOM   1425 2HG  GLU A  92     -17.523  -3.651  -0.913  1.00  1.66           H  
ATOM   1426  N   PHE A  93     -13.619  -1.882  -1.887  1.00  0.65           N  
ATOM   1427  CA  PHE A  93     -12.691  -2.059  -2.993  1.00  0.86           C  
ATOM   1428  C   PHE A  93     -11.611  -3.052  -2.627  1.00  0.84           C  
ATOM   1429  O   PHE A  93     -11.364  -4.023  -3.355  1.00  1.05           O  
ATOM   1430  CB  PHE A  93     -12.050  -0.696  -3.292  1.00  1.29           C  
ATOM   1431  CG  PHE A  93     -10.902  -0.695  -4.246  1.00  1.29           C  
ATOM   1432  CD1 PHE A  93     -11.075  -0.868  -5.611  1.00  1.29           C  
ATOM   1433  CD2 PHE A  93      -9.625  -0.478  -3.756  1.00  1.29           C  
ATOM   1434  CE1 PHE A  93      -9.986  -0.826  -6.462  1.00  1.29           C  
ATOM   1435  CE2 PHE A  93      -8.543  -0.433  -4.600  1.00  1.29           C  
ATOM   1436  CZ  PHE A  93      -8.723  -0.606  -5.953  1.00  1.29           C  
ATOM   1437  H   PHE A  93     -13.753  -0.949  -1.535  1.00  0.78           H  
ATOM   1438  HA  PHE A  93     -13.231  -2.416  -3.865  1.00  1.03           H  
ATOM   1439 1HB  PHE A  93     -12.804  -0.027  -3.685  1.00  1.55           H  
ATOM   1440 2HB  PHE A  93     -11.704  -0.260  -2.360  1.00  1.55           H  
ATOM   1441  HD1 PHE A  93     -12.076  -1.032  -6.005  1.00  1.55           H  
ATOM   1442  HD2 PHE A  93      -9.484  -0.333  -2.684  1.00  1.55           H  
ATOM   1443  HE1 PHE A  93     -10.123  -0.961  -7.534  1.00  1.55           H  
ATOM   1444  HE2 PHE A  93      -7.547  -0.256  -4.199  1.00  1.55           H  
ATOM   1445  HZ  PHE A  93      -7.864  -0.564  -6.617  1.00  1.55           H  
ATOM   1446  N   ARG A  94     -11.004  -2.852  -1.470  1.00  0.84           N  
ATOM   1447  CA  ARG A  94      -9.970  -3.741  -1.025  1.00  0.98           C  
ATOM   1448  C   ARG A  94     -10.474  -5.151  -0.797  1.00  0.99           C  
ATOM   1449  O   ARG A  94      -9.720  -6.091  -1.013  1.00  1.21           O  
ATOM   1450  CB  ARG A  94      -9.321  -3.249   0.254  1.00  1.47           C  
ATOM   1451  CG  ARG A  94      -8.403  -2.053   0.097  1.00  1.47           C  
ATOM   1452  CD  ARG A  94      -7.859  -1.622   1.408  1.00  1.47           C  
ATOM   1453  NE  ARG A  94      -6.934  -0.518   1.264  1.00  1.47           N  
ATOM   1454  CZ  ARG A  94      -6.267   0.072   2.274  1.00  1.47           C  
ATOM   1455  NH1 ARG A  94      -6.423  -0.353   3.509  1.00  1.47           N  
ATOM   1456  NH2 ARG A  94      -5.454   1.081   2.019  1.00  1.47           N  
ATOM   1457  H   ARG A  94     -11.238  -2.051  -0.902  1.00  1.01           H  
ATOM   1458  HA  ARG A  94      -9.211  -3.758  -1.795  1.00  1.18           H  
ATOM   1459 1HB  ARG A  94     -10.092  -2.980   0.974  1.00  1.76           H  
ATOM   1460 2HB  ARG A  94      -8.731  -4.050   0.696  1.00  1.76           H  
ATOM   1461 1HG  ARG A  94      -7.566  -2.328  -0.543  1.00  1.76           H  
ATOM   1462 2HG  ARG A  94      -8.937  -1.220  -0.355  1.00  1.76           H  
ATOM   1463 1HD  ARG A  94      -8.677  -1.299   2.052  1.00  1.76           H  
ATOM   1464 2HD  ARG A  94      -7.332  -2.451   1.876  1.00  1.76           H  
ATOM   1465  HE  ARG A  94      -6.789  -0.151   0.331  1.00  1.76           H  
ATOM   1466 1HH1 ARG A  94      -7.048  -1.123   3.703  1.00  1.76           H  
ATOM   1467 2HH1 ARG A  94      -5.921   0.093   4.263  1.00  1.76           H  
ATOM   1468 1HH2 ARG A  94      -5.341   1.405   1.069  1.00  1.76           H  
ATOM   1469 2HH2 ARG A  94      -4.952   1.529   2.770  1.00  1.76           H  
ATOM   1470  N   TRP A  95     -11.725  -5.304  -0.378  1.00  0.97           N  
ATOM   1471  CA  TRP A  95     -12.289  -6.621  -0.112  1.00  0.90           C  
ATOM   1472  C   TRP A  95     -12.743  -7.372  -1.364  1.00  0.93           C  
ATOM   1473  O   TRP A  95     -12.656  -8.600  -1.417  1.00  1.34           O  
ATOM   1474  CB  TRP A  95     -13.503  -6.473   0.803  1.00  1.35           C  
ATOM   1475  CG  TRP A  95     -13.180  -6.007   2.185  1.00  1.35           C  
ATOM   1476  CD1 TRP A  95     -12.003  -6.150   2.855  1.00  1.35           C  
ATOM   1477  CD2 TRP A  95     -14.064  -5.285   3.073  1.00  1.35           C  
ATOM   1478  NE1 TRP A  95     -12.096  -5.576   4.099  1.00  1.35           N  
ATOM   1479  CE2 TRP A  95     -13.351  -5.039   4.248  1.00  1.35           C  
ATOM   1480  CE3 TRP A  95     -15.384  -4.830   2.962  1.00  1.35           C  
ATOM   1481  CZ2 TRP A  95     -13.912  -4.358   5.316  1.00  1.35           C  
ATOM   1482  CZ3 TRP A  95     -15.947  -4.146   4.031  1.00  1.35           C  
ATOM   1483  CH2 TRP A  95     -15.230  -3.917   5.178  1.00  1.35           C  
ATOM   1484  H   TRP A  95     -12.292  -4.487  -0.194  1.00  1.16           H  
ATOM   1485  HA  TRP A  95     -11.530  -7.219   0.393  1.00  1.08           H  
ATOM   1486 1HB  TRP A  95     -14.202  -5.762   0.362  1.00  1.62           H  
ATOM   1487 2HB  TRP A  95     -14.018  -7.429   0.880  1.00  1.62           H  
ATOM   1488  HD1 TRP A  95     -11.119  -6.649   2.463  1.00  1.62           H  
ATOM   1489  HE1 TRP A  95     -11.361  -5.547   4.791  1.00  1.62           H  
ATOM   1490  HE3 TRP A  95     -15.957  -5.010   2.053  1.00  1.62           H  
ATOM   1491  HZ2 TRP A  95     -13.359  -4.163   6.235  1.00  1.62           H  
ATOM   1492  HZ3 TRP A  95     -16.975  -3.796   3.936  1.00  1.62           H  
ATOM   1493  HH2 TRP A  95     -15.703  -3.376   5.998  1.00  1.62           H  
ATOM   1494  N   MET A  96     -13.243  -6.641  -2.358  1.00  0.85           N  
ATOM   1495  CA  MET A  96     -13.815  -7.252  -3.558  1.00  1.44           C  
ATOM   1496  C   MET A  96     -12.873  -7.283  -4.759  1.00  0.85           C  
ATOM   1497  O   MET A  96     -12.817  -8.271  -5.493  1.00  2.35           O  
ATOM   1498  CB  MET A  96     -15.076  -6.482  -3.961  1.00  2.16           C  
ATOM   1499  CG  MET A  96     -16.246  -6.528  -2.978  1.00  2.16           C  
ATOM   1500  SD  MET A  96     -16.933  -8.176  -2.710  1.00  2.16           S  
ATOM   1501  CE  MET A  96     -16.218  -8.657  -1.144  1.00  2.16           C  
ATOM   1502  H   MET A  96     -13.285  -5.637  -2.260  1.00  1.02           H  
ATOM   1503  HA  MET A  96     -14.083  -8.282  -3.322  1.00  1.73           H  
ATOM   1504 1HB  MET A  96     -14.821  -5.433  -4.111  1.00  2.59           H  
ATOM   1505 2HB  MET A  96     -15.438  -6.865  -4.915  1.00  2.59           H  
ATOM   1506 1HG  MET A  96     -15.916  -6.135  -2.017  1.00  2.59           H  
ATOM   1507 2HG  MET A  96     -17.044  -5.884  -3.346  1.00  2.59           H  
ATOM   1508 1HE  MET A  96     -16.580  -9.647  -0.870  1.00  2.59           H  
ATOM   1509 2HE  MET A  96     -15.136  -8.682  -1.230  1.00  2.59           H  
ATOM   1510 3HE  MET A  96     -16.507  -7.938  -0.376  1.00  2.59           H  
ATOM   1511  N   LYS A  97     -12.173  -6.179  -4.984  1.00  0.70           N  
ATOM   1512  CA  LYS A  97     -11.325  -6.012  -6.153  1.00  1.22           C  
ATOM   1513  C   LYS A  97      -9.893  -6.473  -5.917  1.00  1.40           C  
ATOM   1514  O   LYS A  97      -9.212  -6.902  -6.853  1.00  2.72           O  
ATOM   1515  CB  LYS A  97     -11.417  -4.559  -6.558  1.00  1.83           C  
ATOM   1516  CG  LYS A  97     -12.857  -4.211  -6.883  1.00  1.83           C  
ATOM   1517  CD  LYS A  97     -13.316  -4.918  -8.160  1.00  1.83           C  
ATOM   1518  CE  LYS A  97     -14.798  -4.682  -8.472  1.00  1.83           C  
ATOM   1519  NZ  LYS A  97     -15.175  -5.271  -9.783  1.00  1.83           N  
ATOM   1520  H   LYS A  97     -12.230  -5.405  -4.338  1.00  0.84           H  
ATOM   1521  HA  LYS A  97     -11.736  -6.619  -6.960  1.00  1.46           H  
ATOM   1522 1HB  LYS A  97     -11.066  -3.912  -5.757  1.00  2.20           H  
ATOM   1523 2HB  LYS A  97     -10.810  -4.367  -7.437  1.00  2.20           H  
ATOM   1524 1HG  LYS A  97     -13.492  -4.543  -6.062  1.00  2.20           H  
ATOM   1525 2HG  LYS A  97     -12.956  -3.138  -6.966  1.00  2.20           H  
ATOM   1526 1HD  LYS A  97     -12.719  -4.562  -9.000  1.00  2.20           H  
ATOM   1527 2HD  LYS A  97     -13.151  -5.990  -8.057  1.00  2.20           H  
ATOM   1528 1HE  LYS A  97     -15.402  -5.150  -7.696  1.00  2.20           H  
ATOM   1529 2HE  LYS A  97     -15.027  -3.623  -8.490  1.00  2.20           H  
ATOM   1530 1HZ  LYS A  97     -16.158  -5.122  -9.963  1.00  2.20           H  
ATOM   1531 2HZ  LYS A  97     -14.631  -4.852 -10.525  1.00  2.20           H  
ATOM   1532 3HZ  LYS A  97     -14.985  -6.260  -9.737  1.00  2.20           H  
ATOM   1533  N   THR A  98      -9.451  -6.396  -4.662  1.00  1.54           N  
ATOM   1534  CA  THR A  98      -8.132  -6.893  -4.259  1.00  1.86           C  
ATOM   1535  C   THR A  98      -8.306  -7.912  -3.144  1.00  2.67           C  
ATOM   1536  O   THR A  98      -9.434  -8.281  -2.819  1.00  3.05           O  
ATOM   1537  CB  THR A  98      -7.202  -5.772  -3.765  1.00  2.79           C  
ATOM   1538  OG1 THR A  98      -7.715  -5.226  -2.545  1.00  2.79           O  
ATOM   1539  CG2 THR A  98      -7.072  -4.665  -4.799  1.00  2.79           C  
ATOM   1540  H   THR A  98     -10.051  -5.965  -3.964  1.00  1.85           H  
ATOM   1541  HA  THR A  98      -7.663  -7.388  -5.109  1.00  2.23           H  
ATOM   1542  HB  THR A  98      -6.215  -6.190  -3.572  1.00  3.35           H  
ATOM   1543  HG1 THR A  98      -8.291  -5.857  -2.092  1.00  3.35           H  
ATOM   1544 1HG2 THR A  98      -6.403  -3.893  -4.423  1.00  3.35           H  
ATOM   1545 2HG2 THR A  98      -6.666  -5.081  -5.720  1.00  3.35           H  
ATOM   1546 3HG2 THR A  98      -8.051  -4.231  -4.997  1.00  3.35           H  
ATOM   1547  N   ASN A  99      -7.195  -8.385  -2.576  1.00  6.43           N  
ATOM   1548  CA  ASN A  99      -7.261  -9.283  -1.419  1.00 10.91           C  
ATOM   1549  C   ASN A  99      -8.044 -10.578  -1.701  1.00 19.33           C  
ATOM   1550  O   ASN A  99      -8.803 -10.908  -0.776  1.00 34.03           O  
ATOM   1551  CB  ASN A  99      -7.824  -8.567  -0.224  1.00 16.37           C  
ATOM   1552  CG  ASN A  99      -6.849  -7.545   0.300  1.00 16.37           C  
ATOM   1553  OD1 ASN A  99      -5.726  -7.885   0.699  1.00 16.37           O  
ATOM   1554  ND2 ASN A  99      -7.239  -6.304   0.288  1.00 16.37           N  
ATOM   1555  H   ASN A  99      -6.286  -8.109  -2.932  1.00  7.72           H  
ATOM   1556  HA  ASN A  99      -6.252  -9.511  -1.119  1.00 13.09           H  
ATOM   1557 1HB  ASN A  99      -8.759  -8.089  -0.484  1.00 19.64           H  
ATOM   1558 2HB  ASN A  99      -8.041  -9.286   0.564  1.00 19.64           H  
ATOM   1559 1HD2 ASN A  99      -6.631  -5.579   0.612  1.00 19.64           H  
ATOM   1560 2HD2 ASN A  99      -8.143  -6.077  -0.070  1.00 19.64           H  
ATOM   1561  N   LYS A 100      -7.325 -11.554  -2.265  1.00 14.88           N  
ATOM   1562  CA  LYS A 100      -5.901 -11.658  -1.977  1.00  7.98           C  
ATOM   1563  C   LYS A 100      -5.216 -12.548  -2.955  1.00 14.26           C  
ATOM   1564  O   LYS A 100      -5.190 -13.753  -2.759  1.00 30.16           O  
ATOM   1565  CB  LYS A 100      -5.708 -12.159  -0.540  1.00 11.97           C  
ATOM   1566  CG  LYS A 100      -4.282 -12.118  -0.012  1.00 11.97           C  
ATOM   1567  CD  LYS A 100      -3.825 -10.670   0.149  1.00 11.97           C  
ATOM   1568  CE  LYS A 100      -2.599 -10.527   1.045  1.00 11.97           C  
ATOM   1569  NZ  LYS A 100      -2.097  -9.127   1.076  1.00 11.97           N  
ATOM   1570  H   LYS A 100      -7.488 -11.625  -3.264  1.00 17.86           H  
ATOM   1571  HA  LYS A 100      -5.406 -10.712  -2.119  1.00  9.58           H  
ATOM   1572 1HB  LYS A 100      -6.325 -11.573   0.140  1.00 14.36           H  
ATOM   1573 2HB  LYS A 100      -6.050 -13.190  -0.476  1.00 14.36           H  
ATOM   1574 1HG  LYS A 100      -4.222 -12.621   0.954  1.00 14.36           H  
ATOM   1575 2HG  LYS A 100      -3.625 -12.623  -0.713  1.00 14.36           H  
ATOM   1576 1HD  LYS A 100      -3.595 -10.254  -0.833  1.00 14.36           H  
ATOM   1577 2HD  LYS A 100      -4.637 -10.094   0.586  1.00 14.36           H  
ATOM   1578 1HE  LYS A 100      -2.885 -10.816   2.053  1.00 14.36           H  
ATOM   1579 2HE  LYS A 100      -1.799 -11.182   0.708  1.00 14.36           H  
ATOM   1580 1HZ  LYS A 100      -1.303  -9.058   1.698  1.00 14.36           H  
ATOM   1581 2HZ  LYS A 100      -1.800  -8.865   0.145  1.00 14.36           H  
ATOM   1582 3HZ  LYS A 100      -2.821  -8.500   1.395  1.00 14.36           H  
ATOM   1583  N   GLY A 101      -4.642 -11.960  -4.002  1.00 13.68           N  
ATOM   1584  CA  GLY A 101      -3.849 -12.734  -4.950  1.00 22.06           C  
ATOM   1585  C   GLY A 101      -2.778 -13.473  -4.153  1.00 19.26           C  
ATOM   1586  O   GLY A 101      -2.784 -14.697  -4.025  1.00 27.93           O  
ATOM   1587  H   GLY A 101      -4.725 -10.955  -4.118  1.00 16.42           H  
ATOM   1588 1HA  GLY A 101      -4.481 -13.441  -5.486  1.00 26.47           H  
ATOM   1589 2HA  GLY A 101      -3.385 -12.071  -5.680  1.00 26.47           H  
ATOM   1590  N   PHE A 102      -1.874 -12.684  -3.592  1.00 22.57           N  
ATOM   1591  CA  PHE A 102      -0.762 -13.155  -2.772  1.00 18.22           C  
ATOM   1592  C   PHE A 102      -1.193 -13.686  -1.403  1.00 13.37           C  
ATOM   1593  O   PHE A 102      -0.944 -13.054  -0.381  1.00 15.13           O  
ATOM   1594  CB  PHE A 102       0.185 -11.968  -2.588  1.00 27.33           C  
ATOM   1595  CG  PHE A 102       1.434 -12.199  -1.792  1.00 27.33           C  
ATOM   1596  CD1 PHE A 102       2.439 -13.035  -2.247  1.00 27.33           C  
ATOM   1597  CD2 PHE A 102       1.622 -11.523  -0.593  1.00 27.33           C  
ATOM   1598  CE1 PHE A 102       3.603 -13.188  -1.519  1.00 27.33           C  
ATOM   1599  CE2 PHE A 102       2.786 -11.671   0.131  1.00 27.33           C  
ATOM   1600  CZ  PHE A 102       3.778 -12.503  -0.336  1.00 27.33           C  
ATOM   1601  H   PHE A 102      -1.946 -11.692  -3.755  1.00 27.08           H  
ATOM   1602  HA  PHE A 102      -0.250 -13.953  -3.313  1.00 21.86           H  
ATOM   1603 1HB  PHE A 102       0.489 -11.617  -3.573  1.00 32.80           H  
ATOM   1604 2HB  PHE A 102      -0.360 -11.150  -2.121  1.00 32.80           H  
ATOM   1605  HD1 PHE A 102       2.310 -13.564  -3.191  1.00 32.80           H  
ATOM   1606  HD2 PHE A 102       0.839 -10.855  -0.232  1.00 32.80           H  
ATOM   1607  HE1 PHE A 102       4.389 -13.844  -1.884  1.00 32.80           H  
ATOM   1608  HE2 PHE A 102       2.923 -11.131   1.065  1.00 32.80           H  
ATOM   1609  HZ  PHE A 102       4.700 -12.619   0.228  1.00 32.80           H  
ATOM   1610  N   ILE A 103      -1.807 -14.876  -1.386  1.00 12.46           N  
ATOM   1611  CA  ILE A 103      -2.223 -15.512  -0.131  1.00 15.36           C  
ATOM   1612  C   ILE A 103      -1.063 -15.887   0.811  1.00 43.07           C  
ATOM   1613  O   ILE A 103      -1.163 -15.619   2.009  1.00127.64           O  
ATOM   1614  CB  ILE A 103      -3.081 -16.783  -0.355  1.00 23.04           C  
ATOM   1615  CG1 ILE A 103      -4.435 -16.415  -0.948  1.00 23.04           C  
ATOM   1616  CG2 ILE A 103      -3.238 -17.536   0.964  1.00 23.04           C  
ATOM   1617  CD1 ILE A 103      -5.231 -17.609  -1.418  1.00 23.04           C  
ATOM   1618  H   ILE A 103      -2.002 -15.330  -2.269  1.00 14.95           H  
ATOM   1619  HA  ILE A 103      -2.850 -14.798   0.401  1.00 18.43           H  
ATOM   1620  HB  ILE A 103      -2.597 -17.434  -1.078  1.00 27.65           H  
ATOM   1621 1HG1 ILE A 103      -5.020 -15.879  -0.201  1.00 27.65           H  
ATOM   1622 2HG1 ILE A 103      -4.277 -15.760  -1.801  1.00 27.65           H  
ATOM   1623 1HG2 ILE A 103      -3.827 -18.437   0.802  1.00 27.65           H  
ATOM   1624 2HG2 ILE A 103      -2.254 -17.812   1.342  1.00 27.65           H  
ATOM   1625 3HG2 ILE A 103      -3.738 -16.900   1.690  1.00 27.65           H  
ATOM   1626 1HD1 ILE A 103      -6.183 -17.269  -1.825  1.00 27.65           H  
ATOM   1627 2HD1 ILE A 103      -4.676 -18.143  -2.192  1.00 27.65           H  
ATOM   1628 3HD1 ILE A 103      -5.424 -18.276  -0.581  1.00 27.65           H  
ATOM   1629  N   PRO A 104       0.021 -16.530   0.325  1.00 28.39           N  
ATOM   1630  CA  PRO A 104       1.179 -16.969   1.089  1.00 30.09           C  
ATOM   1631  C   PRO A 104       2.110 -15.804   1.355  1.00 16.59           C  
ATOM   1632  O   PRO A 104       1.810 -14.662   1.009  1.00 56.86           O  
ATOM   1633  CB  PRO A 104       1.812 -18.031   0.190  1.00 45.13           C  
ATOM   1634  CG  PRO A 104       1.517 -17.563  -1.178  1.00 45.13           C  
ATOM   1635  CD  PRO A 104       0.139 -16.977  -1.091  1.00 45.13           C  
ATOM   1636  HA  PRO A 104       0.837 -17.411   2.034  1.00 36.11           H  
ATOM   1637 1HB  PRO A 104       2.891 -18.111   0.386  1.00 54.16           H  
ATOM   1638 2HB  PRO A 104       1.373 -19.017   0.401  1.00 54.16           H  
ATOM   1639 1HG  PRO A 104       2.268 -16.827  -1.500  1.00 54.16           H  
ATOM   1640 2HG  PRO A 104       1.568 -18.405  -1.881  1.00 54.16           H  
ATOM   1641 1HD  PRO A 104       0.127 -16.143  -1.795  1.00 54.16           H  
ATOM   1642 2HD  PRO A 104      -0.608 -17.740  -1.333  1.00 54.16           H  
ATOM   1643  N   SER A 105       3.239 -16.092   1.979  1.00 20.52           N  
ATOM   1644  CA  SER A 105       4.206 -15.063   2.319  1.00 15.41           C  
ATOM   1645  C   SER A 105       5.399 -15.128   1.387  1.00 23.57           C  
ATOM   1646  O   SER A 105       5.272 -15.555   0.240  1.00 70.71           O  
ATOM   1647  CB  SER A 105       4.662 -15.219   3.758  1.00 23.12           C  
ATOM   1648  OG  SER A 105       5.486 -14.150   4.138  1.00 23.12           O  
ATOM   1649  H   SER A 105       3.431 -17.052   2.234  1.00 24.62           H  
ATOM   1650  HA  SER A 105       3.734 -14.086   2.205  1.00 18.49           H  
ATOM   1651 1HB  SER A 105       3.792 -15.261   4.414  1.00 27.74           H  
ATOM   1652 2HB  SER A 105       5.202 -16.159   3.872  1.00 27.74           H  
ATOM   1653  HG  SER A 105       4.918 -13.375   4.163  1.00 27.74           H  
ATOM   1654  N   THR A 106       6.565 -14.705   1.869  1.00 59.84           N  
ATOM   1655  CA  THR A 106       7.755 -14.647   1.027  1.00108.34           C  
ATOM   1656  C   THR A 106       8.599 -15.927   1.024  1.00 67.80           C  
ATOM   1657  O   THR A 106       9.810 -15.864   0.805  1.00 95.37           O  
ATOM   1658  CB  THR A 106       8.649 -13.468   1.452  1.00162.51           C  
ATOM   1659  OG1 THR A 106       9.034 -13.626   2.823  1.00162.51           O  
ATOM   1660  CG2 THR A 106       7.897 -12.153   1.287  1.00162.51           C  
ATOM   1661  H   THR A 106       6.617 -14.384   2.827  1.00 71.81           H  
ATOM   1662  HA  THR A 106       7.427 -14.470   0.002  1.00130.01           H  
ATOM   1663  HB  THR A 106       9.544 -13.450   0.831  1.00195.01           H  
ATOM   1664  HG1 THR A 106       8.248 -13.666   3.373  1.00195.01           H  
ATOM   1665 1HG2 THR A 106       8.541 -11.327   1.587  1.00195.01           H  
ATOM   1666 2HG2 THR A 106       7.610 -12.031   0.243  1.00195.01           H  
ATOM   1667 3HG2 THR A 106       7.004 -12.162   1.911  1.00195.01           H  
ATOM   1668  N   THR A 107       7.968 -17.080   1.270  1.00 81.53           N  
ATOM   1669  CA  THR A 107       8.639 -18.379   1.227  1.00 73.28           C  
ATOM   1670  C   THR A 107       9.450 -18.535  -0.054  1.00 48.79           C  
ATOM   1671  O   THR A 107       8.897 -18.815  -1.117  1.00 89.28           O  
ATOM   1672  CB  THR A 107       7.627 -19.538   1.321  1.00109.92           C  
ATOM   1673  OG1 THR A 107       6.911 -19.458   2.562  1.00109.92           O  
ATOM   1674  CG2 THR A 107       8.354 -20.871   1.239  1.00109.92           C  
ATOM   1675  H   THR A 107       6.983 -17.069   1.467  1.00 97.84           H  
ATOM   1676  HA  THR A 107       9.322 -18.446   2.072  1.00 87.94           H  
ATOM   1677  HB  THR A 107       6.916 -19.467   0.500  1.00131.90           H  
ATOM   1678  HG1 THR A 107       6.307 -20.201   2.631  1.00131.90           H  
ATOM   1679 1HG2 THR A 107       7.632 -21.684   1.303  1.00131.90           H  
ATOM   1680 2HG2 THR A 107       8.890 -20.935   0.291  1.00131.90           H  
ATOM   1681 3HG2 THR A 107       9.064 -20.948   2.061  1.00131.90           H  
ATOM   1682  N   ARG A 108      10.760 -18.343   0.056  1.00 67.69           N  
ATOM   1683  CA  ARG A 108      11.646 -18.445  -1.093  1.00 86.77           C  
ATOM   1684  C   ARG A 108      11.639 -19.847  -1.672  1.00 78.46           C  
ATOM   1685  O   ARG A 108      11.748 -20.836  -0.944  1.00164.74           O  
ATOM   1686  CB  ARG A 108      13.066 -18.063  -0.715  1.00130.16           C  
ATOM   1687  CG  ARG A 108      14.044 -18.029  -1.879  1.00130.16           C  
ATOM   1688  CD  ARG A 108      15.387 -17.564  -1.456  1.00130.16           C  
ATOM   1689  NE  ARG A 108      16.328 -17.538  -2.565  1.00130.16           N  
ATOM   1690  CZ  ARG A 108      17.606 -17.119  -2.476  1.00130.16           C  
ATOM   1691  NH1 ARG A 108      18.082 -16.694  -1.327  1.00130.16           N  
ATOM   1692  NH2 ARG A 108      18.381 -17.137  -3.547  1.00130.16           N  
ATOM   1693  H   ARG A 108      11.148 -18.114   0.959  1.00 81.23           H  
ATOM   1694  HA  ARG A 108      11.295 -17.754  -1.861  1.00104.12           H  
ATOM   1695 1HB  ARG A 108      13.068 -17.077  -0.251  1.00156.19           H  
ATOM   1696 2HB  ARG A 108      13.448 -18.772   0.019  1.00156.19           H  
ATOM   1697 1HG  ARG A 108      14.150 -19.029  -2.296  1.00156.19           H  
ATOM   1698 2HG  ARG A 108      13.671 -17.349  -2.646  1.00156.19           H  
ATOM   1699 1HD  ARG A 108      15.311 -16.557  -1.047  1.00156.19           H  
ATOM   1700 2HD  ARG A 108      15.779 -18.238  -0.695  1.00156.19           H  
ATOM   1701  HE  ARG A 108      16.001 -17.859  -3.466  1.00156.19           H  
ATOM   1702 1HH1 ARG A 108      17.491 -16.680  -0.508  1.00156.19           H  
ATOM   1703 2HH1 ARG A 108      19.040 -16.381  -1.263  1.00156.19           H  
ATOM   1704 1HH2 ARG A 108      18.014 -17.463  -4.431  1.00156.19           H  
ATOM   1705 2HH2 ARG A 108      19.338 -16.823  -3.483  1.00156.19           H  
ATOM   1706  N   VAL A 109      11.503 -19.923  -2.990  1.00 41.70           N  
ATOM   1707  CA  VAL A 109      11.465 -21.198  -3.682  1.00 36.48           C  
ATOM   1708  C   VAL A 109      12.860 -21.815  -3.750  1.00 25.41           C  
ATOM   1709  O   VAL A 109      13.858 -21.094  -3.712  1.00 49.25           O  
ATOM   1710  CB  VAL A 109      10.919 -21.002  -5.112  1.00 54.72           C  
ATOM   1711  CG1 VAL A 109       9.513 -20.428  -5.056  1.00 54.72           C  
ATOM   1712  CG2 VAL A 109      11.856 -20.086  -5.885  1.00 54.72           C  
ATOM   1713  H   VAL A 109      11.418 -19.071  -3.525  1.00 50.04           H  
ATOM   1714  HA  VAL A 109      10.796 -21.857  -3.131  1.00 43.78           H  
ATOM   1715  HB  VAL A 109      10.859 -21.964  -5.618  1.00 65.66           H  
ATOM   1716 1HG1 VAL A 109       9.132 -20.302  -6.070  1.00 65.66           H  
ATOM   1717 2HG1 VAL A 109       8.863 -21.109  -4.506  1.00 65.66           H  
ATOM   1718 3HG1 VAL A 109       9.534 -19.461  -4.553  1.00 65.66           H  
ATOM   1719 1HG2 VAL A 109      11.478 -19.953  -6.898  1.00 65.66           H  
ATOM   1720 2HG2 VAL A 109      11.911 -19.118  -5.387  1.00 65.66           H  
ATOM   1721 3HG2 VAL A 109      12.850 -20.532  -5.924  1.00 65.66           H  
ATOM   1722  N   PRO A 110      12.945 -23.140  -3.866  1.00 35.69           N  
ATOM   1723  CA  PRO A 110      14.147 -23.950  -3.966  1.00 37.22           C  
ATOM   1724  C   PRO A 110      14.795 -23.796  -5.328  1.00 29.35           C  
ATOM   1725  O   PRO A 110      14.114 -23.513  -6.321  1.00 89.40           O  
ATOM   1726  CB  PRO A 110      13.642 -25.375  -3.721  1.00 55.83           C  
ATOM   1727  CG  PRO A 110      12.215 -25.343  -4.145  1.00 55.83           C  
ATOM   1728  CD  PRO A 110      11.738 -23.980  -3.727  1.00 55.83           C  
ATOM   1729  HA  PRO A 110      14.849 -23.645  -3.171  1.00 44.66           H  
ATOM   1730 1HB  PRO A 110      14.242 -26.092  -4.302  1.00 67.00           H  
ATOM   1731 2HB  PRO A 110      13.763 -25.641  -2.662  1.00 67.00           H  
ATOM   1732 1HG  PRO A 110      12.138 -25.504  -5.229  1.00 67.00           H  
ATOM   1733 2HG  PRO A 110      11.653 -26.156  -3.661  1.00 67.00           H  
ATOM   1734 1HD  PRO A 110      10.943 -23.645  -4.405  1.00 67.00           H  
ATOM   1735 2HD  PRO A 110      11.406 -23.987  -2.679  1.00 67.00           H  
ATOM   1736  N   THR A 111      16.107 -23.989  -5.381  1.00 26.50           N  
ATOM   1737  CA  THR A 111      16.836 -23.877  -6.633  1.00 39.01           C  
ATOM   1738  C   THR A 111      16.372 -24.925  -7.622  1.00 55.54           C  
ATOM   1739  O   THR A 111      16.383 -26.122  -7.330  1.00144.27           O  
ATOM   1740  CB  THR A 111      18.357 -24.020  -6.426  1.00 58.52           C  
ATOM   1741  OG1 THR A 111      18.821 -23.002  -5.530  1.00 58.52           O  
ATOM   1742  CG2 THR A 111      19.088 -23.899  -7.760  1.00 58.52           C  
ATOM   1743  H   THR A 111      16.609 -24.218  -4.534  1.00 31.80           H  
ATOM   1744  HA  THR A 111      16.637 -22.893  -7.062  1.00 46.81           H  
ATOM   1745  HB  THR A 111      18.570 -24.996  -5.990  1.00 70.22           H  
ATOM   1746  HG1 THR A 111      19.768 -23.100  -5.399  1.00 70.22           H  
ATOM   1747 1HG2 THR A 111      20.160 -24.007  -7.598  1.00 70.22           H  
ATOM   1748 2HG2 THR A 111      18.744 -24.680  -8.437  1.00 70.22           H  
ATOM   1749 3HG2 THR A 111      18.885 -22.923  -8.198  1.00 70.22           H  
ATOM   1750  N   GLY A 112      15.986 -24.469  -8.802  1.00 31.37           N  
ATOM   1751  CA  GLY A 112      15.550 -25.365  -9.854  1.00 50.84           C  
ATOM   1752  C   GLY A 112      15.839 -24.778 -11.220  1.00 50.20           C  
ATOM   1753  O   GLY A 112      15.179 -25.125 -12.199  1.00107.59           O  
ATOM   1754  H   GLY A 112      15.994 -23.473  -8.965  1.00 37.64           H  
ATOM   1755 1HA  GLY A 112      16.060 -26.323  -9.752  1.00 61.01           H  
ATOM   1756 2HA  GLY A 112      14.485 -25.558  -9.754  1.00 61.01           H  
ATOM   1757  N   PHE A 113      16.829 -23.883 -11.282  1.00 69.76           N  
ATOM   1758  CA  PHE A 113      17.241 -23.275 -12.542  1.00117.07           C  
ATOM   1759  C   PHE A 113      16.132 -22.471 -13.221  1.00 72.33           C  
ATOM   1760  O   PHE A 113      16.060 -22.415 -14.448  1.00140.01           O  
ATOM   1761  CB  PHE A 113      17.823 -24.337 -13.469  1.00175.60           C  
ATOM   1762  CG  PHE A 113      18.951 -25.076 -12.809  1.00175.60           C  
ATOM   1763  CD1 PHE A 113      18.789 -26.385 -12.377  1.00175.60           C  
ATOM   1764  CD2 PHE A 113      20.171 -24.454 -12.597  1.00175.60           C  
ATOM   1765  CE1 PHE A 113      19.822 -27.055 -11.751  1.00175.60           C  
ATOM   1766  CE2 PHE A 113      21.205 -25.121 -11.971  1.00175.60           C  
ATOM   1767  CZ  PHE A 113      21.030 -26.424 -11.548  1.00175.60           C  
ATOM   1768  H   PHE A 113      17.329 -23.633 -10.442  1.00 83.71           H  
ATOM   1769  HA  PHE A 113      18.051 -22.579 -12.318  1.00140.48           H  
ATOM   1770 1HB  PHE A 113      17.057 -25.055 -13.758  1.00210.73           H  
ATOM   1771 2HB  PHE A 113      18.201 -23.869 -14.377  1.00210.73           H  
ATOM   1772  HD1 PHE A 113      17.831 -26.882 -12.534  1.00210.73           H  
ATOM   1773  HD2 PHE A 113      20.308 -23.423 -12.926  1.00210.73           H  
ATOM   1774  HE1 PHE A 113      19.680 -28.083 -11.417  1.00210.73           H  
ATOM   1775  HE2 PHE A 113      22.159 -24.621 -11.809  1.00210.73           H  
ATOM   1776  HZ  PHE A 113      21.845 -26.951 -11.054  1.00210.73           H  
ATOM   1777  N   ARG A 114      15.265 -21.851 -12.415  1.00 58.11           N  
ATOM   1778  CA  ARG A 114      14.145 -21.069 -12.930  1.00 83.39           C  
ATOM   1779  C   ARG A 114      14.527 -19.637 -13.270  1.00 68.49           C  
ATOM   1780  O   ARG A 114      13.685 -18.853 -13.696  1.00132.56           O  
ATOM   1781  CB  ARG A 114      13.020 -21.012 -11.908  1.00125.09           C  
ATOM   1782  CG  ARG A 114      12.291 -22.315 -11.653  1.00125.09           C  
ATOM   1783  CD  ARG A 114      11.337 -22.181 -10.521  1.00125.09           C  
ATOM   1784  NE  ARG A 114      10.531 -23.373 -10.356  1.00125.09           N  
ATOM   1785  CZ  ARG A 114      10.904 -24.497  -9.726  1.00125.09           C  
ATOM   1786  NH1 ARG A 114      12.088 -24.606  -9.166  1.00125.09           N  
ATOM   1787  NH2 ARG A 114      10.034 -25.485  -9.696  1.00125.09           N  
ATOM   1788  H   ARG A 114      15.380 -21.929 -11.415  1.00 69.73           H  
ATOM   1789  HA  ARG A 114      13.777 -21.555 -13.834  1.00100.07           H  
ATOM   1790 1HB  ARG A 114      13.416 -20.668 -10.953  1.00150.10           H  
ATOM   1791 2HB  ARG A 114      12.276 -20.285 -12.230  1.00150.10           H  
ATOM   1792 1HG  ARG A 114      11.730 -22.601 -12.543  1.00150.10           H  
ATOM   1793 2HG  ARG A 114      13.009 -23.098 -11.407  1.00150.10           H  
ATOM   1794 1HD  ARG A 114      11.885 -22.007  -9.596  1.00150.10           H  
ATOM   1795 2HD  ARG A 114      10.667 -21.345 -10.710  1.00150.10           H  
ATOM   1796  HE  ARG A 114       9.598 -23.372 -10.745  1.00150.10           H  
ATOM   1797 1HH1 ARG A 114      12.737 -23.833  -9.200  1.00150.10           H  
ATOM   1798 2HH1 ARG A 114      12.347 -25.461  -8.695  1.00150.10           H  
ATOM   1799 1HH2 ARG A 114       9.142 -25.337 -10.149  1.00150.10           H  
ATOM   1800 2HH2 ARG A 114      10.257 -26.356  -9.238  1.00150.10           H  
ATOM   1801  N   TYR A 115      15.791 -19.281 -13.089  1.00 34.43           N  
ATOM   1802  CA  TYR A 115      16.218 -17.930 -13.388  1.00 35.89           C  
ATOM   1803  C   TYR A 115      17.273 -17.953 -14.476  1.00 30.64           C  
ATOM   1804  O   TYR A 115      18.129 -18.838 -14.505  1.00 62.81           O  
ATOM   1805  CB  TYR A 115      16.740 -17.269 -12.119  1.00 53.84           C  
ATOM   1806  CG  TYR A 115      15.675 -17.144 -11.053  1.00 53.84           C  
ATOM   1807  CD1 TYR A 115      15.445 -18.189 -10.169  1.00 53.84           C  
ATOM   1808  CD2 TYR A 115      14.929 -15.988 -10.960  1.00 53.84           C  
ATOM   1809  CE1 TYR A 115      14.469 -18.070  -9.198  1.00 53.84           C  
ATOM   1810  CE2 TYR A 115      13.956 -15.863  -9.987  1.00 53.84           C  
ATOM   1811  CZ  TYR A 115      13.725 -16.900  -9.109  1.00 53.84           C  
ATOM   1812  OH  TYR A 115      12.756 -16.778  -8.139  1.00 53.84           O  
ATOM   1813  H   TYR A 115      16.467 -19.940 -12.738  1.00 41.32           H  
ATOM   1814  HA  TYR A 115      15.366 -17.361 -13.760  1.00 43.07           H  
ATOM   1815 1HB  TYR A 115      17.569 -17.850 -11.712  1.00 64.60           H  
ATOM   1816 2HB  TYR A 115      17.115 -16.272 -12.349  1.00 64.60           H  
ATOM   1817  HD1 TYR A 115      16.034 -19.104 -10.241  1.00 64.60           H  
ATOM   1818  HD2 TYR A 115      15.115 -15.178 -11.659  1.00 64.60           H  
ATOM   1819  HE1 TYR A 115      14.285 -18.890  -8.504  1.00 64.60           H  
ATOM   1820  HE2 TYR A 115      13.369 -14.946  -9.914  1.00 64.60           H  
ATOM   1821  HH  TYR A 115      12.585 -17.640  -7.750  1.00 64.60           H  
ATOM   1822  N   GLU A 116      17.205 -16.976 -15.370  1.00 39.35           N  
ATOM   1823  CA  GLU A 116      18.132 -16.900 -16.486  1.00 44.95           C  
ATOM   1824  C   GLU A 116      19.412 -16.170 -16.136  1.00 25.72           C  
ATOM   1825  O   GLU A 116      20.504 -16.676 -16.392  1.00 78.67           O  
ATOM   1826  CB  GLU A 116      17.444 -16.223 -17.671  1.00 67.43           C  
ATOM   1827  CG  GLU A 116      16.360 -17.068 -18.314  1.00 67.43           C  
ATOM   1828  CD  GLU A 116      16.929 -18.297 -18.967  1.00 67.43           C  
ATOM   1829  OE1 GLU A 116      17.872 -18.163 -19.713  1.00 67.43           O  
ATOM   1830  OE2 GLU A 116      16.440 -19.370 -18.709  1.00 67.43           O  
ATOM   1831  H   GLU A 116      16.480 -16.279 -15.279  1.00 47.22           H  
ATOM   1832  HA  GLU A 116      18.397 -17.916 -16.778  1.00 53.94           H  
ATOM   1833 1HB  GLU A 116      16.989 -15.287 -17.346  1.00 80.91           H  
ATOM   1834 2HB  GLU A 116      18.168 -15.986 -18.441  1.00 80.91           H  
ATOM   1835 1HG  GLU A 116      15.642 -17.371 -17.552  1.00 80.91           H  
ATOM   1836 2HG  GLU A 116      15.833 -16.472 -19.058  1.00 80.91           H  
ATOM   1837  N   ASN A 117      19.276 -14.982 -15.551  1.00 32.27           N  
ATOM   1838  CA  ASN A 117      20.425 -14.172 -15.145  1.00 38.15           C  
ATOM   1839  C   ASN A 117      21.383 -13.898 -16.315  1.00 25.87           C  
ATOM   1840  O   ASN A 117      22.603 -13.897 -16.142  1.00 55.81           O  
ATOM   1841  CB  ASN A 117      21.150 -14.847 -13.993  1.00 57.22           C  
ATOM   1842  CG  ASN A 117      20.286 -14.970 -12.766  1.00 57.22           C  
ATOM   1843  OD1 ASN A 117      19.513 -14.061 -12.443  1.00 57.22           O  
ATOM   1844  ND2 ASN A 117      20.401 -16.078 -12.078  1.00 57.22           N  
ATOM   1845  H   ASN A 117      18.349 -14.626 -15.375  1.00 38.72           H  
ATOM   1846  HA  ASN A 117      20.057 -13.204 -14.800  1.00 45.78           H  
ATOM   1847 1HB  ASN A 117      21.477 -15.844 -14.291  1.00 68.67           H  
ATOM   1848 2HB  ASN A 117      22.041 -14.274 -13.738  1.00 68.67           H  
ATOM   1849 1HD2 ASN A 117      19.852 -16.215 -11.253  1.00 68.67           H  
ATOM   1850 2HD2 ASN A 117      21.038 -16.789 -12.377  1.00 68.67           H  
ATOM   1851  N   VAL A 118      20.819 -13.663 -17.500  1.00 50.35           N  
ATOM   1852  CA  VAL A 118      21.601 -13.400 -18.703  1.00 81.09           C  
ATOM   1853  C   VAL A 118      22.044 -11.944 -18.770  1.00 60.96           C  
ATOM   1854  O   VAL A 118      21.223 -11.026 -18.686  1.00114.64           O  
ATOM   1855  CB  VAL A 118      20.786 -13.794 -19.953  1.00121.64           C  
ATOM   1856  CG1 VAL A 118      21.519 -13.426 -21.228  1.00121.64           C  
ATOM   1857  CG2 VAL A 118      20.559 -15.295 -19.924  1.00121.64           C  
ATOM   1858  H   VAL A 118      19.812 -13.671 -17.571  1.00 60.42           H  
ATOM   1859  HA  VAL A 118      22.491 -14.028 -18.674  1.00 97.31           H  
ATOM   1860  HB  VAL A 118      19.831 -13.270 -19.944  1.00145.96           H  
ATOM   1861 1HG1 VAL A 118      20.919 -13.727 -22.087  1.00145.96           H  
ATOM   1862 2HG1 VAL A 118      21.667 -12.352 -21.250  1.00145.96           H  
ATOM   1863 3HG1 VAL A 118      22.481 -13.937 -21.260  1.00145.96           H  
ATOM   1864 1HG2 VAL A 118      19.971 -15.591 -20.792  1.00145.96           H  
ATOM   1865 2HG2 VAL A 118      21.520 -15.811 -19.944  1.00145.96           H  
ATOM   1866 3HG2 VAL A 118      20.030 -15.562 -19.015  1.00145.96           H  
ATOM   1867  N   ASN A 119      23.353 -11.751 -18.920  1.00 61.51           N  
ATOM   1868  CA  ASN A 119      23.974 -10.431 -18.965  1.00 89.54           C  
ATOM   1869  C   ASN A 119      23.704  -9.668 -20.261  1.00 88.34           C  
ATOM   1870  O   ASN A 119      23.797  -8.440 -20.288  1.00177.93           O  
ATOM   1871  CB  ASN A 119      25.465 -10.559 -18.729  1.00134.31           C  
ATOM   1872  CG  ASN A 119      25.782 -10.893 -17.298  1.00134.31           C  
ATOM   1873  OD1 ASN A 119      24.983 -10.617 -16.396  1.00134.31           O  
ATOM   1874  ND2 ASN A 119      26.929 -11.480 -17.071  1.00134.31           N  
ATOM   1875  H   ASN A 119      23.950 -12.564 -18.988  1.00 73.81           H  
ATOM   1876  HA  ASN A 119      23.554  -9.833 -18.154  1.00107.45           H  
ATOM   1877 1HB  ASN A 119      25.872 -11.343 -19.371  1.00161.17           H  
ATOM   1878 2HB  ASN A 119      25.962  -9.626 -18.994  1.00161.17           H  
ATOM   1879 1HD2 ASN A 119      27.189 -11.726 -16.137  1.00161.17           H  
ATOM   1880 2HD2 ASN A 119      27.545 -11.685 -17.832  1.00161.17           H  
ATOM   1881  N   ILE A 120      23.367 -10.388 -21.327  1.00 58.77           N  
ATOM   1882  CA  ILE A 120      23.064  -9.755 -22.602  1.00 83.03           C  
ATOM   1883  C   ILE A 120      21.829  -8.876 -22.473  1.00 44.01           C  
ATOM   1884  O   ILE A 120      20.720  -9.373 -22.281  1.00 76.33           O  
ATOM   1885  CB  ILE A 120      22.823 -10.814 -23.697  1.00124.55           C  
ATOM   1886  CG1 ILE A 120      24.097 -11.636 -23.914  1.00124.55           C  
ATOM   1887  CG2 ILE A 120      22.385 -10.137 -24.988  1.00124.55           C  
ATOM   1888  CD1 ILE A 120      23.885 -12.858 -24.780  1.00124.55           C  
ATOM   1889  H   ILE A 120      23.322 -11.391 -21.256  1.00 70.52           H  
ATOM   1890  HA  ILE A 120      23.905  -9.133 -22.896  1.00 99.64           H  
ATOM   1891  HB  ILE A 120      22.045 -11.501 -23.375  1.00149.45           H  
ATOM   1892 1HG1 ILE A 120      24.849 -11.007 -24.387  1.00149.45           H  
ATOM   1893 2HG1 ILE A 120      24.481 -11.963 -22.948  1.00149.45           H  
ATOM   1894 1HG2 ILE A 120      22.210 -10.893 -25.754  1.00149.45           H  
ATOM   1895 2HG2 ILE A 120      21.466  -9.581 -24.811  1.00149.45           H  
ATOM   1896 3HG2 ILE A 120      23.165  -9.454 -25.323  1.00149.45           H  
ATOM   1897 1HD1 ILE A 120      24.830 -13.391 -24.893  1.00149.45           H  
ATOM   1898 2HD1 ILE A 120      23.152 -13.515 -24.311  1.00149.45           H  
ATOM   1899 3HD1 ILE A 120      23.523 -12.551 -25.760  1.00149.45           H  
ATOM   1900  N   ASP A 121      22.033  -7.568 -22.601  1.00 50.50           N  
ATOM   1901  CA  ASP A 121      20.945  -6.606 -22.496  1.00 48.18           C  
ATOM   1902  C   ASP A 121      20.321  -6.292 -23.870  1.00 33.28           C  
ATOM   1903  O   ASP A 121      19.463  -7.044 -24.341  1.00104.00           O  
ATOM   1904  CB  ASP A 121      21.470  -5.336 -21.805  1.00 72.27           C  
ATOM   1905  CG  ASP A 121      20.388  -4.344 -21.421  1.00 72.27           C  
ATOM   1906  OD1 ASP A 121      19.661  -4.626 -20.499  1.00 72.27           O  
ATOM   1907  OD2 ASP A 121      20.294  -3.319 -22.054  1.00 72.27           O  
ATOM   1908  H   ASP A 121      22.973  -7.230 -22.754  1.00 60.60           H  
ATOM   1909  HA  ASP A 121      20.167  -7.044 -21.876  1.00 57.82           H  
ATOM   1910 1HB  ASP A 121      22.003  -5.617 -20.895  1.00 86.72           H  
ATOM   1911 2HB  ASP A 121      22.198  -4.840 -22.443  1.00 86.72           H  
ATOM   1912  N   ALA A 122      20.750  -5.194 -24.505  1.00 19.07           N  
ATOM   1913  CA  ALA A 122      20.263  -4.750 -25.814  1.00 20.68           C  
ATOM   1914  C   ALA A 122      18.738  -4.656 -25.829  1.00 25.87           C  
ATOM   1915  O   ALA A 122      18.068  -5.287 -26.641  1.00 87.47           O  
ATOM   1916  CB  ALA A 122      20.737  -5.703 -26.907  1.00 31.02           C  
ATOM   1917  H   ALA A 122      21.453  -4.615 -24.067  1.00 22.88           H  
ATOM   1918  HA  ALA A 122      20.663  -3.764 -26.014  1.00 24.82           H  
ATOM   1919 1HB  ALA A 122      20.386  -5.334 -27.871  1.00 37.22           H  
ATOM   1920 2HB  ALA A 122      21.829  -5.727 -26.906  1.00 37.22           H  
ATOM   1921 3HB  ALA A 122      20.351  -6.702 -26.735  1.00 37.22           H  
ATOM   1922  N   LEU A 123      18.204  -3.842 -24.920  1.00  5.53           N  
ATOM   1923  CA  LEU A 123      16.764  -3.693 -24.813  1.00  7.09           C  
ATOM   1924  C   LEU A 123      16.260  -2.441 -25.521  1.00  5.63           C  
ATOM   1925  O   LEU A 123      17.000  -1.468 -25.670  1.00 11.20           O  
ATOM   1926  CB  LEU A 123      16.367  -3.621 -23.342  1.00 10.63           C  
ATOM   1927  CG  LEU A 123      16.776  -4.822 -22.508  1.00 10.63           C  
ATOM   1928  CD1 LEU A 123      16.345  -4.583 -21.076  1.00 10.63           C  
ATOM   1929  CD2 LEU A 123      16.154  -6.074 -23.092  1.00 10.63           C  
ATOM   1930  H   LEU A 123      18.805  -3.336 -24.287  1.00  6.64           H  
ATOM   1931  HA  LEU A 123      16.308  -4.572 -25.259  1.00  8.51           H  
ATOM   1932 1HB  LEU A 123      16.830  -2.740 -22.901  1.00 12.76           H  
ATOM   1933 2HB  LEU A 123      15.286  -3.515 -23.267  1.00 12.76           H  
ATOM   1934  HG  LEU A 123      17.860  -4.923 -22.523  1.00 12.76           H  
ATOM   1935 1HD1 LEU A 123      16.641  -5.423 -20.458  1.00 12.76           H  
ATOM   1936 2HD1 LEU A 123      16.819  -3.675 -20.700  1.00 12.76           H  
ATOM   1937 3HD1 LEU A 123      15.263  -4.471 -21.044  1.00 12.76           H  
ATOM   1938 1HD2 LEU A 123      16.454  -6.939 -22.503  1.00 12.76           H  
ATOM   1939 2HD2 LEU A 123      15.070  -5.979 -23.075  1.00 12.76           H  
ATOM   1940 3HD2 LEU A 123      16.493  -6.203 -24.120  1.00 12.76           H  
ATOM   1941  N   PRO A 124      15.004  -2.458 -25.969  1.00  4.95           N  
ATOM   1942  CA  PRO A 124      14.272  -1.383 -26.612  1.00  4.24           C  
ATOM   1943  C   PRO A 124      13.846  -0.346 -25.591  1.00  3.93           C  
ATOM   1944  O   PRO A 124      13.603  -0.671 -24.425  1.00  5.49           O  
ATOM   1945  CB  PRO A 124      13.078  -2.094 -27.250  1.00  6.36           C  
ATOM   1946  CG  PRO A 124      12.872  -3.296 -26.401  1.00  6.36           C  
ATOM   1947  CD  PRO A 124      14.257  -3.728 -26.028  1.00  6.36           C  
ATOM   1948  HA  PRO A 124      14.911  -0.924 -27.384  1.00  5.09           H  
ATOM   1949 1HB  PRO A 124      12.203  -1.428 -27.262  1.00  7.63           H  
ATOM   1950 2HB  PRO A 124      13.303  -2.346 -28.296  1.00  7.63           H  
ATOM   1951 1HG  PRO A 124      12.284  -3.028 -25.517  1.00  7.63           H  
ATOM   1952 2HG  PRO A 124      12.311  -4.068 -26.947  1.00  7.63           H  
ATOM   1953 1HD  PRO A 124      14.234  -4.215 -25.045  1.00  7.63           H  
ATOM   1954 2HD  PRO A 124      14.687  -4.382 -26.802  1.00  7.63           H  
ATOM   1955  N   ALA A 125      13.743   0.903 -26.030  1.00  3.63           N  
ATOM   1956  CA  ALA A 125      13.308   1.995 -25.166  1.00  4.56           C  
ATOM   1957  C   ALA A 125      11.838   1.848 -24.792  1.00  2.82           C  
ATOM   1958  O   ALA A 125      11.439   2.154 -23.669  1.00  4.34           O  
ATOM   1959  CB  ALA A 125      13.541   3.334 -25.849  1.00  6.84           C  
ATOM   1960  H   ALA A 125      13.970   1.103 -26.995  1.00  4.36           H  
ATOM   1961  HA  ALA A 125      13.895   1.956 -24.249  1.00  5.47           H  
ATOM   1962 1HB  ALA A 125      13.236   4.142 -25.183  1.00  8.21           H  
ATOM   1963 2HB  ALA A 125      14.598   3.441 -26.089  1.00  8.21           H  
ATOM   1964 3HB  ALA A 125      12.955   3.381 -26.765  1.00  8.21           H  
ATOM   1965  N   THR A 126      11.035   1.385 -25.746  1.00  1.77           N  
ATOM   1966  CA  THR A 126       9.610   1.210 -25.524  1.00  2.29           C  
ATOM   1967  C   THR A 126       9.127  -0.167 -25.955  1.00  1.60           C  
ATOM   1968  O   THR A 126       9.446  -0.639 -27.048  1.00  2.85           O  
ATOM   1969  CB  THR A 126       8.794   2.282 -26.281  1.00  3.44           C  
ATOM   1970  OG1 THR A 126       9.172   3.589 -25.829  1.00  3.44           O  
ATOM   1971  CG2 THR A 126       7.301   2.083 -26.051  1.00  3.44           C  
ATOM   1972  H   THR A 126      11.420   1.150 -26.649  1.00  2.12           H  
ATOM   1973  HA  THR A 126       9.415   1.317 -24.460  1.00  2.75           H  
ATOM   1974  HB  THR A 126       9.004   2.205 -27.347  1.00  4.12           H  
ATOM   1975  HG1 THR A 126       8.676   4.249 -26.319  1.00  4.12           H  
ATOM   1976 1HG2 THR A 126       6.746   2.846 -26.595  1.00  4.12           H  
ATOM   1977 2HG2 THR A 126       7.002   1.098 -26.407  1.00  4.12           H  
ATOM   1978 3HG2 THR A 126       7.081   2.165 -24.987  1.00  4.12           H  
ATOM   1979  N   VAL A 127       8.342  -0.795 -25.088  1.00  1.26           N  
ATOM   1980  CA  VAL A 127       7.726  -2.085 -25.361  1.00  1.08           C  
ATOM   1981  C   VAL A 127       6.230  -1.966 -25.195  1.00  0.86           C  
ATOM   1982  O   VAL A 127       5.758  -1.378 -24.228  1.00  0.88           O  
ATOM   1983  CB  VAL A 127       8.266  -3.185 -24.430  1.00  1.62           C  
ATOM   1984  CG1 VAL A 127       7.543  -4.502 -24.684  1.00  1.62           C  
ATOM   1985  CG2 VAL A 127       9.739  -3.364 -24.690  1.00  1.62           C  
ATOM   1986  H   VAL A 127       8.140  -0.339 -24.209  1.00  1.51           H  
ATOM   1987  HA  VAL A 127       7.943  -2.368 -26.392  1.00  1.30           H  
ATOM   1988  HB  VAL A 127       8.103  -2.899 -23.391  1.00  1.94           H  
ATOM   1989 1HG1 VAL A 127       7.942  -5.269 -24.021  1.00  1.94           H  
ATOM   1990 2HG1 VAL A 127       6.478  -4.381 -24.492  1.00  1.94           H  
ATOM   1991 3HG1 VAL A 127       7.695  -4.808 -25.718  1.00  1.94           H  
ATOM   1992 1HG2 VAL A 127      10.133  -4.135 -24.032  1.00  1.94           H  
ATOM   1993 2HG2 VAL A 127       9.892  -3.658 -25.729  1.00  1.94           H  
ATOM   1994 3HG2 VAL A 127      10.260  -2.426 -24.500  1.00  1.94           H  
ATOM   1995  N   ASP A 128       5.483  -2.495 -26.150  1.00  0.91           N  
ATOM   1996  CA  ASP A 128       4.034  -2.474 -26.055  1.00  0.82           C  
ATOM   1997  C   ASP A 128       3.460  -3.621 -26.862  1.00  0.72           C  
ATOM   1998  O   ASP A 128       3.314  -3.519 -28.083  1.00  0.97           O  
ATOM   1999  CB  ASP A 128       3.480  -1.132 -26.528  1.00  1.23           C  
ATOM   2000  CG  ASP A 128       1.983  -0.975 -26.313  1.00  1.23           C  
ATOM   2001  OD1 ASP A 128       1.296  -1.949 -26.100  1.00  1.23           O  
ATOM   2002  OD2 ASP A 128       1.536   0.148 -26.338  1.00  1.23           O  
ATOM   2003  H   ASP A 128       5.925  -2.943 -26.940  1.00  1.09           H  
ATOM   2004  HA  ASP A 128       3.749  -2.618 -25.012  1.00  0.98           H  
ATOM   2005 1HB  ASP A 128       3.988  -0.325 -25.997  1.00  1.48           H  
ATOM   2006 2HB  ASP A 128       3.691  -1.007 -27.590  1.00  1.48           H  
ATOM   2007  N   TRP A 129       3.118  -4.709 -26.173  1.00  0.51           N  
ATOM   2008  CA  TRP A 129       2.634  -5.920 -26.828  1.00  0.45           C  
ATOM   2009  C   TRP A 129       1.267  -5.772 -27.500  1.00  0.48           C  
ATOM   2010  O   TRP A 129       0.879  -6.623 -28.305  1.00  0.61           O  
ATOM   2011  CB  TRP A 129       2.630  -7.074 -25.817  1.00  0.68           C  
ATOM   2012  CG  TRP A 129       4.026  -7.479 -25.483  1.00  0.68           C  
ATOM   2013  CD1 TRP A 129       4.667  -7.386 -24.286  1.00  0.68           C  
ATOM   2014  CD2 TRP A 129       4.998  -7.998 -26.411  1.00  0.68           C  
ATOM   2015  NE1 TRP A 129       5.964  -7.798 -24.413  1.00  0.68           N  
ATOM   2016  CE2 TRP A 129       6.181  -8.168 -25.708  1.00  0.68           C  
ATOM   2017  CE3 TRP A 129       4.959  -8.312 -27.769  1.00  0.68           C  
ATOM   2018  CZ2 TRP A 129       7.327  -8.626 -26.313  1.00  0.68           C  
ATOM   2019  CZ3 TRP A 129       6.114  -8.787 -28.378  1.00  0.68           C  
ATOM   2020  CH2 TRP A 129       7.269  -8.937 -27.665  1.00  0.68           C  
ATOM   2021  H   TRP A 129       3.236  -4.715 -25.165  1.00  0.61           H  
ATOM   2022  HA  TRP A 129       3.351  -6.175 -27.606  1.00  0.54           H  
ATOM   2023 1HB  TRP A 129       2.132  -6.760 -24.900  1.00  0.81           H  
ATOM   2024 2HB  TRP A 129       2.094  -7.929 -26.214  1.00  0.81           H  
ATOM   2025  HD1 TRP A 129       4.223  -7.026 -23.367  1.00  0.81           H  
ATOM   2026  HE1 TRP A 129       6.666  -7.819 -23.686  1.00  0.81           H  
ATOM   2027  HE3 TRP A 129       4.041  -8.184 -28.337  1.00  0.81           H  
ATOM   2028  HZ2 TRP A 129       8.252  -8.741 -25.761  1.00  0.81           H  
ATOM   2029  HZ3 TRP A 129       6.078  -9.032 -29.440  1.00  0.81           H  
ATOM   2030  HH2 TRP A 129       8.162  -9.305 -28.170  1.00  0.81           H  
ATOM   2031  N   ARG A 130       0.564  -4.663 -27.247  1.00  0.54           N  
ATOM   2032  CA  ARG A 130      -0.728  -4.432 -27.878  1.00  0.71           C  
ATOM   2033  C   ARG A 130      -0.548  -4.078 -29.351  1.00  1.01           C  
ATOM   2034  O   ARG A 130      -1.496  -4.165 -30.134  1.00  2.00           O  
ATOM   2035  CB  ARG A 130      -1.462  -3.292 -27.209  1.00  1.06           C  
ATOM   2036  CG  ARG A 130      -1.844  -3.514 -25.765  1.00  1.06           C  
ATOM   2037  CD  ARG A 130      -2.437  -2.291 -25.201  1.00  1.06           C  
ATOM   2038  NE  ARG A 130      -1.493  -1.199 -25.250  1.00  1.06           N  
ATOM   2039  CZ  ARG A 130      -1.764   0.070 -24.898  1.00  1.06           C  
ATOM   2040  NH1 ARG A 130      -2.954   0.394 -24.437  1.00  1.06           N  
ATOM   2041  NH2 ARG A 130      -0.827   0.989 -25.028  1.00  1.06           N  
ATOM   2042  H   ARG A 130       0.914  -3.953 -26.607  1.00  0.65           H  
ATOM   2043  HA  ARG A 130      -1.325  -5.341 -27.801  1.00  0.85           H  
ATOM   2044 1HB  ARG A 130      -0.853  -2.390 -27.255  1.00  1.28           H  
ATOM   2045 2HB  ARG A 130      -2.381  -3.086 -27.757  1.00  1.28           H  
ATOM   2046 1HG  ARG A 130      -2.587  -4.304 -25.701  1.00  1.28           H  
ATOM   2047 2HG  ARG A 130      -0.961  -3.782 -25.185  1.00  1.28           H  
ATOM   2048 1HD  ARG A 130      -3.324  -2.008 -25.767  1.00  1.28           H  
ATOM   2049 2HD  ARG A 130      -2.699  -2.463 -24.162  1.00  1.28           H  
ATOM   2050  HE  ARG A 130      -0.561  -1.404 -25.602  1.00  1.28           H  
ATOM   2051 1HH1 ARG A 130      -3.668  -0.314 -24.342  1.00  1.28           H  
ATOM   2052 2HH1 ARG A 130      -3.151   1.348 -24.176  1.00  1.28           H  
ATOM   2053 1HH2 ARG A 130       0.081   0.725 -25.402  1.00  1.28           H  
ATOM   2054 2HH2 ARG A 130      -1.013   1.945 -24.773  1.00  1.28           H  
ATOM   2055  N   THR A 131       0.677  -3.690 -29.730  1.00  0.84           N  
ATOM   2056  CA  THR A 131       0.987  -3.328 -31.102  1.00  1.11           C  
ATOM   2057  C   THR A 131       1.405  -4.555 -31.899  1.00  1.39           C  
ATOM   2058  O   THR A 131       1.536  -4.491 -33.122  1.00  1.77           O  
ATOM   2059  CB  THR A 131       2.112  -2.280 -31.159  1.00  1.67           C  
ATOM   2060  OG1 THR A 131       3.319  -2.842 -30.625  1.00  1.67           O  
ATOM   2061  CG2 THR A 131       1.732  -1.060 -30.337  1.00  1.67           C  
ATOM   2062  H   THR A 131       1.430  -3.635 -29.054  1.00  1.01           H  
ATOM   2063  HA  THR A 131       0.093  -2.910 -31.565  1.00  1.33           H  
ATOM   2064  HB  THR A 131       2.284  -1.983 -32.193  1.00  2.00           H  
ATOM   2065  HG1 THR A 131       3.190  -3.056 -29.695  1.00  2.00           H  
ATOM   2066 1HG2 THR A 131       2.536  -0.326 -30.381  1.00  2.00           H  
ATOM   2067 2HG2 THR A 131       0.817  -0.622 -30.737  1.00  2.00           H  
ATOM   2068 3HG2 THR A 131       1.569  -1.357 -29.302  1.00  2.00           H  
ATOM   2069  N   LYS A 132       1.628  -5.671 -31.205  1.00  1.36           N  
ATOM   2070  CA  LYS A 132       2.004  -6.909 -31.852  1.00  1.81           C  
ATOM   2071  C   LYS A 132       0.805  -7.844 -31.905  1.00  1.74           C  
ATOM   2072  O   LYS A 132       0.860  -8.908 -32.522  1.00  2.31           O  
ATOM   2073  CB  LYS A 132       3.158  -7.562 -31.101  1.00  2.71           C  
ATOM   2074  CG  LYS A 132       4.403  -6.690 -31.005  1.00  2.71           C  
ATOM   2075  CD  LYS A 132       4.995  -6.408 -32.374  1.00  2.71           C  
ATOM   2076  CE  LYS A 132       6.299  -5.632 -32.256  1.00  2.71           C  
ATOM   2077  NZ  LYS A 132       6.883  -5.324 -33.590  1.00  2.71           N  
ATOM   2078  H   LYS A 132       1.511  -5.696 -30.202  1.00  1.63           H  
ATOM   2079  HA  LYS A 132       2.317  -6.697 -32.875  1.00  2.17           H  
ATOM   2080 1HB  LYS A 132       2.836  -7.806 -30.089  1.00  3.26           H  
ATOM   2081 2HB  LYS A 132       3.435  -8.494 -31.593  1.00  3.26           H  
ATOM   2082 1HG  LYS A 132       4.150  -5.743 -30.526  1.00  3.26           H  
ATOM   2083 2HG  LYS A 132       5.157  -7.188 -30.405  1.00  3.26           H  
ATOM   2084 1HD  LYS A 132       5.186  -7.350 -32.890  1.00  3.26           H  
ATOM   2085 2HD  LYS A 132       4.288  -5.826 -32.964  1.00  3.26           H  
ATOM   2086 1HE  LYS A 132       6.113  -4.698 -31.728  1.00  3.26           H  
ATOM   2087 2HE  LYS A 132       7.016  -6.222 -31.685  1.00  3.26           H  
ATOM   2088 1HZ  LYS A 132       7.745  -4.810 -33.470  1.00  3.26           H  
ATOM   2089 2HZ  LYS A 132       7.071  -6.186 -34.083  1.00  3.26           H  
ATOM   2090 3HZ  LYS A 132       6.229  -4.767 -34.121  1.00  3.26           H  
ATOM   2091  N   GLY A 133      -0.283  -7.436 -31.246  1.00  1.45           N  
ATOM   2092  CA  GLY A 133      -1.498  -8.225 -31.198  1.00  1.63           C  
ATOM   2093  C   GLY A 133      -1.382  -9.350 -30.181  1.00  1.36           C  
ATOM   2094  O   GLY A 133      -2.085 -10.351 -30.288  1.00  1.77           O  
ATOM   2095  H   GLY A 133      -0.277  -6.552 -30.762  1.00  1.74           H  
ATOM   2096 1HA  GLY A 133      -2.339  -7.582 -30.940  1.00  1.96           H  
ATOM   2097 2HA  GLY A 133      -1.701  -8.641 -32.183  1.00  1.96           H  
ATOM   2098  N   ALA A 134      -0.473  -9.204 -29.213  1.00  0.94           N  
ATOM   2099  CA  ALA A 134      -0.267 -10.229 -28.197  1.00  0.81           C  
ATOM   2100  C   ALA A 134      -1.083  -9.935 -26.938  1.00  0.76           C  
ATOM   2101  O   ALA A 134      -1.041 -10.695 -25.973  1.00  0.81           O  
ATOM   2102  CB  ALA A 134       1.215 -10.343 -27.863  1.00  1.22           C  
ATOM   2103  H   ALA A 134       0.078  -8.357 -29.151  1.00  1.13           H  
ATOM   2104  HA  ALA A 134      -0.611 -11.180 -28.597  1.00  0.97           H  
ATOM   2105 1HB  ALA A 134       1.365 -11.129 -27.123  1.00  1.46           H  
ATOM   2106 2HB  ALA A 134       1.771 -10.586 -28.769  1.00  1.46           H  
ATOM   2107 3HB  ALA A 134       1.570  -9.399 -27.468  1.00  1.46           H  
ATOM   2108  N   VAL A 135      -1.821  -8.831 -26.939  1.00  0.78           N  
ATOM   2109  CA  VAL A 135      -2.631  -8.473 -25.788  1.00  0.76           C  
ATOM   2110  C   VAL A 135      -4.115  -8.500 -26.121  1.00  0.93           C  
ATOM   2111  O   VAL A 135      -4.575  -7.834 -27.050  1.00  1.20           O  
ATOM   2112  CB  VAL A 135      -2.228  -7.082 -25.260  1.00  1.14           C  
ATOM   2113  CG1 VAL A 135      -3.109  -6.668 -24.095  1.00  1.14           C  
ATOM   2114  CG2 VAL A 135      -0.782  -7.121 -24.805  1.00  1.14           C  
ATOM   2115  H   VAL A 135      -1.831  -8.226 -27.744  1.00  0.94           H  
ATOM   2116  HA  VAL A 135      -2.445  -9.202 -24.999  1.00  0.91           H  
ATOM   2117  HB  VAL A 135      -2.349  -6.353 -26.058  1.00  1.37           H  
ATOM   2118 1HG1 VAL A 135      -2.808  -5.682 -23.741  1.00  1.37           H  
ATOM   2119 2HG1 VAL A 135      -4.145  -6.634 -24.424  1.00  1.37           H  
ATOM   2120 3HG1 VAL A 135      -3.003  -7.392 -23.288  1.00  1.37           H  
ATOM   2121 1HG2 VAL A 135      -0.484  -6.137 -24.444  1.00  1.37           H  
ATOM   2122 2HG2 VAL A 135      -0.672  -7.851 -24.004  1.00  1.37           H  
ATOM   2123 3HG2 VAL A 135      -0.153  -7.408 -25.644  1.00  1.37           H  
ATOM   2124  N   THR A 136      -4.852  -9.275 -25.332  1.00  0.86           N  
ATOM   2125  CA  THR A 136      -6.294  -9.419 -25.467  1.00  1.04           C  
ATOM   2126  C   THR A 136      -7.003  -8.280 -24.752  1.00  1.01           C  
ATOM   2127  O   THR A 136      -6.367  -7.534 -24.008  1.00  1.07           O  
ATOM   2128  CB  THR A 136      -6.762 -10.770 -24.870  1.00  1.56           C  
ATOM   2129  OG1 THR A 136      -6.428 -10.808 -23.473  1.00  1.56           O  
ATOM   2130  CG2 THR A 136      -6.121 -11.930 -25.594  1.00  1.56           C  
ATOM   2131  H   THR A 136      -4.385  -9.793 -24.600  1.00  1.03           H  
ATOM   2132  HA  THR A 136      -6.542  -9.391 -26.526  1.00  1.25           H  
ATOM   2133  HB  THR A 136      -7.839 -10.871 -24.965  1.00  1.87           H  
ATOM   2134  HG1 THR A 136      -6.314 -11.726 -23.193  1.00  1.87           H  
ATOM   2135 1HG2 THR A 136      -6.468 -12.864 -25.161  1.00  1.87           H  
ATOM   2136 2HG2 THR A 136      -6.400 -11.897 -26.643  1.00  1.87           H  
ATOM   2137 3HG2 THR A 136      -5.039 -11.862 -25.496  1.00  1.87           H  
ATOM   2138  N   PRO A 137      -8.309  -8.126 -24.967  1.00  1.18           N  
ATOM   2139  CA  PRO A 137      -9.186  -7.165 -24.326  1.00  1.32           C  
ATOM   2140  C   PRO A 137      -9.167  -7.373 -22.817  1.00  0.62           C  
ATOM   2141  O   PRO A 137      -8.914  -8.478 -22.324  1.00  1.28           O  
ATOM   2142  CB  PRO A 137     -10.550  -7.439 -24.961  1.00  1.98           C  
ATOM   2143  CG  PRO A 137     -10.221  -7.949 -26.326  1.00  1.98           C  
ATOM   2144  CD  PRO A 137      -8.934  -8.705 -26.177  1.00  1.98           C  
ATOM   2145  HA  PRO A 137      -8.844  -6.150 -24.575  1.00  1.58           H  
ATOM   2146 1HB  PRO A 137     -11.109  -8.169 -24.357  1.00  2.38           H  
ATOM   2147 2HB  PRO A 137     -11.148  -6.516 -24.984  1.00  2.38           H  
ATOM   2148 1HG  PRO A 137     -11.039  -8.584 -26.697  1.00  2.38           H  
ATOM   2149 2HG  PRO A 137     -10.132  -7.108 -27.029  1.00  2.38           H  
ATOM   2150 1HD  PRO A 137      -9.149  -9.772 -26.036  1.00  2.38           H  
ATOM   2151 2HD  PRO A 137      -8.300  -8.526 -27.056  1.00  2.38           H  
ATOM   2152  N   ILE A 138      -9.385  -6.292 -22.083  1.00  1.64           N  
ATOM   2153  CA  ILE A 138      -9.405  -6.383 -20.639  1.00  1.69           C  
ATOM   2154  C   ILE A 138     -10.724  -6.884 -20.112  1.00  0.87           C  
ATOM   2155  O   ILE A 138     -11.791  -6.361 -20.436  1.00  3.16           O  
ATOM   2156  CB  ILE A 138      -9.068  -5.059 -19.974  1.00  2.54           C  
ATOM   2157  CG1 ILE A 138      -7.649  -4.669 -20.318  1.00  2.54           C  
ATOM   2158  CG2 ILE A 138      -9.226  -5.196 -18.480  1.00  2.54           C  
ATOM   2159  CD1 ILE A 138      -7.300  -3.299 -19.885  1.00  2.54           C  
ATOM   2160  H   ILE A 138      -9.561  -5.407 -22.536  1.00  1.97           H  
ATOM   2161  HA  ILE A 138      -8.640  -7.092 -20.338  1.00  2.03           H  
ATOM   2162  HB  ILE A 138      -9.725  -4.275 -20.343  1.00  3.04           H  
ATOM   2163 1HG1 ILE A 138      -6.972  -5.352 -19.818  1.00  3.04           H  
ATOM   2164 2HG1 ILE A 138      -7.497  -4.747 -21.395  1.00  3.04           H  
ATOM   2165 1HG2 ILE A 138      -8.969  -4.255 -17.996  1.00  3.04           H  
ATOM   2166 2HG2 ILE A 138     -10.255  -5.458 -18.247  1.00  3.04           H  
ATOM   2167 3HG2 ILE A 138      -8.566  -5.982 -18.124  1.00  3.04           H  
ATOM   2168 1HD1 ILE A 138      -6.267  -3.083 -20.137  1.00  3.04           H  
ATOM   2169 2HD1 ILE A 138      -7.956  -2.587 -20.380  1.00  3.04           H  
ATOM   2170 3HD1 ILE A 138      -7.428  -3.230 -18.807  1.00  3.04           H  
ATOM   2171  N   LYS A 139     -10.628  -7.918 -19.295  1.00  1.00           N  
ATOM   2172  CA  LYS A 139     -11.770  -8.555 -18.683  1.00  1.03           C  
ATOM   2173  C   LYS A 139     -11.945  -8.017 -17.273  1.00  0.84           C  
ATOM   2174  O   LYS A 139     -11.040  -7.377 -16.738  1.00  1.83           O  
ATOM   2175  CB  LYS A 139     -11.574 -10.057 -18.669  1.00  1.54           C  
ATOM   2176  CG  LYS A 139     -11.459 -10.684 -20.048  1.00  1.54           C  
ATOM   2177  CD  LYS A 139     -11.257 -12.187 -19.952  1.00  1.54           C  
ATOM   2178  CE  LYS A 139     -10.975 -12.793 -21.316  1.00  1.54           C  
ATOM   2179  NZ  LYS A 139     -10.720 -14.250 -21.229  1.00  1.54           N  
ATOM   2180  H   LYS A 139      -9.709  -8.282 -19.085  1.00  1.20           H  
ATOM   2181  HA  LYS A 139     -12.666  -8.312 -19.256  1.00  1.24           H  
ATOM   2182 1HB  LYS A 139     -10.660 -10.291 -18.126  1.00  1.85           H  
ATOM   2183 2HB  LYS A 139     -12.404 -10.534 -18.147  1.00  1.85           H  
ATOM   2184 1HG  LYS A 139     -12.369 -10.483 -20.616  1.00  1.85           H  
ATOM   2185 2HG  LYS A 139     -10.616 -10.246 -20.580  1.00  1.85           H  
ATOM   2186 1HD  LYS A 139     -10.415 -12.403 -19.292  1.00  1.85           H  
ATOM   2187 2HD  LYS A 139     -12.150 -12.653 -19.536  1.00  1.85           H  
ATOM   2188 1HE  LYS A 139     -11.817 -12.616 -21.984  1.00  1.85           H  
ATOM   2189 2HE  LYS A 139     -10.090 -12.310 -21.730  1.00  1.85           H  
ATOM   2190 1HZ  LYS A 139     -10.502 -14.605 -22.151  1.00  1.85           H  
ATOM   2191 2HZ  LYS A 139      -9.936 -14.410 -20.606  1.00  1.85           H  
ATOM   2192 3HZ  LYS A 139     -11.530 -14.730 -20.860  1.00  1.85           H  
ATOM   2193  N   ASP A 140     -13.105  -8.270 -16.683  1.00  1.16           N  
ATOM   2194  CA  ASP A 140     -13.410  -7.810 -15.334  1.00  1.11           C  
ATOM   2195  C   ASP A 140     -13.671  -8.991 -14.411  1.00  0.84           C  
ATOM   2196  O   ASP A 140     -14.650  -9.720 -14.577  1.00  1.00           O  
ATOM   2197  CB  ASP A 140     -14.617  -6.865 -15.350  1.00  1.67           C  
ATOM   2198  CG  ASP A 140     -14.950  -6.250 -13.990  1.00  1.67           C  
ATOM   2199  OD1 ASP A 140     -14.446  -6.710 -12.991  1.00  1.67           O  
ATOM   2200  OD2 ASP A 140     -15.720  -5.320 -13.967  1.00  1.67           O  
ATOM   2201  H   ASP A 140     -13.806  -8.800 -17.183  1.00  1.39           H  
ATOM   2202  HA  ASP A 140     -12.548  -7.263 -14.948  1.00  1.33           H  
ATOM   2203 1HB  ASP A 140     -14.429  -6.056 -16.056  1.00  2.00           H  
ATOM   2204 2HB  ASP A 140     -15.492  -7.408 -15.707  1.00  2.00           H  
ATOM   2205  N   GLN A 141     -12.782  -9.176 -13.433  1.00  0.67           N  
ATOM   2206  CA  GLN A 141     -12.859 -10.260 -12.446  1.00  0.64           C  
ATOM   2207  C   GLN A 141     -14.078 -10.196 -11.505  1.00  1.01           C  
ATOM   2208  O   GLN A 141     -14.332 -11.142 -10.751  1.00  3.13           O  
ATOM   2209  CB  GLN A 141     -11.588 -10.273 -11.610  1.00  0.96           C  
ATOM   2210  CG  GLN A 141     -11.452  -9.095 -10.678  1.00  0.96           C  
ATOM   2211  CD  GLN A 141     -10.108  -9.085 -10.004  1.00  0.96           C  
ATOM   2212  OE1 GLN A 141      -9.078  -8.994 -10.677  1.00  0.96           O  
ATOM   2213  NE2 GLN A 141     -10.098  -9.178  -8.679  1.00  0.96           N  
ATOM   2214  H   GLN A 141     -12.002  -8.529 -13.377  1.00  0.80           H  
ATOM   2215  HA  GLN A 141     -12.927 -11.198 -12.994  1.00  0.77           H  
ATOM   2216 1HB  GLN A 141     -11.550 -11.184 -11.013  1.00  1.15           H  
ATOM   2217 2HB  GLN A 141     -10.722 -10.271 -12.269  1.00  1.15           H  
ATOM   2218 1HG  GLN A 141     -11.560  -8.174 -11.249  1.00  1.15           H  
ATOM   2219 2HG  GLN A 141     -12.224  -9.155  -9.910  1.00  1.15           H  
ATOM   2220 1HE2 GLN A 141      -9.230  -9.170  -8.180  1.00  1.15           H  
ATOM   2221 2HE2 GLN A 141     -10.961  -9.252  -8.177  1.00  1.15           H  
ATOM   2222  N   GLY A 142     -14.819  -9.084 -11.538  1.00  0.67           N  
ATOM   2223  CA  GLY A 142     -16.015  -8.934 -10.732  1.00  0.90           C  
ATOM   2224  C   GLY A 142     -15.655  -8.725  -9.285  1.00  1.85           C  
ATOM   2225  O   GLY A 142     -14.853  -7.853  -8.963  1.00 11.55           O  
ATOM   2226  H   GLY A 142     -14.557  -8.317 -12.148  1.00  0.80           H  
ATOM   2227 1HA  GLY A 142     -16.597  -8.085 -11.093  1.00  1.08           H  
ATOM   2228 2HA  GLY A 142     -16.641  -9.820 -10.834  1.00  1.08           H  
ATOM   2229  N   GLN A 143     -16.257  -9.511  -8.411  1.00  0.99           N  
ATOM   2230  CA  GLN A 143     -16.004  -9.390  -6.987  1.00  0.61           C  
ATOM   2231  C   GLN A 143     -15.222 -10.576  -6.470  1.00  1.67           C  
ATOM   2232  O   GLN A 143     -15.235 -10.859  -5.271  1.00 11.14           O  
ATOM   2233  CB  GLN A 143     -17.315  -9.255  -6.214  1.00  0.92           C  
ATOM   2234  CG  GLN A 143     -18.095  -7.989  -6.521  1.00  0.92           C  
ATOM   2235  CD  GLN A 143     -19.391  -7.906  -5.738  1.00  0.92           C  
ATOM   2236  OE1 GLN A 143     -20.009  -8.927  -5.424  1.00  0.92           O  
ATOM   2237  NE2 GLN A 143     -19.812  -6.687  -5.417  1.00  0.92           N  
ATOM   2238  H   GLN A 143     -16.909 -10.212  -8.737  1.00  1.19           H  
ATOM   2239  HA  GLN A 143     -15.404  -8.496  -6.816  1.00  0.73           H  
ATOM   2240 1HB  GLN A 143     -17.958 -10.105  -6.439  1.00  1.10           H  
ATOM   2241 2HB  GLN A 143     -17.109  -9.279  -5.147  1.00  1.10           H  
ATOM   2242 1HG  GLN A 143     -17.483  -7.125  -6.261  1.00  1.10           H  
ATOM   2243 2HG  GLN A 143     -18.335  -7.970  -7.583  1.00  1.10           H  
ATOM   2244 1HE2 GLN A 143     -20.661  -6.570  -4.900  1.00  1.10           H  
ATOM   2245 2HE2 GLN A 143     -19.281  -5.885  -5.690  1.00  1.10           H  
ATOM   2246  N   CYS A 144     -14.541 -11.282  -7.371  1.00  0.95           N  
ATOM   2247  CA  CYS A 144     -13.768 -12.429  -6.948  1.00  0.47           C  
ATOM   2248  C   CYS A 144     -12.283 -12.204  -7.130  1.00  0.55           C  
ATOM   2249  O   CYS A 144     -11.841 -11.591  -8.101  1.00  1.14           O  
ATOM   2250  CB  CYS A 144     -14.193 -13.657  -7.737  1.00  0.70           C  
ATOM   2251  SG  CYS A 144     -15.912 -14.121  -7.464  1.00  0.70           S  
ATOM   2252  H   CYS A 144     -14.551 -11.038  -8.357  1.00  1.14           H  
ATOM   2253  HA  CYS A 144     -13.965 -12.611  -5.893  1.00  0.56           H  
ATOM   2254 1HB  CYS A 144     -14.054 -13.478  -8.804  1.00  0.85           H  
ATOM   2255 2HB  CYS A 144     -13.566 -14.501  -7.465  1.00  0.85           H  
ATOM   2256  HG  CYS A 144     -15.835 -14.172  -6.138  1.00  0.85           H  
ATOM   2257  N   GLY A 145     -11.503 -12.735  -6.194  1.00  0.34           N  
ATOM   2258  CA  GLY A 145     -10.046 -12.628  -6.191  1.00  0.37           C  
ATOM   2259  C   GLY A 145      -9.428 -13.649  -7.131  1.00  0.30           C  
ATOM   2260  O   GLY A 145      -8.731 -14.566  -6.690  1.00  0.45           O  
ATOM   2261  H   GLY A 145     -11.934 -13.249  -5.440  1.00  0.41           H  
ATOM   2262 1HA  GLY A 145      -9.755 -11.623  -6.496  1.00  0.44           H  
ATOM   2263 2HA  GLY A 145      -9.670 -12.780  -5.180  1.00  0.44           H  
ATOM   2264  N   CYS A 146      -9.697 -13.471  -8.423  1.00  0.32           N  
ATOM   2265  CA  CYS A 146      -9.248 -14.366  -9.468  1.00  0.49           C  
ATOM   2266  C   CYS A 146      -8.229 -13.688 -10.366  1.00  0.57           C  
ATOM   2267  O   CYS A 146      -7.911 -14.192 -11.442  1.00  0.77           O  
ATOM   2268  CB  CYS A 146     -10.436 -14.825 -10.305  1.00  0.73           C  
ATOM   2269  SG  CYS A 146     -11.667 -15.761  -9.369  1.00  0.73           S  
ATOM   2270  H   CYS A 146     -10.267 -12.674  -8.673  1.00  0.38           H  
ATOM   2271  HA  CYS A 146      -8.795 -15.238  -9.012  1.00  0.59           H  
ATOM   2272 1HB  CYS A 146     -10.931 -13.957 -10.741  1.00  0.88           H  
ATOM   2273 2HB  CYS A 146     -10.084 -15.449 -11.123  1.00  0.88           H  
ATOM   2274  HG  CYS A 146     -10.812 -16.634  -8.847  1.00  0.88           H  
ATOM   2275  N   CYS A 147      -7.697 -12.554  -9.892  1.00  0.47           N  
ATOM   2276  CA  CYS A 147      -6.725 -11.725 -10.603  1.00  0.56           C  
ATOM   2277  C   CYS A 147      -5.457 -12.450 -11.032  1.00  0.67           C  
ATOM   2278  O   CYS A 147      -4.809 -12.052 -12.000  1.00  1.10           O  
ATOM   2279  CB  CYS A 147      -6.333 -10.569  -9.696  1.00  0.84           C  
ATOM   2280  SG  CYS A 147      -5.550 -11.105  -8.156  1.00  0.84           S  
ATOM   2281  H   CYS A 147      -8.000 -12.227  -8.988  1.00  0.56           H  
ATOM   2282  HA  CYS A 147      -7.211 -11.320 -11.490  1.00  0.67           H  
ATOM   2283 1HB  CYS A 147      -5.646  -9.900 -10.216  1.00  1.01           H  
ATOM   2284 2HB  CYS A 147      -7.219  -9.994  -9.436  1.00  1.01           H  
ATOM   2285  HG  CYS A 147      -5.681  -9.939  -7.533  1.00  1.01           H  
ATOM   2286  N   TRP A 148      -5.124 -13.524 -10.329  1.00  0.56           N  
ATOM   2287  CA  TRP A 148      -3.970 -14.350 -10.623  1.00  0.65           C  
ATOM   2288  C   TRP A 148      -4.215 -15.265 -11.808  1.00  0.63           C  
ATOM   2289  O   TRP A 148      -3.273 -15.701 -12.471  1.00  0.78           O  
ATOM   2290  CB  TRP A 148      -3.662 -15.165  -9.379  1.00  0.98           C  
ATOM   2291  CG  TRP A 148      -4.878 -15.921  -8.948  1.00  0.98           C  
ATOM   2292  CD1 TRP A 148      -5.831 -15.442  -8.108  1.00  0.98           C  
ATOM   2293  CD2 TRP A 148      -5.295 -17.261  -9.305  1.00  0.98           C  
ATOM   2294  NE1 TRP A 148      -6.820 -16.368  -7.933  1.00  0.98           N  
ATOM   2295  CE2 TRP A 148      -6.510 -17.492  -8.655  1.00  0.98           C  
ATOM   2296  CE3 TRP A 148      -4.750 -18.261 -10.117  1.00  0.98           C  
ATOM   2297  CZ2 TRP A 148      -7.198 -18.687  -8.788  1.00  0.98           C  
ATOM   2298  CZ3 TRP A 148      -5.439 -19.461 -10.252  1.00  0.98           C  
ATOM   2299  CH2 TRP A 148      -6.629 -19.667  -9.603  1.00  0.98           C  
ATOM   2300  H   TRP A 148      -5.698 -13.780  -9.540  1.00  0.67           H  
ATOM   2301  HA  TRP A 148      -3.127 -13.699 -10.848  1.00  0.78           H  
ATOM   2302 1HB  TRP A 148      -2.859 -15.872  -9.583  1.00  1.17           H  
ATOM   2303 2HB  TRP A 148      -3.341 -14.512  -8.567  1.00  1.17           H  
ATOM   2304  HD1 TRP A 148      -5.817 -14.453  -7.655  1.00  1.17           H  
ATOM   2305  HE1 TRP A 148      -7.642 -16.214  -7.362  1.00  1.17           H  
ATOM   2306  HE3 TRP A 148      -3.806 -18.099 -10.633  1.00  1.17           H  
ATOM   2307  HZ2 TRP A 148      -8.144 -18.869  -8.282  1.00  1.17           H  
ATOM   2308  HZ3 TRP A 148      -5.007 -20.239 -10.883  1.00  1.17           H  
ATOM   2309  HH2 TRP A 148      -7.139 -20.621  -9.731  1.00  1.17           H  
ATOM   2310  N   ALA A 149      -5.488 -15.530 -12.095  1.00  0.64           N  
ATOM   2311  CA  ALA A 149      -5.864 -16.348 -13.222  1.00  0.63           C  
ATOM   2312  C   ALA A 149      -5.913 -15.451 -14.426  1.00  0.53           C  
ATOM   2313  O   ALA A 149      -5.507 -15.843 -15.512  1.00  0.65           O  
ATOM   2314  CB  ALA A 149      -7.198 -17.039 -12.987  1.00  0.95           C  
ATOM   2315  H   ALA A 149      -6.227 -15.141 -11.530  1.00  0.77           H  
ATOM   2316  HA  ALA A 149      -5.094 -17.101 -13.385  1.00  0.76           H  
ATOM   2317 1HB  ALA A 149      -7.452 -17.646 -13.855  1.00  1.13           H  
ATOM   2318 2HB  ALA A 149      -7.126 -17.678 -12.107  1.00  1.13           H  
ATOM   2319 3HB  ALA A 149      -7.973 -16.292 -12.829  1.00  1.13           H  
ATOM   2320  N   PHE A 150      -6.348 -14.210 -14.219  1.00  0.46           N  
ATOM   2321  CA  PHE A 150      -6.364 -13.242 -15.306  1.00  0.65           C  
ATOM   2322  C   PHE A 150      -4.960 -12.828 -15.671  1.00  0.45           C  
ATOM   2323  O   PHE A 150      -4.652 -12.643 -16.849  1.00  0.51           O  
ATOM   2324  CB  PHE A 150      -7.165 -11.998 -14.916  1.00  0.98           C  
ATOM   2325  CG  PHE A 150      -8.646 -12.207 -14.939  1.00  0.98           C  
ATOM   2326  CD1 PHE A 150      -9.324 -12.514 -13.780  1.00  0.98           C  
ATOM   2327  CD2 PHE A 150      -9.363 -12.103 -16.120  1.00  0.98           C  
ATOM   2328  CE1 PHE A 150     -10.682 -12.732 -13.792  1.00  0.98           C  
ATOM   2329  CE2 PHE A 150     -10.725 -12.319 -16.131  1.00  0.98           C  
ATOM   2330  CZ  PHE A 150     -11.381 -12.633 -14.971  1.00  0.98           C  
ATOM   2331  H   PHE A 150      -6.695 -13.948 -13.300  1.00  0.55           H  
ATOM   2332  HA  PHE A 150      -6.817 -13.699 -16.184  1.00  0.78           H  
ATOM   2333 1HB  PHE A 150      -6.882 -11.681 -13.913  1.00  1.17           H  
ATOM   2334 2HB  PHE A 150      -6.927 -11.183 -15.597  1.00  1.17           H  
ATOM   2335  HD1 PHE A 150      -8.768 -12.585 -12.853  1.00  1.17           H  
ATOM   2336  HD2 PHE A 150      -8.839 -11.860 -17.045  1.00  1.17           H  
ATOM   2337  HE1 PHE A 150     -11.201 -12.979 -12.868  1.00  1.17           H  
ATOM   2338  HE2 PHE A 150     -11.285 -12.249 -17.059  1.00  1.17           H  
ATOM   2339  HZ  PHE A 150     -12.451 -12.802 -14.990  1.00  1.17           H  
ATOM   2340  N   SER A 151      -4.095 -12.716 -14.672  1.00  0.63           N  
ATOM   2341  CA  SER A 151      -2.728 -12.335 -14.928  1.00  0.58           C  
ATOM   2342  C   SER A 151      -1.970 -13.454 -15.613  1.00  0.56           C  
ATOM   2343  O   SER A 151      -1.259 -13.218 -16.594  1.00  0.55           O  
ATOM   2344  CB  SER A 151      -2.048 -11.968 -13.634  1.00  0.87           C  
ATOM   2345  OG  SER A 151      -2.638 -10.832 -13.070  1.00  0.87           O  
ATOM   2346  H   SER A 151      -4.389 -12.856 -13.716  1.00  0.76           H  
ATOM   2347  HA  SER A 151      -2.742 -11.471 -15.583  1.00  0.70           H  
ATOM   2348 1HB  SER A 151      -2.113 -12.801 -12.935  1.00  1.04           H  
ATOM   2349 2HB  SER A 151      -0.992 -11.776 -13.822  1.00  1.04           H  
ATOM   2350  HG  SER A 151      -3.518 -11.106 -12.787  1.00  1.04           H  
ATOM   2351  N   ALA A 152      -2.138 -14.678 -15.111  1.00  0.61           N  
ATOM   2352  CA  ALA A 152      -1.470 -15.817 -15.702  1.00  0.64           C  
ATOM   2353  C   ALA A 152      -1.972 -16.054 -17.116  1.00  0.62           C  
ATOM   2354  O   ALA A 152      -1.168 -16.190 -18.034  1.00  0.74           O  
ATOM   2355  CB  ALA A 152      -1.676 -17.052 -14.850  1.00  0.96           C  
ATOM   2356  H   ALA A 152      -2.713 -14.831 -14.293  1.00  0.73           H  
ATOM   2357  HA  ALA A 152      -0.405 -15.595 -15.756  1.00  0.77           H  
ATOM   2358 1HB  ALA A 152      -1.145 -17.894 -15.291  1.00  1.15           H  
ATOM   2359 2HB  ALA A 152      -1.290 -16.869 -13.847  1.00  1.15           H  
ATOM   2360 3HB  ALA A 152      -2.739 -17.282 -14.791  1.00  1.15           H  
ATOM   2361  N   VAL A 153      -3.293 -16.061 -17.301  1.00  0.54           N  
ATOM   2362  CA  VAL A 153      -3.870 -16.266 -18.620  1.00  0.64           C  
ATOM   2363  C   VAL A 153      -3.485 -15.224 -19.624  1.00  0.54           C  
ATOM   2364  O   VAL A 153      -3.159 -15.577 -20.747  1.00  0.66           O  
ATOM   2365  CB  VAL A 153      -5.394 -16.346 -18.577  1.00  0.96           C  
ATOM   2366  CG1 VAL A 153      -5.934 -16.279 -19.969  1.00  0.96           C  
ATOM   2367  CG2 VAL A 153      -5.795 -17.668 -17.994  1.00  0.96           C  
ATOM   2368  H   VAL A 153      -3.922 -15.940 -16.521  1.00  0.65           H  
ATOM   2369  HA  VAL A 153      -3.510 -17.229 -18.986  1.00  0.77           H  
ATOM   2370  HB  VAL A 153      -5.802 -15.519 -17.996  1.00  1.15           H  
ATOM   2371 1HG1 VAL A 153      -7.021 -16.357 -19.945  1.00  1.15           H  
ATOM   2372 2HG1 VAL A 153      -5.647 -15.330 -20.412  1.00  1.15           H  
ATOM   2373 3HG1 VAL A 153      -5.518 -17.095 -20.550  1.00  1.15           H  
ATOM   2374 1HG2 VAL A 153      -6.880 -17.752 -17.970  1.00  1.15           H  
ATOM   2375 2HG2 VAL A 153      -5.378 -18.473 -18.598  1.00  1.15           H  
ATOM   2376 3HG2 VAL A 153      -5.397 -17.716 -16.993  1.00  1.15           H  
ATOM   2377  N   ALA A 154      -3.498 -13.949 -19.257  1.00  0.63           N  
ATOM   2378  CA  ALA A 154      -3.104 -12.934 -20.224  1.00  0.63           C  
ATOM   2379  C   ALA A 154      -1.672 -13.172 -20.709  1.00  0.51           C  
ATOM   2380  O   ALA A 154      -1.395 -13.014 -21.901  1.00  0.57           O  
ATOM   2381  CB  ALA A 154      -3.241 -11.555 -19.625  1.00  0.95           C  
ATOM   2382  H   ALA A 154      -3.790 -13.667 -18.330  1.00  0.76           H  
ATOM   2383  HA  ALA A 154      -3.764 -13.011 -21.086  1.00  0.76           H  
ATOM   2384 1HB  ALA A 154      -2.961 -10.804 -20.363  1.00  1.13           H  
ATOM   2385 2HB  ALA A 154      -4.272 -11.391 -19.311  1.00  1.13           H  
ATOM   2386 3HB  ALA A 154      -2.589 -11.487 -18.767  1.00  1.13           H  
ATOM   2387  N   ALA A 155      -0.769 -13.574 -19.804  1.00  0.40           N  
ATOM   2388  CA  ALA A 155       0.600 -13.891 -20.207  1.00  0.34           C  
ATOM   2389  C   ALA A 155       0.620 -15.104 -21.150  1.00  0.40           C  
ATOM   2390  O   ALA A 155       1.342 -15.101 -22.151  1.00  0.51           O  
ATOM   2391  CB  ALA A 155       1.468 -14.148 -18.985  1.00  0.51           C  
ATOM   2392  H   ALA A 155      -1.025 -13.653 -18.822  1.00  0.48           H  
ATOM   2393  HA  ALA A 155       1.001 -13.035 -20.751  1.00  0.41           H  
ATOM   2394 1HB  ALA A 155       2.489 -14.354 -19.305  1.00  0.61           H  
ATOM   2395 2HB  ALA A 155       1.460 -13.268 -18.341  1.00  0.61           H  
ATOM   2396 3HB  ALA A 155       1.080 -15.002 -18.434  1.00  0.61           H  
ATOM   2397  N   MET A 156      -0.201 -16.118 -20.834  1.00  0.41           N  
ATOM   2398  CA  MET A 156      -0.332 -17.329 -21.649  1.00  0.50           C  
ATOM   2399  C   MET A 156      -0.802 -16.983 -23.052  1.00  0.48           C  
ATOM   2400  O   MET A 156      -0.232 -17.460 -24.032  1.00  0.53           O  
ATOM   2401  CB  MET A 156      -1.342 -18.294 -21.023  1.00  0.75           C  
ATOM   2402  CG  MET A 156      -0.941 -18.947 -19.713  1.00  0.75           C  
ATOM   2403  SD  MET A 156      -2.295 -19.929 -19.043  1.00  0.75           S  
ATOM   2404  CE  MET A 156      -1.794 -20.206 -17.352  1.00  0.75           C  
ATOM   2405  H   MET A 156      -0.746 -16.057 -19.983  1.00  0.49           H  
ATOM   2406  HA  MET A 156       0.642 -17.811 -21.724  1.00  0.60           H  
ATOM   2407 1HB  MET A 156      -2.280 -17.776 -20.848  1.00  0.90           H  
ATOM   2408 2HB  MET A 156      -1.553 -19.095 -21.732  1.00  0.90           H  
ATOM   2409 1HG  MET A 156      -0.089 -19.604 -19.884  1.00  0.90           H  
ATOM   2410 2HG  MET A 156      -0.651 -18.201 -18.984  1.00  0.90           H  
ATOM   2411 1HE  MET A 156      -2.549 -20.805 -16.841  1.00  0.90           H  
ATOM   2412 2HE  MET A 156      -0.843 -20.735 -17.339  1.00  0.90           H  
ATOM   2413 3HE  MET A 156      -1.685 -19.250 -16.845  1.00  0.90           H  
ATOM   2414  N   GLU A 157      -1.838 -16.144 -23.123  1.00  0.47           N  
ATOM   2415  CA  GLU A 157      -2.455 -15.694 -24.363  1.00  0.50           C  
ATOM   2416  C   GLU A 157      -1.448 -14.960 -25.226  1.00  0.46           C  
ATOM   2417  O   GLU A 157      -1.397 -15.175 -26.439  1.00  0.48           O  
ATOM   2418  CB  GLU A 157      -3.637 -14.768 -24.050  1.00  0.75           C  
ATOM   2419  CG  GLU A 157      -4.856 -15.441 -23.431  1.00  0.75           C  
ATOM   2420  CD  GLU A 157      -5.895 -14.444 -22.971  1.00  0.75           C  
ATOM   2421  OE1 GLU A 157      -5.550 -13.295 -22.819  1.00  0.75           O  
ATOM   2422  OE2 GLU A 157      -7.028 -14.827 -22.774  1.00  0.75           O  
ATOM   2423  H   GLU A 157      -2.236 -15.810 -22.261  1.00  0.56           H  
ATOM   2424  HA  GLU A 157      -2.814 -16.564 -24.912  1.00  0.60           H  
ATOM   2425 1HB  GLU A 157      -3.310 -13.988 -23.364  1.00  0.90           H  
ATOM   2426 2HB  GLU A 157      -3.958 -14.276 -24.968  1.00  0.90           H  
ATOM   2427 1HG  GLU A 157      -5.303 -16.104 -24.165  1.00  0.90           H  
ATOM   2428 2HG  GLU A 157      -4.540 -16.053 -22.593  1.00  0.90           H  
ATOM   2429  N   GLY A 158      -0.629 -14.122 -24.584  1.00  0.43           N  
ATOM   2430  CA  GLY A 158       0.425 -13.398 -25.270  1.00  0.41           C  
ATOM   2431  C   GLY A 158       1.373 -14.361 -25.941  1.00  0.53           C  
ATOM   2432  O   GLY A 158       1.710 -14.174 -27.107  1.00  0.57           O  
ATOM   2433  H   GLY A 158      -0.753 -13.963 -23.591  1.00  0.52           H  
ATOM   2434 1HA  GLY A 158      -0.012 -12.747 -26.019  1.00  0.49           H  
ATOM   2435 2HA  GLY A 158       0.964 -12.776 -24.561  1.00  0.49           H  
ATOM   2436  N   ILE A 159       1.769 -15.407 -25.221  1.00  0.74           N  
ATOM   2437  CA  ILE A 159       2.634 -16.429 -25.786  1.00  1.20           C  
ATOM   2438  C   ILE A 159       1.984 -17.221 -26.892  1.00  1.14           C  
ATOM   2439  O   ILE A 159       2.646 -17.540 -27.878  1.00  1.30           O  
ATOM   2440  CB  ILE A 159       3.157 -17.369 -24.705  1.00  1.80           C  
ATOM   2441  CG1 ILE A 159       4.078 -16.568 -23.817  1.00  1.80           C  
ATOM   2442  CG2 ILE A 159       3.872 -18.554 -25.320  1.00  1.80           C  
ATOM   2443  CD1 ILE A 159       5.205 -15.972 -24.623  1.00  1.80           C  
ATOM   2444  H   ILE A 159       1.476 -15.487 -24.252  1.00  0.89           H  
ATOM   2445  HA  ILE A 159       3.498 -15.926 -26.216  1.00  1.44           H  
ATOM   2446  HB  ILE A 159       2.329 -17.720 -24.091  1.00  2.16           H  
ATOM   2447 1HG1 ILE A 159       3.523 -15.765 -23.333  1.00  2.16           H  
ATOM   2448 2HG1 ILE A 159       4.503 -17.211 -23.046  1.00  2.16           H  
ATOM   2449 1HG2 ILE A 159       4.242 -19.200 -24.525  1.00  2.16           H  
ATOM   2450 2HG2 ILE A 159       3.178 -19.111 -25.948  1.00  2.16           H  
ATOM   2451 3HG2 ILE A 159       4.710 -18.208 -25.925  1.00  2.16           H  
ATOM   2452 1HD1 ILE A 159       5.853 -15.403 -23.979  1.00  2.16           H  
ATOM   2453 2HD1 ILE A 159       5.778 -16.771 -25.095  1.00  2.16           H  
ATOM   2454 3HD1 ILE A 159       4.798 -15.315 -25.388  1.00  2.16           H  
ATOM   2455  N   VAL A 160       0.694 -17.529 -26.763  1.00  1.03           N  
ATOM   2456  CA  VAL A 160       0.030 -18.247 -27.839  1.00  1.13           C  
ATOM   2457  C   VAL A 160       0.153 -17.424 -29.124  1.00  1.05           C  
ATOM   2458  O   VAL A 160       0.507 -17.960 -30.171  1.00  1.28           O  
ATOM   2459  CB  VAL A 160      -1.454 -18.521 -27.505  1.00  1.69           C  
ATOM   2460  CG1 VAL A 160      -2.156 -19.081 -28.723  1.00  1.69           C  
ATOM   2461  CG2 VAL A 160      -1.561 -19.512 -26.354  1.00  1.69           C  
ATOM   2462  H   VAL A 160       0.184 -17.280 -25.926  1.00  1.24           H  
ATOM   2463  HA  VAL A 160       0.535 -19.202 -27.987  1.00  1.36           H  
ATOM   2464  HB  VAL A 160      -1.941 -17.585 -27.235  1.00  2.03           H  
ATOM   2465 1HG1 VAL A 160      -3.204 -19.259 -28.491  1.00  2.03           H  
ATOM   2466 2HG1 VAL A 160      -2.079 -18.370 -29.538  1.00  2.03           H  
ATOM   2467 3HG1 VAL A 160      -1.686 -20.020 -29.015  1.00  2.03           H  
ATOM   2468 1HG2 VAL A 160      -2.611 -19.694 -26.126  1.00  2.03           H  
ATOM   2469 2HG2 VAL A 160      -1.083 -20.450 -26.637  1.00  2.03           H  
ATOM   2470 3HG2 VAL A 160      -1.066 -19.109 -25.475  1.00  2.03           H  
ATOM   2471  N   LYS A 161      -0.092 -16.116 -29.036  1.00  0.83           N  
ATOM   2472  CA  LYS A 161       0.079 -15.238 -30.190  1.00  1.06           C  
ATOM   2473  C   LYS A 161       1.515 -15.146 -30.679  1.00  0.97           C  
ATOM   2474  O   LYS A 161       1.794 -15.316 -31.865  1.00  1.39           O  
ATOM   2475  CB  LYS A 161      -0.368 -13.822 -29.871  1.00  1.59           C  
ATOM   2476  CG  LYS A 161      -0.071 -12.831 -30.992  1.00  1.59           C  
ATOM   2477  CD  LYS A 161      -0.916 -13.072 -32.225  1.00  1.59           C  
ATOM   2478  CE  LYS A 161      -0.606 -12.054 -33.315  1.00  1.59           C  
ATOM   2479  NZ  LYS A 161      -1.443 -12.262 -34.534  1.00  1.59           N  
ATOM   2480  H   LYS A 161      -0.407 -15.726 -28.154  1.00  1.00           H  
ATOM   2481  HA  LYS A 161      -0.526 -15.625 -31.008  1.00  1.27           H  
ATOM   2482 1HB  LYS A 161      -1.438 -13.811 -29.682  1.00  1.91           H  
ATOM   2483 2HB  LYS A 161       0.131 -13.470 -28.969  1.00  1.91           H  
ATOM   2484 1HG  LYS A 161      -0.232 -11.820 -30.641  1.00  1.91           H  
ATOM   2485 2HG  LYS A 161       0.978 -12.921 -31.273  1.00  1.91           H  
ATOM   2486 1HD  LYS A 161      -0.722 -14.074 -32.596  1.00  1.91           H  
ATOM   2487 2HD  LYS A 161      -1.968 -12.997 -31.971  1.00  1.91           H  
ATOM   2488 1HE  LYS A 161      -0.779 -11.049 -32.933  1.00  1.91           H  
ATOM   2489 2HE  LYS A 161       0.444 -12.148 -33.592  1.00  1.91           H  
ATOM   2490 1HZ  LYS A 161      -1.196 -11.576 -35.233  1.00  1.91           H  
ATOM   2491 2HZ  LYS A 161      -1.288 -13.194 -34.900  1.00  1.91           H  
ATOM   2492 3HZ  LYS A 161      -2.417 -12.160 -34.292  1.00  1.91           H  
ATOM   2493  N   LEU A 162       2.437 -14.888 -29.764  1.00  0.75           N  
ATOM   2494  CA  LEU A 162       3.827 -14.683 -30.132  1.00  0.80           C  
ATOM   2495  C   LEU A 162       4.482 -15.916 -30.752  1.00  1.00           C  
ATOM   2496  O   LEU A 162       5.368 -15.779 -31.597  1.00  1.23           O  
ATOM   2497  CB  LEU A 162       4.623 -14.221 -28.904  1.00  1.20           C  
ATOM   2498  CG  LEU A 162       4.267 -12.808 -28.412  1.00  1.20           C  
ATOM   2499  CD1 LEU A 162       5.020 -12.500 -27.122  1.00  1.20           C  
ATOM   2500  CD2 LEU A 162       4.599 -11.813 -29.508  1.00  1.20           C  
ATOM   2501  H   LEU A 162       2.169 -14.786 -28.796  1.00  0.90           H  
ATOM   2502  HA  LEU A 162       3.861 -13.883 -30.870  1.00  0.96           H  
ATOM   2503 1HB  LEU A 162       4.442 -14.916 -28.086  1.00  1.44           H  
ATOM   2504 2HB  LEU A 162       5.685 -14.237 -29.145  1.00  1.44           H  
ATOM   2505  HG  LEU A 162       3.203 -12.752 -28.203  1.00  1.44           H  
ATOM   2506 1HD1 LEU A 162       4.757 -11.499 -26.779  1.00  1.44           H  
ATOM   2507 2HD1 LEU A 162       4.749 -13.228 -26.358  1.00  1.44           H  
ATOM   2508 3HD1 LEU A 162       6.093 -12.549 -27.306  1.00  1.44           H  
ATOM   2509 1HD2 LEU A 162       4.331 -10.811 -29.178  1.00  1.44           H  
ATOM   2510 2HD2 LEU A 162       5.666 -11.854 -29.727  1.00  1.44           H  
ATOM   2511 3HD2 LEU A 162       4.033 -12.060 -30.407  1.00  1.44           H  
ATOM   2512  N   SER A 163       4.045 -17.113 -30.364  1.00  1.14           N  
ATOM   2513  CA  SER A 163       4.622 -18.326 -30.926  1.00  1.47           C  
ATOM   2514  C   SER A 163       3.828 -18.950 -32.084  1.00  1.72           C  
ATOM   2515  O   SER A 163       4.433 -19.572 -32.960  1.00  2.66           O  
ATOM   2516  CB  SER A 163       4.805 -19.361 -29.835  1.00  2.21           C  
ATOM   2517  OG  SER A 163       5.761 -18.939 -28.902  1.00  2.21           O  
ATOM   2518  H   SER A 163       3.335 -17.188 -29.650  1.00  1.37           H  
ATOM   2519  HA  SER A 163       5.611 -18.072 -31.308  1.00  1.76           H  
ATOM   2520 1HB  SER A 163       3.854 -19.538 -29.332  1.00  2.65           H  
ATOM   2521 2HB  SER A 163       5.121 -20.304 -30.279  1.00  2.65           H  
ATOM   2522  HG  SER A 163       5.886 -19.678 -28.294  1.00  2.65           H  
ATOM   2523  N   THR A 164       2.497 -18.804 -32.113  1.00  2.16           N  
ATOM   2524  CA  THR A 164       1.735 -19.428 -33.203  1.00  2.61           C  
ATOM   2525  C   THR A 164       1.284 -18.436 -34.265  1.00  2.62           C  
ATOM   2526  O   THR A 164       1.015 -18.825 -35.403  1.00  2.98           O  
ATOM   2527  CB  THR A 164       0.458 -20.123 -32.698  1.00  3.92           C  
ATOM   2528  OG1 THR A 164      -0.439 -19.140 -32.170  1.00  3.92           O  
ATOM   2529  CG2 THR A 164       0.795 -21.126 -31.604  1.00  3.92           C  
ATOM   2530  H   THR A 164       2.002 -18.302 -31.388  1.00  2.59           H  
ATOM   2531  HA  THR A 164       2.368 -20.172 -33.685  1.00  3.13           H  
ATOM   2532  HB  THR A 164      -0.027 -20.639 -33.526  1.00  4.70           H  
ATOM   2533  HG1 THR A 164      -0.045 -18.740 -31.392  1.00  4.70           H  
ATOM   2534 1HG2 THR A 164      -0.120 -21.605 -31.257  1.00  4.70           H  
ATOM   2535 2HG2 THR A 164       1.473 -21.882 -32.000  1.00  4.70           H  
ATOM   2536 3HG2 THR A 164       1.273 -20.610 -30.773  1.00  4.70           H  
ATOM   2537  N   GLY A 165       1.177 -17.163 -33.899  1.00  2.59           N  
ATOM   2538  CA  GLY A 165       0.709 -16.145 -34.822  1.00  2.74           C  
ATOM   2539  C   GLY A 165      -0.787 -15.869 -34.647  1.00  2.70           C  
ATOM   2540  O   GLY A 165      -1.334 -14.976 -35.301  1.00  3.06           O  
ATOM   2541  H   GLY A 165       1.415 -16.867 -32.965  1.00  3.11           H  
ATOM   2542 1HA  GLY A 165       1.273 -15.226 -34.660  1.00  3.29           H  
ATOM   2543 2HA  GLY A 165       0.907 -16.463 -35.846  1.00  3.29           H  
ATOM   2544  N   LYS A 166      -1.445 -16.606 -33.746  1.00  2.81           N  
ATOM   2545  CA  LYS A 166      -2.872 -16.427 -33.498  1.00  2.79           C  
ATOM   2546  C   LYS A 166      -3.165 -16.135 -32.036  1.00  2.37           C  
ATOM   2547  O   LYS A 166      -2.799 -16.910 -31.159  1.00  2.58           O  
ATOM   2548  CB  LYS A 166      -3.649 -17.668 -33.930  1.00  4.19           C  
ATOM   2549  CG  LYS A 166      -5.155 -17.562 -33.729  1.00  4.19           C  
ATOM   2550  CD  LYS A 166      -5.868 -18.815 -34.218  1.00  4.19           C  
ATOM   2551  CE  LYS A 166      -7.373 -18.712 -34.017  1.00  4.19           C  
ATOM   2552  NZ  LYS A 166      -8.087 -19.905 -34.550  1.00  4.19           N  
ATOM   2553  H   LYS A 166      -0.959 -17.331 -33.229  1.00  3.37           H  
ATOM   2554  HA  LYS A 166      -3.223 -15.579 -34.085  1.00  3.35           H  
ATOM   2555 1HB  LYS A 166      -3.465 -17.861 -34.988  1.00  5.02           H  
ATOM   2556 2HB  LYS A 166      -3.290 -18.534 -33.371  1.00  5.02           H  
ATOM   2557 1HG  LYS A 166      -5.374 -17.414 -32.671  1.00  5.02           H  
ATOM   2558 2HG  LYS A 166      -5.533 -16.703 -34.282  1.00  5.02           H  
ATOM   2559 1HD  LYS A 166      -5.657 -18.968 -35.278  1.00  5.02           H  
ATOM   2560 2HD  LYS A 166      -5.500 -19.678 -33.665  1.00  5.02           H  
ATOM   2561 1HE  LYS A 166      -7.582 -18.621 -32.954  1.00  5.02           H  
ATOM   2562 2HE  LYS A 166      -7.738 -17.822 -34.525  1.00  5.02           H  
ATOM   2563 1HZ  LYS A 166      -9.081 -19.800 -34.400  1.00  5.02           H  
ATOM   2564 2HZ  LYS A 166      -7.903 -19.990 -35.540  1.00  5.02           H  
ATOM   2565 3HZ  LYS A 166      -7.760 -20.734 -34.074  1.00  5.02           H  
ATOM   2566  N   LEU A 167      -3.831 -15.015 -31.771  1.00  2.20           N  
ATOM   2567  CA  LEU A 167      -4.178 -14.660 -30.398  1.00  2.37           C  
ATOM   2568  C   LEU A 167      -5.435 -15.421 -29.988  1.00  1.52           C  
ATOM   2569  O   LEU A 167      -6.509 -15.202 -30.550  1.00  2.09           O  
ATOM   2570  CB  LEU A 167      -4.413 -13.141 -30.294  1.00  3.56           C  
ATOM   2571  CG  LEU A 167      -4.717 -12.580 -28.902  1.00  3.56           C  
ATOM   2572  CD1 LEU A 167      -3.496 -12.786 -28.013  1.00  3.56           C  
ATOM   2573  CD2 LEU A 167      -5.077 -11.099 -29.026  1.00  3.56           C  
ATOM   2574  H   LEU A 167      -4.107 -14.405 -32.528  1.00  2.64           H  
ATOM   2575  HA  LEU A 167      -3.362 -14.950 -29.739  1.00  2.84           H  
ATOM   2576 1HB  LEU A 167      -3.531 -12.624 -30.660  1.00  4.27           H  
ATOM   2577 2HB  LEU A 167      -5.250 -12.878 -30.941  1.00  4.27           H  
ATOM   2578  HG  LEU A 167      -5.555 -13.119 -28.460  1.00  4.27           H  
ATOM   2579 1HD1 LEU A 167      -3.690 -12.397 -27.017  1.00  4.27           H  
ATOM   2580 2HD1 LEU A 167      -3.270 -13.851 -27.946  1.00  4.27           H  
ATOM   2581 3HD1 LEU A 167      -2.645 -12.260 -28.442  1.00  4.27           H  
ATOM   2582 1HD2 LEU A 167      -5.290 -10.685 -28.043  1.00  4.27           H  
ATOM   2583 2HD2 LEU A 167      -4.247 -10.554 -29.465  1.00  4.27           H  
ATOM   2584 3HD2 LEU A 167      -5.954 -10.990 -29.663  1.00  4.27           H  
ATOM   2585  N   ILE A 168      -5.301 -16.315 -29.012  1.00  2.38           N  
ATOM   2586  CA  ILE A 168      -6.427 -17.117 -28.539  1.00  1.64           C  
ATOM   2587  C   ILE A 168      -6.729 -16.831 -27.079  1.00  3.00           C  
ATOM   2588  O   ILE A 168      -5.895 -17.105 -26.217  1.00 13.86           O  
ATOM   2589  CB  ILE A 168      -6.142 -18.620 -28.713  1.00  2.46           C  
ATOM   2590  CG1 ILE A 168      -5.893 -18.939 -30.190  1.00  2.46           C  
ATOM   2591  CG2 ILE A 168      -7.298 -19.442 -28.173  1.00  2.46           C  
ATOM   2592  CD1 ILE A 168      -5.417 -20.352 -30.436  1.00  2.46           C  
ATOM   2593  H   ILE A 168      -4.392 -16.448 -28.588  1.00  2.86           H  
ATOM   2594  HA  ILE A 168      -7.310 -16.866 -29.129  1.00  1.97           H  
ATOM   2595  HB  ILE A 168      -5.239 -18.880 -28.165  1.00  2.95           H  
ATOM   2596 1HG1 ILE A 168      -6.816 -18.784 -30.747  1.00  2.95           H  
ATOM   2597 2HG1 ILE A 168      -5.139 -18.257 -30.578  1.00  2.95           H  
ATOM   2598 1HG2 ILE A 168      -7.074 -20.502 -28.292  1.00  2.95           H  
ATOM   2599 2HG2 ILE A 168      -7.444 -19.218 -27.117  1.00  2.95           H  
ATOM   2600 3HG2 ILE A 168      -8.208 -19.200 -28.723  1.00  2.95           H  
ATOM   2601 1HD1 ILE A 168      -5.259 -20.503 -31.504  1.00  2.95           H  
ATOM   2602 2HD1 ILE A 168      -4.480 -20.520 -29.906  1.00  2.95           H  
ATOM   2603 3HD1 ILE A 168      -6.166 -21.058 -30.078  1.00  2.95           H  
ATOM   2604  N   SER A 169      -7.917 -16.295 -26.789  1.00  1.57           N  
ATOM   2605  CA  SER A 169      -8.244 -16.008 -25.398  1.00  2.87           C  
ATOM   2606  C   SER A 169      -8.595 -17.278 -24.636  1.00  1.91           C  
ATOM   2607  O   SER A 169      -9.346 -18.123 -25.128  1.00  3.49           O  
ATOM   2608  CB  SER A 169      -9.367 -15.011 -25.268  1.00  4.30           C  
ATOM   2609  OG  SER A 169      -9.651 -14.805 -23.910  1.00  4.30           O  
ATOM   2610  H   SER A 169      -8.578 -16.083 -27.524  1.00  1.88           H  
ATOM   2611  HA  SER A 169      -7.365 -15.575 -24.942  1.00  3.44           H  
ATOM   2612 1HB  SER A 169      -9.072 -14.070 -25.731  1.00  5.17           H  
ATOM   2613 2HB  SER A 169     -10.254 -15.374 -25.785  1.00  5.17           H  
ATOM   2614  HG  SER A 169      -8.786 -14.703 -23.483  1.00  5.17           H  
ATOM   2615  N   LEU A 170      -8.033 -17.405 -23.438  1.00  2.14           N  
ATOM   2616  CA  LEU A 170      -8.164 -18.624 -22.645  1.00  1.47           C  
ATOM   2617  C   LEU A 170      -8.970 -18.444 -21.353  1.00  1.38           C  
ATOM   2618  O   LEU A 170      -9.136 -17.331 -20.859  1.00  1.71           O  
ATOM   2619  CB  LEU A 170      -6.772 -19.173 -22.360  1.00  2.21           C  
ATOM   2620  CG  LEU A 170      -5.932 -19.468 -23.613  1.00  2.21           C  
ATOM   2621  CD1 LEU A 170      -4.519 -19.878 -23.214  1.00  2.21           C  
ATOM   2622  CD2 LEU A 170      -6.616 -20.568 -24.414  1.00  2.21           C  
ATOM   2623  H   LEU A 170      -7.482 -16.632 -23.086  1.00  2.57           H  
ATOM   2624  HA  LEU A 170      -8.674 -19.351 -23.253  1.00  1.76           H  
ATOM   2625 1HB  LEU A 170      -6.222 -18.469 -21.753  1.00  2.65           H  
ATOM   2626 2HB  LEU A 170      -6.882 -20.101 -21.809  1.00  2.65           H  
ATOM   2627  HG  LEU A 170      -5.857 -18.568 -24.219  1.00  2.65           H  
ATOM   2628 1HD1 LEU A 170      -3.931 -20.074 -24.112  1.00  2.65           H  
ATOM   2629 2HD1 LEU A 170      -4.053 -19.073 -22.646  1.00  2.65           H  
ATOM   2630 3HD1 LEU A 170      -4.558 -20.780 -22.607  1.00  2.65           H  
ATOM   2631 1HD2 LEU A 170      -6.036 -20.778 -25.313  1.00  2.65           H  
ATOM   2632 2HD2 LEU A 170      -6.688 -21.471 -23.808  1.00  2.65           H  
ATOM   2633 3HD2 LEU A 170      -7.616 -20.241 -24.698  1.00  2.65           H  
ATOM   2634  N   SER A 171      -9.488 -19.561 -20.837  1.00  1.36           N  
ATOM   2635  CA  SER A 171     -10.367 -19.583 -19.662  1.00  1.54           C  
ATOM   2636  C   SER A 171      -9.705 -19.416 -18.288  1.00  1.40           C  
ATOM   2637  O   SER A 171      -9.123 -20.360 -17.737  1.00  5.47           O  
ATOM   2638  CB  SER A 171     -11.122 -20.897 -19.634  1.00  2.31           C  
ATOM   2639  OG  SER A 171     -11.920 -20.993 -18.486  1.00  2.31           O  
ATOM   2640  H   SER A 171      -9.294 -20.438 -21.301  1.00  1.63           H  
ATOM   2641  HA  SER A 171     -11.089 -18.773 -19.780  1.00  1.85           H  
ATOM   2642 1HB  SER A 171     -11.746 -20.990 -20.523  1.00  2.77           H  
ATOM   2643 2HB  SER A 171     -10.408 -21.719 -19.652  1.00  2.77           H  
ATOM   2644  HG  SER A 171     -12.810 -20.757 -18.769  1.00  2.77           H  
ATOM   2645  N   GLU A 172      -9.888 -18.233 -17.701  1.00  1.40           N  
ATOM   2646  CA  GLU A 172      -9.424 -17.960 -16.345  1.00  1.25           C  
ATOM   2647  C   GLU A 172     -10.230 -18.782 -15.359  1.00  0.76           C  
ATOM   2648  O   GLU A 172      -9.723 -19.184 -14.314  1.00  0.88           O  
ATOM   2649  CB  GLU A 172      -9.583 -16.482 -16.001  1.00  1.88           C  
ATOM   2650  CG  GLU A 172      -8.787 -15.555 -16.879  1.00  1.88           C  
ATOM   2651  CD  GLU A 172      -9.498 -15.228 -18.153  1.00  1.88           C  
ATOM   2652  OE1 GLU A 172     -10.652 -15.561 -18.257  1.00  1.88           O  
ATOM   2653  OE2 GLU A 172      -8.905 -14.645 -19.031  1.00  1.88           O  
ATOM   2654  H   GLU A 172     -10.364 -17.505 -18.215  1.00  1.68           H  
ATOM   2655  HA  GLU A 172      -8.375 -18.243 -16.262  1.00  1.50           H  
ATOM   2656 1HB  GLU A 172     -10.632 -16.197 -16.079  1.00  2.25           H  
ATOM   2657 2HB  GLU A 172      -9.275 -16.310 -14.970  1.00  2.25           H  
ATOM   2658 1HG  GLU A 172      -8.612 -14.645 -16.330  1.00  2.25           H  
ATOM   2659 2HG  GLU A 172      -7.826 -15.998 -17.097  1.00  2.25           H  
ATOM   2660  N   GLN A 173     -11.487 -19.043 -15.732  1.00  0.91           N  
ATOM   2661  CA  GLN A 173     -12.434 -19.800 -14.938  1.00  0.61           C  
ATOM   2662  C   GLN A 173     -11.948 -21.208 -14.713  1.00  0.48           C  
ATOM   2663  O   GLN A 173     -12.084 -21.735 -13.612  1.00  0.79           O  
ATOM   2664  CB  GLN A 173     -13.779 -19.813 -15.651  1.00  0.92           C  
ATOM   2665  CG  GLN A 173     -14.938 -20.448 -14.901  1.00  0.92           C  
ATOM   2666  CD  GLN A 173     -15.340 -19.724 -13.631  1.00  0.92           C  
ATOM   2667  OE1 GLN A 173     -15.495 -18.499 -13.585  1.00  0.92           O  
ATOM   2668  NE2 GLN A 173     -15.542 -20.504 -12.580  1.00  0.92           N  
ATOM   2669  H   GLN A 173     -11.810 -18.671 -16.615  1.00  1.09           H  
ATOM   2670  HA  GLN A 173     -12.545 -19.314 -13.969  1.00  0.73           H  
ATOM   2671 1HB  GLN A 173     -14.027 -18.794 -15.888  1.00  1.10           H  
ATOM   2672 2HB  GLN A 173     -13.678 -20.336 -16.601  1.00  1.10           H  
ATOM   2673 1HG  GLN A 173     -15.804 -20.492 -15.561  1.00  1.10           H  
ATOM   2674 2HG  GLN A 173     -14.644 -21.453 -14.612  1.00  1.10           H  
ATOM   2675 1HE2 GLN A 173     -15.824 -20.115 -11.700  1.00  1.10           H  
ATOM   2676 2HE2 GLN A 173     -15.421 -21.497 -12.659  1.00  1.10           H  
ATOM   2677  N   GLU A 174     -11.346 -21.803 -15.738  1.00  0.82           N  
ATOM   2678  CA  GLU A 174     -10.779 -23.128 -15.603  1.00  1.57           C  
ATOM   2679  C   GLU A 174      -9.695 -23.139 -14.555  1.00  0.88           C  
ATOM   2680  O   GLU A 174      -9.673 -24.032 -13.713  1.00  1.76           O  
ATOM   2681  CB  GLU A 174     -10.229 -23.633 -16.917  1.00  2.35           C  
ATOM   2682  CG  GLU A 174      -9.663 -25.038 -16.837  1.00  2.35           C  
ATOM   2683  CD  GLU A 174      -9.180 -25.492 -18.158  1.00  2.35           C  
ATOM   2684  OE1 GLU A 174      -9.540 -24.860 -19.116  1.00  2.35           O  
ATOM   2685  OE2 GLU A 174      -8.420 -26.423 -18.234  1.00  2.35           O  
ATOM   2686  H   GLU A 174     -11.298 -21.340 -16.639  1.00  0.98           H  
ATOM   2687  HA  GLU A 174     -11.564 -23.809 -15.277  1.00  1.88           H  
ATOM   2688 1HB  GLU A 174     -11.020 -23.628 -17.666  1.00  2.83           H  
ATOM   2689 2HB  GLU A 174      -9.442 -22.965 -17.271  1.00  2.83           H  
ATOM   2690 1HG  GLU A 174      -8.831 -25.049 -16.134  1.00  2.83           H  
ATOM   2691 2HG  GLU A 174     -10.432 -25.717 -16.473  1.00  2.83           H  
ATOM   2692  N   LEU A 175      -8.800 -22.144 -14.594  1.00  1.00           N  
ATOM   2693  CA  LEU A 175      -7.740 -22.070 -13.589  1.00  1.79           C  
ATOM   2694  C   LEU A 175      -8.311 -21.933 -12.187  1.00  2.41           C  
ATOM   2695  O   LEU A 175      -7.857 -22.592 -11.250  1.00  4.65           O  
ATOM   2696  CB  LEU A 175      -6.834 -20.881 -13.847  1.00  2.69           C  
ATOM   2697  CG  LEU A 175      -5.942 -20.959 -15.070  1.00  2.69           C  
ATOM   2698  CD1 LEU A 175      -5.285 -19.615 -15.239  1.00  2.69           C  
ATOM   2699  CD2 LEU A 175      -4.908 -22.055 -14.876  1.00  2.69           C  
ATOM   2700  H   LEU A 175      -8.859 -21.447 -15.337  1.00  1.20           H  
ATOM   2701  HA  LEU A 175      -7.151 -22.977 -13.643  1.00  2.15           H  
ATOM   2702 1HB  LEU A 175      -7.449 -19.992 -13.951  1.00  3.22           H  
ATOM   2703 2HB  LEU A 175      -6.188 -20.748 -12.979  1.00  3.22           H  
ATOM   2704  HG  LEU A 175      -6.539 -21.171 -15.958  1.00  3.22           H  
ATOM   2705 1HD1 LEU A 175      -4.636 -19.631 -16.115  1.00  3.22           H  
ATOM   2706 2HD1 LEU A 175      -6.060 -18.858 -15.371  1.00  3.22           H  
ATOM   2707 3HD1 LEU A 175      -4.705 -19.381 -14.354  1.00  3.22           H  
ATOM   2708 1HD2 LEU A 175      -4.257 -22.105 -15.749  1.00  3.22           H  
ATOM   2709 2HD2 LEU A 175      -4.312 -21.838 -13.990  1.00  3.22           H  
ATOM   2710 3HD2 LEU A 175      -5.419 -23.007 -14.744  1.00  3.22           H  
ATOM   2711  N   VAL A 176      -9.341 -21.109 -12.060  1.00  1.56           N  
ATOM   2712  CA  VAL A 176     -10.016 -20.911 -10.794  1.00  2.35           C  
ATOM   2713  C   VAL A 176     -10.597 -22.211 -10.268  1.00  2.88           C  
ATOM   2714  O   VAL A 176     -10.438 -22.540  -9.095  1.00  5.35           O  
ATOM   2715  CB  VAL A 176     -11.128 -19.856 -10.963  1.00  3.53           C  
ATOM   2716  CG1 VAL A 176     -12.020 -19.791  -9.734  1.00  3.53           C  
ATOM   2717  CG2 VAL A 176     -10.485 -18.502 -11.213  1.00  3.53           C  
ATOM   2718  H   VAL A 176      -9.653 -20.584 -12.867  1.00  1.87           H  
ATOM   2719  HA  VAL A 176      -9.293 -20.537 -10.073  1.00  2.82           H  
ATOM   2720  HB  VAL A 176     -11.752 -20.130 -11.811  1.00  4.23           H  
ATOM   2721 1HG1 VAL A 176     -12.798 -19.043  -9.895  1.00  4.23           H  
ATOM   2722 2HG1 VAL A 176     -12.484 -20.765  -9.566  1.00  4.23           H  
ATOM   2723 3HG1 VAL A 176     -11.430 -19.515  -8.866  1.00  4.23           H  
ATOM   2724 1HG2 VAL A 176     -11.264 -17.755 -11.358  1.00  4.23           H  
ATOM   2725 2HG2 VAL A 176      -9.869 -18.228 -10.356  1.00  4.23           H  
ATOM   2726 3HG2 VAL A 176      -9.861 -18.549 -12.100  1.00  4.23           H  
ATOM   2727  N   ASP A 177     -11.258 -22.952 -11.144  1.00  1.79           N  
ATOM   2728  CA  ASP A 177     -11.903 -24.198 -10.781  1.00  2.17           C  
ATOM   2729  C   ASP A 177     -10.957 -25.384 -10.587  1.00  4.45           C  
ATOM   2730  O   ASP A 177     -11.258 -26.288  -9.807  1.00 14.51           O  
ATOM   2731  CB  ASP A 177     -12.962 -24.519 -11.825  1.00  3.25           C  
ATOM   2732  CG  ASP A 177     -14.076 -23.505 -11.717  1.00  3.25           C  
ATOM   2733  OD1 ASP A 177     -14.107 -22.836 -10.709  1.00  3.25           O  
ATOM   2734  OD2 ASP A 177     -14.893 -23.395 -12.603  1.00  3.25           O  
ATOM   2735  H   ASP A 177     -11.347 -22.624 -12.097  1.00  2.15           H  
ATOM   2736  HA  ASP A 177     -12.416 -24.036  -9.832  1.00  2.60           H  
ATOM   2737 1HB  ASP A 177     -12.532 -24.479 -12.826  1.00  3.91           H  
ATOM   2738 2HB  ASP A 177     -13.364 -25.519 -11.664  1.00  3.91           H  
ATOM   2739  N   CYS A 178      -9.832 -25.409 -11.301  1.00  3.72           N  
ATOM   2740  CA  CYS A 178      -8.914 -26.538 -11.181  1.00  6.90           C  
ATOM   2741  C   CYS A 178      -7.889 -26.405 -10.057  1.00  9.50           C  
ATOM   2742  O   CYS A 178      -7.422 -27.417  -9.533  1.00 30.87           O  
ATOM   2743  CB  CYS A 178      -8.138 -26.724 -12.476  1.00 10.35           C  
ATOM   2744  SG  CYS A 178      -6.951 -25.417 -12.791  1.00 10.35           S  
ATOM   2745  H   CYS A 178      -9.620 -24.663 -11.946  1.00  4.46           H  
ATOM   2746  HA  CYS A 178      -9.506 -27.435 -11.002  1.00  8.28           H  
ATOM   2747 1HB  CYS A 178      -7.604 -27.674 -12.460  1.00 12.42           H  
ATOM   2748 2HB  CYS A 178      -8.826 -26.746 -13.316  1.00 12.42           H  
ATOM   2749  HG  CYS A 178      -6.037 -25.850 -11.930  1.00 12.42           H  
ATOM   2750  N   ASP A 179      -7.548 -25.178  -9.666  1.00  9.43           N  
ATOM   2751  CA  ASP A 179      -6.555 -24.991  -8.613  1.00 20.22           C  
ATOM   2752  C   ASP A 179      -7.169 -24.768  -7.231  1.00 62.99           C  
ATOM   2753  O   ASP A 179      -6.466 -24.890  -6.220  1.00122.82           O  
ATOM   2754  CB  ASP A 179      -5.624 -23.829  -8.968  1.00 30.33           C  
ATOM   2755  CG  ASP A 179      -4.745 -24.117 -10.178  1.00 30.33           C  
ATOM   2756  OD1 ASP A 179      -4.273 -25.226 -10.283  1.00 30.33           O  
ATOM   2757  OD2 ASP A 179      -4.558 -23.239 -10.985  1.00 30.33           O  
ATOM   2758  H   ASP A 179      -7.936 -24.361 -10.124  1.00 11.32           H  
ATOM   2759  HA  ASP A 179      -5.949 -25.894  -8.561  1.00 24.26           H  
ATOM   2760 1HB  ASP A 179      -6.216 -22.938  -9.173  1.00 36.40           H  
ATOM   2761 2HB  ASP A 179      -4.975 -23.607  -8.123  1.00 36.40           H  
ATOM   2762  N   VAL A 180      -8.468 -24.431  -7.189  1.00120.12           N  
ATOM   2763  CA  VAL A 180      -9.162 -24.171  -5.926  1.00222.68           C  
ATOM   2764  C   VAL A 180      -9.099 -25.378  -5.008  1.00171.11           C  
ATOM   2765  O   VAL A 180      -9.364 -26.507  -5.424  1.00208.75           O  
ATOM   2766  CB  VAL A 180     -10.634 -23.797  -6.170  1.00334.02           C  
ATOM   2767  CG1 VAL A 180     -11.377 -24.985  -6.742  1.00334.02           C  
ATOM   2768  CG2 VAL A 180     -11.281 -23.338  -4.880  1.00334.02           C  
ATOM   2769  H   VAL A 180      -8.988 -24.353  -8.053  1.00144.14           H  
ATOM   2770  HA  VAL A 180      -8.673 -23.328  -5.434  1.00267.22           H  
ATOM   2771  HB  VAL A 180     -10.678 -22.990  -6.894  1.00400.82           H  
ATOM   2772 1HG1 VAL A 180     -12.413 -24.708  -6.935  1.00400.82           H  
ATOM   2773 2HG1 VAL A 180     -10.899 -25.283  -7.670  1.00400.82           H  
ATOM   2774 3HG1 VAL A 180     -11.347 -25.814  -6.035  1.00400.82           H  
ATOM   2775 1HG2 VAL A 180     -12.318 -23.065  -5.075  1.00400.82           H  
ATOM   2776 2HG2 VAL A 180     -11.249 -24.138  -4.148  1.00400.82           H  
ATOM   2777 3HG2 VAL A 180     -10.747 -22.479  -4.490  1.00400.82           H  
ATOM   2778  N   HIS A 181      -8.751 -25.115  -3.751  1.00182.18           N  
ATOM   2779  CA  HIS A 181      -8.589 -26.112  -2.685  1.00199.85           C  
ATOM   2780  C   HIS A 181      -7.380 -27.031  -2.895  1.00122.93           C  
ATOM   2781  O   HIS A 181      -7.195 -27.994  -2.149  1.00176.98           O  
ATOM   2782  CB  HIS A 181      -9.832 -27.007  -2.543  1.00299.77           C  
ATOM   2783  CG  HIS A 181     -11.116 -26.278  -2.328  1.00299.77           C  
ATOM   2784  ND1 HIS A 181     -11.300 -25.382  -1.299  1.00299.77           N  
ATOM   2785  CD2 HIS A 181     -12.294 -26.339  -2.992  1.00299.77           C  
ATOM   2786  CE1 HIS A 181     -12.532 -24.908  -1.349  1.00299.77           C  
ATOM   2787  NE2 HIS A 181     -13.157 -25.474  -2.365  1.00299.77           N  
ATOM   2788  H   HIS A 181      -8.542 -24.149  -3.526  1.00218.62           H  
ATOM   2789  HA  HIS A 181      -8.440 -25.597  -1.737  1.00239.82           H  
ATOM   2790 1HB  HIS A 181      -9.942 -27.630  -3.428  1.00359.73           H  
ATOM   2791 2HB  HIS A 181      -9.691 -27.680  -1.699  1.00359.73           H  
ATOM   2792  HD2 HIS A 181     -12.517 -26.959  -3.863  1.00359.73           H  
ATOM   2793  HE1 HIS A 181     -12.961 -24.177  -0.663  1.00359.73           H  
ATOM   2794  HE2 HIS A 181     -14.115 -25.305  -2.639  1.00359.73           H  
ATOM   2795  N   GLY A 182      -6.555 -26.731  -3.893  1.00 75.08           N  
ATOM   2796  CA  GLY A 182      -5.356 -27.491  -4.174  1.00 69.00           C  
ATOM   2797  C   GLY A 182      -4.179 -26.663  -3.733  1.00 71.83           C  
ATOM   2798  O   GLY A 182      -3.578 -26.907  -2.686  1.00148.16           O  
ATOM   2799  H   GLY A 182      -6.739 -25.937  -4.491  1.00 90.10           H  
ATOM   2800 1HA  GLY A 182      -5.375 -28.440  -3.638  1.00 82.80           H  
ATOM   2801 2HA  GLY A 182      -5.291 -27.706  -5.241  1.00 82.80           H  
ATOM   2802  N   GLU A 183      -3.856 -25.681  -4.560  1.00 33.40           N  
ATOM   2803  CA  GLU A 183      -2.787 -24.742  -4.273  1.00 26.92           C  
ATOM   2804  C   GLU A 183      -3.365 -23.342  -4.142  1.00 13.60           C  
ATOM   2805  O   GLU A 183      -2.836 -22.505  -3.407  1.00 24.08           O  
ATOM   2806  CB  GLU A 183      -1.715 -24.771  -5.360  1.00 40.38           C  
ATOM   2807  CG  GLU A 183      -0.995 -26.104  -5.512  1.00 40.38           C  
ATOM   2808  CD  GLU A 183      -0.160 -26.464  -4.312  1.00 40.38           C  
ATOM   2809  OE1 GLU A 183       0.246 -25.577  -3.601  1.00 40.38           O  
ATOM   2810  OE2 GLU A 183       0.077 -27.632  -4.112  1.00 40.38           O  
ATOM   2811  H   GLU A 183      -4.416 -25.561  -5.400  1.00 40.08           H  
ATOM   2812  HA  GLU A 183      -2.327 -25.010  -3.322  1.00 32.30           H  
ATOM   2813 1HB  GLU A 183      -2.164 -24.523  -6.321  1.00 48.46           H  
ATOM   2814 2HB  GLU A 183      -0.965 -24.011  -5.145  1.00 48.46           H  
ATOM   2815 1HG  GLU A 183      -1.729 -26.890  -5.683  1.00 48.46           H  
ATOM   2816 2HG  GLU A 183      -0.351 -26.050  -6.389  1.00 48.46           H  
ATOM   2817  N   ASP A 184      -4.454 -23.094  -4.867  1.00  5.52           N  
ATOM   2818  CA  ASP A 184      -5.113 -21.804  -4.868  1.00  1.87           C  
ATOM   2819  C   ASP A 184      -6.455 -21.901  -4.168  1.00  2.28           C  
ATOM   2820  O   ASP A 184      -6.889 -22.992  -3.801  1.00  4.21           O  
ATOM   2821  CB  ASP A 184      -5.264 -21.306  -6.297  1.00  2.81           C  
ATOM   2822  CG  ASP A 184      -3.903 -21.095  -6.947  1.00  2.81           C  
ATOM   2823  OD1 ASP A 184      -2.966 -20.849  -6.224  1.00  2.81           O  
ATOM   2824  OD2 ASP A 184      -3.802 -21.178  -8.143  1.00  2.81           O  
ATOM   2825  H   ASP A 184      -4.861 -23.821  -5.440  1.00  6.62           H  
ATOM   2826  HA  ASP A 184      -4.494 -21.095  -4.319  1.00  2.24           H  
ATOM   2827 1HB  ASP A 184      -5.840 -22.018  -6.883  1.00  3.37           H  
ATOM   2828 2HB  ASP A 184      -5.808 -20.363  -6.303  1.00  3.37           H  
ATOM   2829  N   GLN A 185      -7.082 -20.760  -3.927  1.00  1.90           N  
ATOM   2830  CA  GLN A 185      -8.363 -20.742  -3.247  1.00  2.89           C  
ATOM   2831  C   GLN A 185      -9.473 -20.189  -4.134  1.00  2.38           C  
ATOM   2832  O   GLN A 185     -10.513 -19.756  -3.634  1.00  3.10           O  
ATOM   2833  CB  GLN A 185      -8.254 -19.951  -1.952  1.00  4.33           C  
ATOM   2834  CG  GLN A 185      -7.272 -20.549  -0.961  1.00  4.33           C  
ATOM   2835  CD  GLN A 185      -7.704 -21.928  -0.490  1.00  4.33           C  
ATOM   2836  OE1 GLN A 185      -8.859 -22.129  -0.104  1.00  4.33           O  
ATOM   2837  NE2 GLN A 185      -6.782 -22.884  -0.520  1.00  4.33           N  
ATOM   2838  H   GLN A 185      -6.688 -19.884  -4.245  1.00  2.28           H  
ATOM   2839  HA  GLN A 185      -8.628 -21.767  -2.991  1.00  3.47           H  
ATOM   2840 1HB  GLN A 185      -7.952 -18.926  -2.165  1.00  5.20           H  
ATOM   2841 2HB  GLN A 185      -9.227 -19.919  -1.466  1.00  5.20           H  
ATOM   2842 1HG  GLN A 185      -6.298 -20.640  -1.439  1.00  5.20           H  
ATOM   2843 2HG  GLN A 185      -7.200 -19.895  -0.091  1.00  5.20           H  
ATOM   2844 1HE2 GLN A 185      -7.012 -23.812  -0.224  1.00  5.20           H  
ATOM   2845 2HE2 GLN A 185      -5.857 -22.678  -0.841  1.00  5.20           H  
ATOM   2846  N   GLY A 186      -9.256 -20.217  -5.451  1.00  2.05           N  
ATOM   2847  CA  GLY A 186     -10.271 -19.770  -6.396  1.00  2.32           C  
ATOM   2848  C   GLY A 186     -10.556 -18.299  -6.208  1.00  1.64           C  
ATOM   2849  O   GLY A 186      -9.648 -17.470  -6.262  1.00  2.86           O  
ATOM   2850  H   GLY A 186      -8.380 -20.569  -5.807  1.00  2.46           H  
ATOM   2851 1HA  GLY A 186      -9.931 -19.958  -7.414  1.00  2.78           H  
ATOM   2852 2HA  GLY A 186     -11.186 -20.342  -6.250  1.00  2.78           H  
ATOM   2853  N   CYS A 187     -11.827 -17.973  -5.957  1.00  1.33           N  
ATOM   2854  CA  CYS A 187     -12.278 -16.603  -5.706  1.00  1.00           C  
ATOM   2855  C   CYS A 187     -11.641 -15.941  -4.473  1.00  1.13           C  
ATOM   2856  O   CYS A 187     -11.732 -14.725  -4.296  1.00  1.13           O  
ATOM   2857  CB  CYS A 187     -13.795 -16.576  -5.515  1.00  1.50           C  
ATOM   2858  SG  CYS A 187     -14.351 -17.363  -3.989  1.00  1.50           S  
ATOM   2859  H   CYS A 187     -12.518 -18.719  -5.955  1.00  1.60           H  
ATOM   2860  HA  CYS A 187     -12.029 -16.003  -6.581  1.00  1.20           H  
ATOM   2861 1HB  CYS A 187     -14.147 -15.547  -5.506  1.00  1.80           H  
ATOM   2862 2HB  CYS A 187     -14.275 -17.082  -6.350  1.00  1.80           H  
ATOM   2863  HG  CYS A 187     -13.652 -18.479  -4.154  1.00  1.80           H  
ATOM   2864  N   GLU A 188     -10.980 -16.725  -3.615  1.00  1.56           N  
ATOM   2865  CA  GLU A 188     -10.340 -16.166  -2.439  1.00  2.17           C  
ATOM   2866  C   GLU A 188      -8.847 -15.885  -2.648  1.00  1.95           C  
ATOM   2867  O   GLU A 188      -8.175 -15.421  -1.724  1.00  6.76           O  
ATOM   2868  CB  GLU A 188     -10.525 -17.100  -1.243  1.00  3.25           C  
ATOM   2869  CG  GLU A 188     -11.969 -17.325  -0.825  1.00  3.25           C  
ATOM   2870  CD  GLU A 188     -12.638 -16.074  -0.336  1.00  3.25           C  
ATOM   2871  OE1 GLU A 188     -11.992 -15.296   0.326  1.00  3.25           O  
ATOM   2872  OE2 GLU A 188     -13.798 -15.895  -0.622  1.00  3.25           O  
ATOM   2873  H   GLU A 188     -10.926 -17.725  -3.765  1.00  1.87           H  
ATOM   2874  HA  GLU A 188     -10.824 -15.218  -2.207  1.00  2.60           H  
ATOM   2875 1HB  GLU A 188     -10.109 -18.069  -1.479  1.00  3.91           H  
ATOM   2876 2HB  GLU A 188      -9.979 -16.709  -0.387  1.00  3.91           H  
ATOM   2877 1HG  GLU A 188     -12.526 -17.711  -1.677  1.00  3.91           H  
ATOM   2878 2HG  GLU A 188     -11.998 -18.077  -0.038  1.00  3.91           H  
ATOM   2879  N   GLY A 189      -8.322 -16.153  -3.850  1.00  1.82           N  
ATOM   2880  CA  GLY A 189      -6.913 -15.881  -4.113  1.00  1.31           C  
ATOM   2881  C   GLY A 189      -6.182 -17.065  -4.735  1.00  1.23           C  
ATOM   2882  O   GLY A 189      -6.780 -18.109  -4.991  1.00  3.04           O  
ATOM   2883  H   GLY A 189      -8.888 -16.539  -4.595  1.00  2.18           H  
ATOM   2884 1HA  GLY A 189      -6.827 -15.011  -4.764  1.00  1.57           H  
ATOM   2885 2HA  GLY A 189      -6.434 -15.624  -3.177  1.00  1.57           H  
ATOM   2886  N   GLY A 190      -4.880 -16.901  -4.980  1.00  1.12           N  
ATOM   2887  CA  GLY A 190      -4.102 -17.957  -5.610  1.00  1.98           C  
ATOM   2888  C   GLY A 190      -2.867 -17.411  -6.311  1.00  3.54           C  
ATOM   2889  O   GLY A 190      -2.727 -16.204  -6.501  1.00 11.33           O  
ATOM   2890  H   GLY A 190      -4.409 -16.039  -4.727  1.00  1.34           H  
ATOM   2891 1HA  GLY A 190      -3.808 -18.696  -4.863  1.00  2.38           H  
ATOM   2892 2HA  GLY A 190      -4.728 -18.467  -6.339  1.00  2.38           H  
ATOM   2893  N   LEU A 191      -1.968 -18.299  -6.705  1.00  1.70           N  
ATOM   2894  CA  LEU A 191      -0.745 -17.866  -7.348  1.00  1.70           C  
ATOM   2895  C   LEU A 191      -0.757 -18.014  -8.855  1.00  1.28           C  
ATOM   2896  O   LEU A 191      -1.274 -18.983  -9.411  1.00  1.44           O  
ATOM   2897  CB  LEU A 191       0.446 -18.635  -6.780  1.00  2.55           C  
ATOM   2898  CG  LEU A 191       0.694 -18.441  -5.279  1.00  2.55           C  
ATOM   2899  CD1 LEU A 191       1.873 -19.307  -4.857  1.00  2.55           C  
ATOM   2900  CD2 LEU A 191       0.959 -16.966  -4.999  1.00  2.55           C  
ATOM   2901  H   LEU A 191      -2.132 -19.285  -6.544  1.00  2.04           H  
ATOM   2902  HA  LEU A 191      -0.605 -16.811  -7.120  1.00  2.04           H  
ATOM   2903 1HB  LEU A 191       0.283 -19.698  -6.952  1.00  3.06           H  
ATOM   2904 2HB  LEU A 191       1.348 -18.334  -7.312  1.00  3.06           H  
ATOM   2905  HG  LEU A 191      -0.181 -18.766  -4.714  1.00  3.06           H  
ATOM   2906 1HD1 LEU A 191       2.056 -19.184  -3.791  1.00  3.06           H  
ATOM   2907 2HD1 LEU A 191       1.648 -20.352  -5.065  1.00  3.06           H  
ATOM   2908 3HD1 LEU A 191       2.761 -19.007  -5.413  1.00  3.06           H  
ATOM   2909 1HD2 LEU A 191       1.139 -16.822  -3.935  1.00  3.06           H  
ATOM   2910 2HD2 LEU A 191       1.836 -16.641  -5.560  1.00  3.06           H  
ATOM   2911 3HD2 LEU A 191       0.094 -16.376  -5.303  1.00  3.06           H  
ATOM   2912  N   MET A 192      -0.128 -17.036  -9.490  1.00  1.15           N  
ATOM   2913  CA  MET A 192       0.033 -16.936 -10.928  1.00  0.87           C  
ATOM   2914  C   MET A 192       0.942 -18.056 -11.403  1.00  0.61           C  
ATOM   2915  O   MET A 192       0.749 -18.621 -12.478  1.00  0.53           O  
ATOM   2916  CB  MET A 192       0.637 -15.576 -11.237  1.00  1.30           C  
ATOM   2917  CG  MET A 192      -0.299 -14.415 -10.944  1.00  1.30           C  
ATOM   2918  SD  MET A 192       0.379 -12.829 -11.431  1.00  1.30           S  
ATOM   2919  CE  MET A 192       1.634 -12.655 -10.171  1.00  1.30           C  
ATOM   2920  H   MET A 192       0.259 -16.293  -8.925  1.00  1.38           H  
ATOM   2921  HA  MET A 192      -0.938 -17.039 -11.412  1.00  1.04           H  
ATOM   2922 1HB  MET A 192       1.545 -15.436 -10.653  1.00  1.57           H  
ATOM   2923 2HB  MET A 192       0.912 -15.530 -12.292  1.00  1.57           H  
ATOM   2924 1HG  MET A 192      -1.230 -14.568 -11.484  1.00  1.57           H  
ATOM   2925 2HG  MET A 192      -0.522 -14.382  -9.878  1.00  1.57           H  
ATOM   2926 1HE  MET A 192       2.174 -11.726 -10.319  1.00  1.57           H  
ATOM   2927 2HE  MET A 192       1.165 -12.651  -9.187  1.00  1.57           H  
ATOM   2928 3HE  MET A 192       2.331 -13.491 -10.234  1.00  1.57           H  
ATOM   2929  N   ASP A 193       1.924 -18.381 -10.565  1.00  0.66           N  
ATOM   2930  CA  ASP A 193       2.878 -19.432 -10.842  1.00  0.56           C  
ATOM   2931  C   ASP A 193       2.215 -20.787 -10.837  1.00  0.48           C  
ATOM   2932  O   ASP A 193       2.497 -21.613 -11.701  1.00  0.88           O  
ATOM   2933  CB  ASP A 193       3.999 -19.394  -9.817  1.00  0.84           C  
ATOM   2934  CG  ASP A 193       4.863 -18.176 -10.031  1.00  0.84           C  
ATOM   2935  OD1 ASP A 193       4.747 -17.609 -11.091  1.00  0.84           O  
ATOM   2936  OD2 ASP A 193       5.603 -17.809  -9.151  1.00  0.84           O  
ATOM   2937  H   ASP A 193       2.018 -17.866  -9.702  1.00  0.79           H  
ATOM   2938  HA  ASP A 193       3.304 -19.264 -11.827  1.00  0.67           H  
ATOM   2939 1HB  ASP A 193       3.584 -19.367  -8.809  1.00  1.01           H  
ATOM   2940 2HB  ASP A 193       4.615 -20.289  -9.902  1.00  1.01           H  
ATOM   2941  N   ASP A 194       1.315 -21.003  -9.883  1.00  0.57           N  
ATOM   2942  CA  ASP A 194       0.606 -22.264  -9.794  1.00  0.90           C  
ATOM   2943  C   ASP A 194      -0.356 -22.404 -10.963  1.00  0.80           C  
ATOM   2944  O   ASP A 194      -0.533 -23.501 -11.494  1.00  1.05           O  
ATOM   2945  CB  ASP A 194      -0.090 -22.380  -8.444  1.00  1.35           C  
ATOM   2946  CG  ASP A 194       0.932 -22.604  -7.329  1.00  1.35           C  
ATOM   2947  OD1 ASP A 194       2.045 -22.957  -7.648  1.00  1.35           O  
ATOM   2948  OD2 ASP A 194       0.606 -22.414  -6.185  1.00  1.35           O  
ATOM   2949  H   ASP A 194       1.122 -20.280  -9.202  1.00  0.68           H  
ATOM   2950  HA  ASP A 194       1.331 -23.069  -9.866  1.00  1.08           H  
ATOM   2951 1HB  ASP A 194      -0.653 -21.470  -8.235  1.00  1.62           H  
ATOM   2952 2HB  ASP A 194      -0.795 -23.212  -8.460  1.00  1.62           H  
ATOM   2953  N   ALA A 195      -0.926 -21.280 -11.402  1.00  0.62           N  
ATOM   2954  CA  ALA A 195      -1.764 -21.264 -12.587  1.00  0.62           C  
ATOM   2955  C   ALA A 195      -0.961 -21.706 -13.813  1.00  0.68           C  
ATOM   2956  O   ALA A 195      -1.461 -22.470 -14.647  1.00  0.95           O  
ATOM   2957  CB  ALA A 195      -2.331 -19.886 -12.798  1.00  0.93           C  
ATOM   2958  H   ALA A 195      -0.788 -20.417 -10.890  1.00  0.74           H  
ATOM   2959  HA  ALA A 195      -2.581 -21.972 -12.442  1.00  0.74           H  
ATOM   2960 1HB  ALA A 195      -2.956 -19.899 -13.680  1.00  1.12           H  
ATOM   2961 2HB  ALA A 195      -2.919 -19.598 -11.930  1.00  1.12           H  
ATOM   2962 3HB  ALA A 195      -1.525 -19.175 -12.938  1.00  1.12           H  
ATOM   2963  N   PHE A 196       0.297 -21.251 -13.904  1.00  0.66           N  
ATOM   2964  CA  PHE A 196       1.154 -21.658 -15.007  1.00  1.01           C  
ATOM   2965  C   PHE A 196       1.475 -23.136 -14.895  1.00  1.30           C  
ATOM   2966  O   PHE A 196       1.459 -23.853 -15.891  1.00  1.96           O  
ATOM   2967  CB  PHE A 196       2.488 -20.891 -15.004  1.00  1.52           C  
ATOM   2968  CG  PHE A 196       2.391 -19.445 -15.381  1.00  1.52           C  
ATOM   2969  CD1 PHE A 196       3.077 -18.482 -14.651  1.00  1.52           C  
ATOM   2970  CD2 PHE A 196       1.617 -19.039 -16.451  1.00  1.52           C  
ATOM   2971  CE1 PHE A 196       2.984 -17.146 -14.980  1.00  1.52           C  
ATOM   2972  CE2 PHE A 196       1.524 -17.706 -16.783  1.00  1.52           C  
ATOM   2973  CZ  PHE A 196       2.204 -16.761 -16.043  1.00  1.52           C  
ATOM   2974  H   PHE A 196       0.648 -20.597 -13.213  1.00  0.79           H  
ATOM   2975  HA  PHE A 196       0.628 -21.483 -15.946  1.00  1.21           H  
ATOM   2976 1HB  PHE A 196       2.933 -20.947 -14.013  1.00  1.82           H  
ATOM   2977 2HB  PHE A 196       3.180 -21.372 -15.694  1.00  1.82           H  
ATOM   2978  HD1 PHE A 196       3.694 -18.791 -13.808  1.00  1.82           H  
ATOM   2979  HD2 PHE A 196       1.080 -19.786 -17.033  1.00  1.82           H  
ATOM   2980  HE1 PHE A 196       3.524 -16.399 -14.398  1.00  1.82           H  
ATOM   2981  HE2 PHE A 196       0.913 -17.396 -17.628  1.00  1.82           H  
ATOM   2982  HZ  PHE A 196       2.128 -15.709 -16.309  1.00  1.82           H  
ATOM   2983  N   LYS A 197       1.704 -23.610 -13.669  1.00  1.25           N  
ATOM   2984  CA  LYS A 197       1.995 -25.018 -13.450  1.00  1.68           C  
ATOM   2985  C   LYS A 197       0.843 -25.877 -13.944  1.00  1.60           C  
ATOM   2986  O   LYS A 197       1.074 -26.933 -14.526  1.00  1.86           O  
ATOM   2987  CB  LYS A 197       2.241 -25.288 -11.968  1.00  2.52           C  
ATOM   2988  CG  LYS A 197       3.528 -24.711 -11.399  1.00  2.52           C  
ATOM   2989  CD  LYS A 197       3.571 -24.926  -9.896  1.00  2.52           C  
ATOM   2990  CE  LYS A 197       4.718 -24.177  -9.236  1.00  2.52           C  
ATOM   2991  NZ  LYS A 197       4.604 -24.222  -7.749  1.00  2.52           N  
ATOM   2992  H   LYS A 197       1.718 -22.977 -12.880  1.00  1.50           H  
ATOM   2993  HA  LYS A 197       2.886 -25.286 -14.019  1.00  2.02           H  
ATOM   2994 1HB  LYS A 197       1.418 -24.892 -11.380  1.00  3.02           H  
ATOM   2995 2HB  LYS A 197       2.263 -26.365 -11.802  1.00  3.02           H  
ATOM   2996 1HG  LYS A 197       4.383 -25.214 -11.851  1.00  3.02           H  
ATOM   2997 2HG  LYS A 197       3.602 -23.652 -11.621  1.00  3.02           H  
ATOM   2998 1HD  LYS A 197       2.632 -24.606  -9.449  1.00  3.02           H  
ATOM   2999 2HD  LYS A 197       3.694 -25.989  -9.693  1.00  3.02           H  
ATOM   3000 1HE  LYS A 197       5.663 -24.627  -9.533  1.00  3.02           H  
ATOM   3001 2HE  LYS A 197       4.703 -23.136  -9.560  1.00  3.02           H  
ATOM   3002 1HZ  LYS A 197       5.367 -23.713  -7.328  1.00  3.02           H  
ATOM   3003 2HZ  LYS A 197       3.722 -23.788  -7.495  1.00  3.02           H  
ATOM   3004 3HZ  LYS A 197       4.618 -25.178  -7.428  1.00  3.02           H  
ATOM   3005  N   PHE A 198      -0.399 -25.423 -13.724  1.00  1.62           N  
ATOM   3006  CA  PHE A 198      -1.560 -26.149 -14.216  1.00  2.17           C  
ATOM   3007  C   PHE A 198      -1.587 -26.317 -15.717  1.00  2.47           C  
ATOM   3008  O   PHE A 198      -1.693 -27.436 -16.205  1.00  3.15           O  
ATOM   3009  CB  PHE A 198      -2.875 -25.503 -13.813  1.00  3.25           C  
ATOM   3010  CG  PHE A 198      -4.037 -26.193 -14.482  1.00  3.25           C  
ATOM   3011  CD1 PHE A 198      -4.502 -27.416 -14.020  1.00  3.25           C  
ATOM   3012  CD2 PHE A 198      -4.656 -25.628 -15.590  1.00  3.25           C  
ATOM   3013  CE1 PHE A 198      -5.562 -28.050 -14.646  1.00  3.25           C  
ATOM   3014  CE2 PHE A 198      -5.712 -26.256 -16.216  1.00  3.25           C  
ATOM   3015  CZ  PHE A 198      -6.167 -27.468 -15.742  1.00  3.25           C  
ATOM   3016  H   PHE A 198      -0.533 -24.569 -13.198  1.00  1.94           H  
ATOM   3017  HA  PHE A 198      -1.538 -27.145 -13.772  1.00  2.60           H  
ATOM   3018 1HB  PHE A 198      -3.009 -25.563 -12.733  1.00  3.91           H  
ATOM   3019 2HB  PHE A 198      -2.885 -24.453 -14.095  1.00  3.91           H  
ATOM   3020  HD1 PHE A 198      -4.023 -27.875 -13.154  1.00  3.91           H  
ATOM   3021  HD2 PHE A 198      -4.297 -24.672 -15.970  1.00  3.91           H  
ATOM   3022  HE1 PHE A 198      -5.920 -29.008 -14.272  1.00  3.91           H  
ATOM   3023  HE2 PHE A 198      -6.186 -25.796 -17.082  1.00  3.91           H  
ATOM   3024  HZ  PHE A 198      -7.002 -27.964 -16.237  1.00  3.91           H  
ATOM   3025  N   ILE A 199      -1.506 -25.220 -16.472  1.00  2.56           N  
ATOM   3026  CA  ILE A 199      -1.559 -25.382 -17.928  1.00  3.19           C  
ATOM   3027  C   ILE A 199      -0.415 -26.249 -18.463  1.00  4.10           C  
ATOM   3028  O   ILE A 199      -0.595 -27.017 -19.413  1.00  7.66           O  
ATOM   3029  CB  ILE A 199      -1.564 -24.010 -18.652  1.00  4.79           C  
ATOM   3030  CG1 ILE A 199      -1.900 -24.202 -20.127  1.00  4.79           C  
ATOM   3031  CG2 ILE A 199      -0.250 -23.289 -18.506  1.00  4.79           C  
ATOM   3032  CD1 ILE A 199      -2.170 -22.910 -20.865  1.00  4.79           C  
ATOM   3033  H   ILE A 199      -1.417 -24.303 -16.042  1.00  3.07           H  
ATOM   3034  HA  ILE A 199      -2.493 -25.885 -18.172  1.00  3.83           H  
ATOM   3035  HB  ILE A 199      -2.350 -23.389 -18.224  1.00  5.74           H  
ATOM   3036 1HG1 ILE A 199      -1.066 -24.707 -20.608  1.00  5.74           H  
ATOM   3037 2HG1 ILE A 199      -2.778 -24.838 -20.210  1.00  5.74           H  
ATOM   3038 1HG2 ILE A 199      -0.303 -22.329 -19.017  1.00  5.74           H  
ATOM   3039 2HG2 ILE A 199      -0.053 -23.125 -17.454  1.00  5.74           H  
ATOM   3040 3HG2 ILE A 199       0.543 -23.888 -18.943  1.00  5.74           H  
ATOM   3041 1HD1 ILE A 199      -2.398 -23.122 -21.909  1.00  5.74           H  
ATOM   3042 2HD1 ILE A 199      -3.014 -22.400 -20.408  1.00  5.74           H  
ATOM   3043 3HD1 ILE A 199      -1.301 -22.264 -20.810  1.00  5.74           H  
ATOM   3044  N   ILE A 200       0.734 -26.189 -17.795  1.00  2.76           N  
ATOM   3045  CA  ILE A 200       1.900 -26.961 -18.173  1.00  3.28           C  
ATOM   3046  C   ILE A 200       1.771 -28.449 -17.867  1.00  3.88           C  
ATOM   3047  O   ILE A 200       2.010 -29.292 -18.734  1.00  6.40           O  
ATOM   3048  CB  ILE A 200       3.118 -26.397 -17.451  1.00  4.92           C  
ATOM   3049  CG1 ILE A 200       3.380 -24.998 -17.971  1.00  4.92           C  
ATOM   3050  CG2 ILE A 200       4.334 -27.282 -17.669  1.00  4.92           C  
ATOM   3051  CD1 ILE A 200       4.326 -24.228 -17.117  1.00  4.92           C  
ATOM   3052  H   ILE A 200       0.829 -25.541 -17.020  1.00  3.31           H  
ATOM   3053  HA  ILE A 200       2.046 -26.848 -19.243  1.00  3.94           H  
ATOM   3054  HB  ILE A 200       2.908 -26.320 -16.385  1.00  5.90           H  
ATOM   3055 1HG1 ILE A 200       3.804 -25.062 -18.971  1.00  5.90           H  
ATOM   3056 2HG1 ILE A 200       2.441 -24.455 -18.033  1.00  5.90           H  
ATOM   3057 1HG2 ILE A 200       5.191 -26.855 -17.148  1.00  5.90           H  
ATOM   3058 2HG2 ILE A 200       4.134 -28.279 -17.281  1.00  5.90           H  
ATOM   3059 3HG2 ILE A 200       4.555 -27.346 -18.735  1.00  5.90           H  
ATOM   3060 1HD1 ILE A 200       4.476 -23.238 -17.545  1.00  5.90           H  
ATOM   3061 2HD1 ILE A 200       3.921 -24.131 -16.112  1.00  5.90           H  
ATOM   3062 3HD1 ILE A 200       5.272 -24.757 -17.069  1.00  5.90           H  
ATOM   3063  N   LYS A 201       1.398 -28.770 -16.632  1.00  2.70           N  
ATOM   3064  CA  LYS A 201       1.280 -30.153 -16.193  1.00  2.93           C  
ATOM   3065  C   LYS A 201       0.031 -30.826 -16.736  1.00  2.27           C  
ATOM   3066  O   LYS A 201       0.055 -32.016 -17.055  1.00  3.01           O  
ATOM   3067  CB  LYS A 201       1.292 -30.226 -14.670  1.00  4.40           C  
ATOM   3068  CG  LYS A 201       2.639 -29.887 -14.044  1.00  4.40           C  
ATOM   3069  CD  LYS A 201       2.591 -30.004 -12.528  1.00  4.40           C  
ATOM   3070  CE  LYS A 201       3.943 -29.687 -11.905  1.00  4.40           C  
ATOM   3071  NZ  LYS A 201       3.918 -29.827 -10.424  1.00  4.40           N  
ATOM   3072  H   LYS A 201       1.211 -28.039 -15.966  1.00  3.24           H  
ATOM   3073  HA  LYS A 201       2.142 -30.705 -16.569  1.00  3.52           H  
ATOM   3074 1HB  LYS A 201       0.552 -29.534 -14.266  1.00  5.27           H  
ATOM   3075 2HB  LYS A 201       1.015 -31.229 -14.348  1.00  5.27           H  
ATOM   3076 1HG  LYS A 201       3.400 -30.567 -14.429  1.00  5.27           H  
ATOM   3077 2HG  LYS A 201       2.918 -28.869 -14.312  1.00  5.27           H  
ATOM   3078 1HD  LYS A 201       1.847 -29.312 -12.132  1.00  5.27           H  
ATOM   3079 2HD  LYS A 201       2.304 -31.018 -12.250  1.00  5.27           H  
ATOM   3080 1HE  LYS A 201       4.692 -30.365 -12.312  1.00  5.27           H  
ATOM   3081 2HE  LYS A 201       4.222 -28.664 -12.159  1.00  5.27           H  
ATOM   3082 1HZ  LYS A 201       4.830 -29.609 -10.049  1.00  5.27           H  
ATOM   3083 2HZ  LYS A 201       3.234 -29.192 -10.037  1.00  5.27           H  
ATOM   3084 3HZ  LYS A 201       3.672 -30.775 -10.180  1.00  5.27           H  
ATOM   3085  N   ASN A 202      -1.055 -30.070 -16.864  1.00  1.61           N  
ATOM   3086  CA  ASN A 202      -2.275 -30.601 -17.441  1.00  2.04           C  
ATOM   3087  C   ASN A 202      -2.083 -30.825 -18.925  1.00  4.21           C  
ATOM   3088  O   ASN A 202      -2.608 -31.789 -19.487  1.00  7.56           O  
ATOM   3089  CB  ASN A 202      -3.453 -29.682 -17.203  1.00  3.06           C  
ATOM   3090  CG  ASN A 202      -4.747 -30.297 -17.649  1.00  3.06           C  
ATOM   3091  OD1 ASN A 202      -5.171 -31.333 -17.122  1.00  3.06           O  
ATOM   3092  ND2 ASN A 202      -5.381 -29.687 -18.617  1.00  3.06           N  
ATOM   3093  H   ASN A 202      -1.045 -29.108 -16.564  1.00  1.93           H  
ATOM   3094  HA  ASN A 202      -2.485 -31.571 -16.990  1.00  2.45           H  
ATOM   3095 1HB  ASN A 202      -3.518 -29.448 -16.141  1.00  3.67           H  
ATOM   3096 2HB  ASN A 202      -3.303 -28.745 -17.739  1.00  3.67           H  
ATOM   3097 1HD2 ASN A 202      -6.247 -30.053 -18.958  1.00  3.67           H  
ATOM   3098 2HD2 ASN A 202      -5.007 -28.848 -19.019  1.00  3.67           H  
ATOM   3099  N   GLY A 203      -1.314 -29.946 -19.565  1.00  4.89           N  
ATOM   3100  CA  GLY A 203      -1.074 -30.080 -20.981  1.00  8.83           C  
ATOM   3101  C   GLY A 203      -2.215 -29.449 -21.745  1.00  6.35           C  
ATOM   3102  O   GLY A 203      -2.692 -30.004 -22.735  1.00 11.80           O  
ATOM   3103  H   GLY A 203      -0.909 -29.151 -19.083  1.00  5.87           H  
ATOM   3104 1HA  GLY A 203      -0.129 -29.603 -21.248  1.00 10.60           H  
ATOM   3105 2HA  GLY A 203      -0.993 -31.135 -21.241  1.00 10.60           H  
ATOM   3106  N   GLY A 204      -2.669 -28.291 -21.270  1.00  6.09           N  
ATOM   3107  CA  GLY A 204      -3.760 -27.628 -21.948  1.00  5.55           C  
ATOM   3108  C   GLY A 204      -4.674 -26.796 -21.057  1.00  3.42           C  
ATOM   3109  O   GLY A 204      -4.876 -27.092 -19.876  1.00  4.69           O  
ATOM   3110  H   GLY A 204      -2.225 -27.862 -20.466  1.00  7.31           H  
ATOM   3111 1HA  GLY A 204      -3.346 -27.009 -22.730  1.00  6.66           H  
ATOM   3112 2HA  GLY A 204      -4.359 -28.377 -22.451  1.00  6.66           H  
ATOM   3113  N   LEU A 205      -5.268 -25.782 -21.675  1.00  3.51           N  
ATOM   3114  CA  LEU A 205      -6.222 -24.881 -21.048  1.00  3.27           C  
ATOM   3115  C   LEU A 205      -7.310 -24.621 -22.093  1.00  2.73           C  
ATOM   3116  O   LEU A 205      -7.021 -24.472 -23.283  1.00  3.86           O  
ATOM   3117  CB  LEU A 205      -5.519 -23.571 -20.606  1.00  4.91           C  
ATOM   3118  CG  LEU A 205      -6.337 -22.506 -19.835  1.00  4.91           C  
ATOM   3119  CD1 LEU A 205      -6.685 -23.037 -18.467  1.00  4.91           C  
ATOM   3120  CD2 LEU A 205      -5.529 -21.239 -19.657  1.00  4.91           C  
ATOM   3121  H   LEU A 205      -5.014 -25.600 -22.637  1.00  4.21           H  
ATOM   3122  HA  LEU A 205      -6.671 -25.367 -20.181  1.00  3.92           H  
ATOM   3123 1HB  LEU A 205      -4.706 -23.859 -19.948  1.00  5.89           H  
ATOM   3124 2HB  LEU A 205      -5.089 -23.091 -21.484  1.00  5.89           H  
ATOM   3125  HG  LEU A 205      -7.260 -22.294 -20.375  1.00  5.89           H  
ATOM   3126 1HD1 LEU A 205      -7.274 -22.296 -17.921  1.00  5.89           H  
ATOM   3127 2HD1 LEU A 205      -7.253 -23.944 -18.585  1.00  5.89           H  
ATOM   3128 3HD1 LEU A 205      -5.768 -23.250 -17.917  1.00  5.89           H  
ATOM   3129 1HD2 LEU A 205      -6.122 -20.510 -19.102  1.00  5.89           H  
ATOM   3130 2HD2 LEU A 205      -4.622 -21.472 -19.100  1.00  5.89           H  
ATOM   3131 3HD2 LEU A 205      -5.264 -20.832 -20.626  1.00  5.89           H  
ATOM   3132  N   THR A 206      -8.571 -24.635 -21.669  1.00  3.07           N  
ATOM   3133  CA  THR A 206      -9.671 -24.415 -22.598  1.00  3.43           C  
ATOM   3134  C   THR A 206      -9.774 -22.932 -22.886  1.00  2.45           C  
ATOM   3135  O   THR A 206      -9.191 -22.122 -22.163  1.00  1.79           O  
ATOM   3136  CB  THR A 206     -11.023 -24.897 -22.021  1.00  5.15           C  
ATOM   3137  OG1 THR A 206     -11.364 -24.107 -20.878  1.00  5.15           O  
ATOM   3138  CG2 THR A 206     -10.940 -26.350 -21.593  1.00  5.15           C  
ATOM   3139  H   THR A 206      -8.779 -24.787 -20.692  1.00  3.68           H  
ATOM   3140  HA  THR A 206      -9.467 -24.942 -23.530  1.00  4.12           H  
ATOM   3141  HB  THR A 206     -11.800 -24.785 -22.777  1.00  6.17           H  
ATOM   3142  HG1 THR A 206     -10.737 -24.284 -20.169  1.00  6.17           H  
ATOM   3143 1HG2 THR A 206     -11.904 -26.665 -21.189  1.00  6.17           H  
ATOM   3144 2HG2 THR A 206     -10.687 -26.955 -22.451  1.00  6.17           H  
ATOM   3145 3HG2 THR A 206     -10.170 -26.468 -20.831  1.00  6.17           H  
ATOM   3146  N   THR A 207     -10.513 -22.582 -23.935  1.00  2.85           N  
ATOM   3147  CA  THR A 207     -10.678 -21.186 -24.299  1.00  2.35           C  
ATOM   3148  C   THR A 207     -11.817 -20.556 -23.540  1.00  1.87           C  
ATOM   3149  O   THR A 207     -12.669 -21.261 -23.000  1.00  1.72           O  
ATOM   3150  CB  THR A 207     -10.942 -21.008 -25.802  1.00  3.53           C  
ATOM   3151  OG1 THR A 207     -12.177 -21.646 -26.156  1.00  3.53           O  
ATOM   3152  CG2 THR A 207      -9.820 -21.617 -26.602  1.00  3.53           C  
ATOM   3153  H   THR A 207     -10.962 -23.296 -24.487  1.00  3.42           H  
ATOM   3154  HA  THR A 207      -9.767 -20.665 -24.053  1.00  2.82           H  
ATOM   3155  HB  THR A 207     -11.006 -19.947 -26.040  1.00  4.23           H  
ATOM   3156  HG1 THR A 207     -12.869 -20.993 -26.313  1.00  4.23           H  
ATOM   3157 1HG2 THR A 207     -10.026 -21.493 -27.667  1.00  4.23           H  
ATOM   3158 2HG2 THR A 207      -8.885 -21.130 -26.350  1.00  4.23           H  
ATOM   3159 3HG2 THR A 207      -9.753 -22.676 -26.368  1.00  4.23           H  
ATOM   3160  N   GLU A 208     -11.866 -19.231 -23.566  1.00  2.10           N  
ATOM   3161  CA  GLU A 208     -12.941 -18.479 -22.918  1.00  2.51           C  
ATOM   3162  C   GLU A 208     -14.304 -18.886 -23.468  1.00  2.21           C  
ATOM   3163  O   GLU A 208     -15.289 -18.946 -22.735  1.00  2.88           O  
ATOM   3164  CB  GLU A 208     -12.732 -16.970 -23.103  1.00  3.76           C  
ATOM   3165  CG  GLU A 208     -13.824 -16.097 -22.485  1.00  3.76           C  
ATOM   3166  CD  GLU A 208     -13.916 -16.195 -20.990  1.00  3.76           C  
ATOM   3167  OE1 GLU A 208     -12.941 -16.535 -20.367  1.00  3.76           O  
ATOM   3168  OE2 GLU A 208     -14.972 -15.916 -20.470  1.00  3.76           O  
ATOM   3169  H   GLU A 208     -11.114 -18.739 -24.042  1.00  2.52           H  
ATOM   3170  HA  GLU A 208     -12.926 -18.704 -21.850  1.00  3.01           H  
ATOM   3171 1HB  GLU A 208     -11.775 -16.677 -22.674  1.00  4.52           H  
ATOM   3172 2HB  GLU A 208     -12.696 -16.735 -24.167  1.00  4.52           H  
ATOM   3173 1HG  GLU A 208     -13.629 -15.058 -22.748  1.00  4.52           H  
ATOM   3174 2HG  GLU A 208     -14.783 -16.375 -22.920  1.00  4.52           H  
ATOM   3175  N   SER A 209     -14.347 -19.164 -24.770  1.00  2.13           N  
ATOM   3176  CA  SER A 209     -15.553 -19.587 -25.465  1.00  2.84           C  
ATOM   3177  C   SER A 209     -16.011 -21.009 -25.113  1.00  2.79           C  
ATOM   3178  O   SER A 209     -17.151 -21.381 -25.393  1.00  4.52           O  
ATOM   3179  CB  SER A 209     -15.315 -19.494 -26.956  1.00  4.26           C  
ATOM   3180  OG  SER A 209     -14.353 -20.427 -27.366  1.00  4.26           O  
ATOM   3181  H   SER A 209     -13.498 -19.078 -25.307  1.00  2.56           H  
ATOM   3182  HA  SER A 209     -16.357 -18.899 -25.194  1.00  3.41           H  
ATOM   3183 1HB  SER A 209     -16.250 -19.665 -27.486  1.00  5.11           H  
ATOM   3184 2HB  SER A 209     -14.977 -18.491 -27.206  1.00  5.11           H  
ATOM   3185  HG  SER A 209     -14.311 -20.358 -28.324  1.00  5.11           H  
ATOM   3186  N   ASN A 210     -15.126 -21.807 -24.506  1.00  1.85           N  
ATOM   3187  CA  ASN A 210     -15.457 -23.163 -24.101  1.00  2.67           C  
ATOM   3188  C   ASN A 210     -15.746 -23.239 -22.611  1.00  2.12           C  
ATOM   3189  O   ASN A 210     -16.520 -24.088 -22.169  1.00  2.86           O  
ATOM   3190  CB  ASN A 210     -14.353 -24.137 -24.492  1.00  4.00           C  
ATOM   3191  CG  ASN A 210     -14.317 -24.427 -25.971  1.00  4.00           C  
ATOM   3192  OD1 ASN A 210     -15.206 -25.131 -26.466  1.00  4.00           O  
ATOM   3193  ND2 ASN A 210     -13.342 -23.926 -26.679  1.00  4.00           N  
ATOM   3194  H   ASN A 210     -14.206 -21.468 -24.285  1.00  2.22           H  
ATOM   3195  HA  ASN A 210     -16.369 -23.465 -24.617  1.00  3.20           H  
ATOM   3196 1HB  ASN A 210     -13.386 -23.727 -24.195  1.00  4.81           H  
ATOM   3197 2HB  ASN A 210     -14.489 -25.074 -23.957  1.00  4.81           H  
ATOM   3198 1HD2 ASN A 210     -13.294 -24.108 -27.662  1.00  4.81           H  
ATOM   3199 2HD2 ASN A 210     -12.653 -23.342 -26.255  1.00  4.81           H  
ATOM   3200  N   TYR A 211     -15.167 -22.326 -21.837  1.00  1.56           N  
ATOM   3201  CA  TYR A 211     -15.447 -22.306 -20.409  1.00  2.09           C  
ATOM   3202  C   TYR A 211     -15.389 -20.854 -19.898  1.00  1.70           C  
ATOM   3203  O   TYR A 211     -14.396 -20.428 -19.303  1.00  1.76           O  
ATOM   3204  CB  TYR A 211     -14.454 -23.228 -19.697  1.00  3.13           C  
ATOM   3205  CG  TYR A 211     -14.853 -23.675 -18.309  1.00  3.13           C  
ATOM   3206  CD1 TYR A 211     -16.022 -24.401 -18.126  1.00  3.13           C  
ATOM   3207  CD2 TYR A 211     -14.043 -23.396 -17.226  1.00  3.13           C  
ATOM   3208  CE1 TYR A 211     -16.376 -24.835 -16.862  1.00  3.13           C  
ATOM   3209  CE2 TYR A 211     -14.394 -23.833 -15.964  1.00  3.13           C  
ATOM   3210  CZ  TYR A 211     -15.555 -24.545 -15.781  1.00  3.13           C  
ATOM   3211  OH  TYR A 211     -15.905 -24.972 -14.526  1.00  3.13           O  
ATOM   3212  H   TYR A 211     -14.510 -21.663 -22.229  1.00  1.87           H  
ATOM   3213  HA  TYR A 211     -16.452 -22.692 -20.238  1.00  2.51           H  
ATOM   3214 1HB  TYR A 211     -14.306 -24.120 -20.304  1.00  3.76           H  
ATOM   3215 2HB  TYR A 211     -13.489 -22.729 -19.628  1.00  3.76           H  
ATOM   3216  HD1 TYR A 211     -16.660 -24.628 -18.980  1.00  3.76           H  
ATOM   3217  HD2 TYR A 211     -13.125 -22.836 -17.374  1.00  3.76           H  
ATOM   3218  HE1 TYR A 211     -17.293 -25.402 -16.716  1.00  3.76           H  
ATOM   3219  HE2 TYR A 211     -13.754 -23.613 -15.110  1.00  3.76           H  
ATOM   3220  HH  TYR A 211     -15.425 -24.460 -13.862  1.00  3.76           H  
ATOM   3221  N   PRO A 212     -16.462 -20.082 -20.146  1.00  1.67           N  
ATOM   3222  CA  PRO A 212     -16.662 -18.664 -19.837  1.00  1.56           C  
ATOM   3223  C   PRO A 212     -16.521 -18.336 -18.354  1.00  1.28           C  
ATOM   3224  O   PRO A 212     -16.963 -19.092 -17.494  1.00  1.40           O  
ATOM   3225  CB  PRO A 212     -18.108 -18.408 -20.288  1.00  2.34           C  
ATOM   3226  CG  PRO A 212     -18.372 -19.444 -21.319  1.00  2.34           C  
ATOM   3227  CD  PRO A 212     -17.655 -20.653 -20.807  1.00  2.34           C  
ATOM   3228  HA  PRO A 212     -15.960 -18.071 -20.433  1.00  1.87           H  
ATOM   3229 1HB  PRO A 212     -18.795 -18.476 -19.432  1.00  2.81           H  
ATOM   3230 2HB  PRO A 212     -18.196 -17.385 -20.689  1.00  2.81           H  
ATOM   3231 1HG  PRO A 212     -19.453 -19.613 -21.425  1.00  2.81           H  
ATOM   3232 2HG  PRO A 212     -17.998 -19.109 -22.296  1.00  2.81           H  
ATOM   3233 1HD  PRO A 212     -18.266 -21.194 -20.075  1.00  2.81           H  
ATOM   3234 2HD  PRO A 212     -17.392 -21.283 -21.660  1.00  2.81           H  
ATOM   3235  N   TYR A 213     -15.928 -17.172 -18.075  1.00  1.23           N  
ATOM   3236  CA  TYR A 213     -15.770 -16.716 -16.699  1.00  1.10           C  
ATOM   3237  C   TYR A 213     -17.119 -16.367 -16.089  1.00  0.98           C  
ATOM   3238  O   TYR A 213     -17.880 -15.577 -16.644  1.00  1.19           O  
ATOM   3239  CB  TYR A 213     -14.812 -15.525 -16.645  1.00  1.65           C  
ATOM   3240  CG  TYR A 213     -14.483 -15.056 -15.244  1.00  1.65           C  
ATOM   3241  CD1 TYR A 213     -13.627 -15.811 -14.452  1.00  1.65           C  
ATOM   3242  CD2 TYR A 213     -15.022 -13.874 -14.756  1.00  1.65           C  
ATOM   3243  CE1 TYR A 213     -13.314 -15.388 -13.176  1.00  1.65           C  
ATOM   3244  CE2 TYR A 213     -14.704 -13.450 -13.482  1.00  1.65           C  
ATOM   3245  CZ  TYR A 213     -13.855 -14.200 -12.694  1.00  1.65           C  
ATOM   3246  OH  TYR A 213     -13.542 -13.775 -11.424  1.00  1.65           O  
ATOM   3247  H   TYR A 213     -15.569 -16.607 -18.836  1.00  1.48           H  
ATOM   3248  HA  TYR A 213     -15.362 -17.514 -16.106  1.00  1.32           H  
ATOM   3249 1HB  TYR A 213     -13.878 -15.789 -17.144  1.00  1.98           H  
ATOM   3250 2HB  TYR A 213     -15.245 -14.688 -17.190  1.00  1.98           H  
ATOM   3251  HD1 TYR A 213     -13.205 -16.739 -14.837  1.00  1.98           H  
ATOM   3252  HD2 TYR A 213     -15.692 -13.280 -15.379  1.00  1.98           H  
ATOM   3253  HE1 TYR A 213     -12.642 -15.979 -12.554  1.00  1.98           H  
ATOM   3254  HE2 TYR A 213     -15.125 -12.521 -13.098  1.00  1.98           H  
ATOM   3255  HH  TYR A 213     -13.949 -12.918 -11.260  1.00  1.98           H  
ATOM   3256  N   ALA A 214     -17.408 -16.974 -14.942  1.00  1.06           N  
ATOM   3257  CA  ALA A 214     -18.675 -16.768 -14.251  1.00  1.51           C  
ATOM   3258  C   ALA A 214     -18.517 -16.074 -12.902  1.00  1.12           C  
ATOM   3259  O   ALA A 214     -19.504 -15.864 -12.201  1.00  1.23           O  
ATOM   3260  CB  ALA A 214     -19.372 -18.100 -14.046  1.00  2.27           C  
ATOM   3261  H   ALA A 214     -16.727 -17.605 -14.541  1.00  1.27           H  
ATOM   3262  HA  ALA A 214     -19.302 -16.132 -14.880  1.00  1.81           H  
ATOM   3263 1HB  ALA A 214     -20.333 -17.936 -13.563  1.00  2.72           H  
ATOM   3264 2HB  ALA A 214     -19.524 -18.583 -15.011  1.00  2.72           H  
ATOM   3265 3HB  ALA A 214     -18.753 -18.738 -13.417  1.00  2.72           H  
ATOM   3266  N   ALA A 215     -17.282 -15.722 -12.545  1.00  1.10           N  
ATOM   3267  CA  ALA A 215     -16.986 -15.077 -11.261  1.00  1.16           C  
ATOM   3268  C   ALA A 215     -17.511 -15.885 -10.081  1.00  1.39           C  
ATOM   3269  O   ALA A 215     -18.167 -15.344  -9.186  1.00  2.28           O  
ATOM   3270  CB  ALA A 215     -17.586 -13.674 -11.234  1.00  1.74           C  
ATOM   3271  H   ALA A 215     -16.512 -15.914 -13.170  1.00  1.32           H  
ATOM   3272  HA  ALA A 215     -15.910 -15.002 -11.158  1.00  1.39           H  
ATOM   3273 1HB  ALA A 215     -17.333 -13.194 -10.288  1.00  2.09           H  
ATOM   3274 2HB  ALA A 215     -17.184 -13.087 -12.058  1.00  2.09           H  
ATOM   3275 3HB  ALA A 215     -18.667 -13.733 -11.328  1.00  2.09           H  
ATOM   3276  N   ALA A 216     -17.207 -17.180 -10.064  1.00  1.05           N  
ATOM   3277  CA  ALA A 216     -17.622 -18.053  -8.972  1.00  1.19           C  
ATOM   3278  C   ALA A 216     -16.831 -19.354  -8.992  1.00  1.14           C  
ATOM   3279  O   ALA A 216     -16.413 -19.813 -10.051  1.00  1.71           O  
ATOM   3280  CB  ALA A 216     -19.111 -18.349  -9.065  1.00  1.78           C  
ATOM   3281  H   ALA A 216     -16.671 -17.568 -10.829  1.00  1.26           H  
ATOM   3282  HA  ALA A 216     -17.416 -17.541  -8.032  1.00  1.43           H  
ATOM   3283 1HB  ALA A 216     -19.407 -18.983  -8.230  1.00  2.14           H  
ATOM   3284 2HB  ALA A 216     -19.675 -17.417  -9.030  1.00  2.14           H  
ATOM   3285 3HB  ALA A 216     -19.319 -18.864 -10.002  1.00  2.14           H  
ATOM   3286  N   ASP A 217     -16.625 -19.957  -7.823  1.00  1.12           N  
ATOM   3287  CA  ASP A 217     -15.943 -21.244  -7.787  1.00  1.30           C  
ATOM   3288  C   ASP A 217     -16.898 -22.314  -8.313  1.00  1.36           C  
ATOM   3289  O   ASP A 217     -18.084 -22.301  -7.972  1.00  1.70           O  
ATOM   3290  CB  ASP A 217     -15.493 -21.603  -6.366  1.00  1.95           C  
ATOM   3291  CG  ASP A 217     -14.391 -20.709  -5.816  1.00  1.95           C  
ATOM   3292  OD1 ASP A 217     -13.836 -19.929  -6.555  1.00  1.95           O  
ATOM   3293  OD2 ASP A 217     -14.110 -20.821  -4.648  1.00  1.95           O  
ATOM   3294  H   ASP A 217     -16.965 -19.539  -6.968  1.00  1.34           H  
ATOM   3295  HA  ASP A 217     -15.070 -21.205  -8.441  1.00  1.56           H  
ATOM   3296 1HB  ASP A 217     -16.348 -21.548  -5.691  1.00  2.34           H  
ATOM   3297 2HB  ASP A 217     -15.135 -22.634  -6.351  1.00  2.34           H  
ATOM   3298  N   ASP A 218     -16.395 -23.253  -9.106  1.00  1.80           N  
ATOM   3299  CA  ASP A 218     -17.256 -24.303  -9.646  1.00  2.38           C  
ATOM   3300  C   ASP A 218     -16.444 -25.560 -10.016  1.00  3.06           C  
ATOM   3301  O   ASP A 218     -15.237 -25.620  -9.788  1.00  3.11           O  
ATOM   3302  CB  ASP A 218     -18.012 -23.745 -10.872  1.00  3.57           C  
ATOM   3303  CG  ASP A 218     -19.376 -24.384 -11.147  1.00  3.57           C  
ATOM   3304  OD1 ASP A 218     -19.590 -25.498 -10.725  1.00  3.57           O  
ATOM   3305  OD2 ASP A 218     -20.190 -23.749 -11.772  1.00  3.57           O  
ATOM   3306  H   ASP A 218     -15.419 -23.213  -9.382  1.00  2.16           H  
ATOM   3307  HA  ASP A 218     -17.984 -24.578  -8.884  1.00  2.86           H  
ATOM   3308 1HB  ASP A 218     -18.158 -22.672 -10.742  1.00  4.28           H  
ATOM   3309 2HB  ASP A 218     -17.389 -23.877 -11.757  1.00  4.28           H  
ATOM   3310  N   LYS A 219     -17.124 -26.571 -10.551  1.00  4.61           N  
ATOM   3311  CA  LYS A 219     -16.480 -27.804 -10.991  1.00  6.35           C  
ATOM   3312  C   LYS A 219     -15.653 -27.593 -12.248  1.00  3.73           C  
ATOM   3313  O   LYS A 219     -16.150 -27.071 -13.244  1.00  3.92           O  
ATOM   3314  CB  LYS A 219     -17.518 -28.889 -11.260  1.00  9.52           C  
ATOM   3315  CG  LYS A 219     -16.923 -30.223 -11.694  1.00  9.52           C  
ATOM   3316  CD  LYS A 219     -18.005 -31.270 -11.892  1.00  9.52           C  
ATOM   3317  CE  LYS A 219     -17.411 -32.597 -12.338  1.00  9.52           C  
ATOM   3318  NZ  LYS A 219     -18.458 -33.638 -12.522  1.00  9.52           N  
ATOM   3319  H   LYS A 219     -18.122 -26.470 -10.677  1.00  5.53           H  
ATOM   3320  HA  LYS A 219     -15.808 -28.142 -10.201  1.00  7.62           H  
ATOM   3321 1HB  LYS A 219     -18.105 -29.061 -10.358  1.00 11.43           H  
ATOM   3322 2HB  LYS A 219     -18.203 -28.555 -12.039  1.00 11.43           H  
ATOM   3323 1HG  LYS A 219     -16.380 -30.094 -12.630  1.00 11.43           H  
ATOM   3324 2HG  LYS A 219     -16.226 -30.577 -10.935  1.00 11.43           H  
ATOM   3325 1HD  LYS A 219     -18.545 -31.418 -10.956  1.00 11.43           H  
ATOM   3326 2HD  LYS A 219     -18.710 -30.926 -12.648  1.00 11.43           H  
ATOM   3327 1HE  LYS A 219     -16.884 -32.456 -13.281  1.00 11.43           H  
ATOM   3328 2HE  LYS A 219     -16.700 -32.941 -11.587  1.00 11.43           H  
ATOM   3329 1HZ  LYS A 219     -18.027 -34.503 -12.815  1.00 11.43           H  
ATOM   3330 2HZ  LYS A 219     -18.944 -33.784 -11.648  1.00 11.43           H  
ATOM   3331 3HZ  LYS A 219     -19.116 -33.335 -13.225  1.00 11.43           H  
ATOM   3332  N   CYS A 220     -14.400 -28.023 -12.210  1.00  5.81           N  
ATOM   3333  CA  CYS A 220     -13.521 -27.909 -13.364  1.00  7.38           C  
ATOM   3334  C   CYS A 220     -13.941 -28.875 -14.465  1.00  3.57           C  
ATOM   3335  O   CYS A 220     -14.081 -30.076 -14.223  1.00  3.38           O  
ATOM   3336  CB  CYS A 220     -12.079 -28.195 -12.983  1.00 11.07           C  
ATOM   3337  SG  CYS A 220     -10.927 -28.024 -14.361  1.00 11.07           S  
ATOM   3338  H   CYS A 220     -14.046 -28.442 -11.360  1.00  6.97           H  
ATOM   3339  HA  CYS A 220     -13.586 -26.891 -13.749  1.00  8.86           H  
ATOM   3340 1HB  CYS A 220     -11.767 -27.521 -12.188  1.00 13.28           H  
ATOM   3341 2HB  CYS A 220     -11.999 -29.212 -12.599  1.00 13.28           H  
ATOM   3342  HG  CYS A 220     -11.106 -26.716 -14.524  1.00 13.28           H  
ATOM   3343  N   LYS A 221     -14.139 -28.353 -15.671  1.00  5.20           N  
ATOM   3344  CA  LYS A 221     -14.565 -29.183 -16.793  1.00  5.42           C  
ATOM   3345  C   LYS A 221     -13.564 -29.135 -17.950  1.00  7.21           C  
ATOM   3346  O   LYS A 221     -13.946 -29.129 -19.124  1.00  9.90           O  
ATOM   3347  CB  LYS A 221     -15.953 -28.736 -17.248  1.00  8.13           C  
ATOM   3348  CG  LYS A 221     -17.020 -28.917 -16.171  1.00  8.13           C  
ATOM   3349  CD  LYS A 221     -18.397 -28.495 -16.644  1.00  8.13           C  
ATOM   3350  CE  LYS A 221     -19.424 -28.673 -15.534  1.00  8.13           C  
ATOM   3351  NZ  LYS A 221     -20.788 -28.253 -15.960  1.00  8.13           N  
ATOM   3352  H   LYS A 221     -14.008 -27.361 -15.812  1.00  6.24           H  
ATOM   3353  HA  LYS A 221     -14.629 -30.217 -16.453  1.00  6.50           H  
ATOM   3354 1HB  LYS A 221     -15.924 -27.685 -17.527  1.00  9.76           H  
ATOM   3355 2HB  LYS A 221     -16.256 -29.305 -18.127  1.00  9.76           H  
ATOM   3356 1HG  LYS A 221     -17.056 -29.964 -15.869  1.00  9.76           H  
ATOM   3357 2HG  LYS A 221     -16.756 -28.319 -15.302  1.00  9.76           H  
ATOM   3358 1HD  LYS A 221     -18.379 -27.448 -16.949  1.00  9.76           H  
ATOM   3359 2HD  LYS A 221     -18.690 -29.101 -17.501  1.00  9.76           H  
ATOM   3360 1HE  LYS A 221     -19.454 -29.721 -15.240  1.00  9.76           H  
ATOM   3361 2HE  LYS A 221     -19.125 -28.075 -14.672  1.00  9.76           H  
ATOM   3362 1HZ  LYS A 221     -21.436 -28.386 -15.196  1.00  9.76           H  
ATOM   3363 2HZ  LYS A 221     -20.776 -27.277 -16.223  1.00  9.76           H  
ATOM   3364 3HZ  LYS A 221     -21.083 -28.809 -16.750  1.00  9.76           H  
ATOM   3365  N   SER A 222     -12.270 -29.137 -17.599  1.00  9.51           N  
ATOM   3366  CA  SER A 222     -11.165 -29.067 -18.557  1.00 12.49           C  
ATOM   3367  C   SER A 222     -11.117 -30.248 -19.501  1.00  7.25           C  
ATOM   3368  O   SER A 222     -10.670 -30.135 -20.645  1.00  7.63           O  
ATOM   3369  CB  SER A 222      -9.858 -29.030 -17.804  1.00 18.73           C  
ATOM   3370  OG  SER A 222      -9.639 -30.242 -17.135  1.00 18.73           O  
ATOM   3371  H   SER A 222     -12.042 -29.167 -16.614  1.00 11.41           H  
ATOM   3372  HA  SER A 222     -11.275 -28.155 -19.146  1.00 14.99           H  
ATOM   3373 1HB  SER A 222      -9.042 -28.844 -18.501  1.00 22.48           H  
ATOM   3374 2HB  SER A 222      -9.873 -28.211 -17.088  1.00 22.48           H  
ATOM   3375  HG  SER A 222      -8.790 -30.153 -16.695  1.00 22.48           H  
ATOM   3376  N   VAL A 223     -11.627 -31.380 -19.022  1.00  5.34           N  
ATOM   3377  CA  VAL A 223     -11.664 -32.628 -19.756  1.00  6.35           C  
ATOM   3378  C   VAL A 223     -12.528 -32.570 -21.007  1.00  7.24           C  
ATOM   3379  O   VAL A 223     -12.430 -33.440 -21.874  1.00 10.76           O  
ATOM   3380  CB  VAL A 223     -12.180 -33.742 -18.826  1.00  9.52           C  
ATOM   3381  CG1 VAL A 223     -11.235 -33.894 -17.644  1.00  9.52           C  
ATOM   3382  CG2 VAL A 223     -13.581 -33.386 -18.346  1.00  9.52           C  
ATOM   3383  H   VAL A 223     -11.983 -31.375 -18.078  1.00  6.41           H  
ATOM   3384  HA  VAL A 223     -10.644 -32.874 -20.055  1.00  7.62           H  
ATOM   3385  HB  VAL A 223     -12.200 -34.688 -19.364  1.00 11.43           H  
ATOM   3386 1HG1 VAL A 223     -11.595 -34.686 -16.985  1.00 11.43           H  
ATOM   3387 2HG1 VAL A 223     -10.240 -34.150 -18.006  1.00 11.43           H  
ATOM   3388 3HG1 VAL A 223     -11.191 -32.956 -17.090  1.00 11.43           H  
ATOM   3389 1HG2 VAL A 223     -13.949 -34.171 -17.686  1.00 11.43           H  
ATOM   3390 2HG2 VAL A 223     -13.550 -32.441 -17.803  1.00 11.43           H  
ATOM   3391 3HG2 VAL A 223     -14.248 -33.292 -19.202  1.00 11.43           H  
ATOM   3392  N   SER A 224     -13.379 -31.546 -21.111  1.00  8.38           N  
ATOM   3393  CA  SER A 224     -14.240 -31.394 -22.263  1.00 15.64           C  
ATOM   3394  C   SER A 224     -13.510 -30.914 -23.517  1.00 12.02           C  
ATOM   3395  O   SER A 224     -14.024 -31.081 -24.626  1.00 15.57           O  
ATOM   3396  CB  SER A 224     -15.345 -30.409 -21.937  1.00 23.46           C  
ATOM   3397  OG  SER A 224     -14.830 -29.114 -21.760  1.00 23.46           O  
ATOM   3398  H   SER A 224     -13.446 -30.849 -20.377  1.00 10.06           H  
ATOM   3399  HA  SER A 224     -14.685 -32.365 -22.480  1.00 18.77           H  
ATOM   3400 1HB  SER A 224     -16.071 -30.404 -22.750  1.00 28.15           H  
ATOM   3401 2HB  SER A 224     -15.866 -30.724 -21.035  1.00 28.15           H  
ATOM   3402  HG  SER A 224     -14.363 -29.131 -20.915  1.00 28.15           H  
ATOM   3403  N   ASN A 225     -12.334 -30.297 -23.360  1.00  8.37           N  
ATOM   3404  CA  ASN A 225     -11.614 -29.744 -24.509  1.00 10.14           C  
ATOM   3405  C   ASN A 225     -10.097 -29.901 -24.447  1.00 14.82           C  
ATOM   3406  O   ASN A 225      -9.581 -30.941 -24.845  1.00 46.17           O  
ATOM   3407  CB  ASN A 225     -12.005 -28.286 -24.714  1.00 15.21           C  
ATOM   3408  CG  ASN A 225     -13.353 -28.108 -25.353  1.00 15.21           C  
ATOM   3409  OD1 ASN A 225     -13.456 -28.122 -26.586  1.00 15.21           O  
ATOM   3410  ND2 ASN A 225     -14.388 -27.959 -24.562  1.00 15.21           N  
ATOM   3411  H   ASN A 225     -11.923 -30.210 -22.432  1.00 10.04           H  
ATOM   3412  HA  ASN A 225     -11.934 -30.289 -25.397  1.00 12.17           H  
ATOM   3413 1HB  ASN A 225     -12.035 -27.789 -23.753  1.00 18.25           H  
ATOM   3414 2HB  ASN A 225     -11.259 -27.783 -25.329  1.00 18.25           H  
ATOM   3415 1HD2 ASN A 225     -15.299 -27.848 -24.955  1.00 18.25           H  
ATOM   3416 2HD2 ASN A 225     -14.278 -27.991 -23.566  1.00 18.25           H  
ATOM   3417  N   SER A 226      -9.410 -28.857 -23.945  1.00 34.08           N  
ATOM   3418  CA  SER A 226      -7.939 -28.704 -23.880  1.00 32.01           C  
ATOM   3419  C   SER A 226      -7.450 -28.140 -25.208  1.00  9.43           C  
ATOM   3420  O   SER A 226      -7.299 -28.863 -26.186  1.00 35.82           O  
ATOM   3421  CB  SER A 226      -7.237 -30.023 -23.590  1.00 48.02           C  
ATOM   3422  OG  SER A 226      -5.855 -29.834 -23.507  1.00 48.02           O  
ATOM   3423  H   SER A 226      -9.945 -28.068 -23.622  1.00 40.90           H  
ATOM   3424  HA  SER A 226      -7.690 -28.004 -23.087  1.00 38.41           H  
ATOM   3425 1HB  SER A 226      -7.615 -30.446 -22.661  1.00 57.62           H  
ATOM   3426 2HB  SER A 226      -7.423 -30.735 -24.384  1.00 57.62           H  
ATOM   3427  HG  SER A 226      -5.480 -30.697 -23.315  1.00 57.62           H  
ATOM   3428  N   VAL A 227      -7.227 -26.818 -25.240  1.00  5.80           N  
ATOM   3429  CA  VAL A 227      -6.863 -26.157 -26.486  1.00 14.06           C  
ATOM   3430  C   VAL A 227      -5.421 -25.646 -26.560  1.00  7.38           C  
ATOM   3431  O   VAL A 227      -4.682 -26.014 -27.475  1.00 12.07           O  
ATOM   3432  CB  VAL A 227      -7.825 -24.975 -26.717  1.00 21.09           C  
ATOM   3433  CG1 VAL A 227      -7.433 -24.218 -27.977  1.00 21.09           C  
ATOM   3434  CG2 VAL A 227      -9.250 -25.513 -26.807  1.00 21.09           C  
ATOM   3435  H   VAL A 227      -7.330 -26.248 -24.415  1.00  6.96           H  
ATOM   3436  HA  VAL A 227      -7.009 -26.868 -27.299  1.00 16.87           H  
ATOM   3437  HB  VAL A 227      -7.753 -24.279 -25.880  1.00 25.31           H  
ATOM   3438 1HG1 VAL A 227      -8.114 -23.382 -28.128  1.00 25.31           H  
ATOM   3439 2HG1 VAL A 227      -6.415 -23.840 -27.872  1.00 25.31           H  
ATOM   3440 3HG1 VAL A 227      -7.487 -24.888 -28.833  1.00 25.31           H  
ATOM   3441 1HG2 VAL A 227      -9.947 -24.693 -26.961  1.00 25.31           H  
ATOM   3442 2HG2 VAL A 227      -9.322 -26.212 -27.642  1.00 25.31           H  
ATOM   3443 3HG2 VAL A 227      -9.502 -26.032 -25.880  1.00 25.31           H  
ATOM   3444  N   ALA A 228      -5.024 -24.790 -25.626  1.00  2.41           N  
ATOM   3445  CA  ALA A 228      -3.687 -24.195 -25.679  1.00  1.74           C  
ATOM   3446  C   ALA A 228      -2.846 -24.638 -24.508  1.00  1.72           C  
ATOM   3447  O   ALA A 228      -3.367 -24.879 -23.426  1.00 10.48           O  
ATOM   3448  CB  ALA A 228      -3.786 -22.682 -25.707  1.00  2.61           C  
ATOM   3449  H   ALA A 228      -5.652 -24.541 -24.871  1.00  2.89           H  
ATOM   3450  HA  ALA A 228      -3.198 -24.536 -26.591  1.00  2.09           H  
ATOM   3451 1HB  ALA A 228      -2.785 -22.255 -25.771  1.00  3.13           H  
ATOM   3452 2HB  ALA A 228      -4.372 -22.369 -26.569  1.00  3.13           H  
ATOM   3453 3HB  ALA A 228      -4.268 -22.341 -24.794  1.00  3.13           H  
ATOM   3454  N   SER A 229      -1.537 -24.747 -24.715  1.00  3.75           N  
ATOM   3455  CA  SER A 229      -0.675 -25.227 -23.645  1.00  4.06           C  
ATOM   3456  C   SER A 229       0.685 -24.551 -23.603  1.00  3.67           C  
ATOM   3457  O   SER A 229       1.148 -23.969 -24.585  1.00  4.58           O  
ATOM   3458  CB  SER A 229      -0.463 -26.718 -23.794  1.00  6.09           C  
ATOM   3459  OG  SER A 229       0.261 -27.003 -24.961  1.00  6.09           O  
ATOM   3460  H   SER A 229      -1.142 -24.520 -25.618  1.00  4.50           H  
ATOM   3461  HA  SER A 229      -1.173 -25.043 -22.699  1.00  4.87           H  
ATOM   3462 1HB  SER A 229       0.075 -27.101 -22.928  1.00  7.31           H  
ATOM   3463 2HB  SER A 229      -1.428 -27.221 -23.831  1.00  7.31           H  
ATOM   3464  HG  SER A 229       1.104 -26.555 -24.864  1.00  7.31           H  
ATOM   3465  N   ILE A 230       1.311 -24.642 -22.434  1.00  3.20           N  
ATOM   3466  CA  ILE A 230       2.617 -24.058 -22.150  1.00  2.97           C  
ATOM   3467  C   ILE A 230       3.648 -25.158 -21.857  1.00  2.49           C  
ATOM   3468  O   ILE A 230       3.337 -26.145 -21.193  1.00  2.75           O  
ATOM   3469  CB  ILE A 230       2.518 -23.060 -20.985  1.00  4.46           C  
ATOM   3470  CG1 ILE A 230       1.528 -21.940 -21.316  1.00  4.46           C  
ATOM   3471  CG2 ILE A 230       3.859 -22.478 -20.669  1.00  4.46           C  
ATOM   3472  CD1 ILE A 230       1.929 -21.078 -22.496  1.00  4.46           C  
ATOM   3473  H   ILE A 230       0.851 -25.146 -21.689  1.00  3.84           H  
ATOM   3474  HA  ILE A 230       2.942 -23.516 -23.030  1.00  3.56           H  
ATOM   3475  HB  ILE A 230       2.150 -23.579 -20.109  1.00  5.35           H  
ATOM   3476 1HG1 ILE A 230       0.567 -22.386 -21.542  1.00  5.35           H  
ATOM   3477 2HG1 ILE A 230       1.415 -21.299 -20.441  1.00  5.35           H  
ATOM   3478 1HG2 ILE A 230       3.774 -21.793 -19.827  1.00  5.35           H  
ATOM   3479 2HG2 ILE A 230       4.542 -23.283 -20.413  1.00  5.35           H  
ATOM   3480 3HG2 ILE A 230       4.233 -21.940 -21.540  1.00  5.35           H  
ATOM   3481 1HD1 ILE A 230       1.168 -20.315 -22.661  1.00  5.35           H  
ATOM   3482 2HD1 ILE A 230       2.885 -20.599 -22.292  1.00  5.35           H  
ATOM   3483 3HD1 ILE A 230       2.018 -21.698 -23.387  1.00  5.35           H  
ATOM   3484  N   LYS A 231       4.855 -25.019 -22.412  1.00  2.25           N  
ATOM   3485  CA  LYS A 231       5.908 -26.029 -22.275  1.00  2.36           C  
ATOM   3486  C   LYS A 231       6.546 -26.040 -20.884  1.00  1.92           C  
ATOM   3487  O   LYS A 231       6.823 -27.104 -20.328  1.00  2.16           O  
ATOM   3488  CB  LYS A 231       6.988 -25.770 -23.323  1.00  3.54           C  
ATOM   3489  CG  LYS A 231       6.546 -26.029 -24.751  1.00  3.54           C  
ATOM   3490  CD  LYS A 231       7.625 -25.608 -25.730  1.00  3.54           C  
ATOM   3491  CE  LYS A 231       7.151 -25.730 -27.165  1.00  3.54           C  
ATOM   3492  NZ  LYS A 231       8.055 -25.000 -28.086  1.00  3.54           N  
ATOM   3493  H   LYS A 231       5.075 -24.177 -22.926  1.00  2.70           H  
ATOM   3494  HA  LYS A 231       5.469 -27.011 -22.451  1.00  2.83           H  
ATOM   3495 1HB  LYS A 231       7.329 -24.739 -23.260  1.00  4.25           H  
ATOM   3496 2HB  LYS A 231       7.847 -26.410 -23.121  1.00  4.25           H  
ATOM   3497 1HG  LYS A 231       6.337 -27.091 -24.882  1.00  4.25           H  
ATOM   3498 2HG  LYS A 231       5.635 -25.469 -24.960  1.00  4.25           H  
ATOM   3499 1HD  LYS A 231       7.934 -24.581 -25.544  1.00  4.25           H  
ATOM   3500 2HD  LYS A 231       8.495 -26.251 -25.598  1.00  4.25           H  
ATOM   3501 1HE  LYS A 231       7.130 -26.781 -27.447  1.00  4.25           H  
ATOM   3502 2HE  LYS A 231       6.145 -25.319 -27.257  1.00  4.25           H  
ATOM   3503 1HZ  LYS A 231       7.725 -25.089 -29.036  1.00  4.25           H  
ATOM   3504 2HZ  LYS A 231       8.037 -24.021 -27.808  1.00  4.25           H  
ATOM   3505 3HZ  LYS A 231       8.994 -25.364 -28.016  1.00  4.25           H  
ATOM   3506  N   GLY A 232       6.763 -24.854 -20.326  1.00  1.71           N  
ATOM   3507  CA  GLY A 232       7.360 -24.713 -19.001  1.00  2.21           C  
ATOM   3508  C   GLY A 232       7.220 -23.274 -18.537  1.00  1.66           C  
ATOM   3509  O   GLY A 232       6.418 -22.528 -19.087  1.00  1.56           O  
ATOM   3510  H   GLY A 232       6.530 -24.020 -20.851  1.00  2.05           H  
ATOM   3511 1HA  GLY A 232       6.870 -25.386 -18.299  1.00  2.65           H  
ATOM   3512 2HA  GLY A 232       8.412 -24.991 -19.042  1.00  2.65           H  
ATOM   3513  N   TYR A 233       7.961 -22.877 -17.518  1.00  3.10           N  
ATOM   3514  CA  TYR A 233       7.857 -21.497 -17.062  1.00  5.60           C  
ATOM   3515  C   TYR A 233       9.170 -21.041 -16.476  1.00  3.42           C  
ATOM   3516  O   TYR A 233      10.001 -21.858 -16.075  1.00  3.36           O  
ATOM   3517  CB  TYR A 233       6.736 -21.343 -16.026  1.00  8.40           C  
ATOM   3518  CG  TYR A 233       6.998 -22.042 -14.706  1.00  8.40           C  
ATOM   3519  CD1 TYR A 233       7.553 -21.336 -13.646  1.00  8.40           C  
ATOM   3520  CD2 TYR A 233       6.696 -23.387 -14.549  1.00  8.40           C  
ATOM   3521  CE1 TYR A 233       7.792 -21.973 -12.441  1.00  8.40           C  
ATOM   3522  CE2 TYR A 233       6.933 -24.022 -13.351  1.00  8.40           C  
ATOM   3523  CZ  TYR A 233       7.477 -23.323 -12.299  1.00  8.40           C  
ATOM   3524  OH  TYR A 233       7.713 -23.963 -11.101  1.00  8.40           O  
ATOM   3525  H   TYR A 233       8.603 -23.515 -17.070  1.00  3.72           H  
ATOM   3526  HA  TYR A 233       7.637 -20.858 -17.917  1.00  6.72           H  
ATOM   3527 1HB  TYR A 233       6.579 -20.283 -15.820  1.00 10.08           H  
ATOM   3528 2HB  TYR A 233       5.806 -21.732 -16.438  1.00 10.08           H  
ATOM   3529  HD1 TYR A 233       7.797 -20.279 -13.761  1.00 10.08           H  
ATOM   3530  HD2 TYR A 233       6.272 -23.949 -15.371  1.00 10.08           H  
ATOM   3531  HE1 TYR A 233       8.225 -21.415 -11.610  1.00 10.08           H  
ATOM   3532  HE2 TYR A 233       6.691 -25.079 -13.237  1.00 10.08           H  
ATOM   3533  HH  TYR A 233       7.223 -24.790 -11.087  1.00 10.08           H  
ATOM   3534  N   GLU A 234       9.358 -19.730 -16.430  1.00  2.84           N  
ATOM   3535  CA  GLU A 234      10.581 -19.156 -15.900  1.00  1.95           C  
ATOM   3536  C   GLU A 234      10.264 -17.991 -14.978  1.00  1.54           C  
ATOM   3537  O   GLU A 234       9.300 -17.253 -15.187  1.00  1.66           O  
ATOM   3538  CB  GLU A 234      11.489 -18.708 -17.045  1.00  2.92           C  
ATOM   3539  CG  GLU A 234      11.963 -19.834 -17.959  1.00  2.92           C  
ATOM   3540  CD  GLU A 234      12.804 -19.390 -19.127  1.00  2.92           C  
ATOM   3541  OE1 GLU A 234      12.997 -18.211 -19.317  1.00  2.92           O  
ATOM   3542  OE2 GLU A 234      13.233 -20.251 -19.859  1.00  2.92           O  
ATOM   3543  H   GLU A 234       8.631 -19.114 -16.769  1.00  3.41           H  
ATOM   3544  HA  GLU A 234      11.101 -19.918 -15.318  1.00  2.34           H  
ATOM   3545 1HB  GLU A 234      10.943 -18.009 -17.658  1.00  3.51           H  
ATOM   3546 2HB  GLU A 234      12.364 -18.194 -16.649  1.00  3.51           H  
ATOM   3547 1HG  GLU A 234      12.540 -20.541 -17.365  1.00  3.51           H  
ATOM   3548 2HG  GLU A 234      11.095 -20.359 -18.346  1.00  3.51           H  
ATOM   3549  N   ASP A 235      11.069 -17.833 -13.947  1.00  1.24           N  
ATOM   3550  CA  ASP A 235      10.864 -16.758 -13.000  1.00  1.15           C  
ATOM   3551  C   ASP A 235      11.743 -15.565 -13.333  1.00  1.69           C  
ATOM   3552  O   ASP A 235      12.847 -15.717 -13.857  1.00  5.84           O  
ATOM   3553  CB  ASP A 235      11.152 -17.241 -11.586  1.00  1.72           C  
ATOM   3554  CG  ASP A 235      10.164 -18.287 -11.097  1.00  1.72           C  
ATOM   3555  OD1 ASP A 235       9.111 -18.410 -11.678  1.00  1.72           O  
ATOM   3556  OD2 ASP A 235      10.472 -18.951 -10.138  1.00  1.72           O  
ATOM   3557  H   ASP A 235      11.856 -18.455 -13.823  1.00  1.49           H  
ATOM   3558  HA  ASP A 235       9.823 -16.441 -13.053  1.00  1.38           H  
ATOM   3559 1HB  ASP A 235      12.154 -17.669 -11.549  1.00  2.07           H  
ATOM   3560 2HB  ASP A 235      11.131 -16.396 -10.899  1.00  2.07           H  
ATOM   3561  N   VAL A 236      11.262 -14.374 -13.021  1.00  1.12           N  
ATOM   3562  CA  VAL A 236      12.053 -13.181 -13.246  1.00  1.15           C  
ATOM   3563  C   VAL A 236      12.772 -12.813 -11.958  1.00  0.86           C  
ATOM   3564  O   VAL A 236      12.105 -12.592 -10.948  1.00  1.00           O  
ATOM   3565  CB  VAL A 236      11.166 -12.007 -13.669  1.00  1.72           C  
ATOM   3566  CG1 VAL A 236      11.984 -10.743 -13.834  1.00  1.72           C  
ATOM   3567  CG2 VAL A 236      10.455 -12.323 -14.954  1.00  1.72           C  
ATOM   3568  H   VAL A 236      10.344 -14.279 -12.602  1.00  1.34           H  
ATOM   3569  HA  VAL A 236      12.757 -13.384 -14.044  1.00  1.38           H  
ATOM   3570  HB  VAL A 236      10.440 -11.843 -12.896  1.00  2.07           H  
ATOM   3571 1HG1 VAL A 236      11.323  -9.924 -14.105  1.00  2.07           H  
ATOM   3572 2HG1 VAL A 236      12.482 -10.509 -12.893  1.00  2.07           H  
ATOM   3573 3HG1 VAL A 236      12.729 -10.885 -14.617  1.00  2.07           H  
ATOM   3574 1HG2 VAL A 236       9.814 -11.487 -15.227  1.00  2.07           H  
ATOM   3575 2HG2 VAL A 236      11.194 -12.486 -15.736  1.00  2.07           H  
ATOM   3576 3HG2 VAL A 236       9.851 -13.220 -14.825  1.00  2.07           H  
ATOM   3577  N   PRO A 237      14.115 -12.803 -11.950  1.00  0.90           N  
ATOM   3578  CA  PRO A 237      14.971 -12.393 -10.837  1.00  0.76           C  
ATOM   3579  C   PRO A 237      14.292 -11.302 -10.029  1.00  0.93           C  
ATOM   3580  O   PRO A 237      14.193 -10.153 -10.472  1.00  1.54           O  
ATOM   3581  CB  PRO A 237      16.246 -11.899 -11.521  1.00  1.14           C  
ATOM   3582  CG  PRO A 237      16.288 -12.651 -12.803  1.00  1.14           C  
ATOM   3583  CD  PRO A 237      14.854 -12.748 -13.228  1.00  1.14           C  
ATOM   3584  HA  PRO A 237      15.184 -13.263 -10.198  1.00  0.91           H  
ATOM   3585 1HB  PRO A 237      16.198 -10.810 -11.668  1.00  1.37           H  
ATOM   3586 2HB  PRO A 237      17.119 -12.099 -10.883  1.00  1.37           H  
ATOM   3587 1HG  PRO A 237      16.912 -12.122 -13.537  1.00  1.37           H  
ATOM   3588 2HG  PRO A 237      16.750 -13.638 -12.649  1.00  1.37           H  
ATOM   3589 1HD  PRO A 237      14.553 -11.867 -13.805  1.00  1.37           H  
ATOM   3590 2HD  PRO A 237      14.710 -13.680 -13.793  1.00  1.37           H  
ATOM   3591  N   ALA A 238      13.805 -11.681  -8.852  1.00  1.18           N  
ATOM   3592  CA  ALA A 238      13.079 -10.773  -7.983  1.00  1.82           C  
ATOM   3593  C   ALA A 238      13.984  -9.662  -7.500  1.00  1.13           C  
ATOM   3594  O   ALA A 238      15.176  -9.870  -7.269  1.00  1.37           O  
ATOM   3595  CB  ALA A 238      12.490 -11.524  -6.804  1.00  2.73           C  
ATOM   3596  H   ALA A 238      13.934 -12.638  -8.555  1.00  1.42           H  
ATOM   3597  HA  ALA A 238      12.269 -10.324  -8.560  1.00  2.18           H  
ATOM   3598 1HB  ALA A 238      11.929 -10.833  -6.175  1.00  3.28           H  
ATOM   3599 2HB  ALA A 238      11.823 -12.305  -7.169  1.00  3.28           H  
ATOM   3600 3HB  ALA A 238      13.292 -11.975  -6.223  1.00  3.28           H  
ATOM   3601  N   ASN A 239      13.398  -8.481  -7.354  1.00  1.08           N  
ATOM   3602  CA  ASN A 239      14.096  -7.272  -6.940  1.00  1.23           C  
ATOM   3603  C   ASN A 239      15.146  -6.859  -7.970  1.00  1.07           C  
ATOM   3604  O   ASN A 239      16.203  -6.336  -7.615  1.00  1.42           O  
ATOM   3605  CB  ASN A 239      14.731  -7.444  -5.571  1.00  1.84           C  
ATOM   3606  CG  ASN A 239      13.726  -7.704  -4.483  1.00  1.84           C  
ATOM   3607  OD1 ASN A 239      12.682  -7.049  -4.398  1.00  1.84           O  
ATOM   3608  ND2 ASN A 239      14.023  -8.662  -3.643  1.00  1.84           N  
ATOM   3609  H   ASN A 239      12.410  -8.414  -7.553  1.00  1.30           H  
ATOM   3610  HA  ASN A 239      13.367  -6.470  -6.879  1.00  1.48           H  
ATOM   3611 1HB  ASN A 239      15.452  -8.261  -5.586  1.00  2.21           H  
ATOM   3612 2HB  ASN A 239      15.281  -6.538  -5.322  1.00  2.21           H  
ATOM   3613 1HD2 ASN A 239      13.396  -8.887  -2.897  1.00  2.21           H  
ATOM   3614 2HD2 ASN A 239      14.877  -9.171  -3.749  1.00  2.21           H  
ATOM   3615  N   ASN A 240      14.843  -7.090  -9.247  1.00  1.09           N  
ATOM   3616  CA  ASN A 240      15.743  -6.735 -10.334  1.00  1.17           C  
ATOM   3617  C   ASN A 240      14.944  -6.240 -11.527  1.00  1.23           C  
ATOM   3618  O   ASN A 240      14.571  -7.012 -12.413  1.00  1.35           O  
ATOM   3619  CB  ASN A 240      16.631  -7.900 -10.714  1.00  1.75           C  
ATOM   3620  CG  ASN A 240      17.656  -7.522 -11.745  1.00  1.75           C  
ATOM   3621  OD1 ASN A 240      17.436  -6.604 -12.544  1.00  1.75           O  
ATOM   3622  ND2 ASN A 240      18.772  -8.207 -11.743  1.00  1.75           N  
ATOM   3623  H   ASN A 240      13.961  -7.525  -9.473  1.00  1.31           H  
ATOM   3624  HA  ASN A 240      16.379  -5.912 -10.006  1.00  1.40           H  
ATOM   3625 1HB  ASN A 240      17.140  -8.279  -9.826  1.00  2.11           H  
ATOM   3626 2HB  ASN A 240      16.019  -8.706 -11.112  1.00  2.11           H  
ATOM   3627 1HD2 ASN A 240      19.490  -7.997 -12.406  1.00  2.11           H  
ATOM   3628 2HD2 ASN A 240      18.906  -8.941 -11.077  1.00  2.11           H  
ATOM   3629  N   GLU A 241      14.691  -4.938 -11.522  1.00  1.65           N  
ATOM   3630  CA  GLU A 241      13.925  -4.253 -12.548  1.00  2.10           C  
ATOM   3631  C   GLU A 241      14.453  -4.482 -13.954  1.00  2.03           C  
ATOM   3632  O   GLU A 241      13.668  -4.667 -14.882  1.00  2.23           O  
ATOM   3633  CB  GLU A 241      13.910  -2.767 -12.259  1.00  3.15           C  
ATOM   3634  CG  GLU A 241      13.065  -1.969 -13.216  1.00  3.15           C  
ATOM   3635  CD  GLU A 241      13.047  -0.528 -12.869  1.00  3.15           C  
ATOM   3636  OE1 GLU A 241      14.094   0.067 -12.808  1.00  3.15           O  
ATOM   3637  OE2 GLU A 241      11.981  -0.004 -12.663  1.00  3.15           O  
ATOM   3638  H   GLU A 241      15.046  -4.389 -10.752  1.00  1.98           H  
ATOM   3639  HA  GLU A 241      12.901  -4.625 -12.509  1.00  2.52           H  
ATOM   3640 1HB  GLU A 241      13.532  -2.596 -11.251  1.00  3.78           H  
ATOM   3641 2HB  GLU A 241      14.926  -2.374 -12.301  1.00  3.78           H  
ATOM   3642 1HG  GLU A 241      13.451  -2.093 -14.228  1.00  3.78           H  
ATOM   3643 2HG  GLU A 241      12.049  -2.353 -13.184  1.00  3.78           H  
ATOM   3644  N   ALA A 242      15.776  -4.439 -14.110  1.00  2.03           N  
ATOM   3645  CA  ALA A 242      16.401  -4.641 -15.410  1.00  2.19           C  
ATOM   3646  C   ALA A 242      16.080  -6.024 -15.950  1.00  1.64           C  
ATOM   3647  O   ALA A 242      15.804  -6.171 -17.139  1.00  1.59           O  
ATOM   3648  CB  ALA A 242      17.903  -4.455 -15.309  1.00  3.29           C  
ATOM   3649  H   ALA A 242      16.364  -4.273 -13.306  1.00  2.44           H  
ATOM   3650  HA  ALA A 242      15.995  -3.905 -16.103  1.00  2.63           H  
ATOM   3651 1HB  ALA A 242      18.352  -4.588 -16.293  1.00  3.94           H  
ATOM   3652 2HB  ALA A 242      18.121  -3.451 -14.944  1.00  3.94           H  
ATOM   3653 3HB  ALA A 242      18.315  -5.188 -14.618  1.00  3.94           H  
ATOM   3654  N   ALA A 243      16.095  -7.029 -15.074  1.00  1.46           N  
ATOM   3655  CA  ALA A 243      15.751  -8.386 -15.476  1.00  1.29           C  
ATOM   3656  C   ALA A 243      14.306  -8.444 -15.940  1.00  1.03           C  
ATOM   3657  O   ALA A 243      13.992  -9.139 -16.908  1.00  1.02           O  
ATOM   3658  CB  ALA A 243      15.980  -9.358 -14.345  1.00  1.94           C  
ATOM   3659  H   ALA A 243      16.357  -6.849 -14.111  1.00  1.75           H  
ATOM   3660  HA  ALA A 243      16.388  -8.665 -16.316  1.00  1.55           H  
ATOM   3661 1HB  ALA A 243      15.738 -10.360 -14.688  1.00  2.32           H  
ATOM   3662 2HB  ALA A 243      17.026  -9.321 -14.040  1.00  2.32           H  
ATOM   3663 3HB  ALA A 243      15.346  -9.097 -13.501  1.00  2.32           H  
ATOM   3664  N   LEU A 244      13.432  -7.697 -15.259  1.00  1.08           N  
ATOM   3665  CA  LEU A 244      12.037  -7.620 -15.666  1.00  0.97           C  
ATOM   3666  C   LEU A 244      11.935  -7.004 -17.048  1.00  0.73           C  
ATOM   3667  O   LEU A 244      11.165  -7.488 -17.870  1.00  0.57           O  
ATOM   3668  CB  LEU A 244      11.196  -6.828 -14.656  1.00  1.46           C  
ATOM   3669  CG  LEU A 244       9.698  -6.735 -14.992  1.00  1.46           C  
ATOM   3670  CD1 LEU A 244       9.126  -8.133 -15.090  1.00  1.46           C  
ATOM   3671  CD2 LEU A 244       8.978  -5.940 -13.905  1.00  1.46           C  
ATOM   3672  H   LEU A 244      13.746  -7.186 -14.440  1.00  1.30           H  
ATOM   3673  HA  LEU A 244      11.637  -8.629 -15.724  1.00  1.16           H  
ATOM   3674 1HB  LEU A 244      11.295  -7.293 -13.677  1.00  1.75           H  
ATOM   3675 2HB  LEU A 244      11.578  -5.812 -14.595  1.00  1.75           H  
ATOM   3676  HG  LEU A 244       9.563  -6.250 -15.956  1.00  1.75           H  
ATOM   3677 1HD1 LEU A 244       8.064  -8.077 -15.330  1.00  1.75           H  
ATOM   3678 2HD1 LEU A 244       9.646  -8.687 -15.871  1.00  1.75           H  
ATOM   3679 3HD1 LEU A 244       9.259  -8.636 -14.138  1.00  1.75           H  
ATOM   3680 1HD2 LEU A 244       7.916  -5.878 -14.141  1.00  1.75           H  
ATOM   3681 2HD2 LEU A 244       9.107  -6.439 -12.944  1.00  1.75           H  
ATOM   3682 3HD2 LEU A 244       9.397  -4.936 -13.849  1.00  1.75           H  
ATOM   3683  N   MET A 245      12.718  -5.952 -17.313  1.00  1.20           N  
ATOM   3684  CA  MET A 245      12.718  -5.312 -18.628  1.00  1.46           C  
ATOM   3685  C   MET A 245      13.143  -6.296 -19.700  1.00  1.17           C  
ATOM   3686  O   MET A 245      12.563  -6.325 -20.783  1.00  1.30           O  
ATOM   3687  CB  MET A 245      13.657  -4.110 -18.655  1.00  2.19           C  
ATOM   3688  CG  MET A 245      13.238  -2.913 -17.830  1.00  2.19           C  
ATOM   3689  SD  MET A 245      14.505  -1.636 -17.814  1.00  2.19           S  
ATOM   3690  CE  MET A 245      14.415  -1.076 -19.510  1.00  2.19           C  
ATOM   3691  H   MET A 245      13.311  -5.580 -16.582  1.00  1.44           H  
ATOM   3692  HA  MET A 245      11.705  -4.985 -18.861  1.00  1.75           H  
ATOM   3693 1HB  MET A 245      14.646  -4.409 -18.320  1.00  2.63           H  
ATOM   3694 2HB  MET A 245      13.756  -3.765 -19.684  1.00  2.63           H  
ATOM   3695 1HG  MET A 245      12.321  -2.489 -18.238  1.00  2.63           H  
ATOM   3696 2HG  MET A 245      13.048  -3.224 -16.806  1.00  2.63           H  
ATOM   3697 1HE  MET A 245      15.142  -0.280 -19.671  1.00  2.63           H  
ATOM   3698 2HE  MET A 245      14.634  -1.909 -20.180  1.00  2.63           H  
ATOM   3699 3HE  MET A 245      13.414  -0.700 -19.714  1.00  2.63           H  
ATOM   3700  N   LYS A 246      14.148  -7.115 -19.383  1.00  1.17           N  
ATOM   3701  CA  LYS A 246      14.636  -8.131 -20.301  1.00  1.31           C  
ATOM   3702  C   LYS A 246      13.545  -9.147 -20.616  1.00  0.82           C  
ATOM   3703  O   LYS A 246      13.384  -9.557 -21.765  1.00  1.20           O  
ATOM   3704  CB  LYS A 246      15.865  -8.830 -19.702  1.00  1.97           C  
ATOM   3705  CG  LYS A 246      17.121  -7.966 -19.638  1.00  1.97           C  
ATOM   3706  CD  LYS A 246      18.273  -8.673 -18.938  1.00  1.97           C  
ATOM   3707  CE  LYS A 246      19.510  -7.785 -18.880  1.00  1.97           C  
ATOM   3708  NZ  LYS A 246      20.605  -8.397 -18.075  1.00  1.97           N  
ATOM   3709  H   LYS A 246      14.602  -7.015 -18.484  1.00  1.40           H  
ATOM   3710  HA  LYS A 246      14.917  -7.651 -21.232  1.00  1.57           H  
ATOM   3711 1HB  LYS A 246      15.642  -9.163 -18.691  1.00  2.36           H  
ATOM   3712 2HB  LYS A 246      16.100  -9.715 -20.292  1.00  2.36           H  
ATOM   3713 1HG  LYS A 246      17.433  -7.704 -20.650  1.00  2.36           H  
ATOM   3714 2HG  LYS A 246      16.902  -7.047 -19.101  1.00  2.36           H  
ATOM   3715 1HD  LYS A 246      17.978  -8.938 -17.922  1.00  2.36           H  
ATOM   3716 2HD  LYS A 246      18.519  -9.588 -19.476  1.00  2.36           H  
ATOM   3717 1HE  LYS A 246      19.872  -7.623 -19.892  1.00  2.36           H  
ATOM   3718 2HE  LYS A 246      19.247  -6.821 -18.445  1.00  2.36           H  
ATOM   3719 1HZ  LYS A 246      21.406  -7.781 -18.072  1.00  2.36           H  
ATOM   3720 2HZ  LYS A 246      20.286  -8.537 -17.128  1.00  2.36           H  
ATOM   3721 3HZ  LYS A 246      20.872  -9.290 -18.468  1.00  2.36           H  
ATOM   3722  N   ALA A 247      12.783  -9.535 -19.595  1.00  0.80           N  
ATOM   3723  CA  ALA A 247      11.683 -10.468 -19.781  1.00  0.69           C  
ATOM   3724  C   ALA A 247      10.558  -9.848 -20.618  1.00  0.82           C  
ATOM   3725  O   ALA A 247      10.115 -10.455 -21.594  1.00  0.84           O  
ATOM   3726  CB  ALA A 247      11.156 -10.911 -18.427  1.00  1.03           C  
ATOM   3727  H   ALA A 247      12.984  -9.191 -18.664  1.00  0.96           H  
ATOM   3728  HA  ALA A 247      12.060 -11.338 -20.316  1.00  0.83           H  
ATOM   3729 1HB  ALA A 247      10.354 -11.633 -18.570  1.00  1.24           H  
ATOM   3730 2HB  ALA A 247      11.963 -11.373 -17.857  1.00  1.24           H  
ATOM   3731 3HB  ALA A 247      10.776 -10.049 -17.882  1.00  1.24           H  
ATOM   3732  N   VAL A 248      10.150  -8.625 -20.258  1.00  1.04           N  
ATOM   3733  CA  VAL A 248       9.060  -7.893 -20.909  1.00  1.32           C  
ATOM   3734  C   VAL A 248       9.360  -7.573 -22.360  1.00  0.98           C  
ATOM   3735  O   VAL A 248       8.479  -7.631 -23.215  1.00  1.13           O  
ATOM   3736  CB  VAL A 248       8.731  -6.613 -20.126  1.00  1.98           C  
ATOM   3737  CG1 VAL A 248       7.756  -5.744 -20.905  1.00  1.98           C  
ATOM   3738  CG2 VAL A 248       8.108  -7.021 -18.799  1.00  1.98           C  
ATOM   3739  H   VAL A 248      10.592  -8.190 -19.464  1.00  1.25           H  
ATOM   3740  HA  VAL A 248       8.174  -8.516 -20.872  1.00  1.58           H  
ATOM   3741  HB  VAL A 248       9.643  -6.039 -19.956  1.00  2.38           H  
ATOM   3742 1HG1 VAL A 248       7.527  -4.847 -20.331  1.00  2.38           H  
ATOM   3743 2HG1 VAL A 248       8.204  -5.461 -21.856  1.00  2.38           H  
ATOM   3744 3HG1 VAL A 248       6.837  -6.301 -21.086  1.00  2.38           H  
ATOM   3745 1HG2 VAL A 248       7.861  -6.137 -18.217  1.00  2.38           H  
ATOM   3746 2HG2 VAL A 248       7.198  -7.589 -18.991  1.00  2.38           H  
ATOM   3747 3HG2 VAL A 248       8.804  -7.641 -18.238  1.00  2.38           H  
ATOM   3748  N   ALA A 249      10.611  -7.249 -22.658  1.00  0.81           N  
ATOM   3749  CA  ALA A 249      11.031  -6.985 -24.030  1.00  0.82           C  
ATOM   3750  C   ALA A 249      10.865  -8.210 -24.954  1.00  0.82           C  
ATOM   3751  O   ALA A 249      10.890  -8.060 -26.176  1.00  0.99           O  
ATOM   3752  CB  ALA A 249      12.475  -6.524 -24.046  1.00  1.23           C  
ATOM   3753  H   ALA A 249      11.302  -7.173 -21.925  1.00  0.97           H  
ATOM   3754  HA  ALA A 249      10.399  -6.193 -24.425  1.00  0.98           H  
ATOM   3755 1HB  ALA A 249      12.771  -6.291 -25.069  1.00  1.48           H  
ATOM   3756 2HB  ALA A 249      12.580  -5.634 -23.425  1.00  1.48           H  
ATOM   3757 3HB  ALA A 249      13.112  -7.315 -23.655  1.00  1.48           H  
ATOM   3758  N   ASN A 250      10.703  -9.411 -24.384  1.00  0.75           N  
ATOM   3759  CA  ASN A 250      10.526 -10.623 -25.170  1.00  0.86           C  
ATOM   3760  C   ASN A 250       9.102 -11.178 -25.080  1.00  0.76           C  
ATOM   3761  O   ASN A 250       8.610 -11.772 -26.041  1.00  0.90           O  
ATOM   3762  CB  ASN A 250      11.541 -11.656 -24.741  1.00  1.29           C  
ATOM   3763  CG  ASN A 250      12.939 -11.265 -25.136  1.00  1.29           C  
ATOM   3764  OD1 ASN A 250      13.311 -11.419 -26.305  1.00  1.29           O  
ATOM   3765  ND2 ASN A 250      13.714 -10.756 -24.213  1.00  1.29           N  
ATOM   3766  H   ASN A 250      10.686  -9.512 -23.380  1.00  0.90           H  
ATOM   3767  HA  ASN A 250      10.709 -10.382 -26.219  1.00  1.03           H  
ATOM   3768 1HB  ASN A 250      11.501 -11.780 -23.658  1.00  1.55           H  
ATOM   3769 2HB  ASN A 250      11.302 -12.618 -25.194  1.00  1.55           H  
ATOM   3770 1HD2 ASN A 250      14.646 -10.480 -24.444  1.00  1.55           H  
ATOM   3771 2HD2 ASN A 250      13.379 -10.622 -23.279  1.00  1.55           H  
ATOM   3772  N   GLN A 251       8.430 -10.967 -23.946  1.00  0.71           N  
ATOM   3773  CA  GLN A 251       7.048 -11.428 -23.805  1.00  0.77           C  
ATOM   3774  C   GLN A 251       6.339 -10.769 -22.624  1.00  0.77           C  
ATOM   3775  O   GLN A 251       6.995 -10.242 -21.739  1.00  1.46           O  
ATOM   3776  CB  GLN A 251       7.020 -12.920 -23.595  1.00  1.16           C  
ATOM   3777  CG  GLN A 251       7.674 -13.342 -22.302  1.00  1.16           C  
ATOM   3778  CD  GLN A 251       7.635 -14.826 -22.137  1.00  1.16           C  
ATOM   3779  OE1 GLN A 251       8.546 -15.549 -22.551  1.00  1.16           O  
ATOM   3780  NE2 GLN A 251       6.552 -15.302 -21.538  1.00  1.16           N  
ATOM   3781  H   GLN A 251       8.879 -10.501 -23.170  1.00  0.85           H  
ATOM   3782  HA  GLN A 251       6.519 -11.184 -24.722  1.00  0.92           H  
ATOM   3783 1HB  GLN A 251       5.991 -13.272 -23.577  1.00  1.39           H  
ATOM   3784 2HB  GLN A 251       7.526 -13.424 -24.418  1.00  1.39           H  
ATOM   3785 1HG  GLN A 251       8.713 -13.018 -22.303  1.00  1.39           H  
ATOM   3786 2HG  GLN A 251       7.139 -12.889 -21.467  1.00  1.39           H  
ATOM   3787 1HE2 GLN A 251       6.450 -16.288 -21.392  1.00  1.39           H  
ATOM   3788 2HE2 GLN A 251       5.836 -14.675 -21.227  1.00  1.39           H  
ATOM   3789  N   PRO A 252       5.003 -10.798 -22.579  1.00  0.56           N  
ATOM   3790  CA  PRO A 252       4.171 -10.335 -21.470  1.00  0.57           C  
ATOM   3791  C   PRO A 252       4.551 -11.108 -20.195  1.00  0.59           C  
ATOM   3792  O   PRO A 252       4.708 -12.327 -20.224  1.00  0.64           O  
ATOM   3793  CB  PRO A 252       2.749 -10.642 -21.956  1.00  0.85           C  
ATOM   3794  CG  PRO A 252       2.845 -10.551 -23.446  1.00  0.85           C  
ATOM   3795  CD  PRO A 252       4.204 -11.097 -23.783  1.00  0.85           C  
ATOM   3796  HA  PRO A 252       4.318  -9.260 -21.335  1.00  0.68           H  
ATOM   3797 1HB  PRO A 252       2.437 -11.634 -21.609  1.00  1.03           H  
ATOM   3798 2HB  PRO A 252       2.043  -9.913 -21.527  1.00  1.03           H  
ATOM   3799 1HG  PRO A 252       2.034 -11.125 -23.914  1.00  1.03           H  
ATOM   3800 2HG  PRO A 252       2.718  -9.511 -23.768  1.00  1.03           H  
ATOM   3801 1HD  PRO A 252       4.156 -12.182 -23.950  1.00  1.03           H  
ATOM   3802 2HD  PRO A 252       4.607 -10.563 -24.655  1.00  1.03           H  
ATOM   3803  N   VAL A 253       4.701 -10.379 -19.081  1.00  0.67           N  
ATOM   3804  CA  VAL A 253       5.119 -10.987 -17.811  1.00  0.64           C  
ATOM   3805  C   VAL A 253       4.112 -10.771 -16.685  1.00  0.53           C  
ATOM   3806  O   VAL A 253       3.637  -9.664 -16.462  1.00  0.61           O  
ATOM   3807  CB  VAL A 253       6.489 -10.419 -17.374  1.00  0.96           C  
ATOM   3808  CG1 VAL A 253       6.907 -10.997 -16.035  1.00  0.96           C  
ATOM   3809  CG2 VAL A 253       7.529 -10.741 -18.422  1.00  0.96           C  
ATOM   3810  H   VAL A 253       4.542  -9.380 -19.128  1.00  0.80           H  
ATOM   3811  HA  VAL A 253       5.230 -12.059 -17.968  1.00  0.77           H  
ATOM   3812  HB  VAL A 253       6.410  -9.341 -17.258  1.00  1.15           H  
ATOM   3813 1HG1 VAL A 253       7.868 -10.579 -15.744  1.00  1.15           H  
ATOM   3814 2HG1 VAL A 253       6.162 -10.752 -15.279  1.00  1.15           H  
ATOM   3815 3HG1 VAL A 253       6.998 -12.076 -16.125  1.00  1.15           H  
ATOM   3816 1HG2 VAL A 253       8.481 -10.323 -18.110  1.00  1.15           H  
ATOM   3817 2HG2 VAL A 253       7.621 -11.821 -18.534  1.00  1.15           H  
ATOM   3818 3HG2 VAL A 253       7.237 -10.299 -19.371  1.00  1.15           H  
ATOM   3819  N   SER A 254       3.779 -11.833 -15.967  1.00  0.45           N  
ATOM   3820  CA  SER A 254       2.835 -11.699 -14.867  1.00  0.41           C  
ATOM   3821  C   SER A 254       3.545 -11.134 -13.639  1.00  0.42           C  
ATOM   3822  O   SER A 254       4.566 -11.661 -13.199  1.00  0.47           O  
ATOM   3823  CB  SER A 254       2.211 -13.041 -14.559  1.00  0.61           C  
ATOM   3824  OG  SER A 254       1.434 -13.489 -15.632  1.00  0.61           O  
ATOM   3825  H   SER A 254       4.202 -12.732 -16.154  1.00  0.54           H  
ATOM   3826  HA  SER A 254       2.048 -11.003 -15.160  1.00  0.49           H  
ATOM   3827 1HB  SER A 254       2.995 -13.767 -14.347  1.00  0.74           H  
ATOM   3828 2HB  SER A 254       1.595 -12.958 -13.675  1.00  0.74           H  
ATOM   3829  HG  SER A 254       0.730 -12.844 -15.742  1.00  0.74           H  
ATOM   3830  N   VAL A 255       3.021 -10.041 -13.092  1.00  0.53           N  
ATOM   3831  CA  VAL A 255       3.663  -9.402 -11.946  1.00  0.69           C  
ATOM   3832  C   VAL A 255       2.658  -9.132 -10.818  1.00  0.73           C  
ATOM   3833  O   VAL A 255       1.446  -9.131 -11.032  1.00  3.15           O  
ATOM   3834  CB  VAL A 255       4.349  -8.087 -12.399  1.00  1.03           C  
ATOM   3835  CG1 VAL A 255       5.416  -8.360 -13.444  1.00  1.03           C  
ATOM   3836  CG2 VAL A 255       3.317  -7.164 -12.992  1.00  1.03           C  
ATOM   3837  H   VAL A 255       2.178  -9.630 -13.470  1.00  0.64           H  
ATOM   3838  HA  VAL A 255       4.432 -10.073 -11.563  1.00  0.83           H  
ATOM   3839  HB  VAL A 255       4.829  -7.621 -11.539  1.00  1.24           H  
ATOM   3840 1HG1 VAL A 255       5.890  -7.422 -13.734  1.00  1.24           H  
ATOM   3841 2HG1 VAL A 255       6.157  -9.031 -13.031  1.00  1.24           H  
ATOM   3842 3HG1 VAL A 255       4.963  -8.819 -14.321  1.00  1.24           H  
ATOM   3843 1HG2 VAL A 255       3.782  -6.238 -13.314  1.00  1.24           H  
ATOM   3844 2HG2 VAL A 255       2.857  -7.646 -13.853  1.00  1.24           H  
ATOM   3845 3HG2 VAL A 255       2.566  -6.956 -12.237  1.00  1.24           H  
ATOM   3846  N   ALA A 256       3.155  -8.939  -9.602  1.00  0.81           N  
ATOM   3847  CA  ALA A 256       2.263  -8.696  -8.469  1.00  0.57           C  
ATOM   3848  C   ALA A 256       2.457  -7.297  -7.912  1.00  0.60           C  
ATOM   3849  O   ALA A 256       3.585  -6.818  -7.817  1.00  1.65           O  
ATOM   3850  CB  ALA A 256       2.503  -9.731  -7.381  1.00  0.85           C  
ATOM   3851  H   ALA A 256       4.156  -8.956  -9.460  1.00  0.97           H  
ATOM   3852  HA  ALA A 256       1.234  -8.779  -8.817  1.00  0.68           H  
ATOM   3853 1HB  ALA A 256       1.818  -9.555  -6.553  1.00  1.03           H  
ATOM   3854 2HB  ALA A 256       2.335 -10.730  -7.784  1.00  1.03           H  
ATOM   3855 3HB  ALA A 256       3.530  -9.653  -7.025  1.00  1.03           H  
ATOM   3856  N   VAL A 257       1.355  -6.643  -7.532  1.00  0.60           N  
ATOM   3857  CA  VAL A 257       1.419  -5.303  -6.956  1.00  0.58           C  
ATOM   3858  C   VAL A 257       0.487  -5.088  -5.754  1.00  0.51           C  
ATOM   3859  O   VAL A 257      -0.455  -5.851  -5.513  1.00  0.78           O  
ATOM   3860  CB  VAL A 257       1.079  -4.226  -8.024  1.00  0.87           C  
ATOM   3861  CG1 VAL A 257       2.086  -4.244  -9.171  1.00  0.87           C  
ATOM   3862  CG2 VAL A 257      -0.331  -4.466  -8.550  1.00  0.87           C  
ATOM   3863  H   VAL A 257       0.451  -7.078  -7.649  1.00  0.72           H  
ATOM   3864  HA  VAL A 257       2.443  -5.132  -6.624  1.00  0.70           H  
ATOM   3865  HB  VAL A 257       1.131  -3.243  -7.560  1.00  1.04           H  
ATOM   3866 1HG1 VAL A 257       1.829  -3.466  -9.890  1.00  1.04           H  
ATOM   3867 2HG1 VAL A 257       3.086  -4.059  -8.778  1.00  1.04           H  
ATOM   3868 3HG1 VAL A 257       2.063  -5.211  -9.670  1.00  1.04           H  
ATOM   3869 1HG2 VAL A 257      -0.581  -3.699  -9.283  1.00  1.04           H  
ATOM   3870 2HG2 VAL A 257      -0.383  -5.448  -9.021  1.00  1.04           H  
ATOM   3871 3HG2 VAL A 257      -1.041  -4.422  -7.724  1.00  1.04           H  
ATOM   3872  N   ASP A 258       0.768  -4.006  -5.027  1.00  0.31           N  
ATOM   3873  CA  ASP A 258      -0.064  -3.484  -3.951  1.00  0.36           C  
ATOM   3874  C   ASP A 258      -1.013  -2.438  -4.516  1.00  0.32           C  
ATOM   3875  O   ASP A 258      -0.627  -1.285  -4.708  1.00  0.44           O  
ATOM   3876  CB  ASP A 258       0.788  -2.850  -2.849  1.00  0.54           C  
ATOM   3877  CG  ASP A 258      -0.039  -2.281  -1.693  1.00  0.54           C  
ATOM   3878  OD1 ASP A 258      -1.230  -2.096  -1.846  1.00  0.54           O  
ATOM   3879  OD2 ASP A 258       0.542  -2.019  -0.664  1.00  0.54           O  
ATOM   3880  H   ASP A 258       1.611  -3.499  -5.251  1.00  0.37           H  
ATOM   3881  HA  ASP A 258      -0.652  -4.298  -3.525  1.00  0.43           H  
ATOM   3882 1HB  ASP A 258       1.476  -3.596  -2.451  1.00  0.65           H  
ATOM   3883 2HB  ASP A 258       1.392  -2.048  -3.276  1.00  0.65           H  
ATOM   3884  N   GLY A 259      -2.244  -2.842  -4.806  1.00  0.28           N  
ATOM   3885  CA  GLY A 259      -3.223  -1.920  -5.368  1.00  0.31           C  
ATOM   3886  C   GLY A 259      -4.282  -1.506  -4.353  1.00  0.44           C  
ATOM   3887  O   GLY A 259      -5.403  -1.177  -4.738  1.00  2.79           O  
ATOM   3888  H   GLY A 259      -2.512  -3.802  -4.604  1.00  0.34           H  
ATOM   3889 1HA  GLY A 259      -2.711  -1.034  -5.740  1.00  0.37           H  
ATOM   3890 2HA  GLY A 259      -3.705  -2.388  -6.225  1.00  0.37           H  
ATOM   3891  N   GLY A 260      -3.944  -1.534  -3.062  1.00  0.69           N  
ATOM   3892  CA  GLY A 260      -4.937  -1.240  -2.027  1.00  0.64           C  
ATOM   3893  C   GLY A 260      -5.244   0.247  -1.769  1.00  0.72           C  
ATOM   3894  O   GLY A 260      -6.329   0.570  -1.283  1.00  2.77           O  
ATOM   3895  H   GLY A 260      -2.998  -1.789  -2.781  1.00  0.83           H  
ATOM   3896 1HA  GLY A 260      -5.866  -1.747  -2.288  1.00  0.77           H  
ATOM   3897 2HA  GLY A 260      -4.605  -1.697  -1.093  1.00  0.77           H  
ATOM   3898  N   ASP A 261      -4.294   1.139  -2.039  1.00  0.68           N  
ATOM   3899  CA  ASP A 261      -4.486   2.564  -1.738  1.00  0.71           C  
ATOM   3900  C   ASP A 261      -5.571   3.210  -2.608  1.00  0.36           C  
ATOM   3901  O   ASP A 261      -5.828   2.773  -3.732  1.00  0.44           O  
ATOM   3902  CB  ASP A 261      -3.170   3.345  -1.886  1.00  1.06           C  
ATOM   3903  CG  ASP A 261      -3.235   4.745  -1.296  1.00  1.06           C  
ATOM   3904  OD1 ASP A 261      -3.059   4.871  -0.106  1.00  1.06           O  
ATOM   3905  OD2 ASP A 261      -3.483   5.674  -2.032  1.00  1.06           O  
ATOM   3906  H   ASP A 261      -3.420   0.832  -2.443  1.00  0.82           H  
ATOM   3907  HA  ASP A 261      -4.804   2.648  -0.699  1.00  0.85           H  
ATOM   3908 1HB  ASP A 261      -2.364   2.795  -1.399  1.00  1.28           H  
ATOM   3909 2HB  ASP A 261      -2.908   3.444  -2.933  1.00  1.28           H  
ATOM   3910  N   MET A 262      -6.186   4.267  -2.072  1.00  0.30           N  
ATOM   3911  CA  MET A 262      -7.250   5.021  -2.732  1.00  0.31           C  
ATOM   3912  C   MET A 262      -6.793   5.617  -4.066  1.00  0.20           C  
ATOM   3913  O   MET A 262      -7.599   5.788  -4.980  1.00  0.41           O  
ATOM   3914  CB  MET A 262      -7.750   6.124  -1.802  1.00  0.46           C  
ATOM   3915  CG  MET A 262      -8.496   5.612  -0.580  1.00  0.46           C  
ATOM   3916  SD  MET A 262      -8.997   6.911   0.570  1.00  0.46           S  
ATOM   3917  CE  MET A 262     -10.368   7.653  -0.305  1.00  0.46           C  
ATOM   3918  H   MET A 262      -5.905   4.560  -1.146  1.00  0.36           H  
ATOM   3919  HA  MET A 262      -8.074   4.339  -2.941  1.00  0.37           H  
ATOM   3920 1HB  MET A 262      -6.907   6.718  -1.454  1.00  0.56           H  
ATOM   3921 2HB  MET A 262      -8.421   6.786  -2.347  1.00  0.56           H  
ATOM   3922 1HG  MET A 262      -9.389   5.087  -0.911  1.00  0.56           H  
ATOM   3923 2HG  MET A 262      -7.865   4.905  -0.043  1.00  0.56           H  
ATOM   3924 1HE  MET A 262     -10.778   8.472   0.286  1.00  0.56           H  
ATOM   3925 2HE  MET A 262     -10.021   8.035  -1.262  1.00  0.56           H  
ATOM   3926 3HE  MET A 262     -11.142   6.904  -0.472  1.00  0.56           H  
ATOM   3927  N   THR A 263      -5.494   5.908  -4.193  1.00  0.13           N  
ATOM   3928  CA  THR A 263      -4.959   6.441  -5.439  1.00  0.24           C  
ATOM   3929  C   THR A 263      -4.935   5.397  -6.564  1.00  0.37           C  
ATOM   3930  O   THR A 263      -4.786   5.750  -7.734  1.00  0.68           O  
ATOM   3931  CB  THR A 263      -3.555   7.019  -5.220  1.00  0.36           C  
ATOM   3932  OG1 THR A 263      -2.702   6.006  -4.674  1.00  0.36           O  
ATOM   3933  CG2 THR A 263      -3.608   8.215  -4.282  1.00  0.36           C  
ATOM   3934  H   THR A 263      -4.855   5.761  -3.416  1.00  0.16           H  
ATOM   3935  HA  THR A 263      -5.606   7.257  -5.760  1.00  0.29           H  
ATOM   3936  HB  THR A 263      -3.150   7.337  -6.176  1.00  0.43           H  
ATOM   3937  HG1 THR A 263      -3.004   5.786  -3.784  1.00  0.43           H  
ATOM   3938 1HG2 THR A 263      -2.603   8.614  -4.145  1.00  0.43           H  
ATOM   3939 2HG2 THR A 263      -4.249   8.985  -4.709  1.00  0.43           H  
ATOM   3940 3HG2 THR A 263      -4.008   7.903  -3.318  1.00  0.43           H  
ATOM   3941  N   PHE A 264      -5.109   4.119  -6.223  1.00  0.37           N  
ATOM   3942  CA  PHE A 264      -5.231   3.087  -7.234  1.00  0.79           C  
ATOM   3943  C   PHE A 264      -6.687   2.970  -7.547  1.00  0.67           C  
ATOM   3944  O   PHE A 264      -7.073   2.911  -8.708  1.00  0.84           O  
ATOM   3945  CB  PHE A 264      -4.735   1.746  -6.721  1.00  1.19           C  
ATOM   3946  CG  PHE A 264      -3.278   1.778  -6.516  1.00  1.19           C  
ATOM   3947  CD1 PHE A 264      -2.786   2.066  -5.269  1.00  1.19           C  
ATOM   3948  CD2 PHE A 264      -2.405   1.554  -7.559  1.00  1.19           C  
ATOM   3949  CE1 PHE A 264      -1.437   2.155  -5.047  1.00  1.19           C  
ATOM   3950  CE2 PHE A 264      -1.051   1.638  -7.346  1.00  1.19           C  
ATOM   3951  CZ  PHE A 264      -0.573   1.947  -6.089  1.00  1.19           C  
ATOM   3952  H   PHE A 264      -5.198   3.848  -5.256  1.00  0.44           H  
ATOM   3953  HA  PHE A 264      -4.686   3.378  -8.132  1.00  0.95           H  
ATOM   3954 1HB  PHE A 264      -5.214   1.497  -5.775  1.00  1.42           H  
ATOM   3955 2HB  PHE A 264      -4.969   0.958  -7.435  1.00  1.42           H  
ATOM   3956  HD1 PHE A 264      -3.491   2.238  -4.463  1.00  1.42           H  
ATOM   3957  HD2 PHE A 264      -2.795   1.327  -8.551  1.00  1.42           H  
ATOM   3958  HE1 PHE A 264      -1.057   2.397  -4.055  1.00  1.42           H  
ATOM   3959  HE2 PHE A 264      -0.358   1.472  -8.169  1.00  1.42           H  
ATOM   3960  HZ  PHE A 264       0.493   2.028  -5.918  1.00  1.42           H  
ATOM   3961  N   GLN A 265      -7.507   3.030  -6.501  1.00  0.67           N  
ATOM   3962  CA  GLN A 265      -8.949   2.952  -6.655  1.00  1.05           C  
ATOM   3963  C   GLN A 265      -9.471   3.972  -7.660  1.00  0.66           C  
ATOM   3964  O   GLN A 265     -10.281   3.634  -8.520  1.00  1.29           O  
ATOM   3965  CB  GLN A 265      -9.647   3.144  -5.306  1.00  1.58           C  
ATOM   3966  CG  GLN A 265     -11.149   2.991  -5.380  1.00  1.58           C  
ATOM   3967  CD  GLN A 265     -11.838   3.151  -4.041  1.00  1.58           C  
ATOM   3968  OE1 GLN A 265     -11.213   3.129  -2.976  1.00  1.58           O  
ATOM   3969  NE2 GLN A 265     -13.157   3.313  -4.098  1.00  1.58           N  
ATOM   3970  H   GLN A 265      -7.111   3.088  -5.567  1.00  0.80           H  
ATOM   3971  HA  GLN A 265      -9.199   1.963  -7.034  1.00  1.26           H  
ATOM   3972 1HB  GLN A 265      -9.260   2.424  -4.587  1.00  1.89           H  
ATOM   3973 2HB  GLN A 265      -9.434   4.140  -4.921  1.00  1.89           H  
ATOM   3974 1HG  GLN A 265     -11.543   3.748  -6.056  1.00  1.89           H  
ATOM   3975 2HG  GLN A 265     -11.379   1.998  -5.764  1.00  1.89           H  
ATOM   3976 1HE2 GLN A 265     -13.711   3.428  -3.269  1.00  1.89           H  
ATOM   3977 2HE2 GLN A 265     -13.620   3.326  -4.985  1.00  1.89           H  
ATOM   3978  N   PHE A 266      -9.015   5.217  -7.567  1.00  0.33           N  
ATOM   3979  CA  PHE A 266      -9.540   6.232  -8.468  1.00  0.32           C  
ATOM   3980  C   PHE A 266      -8.626   6.533  -9.663  1.00  0.30           C  
ATOM   3981  O   PHE A 266      -8.900   7.452 -10.431  1.00  0.57           O  
ATOM   3982  CB  PHE A 266      -9.793   7.495  -7.685  1.00  0.48           C  
ATOM   3983  CG  PHE A 266     -10.676   7.228  -6.526  1.00  0.48           C  
ATOM   3984  CD1 PHE A 266     -10.174   7.404  -5.254  1.00  0.48           C  
ATOM   3985  CD2 PHE A 266     -11.968   6.755  -6.685  1.00  0.48           C  
ATOM   3986  CE1 PHE A 266     -10.935   7.122  -4.152  1.00  0.48           C  
ATOM   3987  CE2 PHE A 266     -12.737   6.472  -5.578  1.00  0.48           C  
ATOM   3988  CZ  PHE A 266     -12.211   6.656  -4.314  1.00  0.48           C  
ATOM   3989  H   PHE A 266      -8.349   5.463  -6.845  1.00  0.40           H  
ATOM   3990  HA  PHE A 266     -10.498   5.883  -8.849  1.00  0.38           H  
ATOM   3991 1HB  PHE A 266      -8.857   7.901  -7.313  1.00  0.58           H  
ATOM   3992 2HB  PHE A 266     -10.266   8.244  -8.318  1.00  0.58           H  
ATOM   3993  HD1 PHE A 266      -9.153   7.764  -5.134  1.00  0.58           H  
ATOM   3994  HD2 PHE A 266     -12.367   6.601  -7.689  1.00  0.58           H  
ATOM   3995  HE1 PHE A 266     -10.525   7.259  -3.156  1.00  0.58           H  
ATOM   3996  HE2 PHE A 266     -13.751   6.095  -5.694  1.00  0.58           H  
ATOM   3997  HZ  PHE A 266     -12.807   6.423  -3.436  1.00  0.58           H  
ATOM   3998  N   TYR A 267      -7.526   5.785  -9.801  1.00  0.31           N  
ATOM   3999  CA  TYR A 267      -6.569   5.952 -10.903  1.00  0.33           C  
ATOM   4000  C   TYR A 267      -7.224   6.176 -12.257  1.00  0.36           C  
ATOM   4001  O   TYR A 267      -7.647   5.212 -12.896  1.00  0.67           O  
ATOM   4002  CB  TYR A 267      -5.621   4.774 -11.001  1.00  0.49           C  
ATOM   4003  CG  TYR A 267      -4.681   4.882 -12.185  1.00  0.49           C  
ATOM   4004  CD1 TYR A 267      -3.611   5.765 -12.179  1.00  0.49           C  
ATOM   4005  CD2 TYR A 267      -4.904   4.090 -13.292  1.00  0.49           C  
ATOM   4006  CE1 TYR A 267      -2.770   5.839 -13.277  1.00  0.49           C  
ATOM   4007  CE2 TYR A 267      -4.074   4.164 -14.386  1.00  0.49           C  
ATOM   4008  CZ  TYR A 267      -3.009   5.030 -14.388  1.00  0.49           C  
ATOM   4009  OH  TYR A 267      -2.182   5.085 -15.489  1.00  0.49           O  
ATOM   4010  H   TYR A 267      -7.352   5.026  -9.157  1.00  0.37           H  
ATOM   4011  HA  TYR A 267      -5.969   6.835 -10.692  1.00  0.40           H  
ATOM   4012 1HB  TYR A 267      -5.023   4.700 -10.092  1.00  0.59           H  
ATOM   4013 2HB  TYR A 267      -6.192   3.860 -11.097  1.00  0.59           H  
ATOM   4014  HD1 TYR A 267      -3.431   6.396 -11.309  1.00  0.59           H  
ATOM   4015  HD2 TYR A 267      -5.746   3.400 -13.302  1.00  0.59           H  
ATOM   4016  HE1 TYR A 267      -1.926   6.529 -13.270  1.00  0.59           H  
ATOM   4017  HE2 TYR A 267      -4.264   3.533 -15.250  1.00  0.59           H  
ATOM   4018  HH  TYR A 267      -1.619   5.860 -15.431  1.00  0.59           H  
ATOM   4019  N   LYS A 268      -7.358   7.437 -12.666  1.00  0.20           N  
ATOM   4020  CA  LYS A 268      -7.923   7.751 -13.971  1.00  0.19           C  
ATOM   4021  C   LYS A 268      -6.853   7.695 -15.056  1.00  0.18           C  
ATOM   4022  O   LYS A 268      -7.128   7.265 -16.174  1.00  0.21           O  
ATOM   4023  CB  LYS A 268      -8.598   9.112 -13.977  1.00  0.29           C  
ATOM   4024  CG  LYS A 268      -9.203   9.483 -15.326  1.00  0.29           C  
ATOM   4025  CD  LYS A 268      -9.988  10.786 -15.268  1.00  0.29           C  
ATOM   4026  CE  LYS A 268     -10.562  11.139 -16.634  1.00  0.29           C  
ATOM   4027  NZ  LYS A 268     -11.336  12.410 -16.603  1.00  0.29           N  
ATOM   4028  H   LYS A 268      -7.007   8.194 -12.093  1.00  0.24           H  
ATOM   4029  HA  LYS A 268      -8.675   6.999 -14.210  1.00  0.23           H  
ATOM   4030 1HB  LYS A 268      -9.407   9.110 -13.251  1.00  0.34           H  
ATOM   4031 2HB  LYS A 268      -7.888   9.879 -13.679  1.00  0.34           H  
ATOM   4032 1HG  LYS A 268      -8.405   9.585 -16.062  1.00  0.34           H  
ATOM   4033 2HG  LYS A 268      -9.870   8.686 -15.653  1.00  0.34           H  
ATOM   4034 1HD  LYS A 268     -10.811  10.684 -14.564  1.00  0.34           H  
ATOM   4035 2HD  LYS A 268      -9.341  11.595 -14.933  1.00  0.34           H  
ATOM   4036 1HE  LYS A 268      -9.746  11.240 -17.349  1.00  0.34           H  
ATOM   4037 2HE  LYS A 268     -11.219  10.334 -16.964  1.00  0.34           H  
ATOM   4038 1HZ  LYS A 268     -11.698  12.607 -17.525  1.00  0.34           H  
ATOM   4039 2HZ  LYS A 268     -12.104  12.322 -15.953  1.00  0.34           H  
ATOM   4040 3HZ  LYS A 268     -10.733  13.166 -16.311  1.00  0.34           H  
ATOM   4041  N   GLY A 269      -5.637   8.130 -14.748  1.00  0.16           N  
ATOM   4042  CA  GLY A 269      -4.585   8.043 -15.758  1.00  0.16           C  
ATOM   4043  C   GLY A 269      -3.275   8.656 -15.305  1.00  0.17           C  
ATOM   4044  O   GLY A 269      -3.189   9.218 -14.218  1.00  0.21           O  
ATOM   4045  H   GLY A 269      -5.449   8.518 -13.829  1.00  0.19           H  
ATOM   4046 1HA  GLY A 269      -4.426   6.998 -16.015  1.00  0.19           H  
ATOM   4047 2HA  GLY A 269      -4.922   8.541 -16.667  1.00  0.19           H  
ATOM   4048  N   GLY A 270      -2.251   8.548 -16.151  1.00  0.20           N  
ATOM   4049  CA  GLY A 270      -0.933   9.101 -15.842  1.00  0.27           C  
ATOM   4050  C   GLY A 270       0.017   8.056 -15.263  1.00  0.59           C  
ATOM   4051  O   GLY A 270      -0.296   6.870 -15.238  1.00  3.50           O  
ATOM   4052  H   GLY A 270      -2.392   8.073 -17.039  1.00  0.24           H  
ATOM   4053 1HA  GLY A 270      -0.501   9.517 -16.751  1.00  0.32           H  
ATOM   4054 2HA  GLY A 270      -1.042   9.924 -15.148  1.00  0.32           H  
ATOM   4055  N   VAL A 271       1.187   8.499 -14.802  1.00  0.35           N  
ATOM   4056  CA  VAL A 271       2.218   7.591 -14.283  1.00  0.48           C  
ATOM   4057  C   VAL A 271       2.198   7.498 -12.757  1.00  0.33           C  
ATOM   4058  O   VAL A 271       2.374   8.496 -12.060  1.00  0.56           O  
ATOM   4059  CB  VAL A 271       3.608   8.045 -14.764  1.00  0.72           C  
ATOM   4060  CG1 VAL A 271       4.681   7.145 -14.190  1.00  0.72           C  
ATOM   4061  CG2 VAL A 271       3.657   8.001 -16.285  1.00  0.72           C  
ATOM   4062  H   VAL A 271       1.366   9.494 -14.799  1.00  0.42           H  
ATOM   4063  HA  VAL A 271       2.030   6.599 -14.691  1.00  0.58           H  
ATOM   4064  HB  VAL A 271       3.797   9.060 -14.415  1.00  0.86           H  
ATOM   4065 1HG1 VAL A 271       5.661   7.481 -14.532  1.00  0.86           H  
ATOM   4066 2HG1 VAL A 271       4.645   7.183 -13.101  1.00  0.86           H  
ATOM   4067 3HG1 VAL A 271       4.512   6.123 -14.525  1.00  0.86           H  
ATOM   4068 1HG2 VAL A 271       4.639   8.329 -16.626  1.00  0.86           H  
ATOM   4069 2HG2 VAL A 271       3.477   6.982 -16.625  1.00  0.86           H  
ATOM   4070 3HG2 VAL A 271       2.891   8.661 -16.693  1.00  0.86           H  
ATOM   4071  N   MET A 272       1.985   6.285 -12.253  1.00  0.34           N  
ATOM   4072  CA  MET A 272       1.824   6.020 -10.830  1.00  0.47           C  
ATOM   4073  C   MET A 272       3.096   6.163 -10.017  1.00  0.33           C  
ATOM   4074  O   MET A 272       4.091   5.478 -10.242  1.00  0.43           O  
ATOM   4075  CB  MET A 272       1.246   4.621 -10.645  1.00  0.70           C  
ATOM   4076  CG  MET A 272       0.967   4.223  -9.207  1.00  0.70           C  
ATOM   4077  SD  MET A 272      -0.306   5.237  -8.443  1.00  0.70           S  
ATOM   4078  CE  MET A 272      -1.743   4.727  -9.376  1.00  0.70           C  
ATOM   4079  H   MET A 272       1.883   5.513 -12.890  1.00  0.41           H  
ATOM   4080  HA  MET A 272       1.104   6.737 -10.438  1.00  0.56           H  
ATOM   4081 1HB  MET A 272       0.311   4.541 -11.198  1.00  0.85           H  
ATOM   4082 2HB  MET A 272       1.932   3.883 -11.058  1.00  0.85           H  
ATOM   4083 1HG  MET A 272       0.646   3.183  -9.180  1.00  0.85           H  
ATOM   4084 2HG  MET A 272       1.880   4.313  -8.618  1.00  0.85           H  
ATOM   4085 1HE  MET A 272      -2.620   5.270  -9.022  1.00  0.85           H  
ATOM   4086 2HE  MET A 272      -1.580   4.944 -10.431  1.00  0.85           H  
ATOM   4087 3HE  MET A 272      -1.903   3.660  -9.252  1.00  0.85           H  
ATOM   4088  N   THR A 273       3.038   7.069  -9.052  1.00  0.32           N  
ATOM   4089  CA  THR A 273       4.141   7.352  -8.152  1.00  0.42           C  
ATOM   4090  C   THR A 273       3.778   6.967  -6.722  1.00  0.60           C  
ATOM   4091  O   THR A 273       4.618   7.016  -5.824  1.00  1.16           O  
ATOM   4092  CB  THR A 273       4.506   8.844  -8.172  1.00  0.63           C  
ATOM   4093  OG1 THR A 273       3.400   9.612  -7.679  1.00  0.63           O  
ATOM   4094  CG2 THR A 273       4.812   9.287  -9.593  1.00  0.63           C  
ATOM   4095  H   THR A 273       2.183   7.592  -8.950  1.00  0.38           H  
ATOM   4096  HA  THR A 273       5.005   6.768  -8.461  1.00  0.50           H  
ATOM   4097  HB  THR A 273       5.378   9.017  -7.540  1.00  0.76           H  
ATOM   4098  HG1 THR A 273       3.184   9.327  -6.786  1.00  0.76           H  
ATOM   4099 1HG2 THR A 273       5.066  10.346  -9.592  1.00  0.76           H  
ATOM   4100 2HG2 THR A 273       5.649   8.712  -9.984  1.00  0.76           H  
ATOM   4101 3HG2 THR A 273       3.938   9.124 -10.220  1.00  0.76           H  
ATOM   4102  N   GLY A 274       2.514   6.603  -6.513  1.00  0.72           N  
ATOM   4103  CA  GLY A 274       2.020   6.261  -5.190  1.00  1.03           C  
ATOM   4104  C   GLY A 274       1.122   7.391  -4.689  1.00  2.83           C  
ATOM   4105  O   GLY A 274       1.542   8.523  -4.940  1.00  3.42           O  
ATOM   4106  H   GLY A 274       1.867   6.569  -7.287  1.00  0.86           H  
ATOM   4107 1HA  GLY A 274       1.459   5.326  -5.235  1.00  1.24           H  
ATOM   4108 2HA  GLY A 274       2.865   6.112  -4.521  1.00  1.24           H  
ATOM   4109  N   SER A 275       0.585   7.172  -3.486  1.00  4.14           N  
ATOM   4110  CA  SER A 275       1.323   6.469  -2.435  1.00  3.06           C  
ATOM   4111  C   SER A 275       1.013   4.978  -2.425  1.00  2.94           C  
ATOM   4112  O   SER A 275      -0.103   4.565  -2.738  1.00  7.17           O  
ATOM   4113  CB  SER A 275       0.995   7.061  -1.081  1.00  4.59           C  
ATOM   4114  OG  SER A 275       1.611   6.331  -0.055  1.00  4.59           O  
ATOM   4115  H   SER A 275      -0.360   6.814  -3.546  1.00  4.97           H  
ATOM   4116  HA  SER A 275       2.391   6.600  -2.612  1.00  3.67           H  
ATOM   4117 1HB  SER A 275       1.332   8.097  -1.048  1.00  5.51           H  
ATOM   4118 2HB  SER A 275      -0.085   7.063  -0.934  1.00  5.51           H  
ATOM   4119  HG  SER A 275       1.185   5.470  -0.050  1.00  5.51           H  
ATOM   4120  N   CYS A 276       2.006   4.169  -2.074  1.00  3.29           N  
ATOM   4121  CA  CYS A 276       1.811   2.725  -2.044  1.00  3.69           C  
ATOM   4122  C   CYS A 276       2.779   2.026  -1.102  1.00  3.65           C  
ATOM   4123  O   CYS A 276       3.706   2.640  -0.571  1.00  7.57           O  
ATOM   4124  CB  CYS A 276       2.003   2.145  -3.433  1.00  5.54           C  
ATOM   4125  SG  CYS A 276       3.692   2.304  -4.044  1.00  5.54           S  
ATOM   4126  H   CYS A 276       2.907   4.559  -1.829  1.00  3.95           H  
ATOM   4127  HA  CYS A 276       0.792   2.522  -1.711  1.00  4.43           H  
ATOM   4128 1HB  CYS A 276       1.730   1.090  -3.442  1.00  6.64           H  
ATOM   4129 2HB  CYS A 276       1.349   2.666  -4.126  1.00  6.64           H  
ATOM   4130  HG  CYS A 276       4.260   1.626  -3.051  1.00  6.64           H  
ATOM   4131  N   GLY A 277       2.558   0.732  -0.916  1.00  2.08           N  
ATOM   4132  CA  GLY A 277       3.403  -0.100  -0.074  1.00  1.86           C  
ATOM   4133  C   GLY A 277       3.876  -1.319  -0.848  1.00  1.10           C  
ATOM   4134  O   GLY A 277       3.871  -1.325  -2.079  1.00  1.00           O  
ATOM   4135  H   GLY A 277       1.769   0.300  -1.378  1.00  2.50           H  
ATOM   4136 1HA  GLY A 277       4.261   0.477   0.273  1.00  2.23           H  
ATOM   4137 2HA  GLY A 277       2.843  -0.414   0.806  1.00  2.23           H  
ATOM   4138  N   THR A 278       4.286  -2.349  -0.117  1.00  1.16           N  
ATOM   4139  CA  THR A 278       4.735  -3.603  -0.709  1.00  0.96           C  
ATOM   4140  C   THR A 278       3.809  -4.756  -0.332  1.00  0.85           C  
ATOM   4141  O   THR A 278       4.130  -5.927  -0.551  1.00  1.00           O  
ATOM   4142  CB  THR A 278       6.172  -3.935  -0.279  1.00  1.44           C  
ATOM   4143  OG1 THR A 278       6.240  -4.016   1.151  1.00  1.44           O  
ATOM   4144  CG2 THR A 278       7.137  -2.876  -0.785  1.00  1.44           C  
ATOM   4145  H   THR A 278       4.280  -2.261   0.891  1.00  1.39           H  
ATOM   4146  HA  THR A 278       4.714  -3.501  -1.795  1.00  1.15           H  
ATOM   4147  HB  THR A 278       6.454  -4.898  -0.693  1.00  1.73           H  
ATOM   4148  HG1 THR A 278       5.629  -4.688   1.463  1.00  1.73           H  
ATOM   4149 1HG2 THR A 278       8.148  -3.133  -0.479  1.00  1.73           H  
ATOM   4150 2HG2 THR A 278       7.087  -2.829  -1.872  1.00  1.73           H  
ATOM   4151 3HG2 THR A 278       6.867  -1.907  -0.367  1.00  1.73           H  
ATOM   4152  N   ASP A 279       2.653  -4.426   0.242  1.00  1.26           N  
ATOM   4153  CA  ASP A 279       1.695  -5.446   0.637  1.00  1.45           C  
ATOM   4154  C   ASP A 279       0.960  -5.935  -0.593  1.00  1.34           C  
ATOM   4155  O   ASP A 279      -0.116  -5.439  -0.929  1.00  1.60           O  
ATOM   4156  CB  ASP A 279       0.703  -4.899   1.669  1.00  2.17           C  
ATOM   4157  CG  ASP A 279      -0.251  -5.959   2.220  1.00  2.17           C  
ATOM   4158  OD1 ASP A 279      -0.210  -7.079   1.763  1.00  2.17           O  
ATOM   4159  OD2 ASP A 279      -1.015  -5.636   3.099  1.00  2.17           O  
ATOM   4160  H   ASP A 279       2.421  -3.455   0.398  1.00  1.51           H  
ATOM   4161  HA  ASP A 279       2.233  -6.286   1.077  1.00  1.74           H  
ATOM   4162 1HB  ASP A 279       1.253  -4.461   2.502  1.00  2.61           H  
ATOM   4163 2HB  ASP A 279       0.113  -4.102   1.214  1.00  2.61           H  
ATOM   4164  N   LEU A 280       1.555  -6.921  -1.251  1.00  1.24           N  
ATOM   4165  CA  LEU A 280       1.015  -7.463  -2.481  1.00  1.42           C  
ATOM   4166  C   LEU A 280      -0.395  -7.984  -2.234  1.00  1.31           C  
ATOM   4167  O   LEU A 280      -0.638  -8.714  -1.267  1.00  1.95           O  
ATOM   4168  CB  LEU A 280       1.909  -8.599  -2.982  1.00  2.13           C  
ATOM   4169  CG  LEU A 280       3.359  -8.221  -3.304  1.00  2.13           C  
ATOM   4170  CD1 LEU A 280       4.116  -9.479  -3.717  1.00  2.13           C  
ATOM   4171  CD2 LEU A 280       3.386  -7.158  -4.381  1.00  2.13           C  
ATOM   4172  H   LEU A 280       2.443  -7.257  -0.898  1.00  1.49           H  
ATOM   4173  HA  LEU A 280       0.974  -6.673  -3.230  1.00  1.70           H  
ATOM   4174 1HB  LEU A 280       1.938  -9.370  -2.221  1.00  2.56           H  
ATOM   4175 2HB  LEU A 280       1.467  -9.021  -3.884  1.00  2.56           H  
ATOM   4176  HG  LEU A 280       3.838  -7.827  -2.408  1.00  2.56           H  
ATOM   4177 1HD1 LEU A 280       5.153  -9.227  -3.929  1.00  2.56           H  
ATOM   4178 2HD1 LEU A 280       4.079 -10.207  -2.906  1.00  2.56           H  
ATOM   4179 3HD1 LEU A 280       3.657  -9.905  -4.608  1.00  2.56           H  
ATOM   4180 1HD2 LEU A 280       4.419  -6.890  -4.604  1.00  2.56           H  
ATOM   4181 2HD2 LEU A 280       2.910  -7.551  -5.273  1.00  2.56           H  
ATOM   4182 3HD2 LEU A 280       2.846  -6.275  -4.039  1.00  2.56           H  
ATOM   4183  N   ASP A 281      -1.314  -7.630  -3.116  1.00  0.86           N  
ATOM   4184  CA  ASP A 281      -2.703  -8.043  -2.971  1.00  0.80           C  
ATOM   4185  C   ASP A 281      -3.435  -8.189  -4.298  1.00  0.69           C  
ATOM   4186  O   ASP A 281      -4.604  -8.588  -4.326  1.00  1.64           O  
ATOM   4187  CB  ASP A 281      -3.443  -7.048  -2.075  1.00  1.20           C  
ATOM   4188  CG  ASP A 281      -3.460  -5.632  -2.664  1.00  1.20           C  
ATOM   4189  OD1 ASP A 281      -2.945  -5.454  -3.745  1.00  1.20           O  
ATOM   4190  OD2 ASP A 281      -3.986  -4.749  -2.029  1.00  1.20           O  
ATOM   4191  H   ASP A 281      -1.047  -7.021  -3.885  1.00  1.03           H  
ATOM   4192  HA  ASP A 281      -2.709  -9.023  -2.482  1.00  0.96           H  
ATOM   4193 1HB  ASP A 281      -4.471  -7.377  -1.926  1.00  1.44           H  
ATOM   4194 2HB  ASP A 281      -2.965  -7.010  -1.096  1.00  1.44           H  
ATOM   4195  N   HIS A 282      -2.749  -7.883  -5.402  1.00  0.74           N  
ATOM   4196  CA  HIS A 282      -3.396  -7.934  -6.694  1.00  0.67           C  
ATOM   4197  C   HIS A 282      -2.423  -8.202  -7.845  1.00  0.65           C  
ATOM   4198  O   HIS A 282      -1.336  -7.636  -7.912  1.00  1.71           O  
ATOM   4199  CB  HIS A 282      -4.118  -6.601  -6.897  1.00  1.01           C  
ATOM   4200  CG  HIS A 282      -4.958  -6.525  -8.112  1.00  1.01           C  
ATOM   4201  ND1 HIS A 282      -6.111  -7.261  -8.261  1.00  1.01           N  
ATOM   4202  CD2 HIS A 282      -4.831  -5.782  -9.232  1.00  1.01           C  
ATOM   4203  CE1 HIS A 282      -6.651  -6.981  -9.431  1.00  1.01           C  
ATOM   4204  NE2 HIS A 282      -5.897  -6.087 -10.034  1.00  1.01           N  
ATOM   4205  H   HIS A 282      -1.797  -7.550  -5.357  1.00  0.89           H  
ATOM   4206  HA  HIS A 282      -4.136  -8.730  -6.696  1.00  0.80           H  
ATOM   4207 1HB  HIS A 282      -4.753  -6.401  -6.033  1.00  1.21           H  
ATOM   4208 2HB  HIS A 282      -3.381  -5.799  -6.946  1.00  1.21           H  
ATOM   4209  HD2 HIS A 282      -4.034  -5.073  -9.456  1.00  1.21           H  
ATOM   4210  HE1 HIS A 282      -7.568  -7.404  -9.829  1.00  1.21           H  
ATOM   4211  HE2 HIS A 282      -6.079  -5.684 -10.942  1.00  1.21           H  
ATOM   4212  N   GLY A 283      -2.814  -9.089  -8.750  1.00  0.43           N  
ATOM   4213  CA  GLY A 283      -1.977  -9.403  -9.898  1.00  0.44           C  
ATOM   4214  C   GLY A 283      -2.230  -8.415 -11.024  1.00  0.75           C  
ATOM   4215  O   GLY A 283      -3.296  -7.803 -11.095  1.00  2.67           O  
ATOM   4216  H   GLY A 283      -3.710  -9.537  -8.653  1.00  0.52           H  
ATOM   4217 1HA  GLY A 283      -0.926  -9.371  -9.609  1.00  0.53           H  
ATOM   4218 2HA  GLY A 283      -2.189 -10.415 -10.240  1.00  0.53           H  
ATOM   4219  N   ILE A 284      -1.263  -8.284 -11.922  1.00  0.65           N  
ATOM   4220  CA  ILE A 284      -1.388  -7.374 -13.054  1.00  0.74           C  
ATOM   4221  C   ILE A 284      -0.336  -7.795 -14.101  1.00  0.82           C  
ATOM   4222  O   ILE A 284       0.633  -8.453 -13.744  1.00  1.92           O  
ATOM   4223  CB  ILE A 284      -1.222  -5.914 -12.570  1.00  1.11           C  
ATOM   4224  CG1 ILE A 284      -1.699  -4.948 -13.630  1.00  1.11           C  
ATOM   4225  CG2 ILE A 284       0.216  -5.625 -12.214  1.00  1.11           C  
ATOM   4226  CD1 ILE A 284      -1.859  -3.531 -13.137  1.00  1.11           C  
ATOM   4227  H   ILE A 284      -0.401  -8.802 -11.797  1.00  0.78           H  
ATOM   4228  HA  ILE A 284      -2.378  -7.484 -13.494  1.00  0.89           H  
ATOM   4229  HB  ILE A 284      -1.842  -5.759 -11.687  1.00  1.33           H  
ATOM   4230 1HG1 ILE A 284      -1.010  -4.973 -14.467  1.00  1.33           H  
ATOM   4231 2HG1 ILE A 284      -2.667  -5.284 -13.979  1.00  1.33           H  
ATOM   4232 1HG2 ILE A 284       0.303  -4.599 -11.860  1.00  1.33           H  
ATOM   4233 2HG2 ILE A 284       0.541  -6.308 -11.431  1.00  1.33           H  
ATOM   4234 3HG2 ILE A 284       0.837  -5.758 -13.099  1.00  1.33           H  
ATOM   4235 1HD1 ILE A 284      -2.221  -2.902 -13.951  1.00  1.33           H  
ATOM   4236 2HD1 ILE A 284      -2.577  -3.511 -12.315  1.00  1.33           H  
ATOM   4237 3HD1 ILE A 284      -0.899  -3.156 -12.788  1.00  1.33           H  
ATOM   4238  N   VAL A 285      -0.535  -7.505 -15.387  1.00  0.44           N  
ATOM   4239  CA  VAL A 285       0.452  -7.994 -16.366  1.00  0.64           C  
ATOM   4240  C   VAL A 285       1.315  -6.939 -17.025  1.00  0.61           C  
ATOM   4241  O   VAL A 285       0.834  -5.942 -17.543  1.00  0.86           O  
ATOM   4242  CB  VAL A 285      -0.243  -8.797 -17.465  1.00  0.96           C  
ATOM   4243  CG1 VAL A 285       0.756  -9.252 -18.525  1.00  0.96           C  
ATOM   4244  CG2 VAL A 285      -0.881  -9.991 -16.821  1.00  0.96           C  
ATOM   4245  H   VAL A 285      -1.347  -6.976 -15.684  1.00  0.53           H  
ATOM   4246  HA  VAL A 285       1.116  -8.681 -15.846  1.00  0.77           H  
ATOM   4247  HB  VAL A 285      -0.997  -8.184 -17.953  1.00  1.15           H  
ATOM   4248 1HG1 VAL A 285       0.234  -9.832 -19.287  1.00  1.15           H  
ATOM   4249 2HG1 VAL A 285       1.220  -8.384 -18.988  1.00  1.15           H  
ATOM   4250 3HG1 VAL A 285       1.524  -9.871 -18.063  1.00  1.15           H  
ATOM   4251 1HG2 VAL A 285      -1.381 -10.581 -17.574  1.00  1.15           H  
ATOM   4252 2HG2 VAL A 285      -0.116 -10.598 -16.338  1.00  1.15           H  
ATOM   4253 3HG2 VAL A 285      -1.605  -9.659 -16.078  1.00  1.15           H  
ATOM   4254  N   ALA A 286       2.617  -7.188 -17.011  1.00  0.71           N  
ATOM   4255  CA  ALA A 286       3.598  -6.320 -17.632  1.00  1.08           C  
ATOM   4256  C   ALA A 286       3.568  -6.516 -19.135  1.00  1.29           C  
ATOM   4257  O   ALA A 286       4.132  -7.471 -19.666  1.00  3.24           O  
ATOM   4258  CB  ALA A 286       4.981  -6.604 -17.070  1.00  1.62           C  
ATOM   4259  H   ALA A 286       2.944  -8.029 -16.575  1.00  0.85           H  
ATOM   4260  HA  ALA A 286       3.332  -5.295 -17.434  1.00  1.30           H  
ATOM   4261 1HB  ALA A 286       5.705  -5.935 -17.533  1.00  1.94           H  
ATOM   4262 2HB  ALA A 286       4.974  -6.440 -15.992  1.00  1.94           H  
ATOM   4263 3HB  ALA A 286       5.248  -7.634 -17.279  1.00  1.94           H  
ATOM   4264  N   ILE A 287       2.848  -5.624 -19.817  1.00  0.64           N  
ATOM   4265  CA  ILE A 287       2.712  -5.715 -21.263  1.00  1.82           C  
ATOM   4266  C   ILE A 287       3.633  -4.717 -21.957  1.00  0.43           C  
ATOM   4267  O   ILE A 287       3.727  -4.690 -23.187  1.00  2.37           O  
ATOM   4268  CB  ILE A 287       1.262  -5.482 -21.712  1.00  2.73           C  
ATOM   4269  CG1 ILE A 287       0.842  -4.064 -21.370  1.00  2.73           C  
ATOM   4270  CG2 ILE A 287       0.329  -6.491 -21.060  1.00  2.73           C  
ATOM   4271  CD1 ILE A 287      -0.467  -3.671 -21.991  1.00  2.73           C  
ATOM   4272  H   ILE A 287       2.415  -4.853 -19.323  1.00  0.77           H  
ATOM   4273  HA  ILE A 287       3.000  -6.716 -21.574  1.00  2.18           H  
ATOM   4274  HB  ILE A 287       1.200  -5.587 -22.794  1.00  3.28           H  
ATOM   4275 1HG1 ILE A 287       0.755  -3.967 -20.289  1.00  3.28           H  
ATOM   4276 2HG1 ILE A 287       1.609  -3.372 -21.716  1.00  3.28           H  
ATOM   4277 1HG2 ILE A 287      -0.691  -6.315 -21.399  1.00  3.28           H  
ATOM   4278 2HG2 ILE A 287       0.634  -7.500 -21.336  1.00  3.28           H  
ATOM   4279 3HG2 ILE A 287       0.375  -6.383 -19.977  1.00  3.28           H  
ATOM   4280 1HD1 ILE A 287      -0.710  -2.646 -21.710  1.00  3.28           H  
ATOM   4281 2HD1 ILE A 287      -0.390  -3.740 -23.076  1.00  3.28           H  
ATOM   4282 3HD1 ILE A 287      -1.246  -4.342 -21.638  1.00  3.28           H  
ATOM   4283  N   GLY A 288       4.339  -3.906 -21.180  1.00  2.52           N  
ATOM   4284  CA  GLY A 288       5.288  -3.019 -21.801  1.00  2.02           C  
ATOM   4285  C   GLY A 288       5.973  -2.080 -20.838  1.00  1.41           C  
ATOM   4286  O   GLY A 288       5.897  -2.249 -19.622  1.00  3.85           O  
ATOM   4287  H   GLY A 288       4.198  -3.880 -20.179  1.00  3.02           H  
ATOM   4288 1HA  GLY A 288       6.034  -3.606 -22.333  1.00  2.42           H  
ATOM   4289 2HA  GLY A 288       4.748  -2.435 -22.536  1.00  2.42           H  
ATOM   4290  N   TYR A 289       6.656  -1.094 -21.403  1.00  1.64           N  
ATOM   4291  CA  TYR A 289       7.321  -0.038 -20.649  1.00  2.93           C  
ATOM   4292  C   TYR A 289       7.738   1.067 -21.604  1.00  4.07           C  
ATOM   4293  O   TYR A 289       7.762   0.871 -22.816  1.00 14.31           O  
ATOM   4294  CB  TYR A 289       8.538  -0.550 -19.856  1.00  4.40           C  
ATOM   4295  CG  TYR A 289       9.675  -1.149 -20.659  1.00  4.40           C  
ATOM   4296  CD1 TYR A 289      10.605  -0.308 -21.245  1.00  4.40           C  
ATOM   4297  CD2 TYR A 289       9.822  -2.527 -20.769  1.00  4.40           C  
ATOM   4298  CE1 TYR A 289      11.660  -0.830 -21.955  1.00  4.40           C  
ATOM   4299  CE2 TYR A 289      10.891  -3.055 -21.474  1.00  4.40           C  
ATOM   4300  CZ  TYR A 289      11.808  -2.207 -22.073  1.00  4.40           C  
ATOM   4301  OH  TYR A 289      12.873  -2.711 -22.787  1.00  4.40           O  
ATOM   4302  H   TYR A 289       6.661  -1.058 -22.416  1.00  1.97           H  
ATOM   4303  HA  TYR A 289       6.609   0.389 -19.943  1.00  3.52           H  
ATOM   4304 1HB  TYR A 289       8.947   0.269 -19.263  1.00  5.27           H  
ATOM   4305 2HB  TYR A 289       8.197  -1.306 -19.158  1.00  5.27           H  
ATOM   4306  HD1 TYR A 289      10.499   0.773 -21.149  1.00  5.27           H  
ATOM   4307  HD2 TYR A 289       9.101  -3.189 -20.295  1.00  5.27           H  
ATOM   4308  HE1 TYR A 289      12.381  -0.158 -22.416  1.00  5.27           H  
ATOM   4309  HE2 TYR A 289      11.008  -4.136 -21.560  1.00  5.27           H  
ATOM   4310  HH  TYR A 289      13.224  -2.023 -23.368  1.00  5.27           H  
ATOM   4311  N   GLY A 290       8.096   2.224 -21.075  1.00  3.20           N  
ATOM   4312  CA  GLY A 290       8.533   3.301 -21.946  1.00  8.29           C  
ATOM   4313  C   GLY A 290       9.491   4.246 -21.254  1.00  7.08           C  
ATOM   4314  O   GLY A 290       9.439   4.446 -20.039  1.00  7.38           O  
ATOM   4315  H   GLY A 290       8.055   2.357 -20.076  1.00  3.84           H  
ATOM   4316 1HA  GLY A 290       9.016   2.878 -22.828  1.00  9.95           H  
ATOM   4317 2HA  GLY A 290       7.666   3.856 -22.298  1.00  9.95           H  
ATOM   4318  N   LYS A 291      10.366   4.853 -22.042  1.00 25.35           N  
ATOM   4319  CA  LYS A 291      11.316   5.795 -21.488  1.00 33.99           C  
ATOM   4320  C   LYS A 291      10.859   7.220 -21.753  1.00 43.03           C  
ATOM   4321  O   LYS A 291      10.777   7.652 -22.903  1.00 92.33           O  
ATOM   4322  CB  LYS A 291      12.718   5.569 -22.061  1.00 50.98           C  
ATOM   4323  CG  LYS A 291      13.356   4.237 -21.684  1.00 50.98           C  
ATOM   4324  CD  LYS A 291      14.791   4.149 -22.181  1.00 50.98           C  
ATOM   4325  CE  LYS A 291      15.442   2.831 -21.785  1.00 50.98           C  
ATOM   4326  NZ  LYS A 291      16.862   2.755 -22.237  1.00 50.98           N  
ATOM   4327  H   LYS A 291      10.373   4.655 -23.034  1.00 30.42           H  
ATOM   4328  HA  LYS A 291      11.352   5.645 -20.414  1.00 40.79           H  
ATOM   4329 1HB  LYS A 291      12.675   5.619 -23.149  1.00 61.18           H  
ATOM   4330 2HB  LYS A 291      13.383   6.365 -21.725  1.00 61.18           H  
ATOM   4331 1HG  LYS A 291      13.345   4.116 -20.605  1.00 61.18           H  
ATOM   4332 2HG  LYS A 291      12.783   3.424 -22.122  1.00 61.18           H  
ATOM   4333 1HD  LYS A 291      14.806   4.241 -23.268  1.00 61.18           H  
ATOM   4334 2HD  LYS A 291      15.371   4.969 -21.760  1.00 61.18           H  
ATOM   4335 1HE  LYS A 291      15.411   2.728 -20.701  1.00 61.18           H  
ATOM   4336 2HE  LYS A 291      14.886   2.007 -22.231  1.00 61.18           H  
ATOM   4337 1HZ  LYS A 291      17.259   1.868 -21.957  1.00 61.18           H  
ATOM   4338 2HZ  LYS A 291      16.901   2.836 -23.243  1.00 61.18           H  
ATOM   4339 3HZ  LYS A 291      17.391   3.506 -21.818  1.00 61.18           H  
ATOM   4340  N   ALA A 292      10.553   7.945 -20.685  1.00 55.76           N  
ATOM   4341  CA  ALA A 292      10.096   9.318 -20.811  1.00 65.82           C  
ATOM   4342  C   ALA A 292      11.259  10.240 -21.126  1.00 62.24           C  
ATOM   4343  O   ALA A 292      12.360  10.069 -20.602  1.00 54.77           O  
ATOM   4344  CB  ALA A 292       9.404   9.762 -19.542  1.00 98.73           C  
ATOM   4345  H   ALA A 292      10.641   7.537 -19.768  1.00 66.91           H  
ATOM   4346  HA  ALA A 292       9.388   9.367 -21.639  1.00 78.98           H  
ATOM   4347 1HB  ALA A 292       9.047  10.786 -19.656  1.00118.48           H  
ATOM   4348 2HB  ALA A 292       8.558   9.105 -19.335  1.00118.48           H  
ATOM   4349 3HB  ALA A 292      10.109   9.715 -18.718  1.00118.48           H  
ATOM   4350  N   SER A 293      10.996  11.252 -21.948  1.00 95.18           N  
ATOM   4351  CA  SER A 293      12.022  12.206 -22.364  1.00101.13           C  
ATOM   4352  C   SER A 293      12.547  13.069 -21.220  1.00 55.90           C  
ATOM   4353  O   SER A 293      13.649  13.612 -21.307  1.00 48.01           O  
ATOM   4354  CB  SER A 293      11.470  13.109 -23.448  1.00151.69           C  
ATOM   4355  OG  SER A 293      10.465  13.944 -22.939  1.00151.69           O  
ATOM   4356  H   SER A 293      10.063  11.346 -22.323  1.00114.22           H  
ATOM   4357  HA  SER A 293      12.861  11.641 -22.774  1.00121.36           H  
ATOM   4358 1HB  SER A 293      12.275  13.716 -23.861  1.00182.03           H  
ATOM   4359 2HB  SER A 293      11.068  12.503 -24.258  1.00182.03           H  
ATOM   4360  HG  SER A 293      10.877  14.459 -22.241  1.00182.03           H  
ATOM   4361  N   ASP A 294      11.770  13.190 -20.148  1.00 71.89           N  
ATOM   4362  CA  ASP A 294      12.191  13.970 -18.997  1.00 61.70           C  
ATOM   4363  C   ASP A 294      12.728  13.102 -17.856  1.00 44.28           C  
ATOM   4364  O   ASP A 294      12.975  13.606 -16.761  1.00 73.84           O  
ATOM   4365  CB  ASP A 294      11.033  14.819 -18.493  1.00 92.55           C  
ATOM   4366  CG  ASP A 294       9.873  13.981 -17.998  1.00 92.55           C  
ATOM   4367  OD1 ASP A 294       9.984  12.774 -18.015  1.00 92.55           O  
ATOM   4368  OD2 ASP A 294       8.882  14.550 -17.610  1.00 92.55           O  
ATOM   4369  H   ASP A 294      10.868  12.738 -20.129  1.00 86.27           H  
ATOM   4370  HA  ASP A 294      12.992  14.639 -19.314  1.00 74.04           H  
ATOM   4371 1HB  ASP A 294      11.376  15.458 -17.679  1.00111.06           H  
ATOM   4372 2HB  ASP A 294      10.681  15.468 -19.295  1.00111.06           H  
ATOM   4373  N   GLY A 295      12.913  11.802 -18.104  1.00 42.24           N  
ATOM   4374  CA  GLY A 295      13.454  10.920 -17.082  1.00 80.25           C  
ATOM   4375  C   GLY A 295      12.408  10.269 -16.168  1.00 78.77           C  
ATOM   4376  O   GLY A 295      12.776   9.511 -15.269  1.00108.69           O  
ATOM   4377  H   GLY A 295      12.700  11.407 -19.011  1.00 50.69           H  
ATOM   4378 1HA  GLY A 295      14.034  10.137 -17.571  1.00 96.30           H  
ATOM   4379 2HA  GLY A 295      14.158  11.482 -16.470  1.00 96.30           H  
ATOM   4380  N   THR A 296      11.113  10.519 -16.403  1.00 69.35           N  
ATOM   4381  CA  THR A 296      10.061   9.922 -15.564  1.00 81.18           C  
ATOM   4382  C   THR A 296       9.511   8.629 -16.169  1.00 31.80           C  
ATOM   4383  O   THR A 296       8.296   8.456 -16.271  1.00 78.27           O  
ATOM   4384  CB  THR A 296       8.886  10.890 -15.333  1.00121.77           C  
ATOM   4385  OG1 THR A 296       8.303  11.256 -16.590  1.00121.77           O  
ATOM   4386  CG2 THR A 296       9.373  12.142 -14.623  1.00121.77           C  
ATOM   4387  H   THR A 296      10.841  11.154 -17.148  1.00 83.22           H  
ATOM   4388  HA  THR A 296      10.494   9.677 -14.593  1.00 97.42           H  
ATOM   4389  HB  THR A 296       8.128  10.399 -14.721  1.00146.12           H  
ATOM   4390  HG1 THR A 296       8.937  11.771 -17.100  1.00146.12           H  
ATOM   4391 1HG2 THR A 296       8.537  12.821 -14.459  1.00146.12           H  
ATOM   4392 2HG2 THR A 296       9.811  11.866 -13.664  1.00146.12           H  
ATOM   4393 3HG2 THR A 296      10.125  12.636 -15.238  1.00146.12           H  
ATOM   4394  N   LYS A 297      10.433   7.770 -16.616  1.00 18.60           N  
ATOM   4395  CA  LYS A 297      10.187   6.469 -17.235  1.00 12.63           C  
ATOM   4396  C   LYS A 297       9.086   5.672 -16.526  1.00  6.63           C  
ATOM   4397  O   LYS A 297       8.854   5.853 -15.329  1.00  9.11           O  
ATOM   4398  CB  LYS A 297      11.490   5.675 -17.217  1.00 18.95           C  
ATOM   4399  CG  LYS A 297      12.640   6.305 -17.991  1.00 18.95           C  
ATOM   4400  CD  LYS A 297      13.799   5.334 -18.127  1.00 18.95           C  
ATOM   4401  CE  LYS A 297      14.463   5.055 -16.791  1.00 18.95           C  
ATOM   4402  NZ  LYS A 297      15.205   6.230 -16.259  1.00 18.95           N  
ATOM   4403  H   LYS A 297      11.398   8.025 -16.495  1.00 22.32           H  
ATOM   4404  HA  LYS A 297       9.874   6.624 -18.261  1.00 15.16           H  
ATOM   4405 1HB  LYS A 297      11.820   5.540 -16.185  1.00 22.73           H  
ATOM   4406 2HB  LYS A 297      11.315   4.686 -17.638  1.00 22.73           H  
ATOM   4407 1HG  LYS A 297      12.314   6.624 -18.974  1.00 22.73           H  
ATOM   4408 2HG  LYS A 297      12.990   7.185 -17.449  1.00 22.73           H  
ATOM   4409 1HD  LYS A 297      13.431   4.391 -18.530  1.00 22.73           H  
ATOM   4410 2HD  LYS A 297      14.539   5.742 -18.815  1.00 22.73           H  
ATOM   4411 1HE  LYS A 297      13.698   4.768 -16.072  1.00 22.73           H  
ATOM   4412 2HE  LYS A 297      15.161   4.226 -16.910  1.00 22.73           H  
ATOM   4413 1HZ  LYS A 297      15.619   5.969 -15.370  1.00 22.73           H  
ATOM   4414 2HZ  LYS A 297      15.933   6.498 -16.906  1.00 22.73           H  
ATOM   4415 3HZ  LYS A 297      14.570   7.003 -16.123  1.00 22.73           H  
ATOM   4416  N   TYR A 298       8.446   4.747 -17.249  1.00  3.62           N  
ATOM   4417  CA  TYR A 298       7.348   3.989 -16.656  1.00  4.58           C  
ATOM   4418  C   TYR A 298       7.124   2.569 -17.211  1.00  1.60           C  
ATOM   4419  O   TYR A 298       7.594   2.215 -18.289  1.00  3.89           O  
ATOM   4420  CB  TYR A 298       6.064   4.779 -16.854  1.00  6.87           C  
ATOM   4421  CG  TYR A 298       5.776   4.915 -18.322  1.00  6.87           C  
ATOM   4422  CD1 TYR A 298       4.997   3.970 -18.968  1.00  6.87           C  
ATOM   4423  CD2 TYR A 298       6.327   5.973 -19.030  1.00  6.87           C  
ATOM   4424  CE1 TYR A 298       4.772   4.077 -20.323  1.00  6.87           C  
ATOM   4425  CE2 TYR A 298       6.099   6.083 -20.385  1.00  6.87           C  
ATOM   4426  CZ  TYR A 298       5.328   5.140 -21.031  1.00  6.87           C  
ATOM   4427  OH  TYR A 298       5.104   5.249 -22.385  1.00  6.87           O  
ATOM   4428  H   TYR A 298       8.696   4.600 -18.218  1.00  4.34           H  
ATOM   4429  HA  TYR A 298       7.557   3.898 -15.593  1.00  5.50           H  
ATOM   4430 1HB  TYR A 298       5.225   4.274 -16.373  1.00  8.24           H  
ATOM   4431 2HB  TYR A 298       6.157   5.776 -16.423  1.00  8.24           H  
ATOM   4432  HD1 TYR A 298       4.572   3.139 -18.408  1.00  8.24           H  
ATOM   4433  HD2 TYR A 298       6.944   6.712 -18.518  1.00  8.24           H  
ATOM   4434  HE1 TYR A 298       4.164   3.332 -20.835  1.00  8.24           H  
ATOM   4435  HE2 TYR A 298       6.532   6.912 -20.946  1.00  8.24           H  
ATOM   4436  HH  TYR A 298       5.675   5.932 -22.747  1.00  8.24           H  
ATOM   4437  N   TRP A 299       6.365   1.775 -16.457  1.00  2.08           N  
ATOM   4438  CA  TRP A 299       5.922   0.435 -16.826  1.00  1.24           C  
ATOM   4439  C   TRP A 299       4.503   0.474 -17.356  1.00  1.13           C  
ATOM   4440  O   TRP A 299       3.691   1.260 -16.882  1.00  3.56           O  
ATOM   4441  CB  TRP A 299       5.955  -0.517 -15.624  1.00  1.86           C  
ATOM   4442  CG  TRP A 299       7.324  -0.917 -15.213  1.00  1.86           C  
ATOM   4443  CD1 TRP A 299       8.081  -0.431 -14.193  1.00  1.86           C  
ATOM   4444  CD2 TRP A 299       8.124  -1.921 -15.862  1.00  1.86           C  
ATOM   4445  NE1 TRP A 299       9.305  -1.064 -14.166  1.00  1.86           N  
ATOM   4446  CE2 TRP A 299       9.340  -1.976 -15.190  1.00  1.86           C  
ATOM   4447  CE3 TRP A 299       7.901  -2.760 -16.955  1.00  1.86           C  
ATOM   4448  CZ2 TRP A 299      10.344  -2.838 -15.579  1.00  1.86           C  
ATOM   4449  CZ3 TRP A 299       8.907  -3.618 -17.346  1.00  1.86           C  
ATOM   4450  CH2 TRP A 299      10.089  -3.650 -16.675  1.00  1.86           C  
ATOM   4451  H   TRP A 299       6.054   2.135 -15.575  1.00  2.50           H  
ATOM   4452  HA  TRP A 299       6.576   0.050 -17.606  1.00  1.49           H  
ATOM   4453 1HB  TRP A 299       5.474  -0.041 -14.772  1.00  2.23           H  
ATOM   4454 2HB  TRP A 299       5.389  -1.418 -15.855  1.00  2.23           H  
ATOM   4455  HD1 TRP A 299       7.767   0.353 -13.504  1.00  2.23           H  
ATOM   4456  HE1 TRP A 299      10.061  -0.878 -13.513  1.00  2.23           H  
ATOM   4457  HE3 TRP A 299       6.956  -2.730 -17.489  1.00  2.23           H  
ATOM   4458  HZ2 TRP A 299      11.300  -2.897 -15.071  1.00  2.23           H  
ATOM   4459  HZ3 TRP A 299       8.733  -4.264 -18.203  1.00  2.23           H  
ATOM   4460  HH2 TRP A 299      10.852  -4.335 -17.005  1.00  2.23           H  
ATOM   4461  N   LEU A 300       4.188  -0.376 -18.325  1.00  0.60           N  
ATOM   4462  CA  LEU A 300       2.818  -0.457 -18.830  1.00  0.54           C  
ATOM   4463  C   LEU A 300       2.195  -1.777 -18.397  1.00  0.43           C  
ATOM   4464  O   LEU A 300       2.646  -2.861 -18.791  1.00  0.81           O  
ATOM   4465  CB  LEU A 300       2.773  -0.332 -20.349  1.00  0.81           C  
ATOM   4466  CG  LEU A 300       1.374  -0.449 -20.956  1.00  0.81           C  
ATOM   4467  CD1 LEU A 300       0.510   0.704 -20.460  1.00  0.81           C  
ATOM   4468  CD2 LEU A 300       1.489  -0.455 -22.474  1.00  0.81           C  
ATOM   4469  H   LEU A 300       4.893  -0.990 -18.697  1.00  0.72           H  
ATOM   4470  HA  LEU A 300       2.234   0.356 -18.399  1.00  0.65           H  
ATOM   4471 1HB  LEU A 300       3.187   0.633 -20.637  1.00  0.97           H  
ATOM   4472 2HB  LEU A 300       3.382  -1.117 -20.788  1.00  0.97           H  
ATOM   4473  HG  LEU A 300       0.910  -1.374 -20.623  1.00  0.97           H  
ATOM   4474 1HD1 LEU A 300      -0.491   0.616 -20.882  1.00  0.97           H  
ATOM   4475 2HD1 LEU A 300       0.449   0.671 -19.372  1.00  0.97           H  
ATOM   4476 3HD1 LEU A 300       0.952   1.650 -20.771  1.00  0.97           H  
ATOM   4477 1HD2 LEU A 300       0.495  -0.546 -22.913  1.00  0.97           H  
ATOM   4478 2HD2 LEU A 300       1.950   0.474 -22.810  1.00  0.97           H  
ATOM   4479 3HD2 LEU A 300       2.103  -1.299 -22.791  1.00  0.97           H  
ATOM   4480  N   LEU A 301       1.165  -1.674 -17.563  1.00  0.47           N  
ATOM   4481  CA  LEU A 301       0.542  -2.844 -16.991  1.00  0.54           C  
ATOM   4482  C   LEU A 301      -0.940  -3.026 -17.421  1.00  0.51           C  
ATOM   4483  O   LEU A 301      -1.683  -2.058 -17.569  1.00  0.75           O  
ATOM   4484  CB  LEU A 301       0.653  -2.718 -15.464  1.00  0.81           C  
ATOM   4485  CG  LEU A 301       2.067  -2.486 -14.888  1.00  0.81           C  
ATOM   4486  CD1 LEU A 301       1.980  -2.266 -13.391  1.00  0.81           C  
ATOM   4487  CD2 LEU A 301       2.950  -3.673 -15.191  1.00  0.81           C  
ATOM   4488  H   LEU A 301       0.834  -0.763 -17.284  1.00  0.56           H  
ATOM   4489  HA  LEU A 301       1.109  -3.708 -17.312  1.00  0.65           H  
ATOM   4490 1HB  LEU A 301       0.017  -1.907 -15.127  1.00  0.97           H  
ATOM   4491 2HB  LEU A 301       0.299  -3.641 -15.031  1.00  0.97           H  
ATOM   4492  HG  LEU A 301       2.498  -1.590 -15.334  1.00  0.97           H  
ATOM   4493 1HD1 LEU A 301       2.978  -2.091 -12.991  1.00  0.97           H  
ATOM   4494 2HD1 LEU A 301       1.354  -1.399 -13.192  1.00  0.97           H  
ATOM   4495 3HD1 LEU A 301       1.549  -3.144 -12.917  1.00  0.97           H  
ATOM   4496 1HD2 LEU A 301       3.948  -3.501 -14.786  1.00  0.97           H  
ATOM   4497 2HD2 LEU A 301       2.526  -4.574 -14.745  1.00  0.97           H  
ATOM   4498 3HD2 LEU A 301       3.008  -3.784 -16.267  1.00  0.97           H  
ATOM   4499  N   LYS A 302      -1.370  -4.283 -17.575  1.00  0.43           N  
ATOM   4500  CA  LYS A 302      -2.756  -4.630 -17.924  1.00  0.50           C  
ATOM   4501  C   LYS A 302      -3.520  -5.108 -16.697  1.00  0.51           C  
ATOM   4502  O   LYS A 302      -3.155  -6.127 -16.108  1.00  0.79           O  
ATOM   4503  CB  LYS A 302      -2.817  -5.749 -18.975  1.00  0.75           C  
ATOM   4504  CG  LYS A 302      -4.245  -6.114 -19.384  1.00  0.75           C  
ATOM   4505  CD  LYS A 302      -4.322  -7.297 -20.351  1.00  0.75           C  
ATOM   4506  CE  LYS A 302      -5.779  -7.562 -20.737  1.00  0.75           C  
ATOM   4507  NZ  LYS A 302      -5.984  -8.777 -21.570  1.00  0.75           N  
ATOM   4508  H   LYS A 302      -0.706  -5.030 -17.453  1.00  0.52           H  
ATOM   4509  HA  LYS A 302      -3.257  -3.742 -18.310  1.00  0.60           H  
ATOM   4510 1HB  LYS A 302      -2.275  -5.442 -19.869  1.00  0.90           H  
ATOM   4511 2HB  LYS A 302      -2.336  -6.645 -18.588  1.00  0.90           H  
ATOM   4512 1HG  LYS A 302      -4.820  -6.359 -18.490  1.00  0.90           H  
ATOM   4513 2HG  LYS A 302      -4.708  -5.248 -19.855  1.00  0.90           H  
ATOM   4514 1HD  LYS A 302      -3.745  -7.077 -21.247  1.00  0.90           H  
ATOM   4515 2HD  LYS A 302      -3.910  -8.189 -19.879  1.00  0.90           H  
ATOM   4516 1HE  LYS A 302      -6.375  -7.653 -19.830  1.00  0.90           H  
ATOM   4517 2HE  LYS A 302      -6.132  -6.708 -21.308  1.00  0.90           H  
ATOM   4518 1HZ  LYS A 302      -6.977  -8.846 -21.794  1.00  0.90           H  
ATOM   4519 2HZ  LYS A 302      -5.458  -8.693 -22.429  1.00  0.90           H  
ATOM   4520 3HZ  LYS A 302      -5.686  -9.602 -21.072  1.00  0.90           H  
ATOM   4521  N   ASN A 303      -4.579  -4.398 -16.299  1.00  0.40           N  
ATOM   4522  CA  ASN A 303      -5.317  -4.828 -15.108  1.00  0.51           C  
ATOM   4523  C   ASN A 303      -6.496  -5.733 -15.506  1.00  0.58           C  
ATOM   4524  O   ASN A 303      -6.754  -5.927 -16.690  1.00  0.94           O  
ATOM   4525  CB  ASN A 303      -5.765  -3.604 -14.307  1.00  0.77           C  
ATOM   4526  CG  ASN A 303      -5.882  -3.877 -12.826  1.00  0.77           C  
ATOM   4527  OD1 ASN A 303      -6.387  -4.926 -12.414  1.00  0.77           O  
ATOM   4528  ND2 ASN A 303      -5.409  -2.966 -12.019  1.00  0.77           N  
ATOM   4529  H   ASN A 303      -4.873  -3.558 -16.789  1.00  0.48           H  
ATOM   4530  HA  ASN A 303      -4.658  -5.426 -14.481  1.00  0.61           H  
ATOM   4531 1HB  ASN A 303      -5.051  -2.793 -14.457  1.00  0.92           H  
ATOM   4532 2HB  ASN A 303      -6.730  -3.262 -14.681  1.00  0.92           H  
ATOM   4533 1HD2 ASN A 303      -5.458  -3.101 -11.030  1.00  0.92           H  
ATOM   4534 2HD2 ASN A 303      -4.999  -2.136 -12.391  1.00  0.92           H  
ATOM   4535  N   SER A 304      -7.173  -6.309 -14.505  1.00  0.77           N  
ATOM   4536  CA  SER A 304      -8.323  -7.197 -14.693  1.00  1.72           C  
ATOM   4537  C   SER A 304      -9.599  -6.642 -14.053  1.00  0.98           C  
ATOM   4538  O   SER A 304     -10.392  -7.388 -13.478  1.00  0.82           O  
ATOM   4539  CB  SER A 304      -8.010  -8.574 -14.138  1.00  2.58           C  
ATOM   4540  OG  SER A 304      -7.630  -8.515 -12.789  1.00  2.58           O  
ATOM   4541  H   SER A 304      -6.887  -6.100 -13.564  1.00  0.92           H  
ATOM   4542  HA  SER A 304      -8.504  -7.298 -15.764  1.00  2.06           H  
ATOM   4543 1HB  SER A 304      -8.877  -9.226 -14.248  1.00  3.10           H  
ATOM   4544 2HB  SER A 304      -7.199  -9.008 -14.722  1.00  3.10           H  
ATOM   4545  HG  SER A 304      -8.430  -8.597 -12.256  1.00  3.10           H  
ATOM   4546  N   TRP A 305      -9.782  -5.330 -14.161  1.00  1.14           N  
ATOM   4547  CA  TRP A 305     -10.970  -4.655 -13.636  1.00  1.16           C  
ATOM   4548  C   TRP A 305     -11.824  -4.060 -14.760  1.00  1.34           C  
ATOM   4549  O   TRP A 305     -12.529  -3.072 -14.560  1.00  1.51           O  
ATOM   4550  CB  TRP A 305     -10.573  -3.540 -12.660  1.00  1.74           C  
ATOM   4551  CG  TRP A 305      -9.996  -4.019 -11.357  1.00  1.74           C  
ATOM   4552  CD1 TRP A 305     -10.228  -5.210 -10.731  1.00  1.74           C  
ATOM   4553  CD2 TRP A 305      -9.077  -3.294 -10.505  1.00  1.74           C  
ATOM   4554  NE1 TRP A 305      -9.521  -5.271  -9.553  1.00  1.74           N  
ATOM   4555  CE2 TRP A 305      -8.811  -4.108  -9.406  1.00  1.74           C  
ATOM   4556  CE3 TRP A 305      -8.470  -2.036 -10.590  1.00  1.74           C  
ATOM   4557  CZ2 TRP A 305      -7.956  -3.715  -8.393  1.00  1.74           C  
ATOM   4558  CZ3 TRP A 305      -7.609  -1.642  -9.574  1.00  1.74           C  
ATOM   4559  CH2 TRP A 305      -7.356  -2.465  -8.508  1.00  1.74           C  
ATOM   4560  H   TRP A 305      -9.083  -4.776 -14.636  1.00  1.37           H  
ATOM   4561  HA  TRP A 305     -11.574  -5.385 -13.099  1.00  1.39           H  
ATOM   4562 1HB  TRP A 305      -9.839  -2.890 -13.136  1.00  2.09           H  
ATOM   4563 2HB  TRP A 305     -11.448  -2.932 -12.437  1.00  2.09           H  
ATOM   4564  HD1 TRP A 305     -10.881  -5.995 -11.108  1.00  2.09           H  
ATOM   4565  HE1 TRP A 305      -9.507  -6.033  -8.883  1.00  2.09           H  
ATOM   4566  HE3 TRP A 305      -8.667  -1.382 -11.438  1.00  2.09           H  
ATOM   4567  HZ2 TRP A 305      -7.747  -4.353  -7.538  1.00  2.09           H  
ATOM   4568  HZ3 TRP A 305      -7.136  -0.664  -9.644  1.00  2.09           H  
ATOM   4569  HH2 TRP A 305      -6.674  -2.127  -7.727  1.00  2.09           H  
ATOM   4570  N   GLY A 306     -11.737  -4.627 -15.956  1.00  1.45           N  
ATOM   4571  CA  GLY A 306     -12.462  -4.070 -17.093  1.00  1.49           C  
ATOM   4572  C   GLY A 306     -11.739  -2.838 -17.640  1.00  1.85           C  
ATOM   4573  O   GLY A 306     -10.585  -2.577 -17.297  1.00  3.97           O  
ATOM   4574  H   GLY A 306     -11.192  -5.467 -16.091  1.00  1.74           H  
ATOM   4575 1HA  GLY A 306     -12.551  -4.824 -17.875  1.00  1.79           H  
ATOM   4576 2HA  GLY A 306     -13.472  -3.801 -16.786  1.00  1.79           H  
ATOM   4577  N   THR A 307     -12.429  -2.071 -18.478  1.00  1.72           N  
ATOM   4578  CA  THR A 307     -11.841  -0.877 -19.084  1.00  2.17           C  
ATOM   4579  C   THR A 307     -12.404   0.413 -18.486  1.00  1.73           C  
ATOM   4580  O   THR A 307     -12.173   1.502 -19.012  1.00  3.76           O  
ATOM   4581  CB  THR A 307     -12.058  -0.875 -20.608  1.00  3.25           C  
ATOM   4582  OG1 THR A 307     -13.464  -0.909 -20.894  1.00  3.25           O  
ATOM   4583  CG2 THR A 307     -11.383  -2.085 -21.238  1.00  3.25           C  
ATOM   4584  H   THR A 307     -13.376  -2.330 -18.718  1.00  2.06           H  
ATOM   4585  HA  THR A 307     -10.768  -0.892 -18.895  1.00  2.60           H  
ATOM   4586  HB  THR A 307     -11.634   0.034 -21.033  1.00  3.91           H  
ATOM   4587  HG1 THR A 307     -13.598  -0.882 -21.845  1.00  3.91           H  
ATOM   4588 1HG2 THR A 307     -11.541  -2.070 -22.316  1.00  3.91           H  
ATOM   4589 2HG2 THR A 307     -10.314  -2.054 -21.028  1.00  3.91           H  
ATOM   4590 3HG2 THR A 307     -11.807  -2.998 -20.822  1.00  3.91           H  
ATOM   4591  N   THR A 308     -13.136   0.283 -17.376  1.00  1.77           N  
ATOM   4592  CA  THR A 308     -13.732   1.414 -16.660  1.00  1.67           C  
ATOM   4593  C   THR A 308     -12.862   1.854 -15.470  1.00  2.70           C  
ATOM   4594  O   THR A 308     -13.362   2.139 -14.379  1.00 12.91           O  
ATOM   4595  CB  THR A 308     -15.145   1.045 -16.184  1.00  2.50           C  
ATOM   4596  OG1 THR A 308     -15.078  -0.141 -15.385  1.00  2.50           O  
ATOM   4597  CG2 THR A 308     -16.063   0.800 -17.371  1.00  2.50           C  
ATOM   4598  H   THR A 308     -13.288  -0.640 -17.000  1.00  2.12           H  
ATOM   4599  HA  THR A 308     -13.811   2.256 -17.349  1.00  2.00           H  
ATOM   4600  HB  THR A 308     -15.544   1.854 -15.579  1.00  3.01           H  
ATOM   4601  HG1 THR A 308     -15.962  -0.403 -15.118  1.00  3.01           H  
ATOM   4602 1HG2 THR A 308     -17.058   0.538 -17.013  1.00  3.01           H  
ATOM   4603 2HG2 THR A 308     -16.122   1.703 -17.979  1.00  3.01           H  
ATOM   4604 3HG2 THR A 308     -15.669  -0.017 -17.973  1.00  3.01           H  
ATOM   4605  N   TRP A 309     -11.553   1.890 -15.705  1.00  2.06           N  
ATOM   4606  CA  TRP A 309     -10.522   2.250 -14.736  1.00  1.59           C  
ATOM   4607  C   TRP A 309      -9.234   2.573 -15.458  1.00  1.14           C  
ATOM   4608  O   TRP A 309      -8.869   1.858 -16.385  1.00  1.09           O  
ATOM   4609  CB  TRP A 309     -10.273   1.094 -13.772  1.00  2.39           C  
ATOM   4610  CG  TRP A 309      -9.167   1.334 -12.794  1.00  2.39           C  
ATOM   4611  CD1 TRP A 309      -9.263   1.930 -11.579  1.00  2.39           C  
ATOM   4612  CD2 TRP A 309      -7.775   0.964 -12.947  1.00  2.39           C  
ATOM   4613  NE1 TRP A 309      -8.046   1.945 -10.961  1.00  2.39           N  
ATOM   4614  CE2 TRP A 309      -7.123   1.357 -11.779  1.00  2.39           C  
ATOM   4615  CE3 TRP A 309      -7.044   0.336 -13.964  1.00  2.39           C  
ATOM   4616  CZ2 TRP A 309      -5.770   1.140 -11.584  1.00  2.39           C  
ATOM   4617  CZ3 TRP A 309      -5.684   0.129 -13.774  1.00  2.39           C  
ATOM   4618  CH2 TRP A 309      -5.068   0.520 -12.610  1.00  2.39           C  
ATOM   4619  H   TRP A 309     -11.236   1.654 -16.631  1.00  2.47           H  
ATOM   4620  HA  TRP A 309     -10.847   3.128 -14.179  1.00  1.91           H  
ATOM   4621 1HB  TRP A 309     -11.182   0.900 -13.206  1.00  2.86           H  
ATOM   4622 2HB  TRP A 309     -10.041   0.192 -14.338  1.00  2.86           H  
ATOM   4623  HD1 TRP A 309     -10.180   2.325 -11.155  1.00  2.86           H  
ATOM   4624  HE1 TRP A 309      -7.855   2.327 -10.044  1.00  2.86           H  
ATOM   4625  HE3 TRP A 309      -7.533   0.020 -14.884  1.00  2.86           H  
ATOM   4626  HZ2 TRP A 309      -5.260   1.445 -10.670  1.00  2.86           H  
ATOM   4627  HZ3 TRP A 309      -5.118  -0.358 -14.569  1.00  2.86           H  
ATOM   4628  HH2 TRP A 309      -4.004   0.340 -12.484  1.00  2.86           H  
ATOM   4629  N   GLY A 310      -8.534   3.621 -15.044  1.00  1.22           N  
ATOM   4630  CA  GLY A 310      -7.264   3.945 -15.662  1.00  1.01           C  
ATOM   4631  C   GLY A 310      -7.388   4.297 -17.121  1.00  0.70           C  
ATOM   4632  O   GLY A 310      -8.429   4.764 -17.593  1.00  0.72           O  
ATOM   4633  H   GLY A 310      -8.848   4.201 -14.277  1.00  1.46           H  
ATOM   4634 1HA  GLY A 310      -6.816   4.785 -15.137  1.00  1.21           H  
ATOM   4635 2HA  GLY A 310      -6.585   3.101 -15.549  1.00  1.21           H  
ATOM   4636  N   GLU A 311      -6.315   4.069 -17.859  1.00  0.70           N  
ATOM   4637  CA  GLU A 311      -6.302   4.428 -19.257  1.00  0.78           C  
ATOM   4638  C   GLU A 311      -6.847   3.264 -20.037  1.00  0.69           C  
ATOM   4639  O   GLU A 311      -6.095   2.445 -20.558  1.00  0.95           O  
ATOM   4640  CB  GLU A 311      -4.891   4.808 -19.686  1.00  1.17           C  
ATOM   4641  CG  GLU A 311      -4.359   6.027 -18.935  1.00  1.17           C  
ATOM   4642  CD  GLU A 311      -2.988   6.448 -19.364  1.00  1.17           C  
ATOM   4643  OE1 GLU A 311      -2.517   5.948 -20.357  1.00  1.17           O  
ATOM   4644  OE2 GLU A 311      -2.390   7.262 -18.697  1.00  1.17           O  
ATOM   4645  H   GLU A 311      -5.494   3.632 -17.457  1.00  0.84           H  
ATOM   4646  HA  GLU A 311      -6.959   5.285 -19.412  1.00  0.94           H  
ATOM   4647 1HB  GLU A 311      -4.213   3.973 -19.509  1.00  1.40           H  
ATOM   4648 2HB  GLU A 311      -4.875   5.030 -20.753  1.00  1.40           H  
ATOM   4649 1HG  GLU A 311      -5.046   6.859 -19.087  1.00  1.40           H  
ATOM   4650 2HG  GLU A 311      -4.343   5.796 -17.871  1.00  1.40           H  
ATOM   4651  N   ASN A 312      -8.172   3.161 -20.041  1.00  0.70           N  
ATOM   4652  CA  ASN A 312      -8.888   2.066 -20.683  1.00  0.74           C  
ATOM   4653  C   ASN A 312      -8.494   0.728 -20.062  1.00  0.55           C  
ATOM   4654  O   ASN A 312      -8.389  -0.275 -20.766  1.00  0.56           O  
ATOM   4655  CB  ASN A 312      -8.643   2.054 -22.183  1.00  1.11           C  
ATOM   4656  CG  ASN A 312      -9.155   3.295 -22.862  1.00  1.11           C  
ATOM   4657  OD1 ASN A 312     -10.236   3.799 -22.536  1.00  1.11           O  
ATOM   4658  ND2 ASN A 312      -8.399   3.798 -23.803  1.00  1.11           N  
ATOM   4659  H   ASN A 312      -8.695   3.884 -19.557  1.00  0.84           H  
ATOM   4660  HA  ASN A 312      -9.958   2.201 -20.507  1.00  0.89           H  
ATOM   4661 1HB  ASN A 312      -7.578   1.954 -22.389  1.00  1.33           H  
ATOM   4662 2HB  ASN A 312      -9.139   1.189 -22.622  1.00  1.33           H  
ATOM   4663 1HD2 ASN A 312      -8.688   4.622 -24.291  1.00  1.33           H  
ATOM   4664 2HD2 ASN A 312      -7.532   3.359 -24.037  1.00  1.33           H  
ATOM   4665  N   GLY A 313      -8.275   0.725 -18.743  1.00  0.52           N  
ATOM   4666  CA  GLY A 313      -7.899  -0.469 -17.999  1.00  0.56           C  
ATOM   4667  C   GLY A 313      -6.380  -0.669 -17.877  1.00  0.49           C  
ATOM   4668  O   GLY A 313      -5.931  -1.633 -17.246  1.00  1.35           O  
ATOM   4669  H   GLY A 313      -8.386   1.577 -18.214  1.00  0.62           H  
ATOM   4670 1HA  GLY A 313      -8.330  -0.416 -17.001  1.00  0.67           H  
ATOM   4671 2HA  GLY A 313      -8.354  -1.332 -18.470  1.00  0.67           H  
ATOM   4672  N   PHE A 314      -5.589   0.235 -18.462  1.00  0.34           N  
ATOM   4673  CA  PHE A 314      -4.147   0.094 -18.392  1.00  0.23           C  
ATOM   4674  C   PHE A 314      -3.516   1.075 -17.398  1.00  0.23           C  
ATOM   4675  O   PHE A 314      -4.001   2.191 -17.185  1.00  0.29           O  
ATOM   4676  CB  PHE A 314      -3.542   0.256 -19.784  1.00  0.35           C  
ATOM   4677  CG  PHE A 314      -3.991  -0.821 -20.738  1.00  0.35           C  
ATOM   4678  CD1 PHE A 314      -5.018  -0.581 -21.641  1.00  0.35           C  
ATOM   4679  CD2 PHE A 314      -3.412  -2.079 -20.725  1.00  0.35           C  
ATOM   4680  CE1 PHE A 314      -5.446  -1.564 -22.513  1.00  0.35           C  
ATOM   4681  CE2 PHE A 314      -3.842  -3.066 -21.594  1.00  0.35           C  
ATOM   4682  CZ  PHE A 314      -4.857  -2.808 -22.490  1.00  0.35           C  
ATOM   4683  H   PHE A 314      -5.967   1.007 -18.993  1.00  0.41           H  
ATOM   4684  HA  PHE A 314      -3.921  -0.916 -18.051  1.00  0.28           H  
ATOM   4685 1HB  PHE A 314      -3.825   1.223 -20.198  1.00  0.41           H  
ATOM   4686 2HB  PHE A 314      -2.456   0.227 -19.718  1.00  0.41           H  
ATOM   4687  HD1 PHE A 314      -5.490   0.399 -21.661  1.00  0.41           H  
ATOM   4688  HD2 PHE A 314      -2.609  -2.288 -20.017  1.00  0.41           H  
ATOM   4689  HE1 PHE A 314      -6.253  -1.355 -23.216  1.00  0.41           H  
ATOM   4690  HE2 PHE A 314      -3.381  -4.053 -21.574  1.00  0.41           H  
ATOM   4691  HZ  PHE A 314      -5.194  -3.586 -23.174  1.00  0.41           H  
ATOM   4692  N   LEU A 315      -2.431   0.624 -16.779  1.00  0.28           N  
ATOM   4693  CA  LEU A 315      -1.723   1.369 -15.744  1.00  0.34           C  
ATOM   4694  C   LEU A 315      -0.300   1.732 -16.116  1.00  0.41           C  
ATOM   4695  O   LEU A 315       0.516   0.868 -16.427  1.00  0.69           O  
ATOM   4696  CB  LEU A 315      -1.723   0.531 -14.450  1.00  0.51           C  
ATOM   4697  CG  LEU A 315      -0.900   1.038 -13.244  1.00  0.51           C  
ATOM   4698  CD1 LEU A 315      -1.433   2.361 -12.750  1.00  0.51           C  
ATOM   4699  CD2 LEU A 315      -0.985   0.013 -12.127  1.00  0.51           C  
ATOM   4700  H   LEU A 315      -2.087  -0.294 -17.028  1.00  0.34           H  
ATOM   4701  HA  LEU A 315      -2.266   2.292 -15.561  1.00  0.41           H  
ATOM   4702 1HB  LEU A 315      -2.751   0.439 -14.125  1.00  0.61           H  
ATOM   4703 2HB  LEU A 315      -1.365  -0.466 -14.691  1.00  0.61           H  
ATOM   4704  HG  LEU A 315       0.140   1.176 -13.542  1.00  0.61           H  
ATOM   4705 1HD1 LEU A 315      -0.841   2.696 -11.899  1.00  0.61           H  
ATOM   4706 2HD1 LEU A 315      -1.358   3.090 -13.551  1.00  0.61           H  
ATOM   4707 3HD1 LEU A 315      -2.474   2.249 -12.448  1.00  0.61           H  
ATOM   4708 1HD2 LEU A 315      -0.405   0.359 -11.272  1.00  0.61           H  
ATOM   4709 2HD2 LEU A 315      -2.024  -0.117 -11.826  1.00  0.61           H  
ATOM   4710 3HD2 LEU A 315      -0.590  -0.938 -12.475  1.00  0.61           H  
ATOM   4711  N   ARG A 316       0.008   3.024 -16.076  1.00  0.37           N  
ATOM   4712  CA  ARG A 316       1.384   3.450 -16.303  1.00  0.53           C  
ATOM   4713  C   ARG A 316       1.995   3.619 -14.920  1.00  0.49           C  
ATOM   4714  O   ARG A 316       1.390   4.265 -14.070  1.00  0.61           O  
ATOM   4715  CB  ARG A 316       1.470   4.742 -17.099  1.00  0.80           C  
ATOM   4716  CG  ARG A 316       0.917   4.678 -18.514  1.00  0.80           C  
ATOM   4717  CD  ARG A 316       0.956   6.009 -19.177  1.00  0.80           C  
ATOM   4718  NE  ARG A 316       0.265   5.999 -20.462  1.00  0.80           N  
ATOM   4719  CZ  ARG A 316       0.822   5.775 -21.663  1.00  0.80           C  
ATOM   4720  NH1 ARG A 316       2.111   5.567 -21.769  1.00  0.80           N  
ATOM   4721  NH2 ARG A 316       0.053   5.773 -22.738  1.00  0.80           N  
ATOM   4722  H   ARG A 316      -0.709   3.709 -15.852  1.00  0.44           H  
ATOM   4723  HA  ARG A 316       1.914   2.675 -16.845  1.00  0.64           H  
ATOM   4724 1HB  ARG A 316       0.936   5.524 -16.582  1.00  0.95           H  
ATOM   4725 2HB  ARG A 316       2.511   5.051 -17.173  1.00  0.95           H  
ATOM   4726 1HG  ARG A 316       1.511   3.981 -19.105  1.00  0.95           H  
ATOM   4727 2HG  ARG A 316      -0.120   4.343 -18.486  1.00  0.95           H  
ATOM   4728 1HD  ARG A 316       0.470   6.746 -18.537  1.00  0.95           H  
ATOM   4729 2HD  ARG A 316       1.991   6.302 -19.348  1.00  0.95           H  
ATOM   4730  HE  ARG A 316      -0.738   6.144 -20.447  1.00  0.95           H  
ATOM   4731 1HH1 ARG A 316       2.686   5.577 -20.942  1.00  0.95           H  
ATOM   4732 2HH1 ARG A 316       2.529   5.401 -22.673  1.00  0.95           H  
ATOM   4733 1HH2 ARG A 316      -0.941   5.938 -22.639  1.00  0.95           H  
ATOM   4734 2HH2 ARG A 316       0.455   5.608 -23.648  1.00  0.95           H  
ATOM   4735  N   MET A 317       3.146   3.006 -14.676  1.00  0.90           N  
ATOM   4736  CA  MET A 317       3.745   3.032 -13.343  1.00  1.02           C  
ATOM   4737  C   MET A 317       5.186   3.508 -13.341  1.00  0.98           C  
ATOM   4738  O   MET A 317       5.997   3.046 -14.127  1.00  2.17           O  
ATOM   4739  CB  MET A 317       3.657   1.637 -12.741  1.00  1.53           C  
ATOM   4740  CG  MET A 317       4.252   1.507 -11.358  1.00  1.53           C  
ATOM   4741  SD  MET A 317       4.109  -0.166 -10.709  1.00  1.53           S  
ATOM   4742  CE  MET A 317       2.355  -0.236 -10.399  1.00  1.53           C  
ATOM   4743  H   MET A 317       3.590   2.488 -15.421  1.00  1.08           H  
ATOM   4744  HA  MET A 317       3.176   3.721 -12.726  1.00  1.22           H  
ATOM   4745 1HB  MET A 317       2.612   1.336 -12.681  1.00  1.84           H  
ATOM   4746 2HB  MET A 317       4.164   0.927 -13.391  1.00  1.84           H  
ATOM   4747 1HG  MET A 317       5.306   1.778 -11.387  1.00  1.84           H  
ATOM   4748 2HG  MET A 317       3.743   2.189 -10.675  1.00  1.84           H  
ATOM   4749 1HE  MET A 317       2.096  -1.211  -9.988  1.00  1.84           H  
ATOM   4750 2HE  MET A 317       2.080   0.546  -9.693  1.00  1.84           H  
ATOM   4751 3HE  MET A 317       1.819  -0.080 -11.334  1.00  1.84           H  
ATOM   4752  N   GLU A 318       5.518   4.431 -12.450  1.00  0.86           N  
ATOM   4753  CA  GLU A 318       6.871   4.985 -12.411  1.00  0.94           C  
ATOM   4754  C   GLU A 318       7.922   3.904 -12.231  1.00  1.28           C  
ATOM   4755  O   GLU A 318       7.817   3.070 -11.329  1.00  2.25           O  
ATOM   4756  CB  GLU A 318       7.019   6.007 -11.285  1.00  1.41           C  
ATOM   4757  CG  GLU A 318       8.363   6.731 -11.291  1.00  1.41           C  
ATOM   4758  CD  GLU A 318       8.533   7.699 -10.154  1.00  1.41           C  
ATOM   4759  OE1 GLU A 318       7.741   7.666  -9.245  1.00  1.41           O  
ATOM   4760  OE2 GLU A 318       9.455   8.480 -10.196  1.00  1.41           O  
ATOM   4761  H   GLU A 318       4.830   4.767 -11.792  1.00  1.03           H  
ATOM   4762  HA  GLU A 318       7.064   5.485 -13.360  1.00  1.13           H  
ATOM   4763 1HB  GLU A 318       6.229   6.756 -11.363  1.00  1.69           H  
ATOM   4764 2HB  GLU A 318       6.906   5.507 -10.325  1.00  1.69           H  
ATOM   4765 1HG  GLU A 318       9.162   5.993 -11.245  1.00  1.69           H  
ATOM   4766 2HG  GLU A 318       8.462   7.268 -12.232  1.00  1.69           H  
ATOM   4767  N   LYS A 319       8.953   3.939 -13.073  1.00  1.84           N  
ATOM   4768  CA  LYS A 319      10.015   2.949 -12.970  1.00  3.08           C  
ATOM   4769  C   LYS A 319      11.329   3.648 -12.687  1.00  1.77           C  
ATOM   4770  O   LYS A 319      11.401   4.877 -12.737  1.00  2.39           O  
ATOM   4771  CB  LYS A 319      10.157   2.132 -14.251  1.00  4.62           C  
ATOM   4772  CG  LYS A 319      10.880   2.789 -15.389  1.00  4.62           C  
ATOM   4773  CD  LYS A 319      10.929   1.880 -16.607  1.00  4.62           C  
ATOM   4774  CE  LYS A 319      11.786   0.658 -16.325  1.00  4.62           C  
ATOM   4775  NZ  LYS A 319      13.207   1.021 -16.073  1.00  4.62           N  
ATOM   4776  H   LYS A 319       8.981   4.642 -13.799  1.00  2.21           H  
ATOM   4777  HA  LYS A 319       9.802   2.277 -12.139  1.00  3.70           H  
ATOM   4778 1HB  LYS A 319      10.641   1.187 -14.053  1.00  5.54           H  
ATOM   4779 2HB  LYS A 319       9.161   1.918 -14.626  1.00  5.54           H  
ATOM   4780 1HG  LYS A 319      10.373   3.698 -15.635  1.00  5.54           H  
ATOM   4781 2HG  LYS A 319      11.898   3.034 -15.087  1.00  5.54           H  
ATOM   4782 1HD  LYS A 319       9.920   1.555 -16.865  1.00  5.54           H  
ATOM   4783 2HD  LYS A 319      11.347   2.420 -17.455  1.00  5.54           H  
ATOM   4784 1HE  LYS A 319      11.398   0.143 -15.449  1.00  5.54           H  
ATOM   4785 2HE  LYS A 319      11.742  -0.018 -17.179  1.00  5.54           H  
ATOM   4786 1HZ  LYS A 319      13.739   0.183 -15.885  1.00  5.54           H  
ATOM   4787 2HZ  LYS A 319      13.588   1.489 -16.882  1.00  5.54           H  
ATOM   4788 3HZ  LYS A 319      13.259   1.634 -15.271  1.00  5.54           H  
ATOM   4789  N   ASP A 320      12.363   2.858 -12.401  1.00  1.50           N  
ATOM   4790  CA  ASP A 320      13.693   3.370 -12.058  1.00  1.96           C  
ATOM   4791  C   ASP A 320      13.615   4.343 -10.889  1.00  2.09           C  
ATOM   4792  O   ASP A 320      13.991   5.511 -11.005  1.00  2.46           O  
ATOM   4793  CB  ASP A 320      14.331   4.055 -13.275  1.00  2.94           C  
ATOM   4794  CG  ASP A 320      15.826   4.310 -13.124  1.00  2.94           C  
ATOM   4795  OD1 ASP A 320      16.446   3.670 -12.309  1.00  2.94           O  
ATOM   4796  OD2 ASP A 320      16.337   5.137 -13.846  1.00  2.94           O  
ATOM   4797  H   ASP A 320      12.208   1.855 -12.403  1.00  1.80           H  
ATOM   4798  HA  ASP A 320      14.322   2.529 -11.761  1.00  2.35           H  
ATOM   4799 1HB  ASP A 320      14.168   3.435 -14.156  1.00  3.53           H  
ATOM   4800 2HB  ASP A 320      13.831   5.007 -13.453  1.00  3.53           H  
ATOM   4801  N   ILE A 321      13.144   3.836  -9.755  1.00  2.82           N  
ATOM   4802  CA  ILE A 321      12.950   4.636  -8.556  1.00  4.28           C  
ATOM   4803  C   ILE A 321      14.030   4.428  -7.493  1.00  8.70           C  
ATOM   4804  O   ILE A 321      14.027   5.122  -6.475  1.00 46.46           O  
ATOM   4805  CB  ILE A 321      11.558   4.333  -7.968  1.00  6.42           C  
ATOM   4806  CG1 ILE A 321      11.469   2.864  -7.527  1.00  6.42           C  
ATOM   4807  CG2 ILE A 321      10.497   4.625  -9.012  1.00  6.42           C  
ATOM   4808  CD1 ILE A 321      10.225   2.539  -6.730  1.00  6.42           C  
ATOM   4809  H   ILE A 321      12.878   2.860  -9.736  1.00  3.38           H  
ATOM   4810  HA  ILE A 321      12.966   5.686  -8.850  1.00  5.14           H  
ATOM   4811  HB  ILE A 321      11.386   4.955  -7.088  1.00  7.70           H  
ATOM   4812 1HG1 ILE A 321      11.486   2.227  -8.411  1.00  7.70           H  
ATOM   4813 2HG1 ILE A 321      12.334   2.623  -6.920  1.00  7.70           H  
ATOM   4814 1HG2 ILE A 321       9.517   4.418  -8.599  1.00  7.70           H  
ATOM   4815 2HG2 ILE A 321      10.556   5.672  -9.304  1.00  7.70           H  
ATOM   4816 3HG2 ILE A 321      10.662   3.994  -9.885  1.00  7.70           H  
ATOM   4817 1HD1 ILE A 321      10.235   1.484  -6.454  1.00  7.70           H  
ATOM   4818 2HD1 ILE A 321      10.201   3.150  -5.828  1.00  7.70           H  
ATOM   4819 3HD1 ILE A 321       9.342   2.746  -7.332  1.00  7.70           H  
ATOM   4820  N   SER A 322      14.933   3.464  -7.733  1.00  4.60           N  
ATOM   4821  CA  SER A 322      16.079   3.060  -6.882  1.00  4.57           C  
ATOM   4822  C   SER A 322      15.681   1.934  -5.910  1.00  4.68           C  
ATOM   4823  O   SER A 322      16.481   1.058  -5.590  1.00 16.35           O  
ATOM   4824  CB  SER A 322      16.680   4.210  -6.076  1.00  6.86           C  
ATOM   4825  OG  SER A 322      15.907   4.530  -4.953  1.00  6.86           O  
ATOM   4826  H   SER A 322      14.825   2.964  -8.597  1.00  5.52           H  
ATOM   4827  HA  SER A 322      16.855   2.654  -7.544  1.00  5.48           H  
ATOM   4828 1HB  SER A 322      17.686   3.937  -5.762  1.00  8.23           H  
ATOM   4829 2HB  SER A 322      16.781   5.086  -6.724  1.00  8.23           H  
ATOM   4830  HG  SER A 322      15.099   4.920  -5.278  1.00  8.23           H  
ATOM   4831  N   ASP A 323      14.433   1.963  -5.455  1.00  4.02           N  
ATOM   4832  CA  ASP A 323      13.952   0.936  -4.558  1.00  3.04           C  
ATOM   4833  C   ASP A 323      13.632  -0.313  -5.325  1.00  2.46           C  
ATOM   4834  O   ASP A 323      12.506  -0.489  -5.794  1.00  5.34           O  
ATOM   4835  CB  ASP A 323      12.724   1.404  -3.787  1.00  4.56           C  
ATOM   4836  CG  ASP A 323      12.208   0.382  -2.772  1.00  4.56           C  
ATOM   4837  OD1 ASP A 323      12.477  -0.794  -2.900  1.00  4.56           O  
ATOM   4838  OD2 ASP A 323      11.553   0.805  -1.848  1.00  4.56           O  
ATOM   4839  H   ASP A 323      13.809   2.702  -5.721  1.00  4.82           H  
ATOM   4840  HA  ASP A 323      14.740   0.704  -3.839  1.00  3.65           H  
ATOM   4841 1HB  ASP A 323      12.964   2.325  -3.257  1.00  5.47           H  
ATOM   4842 2HB  ASP A 323      11.923   1.632  -4.490  1.00  5.47           H  
ATOM   4843  N   LYS A 324      14.643  -1.176  -5.434  1.00  1.16           N  
ATOM   4844  CA  LYS A 324      14.623  -2.472  -6.123  1.00  1.01           C  
ATOM   4845  C   LYS A 324      13.364  -3.333  -6.003  1.00  0.96           C  
ATOM   4846  O   LYS A 324      13.143  -4.196  -6.844  1.00  1.14           O  
ATOM   4847  CB  LYS A 324      15.804  -3.310  -5.636  1.00  1.52           C  
ATOM   4848  CG  LYS A 324      15.693  -3.754  -4.183  1.00  1.52           C  
ATOM   4849  CD  LYS A 324      16.925  -4.527  -3.739  1.00  1.52           C  
ATOM   4850  CE  LYS A 324      16.794  -4.989  -2.294  1.00  1.52           C  
ATOM   4851  NZ  LYS A 324      18.016  -5.697  -1.822  1.00  1.52           N  
ATOM   4852  H   LYS A 324      15.518  -0.873  -5.017  1.00  1.39           H  
ATOM   4853  HA  LYS A 324      14.761  -2.265  -7.188  1.00  1.21           H  
ATOM   4854 1HB  LYS A 324      15.896  -4.202  -6.254  1.00  1.82           H  
ATOM   4855 2HB  LYS A 324      16.727  -2.737  -5.745  1.00  1.82           H  
ATOM   4856 1HG  LYS A 324      15.572  -2.880  -3.544  1.00  1.82           H  
ATOM   4857 2HG  LYS A 324      14.817  -4.392  -4.067  1.00  1.82           H  
ATOM   4858 1HD  LYS A 324      17.061  -5.398  -4.381  1.00  1.82           H  
ATOM   4859 2HD  LYS A 324      17.805  -3.889  -3.830  1.00  1.82           H  
ATOM   4860 1HE  LYS A 324      16.619  -4.122  -1.659  1.00  1.82           H  
ATOM   4861 2HE  LYS A 324      15.941  -5.663  -2.211  1.00  1.82           H  
ATOM   4862 1HZ  LYS A 324      17.888  -5.984  -0.862  1.00  1.82           H  
ATOM   4863 2HZ  LYS A 324      18.180  -6.510  -2.399  1.00  1.82           H  
ATOM   4864 3HZ  LYS A 324      18.811  -5.076  -1.885  1.00  1.82           H  
ATOM   4865  N   ARG A 325      12.516  -3.108  -4.999  1.00  1.11           N  
ATOM   4866  CA  ARG A 325      11.321  -3.928  -4.858  1.00  1.37           C  
ATOM   4867  C   ARG A 325      10.282  -3.579  -5.915  1.00  1.22           C  
ATOM   4868  O   ARG A 325       9.377  -4.368  -6.185  1.00  1.58           O  
ATOM   4869  CB  ARG A 325      10.743  -3.756  -3.472  1.00  2.06           C  
ATOM   4870  CG  ARG A 325      11.634  -4.303  -2.368  1.00  2.06           C  
ATOM   4871  CD  ARG A 325      11.107  -3.975  -1.024  1.00  2.06           C  
ATOM   4872  NE  ARG A 325      11.144  -2.543  -0.782  1.00  2.06           N  
ATOM   4873  CZ  ARG A 325      10.701  -1.937   0.336  1.00  2.06           C  
ATOM   4874  NH1 ARG A 325      10.208  -2.649   1.328  1.00  2.06           N  
ATOM   4875  NH2 ARG A 325      10.765  -0.623   0.432  1.00  2.06           N  
ATOM   4876  H   ARG A 325      12.692  -2.381  -4.310  1.00  1.33           H  
ATOM   4877  HA  ARG A 325      11.602  -4.972  -4.987  1.00  1.64           H  
ATOM   4878 1HB  ARG A 325      10.581  -2.698  -3.271  1.00  2.47           H  
ATOM   4879 2HB  ARG A 325       9.779  -4.261  -3.407  1.00  2.47           H  
ATOM   4880 1HG  ARG A 325      11.701  -5.386  -2.457  1.00  2.47           H  
ATOM   4881 2HG  ARG A 325      12.629  -3.867  -2.456  1.00  2.47           H  
ATOM   4882 1HD  ARG A 325      10.074  -4.309  -0.946  1.00  2.47           H  
ATOM   4883 2HD  ARG A 325      11.709  -4.468  -0.261  1.00  2.47           H  
ATOM   4884  HE  ARG A 325      11.522  -1.952  -1.520  1.00  2.47           H  
ATOM   4885 1HH1 ARG A 325      10.158  -3.656   1.252  1.00  2.47           H  
ATOM   4886 2HH1 ARG A 325       9.876  -2.189   2.163  1.00  2.47           H  
ATOM   4887 1HH2 ARG A 325      11.137  -0.081  -0.343  1.00  2.47           H  
ATOM   4888 2HH2 ARG A 325      10.436  -0.157   1.263  1.00  2.47           H  
ATOM   4889  N   GLY A 326      10.429  -2.403  -6.521  1.00  1.03           N  
ATOM   4890  CA  GLY A 326       9.537  -1.942  -7.561  1.00  1.14           C  
ATOM   4891  C   GLY A 326       8.430  -1.097  -6.970  1.00  0.81           C  
ATOM   4892  O   GLY A 326       8.113  -1.202  -5.783  1.00  0.84           O  
ATOM   4893  H   GLY A 326      11.194  -1.801  -6.255  1.00  1.24           H  
ATOM   4894 1HA  GLY A 326      10.096  -1.359  -8.293  1.00  1.37           H  
ATOM   4895 2HA  GLY A 326       9.114  -2.796  -8.086  1.00  1.37           H  
ATOM   4896  N   MET A 327       7.833  -0.261  -7.802  1.00  0.80           N  
ATOM   4897  CA  MET A 327       6.727   0.558  -7.352  1.00  0.88           C  
ATOM   4898  C   MET A 327       5.579  -0.379  -7.056  1.00  0.82           C  
ATOM   4899  O   MET A 327       5.268  -1.250  -7.862  1.00  0.75           O  
ATOM   4900  CB  MET A 327       6.368   1.600  -8.405  1.00  1.32           C  
ATOM   4901  CG  MET A 327       5.245   2.555  -8.016  1.00  1.32           C  
ATOM   4902  SD  MET A 327       5.672   3.611  -6.623  1.00  1.32           S  
ATOM   4903  CE  MET A 327       6.851   4.698  -7.407  1.00  1.32           C  
ATOM   4904  H   MET A 327       8.142  -0.200  -8.762  1.00  0.96           H  
ATOM   4905  HA  MET A 327       7.006   1.062  -6.427  1.00  1.06           H  
ATOM   4906 1HB  MET A 327       7.248   2.203  -8.630  1.00  1.58           H  
ATOM   4907 2HB  MET A 327       6.084   1.096  -9.324  1.00  1.58           H  
ATOM   4908 1HG  MET A 327       5.000   3.191  -8.866  1.00  1.58           H  
ATOM   4909 2HG  MET A 327       4.357   1.984  -7.753  1.00  1.58           H  
ATOM   4910 1HE  MET A 327       7.218   5.425  -6.682  1.00  1.58           H  
ATOM   4911 2HE  MET A 327       7.681   4.108  -7.785  1.00  1.58           H  
ATOM   4912 3HE  MET A 327       6.373   5.219  -8.234  1.00  1.58           H  
ATOM   4913  N   CYS A 328       5.003  -0.251  -5.865  1.00  1.33           N  
ATOM   4914  CA  CYS A 328       3.912  -1.113  -5.400  1.00  1.73           C  
ATOM   4915  C   CYS A 328       4.352  -2.555  -5.153  1.00  1.34           C  
ATOM   4916  O   CYS A 328       3.515  -3.444  -5.014  1.00  1.92           O  
ATOM   4917  CB  CYS A 328       2.791  -1.161  -6.428  1.00  2.59           C  
ATOM   4918  SG  CYS A 328       2.209   0.449  -6.925  1.00  2.59           S  
ATOM   4919  H   CYS A 328       5.324   0.485  -5.252  1.00  1.60           H  
ATOM   4920  HA  CYS A 328       3.521  -0.701  -4.471  1.00  2.08           H  
ATOM   4921 1HB  CYS A 328       3.091  -1.712  -7.316  1.00  3.11           H  
ATOM   4922 2HB  CYS A 328       1.944  -1.690  -5.997  1.00  3.11           H  
ATOM   4923  HG  CYS A 328       1.220  -0.014  -7.681  1.00  3.11           H  
ATOM   4924  N   GLY A 329       5.659  -2.804  -5.120  1.00  0.98           N  
ATOM   4925  CA  GLY A 329       6.151  -4.155  -4.947  1.00  1.15           C  
ATOM   4926  C   GLY A 329       6.209  -4.896  -6.286  1.00  1.08           C  
ATOM   4927  O   GLY A 329       6.350  -6.113  -6.307  1.00  1.45           O  
ATOM   4928  H   GLY A 329       6.339  -2.062  -5.228  1.00  1.18           H  
ATOM   4929 1HA  GLY A 329       7.144  -4.126  -4.499  1.00  1.38           H  
ATOM   4930 2HA  GLY A 329       5.502  -4.693  -4.256  1.00  1.38           H
[truncated: 11,843 more chars]
