# Supplementary material for: Sequence comparison, molecular modeling, and network analysis predict structural diversity in cysteine proteases from the Cape sundew, Drosera capensis
Source: Comput Struct Biotechnol J. 2016 Jun 14;14:271–82. doi: 10.1016/j.csbj.2016.05.003 (PMC4949590; doi:10.1016/j.csbj.2016.05.003)
Supplement: Supplementary file 4 [file mmc4.zip]

Archive with 60 entries (60 files):
- Rosetta_mature/BROM1_ANACO_mature_m1.pdb
- Rosetta_mature/CPGP1_ZINOF_mature_m1.pdb
- Rosetta_mature/CYSEP_VIGMU_mature_m1.pdb
- Rosetta_mature/DCAP_0107_mature_m1.pdb
- Rosetta_mature/DCAP_0302_mature_m1.pdb
- Rosetta_mature/DCAP_0302_nogranulin_mature_m1.pdb
- Rosetta_mature/DCAP_0515_mature_m1.pdb
- Rosetta_mature/DCAP_0624_mature_m1.pdb
- Rosetta_mature/DCAP_0995_mature_m1.pdb
- Rosetta_mature/DCAP_1658_mature_m1.pdb
- Rosetta_mature/DCAP_1708_mature_m1.pdb
- Rosetta_mature/DCAP_2122_mature_m1.pdb
- Rosetta_mature/DCAP_2190_mature_m1.pdb
- Rosetta_mature/DCAP_2263_mature_m1.pdb
- Rosetta_mature/DCAP_2555_mature_m1.pdb
- Rosetta_mature/DCAP_2570_mature_m1.pdb
- Rosetta_mature/DCAP_3192_mature_m1.pdb
- Rosetta_mature/DCAP_3193_mature_m1.pdb
- Rosetta_mature/DCAP_3370_mature_m1.pdb
- Rosetta_mature/DCAP_3872_mature_m1.pdb
- Rosetta_mature/DCAP_3968_mature_m1.pdb
- Rosetta_mature/DCAP_4240_mature_m1.pdb
- Rosetta_mature/DCAP_4793_mature_m1.pdb
- Rosetta_mature/DCAP_4952_mature_m1.pdb
- Rosetta_mature/DCAP_4959_mature_m1.pdb
- Rosetta_mature/DCAP_5115_mature_m1.pdb
- Rosetta_mature/DCAP_5360_mature_m1.pdb
- Rosetta_mature/DCAP_5561_mature_m1.pdb
- Rosetta_mature/DCAP_5667_mature_m1.pdb
- Rosetta_mature/DCAP_5945_mature_m1.pdb
- Rosetta_mature/DCAP_5945_nogranulin_mature_m1.pdb
- Rosetta_mature/DCAP_5993_mature_m1.pdb
- Rosetta_mature/DCAP_6097_mature_m1.pdb
- Rosetta_mature/DCAP_6097_nogranulin_mature_m1.pdb
- Rosetta_mature/DCAP_6547_mature_m1.pdb
- Rosetta_mature/DCAP_6547_nogranulin_mature_m1.pdb
- Rosetta_mature/DCAP_6565_mature_m1.pdb
- Rosetta_mature/DCAP_6609_mature_m1.pdb
- Rosetta_mature/DCAP_6618_mature_m1.pdb
- Rosetta_mature/DCAP_7131_mature_m1.pdb
- Rosetta_mature/DCAP_7132_mature_m1.pdb
- Rosetta_mature/DCAP_7518_mature_m1.pdb
- Rosetta_mature/DCAP_7518_nogranulin_mature_m1.pdb
- Rosetta_mature/DCAP_7614_mature_m1.pdb
- Rosetta_mature/DCAP_7627_mature_m1.pdb
- Rosetta_mature/DCAP_7656_mature_m1.pdb
- Rosetta_mature/DCAP_7714_mature_m1.pdb
- Rosetta_mature/DCAP_7834_mature_m1.pdb
- Rosetta_mature/DCAP_7844_mature_m1.pdb
- Rosetta_mature/DCAP_7862_mature_m1.pdb
- Rosetta_mature/DCAP_8215_mature_m1.pdb
- Rosetta_mature/DCAP_8396_mature_m1.pdb
- Rosetta_mature/Dionain1_mature_m1.pdb
- Rosetta_mature/Dionain3_mature_m1.pdb
- Rosetta_mature/ERVB_TABDI_mature_m1.pdb
- Rosetta_mature/ORYA_ORYSJ_mature_m1.pdb
- Rosetta_mature/ORYA_ORYSJ_nogranulin_mature_m1.pdb
- Rosetta_mature/PAPA1_CARPA_mature_m1.pdb
- Rosetta_mature/RD21A_ARATH_mature_m1.pdb
- Rosetta_mature/SAG39_ORYSJ_mature_m1.pdb
