# Supplementary material for: Sequence comparison, molecular modeling, and network analysis predict structural diversity in cysteine proteases from the Cape sundew, Drosera capensis
Source: Comput Struct Biotechnol J. 2016 Jun 14;14:271–82. doi: 10.1016/j.csbj.2016.05.003 (PMC4949590; doi:10.1016/j.csbj.2016.05.003)
Supplement: Supplementary file 4 [file mmc4.zip › Rosetta_mature/BROM1_ANACO_mature_m1.pdb]

CRYST1   62.461   71.488   58.627  90.00  90.00  90.00 P 1           1
ATOM      1  N   VAL A   1      13.214 -14.063 -19.764  1.00  0.00      A    N
ATOM      2  HT1 VAL A   1      13.506 -14.911 -19.238  1.00  0.00      A    H
ATOM      3  HT2 VAL A   1      13.943 -13.728 -20.426  1.00  0.00      A    H
ATOM      4  HT3 VAL A   1      12.502 -14.467 -20.404  1.00  0.00      A    H
ATOM      5  CA  VAL A   1      12.778 -13.093 -18.694  1.00  0.00      A    C
ATOM      6  HA  VAL A   1      12.464 -13.638 -17.816  1.00  0.00      A    H
ATOM      7  CB  VAL A   1      13.890 -12.070 -18.384  1.00  0.00      A    C
ATOM      8  HB  VAL A   1      14.134 -11.458 -19.278  1.00  0.00      A    H
ATOM      9  CG1 VAL A   1      13.637 -11.310 -17.118  1.00  0.00      A    C
ATOM     10 HG11 VAL A   1      12.604 -10.902 -17.107  1.00  0.00      A    H
ATOM     11 HG12 VAL A   1      13.818 -11.922 -16.209  1.00  0.00      A    H
ATOM     12 HG13 VAL A   1      14.302 -10.423 -17.051  1.00  0.00      A    H
ATOM     13  CG2 VAL A   1      15.225 -12.820 -18.141  1.00  0.00      A    C
ATOM     14 HG21 VAL A   1      15.175 -13.518 -17.278  1.00  0.00      A    H
ATOM     15 HG22 VAL A   1      15.634 -13.385 -19.006  1.00  0.00      A    H
ATOM     16 HG23 VAL A   1      16.084 -12.118 -18.078  1.00  0.00      A    H
ATOM     17  C   VAL A   1      11.749 -12.220 -19.480  1.00  0.00      A    C
ATOM     18  O   VAL A   1      12.157 -11.620 -20.490  1.00  0.00      A    O
ATOM     19  N   PRO A   2      10.569 -11.932 -18.909  1.00  0.00      A    N
ATOM     20  CD  PRO A   2       9.911 -12.679 -17.889  1.00  0.00      A    C
ATOM     21  HD1 PRO A   2      10.433 -12.789 -16.914  1.00  0.00      A    H
ATOM     22  HD2 PRO A   2       9.706 -13.740 -18.150  1.00  0.00      A    H
ATOM     23  CA  PRO A   2       9.620 -11.105 -19.642  1.00  0.00      A    C
ATOM     24  HA  PRO A   2       9.742 -11.264 -20.703  1.00  0.00      A    H
ATOM     25  CB  PRO A   2       8.255 -11.508 -19.016  1.00  0.00      A    C
ATOM     26  HB1 PRO A   2       7.525 -10.674 -18.942  1.00  0.00      A    H
ATOM     27  HB2 PRO A   2       7.831 -12.279 -19.694  1.00  0.00      A    H
ATOM     28  CG  PRO A   2       8.557 -12.105 -17.667  1.00  0.00      A    C
ATOM     29  HG1 PRO A   2       8.681 -11.186 -17.056  1.00  0.00      A    H
ATOM     30  HG2 PRO A   2       7.837 -12.815 -17.207  1.00  0.00      A    H
ATOM     31  C   PRO A   2       9.963  -9.705 -19.316  1.00  0.00      A    C
ATOM     32  O   PRO A   2      10.828  -9.475 -18.485  1.00  0.00      A    O
ATOM     33  N   GLN A   3       9.388  -8.732 -20.047  1.00  0.00      A    N
ATOM     34  HN  GLN A   3       8.699  -8.837 -20.760  1.00  0.00      A    H
ATOM     35  CA  GLN A   3       9.592  -7.324 -19.756  1.00  0.00      A    C
ATOM     36  HA  GLN A   3      10.390  -7.149 -19.049  1.00  0.00      A    H
ATOM     37  CB  GLN A   3       9.887  -6.577 -21.101  1.00  0.00      A    C
ATOM     38  HB1 GLN A   3       8.923  -6.409 -21.626  1.00  0.00      A    H
ATOM     39  HB2 GLN A   3      10.167  -5.549 -20.787  1.00  0.00      A    H
ATOM     40  CG  GLN A   3      10.943  -7.121 -22.113  1.00  0.00      A    C
ATOM     41  HG1 GLN A   3      10.814  -8.203 -22.331  1.00  0.00      A    H
ATOM     42  HG2 GLN A   3      10.958  -6.610 -23.099  1.00  0.00      A    H
ATOM     43  CD  GLN A   3      12.309  -6.986 -21.568  1.00  0.00      A    C
ATOM     44  OE1 GLN A   3      12.959  -7.937 -21.141  1.00  0.00      A    O
ATOM     45  NE2 GLN A   3      12.920  -5.752 -21.563  1.00  0.00      A    N
ATOM     46 HE21 GLN A   3      13.792  -5.614 -21.093  1.00  0.00      A    H
ATOM     47 HE22 GLN A   3      12.395  -5.009 -21.979  1.00  0.00      A    H
ATOM     48  C   GLN A   3       8.362  -6.683 -19.173  1.00  0.00      A    C
ATOM     49  O   GLN A   3       8.406  -6.094 -18.051  1.00  0.00      A    O
ATOM     50  N   SER A   4       7.176  -6.876 -19.824  1.00  0.00      A    N
ATOM     51  HN  SER A   4       7.200  -7.520 -20.585  1.00  0.00      A    H
ATOM     52  CA  SER A   4       5.886  -6.424 -19.398  1.00  0.00      A    C
ATOM     53  HA  SER A   4       6.005  -5.889 -18.468  1.00  0.00      A    H
ATOM     54  CB  SER A   4       5.109  -5.592 -20.406  1.00  0.00      A    C
ATOM     55  HB1 SER A   4       5.738  -4.744 -20.752  1.00  0.00      A    H
ATOM     56  HB2 SER A   4       4.785  -6.247 -21.243  1.00  0.00      A    H
ATOM     57  OG  SER A   4       3.869  -5.068 -19.853  1.00  0.00      A    O
ATOM     58  HG1 SER A   4       3.689  -4.227 -20.281  1.00  0.00      A    H
ATOM     59  C   SER A   4       5.020  -7.663 -19.237  1.00  0.00      A    C
ATOM     60  O   SER A   4       5.143  -8.568 -20.066  1.00  0.00      A    O
ATOM     61  N   ILE A   5       4.310  -7.783 -18.074  1.00  0.00      A    N
ATOM     62  HN  ILE A   5       4.192  -6.998 -17.471  1.00  0.00      A    H
ATOM     63  CA  ILE A   5       3.661  -9.086 -17.741  1.00  0.00      A    C
ATOM     64  HA  ILE A   5       3.554  -9.672 -18.642  1.00  0.00      A    H
ATOM     65  CB  ILE A   5       4.190  -9.968 -16.562  1.00  0.00      A    C
ATOM     66  HB  ILE A   5       4.222  -9.315 -15.664  1.00  0.00      A    H
ATOM     67  CG2 ILE A   5       3.347 -11.235 -16.233  1.00  0.00      A    C
ATOM     68 HG21 ILE A   5       3.661 -11.812 -15.337  1.00  0.00      A    H
ATOM     69 HG22 ILE A   5       2.304 -10.892 -16.063  1.00  0.00      A    H
ATOM     70 HG23 ILE A   5       3.215 -11.990 -17.037  1.00  0.00      A    H
ATOM     71  CG1 ILE A   5       5.623 -10.381 -16.735  1.00  0.00      A    C
ATOM     72 HG11 ILE A   5       5.857 -11.300 -16.156  1.00  0.00      A    H
ATOM     73 HG12 ILE A   5       5.857 -10.699 -17.773  1.00  0.00      A    H
ATOM     74  CD  ILE A   5       6.632  -9.186 -16.396  1.00  0.00      A    C
ATOM     75  HD1 ILE A   5       6.696  -8.997 -15.303  1.00  0.00      A    H
ATOM     76  HD2 ILE A   5       7.644  -9.349 -16.825  1.00  0.00      A    H
ATOM     77  HD3 ILE A   5       6.318  -8.151 -16.646  1.00  0.00      A    H
ATOM     78  C   ILE A   5       2.255  -8.714 -17.311  1.00  0.00      A    C
ATOM     79  O   ILE A   5       2.104  -7.760 -16.509  1.00  0.00      A    O
ATOM     80  N   ASP A   6       1.240  -9.361 -17.795  1.00  0.00      A    N
ATOM     81  HN  ASP A   6       1.327  -9.906 -18.625  1.00  0.00      A    H
ATOM     82  CA  ASP A   6      -0.068  -9.226 -17.254  1.00  0.00      A    C
ATOM     83  HA  ASP A   6       0.032  -8.800 -16.267  1.00  0.00      A    H
ATOM     84  CB  ASP A   6      -0.948  -8.335 -18.193  1.00  0.00      A    C
ATOM     85  HB1 ASP A   6      -0.458  -7.338 -18.204  1.00  0.00      A    H
ATOM     86  HB2 ASP A   6      -0.999  -8.816 -19.194  1.00  0.00      A    H
ATOM     87  CG  ASP A   6      -2.289  -7.895 -17.608  1.00  0.00      A    C
ATOM     88  OD1 ASP A   6      -3.057  -8.669 -17.027  1.00  0.00      A    O
ATOM     89  OD2 ASP A   6      -2.641  -6.699 -17.857  1.00  0.00      A    O
ATOM     90  C   ASP A   6      -0.582 -10.627 -17.171  1.00  0.00      A    C
ATOM     91  O   ASP A   6      -0.495 -11.372 -18.142  1.00  0.00      A    O
ATOM     92  N   TRP A   7      -1.049 -11.041 -15.980  1.00  0.00      A    N
ATOM     93  HN  TRP A   7      -1.039 -10.456 -15.172  1.00  0.00      A    H
ATOM     94  CA  TRP A   7      -1.404 -12.447 -15.951  1.00  0.00      A    C
ATOM     95  HA  TRP A   7      -0.781 -13.033 -16.611  1.00  0.00      A    H
ATOM     96  CB  TRP A   7      -1.255 -13.001 -14.493  1.00  0.00      A    C
ATOM     97  HB1 TRP A   7      -1.723 -12.232 -13.842  1.00  0.00      A    H
ATOM     98  HB2 TRP A   7      -1.773 -13.981 -14.414  1.00  0.00      A    H
ATOM     99  CG  TRP A   7       0.279 -13.136 -14.217  1.00  0.00      A    C
ATOM    100  CD1 TRP A   7       1.156 -12.446 -13.416  1.00  0.00      A    C
ATOM    101  HD1 TRP A   7       0.886 -11.528 -12.914  1.00  0.00      A    H
ATOM    102  NE1 TRP A   7       2.414 -12.997 -13.391  1.00  0.00      A    N
ATOM    103  HE1 TRP A   7       3.248 -12.579 -13.103  1.00  0.00      A    H
ATOM    104  CE2 TRP A   7       2.432 -14.027 -14.292  1.00  0.00      A    C
ATOM    105  CD2 TRP A   7       1.092 -14.174 -14.819  1.00  0.00      A    C
ATOM    106  CE3 TRP A   7       0.855 -15.166 -15.791  1.00  0.00      A    C
ATOM    107  HE3 TRP A   7      -0.111 -15.316 -16.250  1.00  0.00      A    H
ATOM    108  CZ3 TRP A   7       1.946 -15.962 -16.183  1.00  0.00      A    C
ATOM    109  HZ3 TRP A   7       1.811 -16.702 -16.958  1.00  0.00      A    H
ATOM    110  CZ2 TRP A   7       3.486 -14.809 -14.731  1.00  0.00      A    C
ATOM    111  HZ2 TRP A   7       4.448 -14.476 -14.369  1.00  0.00      A    H
ATOM    112  CH2 TRP A   7       3.209 -15.749 -15.691  1.00  0.00      A    C
ATOM    113  HH2 TRP A   7       3.980 -16.455 -15.964  1.00  0.00      A    H
ATOM    114  C   TRP A   7      -2.882 -12.702 -16.369  1.00  0.00      A    C
ATOM    115  O   TRP A   7      -3.325 -13.851 -16.293  1.00  0.00      A    O
ATOM    116  N   ARG A   8      -3.646 -11.701 -16.721  1.00  0.00      A    N
ATOM    117  HN  ARG A   8      -3.279 -10.782 -16.605  1.00  0.00      A    H
ATOM    118  CA  ARG A   8      -4.811 -11.867 -17.512  1.00  0.00      A    C
ATOM    119  HA  ARG A   8      -5.400 -12.685 -17.123  1.00  0.00      A    H
ATOM    120  CB  ARG A   8      -5.548 -10.464 -17.582  1.00  0.00      A    C
ATOM    121  HB1 ARG A   8      -4.915  -9.681 -18.052  1.00  0.00      A    H
ATOM    122  HB2 ARG A   8      -6.395 -10.485 -18.301  1.00  0.00      A    H
ATOM    123  CG  ARG A   8      -6.106  -9.925 -16.218  1.00  0.00      A    C
ATOM    124  HG1 ARG A   8      -6.796 -10.591 -15.658  1.00  0.00      A    H
ATOM    125  HG2 ARG A   8      -5.218  -9.832 -15.557  1.00  0.00      A    H
ATOM    126  CD  ARG A   8      -6.685  -8.498 -16.306  1.00  0.00      A    C
ATOM    127  HD1 ARG A   8      -7.433  -8.440 -17.126  1.00  0.00      A    H
ATOM    128  HD2 ARG A   8      -7.223  -8.412 -15.338  1.00  0.00      A    H
ATOM    129  NE  ARG A   8      -5.527  -7.540 -16.476  1.00  0.00      A    N
ATOM    130  HE  ARG A   8      -4.599  -7.884 -16.618  1.00  0.00      A    H
ATOM    131  CZ  ARG A   8      -5.700  -6.202 -16.353  1.00  0.00      A    C
ATOM    132  NH1 ARG A   8      -6.875  -5.671 -15.977  1.00  0.00      A    N
ATOM    133 HH11 ARG A   8      -7.681  -6.186 -16.269  1.00  0.00      A    H
ATOM    134 HH12 ARG A   8      -6.918  -4.686 -15.808  1.00  0.00      A    H
ATOM    135  NH2 ARG A   8      -4.760  -5.293 -16.478  1.00  0.00      A    N
ATOM    136 HH21 ARG A   8      -3.883  -5.685 -16.755  1.00  0.00      A    H
ATOM    137 HH22 ARG A   8      -5.046  -4.335 -16.518  1.00  0.00      A    H
ATOM    138  C   ARG A   8      -4.463 -12.214 -18.938  1.00  0.00      A    C
ATOM    139  O   ARG A   8      -5.057 -13.195 -19.519  1.00  0.00      A    O
ATOM    140  N   ASP A   9      -3.538 -11.506 -19.555  1.00  0.00      A    N
ATOM    141  HN  ASP A   9      -3.226 -10.629 -19.199  1.00  0.00      A    H
ATOM    142  CA  ASP A   9      -3.012 -11.687 -20.955  1.00  0.00      A    C
ATOM    143  HA  ASP A   9      -3.894 -11.853 -21.555  1.00  0.00      A    H
ATOM    144  CB  ASP A   9      -2.192 -10.494 -21.391  1.00  0.00      A    C
ATOM    145  HB1 ASP A   9      -1.500 -10.140 -20.597  1.00  0.00      A    H
ATOM    146  HB2 ASP A   9      -1.450 -10.595 -22.211  1.00  0.00      A    H
ATOM    147  CG  ASP A   9      -3.106  -9.360 -21.719  1.00  0.00      A    C
ATOM    148  OD1 ASP A   9      -2.679  -8.187 -21.673  1.00  0.00      A    O
ATOM    149  OD2 ASP A   9      -4.319  -9.621 -21.948  1.00  0.00      A    O
ATOM    150  C   ASP A   9      -2.094 -12.880 -21.106  1.00  0.00      A    C
ATOM    151  O   ASP A   9      -2.264 -13.542 -22.148  1.00  0.00      A    O
ATOM    152  N   TYR A  10      -1.298 -13.254 -20.103  1.00  0.00      A    N
ATOM    153  HN  TYR A  10      -1.107 -12.692 -19.302  1.00  0.00      A    H
ATOM    154  CA  TYR A  10      -0.537 -14.431 -20.198  1.00  0.00      A    C
ATOM    155  HA  TYR A  10      -0.092 -14.476 -21.181  1.00  0.00      A    H
ATOM    156  CB  TYR A  10       0.579 -14.486 -19.193  1.00  0.00      A    C
ATOM    157  HB1 TYR A  10       0.302 -14.235 -18.147  1.00  0.00      A    H
ATOM    158  HB2 TYR A  10       0.934 -15.537 -19.129  1.00  0.00      A    H
ATOM    159  CG  TYR A  10       1.701 -13.594 -19.656  1.00  0.00      A    C
ATOM    160  CD1 TYR A  10       2.971 -14.010 -19.208  1.00  0.00      A    C
ATOM    161  HD1 TYR A  10       3.042 -14.993 -18.767  1.00  0.00      A    H
ATOM    162  CE1 TYR A  10       4.169 -13.323 -19.544  1.00  0.00      A    C
ATOM    163  HE1 TYR A  10       5.114 -13.810 -19.349  1.00  0.00      A    H
ATOM    164  CZ  TYR A  10       4.118 -12.063 -20.204  1.00  0.00      A    C
ATOM    165  OH  TYR A  10       5.291 -11.508 -20.773  1.00  0.00      A    O
ATOM    166  HH  TYR A  10       5.043 -10.876 -21.452  1.00  0.00      A    H
ATOM    167  CD2 TYR A  10       1.645 -12.305 -20.367  1.00  0.00      A    C
ATOM    168  HD2 TYR A  10       0.783 -11.741 -20.691  1.00  0.00      A    H
ATOM    169  CE2 TYR A  10       2.869 -11.574 -20.582  1.00  0.00      A    C
ATOM    170  HE2 TYR A  10       2.850 -10.619 -21.086  1.00  0.00      A    H
ATOM    171  C   TYR A  10      -1.544 -15.643 -19.993  1.00  0.00      A    C
ATOM    172  O   TYR A  10      -1.710 -16.503 -20.883  1.00  0.00      A    O
ATOM    173  N   GLY A  11      -2.171 -15.663 -18.833  1.00  0.00      A    N
ATOM    174  HN  GLY A  11      -2.061 -14.869 -18.241  1.00  0.00      A    H
ATOM    175  CA  GLY A  11      -3.223 -16.591 -18.571  1.00  0.00      A    C
ATOM    176  HA1 GLY A  11      -4.163 -16.077 -18.437  1.00  0.00      A    H
ATOM    177  HA2 GLY A  11      -3.278 -17.375 -19.312  1.00  0.00      A    H
ATOM    178  C   GLY A  11      -2.902 -17.275 -17.279  1.00  0.00      A    C
ATOM    179  O   GLY A  11      -2.445 -18.375 -17.265  1.00  0.00      A    O
ATOM    180  N   ALA A  12      -3.158 -16.700 -16.101  1.00  0.00      A    N
ATOM    181  HN  ALA A  12      -3.353 -15.729 -15.992  1.00  0.00      A    H
ATOM    182  CA  ALA A  12      -2.979 -17.409 -14.828  1.00  0.00      A    C
ATOM    183  HA  ALA A  12      -2.895 -18.459 -15.068  1.00  0.00      A    H
ATOM    184  CB  ALA A  12      -1.574 -17.105 -14.188  1.00  0.00      A    C
ATOM    185  HB1 ALA A  12      -1.547 -17.686 -13.242  1.00  0.00      A    H
ATOM    186  HB2 ALA A  12      -0.767 -17.548 -14.809  1.00  0.00      A    H
ATOM    187  HB3 ALA A  12      -1.411 -16.038 -13.921  1.00  0.00      A    H
ATOM    188  C   ALA A  12      -4.031 -17.179 -13.780  1.00  0.00      A    C
ATOM    189  O   ALA A  12      -4.420 -18.060 -13.024  1.00  0.00      A    O
ATOM    190  N   VAL A  13      -4.491 -15.895 -13.670  1.00  0.00      A    N
ATOM    191  HN  VAL A  13      -4.316 -15.091 -14.233  1.00  0.00      A    H
ATOM    192  CA  VAL A  13      -5.411 -15.542 -12.644  1.00  0.00      A    C
ATOM    193  HA  VAL A  13      -5.273 -16.131 -11.749  1.00  0.00      A    H
ATOM    194  CB  VAL A  13      -5.241 -14.123 -12.102  1.00  0.00      A    C
ATOM    195  HB  VAL A  13      -6.108 -13.880 -11.451  1.00  0.00      A    H
ATOM    196  CG1 VAL A  13      -3.925 -14.070 -11.240  1.00  0.00      A    C
ATOM    197 HG11 VAL A  13      -3.927 -15.007 -10.644  1.00  0.00      A    H
ATOM    198 HG12 VAL A  13      -2.995 -14.010 -11.846  1.00  0.00      A    H
ATOM    199 HG13 VAL A  13      -3.886 -13.267 -10.473  1.00  0.00      A    H
ATOM    200  CG2 VAL A  13      -5.261 -12.991 -13.182  1.00  0.00      A    C
ATOM    201 HG21 VAL A  13      -4.448 -13.117 -13.929  1.00  0.00      A    H
ATOM    202 HG22 VAL A  13      -6.248 -12.861 -13.676  1.00  0.00      A    H
ATOM    203 HG23 VAL A  13      -5.062 -12.006 -12.709  1.00  0.00      A    H
ATOM    204  C   VAL A  13      -6.848 -15.677 -13.058  1.00  0.00      A    C
ATOM    205  O   VAL A  13      -7.132 -15.952 -14.244  1.00  0.00      A    O
ATOM    206  N   ASN A  14      -7.761 -15.689 -12.112  1.00  0.00      A    N
ATOM    207  HN  ASN A  14      -7.436 -15.546 -11.181  1.00  0.00      A    H
ATOM    208  CA  ASN A  14      -9.173 -15.851 -12.343  1.00  0.00      A    C
ATOM    209  HA  ASN A  14      -9.392 -16.464 -13.205  1.00  0.00      A    H
ATOM    210  CB  ASN A  14      -9.764 -16.567 -11.072  1.00  0.00      A    C
ATOM    211  HB1 ASN A  14     -10.871 -16.603 -11.161  1.00  0.00      A    H
ATOM    212  HB2 ASN A  14      -9.364 -17.592 -10.913  1.00  0.00      A    H
ATOM    213  CG  ASN A  14      -9.525 -15.793  -9.772  1.00  0.00      A    C
ATOM    214  OD1 ASN A  14      -9.414 -14.545  -9.765  1.00  0.00      A    O
ATOM    215  ND2 ASN A  14      -9.382 -16.450  -8.638  1.00  0.00      A    N
ATOM    216 HD21 ASN A  14      -9.223 -15.961  -7.780  1.00  0.00      A    H
ATOM    217 HD22 ASN A  14      -9.319 -17.446  -8.567  1.00  0.00      A    H
ATOM    218  C   ASN A  14      -9.777 -14.489 -12.585  1.00  0.00      A    C
ATOM    219  O   ASN A  14      -9.139 -13.481 -12.731  1.00  0.00      A    O
ATOM    220  N   GLU A  15     -11.143 -14.480 -12.623  1.00  0.00      A    N
ATOM    221  HN  GLU A  15     -11.622 -15.333 -12.428  1.00  0.00      A    H
ATOM    222  CA  GLU A  15     -12.004 -13.366 -12.733  1.00  0.00      A    C
ATOM    223  HA  GLU A  15     -11.449 -12.564 -13.197  1.00  0.00      A    H
ATOM    224  CB  GLU A  15     -13.237 -13.651 -13.545  1.00  0.00      A    C
ATOM    225  HB1 GLU A  15     -13.654 -14.610 -13.171  1.00  0.00      A    H
ATOM    226  HB2 GLU A  15     -14.030 -12.880 -13.442  1.00  0.00      A    H
ATOM    227  CG  GLU A  15     -12.842 -13.669 -15.045  1.00  0.00      A    C
ATOM    228  HG1 GLU A  15     -12.434 -12.676 -15.328  1.00  0.00      A    H
ATOM    229  HG2 GLU A  15     -12.147 -14.513 -15.243  1.00  0.00      A    H
ATOM    230  CD  GLU A  15     -14.093 -13.889 -15.840  1.00  0.00      A    C
ATOM    231  OE1 GLU A  15     -14.778 -12.813 -16.058  1.00  0.00      A    O
ATOM    232  OE2 GLU A  15     -14.482 -14.987 -16.282  1.00  0.00      A    O
ATOM    233  C   GLU A  15     -12.424 -13.011 -11.239  1.00  0.00      A    C
ATOM    234  O   GLU A  15     -12.262 -13.972 -10.425  1.00  0.00      A    O
ATOM    235  N   VAL A  16     -12.926 -11.771 -10.901  1.00  0.00      A    N
ATOM    236  HN  VAL A  16     -13.094 -10.999 -11.509  1.00  0.00      A    H
ATOM    237  CA  VAL A  16     -13.158 -11.291  -9.567  1.00  0.00      A    C
ATOM    238  HA  VAL A  16     -12.454 -11.768  -8.901  1.00  0.00      A    H
ATOM    239  CB  VAL A  16     -12.945  -9.751  -9.499  1.00  0.00      A    C
ATOM    240  HB  VAL A  16     -13.594  -9.295 -10.277  1.00  0.00      A    H
ATOM    241  CG1 VAL A  16     -13.315  -9.136  -8.075  1.00  0.00      A    C
ATOM    242 HG11 VAL A  16     -12.941  -8.129  -7.789  1.00  0.00      A    H
ATOM    243 HG12 VAL A  16     -14.410  -9.128  -7.887  1.00  0.00      A    H
ATOM    244 HG13 VAL A  16     -12.839  -9.799  -7.322  1.00  0.00      A    H
ATOM    245  CG2 VAL A  16     -11.477  -9.475  -9.740  1.00  0.00      A    C
ATOM    246 HG21 VAL A  16     -10.942  -9.953 -10.589  1.00  0.00      A    H
ATOM    247 HG22 VAL A  16     -11.313  -8.413 -10.025  1.00  0.00      A    H
ATOM    248 HG23 VAL A  16     -10.917  -9.621  -8.792  1.00  0.00      A    H
ATOM    249  C   VAL A  16     -14.559 -11.555  -9.139  1.00  0.00      A    C
ATOM    250  O   VAL A  16     -15.488 -11.398  -9.962  1.00  0.00      A    O
ATOM    251  N   LYS A  17     -14.853 -12.158  -7.938  1.00  0.00      A    N
ATOM    252  HN  LYS A  17     -14.180 -12.247  -7.208  1.00  0.00      A    H
ATOM    253  CA  LYS A  17     -16.168 -12.524  -7.536  1.00  0.00      A    C
ATOM    254  HA  LYS A  17     -16.657 -12.824  -8.452  1.00  0.00      A    H
ATOM    255  CB  LYS A  17     -16.181 -13.809  -6.690  1.00  0.00      A    C
ATOM    256  HB1 LYS A  17     -15.495 -13.693  -5.824  1.00  0.00      A    H
ATOM    257  HB2 LYS A  17     -17.209 -13.957  -6.294  1.00  0.00      A    H
ATOM    258  CG  LYS A  17     -15.762 -15.093  -7.338  1.00  0.00      A    C
ATOM    259  HG1 LYS A  17     -16.237 -15.852  -6.680  1.00  0.00      A    H
ATOM    260  HG2 LYS A  17     -16.126 -15.224  -8.380  1.00  0.00      A    H
ATOM    261  CD  LYS A  17     -14.214 -15.239  -7.442  1.00  0.00      A    C
ATOM    262  HD1 LYS A  17     -13.849 -14.703  -8.345  1.00  0.00      A    H
ATOM    263  HD2 LYS A  17     -13.798 -14.831  -6.496  1.00  0.00      A    H
ATOM    264  CE  LYS A  17     -13.683 -16.715  -7.391  1.00  0.00      A    C
ATOM    265  HE1 LYS A  17     -13.933 -17.147  -8.383  1.00  0.00      A    H
ATOM    266  HE2 LYS A  17     -12.574 -16.778  -7.368  1.00  0.00      A    H
ATOM    267  NZ  LYS A  17     -14.326 -17.593  -6.372  1.00  0.00      A    N
ATOM    268  HZ1 LYS A  17     -13.623 -18.237  -5.957  1.00  0.00      A    H
ATOM    269  HZ2 LYS A  17     -14.652 -16.941  -5.630  1.00  0.00      A    H
ATOM    270  HZ3 LYS A  17     -15.122 -18.129  -6.774  1.00  0.00      A    H
ATOM    271  C   LYS A  17     -16.833 -11.352  -6.824  1.00  0.00      A    C
ATOM    272  O   LYS A  17     -16.230 -10.285  -6.722  1.00  0.00      A    O
ATOM    273  N   ASN A  18     -18.060 -11.634  -6.263  1.00  0.00      A    N
ATOM    274  HN  ASN A  18     -18.515 -12.505  -6.430  1.00  0.00      A    H
ATOM    275  CA  ASN A  18     -18.687 -10.609  -5.407  1.00  0.00      A    C
ATOM    276  HA  ASN A  18     -18.250  -9.633  -5.557  1.00  0.00      A    H
ATOM    277  CB  ASN A  18     -20.278 -10.551  -5.716  1.00  0.00      A    C
ATOM    278  HB1 ASN A  18     -20.399 -10.570  -6.820  1.00  0.00      A    H
ATOM    279  HB2 ASN A  18     -20.761 -11.430  -5.238  1.00  0.00      A    H
ATOM    280  CG  ASN A  18     -20.923  -9.290  -5.237  1.00  0.00      A    C
ATOM    281  OD1 ASN A  18     -20.646  -8.213  -5.760  1.00  0.00      A    O
ATOM    282  ND2 ASN A  18     -21.888  -9.414  -4.256  1.00  0.00      A    N
ATOM    283 HD21 ASN A  18     -22.268  -8.587  -3.843  1.00  0.00      A    H
ATOM    284 HD22 ASN A  18     -22.250 -10.341  -4.153  1.00  0.00      A    H
ATOM    285  C   ASN A  18     -18.476 -11.084  -4.012  1.00  0.00      A    C
ATOM    286  O   ASN A  18     -18.760 -12.223  -3.597  1.00  0.00      A    O
ATOM    287  N   GLN A  19     -17.914 -10.207  -3.154  1.00  0.00      A    N
ATOM    288  HN  GLN A  19     -17.628  -9.327  -3.528  1.00  0.00      A    H
ATOM    289  CA  GLN A  19     -17.691 -10.567  -1.711  1.00  0.00      A    C
ATOM    290  HA  GLN A  19     -17.282 -11.567  -1.711  1.00  0.00      A    H
ATOM    291  CB  GLN A  19     -16.758  -9.552  -1.007  1.00  0.00      A    C
ATOM    292  HB1 GLN A  19     -15.841  -9.328  -1.593  1.00  0.00      A    H
ATOM    293  HB2 GLN A  19     -17.316  -8.598  -1.123  1.00  0.00      A    H
ATOM    294  CG  GLN A  19     -16.316 -10.008   0.350  1.00  0.00      A    C
ATOM    295  HG1 GLN A  19     -17.129 -10.443   0.969  1.00  0.00      A    H
ATOM    296  HG2 GLN A  19     -15.442 -10.690   0.280  1.00  0.00      A    H
ATOM    297  CD  GLN A  19     -15.841  -8.781   1.234  1.00  0.00      A    C
ATOM    298  OE1 GLN A  19     -14.727  -8.662   1.686  1.00  0.00      A    O
ATOM    299  NE2 GLN A  19     -16.744  -7.816   1.448  1.00  0.00      A    N
ATOM    300 HE21 GLN A  19     -16.401  -7.096   2.052  1.00  0.00      A    H
ATOM    301 HE22 GLN A  19     -17.689  -7.873   1.127  1.00  0.00      A    H
ATOM    302  C   GLN A  19     -19.034 -10.747  -0.916  1.00  0.00      A    C
ATOM    303  O   GLN A  19     -19.143 -11.703  -0.144  1.00  0.00      A    O
ATOM    304  N   ASN A  20     -19.877  -9.729  -0.895  1.00  0.00      A    N
ATOM    305  HN  ASN A  20     -19.550  -8.938  -1.406  1.00  0.00      A    H
ATOM    306  CA  ASN A  20     -21.018  -9.521  -0.078  1.00  0.00      A    C
ATOM    307  HA  ASN A  20     -21.673  -8.807  -0.554  1.00  0.00      A    H
ATOM    308  CB  ASN A  20     -22.029 -10.752   0.123  1.00  0.00      A    C
ATOM    309  HB1 ASN A  20     -21.577 -11.508   0.801  1.00  0.00      A    H
ATOM    310  HB2 ASN A  20     -22.997 -10.527   0.621  1.00  0.00      A    H
ATOM    311  CG  ASN A  20     -22.322 -11.385  -1.239  1.00  0.00      A    C
ATOM    312  OD1 ASN A  20     -23.177 -10.915  -2.010  1.00  0.00      A    O
ATOM    313  ND2 ASN A  20     -21.596 -12.514  -1.614  1.00  0.00      A    N
ATOM    314 HD21 ASN A  20     -21.683 -12.865  -2.547  1.00  0.00      A    H
ATOM    315 HD22 ASN A  20     -20.781 -12.733  -1.078  1.00  0.00      A    H
ATOM    316  C   ASN A  20     -20.717  -9.035   1.333  1.00  0.00      A    C
ATOM    317  O   ASN A  20     -19.478  -8.983   1.560  1.00  0.00      A    O
ATOM    318  N   PRO A  21     -21.560  -8.668   2.304  1.00  0.00      A    N
ATOM    319  CD  PRO A  21     -22.741  -7.913   1.941  1.00  0.00      A    C
ATOM    320  HD1 PRO A  21     -23.600  -8.603   1.796  1.00  0.00      A    H
ATOM    321  HD2 PRO A  21     -22.631  -7.400   0.962  1.00  0.00      A    H
ATOM    322  CA  PRO A  21     -20.986  -8.042   3.490  1.00  0.00      A    C
ATOM    323  HA  PRO A  21     -20.232  -7.368   3.111  1.00  0.00      A    H
ATOM    324  CB  PRO A  21     -22.146  -7.316   4.211  1.00  0.00      A    C
ATOM    325  HB1 PRO A  21     -22.729  -8.070   4.781  1.00  0.00      A    H
ATOM    326  HB2 PRO A  21     -21.782  -6.556   4.934  1.00  0.00      A    H
ATOM    327  CG  PRO A  21     -23.022  -6.828   3.033  1.00  0.00      A    C
ATOM    328  HG1 PRO A  21     -24.107  -6.836   3.273  1.00  0.00      A    H
ATOM    329  HG2 PRO A  21     -22.737  -5.868   2.552  1.00  0.00      A    H
ATOM    330  C   PRO A  21     -20.302  -9.029   4.422  1.00  0.00      A    C
ATOM    331  O   PRO A  21     -20.983  -9.788   5.114  1.00  0.00      A    O
ATOM    332  N   CYS A  22     -18.997  -9.063   4.373  1.00  0.00      A    N
ATOM    333  HN  CYS A  22     -18.500  -8.390   3.831  1.00  0.00      A    H
ATOM    334  CA  CYS A  22     -18.212  -9.803   5.295  1.00  0.00      A    C
ATOM    335  HA  CYS A  22     -18.778  -9.903   6.210  1.00  0.00      A    H
ATOM    336  CB  CYS A  22     -17.970 -11.218   4.740  1.00  0.00      A    C
ATOM    337  HB1 CYS A  22     -18.972 -11.677   4.599  1.00  0.00      A    H
ATOM    338  HB2 CYS A  22     -17.489 -11.130   3.742  1.00  0.00      A    H
ATOM    339  SG  CYS A  22     -16.929 -12.296   5.914  1.00  0.00      A    S
ATOM    340  C   CYS A  22     -16.937  -9.013   5.659  1.00  0.00      A    C
ATOM    341  O   CYS A  22     -17.004  -8.085   6.499  1.00  0.00      A    O
ATOM    342  N   GLY A  23     -15.832  -9.371   5.053  1.00  0.00      A    N
ATOM    343  HN  GLY A  23     -15.894 -10.028   4.306  1.00  0.00      A    H
ATOM    344  CA  GLY A  23     -14.609  -8.769   5.380  1.00  0.00      A    C
ATOM    345  HA1 GLY A  23     -14.723  -7.791   4.935  1.00  0.00      A    H
ATOM    346  HA2 GLY A  23     -14.512  -8.774   6.455  1.00  0.00      A    H
ATOM    347  C   GLY A  23     -13.434  -9.555   4.897  1.00  0.00      A    C
ATOM    348  O   GLY A  23     -12.502  -9.686   5.652  1.00  0.00      A    O
ATOM    349  N   SER A  24     -13.423  -9.969   3.611  1.00  0.00      A    N
ATOM    350  HN  SER A  24     -14.167  -9.648   3.031  1.00  0.00      A    H
ATOM    351  CA  SER A  24     -12.816 -11.214   3.241  1.00  0.00      A    C
ATOM    352  HA  SER A  24     -12.406 -11.642   4.143  1.00  0.00      A    H
ATOM    353  CB  SER A  24     -13.806 -12.208   2.601  1.00  0.00      A    C
ATOM    354  HB1 SER A  24     -13.871 -11.827   1.559  1.00  0.00      A    H
ATOM    355  HB2 SER A  24     -13.472 -13.260   2.728  1.00  0.00      A    H
ATOM    356  OG  SER A  24     -15.145 -12.057   3.126  1.00  0.00      A    O
ATOM    357  HG1 SER A  24     -15.592 -12.739   2.619  1.00  0.00      A    H
ATOM    358  C   SER A  24     -11.541 -11.101   2.332  1.00  0.00      A    C
ATOM    359  O   SER A  24     -11.458 -11.592   1.238  1.00  0.00      A    O
ATOM    360  N   CYS A  25     -10.569 -10.292   2.787  1.00  0.00      A    N
ATOM    361  HN  CYS A  25     -10.552  -9.852   3.682  1.00  0.00      A    H
ATOM    362  CA  CYS A  25      -9.479  -9.876   2.045  1.00  0.00      A    C
ATOM    363  HA  CYS A  25      -9.807  -9.721   1.028  1.00  0.00      A    H
ATOM    364  CB  CYS A  25      -8.937  -8.491   2.556  1.00  0.00      A    C
ATOM    365  HB1 CYS A  25      -8.034  -8.174   1.991  1.00  0.00      A    H
ATOM    366  HB2 CYS A  25      -9.796  -7.813   2.359  1.00  0.00      A    H
ATOM    367  SG  CYS A  25      -8.524  -8.490   4.264  1.00  0.00      A    S
ATOM    368  C   CYS A  25      -8.436 -10.998   2.004  1.00  0.00      A    C
ATOM    369  O   CYS A  25      -8.164 -11.541   0.935  1.00  0.00      A    O
ATOM    370  N   TRP A  26      -7.892 -11.393   3.169  1.00  0.00      A    N
ATOM    371  HN  TRP A  26      -8.099 -10.855   3.983  1.00  0.00      A    H
ATOM    372  CA  TRP A  26      -7.027 -12.472   3.370  1.00  0.00      A    C
ATOM    373  HA  TRP A  26      -6.046 -12.261   2.970  1.00  0.00      A    H
ATOM    374  CB  TRP A  26      -6.881 -12.747   4.885  1.00  0.00      A    C
ATOM    375  HB1 TRP A  26      -6.083 -13.475   5.146  1.00  0.00      A    H
ATOM    376  HB2 TRP A  26      -6.419 -11.827   5.301  1.00  0.00      A    H
ATOM    377  CG  TRP A  26      -8.196 -13.130   5.659  1.00  0.00      A    C
ATOM    378  CD1 TRP A  26      -9.442 -12.490   5.724  1.00  0.00      A    C
ATOM    379  HD1 TRP A  26      -9.621 -11.425   5.707  1.00  0.00      A    H
ATOM    380  NE1 TRP A  26     -10.375 -13.481   6.126  1.00  0.00      A    N
ATOM    381  HE1 TRP A  26     -11.289 -13.270   6.395  1.00  0.00      A    H
ATOM    382  CE2 TRP A  26      -9.772 -14.699   6.349  1.00  0.00      A    C
ATOM    383  CD2 TRP A  26      -8.444 -14.557   6.021  1.00  0.00      A    C
ATOM    384  CE3 TRP A  26      -7.587 -15.667   6.068  1.00  0.00      A    C
ATOM    385  HE3 TRP A  26      -6.552 -15.518   5.799  1.00  0.00      A    H
ATOM    386  CZ3 TRP A  26      -8.093 -16.859   6.513  1.00  0.00      A    C
ATOM    387  HZ3 TRP A  26      -7.418 -17.701   6.458  1.00  0.00      A    H
ATOM    388  CZ2 TRP A  26     -10.307 -15.906   6.905  1.00  0.00      A    C
ATOM    389  HZ2 TRP A  26     -11.326 -16.057   7.231  1.00  0.00      A    H
ATOM    390  CH2 TRP A  26      -9.389 -16.988   6.974  1.00  0.00      A    C
ATOM    391  HH2 TRP A  26      -9.576 -17.887   7.543  1.00  0.00      A    H
ATOM    392  C   TRP A  26      -7.333 -13.835   2.634  1.00  0.00      A    C
ATOM    393  O   TRP A  26      -6.552 -14.396   1.875  1.00  0.00      A    O
ATOM    394  N   SER A  27      -8.478 -14.462   2.840  1.00  0.00      A    N
ATOM    395  HN  SER A  27      -9.121 -14.050   3.481  1.00  0.00      A    H
ATOM    396  CA  SER A  27      -8.910 -15.715   2.126  1.00  0.00      A    C
ATOM    397  HA  SER A  27      -8.174 -16.494   2.264  1.00  0.00      A    H
ATOM    398  CB  SER A  27     -10.273 -16.326   2.650  1.00  0.00      A    C
ATOM    399  HB1 SER A  27     -10.734 -16.965   1.867  1.00  0.00      A    H
ATOM    400  HB2 SER A  27     -10.138 -16.895   3.595  1.00  0.00      A    H
ATOM    401  OG  SER A  27     -11.137 -15.260   2.988  1.00  0.00      A    O
ATOM    402  HG1 SER A  27     -11.904 -15.421   2.435  1.00  0.00      A    H
ATOM    403  C   SER A  27      -8.895 -15.537   0.618  1.00  0.00      A    C
ATOM    404  O   SER A  27      -8.642 -16.497  -0.083  1.00  0.00      A    O
ATOM    405  N   PHE A  28      -9.222 -14.377   0.126  1.00  0.00      A    N
ATOM    406  HN  PHE A  28      -9.360 -13.523   0.622  1.00  0.00      A    H
ATOM    407  CA  PHE A  28      -9.375 -14.117  -1.300  1.00  0.00      A    C
ATOM    408  HA  PHE A  28      -9.696 -14.990  -1.850  1.00  0.00      A    H
ATOM    409  CB  PHE A  28     -10.382 -13.070  -1.684  1.00  0.00      A    C
ATOM    410  HB1 PHE A  28     -10.052 -12.101  -1.252  1.00  0.00      A    H
ATOM    411  HB2 PHE A  28     -10.509 -12.903  -2.775  1.00  0.00      A    H
ATOM    412  CG  PHE A  28     -11.787 -13.296  -1.224  1.00  0.00      A    C
ATOM    413  CD1 PHE A  28     -12.291 -14.372  -0.538  1.00  0.00      A    C
ATOM    414  HD1 PHE A  28     -11.688 -15.215  -0.236  1.00  0.00      A    H
ATOM    415  CE1 PHE A  28     -13.648 -14.477  -0.277  1.00  0.00      A    C
ATOM    416  HE1 PHE A  28     -14.056 -15.301   0.290  1.00  0.00      A    H
ATOM    417  CZ  PHE A  28     -14.473 -13.429  -0.614  1.00  0.00      A    C
ATOM    418  HZ  PHE A  28     -15.472 -13.638  -0.261  1.00  0.00      A    H
ATOM    419  CD2 PHE A  28     -12.651 -12.252  -1.549  1.00  0.00      A    C
ATOM    420  HD2 PHE A  28     -12.264 -11.397  -2.082  1.00  0.00      A    H
ATOM    421  CE2 PHE A  28     -13.996 -12.291  -1.231  1.00  0.00      A    C
ATOM    422  HE2 PHE A  28     -14.697 -11.593  -1.665  1.00  0.00      A    H
ATOM    423  C   PHE A  28      -8.098 -13.964  -1.992  1.00  0.00      A    C
ATOM    424  O   PHE A  28      -7.716 -14.638  -2.966  1.00  0.00      A    O
ATOM    425  N   ALA A  29      -7.258 -13.052  -1.469  1.00  0.00      A    N
ATOM    426  HN  ALA A  29      -7.525 -12.687  -0.580  1.00  0.00      A    H
ATOM    427  CA  ALA A  29      -5.920 -12.633  -1.850  1.00  0.00      A    C
ATOM    428  HA  ALA A  29      -6.071 -12.326  -2.875  1.00  0.00      A    H
ATOM    429  CB  ALA A  29      -5.416 -11.556  -0.968  1.00  0.00      A    C
ATOM    430  HB1 ALA A  29      -5.437 -11.921   0.081  1.00  0.00      A    H
ATOM    431  HB2 ALA A  29      -4.364 -11.245  -1.145  1.00  0.00      A    H
ATOM    432  HB3 ALA A  29      -6.107 -10.697  -1.103  1.00  0.00      A    H
ATOM    433  C   ALA A  29      -4.906 -13.868  -1.858  1.00  0.00      A    C
ATOM    434  O   ALA A  29      -4.070 -14.061  -2.745  1.00  0.00      A    O
ATOM    435  N   ALA A  30      -5.065 -14.770  -0.861  1.00  0.00      A    N
ATOM    436  HN  ALA A  30      -5.705 -14.542  -0.131  1.00  0.00      A    H
ATOM    437  CA  ALA A  30      -4.523 -16.135  -0.870  1.00  0.00      A    C
ATOM    438  HA  ALA A  30      -3.444 -16.181  -0.849  1.00  0.00      A    H
ATOM    439  CB  ALA A  30      -5.078 -16.863   0.369  1.00  0.00      A    C
ATOM    440  HB1 ALA A  30      -4.639 -17.880   0.449  1.00  0.00      A    H
ATOM    441  HB2 ALA A  30      -4.710 -16.216   1.194  1.00  0.00      A    H
ATOM    442  HB3 ALA A  30      -6.181 -16.807   0.487  1.00  0.00      A    H
ATOM    443  C   ALA A  30      -5.024 -17.031  -2.053  1.00  0.00      A    C
ATOM    444  O   ALA A  30      -4.311 -17.439  -2.957  1.00  0.00      A    O
ATOM    445  N   ILE A  31      -6.344 -17.400  -2.092  1.00  0.00      A    N
ATOM    446  HN  ILE A  31      -6.832 -17.116  -1.270  1.00  0.00      A    H
ATOM    447  CA  ILE A  31      -7.005 -18.334  -2.929  1.00  0.00      A    C
ATOM    448  HA  ILE A  31      -6.493 -19.279  -2.819  1.00  0.00      A    H
ATOM    449  CB  ILE A  31      -8.488 -18.602  -2.594  1.00  0.00      A    C
ATOM    450  HB  ILE A  31      -9.065 -17.653  -2.573  1.00  0.00      A    H
ATOM    451  CG2 ILE A  31      -9.231 -19.498  -3.645  1.00  0.00      A    C
ATOM    452 HG21 ILE A  31     -10.286 -19.671  -3.342  1.00  0.00      A    H
ATOM    453 HG22 ILE A  31      -9.193 -18.955  -4.613  1.00  0.00      A    H
ATOM    454 HG23 ILE A  31      -8.616 -20.410  -3.802  1.00  0.00      A    H
ATOM    455  CG1 ILE A  31      -8.559 -19.313  -1.251  1.00  0.00      A    C
ATOM    456 HG11 ILE A  31      -7.899 -18.778  -0.535  1.00  0.00      A    H
ATOM    457 HG12 ILE A  31      -9.616 -19.164  -0.945  1.00  0.00      A    H
ATOM    458  CD  ILE A  31      -8.047 -20.719  -1.162  1.00  0.00      A    C
ATOM    459  HD1 ILE A  31      -8.812 -21.472  -1.447  1.00  0.00      A    H
ATOM    460  HD2 ILE A  31      -7.144 -20.880  -1.789  1.00  0.00      A    H
ATOM    461  HD3 ILE A  31      -7.649 -20.877  -0.137  1.00  0.00      A    H
ATOM    462  C   ILE A  31      -6.768 -18.054  -4.416  1.00  0.00      A    C
ATOM    463  O   ILE A  31      -6.323 -18.965  -5.112  1.00  0.00      A    O
ATOM    464  N   ALA A  32      -6.857 -16.761  -4.889  1.00  0.00      A    N
ATOM    465  HN  ALA A  32      -7.154 -16.065  -4.240  1.00  0.00      A    H
ATOM    466  CA  ALA A  32      -6.541 -16.382  -6.220  1.00  0.00      A    C
ATOM    467  HA  ALA A  32      -7.030 -17.019  -6.941  1.00  0.00      A    H
ATOM    468  CB  ALA A  32      -7.031 -14.955  -6.392  1.00  0.00      A    C
ATOM    469  HB1 ALA A  32      -6.819 -14.523  -7.394  1.00  0.00      A    H
ATOM    470  HB2 ALA A  32      -8.127 -14.811  -6.277  1.00  0.00      A    H
ATOM    471  HB3 ALA A  32      -6.584 -14.250  -5.658  1.00  0.00      A    H
ATOM    472  C   ALA A  32      -5.058 -16.492  -6.674  1.00  0.00      A    C
ATOM    473  O   ALA A  32      -4.699 -16.747  -7.819  1.00  0.00      A    O
ATOM    474  N   THR A  33      -4.130 -16.346  -5.717  1.00  0.00      A    N
ATOM    475  HN  THR A  33      -4.510 -16.105  -4.828  1.00  0.00      A    H
ATOM    476  CA  THR A  33      -2.693 -16.529  -5.922  1.00  0.00      A    C
ATOM    477  HA  THR A  33      -2.508 -15.995  -6.842  1.00  0.00      A    H
ATOM    478  CB  THR A  33      -1.760 -15.856  -4.881  1.00  0.00      A    C
ATOM    479  HB  THR A  33      -1.683 -16.260  -3.849  1.00  0.00      A    H
ATOM    480  OG1 THR A  33      -2.184 -14.497  -4.610  1.00  0.00      A    O
ATOM    481  HG1 THR A  33      -2.974 -14.510  -4.064  1.00  0.00      A    H
ATOM    482  CG2 THR A  33      -0.399 -15.754  -5.412  1.00  0.00      A    C
ATOM    483 HG21 THR A  33       0.177 -15.238  -4.615  1.00  0.00      A    H
ATOM    484 HG22 THR A  33      -0.001 -16.743  -5.724  1.00  0.00      A    H
ATOM    485 HG23 THR A  33      -0.281 -15.026  -6.243  1.00  0.00      A    H
ATOM    486  C   THR A  33      -2.390 -17.970  -6.028  1.00  0.00      A    C
ATOM    487  O   THR A  33      -1.561 -18.368  -6.852  1.00  0.00      A    O
ATOM    488  N   VAL A  34      -3.106 -18.888  -5.298  1.00  0.00      A    N
ATOM    489  HN  VAL A  34      -3.660 -18.424  -4.612  1.00  0.00      A    H
ATOM    490  CA  VAL A  34      -3.105 -20.300  -5.289  1.00  0.00      A    C
ATOM    491  HA  VAL A  34      -2.075 -20.623  -5.291  1.00  0.00      A    H
ATOM    492  CB  VAL A  34      -3.802 -20.832  -4.116  1.00  0.00      A    C
ATOM    493  HB  VAL A  34      -4.871 -20.539  -4.039  1.00  0.00      A    H
ATOM    494  CG1 VAL A  34      -3.795 -22.311  -4.105  1.00  0.00      A    C
ATOM    495 HG11 VAL A  34      -4.307 -22.783  -3.239  1.00  0.00      A    H
ATOM    496 HG12 VAL A  34      -4.392 -22.658  -4.975  1.00  0.00      A    H
ATOM    497 HG13 VAL A  34      -2.741 -22.663  -4.120  1.00  0.00      A    H
ATOM    498  CG2 VAL A  34      -3.082 -20.428  -2.755  1.00  0.00      A    C
ATOM    499 HG21 VAL A  34      -3.703 -20.746  -1.890  1.00  0.00      A    H
ATOM    500 HG22 VAL A  34      -2.095 -20.925  -2.640  1.00  0.00      A    H
ATOM    501 HG23 VAL A  34      -2.966 -19.323  -2.727  1.00  0.00      A    H
ATOM    502  C   VAL A  34      -3.625 -20.906  -6.575  1.00  0.00      A    C
ATOM    503  O   VAL A  34      -3.024 -21.692  -7.247  1.00  0.00      A    O
ATOM    504  N   GLU A  35      -4.796 -20.447  -7.070  1.00  0.00      A    N
ATOM    505  HN  GLU A  35      -5.307 -19.820  -6.486  1.00  0.00      A    H
ATOM    506  CA  GLU A  35      -5.400 -20.842  -8.330  1.00  0.00      A    C
ATOM    507  HA  GLU A  35      -5.503 -21.917  -8.362  1.00  0.00      A    H
ATOM    508  CB  GLU A  35      -6.773 -20.169  -8.645  1.00  0.00      A    C
ATOM    509  HB1 GLU A  35      -6.595 -19.084  -8.486  1.00  0.00      A    H
ATOM    510  HB2 GLU A  35      -6.943 -20.429  -9.712  1.00  0.00      A    H
ATOM    511  CG  GLU A  35      -7.902 -20.684  -7.677  1.00  0.00      A    C
ATOM    512  HG1 GLU A  35      -8.086 -21.773  -7.798  1.00  0.00      A    H
ATOM    513  HG2 GLU A  35      -7.610 -20.604  -6.608  1.00  0.00      A    H
ATOM    514  CD  GLU A  35      -9.282 -20.061  -7.939  1.00  0.00      A    C
ATOM    515  OE1 GLU A  35     -10.328 -20.495  -7.400  1.00  0.00      A    O
ATOM    516  OE2 GLU A  35      -9.340 -19.220  -8.859  1.00  0.00      A    O
ATOM    517  C   GLU A  35      -4.450 -20.332  -9.437  1.00  0.00      A    C
ATOM    518  O   GLU A  35      -4.099 -21.125 -10.364  1.00  0.00      A    O
ATOM    519  N   GLY A  36      -4.029 -19.039  -9.422  1.00  0.00      A    N
ATOM    520  HN  GLY A  36      -4.422 -18.482  -8.694  1.00  0.00      A    H
ATOM    521  CA  GLY A  36      -2.933 -18.414 -10.180  1.00  0.00      A    C
ATOM    522  HA1 GLY A  36      -3.165 -18.177 -11.208  1.00  0.00      A    H
ATOM    523  HA2 GLY A  36      -2.575 -17.583  -9.591  1.00  0.00      A    H
ATOM    524  C   GLY A  36      -1.749 -19.284 -10.402  1.00  0.00      A    C
ATOM    525  O   GLY A  36      -1.371 -19.534 -11.554  1.00  0.00      A    O
ATOM    526  N   ILE A  37      -1.209 -19.876  -9.390  1.00  0.00      A    N
ATOM    527  HN  ILE A  37      -1.475 -19.558  -8.483  1.00  0.00      A    H
ATOM    528  CA  ILE A  37       0.052 -20.583  -9.585  1.00  0.00      A    C
ATOM    529  HA  ILE A  37       0.641 -20.082 -10.338  1.00  0.00      A    H
ATOM    530  CB  ILE A  37       0.876 -20.549  -8.234  1.00  0.00      A    C
ATOM    531  HB  ILE A  37       1.773 -21.159  -8.473  1.00  0.00      A    H
ATOM    532  CG2 ILE A  37       1.412 -19.124  -7.942  1.00  0.00      A    C
ATOM    533 HG21 ILE A  37       2.159 -19.156  -7.120  1.00  0.00      A    H
ATOM    534 HG22 ILE A  37       1.993 -18.827  -8.841  1.00  0.00      A    H
ATOM    535 HG23 ILE A  37       0.557 -18.433  -7.781  1.00  0.00      A    H
ATOM    536  CG1 ILE A  37       0.126 -21.177  -7.028  1.00  0.00      A    C
ATOM    537 HG11 ILE A  37      -0.389 -20.367  -6.469  1.00  0.00      A    H
ATOM    538 HG12 ILE A  37      -0.553 -21.950  -7.449  1.00  0.00      A    H
ATOM    539  CD  ILE A  37       0.983 -21.907  -6.017  1.00  0.00      A    C
ATOM    540  HD1 ILE A  37       0.415 -22.170  -5.099  1.00  0.00      A    H
ATOM    541  HD2 ILE A  37       1.383 -22.836  -6.476  1.00  0.00      A    H
ATOM    542  HD3 ILE A  37       1.843 -21.245  -5.776  1.00  0.00      A    H
ATOM    543  C   ILE A  37      -0.218 -21.989  -9.979  1.00  0.00      A    C
ATOM    544  O   ILE A  37       0.621 -22.659 -10.583  1.00  0.00      A    O
ATOM    545  N   TYR A  38      -1.412 -22.534  -9.685  1.00  0.00      A    N
ATOM    546  HN  TYR A  38      -1.955 -21.967  -9.071  1.00  0.00      A    H
ATOM    547  CA  TYR A  38      -1.806 -23.743 -10.264  1.00  0.00      A    C
ATOM    548  HA  TYR A  38      -1.099 -24.518 -10.011  1.00  0.00      A    H
ATOM    549  CB  TYR A  38      -3.207 -24.090  -9.706  1.00  0.00      A    C
ATOM    550  HB1 TYR A  38      -3.604 -23.200  -9.173  1.00  0.00      A    H
ATOM    551  HB2 TYR A  38      -4.013 -24.268 -10.450  1.00  0.00      A    H
ATOM    552  CG  TYR A  38      -3.127 -25.194  -8.699  1.00  0.00      A    C
ATOM    553  CD1 TYR A  38      -2.854 -24.986  -7.377  1.00  0.00      A    C
ATOM    554  HD1 TYR A  38      -2.596 -23.965  -7.139  1.00  0.00      A    H
ATOM    555  CE1 TYR A  38      -2.642 -26.052  -6.534  1.00  0.00      A    C
ATOM    556  HE1 TYR A  38      -2.253 -25.914  -5.535  1.00  0.00      A    H
ATOM    557  CZ  TYR A  38      -2.801 -27.367  -6.990  1.00  0.00      A    C
ATOM    558  OH  TYR A  38      -2.622 -28.407  -6.122  1.00  0.00      A    O
ATOM    559  HH  TYR A  38      -2.060 -28.040  -5.435  1.00  0.00      A    H
ATOM    560  CD2 TYR A  38      -3.317 -26.512  -9.196  1.00  0.00      A    C
ATOM    561  HD2 TYR A  38      -3.477 -26.707 -10.246  1.00  0.00      A    H
ATOM    562  CE2 TYR A  38      -3.099 -27.607  -8.326  1.00  0.00      A    C
ATOM    563  HE2 TYR A  38      -3.154 -28.613  -8.717  1.00  0.00      A    H
ATOM    564  C   TYR A  38      -1.868 -23.743 -11.760  1.00  0.00      A    C
ATOM    565  O   TYR A  38      -1.581 -24.745 -12.345  1.00  0.00      A    O
ATOM    566  N   LYS A  39      -2.191 -22.622 -12.347  1.00  0.00      A    N
ATOM    567  HN  LYS A  39      -2.569 -21.932 -11.735  1.00  0.00      A    H
ATOM    568  CA  LYS A  39      -2.072 -22.602 -13.776  1.00  0.00      A    C
ATOM    569  HA  LYS A  39      -2.610 -23.457 -14.159  1.00  0.00      A    H
ATOM    570  CB  LYS A  39      -2.842 -21.437 -14.360  1.00  0.00      A    C
ATOM    571  HB1 LYS A  39      -3.814 -21.332 -13.832  1.00  0.00      A    H
ATOM    572  HB2 LYS A  39      -2.414 -20.442 -14.113  1.00  0.00      A    H
ATOM    573  CG  LYS A  39      -3.035 -21.379 -15.858  1.00  0.00      A    C
ATOM    574  HG1 LYS A  39      -3.180 -20.345 -16.237  1.00  0.00      A    H
ATOM    575  HG2 LYS A  39      -2.150 -21.760 -16.411  1.00  0.00      A    H
ATOM    576  CD  LYS A  39      -4.370 -22.018 -16.251  1.00  0.00      A    C
ATOM    577  HD1 LYS A  39      -4.302 -23.106 -16.036  1.00  0.00      A    H
ATOM    578  HD2 LYS A  39      -5.063 -21.678 -15.452  1.00  0.00      A    H
ATOM    579  CE  LYS A  39      -4.942 -21.693 -17.678  1.00  0.00      A    C
ATOM    580  HE1 LYS A  39      -5.930 -22.199 -17.734  1.00  0.00      A    H
ATOM    581  HE2 LYS A  39      -4.992 -20.622 -17.970  1.00  0.00      A    H
ATOM    582  NZ  LYS A  39      -4.096 -22.338 -18.741  1.00  0.00      A    N
ATOM    583  HZ1 LYS A  39      -3.800 -23.305 -18.496  1.00  0.00      A    H
ATOM    584  HZ2 LYS A  39      -4.492 -22.465 -19.695  1.00  0.00      A    H
ATOM    585  HZ3 LYS A  39      -3.207 -21.803 -18.804  1.00  0.00      A    H
ATOM    586  C   LYS A  39      -0.645 -22.543 -14.283  1.00  0.00      A    C
ATOM    587  O   LYS A  39      -0.317 -23.095 -15.301  1.00  0.00      A    O
ATOM    588  N   ILE A  40       0.247 -21.906 -13.499  1.00  0.00      A    N
ATOM    589  HN  ILE A  40      -0.007 -21.311 -12.740  1.00  0.00      A    H
ATOM    590  CA  ILE A  40       1.678 -21.790 -13.775  1.00  0.00      A    C
ATOM    591  HA  ILE A  40       1.755 -21.576 -14.831  1.00  0.00      A    H
ATOM    592  CB  ILE A  40       2.345 -20.600 -13.082  1.00  0.00      A    C
ATOM    593  HB  ILE A  40       2.342 -20.831 -11.995  1.00  0.00      A    H
ATOM    594  CG2 ILE A  40       3.808 -20.585 -13.572  1.00  0.00      A    C
ATOM    595 HG21 ILE A  40       3.804 -20.349 -14.657  1.00  0.00      A    H
ATOM    596 HG22 ILE A  40       4.378 -19.858 -12.955  1.00  0.00      A    H
ATOM    597 HG23 ILE A  40       4.270 -21.594 -13.520  1.00  0.00      A    H
ATOM    598  CG1 ILE A  40       1.619 -19.301 -13.376  1.00  0.00      A    C
ATOM    599 HG11 ILE A  40       1.745 -19.082 -14.459  1.00  0.00      A    H
ATOM    600 HG12 ILE A  40       0.522 -19.434 -13.268  1.00  0.00      A    H
ATOM    601  CD  ILE A  40       2.181 -18.304 -12.484  1.00  0.00      A    C
ATOM    602  HD1 ILE A  40       2.362 -18.728 -11.473  1.00  0.00      A    H
ATOM    603  HD2 ILE A  40       3.093 -17.824 -12.900  1.00  0.00      A    H
ATOM    604  HD3 ILE A  40       1.463 -17.485 -12.267  1.00  0.00      A    H
ATOM    605  C   ILE A  40       2.450 -23.096 -13.706  1.00  0.00      A    C
ATOM    606  O   ILE A  40       2.937 -23.569 -14.737  1.00  0.00      A    O
ATOM    607  N   LYS A  41       2.459 -23.630 -12.483  1.00  0.00      A    N
ATOM    608  HN  LYS A  41       2.003 -23.217 -11.699  1.00  0.00      A    H
ATOM    609  CA  LYS A  41       3.473 -24.647 -12.129  1.00  0.00      A    C
ATOM    610  HA  LYS A  41       4.463 -24.398 -12.482  1.00  0.00      A    H
ATOM    611  CB  LYS A  41       3.404 -24.730 -10.569  1.00  0.00      A    C
ATOM    612  HB1 LYS A  41       2.359 -24.950 -10.264  1.00  0.00      A    H
ATOM    613  HB2 LYS A  41       4.052 -25.562 -10.221  1.00  0.00      A    H
ATOM    614  CG  LYS A  41       3.819 -23.381  -9.953  1.00  0.00      A    C
ATOM    615  HG1 LYS A  41       3.192 -22.500 -10.209  1.00  0.00      A    H
ATOM    616  HG2 LYS A  41       3.652 -23.508  -8.862  1.00  0.00      A    H
ATOM    617  CD  LYS A  41       5.317 -23.213 -10.285  1.00  0.00      A    C
ATOM    618  HD1 LYS A  41       5.823 -24.113  -9.875  1.00  0.00      A    H
ATOM    619  HD2 LYS A  41       5.567 -22.986 -11.343  1.00  0.00      A    H
ATOM    620  CE  LYS A  41       5.823 -22.004  -9.509  1.00  0.00      A    C
ATOM    621  HE1 LYS A  41       5.476 -21.124 -10.091  1.00  0.00      A    H
ATOM    622  HE2 LYS A  41       5.499 -22.143  -8.455  1.00  0.00      A    H
ATOM    623  NZ  LYS A  41       7.313 -22.097  -9.482  1.00  0.00      A    N
ATOM    624  HZ1 LYS A  41       7.590 -22.281 -10.468  1.00  0.00      A    H
ATOM    625  HZ2 LYS A  41       7.718 -21.199  -9.148  1.00  0.00      A    H
ATOM    626  HZ3 LYS A  41       7.685 -22.920  -8.968  1.00  0.00      A    H
ATOM    627  C   LYS A  41       3.208 -26.049 -12.698  1.00  0.00      A    C
ATOM    628  O   LYS A  41       3.982 -26.608 -13.502  1.00  0.00      A    O
ATOM    629  N   THR A  42       2.055 -26.629 -12.192  1.00  0.00      A    N
ATOM    630  HN  THR A  42       1.429 -26.117 -11.608  1.00  0.00      A    H
ATOM    631  CA  THR A  42       1.660 -27.989 -12.478  1.00  0.00      A    C
ATOM    632  HA  THR A  42       2.507 -28.623 -12.695  1.00  0.00      A    H
ATOM    633  CB  THR A  42       0.920 -28.635 -11.362  1.00  0.00      A    C
ATOM    634  HB  THR A  42       0.537 -29.648 -11.610  1.00  0.00      A    H
ATOM    635  OG1 THR A  42      -0.230 -27.829 -10.989  1.00  0.00      A    O
ATOM    636  HG1 THR A  42      -0.655 -28.407 -10.351  1.00  0.00      A    H
ATOM    637  CG2 THR A  42       1.817 -28.598 -10.151  1.00  0.00      A    C
ATOM    638 HG21 THR A  42       2.044 -27.538  -9.906  1.00  0.00      A    H
ATOM    639 HG22 THR A  42       1.557 -29.184  -9.244  1.00  0.00      A    H
ATOM    640 HG23 THR A  42       2.810 -28.914 -10.535  1.00  0.00      A    H
ATOM    641  C   THR A  42       0.782 -28.015 -13.716  1.00  0.00      A    C
ATOM    642  O   THR A  42       0.730 -28.983 -14.442  1.00  0.00      A    O
ATOM    643  N   GLY A  43       0.117 -26.859 -13.942  1.00  0.00      A    N
ATOM    644  HN  GLY A  43       0.036 -26.119 -13.279  1.00  0.00      A    H
ATOM    645  CA  GLY A  43      -0.484 -26.419 -15.243  1.00  0.00      A    C
ATOM    646  HA1 GLY A  43      -0.417 -25.342 -15.205  1.00  0.00      A    H
ATOM    647  HA2 GLY A  43       0.041 -26.913 -16.047  1.00  0.00      A    H
ATOM    648  C   GLY A  43      -1.922 -26.860 -15.508  1.00  0.00      A    C
ATOM    649  O   GLY A  43      -2.280 -27.243 -16.621  1.00  0.00      A    O
ATOM    650  N   TYR A  44      -2.750 -26.874 -14.412  1.00  0.00      A    N
ATOM    651  HN  TYR A  44      -2.403 -26.620 -13.513  1.00  0.00      A    H
ATOM    652  CA  TYR A  44      -4.065 -27.305 -14.376  1.00  0.00      A    C
ATOM    653  HA  TYR A  44      -4.260 -27.517 -15.417  1.00  0.00      A    H
ATOM    654  CB  TYR A  44      -4.316 -28.374 -13.318  1.00  0.00      A    C
ATOM    655  HB1 TYR A  44      -4.015 -28.075 -12.291  1.00  0.00      A    H
ATOM    656  HB2 TYR A  44      -5.408 -28.564 -13.244  1.00  0.00      A    H
ATOM    657  CG  TYR A  44      -3.751 -29.668 -13.739  1.00  0.00      A    C
ATOM    658  CD1 TYR A  44      -2.475 -30.045 -13.377  1.00  0.00      A    C
ATOM    659  HD1 TYR A  44      -1.811 -29.459 -12.759  1.00  0.00      A    H
ATOM    660  CE1 TYR A  44      -1.923 -31.238 -13.925  1.00  0.00      A    C
ATOM    661  HE1 TYR A  44      -0.927 -31.584 -13.691  1.00  0.00      A    H
ATOM    662  CZ  TYR A  44      -2.616 -32.086 -14.784  1.00  0.00      A    C
ATOM    663  OH  TYR A  44      -2.242 -33.366 -15.262  1.00  0.00      A    O
ATOM    664  HH  TYR A  44      -1.298 -33.405 -15.090  1.00  0.00      A    H
ATOM    665  CD2 TYR A  44      -4.534 -30.557 -14.548  1.00  0.00      A    C
ATOM    666  HD2 TYR A  44      -5.538 -30.321 -14.869  1.00  0.00      A    H
ATOM    667  CE2 TYR A  44      -3.949 -31.728 -15.099  1.00  0.00      A    C
ATOM    668  HE2 TYR A  44      -4.508 -32.372 -15.761  1.00  0.00      A    H
ATOM    669  C   TYR A  44      -4.890 -26.069 -14.126  1.00  0.00      A    C
ATOM    670  O   TYR A  44      -4.516 -25.205 -13.340  1.00  0.00      A    O
ATOM    671  N   LEU A  45      -6.151 -25.999 -14.545  1.00  0.00      A    N
ATOM    672  HN  LEU A  45      -6.377 -26.826 -15.054  1.00  0.00      A    H
ATOM    673  CA  LEU A  45      -7.242 -25.093 -14.310  1.00  0.00      A    C
ATOM    674  HA  LEU A  45      -6.848 -24.221 -13.809  1.00  0.00      A    H
ATOM    675  CB  LEU A  45      -7.971 -24.547 -15.574  1.00  0.00      A    C
ATOM    676  HB1 LEU A  45      -7.199 -24.506 -16.372  1.00  0.00      A    H
ATOM    677  HB2 LEU A  45      -8.740 -25.224 -16.003  1.00  0.00      A    H
ATOM    678  CG  LEU A  45      -8.609 -23.128 -15.458  1.00  0.00      A    C
ATOM    679  HG  LEU A  45      -7.832 -22.348 -15.310  1.00  0.00      A    H
ATOM    680  CD1 LEU A  45      -9.081 -22.777 -16.805  1.00  0.00      A    C
ATOM    681 HD11 LEU A  45      -8.231 -22.765 -17.520  1.00  0.00      A    H
ATOM    682 HD12 LEU A  45      -9.882 -23.394 -17.266  1.00  0.00      A    H
ATOM    683 HD13 LEU A  45      -9.536 -21.765 -16.750  1.00  0.00      A    H
ATOM    684  CD2 LEU A  45      -9.719 -23.033 -14.370  1.00  0.00      A    C
ATOM    685 HD21 LEU A  45     -10.211 -22.057 -14.571  1.00  0.00      A    H
ATOM    686 HD22 LEU A  45     -10.450 -23.842 -14.580  1.00  0.00      A    H
ATOM    687 HD23 LEU A  45      -9.402 -23.205 -13.319  1.00  0.00      A    H
ATOM    688  C   LEU A  45      -8.131 -25.556 -13.150  1.00  0.00      A    C
ATOM    689  O   LEU A  45      -9.019 -26.425 -13.343  1.00  0.00      A    O
ATOM    690  N   VAL A  46      -7.958 -24.905 -11.958  1.00  0.00      A    N
ATOM    691  HN  VAL A  46      -7.296 -24.165 -11.867  1.00  0.00      A    H
ATOM    692  CA  VAL A  46      -8.883 -25.056 -10.768  1.00  0.00      A    C
ATOM    693  HA  VAL A  46      -9.690 -25.727 -11.023  1.00  0.00      A    H
ATOM    694  CB  VAL A  46      -8.142 -25.691  -9.635  1.00  0.00      A    C
ATOM    695  HB  VAL A  46      -8.761 -25.857  -8.727  1.00  0.00      A    H
ATOM    696  CG1 VAL A  46      -7.659 -27.027 -10.106  1.00  0.00      A    C
ATOM    697 HG11 VAL A  46      -6.914 -26.815 -10.903  1.00  0.00      A    H
ATOM    698 HG12 VAL A  46      -7.280 -27.619  -9.245  1.00  0.00      A    H
ATOM    699 HG13 VAL A  46      -8.544 -27.545 -10.534  1.00  0.00      A    H
ATOM    700  CG2 VAL A  46      -7.002 -24.774  -9.138  1.00  0.00      A    C
ATOM    701 HG21 VAL A  46      -7.423 -24.034  -8.425  1.00  0.00      A    H
ATOM    702 HG22 VAL A  46      -6.165 -25.351  -8.689  1.00  0.00      A    H
ATOM    703 HG23 VAL A  46      -6.463 -24.176  -9.903  1.00  0.00      A    H
ATOM    704  C   VAL A  46      -9.633 -23.832 -10.211  1.00  0.00      A    C
ATOM    705  O   VAL A  46      -9.228 -22.723 -10.268  1.00  0.00      A    O
ATOM    706  N   SER A  47     -10.831 -24.182  -9.615  1.00  0.00      A    N
ATOM    707  HN  SER A  47     -11.218 -25.101  -9.613  1.00  0.00      A    H
ATOM    708  CA  SER A  47     -11.561 -23.072  -8.932  1.00  0.00      A    C
ATOM    709  HA  SER A  47     -11.079 -22.106  -8.949  1.00  0.00      A    H
ATOM    710  CB  SER A  47     -13.018 -22.796  -9.334  1.00  0.00      A    C
ATOM    711  HB1 SER A  47     -13.051 -22.804 -10.445  1.00  0.00      A    H
ATOM    712  HB2 SER A  47     -13.792 -23.557  -9.100  1.00  0.00      A    H
ATOM    713  OG  SER A  47     -13.601 -21.576  -8.711  1.00  0.00      A    O
ATOM    714  HG1 SER A  47     -14.555 -21.559  -8.815  1.00  0.00      A    H
ATOM    715  C   SER A  47     -11.672 -23.609  -7.510  1.00  0.00      A    C
ATOM    716  O   SER A  47     -12.487 -24.507  -7.268  1.00  0.00      A    O
ATOM    717  N   LEU A  48     -10.902 -22.990  -6.504  1.00  0.00      A    N
ATOM    718  HN  LEU A  48     -10.462 -22.110  -6.667  1.00  0.00      A    H
ATOM    719  CA  LEU A  48     -10.730 -23.500  -5.187  1.00  0.00      A    C
ATOM    720  HA  LEU A  48     -10.933 -24.560  -5.217  1.00  0.00      A    H
ATOM    721  CB  LEU A  48      -9.264 -23.317  -4.579  1.00  0.00      A    C
ATOM    722  HB1 LEU A  48      -8.952 -22.253  -4.498  1.00  0.00      A    H
ATOM    723  HB2 LEU A  48      -9.198 -23.694  -3.537  1.00  0.00      A    H
ATOM    724  CG  LEU A  48      -8.246 -24.082  -5.403  1.00  0.00      A    C
ATOM    725  HG  LEU A  48      -8.091 -23.678  -6.426  1.00  0.00      A    H
ATOM    726  CD1 LEU A  48      -6.905 -23.979  -4.694  1.00  0.00      A    C
ATOM    727 HD11 LEU A  48      -6.928 -24.351  -3.647  1.00  0.00      A    H
ATOM    728 HD12 LEU A  48      -6.133 -24.563  -5.239  1.00  0.00      A    H
ATOM    729 HD13 LEU A  48      -6.565 -22.928  -4.814  1.00  0.00      A    H
ATOM    730  CD2 LEU A  48      -8.622 -25.551  -5.549  1.00  0.00      A    C
ATOM    731 HD21 LEU A  48      -7.784 -26.184  -5.911  1.00  0.00      A    H
ATOM    732 HD22 LEU A  48      -8.913 -25.972  -4.563  1.00  0.00      A    H
ATOM    733 HD23 LEU A  48      -9.460 -25.741  -6.253  1.00  0.00      A    H
ATOM    734  C   LEU A  48     -11.672 -22.766  -4.200  1.00  0.00      A    C
ATOM    735  O   LEU A  48     -12.153 -21.672  -4.422  1.00  0.00      A    O
ATOM    736  N   SER A  49     -11.927 -23.380  -3.060  1.00  0.00      A    N
ATOM    737  HN  SER A  49     -11.638 -24.323  -2.913  1.00  0.00      A    H
ATOM    738  CA  SER A  49     -12.915 -22.873  -2.115  1.00  0.00      A    C
ATOM    739  HA  SER A  49     -13.713 -22.474  -2.724  1.00  0.00      A    H
ATOM    740  CB  SER A  49     -13.453 -23.927  -1.184  1.00  0.00      A    C
ATOM    741  HB1 SER A  49     -13.957 -24.768  -1.706  1.00  0.00      A    H
ATOM    742  HB2 SER A  49     -12.640 -24.331  -0.545  1.00  0.00      A    H
ATOM    743  OG  SER A  49     -14.489 -23.529  -0.359  1.00  0.00      A    O
ATOM    744  HG1 SER A  49     -15.270 -23.653  -0.903  1.00  0.00      A    H
ATOM    745  C   SER A  49     -12.368 -21.729  -1.210  1.00  0.00      A    C
ATOM    746  O   SER A  49     -11.439 -21.921  -0.455  1.00  0.00      A    O
ATOM    747  N   GLU A  50     -12.882 -20.535  -1.354  1.00  0.00      A    N
ATOM    748  HN  GLU A  50     -13.545 -20.500  -2.097  1.00  0.00      A    H
ATOM    749  CA  GLU A  50     -12.704 -19.404  -0.466  1.00  0.00      A    C
ATOM    750  HA  GLU A  50     -11.668 -19.344  -0.168  1.00  0.00      A    H
ATOM    751  CB  GLU A  50     -13.086 -18.019  -1.177  1.00  0.00      A    C
ATOM    752  HB1 GLU A  50     -14.171 -18.109  -1.397  1.00  0.00      A    H
ATOM    753  HB2 GLU A  50     -12.944 -17.121  -0.539  1.00  0.00      A    H
ATOM    754  CG  GLU A  50     -12.330 -17.793  -2.545  1.00  0.00      A    C
ATOM    755  HG1 GLU A  50     -11.304 -17.383  -2.430  1.00  0.00      A    H
ATOM    756  HG2 GLU A  50     -12.224 -18.758  -3.085  1.00  0.00      A    H
ATOM    757  CD  GLU A  50     -13.144 -16.798  -3.382  1.00  0.00      A    C
ATOM    758  OE1 GLU A  50     -14.385 -16.986  -3.552  1.00  0.00      A    O
ATOM    759  OE2 GLU A  50     -12.472 -15.970  -3.973  1.00  0.00      A    O
ATOM    760  C   GLU A  50     -13.576 -19.498   0.813  1.00  0.00      A    C
ATOM    761  O   GLU A  50     -13.116 -19.006   1.851  1.00  0.00      A    O
ATOM    762  N   GLN A  51     -14.734 -20.196   0.692  1.00  0.00      A    N
ATOM    763  HN  GLN A  51     -14.995 -20.553  -0.201  1.00  0.00      A    H
ATOM    764  CA  GLN A  51     -15.605 -20.432   1.795  1.00  0.00      A    C
ATOM    765  HA  GLN A  51     -15.830 -19.475   2.242  1.00  0.00      A    H
ATOM    766  CB  GLN A  51     -16.904 -20.935   1.227  1.00  0.00      A    C
ATOM    767  HB1 GLN A  51     -17.162 -20.246   0.394  1.00  0.00      A    H
ATOM    768  HB2 GLN A  51     -16.847 -21.987   0.876  1.00  0.00      A    H
ATOM    769  CG  GLN A  51     -18.059 -20.913   2.241  1.00  0.00      A    C
ATOM    770  HG1 GLN A  51     -18.924 -21.435   1.779  1.00  0.00      A    H
ATOM    771  HG2 GLN A  51     -17.812 -21.388   3.214  1.00  0.00      A    H
ATOM    772  CD  GLN A  51     -18.480 -19.515   2.711  1.00  0.00      A    C
ATOM    773  OE1 GLN A  51     -19.128 -18.742   2.052  1.00  0.00      A    O
ATOM    774  NE2 GLN A  51     -18.061 -19.200   3.967  1.00  0.00      A    N
ATOM    775 HE21 GLN A  51     -18.418 -18.325   4.294  1.00  0.00      A    H
ATOM    776 HE22 GLN A  51     -17.591 -19.855   4.559  1.00  0.00      A    H
ATOM    777  C   GLN A  51     -15.020 -21.356   2.866  1.00  0.00      A    C
ATOM    778  O   GLN A  51     -14.999 -20.896   3.975  1.00  0.00      A    O
ATOM    779  N   GLU A  52     -14.533 -22.581   2.643  1.00  0.00      A    N
ATOM    780  HN  GLU A  52     -14.773 -22.899   1.728  1.00  0.00      A    H
ATOM    781  CA  GLU A  52     -13.767 -23.391   3.550  1.00  0.00      A    C
ATOM    782  HA  GLU A  52     -14.495 -23.745   4.264  1.00  0.00      A    H
ATOM    783  CB  GLU A  52     -13.035 -24.541   2.769  1.00  0.00      A    C
ATOM    784  HB1 GLU A  52     -13.724 -25.021   2.041  1.00  0.00      A    H
ATOM    785  HB2 GLU A  52     -12.241 -24.165   2.088  1.00  0.00      A    H
ATOM    786  CG  GLU A  52     -12.525 -25.611   3.754  1.00  0.00      A    C
ATOM    787  HG1 GLU A  52     -11.587 -25.236   4.218  1.00  0.00      A    H
ATOM    788  HG2 GLU A  52     -13.284 -25.793   4.544  1.00  0.00      A    H
ATOM    789  CD  GLU A  52     -12.140 -26.961   3.114  1.00  0.00      A    C
ATOM    790  OE1 GLU A  52     -11.359 -26.984   2.097  1.00  0.00      A    O
ATOM    791  OE2 GLU A  52     -12.627 -28.024   3.562  1.00  0.00      A    O
ATOM    792  C   GLU A  52     -12.737 -22.717   4.436  1.00  0.00      A    C
ATOM    793  O   GLU A  52     -12.827 -22.779   5.626  1.00  0.00      A    O
ATOM    794  N   VAL A  53     -11.763 -22.023   3.837  1.00  0.00      A    N
ATOM    795  HN  VAL A  53     -11.776 -21.922   2.846  1.00  0.00      A    H
ATOM    796  CA  VAL A  53     -10.849 -21.180   4.483  1.00  0.00      A    C
ATOM    797  HA  VAL A  53     -10.201 -21.875   4.997  1.00  0.00      A    H
ATOM    798  CB  VAL A  53     -10.048 -20.375   3.544  1.00  0.00      A    C
ATOM    799  HB  VAL A  53     -10.775 -19.679   3.074  1.00  0.00      A    H
ATOM    800  CG1 VAL A  53      -8.976 -19.547   4.264  1.00  0.00      A    C
ATOM    801 HG11 VAL A  53      -9.426 -19.007   5.125  1.00  0.00      A    H
ATOM    802 HG12 VAL A  53      -8.217 -20.286   4.598  1.00  0.00      A    H
ATOM    803 HG13 VAL A  53      -8.529 -18.775   3.602  1.00  0.00      A    H
ATOM    804  CG2 VAL A  53      -9.434 -21.227   2.436  1.00  0.00      A    C
ATOM    805 HG21 VAL A  53      -9.068 -22.173   2.890  1.00  0.00      A    H
ATOM    806 HG22 VAL A  53     -10.172 -21.432   1.631  1.00  0.00      A    H
ATOM    807 HG23 VAL A  53      -8.683 -20.673   1.834  1.00  0.00      A    H
ATOM    808  C   VAL A  53     -11.517 -20.230   5.492  1.00  0.00      A    C
ATOM    809  O   VAL A  53     -11.072 -20.236   6.649  1.00  0.00      A    O
ATOM    810  N   LEU A  54     -12.457 -19.337   5.077  1.00  0.00      A    N
ATOM    811  HN  LEU A  54     -12.806 -19.376   4.143  1.00  0.00      A    H
ATOM    812  CA  LEU A  54     -13.149 -18.303   5.885  1.00  0.00      A    C
ATOM    813  HA  LEU A  54     -12.351 -17.622   6.141  1.00  0.00      A    H
ATOM    814  CB  LEU A  54     -14.205 -17.686   5.039  1.00  0.00      A    C
ATOM    815  HB1 LEU A  54     -13.640 -17.161   4.239  1.00  0.00      A    H
ATOM    816  HB2 LEU A  54     -14.898 -18.428   4.588  1.00  0.00      A    H
ATOM    817  CG  LEU A  54     -15.029 -16.515   5.663  1.00  0.00      A    C
ATOM    818  HG  LEU A  54     -15.746 -16.879   6.430  1.00  0.00      A    H
ATOM    819  CD1 LEU A  54     -14.176 -15.382   6.292  1.00  0.00      A    C
ATOM    820 HD11 LEU A  54     -13.795 -15.649   7.301  1.00  0.00      A    H
ATOM    821 HD12 LEU A  54     -13.394 -15.100   5.554  1.00  0.00      A    H
ATOM    822 HD13 LEU A  54     -14.827 -14.482   6.287  1.00  0.00      A    H
ATOM    823  CD2 LEU A  54     -15.888 -15.843   4.573  1.00  0.00      A    C
ATOM    824 HD21 LEU A  54     -16.713 -15.245   5.015  1.00  0.00      A    H
ATOM    825 HD22 LEU A  54     -15.171 -15.164   4.063  1.00  0.00      A    H
ATOM    826 HD23 LEU A  54     -16.307 -16.536   3.812  1.00  0.00      A    H
ATOM    827  C   LEU A  54     -13.737 -18.939   7.193  1.00  0.00      A    C
ATOM    828  O   LEU A  54     -13.623 -18.378   8.282  1.00  0.00      A    O
ATOM    829  N   ASP A  55     -14.352 -20.141   7.091  1.00  0.00      A    N
ATOM    830  HN  ASP A  55     -14.417 -20.359   6.120  1.00  0.00      A    H
ATOM    831  CA  ASP A  55     -14.893 -21.018   8.106  1.00  0.00      A    C
ATOM    832  HA  ASP A  55     -15.478 -20.481   8.837  1.00  0.00      A    H
ATOM    833  CB  ASP A  55     -15.792 -22.083   7.481  1.00  0.00      A    C
ATOM    834  HB1 ASP A  55     -15.334 -22.443   6.535  1.00  0.00      A    H
ATOM    835  HB2 ASP A  55     -16.043 -22.810   8.283  1.00  0.00      A    H
ATOM    836  CG  ASP A  55     -17.092 -21.550   7.065  1.00  0.00      A    C
ATOM    837  OD1 ASP A  55     -17.686 -20.783   7.807  1.00  0.00      A    O
ATOM    838  OD2 ASP A  55     -17.565 -21.969   5.958  1.00  0.00      A    O
ATOM    839  C   ASP A  55     -13.832 -21.756   8.977  1.00  0.00      A    C
ATOM    840  O   ASP A  55     -13.912 -21.781  10.198  1.00  0.00      A    O
ATOM    841  N   CYS A  56     -12.878 -22.427   8.368  1.00  0.00      A    N
ATOM    842  HN  CYS A  56     -12.756 -22.267   7.391  1.00  0.00      A    H
ATOM    843  CA  CYS A  56     -12.152 -23.604   8.877  1.00  0.00      A    C
ATOM    844  HA  CYS A  56     -12.676 -23.969   9.749  1.00  0.00      A    H
ATOM    845  CB  CYS A  56     -12.091 -24.614   7.741  1.00  0.00      A    C
ATOM    846  HB1 CYS A  56     -11.663 -24.090   6.859  1.00  0.00      A    H
ATOM    847  HB2 CYS A  56     -11.437 -25.462   8.036  1.00  0.00      A    H
ATOM    848  SG  CYS A  56     -13.691 -25.298   7.274  1.00  0.00      A    S
ATOM    849  C   CYS A  56     -10.762 -23.184   9.349  1.00  0.00      A    C
ATOM    850  O   CYS A  56     -10.069 -23.952  10.045  1.00  0.00      A    O
ATOM    851  N   ALA A  57     -10.191 -22.124   8.831  1.00  0.00      A    N
ATOM    852  HN  ALA A  57     -10.670 -21.471   8.249  1.00  0.00      A    H
ATOM    853  CA  ALA A  57      -8.831 -21.802   9.112  1.00  0.00      A    C
ATOM    854  HA  ALA A  57      -8.167 -22.645   9.231  1.00  0.00      A    H
ATOM    855  CB  ALA A  57      -8.306 -21.037   7.940  1.00  0.00      A    C
ATOM    856  HB1 ALA A  57      -7.214 -20.980   8.140  1.00  0.00      A    H
ATOM    857  HB2 ALA A  57      -8.431 -21.501   6.938  1.00  0.00      A    H
ATOM    858  HB3 ALA A  57      -8.749 -20.019   7.916  1.00  0.00      A    H
ATOM    859  C   ALA A  57      -8.786 -20.964  10.320  1.00  0.00      A    C
ATOM    860  O   ALA A  57      -9.754 -20.279  10.624  1.00  0.00      A    O
ATOM    861  N   VAL A  58      -7.666 -21.005  11.050  1.00  0.00      A    N
ATOM    862  HN  VAL A  58      -6.915 -21.588  10.752  1.00  0.00      A    H
ATOM    863  CA  VAL A  58      -7.445 -20.242  12.308  1.00  0.00      A    C
ATOM    864  HA  VAL A  58      -8.223 -20.545  12.993  1.00  0.00      A    H
ATOM    865  CB  VAL A  58      -6.096 -20.590  12.958  1.00  0.00      A    C
ATOM    866  HB  VAL A  58      -5.278 -20.344  12.248  1.00  0.00      A    H
ATOM    867  CG1 VAL A  58      -5.832 -19.846  14.324  1.00  0.00      A    C
ATOM    868 HG11 VAL A  58      -6.058 -20.400  15.260  1.00  0.00      A    H
ATOM    869 HG12 VAL A  58      -4.738 -19.668  14.403  1.00  0.00      A    H
ATOM    870 HG13 VAL A  58      -6.378 -18.882  14.414  1.00  0.00      A    H
ATOM    871  CG2 VAL A  58      -5.878 -22.068  13.099  1.00  0.00      A    C
ATOM    872 HG21 VAL A  58      -6.559 -22.545  13.835  1.00  0.00      A    H
ATOM    873 HG22 VAL A  58      -5.934 -22.659  12.160  1.00  0.00      A    H
ATOM    874 HG23 VAL A  58      -4.882 -22.086  13.592  1.00  0.00      A    H
ATOM    875  C   VAL A  58      -7.435 -18.805  11.965  1.00  0.00      A    C
ATOM    876  O   VAL A  58      -6.450 -18.260  11.509  1.00  0.00      A    O
ATOM    877  N   SER A  59      -8.642 -18.168  12.212  1.00  0.00      A    N
ATOM    878  HN  SER A  59      -9.280 -18.746  12.716  1.00  0.00      A    H
ATOM    879  CA  SER A  59      -8.887 -16.755  11.954  1.00  0.00      A    C
ATOM    880  HA  SER A  59      -8.039 -16.121  12.166  1.00  0.00      A    H
ATOM    881  CB  SER A  59      -9.352 -16.608  10.476  1.00  0.00      A    C
ATOM    882  HB1 SER A  59      -9.625 -15.533  10.405  1.00  0.00      A    H
ATOM    883  HB2 SER A  59      -8.473 -16.807   9.826  1.00  0.00      A    H
ATOM    884  OG  SER A  59     -10.428 -17.551  10.245  1.00  0.00      A    O
ATOM    885  HG1 SER A  59     -10.110 -18.408   9.954  1.00  0.00      A    H
ATOM    886  C   SER A  59     -10.033 -16.277  12.920  1.00  0.00      A    C
ATOM    887  O   SER A  59     -10.575 -17.053  13.701  1.00  0.00      A    O
ATOM    888  N   TYR A  60     -10.198 -14.974  12.926  1.00  0.00      A    N
ATOM    889  HN  TYR A  60      -9.620 -14.458  12.298  1.00  0.00      A    H
ATOM    890  CA  TYR A  60     -11.285 -14.312  13.643  1.00  0.00      A    C
ATOM    891  HA  TYR A  60     -11.417 -14.858  14.565  1.00  0.00      A    H
ATOM    892  CB  TYR A  60     -10.954 -12.811  14.015  1.00  0.00      A    C
ATOM    893  HB1 TYR A  60     -10.885 -12.222  13.075  1.00  0.00      A    H
ATOM    894  HB2 TYR A  60     -11.777 -12.434  14.659  1.00  0.00      A    H
ATOM    895  CG  TYR A  60      -9.731 -12.712  14.825  1.00  0.00      A    C
ATOM    896  CD1 TYR A  60      -8.634 -12.013  14.277  1.00  0.00      A    C
ATOM    897  HD1 TYR A  60      -8.670 -11.697  13.245  1.00  0.00      A    H
ATOM    898  CE1 TYR A  60      -7.472 -11.830  15.094  1.00  0.00      A    C
ATOM    899  HE1 TYR A  60      -6.575 -11.350  14.732  1.00  0.00      A    H
ATOM    900  CZ  TYR A  60      -7.472 -12.375  16.402  1.00  0.00      A    C
ATOM    901  OH  TYR A  60      -6.216 -12.257  17.150  1.00  0.00      A    O
ATOM    902  HH  TYR A  60      -6.376 -12.661  18.006  1.00  0.00      A    H
ATOM    903  CD2 TYR A  60      -9.713 -13.234  16.138  1.00  0.00      A    C
ATOM    904  HD2 TYR A  60     -10.576 -13.697  16.593  1.00  0.00      A    H
ATOM    905  CE2 TYR A  60      -8.542 -13.090  16.827  1.00  0.00      A    C
ATOM    906  HE2 TYR A  60      -8.573 -13.483  17.832  1.00  0.00      A    H
ATOM    907  C   TYR A  60     -12.657 -14.415  12.957  1.00  0.00      A    C
ATOM    908  O   TYR A  60     -13.637 -14.753  13.581  1.00  0.00      A    O
ATOM    909  N   GLY A  61     -12.749 -14.137  11.626  1.00  0.00      A    N
ATOM    910  HN  GLY A  61     -11.916 -13.800  11.194  1.00  0.00      A    H
ATOM    911  CA  GLY A  61     -13.985 -14.238  10.875  1.00  0.00      A    C
ATOM    912  HA1 GLY A  61     -13.983 -15.172  10.333  1.00  0.00      A    H
ATOM    913  HA2 GLY A  61     -14.817 -14.150  11.558  1.00  0.00      A    H
ATOM    914  C   GLY A  61     -14.071 -13.196   9.877  1.00  0.00      A    C
ATOM    915  O   GLY A  61     -13.049 -12.707   9.359  1.00  0.00      A    O
ATOM    916  N   CYS A  62     -15.344 -12.768   9.559  1.00  0.00      A    N
ATOM    917  HN  CYS A  62     -16.085 -13.384   9.815  1.00  0.00      A    H
ATOM    918  CA  CYS A  62     -15.522 -11.412   8.924  1.00  0.00      A    C
ATOM    919  HA  CYS A  62     -15.081 -11.554   7.948  1.00  0.00      A    H
ATOM    920  CB  CYS A  62     -16.994 -11.129   8.617  1.00  0.00      A    C
ATOM    921  HB1 CYS A  62     -17.027 -10.100   8.200  1.00  0.00      A    H
ATOM    922  HB2 CYS A  62     -17.540 -10.995   9.575  1.00  0.00      A    H
ATOM    923  SG  CYS A  62     -17.876 -12.402   7.670  1.00  0.00      A    S
ATOM    924  C   CYS A  62     -14.864 -10.249   9.618  1.00  0.00      A    C
ATOM    925  O   CYS A  62     -14.525  -9.249   8.929  1.00  0.00      A    O
ATOM    926  N   LYS A  63     -14.519 -10.318  10.941  1.00  0.00      A    N
ATOM    927  HN  LYS A  63     -14.932 -11.087  11.422  1.00  0.00      A    H
ATOM    928  CA  LYS A  63     -13.620  -9.392  11.579  1.00  0.00      A    C
ATOM    929  HA  LYS A  63     -14.149  -8.456  11.472  1.00  0.00      A    H
ATOM    930  CB  LYS A  63     -13.525  -9.635  13.095  1.00  0.00      A    C
ATOM    931  HB1 LYS A  63     -13.362 -10.723  13.249  1.00  0.00      A    H
ATOM    932  HB2 LYS A  63     -12.687  -9.052  13.534  1.00  0.00      A    H
ATOM    933  CG  LYS A  63     -14.744  -9.299  13.902  1.00  0.00      A    C
ATOM    934  HG1 LYS A  63     -14.951  -8.210  13.827  1.00  0.00      A    H
ATOM    935  HG2 LYS A  63     -15.662  -9.736  13.454  1.00  0.00      A    H
ATOM    936  CD  LYS A  63     -14.793  -9.489  15.456  1.00  0.00      A    C
ATOM    937  HD1 LYS A  63     -13.769  -9.251  15.818  1.00  0.00      A    H
ATOM    938  HD2 LYS A  63     -15.581  -8.820  15.863  1.00  0.00      A    H
ATOM    939  CE  LYS A  63     -15.080 -10.924  15.922  1.00  0.00      A    C
ATOM    940  HE1 LYS A  63     -16.171 -10.830  15.734  1.00  0.00      A    H
ATOM    941  HE2 LYS A  63     -14.554 -11.772  15.434  1.00  0.00      A    H
ATOM    942  NZ  LYS A  63     -14.844 -10.944  17.404  1.00  0.00      A    N
ATOM    943  HZ1 LYS A  63     -15.473 -11.588  17.926  1.00  0.00      A    H
ATOM    944  HZ2 LYS A  63     -13.832 -11.185  17.406  1.00  0.00      A    H
ATOM    945  HZ3 LYS A  63     -14.906 -10.002  17.840  1.00  0.00      A    H
ATOM    946  C   LYS A  63     -12.170  -9.361  10.879  1.00  0.00      A    C
ATOM    947  O   LYS A  63     -11.724  -8.336  10.374  1.00  0.00      A    O
ATOM    948  N   GLY A  64     -11.450 -10.487  10.762  1.00  0.00      A    N
ATOM    949  HN  GLY A  64     -11.781 -11.369  11.088  1.00  0.00      A    H
ATOM    950  CA  GLY A  64     -10.125 -10.590  10.116  1.00  0.00      A    C
ATOM    951  HA1 GLY A  64     -10.258 -10.393   9.063  1.00  0.00      A    H
ATOM    952  HA2 GLY A  64      -9.479  -9.794  10.454  1.00  0.00      A    H
ATOM    953  C   GLY A  64      -9.431 -11.998  10.228  1.00  0.00      A    C
ATOM    954  O   GLY A  64      -9.943 -12.945  10.931  1.00  0.00      A    O
ATOM    955  N   GLY A  65      -8.253 -12.117   9.616  1.00  0.00      A    N
ATOM    956  HN  GLY A  65      -7.916 -11.368   9.051  1.00  0.00      A    H
ATOM    957  CA  GLY A  65      -7.411 -13.314   9.539  1.00  0.00      A    C
ATOM    958  HA1 GLY A  65      -7.074 -13.470  10.553  1.00  0.00      A    H
ATOM    959  HA2 GLY A  65      -7.976 -14.095   9.052  1.00  0.00      A    H
ATOM    960  C   GLY A  65      -6.155 -12.997   8.709  1.00  0.00      A    C
ATOM    961  O   GLY A  65      -5.915 -11.876   8.406  1.00  0.00      A    O
ATOM    962  N   TRP A  66      -5.365 -13.990   8.442  1.00  0.00      A    N
ATOM    963  HN  TRP A  66      -5.558 -14.924   8.731  1.00  0.00      A    H
ATOM    964  CA  TRP A  66      -4.030 -13.662   7.897  1.00  0.00      A    C
ATOM    965  HA  TRP A  66      -3.967 -12.609   7.669  1.00  0.00      A    H
ATOM    966  CB  TRP A  66      -2.955 -14.098   8.903  1.00  0.00      A    C
ATOM    967  HB1 TRP A  66      -3.054 -13.493   9.830  1.00  0.00      A    H
ATOM    968  HB2 TRP A  66      -3.195 -15.114   9.282  1.00  0.00      A    H
ATOM    969  CG  TRP A  66      -1.441 -13.764   8.588  1.00  0.00      A    C
ATOM    970  CD1 TRP A  66      -0.893 -13.094   7.557  1.00  0.00      A    C
ATOM    971  HD1 TRP A  66      -1.405 -12.657   6.713  1.00  0.00      A    H
ATOM    972  NE1 TRP A  66       0.505 -13.165   7.608  1.00  0.00      A    N
ATOM    973  HE1 TRP A  66       0.989 -12.766   6.860  1.00  0.00      A    H
ATOM    974  CE2 TRP A  66       0.833 -13.945   8.639  1.00  0.00      A    C
ATOM    975  CD2 TRP A  66      -0.300 -14.395   9.278  1.00  0.00      A    C
ATOM    976  CE3 TRP A  66      -0.228 -15.217  10.447  1.00  0.00      A    C
ATOM    977  HE3 TRP A  66      -1.085 -15.410  11.074  1.00  0.00      A    H
ATOM    978  CZ3 TRP A  66       1.068 -15.598  10.902  1.00  0.00      A    C
ATOM    979  HZ3 TRP A  66       1.179 -16.212  11.784  1.00  0.00      A    H
ATOM    980  CZ2 TRP A  66       2.108 -14.402   9.040  1.00  0.00      A    C
ATOM    981  HZ2 TRP A  66       2.995 -14.090   8.508  1.00  0.00      A    H
ATOM    982  CH2 TRP A  66       2.153 -15.193  10.206  1.00  0.00      A    C
ATOM    983  HH2 TRP A  66       3.118 -15.437  10.624  1.00  0.00      A    H
ATOM    984  C   TRP A  66      -3.795 -14.508   6.618  1.00  0.00      A    C
ATOM    985  O   TRP A  66      -3.992 -15.741   6.611  1.00  0.00      A    O
ATOM    986  N   VAL A  67      -3.337 -13.921   5.454  1.00  0.00      A    N
ATOM    987  HN  VAL A  67      -3.497 -12.943   5.353  1.00  0.00      A    H
ATOM    988  CA  VAL A  67      -2.809 -14.626   4.286  1.00  0.00      A    C
ATOM    989  HA  VAL A  67      -3.697 -15.103   3.899  1.00  0.00      A    H
ATOM    990  CB  VAL A  67      -2.188 -13.666   3.240  1.00  0.00      A    C
ATOM    991  HB  VAL A  67      -1.546 -12.920   3.755  1.00  0.00      A    H
ATOM    992  CG1 VAL A  67      -1.357 -14.258   2.117  1.00  0.00      A    C
ATOM    993 HG11 VAL A  67      -1.156 -13.367   1.484  1.00  0.00      A    H
ATOM    994 HG12 VAL A  67      -0.387 -14.612   2.527  1.00  0.00      A    H
ATOM    995 HG13 VAL A  67      -1.912 -15.019   1.527  1.00  0.00      A    H
ATOM    996  CG2 VAL A  67      -3.409 -12.955   2.657  1.00  0.00      A    C
ATOM    997 HG21 VAL A  67      -4.123 -13.730   2.303  1.00  0.00      A    H
ATOM    998 HG22 VAL A  67      -3.895 -12.306   3.417  1.00  0.00      A    H
ATOM    999 HG23 VAL A  67      -3.030 -12.188   1.949  1.00  0.00      A    H
ATOM   1000  C   VAL A  67      -1.869 -15.836   4.467  1.00  0.00      A    C
ATOM   1001  O   VAL A  67      -2.091 -16.927   3.980  1.00  0.00      A    O
ATOM   1002  N   ASN A  68      -0.763 -15.704   5.249  1.00  0.00      A    N
ATOM   1003  HN  ASN A  68      -0.562 -14.780   5.565  1.00  0.00      A    H
ATOM   1004  CA  ASN A  68       0.199 -16.794   5.471  1.00  0.00      A    C
ATOM   1005  HA  ASN A  68       0.403 -17.112   4.459  1.00  0.00      A    H
ATOM   1006  CB  ASN A  68       1.446 -16.375   6.307  1.00  0.00      A    C
ATOM   1007  HB1 ASN A  68       1.054 -15.842   7.199  1.00  0.00      A    H
ATOM   1008  HB2 ASN A  68       1.959 -17.303   6.638  1.00  0.00      A    H
ATOM   1009  CG  ASN A  68       2.359 -15.557   5.403  1.00  0.00      A    C
ATOM   1010  OD1 ASN A  68       2.469 -14.360   5.554  1.00  0.00      A    O
ATOM   1011  ND2 ASN A  68       3.028 -16.214   4.438  1.00  0.00      A    N
ATOM   1012 HD21 ASN A  68       3.480 -15.716   3.698  1.00  0.00      A    H
ATOM   1013 HD22 ASN A  68       3.037 -17.214   4.430  1.00  0.00      A    H
ATOM   1014  C   ASN A  68      -0.418 -17.904   6.176  1.00  0.00      A    C
ATOM   1015  O   ASN A  68      -0.233 -19.105   5.994  1.00  0.00      A    O
ATOM   1016  N   LYS A  69      -1.393 -17.544   7.042  1.00  0.00      A    N
ATOM   1017  HN  LYS A  69      -1.644 -16.605   7.262  1.00  0.00      A    H
ATOM   1018  CA  LYS A  69      -2.137 -18.602   7.752  1.00  0.00      A    C
ATOM   1019  HA  LYS A  69      -1.516 -19.385   8.162  1.00  0.00      A    H
ATOM   1020  CB  LYS A  69      -2.738 -17.866   8.986  1.00  0.00      A    C
ATOM   1021  HB1 LYS A  69      -2.053 -17.131   9.460  1.00  0.00      A    H
ATOM   1022  HB2 LYS A  69      -3.547 -17.202   8.613  1.00  0.00      A    H
ATOM   1023  CG  LYS A  69      -3.197 -18.860  10.082  1.00  0.00      A    C
ATOM   1024  HG1 LYS A  69      -3.855 -18.389  10.844  1.00  0.00      A    H
ATOM   1025  HG2 LYS A  69      -3.823 -19.666   9.640  1.00  0.00      A    H
ATOM   1026  CD  LYS A  69      -1.998 -19.339  10.897  1.00  0.00      A    C
ATOM   1027  HD1 LYS A  69      -1.321 -19.862  10.188  1.00  0.00      A    H
ATOM   1028  HD2 LYS A  69      -1.516 -18.481  11.413  1.00  0.00      A    H
ATOM   1029  CE  LYS A  69      -2.314 -20.247  12.099  1.00  0.00      A    C
ATOM   1030  HE1 LYS A  69      -3.072 -19.682  12.683  1.00  0.00      A    H
ATOM   1031  HE2 LYS A  69      -2.748 -21.225  11.801  1.00  0.00      A    H
ATOM   1032  NZ  LYS A  69      -1.107 -20.537  12.909  1.00  0.00      A    N
ATOM   1033  HZ1 LYS A  69      -0.463 -19.722  12.956  1.00  0.00      A    H
ATOM   1034  HZ2 LYS A  69      -1.373 -20.865  13.860  1.00  0.00      A    H
ATOM   1035  HZ3 LYS A  69      -0.604 -21.320  12.444  1.00  0.00      A    H
ATOM   1036  C   LYS A  69      -3.147 -19.319   6.928  1.00  0.00      A    C
ATOM   1037  O   LYS A  69      -3.456 -20.519   7.171  1.00  0.00      A    O
ATOM   1038  N   ALA A  70      -3.581 -18.671   5.843  1.00  0.00      A    N
ATOM   1039  HN  ALA A  70      -3.259 -17.742   5.679  1.00  0.00      A    H
ATOM   1040  CA  ALA A  70      -4.445 -19.364   4.889  1.00  0.00      A    C
ATOM   1041  HA  ALA A  70      -5.189 -19.942   5.418  1.00  0.00      A    H
ATOM   1042  CB  ALA A  70      -5.226 -18.262   4.059  1.00  0.00      A    C
ATOM   1043  HB1 ALA A  70      -6.006 -18.602   3.345  1.00  0.00      A    H
ATOM   1044  HB2 ALA A  70      -5.700 -17.600   4.815  1.00  0.00      A    H
ATOM   1045  HB3 ALA A  70      -4.477 -17.689   3.473  1.00  0.00      A    H
ATOM   1046  C   ALA A  70      -3.696 -20.211   3.858  1.00  0.00      A    C
ATOM   1047  O   ALA A  70      -4.242 -21.146   3.259  1.00  0.00      A    O
ATOM   1048  N   TYR A  71      -2.425 -19.833   3.636  1.00  0.00      A    N
ATOM   1049  HN  TYR A  71      -2.130 -18.919   3.902  1.00  0.00      A    H
ATOM   1050  CA  TYR A  71      -1.482 -20.761   3.037  1.00  0.00      A    C
ATOM   1051  HA  TYR A  71      -1.841 -21.153   2.097  1.00  0.00      A    H
ATOM   1052  CB  TYR A  71      -0.134 -20.088   2.659  1.00  0.00      A    C
ATOM   1053  HB1 TYR A  71       0.438 -19.865   3.584  1.00  0.00      A    H
ATOM   1054  HB2 TYR A  71       0.427 -20.900   2.149  1.00  0.00      A    H
ATOM   1055  CG  TYR A  71      -0.151 -18.874   1.755  1.00  0.00      A    C
ATOM   1056  CD1 TYR A  71       0.787 -17.830   1.903  1.00  0.00      A    C
ATOM   1057  HD1 TYR A  71       1.588 -17.929   2.621  1.00  0.00      A    H
ATOM   1058  CE1 TYR A  71       0.807 -16.740   0.994  1.00  0.00      A    C
ATOM   1059  HE1 TYR A  71       1.587 -16.003   1.119  1.00  0.00      A    H
ATOM   1060  CZ  TYR A  71      -0.138 -16.731  -0.053  1.00  0.00      A    C
ATOM   1061  OH  TYR A  71      -0.199 -15.685  -1.028  1.00  0.00      A    O
ATOM   1062  HH  TYR A  71       0.572 -15.131  -0.885  1.00  0.00      A    H
ATOM   1063  CD2 TYR A  71      -0.997 -18.874   0.654  1.00  0.00      A    C
ATOM   1064  HD2 TYR A  71      -1.571 -19.769   0.466  1.00  0.00      A    H
ATOM   1065  CE2 TYR A  71      -1.015 -17.840  -0.192  1.00  0.00      A    C
ATOM   1066  HE2 TYR A  71      -1.629 -17.871  -1.080  1.00  0.00      A    H
ATOM   1067  C   TYR A  71      -1.204 -22.067   3.869  1.00  0.00      A    C
ATOM   1068  O   TYR A  71      -1.108 -23.142   3.428  1.00  0.00      A    O
ATOM   1069  N   ASP A  72      -0.918 -21.823   5.160  1.00  0.00      A    N
ATOM   1070  HN  ASP A  72      -1.037 -20.898   5.512  1.00  0.00      A    H
ATOM   1071  CA  ASP A  72      -0.657 -22.895   6.144  1.00  0.00      A    C
ATOM   1072  HA  ASP A  72       0.221 -23.474   5.899  1.00  0.00      A    H
ATOM   1073  CB  ASP A  72      -0.249 -22.197   7.472  1.00  0.00      A    C
ATOM   1074  HB1 ASP A  72       0.413 -21.314   7.337  1.00  0.00      A    H
ATOM   1075  HB2 ASP A  72      -1.099 -21.790   8.061  1.00  0.00      A    H
ATOM   1076  CG  ASP A  72       0.443 -23.148   8.465  1.00  0.00      A    C
ATOM   1077  OD1 ASP A  72      -0.279 -23.706   9.309  1.00  0.00      A    O
ATOM   1078  OD2 ASP A  72       1.676 -23.293   8.475  1.00  0.00      A    O
ATOM   1079  C   ASP A  72      -1.824 -23.877   6.349  1.00  0.00      A    C
ATOM   1080  O   ASP A  72      -1.527 -25.037   6.682  1.00  0.00      A    O
ATOM   1081  N   PHE A  73      -3.058 -23.422   6.135  1.00  0.00      A    N
ATOM   1082  HN  PHE A  73      -3.107 -22.434   6.009  1.00  0.00      A    H
ATOM   1083  CA  PHE A  73      -4.300 -24.138   6.098  1.00  0.00      A    C
ATOM   1084  HA  PHE A  73      -4.447 -24.421   7.129  1.00  0.00      A    H
ATOM   1085  CB  PHE A  73      -5.468 -23.117   5.744  1.00  0.00      A    C
ATOM   1086  HB1 PHE A  73      -5.481 -22.276   6.471  1.00  0.00      A    H
ATOM   1087  HB2 PHE A  73      -5.166 -22.700   4.759  1.00  0.00      A    H
ATOM   1088  CG  PHE A  73      -6.853 -23.708   5.719  1.00  0.00      A    C
ATOM   1089  CD1 PHE A  73      -7.462 -24.124   6.893  1.00  0.00      A    C
ATOM   1090  HD1 PHE A  73      -6.911 -23.824   7.772  1.00  0.00      A    H
ATOM   1091  CE1 PHE A  73      -8.627 -24.917   6.954  1.00  0.00      A    C
ATOM   1092  HE1 PHE A  73      -9.061 -25.195   7.903  1.00  0.00      A    H
ATOM   1093  CZ  PHE A  73      -9.235 -25.166   5.704  1.00  0.00      A    C
ATOM   1094  HZ  PHE A  73     -10.153 -25.732   5.647  1.00  0.00      A    H
ATOM   1095  CD2 PHE A  73      -7.455 -24.120   4.497  1.00  0.00      A    C
ATOM   1096  HD2 PHE A  73      -6.920 -23.794   3.618  1.00  0.00      A    H
ATOM   1097  CE2 PHE A  73      -8.660 -24.772   4.481  1.00  0.00      A    C
ATOM   1098  HE2 PHE A  73      -9.313 -24.873   3.627  1.00  0.00      A    H
ATOM   1099  C   PHE A  73      -4.358 -25.319   5.163  1.00  0.00      A    C
ATOM   1100  O   PHE A  73      -4.996 -26.280   5.453  1.00  0.00      A    O
ATOM   1101  N   ILE A  74      -3.682 -25.173   4.013  1.00  0.00      A    N
ATOM   1102  HN  ILE A  74      -3.217 -24.316   3.803  1.00  0.00      A    H
ATOM   1103  CA  ILE A  74      -3.769 -26.171   2.959  1.00  0.00      A    C
ATOM   1104  HA  ILE A  74      -4.764 -26.589   2.912  1.00  0.00      A    H
ATOM   1105  CB  ILE A  74      -3.375 -25.517   1.669  1.00  0.00      A    C
ATOM   1106  HB  ILE A  74      -2.320 -25.181   1.758  1.00  0.00      A    H
ATOM   1107  CG2 ILE A  74      -3.534 -26.551   0.527  1.00  0.00      A    C
ATOM   1108 HG21 ILE A  74      -2.950 -26.274  -0.376  1.00  0.00      A    H
ATOM   1109 HG22 ILE A  74      -3.111 -27.550   0.767  1.00  0.00      A    H
ATOM   1110 HG23 ILE A  74      -4.633 -26.671   0.420  1.00  0.00      A    H
ATOM   1111  CG1 ILE A  74      -4.084 -24.143   1.444  1.00  0.00      A    C
ATOM   1112 HG11 ILE A  74      -5.171 -24.372   1.453  1.00  0.00      A    H
ATOM   1113 HG12 ILE A  74      -3.728 -23.482   2.262  1.00  0.00      A    H
ATOM   1114  CD  ILE A  74      -3.662 -23.366   0.182  1.00  0.00      A    C
ATOM   1115  HD1 ILE A  74      -3.830 -23.989  -0.722  1.00  0.00      A    H
ATOM   1116  HD2 ILE A  74      -4.193 -22.390   0.178  1.00  0.00      A    H
ATOM   1117  HD3 ILE A  74      -2.587 -23.098   0.097  1.00  0.00      A    H
ATOM   1118  C   ILE A  74      -2.820 -27.289   3.403  1.00  0.00      A    C
ATOM   1119  O   ILE A  74      -2.924 -28.502   3.178  1.00  0.00      A    O
ATOM   1120  N   ILE A  75      -1.800 -26.907   4.143  1.00  0.00      A    N
ATOM   1121  HN  ILE A  75      -1.791 -25.927   4.327  1.00  0.00      A    H
ATOM   1122  CA  ILE A  75      -0.817 -27.849   4.730  1.00  0.00      A    C
ATOM   1123  HA  ILE A  75      -0.685 -28.622   3.987  1.00  0.00      A    H
ATOM   1124  CB  ILE A  75       0.569 -27.252   5.066  1.00  0.00      A    C
ATOM   1125  HB  ILE A  75       0.500 -26.604   5.965  1.00  0.00      A    H
ATOM   1126  CG2 ILE A  75       1.499 -28.472   5.447  1.00  0.00      A    C
ATOM   1127 HG21 ILE A  75       1.012 -29.047   6.263  1.00  0.00      A    H
ATOM   1128 HG22 ILE A  75       1.747 -29.047   4.529  1.00  0.00      A    H
ATOM   1129 HG23 ILE A  75       2.480 -28.059   5.766  1.00  0.00      A    H
ATOM   1130  CG1 ILE A  75       1.148 -26.416   3.922  1.00  0.00      A    C
ATOM   1131 HG11 ILE A  75       1.416 -27.092   3.082  1.00  0.00      A    H
ATOM   1132 HG12 ILE A  75       0.402 -25.660   3.596  1.00  0.00      A    H
ATOM   1133  CD  ILE A  75       2.393 -25.664   4.315  1.00  0.00      A    C
ATOM   1134  HD1 ILE A  75       2.198 -25.164   5.288  1.00  0.00      A    H
ATOM   1135  HD2 ILE A  75       3.225 -26.381   4.479  1.00  0.00      A    H
ATOM   1136  HD3 ILE A  75       2.649 -24.838   3.617  1.00  0.00      A    H
ATOM   1137  C   ILE A  75      -1.457 -28.538   5.963  1.00  0.00      A    C
ATOM   1138  O   ILE A  75      -1.319 -29.744   6.155  1.00  0.00      A    O
ATOM   1139  N   SER A  76      -2.064 -27.781   6.871  1.00  0.00      A    N
ATOM   1140  HN  SER A  76      -1.818 -26.822   6.986  1.00  0.00      A    H
ATOM   1141  CA  SER A  76      -2.710 -28.333   8.065  1.00  0.00      A    C
ATOM   1142  HA  SER A  76      -1.959 -28.957   8.527  1.00  0.00      A    H
ATOM   1143  CB  SER A  76      -3.152 -27.244   9.070  1.00  0.00      A    C
ATOM   1144  HB1 SER A  76      -3.699 -27.589   9.974  1.00  0.00      A    H
ATOM   1145  HB2 SER A  76      -2.159 -26.871   9.399  1.00  0.00      A    H
ATOM   1146  OG  SER A  76      -3.918 -26.274   8.451  1.00  0.00      A    O
ATOM   1147  HG1 SER A  76      -4.814 -26.375   8.781  1.00  0.00      A    H
ATOM   1148  C   SER A  76      -3.972 -29.162   7.798  1.00  0.00      A    C
ATOM   1149  O   SER A  76      -4.084 -30.230   8.333  1.00  0.00      A    O
ATOM   1150  N   ASN A  77      -4.870 -28.789   6.863  1.00  0.00      A    N
ATOM   1151  HN  ASN A  77      -4.689 -27.948   6.359  1.00  0.00      A    H
ATOM   1152  CA  ASN A  77      -6.164 -29.420   6.619  1.00  0.00      A    C
ATOM   1153  HA  ASN A  77      -6.591 -29.924   7.473  1.00  0.00      A    H
ATOM   1154  CB  ASN A  77      -7.208 -28.356   6.314  1.00  0.00      A    C
ATOM   1155  HB1 ASN A  77      -7.229 -27.605   7.134  1.00  0.00      A    H
ATOM   1156  HB2 ASN A  77      -6.951 -27.855   5.357  1.00  0.00      A    H
ATOM   1157  CG  ASN A  77      -8.636 -28.890   6.356  1.00  0.00      A    C
ATOM   1158  OD1 ASN A  77      -9.112 -29.451   7.297  1.00  0.00      A    O
ATOM   1159  ND2 ASN A  77      -9.369 -28.423   5.317  1.00  0.00      A    N
ATOM   1160 HD21 ASN A  77     -10.353 -28.583   5.235  1.00  0.00      A    H
ATOM   1161 HD22 ASN A  77      -8.965 -27.997   4.508  1.00  0.00      A    H
ATOM   1162  C   ASN A  77      -5.978 -30.506   5.526  1.00  0.00      A    C
ATOM   1163  O   ASN A  77      -6.981 -31.015   5.065  1.00  0.00      A    O
ATOM   1164  N   ASN A  78      -4.770 -30.765   5.017  1.00  0.00      A    N
ATOM   1165  HN  ASN A  78      -4.045 -30.173   5.360  1.00  0.00      A    H
ATOM   1166  CA  ASN A  78      -4.430 -31.779   4.029  1.00  0.00      A    C
ATOM   1167  HA  ASN A  78      -3.394 -31.588   3.789  1.00  0.00      A    H
ATOM   1168  CB  ASN A  78      -4.518 -33.246   4.557  1.00  0.00      A    C
ATOM   1169  HB1 ASN A  78      -3.768 -33.236   5.377  1.00  0.00      A    H
ATOM   1170  HB2 ASN A  78      -5.508 -33.466   5.011  1.00  0.00      A    H
ATOM   1171  CG  ASN A  78      -4.021 -34.357   3.705  1.00  0.00      A    C
ATOM   1172  OD1 ASN A  78      -2.812 -34.536   3.499  1.00  0.00      A    O
ATOM   1173  ND2 ASN A  78      -4.959 -35.287   3.389  1.00  0.00      A    N
ATOM   1174 HD21 ASN A  78      -4.753 -36.054   2.781  1.00  0.00      A    H
ATOM   1175 HD22 ASN A  78      -5.887 -34.967   3.583  1.00  0.00      A    H
ATOM   1176  C   ASN A  78      -5.242 -31.486   2.793  1.00  0.00      A    C
ATOM   1177  O   ASN A  78      -5.782 -32.298   1.983  1.00  0.00      A    O
ATOM   1178  N   GLY A  79      -5.267 -30.203   2.506  1.00  0.00      A    N
ATOM   1179  HN  GLY A  79      -4.569 -29.614   2.907  1.00  0.00      A    H
ATOM   1180  CA  GLY A  79      -5.834 -29.667   1.265  1.00  0.00      A    C
ATOM   1181  HA1 GLY A  79      -5.068 -28.971   0.959  1.00  0.00      A    H
ATOM   1182  HA2 GLY A  79      -6.036 -30.449   0.548  1.00  0.00      A    H
ATOM   1183  C   GLY A  79      -6.959 -28.804   1.411  1.00  0.00      A    C
ATOM   1184  O   GLY A  79      -7.551 -28.697   2.512  1.00  0.00      A    O
ATOM   1185  N   VAL A  80      -7.258 -28.011   0.360  1.00  0.00      A    N
ATOM   1186  HN  VAL A  80      -6.674 -28.133  -0.439  1.00  0.00      A    H
ATOM   1187  CA  VAL A  80      -8.405 -27.107   0.277  1.00  0.00      A    C
ATOM   1188  HA  VAL A  80      -8.933 -27.144   1.218  1.00  0.00      A    H
ATOM   1189  CB  VAL A  80      -7.875 -25.636   0.224  1.00  0.00      A    C
ATOM   1190  HB  VAL A  80      -7.233 -25.518   1.122  1.00  0.00      A    H
ATOM   1191  CG1 VAL A  80      -7.025 -25.364  -1.042  1.00  0.00      A    C
ATOM   1192 HG11 VAL A  80      -7.586 -25.615  -1.968  1.00  0.00      A    H
ATOM   1193 HG12 VAL A  80      -6.606 -24.359  -1.264  1.00  0.00      A    H
ATOM   1194 HG13 VAL A  80      -6.143 -26.031  -0.934  1.00  0.00      A    H
ATOM   1195  CG2 VAL A  80      -9.048 -24.637   0.355  1.00  0.00      A    C
ATOM   1196 HG21 VAL A  80      -9.781 -24.789   1.176  1.00  0.00      A    H
ATOM   1197 HG22 VAL A  80      -8.602 -23.659   0.634  1.00  0.00      A    H
ATOM   1198 HG23 VAL A  80      -9.635 -24.677  -0.588  1.00  0.00      A    H
ATOM   1199  C   VAL A  80      -9.300 -27.622  -0.788  1.00  0.00      A    C
ATOM   1200  O   VAL A  80      -8.911 -28.056  -1.872  1.00  0.00      A    O
ATOM   1201  N   THR A  81     -10.618 -27.648  -0.554  1.00  0.00      A    N
ATOM   1202  HN  THR A  81     -10.955 -27.305   0.320  1.00  0.00      A    H
ATOM   1203  CA  THR A  81     -11.626 -28.168  -1.486  1.00  0.00      A    C
ATOM   1204  HA  THR A  81     -11.266 -29.047  -2.000  1.00  0.00      A    H
ATOM   1205  CB  THR A  81     -12.961 -28.573  -0.780  1.00  0.00      A    C
ATOM   1206  HB  THR A  81     -13.766 -28.839  -1.498  1.00  0.00      A    H
ATOM   1207  OG1 THR A  81     -13.439 -27.604   0.117  1.00  0.00      A    O
ATOM   1208  HG1 THR A  81     -12.739 -27.426   0.749  1.00  0.00      A    H
ATOM   1209  CG2 THR A  81     -12.797 -29.933  -0.078  1.00  0.00      A    C
ATOM   1210 HG21 THR A  81     -13.763 -30.237   0.378  1.00  0.00      A    H
ATOM   1211 HG22 THR A  81     -12.527 -30.630  -0.900  1.00  0.00      A    H
ATOM   1212 HG23 THR A  81     -11.982 -30.060   0.667  1.00  0.00      A    H
ATOM   1213  C   THR A  81     -11.960 -27.177  -2.618  1.00  0.00      A    C
ATOM   1214  O   THR A  81     -11.501 -26.029  -2.608  1.00  0.00      A    O
ATOM   1215  N   THR A  82     -12.651 -27.672  -3.757  1.00  0.00      A    N
ATOM   1216  HN  THR A  82     -12.862 -28.638  -3.624  1.00  0.00      A    H
ATOM   1217  CA  THR A  82     -13.037 -26.909  -4.950  1.00  0.00      A    C
ATOM   1218  HA  THR A  82     -12.479 -25.986  -5.010  1.00  0.00      A    H
ATOM   1219  CB  THR A  82     -12.691 -27.592  -6.272  1.00  0.00      A    C
ATOM   1220  HB  THR A  82     -12.729 -26.794  -7.043  1.00  0.00      A    H
ATOM   1221  OG1 THR A  82     -13.518 -28.750  -6.546  1.00  0.00      A    O
ATOM   1222  HG1 THR A  82     -13.229 -29.082  -7.399  1.00  0.00      A    H
ATOM   1223  CG2 THR A  82     -11.322 -28.134  -6.423  1.00  0.00      A    C
ATOM   1224 HG21 THR A  82     -11.299 -28.785  -7.323  1.00  0.00      A    H
ATOM   1225 HG22 THR A  82     -10.547 -27.348  -6.547  1.00  0.00      A    H
ATOM   1226 HG23 THR A  82     -10.941 -28.719  -5.559  1.00  0.00      A    H
ATOM   1227  C   THR A  82     -14.474 -26.444  -4.962  1.00  0.00      A    C
ATOM   1228  O   THR A  82     -15.369 -26.841  -4.272  1.00  0.00      A    O
ATOM   1229  N   GLU A  83     -14.815 -25.545  -5.991  1.00  0.00      A    N
ATOM   1230  HN  GLU A  83     -14.160 -25.278  -6.694  1.00  0.00      A    H
ATOM   1231  CA  GLU A  83     -16.113 -24.933  -6.039  1.00  0.00      A    C
ATOM   1232  HA  GLU A  83     -16.107 -24.481  -5.058  1.00  0.00      A    H
ATOM   1233  CB  GLU A  83     -16.024 -23.779  -7.044  1.00  0.00      A    C
ATOM   1234  HB1 GLU A  83     -15.106 -23.160  -6.947  1.00  0.00      A    H
ATOM   1235  HB2 GLU A  83     -15.995 -24.186  -8.077  1.00  0.00      A    H
ATOM   1236  CG  GLU A  83     -17.202 -22.773  -6.975  1.00  0.00      A    C
ATOM   1237  HG1 GLU A  83     -18.192 -23.254  -7.124  1.00  0.00      A    H
ATOM   1238  HG2 GLU A  83     -17.082 -22.179  -6.044  1.00  0.00      A    H
ATOM   1239  CD  GLU A  83     -17.094 -21.813  -8.161  1.00  0.00      A    C
ATOM   1240  OE1 GLU A  83     -16.103 -21.028  -8.176  1.00  0.00      A    O
ATOM   1241  OE2 GLU A  83     -17.957 -21.850  -9.053  1.00  0.00      A    O
ATOM   1242  C   GLU A  83     -17.334 -25.752  -6.206  1.00  0.00      A    C
ATOM   1243  O   GLU A  83     -18.346 -25.585  -5.572  1.00  0.00      A    O
ATOM   1244  N   GLU A  84     -17.233 -26.871  -7.052  1.00  0.00      A    N
ATOM   1245  HN  GLU A  84     -16.448 -26.908  -7.667  1.00  0.00      A    H
ATOM   1246  CA  GLU A  84     -18.262 -27.916  -7.173  1.00  0.00      A    C
ATOM   1247  HA  GLU A  84     -19.130 -27.459  -7.626  1.00  0.00      A    H
ATOM   1248  CB  GLU A  84     -17.819 -29.109  -8.071  1.00  0.00      A    C
ATOM   1249  HB1 GLU A  84     -17.774 -28.750  -9.121  1.00  0.00      A    H
ATOM   1250  HB2 GLU A  84     -16.825 -29.436  -7.695  1.00  0.00      A    H
ATOM   1251  CG  GLU A  84     -18.669 -30.344  -7.951  1.00  0.00      A    C
ATOM   1252  HG1 GLU A  84     -18.397 -30.773  -6.963  1.00  0.00      A    H
ATOM   1253  HG2 GLU A  84     -19.705 -29.954  -7.868  1.00  0.00      A    H
ATOM   1254  CD  GLU A  84     -18.475 -31.288  -9.135  1.00  0.00      A    C
ATOM   1255  OE1 GLU A  84     -18.027 -32.442  -8.884  1.00  0.00      A    O
ATOM   1256  OE2 GLU A  84     -18.777 -30.948 -10.314  1.00  0.00      A    O
ATOM   1257  C   GLU A  84     -18.680 -28.448  -5.768  1.00  0.00      A    C
ATOM   1258  O   GLU A  84     -19.822 -28.770  -5.480  1.00  0.00      A    O
ATOM   1259  N   ASN A  85     -17.672 -28.609  -4.816  1.00  0.00      A    N
ATOM   1260  HN  ASN A  85     -16.744 -28.309  -5.023  1.00  0.00      A    H
ATOM   1261  CA  ASN A  85     -17.826 -29.234  -3.521  1.00  0.00      A    C
ATOM   1262  HA  ASN A  85     -18.526 -30.043  -3.669  1.00  0.00      A    H
ATOM   1263  CB  ASN A  85     -16.395 -29.881  -3.226  1.00  0.00      A    C
ATOM   1264  HB1 ASN A  85     -15.601 -29.112  -3.114  1.00  0.00      A    H
ATOM   1265  HB2 ASN A  85     -16.478 -30.383  -2.239  1.00  0.00      A    H
ATOM   1266  CG  ASN A  85     -16.165 -30.949  -4.371  1.00  0.00      A    C
ATOM   1267  OD1 ASN A  85     -16.809 -32.020  -4.280  1.00  0.00      A    O
ATOM   1268  ND2 ASN A  85     -15.475 -30.566  -5.451  1.00  0.00      A    N
ATOM   1269 HD21 ASN A  85     -15.457 -31.318  -6.109  1.00  0.00      A    H
ATOM   1270 HD22 ASN A  85     -14.842 -29.797  -5.355  1.00  0.00      A    H
ATOM   1271  C   ASN A  85     -18.345 -28.254  -2.468  1.00  0.00      A    C
ATOM   1272  O   ASN A  85     -19.449 -28.504  -2.014  1.00  0.00      A    O
ATOM   1273  N   TYR A  86     -17.591 -27.203  -2.095  1.00  0.00      A    N
ATOM   1274  HN  TYR A  86     -16.639 -27.170  -2.388  1.00  0.00      A    H
ATOM   1275  CA  TYR A  86     -18.070 -26.223  -1.133  1.00  0.00      A    C
ATOM   1276  HA  TYR A  86     -19.128 -26.413  -1.027  1.00  0.00      A    H
ATOM   1277  CB  TYR A  86     -17.358 -26.334   0.248  1.00  0.00      A    C
ATOM   1278  HB1 TYR A  86     -17.495 -27.334   0.711  1.00  0.00      A    H
ATOM   1279  HB2 TYR A  86     -16.250 -26.324   0.160  1.00  0.00      A    H
ATOM   1280  CG  TYR A  86     -17.898 -25.462   1.341  1.00  0.00      A    C
ATOM   1281  CD1 TYR A  86     -19.137 -24.930   1.310  1.00  0.00      A    C
ATOM   1282  HD1 TYR A  86     -19.732 -25.163   0.439  1.00  0.00      A    H
ATOM   1283  CE1 TYR A  86     -19.675 -24.073   2.303  1.00  0.00      A    C
ATOM   1284  HE1 TYR A  86     -20.684 -23.694   2.251  1.00  0.00      A    H
ATOM   1285  CZ  TYR A  86     -18.968 -23.789   3.507  1.00  0.00      A    C
ATOM   1286  OH  TYR A  86     -19.450 -23.044   4.564  1.00  0.00      A    O
ATOM   1287  HH  TYR A  86     -18.755 -22.777   5.171  1.00  0.00      A    H
ATOM   1288  CD2 TYR A  86     -17.156 -25.126   2.536  1.00  0.00      A    C
ATOM   1289  HD2 TYR A  86     -16.190 -25.599   2.632  1.00  0.00      A    H
ATOM   1290  CE2 TYR A  86     -17.699 -24.314   3.550  1.00  0.00      A    C
ATOM   1291  HE2 TYR A  86     -17.147 -24.075   4.447  1.00  0.00      A    H
ATOM   1292  C   TYR A  86     -17.944 -24.854  -1.713  1.00  0.00      A    C
ATOM   1293  O   TYR A  86     -16.826 -24.327  -1.578  1.00  0.00      A    O
ATOM   1294  N   PRO A  87     -18.858 -24.234  -2.432  1.00  0.00      A    N
ATOM   1295  CD  PRO A  87     -20.098 -24.831  -2.848  1.00  0.00      A    C
ATOM   1296  HD1 PRO A  87     -20.709 -24.983  -1.933  1.00  0.00      A    H
ATOM   1297  HD2 PRO A  87     -19.984 -25.773  -3.427  1.00  0.00      A    H
ATOM   1298  CA  PRO A  87     -18.738 -22.892  -2.919  1.00  0.00      A    C
ATOM   1299  HA  PRO A  87     -17.739 -22.650  -3.248  1.00  0.00      A    H
ATOM   1300  CB  PRO A  87     -19.626 -22.802  -4.196  1.00  0.00      A    C
ATOM   1301  HB1 PRO A  87     -19.959 -21.767  -4.421  1.00  0.00      A    H
ATOM   1302  HB2 PRO A  87     -19.196 -23.296  -5.094  1.00  0.00      A    H
ATOM   1303  CG  PRO A  87     -20.702 -23.789  -3.760  1.00  0.00      A    C
ATOM   1304  HG1 PRO A  87     -21.505 -23.260  -3.202  1.00  0.00      A    H
ATOM   1305  HG2 PRO A  87     -21.272 -24.203  -4.619  1.00  0.00      A    H
ATOM   1306  C   PRO A  87     -19.117 -21.800  -1.897  1.00  0.00      A    C
ATOM   1307  O   PRO A  87     -19.480 -22.105  -0.772  1.00  0.00      A    O
ATOM   1308  N   TYR A  88     -18.990 -20.566  -2.330  1.00  0.00      A    N
ATOM   1309  HN  TYR A  88     -18.734 -20.352  -3.270  1.00  0.00      A    H
ATOM   1310  CA  TYR A  88     -19.269 -19.461  -1.472  1.00  0.00      A    C
ATOM   1311  HA  TYR A  88     -18.756 -19.654  -0.542  1.00  0.00      A    H
ATOM   1312  CB  TYR A  88     -18.522 -18.237  -2.156  1.00  0.00      A    C
ATOM   1313  HB1 TYR A  88     -17.557 -18.528  -2.624  1.00  0.00      A    H
ATOM   1314  HB2 TYR A  88     -19.066 -17.876  -3.055  1.00  0.00      A    H
ATOM   1315  CG  TYR A  88     -18.292 -17.108  -1.227  1.00  0.00      A    C
ATOM   1316  CD1 TYR A  88     -17.180 -17.092  -0.436  1.00  0.00      A    C
ATOM   1317  HD1 TYR A  88     -16.442 -17.864  -0.599  1.00  0.00      A    H
ATOM   1318  CE1 TYR A  88     -17.112 -16.087   0.594  1.00  0.00      A    C
ATOM   1319  HE1 TYR A  88     -16.265 -16.011   1.259  1.00  0.00      A    H
ATOM   1320  CZ  TYR A  88     -18.116 -15.030   0.647  1.00  0.00      A    C
ATOM   1321  OH  TYR A  88     -17.976 -13.963   1.543  1.00  0.00      A    O
ATOM   1322  HH  TYR A  88     -18.651 -13.287   1.447  1.00  0.00      A    H
ATOM   1323  CD2 TYR A  88     -19.183 -16.104  -1.223  1.00  0.00      A    C
ATOM   1324  HD2 TYR A  88     -19.957 -16.157  -1.975  1.00  0.00      A    H
ATOM   1325  CE2 TYR A  88     -19.167 -15.061  -0.245  1.00  0.00      A    C
ATOM   1326  HE2 TYR A  88     -20.003 -14.379  -0.233  1.00  0.00      A    H
ATOM   1327  C   TYR A  88     -20.770 -19.100  -1.256  1.00  0.00      A    C
ATOM   1328  O   TYR A  88     -21.623 -19.429  -2.037  1.00  0.00      A    O
ATOM   1329  N   LEU A  89     -21.051 -18.678  -0.030  1.00  0.00      A    N
ATOM   1330  HN  LEU A  89     -20.382 -18.572   0.701  1.00  0.00      A    H
ATOM   1331  CA  LEU A  89     -22.411 -18.445   0.420  1.00  0.00      A    C
ATOM   1332  HA  LEU A  89     -23.188 -18.966  -0.120  1.00  0.00      A    H
ATOM   1333  CB  LEU A  89     -22.492 -18.930   1.808  1.00  0.00      A    C
ATOM   1334  HB1 LEU A  89     -21.761 -18.391   2.448  1.00  0.00      A    H
ATOM   1335  HB2 LEU A  89     -23.451 -18.624   2.279  1.00  0.00      A    H
ATOM   1336  CG  LEU A  89     -22.405 -20.453   1.938  1.00  0.00      A    C
ATOM   1337  HG  LEU A  89     -21.675 -20.931   1.251  1.00  0.00      A    H
ATOM   1338  CD1 LEU A  89     -21.939 -20.984   3.302  1.00  0.00      A    C
ATOM   1339 HD11 LEU A  89     -20.881 -20.712   3.502  1.00  0.00      A    H
ATOM   1340 HD12 LEU A  89     -22.509 -20.356   4.020  1.00  0.00      A    H
ATOM   1341 HD13 LEU A  89     -22.165 -22.071   3.345  1.00  0.00      A    H
ATOM   1342  CD2 LEU A  89     -23.746 -21.152   1.631  1.00  0.00      A    C
ATOM   1343 HD21 LEU A  89     -24.510 -20.674   2.281  1.00  0.00      A    H
ATOM   1344 HD22 LEU A  89     -23.980 -20.884   0.579  1.00  0.00      A    H
ATOM   1345 HD23 LEU A  89     -23.662 -22.256   1.725  1.00  0.00      A    H
ATOM   1346  C   LEU A  89     -22.899 -16.968   0.310  1.00  0.00      A    C
ATOM   1347  O   LEU A  89     -23.347 -16.453  -0.695  1.00  0.00      A    O
ATOM   1348  N   ALA A  90     -22.913 -16.243   1.501  1.00  0.00      A    N
ATOM   1349  HN  ALA A  90     -22.623 -16.709   2.333  1.00  0.00      A    H
ATOM   1350  CA  ALA A  90     -23.096 -14.760   1.579  1.00  0.00      A    C
ATOM   1351  HA  ALA A  90     -22.901 -14.269   0.637  1.00  0.00      A    H
ATOM   1352  CB  ALA A  90     -24.665 -14.566   1.787  1.00  0.00      A    C
ATOM   1353  HB1 ALA A  90     -25.098 -15.180   0.969  1.00  0.00      A    H
ATOM   1354  HB2 ALA A  90     -24.992 -14.855   2.809  1.00  0.00      A    H
ATOM   1355  HB3 ALA A  90     -24.968 -13.500   1.703  1.00  0.00      A    H
ATOM   1356  C   ALA A  90     -22.275 -14.204   2.608  1.00  0.00      A    C
ATOM   1357  O   ALA A  90     -21.426 -13.320   2.409  1.00  0.00      A    O
ATOM   1358  N   TYR A  91     -22.428 -14.647   3.836  1.00  0.00      A    N
ATOM   1359  HN  TYR A  91     -23.089 -15.381   3.967  1.00  0.00      A    H
ATOM   1360  CA  TYR A  91     -21.546 -14.380   4.925  1.00  0.00      A    C
ATOM   1361  HA  TYR A  91     -20.723 -13.770   4.582  1.00  0.00      A    H
ATOM   1362  CB  TYR A  91     -22.276 -13.736   6.124  1.00  0.00      A    C
ATOM   1363  HB1 TYR A  91     -21.497 -13.481   6.874  1.00  0.00      A    H
ATOM   1364  HB2 TYR A  91     -22.808 -12.836   5.748  1.00  0.00      A    H
ATOM   1365  CG  TYR A  91     -23.395 -14.447   6.816  1.00  0.00      A    C
ATOM   1366  CD1 TYR A  91     -23.177 -14.924   8.089  1.00  0.00      A    C
ATOM   1367  HD1 TYR A  91     -22.156 -14.821   8.428  1.00  0.00      A    H
ATOM   1368  CE1 TYR A  91     -24.087 -15.737   8.738  1.00  0.00      A    C
ATOM   1369  HE1 TYR A  91     -23.857 -16.284   9.640  1.00  0.00      A    H
ATOM   1370  CZ  TYR A  91     -25.366 -15.905   8.119  1.00  0.00      A    C
ATOM   1371  OH  TYR A  91     -26.350 -16.745   8.806  1.00  0.00      A    O
ATOM   1372  HH  TYR A  91     -26.205 -16.758   9.755  1.00  0.00      A    H
ATOM   1373  CD2 TYR A  91     -24.686 -14.486   6.233  1.00  0.00      A    C
ATOM   1374  HD2 TYR A  91     -24.849 -13.927   5.323  1.00  0.00      A    H
ATOM   1375  CE2 TYR A  91     -25.622 -15.294   6.866  1.00  0.00      A    C
ATOM   1376  HE2 TYR A  91     -26.572 -15.470   6.382  1.00  0.00      A    H
ATOM   1377  C   TYR A  91     -20.909 -15.792   5.215  1.00  0.00      A    C
ATOM   1378  O   TYR A  91     -20.810 -16.565   4.274  1.00  0.00      A    O
ATOM   1379  N   GLN A  92     -20.431 -16.118   6.485  1.00  0.00      A    N
ATOM   1380  HN  GLN A  92     -20.703 -15.439   7.163  1.00  0.00      A    H
ATOM   1381  CA  GLN A  92     -19.835 -17.360   6.963  1.00  0.00      A    C
ATOM   1382  HA  GLN A  92     -19.107 -17.643   6.217  1.00  0.00      A    H
ATOM   1383  CB  GLN A  92     -19.088 -17.243   8.245  1.00  0.00      A    C
ATOM   1384  HB1 GLN A  92     -19.768 -17.071   9.106  1.00  0.00      A    H
ATOM   1385  HB2 GLN A  92     -18.560 -18.199   8.450  1.00  0.00      A    H
ATOM   1386  CG  GLN A  92     -18.212 -16.066   8.272  1.00  0.00      A    C
ATOM   1387  HG1 GLN A  92     -17.589 -16.085   7.352  1.00  0.00      A    H
ATOM   1388  HG2 GLN A  92     -18.880 -15.181   8.343  1.00  0.00      A    H
ATOM   1389  CD  GLN A  92     -17.242 -15.931   9.385  1.00  0.00      A    C
ATOM   1390  OE1 GLN A  92     -17.223 -14.904  10.129  1.00  0.00      A    O
ATOM   1391  NE2 GLN A  92     -16.437 -17.006   9.632  1.00  0.00      A    N
ATOM   1392 HE21 GLN A  92     -15.966 -17.120  10.507  1.00  0.00      A    H
ATOM   1393 HE22 GLN A  92     -16.494 -17.791   9.015  1.00  0.00      A    H
ATOM   1394  C   GLN A  92     -20.775 -18.491   6.993  1.00  0.00      A    C
ATOM   1395  O   GLN A  92     -21.979 -18.271   7.145  1.00  0.00      A    O
ATOM   1396  N   GLY A  93     -20.216 -19.757   6.913  1.00  0.00      A    N
ATOM   1397  HN  GLY A  93     -19.223 -19.831   6.961  1.00  0.00      A    H
ATOM   1398  CA  GLY A  93     -20.991 -20.947   6.730  1.00  0.00      A    C
ATOM   1399  HA1 GLY A  93     -22.051 -20.795   6.589  1.00  0.00      A    H
ATOM   1400  HA2 GLY A  93     -20.725 -21.514   5.850  1.00  0.00      A    H
ATOM   1401  C   GLY A  93     -20.893 -21.963   7.886  1.00  0.00      A    C
ATOM   1402  O   GLY A  93     -21.185 -21.630   9.016  1.00  0.00      A    O
ATOM   1403  N   THR A  94     -20.555 -23.165   7.489  1.00  0.00      A    N
ATOM   1404  HN  THR A  94     -20.465 -23.279   6.502  1.00  0.00      A    H
ATOM   1405  CA  THR A  94     -20.411 -24.366   8.270  1.00  0.00      A    C
ATOM   1406  HA  THR A  94     -20.128 -24.040   9.260  1.00  0.00      A    H
ATOM   1407  CB  THR A  94     -21.631 -25.336   8.288  1.00  0.00      A    C
ATOM   1408  HB  THR A  94     -21.731 -25.947   7.365  1.00  0.00      A    H
ATOM   1409  OG1 THR A  94     -22.819 -24.564   8.427  1.00  0.00      A    O
ATOM   1410  HG1 THR A  94     -22.957 -24.229   7.538  1.00  0.00      A    H
ATOM   1411  CG2 THR A  94     -21.533 -26.255   9.556  1.00  0.00      A    C
ATOM   1412 HG21 THR A  94     -22.326 -27.032   9.558  1.00  0.00      A    H
ATOM   1413 HG22 THR A  94     -20.591 -26.831   9.435  1.00  0.00      A    H
ATOM   1414 HG23 THR A  94     -21.474 -25.717  10.526  1.00  0.00      A    H
ATOM   1415  C   THR A  94     -19.196 -25.080   7.712  1.00  0.00      A    C
ATOM   1416  O   THR A  94     -19.192 -25.282   6.484  1.00  0.00      A    O
ATOM   1417  N   CYS A  95     -18.134 -25.344   8.575  1.00  0.00      A    N
ATOM   1418  HN  CYS A  95     -18.199 -25.149   9.551  1.00  0.00      A    H
ATOM   1419  CA  CYS A  95     -16.857 -26.007   8.248  1.00  0.00      A    C
ATOM   1420  HA  CYS A  95     -16.463 -25.615   7.322  1.00  0.00      A    H
ATOM   1421  CB  CYS A  95     -15.727 -25.796   9.293  1.00  0.00      A    C
ATOM   1422  HB1 CYS A  95     -15.565 -24.726   9.545  1.00  0.00      A    H
ATOM   1423  HB2 CYS A  95     -15.903 -26.310  10.262  1.00  0.00      A    H
ATOM   1424  SG  CYS A  95     -14.193 -26.401   8.836  1.00  0.00      A    S
ATOM   1425  C   CYS A  95     -17.146 -27.556   8.105  1.00  0.00      A    C
ATOM   1426  O   CYS A  95     -17.909 -28.102   8.894  1.00  0.00      A    O
ATOM   1427  N   ASN A  96     -16.569 -28.245   7.138  1.00  0.00      A    N
ATOM   1428  HN  ASN A  96     -15.966 -27.826   6.464  1.00  0.00      A    H
ATOM   1429  CA  ASN A  96     -16.660 -29.668   6.986  1.00  0.00      A    C
ATOM   1430  HA  ASN A  96     -17.574 -30.035   7.429  1.00  0.00      A    H
ATOM   1431  CB  ASN A  96     -16.751 -30.149   5.466  1.00  0.00      A    C
ATOM   1432  HB1 ASN A  96     -15.945 -29.680   4.861  1.00  0.00      A    H
ATOM   1433  HB2 ASN A  96     -16.669 -31.254   5.383  1.00  0.00      A    H
ATOM   1434  CG  ASN A  96     -18.070 -29.745   4.855  1.00  0.00      A    C
ATOM   1435  OD1 ASN A  96     -19.059 -30.373   5.160  1.00  0.00      A    O
ATOM   1436  ND2 ASN A  96     -18.124 -28.768   3.960  1.00  0.00      A    N
ATOM   1437 HD21 ASN A  96     -18.884 -28.583   3.337  1.00  0.00      A    H
ATOM   1438 HD22 ASN A  96     -17.235 -28.411   3.671  1.00  0.00      A    H
ATOM   1439  C   ASN A  96     -15.480 -30.220   7.669  1.00  0.00      A    C
ATOM   1440  O   ASN A  96     -14.438 -29.642   7.814  1.00  0.00      A    O
ATOM   1441  N   ALA A  97     -15.651 -31.438   8.110  1.00  0.00      A    N
ATOM   1442  HN  ALA A  97     -16.583 -31.749   8.278  1.00  0.00      A    H
ATOM   1443  CA  ALA A  97     -14.584 -32.354   8.457  1.00  0.00      A    C
ATOM   1444  HA  ALA A  97     -13.637 -31.840   8.527  1.00  0.00      A    H
ATOM   1445  CB  ALA A  97     -14.786 -33.082   9.805  1.00  0.00      A    C
ATOM   1446  HB1 ALA A  97     -13.868 -33.602  10.153  1.00  0.00      A    H
ATOM   1447  HB2 ALA A  97     -14.979 -32.259  10.526  1.00  0.00      A    H
ATOM   1448  HB3 ALA A  97     -15.664 -33.755   9.695  1.00  0.00      A    H
ATOM   1449  C   ALA A  97     -14.312 -33.378   7.414  1.00  0.00      A    C
ATOM   1450  O   ALA A  97     -13.459 -33.092   6.510  1.00  0.00      A    O
ATOM   1451  N   ASN A  98     -15.037 -34.552   7.369  1.00  0.00      A    N
ATOM   1452  HN  ASN A  98     -15.728 -34.761   8.056  1.00  0.00      A    H
ATOM   1453  CA  ASN A  98     -14.984 -35.564   6.309  1.00  0.00      A    C
ATOM   1454  HA  ASN A  98     -14.144 -35.321   5.674  1.00  0.00      A    H
ATOM   1455  CB  ASN A  98     -14.688 -36.960   6.923  1.00  0.00      A    C
ATOM   1456  HB1 ASN A  98     -15.515 -37.296   7.585  1.00  0.00      A    H
ATOM   1457  HB2 ASN A  98     -14.618 -37.684   6.083  1.00  0.00      A    H
ATOM   1458  CG  ASN A  98     -13.441 -36.881   7.727  1.00  0.00      A    C
ATOM   1459  OD1 ASN A  98     -13.430 -36.838   8.975  1.00  0.00      A    O
ATOM   1460  ND2 ASN A  98     -12.251 -36.828   6.989  1.00  0.00      A    N
ATOM   1461 HD21 ASN A  98     -11.454 -36.444   7.455  1.00  0.00      A    H
ATOM   1462 HD22 ASN A  98     -12.312 -36.676   6.003  1.00  0.00      A    H
ATOM   1463  C   ASN A  98     -16.190 -35.634   5.419  1.00  0.00      A    C
ATOM   1464  O   ASN A  98     -16.981 -36.562   5.580  1.00  0.00      A    O
ATOM   1465  N   SER A  99     -16.383 -34.614   4.524  1.00  0.00      A    N
ATOM   1466  HN  SER A  99     -15.790 -33.816   4.449  1.00  0.00      A    H
ATOM   1467  CA  SER A  99     -17.474 -34.737   3.572  1.00  0.00      A    C
ATOM   1468  HA  SER A  99     -18.157 -35.548   3.775  1.00  0.00      A    H
ATOM   1469  CB  SER A  99     -18.305 -33.370   3.586  1.00  0.00      A    C
ATOM   1470  HB1 SER A  99     -17.673 -32.510   3.277  1.00  0.00      A    H
ATOM   1471  HB2 SER A  99     -19.197 -33.385   2.924  1.00  0.00      A    H
ATOM   1472  OG  SER A  99     -18.749 -33.082   4.895  1.00  0.00      A    O
ATOM   1473  HG1 SER A  99     -19.062 -32.175   4.917  1.00  0.00      A    H
ATOM   1474  C   SER A  99     -17.003 -35.006   2.163  1.00  0.00      A    C
ATOM   1475  O   SER A  99     -17.571 -35.810   1.342  1.00  0.00      A    O
ATOM   1476  N   PHE A 100     -15.904 -34.350   1.744  1.00  0.00      A    N
ATOM   1477  HN  PHE A 100     -15.408 -33.710   2.327  1.00  0.00      A    H
ATOM   1478  CA  PHE A 100     -15.414 -34.462   0.359  1.00  0.00      A    C
ATOM   1479  HA  PHE A 100     -16.014 -35.004  -0.357  1.00  0.00      A    H
ATOM   1480  CB  PHE A 100     -15.139 -33.077  -0.191  1.00  0.00      A    C
ATOM   1481  HB1 PHE A 100     -14.570 -32.456   0.533  1.00  0.00      A    H
ATOM   1482  HB2 PHE A 100     -14.657 -33.067  -1.192  1.00  0.00      A    H
ATOM   1483  CG  PHE A 100     -16.551 -32.425  -0.267  1.00  0.00      A    C
ATOM   1484  CD1 PHE A 100     -17.026 -31.440   0.622  1.00  0.00      A    C
ATOM   1485  HD1 PHE A 100     -16.365 -31.090   1.400  1.00  0.00      A    H
ATOM   1486  CE1 PHE A 100     -18.369 -31.015   0.691  1.00  0.00      A    C
ATOM   1487  HE1 PHE A 100     -18.687 -30.455   1.558  1.00  0.00      A    H
ATOM   1488  CZ  PHE A 100     -19.227 -31.546  -0.203  1.00  0.00      A    C
ATOM   1489  HZ  PHE A 100     -20.272 -31.277  -0.255  1.00  0.00      A    H
ATOM   1490  CD2 PHE A 100     -17.433 -32.847  -1.251  1.00  0.00      A    C
ATOM   1491  HD2 PHE A 100     -17.075 -33.643  -1.886  1.00  0.00      A    H
ATOM   1492  CE2 PHE A 100     -18.807 -32.434  -1.215  1.00  0.00      A    C
ATOM   1493  HE2 PHE A 100     -19.536 -32.855  -1.892  1.00  0.00      A    H
ATOM   1494  C   PHE A 100     -14.028 -35.169   0.345  1.00  0.00      A    C
ATOM   1495  O   PHE A 100     -12.909 -34.651   0.723  1.00  0.00      A    O
ATOM   1496  N   PRO A 101     -13.937 -36.379  -0.291  1.00  0.00      A    N
ATOM   1497  CD  PRO A 101     -15.071 -37.228  -0.713  1.00  0.00      A    C
ATOM   1498  HD1 PRO A 101     -15.334 -36.971  -1.761  1.00  0.00      A    H
ATOM   1499  HD2 PRO A 101     -15.958 -37.017  -0.078  1.00  0.00      A    H
ATOM   1500  CA  PRO A 101     -12.683 -37.143  -0.283  1.00  0.00      A    C
ATOM   1501  HA  PRO A 101     -12.228 -37.122   0.696  1.00  0.00      A    H
ATOM   1502  CB  PRO A 101     -13.044 -38.525  -0.815  1.00  0.00      A    C
ATOM   1503  HB1 PRO A 101     -12.808 -38.604  -1.898  1.00  0.00      A    H
ATOM   1504  HB2 PRO A 101     -12.586 -39.346  -0.224  1.00  0.00      A    H
ATOM   1505  CG  PRO A 101     -14.594 -38.619  -0.708  1.00  0.00      A    C
ATOM   1506  HG1 PRO A 101     -14.902 -39.297  -1.533  1.00  0.00      A    H
ATOM   1507  HG2 PRO A 101     -14.913 -39.127   0.227  1.00  0.00      A    H
ATOM   1508  C   PRO A 101     -11.460 -36.598  -1.051  1.00  0.00      A    C
ATOM   1509  O   PRO A 101     -10.392 -37.142  -0.790  1.00  0.00      A    O
ATOM   1510  N   ASN A 102     -11.519 -35.584  -1.917  1.00  0.00      A    N
ATOM   1511  HN  ASN A 102     -12.350 -35.195  -2.305  1.00  0.00      A    H
ATOM   1512  CA  ASN A 102     -10.427 -35.044  -2.640  1.00  0.00      A    C
ATOM   1513  HA  ASN A 102      -9.492 -35.374  -2.214  1.00  0.00      A    H
ATOM   1514  CB  ASN A 102     -10.452 -35.338  -4.172  1.00  0.00      A    C
ATOM   1515  HB1 ASN A 102     -11.309 -34.819  -4.651  1.00  0.00      A    H
ATOM   1516  HB2 ASN A 102      -9.526 -34.833  -4.522  1.00  0.00      A    H
ATOM   1517  CG  ASN A 102     -10.196 -36.828  -4.523  1.00  0.00      A    C
ATOM   1518  OD1 ASN A 102      -9.337 -37.526  -4.037  1.00  0.00      A    O
ATOM   1519  ND2 ASN A 102     -10.983 -37.346  -5.478  1.00  0.00      A    N
ATOM   1520 HD21 ASN A 102     -10.937 -38.326  -5.669  1.00  0.00      A    H
ATOM   1521 HD22 ASN A 102     -11.622 -36.738  -5.950  1.00  0.00      A    H
ATOM   1522  C   ASN A 102     -10.353 -33.556  -2.502  1.00  0.00      A    C
ATOM   1523  O   ASN A 102     -11.380 -32.869  -2.426  1.00  0.00      A    O
ATOM   1524  N   SER A 103      -9.211 -32.928  -2.369  1.00  0.00      A    N
ATOM   1525  HN  SER A 103      -8.414 -33.512  -2.237  1.00  0.00      A    H
ATOM   1526  CA  SER A 103      -8.926 -31.459  -2.381  1.00  0.00      A    C
ATOM   1527  HA  SER A 103      -9.810 -31.011  -2.812  1.00  0.00      A    H
ATOM   1528  CB  SER A 103      -8.561 -31.039  -0.907  1.00  0.00      A    C
ATOM   1529  HB1 SER A 103      -7.755 -31.703  -0.528  1.00  0.00      A    H
ATOM   1530  HB2 SER A 103      -8.258 -29.991  -0.700  1.00  0.00      A    H
ATOM   1531  OG  SER A 103      -9.722 -31.051  -0.121  1.00  0.00      A    O
ATOM   1532  HG1 SER A 103      -9.474 -30.857   0.786  1.00  0.00      A    H
ATOM   1533  C   SER A 103      -7.778 -31.160  -3.272  1.00  0.00      A    C
ATOM   1534  O   SER A 103      -7.422 -31.935  -4.133  1.00  0.00      A    O
ATOM   1535  N   ALA A 104      -7.216 -29.955  -3.138  1.00  0.00      A    N
ATOM   1536  HN  ALA A 104      -7.658 -29.285  -2.546  1.00  0.00      A    H
ATOM   1537  CA  ALA A 104      -6.041 -29.592  -3.877  1.00  0.00      A    C
ATOM   1538  HA  ALA A 104      -5.742 -30.299  -4.637  1.00  0.00      A    H
ATOM   1539  CB  ALA A 104      -6.358 -28.123  -4.461  1.00  0.00      A    C
ATOM   1540  HB1 ALA A 104      -5.490 -27.695  -5.006  1.00  0.00      A    H
ATOM   1541  HB2 ALA A 104      -7.196 -28.289  -5.171  1.00  0.00      A    H
ATOM   1542  HB3 ALA A 104      -6.899 -27.434  -3.778  1.00  0.00      A    H
ATOM   1543  C   ALA A 104      -4.873 -29.409  -2.878  1.00  0.00      A    C
ATOM   1544  O   ALA A 104      -5.140 -28.830  -1.800  1.00  0.00      A    O
ATOM   1545  N   TYR A 105      -3.630 -29.789  -3.240  1.00  0.00      A    N
ATOM   1546  HN  TYR A 105      -3.456 -30.363  -4.037  1.00  0.00      A    H
ATOM   1547  CA  TYR A 105      -2.523 -29.633  -2.271  1.00  0.00      A    C
ATOM   1548  HA  TYR A 105      -2.886 -29.166  -1.368  1.00  0.00      A    H
ATOM   1549  CB  TYR A 105      -2.136 -31.063  -1.913  1.00  0.00      A    C
ATOM   1550  HB1 TYR A 105      -3.041 -31.694  -1.778  1.00  0.00      A    H
ATOM   1551  HB2 TYR A 105      -1.554 -31.478  -2.764  1.00  0.00      A    H
ATOM   1552  CG  TYR A 105      -1.300 -31.168  -0.601  1.00  0.00      A    C
ATOM   1553  CD1 TYR A 105      -1.871 -30.778   0.639  1.00  0.00      A    C
ATOM   1554  HD1 TYR A 105      -2.951 -30.759   0.627  1.00  0.00      A    H
ATOM   1555  CE1 TYR A 105      -1.103 -30.911   1.805  1.00  0.00      A    C
ATOM   1556  HE1 TYR A 105      -1.470 -30.736   2.806  1.00  0.00      A    H
ATOM   1557  CZ  TYR A 105       0.171 -31.513   1.788  1.00  0.00      A    C
ATOM   1558  OH  TYR A 105       0.707 -31.735   3.064  1.00  0.00      A    O
ATOM   1559  HH  TYR A 105       1.654 -31.886   3.023  1.00  0.00      A    H
ATOM   1560  CD2 TYR A 105       0.028 -31.633  -0.663  1.00  0.00      A    C
ATOM   1561  HD2 TYR A 105       0.507 -31.795  -1.618  1.00  0.00      A    H
ATOM   1562  CE2 TYR A 105       0.846 -31.738   0.563  1.00  0.00      A    C
ATOM   1563  HE2 TYR A 105       1.883 -32.014   0.683  1.00  0.00      A    H
ATOM   1564  C   TYR A 105      -1.390 -28.770  -2.810  1.00  0.00      A    C
ATOM   1565  O   TYR A 105      -1.564 -28.148  -3.865  1.00  0.00      A    O
ATOM   1566  N   ILE A 106      -0.260 -28.584  -2.092  1.00  0.00      A    N
ATOM   1567  HN  ILE A 106      -0.224 -29.069  -1.221  1.00  0.00      A    H
ATOM   1568  CA  ILE A 106       0.788 -27.616  -2.291  1.00  0.00      A    C
ATOM   1569  HA  ILE A 106       0.923 -27.403  -3.341  1.00  0.00      A    H
ATOM   1570  CB  ILE A 106       0.201 -26.334  -1.661  1.00  0.00      A    C
ATOM   1571  HB  ILE A 106      -0.727 -25.980  -2.159  1.00  0.00      A    H
ATOM   1572  CG2 ILE A 106      -0.107 -26.573  -0.140  1.00  0.00      A    C
ATOM   1573 HG21 ILE A 106      -0.240 -25.569   0.315  1.00  0.00      A    H
ATOM   1574 HG22 ILE A 106      -0.971 -27.233   0.089  1.00  0.00      A    H
ATOM   1575 HG23 ILE A 106       0.798 -26.951   0.383  1.00  0.00      A    H
ATOM   1576  CG1 ILE A 106       1.136 -25.101  -1.847  1.00  0.00      A    C
ATOM   1577 HG11 ILE A 106       2.089 -25.305  -1.314  1.00  0.00      A    H
ATOM   1578 HG12 ILE A 106       1.325 -24.985  -2.936  1.00  0.00      A    H
ATOM   1579  CD  ILE A 106       0.627 -23.759  -1.354  1.00  0.00      A    C
ATOM   1580  HD1 ILE A 106      -0.473 -23.758  -1.513  1.00  0.00      A    H
ATOM   1581  HD2 ILE A 106       0.855 -23.626  -0.275  1.00  0.00      A    H
ATOM   1582  HD3 ILE A 106       1.106 -22.878  -1.831  1.00  0.00      A    H
ATOM   1583  C   ILE A 106       2.127 -28.101  -1.645  1.00  0.00      A    C
ATOM   1584  O   ILE A 106       2.124 -29.028  -0.860  1.00  0.00      A    O
ATOM   1585  N   THR A 107       3.265 -27.463  -2.027  1.00  0.00      A    N
ATOM   1586  HN  THR A 107       3.296 -26.767  -2.740  1.00  0.00      A    H
ATOM   1587  CA  THR A 107       4.460 -27.678  -1.290  1.00  0.00      A    C
ATOM   1588  HA  THR A 107       4.581 -28.709  -0.992  1.00  0.00      A    H
ATOM   1589  CB  THR A 107       5.766 -27.558  -2.069  1.00  0.00      A    C
ATOM   1590  HB  THR A 107       6.675 -27.980  -1.590  1.00  0.00      A    H
ATOM   1591  OG1 THR A 107       6.028 -26.201  -2.567  1.00  0.00      A    O
ATOM   1592  HG1 THR A 107       6.984 -26.152  -2.649  1.00  0.00      A    H
ATOM   1593  CG2 THR A 107       5.590 -28.428  -3.354  1.00  0.00      A    C
ATOM   1594 HG21 THR A 107       4.777 -27.991  -3.972  1.00  0.00      A    H
ATOM   1595 HG22 THR A 107       6.508 -28.283  -3.964  1.00  0.00      A    H
ATOM   1596 HG23 THR A 107       5.399 -29.505  -3.158  1.00  0.00      A    H
ATOM   1597  C   THR A 107       4.493 -26.938  -0.032  1.00  0.00      A    C
ATOM   1598  O   THR A 107       4.518 -27.468   1.051  1.00  0.00      A    O
ATOM   1599  N   GLY A 108       4.553 -25.581  -0.050  1.00  0.00      A    N
ATOM   1600  HN  GLY A 108       4.596 -25.116  -0.930  1.00  0.00      A    H
ATOM   1601  CA  GLY A 108       4.857 -24.730   1.096  1.00  0.00      A    C
ATOM   1602  HA1 GLY A 108       4.113 -25.029   1.820  1.00  0.00      A    H
ATOM   1603  HA2 GLY A 108       5.894 -24.918   1.333  1.00  0.00      A    H
ATOM   1604  C   GLY A 108       4.614 -23.207   0.949  1.00  0.00      A    C
ATOM   1605  O   GLY A 108       3.707 -22.836   0.207  1.00  0.00      A    O
ATOM   1606  N   TYR A 109       5.365 -22.310   1.669  1.00  0.00      A    N
ATOM   1607  HN  TYR A 109       5.941 -22.616   2.424  1.00  0.00      A    H
ATOM   1608  CA  TYR A 109       5.263 -20.957   1.347  1.00  0.00      A    C
ATOM   1609  HA  TYR A 109       5.010 -20.838   0.304  1.00  0.00      A    H
ATOM   1610  CB  TYR A 109       4.068 -20.210   2.036  1.00  0.00      A    C
ATOM   1611  HB1 TYR A 109       4.133 -19.101   2.026  1.00  0.00      A    H
ATOM   1612  HB2 TYR A 109       3.194 -20.280   1.353  1.00  0.00      A    H
ATOM   1613  CG  TYR A 109       3.893 -20.472   3.509  1.00  0.00      A    C
ATOM   1614  CD1 TYR A 109       4.570 -19.741   4.584  1.00  0.00      A    C
ATOM   1615  HD1 TYR A 109       5.207 -18.890   4.393  1.00  0.00      A    H
ATOM   1616  CE1 TYR A 109       4.307 -20.130   5.947  1.00  0.00      A    C
ATOM   1617  HE1 TYR A 109       4.576 -19.456   6.747  1.00  0.00      A    H
ATOM   1618  CZ  TYR A 109       3.572 -21.302   6.257  1.00  0.00      A    C
ATOM   1619  OH  TYR A 109       3.526 -21.686   7.586  1.00  0.00      A    O
ATOM   1620  HH  TYR A 109       2.772 -22.278   7.643  1.00  0.00      A    H
ATOM   1621  CD2 TYR A 109       3.043 -21.506   3.882  1.00  0.00      A    C
ATOM   1622  HD2 TYR A 109       2.412 -21.879   3.088  1.00  0.00      A    H
ATOM   1623  CE2 TYR A 109       2.946 -21.966   5.198  1.00  0.00      A    C
ATOM   1624  HE2 TYR A 109       2.246 -22.736   5.487  1.00  0.00      A    H
ATOM   1625  C   TYR A 109       6.574 -20.216   1.437  1.00  0.00      A    C
ATOM   1626  O   TYR A 109       7.338 -20.487   2.393  1.00  0.00      A    O
ATOM   1627  N   SER A 110       6.833 -19.295   0.540  1.00  0.00      A    N
ATOM   1628  HN  SER A 110       6.100 -19.054  -0.092  1.00  0.00      A    H
ATOM   1629  CA  SER A 110       8.097 -18.658   0.297  1.00  0.00      A    C
ATOM   1630  HA  SER A 110       8.915 -19.118   0.831  1.00  0.00      A    H
ATOM   1631  CB  SER A 110       8.543 -18.816  -1.153  1.00  0.00      A    C
ATOM   1632  HB1 SER A 110       8.664 -19.890  -1.413  1.00  0.00      A    H
ATOM   1633  HB2 SER A 110       7.806 -18.430  -1.889  1.00  0.00      A    H
ATOM   1634  OG  SER A 110       9.934 -18.285  -1.310  1.00  0.00      A    O
ATOM   1635  HG1 SER A 110       9.882 -17.643  -2.022  1.00  0.00      A    H
ATOM   1636  C   SER A 110       8.094 -17.246   0.672  1.00  0.00      A    C
ATOM   1637  O   SER A 110       7.015 -16.620   0.726  1.00  0.00      A    O
ATOM   1638  N   TYR A 111       9.226 -16.657   0.952  1.00  0.00      A    N
ATOM   1639  HN  TYR A 111      10.072 -17.159   0.790  1.00  0.00      A    H
ATOM   1640  CA  TYR A 111       9.283 -15.328   1.490  1.00  0.00      A    C
ATOM   1641  HA  TYR A 111       8.568 -14.601   1.133  1.00  0.00      A    H
ATOM   1642  CB  TYR A 111       9.189 -15.477   3.065  1.00  0.00      A    C
ATOM   1643  HB1 TYR A 111       8.243 -16.007   3.306  1.00  0.00      A    H
ATOM   1644  HB2 TYR A 111      10.121 -15.977   3.405  1.00  0.00      A    H
ATOM   1645  CG  TYR A 111       9.146 -14.134   3.687  1.00  0.00      A    C
ATOM   1646  CD1 TYR A 111       8.072 -13.311   3.424  1.00  0.00      A    C
ATOM   1647  HD1 TYR A 111       7.200 -13.586   2.849  1.00  0.00      A    H
ATOM   1648  CE1 TYR A 111       8.042 -12.005   3.935  1.00  0.00      A    C
ATOM   1649  HE1 TYR A 111       7.284 -11.298   3.633  1.00  0.00      A    H
ATOM   1650  CZ  TYR A 111       9.054 -11.506   4.805  1.00  0.00      A    C
ATOM   1651  OH  TYR A 111       9.042 -10.229   5.456  1.00  0.00      A    O
ATOM   1652  HH  TYR A 111       9.911 -10.100   5.843  1.00  0.00      A    H
ATOM   1653  CD2 TYR A 111      10.129 -13.628   4.510  1.00  0.00      A    C
ATOM   1654  HD2 TYR A 111      10.983 -14.219   4.806  1.00  0.00      A    H
ATOM   1655  CE2 TYR A 111      10.132 -12.321   5.102  1.00  0.00      A    C
ATOM   1656  HE2 TYR A 111      10.881 -11.957   5.790  1.00  0.00      A    H
ATOM   1657  C   TYR A 111      10.659 -14.750   1.074  1.00  0.00      A    C
ATOM   1658  O   TYR A 111      11.715 -15.338   1.041  1.00  0.00      A    O
ATOM   1659  N   VAL A 112      10.686 -13.505   0.633  1.00  0.00      A    N
ATOM   1660  HN  VAL A 112       9.870 -12.944   0.751  1.00  0.00      A    H
ATOM   1661  CA  VAL A 112      11.869 -12.910  -0.054  1.00  0.00      A    C
ATOM   1662  HA  VAL A 112      12.793 -13.452   0.084  1.00  0.00      A    H
ATOM   1663  CB  VAL A 112      11.796 -12.941  -1.576  1.00  0.00      A    C
ATOM   1664  HB  VAL A 112      11.484 -14.000  -1.696  1.00  0.00      A    H
ATOM   1665  CG1 VAL A 112      10.752 -11.966  -2.219  1.00  0.00      A    C
ATOM   1666 HG11 VAL A 112      10.656 -12.298  -3.275  1.00  0.00      A    H
ATOM   1667 HG12 VAL A 112       9.769 -12.043  -1.707  1.00  0.00      A    H
ATOM   1668 HG13 VAL A 112      11.044 -10.894  -2.245  1.00  0.00      A    H
ATOM   1669  CG2 VAL A 112      13.182 -12.696  -2.279  1.00  0.00      A    C
ATOM   1670 HG21 VAL A 112      13.600 -11.672  -2.176  1.00  0.00      A    H
ATOM   1671 HG22 VAL A 112      13.903 -13.371  -1.771  1.00  0.00      A    H
ATOM   1672 HG23 VAL A 112      13.071 -12.966  -3.351  1.00  0.00      A    H
ATOM   1673  C   VAL A 112      12.090 -11.498   0.613  1.00  0.00      A    C
ATOM   1674  O   VAL A 112      11.524 -11.068   1.598  1.00  0.00      A    O
ATOM   1675  N   ARG A 113      13.121 -10.802   0.073  1.00  0.00      A    N
ATOM   1676  HN  ARG A 113      13.520 -11.153  -0.770  1.00  0.00      A    H
ATOM   1677  CA  ARG A 113      13.613  -9.519   0.530  1.00  0.00      A    C
ATOM   1678  HA  ARG A 113      13.849  -9.727   1.563  1.00  0.00      A    H
ATOM   1679  CB  ARG A 113      14.921  -8.995  -0.190  1.00  0.00      A    C
ATOM   1680  HB1 ARG A 113      15.715  -9.763  -0.065  1.00  0.00      A    H
ATOM   1681  HB2 ARG A 113      14.798  -8.749  -1.266  1.00  0.00      A    H
ATOM   1682  CG  ARG A 113      15.331  -7.678   0.524  1.00  0.00      A    C
ATOM   1683  HG1 ARG A 113      14.592  -6.877   0.309  1.00  0.00      A    H
ATOM   1684  HG2 ARG A 113      15.419  -7.818   1.622  1.00  0.00      A    H
ATOM   1685  CD  ARG A 113      16.734  -7.252   0.143  1.00  0.00      A    C
ATOM   1686  HD1 ARG A 113      17.584  -7.684   0.714  1.00  0.00      A    H
ATOM   1687  HD2 ARG A 113      16.998  -7.471  -0.913  1.00  0.00      A    H
ATOM   1688  NE  ARG A 113      16.902  -5.783   0.311  1.00  0.00      A    N
ATOM   1689  HE  ARG A 113      16.207  -5.254   0.797  1.00  0.00      A    H
ATOM   1690  CZ  ARG A 113      17.907  -5.065  -0.091  1.00  0.00      A    C
ATOM   1691  NH1 ARG A 113      19.022  -5.483  -0.727  1.00  0.00      A    N
ATOM   1692 HH11 ARG A 113      19.245  -6.421  -0.993  1.00  0.00      A    H
ATOM   1693 HH12 ARG A 113      19.778  -4.830  -0.762  1.00  0.00      A    H
ATOM   1694  NH2 ARG A 113      17.896  -3.766   0.185  1.00  0.00      A    N
ATOM   1695 HH21 ARG A 113      17.111  -3.329   0.623  1.00  0.00      A    H
ATOM   1696 HH22 ARG A 113      18.675  -3.222  -0.125  1.00  0.00      A    H
ATOM   1697  C   ARG A 113      12.497  -8.421   0.448  1.00  0.00      A    C
ATOM   1698  O   ARG A 113      12.024  -8.143  -0.655  1.00  0.00      A    O
ATOM   1699  N   ARG A 114      11.950  -7.832   1.550  1.00  0.00      A    N
ATOM   1700  HN  ARG A 114      12.465  -7.964   2.394  1.00  0.00      A    H
ATOM   1701  CA  ARG A 114      10.826  -6.867   1.482  1.00  0.00      A    C
ATOM   1702  HA  ARG A 114      10.136  -7.134   0.695  1.00  0.00      A    H
ATOM   1703  CB  ARG A 114       9.973  -6.953   2.764  1.00  0.00      A    C
ATOM   1704  HB1 ARG A 114       8.913  -6.663   2.602  1.00  0.00      A    H
ATOM   1705  HB2 ARG A 114       9.885  -7.985   3.166  1.00  0.00      A    H
ATOM   1706  CG  ARG A 114      10.577  -6.091   3.938  1.00  0.00      A    C
ATOM   1707  HG1 ARG A 114      11.582  -6.442   4.257  1.00  0.00      A    H
ATOM   1708  HG2 ARG A 114      10.658  -5.032   3.611  1.00  0.00      A    H
ATOM   1709  CD  ARG A 114       9.697  -6.150   5.186  1.00  0.00      A    C
ATOM   1710  HD1 ARG A 114       8.725  -5.657   4.968  1.00  0.00      A    H
ATOM   1711  HD2 ARG A 114       9.605  -7.253   5.284  1.00  0.00      A    H
ATOM   1712  NE  ARG A 114      10.367  -5.402   6.297  1.00  0.00      A    N
ATOM   1713  HE  ARG A 114      11.101  -4.797   5.989  1.00  0.00      A    H
ATOM   1714  CZ  ARG A 114      10.087  -5.301   7.553  1.00  0.00      A    C
ATOM   1715  NH1 ARG A 114       8.967  -5.899   8.051  1.00  0.00      A    N
ATOM   1716 HH11 ARG A 114       8.424  -6.375   7.360  1.00  0.00      A    H
ATOM   1717 HH12 ARG A 114       8.819  -5.897   9.040  1.00  0.00      A    H
ATOM   1718  NH2 ARG A 114      10.817  -4.576   8.333  1.00  0.00      A    N
ATOM   1719 HH21 ARG A 114      11.655  -4.142   8.002  1.00  0.00      A    H
ATOM   1720 HH22 ARG A 114      10.515  -4.393   9.268  1.00  0.00      A    H
ATOM   1721  C   ARG A 114      11.313  -5.468   1.085  1.00  0.00      A    C
ATOM   1722  O   ARG A 114      12.377  -5.060   1.459  1.00  0.00      A    O
ATOM   1723  N   ASN A 115      10.598  -4.706   0.229  1.00  0.00      A    N
ATOM   1724  HN  ASN A 115       9.736  -5.087  -0.096  1.00  0.00      A    H
ATOM   1725  CA  ASN A 115      10.812  -3.362  -0.286  1.00  0.00      A    C
ATOM   1726  HA  ASN A 115       9.862  -3.114  -0.738  1.00  0.00      A    H
ATOM   1727  CB  ASN A 115      11.240  -2.440   0.822  1.00  0.00      A    C
ATOM   1728  HB1 ASN A 115      12.199  -2.726   1.306  1.00  0.00      A    H
ATOM   1729  HB2 ASN A 115      11.560  -1.476   0.373  1.00  0.00      A    H
ATOM   1730  CG  ASN A 115      10.153  -2.156   1.881  1.00  0.00      A    C
ATOM   1731  OD1 ASN A 115       8.995  -2.444   1.603  1.00  0.00      A    O
ATOM   1732  ND2 ASN A 115      10.564  -1.645   3.042  1.00  0.00      A    N
ATOM   1733 HD21 ASN A 115       9.973  -1.298   3.771  1.00  0.00      A    H
ATOM   1734 HD22 ASN A 115      11.553  -1.498   3.036  1.00  0.00      A    H
ATOM   1735  C   ASN A 115      11.700  -3.346  -1.538  1.00  0.00      A    C
ATOM   1736  O   ASN A 115      11.655  -2.375  -2.277  1.00  0.00      A    O
ATOM   1737  N   ASP A 116      12.580  -4.396  -1.736  1.00  0.00      A    N
ATOM   1738  HN  ASP A 116      12.653  -5.062  -0.997  1.00  0.00      A    H
ATOM   1739  CA  ASP A 116      13.535  -4.474  -2.795  1.00  0.00      A    C
ATOM   1740  HA  ASP A 116      14.151  -3.586  -2.792  1.00  0.00      A    H
ATOM   1741  CB  ASP A 116      14.497  -5.674  -2.536  1.00  0.00      A    C
ATOM   1742  HB1 ASP A 116      15.111  -5.452  -1.636  1.00  0.00      A    H
ATOM   1743  HB2 ASP A 116      13.828  -6.561  -2.528  1.00  0.00      A    H
ATOM   1744  CG  ASP A 116      15.567  -5.898  -3.536  1.00  0.00      A    C
ATOM   1745  OD1 ASP A 116      16.451  -5.018  -3.738  1.00  0.00      A    O
ATOM   1746  OD2 ASP A 116      15.500  -6.930  -4.275  1.00  0.00      A    O
ATOM   1747  C   ASP A 116      12.966  -4.594  -4.183  1.00  0.00      A    C
ATOM   1748  O   ASP A 116      12.322  -5.601  -4.548  1.00  0.00      A    O
ATOM   1749  N   GLU A 117      13.190  -3.659  -5.087  1.00  0.00      A    N
ATOM   1750  HN  GLU A 117      13.830  -2.936  -4.839  1.00  0.00      A    H
ATOM   1751  CA  GLU A 117      12.446  -3.547  -6.338  1.00  0.00      A    C
ATOM   1752  HA  GLU A 117      11.381  -3.696  -6.243  1.00  0.00      A    H
ATOM   1753  CB  GLU A 117      12.683  -2.197  -7.043  1.00  0.00      A    C
ATOM   1754  HB1 GLU A 117      13.753  -1.958  -7.221  1.00  0.00      A    H
ATOM   1755  HB2 GLU A 117      12.301  -2.249  -8.085  1.00  0.00      A    H
ATOM   1756  CG  GLU A 117      11.889  -0.978  -6.434  1.00  0.00      A    C
ATOM   1757  HG1 GLU A 117      10.791  -1.144  -6.454  1.00  0.00      A    H
ATOM   1758  HG2 GLU A 117      12.125  -1.063  -5.351  1.00  0.00      A    H
ATOM   1759  CD  GLU A 117      12.281   0.290  -7.175  1.00  0.00      A    C
ATOM   1760  OE1 GLU A 117      13.101   1.085  -6.657  1.00  0.00      A    O
ATOM   1761  OE2 GLU A 117      11.736   0.639  -8.260  1.00  0.00      A    O
ATOM   1762  C   GLU A 117      12.791  -4.590  -7.345  1.00  0.00      A    C
ATOM   1763  O   GLU A 117      12.035  -4.897  -8.217  1.00  0.00      A    O
ATOM   1764  N   ARG A 118      14.006  -5.102  -7.219  1.00  0.00      A    N
ATOM   1765  HN  ARG A 118      14.570  -4.571  -6.591  1.00  0.00      A    H
ATOM   1766  CA  ARG A 118      14.443  -6.299  -7.888  1.00  0.00      A    C
ATOM   1767  HA  ARG A 118      14.310  -6.137  -8.947  1.00  0.00      A    H
ATOM   1768  CB  ARG A 118      15.967  -6.490  -7.514  1.00  0.00      A    C
ATOM   1769  HB1 ARG A 118      16.612  -5.983  -8.264  1.00  0.00      A    H
ATOM   1770  HB2 ARG A 118      16.114  -5.908  -6.579  1.00  0.00      A    H
ATOM   1771  CG  ARG A 118      16.561  -7.896  -7.465  1.00  0.00      A    C
ATOM   1772  HG1 ARG A 118      16.053  -8.568  -6.742  1.00  0.00      A    H
ATOM   1773  HG2 ARG A 118      16.453  -8.338  -8.479  1.00  0.00      A    H
ATOM   1774  CD  ARG A 118      18.037  -7.811  -6.983  1.00  0.00      A    C
ATOM   1775  HD1 ARG A 118      18.448  -8.814  -6.738  1.00  0.00      A    H
ATOM   1776  HD2 ARG A 118      18.593  -7.386  -7.846  1.00  0.00      A    H
ATOM   1777  NE  ARG A 118      18.000  -6.947  -5.825  1.00  0.00      A    N
ATOM   1778  HE  ARG A 118      17.119  -6.863  -5.359  1.00  0.00      A    H
ATOM   1779  CZ  ARG A 118      19.069  -6.456  -5.132  1.00  0.00      A    C
ATOM   1780  NH1 ARG A 118      20.331  -6.782  -5.465  1.00  0.00      A    N
ATOM   1781 HH11 ARG A 118      20.538  -7.493  -6.138  1.00  0.00      A    H
ATOM   1782 HH12 ARG A 118      21.046  -6.450  -4.851  1.00  0.00      A    H
ATOM   1783  NH2 ARG A 118      18.898  -5.581  -4.150  1.00  0.00      A    N
ATOM   1784 HH21 ARG A 118      17.973  -5.424  -3.804  1.00  0.00      A    H
ATOM   1785 HH22 ARG A 118      19.621  -4.966  -3.835  1.00  0.00      A    H
ATOM   1786  C   ARG A 118      13.676  -7.554  -7.442  1.00  0.00      A    C
ATOM   1787  O   ARG A 118      13.163  -8.381  -8.226  1.00  0.00      A    O
ATOM   1788  N   SER A 119      13.524  -7.776  -6.097  1.00  0.00      A    N
ATOM   1789  HN  SER A 119      13.945  -7.214  -5.389  1.00  0.00      A    H
ATOM   1790  CA  SER A 119      12.805  -8.880  -5.561  1.00  0.00      A    C
ATOM   1791  HA  SER A 119      13.204  -9.761  -6.040  1.00  0.00      A    H
ATOM   1792  CB  SER A 119      12.899  -9.015  -4.125  1.00  0.00      A    C
ATOM   1793  HB1 SER A 119      12.711  -8.020  -3.667  1.00  0.00      A    H
ATOM   1794  HB2 SER A 119      12.224  -9.796  -3.715  1.00  0.00      A    H
ATOM   1795  OG  SER A 119      14.215  -9.297  -3.728  1.00  0.00      A    O
ATOM   1796  HG1 SER A 119      14.697  -8.504  -3.976  1.00  0.00      A    H
ATOM   1797  C   SER A 119      11.329  -8.852  -5.855  1.00  0.00      A    C
ATOM   1798  O   SER A 119      10.638  -9.798  -6.213  1.00  0.00      A    O
ATOM   1799  N   MET A 120      10.777  -7.639  -5.686  1.00  0.00      A    N
ATOM   1800  HN  MET A 120      11.307  -6.840  -5.413  1.00  0.00      A    H
ATOM   1801  CA  MET A 120       9.381  -7.270  -6.093  1.00  0.00      A    C
ATOM   1802  HA  MET A 120       8.761  -7.894  -5.467  1.00  0.00      A    H
ATOM   1803  CB  MET A 120       9.177  -5.844  -5.712  1.00  0.00      A    C
ATOM   1804  HB1 MET A 120       9.640  -5.684  -4.715  1.00  0.00      A    H
ATOM   1805  HB2 MET A 120       9.792  -5.228  -6.402  1.00  0.00      A    H
ATOM   1806  CG  MET A 120       7.717  -5.378  -5.789  1.00  0.00      A    C
ATOM   1807  HG1 MET A 120       7.336  -5.621  -6.804  1.00  0.00      A    H
ATOM   1808  HG2 MET A 120       7.137  -5.991  -5.067  1.00  0.00      A    H
ATOM   1809  SD  MET A 120       7.500  -3.677  -5.434  1.00  0.00      A    S
ATOM   1810  CE  MET A 120       5.702  -3.873  -5.284  1.00  0.00      A    C
ATOM   1811  HE1 MET A 120       5.078  -3.018  -4.947  1.00  0.00      A    H
ATOM   1812  HE2 MET A 120       5.264  -4.151  -6.267  1.00  0.00      A    H
ATOM   1813  HE3 MET A 120       5.553  -4.654  -4.507  1.00  0.00      A    H
ATOM   1814  C   MET A 120       9.004  -7.508  -7.554  1.00  0.00      A    C
ATOM   1815  O   MET A 120       7.932  -7.944  -7.880  1.00  0.00      A    O
ATOM   1816  N   MET A 121       9.896  -7.137  -8.454  1.00  0.00      A    N
ATOM   1817  HN  MET A 121      10.749  -6.655  -8.265  1.00  0.00      A    H
ATOM   1818  CA  MET A 121       9.910  -7.480  -9.860  1.00  0.00      A    C
ATOM   1819  HA  MET A 121       8.957  -7.163 -10.257  1.00  0.00      A    H
ATOM   1820  CB  MET A 121      10.998  -6.660 -10.647  1.00  0.00      A    C
ATOM   1821  HB1 MET A 121      11.037  -5.633 -10.224  1.00  0.00      A    H
ATOM   1822  HB2 MET A 121      11.984  -7.074 -10.345  1.00  0.00      A    H
ATOM   1823  CG  MET A 121      10.879  -6.730 -12.145  1.00  0.00      A    C
ATOM   1824  HG1 MET A 121      11.846  -6.373 -12.557  1.00  0.00      A    H
ATOM   1825  HG2 MET A 121      10.870  -7.769 -12.540  1.00  0.00      A    H
ATOM   1826  SD  MET A 121       9.467  -5.832 -12.922  1.00  0.00      A    S
ATOM   1827  CE  MET A 121       8.429  -7.392 -13.154  1.00  0.00      A    C
ATOM   1828  HE1 MET A 121       7.405  -7.200 -13.538  1.00  0.00      A    H
ATOM   1829  HE2 MET A 121       8.804  -8.108 -13.916  1.00  0.00      A    H
ATOM   1830  HE3 MET A 121       8.267  -7.874 -12.166  1.00  0.00      A    H
ATOM   1831  C   MET A 121       9.979  -8.977 -10.160  1.00  0.00      A    C
ATOM   1832  O   MET A 121       9.111  -9.501 -10.857  1.00  0.00      A    O
ATOM   1833  N   TYR A 122      10.943  -9.660  -9.459  1.00  0.00      A    N
ATOM   1834  HN  TYR A 122      11.390  -9.173  -8.713  1.00  0.00      A    H
ATOM   1835  CA  TYR A 122      11.192 -11.126  -9.523  1.00  0.00      A    C
ATOM   1836  HA  TYR A 122      11.397 -11.356 -10.558  1.00  0.00      A    H
ATOM   1837  CB  TYR A 122      12.324 -11.544  -8.500  1.00  0.00      A    C
ATOM   1838  HB1 TYR A 122      13.228 -10.910  -8.625  1.00  0.00      A    H
ATOM   1839  HB2 TYR A 122      11.913 -11.413  -7.476  1.00  0.00      A    H
ATOM   1840  CG  TYR A 122      12.702 -13.047  -8.669  1.00  0.00      A    C
ATOM   1841  CD1 TYR A 122      13.838 -13.512  -9.391  1.00  0.00      A    C
ATOM   1842  HD1 TYR A 122      14.397 -12.737  -9.896  1.00  0.00      A    H
ATOM   1843  CE1 TYR A 122      14.119 -14.916  -9.425  1.00  0.00      A    C
ATOM   1844  HE1 TYR A 122      15.012 -15.217  -9.952  1.00  0.00      A    H
ATOM   1845  CZ  TYR A 122      13.335 -15.836  -8.792  1.00  0.00      A    C
ATOM   1846  OH  TYR A 122      13.662 -17.166  -8.818  1.00  0.00      A    O
ATOM   1847  HH  TYR A 122      13.197 -17.667  -8.145  1.00  0.00      A    H
ATOM   1848  CD2 TYR A 122      12.024 -13.986  -7.867  1.00  0.00      A    C
ATOM   1849  HD2 TYR A 122      11.225 -13.638  -7.229  1.00  0.00      A    H
ATOM   1850  CE2 TYR A 122      12.246 -15.376  -7.961  1.00  0.00      A    C
ATOM   1851  HE2 TYR A 122      11.752 -16.015  -7.245  1.00  0.00      A    H
ATOM   1852  C   TYR A 122       9.929 -11.824  -9.238  1.00  0.00      A    C
ATOM   1853  O   TYR A 122       9.507 -12.716  -9.969  1.00  0.00      A    O
ATOM   1854  N   ALA A 123       9.197 -11.372  -8.168  1.00  0.00      A    N
ATOM   1855  HN  ALA A 123       9.536 -10.691  -7.522  1.00  0.00      A    H
ATOM   1856  CA  ALA A 123       7.853 -11.864  -7.836  1.00  0.00      A    C
ATOM   1857  HA  ALA A 123       7.911 -12.904  -7.551  1.00  0.00      A    H
ATOM   1858  CB  ALA A 123       7.441 -11.098  -6.588  1.00  0.00      A    C
ATOM   1859  HB1 ALA A 123       6.502 -11.573  -6.230  1.00  0.00      A    H
ATOM   1860  HB2 ALA A 123       8.240 -11.113  -5.816  1.00  0.00      A    H
ATOM   1861  HB3 ALA A 123       7.274 -10.010  -6.737  1.00  0.00      A    H
ATOM   1862  C   ALA A 123       6.882 -11.757  -9.003  1.00  0.00      A    C
ATOM   1863  O   ALA A 123       6.407 -12.818  -9.430  1.00  0.00      A    O
ATOM   1864  N   VAL A 124       6.513 -10.527  -9.459  1.00  0.00      A    N
ATOM   1865  HN  VAL A 124       7.031  -9.714  -9.205  1.00  0.00      A    H
ATOM   1866  CA  VAL A 124       5.591 -10.316 -10.592  1.00  0.00      A    C
ATOM   1867  HA  VAL A 124       4.688 -10.837 -10.310  1.00  0.00      A    H
ATOM   1868  CB  VAL A 124       5.350  -8.833 -10.858  1.00  0.00      A    C
ATOM   1869  HB  VAL A 124       6.305  -8.388 -11.210  1.00  0.00      A    H
ATOM   1870  CG1 VAL A 124       4.175  -8.617 -11.869  1.00  0.00      A    C
ATOM   1871 HG11 VAL A 124       3.741  -7.632 -11.595  1.00  0.00      A    H
ATOM   1872 HG12 VAL A 124       4.632  -8.664 -12.881  1.00  0.00      A    H
ATOM   1873 HG13 VAL A 124       3.356  -9.364 -11.799  1.00  0.00      A    H
ATOM   1874  CG2 VAL A 124       4.854  -8.175  -9.553  1.00  0.00      A    C
ATOM   1875 HG21 VAL A 124       5.376  -8.570  -8.656  1.00  0.00      A    H
ATOM   1876 HG22 VAL A 124       4.818  -7.070  -9.660  1.00  0.00      A    H
ATOM   1877 HG23 VAL A 124       3.807  -8.520  -9.415  1.00  0.00      A    H
ATOM   1878  C   VAL A 124       5.917 -11.022 -11.856  1.00  0.00      A    C
ATOM   1879  O   VAL A 124       5.072 -11.667 -12.480  1.00  0.00      A    O
ATOM   1880  N   SER A 125       7.198 -10.969 -12.222  1.00  0.00      A    N
ATOM   1881  HN  SER A 125       7.883 -10.471 -11.696  1.00  0.00      A    H
ATOM   1882  CA  SER A 125       7.720 -11.600 -13.432  1.00  0.00      A    C
ATOM   1883  HA  SER A 125       7.138 -11.280 -14.284  1.00  0.00      A    H
ATOM   1884  CB  SER A 125       9.251 -11.197 -13.764  1.00  0.00      A    C
ATOM   1885  HB1 SER A 125       9.466 -11.657 -14.752  1.00  0.00      A    H
ATOM   1886  HB2 SER A 125       9.323 -10.098 -13.911  1.00  0.00      A    H
ATOM   1887  OG  SER A 125      10.132 -11.458 -12.698  1.00  0.00      A    O
ATOM   1888  HG1 SER A 125      10.039 -10.665 -12.165  1.00  0.00      A    H
ATOM   1889  C   SER A 125       7.492 -13.079 -13.517  1.00  0.00      A    C
ATOM   1890  O   SER A 125       7.190 -13.606 -14.524  1.00  0.00      A    O
ATOM   1891  N   ASN A 126       7.637 -13.795 -12.392  1.00  0.00      A    N
ATOM   1892  HN  ASN A 126       7.908 -13.333 -11.551  1.00  0.00      A    H
ATOM   1893  CA  ASN A 126       7.421 -15.217 -12.296  1.00  0.00      A    C
ATOM   1894  HA  ASN A 126       7.525 -15.718 -13.247  1.00  0.00      A    H
ATOM   1895  CB  ASN A 126       8.267 -15.710 -11.110  1.00  0.00      A    C
ATOM   1896  HB1 ASN A 126       8.159 -14.916 -10.341  1.00  0.00      A    H
ATOM   1897  HB2 ASN A 126       7.838 -16.683 -10.786  1.00  0.00      A    H
ATOM   1898  CG  ASN A 126       9.673 -15.855 -11.614  1.00  0.00      A    C
ATOM   1899  OD1 ASN A 126       9.862 -16.858 -12.295  1.00  0.00      A    O
ATOM   1900  ND2 ASN A 126      10.617 -14.951 -11.400  1.00  0.00      A    N
ATOM   1901 HD21 ASN A 126      11.508 -15.030 -11.847  1.00  0.00      A    H
ATOM   1902 HD22 ASN A 126      10.343 -14.222 -10.774  1.00  0.00      A    H
ATOM   1903  C   ASN A 126       5.961 -15.519 -12.006  1.00  0.00      A    C
ATOM   1904  O   ASN A 126       5.472 -16.557 -12.497  1.00  0.00      A    O
ATOM   1905  N   GLN A 127       5.192 -14.912 -11.104  1.00  0.00      A    N
ATOM   1906  HN  GLN A 127       5.607 -14.117 -10.667  1.00  0.00      A    H
ATOM   1907  CA  GLN A 127       3.795 -15.232 -10.785  1.00  0.00      A    C
ATOM   1908  HA  GLN A 127       3.382 -15.687 -11.673  1.00  0.00      A    H
ATOM   1909  CB  GLN A 127       3.793 -16.375  -9.749  1.00  0.00      A    C
ATOM   1910  HB1 GLN A 127       2.784 -16.684  -9.403  1.00  0.00      A    H
ATOM   1911  HB2 GLN A 127       4.306 -17.260 -10.182  1.00  0.00      A    H
ATOM   1912  CG  GLN A 127       4.624 -16.037  -8.483  1.00  0.00      A    C
ATOM   1913  HG1 GLN A 127       5.696 -15.966  -8.764  1.00  0.00      A    H
ATOM   1914  HG2 GLN A 127       4.374 -15.017  -8.120  1.00  0.00      A    H
ATOM   1915  CD  GLN A 127       4.512 -17.103  -7.414  1.00  0.00      A    C
ATOM   1916  OE1 GLN A 127       5.213 -18.140  -7.480  1.00  0.00      A    O
ATOM   1917  NE2 GLN A 127       3.571 -16.937  -6.425  1.00  0.00      A    N
ATOM   1918 HE21 GLN A 127       3.527 -17.538  -5.627  1.00  0.00      A    H
ATOM   1919 HE22 GLN A 127       2.875 -16.220  -6.481  1.00  0.00      A    H
ATOM   1920  C   GLN A 127       3.046 -14.128 -10.205  1.00  0.00      A    C
ATOM   1921  O   GLN A 127       3.716 -13.175  -9.856  1.00  0.00      A    O
ATOM   1922  N   PRO A 128       1.769 -14.126  -9.984  1.00  0.00      A    N
ATOM   1923  CD  PRO A 128       0.805 -14.851 -10.748  1.00  0.00      A    C
ATOM   1924  HD1 PRO A 128       0.669 -15.826 -10.232  1.00  0.00      A    H
ATOM   1925  HD2 PRO A 128       1.175 -14.982 -11.787  1.00  0.00      A    H
ATOM   1926  CA  PRO A 128       1.095 -13.152  -9.206  1.00  0.00      A    C
ATOM   1927  HA  PRO A 128       1.393 -12.129  -9.383  1.00  0.00      A    H
ATOM   1928  CB  PRO A 128      -0.434 -13.385  -9.437  1.00  0.00      A    C
ATOM   1929  HB1 PRO A 128      -0.866 -13.921  -8.565  1.00  0.00      A    H
ATOM   1930  HB2 PRO A 128      -0.939 -12.395  -9.421  1.00  0.00      A    H
ATOM   1931  CG  PRO A 128      -0.526 -14.125 -10.726  1.00  0.00      A    C
ATOM   1932  HG1 PRO A 128      -1.328 -14.877 -10.883  1.00  0.00      A    H
ATOM   1933  HG2 PRO A 128      -0.587 -13.291 -11.458  1.00  0.00      A    H
ATOM   1934  C   PRO A 128       1.503 -13.412  -7.709  1.00  0.00      A    C
ATOM   1935  O   PRO A 128       1.849 -14.552  -7.391  1.00  0.00      A    O
ATOM   1936  N   ILE A 129       1.599 -12.323  -6.903  1.00  0.00      A    N
ATOM   1937  HN  ILE A 129       1.486 -11.449  -7.369  1.00  0.00      A    H
ATOM   1938  CA  ILE A 129       1.690 -12.426  -5.409  1.00  0.00      A    C
ATOM   1939  HA  ILE A 129       1.657 -13.464  -5.112  1.00  0.00      A    H
ATOM   1940  CB  ILE A 129       2.952 -11.867  -4.791  1.00  0.00      A    C
ATOM   1941  HB  ILE A 129       2.940 -11.716  -3.691  1.00  0.00      A    H
ATOM   1942  CG2 ILE A 129       4.026 -12.894  -5.141  1.00  0.00      A    C
ATOM   1943 HG21 ILE A 129       3.860 -13.937  -4.795  1.00  0.00      A    H
ATOM   1944 HG22 ILE A 129       4.182 -13.099  -6.222  1.00  0.00      A    H
ATOM   1945 HG23 ILE A 129       5.003 -12.657  -4.669  1.00  0.00      A    H
ATOM   1946  CG1 ILE A 129       3.265 -10.389  -5.214  1.00  0.00      A    C
ATOM   1947 HG11 ILE A 129       3.514 -10.234  -6.285  1.00  0.00      A    H
ATOM   1948 HG12 ILE A 129       2.436  -9.656  -5.117  1.00  0.00      A    H
ATOM   1949  CD  ILE A 129       4.497  -9.786  -4.488  1.00  0.00      A    C
ATOM   1950  HD1 ILE A 129       4.347  -9.678  -3.393  1.00  0.00      A    H
ATOM   1951  HD2 ILE A 129       5.321 -10.514  -4.649  1.00  0.00      A    H
ATOM   1952  HD3 ILE A 129       4.761  -8.801  -4.930  1.00  0.00      A    H
ATOM   1953  C   ILE A 129       0.560 -11.774  -4.767  1.00  0.00      A    C
ATOM   1954  O   ILE A 129       0.027 -10.783  -5.318  1.00  0.00      A    O
ATOM   1955  N   ALA A 130       0.231 -12.159  -3.557  1.00  0.00      A    N
ATOM   1956  HN  ALA A 130       0.471 -13.057  -3.197  1.00  0.00      A    H
ATOM   1957  CA  ALA A 130      -0.505 -11.253  -2.712  1.00  0.00      A    C
ATOM   1958  HA  ALA A 130      -1.233 -10.613  -3.189  1.00  0.00      A    H
ATOM   1959  CB  ALA A 130      -1.157 -12.148  -1.684  1.00  0.00      A    C
ATOM   1960  HB1 ALA A 130      -1.680 -12.939  -2.262  1.00  0.00      A    H
ATOM   1961  HB2 ALA A 130      -0.388 -12.693  -1.095  1.00  0.00      A    H
ATOM   1962  HB3 ALA A 130      -1.774 -11.581  -0.955  1.00  0.00      A    H
ATOM   1963  C   ALA A 130       0.436 -10.259  -1.967  1.00  0.00      A    C
ATOM   1964  O   ALA A 130       1.599 -10.512  -1.761  1.00  0.00      A    O
ATOM   1965  N   ALA A 131      -0.086  -9.107  -1.606  1.00  0.00      A    N
ATOM   1966  HN  ALA A 131      -0.996  -8.774  -1.838  1.00  0.00      A    H
ATOM   1967  CA  ALA A 131       0.530  -8.120  -0.755  1.00  0.00      A    C
ATOM   1968  HA  ALA A 131       1.249  -8.605  -0.112  1.00  0.00      A    H
ATOM   1969  CB  ALA A 131       1.141  -6.921  -1.591  1.00  0.00      A    C
ATOM   1970  HB1 ALA A 131       1.448  -6.108  -0.898  1.00  0.00      A    H
ATOM   1971  HB2 ALA A 131       2.016  -7.283  -2.172  1.00  0.00      A    H
ATOM   1972  HB3 ALA A 131       0.393  -6.497  -2.294  1.00  0.00      A    H
ATOM   1973  C   ALA A 131      -0.483  -7.666   0.266  1.00  0.00      A    C
ATOM   1974  O   ALA A 131      -1.619  -8.105   0.254  1.00  0.00      A    O
ATOM   1975  N   LEU A 132       0.025  -6.868   1.194  1.00  0.00      A    N
ATOM   1976  HN  LEU A 132       1.014  -6.788   1.291  1.00  0.00      A    H
ATOM   1977  CA  LEU A 132      -0.773  -6.121   2.187  1.00  0.00      A    C
ATOM   1978  HA  LEU A 132      -1.798  -6.411   2.011  1.00  0.00      A    H
ATOM   1979  CB  LEU A 132      -0.360  -6.402   3.634  1.00  0.00      A    C
ATOM   1980  HB1 LEU A 132       0.664  -5.986   3.742  1.00  0.00      A    H
ATOM   1981  HB2 LEU A 132      -1.055  -5.890   4.334  1.00  0.00      A    H
ATOM   1982  CG  LEU A 132      -0.333  -7.930   3.944  1.00  0.00      A    C
ATOM   1983  HG  LEU A 132       0.316  -8.448   3.206  1.00  0.00      A    H
ATOM   1984  CD1 LEU A 132       0.366  -8.222   5.335  1.00  0.00      A    C
ATOM   1985 HD11 LEU A 132       0.362  -9.317   5.525  1.00  0.00      A    H
ATOM   1986 HD12 LEU A 132       1.433  -7.920   5.275  1.00  0.00      A    H
ATOM   1987 HD13 LEU A 132       0.000  -7.692   6.240  1.00  0.00      A    H
ATOM   1988  CD2 LEU A 132      -1.665  -8.666   3.850  1.00  0.00      A    C
ATOM   1989 HD21 LEU A 132      -1.856  -8.889   2.778  1.00  0.00      A    H
ATOM   1990 HD22 LEU A 132      -1.456  -9.625   4.371  1.00  0.00      A    H
ATOM   1991 HD23 LEU A 132      -2.478  -8.206   4.451  1.00  0.00      A    H
ATOM   1992  C   LEU A 132      -0.722  -4.675   1.918  1.00  0.00      A    C
ATOM   1993  O   LEU A 132       0.304  -4.114   1.527  1.00  0.00      A    O
ATOM   1994  N   ILE A 133      -1.882  -4.025   2.063  1.00  0.00      A    N
ATOM   1995  HN  ILE A 133      -2.656  -4.633   2.224  1.00  0.00      A    H
ATOM   1996  CA  ILE A 133      -2.124  -2.647   2.126  1.00  0.00      A    C
ATOM   1997  HA  ILE A 133      -1.278  -2.038   2.410  1.00  0.00      A    H
ATOM   1998  CB  ILE A 133      -2.641  -2.075   0.810  1.00  0.00      A    C
ATOM   1999  HB  ILE A 133      -2.791  -0.974   0.805  1.00  0.00      A    H
ATOM   2000  CG2 ILE A 133      -1.464  -2.278  -0.200  1.00  0.00      A    C
ATOM   2001 HG21 ILE A 133      -1.379  -3.345  -0.494  1.00  0.00      A    H
ATOM   2002 HG22 ILE A 133      -1.659  -1.803  -1.185  1.00  0.00      A    H
ATOM   2003 HG23 ILE A 133      -0.508  -1.832   0.149  1.00  0.00      A    H
ATOM   2004  CG1 ILE A 133      -4.031  -2.824   0.365  1.00  0.00      A    C
ATOM   2005 HG11 ILE A 133      -3.752  -3.833  -0.008  1.00  0.00      A    H
ATOM   2006 HG12 ILE A 133      -4.678  -2.836   1.268  1.00  0.00      A    H
ATOM   2007  CD  ILE A 133      -4.632  -2.042  -0.800  1.00  0.00      A    C
ATOM   2008  HD1 ILE A 133      -3.934  -2.228  -1.644  1.00  0.00      A    H
ATOM   2009  HD2 ILE A 133      -5.727  -2.232  -0.809  1.00  0.00      A    H
ATOM   2010  HD3 ILE A 133      -4.577  -0.953  -0.587  1.00  0.00      A    H
ATOM   2011  C   ILE A 133      -3.102  -2.169   3.235  1.00  0.00      A    C
ATOM   2012  O   ILE A 133      -3.602  -2.807   4.124  1.00  0.00      A    O
ATOM   2013  N   ASP A 134      -3.505  -0.897   3.192  1.00  0.00      A    N
ATOM   2014  HN  ASP A 134      -3.023  -0.272   2.582  1.00  0.00      A    H
ATOM   2015  CA  ASP A 134      -4.484  -0.210   4.014  1.00  0.00      A    C
ATOM   2016  HA  ASP A 134      -4.738  -0.960   4.749  1.00  0.00      A    H
ATOM   2017  CB  ASP A 134      -3.941   1.115   4.585  1.00  0.00      A    C
ATOM   2018  HB1 ASP A 134      -3.072   1.089   5.277  1.00  0.00      A    H
ATOM   2019  HB2 ASP A 134      -3.666   1.776   3.736  1.00  0.00      A    H
ATOM   2020  CG  ASP A 134      -4.948   1.969   5.276  1.00  0.00      A    C
ATOM   2021  OD1 ASP A 134      -5.432   1.628   6.353  1.00  0.00      A    O
ATOM   2022  OD2 ASP A 134      -5.288   3.066   4.764  1.00  0.00      A    O
ATOM   2023  C   ASP A 134      -5.773   0.050   3.082  1.00  0.00      A    C
ATOM   2024  O   ASP A 134      -5.601   0.547   1.975  1.00  0.00      A    O
ATOM   2025  N   ALA A 135      -6.975  -0.358   3.554  1.00  0.00      A    N
ATOM   2026  HN  ALA A 135      -6.950  -0.826   4.434  1.00  0.00      A    H
ATOM   2027  CA  ALA A 135      -8.220   0.022   3.022  1.00  0.00      A    C
ATOM   2028  HA  ALA A 135      -7.927   0.498   2.097  1.00  0.00      A    H
ATOM   2029  CB  ALA A 135      -9.232  -1.158   2.860  1.00  0.00      A    C
ATOM   2030  HB1 ALA A 135     -10.171  -0.737   2.441  1.00  0.00      A    H
ATOM   2031  HB2 ALA A 135      -8.792  -1.958   2.227  1.00  0.00      A    H
ATOM   2032  HB3 ALA A 135      -9.508  -1.528   3.871  1.00  0.00      A    H
ATOM   2033  C   ALA A 135      -8.928   1.064   3.941  1.00  0.00      A    C
ATOM   2034  O   ALA A 135      -9.417   0.716   5.024  1.00  0.00      A    O
ATOM   2035  N   SER A 136      -8.778   2.407   3.524  1.00  0.00      A    N
ATOM   2036  HN  SER A 136      -8.351   2.581   2.640  1.00  0.00      A    H
ATOM   2037  CA  SER A 136      -9.464   3.465   4.217  1.00  0.00      A    C
ATOM   2038  HA  SER A 136     -10.006   3.126   5.088  1.00  0.00      A    H
ATOM   2039  CB  SER A 136      -8.343   4.504   4.599  1.00  0.00      A    C
ATOM   2040  HB1 SER A 136      -7.476   3.975   5.049  1.00  0.00      A    H
ATOM   2041  HB2 SER A 136      -8.033   5.132   3.736  1.00  0.00      A    H
ATOM   2042  OG  SER A 136      -8.715   5.577   5.478  1.00  0.00      A    O
ATOM   2043  HG1 SER A 136      -7.964   6.156   5.629  1.00  0.00      A    H
ATOM   2044  C   SER A 136     -10.429   4.193   3.211  1.00  0.00      A    C
ATOM   2045  O   SER A 136     -10.855   3.613   2.237  1.00  0.00      A    O
ATOM   2046  N   GLU A 137     -10.671   5.448   3.465  1.00  0.00      A    N
ATOM   2047  HN  GLU A 137     -10.131   5.815   4.219  1.00  0.00      A    H
ATOM   2048  CA  GLU A 137     -11.717   6.156   2.815  1.00  0.00      A    C
ATOM   2049  HA  GLU A 137     -12.607   5.571   2.995  1.00  0.00      A    H
ATOM   2050  CB  GLU A 137     -11.784   7.560   3.551  1.00  0.00      A    C
ATOM   2051  HB1 GLU A 137     -11.508   7.346   4.606  1.00  0.00      A    H
ATOM   2052  HB2 GLU A 137     -10.966   8.181   3.128  1.00  0.00      A    H
ATOM   2053  CG  GLU A 137     -13.155   8.192   3.348  1.00  0.00      A    C
ATOM   2054  HG1 GLU A 137     -13.323   8.379   2.266  1.00  0.00      A    H
ATOM   2055  HG2 GLU A 137     -13.927   7.450   3.646  1.00  0.00      A    H
ATOM   2056  CD  GLU A 137     -13.155   9.429   4.162  1.00  0.00      A    C
ATOM   2057  OE1 GLU A 137     -14.201   9.683   4.861  1.00  0.00      A    O
ATOM   2058  OE2 GLU A 137     -12.200  10.218   4.046  1.00  0.00      A    O
ATOM   2059  C   GLU A 137     -11.600   6.392   1.302  1.00  0.00      A    C
ATOM   2060  O   GLU A 137     -12.557   6.156   0.574  1.00  0.00      A    O
ATOM   2061  N   ASN A 138     -10.385   6.743   0.798  1.00  0.00      A    N
ATOM   2062  HN  ASN A 138      -9.544   6.677   1.330  1.00  0.00      A    H
ATOM   2063  CA  ASN A 138     -10.186   6.968  -0.598  1.00  0.00      A    C
ATOM   2064  HA  ASN A 138     -10.963   7.617  -0.975  1.00  0.00      A    H
ATOM   2065  CB  ASN A 138      -8.770   7.588  -0.837  1.00  0.00      A    C
ATOM   2066  HB1 ASN A 138      -8.045   7.449  -0.007  1.00  0.00      A    H
ATOM   2067  HB2 ASN A 138      -8.370   7.409  -1.858  1.00  0.00      A    H
ATOM   2068  CG  ASN A 138      -8.986   9.108  -0.886  1.00  0.00      A    C
ATOM   2069  OD1 ASN A 138      -9.010   9.625  -2.015  1.00  0.00      A    O
ATOM   2070  ND2 ASN A 138      -9.178   9.754   0.271  1.00  0.00      A    N
ATOM   2071 HD21 ASN A 138      -9.263  10.745   0.377  1.00  0.00      A    H
ATOM   2072 HD22 ASN A 138      -9.256   9.209   1.106  1.00  0.00      A    H
ATOM   2073  C   ASN A 138     -10.279   5.620  -1.295  1.00  0.00      A    C
ATOM   2074  O   ASN A 138     -10.951   5.482  -2.337  1.00  0.00      A    O
ATOM   2075  N   PHE A 139      -9.572   4.604  -0.806  1.00  0.00      A    N
ATOM   2076  HN  PHE A 139      -8.963   4.766  -0.033  1.00  0.00      A    H
ATOM   2077  CA  PHE A 139      -9.631   3.284  -1.400  1.00  0.00      A    C
ATOM   2078  HA  PHE A 139      -9.425   3.449  -2.448  1.00  0.00      A    H
ATOM   2079  CB  PHE A 139      -8.702   2.339  -0.551  1.00  0.00      A    C
ATOM   2080  HB1 PHE A 139      -7.753   2.876  -0.335  1.00  0.00      A    H
ATOM   2081  HB2 PHE A 139      -9.195   2.118   0.419  1.00  0.00      A    H
ATOM   2082  CG  PHE A 139      -8.294   1.080  -1.224  1.00  0.00      A    C
ATOM   2083  CD1 PHE A 139      -7.294   1.109  -2.199  1.00  0.00      A    C
ATOM   2084  HD1 PHE A 139      -6.967   2.072  -2.561  1.00  0.00      A    H
ATOM   2085  CE1 PHE A 139      -7.029  -0.107  -2.930  1.00  0.00      A    C
ATOM   2086  HE1 PHE A 139      -6.427  -0.043  -3.825  1.00  0.00      A    H
ATOM   2087  CZ  PHE A 139      -7.695  -1.270  -2.586  1.00  0.00      A    C
ATOM   2088  HZ  PHE A 139      -7.522  -2.229  -3.052  1.00  0.00      A    H
ATOM   2089  CD2 PHE A 139      -8.804  -0.192  -0.827  1.00  0.00      A    C
ATOM   2090  HD2 PHE A 139      -9.384  -0.319   0.076  1.00  0.00      A    H
ATOM   2091  CE2 PHE A 139      -8.703  -1.321  -1.610  1.00  0.00      A    C
ATOM   2092  HE2 PHE A 139      -9.007  -2.261  -1.174  1.00  0.00      A    H
ATOM   2093  C   PHE A 139     -11.003   2.655  -1.365  1.00  0.00      A    C
ATOM   2094  O   PHE A 139     -11.466   1.934  -2.233  1.00  0.00      A    O
ATOM   2095  N   GLN A 140     -11.874   3.003  -0.374  1.00  0.00      A    N
ATOM   2096  HN  GLN A 140     -11.574   3.678   0.296  1.00  0.00      A    H
ATOM   2097  CA  GLN A 140     -13.309   2.700  -0.420  1.00  0.00      A    C
ATOM   2098  HA  GLN A 140     -13.399   1.640  -0.608  1.00  0.00      A    H
ATOM   2099  CB  GLN A 140     -13.999   3.140   0.914  1.00  0.00      A    C
ATOM   2100  HB1 GLN A 140     -13.478   2.647   1.762  1.00  0.00      A    H
ATOM   2101  HB2 GLN A 140     -13.924   4.244   1.011  1.00  0.00      A    H
ATOM   2102  CG  GLN A 140     -15.470   2.728   1.058  1.00  0.00      A    C
ATOM   2103  HG1 GLN A 140     -15.978   3.402   0.335  1.00  0.00      A    H
ATOM   2104  HG2 GLN A 140     -15.780   1.692   0.804  1.00  0.00      A    H
ATOM   2105  CD  GLN A 140     -15.900   3.001   2.496  1.00  0.00      A    C
ATOM   2106  OE1 GLN A 140     -15.520   2.283   3.424  1.00  0.00      A    O
ATOM   2107  NE2 GLN A 140     -16.693   4.052   2.626  1.00  0.00      A    N
ATOM   2108 HE21 GLN A 140     -17.189   4.174   3.486  1.00  0.00      A    H
ATOM   2109 HE22 GLN A 140     -17.102   4.579   1.880  1.00  0.00      A    H
ATOM   2110  C   GLN A 140     -13.930   3.455  -1.651  1.00  0.00      A    C
ATOM   2111  O   GLN A 140     -14.362   2.779  -2.592  1.00  0.00      A    O
ATOM   2112  N   TYR A 141     -13.979   4.856  -1.730  1.00  0.00      A    N
ATOM   2113  HN  TYR A 141     -13.804   5.390  -0.906  1.00  0.00      A    H
ATOM   2114  CA  TYR A 141     -14.410   5.604  -2.888  1.00  0.00      A    C
ATOM   2115  HA  TYR A 141     -15.264   5.110  -3.329  1.00  0.00      A    H
ATOM   2116  CB  TYR A 141     -14.760   7.069  -2.367  1.00  0.00      A    C
ATOM   2117  HB1 TYR A 141     -13.928   7.510  -1.779  1.00  0.00      A    H
ATOM   2118  HB2 TYR A 141     -15.016   7.682  -3.258  1.00  0.00      A    H
ATOM   2119  CG  TYR A 141     -15.967   7.018  -1.481  1.00  0.00      A    C
ATOM   2120  CD1 TYR A 141     -15.905   7.566  -0.229  1.00  0.00      A    C
ATOM   2121  HD1 TYR A 141     -15.059   8.173   0.057  1.00  0.00      A    H
ATOM   2122  CE1 TYR A 141     -16.997   7.360   0.688  1.00  0.00      A    C
ATOM   2123  HE1 TYR A 141     -16.980   7.714   1.708  1.00  0.00      A    H
ATOM   2124  CZ  TYR A 141     -18.122   6.680   0.283  1.00  0.00      A    C
ATOM   2125  OH  TYR A 141     -19.310   6.321   0.981  1.00  0.00      A    O
ATOM   2126  HH  TYR A 141     -19.274   6.681   1.870  1.00  0.00      A    H
ATOM   2127  CD2 TYR A 141     -17.121   6.362  -1.920  1.00  0.00      A    C
ATOM   2128  HD2 TYR A 141     -17.204   6.165  -2.979  1.00  0.00      A    H
ATOM   2129  CE2 TYR A 141     -18.150   6.217  -1.031  1.00  0.00      A    C
ATOM   2130  HE2 TYR A 141     -19.053   5.720  -1.355  1.00  0.00      A    H
ATOM   2131  C   TYR A 141     -13.432   5.656  -4.051  1.00  0.00      A    C
ATOM   2132  O   TYR A 141     -13.211   6.700  -4.631  1.00  0.00      A    O
ATOM   2133  N   TYR A 142     -12.902   4.503  -4.501  1.00  0.00      A    N
ATOM   2134  HN  TYR A 142     -13.044   3.634  -4.032  1.00  0.00      A    H
ATOM   2135  CA  TYR A 142     -12.012   4.498  -5.634  1.00  0.00      A    C
ATOM   2136  HA  TYR A 142     -11.469   5.431  -5.635  1.00  0.00      A    H
ATOM   2137  CB  TYR A 142     -11.120   3.197  -5.521  1.00  0.00      A    C
ATOM   2138  HB1 TYR A 142     -10.484   3.372  -4.626  1.00  0.00      A    H
ATOM   2139  HB2 TYR A 142     -11.718   2.290  -5.291  1.00  0.00      A    H
ATOM   2140  CG  TYR A 142     -10.233   2.952  -6.630  1.00  0.00      A    C
ATOM   2141  CD1 TYR A 142      -9.155   3.844  -6.905  1.00  0.00      A    C
ATOM   2142  HD1 TYR A 142      -8.919   4.736  -6.344  1.00  0.00      A    H
ATOM   2143  CE1 TYR A 142      -8.362   3.648  -8.114  1.00  0.00      A    C
ATOM   2144  HE1 TYR A 142      -7.721   4.485  -8.349  1.00  0.00      A    H
ATOM   2145  CZ  TYR A 142      -8.685   2.594  -8.983  1.00  0.00      A    C
ATOM   2146  OH  TYR A 142      -8.081   2.411 -10.296  1.00  0.00      A    O
ATOM   2147  HH  TYR A 142      -7.543   3.155 -10.577  1.00  0.00      A    H
ATOM   2148  CD2 TYR A 142     -10.540   1.960  -7.548  1.00  0.00      A    C
ATOM   2149  HD2 TYR A 142     -11.410   1.368  -7.307  1.00  0.00      A    H
ATOM   2150  CE2 TYR A 142      -9.703   1.688  -8.670  1.00  0.00      A    C
ATOM   2151  HE2 TYR A 142      -9.905   0.835  -9.301  1.00  0.00      A    H
ATOM   2152  C   TYR A 142     -12.924   4.367  -6.908  1.00  0.00      A    C
ATOM   2153  O   TYR A 142     -13.857   3.593  -6.930  1.00  0.00      A    O
ATOM   2154  N   ASN A 143     -12.652   5.044  -7.998  1.00  0.00      A    N
ATOM   2155  HN  ASN A 143     -11.861   5.650  -7.969  1.00  0.00      A    H
ATOM   2156  CA  ASN A 143     -13.386   5.062  -9.250  1.00  0.00      A    C
ATOM   2157  HA  ASN A 143     -14.320   4.524  -9.186  1.00  0.00      A    H
ATOM   2158  CB  ASN A 143     -13.635   6.558  -9.563  1.00  0.00      A    C
ATOM   2159  HB1 ASN A 143     -12.658   7.076  -9.458  1.00  0.00      A    H
ATOM   2160  HB2 ASN A 143     -13.966   6.774 -10.601  1.00  0.00      A    H
ATOM   2161  CG  ASN A 143     -14.694   7.166  -8.732  1.00  0.00      A    C
ATOM   2162  OD1 ASN A 143     -15.481   6.419  -8.147  1.00  0.00      A    O
ATOM   2163  ND2 ASN A 143     -14.621   8.484  -8.501  1.00  0.00      A    N
ATOM   2164 HD21 ASN A 143     -15.306   8.801  -7.844  1.00  0.00      A    H
ATOM   2165 HD22 ASN A 143     -13.947   9.093  -8.918  1.00  0.00      A    H
ATOM   2166  C   ASN A 143     -12.634   4.479 -10.441  1.00  0.00      A    C
ATOM   2167  O   ASN A 143     -13.130   3.663 -11.280  1.00  0.00      A    O
ATOM   2168  N   GLY A 144     -11.402   5.004 -10.553  1.00  0.00      A    N
ATOM   2169  HN  GLY A 144     -11.066   5.689  -9.912  1.00  0.00      A    H
ATOM   2170  CA  GLY A 144     -10.480   4.509 -11.587  1.00  0.00      A    C
ATOM   2171  HA1 GLY A 144     -10.310   3.460 -11.394  1.00  0.00      A    H
ATOM   2172  HA2 GLY A 144     -10.900   4.680 -12.567  1.00  0.00      A    H
ATOM   2173  C   GLY A 144      -9.203   5.196 -11.478  1.00  0.00      A    C
ATOM   2174  O   GLY A 144      -8.823   5.840 -10.469  1.00  0.00      A    O
ATOM   2175  N   GLY A 145      -8.309   5.030 -12.427  1.00  0.00      A    N
ATOM   2176  HN  GLY A 145      -8.555   4.442 -13.194  1.00  0.00      A    H
ATOM   2177  CA  GLY A 145      -7.055   5.746 -12.491  1.00  0.00      A    C
ATOM   2178  HA1 GLY A 145      -6.894   5.907 -13.547  1.00  0.00      A    H
ATOM   2179  HA2 GLY A 145      -7.059   6.703 -11.990  1.00  0.00      A    H
ATOM   2180  C   GLY A 145      -5.937   5.055 -11.825  1.00  0.00      A    C
ATOM   2181  O   GLY A 145      -6.090   3.933 -11.305  1.00  0.00      A    O
ATOM   2182  N   VAL A 146      -4.725   5.649 -11.890  1.00  0.00      A    N
ATOM   2183  HN  VAL A 146      -4.487   6.493 -12.364  1.00  0.00      A    H
ATOM   2184  CA  VAL A 146      -3.630   5.197 -11.055  1.00  0.00      A    C
ATOM   2185  HA  VAL A 146      -3.679   4.124 -10.948  1.00  0.00      A    H
ATOM   2186  CB  VAL A 146      -2.302   5.668 -11.784  1.00  0.00      A    C
ATOM   2187  HB  VAL A 146      -2.506   6.756 -11.886  1.00  0.00      A    H
ATOM   2188  CG1 VAL A 146      -1.060   5.339 -10.910  1.00  0.00      A    C
ATOM   2189 HG11 VAL A 146      -0.138   5.633 -11.455  1.00  0.00      A    H
ATOM   2190 HG12 VAL A 146      -1.093   5.856  -9.927  1.00  0.00      A    H
ATOM   2191 HG13 VAL A 146      -1.097   4.238 -10.765  1.00  0.00      A    H
ATOM   2192  CG2 VAL A 146      -2.108   5.067 -13.111  1.00  0.00      A    C
ATOM   2193 HG21 VAL A 146      -1.262   5.420 -13.740  1.00  0.00      A    H
ATOM   2194 HG22 VAL A 146      -1.938   3.988 -12.908  1.00  0.00      A    H
ATOM   2195 HG23 VAL A 146      -3.008   5.106 -13.761  1.00  0.00      A    H
ATOM   2196  C   VAL A 146      -3.727   5.673  -9.604  1.00  0.00      A    C
ATOM   2197  O   VAL A 146      -3.820   6.884  -9.348  1.00  0.00      A    O
ATOM   2198  N   PHE A 147      -3.478   4.752  -8.643  1.00  0.00      A    N
ATOM   2199  HN  PHE A 147      -3.400   3.774  -8.823  1.00  0.00      A    H
ATOM   2200  CA  PHE A 147      -3.573   4.942  -7.183  1.00  0.00      A    C
ATOM   2201  HA  PHE A 147      -4.043   5.895  -6.989  1.00  0.00      A    H
ATOM   2202  CB  PHE A 147      -4.475   3.809  -6.694  1.00  0.00      A    C
ATOM   2203  HB1 PHE A 147      -5.429   3.746  -7.259  1.00  0.00      A    H
ATOM   2204  HB2 PHE A 147      -3.974   2.817  -6.663  1.00  0.00      A    H
ATOM   2205  CG  PHE A 147      -4.980   4.107  -5.311  1.00  0.00      A    C
ATOM   2206  CD1 PHE A 147      -6.062   4.898  -5.009  1.00  0.00      A    C
ATOM   2207  HD1 PHE A 147      -6.650   5.328  -5.807  1.00  0.00      A    H
ATOM   2208  CE1 PHE A 147      -6.471   5.072  -3.658  1.00  0.00      A    C
ATOM   2209  HE1 PHE A 147      -7.356   5.682  -3.561  1.00  0.00      A    H
ATOM   2210  CZ  PHE A 147      -5.788   4.454  -2.617  1.00  0.00      A    C
ATOM   2211  HZ  PHE A 147      -6.108   4.527  -1.588  1.00  0.00      A    H
ATOM   2212  CD2 PHE A 147      -4.169   3.643  -4.270  1.00  0.00      A    C
ATOM   2213  HD2 PHE A 147      -3.256   3.096  -4.450  1.00  0.00      A    H
ATOM   2214  CE2 PHE A 147      -4.574   3.752  -2.961  1.00  0.00      A    C
ATOM   2215  HE2 PHE A 147      -3.927   3.345  -2.198  1.00  0.00      A    H
ATOM   2216  C   PHE A 147      -2.231   4.870  -6.435  1.00  0.00      A    C
ATOM   2217  O   PHE A 147      -1.427   3.943  -6.539  1.00  0.00      A    O
ATOM   2218  N   SER A 148      -1.965   5.819  -5.511  1.00  0.00      A    N
ATOM   2219  HN  SER A 148      -2.495   6.652  -5.378  1.00  0.00      A    H
ATOM   2220  CA  SER A 148      -0.842   5.793  -4.554  1.00  0.00      A    C
ATOM   2221  HA  SER A 148      -0.561   4.750  -4.567  1.00  0.00      A    H
ATOM   2222  CB  SER A 148       0.327   6.610  -5.115  1.00  0.00      A    C
ATOM   2223  HB1 SER A 148       1.325   6.303  -4.737  1.00  0.00      A    H
ATOM   2224  HB2 SER A 148       0.481   6.314  -6.174  1.00  0.00      A    H
ATOM   2225  OG  SER A 148       0.148   8.044  -5.149  1.00  0.00      A    O
ATOM   2226  HG1 SER A 148       1.043   8.385  -5.079  1.00  0.00      A    H
ATOM   2227  C   SER A 148      -1.205   6.192  -3.124  1.00  0.00      A    C
ATOM   2228  O   SER A 148      -0.536   5.828  -2.155  1.00  0.00      A    O
ATOM   2229  N   GLY A 149      -2.248   6.957  -2.943  1.00  0.00      A    N
ATOM   2230  HN  GLY A 149      -2.850   7.333  -3.643  1.00  0.00      A    H
ATOM   2231  CA  GLY A 149      -2.720   7.194  -1.636  1.00  0.00      A    C
ATOM   2232  HA1 GLY A 149      -3.260   6.347  -1.239  1.00  0.00      A    H
ATOM   2233  HA2 GLY A 149      -1.876   7.519  -1.046  1.00  0.00      A    H
ATOM   2234  C   GLY A 149      -3.726   8.286  -1.741  1.00  0.00      A    C
ATOM   2235  O   GLY A 149      -4.094   8.551  -2.863  1.00  0.00      A    O
ATOM   2236  N   PRO A 150      -4.336   8.950  -0.746  1.00  0.00      A    N
ATOM   2237  CD  PRO A 150      -5.432   9.868  -1.007  1.00  0.00      A    C
ATOM   2238  HD1 PRO A 150      -6.464   9.484  -0.864  1.00  0.00      A    H
ATOM   2239  HD2 PRO A 150      -5.454  10.318  -2.022  1.00  0.00      A    H
ATOM   2240  CA  PRO A 150      -3.902   8.902   0.602  1.00  0.00      A    C
ATOM   2241  HA  PRO A 150      -2.822   8.942   0.599  1.00  0.00      A    H
ATOM   2242  CB  PRO A 150      -4.598  10.083   1.239  1.00  0.00      A    C
ATOM   2243  HB1 PRO A 150      -5.407   9.838   1.960  1.00  0.00      A    H
ATOM   2244  HB2 PRO A 150      -3.973  10.739   1.881  1.00  0.00      A    H
ATOM   2245  CG  PRO A 150      -5.130  10.925   0.026  1.00  0.00      A    C
ATOM   2246  HG1 PRO A 150      -5.926  11.646   0.311  1.00  0.00      A    H
ATOM   2247  HG2 PRO A 150      -4.309  11.560  -0.369  1.00  0.00      A    H
ATOM   2248  C   PRO A 150      -4.342   7.659   1.344  1.00  0.00      A    C
ATOM   2249  O   PRO A 150      -5.331   7.053   0.991  1.00  0.00      A    O
ATOM   2250  N   CYS A 151      -3.533   7.308   2.325  1.00  0.00      A    N
ATOM   2251  HN  CYS A 151      -2.746   7.874   2.561  1.00  0.00      A    H
ATOM   2252  CA  CYS A 151      -3.797   6.078   3.050  1.00  0.00      A    C
ATOM   2253  HA  CYS A 151      -4.793   6.132   3.464  1.00  0.00      A    H
ATOM   2254  CB  CYS A 151      -3.551   4.760   2.181  1.00  0.00      A    C
ATOM   2255  HB1 CYS A 151      -3.746   3.914   2.875  1.00  0.00      A    H
ATOM   2256  HB2 CYS A 151      -4.392   4.746   1.455  1.00  0.00      A    H
ATOM   2257  SG  CYS A 151      -1.916   4.567   1.310  1.00  0.00      A    S
ATOM   2258  C   CYS A 151      -2.920   6.051   4.237  1.00  0.00      A    C
ATOM   2259  O   CYS A 151      -2.042   6.873   4.472  1.00  0.00      A    O
ATOM   2260  N   GLY A 152      -3.211   5.098   5.056  1.00  0.00      A    N
ATOM   2261  HN  GLY A 152      -3.909   4.413   4.861  1.00  0.00      A    H
ATOM   2262  CA  GLY A 152      -2.424   4.880   6.270  1.00  0.00      A    C
ATOM   2263  HA1 GLY A 152      -2.157   5.849   6.666  1.00  0.00      A    H
ATOM   2264  HA2 GLY A 152      -3.053   4.368   6.984  1.00  0.00      A    H
ATOM   2265  C   GLY A 152      -1.123   4.086   6.028  1.00  0.00      A    C
ATOM   2266  O   GLY A 152      -0.687   3.812   4.918  1.00  0.00      A    O
ATOM   2267  N   THR A 153      -0.563   3.722   7.206  1.00  0.00      A    N
ATOM   2268  HN  THR A 153      -0.946   3.978   8.091  1.00  0.00      A    H
ATOM   2269  CA  THR A 153       0.736   3.019   7.301  1.00  0.00      A    C
ATOM   2270  HA  THR A 153       1.147   3.075   6.304  1.00  0.00      A    H
ATOM   2271  CB  THR A 153       1.703   3.722   8.314  1.00  0.00      A    C
ATOM   2272  HB  THR A 153       2.547   3.006   8.416  1.00  0.00      A    H
ATOM   2273  OG1 THR A 153       1.100   4.110   9.540  1.00  0.00      A    O
ATOM   2274  HG1 THR A 153       1.827   4.316  10.132  1.00  0.00      A    H
ATOM   2275  CG2 THR A 153       2.124   5.072   7.754  1.00  0.00      A    C
ATOM   2276 HG21 THR A 153       1.207   5.615   7.440  1.00  0.00      A    H
ATOM   2277 HG22 THR A 153       2.770   5.618   8.474  1.00  0.00      A    H
ATOM   2278 HG23 THR A 153       2.724   4.945   6.827  1.00  0.00      A    H
ATOM   2279  C   THR A 153       0.534   1.556   7.566  1.00  0.00      A    C
ATOM   2280  O   THR A 153       0.998   0.659   6.869  1.00  0.00      A    O
ATOM   2281  N   SER A 154      -0.226   1.290   8.676  1.00  0.00      A    N
ATOM   2282  HN  SER A 154      -0.582   1.989   9.291  1.00  0.00      A    H
ATOM   2283  CA  SER A 154      -0.285  -0.023   9.174  1.00  0.00      A    C
ATOM   2284  HA  SER A 154       0.710  -0.442   9.148  1.00  0.00      A    H
ATOM   2285  CB  SER A 154      -0.797  -0.199  10.635  1.00  0.00      A    C
ATOM   2286  HB1 SER A 154      -1.846   0.168  10.609  1.00  0.00      A    H
ATOM   2287  HB2 SER A 154      -0.711  -1.215  11.076  1.00  0.00      A    H
ATOM   2288  OG  SER A 154      -0.042   0.572  11.512  1.00  0.00      A    O
ATOM   2289  HG1 SER A 154      -0.578   0.511  12.306  1.00  0.00      A    H
ATOM   2290  C   SER A 154      -1.166  -0.958   8.269  1.00  0.00      A    C
ATOM   2291  O   SER A 154      -2.134  -0.635   7.601  1.00  0.00      A    O
ATOM   2292  N   LEU A 155      -0.676  -2.203   8.162  1.00  0.00      A    N
ATOM   2293  HN  LEU A 155      -0.088  -2.552   8.888  1.00  0.00      A    H
ATOM   2294  CA  LEU A 155      -1.173  -3.239   7.276  1.00  0.00      A    C
ATOM   2295  HA  LEU A 155      -1.522  -2.815   6.346  1.00  0.00      A    H
ATOM   2296  CB  LEU A 155      -0.213  -4.377   7.061  1.00  0.00      A    C
ATOM   2297  HB1 LEU A 155      -0.093  -4.936   8.013  1.00  0.00      A    H
ATOM   2298  HB2 LEU A 155      -0.555  -5.068   6.261  1.00  0.00      A    H
ATOM   2299  CG  LEU A 155       1.214  -3.936   6.652  1.00  0.00      A    C
ATOM   2300  HG  LEU A 155       1.646  -3.273   7.432  1.00  0.00      A    H
ATOM   2301  CD1 LEU A 155       2.017  -5.221   6.426  1.00  0.00      A    C
ATOM   2302 HD11 LEU A 155       3.089  -4.950   6.536  1.00  0.00      A    H
ATOM   2303 HD12 LEU A 155       1.783  -6.012   7.169  1.00  0.00      A    H
ATOM   2304 HD13 LEU A 155       1.970  -5.622   5.391  1.00  0.00      A    H
ATOM   2305  CD2 LEU A 155       1.146  -3.243   5.251  1.00  0.00      A    C
ATOM   2306 HD21 LEU A 155       0.462  -3.753   4.539  1.00  0.00      A    H
ATOM   2307 HD22 LEU A 155       0.699  -2.238   5.404  1.00  0.00      A    H
ATOM   2308 HD23 LEU A 155       2.127  -3.063   4.760  1.00  0.00      A    H
ATOM   2309  C   LEU A 155      -2.548  -3.816   7.876  1.00  0.00      A    C
ATOM   2310  O   LEU A 155      -2.547  -4.307   9.041  1.00  0.00      A    O
ATOM   2311  N   ASN A 156      -3.590  -3.775   7.080  1.00  0.00      A    N
ATOM   2312  HN  ASN A 156      -3.425  -3.380   6.179  1.00  0.00      A    H
ATOM   2313  CA  ASN A 156      -4.891  -4.360   7.338  1.00  0.00      A    C
ATOM   2314  HA  ASN A 156      -4.652  -5.035   8.146  1.00  0.00      A    H
ATOM   2315  CB  ASN A 156      -5.944  -3.336   7.879  1.00  0.00      A    C
ATOM   2316  HB1 ASN A 156      -6.920  -3.848   8.015  1.00  0.00      A    H
ATOM   2317  HB2 ASN A 156      -5.607  -3.070   8.903  1.00  0.00      A    H
ATOM   2318  CG  ASN A 156      -6.020  -2.099   7.067  1.00  0.00      A    C
ATOM   2319  OD1 ASN A 156      -6.655  -2.073   5.948  1.00  0.00      A    O
ATOM   2320  ND2 ASN A 156      -5.349  -1.004   7.540  1.00  0.00      A    N
ATOM   2321 HD21 ASN A 156      -5.157  -0.181   7.006  1.00  0.00      A    H
ATOM   2322 HD22 ASN A 156      -5.204  -0.979   8.529  1.00  0.00      A    H
ATOM   2323  C   ASN A 156      -5.371  -5.230   6.181  1.00  0.00      A    C
ATOM   2324  O   ASN A 156      -5.384  -6.482   6.183  1.00  0.00      A    O
ATOM   2325  N   HSP A 157      -5.677  -4.577   5.046  1.00  0.00      A    N
ATOM   2326  HN  HSP A 157      -5.391  -3.624   4.977  1.00  0.00      A    H
ATOM   2327  CA  HSP A 157      -6.255  -5.359   3.876  1.00  0.00      A    C
ATOM   2328  HA  HSP A 157      -6.906  -6.119   4.282  1.00  0.00      A    H
ATOM   2329  CB  HSP A 157      -7.067  -4.328   3.064  1.00  0.00      A    C
ATOM   2330  HB1 HSP A 157      -7.735  -3.700   3.692  1.00  0.00      A    H
ATOM   2331  HB2 HSP A 157      -6.354  -3.534   2.754  1.00  0.00      A    H
ATOM   2332  CD2 HSP A 157      -7.707  -4.838   0.618  1.00  0.00      A    C
ATOM   2333  HD2 HSP A 157      -6.812  -4.933   0.016  1.00  0.00      A    H
ATOM   2334  CG  HSP A 157      -7.943  -4.795   1.905  1.00  0.00      A    C
ATOM   2335  NE2 HSP A 157      -8.941  -4.957   0.033  1.00  0.00      A    N
ATOM   2336  HE2 HSP A 157      -9.120  -5.168  -0.928  1.00  0.00      A    H
ATOM   2337  ND1 HSP A 157      -9.268  -4.847   2.076  1.00  0.00      A    N
ATOM   2338  HD1 HSP A 157      -9.705  -4.682   2.960  1.00  0.00      A    H
ATOM   2339  CE1 HSP A 157      -9.873  -5.027   0.912  1.00  0.00      A    C
ATOM   2340  HE1 HSP A 157     -10.816  -5.510   0.760  1.00  0.00      A    H
ATOM   2341  C   HSP A 157      -5.228  -6.134   3.035  1.00  0.00      A    C
ATOM   2342  O   HSP A 157      -4.152  -5.642   2.743  1.00  0.00      A    O
ATOM   2343  N   ALA A 158      -5.585  -7.372   2.444  1.00  0.00      A    N
ATOM   2344  HN  ALA A 158      -6.423  -7.871   2.654  1.00  0.00      A    H
ATOM   2345  CA  ALA A 158      -4.701  -8.032   1.549  1.00  0.00      A    C
ATOM   2346  HA  ALA A 158      -3.697  -7.655   1.675  1.00  0.00      A    H
ATOM   2347  CB  ALA A 158      -4.735  -9.557   1.861  1.00  0.00      A    C
ATOM   2348  HB1 ALA A 158      -5.730 -10.018   1.683  1.00  0.00      A    H
ATOM   2349  HB2 ALA A 158      -3.911 -10.109   1.360  1.00  0.00      A    H
ATOM   2350  HB3 ALA A 158      -4.499  -9.571   2.947  1.00  0.00      A    H
ATOM   2351  C   ALA A 158      -5.207  -7.788   0.159  1.00  0.00      A    C
ATOM   2352  O   ALA A 158      -6.389  -7.523  -0.045  1.00  0.00      A    O
ATOM   2353  N   ILE A 159      -4.257  -7.767  -0.866  1.00  0.00      A    N
ATOM   2354  HN  ILE A 159      -3.310  -8.014  -0.672  1.00  0.00      A    H
ATOM   2355  CA  ILE A 159      -4.507  -7.558  -2.261  1.00  0.00      A    C
ATOM   2356  HA  ILE A 159      -5.541  -7.791  -2.464  1.00  0.00      A    H
ATOM   2357  CB  ILE A 159      -4.164  -6.129  -2.720  1.00  0.00      A    C
ATOM   2358  HB  ILE A 159      -4.227  -6.187  -3.828  1.00  0.00      A    H
ATOM   2359  CG2 ILE A 159      -5.264  -5.149  -2.367  1.00  0.00      A    C
ATOM   2360 HG21 ILE A 159      -6.181  -5.523  -2.869  1.00  0.00      A    H
ATOM   2361 HG22 ILE A 159      -5.414  -4.986  -1.278  1.00  0.00      A    H
ATOM   2362 HG23 ILE A 159      -5.099  -4.176  -2.878  1.00  0.00      A    H
ATOM   2363  CG1 ILE A 159      -2.788  -5.770  -2.192  1.00  0.00      A    C
ATOM   2364 HG11 ILE A 159      -2.764  -5.768  -1.081  1.00  0.00      A    H
ATOM   2365 HG12 ILE A 159      -2.132  -6.597  -2.539  1.00  0.00      A    H
ATOM   2366  CD  ILE A 159      -2.097  -4.556  -2.775  1.00  0.00      A    C
ATOM   2367  HD1 ILE A 159      -2.007  -4.711  -3.872  1.00  0.00      A    H
ATOM   2368  HD2 ILE A 159      -2.624  -3.581  -2.713  1.00  0.00      A    H
ATOM   2369  HD3 ILE A 159      -1.095  -4.379  -2.329  1.00  0.00      A    H
ATOM   2370  C   ILE A 159      -3.733  -8.636  -3.019  1.00  0.00      A    C
ATOM   2371  O   ILE A 159      -2.865  -9.334  -2.531  1.00  0.00      A    O
ATOM   2372  N   THR A 160      -4.062  -8.842  -4.299  1.00  0.00      A    N
ATOM   2373  HN  THR A 160      -4.864  -8.425  -4.721  1.00  0.00      A    H
ATOM   2374  CA  THR A 160      -3.235  -9.579  -5.224  1.00  0.00      A    C
ATOM   2375  HA  THR A 160      -2.324  -9.920  -4.755  1.00  0.00      A    H
ATOM   2376  CB  THR A 160      -3.983 -10.790  -5.821  1.00  0.00      A    C
ATOM   2377  HB  THR A 160      -4.663 -10.546  -6.664  1.00  0.00      A    H
ATOM   2378  OG1 THR A 160      -4.674 -11.419  -4.753  1.00  0.00      A    O
ATOM   2379  HG1 THR A 160      -3.965 -11.851  -4.271  1.00  0.00      A    H
ATOM   2380  CG2 THR A 160      -2.940 -11.808  -6.364  1.00  0.00      A    C
ATOM   2381 HG21 THR A 160      -2.263 -12.239  -5.596  1.00  0.00      A    H
ATOM   2382 HG22 THR A 160      -3.541 -12.683  -6.690  1.00  0.00      A    H
ATOM   2383 HG23 THR A 160      -2.338 -11.389  -7.198  1.00  0.00      A    H
ATOM   2384  C   THR A 160      -2.638  -8.727  -6.341  1.00  0.00      A    C
ATOM   2385  O   THR A 160      -3.339  -8.151  -7.178  1.00  0.00      A    O
ATOM   2386  N   ILE A 161      -1.247  -8.682  -6.420  1.00  0.00      A    N
ATOM   2387  HN  ILE A 161      -0.581  -9.286  -5.991  1.00  0.00      A    H
ATOM   2388  CA  ILE A 161      -0.650  -7.969  -7.539  1.00  0.00      A    C
ATOM   2389  HA  ILE A 161      -1.244  -7.088  -7.732  1.00  0.00      A    H
ATOM   2390  CB  ILE A 161       0.874  -7.610  -7.280  1.00  0.00      A    C
ATOM   2391  HB  ILE A 161       1.470  -8.543  -7.375  1.00  0.00      A    H
ATOM   2392  CG2 ILE A 161       1.297  -6.601  -8.285  1.00  0.00      A    C
ATOM   2393 HG21 ILE A 161       0.873  -5.610  -8.014  1.00  0.00      A    H
ATOM   2394 HG22 ILE A 161       2.388  -6.409  -8.372  1.00  0.00      A    H
ATOM   2395 HG23 ILE A 161       0.870  -6.779  -9.296  1.00  0.00      A    H
ATOM   2396  CG1 ILE A 161       1.063  -7.046  -5.871  1.00  0.00      A    C
ATOM   2397 HG11 ILE A 161       0.370  -6.249  -5.528  1.00  0.00      A    H
ATOM   2398 HG12 ILE A 161       1.063  -7.998  -5.298  1.00  0.00      A    H
ATOM   2399  CD  ILE A 161       2.472  -6.462  -5.685  1.00  0.00      A    C
ATOM   2400  HD1 ILE A 161       2.508  -6.013  -4.670  1.00  0.00      A    H
ATOM   2401  HD2 ILE A 161       3.275  -7.226  -5.752  1.00  0.00      A    H
ATOM   2402  HD3 ILE A 161       2.605  -5.674  -6.457  1.00  0.00      A    H
ATOM   2403  C   ILE A 161      -0.645  -8.939  -8.700  1.00  0.00      A    C
ATOM   2404  O   ILE A 161       0.003  -9.988  -8.617  1.00  0.00      A    O
ATOM   2405  N   ILE A 162      -1.342  -8.571  -9.851  1.00  0.00      A    N
ATOM   2406  HN  ILE A 162      -1.793  -7.683  -9.897  1.00  0.00      A    H
ATOM   2407  CA  ILE A 162      -1.665  -9.522 -10.926  1.00  0.00      A    C
ATOM   2408  HA  ILE A 162      -1.209 -10.461 -10.650  1.00  0.00      A    H
ATOM   2409  CB  ILE A 162      -3.147  -9.680 -11.121  1.00  0.00      A    C
ATOM   2410  HB  ILE A 162      -3.293 -10.283 -12.043  1.00  0.00      A    H
ATOM   2411  CG2 ILE A 162      -3.760 -10.473  -9.920  1.00  0.00      A    C
ATOM   2412 HG21 ILE A 162      -4.747 -10.797 -10.315  1.00  0.00      A    H
ATOM   2413 HG22 ILE A 162      -3.069 -11.223  -9.480  1.00  0.00      A    H
ATOM   2414 HG23 ILE A 162      -3.935  -9.729  -9.113  1.00  0.00      A    H
ATOM   2415  CG1 ILE A 162      -3.889  -8.361 -11.385  1.00  0.00      A    C
ATOM   2416 HG11 ILE A 162      -4.842  -8.554 -10.848  1.00  0.00      A    H
ATOM   2417 HG12 ILE A 162      -3.411  -7.489 -10.889  1.00  0.00      A    H
ATOM   2418  CD  ILE A 162      -4.101  -8.000 -12.874  1.00  0.00      A    C
ATOM   2419  HD1 ILE A 162      -4.892  -8.703 -13.214  1.00  0.00      A    H
ATOM   2420  HD2 ILE A 162      -4.609  -7.018 -12.985  1.00  0.00      A    H
ATOM   2421  HD3 ILE A 162      -3.147  -8.023 -13.442  1.00  0.00      A    H
ATOM   2422  C   ILE A 162      -0.955  -9.163 -12.250  1.00  0.00      A    C
ATOM   2423  O   ILE A 162      -1.297  -9.744 -13.313  1.00  0.00      A    O
ATOM   2424  N   GLY A 163       0.064  -8.207 -12.316  1.00  0.00      A    N
ATOM   2425  HN  GLY A 163       0.393  -7.873 -11.436  1.00  0.00      A    H
ATOM   2426  CA  GLY A 163       0.667  -7.728 -13.546  1.00  0.00      A    C
ATOM   2427  HA1 GLY A 163       1.251  -8.531 -13.971  1.00  0.00      A    H
ATOM   2428  HA2 GLY A 163      -0.093  -7.337 -14.206  1.00  0.00      A    H
ATOM   2429  C   GLY A 163       1.615  -6.661 -13.155  1.00  0.00      A    C
ATOM   2430  O   GLY A 163       1.598  -6.083 -12.114  1.00  0.00      A    O
ATOM   2431  N   TYR A 164       2.517  -6.265 -14.125  1.00  0.00      A    N
ATOM   2432  HN  TYR A 164       2.487  -6.709 -15.017  1.00  0.00      A    H
ATOM   2433  CA  TYR A 164       3.424  -5.064 -14.158  1.00  0.00      A    C
ATOM   2434  HA  TYR A 164       3.212  -4.349 -13.377  1.00  0.00      A    H
ATOM   2435  CB  TYR A 164       4.879  -5.559 -13.717  1.00  0.00      A    C
ATOM   2436  HB1 TYR A 164       4.773  -6.019 -12.712  1.00  0.00      A    H
ATOM   2437  HB2 TYR A 164       5.181  -6.422 -14.349  1.00  0.00      A    H
ATOM   2438  CG  TYR A 164       5.897  -4.457 -13.839  1.00  0.00      A    C
ATOM   2439  CD1 TYR A 164       5.756  -3.322 -13.035  1.00  0.00      A    C
ATOM   2440  HD1 TYR A 164       4.960  -3.301 -12.305  1.00  0.00      A    H
ATOM   2441  CE1 TYR A 164       6.605  -2.210 -13.216  1.00  0.00      A    C
ATOM   2442  HE1 TYR A 164       6.528  -1.366 -12.546  1.00  0.00      A    H
ATOM   2443  CZ  TYR A 164       7.625  -2.262 -14.097  1.00  0.00      A    C
ATOM   2444  OH  TYR A 164       8.547  -1.171 -14.216  1.00  0.00      A    O
ATOM   2445  HH  TYR A 164       8.970  -1.158 -15.077  1.00  0.00      A    H
ATOM   2446  CD2 TYR A 164       6.898  -4.439 -14.853  1.00  0.00      A    C
ATOM   2447  HD2 TYR A 164       6.980  -5.183 -15.631  1.00  0.00      A    H
ATOM   2448  CE2 TYR A 164       7.759  -3.356 -14.970  1.00  0.00      A    C
ATOM   2449  HE2 TYR A 164       8.581  -3.284 -15.667  1.00  0.00      A    H
ATOM   2450  C   TYR A 164       3.480  -4.502 -15.593  1.00  0.00      A    C
ATOM   2451  O   TYR A 164       3.669  -5.245 -16.626  1.00  0.00      A    O
ATOM   2452  N   GLY A 165       3.378  -3.172 -15.733  1.00  0.00      A    N
ATOM   2453  HN  GLY A 165       3.430  -2.477 -15.020  1.00  0.00      A    H
ATOM   2454  CA  GLY A 165       3.472  -2.538 -17.015  1.00  0.00      A    C
ATOM   2455  HA1 GLY A 165       4.106  -3.125 -17.663  1.00  0.00      A    H
ATOM   2456  HA2 GLY A 165       2.461  -2.511 -17.394  1.00  0.00      A    H
ATOM   2457  C   GLY A 165       4.028  -1.115 -17.079  1.00  0.00      A    C
ATOM   2458  O   GLY A 165       4.130  -0.538 -16.051  1.00  0.00      A    O
ATOM   2459  N   GLN A 166       4.566  -0.746 -18.296  1.00  0.00      A    N
ATOM   2460  HN  GLN A 166       4.562  -1.540 -18.900  1.00  0.00      A    H
ATOM   2461  CA  GLN A 166       5.160   0.484 -18.658  1.00  0.00      A    C
ATOM   2462  HA  GLN A 166       5.010   1.240 -17.901  1.00  0.00      A    H
ATOM   2463  CB  GLN A 166       6.647   0.298 -18.927  1.00  0.00      A    C
ATOM   2464  HB1 GLN A 166       7.078  -0.218 -18.042  1.00  0.00      A    H
ATOM   2465  HB2 GLN A 166       6.823  -0.379 -19.790  1.00  0.00      A    H
ATOM   2466  CG  GLN A 166       7.454   1.583 -19.060  1.00  0.00      A    C
ATOM   2467  HG1 GLN A 166       7.106   2.251 -19.876  1.00  0.00      A    H
ATOM   2468  HG2 GLN A 166       7.307   2.104 -18.090  1.00  0.00      A    H
ATOM   2469  CD  GLN A 166       8.996   1.385 -19.152  1.00  0.00      A    C
ATOM   2470  OE1 GLN A 166       9.749   1.460 -18.199  1.00  0.00      A    O
ATOM   2471  NE2 GLN A 166       9.425   1.162 -20.412  1.00  0.00      A    N
ATOM   2472 HE21 GLN A 166      10.390   1.296 -20.639  1.00  0.00      A    H
ATOM   2473 HE22 GLN A 166       8.763   1.105 -21.159  1.00  0.00      A    H
ATOM   2474  C   GLN A 166       4.490   1.014 -19.857  1.00  0.00      A    C
ATOM   2475  O   GLN A 166       3.992   0.306 -20.722  1.00  0.00      A    O
ATOM   2476  N   ASP A 167       4.318   2.399 -19.966  1.00  0.00      A    N
ATOM   2477  HN  ASP A 167       4.695   3.072 -19.334  1.00  0.00      A    H
ATOM   2478  CA  ASP A 167       3.468   2.967 -21.053  1.00  0.00      A    C
ATOM   2479  HA  ASP A 167       2.710   2.256 -21.345  1.00  0.00      A    H
ATOM   2480  CB  ASP A 167       2.693   4.205 -20.433  1.00  0.00      A    C
ATOM   2481  HB1 ASP A 167       1.775   4.435 -21.016  1.00  0.00      A    H
ATOM   2482  HB2 ASP A 167       2.302   3.845 -19.457  1.00  0.00      A    H
ATOM   2483  CG  ASP A 167       3.497   5.419 -20.223  1.00  0.00      A    C
ATOM   2484  OD1 ASP A 167       2.937   6.465 -19.882  1.00  0.00      A    O
ATOM   2485  OD2 ASP A 167       4.737   5.404 -20.445  1.00  0.00      A    O
ATOM   2486  C   ASP A 167       4.321   3.292 -22.307  1.00  0.00      A    C
ATOM   2487  O   ASP A 167       5.462   2.771 -22.560  1.00  0.00      A    O
ATOM   2488  N   SER A 168       3.909   4.249 -23.202  1.00  0.00      A    N
ATOM   2489  HN  SER A 168       3.010   4.681 -23.191  1.00  0.00      A    H
ATOM   2490  CA  SER A 168       4.570   4.692 -24.424  1.00  0.00      A    C
ATOM   2491  HA  SER A 168       4.980   3.863 -24.982  1.00  0.00      A    H
ATOM   2492  CB  SER A 168       3.563   5.396 -25.382  1.00  0.00      A    C
ATOM   2493  HB1 SER A 168       4.053   5.812 -26.288  1.00  0.00      A    H
ATOM   2494  HB2 SER A 168       2.823   4.663 -25.768  1.00  0.00      A    H
ATOM   2495  OG  SER A 168       2.757   6.380 -24.626  1.00  0.00      A    O
ATOM   2496  HG1 SER A 168       2.244   6.821 -25.307  1.00  0.00      A    H
ATOM   2497  C   SER A 168       5.766   5.565 -24.098  1.00  0.00      A    C
ATOM   2498  O   SER A 168       6.635   5.836 -24.924  1.00  0.00      A    O
ATOM   2499  N   SER A 169       5.742   6.237 -22.915  1.00  0.00      A    N
ATOM   2500  HN  SER A 169       5.054   5.850 -22.306  1.00  0.00      A    H
ATOM   2501  CA  SER A 169       6.653   7.295 -22.429  1.00  0.00      A    C
ATOM   2502  HA  SER A 169       7.101   7.610 -23.360  1.00  0.00      A    H
ATOM   2503  CB  SER A 169       5.901   8.507 -21.866  1.00  0.00      A    C
ATOM   2504  HB1 SER A 169       6.573   9.359 -21.627  1.00  0.00      A    H
ATOM   2505  HB2 SER A 169       5.195   8.900 -22.628  1.00  0.00      A    H
ATOM   2506  OG  SER A 169       5.098   8.177 -20.721  1.00  0.00      A    O
ATOM   2507  HG1 SER A 169       4.731   7.315 -20.930  1.00  0.00      A    H
ATOM   2508  C   SER A 169       7.724   6.830 -21.504  1.00  0.00      A    C
ATOM   2509  O   SER A 169       8.887   7.289 -21.639  1.00  0.00      A    O
ATOM   2510  N   GLY A 170       7.415   5.907 -20.586  1.00  0.00      A    N
ATOM   2511  HN  GLY A 170       6.487   5.542 -20.572  1.00  0.00      A    H
ATOM   2512  CA  GLY A 170       8.395   5.384 -19.667  1.00  0.00      A    C
ATOM   2513  HA1 GLY A 170       8.658   4.377 -19.953  1.00  0.00      A    H
ATOM   2514  HA2 GLY A 170       9.228   6.040 -19.459  1.00  0.00      A    H
ATOM   2515  C   GLY A 170       7.784   5.315 -18.264  1.00  0.00      A    C
ATOM   2516  O   GLY A 170       8.461   5.201 -17.239  1.00  0.00      A    O
ATOM   2517  N   THR A 171       6.422   5.394 -18.203  1.00  0.00      A    N
ATOM   2518  HN  THR A 171       5.897   5.479 -19.046  1.00  0.00      A    H
ATOM   2519  CA  THR A 171       5.722   5.392 -16.850  1.00  0.00      A    C
ATOM   2520  HA  THR A 171       6.296   5.830 -16.047  1.00  0.00      A    H
ATOM   2521  CB  THR A 171       4.407   6.150 -16.857  1.00  0.00      A    C
ATOM   2522  HB  THR A 171       3.597   5.514 -17.273  1.00  0.00      A    H
ATOM   2523  OG1 THR A 171       4.451   7.354 -17.660  1.00  0.00      A    O
ATOM   2524  HG1 THR A 171       4.173   7.206 -18.567  1.00  0.00      A    H
ATOM   2525  CG2 THR A 171       4.205   6.596 -15.400  1.00  0.00      A    C
ATOM   2526 HG21 THR A 171       5.072   7.141 -14.968  1.00  0.00      A    H
ATOM   2527 HG22 THR A 171       3.285   7.218 -15.369  1.00  0.00      A    H
ATOM   2528 HG23 THR A 171       3.895   5.750 -14.751  1.00  0.00      A    H
ATOM   2529  C   THR A 171       5.510   3.970 -16.358  1.00  0.00      A    C
ATOM   2530  O   THR A 171       4.873   3.142 -16.985  1.00  0.00      A    O
ATOM   2531  N   LYS A 172       5.906   3.577 -15.117  1.00  0.00      A    N
ATOM   2532  HN  LYS A 172       6.361   4.229 -14.515  1.00  0.00      A    H
ATOM   2533  CA  LYS A 172       5.831   2.332 -14.523  1.00  0.00      A    C
ATOM   2534  HA  LYS A 172       5.902   1.600 -15.314  1.00  0.00      A    H
ATOM   2535  CB  LYS A 172       7.171   2.180 -13.720  1.00  0.00      A    C
ATOM   2536  HB1 LYS A 172       7.123   2.778 -12.784  1.00  0.00      A    H
ATOM   2537  HB2 LYS A 172       7.202   1.147 -13.313  1.00  0.00      A    H
ATOM   2538  CG  LYS A 172       8.569   2.600 -14.318  1.00  0.00      A    C
ATOM   2539  HG1 LYS A 172       8.909   1.940 -15.145  1.00  0.00      A    H
ATOM   2540  HG2 LYS A 172       8.507   3.602 -14.794  1.00  0.00      A    H
ATOM   2541  CD  LYS A 172       9.682   2.706 -13.270  1.00  0.00      A    C
ATOM   2542  HD1 LYS A 172       9.233   3.059 -12.317  1.00  0.00      A    H
ATOM   2543  HD2 LYS A 172      10.118   1.691 -13.150  1.00  0.00      A    H
ATOM   2544  CE  LYS A 172      10.767   3.666 -13.669  1.00  0.00      A    C
ATOM   2545  HE1 LYS A 172      11.258   3.470 -14.647  1.00  0.00      A    H
ATOM   2546  HE2 LYS A 172      10.239   4.642 -13.700  1.00  0.00      A    H
ATOM   2547  NZ  LYS A 172      11.864   3.821 -12.724  1.00  0.00      A    N
ATOM   2548  HZ1 LYS A 172      12.503   4.586 -13.019  1.00  0.00      A    H
ATOM   2549  HZ2 LYS A 172      11.488   4.017 -11.774  1.00  0.00      A    H
ATOM   2550  HZ3 LYS A 172      12.357   2.912 -12.833  1.00  0.00      A    H
ATOM   2551  C   LYS A 172       4.659   2.105 -13.522  1.00  0.00      A    C
ATOM   2552  O   LYS A 172       4.433   2.785 -12.478  1.00  0.00      A    O
ATOM   2553  N   TYR A 173       3.862   1.028 -13.693  1.00  0.00      A    N
ATOM   2554  HN  TYR A 173       3.915   0.398 -14.464  1.00  0.00      A    H
ATOM   2555  CA  TYR A 173       2.686   0.772 -12.875  1.00  0.00      A    C
ATOM   2556  HA  TYR A 173       2.660   1.312 -11.941  1.00  0.00      A    H
ATOM   2557  CB  TYR A 173       1.353   1.122 -13.712  1.00  0.00      A    C
ATOM   2558  HB1 TYR A 173       1.252   0.457 -14.597  1.00  0.00      A    H
ATOM   2559  HB2 TYR A 173       0.486   1.073 -13.019  1.00  0.00      A    H
ATOM   2560  CG  TYR A 173       1.398   2.541 -14.339  1.00  0.00      A    C
ATOM   2561  CD1 TYR A 173       1.396   2.695 -15.762  1.00  0.00      A    C
ATOM   2562  HD1 TYR A 173       1.568   1.812 -16.359  1.00  0.00      A    H
ATOM   2563  CE1 TYR A 173       1.214   4.003 -16.323  1.00  0.00      A    C
ATOM   2564  HE1 TYR A 173       1.147   4.124 -17.394  1.00  0.00      A    H
ATOM   2565  CZ  TYR A 173       1.004   5.132 -15.494  1.00  0.00      A    C
ATOM   2566  OH  TYR A 173       0.814   6.443 -15.985  1.00  0.00      A    O
ATOM   2567  HH  TYR A 173       0.755   6.425 -16.943  1.00  0.00      A    H
ATOM   2568  CD2 TYR A 173       1.252   3.697 -13.519  1.00  0.00      A    C
ATOM   2569  HD2 TYR A 173       1.181   3.648 -12.443  1.00  0.00      A    H
ATOM   2570  CE2 TYR A 173       1.168   4.969 -14.124  1.00  0.00      A    C
ATOM   2571  HE2 TYR A 173       0.976   5.830 -13.501  1.00  0.00      A    H
ATOM   2572  C   TYR A 173       2.538  -0.736 -12.574  1.00  0.00      A    C
ATOM   2573  O   TYR A 173       2.818  -1.590 -13.425  1.00  0.00      A    O
ATOM   2574  N   TRP A 174       2.215  -1.150 -11.339  1.00  0.00      A    N
ATOM   2575  HN  TRP A 174       2.097  -0.368 -10.733  1.00  0.00      A    H
ATOM   2576  CA  TRP A 174       1.792  -2.524 -10.981  1.00  0.00      A    C
ATOM   2577  HA  TRP A 174       2.391  -3.206 -11.566  1.00  0.00      A    H
ATOM   2578  CB  TRP A 174       2.198  -2.960  -9.523  1.00  0.00      A    C
ATOM   2579  HB1 TRP A 174       1.470  -2.421  -8.880  1.00  0.00      A    H
ATOM   2580  HB2 TRP A 174       2.091  -4.055  -9.369  1.00  0.00      A    H
ATOM   2581  CG  TRP A 174       3.584  -2.465  -9.038  1.00  0.00      A    C
ATOM   2582  CD1 TRP A 174       3.835  -1.369  -8.340  1.00  0.00      A    C
ATOM   2583  HD1 TRP A 174       3.046  -0.648  -8.182  1.00  0.00      A    H
ATOM   2584  NE1 TRP A 174       5.121  -1.342  -7.949  1.00  0.00      A    N
ATOM   2585  HE1 TRP A 174       5.506  -0.745  -7.279  1.00  0.00      A    H
ATOM   2586  CE2 TRP A 174       5.791  -2.359  -8.569  1.00  0.00      A    C
ATOM   2587  CD2 TRP A 174       4.832  -3.172  -9.206  1.00  0.00      A    C
ATOM   2588  CE3 TRP A 174       5.161  -4.356  -9.827  1.00  0.00      A    C
ATOM   2589  HE3 TRP A 174       4.428  -4.986 -10.309  1.00  0.00      A    H
ATOM   2590  CZ3 TRP A 174       6.484  -4.702  -9.983  1.00  0.00      A    C
ATOM   2591  HZ3 TRP A 174       6.803  -5.602 -10.487  1.00  0.00      A    H
ATOM   2592  CZ2 TRP A 174       7.093  -2.700  -8.597  1.00  0.00      A    C
ATOM   2593  HZ2 TRP A 174       7.951  -2.221  -8.149  1.00  0.00      A    H
ATOM   2594  CH2 TRP A 174       7.461  -3.874  -9.364  1.00  0.00      A    C
ATOM   2595  HH2 TRP A 174       8.512  -4.107  -9.454  1.00  0.00      A    H
ATOM   2596  C   TRP A 174       0.308  -2.664 -11.087  1.00  0.00      A    C
ATOM   2597  O   TRP A 174      -0.480  -1.774 -10.700  1.00  0.00      A    O
ATOM   2598  N   ILE A 175      -0.180  -3.817 -11.536  1.00  0.00      A    N
ATOM   2599  HN  ILE A 175       0.385  -4.571 -11.862  1.00  0.00      A    H
ATOM   2600  CA  ILE A 175      -1.603  -4.056 -11.768  1.00  0.00      A    C
ATOM   2601  HA  ILE A 175      -2.131  -3.114 -11.801  1.00  0.00      A    H
ATOM   2602  CB  ILE A 175      -1.813  -4.897 -13.103  1.00  0.00      A    C
ATOM   2603  HB  ILE A 175      -1.557  -5.956 -12.884  1.00  0.00      A    H
ATOM   2604  CG2 ILE A 175      -3.258  -4.742 -13.302  1.00  0.00      A    C
ATOM   2605 HG21 ILE A 175      -3.948  -4.873 -12.441  1.00  0.00      A    H
ATOM   2606 HG22 ILE A 175      -3.487  -3.765 -13.779  1.00  0.00      A    H
ATOM   2607 HG23 ILE A 175      -3.661  -5.530 -13.972  1.00  0.00      A    H
ATOM   2608  CG1 ILE A 175      -0.899  -4.422 -14.218  1.00  0.00      A    C
ATOM   2609 HG11 ILE A 175      -1.056  -3.324 -14.285  1.00  0.00      A    H
ATOM   2610 HG12 ILE A 175       0.169  -4.675 -14.042  1.00  0.00      A    H
ATOM   2611  CD  ILE A 175      -1.257  -5.197 -15.478  1.00  0.00      A    C
ATOM   2612  HD1 ILE A 175      -2.217  -4.731 -15.788  1.00  0.00      A    H
ATOM   2613  HD2 ILE A 175      -0.532  -5.055 -16.307  1.00  0.00      A    H
ATOM   2614  HD3 ILE A 175      -1.460  -6.276 -15.309  1.00  0.00      A    H
ATOM   2615  C   ILE A 175      -2.134  -4.903 -10.572  1.00  0.00      A    C
ATOM   2616  O   ILE A 175      -1.665  -5.979 -10.314  1.00  0.00      A    O
ATOM   2617  N   VAL A 176      -3.056  -4.287  -9.786  1.00  0.00      A    N
ATOM   2618  HN  VAL A 176      -3.481  -3.425 -10.051  1.00  0.00      A    H
ATOM   2619  CA  VAL A 176      -3.479  -4.810  -8.519  1.00  0.00      A    C
ATOM   2620  HA  VAL A 176      -2.979  -5.733  -8.263  1.00  0.00      A    H
ATOM   2621  CB  VAL A 176      -3.271  -3.917  -7.326  1.00  0.00      A    C
ATOM   2622  HB  VAL A 176      -3.694  -2.972  -7.728  1.00  0.00      A    H
ATOM   2623  CG1 VAL A 176      -3.909  -4.385  -6.085  1.00  0.00      A    C
ATOM   2624 HG11 VAL A 176      -3.519  -3.690  -5.311  1.00  0.00      A    H
ATOM   2625 HG12 VAL A 176      -5.006  -4.408  -5.914  1.00  0.00      A    H
ATOM   2626 HG13 VAL A 176      -3.453  -5.332  -5.727  1.00  0.00      A    H
ATOM   2627  CG2 VAL A 176      -1.687  -3.723  -7.179  1.00  0.00      A    C
ATOM   2628 HG21 VAL A 176      -1.560  -3.276  -6.170  1.00  0.00      A    H
ATOM   2629 HG22 VAL A 176      -1.078  -4.651  -7.224  1.00  0.00      A    H
ATOM   2630 HG23 VAL A 176      -1.273  -3.073  -7.979  1.00  0.00      A    H
ATOM   2631  C   VAL A 176      -4.961  -5.266  -8.596  1.00  0.00      A    C
ATOM   2632  O   VAL A 176      -5.842  -4.619  -9.131  1.00  0.00      A    O
ATOM   2633  N   ARG A 177      -5.259  -6.494  -8.167  1.00  0.00      A    N
ATOM   2634  HN  ARG A 177      -4.457  -6.967  -7.812  1.00  0.00      A    H
ATOM   2635  CA  ARG A 177      -6.572  -6.948  -8.016  1.00  0.00      A    C
ATOM   2636  HA  ARG A 177      -7.262  -6.567  -8.755  1.00  0.00      A    H
ATOM   2637  CB  ARG A 177      -6.604  -8.446  -8.188  1.00  0.00      A    C
ATOM   2638  HB1 ARG A 177      -6.147  -8.660  -9.178  1.00  0.00      A    H
ATOM   2639  HB2 ARG A 177      -6.023  -8.812  -7.314  1.00  0.00      A    H
ATOM   2640  CG  ARG A 177      -7.983  -9.153  -8.173  1.00  0.00      A    C
ATOM   2641  HG1 ARG A 177      -8.614  -8.854  -7.309  1.00  0.00      A    H
ATOM   2642  HG2 ARG A 177      -8.475  -8.924  -9.142  1.00  0.00      A    H
ATOM   2643  CD  ARG A 177      -7.650 -10.620  -8.043  1.00  0.00      A    C
ATOM   2644  HD1 ARG A 177      -6.950 -10.865  -8.870  1.00  0.00      A    H
ATOM   2645  HD2 ARG A 177      -7.332 -10.891  -7.014  1.00  0.00      A    H
ATOM   2646  NE  ARG A 177      -8.772 -11.495  -8.293  1.00  0.00      A    N
ATOM   2647  HE  ARG A 177      -8.861 -11.735  -9.260  1.00  0.00      A    H
ATOM   2648  CZ  ARG A 177      -9.807 -11.774  -7.484  1.00  0.00      A    C
ATOM   2649  NH1 ARG A 177      -9.996 -11.175  -6.385  1.00  0.00      A    N
ATOM   2650 HH11 ARG A 177      -9.520 -10.327  -6.151  1.00  0.00      A    H
ATOM   2651 HH12 ARG A 177     -10.848 -11.429  -5.927  1.00  0.00      A    H
ATOM   2652  NH2 ARG A 177     -10.607 -12.784  -7.735  1.00  0.00      A    N
ATOM   2653 HH21 ARG A 177     -10.325 -13.437  -8.438  1.00  0.00      A    H
ATOM   2654 HH22 ARG A 177     -11.075 -13.222  -6.968  1.00  0.00      A    H
ATOM   2655  C   ARG A 177      -7.040  -6.693  -6.609  1.00  0.00      A    C
ATOM   2656  O   ARG A 177      -6.356  -6.989  -5.635  1.00  0.00      A    O
ATOM   2657  N   ASN A 178      -8.299  -6.248  -6.461  1.00  0.00      A    N
ATOM   2658  HN  ASN A 178      -8.864  -5.871  -7.191  1.00  0.00      A    H
ATOM   2659  CA  ASN A 178      -8.876  -6.213  -5.111  1.00  0.00      A    C
ATOM   2660  HA  ASN A 178      -8.126  -6.289  -4.338  1.00  0.00      A    H
ATOM   2661  CB  ASN A 178      -9.511  -4.822  -5.031  1.00  0.00      A    C
ATOM   2662  HB1 ASN A 178      -8.842  -4.082  -5.519  1.00  0.00      A    H
ATOM   2663  HB2 ASN A 178     -10.477  -4.767  -5.578  1.00  0.00      A    H
ATOM   2664  CG  ASN A 178      -9.821  -4.326  -3.573  1.00  0.00      A    C
ATOM   2665  OD1 ASN A 178      -9.514  -4.919  -2.555  1.00  0.00      A    O
ATOM   2666  ND2 ASN A 178     -10.585  -3.243  -3.484  1.00  0.00      A    N
ATOM   2667 HD21 ASN A 178     -10.922  -2.937  -2.594  1.00  0.00      A    H
ATOM   2668 HD22 ASN A 178     -10.833  -2.704  -4.289  1.00  0.00      A    H
ATOM   2669  C   ASN A 178      -9.832  -7.369  -4.807  1.00  0.00      A    C
ATOM   2670  O   ASN A 178     -10.084  -8.232  -5.591  1.00  0.00      A    O
ATOM   2671  N   SER A 179     -10.447  -7.341  -3.616  1.00  0.00      A    N
ATOM   2672  HN  SER A 179     -10.174  -6.600  -3.007  1.00  0.00      A    H
ATOM   2673  CA  SER A 179     -11.245  -8.474  -3.047  1.00  0.00      A    C
ATOM   2674  HA  SER A 179     -11.033  -9.452  -3.454  1.00  0.00      A    H
ATOM   2675  CB  SER A 179     -11.008  -8.666  -1.523  1.00  0.00      A    C
ATOM   2676  HB1 SER A 179     -11.747  -9.410  -1.156  1.00  0.00      A    H
ATOM   2677  HB2 SER A 179      -9.954  -8.950  -1.316  1.00  0.00      A    H
ATOM   2678  OG  SER A 179     -11.208  -7.421  -0.822  1.00  0.00      A    O
ATOM   2679  HG1 SER A 179     -11.474  -7.717   0.052  1.00  0.00      A    H
ATOM   2680  C   SER A 179     -12.740  -8.297  -3.199  1.00  0.00      A    C
ATOM   2681  O   SER A 179     -13.471  -9.258  -3.284  1.00  0.00      A    O
ATOM   2682  N   TRP A 180     -13.232  -7.032  -3.107  1.00  0.00      A    N
ATOM   2683  HN  TRP A 180     -12.639  -6.266  -2.870  1.00  0.00      A    H
ATOM   2684  CA  TRP A 180     -14.631  -6.698  -2.843  1.00  0.00      A    C
ATOM   2685  HA  TRP A 180     -15.004  -7.402  -2.113  1.00  0.00      A    H
ATOM   2686  CB  TRP A 180     -14.896  -5.207  -2.467  1.00  0.00      A    C
ATOM   2687  HB1 TRP A 180     -14.647  -4.505  -3.292  1.00  0.00      A    H
ATOM   2688  HB2 TRP A 180     -15.981  -5.068  -2.273  1.00  0.00      A    H
ATOM   2689  CG  TRP A 180     -14.155  -4.702  -1.183  1.00  0.00      A    C
ATOM   2690  CD1 TRP A 180     -14.133  -5.321   0.098  1.00  0.00      A    C
ATOM   2691  HD1 TRP A 180     -14.558  -6.301   0.257  1.00  0.00      A    H
ATOM   2692  NE1 TRP A 180     -13.384  -4.560   0.959  1.00  0.00      A    N
ATOM   2693  HE1 TRP A 180     -13.009  -4.781   1.832  1.00  0.00      A    H
ATOM   2694  CE2 TRP A 180     -13.050  -3.414   0.346  1.00  0.00      A    C
ATOM   2695  CD2 TRP A 180     -13.563  -3.405  -0.975  1.00  0.00      A    C
ATOM   2696  CE3 TRP A 180     -13.269  -2.395  -1.838  1.00  0.00      A    C
ATOM   2697  HE3 TRP A 180     -13.672  -2.393  -2.840  1.00  0.00      A    H
ATOM   2698  CZ3 TRP A 180     -12.603  -1.273  -1.342  1.00  0.00      A    C
ATOM   2699  HZ3 TRP A 180     -12.323  -0.456  -1.991  1.00  0.00      A    H
ATOM   2700  CZ2 TRP A 180     -12.326  -2.332   0.812  1.00  0.00      A    C
ATOM   2701  HZ2 TRP A 180     -12.018  -2.403   1.845  1.00  0.00      A    H
ATOM   2702  CH2 TRP A 180     -12.081  -1.230  -0.053  1.00  0.00      A    C
ATOM   2703  HH2 TRP A 180     -11.704  -0.309   0.367  1.00  0.00      A    H
ATOM   2704  C   TRP A 180     -15.663  -7.000  -4.059  1.00  0.00      A    C
ATOM   2705  O   TRP A 180     -16.744  -7.591  -3.935  1.00  0.00      A    O
ATOM   2706  N   GLY A 181     -15.332  -6.512  -5.243  1.00  0.00      A    N
ATOM   2707  HN  GLY A 181     -14.438  -6.122  -5.451  1.00  0.00      A    H
ATOM   2708  CA  GLY A 181     -16.356  -6.583  -6.239  1.00  0.00      A    C
ATOM   2709  HA1 GLY A 181     -16.553  -7.641  -6.337  1.00  0.00      A    H
ATOM   2710  HA2 GLY A 181     -17.153  -5.960  -5.860  1.00  0.00      A    H
ATOM   2711  C   GLY A 181     -15.987  -6.077  -7.581  1.00  0.00      A    C
ATOM   2712  O   GLY A 181     -15.225  -5.124  -7.794  1.00  0.00      A    O
ATOM   2713  N   SER A 182     -16.526  -6.753  -8.595  1.00  0.00      A    N
ATOM   2714  HN  SER A 182     -17.199  -7.481  -8.488  1.00  0.00      A    H
ATOM   2715  CA  SER A 182     -16.199  -6.475  -9.989  1.00  0.00      A    C
ATOM   2716  HA  SER A 182     -15.134  -6.299 -10.027  1.00  0.00      A    H
ATOM   2717  CB  SER A 182     -16.433  -7.698 -10.872  1.00  0.00      A    C
ATOM   2718  HB1 SER A 182     -15.854  -7.477 -11.794  1.00  0.00      A    H
ATOM   2719  HB2 SER A 182     -16.129  -8.646 -10.378  1.00  0.00      A    H
ATOM   2720  OG  SER A 182     -17.805  -7.802 -11.163  1.00  0.00      A    O
ATOM   2721  HG1 SER A 182     -17.866  -8.576 -11.729  1.00  0.00      A    H
ATOM   2722  C   SER A 182     -16.763  -5.185 -10.586  1.00  0.00      A    C
ATOM   2723  O   SER A 182     -16.314  -4.668 -11.539  1.00  0.00      A    O
ATOM   2724  N   SER A 183     -17.808  -4.667  -9.950  1.00  0.00      A    N
ATOM   2725  HN  SER A 183     -18.227  -5.044  -9.127  1.00  0.00      A    H
ATOM   2726  CA  SER A 183     -18.430  -3.445 -10.285  1.00  0.00      A    C
ATOM   2727  HA  SER A 183     -18.592  -3.452 -11.353  1.00  0.00      A    H
ATOM   2728  CB  SER A 183     -19.834  -3.328  -9.605  1.00  0.00      A    C
ATOM   2729  HB1 SER A 183     -20.183  -2.274  -9.658  1.00  0.00      A    H
ATOM   2730  HB2 SER A 183     -20.545  -4.049 -10.063  1.00  0.00      A    H
ATOM   2731  OG  SER A 183     -19.891  -3.602  -8.251  1.00  0.00      A    O
ATOM   2732  HG1 SER A 183     -19.933  -4.538  -8.040  1.00  0.00      A    H
ATOM   2733  C   SER A 183     -17.526  -2.277  -9.802  1.00  0.00      A    C
ATOM   2734  O   SER A 183     -17.336  -1.292 -10.563  1.00  0.00      A    O
ATOM   2735  N   TRP A 184     -16.909  -2.358  -8.594  1.00  0.00      A    N
ATOM   2736  HN  TRP A 184     -16.937  -3.117  -7.948  1.00  0.00      A    H
ATOM   2737  CA  TRP A 184     -16.027  -1.371  -8.117  1.00  0.00      A    C
ATOM   2738  HA  TRP A 184     -16.678  -0.517  -8.003  1.00  0.00      A    H
ATOM   2739  CB  TRP A 184     -15.546  -1.874  -6.774  1.00  0.00      A    C
ATOM   2740  HB1 TRP A 184     -16.470  -2.128  -6.212  1.00  0.00      A    H
ATOM   2741  HB2 TRP A 184     -14.930  -2.732  -7.120  1.00  0.00      A    H
ATOM   2742  CG  TRP A 184     -14.637  -1.170  -5.784  1.00  0.00      A    C
ATOM   2743  CD1 TRP A 184     -14.931  -0.329  -4.777  1.00  0.00      A    C
ATOM   2744  HD1 TRP A 184     -15.944  -0.088  -4.490  1.00  0.00      A    H
ATOM   2745  NE1 TRP A 184     -13.781   0.144  -4.179  1.00  0.00      A    N
ATOM   2746  HE1 TRP A 184     -13.760   0.783  -3.441  1.00  0.00      A    H
ATOM   2747  CE2 TRP A 184     -12.670  -0.416  -4.861  1.00  0.00      A    C
ATOM   2748  CD2 TRP A 184     -13.172  -1.343  -5.813  1.00  0.00      A    C
ATOM   2749  CE3 TRP A 184     -12.302  -2.084  -6.576  1.00  0.00      A    C
ATOM   2750  HE3 TRP A 184     -12.679  -2.806  -7.284  1.00  0.00      A    H
ATOM   2751  CZ3 TRP A 184     -10.970  -1.939  -6.334  1.00  0.00      A    C
ATOM   2752  HZ3 TRP A 184     -10.261  -2.461  -6.959  1.00  0.00      A    H
ATOM   2753  CZ2 TRP A 184     -11.297  -0.284  -4.666  1.00  0.00      A    C
ATOM   2754  HZ2 TRP A 184     -10.993   0.392  -3.880  1.00  0.00      A    H
ATOM   2755  CH2 TRP A 184     -10.426  -1.087  -5.430  1.00  0.00      A    C
ATOM   2756  HH2 TRP A 184      -9.364  -0.905  -5.496  1.00  0.00      A    H
ATOM   2757  C   TRP A 184     -14.868  -1.131  -9.022  1.00  0.00      A    C
ATOM   2758  O   TRP A 184     -14.323  -2.129  -9.517  1.00  0.00      A    O
ATOM   2759  N   GLY A 185     -14.355   0.079  -9.098  1.00  0.00      A    N
ATOM   2760  HN  GLY A 185     -14.899   0.871  -8.832  1.00  0.00      A    H
ATOM   2761  CA  GLY A 185     -13.035   0.319  -9.653  1.00  0.00      A    C
ATOM   2762  HA1 GLY A 185     -12.682   1.328  -9.500  1.00  0.00      A    H
ATOM   2763  HA2 GLY A 185     -12.428  -0.446  -9.192  1.00  0.00      A    H
ATOM   2764  C   GLY A 185     -12.965   0.150 -11.153  1.00  0.00      A    C
ATOM   2765  O   GLY A 185     -13.860   0.479 -11.891  1.00  0.00      A    O
ATOM   2766  N   GLU A 186     -11.885  -0.428 -11.614  1.00  0.00      A    N
ATOM   2767  HN  GLU A 186     -11.178  -0.778 -11.005  1.00  0.00      A    H
ATOM   2768  CA  GLU A 186     -11.671  -0.672 -13.045  1.00  0.00      A    C
ATOM   2769  HA  GLU A 186     -12.223   0.023 -13.660  1.00  0.00      A    H
ATOM   2770  CB  GLU A 186     -10.161  -0.327 -13.383  1.00  0.00      A    C
ATOM   2771  HB1 GLU A 186      -9.558  -0.768 -12.560  1.00  0.00      A    H
ATOM   2772  HB2 GLU A 186      -9.978  -0.667 -14.424  1.00  0.00      A    H
ATOM   2773  CG  GLU A 186      -9.883   1.149 -13.368  1.00  0.00      A    C
ATOM   2774  HG1 GLU A 186     -10.744   1.784 -13.668  1.00  0.00      A    H
ATOM   2775  HG2 GLU A 186      -9.637   1.453 -12.328  1.00  0.00      A    H
ATOM   2776  CD  GLU A 186      -8.730   1.718 -14.221  1.00  0.00      A    C
ATOM   2777  OE1 GLU A 186      -7.743   0.994 -14.483  1.00  0.00      A    O
ATOM   2778  OE2 GLU A 186      -8.741   2.947 -14.510  1.00  0.00      A    O
ATOM   2779  C   GLU A 186     -11.909  -2.099 -13.342  1.00  0.00      A    C
ATOM   2780  O   GLU A 186     -11.158  -2.793 -13.990  1.00  0.00      A    O
ATOM   2781  N   GLY A 187     -13.003  -2.653 -12.855  1.00  0.00      A    N
ATOM   2782  HN  GLY A 187     -13.733  -2.123 -12.431  1.00  0.00      A    H
ATOM   2783  CA  GLY A 187     -13.489  -3.967 -13.160  1.00  0.00      A    C
ATOM   2784  HA1 GLY A 187     -14.566  -3.880 -13.167  1.00  0.00      A    H
ATOM   2785  HA2 GLY A 187     -13.080  -4.370 -14.075  1.00  0.00      A    H
ATOM   2786  C   GLY A 187     -13.122  -4.949 -12.026  1.00  0.00      A    C
ATOM   2787  O   GLY A 187     -12.815  -6.137 -12.288  1.00  0.00      A    O
ATOM   2788  N   GLY A 188     -13.092  -4.459 -10.705  1.00  0.00      A    N
ATOM   2789  HN  GLY A 188     -13.489  -3.586 -10.433  1.00  0.00      A    H
ATOM   2790  CA  GLY A 188     -12.492  -5.176  -9.602  1.00  0.00      A    C
ATOM   2791  HA1 GLY A 188     -12.997  -4.886  -8.692  1.00  0.00      A    H
ATOM   2792  HA2 GLY A 188     -12.547  -6.229  -9.836  1.00  0.00      A    H
ATOM   2793  C   GLY A 188     -11.058  -4.757  -9.400  1.00  0.00      A    C
ATOM   2794  O   GLY A 188     -10.469  -4.936  -8.330  1.00  0.00      A    O
ATOM   2795  N   TYR A 189     -10.312  -4.257 -10.429  1.00  0.00      A    N
ATOM   2796  HN  TYR A 189     -10.685  -4.106 -11.341  1.00  0.00      A    H
ATOM   2797  CA  TYR A 189      -8.926  -4.015 -10.428  1.00  0.00      A    C
ATOM   2798  HA  TYR A 189      -8.412  -4.516  -9.621  1.00  0.00      A    H
ATOM   2799  CB  TYR A 189      -8.125  -4.450 -11.715  1.00  0.00      A    C
ATOM   2800  HB1 TYR A 189      -8.502  -3.797 -12.531  1.00  0.00      A    H
ATOM   2801  HB2 TYR A 189      -7.027  -4.300 -11.796  1.00  0.00      A    H
ATOM   2802  CG  TYR A 189      -8.401  -5.891 -12.137  1.00  0.00      A    C
ATOM   2803  CD1 TYR A 189      -9.306  -6.280 -13.096  1.00  0.00      A    C
ATOM   2804  HD1 TYR A 189      -9.891  -5.504 -13.568  1.00  0.00      A    H
ATOM   2805  CE1 TYR A 189      -9.509  -7.638 -13.419  1.00  0.00      A    C
ATOM   2806  HE1 TYR A 189     -10.159  -7.882 -14.246  1.00  0.00      A    H
ATOM   2807  CZ  TYR A 189      -8.791  -8.598 -12.787  1.00  0.00      A    C
ATOM   2808  OH  TYR A 189      -8.919  -9.931 -13.199  1.00  0.00      A    O
ATOM   2809  HH  TYR A 189      -9.520  -9.992 -13.945  1.00  0.00      A    H
ATOM   2810  CD2 TYR A 189      -7.702  -6.913 -11.527  1.00  0.00      A    C
ATOM   2811  HD2 TYR A 189      -6.992  -6.539 -10.804  1.00  0.00      A    H
ATOM   2812  CE2 TYR A 189      -7.831  -8.262 -11.857  1.00  0.00      A    C
ATOM   2813  HE2 TYR A 189      -7.220  -8.979 -11.328  1.00  0.00      A    H
ATOM   2814  C   TYR A 189      -8.525  -2.532 -10.059  1.00  0.00      A    C
ATOM   2815  O   TYR A 189      -9.351  -1.632 -10.159  1.00  0.00      A    O
ATOM   2816  N   VAL A 190      -7.279  -2.251  -9.782  1.00  0.00      A    N
ATOM   2817  HN  VAL A 190      -6.690  -3.054  -9.745  1.00  0.00      A    H
ATOM   2818  CA  VAL A 190      -6.627  -0.908  -9.603  1.00  0.00      A    C
ATOM   2819  HA  VAL A 190      -7.348  -0.157  -9.891  1.00  0.00      A    H
ATOM   2820  CB  VAL A 190      -6.267  -0.925  -8.078  1.00  0.00      A    C
ATOM   2821  HB  VAL A 190      -5.433  -1.634  -7.893  1.00  0.00      A    H
ATOM   2822  CG1 VAL A 190      -5.812   0.507  -7.576  1.00  0.00      A    C
ATOM   2823 HG11 VAL A 190      -4.788   0.795  -7.898  1.00  0.00      A    H
ATOM   2824 HG12 VAL A 190      -6.618   1.158  -7.976  1.00  0.00      A    H
ATOM   2825 HG13 VAL A 190      -5.919   0.576  -6.472  1.00  0.00      A    H
ATOM   2826  CG2 VAL A 190      -7.500  -1.302  -7.249  1.00  0.00      A    C
ATOM   2827 HG21 VAL A 190      -7.273  -1.275  -6.162  1.00  0.00      A    H
ATOM   2828 HG22 VAL A 190      -8.450  -0.745  -7.391  1.00  0.00      A    H
ATOM   2829 HG23 VAL A 190      -7.688  -2.358  -7.537  1.00  0.00      A    H
ATOM   2830  C   VAL A 190      -5.293  -0.856 -10.436  1.00  0.00      A    C
ATOM   2831  O   VAL A 190      -4.584  -1.910 -10.526  1.00  0.00      A    O
ATOM   2832  N   ARG A 191      -4.913   0.340 -10.834  1.00  0.00      A    N
ATOM   2833  HN  ARG A 191      -5.518   1.132 -10.858  1.00  0.00      A    H
ATOM   2834  CA  ARG A 191      -3.486   0.554 -11.212  1.00  0.00      A    C
ATOM   2835  HA  ARG A 191      -2.861  -0.324 -11.275  1.00  0.00      A    H
ATOM   2836  CB  ARG A 191      -3.298   1.360 -12.489  1.00  0.00      A    C
ATOM   2837  HB1 ARG A 191      -3.921   2.276 -12.399  1.00  0.00      A    H
ATOM   2838  HB2 ARG A 191      -2.243   1.624 -12.714  1.00  0.00      A    H
ATOM   2839  CG  ARG A 191      -3.811   0.561 -13.720  1.00  0.00      A    C
ATOM   2840  HG1 ARG A 191      -3.108  -0.247 -14.015  1.00  0.00      A    H
ATOM   2841  HG2 ARG A 191      -4.750   0.068 -13.389  1.00  0.00      A    H
ATOM   2842  CD  ARG A 191      -3.955   1.349 -15.030  1.00  0.00      A    C
ATOM   2843  HD1 ARG A 191      -3.037   1.974 -15.023  1.00  0.00      A    H
ATOM   2844  HD2 ARG A 191      -4.077   0.661 -15.893  1.00  0.00      A    H
ATOM   2845  NE  ARG A 191      -5.218   2.129 -14.801  1.00  0.00      A    N
ATOM   2846  HE  ARG A 191      -6.040   1.654 -14.489  1.00  0.00      A    H
ATOM   2847  CZ  ARG A 191      -5.255   3.394 -15.222  1.00  0.00      A    C
ATOM   2848  NH1 ARG A 191      -4.241   4.123 -15.693  1.00  0.00      A    N
ATOM   2849 HH11 ARG A 191      -3.408   3.683 -16.026  1.00  0.00      A    H
ATOM   2850 HH12 ARG A 191      -4.428   5.105 -15.716  1.00  0.00      A    H
ATOM   2851  NH2 ARG A 191      -6.379   4.047 -15.163  1.00  0.00      A    N
ATOM   2852 HH21 ARG A 191      -7.176   3.459 -15.025  1.00  0.00      A    H
ATOM   2853 HH22 ARG A 191      -6.435   5.021 -15.383  1.00  0.00      A    H
ATOM   2854  C   ARG A 191      -2.817   1.292 -10.157  1.00  0.00      A    C
ATOM   2855  O   ARG A 191      -3.388   2.243  -9.653  1.00  0.00      A    O
ATOM   2856  N   MET A 192      -1.710   0.774  -9.636  1.00  0.00      A    N
ATOM   2857  HN  MET A 192      -1.279  -0.004 -10.087  1.00  0.00      A    H
ATOM   2858  CA  MET A 192      -0.868   1.496  -8.670  1.00  0.00      A    C
ATOM   2859  HA  MET A 192      -1.269   2.476  -8.458  1.00  0.00      A    H
ATOM   2860  CB  MET A 192      -0.775   0.667  -7.333  1.00  0.00      A    C
ATOM   2861  HB1 MET A 192      -0.281  -0.247  -7.726  1.00  0.00      A    H
ATOM   2862  HB2 MET A 192      -0.132   1.167  -6.578  1.00  0.00      A    H
ATOM   2863  CG  MET A 192      -2.086   0.446  -6.615  1.00  0.00      A    C
ATOM   2864  HG1 MET A 192      -2.729   1.327  -6.402  1.00  0.00      A    H
ATOM   2865  HG2 MET A 192      -2.842  -0.217  -7.088  1.00  0.00      A    H
ATOM   2866  SD  MET A 192      -1.935  -0.307  -5.050  1.00  0.00      A    S
ATOM   2867  CE  MET A 192      -3.617  -0.454  -4.525  1.00  0.00      A    C
ATOM   2868  HE1 MET A 192      -4.108   0.542  -4.503  1.00  0.00      A    H
ATOM   2869  HE2 MET A 192      -4.111  -1.010  -5.351  1.00  0.00      A    H
ATOM   2870  HE3 MET A 192      -3.818  -0.872  -3.515  1.00  0.00      A    H
ATOM   2871  C   MET A 192       0.514   1.719  -9.219  1.00  0.00      A    C
ATOM   2872  O   MET A 192       1.090   0.810  -9.856  1.00  0.00      A    O
ATOM   2873  N   ALA A 193       1.068   2.895  -9.040  1.00  0.00      A    N
ATOM   2874  HN  ALA A 193       0.677   3.495  -8.347  1.00  0.00      A    H
ATOM   2875  CA  ALA A 193       2.402   3.318  -9.543  1.00  0.00      A    C
ATOM   2876  HA  ALA A 193       2.520   2.978 -10.561  1.00  0.00      A    H
ATOM   2877  CB  ALA A 193       2.460   4.848  -9.367  1.00  0.00      A    C
ATOM   2878  HB1 ALA A 193       1.537   5.351  -9.727  1.00  0.00      A    H
ATOM   2879  HB2 ALA A 193       2.610   5.010  -8.278  1.00  0.00      A    H
ATOM   2880  HB3 ALA A 193       3.346   5.334  -9.829  1.00  0.00      A    H
ATOM   2881  C   ALA A 193       3.698   2.690  -8.904  1.00  0.00      A    C
ATOM   2882  O   ALA A 193       3.697   2.272  -7.737  1.00  0.00      A    O
ATOM   2883  N   ARG A 194       4.788   2.818  -9.612  1.00  0.00      A    N
ATOM   2884  HN  ARG A 194       4.757   3.045 -10.582  1.00  0.00      A    H
ATOM   2885  CA  ARG A 194       6.083   2.396  -9.158  1.00  0.00      A    C
ATOM   2886  HA  ARG A 194       6.020   1.971  -8.167  1.00  0.00      A    H
ATOM   2887  CB  ARG A 194       6.700   1.269 -10.088  1.00  0.00      A    C
ATOM   2888  HB1 ARG A 194       5.880   0.556 -10.322  1.00  0.00      A    H
ATOM   2889  HB2 ARG A 194       6.808   1.698 -11.107  1.00  0.00      A    H
ATOM   2890  CG  ARG A 194       7.995   0.756  -9.620  1.00  0.00      A    C
ATOM   2891  HG1 ARG A 194       8.687   1.598  -9.404  1.00  0.00      A    H
ATOM   2892  HG2 ARG A 194       7.855   0.334  -8.602  1.00  0.00      A    H
ATOM   2893  CD  ARG A 194       8.681  -0.181 -10.655  1.00  0.00      A    C
ATOM   2894  HD1 ARG A 194       8.165  -1.153 -10.806  1.00  0.00      A    H
ATOM   2895  HD2 ARG A 194       8.797   0.317 -11.641  1.00  0.00      A    H
ATOM   2896  NE  ARG A 194      10.056  -0.565 -10.144  1.00  0.00      A    N
ATOM   2897  HE  ARG A 194      10.447  -0.411  -9.237  1.00  0.00      A    H
ATOM   2898  CZ  ARG A 194      11.060  -0.948 -10.962  1.00  0.00      A    C
ATOM   2899  NH1 ARG A 194      10.871  -1.335 -12.204  1.00  0.00      A    N
ATOM   2900 HH11 ARG A 194       9.933  -1.388 -12.545  1.00  0.00      A    H
ATOM   2901 HH12 ARG A 194      11.595  -1.753 -12.753  1.00  0.00      A    H
ATOM   2902  NH2 ARG A 194      12.282  -0.885 -10.455  1.00  0.00      A    N
ATOM   2903 HH21 ARG A 194      12.337  -0.327  -9.627  1.00  0.00      A    H
ATOM   2904 HH22 ARG A 194      13.065  -1.078 -11.047  1.00  0.00      A    H
ATOM   2905  C   ARG A 194       7.054   3.573  -8.936  1.00  0.00      A    C
ATOM   2906  O   ARG A 194       7.064   4.496  -9.735  1.00  0.00      A    O
ATOM   2907  N   GLY A 195       7.842   3.661  -7.869  1.00  0.00      A    N
ATOM   2908  HN  GLY A 195       7.941   2.931  -7.196  1.00  0.00      A    H
ATOM   2909  CA  GLY A 195       8.502   4.952  -7.435  1.00  0.00      A    C
ATOM   2910  HA1 GLY A 195       9.260   4.675  -6.716  1.00  0.00      A    H
ATOM   2911  HA2 GLY A 195       9.017   5.378  -8.283  1.00  0.00      A    H
ATOM   2912  C   GLY A 195       7.587   5.901  -6.832  1.00  0.00      A    C
ATOM   2913  O   GLY A 195       7.418   7.009  -7.320  1.00  0.00      A    O
ATOM   2914  N   VAL A 196       7.024   5.413  -5.722  1.00  0.00      A    N
ATOM   2915  HN  VAL A 196       7.163   4.463  -5.453  1.00  0.00      A    H
ATOM   2916  CA  VAL A 196       6.202   6.186  -4.852  1.00  0.00      A    C
ATOM   2917  HA  VAL A 196       6.080   7.188  -5.236  1.00  0.00      A    H
ATOM   2918  CB  VAL A 196       4.800   5.505  -4.745  1.00  0.00      A    C
ATOM   2919  HB  VAL A 196       4.933   4.405  -4.663  1.00  0.00      A    H
ATOM   2920  CG1 VAL A 196       4.019   6.142  -3.525  1.00  0.00      A    C
ATOM   2921 HG11 VAL A 196       4.506   5.903  -2.556  1.00  0.00      A    H
ATOM   2922 HG12 VAL A 196       4.086   7.250  -3.571  1.00  0.00      A    H
ATOM   2923 HG13 VAL A 196       2.983   5.740  -3.538  1.00  0.00      A    H
ATOM   2924  CG2 VAL A 196       3.995   5.839  -6.018  1.00  0.00      A    C
ATOM   2925 HG21 VAL A 196       2.954   5.456  -6.090  1.00  0.00      A    H
ATOM   2926 HG22 VAL A 196       3.874   6.941  -5.939  1.00  0.00      A    H
ATOM   2927 HG23 VAL A 196       4.545   5.585  -6.948  1.00  0.00      A    H
ATOM   2928  C   VAL A 196       6.855   6.245  -3.536  1.00  0.00      A    C
ATOM   2929  O   VAL A 196       7.255   5.262  -2.962  1.00  0.00      A    O
ATOM   2930  N   SER A 197       6.987   7.415  -3.039  1.00  0.00      A    N
ATOM   2931  HN  SER A 197       6.755   8.201  -3.608  1.00  0.00      A    H
ATOM   2932  CA  SER A 197       7.496   7.766  -1.682  1.00  0.00      A    C
ATOM   2933  HA  SER A 197       7.297   8.821  -1.560  1.00  0.00      A    H
ATOM   2934  CB  SER A 197       6.618   7.221  -0.525  1.00  0.00      A    C
ATOM   2935  HB1 SER A 197       5.553   7.438  -0.757  1.00  0.00      A    H
ATOM   2936  HB2 SER A 197       6.871   6.141  -0.451  1.00  0.00      A    H
ATOM   2937  OG  SER A 197       6.819   7.857   0.720  1.00  0.00      A    O
ATOM   2938  HG1 SER A 197       6.194   7.337   1.230  1.00  0.00      A    H
ATOM   2939  C   SER A 197       8.975   7.333  -1.531  1.00  0.00      A    C
ATOM   2940  O   SER A 197       9.801   7.664  -2.391  1.00  0.00      A    O
ATOM   2941  N   SER A 198       9.280   6.523  -0.514  1.00  0.00      A    N
ATOM   2942  HN  SER A 198       8.582   6.064   0.030  1.00  0.00      A    H
ATOM   2943  CA  SER A 198      10.608   6.047  -0.150  1.00  0.00      A    C
ATOM   2944  HA  SER A 198      11.281   6.548  -0.830  1.00  0.00      A    H
ATOM   2945  CB  SER A 198      10.928   6.317   1.433  1.00  0.00      A    C
ATOM   2946  HB1 SER A 198      11.011   7.425   1.459  1.00  0.00      A    H
ATOM   2947  HB2 SER A 198      10.189   5.864   2.127  1.00  0.00      A    H
ATOM   2948  OG  SER A 198      12.256   5.933   1.794  1.00  0.00      A    O
ATOM   2949  HG1 SER A 198      12.385   6.455   2.589  1.00  0.00      A    H
ATOM   2950  C   SER A 198      10.757   4.621  -0.442  1.00  0.00      A    C
ATOM   2951  O   SER A 198      11.104   4.265  -1.551  1.00  0.00      A    O
ATOM   2952  N   SER A 199      10.565   3.738   0.512  1.00  0.00      A    N
ATOM   2953  HN  SER A 199      10.237   4.072   1.392  1.00  0.00      A    H
ATOM   2954  CA  SER A 199      10.830   2.316   0.409  1.00  0.00      A    C
ATOM   2955  HA  SER A 199      11.357   2.118  -0.513  1.00  0.00      A    H
ATOM   2956  CB  SER A 199      11.694   1.969   1.564  1.00  0.00      A    C
ATOM   2957  HB1 SER A 199      11.991   0.899   1.523  1.00  0.00      A    H
ATOM   2958  HB2 SER A 199      12.554   2.665   1.669  1.00  0.00      A    H
ATOM   2959  OG  SER A 199      10.940   2.278   2.776  1.00  0.00      A    O
ATOM   2960  HG1 SER A 199      11.436   1.956   3.533  1.00  0.00      A    H
ATOM   2961  C   SER A 199       9.590   1.402   0.256  1.00  0.00      A    C
ATOM   2962  O   SER A 199       9.509   0.559  -0.635  1.00  0.00      A    O
ATOM   2963  N   SER A 200       8.601   1.589   1.019  1.00  0.00      A    N
ATOM   2964  HN  SER A 200       8.534   2.258   1.756  1.00  0.00      A    H
ATOM   2965  CA  SER A 200       7.515   0.640   1.107  1.00  0.00      A    C
ATOM   2966  HA  SER A 200       7.841  -0.366   0.887  1.00  0.00      A    H
ATOM   2967  CB  SER A 200       7.035   0.590   2.552  1.00  0.00      A    C
ATOM   2968  HB1 SER A 200       6.159  -0.089   2.624  1.00  0.00      A    H
ATOM   2969  HB2 SER A 200       7.845   0.132   3.158  1.00  0.00      A    H
ATOM   2970  OG  SER A 200       6.740   1.881   3.070  1.00  0.00      A    O
ATOM   2971  HG1 SER A 200       6.230   1.753   3.873  1.00  0.00      A    H
ATOM   2972  C   SER A 200       6.469   1.022   0.109  1.00  0.00      A    C
ATOM   2973  O   SER A 200       5.622   0.180  -0.272  1.00  0.00      A    O
ATOM   2974  N   GLY A 201       6.458   2.257  -0.364  1.00  0.00      A    N
ATOM   2975  HN  GLY A 201       7.220   2.846  -0.107  1.00  0.00      A    H
ATOM   2976  CA  GLY A 201       5.611   2.485  -1.570  1.00  0.00      A    C
ATOM   2977  HA1 GLY A 201       6.184   3.308  -1.972  1.00  0.00      A    H
ATOM   2978  HA2 GLY A 201       5.630   1.694  -2.305  1.00  0.00      A    H
ATOM   2979  C   GLY A 201       4.194   2.956  -1.247  1.00  0.00      A    C
ATOM   2980  O   GLY A 201       3.998   3.724  -0.236  1.00  0.00      A    O
ATOM   2981  N   VAL A 202       3.197   2.408  -2.010  1.00  0.00      A    N
ATOM   2982  HN  VAL A 202       3.558   1.861  -2.761  1.00  0.00      A    H
ATOM   2983  CA  VAL A 202       1.744   2.591  -1.785  1.00  0.00      A    C
ATOM   2984  HA  VAL A 202       1.633   3.655  -1.635  1.00  0.00      A    H
ATOM   2985  CB  VAL A 202       0.891   2.152  -2.906  1.00  0.00      A    C
ATOM   2986  HB  VAL A 202       0.887   1.079  -3.198  1.00  0.00      A    H
ATOM   2987  CG1 VAL A 202      -0.609   2.479  -2.639  1.00  0.00      A    C
ATOM   2988 HG11 VAL A 202      -1.171   2.406  -3.595  1.00  0.00      A    H
ATOM   2989 HG12 VAL A 202      -1.065   1.734  -1.953  1.00  0.00      A    H
ATOM   2990 HG13 VAL A 202      -0.813   3.427  -2.097  1.00  0.00      A    H
ATOM   2991  CG2 VAL A 202       1.430   2.808  -4.169  1.00  0.00      A    C
ATOM   2992 HG21 VAL A 202       2.435   2.530  -4.552  1.00  0.00      A    H
ATOM   2993 HG22 VAL A 202       0.648   2.672  -4.946  1.00  0.00      A    H
ATOM   2994 HG23 VAL A 202       1.338   3.911  -4.076  1.00  0.00      A    H
ATOM   2995  C   VAL A 202       1.195   2.027  -0.466  1.00  0.00      A    C
ATOM   2996  O   VAL A 202       0.821   0.867  -0.368  1.00  0.00      A    O
ATOM   2997  N   CYS A 203       1.175   2.881   0.607  1.00  0.00      A    N
ATOM   2998  HN  CYS A 203       1.393   3.839   0.436  1.00  0.00      A    H
ATOM   2999  CA  CYS A 203       0.737   2.626   1.980  1.00  0.00      A    C
ATOM   3000  HA  CYS A 203       0.765   3.573   2.500  1.00  0.00      A    H
ATOM   3001  CB  CYS A 203      -0.666   1.952   2.004  1.00  0.00      A    C
ATOM   3002  HB1 CYS A 203      -0.558   0.851   1.908  1.00  0.00      A    H
ATOM   3003  HB2 CYS A 203      -1.089   1.951   3.032  1.00  0.00      A    H
ATOM   3004  SG  CYS A 203      -1.968   2.582   0.922  1.00  0.00      A    S
ATOM   3005  C   CYS A 203       1.851   1.801   2.634  1.00  0.00      A    C
ATOM   3006  O   CYS A 203       2.392   2.136   3.679  1.00  0.00      A    O
ATOM   3007  N   GLY A 204       2.181   0.600   2.056  1.00  0.00      A    N
ATOM   3008  HN  GLY A 204       1.667   0.461   1.213  1.00  0.00      A    H
ATOM   3009  CA  GLY A 204       3.278  -0.273   2.402  1.00  0.00      A    C
ATOM   3010  HA1 GLY A 204       4.275   0.132   2.310  1.00  0.00      A    H
ATOM   3011  HA2 GLY A 204       3.167  -0.716   3.380  1.00  0.00      A    H
ATOM   3012  C   GLY A 204       3.086  -1.526   1.535  1.00  0.00      A    C
ATOM   3013  O   GLY A 204       3.203  -2.660   1.982  1.00  0.00      A    O
ATOM   3014  N   ILE A 205       2.893  -1.375   0.268  1.00  0.00      A    N
ATOM   3015  HN  ILE A 205       3.087  -0.474  -0.115  1.00  0.00      A    H
ATOM   3016  CA  ILE A 205       2.641  -2.432  -0.673  1.00  0.00      A    C
ATOM   3017  HA  ILE A 205       1.790  -2.994  -0.319  1.00  0.00      A    H
ATOM   3018  CB  ILE A 205       2.051  -1.788  -2.022  1.00  0.00      A    C
ATOM   3019  HB  ILE A 205       1.227  -1.110  -1.714  1.00  0.00      A    H
ATOM   3020  CG2 ILE A 205       3.134  -1.030  -2.715  1.00  0.00      A    C
ATOM   3021 HG21 ILE A 205       3.909  -1.680  -3.173  1.00  0.00      A    H
ATOM   3022 HG22 ILE A 205       2.798  -0.379  -3.550  1.00  0.00      A    H
ATOM   3023 HG23 ILE A 205       3.771  -0.484  -1.986  1.00  0.00      A    H
ATOM   3024  CG1 ILE A 205       1.322  -2.820  -2.828  1.00  0.00      A    C
ATOM   3025 HG11 ILE A 205       1.880  -3.767  -2.990  1.00  0.00      A    H
ATOM   3026 HG12 ILE A 205       0.297  -3.019  -2.450  1.00  0.00      A    H
ATOM   3027  CD  ILE A 205       0.944  -2.322  -4.300  1.00  0.00      A    C
ATOM   3028  HD1 ILE A 205       0.204  -3.081  -4.633  1.00  0.00      A    H
ATOM   3029  HD2 ILE A 205       0.551  -1.284  -4.241  1.00  0.00      A    H
ATOM   3030  HD3 ILE A 205       1.813  -2.240  -4.987  1.00  0.00      A    H
ATOM   3031  C   ILE A 205       3.852  -3.419  -0.993  1.00  0.00      A    C
ATOM   3032  O   ILE A 205       3.608  -4.595  -1.116  1.00  0.00      A    O
ATOM   3033  N   ALA A 206       5.136  -2.974  -1.094  1.00  0.00      A    N
ATOM   3034  HN  ALA A 206       5.312  -2.003  -1.234  1.00  0.00      A    H
ATOM   3035  CA  ALA A 206       6.221  -3.884  -1.240  1.00  0.00      A    C
ATOM   3036  HA  ALA A 206       5.947  -4.757  -1.814  1.00  0.00      A    H
ATOM   3037  CB  ALA A 206       7.376  -3.098  -1.906  1.00  0.00      A    C
ATOM   3038  HB1 ALA A 206       6.990  -2.725  -2.880  1.00  0.00      A    H
ATOM   3039  HB2 ALA A 206       7.558  -2.148  -1.360  1.00  0.00      A    H
ATOM   3040  HB3 ALA A 206       8.324  -3.672  -1.978  1.00  0.00      A    H
ATOM   3041  C   ALA A 206       6.773  -4.473   0.032  1.00  0.00      A    C
ATOM   3042  O   ALA A 206       7.675  -5.303   0.071  1.00  0.00      A    O
ATOM   3043  N   MET A 207       6.082  -4.115   1.208  1.00  0.00      A    N
ATOM   3044  HN  MET A 207       5.370  -3.418   1.184  1.00  0.00      A    H
ATOM   3045  CA  MET A 207       6.461  -4.419   2.565  1.00  0.00      A    C
ATOM   3046  HA  MET A 207       7.531  -4.278   2.568  1.00  0.00      A    H
ATOM   3047  CB  MET A 207       5.611  -3.409   3.577  1.00  0.00      A    C
ATOM   3048  HB1 MET A 207       5.430  -2.418   3.110  1.00  0.00      A    H
ATOM   3049  HB2 MET A 207       4.568  -3.783   3.653  1.00  0.00      A    H
ATOM   3050  CG  MET A 207       6.183  -3.235   4.984  1.00  0.00      A    C
ATOM   3051  HG1 MET A 207       5.388  -2.591   5.416  1.00  0.00      A    H
ATOM   3052  HG2 MET A 207       6.245  -4.163   5.592  1.00  0.00      A    H
ATOM   3053  SD  MET A 207       7.828  -2.424   5.152  1.00  0.00      A    S
ATOM   3054  CE  MET A 207       7.933  -2.496   6.934  1.00  0.00      A    C
ATOM   3055  HE1 MET A 207       7.582  -3.490   7.284  1.00  0.00      A    H
ATOM   3056  HE2 MET A 207       8.937  -2.321   7.375  1.00  0.00      A    H
ATOM   3057  HE3 MET A 207       7.238  -1.830   7.489  1.00  0.00      A    H
ATOM   3058  C   MET A 207       6.142  -5.795   2.873  1.00  0.00      A    C
ATOM   3059  O   MET A 207       6.559  -6.411   3.856  1.00  0.00      A    O
ATOM   3060  N   ALA A 208       5.423  -6.549   2.043  1.00  0.00      A    N
ATOM   3061  HN  ALA A 208       5.097  -6.065   1.235  1.00  0.00      A    H
ATOM   3062  CA  ALA A 208       4.906  -7.885   2.398  1.00  0.00      A    C
ATOM   3063  HA  ALA A 208       5.665  -8.393   2.974  1.00  0.00      A    H
ATOM   3064  CB  ALA A 208       3.653  -7.873   3.170  1.00  0.00      A    C
ATOM   3065  HB1 ALA A 208       2.906  -7.306   2.575  1.00  0.00      A    H
ATOM   3066  HB2 ALA A 208       3.205  -8.878   3.321  1.00  0.00      A    H
ATOM   3067  HB3 ALA A 208       3.681  -7.359   4.155  1.00  0.00      A    H
ATOM   3068  C   ALA A 208       4.659  -8.793   1.205  1.00  0.00      A    C
ATOM   3069  O   ALA A 208       3.527  -8.866   0.728  1.00  0.00      A    O
ATOM   3070  N   PRO A 209       5.613  -9.404   0.591  1.00  0.00      A    N
ATOM   3071  CD  PRO A 209       7.037  -9.109   0.857  1.00  0.00      A    C
ATOM   3072  HD1 PRO A 209       7.380  -9.543   1.820  1.00  0.00      A    H
ATOM   3073  HD2 PRO A 209       7.238  -8.016   0.839  1.00  0.00      A    H
ATOM   3074  CA  PRO A 209       5.487 -10.104  -0.694  1.00  0.00      A    C
ATOM   3075  HA  PRO A 209       4.679  -9.731  -1.306  1.00  0.00      A    H
ATOM   3076  CB  PRO A 209       6.754  -9.740  -1.415  1.00  0.00      A    C
ATOM   3077  HB1 PRO A 209       6.894 -10.485  -2.227  1.00  0.00      A    H
ATOM   3078  HB2 PRO A 209       6.696  -8.698  -1.794  1.00  0.00      A    H
ATOM   3079  CG  PRO A 209       7.798  -9.821  -0.243  1.00  0.00      A    C
ATOM   3080  HG1 PRO A 209       7.973 -10.900  -0.040  1.00  0.00      A    H
ATOM   3081  HG2 PRO A 209       8.766  -9.356  -0.526  1.00  0.00      A    H
ATOM   3082  C   PRO A 209       5.193 -11.535  -0.439  1.00  0.00      A    C
ATOM   3083  O   PRO A 209       6.115 -12.299  -0.309  1.00  0.00      A    O
ATOM   3084  N   LEU A 210       3.910 -11.902  -0.429  1.00  0.00      A    N
ATOM   3085  HN  LEU A 210       3.216 -11.270  -0.768  1.00  0.00      A    H
ATOM   3086  CA  LEU A 210       3.475 -13.175   0.101  1.00  0.00      A    C
ATOM   3087  HA  LEU A 210       4.195 -13.584   0.793  1.00  0.00      A    H
ATOM   3088  CB  LEU A 210       2.202 -12.929   0.960  1.00  0.00      A    C
ATOM   3089  HB1 LEU A 210       1.431 -12.537   0.263  1.00  0.00      A    H
ATOM   3090  HB2 LEU A 210       1.839 -13.884   1.396  1.00  0.00      A    H
ATOM   3091  CG  LEU A 210       2.455 -11.838   2.071  1.00  0.00      A    C
ATOM   3092  HG  LEU A 210       2.840 -10.977   1.485  1.00  0.00      A    H
ATOM   3093  CD1 LEU A 210       1.145 -11.466   2.706  1.00  0.00      A    C
ATOM   3094 HD11 LEU A 210       1.216 -10.818   3.606  1.00  0.00      A    H
ATOM   3095 HD12 LEU A 210       0.482 -10.976   1.961  1.00  0.00      A    H
ATOM   3096 HD13 LEU A 210       0.640 -12.410   3.002  1.00  0.00      A    H
ATOM   3097  CD2 LEU A 210       3.520 -12.306   3.019  1.00  0.00      A    C
ATOM   3098 HD21 LEU A 210       4.524 -12.395   2.552  1.00  0.00      A    H
ATOM   3099 HD22 LEU A 210       3.474 -11.534   3.816  1.00  0.00      A    H
ATOM   3100 HD23 LEU A 210       3.272 -13.318   3.407  1.00  0.00      A    H
ATOM   3101  C   LEU A 210       3.316 -14.344  -0.930  1.00  0.00      A    C
ATOM   3102  O   LEU A 210       2.375 -14.535  -1.689  1.00  0.00      A    O
ATOM   3103  N   PHE A 211       4.419 -15.154  -0.976  1.00  0.00      A    N
ATOM   3104  HN  PHE A 211       5.291 -14.920  -0.554  1.00  0.00      A    H
ATOM   3105  CA  PHE A 211       4.336 -16.264  -1.963  1.00  0.00      A    C
ATOM   3106  HA  PHE A 211       3.811 -15.914  -2.840  1.00  0.00      A    H
ATOM   3107  CB  PHE A 211       5.806 -16.763  -2.392  1.00  0.00      A    C
ATOM   3108  HB1 PHE A 211       6.473 -16.782  -1.503  1.00  0.00      A    H
ATOM   3109  HB2 PHE A 211       5.754 -17.739  -2.922  1.00  0.00      A    H
ATOM   3110  CG  PHE A 211       6.496 -15.812  -3.470  1.00  0.00      A    C
ATOM   3111  CD1 PHE A 211       6.873 -16.415  -4.654  1.00  0.00      A    C
ATOM   3112  HD1 PHE A 211       6.668 -17.474  -4.695  1.00  0.00      A    H
ATOM   3113  CE1 PHE A 211       7.643 -15.620  -5.618  1.00  0.00      A    C
ATOM   3114  HE1 PHE A 211       8.035 -16.211  -6.432  1.00  0.00      A    H
ATOM   3115  CZ  PHE A 211       7.998 -14.295  -5.353  1.00  0.00      A    C
ATOM   3116  HZ  PHE A 211       8.690 -13.664  -5.892  1.00  0.00      A    H
ATOM   3117  CD2 PHE A 211       6.899 -14.528  -3.219  1.00  0.00      A    C
ATOM   3118  HD2 PHE A 211       6.769 -14.093  -2.239  1.00  0.00      A    H
ATOM   3119  CE2 PHE A 211       7.690 -13.827  -4.055  1.00  0.00      A    C
ATOM   3120  HE2 PHE A 211       8.066 -12.892  -3.668  1.00  0.00      A    H
ATOM   3121  C   PHE A 211       3.686 -17.530  -1.482  1.00  0.00      A    C
ATOM   3122  O   PHE A 211       4.153 -18.031  -0.476  1.00  0.00      A    O
ATOM   3123  N   PRO A 212       2.678 -18.162  -2.122  1.00  0.00      A    N
ATOM   3124  CD  PRO A 212       1.868 -17.606  -3.297  1.00  0.00      A    C
ATOM   3125  HD1 PRO A 212       2.424 -17.093  -4.111  1.00  0.00      A    H
ATOM   3126  HD2 PRO A 212       1.103 -16.928  -2.861  1.00  0.00      A    H
ATOM   3127  CA  PRO A 212       2.515 -19.619  -2.052  1.00  0.00      A    C
ATOM   3128  HA  PRO A 212       2.622 -19.882  -1.010  1.00  0.00      A    H
ATOM   3129  CB  PRO A 212       1.069 -19.881  -2.655  1.00  0.00      A    C
ATOM   3130  HB1 PRO A 212       0.941 -20.916  -3.038  1.00  0.00      A    H
ATOM   3131  HB2 PRO A 212       0.315 -19.622  -1.883  1.00  0.00      A    H
ATOM   3132  CG  PRO A 212       1.069 -18.803  -3.769  1.00  0.00      A    C
ATOM   3133  HG1 PRO A 212       1.541 -19.127  -4.721  1.00  0.00      A    H
ATOM   3134  HG2 PRO A 212       0.062 -18.387  -3.988  1.00  0.00      A    H
ATOM   3135  C   PRO A 212       3.580 -20.265  -2.825  1.00  0.00      A    C
ATOM   3136  O   PRO A 212       4.227 -19.665  -3.731  1.00  0.00      A    O
ATOM   3137  N   THR A 213       3.839 -21.554  -2.609  1.00  0.00      A    N
ATOM   3138  HN  THR A 213       3.218 -22.088  -2.040  1.00  0.00      A    H
ATOM   3139  CA  THR A 213       4.936 -22.270  -3.255  1.00  0.00      A    C
ATOM   3140  HA  THR A 213       5.240 -21.702  -4.122  1.00  0.00      A    H
ATOM   3141  CB  THR A 213       6.143 -22.522  -2.415  1.00  0.00      A    C
ATOM   3142  HB  THR A 213       5.897 -23.175  -1.551  1.00  0.00      A    H
ATOM   3143  OG1 THR A 213       6.624 -21.317  -1.836  1.00  0.00      A    O
ATOM   3144  HG1 THR A 213       7.353 -21.720  -1.360  1.00  0.00      A    H
ATOM   3145  CG2 THR A 213       7.365 -23.070  -3.184  1.00  0.00      A    C
ATOM   3146 HG21 THR A 213       8.238 -23.105  -2.497  1.00  0.00      A    H
ATOM   3147 HG22 THR A 213       7.164 -24.122  -3.479  1.00  0.00      A    H
ATOM   3148 HG23 THR A 213       7.648 -22.402  -4.025  1.00  0.00      A    H
ATOM   3149  C   THR A 213       4.453 -23.567  -3.783  1.00  0.00      A    C
ATOM   3150  O   THR A 213       3.670 -24.285  -3.130  1.00  0.00      A    O
ATOM   3151  N   LEU A 214       4.873 -23.860  -4.976  1.00  0.00      A    N
ATOM   3152  HN  LEU A 214       5.580 -23.366  -5.477  1.00  0.00      A    H
ATOM   3153  CA  LEU A 214       4.629 -25.134  -5.657  1.00  0.00      A    C
ATOM   3154  HA  LEU A 214       4.638 -25.944  -4.943  1.00  0.00      A    H
ATOM   3155  CB  LEU A 214       3.282 -25.085  -6.425  1.00  0.00      A    C
ATOM   3156  HB1 LEU A 214       2.971 -24.021  -6.503  1.00  0.00      A    H
ATOM   3157  HB2 LEU A 214       3.332 -25.251  -7.522  1.00  0.00      A    H
ATOM   3158  CG  LEU A 214       2.207 -26.028  -5.934  1.00  0.00      A    C
ATOM   3159  HG  LEU A 214       1.904 -25.841  -4.881  1.00  0.00      A    H
ATOM   3160  CD1 LEU A 214       0.898 -25.739  -6.684  1.00  0.00      A    C
ATOM   3161 HD11 LEU A 214       0.870 -26.064  -7.746  1.00  0.00      A    H
ATOM   3162 HD12 LEU A 214      -0.019 -26.130  -6.193  1.00  0.00      A    H
ATOM   3163 HD13 LEU A 214       0.709 -24.644  -6.658  1.00  0.00      A    H
ATOM   3164  CD2 LEU A 214       2.486 -27.498  -6.094  1.00  0.00      A    C
ATOM   3165 HD21 LEU A 214       1.751 -28.139  -5.562  1.00  0.00      A    H
ATOM   3166 HD22 LEU A 214       2.420 -27.862  -7.141  1.00  0.00      A    H
ATOM   3167 HD23 LEU A 214       3.476 -27.829  -5.714  1.00  0.00      A    H
ATOM   3168  C   LEU A 214       5.744 -25.360  -6.665  1.00  0.00      A    C
ATOM   3169  O   LEU A 214       6.412 -24.475  -7.146  1.00  0.00      A    O
ATOM   3170  N   GLN A 215       6.012 -26.620  -6.943  1.00  0.00      A    N
ATOM   3171  HN  GLN A 215       5.432 -27.364  -6.622  1.00  0.00      A    H
ATOM   3172  CA  GLN A 215       6.898 -27.073  -7.971  1.00  0.00      A    C
ATOM   3173  HA  GLN A 215       7.413 -26.200  -8.345  1.00  0.00      A    H
ATOM   3174  CB  GLN A 215       7.887 -28.134  -7.364  1.00  0.00      A    C
ATOM   3175  HB1 GLN A 215       8.828 -28.252  -7.943  1.00  0.00      A    H
ATOM   3176  HB2 GLN A 215       8.237 -27.663  -6.420  1.00  0.00      A    H
ATOM   3177  CG  GLN A 215       7.408 -29.575  -7.131  1.00  0.00      A    C
ATOM   3178  HG1 GLN A 215       6.581 -29.677  -6.396  1.00  0.00      A    H
ATOM   3179  HG2 GLN A 215       6.984 -29.935  -8.093  1.00  0.00      A    H
ATOM   3180  CD  GLN A 215       8.565 -30.525  -6.638  1.00  0.00      A    C
ATOM   3181  OE1 GLN A 215       9.385 -30.231  -5.727  1.00  0.00      A    O
ATOM   3182  NE2 GLN A 215       8.706 -31.638  -7.374  1.00  0.00      A    N
ATOM   3183 HE21 GLN A 215       9.548 -32.148  -7.202  1.00  0.00      A    H
ATOM   3184 HE22 GLN A 215       8.304 -31.575  -8.288  1.00  0.00      A    H
ATOM   3185  C   GLN A 215       6.229 -27.608  -9.246  1.00  0.00      A    C
ATOM   3186  O   GLN A 215       5.035 -27.856  -9.246  1.00  0.00      A    O
ATOM   3187  N   SER A 216       7.053 -27.847 -10.360  1.00  0.00      A    N
ATOM   3188  HN  SER A 216       8.044 -27.822 -10.257  1.00  0.00      A    H
ATOM   3189  CA  SER A 216       6.395 -28.387 -11.565  1.00  0.00      A    C
ATOM   3190  HA  SER A 216       5.522 -27.779 -11.750  1.00  0.00      A    H
ATOM   3191  CB  SER A 216       7.303 -28.378 -12.876  1.00  0.00      A    C
ATOM   3192  HB1 SER A 216       8.121 -29.121 -12.761  1.00  0.00      A    H
ATOM   3193  HB2 SER A 216       6.606 -28.624 -13.705  1.00  0.00      A    H
ATOM   3194  OG  SER A 216       7.817 -27.092 -13.103  1.00  0.00      A    O
ATOM   3195  HG1 SER A 216       8.359 -27.200 -13.888  1.00  0.00      A    H
ATOM   3196  C   SER A 216       5.865 -29.815 -11.414  1.00  0.00      A    C
ATOM   3197  O   SER A 216       4.705 -30.104 -11.745  1.00  0.00      A    O
ATOM   3198  N   GLY A 217       6.815 -30.757 -11.271  1.00  0.00      A    N
ATOM   3199  HN  GLY A 217       7.721 -30.456 -10.986  1.00  0.00      A    H
ATOM   3200  CA  GLY A 217       6.410 -32.164 -11.331  1.00  0.00      A    C
ATOM   3201  HA1 GLY A 217       5.495 -32.340 -11.877  1.00  0.00      A    H
ATOM   3202  HA2 GLY A 217       7.245 -32.625 -11.838  1.00  0.00      A    H
ATOM   3203  C   GLY A 217       6.324 -32.875  -9.998  1.00  0.00      A    C
ATOM   3204  O   GLY A 217       6.128 -32.203  -8.973  1.00  0.00      A    O
ATOM   3205  N   ALA A 218       6.471 -34.211 -10.004  1.00  0.00      A    N
ATOM   3206  HN  ALA A 218       6.770 -34.734 -10.799  1.00  0.00      A    H
ATOM   3207  CA  ALA A 218       6.338 -34.815  -8.682  1.00  0.00      A    C
ATOM   3208  HA  ALA A 218       5.929 -34.166  -7.922  1.00  0.00      A    H
ATOM   3209  CB  ALA A 218       5.267 -35.822  -8.896  1.00  0.00      A    C
ATOM   3210  HB1 ALA A 218       5.580 -36.605  -9.619  1.00  0.00      A    H
ATOM   3211  HB2 ALA A 218       5.134 -36.356  -7.930  1.00  0.00      A    H
ATOM   3212  HB3 ALA A 218       4.269 -35.388  -9.122  1.00  0.00      A    H
ATOM   3213  C   ALA A 218       7.677 -35.467  -8.247  1.00  0.00      A    C
ATOM   3214  O   ALA A 218       8.604 -35.590  -9.045  1.00  0.00      A    O
ATOM   3215  N   ASN A 219       7.643 -35.968  -7.026  1.00  0.00      A    N
ATOM   3216  HN  ASN A 219       6.843 -35.848  -6.444  1.00  0.00      A    H
ATOM   3217  CA  ASN A 219       8.691 -36.776  -6.375  1.00  0.00      A    C
ATOM   3218  HA  ASN A 219       9.160 -37.392  -7.128  1.00  0.00      A    H
ATOM   3219  CB  ASN A 219       9.916 -35.922  -5.987  1.00  0.00      A    C
ATOM   3220  HB1 ASN A 219      10.780 -36.517  -5.619  1.00  0.00      A    H
ATOM   3221  HB2 ASN A 219      10.314 -35.397  -6.882  1.00  0.00      A    H
ATOM   3222  CG  ASN A 219       9.536 -34.833  -4.992  1.00  0.00      A    C
ATOM   3223  OD1 ASN A 219       8.665 -34.954  -4.132  1.00  0.00      A    O
ATOM   3224  ND2 ASN A 219      10.307 -33.798  -4.920  1.00  0.00      A    N
ATOM   3225 HD21 ASN A 219      10.094 -33.165  -4.176  1.00  0.00      A    H
ATOM   3226 HD22 ASN A 219      11.170 -33.944  -5.403  1.00  0.00      A    H
ATOM   3227  C   ASN A 219       8.036 -37.737  -5.345  1.00  0.00      A    C
ATOM   3228  O   ASN A 219       6.872 -38.081  -5.401  1.00  0.00      A    O
ATOM   3229  N   ALA A 220       8.855 -38.241  -4.401  1.00  0.00      A    N
ATOM   3230  HN  ALA A 220       9.804 -37.934  -4.421  1.00  0.00      A    H
ATOM   3231  CA  ALA A 220       8.522 -38.998  -3.214  1.00  0.00      A    C
ATOM   3232  HA  ALA A 220       7.856 -39.815  -3.449  1.00  0.00      A    H
ATOM   3233  CB  ALA A 220       9.737 -39.599  -2.558  1.00  0.00      A    C
ATOM   3234  HB1 ALA A 220       9.551 -40.309  -1.724  1.00  0.00      A    H
ATOM   3235  HB2 ALA A 220      10.271 -40.150  -3.362  1.00  0.00      A    H
ATOM   3236  HB3 ALA A 220      10.430 -38.800  -2.220  1.00  0.00      A    H
ATOM   3237  C   ALA A 220       7.772 -38.166  -2.103  1.00  0.00      A    C
ATOM   3238  O   ALA A 220       6.844 -38.620  -1.423  1.00  0.00      A    O
ATOM   3239  N   GLU A 221       8.137 -36.855  -1.935  1.00  0.00      A    N
ATOM   3240  HN  GLU A 221       8.940 -36.499  -2.408  1.00  0.00      A    H
ATOM   3241  CA  GLU A 221       7.514 -36.007  -0.836  1.00  0.00      A    C
ATOM   3242  HA  GLU A 221       7.277 -36.652  -0.003  1.00  0.00      A    H
ATOM   3243  CB  GLU A 221       8.583 -35.023  -0.416  1.00  0.00      A    C
ATOM   3244  HB1 GLU A 221       9.303 -34.833  -1.240  1.00  0.00      A    H
ATOM   3245  HB2 GLU A 221       8.179 -34.035  -0.110  1.00  0.00      A    H
ATOM   3246  CG  GLU A 221       9.503 -35.590   0.683  1.00  0.00      A    C
ATOM   3247  HG1 GLU A 221       8.849 -35.800   1.557  1.00  0.00      A    H
ATOM   3248  HG2 GLU A 221      10.032 -36.492   0.307  1.00  0.00      A    H
ATOM   3249  CD  GLU A 221      10.500 -34.568   1.163  1.00  0.00      A    C
ATOM   3250  OE1 GLU A 221      10.350 -34.179   2.320  1.00  0.00      A    O
ATOM   3251  OE2 GLU A 221      11.421 -34.199   0.407  1.00  0.00      A    O
ATOM   3252  C   GLU A 221       6.211 -35.347  -1.450  1.00  0.00      A    C
ATOM   3253  O   GLU A 221       5.116 -35.323  -0.834  1.00  0.00      A    O
ATOM   3254  N   VAL A 222       6.401 -34.691  -2.659  1.00  0.00      A    N
ATOM   3255  HN  VAL A 222       7.266 -34.749  -3.152  1.00  0.00      A    H
ATOM   3256  CA  VAL A 222       5.361 -34.131  -3.501  1.00  0.00      A    C
ATOM   3257  HA  VAL A 222       4.637 -33.613  -2.890  1.00  0.00      A    H
ATOM   3258  CB  VAL A 222       5.907 -32.915  -4.330  1.00  0.00      A    C
ATOM   3259  HB  VAL A 222       6.623 -33.248  -5.112  1.00  0.00      A    H
ATOM   3260  CG1 VAL A 222       4.959 -32.167  -5.212  1.00  0.00      A    C
ATOM   3261 HG11 VAL A 222       4.290 -32.842  -5.788  1.00  0.00      A    H
ATOM   3262 HG12 VAL A 222       4.291 -31.674  -4.473  1.00  0.00      A    H
ATOM   3263 HG13 VAL A 222       5.556 -31.434  -5.796  1.00  0.00      A    H
ATOM   3264  CG2 VAL A 222       6.784 -31.970  -3.423  1.00  0.00      A    C
ATOM   3265 HG21 VAL A 222       6.130 -31.586  -2.611  1.00  0.00      A    H
ATOM   3266 HG22 VAL A 222       7.684 -32.479  -3.017  1.00  0.00      A    H
ATOM   3267 HG23 VAL A 222       7.073 -31.104  -4.055  1.00  0.00      A    H
ATOM   3268  C   VAL A 222       4.703 -35.222  -4.341  1.00  0.00      A    C
ATOM   3269  O   VAL A 222       5.215 -35.523  -5.390  1.00  0.00      A    O
ATOM   3270  N   ILE A 223       3.534 -35.690  -3.924  1.00  0.00      A    N
ATOM   3271  HN  ILE A 223       3.100 -35.372  -3.085  1.00  0.00      A    H
ATOM   3272  CA  ILE A 223       2.768 -36.776  -4.503  1.00  0.00      A    C
ATOM   3273  HA  ILE A 223       3.404 -37.560  -4.887  1.00  0.00      A    H
ATOM   3274  CB  ILE A 223       1.673 -37.283  -3.530  1.00  0.00      A    C
ATOM   3275  HB  ILE A 223       1.087 -36.377  -3.266  1.00  0.00      A    H
ATOM   3276  CG2 ILE A 223       0.827 -38.351  -4.161  1.00  0.00      A    C
ATOM   3277 HG21 ILE A 223       1.338 -39.099  -4.804  1.00  0.00      A    H
ATOM   3278 HG22 ILE A 223       0.294 -38.953  -3.395  1.00  0.00      A    H
ATOM   3279 HG23 ILE A 223       0.108 -37.916  -4.888  1.00  0.00      A    H
ATOM   3280  CG1 ILE A 223       2.319 -37.815  -2.141  1.00  0.00      A    C
ATOM   3281 HG11 ILE A 223       2.787 -36.971  -1.590  1.00  0.00      A    H
ATOM   3282 HG12 ILE A 223       1.476 -38.085  -1.470  1.00  0.00      A    H
ATOM   3283  CD  ILE A 223       3.305 -38.983  -2.329  1.00  0.00      A    C
ATOM   3284  HD1 ILE A 223       2.827 -39.868  -2.802  1.00  0.00      A    H
ATOM   3285  HD2 ILE A 223       4.232 -38.735  -2.889  1.00  0.00      A    H
ATOM   3286  HD3 ILE A 223       3.682 -39.207  -1.308  1.00  0.00      A    H
ATOM   3287  C   ILE A 223       2.157 -36.349  -5.811  1.00  0.00      A    C
ATOM   3288  O   ILE A 223       1.632 -35.255  -5.952  1.00  0.00      A    O
ATOM   3289  N   LYS A 224       2.120 -37.227  -6.879  1.00  0.00      A    N
ATOM   3290  HN  LYS A 224       2.630 -38.073  -6.749  1.00  0.00      A    H
ATOM   3291  CA  LYS A 224       1.493 -36.953  -8.129  1.00  0.00      A    C
ATOM   3292  HA  LYS A 224       2.002 -36.079  -8.508  1.00  0.00      A    H
ATOM   3293  CB  LYS A 224       1.560 -38.191  -9.097  1.00  0.00      A    C
ATOM   3294  HB1 LYS A 224       2.633 -38.472  -9.153  1.00  0.00      A    H
ATOM   3295  HB2 LYS A 224       0.934 -39.007  -8.677  1.00  0.00      A    H
ATOM   3296  CG  LYS A 224       1.224 -37.809 -10.514  1.00  0.00      A    C
ATOM   3297  HG1 LYS A 224       0.193 -37.437 -10.697  1.00  0.00      A    H
ATOM   3298  HG2 LYS A 224       1.984 -37.033 -10.747  1.00  0.00      A    H
ATOM   3299  CD  LYS A 224       1.423 -39.039 -11.413  1.00  0.00      A    C
ATOM   3300  HD1 LYS A 224       2.251 -39.665 -11.019  1.00  0.00      A    H
ATOM   3301  HD2 LYS A 224       0.497 -39.652 -11.379  1.00  0.00      A    H
ATOM   3302  CE  LYS A 224       1.749 -38.815 -12.939  1.00  0.00      A    C
ATOM   3303  HE1 LYS A 224       2.742 -38.317 -12.946  1.00  0.00      A    H
ATOM   3304  HE2 LYS A 224       1.784 -39.777 -13.494  1.00  0.00      A    H
ATOM   3305  NZ  LYS A 224       0.910 -37.833 -13.663  1.00  0.00      A    N
ATOM   3306  HZ1 LYS A 224       0.883 -36.870 -13.273  1.00  0.00      A    H
ATOM   3307  HZ2 LYS A 224       1.267 -37.866 -14.640  1.00  0.00      A    H
ATOM   3308  HZ3 LYS A 224      -0.105 -38.060 -13.668  1.00  0.00      A    H
ATOM   3309  C   LYS A 224      -0.019 -36.465  -8.033  1.00  0.00      A    C
ATOM   3310  O   LYS A 224      -0.362 -35.330  -8.476  1.00  0.00      A    O
ATOM   3311  N   MET A 225      -0.919 -37.348  -7.531  1.00  0.00      A    N
ATOM   3312  HN  MET A 225      -0.608 -38.273  -7.327  1.00  0.00      A    H
ATOM   3313  CA  MET A 225      -2.379 -37.249  -7.492  1.00  0.00      A    C
ATOM   3314  HA  MET A 225      -2.711 -37.391  -8.510  1.00  0.00      A    H
ATOM   3315  CB  MET A 225      -2.983 -38.262  -6.433  1.00  0.00      A    C
ATOM   3316  HB1 MET A 225      -2.734 -39.304  -6.725  1.00  0.00      A    H
ATOM   3317  HB2 MET A 225      -2.448 -38.024  -5.488  1.00  0.00      A    H
ATOM   3318  CG  MET A 225      -4.502 -38.174  -6.111  1.00  0.00      A    C
ATOM   3319  HG1 MET A 225      -4.866 -38.900  -5.353  1.00  0.00      A    H
ATOM   3320  HG2 MET A 225      -4.757 -37.217  -5.608  1.00  0.00      A    H
ATOM   3321  SD  MET A 225      -5.422 -38.359  -7.662  1.00  0.00      A    S
ATOM   3322  CE  MET A 225      -7.108 -37.833  -7.377  1.00  0.00      A    C
ATOM   3323  HE1 MET A 225      -7.153 -36.781  -7.023  1.00  0.00      A    H
ATOM   3324  HE2 MET A 225      -7.668 -37.776  -8.335  1.00  0.00      A    H
ATOM   3325  HE3 MET A 225      -7.560 -38.446  -6.568  1.00  0.00      A    H
ATOM   3326  C   MET A 225      -2.982 -35.875  -6.994  1.00  0.00      A    C
ATOM   3327  O   MET A 225      -3.765 -35.237  -7.690  1.00  0.00      A    O
ATOM   3328  N   VAL A 226      -2.509 -35.418  -5.851  1.00  0.00      A    N
ATOM   3329  HN  VAL A 226      -1.745 -35.858  -5.386  1.00  0.00      A    H
ATOM   3330  CA  VAL A 226      -3.061 -34.172  -5.249  1.00  0.00      A    C
ATOM   3331  HA  VAL A 226      -4.098 -34.113  -5.544  1.00  0.00      A    H
ATOM   3332  CB  VAL A 226      -2.850 -34.177  -3.736  1.00  0.00      A    C
ATOM   3333  HB  VAL A 226      -3.140 -33.215  -3.262  1.00  0.00      A    H
ATOM   3334  CG1 VAL A 226      -3.701 -35.283  -3.080  1.00  0.00      A    C
ATOM   3335 HG11 VAL A 226      -3.175 -36.235  -3.304  1.00  0.00      A    H
ATOM   3336 HG12 VAL A 226      -3.811 -35.112  -1.988  1.00  0.00      A    H
ATOM   3337 HG13 VAL A 226      -4.729 -35.327  -3.497  1.00  0.00      A    H
ATOM   3338  CG2 VAL A 226      -1.345 -34.475  -3.540  1.00  0.00      A    C
ATOM   3339 HG21 VAL A 226      -0.631 -33.760  -4.004  1.00  0.00      A    H
ATOM   3340 HG22 VAL A 226      -1.147 -34.504  -2.447  1.00  0.00      A    H
ATOM   3341 HG23 VAL A 226      -1.135 -35.469  -3.990  1.00  0.00      A    H
ATOM   3342  C   VAL A 226      -2.428 -32.871  -5.714  1.00  0.00      A    C
ATOM   3343  O   VAL A 226      -2.870 -31.797  -5.278  1.00  0.00      A    O
ATOM   3344  N   SER A 227      -1.377 -32.999  -6.595  1.00  0.00      A    N
ATOM   3345  HN  SER A 227      -1.272 -33.812  -7.162  1.00  0.00      A    H
ATOM   3346  CA  SER A 227      -0.551 -31.977  -7.146  1.00  0.00      A    C
ATOM   3347  HA  SER A 227      -0.645 -31.031  -6.635  1.00  0.00      A    H
ATOM   3348  CB  SER A 227       0.939 -32.212  -7.260  1.00  0.00      A    C
ATOM   3349  HB1 SER A 227       1.112 -32.968  -8.055  1.00  0.00      A    H
ATOM   3350  HB2 SER A 227       1.516 -31.322  -7.588  1.00  0.00      A    H
ATOM   3351  OG  SER A 227       1.429 -32.685  -6.003  1.00  0.00      A    O
ATOM   3352  HG1 SER A 227       1.105 -33.586  -5.934  1.00  0.00      A    H
ATOM   3353  C   SER A 227      -1.010 -31.684  -8.590  1.00  0.00      A    C
ATOM   3354  O   SER A 227      -1.179 -30.538  -8.960  1.00  0.00      A    O
ATOM   3355  N   GLU A 228      -1.412 -32.664  -9.350  1.00  0.00      A    N
ATOM   3356  HN  GLU A 228      -1.166 -33.590  -9.072  1.00  0.00      A    H
ATOM   3357  CA  GLU A 228      -2.086 -32.442 -10.617  1.00  0.00      A    C
ATOM   3358  HA  GLU A 228      -1.833 -31.469 -11.011  1.00  0.00      A    H
ATOM   3359  CB  GLU A 228      -1.594 -33.585 -11.521  1.00  0.00      A    C
ATOM   3360  HB1 GLU A 228      -1.863 -34.559 -11.058  1.00  0.00      A    H
ATOM   3361  HB2 GLU A 228      -2.087 -33.539 -12.515  1.00  0.00      A    H
ATOM   3362  CG  GLU A 228      -0.064 -33.447 -11.742  1.00  0.00      A    C
ATOM   3363  HG1 GLU A 228       0.214 -32.417 -12.051  1.00  0.00      A    H
ATOM   3364  HG2 GLU A 228       0.497 -33.852 -10.873  1.00  0.00      A    H
ATOM   3365  CD  GLU A 228       0.328 -34.263 -13.002  1.00  0.00      A    C
ATOM   3366  OE1 GLU A 228       0.155 -33.759 -14.117  1.00  0.00      A    O
ATOM   3367  OE2 GLU A 228       0.888 -35.379 -12.819  1.00  0.00      A    O
ATOM   3368  C   GLU A 228      -3.659 -32.609 -10.397  1.00  0.00      A    C
ATOM   3369  O   GLU A 228      -4.133 -32.540  -9.281  1.00  0.00      A    O
ATOM   3370  N   THR A 229      -4.453 -32.742 -11.501  1.00  0.00      A    N
ATOM   3371  HN  THR A 229      -4.011 -32.651 -12.390  1.00  0.00      A    H
ATOM   3372  CA  THR A 229      -5.923 -32.986 -11.419  1.00  0.00      A    C
ATOM   3373  HA  THR A 229      -6.263 -33.153 -10.408  1.00  0.00      A    H
ATOM   3374  CB  THR A 229      -6.761 -31.875 -12.038  1.00  0.00      A    C
ATOM   3375  HB  THR A 229      -6.505 -31.853 -13.119  1.00  0.00      A    H
ATOM   3376  OG1 THR A 229      -6.420 -30.632 -11.410  1.00  0.00      A    O
ATOM   3377  HG1 THR A 229      -7.047 -29.999 -11.766  1.00  0.00      A    H
ATOM   3378  CG2 THR A 229      -8.238 -32.149 -11.718  1.00  0.00      A    C
ATOM   3379 HG21 THR A 229      -8.832 -31.493 -12.390  1.00  0.00      A    H
ATOM   3380 HG22 THR A 229      -8.504 -33.173 -12.058  1.00  0.00      A    H
ATOM   3381 HG23 THR A 229      -8.593 -32.148 -10.665  1.00  0.00      A    H
ATOM   3382  C   THR A 229      -6.244 -34.353 -12.211  1.00  0.00      A    C
ATOM   3383  OT1 THR A 229      -6.100 -34.400 -13.476  1.00  0.00      A    O
ATOM   3384  OT2 THR A 229      -6.692 -35.380 -11.528  1.00  0.00      A    O
END
