# Supplementary material for: Sequence comparison, molecular modeling, and network analysis predict structural diversity in cysteine proteases from the Cape sundew, Drosera capensis
Source: Comput Struct Biotechnol J. 2016 Jun 14;14:271–82. doi: 10.1016/j.csbj.2016.05.003 (PMC4949590; doi:10.1016/j.csbj.2016.05.003)
Supplement: Supplementary file 4 [file mmc4.zip › Rosetta_mature/CPGP1_ZINOF_mature_m1.pdb]

CRYST1   64.082   62.830   63.090  90.00  90.00  90.00 P 1           1
ATOM      1  N   ASP A   1      18.752   6.868 -12.102  1.00  0.00      A    N
ATOM      2  HT1 ASP A   1      19.270   6.188 -12.693  1.00  0.00      A    H
ATOM      3  HT2 ASP A   1      19.167   7.784 -12.366  1.00  0.00      A    H
ATOM      4  HT3 ASP A   1      17.731   6.752 -12.265  1.00  0.00      A    H
ATOM      5  CA  ASP A   1      19.073   6.748 -10.673  1.00  0.00      A    C
ATOM      6  HA  ASP A   1      20.148   6.655 -10.625  1.00  0.00      A    H
ATOM      7  CB  ASP A   1      18.688   8.065  -9.848  1.00  0.00      A    C
ATOM      8  HB1 ASP A   1      17.615   8.227 -10.086  1.00  0.00      A    H
ATOM      9  HB2 ASP A   1      18.904   7.824  -8.785  1.00  0.00      A    H
ATOM     10  CG  ASP A   1      19.497   9.199 -10.354  1.00  0.00      A    C
ATOM     11  OD1 ASP A   1      20.483   9.009 -11.113  1.00  0.00      A    O
ATOM     12  OD2 ASP A   1      19.254  10.315  -9.858  1.00  0.00      A    O
ATOM     13  C   ASP A   1      18.619   5.475 -10.095  1.00  0.00      A    C
ATOM     14  O   ASP A   1      19.116   4.414 -10.549  1.00  0.00      A    O
ATOM     15  N   ASP A   2      17.731   5.376  -9.086  1.00  0.00      A    N
ATOM     16  HN  ASP A   2      17.343   6.196  -8.671  1.00  0.00      A    H
ATOM     17  CA  ASP A   2      17.315   4.074  -8.579  1.00  0.00      A    C
ATOM     18  HA  ASP A   2      18.033   3.282  -8.738  1.00  0.00      A    H
ATOM     19  CB  ASP A   2      17.206   4.245  -7.041  1.00  0.00      A    C
ATOM     20  HB1 ASP A   2      16.629   5.149  -6.751  1.00  0.00      A    H
ATOM     21  HB2 ASP A   2      16.711   3.427  -6.475  1.00  0.00      A    H
ATOM     22  CG  ASP A   2      18.569   4.516  -6.371  1.00  0.00      A    C
ATOM     23  OD1 ASP A   2      19.330   3.557  -6.047  1.00  0.00      A    O
ATOM     24  OD2 ASP A   2      18.962   5.692  -6.106  1.00  0.00      A    O
ATOM     25  C   ASP A   2      15.965   3.738  -9.115  1.00  0.00      A    C
ATOM     26  O   ASP A   2      15.796   2.623  -9.653  1.00  0.00      A    O
ATOM     27  N   LEU A   3      15.013   4.689  -9.092  1.00  0.00      A    N
ATOM     28  HN  LEU A   3      15.270   5.577  -8.717  1.00  0.00      A    H
ATOM     29  CA  LEU A   3      13.629   4.370  -9.421  1.00  0.00      A    C
ATOM     30  HA  LEU A   3      13.393   3.398  -9.012  1.00  0.00      A    H
ATOM     31  CB  LEU A   3      12.590   5.407  -8.789  1.00  0.00      A    C
ATOM     32  HB1 LEU A   3      12.823   6.465  -9.035  1.00  0.00      A    H
ATOM     33  HB2 LEU A   3      11.519   5.239  -9.034  1.00  0.00      A    H
ATOM     34  CG  LEU A   3      12.673   5.357  -7.233  1.00  0.00      A    C
ATOM     35  HG  LEU A   3      13.736   5.471  -6.931  1.00  0.00      A    H
ATOM     36  CD1 LEU A   3      11.858   6.541  -6.608  1.00  0.00      A    C
ATOM     37 HD11 LEU A   3      12.187   7.488  -7.087  1.00  0.00      A    H
ATOM     38 HD12 LEU A   3      10.762   6.357  -6.609  1.00  0.00      A    H
ATOM     39 HD13 LEU A   3      12.132   6.686  -5.541  1.00  0.00      A    H
ATOM     40  CD2 LEU A   3      12.276   4.041  -6.678  1.00  0.00      A    C
ATOM     41 HD21 LEU A   3      12.049   3.973  -5.593  1.00  0.00      A    H
ATOM     42 HD22 LEU A   3      11.315   3.758  -7.158  1.00  0.00      A    H
ATOM     43 HD23 LEU A   3      12.971   3.262  -7.059  1.00  0.00      A    H
ATOM     44  C   LEU A   3      13.388   4.307 -10.931  1.00  0.00      A    C
ATOM     45  O   LEU A   3      14.098   5.034 -11.608  1.00  0.00      A    O
ATOM     46  N   PRO A   4      12.380   3.530 -11.462  1.00  0.00      A    N
ATOM     47  CD  PRO A   4      11.443   2.723 -10.710  1.00  0.00      A    C
ATOM     48  HD1 PRO A   4      11.033   3.328  -9.873  1.00  0.00      A    H
ATOM     49  HD2 PRO A   4      11.995   1.857 -10.287  1.00  0.00      A    H
ATOM     50  CA  PRO A   4      12.233   3.385 -12.898  1.00  0.00      A    C
ATOM     51  HA  PRO A   4      13.131   3.298 -13.492  1.00  0.00      A    H
ATOM     52  CB  PRO A   4      11.172   2.224 -13.006  1.00  0.00      A    C
ATOM     53  HB1 PRO A   4      10.685   2.154 -14.001  1.00  0.00      A    H
ATOM     54  HB2 PRO A   4      11.725   1.273 -12.853  1.00  0.00      A    H
ATOM     55  CG  PRO A   4      10.380   2.429 -11.715  1.00  0.00      A    C
ATOM     56  HG1 PRO A   4       9.676   3.283 -11.805  1.00  0.00      A    H
ATOM     57  HG2 PRO A   4       9.816   1.479 -11.598  1.00  0.00      A    H
ATOM     58  C   PRO A   4      11.599   4.584 -13.523  1.00  0.00      A    C
ATOM     59  O   PRO A   4      11.081   5.438 -12.823  1.00  0.00      A    O
ATOM     60  N   ASP A   5      11.480   4.683 -14.866  1.00  0.00      A    N
ATOM     61  HN  ASP A   5      12.002   4.059 -15.441  1.00  0.00      A    H
ATOM     62  CA  ASP A   5      10.939   5.809 -15.546  1.00  0.00      A    C
ATOM     63  HA  ASP A   5      11.138   6.698 -14.966  1.00  0.00      A    H
ATOM     64  CB  ASP A   5      11.523   5.775 -17.026  1.00  0.00      A    C
ATOM     65  HB1 ASP A   5      12.603   5.562 -16.875  1.00  0.00      A    H
ATOM     66  HB2 ASP A   5      11.028   4.945 -17.574  1.00  0.00      A    H
ATOM     67  CG  ASP A   5      11.250   7.110 -17.645  1.00  0.00      A    C
ATOM     68  OD1 ASP A   5      10.681   7.113 -18.781  1.00  0.00      A    O
ATOM     69  OD2 ASP A   5      11.641   8.130 -17.059  1.00  0.00      A    O
ATOM     70  C   ASP A   5       9.405   5.707 -15.492  1.00  0.00      A    C
ATOM     71  O   ASP A   5       8.644   6.652 -15.263  1.00  0.00      A    O
ATOM     72  N   SER A   6       9.006   4.500 -15.725  1.00  0.00      A    N
ATOM     73  HN  SER A   6       9.711   3.826 -15.930  1.00  0.00      A    H
ATOM     74  CA  SER A   6       7.619   4.062 -15.800  1.00  0.00      A    C
ATOM     75  HA  SER A   6       7.010   4.903 -15.502  1.00  0.00      A    H
ATOM     76  CB  SER A   6       6.998   3.802 -17.273  1.00  0.00      A    C
ATOM     77  HB1 SER A   6       7.528   2.946 -17.745  1.00  0.00      A    H
ATOM     78  HB2 SER A   6       5.950   3.444 -17.190  1.00  0.00      A    H
ATOM     79  OG  SER A   6       7.121   4.974 -18.055  1.00  0.00      A    O
ATOM     80  HG1 SER A   6       7.603   4.635 -18.812  1.00  0.00      A    H
ATOM     81  C   SER A   6       7.406   2.801 -14.939  1.00  0.00      A    C
ATOM     82  O   SER A   6       8.224   1.894 -14.832  1.00  0.00      A    O
ATOM     83  N   ILE A   7       6.218   2.739 -14.371  1.00  0.00      A    N
ATOM     84  HN  ILE A   7       5.512   3.428 -14.514  1.00  0.00      A    H
ATOM     85  CA  ILE A   7       5.798   1.465 -13.803  1.00  0.00      A    C
ATOM     86  HA  ILE A   7       6.200   0.641 -14.373  1.00  0.00      A    H
ATOM     87  CB  ILE A   7       6.143   1.289 -12.333  1.00  0.00      A    C
ATOM     88  HB  ILE A   7       7.254   1.308 -12.343  1.00  0.00      A    H
ATOM     89  CG2 ILE A   7       5.613   2.486 -11.538  1.00  0.00      A    C
ATOM     90 HG21 ILE A   7       5.687   3.450 -12.086  1.00  0.00      A    H
ATOM     91 HG22 ILE A   7       4.563   2.310 -11.221  1.00  0.00      A    H
ATOM     92 HG23 ILE A   7       6.197   2.646 -10.606  1.00  0.00      A    H
ATOM     93  CG1 ILE A   7       5.675  -0.071 -11.748  1.00  0.00      A    C
ATOM     94 HG11 ILE A   7       5.898  -0.005 -10.662  1.00  0.00      A    H
ATOM     95 HG12 ILE A   7       4.572  -0.138 -11.857  1.00  0.00      A    H
ATOM     96  CD  ILE A   7       6.277  -1.369 -12.243  1.00  0.00      A    C
ATOM     97  HD1 ILE A   7       7.383  -1.361 -12.350  1.00  0.00      A    H
ATOM     98  HD2 ILE A   7       6.055  -2.160 -11.495  1.00  0.00      A    H
ATOM     99  HD3 ILE A   7       5.753  -1.675 -13.174  1.00  0.00      A    H
ATOM    100  C   ILE A   7       4.292   1.374 -14.059  1.00  0.00      A    C
ATOM    101  O   ILE A   7       3.484   2.265 -13.914  1.00  0.00      A    O
ATOM    102  N   ASP A   8       3.875   0.234 -14.601  1.00  0.00      A    N
ATOM    103  HN  ASP A   8       4.469  -0.523 -14.864  1.00  0.00      A    H
ATOM    104  CA  ASP A   8       2.493   0.028 -15.022  1.00  0.00      A    C
ATOM    105  HA  ASP A   8       1.901   0.823 -14.592  1.00  0.00      A    H
ATOM    106  CB  ASP A   8       2.339  -0.022 -16.551  1.00  0.00      A    C
ATOM    107  HB1 ASP A   8       3.084   0.659 -17.015  1.00  0.00      A    H
ATOM    108  HB2 ASP A   8       2.643  -0.947 -17.085  1.00  0.00      A    H
ATOM    109  CG  ASP A   8       0.931   0.186 -17.051  1.00  0.00      A    C
ATOM    110  OD1 ASP A   8      -0.089  -0.219 -16.430  1.00  0.00      A    O
ATOM    111  OD2 ASP A   8       0.854   0.761 -18.174  1.00  0.00      A    O
ATOM    112  C   ASP A   8       2.102  -1.307 -14.509  1.00  0.00      A    C
ATOM    113  O   ASP A   8       2.627  -2.317 -15.010  1.00  0.00      A    O
ATOM    114  N   TRP A   9       1.292  -1.373 -13.409  1.00  0.00      A    N
ATOM    115  HN  TRP A   9       0.964  -0.510 -13.034  1.00  0.00      A    H
ATOM    116  CA  TRP A   9       0.800  -2.687 -12.863  1.00  0.00      A    C
ATOM    117  HA  TRP A   9       1.653  -3.330 -12.698  1.00  0.00      A    H
ATOM    118  CB  TRP A   9       0.348  -2.427 -11.382  1.00  0.00      A    C
ATOM    119  HB1 TRP A   9      -0.297  -1.523 -11.412  1.00  0.00      A    H
ATOM    120  HB2 TRP A   9      -0.338  -3.206 -10.985  1.00  0.00      A    H
ATOM    121  CG  TRP A   9       1.507  -2.048 -10.459  1.00  0.00      A    C
ATOM    122  CD1 TRP A   9       1.730  -0.865  -9.800  1.00  0.00      A    C
ATOM    123  HD1 TRP A   9       1.073  -0.019  -9.661  1.00  0.00      A    H
ATOM    124  NE1 TRP A   9       2.928  -0.896  -9.132  1.00  0.00      A    N
ATOM    125  HE1 TRP A   9       3.367  -0.156  -8.671  1.00  0.00      A    H
ATOM    126  CE2 TRP A   9       3.548  -2.117  -9.443  1.00  0.00      A    C
ATOM    127  CD2 TRP A   9       2.626  -2.904 -10.139  1.00  0.00      A    C
ATOM    128  CE3 TRP A   9       2.939  -4.241 -10.518  1.00  0.00      A    C
ATOM    129  HE3 TRP A   9       2.274  -4.853 -11.109  1.00  0.00      A    H
ATOM    130  CZ3 TRP A   9       4.262  -4.672 -10.260  1.00  0.00      A    C
ATOM    131  HZ3 TRP A   9       4.645  -5.574 -10.716  1.00  0.00      A    H
ATOM    132  CZ2 TRP A   9       4.753  -2.611  -9.013  1.00  0.00      A    C
ATOM    133  HZ2 TRP A   9       5.259  -2.157  -8.174  1.00  0.00      A    H
ATOM    134  CH2 TRP A   9       5.186  -3.898  -9.511  1.00  0.00      A    C
ATOM    135  HH2 TRP A   9       6.212  -4.199  -9.355  1.00  0.00      A    H
ATOM    136  C   TRP A   9      -0.302  -3.379 -13.640  1.00  0.00      A    C
ATOM    137  O   TRP A   9      -0.663  -4.465 -13.320  1.00  0.00      A    O
ATOM    138  N   ARG A  10      -0.860  -2.770 -14.673  1.00  0.00      A    N
ATOM    139  HN  ARG A  10      -0.621  -1.839 -14.938  1.00  0.00      A    H
ATOM    140  CA  ARG A  10      -1.671  -3.527 -15.633  1.00  0.00      A    C
ATOM    141  HA  ARG A  10      -2.212  -4.291 -15.095  1.00  0.00      A    H
ATOM    142  CB  ARG A  10      -2.503  -2.519 -16.474  1.00  0.00      A    C
ATOM    143  HB1 ARG A  10      -1.777  -1.968 -17.109  1.00  0.00      A    H
ATOM    144  HB2 ARG A  10      -3.229  -2.975 -17.181  1.00  0.00      A    H
ATOM    145  CG  ARG A  10      -3.295  -1.545 -15.636  1.00  0.00      A    C
ATOM    146  HG1 ARG A  10      -4.142  -1.930 -15.030  1.00  0.00      A    H
ATOM    147  HG2 ARG A  10      -2.631  -1.055 -14.892  1.00  0.00      A    H
ATOM    148  CD  ARG A  10      -3.862  -0.366 -16.499  1.00  0.00      A    C
ATOM    149  HD1 ARG A  10      -4.382  -0.749 -17.403  1.00  0.00      A    H
ATOM    150  HD2 ARG A  10      -4.499   0.277 -15.854  1.00  0.00      A    H
ATOM    151  NE  ARG A  10      -2.676   0.473 -16.995  1.00  0.00      A    N
ATOM    152  HE  ARG A  10      -1.720   0.212 -16.860  1.00  0.00      A    H
ATOM    153  CZ  ARG A  10      -2.755   1.434 -17.927  1.00  0.00      A    C
ATOM    154  NH1 ARG A  10      -3.893   1.911 -18.428  1.00  0.00      A    N
ATOM    155 HH11 ARG A  10      -4.752   1.399 -18.445  1.00  0.00      A    H
ATOM    156 HH12 ARG A  10      -3.848   2.761 -18.952  1.00  0.00      A    H
ATOM    157  NH2 ARG A  10      -1.560   1.964 -18.256  1.00  0.00      A    N
ATOM    158 HH21 ARG A  10      -0.740   1.596 -17.818  1.00  0.00      A    H
ATOM    159 HH22 ARG A  10      -1.504   2.385 -19.162  1.00  0.00      A    H
ATOM    160  C   ARG A  10      -0.730  -4.259 -16.586  1.00  0.00      A    C
ATOM    161  O   ARG A  10      -0.998  -5.454 -16.887  1.00  0.00      A    O
ATOM    162  N   GLU A  11       0.430  -3.634 -17.000  1.00  0.00      A    N
ATOM    163  HN  GLU A  11       0.606  -2.710 -16.669  1.00  0.00      A    H
ATOM    164  CA  GLU A  11       1.370  -4.302 -17.886  1.00  0.00      A    C
ATOM    165  HA  GLU A  11       0.786  -4.765 -18.668  1.00  0.00      A    H
ATOM    166  CB  GLU A  11       2.269  -3.318 -18.571  1.00  0.00      A    C
ATOM    167  HB1 GLU A  11       1.588  -2.594 -19.067  1.00  0.00      A    H
ATOM    168  HB2 GLU A  11       2.983  -2.767 -17.923  1.00  0.00      A    H
ATOM    169  CG  GLU A  11       3.040  -3.984 -19.727  1.00  0.00      A    C
ATOM    170  HG1 GLU A  11       3.754  -4.766 -19.392  1.00  0.00      A    H
ATOM    171  HG2 GLU A  11       2.352  -4.428 -20.478  1.00  0.00      A    H
ATOM    172  CD  GLU A  11       3.801  -2.918 -20.499  1.00  0.00      A    C
ATOM    173  OE1 GLU A  11       4.989  -2.815 -20.201  1.00  0.00      A    O
ATOM    174  OE2 GLU A  11       3.218  -2.278 -21.409  1.00  0.00      A    O
ATOM    175  C   GLU A  11       2.077  -5.343 -17.058  1.00  0.00      A    C
ATOM    176  O   GLU A  11       2.140  -6.463 -17.452  1.00  0.00      A    O
ATOM    177  N   ASN A  12       2.573  -5.050 -15.863  1.00  0.00      A    N
ATOM    178  HN  ASN A  12       2.503  -4.099 -15.572  1.00  0.00      A    H
ATOM    179  CA  ASN A  12       3.137  -6.073 -14.925  1.00  0.00      A    C
ATOM    180  HA  ASN A  12       3.752  -6.853 -15.350  1.00  0.00      A    H
ATOM    181  CB  ASN A  12       3.976  -5.590 -13.793  1.00  0.00      A    C
ATOM    182  HB1 ASN A  12       3.422  -4.859 -13.166  1.00  0.00      A    H
ATOM    183  HB2 ASN A  12       4.135  -6.492 -13.164  1.00  0.00      A    H
ATOM    184  CG  ASN A  12       5.324  -4.957 -14.204  1.00  0.00      A    C
ATOM    185  OD1 ASN A  12       5.309  -3.864 -14.749  1.00  0.00      A    O
ATOM    186  ND2 ASN A  12       6.535  -5.598 -13.936  1.00  0.00      A    N
ATOM    187 HD21 ASN A  12       7.363  -5.040 -13.989  1.00  0.00      A    H
ATOM    188 HD22 ASN A  12       6.431  -6.584 -13.808  1.00  0.00      A    H
ATOM    189  C   ASN A  12       2.125  -7.027 -14.360  1.00  0.00      A    C
ATOM    190  O   ASN A  12       2.519  -8.106 -13.912  1.00  0.00      A    O
ATOM    191  N   GLY A  13       0.824  -6.698 -14.450  1.00  0.00      A    N
ATOM    192  HN  GLY A  13       0.624  -5.918 -15.039  1.00  0.00      A    H
ATOM    193  CA  GLY A  13      -0.266  -7.631 -14.138  1.00  0.00      A    C
ATOM    194  HA1 GLY A  13      -1.132  -7.283 -14.682  1.00  0.00      A    H
ATOM    195  HA2 GLY A  13       0.062  -8.603 -14.475  1.00  0.00      A    H
ATOM    196  C   GLY A  13      -0.698  -7.772 -12.733  1.00  0.00      A    C
ATOM    197  O   GLY A  13      -1.272  -8.784 -12.399  1.00  0.00      A    O
ATOM    198  N   ALA A  14      -0.455  -6.776 -11.842  1.00  0.00      A    N
ATOM    199  HN  ALA A  14      -0.023  -5.922 -12.119  1.00  0.00      A    H
ATOM    200  CA  ALA A  14      -0.845  -6.873 -10.485  1.00  0.00      A    C
ATOM    201  HA  ALA A  14      -0.837  -7.890 -10.121  1.00  0.00      A    H
ATOM    202  CB  ALA A  14       0.022  -6.083  -9.522  1.00  0.00      A    C
ATOM    203  HB1 ALA A  14       0.987  -6.604  -9.341  1.00  0.00      A    H
ATOM    204  HB2 ALA A  14       0.260  -5.038  -9.813  1.00  0.00      A    H
ATOM    205  HB3 ALA A  14      -0.470  -5.921  -8.539  1.00  0.00      A    H
ATOM    206  C   ALA A  14      -2.368  -6.528 -10.244  1.00  0.00      A    C
ATOM    207  O   ALA A  14      -2.938  -6.766  -9.187  1.00  0.00      A    O
ATOM    208  N   VAL A  15      -3.068  -5.855 -11.159  1.00  0.00      A    N
ATOM    209  HN  VAL A  15      -2.669  -5.852 -12.072  1.00  0.00      A    H
ATOM    210  CA  VAL A  15      -4.429  -5.367 -10.891  1.00  0.00      A    C
ATOM    211  HA  VAL A  15      -4.790  -5.476  -9.879  1.00  0.00      A    H
ATOM    212  CB  VAL A  15      -4.516  -3.836 -11.150  1.00  0.00      A    C
ATOM    213  HB  VAL A  15      -5.568  -3.483 -11.088  1.00  0.00      A    H
ATOM    214  CG1 VAL A  15      -3.649  -3.230 -10.000  1.00  0.00      A    C
ATOM    215 HG11 VAL A  15      -2.601  -3.594  -9.949  1.00  0.00      A    H
ATOM    216 HG12 VAL A  15      -3.787  -2.128  -9.959  1.00  0.00      A    H
ATOM    217 HG13 VAL A  15      -4.103  -3.545  -9.036  1.00  0.00      A    H
ATOM    218  CG2 VAL A  15      -3.913  -3.407 -12.523  1.00  0.00      A    C
ATOM    219 HG21 VAL A  15      -3.974  -2.300 -12.585  1.00  0.00      A    H
ATOM    220 HG22 VAL A  15      -2.886  -3.730 -12.797  1.00  0.00      A    H
ATOM    221 HG23 VAL A  15      -4.538  -3.794 -13.357  1.00  0.00      A    H
ATOM    222  C   VAL A  15      -5.406  -6.096 -11.796  1.00  0.00      A    C
ATOM    223  O   VAL A  15      -5.064  -6.697 -12.759  1.00  0.00      A    O
ATOM    224  N   VAL A  16      -6.680  -6.053 -11.386  1.00  0.00      A    N
ATOM    225  HN  VAL A  16      -6.773  -5.596 -10.504  1.00  0.00      A    H
ATOM    226  CA  VAL A  16      -7.799  -6.445 -12.119  1.00  0.00      A    C
ATOM    227  HA  VAL A  16      -7.476  -6.939 -13.023  1.00  0.00      A    H
ATOM    228  CB  VAL A  16      -8.805  -7.389 -11.451  1.00  0.00      A    C
ATOM    229  HB  VAL A  16      -9.730  -7.765 -11.939  1.00  0.00      A    H
ATOM    230  CG1 VAL A  16      -8.027  -8.615 -10.925  1.00  0.00      A    C
ATOM    231 HG11 VAL A  16      -7.579  -9.277 -11.696  1.00  0.00      A    H
ATOM    232 HG12 VAL A  16      -7.216  -8.287 -10.240  1.00  0.00      A    H
ATOM    233 HG13 VAL A  16      -8.773  -9.249 -10.399  1.00  0.00      A    H
ATOM    234  CG2 VAL A  16      -9.433  -6.714 -10.242  1.00  0.00      A    C
ATOM    235 HG21 VAL A  16      -8.637  -6.282  -9.599  1.00  0.00      A    H
ATOM    236 HG22 VAL A  16     -10.060  -5.897 -10.656  1.00  0.00      A    H
ATOM    237 HG23 VAL A  16      -9.961  -7.484  -9.638  1.00  0.00      A    H
ATOM    238  C   VAL A  16      -8.596  -5.174 -12.636  1.00  0.00      A    C
ATOM    239  O   VAL A  16      -8.260  -4.093 -12.167  1.00  0.00      A    O
ATOM    240  N   PRO A  17      -9.561  -5.261 -13.582  1.00  0.00      A    N
ATOM    241  CD  PRO A  17      -9.592  -6.223 -14.639  1.00  0.00      A    C
ATOM    242  HD1 PRO A  17      -9.394  -7.271 -14.329  1.00  0.00      A    H
ATOM    243  HD2 PRO A  17      -8.980  -5.887 -15.503  1.00  0.00      A    H
ATOM    244  CA  PRO A  17     -10.362  -4.107 -13.882  1.00  0.00      A    C
ATOM    245  HA  PRO A  17      -9.659  -3.360 -14.221  1.00  0.00      A    H
ATOM    246  CB  PRO A  17     -11.308  -4.673 -15.038  1.00  0.00      A    C
ATOM    247  HB1 PRO A  17     -12.401  -4.669 -14.837  1.00  0.00      A    H
ATOM    248  HB2 PRO A  17     -10.890  -4.227 -15.966  1.00  0.00      A    H
ATOM    249  CG  PRO A  17     -10.994  -6.199 -15.204  1.00  0.00      A    C
ATOM    250  HG1 PRO A  17     -11.727  -6.835 -14.663  1.00  0.00      A    H
ATOM    251  HG2 PRO A  17     -11.073  -6.551 -16.255  1.00  0.00      A    H
ATOM    252  C   PRO A  17     -11.188  -3.481 -12.794  1.00  0.00      A    C
ATOM    253  O   PRO A  17     -11.079  -3.824 -11.637  1.00  0.00      A    O
ATOM    254  N   VAL A  18     -11.973  -2.409 -13.051  1.00  0.00      A    N
ATOM    255  HN  VAL A  18     -12.044  -2.129 -14.006  1.00  0.00      A    H
ATOM    256  CA  VAL A  18     -12.851  -1.735 -12.102  1.00  0.00      A    C
ATOM    257  HA  VAL A  18     -12.444  -1.991 -11.135  1.00  0.00      A    H
ATOM    258  CB  VAL A  18     -12.768  -0.215 -12.200  1.00  0.00      A    C
ATOM    259  HB  VAL A  18     -13.187   0.090 -13.183  1.00  0.00      A    H
ATOM    260  CG1 VAL A  18     -13.484   0.317 -10.974  1.00  0.00      A    C
ATOM    261 HG11 VAL A  18     -13.465   1.427 -10.949  1.00  0.00      A    H
ATOM    262 HG12 VAL A  18     -14.516  -0.092 -10.932  1.00  0.00      A    H
ATOM    263 HG13 VAL A  18     -13.001   0.034 -10.014  1.00  0.00      A    H
ATOM    264  CG2 VAL A  18     -11.203   0.177 -12.080  1.00  0.00      A    C
ATOM    265 HG21 VAL A  18     -10.448  -0.349 -12.703  1.00  0.00      A    H
ATOM    266 HG22 VAL A  18     -11.154   1.265 -12.303  1.00  0.00      A    H
ATOM    267 HG23 VAL A  18     -10.839   0.049 -11.038  1.00  0.00      A    H
ATOM    268  C   VAL A  18     -14.313  -2.310 -12.190  1.00  0.00      A    C
ATOM    269  O   VAL A  18     -14.843  -2.444 -13.281  1.00  0.00      A    O
ATOM    270  N   LYS A  19     -14.851  -2.822 -11.030  1.00  0.00      A    N
ATOM    271  HN  LYS A  19     -14.330  -2.805 -10.180  1.00  0.00      A    H
ATOM    272  CA  LYS A  19     -16.218  -3.364 -10.854  1.00  0.00      A    C
ATOM    273  HA  LYS A  19     -16.456  -4.026 -11.673  1.00  0.00      A    H
ATOM    274  CB  LYS A  19     -16.374  -4.149  -9.493  1.00  0.00      A    C
ATOM    275  HB1 LYS A  19     -16.157  -3.423  -8.680  1.00  0.00      A    H
ATOM    276  HB2 LYS A  19     -17.375  -4.617  -9.379  1.00  0.00      A    H
ATOM    277  CG  LYS A  19     -15.391  -5.278  -9.151  1.00  0.00      A    C
ATOM    278  HG1 LYS A  19     -15.602  -6.077  -9.893  1.00  0.00      A    H
ATOM    279  HG2 LYS A  19     -14.357  -4.884  -9.246  1.00  0.00      A    H
ATOM    280  CD  LYS A  19     -15.653  -5.778  -7.717  1.00  0.00      A    C
ATOM    281  HD1 LYS A  19     -15.698  -4.896  -7.044  1.00  0.00      A    H
ATOM    282  HD2 LYS A  19     -16.570  -6.405  -7.714  1.00  0.00      A    H
ATOM    283  CE  LYS A  19     -14.493  -6.625  -7.067  1.00  0.00      A    C
ATOM    284  HE1 LYS A  19     -14.184  -7.556  -7.588  1.00  0.00      A    H
ATOM    285  HE2 LYS A  19     -13.649  -5.941  -6.834  1.00  0.00      A    H
ATOM    286  NZ  LYS A  19     -15.071  -6.997  -5.735  1.00  0.00      A    N
ATOM    287  HZ1 LYS A  19     -15.481  -6.212  -5.189  1.00  0.00      A    H
ATOM    288  HZ2 LYS A  19     -15.874  -7.644  -5.870  1.00  0.00      A    H
ATOM    289  HZ3 LYS A  19     -14.429  -7.455  -5.058  1.00  0.00      A    H
ATOM    290  C   LYS A  19     -17.209  -2.312 -10.930  1.00  0.00      A    C
ATOM    291  O   LYS A  19     -16.857  -1.155 -10.691  1.00  0.00      A    O
ATOM    292  N   ASN A  20     -18.507  -2.717 -11.098  1.00  0.00      A    N
ATOM    293  HN  ASN A  20     -18.583  -3.701 -11.235  1.00  0.00      A    H
ATOM    294  CA  ASN A  20     -19.638  -1.804 -11.032  1.00  0.00      A    C
ATOM    295  HA  ASN A  20     -19.377  -0.947 -11.636  1.00  0.00      A    H
ATOM    296  CB  ASN A  20     -20.938  -2.340 -11.639  1.00  0.00      A    C
ATOM    297  HB1 ASN A  20     -20.767  -2.619 -12.701  1.00  0.00      A    H
ATOM    298  HB2 ASN A  20     -21.219  -3.143 -10.925  1.00  0.00      A    H
ATOM    299  CG  ASN A  20     -21.994  -1.248 -11.667  1.00  0.00      A    C
ATOM    300  OD1 ASN A  20     -22.822  -0.989 -10.796  1.00  0.00      A    O
ATOM    301  ND2 ASN A  20     -22.036  -0.580 -12.896  1.00  0.00      A    N
ATOM    302 HD21 ASN A  20     -22.818   0.025 -13.044  1.00  0.00      A    H
ATOM    303 HD22 ASN A  20     -21.401  -0.875 -13.610  1.00  0.00      A    H
ATOM    304  C   ASN A  20     -19.927  -1.442  -9.591  1.00  0.00      A    C
ATOM    305  O   ASN A  20     -20.601  -2.177  -8.924  1.00  0.00      A    O
ATOM    306  N   GLN A  21     -19.558  -0.222  -9.159  1.00  0.00      A    N
ATOM    307  HN  GLN A  21     -18.978   0.297  -9.782  1.00  0.00      A    H
ATOM    308  CA  GLN A  21     -20.031   0.288  -7.897  1.00  0.00      A    C
ATOM    309  HA  GLN A  21     -20.239  -0.524  -7.215  1.00  0.00      A    H
ATOM    310  CB  GLN A  21     -19.030   1.189  -7.116  1.00  0.00      A    C
ATOM    311  HB1 GLN A  21     -18.123   0.565  -6.963  1.00  0.00      A    H
ATOM    312  HB2 GLN A  21     -18.678   1.963  -7.831  1.00  0.00      A    H
ATOM    313  CG  GLN A  21     -19.579   1.766  -5.794  1.00  0.00      A    C
ATOM    314  HG1 GLN A  21     -20.455   2.430  -5.961  1.00  0.00      A    H
ATOM    315  HG2 GLN A  21     -19.833   0.922  -5.118  1.00  0.00      A    H
ATOM    316  CD  GLN A  21     -18.381   2.466  -5.155  1.00  0.00      A    C
ATOM    317  OE1 GLN A  21     -18.346   3.672  -5.136  1.00  0.00      A    O
ATOM    318  NE2 GLN A  21     -17.479   1.689  -4.521  1.00  0.00      A    N
ATOM    319 HE21 GLN A  21     -16.675   2.005  -4.018  1.00  0.00      A    H
ATOM    320 HE22 GLN A  21     -17.623   0.700  -4.547  1.00  0.00      A    H
ATOM    321  C   GLN A  21     -21.255   1.143  -8.181  1.00  0.00      A    C
ATOM    322  O   GLN A  21     -21.220   2.076  -9.001  1.00  0.00      A    O
ATOM    323  N   GLY A  22     -22.373   0.918  -7.480  1.00  0.00      A    N
ATOM    324  HN  GLY A  22     -22.397   0.208  -6.780  1.00  0.00      A    H
ATOM    325  CA  GLY A  22     -23.536   1.898  -7.486  1.00  0.00      A    C
ATOM    326  HA1 GLY A  22     -23.074   2.864  -7.344  1.00  0.00      A    H
ATOM    327  HA2 GLY A  22     -24.119   1.891  -8.396  1.00  0.00      A    H
ATOM    328  C   GLY A  22     -24.509   1.646  -6.390  1.00  0.00      A    C
ATOM    329  O   GLY A  22     -24.535   0.516  -5.901  1.00  0.00      A    O
ATOM    330  N   GLY A  23     -25.261   2.647  -5.887  1.00  0.00      A    N
ATOM    331  HN  GLY A  23     -25.122   3.552  -6.281  1.00  0.00      A    H
ATOM    332  CA  GLY A  23     -26.165   2.645  -4.715  1.00  0.00      A    C
ATOM    333  HA1 GLY A  23     -26.780   3.518  -4.880  1.00  0.00      A    H
ATOM    334  HA2 GLY A  23     -26.747   1.738  -4.784  1.00  0.00      A    H
ATOM    335  C   GLY A  23     -25.494   2.771  -3.402  1.00  0.00      A    C
ATOM    336  O   GLY A  23     -25.646   3.788  -2.768  1.00  0.00      A    O
ATOM    337  N   CYS A  24     -24.820   1.666  -3.018  1.00  0.00      A    N
ATOM    338  HN  CYS A  24     -24.774   0.984  -3.744  1.00  0.00      A    H
ATOM    339  CA  CYS A  24     -24.105   1.616  -1.752  1.00  0.00      A    C
ATOM    340  HA  CYS A  24     -24.601   2.347  -1.132  1.00  0.00      A    H
ATOM    341  CB  CYS A  24     -24.339   0.354  -1.069  1.00  0.00      A    C
ATOM    342  HB1 CYS A  24     -25.298  -0.105  -1.392  1.00  0.00      A    H
ATOM    343  HB2 CYS A  24     -23.500  -0.320  -1.343  1.00  0.00      A    H
ATOM    344  SG  CYS A  24     -24.265   0.239   0.801  1.00  0.00      A    S
ATOM    345  C   CYS A  24     -22.660   1.952  -2.010  1.00  0.00      A    C
ATOM    346  O   CYS A  24     -21.938   1.248  -2.707  1.00  0.00      A    O
ATOM    347  N   GLY A  25     -22.240   3.233  -1.661  1.00  0.00      A    N
ATOM    348  HN  GLY A  25     -22.957   3.822  -1.296  1.00  0.00      A    H
ATOM    349  CA  GLY A  25     -20.909   3.725  -1.820  1.00  0.00      A    C
ATOM    350  HA1 GLY A  25     -20.651   3.649  -2.866  1.00  0.00      A    H
ATOM    351  HA2 GLY A  25     -20.971   4.759  -1.513  1.00  0.00      A    H
ATOM    352  C   GLY A  25     -19.892   3.091  -0.882  1.00  0.00      A    C
ATOM    353  O   GLY A  25     -19.397   3.653   0.113  1.00  0.00      A    O
ATOM    354  N   SER A  26     -19.490   1.844  -1.218  1.00  0.00      A    N
ATOM    355  HN  SER A  26     -20.002   1.348  -1.916  1.00  0.00      A    H
ATOM    356  CA  SER A  26     -18.330   1.263  -0.502  1.00  0.00      A    C
ATOM    357  HA  SER A  26     -18.200   1.693   0.480  1.00  0.00      A    H
ATOM    358  CB  SER A  26     -18.378  -0.350  -0.395  1.00  0.00      A    C
ATOM    359  HB1 SER A  26     -17.393  -0.788  -0.128  1.00  0.00      A    H
ATOM    360  HB2 SER A  26     -19.051  -0.629   0.444  1.00  0.00      A    H
ATOM    361  OG  SER A  26     -18.969  -0.921  -1.541  1.00  0.00      A    O
ATOM    362  HG1 SER A  26     -18.307  -1.060  -2.222  1.00  0.00      A    H
ATOM    363  C   SER A  26     -16.989   1.667  -1.215  1.00  0.00      A    C
ATOM    364  O   SER A  26     -16.158   0.817  -1.546  1.00  0.00      A    O
ATOM    365  N   CYS A  27     -16.735   2.993  -1.450  1.00  0.00      A    N
ATOM    366  HN  CYS A  27     -17.376   3.700  -1.162  1.00  0.00      A    H
ATOM    367  CA  CYS A  27     -15.657   3.561  -2.211  1.00  0.00      A    C
ATOM    368  HA  CYS A  27     -15.767   3.253  -3.241  1.00  0.00      A    H
ATOM    369  CB  CYS A  27     -15.916   5.106  -2.330  1.00  0.00      A    C
ATOM    370  HB1 CYS A  27     -15.006   5.494  -2.836  1.00  0.00      A    H
ATOM    371  HB2 CYS A  27     -16.886   5.227  -2.856  1.00  0.00      A    H
ATOM    372  SG  CYS A  27     -16.360   6.065  -0.833  1.00  0.00      A    S
ATOM    373  C   CYS A  27     -14.217   3.207  -1.650  1.00  0.00      A    C
ATOM    374  O   CYS A  27     -13.350   2.713  -2.371  1.00  0.00      A    O
ATOM    375  N   TRP A  28     -14.091   3.442  -0.347  1.00  0.00      A    N
ATOM    376  HN  TRP A  28     -14.919   3.880  -0.005  1.00  0.00      A    H
ATOM    377  CA  TRP A  28     -13.010   3.214   0.486  1.00  0.00      A    C
ATOM    378  HA  TRP A  28     -12.146   3.657   0.011  1.00  0.00      A    H
ATOM    379  CB  TRP A  28     -13.127   3.802   1.916  1.00  0.00      A    C
ATOM    380  HB1 TRP A  28     -12.245   3.789   2.591  1.00  0.00      A    H
ATOM    381  HB2 TRP A  28     -13.253   4.874   1.652  1.00  0.00      A    H
ATOM    382  CG  TRP A  28     -14.416   3.295   2.555  1.00  0.00      A    C
ATOM    383  CD1 TRP A  28     -15.677   3.693   2.444  1.00  0.00      A    C
ATOM    384  HD1 TRP A  28     -15.995   4.468   1.761  1.00  0.00      A    H
ATOM    385  NE1 TRP A  28     -16.524   2.864   3.113  1.00  0.00      A    N
ATOM    386  HE1 TRP A  28     -17.494   2.950   3.184  1.00  0.00      A    H
ATOM    387  CE2 TRP A  28     -15.720   1.889   3.755  1.00  0.00      A    C
ATOM    388  CD2 TRP A  28     -14.416   2.204   3.528  1.00  0.00      A    C
ATOM    389  CE3 TRP A  28     -13.390   1.427   4.055  1.00  0.00      A    C
ATOM    390  HE3 TRP A  28     -12.348   1.611   3.838  1.00  0.00      A    H
ATOM    391  CZ3 TRP A  28     -13.765   0.281   4.813  1.00  0.00      A    C
ATOM    392  HZ3 TRP A  28     -12.919  -0.288   5.169  1.00  0.00      A    H
ATOM    393  CZ2 TRP A  28     -16.113   0.858   4.577  1.00  0.00      A    C
ATOM    394  HZ2 TRP A  28     -17.174   0.658   4.630  1.00  0.00      A    H
ATOM    395  CH2 TRP A  28     -15.090   0.031   5.103  1.00  0.00      A    C
ATOM    396  HH2 TRP A  28     -15.434  -0.869   5.590  1.00  0.00      A    H
ATOM    397  C   TRP A  28     -12.611   1.774   0.658  1.00  0.00      A    C
ATOM    398  O   TRP A  28     -11.441   1.447   0.570  1.00  0.00      A    O
ATOM    399  N   ALA A  29     -13.567   0.883   0.824  1.00  0.00      A    N
ATOM    400  HN  ALA A  29     -14.532   1.133   0.827  1.00  0.00      A    H
ATOM    401  CA  ALA A  29     -13.467  -0.604   0.718  1.00  0.00      A    C
ATOM    402  HA  ALA A  29     -12.705  -0.950   1.400  1.00  0.00      A    H
ATOM    403  CB  ALA A  29     -14.674  -1.326   1.107  1.00  0.00      A    C
ATOM    404  HB1 ALA A  29     -14.562  -2.391   1.403  1.00  0.00      A    H
ATOM    405  HB2 ALA A  29     -15.157  -0.944   2.031  1.00  0.00      A    H
ATOM    406  HB3 ALA A  29     -15.476  -1.204   0.348  1.00  0.00      A    H
ATOM    407  C   ALA A  29     -12.882  -1.059  -0.620  1.00  0.00      A    C
ATOM    408  O   ALA A  29     -11.931  -1.857  -0.671  1.00  0.00      A    O
ATOM    409  N   PHE A  30     -13.351  -0.497  -1.770  1.00  0.00      A    N
ATOM    410  HN  PHE A  30     -14.085   0.161  -1.620  1.00  0.00      A    H
ATOM    411  CA  PHE A  30     -12.790  -0.729  -3.044  1.00  0.00      A    C
ATOM    412  HA  PHE A  30     -12.787  -1.806  -3.118  1.00  0.00      A    H
ATOM    413  CB  PHE A  30     -13.665  -0.050  -4.138  1.00  0.00      A    C
ATOM    414  HB1 PHE A  30     -14.722  -0.391  -4.118  1.00  0.00      A    H
ATOM    415  HB2 PHE A  30     -13.545   1.054  -4.136  1.00  0.00      A    H
ATOM    416  CG  PHE A  30     -13.149  -0.580  -5.512  1.00  0.00      A    C
ATOM    417  CD1 PHE A  30     -12.051   0.056  -6.162  1.00  0.00      A    C
ATOM    418  HD1 PHE A  30     -11.598   0.950  -5.758  1.00  0.00      A    H
ATOM    419  CE1 PHE A  30     -11.567  -0.381  -7.404  1.00  0.00      A    C
ATOM    420  HE1 PHE A  30     -10.661   0.068  -7.784  1.00  0.00      A    H
ATOM    421  CZ  PHE A  30     -12.119  -1.556  -7.976  1.00  0.00      A    C
ATOM    422  HZ  PHE A  30     -11.762  -1.990  -8.899  1.00  0.00      A    H
ATOM    423  CD2 PHE A  30     -13.722  -1.744  -6.119  1.00  0.00      A    C
ATOM    424  HD2 PHE A  30     -14.610  -2.232  -5.745  1.00  0.00      A    H
ATOM    425  CE2 PHE A  30     -13.161  -2.234  -7.299  1.00  0.00      A    C
ATOM    426  HE2 PHE A  30     -13.568  -3.138  -7.728  1.00  0.00      A    H
ATOM    427  C   PHE A  30     -11.320  -0.155  -3.091  1.00  0.00      A    C
ATOM    428  O   PHE A  30     -10.396  -0.932  -3.417  1.00  0.00      A    O
ATOM    429  N   SER A  31     -11.051   1.071  -2.731  1.00  0.00      A    N
ATOM    430  HN  SER A  31     -11.864   1.644  -2.668  1.00  0.00      A    H
ATOM    431  CA  SER A  31      -9.704   1.656  -2.614  1.00  0.00      A    C
ATOM    432  HA  SER A  31      -9.197   1.493  -3.553  1.00  0.00      A    H
ATOM    433  CB  SER A  31      -9.668   3.119  -2.161  1.00  0.00      A    C
ATOM    434  HB1 SER A  31     -10.276   3.732  -2.860  1.00  0.00      A    H
ATOM    435  HB2 SER A  31     -10.194   3.284  -1.196  1.00  0.00      A    H
ATOM    436  OG  SER A  31      -8.324   3.601  -1.980  1.00  0.00      A    O
ATOM    437  HG1 SER A  31      -8.143   4.294  -2.619  1.00  0.00      A    H
ATOM    438  C   SER A  31      -8.744   0.875  -1.767  1.00  0.00      A    C
ATOM    439  O   SER A  31      -7.577   0.589  -2.110  1.00  0.00      A    O
ATOM    440  N   THR A  32      -9.274   0.335  -0.602  1.00  0.00      A    N
ATOM    441  HN  THR A  32     -10.174   0.525  -0.216  1.00  0.00      A    H
ATOM    442  CA  THR A  32      -8.563  -0.618   0.290  1.00  0.00      A    C
ATOM    443  HA  THR A  32      -7.690  -0.088   0.642  1.00  0.00      A    H
ATOM    444  CB  THR A  32      -9.405  -0.983   1.558  1.00  0.00      A    C
ATOM    445  HB  THR A  32     -10.169  -1.734   1.263  1.00  0.00      A    H
ATOM    446  OG1 THR A  32      -9.960   0.135   2.173  1.00  0.00      A    O
ATOM    447  HG1 THR A  32     -10.472   0.681   1.572  1.00  0.00      A    H
ATOM    448  CG2 THR A  32      -8.540  -1.694   2.629  1.00  0.00      A    C
ATOM    449 HG21 THR A  32      -8.120  -2.669   2.303  1.00  0.00      A    H
ATOM    450 HG22 THR A  32      -7.758  -0.981   2.968  1.00  0.00      A    H
ATOM    451 HG23 THR A  32      -9.153  -2.001   3.503  1.00  0.00      A    H
ATOM    452  C   THR A  32      -8.120  -1.937  -0.303  1.00  0.00      A    C
ATOM    453  O   THR A  32      -6.972  -2.387  -0.271  1.00  0.00      A    O
ATOM    454  N   VAL A  33      -9.168  -2.652  -0.872  1.00  0.00      A    N
ATOM    455  HN  VAL A  33     -10.081  -2.253  -0.898  1.00  0.00      A    H
ATOM    456  CA  VAL A  33      -9.040  -3.876  -1.629  1.00  0.00      A    C
ATOM    457  HA  VAL A  33      -8.698  -4.664  -0.973  1.00  0.00      A    H
ATOM    458  CB  VAL A  33     -10.430  -4.297  -2.223  1.00  0.00      A    C
ATOM    459  HB  VAL A  33     -11.134  -3.475  -2.475  1.00  0.00      A    H
ATOM    460  CG1 VAL A  33     -10.344  -5.074  -3.540  1.00  0.00      A    C
ATOM    461 HG11 VAL A  33      -9.919  -4.503  -4.394  1.00  0.00      A    H
ATOM    462 HG12 VAL A  33      -9.718  -5.971  -3.345  1.00  0.00      A    H
ATOM    463 HG13 VAL A  33     -11.337  -5.424  -3.895  1.00  0.00      A    H
ATOM    464  CG2 VAL A  33     -11.183  -5.042  -1.102  1.00  0.00      A    C
ATOM    465 HG21 VAL A  33     -10.621  -5.979  -0.902  1.00  0.00      A    H
ATOM    466 HG22 VAL A  33     -11.200  -4.399  -0.196  1.00  0.00      A    H
ATOM    467 HG23 VAL A  33     -12.171  -5.399  -1.463  1.00  0.00      A    H
ATOM    468  C   VAL A  33      -7.964  -3.767  -2.775  1.00  0.00      A    C
ATOM    469  O   VAL A  33      -7.128  -4.611  -2.963  1.00  0.00      A    O
ATOM    470  N   ALA A  34      -8.134  -2.750  -3.580  1.00  0.00      A    N
ATOM    471  HN  ALA A  34      -8.778  -2.019  -3.369  1.00  0.00      A    H
ATOM    472  CA  ALA A  34      -7.224  -2.477  -4.679  1.00  0.00      A    C
ATOM    473  HA  ALA A  34      -7.258  -3.279  -5.402  1.00  0.00      A    H
ATOM    474  CB  ALA A  34      -7.811  -1.270  -5.298  1.00  0.00      A    C
ATOM    475  HB1 ALA A  34      -7.755  -0.411  -4.596  1.00  0.00      A    H
ATOM    476  HB2 ALA A  34      -7.234  -0.929  -6.183  1.00  0.00      A    H
ATOM    477  HB3 ALA A  34      -8.827  -1.504  -5.684  1.00  0.00      A    H
ATOM    478  C   ALA A  34      -5.787  -2.218  -4.257  1.00  0.00      A    C
ATOM    479  O   ALA A  34      -4.941  -2.535  -5.162  1.00  0.00      A    O
ATOM    480  N   ALA A  35      -5.465  -1.781  -3.000  1.00  0.00      A    N
ATOM    481  HN  ALA A  35      -6.052  -1.475  -2.255  1.00  0.00      A    H
ATOM    482  CA  ALA A  35      -4.106  -1.940  -2.537  1.00  0.00      A    C
ATOM    483  HA  ALA A  35      -3.429  -1.681  -3.337  1.00  0.00      A    H
ATOM    484  CB  ALA A  35      -3.857  -1.042  -1.271  1.00  0.00      A    C
ATOM    485  HB1 ALA A  35      -4.419  -1.507  -0.432  1.00  0.00      A    H
ATOM    486  HB2 ALA A  35      -2.763  -1.080  -1.081  1.00  0.00      A    H
ATOM    487  HB3 ALA A  35      -4.171   0.008  -1.451  1.00  0.00      A    H
ATOM    488  C   ALA A  35      -3.772  -3.451  -2.161  1.00  0.00      A    C
ATOM    489  O   ALA A  35      -2.723  -3.924  -2.543  1.00  0.00      A    O
ATOM    490  N   VAL A  36      -4.627  -4.194  -1.440  1.00  0.00      A    N
ATOM    491  HN  VAL A  36      -5.490  -3.750  -1.211  1.00  0.00      A    H
ATOM    492  CA  VAL A  36      -4.371  -5.663  -1.197  1.00  0.00      A    C
ATOM    493  HA  VAL A  36      -3.426  -5.665  -0.674  1.00  0.00      A    H
ATOM    494  CB  VAL A  36      -5.542  -6.275  -0.416  1.00  0.00      A    C
ATOM    495  HB  VAL A  36      -6.344  -6.399  -1.174  1.00  0.00      A    H
ATOM    496  CG1 VAL A  36      -5.115  -7.641   0.071  1.00  0.00      A    C
ATOM    497 HG11 VAL A  36      -5.854  -8.152   0.724  1.00  0.00      A    H
ATOM    498 HG12 VAL A  36      -4.909  -8.346  -0.763  1.00  0.00      A    H
ATOM    499 HG13 VAL A  36      -4.210  -7.661   0.714  1.00  0.00      A    H
ATOM    500  CG2 VAL A  36      -5.988  -5.446   0.723  1.00  0.00      A    C
ATOM    501 HG21 VAL A  36      -6.469  -6.043   1.527  1.00  0.00      A    H
ATOM    502 HG22 VAL A  36      -5.094  -4.982   1.193  1.00  0.00      A    H
ATOM    503 HG23 VAL A  36      -6.595  -4.553   0.463  1.00  0.00      A    H
ATOM    504  C   VAL A  36      -4.205  -6.513  -2.440  1.00  0.00      A    C
ATOM    505  O   VAL A  36      -3.390  -7.424  -2.579  1.00  0.00      A    O
ATOM    506  N   GLU A  37      -5.085  -6.207  -3.420  1.00  0.00      A    N
ATOM    507  HN  GLU A  37      -5.803  -5.552  -3.196  1.00  0.00      A    H
ATOM    508  CA  GLU A  37      -5.196  -6.766  -4.694  1.00  0.00      A    C
ATOM    509  HA  GLU A  37      -5.540  -7.776  -4.525  1.00  0.00      A    H
ATOM    510  CB  GLU A  37      -6.149  -5.974  -5.569  1.00  0.00      A    C
ATOM    511  HB1 GLU A  37      -7.191  -6.050  -5.192  1.00  0.00      A    H
ATOM    512  HB2 GLU A  37      -5.902  -4.909  -5.368  1.00  0.00      A    H
ATOM    513  CG  GLU A  37      -6.246  -6.257  -7.148  1.00  0.00      A    C
ATOM    514  HG1 GLU A  37      -5.241  -6.000  -7.544  1.00  0.00      A    H
ATOM    515  HG2 GLU A  37      -6.629  -7.274  -7.377  1.00  0.00      A    H
ATOM    516  CD  GLU A  37      -7.234  -5.359  -7.820  1.00  0.00      A    C
ATOM    517  OE1 GLU A  37      -6.874  -4.838  -8.902  1.00  0.00      A    O
ATOM    518  OE2 GLU A  37      -8.422  -5.245  -7.392  1.00  0.00      A    O
ATOM    519  C   GLU A  37      -3.806  -6.923  -5.323  1.00  0.00      A    C
ATOM    520  O   GLU A  37      -3.353  -8.034  -5.626  1.00  0.00      A    O
ATOM    521  N   GLY A  38      -2.991  -5.858  -5.421  1.00  0.00      A    N
ATOM    522  HN  GLY A  38      -3.474  -5.003  -5.249  1.00  0.00      A    H
ATOM    523  CA  GLY A  38      -1.731  -5.819  -6.055  1.00  0.00      A    C
ATOM    524  HA1 GLY A  38      -1.704  -6.449  -6.932  1.00  0.00      A    H
ATOM    525  HA2 GLY A  38      -1.509  -4.788  -6.284  1.00  0.00      A    H
ATOM    526  C   GLY A  38      -0.597  -6.263  -5.147  1.00  0.00      A    C
ATOM    527  O   GLY A  38       0.471  -6.791  -5.601  1.00  0.00      A    O
ATOM    528  N   ILE A  39      -0.782  -6.052  -3.813  1.00  0.00      A    N
ATOM    529  HN  ILE A  39      -1.514  -5.502  -3.417  1.00  0.00      A    H
ATOM    530  CA  ILE A  39       0.363  -6.408  -2.967  1.00  0.00      A    C
ATOM    531  HA  ILE A  39       1.313  -6.166  -3.421  1.00  0.00      A    H
ATOM    532  CB  ILE A  39       0.434  -5.728  -1.586  1.00  0.00      A    C
ATOM    533  HB  ILE A  39       0.392  -4.651  -1.858  1.00  0.00      A    H
ATOM    534  CG2 ILE A  39      -0.646  -6.381  -0.680  1.00  0.00      A    C
ATOM    535 HG21 ILE A  39      -1.646  -6.399  -1.164  1.00  0.00      A    H
ATOM    536 HG22 ILE A  39      -0.311  -7.377  -0.318  1.00  0.00      A    H
ATOM    537 HG23 ILE A  39      -0.731  -5.736   0.221  1.00  0.00      A    H
ATOM    538  CG1 ILE A  39       1.815  -5.882  -0.826  1.00  0.00      A    C
ATOM    539 HG11 ILE A  39       1.860  -6.895  -0.373  1.00  0.00      A    H
ATOM    540 HG12 ILE A  39       2.619  -5.754  -1.582  1.00  0.00      A    H
ATOM    541  CD  ILE A  39       2.074  -4.939   0.347  1.00  0.00      A    C
ATOM    542  HD1 ILE A  39       3.124  -5.105   0.669  1.00  0.00      A    H
ATOM    543  HD2 ILE A  39       2.006  -3.922  -0.096  1.00  0.00      A    H
ATOM    544  HD3 ILE A  39       1.257  -5.025   1.095  1.00  0.00      A    H
ATOM    545  C   ILE A  39       0.494  -7.915  -2.776  1.00  0.00      A    C
ATOM    546  O   ILE A  39       1.589  -8.429  -2.583  1.00  0.00      A    O
ATOM    547  N   ASN A  40      -0.666  -8.638  -3.022  1.00  0.00      A    N
ATOM    548  HN  ASN A  40      -1.476  -8.070  -3.141  1.00  0.00      A    H
ATOM    549  CA  ASN A  40      -0.692 -10.152  -3.048  1.00  0.00      A    C
ATOM    550  HA  ASN A  40       0.010 -10.432  -2.278  1.00  0.00      A    H
ATOM    551  CB  ASN A  40      -2.188 -10.643  -2.941  1.00  0.00      A    C
ATOM    552  HB1 ASN A  40      -2.714 -10.163  -2.088  1.00  0.00      A    H
ATOM    553  HB2 ASN A  40      -2.756 -10.382  -3.859  1.00  0.00      A    H
ATOM    554  CG  ASN A  40      -2.277 -12.119  -2.580  1.00  0.00      A    C
ATOM    555  OD1 ASN A  40      -2.178 -12.472  -1.372  1.00  0.00      A    O
ATOM    556  ND2 ASN A  40      -2.646 -12.985  -3.570  1.00  0.00      A    N
ATOM    557 HD21 ASN A  40      -2.509 -13.968  -3.447  1.00  0.00      A    H
ATOM    558 HD22 ASN A  40      -2.696 -12.625  -4.502  1.00  0.00      A    H
ATOM    559  C   ASN A  40      -0.108 -10.700  -4.322  1.00  0.00      A    C
ATOM    560  O   ASN A  40       0.541 -11.762  -4.288  1.00  0.00      A    O
ATOM    561  N   GLN A  41      -0.365 -10.029  -5.451  1.00  0.00      A    N
ATOM    562  HN  GLN A  41      -0.854  -9.162  -5.512  1.00  0.00      A    H
ATOM    563  CA  GLN A  41       0.174 -10.456  -6.779  1.00  0.00      A    C
ATOM    564  HA  GLN A  41       0.055 -11.513  -6.969  1.00  0.00      A    H
ATOM    565  CB  GLN A  41      -0.582  -9.840  -7.994  1.00  0.00      A    C
ATOM    566  HB1 GLN A  41      -1.672 -10.020  -7.878  1.00  0.00      A    H
ATOM    567  HB2 GLN A  41      -0.361  -8.755  -8.087  1.00  0.00      A    H
ATOM    568  CG  GLN A  41      -0.266 -10.606  -9.330  1.00  0.00      A    C
ATOM    569  HG1 GLN A  41      -0.390 -11.703  -9.207  1.00  0.00      A    H
ATOM    570  HG2 GLN A  41      -0.908 -10.110 -10.089  1.00  0.00      A    H
ATOM    571  CD  GLN A  41       1.176 -10.252  -9.758  1.00  0.00      A    C
ATOM    572  OE1 GLN A  41       1.587  -9.049  -9.851  1.00  0.00      A    O
ATOM    573  NE2 GLN A  41       1.906 -11.305 -10.214  1.00  0.00      A    N
ATOM    574 HE21 GLN A  41       2.640 -11.030 -10.835  1.00  0.00      A    H
ATOM    575 HE22 GLN A  41       1.579 -12.246 -10.134  1.00  0.00      A    H
ATOM    576  C   GLN A  41       1.645 -10.192  -6.801  1.00  0.00      A    C
ATOM    577  O   GLN A  41       2.373 -11.141  -7.087  1.00  0.00      A    O
ATOM    578  N   ILE A  42       2.066  -9.020  -6.393  1.00  0.00      A    N
ATOM    579  HN  ILE A  42       1.357  -8.363  -6.151  1.00  0.00      A    H
ATOM    580  CA  ILE A  42       3.475  -8.713  -6.406  1.00  0.00      A    C
ATOM    581  HA  ILE A  42       3.850  -8.860  -7.408  1.00  0.00      A    H
ATOM    582  CB  ILE A  42       3.733  -7.264  -6.212  1.00  0.00      A    C
ATOM    583  HB  ILE A  42       3.368  -6.967  -5.206  1.00  0.00      A    H
ATOM    584  CG2 ILE A  42       5.260  -6.896  -6.336  1.00  0.00      A    C
ATOM    585 HG21 ILE A  42       5.771  -7.307  -5.439  1.00  0.00      A    H
ATOM    586 HG22 ILE A  42       5.660  -7.117  -7.348  1.00  0.00      A    H
ATOM    587 HG23 ILE A  42       5.318  -5.801  -6.154  1.00  0.00      A    H
ATOM    588  CG1 ILE A  42       3.018  -6.465  -7.266  1.00  0.00      A    C
ATOM    589 HG11 ILE A  42       3.658  -6.459  -8.174  1.00  0.00      A    H
ATOM    590 HG12 ILE A  42       2.022  -6.919  -7.457  1.00  0.00      A    H
ATOM    591  CD  ILE A  42       2.774  -4.994  -6.972  1.00  0.00      A    C
ATOM    592  HD1 ILE A  42       2.139  -4.932  -6.062  1.00  0.00      A    H
ATOM    593  HD2 ILE A  42       3.715  -4.500  -6.648  1.00  0.00      A    H
ATOM    594  HD3 ILE A  42       2.278  -4.443  -7.799  1.00  0.00      A    H
ATOM    595  C   ILE A  42       4.393  -9.507  -5.520  1.00  0.00      A    C
ATOM    596  O   ILE A  42       5.333 -10.114  -5.985  1.00  0.00      A    O
ATOM    597  N   VAL A  43       4.146  -9.487  -4.185  1.00  0.00      A    N
ATOM    598  HN  VAL A  43       3.421  -8.920  -3.801  1.00  0.00      A    H
ATOM    599  CA  VAL A  43       4.844 -10.284  -3.197  1.00  0.00      A    C
ATOM    600  HA  VAL A  43       5.904 -10.137  -3.339  1.00  0.00      A    H
ATOM    601  CB  VAL A  43       4.655  -9.937  -1.756  1.00  0.00      A    C
ATOM    602  HB  VAL A  43       3.582  -9.953  -1.468  1.00  0.00      A    H
ATOM    603  CG1 VAL A  43       5.352 -10.865  -0.817  1.00  0.00      A    C
ATOM    604 HG11 VAL A  43       6.407 -11.032  -1.124  1.00  0.00      A    H
ATOM    605 HG12 VAL A  43       5.289 -10.445   0.209  1.00  0.00      A    H
ATOM    606 HG13 VAL A  43       4.749 -11.784  -0.656  1.00  0.00      A    H
ATOM    607  CG2 VAL A  43       5.086  -8.417  -1.554  1.00  0.00      A    C
ATOM    608 HG21 VAL A  43       6.142  -8.166  -1.793  1.00  0.00      A    H
ATOM    609 HG22 VAL A  43       4.436  -7.810  -2.221  1.00  0.00      A    H
ATOM    610 HG23 VAL A  43       4.802  -8.103  -0.527  1.00  0.00      A    H
ATOM    611  C   VAL A  43       4.589 -11.758  -3.346  1.00  0.00      A    C
ATOM    612  O   VAL A  43       5.530 -12.484  -3.748  1.00  0.00      A    O
ATOM    613  N   THR A  44       3.364 -12.137  -3.126  1.00  0.00      A    N
ATOM    614  HN  THR A  44       2.628 -11.564  -2.773  1.00  0.00      A    H
ATOM    615  CA  THR A  44       3.051 -13.578  -3.017  1.00  0.00      A    C
ATOM    616  HA  THR A  44       3.872 -14.138  -2.594  1.00  0.00      A    H
ATOM    617  CB  THR A  44       1.744 -13.937  -2.220  1.00  0.00      A    C
ATOM    618  HB  THR A  44       0.900 -13.773  -2.924  1.00  0.00      A    H
ATOM    619  OG1 THR A  44       1.602 -13.102  -1.062  1.00  0.00      A    O
ATOM    620  HG1 THR A  44       2.238 -13.417  -0.415  1.00  0.00      A    H
ATOM    621  CG2 THR A  44       1.610 -15.328  -1.761  1.00  0.00      A    C
ATOM    622 HG21 THR A  44       1.585 -16.105  -2.554  1.00  0.00      A    H
ATOM    623 HG22 THR A  44       2.437 -15.597  -1.070  1.00  0.00      A    H
ATOM    624 HG23 THR A  44       0.672 -15.379  -1.168  1.00  0.00      A    H
ATOM    625  C   THR A  44       2.805 -14.332  -4.351  1.00  0.00      A    C
ATOM    626  O   THR A  44       3.633 -15.222  -4.599  1.00  0.00      A    O
ATOM    627  N   GLY A  45       1.864 -14.018  -5.126  1.00  0.00      A    N
ATOM    628  HN  GLY A  45       1.387 -13.143  -5.104  1.00  0.00      A    H
ATOM    629  CA  GLY A  45       1.761 -14.783  -6.329  1.00  0.00      A    C
ATOM    630  HA1 GLY A  45       2.551 -14.471  -6.996  1.00  0.00      A    H
ATOM    631  HA2 GLY A  45       1.790 -15.850  -6.165  1.00  0.00      A    H
ATOM    632  C   GLY A  45       0.492 -14.533  -7.076  1.00  0.00      A    C
ATOM    633  O   GLY A  45       0.492 -13.869  -8.086  1.00  0.00      A    O
ATOM    634  N   ASP A  46      -0.578 -15.022  -6.432  1.00  0.00      A    N
ATOM    635  HN  ASP A  46      -0.527 -15.337  -5.487  1.00  0.00      A    H
ATOM    636  CA  ASP A  46      -1.890 -15.012  -7.170  1.00  0.00      A    C
ATOM    637  HA  ASP A  46      -1.656 -15.225  -8.203  1.00  0.00      A    H
ATOM    638  CB  ASP A  46      -2.923 -16.093  -6.651  1.00  0.00      A    C
ATOM    639  HB1 ASP A  46      -3.405 -15.792  -5.696  1.00  0.00      A    H
ATOM    640  HB2 ASP A  46      -3.667 -16.288  -7.452  1.00  0.00      A    H
ATOM    641  CG  ASP A  46      -2.105 -17.385  -6.467  1.00  0.00      A    C
ATOM    642  OD1 ASP A  46      -1.862 -18.075  -7.464  1.00  0.00      A    O
ATOM    643  OD2 ASP A  46      -1.735 -17.702  -5.336  1.00  0.00      A    O
ATOM    644  C   ASP A  46      -2.574 -13.697  -7.280  1.00  0.00      A    C
ATOM    645  O   ASP A  46      -2.382 -12.705  -6.560  1.00  0.00      A    O
ATOM    646  N   LEU A  47      -3.504 -13.601  -8.248  1.00  0.00      A    N
ATOM    647  HN  LEU A  47      -3.675 -14.355  -8.878  1.00  0.00      A    H
ATOM    648  CA  LEU A  47      -4.334 -12.374  -8.496  1.00  0.00      A    C
ATOM    649  HA  LEU A  47      -3.918 -11.594  -7.876  1.00  0.00      A    H
ATOM    650  CB  LEU A  47      -4.293 -11.973  -9.948  1.00  0.00      A    C
ATOM    651  HB1 LEU A  47      -3.205 -11.843 -10.127  1.00  0.00      A    H
ATOM    652  HB2 LEU A  47      -4.690 -12.778 -10.603  1.00  0.00      A    H
ATOM    653  CG  LEU A  47      -4.983 -10.613 -10.183  1.00  0.00      A    C
ATOM    654  HG  LEU A  47      -6.071 -10.688  -9.971  1.00  0.00      A    H
ATOM    655  CD1 LEU A  47      -4.430  -9.431  -9.352  1.00  0.00      A    C
ATOM    656 HD11 LEU A  47      -3.447  -9.202  -9.817  1.00  0.00      A    H
ATOM    657 HD12 LEU A  47      -5.010  -8.485  -9.407  1.00  0.00      A    H
ATOM    658 HD13 LEU A  47      -4.327  -9.680  -8.275  1.00  0.00      A    H
ATOM    659  CD2 LEU A  47      -4.905 -10.233 -11.661  1.00  0.00      A    C
ATOM    660 HD21 LEU A  47      -5.415  -9.250 -11.744  1.00  0.00      A    H
ATOM    661 HD22 LEU A  47      -3.872 -10.140 -12.059  1.00  0.00      A    H
ATOM    662 HD23 LEU A  47      -5.353 -10.926 -12.405  1.00  0.00      A    H
ATOM    663  C   LEU A  47      -5.684 -12.616  -8.000  1.00  0.00      A    C
ATOM    664  O   LEU A  47      -6.441 -13.419  -8.497  1.00  0.00      A    O
ATOM    665  N   ILE A  48      -6.068 -11.945  -6.895  1.00  0.00      A    N
ATOM    666  HN  ILE A  48      -5.430 -11.274  -6.526  1.00  0.00      A    H
ATOM    667  CA  ILE A  48      -7.369 -12.316  -6.277  1.00  0.00      A    C
ATOM    668  HA  ILE A  48      -7.834 -13.131  -6.811  1.00  0.00      A    H
ATOM    669  CB  ILE A  48      -7.284 -12.730  -4.732  1.00  0.00      A    C
ATOM    670  HB  ILE A  48      -7.105 -11.849  -4.080  1.00  0.00      A    H
ATOM    671  CG2 ILE A  48      -8.673 -13.360  -4.304  1.00  0.00      A    C
ATOM    672 HG21 ILE A  48      -9.556 -12.698  -4.429  1.00  0.00      A    H
ATOM    673 HG22 ILE A  48      -8.871 -14.215  -4.985  1.00  0.00      A    H
ATOM    674 HG23 ILE A  48      -8.785 -13.653  -3.238  1.00  0.00      A    H
ATOM    675  CG1 ILE A  48      -6.219 -13.752  -4.534  1.00  0.00      A    C
ATOM    676 HG11 ILE A  48      -6.468 -14.673  -5.104  1.00  0.00      A    H
ATOM    677 HG12 ILE A  48      -5.241 -13.392  -4.919  1.00  0.00      A    H
ATOM    678  CD  ILE A  48      -6.035 -14.063  -3.019  1.00  0.00      A    C
ATOM    679  HD1 ILE A  48      -5.948 -13.078  -2.511  1.00  0.00      A    H
ATOM    680  HD2 ILE A  48      -6.900 -14.643  -2.633  1.00  0.00      A    H
ATOM    681  HD3 ILE A  48      -5.113 -14.670  -2.892  1.00  0.00      A    H
ATOM    682  C   ILE A  48      -8.467 -11.219  -6.432  1.00  0.00      A    C
ATOM    683  O   ILE A  48      -8.272 -10.015  -6.319  1.00  0.00      A    O
ATOM    684  N   SER A  49      -9.744 -11.555  -6.789  1.00  0.00      A    N
ATOM    685  HN  SER A  49      -9.929 -12.370  -7.332  1.00  0.00      A    H
ATOM    686  CA  SER A  49     -10.775 -10.585  -6.828  1.00  0.00      A    C
ATOM    687  HA  SER A  49     -10.362  -9.633  -7.128  1.00  0.00      A    H
ATOM    688  CB  SER A  49     -12.030 -10.855  -7.779  1.00  0.00      A    C
ATOM    689  HB1 SER A  49     -11.706 -11.156  -8.798  1.00  0.00      A    H
ATOM    690  HB2 SER A  49     -12.600 -11.693  -7.324  1.00  0.00      A    H
ATOM    691  OG  SER A  49     -12.856  -9.710  -7.947  1.00  0.00      A    O
ATOM    692  HG1 SER A  49     -13.685 -10.092  -8.246  1.00  0.00      A    H
ATOM    693  C   SER A  49     -11.373 -10.476  -5.439  1.00  0.00      A    C
ATOM    694  O   SER A  49     -12.053 -11.402  -4.948  1.00  0.00      A    O
ATOM    695  N   LEU A  50     -11.109  -9.415  -4.725  1.00  0.00      A    N
ATOM    696  HN  LEU A  50     -10.532  -8.684  -5.082  1.00  0.00      A    H
ATOM    697  CA  LEU A  50     -11.369  -9.418  -3.259  1.00  0.00      A    C
ATOM    698  HA  LEU A  50     -11.440 -10.453  -2.962  1.00  0.00      A    H
ATOM    699  CB  LEU A  50     -10.155  -8.714  -2.540  1.00  0.00      A    C
ATOM    700  HB1 LEU A  50     -10.005  -7.694  -2.955  1.00  0.00      A    H
ATOM    701  HB2 LEU A  50     -10.349  -8.659  -1.447  1.00  0.00      A    H
ATOM    702  CG  LEU A  50      -8.840  -9.472  -2.759  1.00  0.00      A    C
ATOM    703  HG  LEU A  50      -8.705  -9.746  -3.827  1.00  0.00      A    H
ATOM    704  CD1 LEU A  50      -7.704  -8.457  -2.538  1.00  0.00      A    C
ATOM    705 HD11 LEU A  50      -7.956  -7.664  -3.275  1.00  0.00      A    H
ATOM    706 HD12 LEU A  50      -7.806  -8.015  -1.524  1.00  0.00      A    H
ATOM    707 HD13 LEU A  50      -6.694  -8.906  -2.656  1.00  0.00      A    H
ATOM    708  CD2 LEU A  50      -8.650 -10.651  -1.841  1.00  0.00      A    C
ATOM    709 HD21 LEU A  50      -9.470 -11.398  -1.892  1.00  0.00      A    H
ATOM    710 HD22 LEU A  50      -7.633 -11.063  -2.016  1.00  0.00      A    H
ATOM    711 HD23 LEU A  50      -8.647 -10.238  -0.809  1.00  0.00      A    H
ATOM    712  C   LEU A  50     -12.667  -8.708  -2.826  1.00  0.00      A    C
ATOM    713  O   LEU A  50     -13.275  -7.970  -3.613  1.00  0.00      A    O
ATOM    714  N   SER A  51     -13.180  -8.908  -1.584  1.00  0.00      A    N
ATOM    715  HN  SER A  51     -12.628  -9.528  -1.032  1.00  0.00      A    H
ATOM    716  CA  SER A  51     -14.488  -8.476  -1.047  1.00  0.00      A    C
ATOM    717  HA  SER A  51     -15.138  -8.586  -1.902  1.00  0.00      A    H
ATOM    718  CB  SER A  51     -15.041  -9.212   0.129  1.00  0.00      A    C
ATOM    719  HB1 SER A  51     -15.158 -10.292  -0.105  1.00  0.00      A    H
ATOM    720  HB2 SER A  51     -14.343  -9.108   0.987  1.00  0.00      A    H
ATOM    721  OG  SER A  51     -16.378  -8.849   0.463  1.00  0.00      A    O
ATOM    722  HG1 SER A  51     -16.822  -9.428  -0.161  1.00  0.00      A    H
ATOM    723  C   SER A  51     -14.427  -7.044  -0.515  1.00  0.00      A    C
ATOM    724  O   SER A  51     -13.901  -6.772   0.530  1.00  0.00      A    O
ATOM    725  N   GLU A  52     -15.218  -6.146  -1.142  1.00  0.00      A    N
ATOM    726  HN  GLU A  52     -15.642  -6.349  -2.021  1.00  0.00      A    H
ATOM    727  CA  GLU A  52     -15.553  -4.929  -0.462  1.00  0.00      A    C
ATOM    728  HA  GLU A  52     -14.711  -4.367  -0.084  1.00  0.00      A    H
ATOM    729  CB  GLU A  52     -16.241  -3.977  -1.413  1.00  0.00      A    C
ATOM    730  HB1 GLU A  52     -17.235  -4.361  -1.728  1.00  0.00      A    H
ATOM    731  HB2 GLU A  52     -16.459  -3.071  -0.807  1.00  0.00      A    H
ATOM    732  CG  GLU A  52     -15.470  -3.601  -2.675  1.00  0.00      A    C
ATOM    733  HG1 GLU A  52     -15.389  -2.509  -2.862  1.00  0.00      A    H
ATOM    734  HG2 GLU A  52     -14.432  -3.956  -2.498  1.00  0.00      A    H
ATOM    735  CD  GLU A  52     -16.030  -4.246  -3.937  1.00  0.00      A    C
ATOM    736  OE1 GLU A  52     -16.666  -3.530  -4.806  1.00  0.00      A    O
ATOM    737  OE2 GLU A  52     -16.174  -5.476  -3.910  1.00  0.00      A    O
ATOM    738  C   GLU A  52     -16.494  -5.167   0.692  1.00  0.00      A    C
ATOM    739  O   GLU A  52     -16.397  -4.448   1.671  1.00  0.00      A    O
ATOM    740  N   GLN A  53     -17.450  -6.158   0.602  1.00  0.00      A    N
ATOM    741  HN  GLN A  53     -17.465  -6.831  -0.134  1.00  0.00      A    H
ATOM    742  CA  GLN A  53     -18.545  -6.366   1.596  1.00  0.00      A    C
ATOM    743  HA  GLN A  53     -18.987  -5.390   1.734  1.00  0.00      A    H
ATOM    744  CB  GLN A  53     -19.489  -7.353   0.933  1.00  0.00      A    C
ATOM    745  HB1 GLN A  53     -19.655  -6.857  -0.047  1.00  0.00      A    H
ATOM    746  HB2 GLN A  53     -19.027  -8.350   0.768  1.00  0.00      A    H
ATOM    747  CG  GLN A  53     -20.876  -7.538   1.681  1.00  0.00      A    C
ATOM    748  HG1 GLN A  53     -21.354  -8.467   1.305  1.00  0.00      A    H
ATOM    749  HG2 GLN A  53     -20.641  -7.828   2.728  1.00  0.00      A    H
ATOM    750  CD  GLN A  53     -21.756  -6.321   1.625  1.00  0.00      A    C
ATOM    751  OE1 GLN A  53     -22.149  -5.906   0.564  1.00  0.00      A    O
ATOM    752  NE2 GLN A  53     -22.301  -5.881   2.780  1.00  0.00      A    N
ATOM    753 HE21 GLN A  53     -22.982  -5.153   2.853  1.00  0.00      A    H
ATOM    754 HE22 GLN A  53     -21.897  -6.162   3.651  1.00  0.00      A    H
ATOM    755  C   GLN A  53     -18.131  -6.861   2.977  1.00  0.00      A    C
ATOM    756  O   GLN A  53     -18.873  -6.578   3.970  1.00  0.00      A    O
ATOM    757  N   GLN A  54     -17.029  -7.587   3.124  1.00  0.00      A    N
ATOM    758  HN  GLN A  54     -16.476  -7.913   2.361  1.00  0.00      A    H
ATOM    759  CA  GLN A  54     -16.456  -7.963   4.366  1.00  0.00      A    C
ATOM    760  HA  GLN A  54     -17.069  -8.600   4.986  1.00  0.00      A    H
ATOM    761  CB  GLN A  54     -15.214  -8.755   4.088  1.00  0.00      A    C
ATOM    762  HB1 GLN A  54     -15.412  -9.581   3.372  1.00  0.00      A    H
ATOM    763  HB2 GLN A  54     -14.409  -8.089   3.711  1.00  0.00      A    H
ATOM    764  CG  GLN A  54     -14.585  -9.400   5.338  1.00  0.00      A    C
ATOM    765  HG1 GLN A  54     -14.512  -8.688   6.189  1.00  0.00      A    H
ATOM    766  HG2 GLN A  54     -15.271 -10.220   5.640  1.00  0.00      A    H
ATOM    767  CD  GLN A  54     -13.225  -9.905   5.033  1.00  0.00      A    C
ATOM    768  OE1 GLN A  54     -12.657  -9.649   3.972  1.00  0.00      A    O
ATOM    769  NE2 GLN A  54     -12.640 -10.577   6.024  1.00  0.00      A    N
ATOM    770 HE21 GLN A  54     -11.646 -10.675   5.975  1.00  0.00      A    H
ATOM    771 HE22 GLN A  54     -13.061 -10.578   6.931  1.00  0.00      A    H
ATOM    772  C   GLN A  54     -16.112  -6.733   5.217  1.00  0.00      A    C
ATOM    773  O   GLN A  54     -16.504  -6.640   6.381  1.00  0.00      A    O
ATOM    774  N   LEU A  55     -15.566  -5.693   4.597  1.00  0.00      A    N
ATOM    775  HN  LEU A  55     -15.546  -5.626   3.603  1.00  0.00      A    H
ATOM    776  CA  LEU A  55     -15.250  -4.492   5.293  1.00  0.00      A    C
ATOM    777  HA  LEU A  55     -14.913  -4.722   6.293  1.00  0.00      A    H
ATOM    778  CB  LEU A  55     -14.133  -3.617   4.657  1.00  0.00      A    C
ATOM    779  HB1 LEU A  55     -14.470  -3.085   3.742  1.00  0.00      A    H
ATOM    780  HB2 LEU A  55     -13.720  -2.873   5.371  1.00  0.00      A    H
ATOM    781  CG  LEU A  55     -12.872  -4.357   4.173  1.00  0.00      A    C
ATOM    782  HG  LEU A  55     -13.289  -5.209   3.596  1.00  0.00      A    H
ATOM    783  CD1 LEU A  55     -12.033  -3.487   3.212  1.00  0.00      A    C
ATOM    784 HD11 LEU A  55     -11.509  -2.632   3.691  1.00  0.00      A    H
ATOM    785 HD12 LEU A  55     -11.263  -4.060   2.653  1.00  0.00      A    H
ATOM    786 HD13 LEU A  55     -12.763  -3.145   2.447  1.00  0.00      A    H
ATOM    787  CD2 LEU A  55     -12.015  -4.868   5.293  1.00  0.00      A    C
ATOM    788 HD21 LEU A  55     -11.277  -5.593   4.889  1.00  0.00      A    H
ATOM    789 HD22 LEU A  55     -11.562  -4.050   5.893  1.00  0.00      A    H
ATOM    790 HD23 LEU A  55     -12.680  -5.499   5.922  1.00  0.00      A    H
ATOM    791  C   LEU A  55     -16.567  -3.686   5.551  1.00  0.00      A    C
ATOM    792  O   LEU A  55     -16.743  -3.153   6.652  1.00  0.00      A    O
ATOM    793  N   VAL A  56     -17.548  -3.570   4.622  1.00  0.00      A    N
ATOM    794  HN  VAL A  56     -17.497  -4.064   3.758  1.00  0.00      A    H
ATOM    795  CA  VAL A  56     -18.793  -2.843   4.788  1.00  0.00      A    C
ATOM    796  HA  VAL A  56     -18.531  -1.812   4.970  1.00  0.00      A    H
ATOM    797  CB  VAL A  56     -19.747  -2.932   3.629  1.00  0.00      A    C
ATOM    798  HB  VAL A  56     -20.050  -3.942   3.279  1.00  0.00      A    H
ATOM    799  CG1 VAL A  56     -21.147  -2.182   3.657  1.00  0.00      A    C
ATOM    800 HG11 VAL A  56     -21.708  -2.610   4.516  1.00  0.00      A    H
ATOM    801 HG12 VAL A  56     -20.993  -1.112   3.915  1.00  0.00      A    H
ATOM    802 HG13 VAL A  56     -21.625  -2.342   2.667  1.00  0.00      A    H
ATOM    803  CG2 VAL A  56     -19.065  -2.378   2.412  1.00  0.00      A    C
ATOM    804 HG21 VAL A  56     -18.211  -2.989   2.047  1.00  0.00      A    H
ATOM    805 HG22 VAL A  56     -19.858  -2.298   1.638  1.00  0.00      A    H
ATOM    806 HG23 VAL A  56     -18.594  -1.377   2.518  1.00  0.00      A    H
ATOM    807  C   VAL A  56     -19.553  -3.373   5.916  1.00  0.00      A    C
ATOM    808  O   VAL A  56     -20.122  -2.669   6.746  1.00  0.00      A    O
ATOM    809  N   ASP A  57     -19.667  -4.660   6.078  1.00  0.00      A    N
ATOM    810  HN  ASP A  57     -19.492  -5.244   5.289  1.00  0.00      A    H
ATOM    811  CA  ASP A  57     -20.377  -5.297   7.239  1.00  0.00      A    C
ATOM    812  HA  ASP A  57     -21.305  -4.778   7.427  1.00  0.00      A    H
ATOM    813  CB  ASP A  57     -20.682  -6.776   6.886  1.00  0.00      A    C
ATOM    814  HB1 ASP A  57     -19.799  -7.240   6.396  1.00  0.00      A    H
ATOM    815  HB2 ASP A  57     -20.854  -7.361   7.815  1.00  0.00      A    H
ATOM    816  CG  ASP A  57     -21.913  -6.846   5.954  1.00  0.00      A    C
ATOM    817  OD1 ASP A  57     -22.606  -5.818   5.628  1.00  0.00      A    O
ATOM    818  OD2 ASP A  57     -22.168  -8.014   5.541  1.00  0.00      A    O
ATOM    819  C   ASP A  57     -19.442  -5.212   8.449  1.00  0.00      A    C
ATOM    820  O   ASP A  57     -19.866  -4.725   9.534  1.00  0.00      A    O
ATOM    821  N   CYS A  58     -18.263  -5.735   8.414  1.00  0.00      A    N
ATOM    822  HN  CYS A  58     -17.885  -6.049   7.547  1.00  0.00      A    H
ATOM    823  CA  CYS A  58     -17.532  -6.141   9.676  1.00  0.00      A    C
ATOM    824  HA  CYS A  58     -18.266  -6.611  10.314  1.00  0.00      A    H
ATOM    825  CB  CYS A  58     -16.441  -7.247   9.498  1.00  0.00      A    C
ATOM    826  HB1 CYS A  58     -15.697  -6.771   8.824  1.00  0.00      A    H
ATOM    827  HB2 CYS A  58     -15.989  -7.525  10.474  1.00  0.00      A    H
ATOM    828  SG  CYS A  58     -16.867  -8.766   8.666  1.00  0.00      A    S
ATOM    829  C   CYS A  58     -16.768  -4.987  10.303  1.00  0.00      A    C
ATOM    830  O   CYS A  58     -16.308  -5.104  11.428  1.00  0.00      A    O
ATOM    831  N   THR A  59     -16.497  -3.823   9.597  1.00  0.00      A    N
ATOM    832  HN  THR A  59     -16.883  -3.682   8.688  1.00  0.00      A    H
ATOM    833  CA  THR A  59     -15.890  -2.660  10.300  1.00  0.00      A    C
ATOM    834  HA  THR A  59     -15.140  -2.983  11.007  1.00  0.00      A    H
ATOM    835  CB  THR A  59     -15.187  -1.727   9.272  1.00  0.00      A    C
ATOM    836  HB  THR A  59     -14.817  -0.886   9.897  1.00  0.00      A    H
ATOM    837  OG1 THR A  59     -16.110  -1.187   8.258  1.00  0.00      A    O
ATOM    838  HG1 THR A  59     -16.165  -1.881   7.596  1.00  0.00      A    H
ATOM    839  CG2 THR A  59     -14.003  -2.352   8.429  1.00  0.00      A    C
ATOM    840 HG21 THR A  59     -13.130  -2.512   9.097  1.00  0.00      A    H
ATOM    841 HG22 THR A  59     -14.328  -3.259   7.875  1.00  0.00      A    H
ATOM    842 HG23 THR A  59     -13.700  -1.571   7.699  1.00  0.00      A    H
ATOM    843  C   THR A  59     -16.938  -1.978  11.112  1.00  0.00      A    C
ATOM    844  O   THR A  59     -17.973  -1.583  10.541  1.00  0.00      A    O
ATOM    845  N   THR A  60     -16.688  -1.790  12.434  1.00  0.00      A    N
ATOM    846  HN  THR A  60     -15.929  -2.314  12.814  1.00  0.00      A    H
ATOM    847  CA  THR A  60     -17.408  -0.906  13.363  1.00  0.00      A    C
ATOM    848  HA  THR A  60     -18.465  -1.091  13.246  1.00  0.00      A    H
ATOM    849  CB  THR A  60     -17.170  -1.360  14.860  1.00  0.00      A    C
ATOM    850  HB  THR A  60     -17.553  -0.576  15.548  1.00  0.00      A    H
ATOM    851  OG1 THR A  60     -15.796  -1.668  15.139  1.00  0.00      A    O
ATOM    852  HG1 THR A  60     -15.723  -1.894  16.069  1.00  0.00      A    H
ATOM    853  CG2 THR A  60     -17.910  -2.689  15.080  1.00  0.00      A    C
ATOM    854 HG21 THR A  60     -19.011  -2.540  15.091  1.00  0.00      A    H
ATOM    855 HG22 THR A  60     -17.628  -3.447  14.319  1.00  0.00      A    H
ATOM    856 HG23 THR A  60     -17.797  -3.128  16.095  1.00  0.00      A    H
ATOM    857  C   THR A  60     -17.035   0.559  13.307  1.00  0.00      A    C
ATOM    858  O   THR A  60     -17.790   1.508  13.581  1.00  0.00      A    O
ATOM    859  N   ALA A  61     -15.802   0.829  12.967  1.00  0.00      A    N
ATOM    860  HN  ALA A  61     -15.152   0.073  12.954  1.00  0.00      A    H
ATOM    861  CA  ALA A  61     -15.264   2.179  12.910  1.00  0.00      A    C
ATOM    862  HA  ALA A  61     -15.660   2.728  13.752  1.00  0.00      A    H
ATOM    863  CB  ALA A  61     -13.689   2.118  12.985  1.00  0.00      A    C
ATOM    864  HB1 ALA A  61     -13.323   3.161  13.093  1.00  0.00      A    H
ATOM    865  HB2 ALA A  61     -13.377   1.525  13.872  1.00  0.00      A    H
ATOM    866  HB3 ALA A  61     -13.258   1.848  11.998  1.00  0.00      A    H
ATOM    867  C   ALA A  61     -15.665   2.995  11.729  1.00  0.00      A    C
ATOM    868  O   ALA A  61     -15.768   4.210  11.801  1.00  0.00      A    O
ATOM    869  N   ASN A  62     -15.794   2.366  10.555  1.00  0.00      A    N
ATOM    870  HN  ASN A  62     -15.780   1.373  10.466  1.00  0.00      A    H
ATOM    871  CA  ASN A  62     -16.387   2.972   9.319  1.00  0.00      A    C
ATOM    872  HA  ASN A  62     -16.259   4.041   9.416  1.00  0.00      A    H
ATOM    873  CB  ASN A  62     -15.664   2.516   8.040  1.00  0.00      A    C
ATOM    874  HB1 ASN A  62     -15.556   1.422   8.199  1.00  0.00      A    H
ATOM    875  HB2 ASN A  62     -16.238   2.689   7.105  1.00  0.00      A    H
ATOM    876  CG  ASN A  62     -14.255   3.047   7.955  1.00  0.00      A    C
ATOM    877  OD1 ASN A  62     -13.942   4.183   8.279  1.00  0.00      A    O
ATOM    878  ND2 ASN A  62     -13.309   2.255   7.479  1.00  0.00      A    N
ATOM    879 HD21 ASN A  62     -12.421   2.666   7.274  1.00  0.00      A    H
ATOM    880 HD22 ASN A  62     -13.577   1.356   7.133  1.00  0.00      A    H
ATOM    881  C   ASN A  62     -17.840   2.826   9.326  1.00  0.00      A    C
ATOM    882  O   ASN A  62     -18.390   2.159  10.180  1.00  0.00      A    O
ATOM    883  N   HSE A  63     -18.571   3.460   8.406  1.00  0.00      A    N
ATOM    884  HN  HSE A  63     -18.187   4.166   7.816  1.00  0.00      A    H
ATOM    885  CA  HSE A  63     -20.067   3.584   8.468  1.00  0.00      A    C
ATOM    886  HA  HSE A  63     -20.470   3.234   9.407  1.00  0.00      A    H
ATOM    887  CB  HSE A  63     -20.513   5.070   8.321  1.00  0.00      A    C
ATOM    888  HB1 HSE A  63     -20.137   5.434   7.341  1.00  0.00      A    H
ATOM    889  HB2 HSE A  63     -21.616   5.207   8.322  1.00  0.00      A    H
ATOM    890  ND1 HSE A  63     -20.234   5.819  10.696  1.00  0.00      A    N
ATOM    891  CG  HSE A  63     -19.887   5.992   9.358  1.00  0.00      A    C
ATOM    892  CE1 HSE A  63     -19.466   6.665  11.345  1.00  0.00      A    C
ATOM    893  HE1 HSE A  63     -19.331   6.776  12.420  1.00  0.00      A    H
ATOM    894  NE2 HSE A  63     -18.736   7.390  10.493  1.00  0.00      A    N
ATOM    895  HE2 HSE A  63     -17.943   7.913  10.806  1.00  0.00      A    H
ATOM    896  CD2 HSE A  63     -18.942   6.910   9.222  1.00  0.00      A    C
ATOM    897  HD2 HSE A  63     -18.367   7.275   8.380  1.00  0.00      A    H
ATOM    898  C   HSE A  63     -20.675   2.793   7.319  1.00  0.00      A    C
ATOM    899  O   HSE A  63     -21.747   3.102   6.873  1.00  0.00      A    O
ATOM    900  N   GLY A  64     -19.994   1.862   6.667  1.00  0.00      A    N
ATOM    901  HN  GLY A  64     -19.116   1.634   7.081  1.00  0.00      A    H
ATOM    902  CA  GLY A  64     -20.446   1.157   5.503  1.00  0.00      A    C
ATOM    903  HA1 GLY A  64     -19.810   0.304   5.316  1.00  0.00      A    H
ATOM    904  HA2 GLY A  64     -21.445   0.786   5.675  1.00  0.00      A    H
ATOM    905  C   GLY A  64     -20.327   1.888   4.215  1.00  0.00      A    C
ATOM    906  O   GLY A  64     -19.262   2.095   3.682  1.00  0.00      A    O
ATOM    907  N   CYS A  65     -21.465   2.387   3.844  1.00  0.00      A    N
ATOM    908  HN  CYS A  65     -22.291   2.107   4.327  1.00  0.00      A    H
ATOM    909  CA  CYS A  65     -21.646   3.249   2.686  1.00  0.00      A    C
ATOM    910  HA  CYS A  65     -20.747   3.195   2.091  1.00  0.00      A    H
ATOM    911  CB  CYS A  65     -22.744   2.717   1.754  1.00  0.00      A    C
ATOM    912  HB1 CYS A  65     -23.719   2.637   2.280  1.00  0.00      A    H
ATOM    913  HB2 CYS A  65     -22.881   3.464   0.943  1.00  0.00      A    H
ATOM    914  SG  CYS A  65     -22.455   0.901   1.338  1.00  0.00      A    S
ATOM    915  C   CYS A  65     -21.898   4.716   2.968  1.00  0.00      A    C
ATOM    916  O   CYS A  65     -21.920   5.562   2.077  1.00  0.00      A    O
ATOM    917  N   ARG A  66     -22.021   5.142   4.254  1.00  0.00      A    N
ATOM    918  HN  ARG A  66     -22.066   4.499   5.015  1.00  0.00      A    H
ATOM    919  CA  ARG A  66     -22.251   6.519   4.628  1.00  0.00      A    C
ATOM    920  HA  ARG A  66     -22.935   7.070   3.999  1.00  0.00      A    H
ATOM    921  CB  ARG A  66     -22.835   6.739   6.091  1.00  0.00      A    C
ATOM    922  HB1 ARG A  66     -22.037   6.712   6.862  1.00  0.00      A    H
ATOM    923  HB2 ARG A  66     -23.407   7.692   6.120  1.00  0.00      A    H
ATOM    924  CG  ARG A  66     -23.939   5.732   6.422  1.00  0.00      A    C
ATOM    925  HG1 ARG A  66     -23.567   4.704   6.623  1.00  0.00      A    H
ATOM    926  HG2 ARG A  66     -24.314   6.073   7.410  1.00  0.00      A    H
ATOM    927  CD  ARG A  66     -25.144   5.782   5.408  1.00  0.00      A    C
ATOM    928  HD1 ARG A  66     -25.666   6.763   5.409  1.00  0.00      A    H
ATOM    929  HD2 ARG A  66     -24.657   5.628   4.422  1.00  0.00      A    H
ATOM    930  NE  ARG A  66     -26.083   4.679   5.737  1.00  0.00      A    N
ATOM    931  HE  ARG A  66     -25.917   4.049   6.495  1.00  0.00      A    H
ATOM    932  CZ  ARG A  66     -27.193   4.338   5.082  1.00  0.00      A    C
ATOM    933  NH1 ARG A  66     -27.520   5.131   4.046  1.00  0.00      A    N
ATOM    934 HH11 ARG A  66     -27.020   5.983   3.894  1.00  0.00      A    H
ATOM    935 HH12 ARG A  66     -28.419   4.963   3.641  1.00  0.00      A    H
ATOM    936  NH2 ARG A  66     -28.059   3.432   5.556  1.00  0.00      A    N
ATOM    937 HH21 ARG A  66     -27.846   2.983   6.424  1.00  0.00      A    H
ATOM    938 HH22 ARG A  66     -28.839   3.217   4.968  1.00  0.00      A    H
ATOM    939  C   ARG A  66     -20.970   7.373   4.545  1.00  0.00      A    C
ATOM    940  O   ARG A  66     -21.021   8.478   4.049  1.00  0.00      A    O
ATOM    941  N   GLY A  67     -19.852   6.878   5.069  1.00  0.00      A    N
ATOM    942  HN  GLY A  67     -19.901   5.977   5.493  1.00  0.00      A    H
ATOM    943  CA  GLY A  67     -18.447   7.362   4.897  1.00  0.00      A    C
ATOM    944  HA1 GLY A  67     -18.220   7.422   3.843  1.00  0.00      A    H
ATOM    945  HA2 GLY A  67     -18.284   8.264   5.470  1.00  0.00      A    H
ATOM    946  C   GLY A  67     -17.512   6.337   5.461  1.00  0.00      A    C
ATOM    947  O   GLY A  67     -17.908   5.395   6.188  1.00  0.00      A    O
ATOM    948  N   GLY A  68     -16.202   6.542   5.172  1.00  0.00      A    N
ATOM    949  HN  GLY A  68     -15.963   7.404   4.732  1.00  0.00      A    H
ATOM    950  CA  GLY A  68     -15.174   5.600   5.471  1.00  0.00      A    C
ATOM    951  HA1 GLY A  68     -15.301   5.532   6.542  1.00  0.00      A    H
ATOM    952  HA2 GLY A  68     -15.251   4.712   4.860  1.00  0.00      A    H
ATOM    953  C   GLY A  68     -13.797   6.107   5.312  1.00  0.00      A    C
ATOM    954  O   GLY A  68     -13.485   6.614   4.180  1.00  0.00      A    O
ATOM    955  N   TRP A  69     -12.897   5.927   6.277  1.00  0.00      A    N
ATOM    956  HN  TRP A  69     -13.089   5.558   7.183  1.00  0.00      A    H
ATOM    957  CA  TRP A  69     -11.509   6.292   5.956  1.00  0.00      A    C
ATOM    958  HA  TRP A  69     -11.448   6.892   5.060  1.00  0.00      A    H
ATOM    959  CB  TRP A  69     -10.934   7.200   7.107  1.00  0.00      A    C
ATOM    960  HB1 TRP A  69     -10.977   6.745   8.119  1.00  0.00      A    H
ATOM    961  HB2 TRP A  69      -9.926   7.620   6.905  1.00  0.00      A    H
ATOM    962  CG  TRP A  69     -11.861   8.398   7.379  1.00  0.00      A    C
ATOM    963  CD1 TRP A  69     -12.308   9.282   6.417  1.00  0.00      A    C
ATOM    964  HD1 TRP A  69     -12.283   9.168   5.344  1.00  0.00      A    H
ATOM    965  NE1 TRP A  69     -13.069  10.237   7.053  1.00  0.00      A    N
ATOM    966  HE1 TRP A  69     -13.645  10.902   6.630  1.00  0.00      A    H
ATOM    967  CE2 TRP A  69     -13.040  10.070   8.469  1.00  0.00      A    C
ATOM    968  CD2 TRP A  69     -12.195   8.933   8.711  1.00  0.00      A    C
ATOM    969  CE3 TRP A  69     -11.926   8.526   9.990  1.00  0.00      A    C
ATOM    970  HE3 TRP A  69     -11.228   7.712  10.118  1.00  0.00      A    H
ATOM    971  CZ3 TRP A  69     -12.536   9.185  11.033  1.00  0.00      A    C
ATOM    972  HZ3 TRP A  69     -12.276   8.804  12.009  1.00  0.00      A    H
ATOM    973  CZ2 TRP A  69     -13.650  10.738   9.482  1.00  0.00      A    C
ATOM    974  HZ2 TRP A  69     -14.326  11.579   9.446  1.00  0.00      A    H
ATOM    975  CH2 TRP A  69     -13.377  10.282  10.788  1.00  0.00      A    C
ATOM    976  HH2 TRP A  69     -13.686  10.769  11.702  1.00  0.00      A    H
ATOM    977  C   TRP A  69     -10.577   5.035   5.810  1.00  0.00      A    C
ATOM    978  O   TRP A  69     -10.827   3.933   6.241  1.00  0.00      A    O
ATOM    979  N   MET A  70      -9.356   5.282   5.222  1.00  0.00      A    N
ATOM    980  HN  MET A  70      -9.165   6.233   4.991  1.00  0.00      A    H
ATOM    981  CA  MET A  70      -8.539   4.253   4.742  1.00  0.00      A    C
ATOM    982  HA  MET A  70      -9.128   3.416   4.399  1.00  0.00      A    H
ATOM    983  CB  MET A  70      -7.567   4.689   3.587  1.00  0.00      A    C
ATOM    984  HB1 MET A  70      -6.632   5.152   3.966  1.00  0.00      A    H
ATOM    985  HB2 MET A  70      -7.205   3.765   3.087  1.00  0.00      A    H
ATOM    986  CG  MET A  70      -8.231   5.547   2.543  1.00  0.00      A    C
ATOM    987  HG1 MET A  70      -9.122   4.948   2.259  1.00  0.00      A    H
ATOM    988  HG2 MET A  70      -8.592   6.456   3.069  1.00  0.00      A    H
ATOM    989  SD  MET A  70      -7.231   6.167   1.121  1.00  0.00      A    S
ATOM    990  CE  MET A  70      -5.906   6.966   1.987  1.00  0.00      A    C
ATOM    991  HE1 MET A  70      -6.208   7.678   2.785  1.00  0.00      A    H
ATOM    992  HE2 MET A  70      -5.128   6.286   2.397  1.00  0.00      A    H
ATOM    993  HE3 MET A  70      -5.477   7.610   1.189  1.00  0.00      A    H
ATOM    994  C   MET A  70      -7.660   3.623   5.840  1.00  0.00      A    C
ATOM    995  O   MET A  70      -7.731   2.413   5.955  1.00  0.00      A    O
ATOM    996  N   ASN A  71      -6.962   4.291   6.813  1.00  0.00      A    N
ATOM    997  HN  ASN A  71      -6.805   5.271   6.720  1.00  0.00      A    H
ATOM    998  CA  ASN A  71      -6.391   3.518   7.900  1.00  0.00      A    C
ATOM    999  HA  ASN A  71      -5.774   2.721   7.511  1.00  0.00      A    H
ATOM   1000  CB  ASN A  71      -5.372   4.487   8.612  1.00  0.00      A    C
ATOM   1001  HB1 ASN A  71      -5.897   5.354   9.068  1.00  0.00      A    H
ATOM   1002  HB2 ASN A  71      -4.893   4.021   9.500  1.00  0.00      A    H
ATOM   1003  CG  ASN A  71      -4.278   4.956   7.633  1.00  0.00      A    C
ATOM   1004  OD1 ASN A  71      -4.049   4.357   6.594  1.00  0.00      A    O
ATOM   1005  ND2 ASN A  71      -3.539   6.035   8.073  1.00  0.00      A    N
ATOM   1006 HD21 ASN A  71      -3.001   6.450   7.339  1.00  0.00      A    H
ATOM   1007 HD22 ASN A  71      -3.755   6.559   8.896  1.00  0.00      A    H
ATOM   1008  C   ASN A  71      -7.200   2.797   8.924  1.00  0.00      A    C
ATOM   1009  O   ASN A  71      -6.745   1.762   9.421  1.00  0.00      A    O
ATOM   1010  N   PRO A  72      -8.419   3.101   9.363  1.00  0.00      A    N
ATOM   1011  CD  PRO A  72      -9.005   4.441   9.415  1.00  0.00      A    C
ATOM   1012  HD1 PRO A  72      -9.682   4.563   8.543  1.00  0.00      A    H
ATOM   1013  HD2 PRO A  72      -8.316   5.269   9.686  1.00  0.00      A    H
ATOM   1014  CA  PRO A  72      -9.281   2.089  10.065  1.00  0.00      A    C
ATOM   1015  HA  PRO A  72      -8.625   1.728  10.844  1.00  0.00      A    H
ATOM   1016  CB  PRO A  72     -10.552   2.866  10.505  1.00  0.00      A    C
ATOM   1017  HB1 PRO A  72     -11.375   2.913   9.760  1.00  0.00      A    H
ATOM   1018  HB2 PRO A  72     -11.067   2.616  11.457  1.00  0.00      A    H
ATOM   1019  CG  PRO A  72     -10.001   4.356  10.631  1.00  0.00      A    C
ATOM   1020  HG1 PRO A  72     -10.850   5.066  10.726  1.00  0.00      A    H
ATOM   1021  HG2 PRO A  72      -9.312   4.450  11.498  1.00  0.00      A    H
ATOM   1022  C   PRO A  72      -9.767   0.865   9.185  1.00  0.00      A    C
ATOM   1023  O   PRO A  72     -10.379  -0.014   9.727  1.00  0.00      A    O
ATOM   1024  N   ALA A  73      -9.477   0.916   7.803  1.00  0.00      A    N
ATOM   1025  HN  ALA A  73      -9.112   1.717   7.334  1.00  0.00      A    H
ATOM   1026  CA  ALA A  73      -9.679  -0.208   6.891  1.00  0.00      A    C
ATOM   1027  HA  ALA A  73     -10.563  -0.797   7.089  1.00  0.00      A    H
ATOM   1028  CB  ALA A  73      -9.969   0.325   5.467  1.00  0.00      A    C
ATOM   1029  HB1 ALA A  73      -9.073   0.831   5.048  1.00  0.00      A    H
ATOM   1030  HB2 ALA A  73     -10.280  -0.612   4.958  1.00  0.00      A    H
ATOM   1031  HB3 ALA A  73     -10.744   1.118   5.512  1.00  0.00      A    H
ATOM   1032  C   ALA A  73      -8.497  -1.124   6.874  1.00  0.00      A    C
ATOM   1033  O   ALA A  73      -8.702  -2.281   7.119  1.00  0.00      A    O
ATOM   1034  N   PHE A  74      -7.265  -0.553   6.744  1.00  0.00      A    N
ATOM   1035  HN  PHE A  74      -7.322   0.392   6.432  1.00  0.00      A    H
ATOM   1036  CA  PHE A  74      -6.051  -1.334   6.930  1.00  0.00      A    C
ATOM   1037  HA  PHE A  74      -6.111  -2.198   6.285  1.00  0.00      A    H
ATOM   1038  CB  PHE A  74      -4.734  -0.567   6.538  1.00  0.00      A    C
ATOM   1039  HB1 PHE A  74      -4.596   0.281   7.242  1.00  0.00      A    H
ATOM   1040  HB2 PHE A  74      -3.826  -1.202   6.623  1.00  0.00      A    H
ATOM   1041  CG  PHE A  74      -4.796  -0.229   5.026  1.00  0.00      A    C
ATOM   1042  CD1 PHE A  74      -4.770   1.083   4.556  1.00  0.00      A    C
ATOM   1043  HD1 PHE A  74      -4.633   1.876   5.276  1.00  0.00      A    H
ATOM   1044  CE1 PHE A  74      -4.943   1.399   3.185  1.00  0.00      A    C
ATOM   1045  HE1 PHE A  74      -4.999   2.442   2.910  1.00  0.00      A    H
ATOM   1046  CZ  PHE A  74      -5.037   0.357   2.260  1.00  0.00      A    C
ATOM   1047  HZ  PHE A  74      -5.440   0.471   1.265  1.00  0.00      A    H
ATOM   1048  CD2 PHE A  74      -4.840  -1.260   4.051  1.00  0.00      A    C
ATOM   1049  HD2 PHE A  74      -4.659  -2.304   4.257  1.00  0.00      A    H
ATOM   1050  CE2 PHE A  74      -4.944  -0.925   2.654  1.00  0.00      A    C
ATOM   1051  HE2 PHE A  74      -4.962  -1.823   2.055  1.00  0.00      A    H
ATOM   1052  C   PHE A  74      -5.933  -1.908   8.306  1.00  0.00      A    C
ATOM   1053  O   PHE A  74      -5.610  -3.050   8.566  1.00  0.00      A    O
ATOM   1054  N   GLN A  75      -6.258  -1.184   9.365  1.00  0.00      A    N
ATOM   1055  HN  GLN A  75      -6.557  -0.268   9.107  1.00  0.00      A    H
ATOM   1056  CA  GLN A  75      -6.348  -1.615  10.753  1.00  0.00      A    C
ATOM   1057  HA  GLN A  75      -5.370  -2.024  10.960  1.00  0.00      A    H
ATOM   1058  CB  GLN A  75      -6.825  -0.545  11.723  1.00  0.00      A    C
ATOM   1059  HB1 GLN A  75      -7.582   0.090  11.215  1.00  0.00      A    H
ATOM   1060  HB2 GLN A  75      -7.319  -1.004  12.606  1.00  0.00      A    H
ATOM   1061  CG  GLN A  75      -5.650   0.220  12.321  1.00  0.00      A    C
ATOM   1062  HG1 GLN A  75      -4.981  -0.438  12.917  1.00  0.00      A    H
ATOM   1063  HG2 GLN A  75      -4.983   0.691  11.569  1.00  0.00      A    H
ATOM   1064  CD  GLN A  75      -6.309   1.284  13.224  1.00  0.00      A    C
ATOM   1065  OE1 GLN A  75      -6.481   1.122  14.452  1.00  0.00      A    O
ATOM   1066  NE2 GLN A  75      -6.605   2.477  12.649  1.00  0.00      A    N
ATOM   1067 HE21 GLN A  75      -7.001   3.229  13.176  1.00  0.00      A    H
ATOM   1068 HE22 GLN A  75      -6.493   2.493  11.655  1.00  0.00      A    H
ATOM   1069  C   GLN A  75      -7.274  -2.849  10.989  1.00  0.00      A    C
ATOM   1070  O   GLN A  75      -6.988  -3.723  11.819  1.00  0.00      A    O
ATOM   1071  N   PHE A  76      -8.443  -2.885  10.220  1.00  0.00      A    N
ATOM   1072  HN  PHE A  76      -8.744  -2.066   9.738  1.00  0.00      A    H
ATOM   1073  CA  PHE A  76      -9.345  -4.092  10.372  1.00  0.00      A    C
ATOM   1074  HA  PHE A  76      -9.515  -4.257  11.426  1.00  0.00      A    H
ATOM   1075  CB  PHE A  76     -10.724  -3.791   9.590  1.00  0.00      A    C
ATOM   1076  HB1 PHE A  76     -11.220  -2.930  10.088  1.00  0.00      A    H
ATOM   1077  HB2 PHE A  76     -10.479  -3.479   8.553  1.00  0.00      A    H
ATOM   1078  CG  PHE A  76     -11.595  -4.946   9.603  1.00  0.00      A    C
ATOM   1079  CD1 PHE A  76     -12.626  -5.107  10.543  1.00  0.00      A    C
ATOM   1080  HD1 PHE A  76     -12.767  -4.289  11.234  1.00  0.00      A    H
ATOM   1081  CE1 PHE A  76     -13.343  -6.275  10.665  1.00  0.00      A    C
ATOM   1082  HE1 PHE A  76     -13.998  -6.464  11.504  1.00  0.00      A    H
ATOM   1083  CZ  PHE A  76     -13.079  -7.278   9.774  1.00  0.00      A    C
ATOM   1084  HZ  PHE A  76     -13.549  -8.249   9.830  1.00  0.00      A    H
ATOM   1085  CD2 PHE A  76     -11.423  -5.992   8.619  1.00  0.00      A    C
ATOM   1086  HD2 PHE A  76     -10.712  -5.779   7.834  1.00  0.00      A    H
ATOM   1087  CE2 PHE A  76     -12.193  -7.116   8.713  1.00  0.00      A    C
ATOM   1088  HE2 PHE A  76     -12.074  -7.879   7.958  1.00  0.00      A    H
ATOM   1089  C   PHE A  76      -8.648  -5.299   9.768  1.00  0.00      A    C
ATOM   1090  O   PHE A  76      -8.786  -6.319  10.376  1.00  0.00      A    O
ATOM   1091  N   ILE A  77      -7.843  -5.163   8.739  1.00  0.00      A    N
ATOM   1092  HN  ILE A  77      -7.527  -4.304   8.345  1.00  0.00      A    H
ATOM   1093  CA  ILE A  77      -7.126  -6.315   8.254  1.00  0.00      A    C
ATOM   1094  HA  ILE A  77      -7.877  -7.080   8.124  1.00  0.00      A    H
ATOM   1095  CB  ILE A  77      -6.339  -6.087   6.900  1.00  0.00      A    C
ATOM   1096  HB  ILE A  77      -5.420  -5.616   7.309  1.00  0.00      A    H
ATOM   1097  CG2 ILE A  77      -5.957  -7.456   6.315  1.00  0.00      A    C
ATOM   1098 HG21 ILE A  77      -5.306  -7.234   5.443  1.00  0.00      A    H
ATOM   1099 HG22 ILE A  77      -5.426  -8.147   7.004  1.00  0.00      A    H
ATOM   1100 HG23 ILE A  77      -6.850  -7.919   5.842  1.00  0.00      A    H
ATOM   1101  CG1 ILE A  77      -7.086  -5.135   5.919  1.00  0.00      A    C
ATOM   1102 HG11 ILE A  77      -8.130  -5.473   5.747  1.00  0.00      A    H
ATOM   1103 HG12 ILE A  77      -7.235  -4.126   6.359  1.00  0.00      A    H
ATOM   1104  CD  ILE A  77      -6.409  -4.941   4.568  1.00  0.00      A    C
ATOM   1105  HD1 ILE A  77      -5.357  -4.593   4.646  1.00  0.00      A    H
ATOM   1106  HD2 ILE A  77      -6.375  -5.918   4.042  1.00  0.00      A    H
ATOM   1107  HD3 ILE A  77      -6.963  -4.253   3.894  1.00  0.00      A    H
ATOM   1108  C   ILE A  77      -6.159  -6.876   9.274  1.00  0.00      A    C
ATOM   1109  O   ILE A  77      -6.262  -8.032   9.630  1.00  0.00      A    O
ATOM   1110  N   VAL A  78      -5.320  -6.070  10.007  1.00  0.00      A    N
ATOM   1111  HN  VAL A  78      -5.330  -5.110   9.738  1.00  0.00      A    H
ATOM   1112  CA  VAL A  78      -4.397  -6.525  11.026  1.00  0.00      A    C
ATOM   1113  HA  VAL A  78      -3.900  -7.368  10.568  1.00  0.00      A    H
ATOM   1114  CB  VAL A  78      -3.403  -5.432  11.485  1.00  0.00      A    C
ATOM   1115  HB  VAL A  78      -3.900  -4.807  12.257  1.00  0.00      A    H
ATOM   1116  CG1 VAL A  78      -2.177  -6.086  12.204  1.00  0.00      A    C
ATOM   1117 HG11 VAL A  78      -1.532  -6.670  11.512  1.00  0.00      A    H
ATOM   1118 HG12 VAL A  78      -1.449  -5.390  12.672  1.00  0.00      A    H
ATOM   1119 HG13 VAL A  78      -2.536  -6.761  13.011  1.00  0.00      A    H
ATOM   1120  CG2 VAL A  78      -2.856  -4.583  10.345  1.00  0.00      A    C
ATOM   1121 HG21 VAL A  78      -2.379  -5.165   9.527  1.00  0.00      A    H
ATOM   1122 HG22 VAL A  78      -3.601  -3.852   9.965  1.00  0.00      A    H
ATOM   1123 HG23 VAL A  78      -2.037  -3.938  10.729  1.00  0.00      A    H
ATOM   1124  C   VAL A  78      -5.073  -7.054  12.259  1.00  0.00      A    C
ATOM   1125  O   VAL A  78      -4.656  -8.022  12.844  1.00  0.00      A    O
ATOM   1126  N   ASN A  79      -6.197  -6.382  12.699  1.00  0.00      A    N
ATOM   1127  HN  ASN A  79      -6.468  -5.503  12.313  1.00  0.00      A    H
ATOM   1128  CA  ASN A  79      -6.915  -6.798  13.848  1.00  0.00      A    C
ATOM   1129  HA  ASN A  79      -6.219  -7.081  14.623  1.00  0.00      A    H
ATOM   1130  CB  ASN A  79      -7.739  -5.574  14.446  1.00  0.00      A    C
ATOM   1131  HB1 ASN A  79      -8.577  -5.257  13.789  1.00  0.00      A    H
ATOM   1132  HB2 ASN A  79      -8.337  -5.920  15.316  1.00  0.00      A    H
ATOM   1133  CG  ASN A  79      -6.870  -4.418  14.908  1.00  0.00      A    C
ATOM   1134  OD1 ASN A  79      -5.828  -4.687  15.506  1.00  0.00      A    O
ATOM   1135  ND2 ASN A  79      -7.227  -3.166  14.560  1.00  0.00      A    N
ATOM   1136 HD21 ASN A  79      -6.583  -2.475  14.888  1.00  0.00      A    H
ATOM   1137 HD22 ASN A  79      -8.030  -3.080  13.970  1.00  0.00      A    H
ATOM   1138  C   ASN A  79      -7.856  -8.020  13.650  1.00  0.00      A    C
ATOM   1139  O   ASN A  79      -7.977  -8.813  14.566  1.00  0.00      A    O
ATOM   1140  N   ASN A  80      -8.462  -8.157  12.430  1.00  0.00      A    N
ATOM   1141  HN  ASN A  80      -8.420  -7.414  11.766  1.00  0.00      A    H
ATOM   1142  CA  ASN A  80      -9.132  -9.366  12.047  1.00  0.00      A    C
ATOM   1143  HA  ASN A  80      -9.780  -9.661  12.859  1.00  0.00      A    H
ATOM   1144  CB  ASN A  80     -10.131  -9.032  10.862  1.00  0.00      A    C
ATOM   1145  HB1 ASN A  80     -10.711  -8.136  11.173  1.00  0.00      A    H
ATOM   1146  HB2 ASN A  80      -9.468  -8.725  10.025  1.00  0.00      A    H
ATOM   1147  CG  ASN A  80     -11.086 -10.101  10.544  1.00  0.00      A    C
ATOM   1148  OD1 ASN A  80     -11.836 -10.456  11.451  1.00  0.00      A    O
ATOM   1149  ND2 ASN A  80     -11.113 -10.564   9.262  1.00  0.00      A    N
ATOM   1150 HD21 ASN A  80     -11.812 -11.263   9.112  1.00  0.00      A    H
ATOM   1151 HD22 ASN A  80     -10.466 -10.207   8.588  1.00  0.00      A    H
ATOM   1152  C   ASN A  80      -8.210 -10.524  11.799  1.00  0.00      A    C
ATOM   1153  O   ASN A  80      -8.382 -11.610  12.299  1.00  0.00      A    O
ATOM   1154  N   GLY A  81      -7.120 -10.398  10.972  1.00  0.00      A    N
ATOM   1155  HN  GLY A  81      -6.963  -9.524  10.518  1.00  0.00      A    H
ATOM   1156  CA  GLY A  81      -6.213 -11.531  10.618  1.00  0.00      A    C
ATOM   1157  HA1 GLY A  81      -5.254 -11.211  10.998  1.00  0.00      A    H
ATOM   1158  HA2 GLY A  81      -6.493 -12.507  10.986  1.00  0.00      A    H
ATOM   1159  C   GLY A  81      -6.147 -11.702   9.199  1.00  0.00      A    C
ATOM   1160  O   GLY A  81      -5.050 -12.111   8.712  1.00  0.00      A    O
ATOM   1161  N   GLY A  82      -7.159 -11.295   8.419  1.00  0.00      A    N
ATOM   1162  HN  GLY A  82      -7.960 -10.832   8.790  1.00  0.00      A    H
ATOM   1163  CA  GLY A  82      -7.137 -11.500   6.967  1.00  0.00      A    C
ATOM   1164  HA1 GLY A  82      -6.293 -10.999   6.515  1.00  0.00      A    H
ATOM   1165  HA2 GLY A  82      -7.084 -12.524   6.628  1.00  0.00      A    H
ATOM   1166  C   GLY A  82      -8.331 -10.885   6.344  1.00  0.00      A    C
ATOM   1167  O   GLY A  82      -9.484 -11.008   6.881  1.00  0.00      A    O
ATOM   1168  N   ILE A  83      -8.158 -10.259   5.154  1.00  0.00      A    N
ATOM   1169  HN  ILE A  83      -7.228 -10.085   4.841  1.00  0.00      A    H
ATOM   1170  CA  ILE A  83      -9.259 -10.068   4.194  1.00  0.00      A    C
ATOM   1171  HA  ILE A  83     -10.158  -9.798   4.728  1.00  0.00      A    H
ATOM   1172  CB  ILE A  83      -9.050  -8.757   3.338  1.00  0.00      A    C
ATOM   1173  HB  ILE A  83      -8.889  -8.020   4.153  1.00  0.00      A    H
ATOM   1174  CG2 ILE A  83      -7.755  -8.915   2.484  1.00  0.00      A    C
ATOM   1175 HG21 ILE A  83      -6.939  -9.171   3.194  1.00  0.00      A    H
ATOM   1176 HG22 ILE A  83      -7.904  -9.659   1.673  1.00  0.00      A    H
ATOM   1177 HG23 ILE A  83      -7.420  -7.962   2.022  1.00  0.00      A    H
ATOM   1178  CG1 ILE A  83     -10.297  -8.108   2.645  1.00  0.00      A    C
ATOM   1179 HG11 ILE A  83     -10.584  -8.673   1.733  1.00  0.00      A    H
ATOM   1180 HG12 ILE A  83     -11.146  -7.922   3.338  1.00  0.00      A    H
ATOM   1181  CD  ILE A  83      -9.942  -6.751   2.056  1.00  0.00      A    C
ATOM   1182  HD1 ILE A  83      -9.034  -6.764   1.417  1.00  0.00      A    H
ATOM   1183  HD2 ILE A  83     -10.816  -6.310   1.529  1.00  0.00      A    H
ATOM   1184  HD3 ILE A  83      -9.696  -6.048   2.880  1.00  0.00      A    H
ATOM   1185  C   ILE A  83      -9.557 -11.356   3.352  1.00  0.00      A    C
ATOM   1186  O   ILE A  83      -8.802 -12.284   3.473  1.00  0.00      A    O
ATOM   1187  N   ASN A  84     -10.615 -11.474   2.450  1.00  0.00      A    N
ATOM   1188  HN  ASN A  84     -11.280 -10.742   2.322  1.00  0.00      A    H
ATOM   1189  CA  ASN A  84     -10.747 -12.581   1.598  1.00  0.00      A    C
ATOM   1190  HA  ASN A  84      -9.785 -12.992   1.329  1.00  0.00      A    H
ATOM   1191  CB  ASN A  84     -11.515 -13.754   2.288  1.00  0.00      A    C
ATOM   1192  HB1 ASN A  84     -11.464 -14.652   1.635  1.00  0.00      A    H
ATOM   1193  HB2 ASN A  84     -10.915 -14.093   3.160  1.00  0.00      A    H
ATOM   1194  CG  ASN A  84     -12.950 -13.492   2.756  1.00  0.00      A    C
ATOM   1195  OD1 ASN A  84     -13.904 -13.500   1.947  1.00  0.00      A    O
ATOM   1196  ND2 ASN A  84     -13.151 -13.304   4.085  1.00  0.00      A    N
ATOM   1197 HD21 ASN A  84     -14.098 -13.267   4.403  1.00  0.00      A    H
ATOM   1198 HD22 ASN A  84     -12.426 -13.166   4.760  1.00  0.00      A    H
ATOM   1199  C   ASN A  84     -11.339 -12.222   0.238  1.00  0.00      A    C
ATOM   1200  O   ASN A  84     -11.548 -11.038  -0.102  1.00  0.00      A    O
ATOM   1201  N   SER A  85     -11.387 -13.219  -0.607  1.00  0.00      A    N
ATOM   1202  HN  SER A  85     -10.864 -14.062  -0.506  1.00  0.00      A    H
ATOM   1203  CA  SER A  85     -12.100 -13.175  -1.852  1.00  0.00      A    C
ATOM   1204  HA  SER A  85     -11.759 -12.348  -2.457  1.00  0.00      A    H
ATOM   1205  CB  SER A  85     -11.742 -14.475  -2.666  1.00  0.00      A    C
ATOM   1206  HB1 SER A  85     -10.654 -14.623  -2.495  1.00  0.00      A    H
ATOM   1207  HB2 SER A  85     -12.275 -15.351  -2.239  1.00  0.00      A    H
ATOM   1208  OG  SER A  85     -12.177 -14.446  -3.996  1.00  0.00      A    O
ATOM   1209  HG1 SER A  85     -12.220 -15.361  -4.283  1.00  0.00      A    H
ATOM   1210  C   SER A  85     -13.565 -12.949  -1.805  1.00  0.00      A    C
ATOM   1211  O   SER A  85     -14.280 -13.171  -0.844  1.00  0.00      A    O
ATOM   1212  N   GLU A  86     -14.082 -12.549  -2.936  1.00  0.00      A    N
ATOM   1213  HN  GLU A  86     -13.392 -12.281  -3.604  1.00  0.00      A    H
ATOM   1214  CA  GLU A  86     -15.491 -12.206  -3.178  1.00  0.00      A    C
ATOM   1215  HA  GLU A  86     -15.817 -11.601  -2.345  1.00  0.00      A    H
ATOM   1216  CB  GLU A  86     -15.612 -11.303  -4.350  1.00  0.00      A    C
ATOM   1217  HB1 GLU A  86     -14.918 -10.459  -4.149  1.00  0.00      A    H
ATOM   1218  HB2 GLU A  86     -15.263 -11.710  -5.323  1.00  0.00      A    H
ATOM   1219  CG  GLU A  86     -17.115 -10.787  -4.511  1.00  0.00      A    C
ATOM   1220  HG1 GLU A  86     -17.857 -11.612  -4.569  1.00  0.00      A    H
ATOM   1221  HG2 GLU A  86     -17.474 -10.163  -3.665  1.00  0.00      A    H
ATOM   1222  CD  GLU A  86     -17.028  -9.831  -5.657  1.00  0.00      A    C
ATOM   1223  OE1 GLU A  86     -17.217  -8.581  -5.473  1.00  0.00      A    O
ATOM   1224  OE2 GLU A  86     -16.650 -10.251  -6.820  1.00  0.00      A    O
ATOM   1225  C   GLU A  86     -16.357 -13.481  -3.260  1.00  0.00      A    C
ATOM   1226  O   GLU A  86     -17.583 -13.542  -3.121  1.00  0.00      A    O
ATOM   1227  N   GLU A  87     -15.757 -14.636  -3.565  1.00  0.00      A    N
ATOM   1228  HN  GLU A  87     -14.801 -14.629  -3.848  1.00  0.00      A    H
ATOM   1229  CA  GLU A  87     -16.349 -15.964  -3.453  1.00  0.00      A    C
ATOM   1230  HA  GLU A  87     -17.218 -15.937  -4.094  1.00  0.00      A    H
ATOM   1231  CB  GLU A  87     -15.319 -16.971  -3.942  1.00  0.00      A    C
ATOM   1232  HB1 GLU A  87     -14.655 -17.205  -3.082  1.00  0.00      A    H
ATOM   1233  HB2 GLU A  87     -15.898 -17.878  -4.216  1.00  0.00      A    H
ATOM   1234  CG  GLU A  87     -14.514 -16.573  -5.142  1.00  0.00      A    C
ATOM   1235  HG1 GLU A  87     -15.117 -16.789  -6.050  1.00  0.00      A    H
ATOM   1236  HG2 GLU A  87     -14.035 -15.574  -5.218  1.00  0.00      A    H
ATOM   1237  CD  GLU A  87     -13.369 -17.496  -5.169  1.00  0.00      A    C
ATOM   1238  OE1 GLU A  87     -12.225 -17.102  -4.872  1.00  0.00      A    O
ATOM   1239  OE2 GLU A  87     -13.589 -18.718  -5.451  1.00  0.00      A    O
ATOM   1240  C   GLU A  87     -16.853 -16.290  -2.040  1.00  0.00      A    C
ATOM   1241  O   GLU A  87     -17.973 -16.797  -1.880  1.00  0.00      A    O
ATOM   1242  N   THR A  88     -16.074 -16.154  -0.961  1.00  0.00      A    N
ATOM   1243  HN  THR A  88     -15.233 -15.621  -1.022  1.00  0.00      A    H
ATOM   1244  CA  THR A  88     -16.284 -16.397   0.481  1.00  0.00      A    C
ATOM   1245  HA  THR A  88     -16.820 -17.335   0.511  1.00  0.00      A    H
ATOM   1246  CB  THR A  88     -14.910 -16.420   1.216  1.00  0.00      A    C
ATOM   1247  HB  THR A  88     -14.996 -15.890   2.189  1.00  0.00      A    H
ATOM   1248  OG1 THR A  88     -13.833 -15.803   0.504  1.00  0.00      A    O
ATOM   1249  HG1 THR A  88     -13.769 -14.907   0.845  1.00  0.00      A    H
ATOM   1250  CG2 THR A  88     -14.594 -17.922   1.490  1.00  0.00      A    C
ATOM   1251 HG21 THR A  88     -15.539 -18.361   1.875  1.00  0.00      A    H
ATOM   1252 HG22 THR A  88     -14.352 -18.224   0.449  1.00  0.00      A    H
ATOM   1253 HG23 THR A  88     -13.788 -18.177   2.211  1.00  0.00      A    H
ATOM   1254  C   THR A  88     -17.135 -15.337   1.116  1.00  0.00      A    C
ATOM   1255  O   THR A  88     -18.038 -15.716   1.969  1.00  0.00      A    O
ATOM   1256  N   TYR A  89     -16.993 -14.017   0.707  1.00  0.00      A    N
ATOM   1257  HN  TYR A  89     -16.190 -13.770   0.171  1.00  0.00      A    H
ATOM   1258  CA  TYR A  89     -17.918 -12.958   1.080  1.00  0.00      A    C
ATOM   1259  HA  TYR A  89     -18.842 -13.216   1.576  1.00  0.00      A    H
ATOM   1260  CB  TYR A  89     -17.245 -11.940   2.032  1.00  0.00      A    C
ATOM   1261  HB1 TYR A  89     -16.337 -12.363   2.514  1.00  0.00      A    H
ATOM   1262  HB2 TYR A  89     -16.720 -11.206   1.384  1.00  0.00      A    H
ATOM   1263  CG  TYR A  89     -18.163 -11.316   3.083  1.00  0.00      A    C
ATOM   1264  CD1 TYR A  89     -19.444 -10.814   2.761  1.00  0.00      A    C
ATOM   1265  HD1 TYR A  89     -19.873 -11.020   1.791  1.00  0.00      A    H
ATOM   1266  CE1 TYR A  89     -20.250 -10.394   3.758  1.00  0.00      A    C
ATOM   1267  HE1 TYR A  89     -21.256 -10.087   3.512  1.00  0.00      A    H
ATOM   1268  CZ  TYR A  89     -19.852 -10.473   5.161  1.00  0.00      A    C
ATOM   1269  OH  TYR A  89     -20.652 -10.119   6.277  1.00  0.00      A    O
ATOM   1270  HH  TYR A  89     -21.191  -9.391   5.961  1.00  0.00      A    H
ATOM   1271  CD2 TYR A  89     -17.821 -11.473   4.410  1.00  0.00      A    C
ATOM   1272  HD2 TYR A  89     -16.819 -11.814   4.625  1.00  0.00      A    H
ATOM   1273  CE2 TYR A  89     -18.627 -11.005   5.435  1.00  0.00      A    C
ATOM   1274  HE2 TYR A  89     -18.363 -11.152   6.472  1.00  0.00      A    H
ATOM   1275  C   TYR A  89     -18.553 -12.336  -0.174  1.00  0.00      A    C
ATOM   1276  O   TYR A  89     -17.913 -11.429  -0.781  1.00  0.00      A    O
ATOM   1277  N   PRO A  90     -19.686 -12.840  -0.673  1.00  0.00      A    N
ATOM   1278  CD  PRO A  90     -20.222 -14.200  -0.352  1.00  0.00      A    C
ATOM   1279  HD1 PRO A  90     -20.963 -14.042   0.461  1.00  0.00      A    H
ATOM   1280  HD2 PRO A  90     -19.355 -14.856  -0.122  1.00  0.00      A    H
ATOM   1281  CA  PRO A  90     -20.438 -12.113  -1.721  1.00  0.00      A    C
ATOM   1282  HA  PRO A  90     -19.771 -11.967  -2.558  1.00  0.00      A    H
ATOM   1283  CB  PRO A  90     -21.556 -13.089  -2.029  1.00  0.00      A    C
ATOM   1284  HB1 PRO A  90     -22.506 -13.095  -1.454  1.00  0.00      A    H
ATOM   1285  HB2 PRO A  90     -21.785 -13.053  -3.115  1.00  0.00      A    H
ATOM   1286  CG  PRO A  90     -21.038 -14.494  -1.640  1.00  0.00      A    C
ATOM   1287  HG1 PRO A  90     -21.842 -15.159  -1.258  1.00  0.00      A    H
ATOM   1288  HG2 PRO A  90     -20.446 -14.931  -2.472  1.00  0.00      A    H
ATOM   1289  C   PRO A  90     -20.844 -10.618  -1.370  1.00  0.00      A    C
ATOM   1290  O   PRO A  90     -21.032 -10.295  -0.216  1.00  0.00      A    O
ATOM   1291  N   TYR A  91     -21.070  -9.801  -2.364  1.00  0.00      A    N
ATOM   1292  HN  TYR A  91     -20.912  -9.956  -3.336  1.00  0.00      A    H
ATOM   1293  CA  TYR A  91     -21.570  -8.418  -2.251  1.00  0.00      A    C
ATOM   1294  HA  TYR A  91     -21.021  -8.032  -1.404  1.00  0.00      A    H
ATOM   1295  CB  TYR A  91     -21.373  -7.520  -3.485  1.00  0.00      A    C
ATOM   1296  HB1 TYR A  91     -20.333  -7.787  -3.772  1.00  0.00      A    H
ATOM   1297  HB2 TYR A  91     -21.983  -7.828  -4.360  1.00  0.00      A    H
ATOM   1298  CG  TYR A  91     -21.417  -6.058  -3.112  1.00  0.00      A    C
ATOM   1299  CD1 TYR A  91     -20.379  -5.503  -2.417  1.00  0.00      A    C
ATOM   1300  HD1 TYR A  91     -19.555  -6.117  -2.083  1.00  0.00      A    H
ATOM   1301  CE1 TYR A  91     -20.392  -4.149  -2.012  1.00  0.00      A    C
ATOM   1302  HE1 TYR A  91     -19.504  -3.718  -1.574  1.00  0.00      A    H
ATOM   1303  CZ  TYR A  91     -21.464  -3.342  -2.434  1.00  0.00      A    C
ATOM   1304  OH  TYR A  91     -21.475  -2.012  -2.231  1.00  0.00      A    O
ATOM   1305  HH  TYR A  91     -20.584  -1.740  -1.999  1.00  0.00      A    H
ATOM   1306  CD2 TYR A  91     -22.458  -5.217  -3.560  1.00  0.00      A    C
ATOM   1307  HD2 TYR A  91     -23.174  -5.659  -4.236  1.00  0.00      A    H
ATOM   1308  CE2 TYR A  91     -22.483  -3.864  -3.274  1.00  0.00      A    C
ATOM   1309  HE2 TYR A  91     -23.292  -3.240  -3.625  1.00  0.00      A    H
ATOM   1310  C   TYR A  91     -23.017  -8.487  -1.786  1.00  0.00      A    C
ATOM   1311  O   TYR A  91     -23.670  -9.461  -2.119  1.00  0.00      A    O
ATOM   1312  N   ARG A  92     -23.498  -7.512  -0.999  1.00  0.00      A    N
ATOM   1313  HN  ARG A  92     -22.873  -6.807  -0.671  1.00  0.00      A    H
ATOM   1314  CA  ARG A  92     -24.850  -7.545  -0.405  1.00  0.00      A    C
ATOM   1315  HA  ARG A  92     -25.422  -8.377  -0.789  1.00  0.00      A    H
ATOM   1316  CB  ARG A  92     -24.951  -7.591   1.127  1.00  0.00      A    C
ATOM   1317  HB1 ARG A  92     -24.210  -6.941   1.639  1.00  0.00      A    H
ATOM   1318  HB2 ARG A  92     -25.929  -7.296   1.563  1.00  0.00      A    H
ATOM   1319  CG  ARG A  92     -24.520  -8.932   1.639  1.00  0.00      A    C
ATOM   1320  HG1 ARG A  92     -25.142  -9.541   0.948  1.00  0.00      A    H
ATOM   1321  HG2 ARG A  92     -23.480  -9.093   1.282  1.00  0.00      A    H
ATOM   1322  CD  ARG A  92     -24.778  -9.260   3.048  1.00  0.00      A    C
ATOM   1323  HD1 ARG A  92     -25.745  -9.759   3.273  1.00  0.00      A    H
ATOM   1324  HD2 ARG A  92     -24.005  -9.986   3.380  1.00  0.00      A    H
ATOM   1325  NE  ARG A  92     -24.533  -8.050   3.935  1.00  0.00      A    N
ATOM   1326  HE  ARG A  92     -23.595  -7.708   3.986  1.00  0.00      A    H
ATOM   1327  CZ  ARG A  92     -25.483  -7.435   4.587  1.00  0.00      A    C
ATOM   1328  NH1 ARG A  92     -26.773  -7.766   4.476  1.00  0.00      A    N
ATOM   1329 HH11 ARG A  92     -27.006  -8.407   3.744  1.00  0.00      A    H
ATOM   1330 HH12 ARG A  92     -27.456  -7.362   5.083  1.00  0.00      A    H
ATOM   1331  NH2 ARG A  92     -25.113  -6.356   5.380  1.00  0.00      A    N
ATOM   1332 HH21 ARG A  92     -24.141  -6.292   5.608  1.00  0.00      A    H
ATOM   1333 HH22 ARG A  92     -25.820  -5.775   5.782  1.00  0.00      A    H
ATOM   1334  C   ARG A  92     -25.519  -6.234  -0.746  1.00  0.00      A    C
ATOM   1335  O   ARG A  92     -26.703  -6.249  -1.182  1.00  0.00      A    O
ATOM   1336  N   GLY A  93     -24.803  -5.155  -0.531  1.00  0.00      A    N
ATOM   1337  HN  GLY A  93     -23.894  -5.201  -0.124  1.00  0.00      A    H
ATOM   1338  CA  GLY A  93     -25.294  -3.894  -1.063  1.00  0.00      A    C
ATOM   1339  HA1 GLY A  93     -24.432  -3.310  -1.350  1.00  0.00      A    H
ATOM   1340  HA2 GLY A  93     -25.994  -3.995  -1.878  1.00  0.00      A    H
ATOM   1341  C   GLY A  93     -25.964  -3.057  -0.020  1.00  0.00      A    C
ATOM   1342  O   GLY A  93     -26.779  -2.198  -0.301  1.00  0.00      A    O
ATOM   1343  N   GLN A  94     -25.695  -3.268   1.226  1.00  0.00      A    N
ATOM   1344  HN  GLN A  94     -25.060  -4.012   1.419  1.00  0.00      A    H
ATOM   1345  CA  GLN A  94     -26.020  -2.505   2.449  1.00  0.00      A    C
ATOM   1346  HA  GLN A  94     -25.638  -1.502   2.328  1.00  0.00      A    H
ATOM   1347  CB  GLN A  94     -27.513  -2.665   2.831  1.00  0.00      A    C
ATOM   1348  HB1 GLN A  94     -27.684  -2.151   3.801  1.00  0.00      A    H
ATOM   1349  HB2 GLN A  94     -28.083  -2.191   2.003  1.00  0.00      A    H
ATOM   1350  CG  GLN A  94     -28.063  -4.120   2.933  1.00  0.00      A    C
ATOM   1351  HG1 GLN A  94     -27.895  -4.680   1.989  1.00  0.00      A    H
ATOM   1352  HG2 GLN A  94     -27.686  -4.680   3.815  1.00  0.00      A    H
ATOM   1353  CD  GLN A  94     -29.561  -3.998   3.141  1.00  0.00      A    C
ATOM   1354  OE1 GLN A  94     -30.401  -4.413   2.392  1.00  0.00      A    O
ATOM   1355  NE2 GLN A  94     -29.902  -3.228   4.249  1.00  0.00      A    N
ATOM   1356 HE21 GLN A  94     -30.811  -2.811   4.273  1.00  0.00      A    H
ATOM   1357 HE22 GLN A  94     -29.189  -2.990   4.908  1.00  0.00      A    H
ATOM   1358  C   GLN A  94     -25.130  -2.952   3.573  1.00  0.00      A    C
ATOM   1359  O   GLN A  94     -24.332  -3.869   3.365  1.00  0.00      A    O
ATOM   1360  N   ASP A  95     -25.179  -2.354   4.758  1.00  0.00      A    N
ATOM   1361  HN  ASP A  95     -25.713  -1.543   4.981  1.00  0.00      A    H
ATOM   1362  CA  ASP A  95     -24.448  -2.719   5.896  1.00  0.00      A    C
ATOM   1363  HA  ASP A  95     -23.521  -3.187   5.601  1.00  0.00      A    H
ATOM   1364  CB  ASP A  95     -23.802  -1.435   6.593  1.00  0.00      A    C
ATOM   1365  HB1 ASP A  95     -23.210  -1.638   7.511  1.00  0.00      A    H
ATOM   1366  HB2 ASP A  95     -23.049  -0.999   5.902  1.00  0.00      A    H
ATOM   1367  CG  ASP A  95     -24.777  -0.309   6.871  1.00  0.00      A    C
ATOM   1368  OD1 ASP A  95     -24.319   0.609   7.595  1.00  0.00      A    O
ATOM   1369  OD2 ASP A  95     -25.945  -0.244   6.370  1.00  0.00      A    O
ATOM   1370  C   ASP A  95     -25.168  -3.643   6.871  1.00  0.00      A    C
ATOM   1371  O   ASP A  95     -26.362  -4.003   6.615  1.00  0.00      A    O
ATOM   1372  N   GLY A  96     -24.488  -4.135   7.963  1.00  0.00      A    N
ATOM   1373  HN  GLY A  96     -23.540  -3.903   8.164  1.00  0.00      A    H
ATOM   1374  CA  GLY A  96     -25.005  -4.911   9.037  1.00  0.00      A    C
ATOM   1375  HA1 GLY A  96     -25.565  -4.257   9.689  1.00  0.00      A    H
ATOM   1376  HA2 GLY A  96     -25.606  -5.656   8.537  1.00  0.00      A    H
ATOM   1377  C   GLY A  96     -23.812  -5.342   9.836  1.00  0.00      A    C
ATOM   1378  O   GLY A  96     -22.856  -4.613   9.984  1.00  0.00      A    O
ATOM   1379  N   ILE A  97     -23.895  -6.551  10.287  1.00  0.00      A    N
ATOM   1380  HN  ILE A  97     -24.721  -7.091  10.144  1.00  0.00      A    H
ATOM   1381  CA  ILE A  97     -22.870  -7.176  11.129  1.00  0.00      A    C
ATOM   1382  HA  ILE A  97     -22.010  -6.529  11.037  1.00  0.00      A    H
ATOM   1383  CB  ILE A  97     -23.217  -7.320  12.600  1.00  0.00      A    C
ATOM   1384  HB  ILE A  97     -22.370  -7.856  13.078  1.00  0.00      A    H
ATOM   1385  CG2 ILE A  97     -23.330  -5.953  13.349  1.00  0.00      A    C
ATOM   1386 HG21 ILE A  97     -23.583  -6.045  14.427  1.00  0.00      A    H
ATOM   1387 HG22 ILE A  97     -22.337  -5.456  13.339  1.00  0.00      A    H
ATOM   1388 HG23 ILE A  97     -24.015  -5.292  12.775  1.00  0.00      A    H
ATOM   1389  CG1 ILE A  97     -24.514  -8.246  12.815  1.00  0.00      A    C
ATOM   1390 HG11 ILE A  97     -25.453  -7.722  12.535  1.00  0.00      A    H
ATOM   1391 HG12 ILE A  97     -24.484  -9.075  12.075  1.00  0.00      A    H
ATOM   1392  CD  ILE A  97     -24.723  -8.626  14.266  1.00  0.00      A    C
ATOM   1393  HD1 ILE A  97     -25.744  -9.029  14.434  1.00  0.00      A    H
ATOM   1394  HD2 ILE A  97     -23.875  -9.301  14.509  1.00  0.00      A    H
ATOM   1395  HD3 ILE A  97     -24.737  -7.712  14.899  1.00  0.00      A    H
ATOM   1396  C   ILE A  97     -22.426  -8.521  10.694  1.00  0.00      A    C
ATOM   1397  O   ILE A  97     -23.185  -9.304  10.105  1.00  0.00      A    O
ATOM   1398  N   CYS A  98     -21.172  -8.980  11.016  1.00  0.00      A    N
ATOM   1399  HN  CYS A  98     -20.567  -8.531  11.668  1.00  0.00      A    H
ATOM   1400  CA  CYS A  98     -20.643 -10.296  10.610  1.00  0.00      A    C
ATOM   1401  HA  CYS A  98     -21.224 -10.661   9.776  1.00  0.00      A    H
ATOM   1402  CB  CYS A  98     -19.147 -10.088  10.229  1.00  0.00      A    C
ATOM   1403  HB1 CYS A  98     -18.802  -9.537  11.130  1.00  0.00      A    H
ATOM   1404  HB2 CYS A  98     -18.547 -11.023  10.217  1.00  0.00      A    H
ATOM   1405  SG  CYS A  98     -18.897  -9.109   8.758  1.00  0.00      A    S
ATOM   1406  C   CYS A  98     -20.781 -11.515  11.490  1.00  0.00      A    C
ATOM   1407  O   CYS A  98     -20.703 -11.451  12.743  1.00  0.00      A    O
ATOM   1408  N   ASN A  99     -20.900 -12.646  10.800  1.00  0.00      A    N
ATOM   1409  HN  ASN A  99     -20.875 -12.510   9.813  1.00  0.00      A    H
ATOM   1410  CA  ASN A  99     -20.808 -14.045  11.221  1.00  0.00      A    C
ATOM   1411  HA  ASN A  99     -21.161 -14.141  12.237  1.00  0.00      A    H
ATOM   1412  CB  ASN A  99     -21.794 -14.799  10.263  1.00  0.00      A    C
ATOM   1413  HB1 ASN A  99     -22.780 -14.290  10.230  1.00  0.00      A    H
ATOM   1414  HB2 ASN A  99     -21.322 -14.784   9.258  1.00  0.00      A    H
ATOM   1415  CG  ASN A  99     -21.973 -16.227  10.443  1.00  0.00      A    C
ATOM   1416  OD1 ASN A  99     -21.518 -16.922  11.360  1.00  0.00      A    O
ATOM   1417  ND2 ASN A  99     -22.713 -16.841   9.479  1.00  0.00      A    N
ATOM   1418 HD21 ASN A  99     -22.927 -17.810   9.607  1.00  0.00      A    H
ATOM   1419 HD22 ASN A  99     -22.899 -16.346   8.630  1.00  0.00      A    H
ATOM   1420  C   ASN A  99     -19.391 -14.417  11.148  1.00  0.00      A    C
ATOM   1421  O   ASN A  99     -18.582 -13.760  10.468  1.00  0.00      A    O
ATOM   1422  N   SER A 100     -19.013 -15.537  11.754  1.00  0.00      A    N
ATOM   1423  HN  SER A 100     -19.672 -16.050  12.299  1.00  0.00      A    H
ATOM   1424  CA  SER A 100     -17.604 -15.945  11.671  1.00  0.00      A    C
ATOM   1425  HA  SER A 100     -16.885 -15.147  11.779  1.00  0.00      A    H
ATOM   1426  CB  SER A 100     -17.312 -16.927  12.885  1.00  0.00      A    C
ATOM   1427  HB1 SER A 100     -16.292 -17.367  12.835  1.00  0.00      A    H
ATOM   1428  HB2 SER A 100     -17.531 -16.406  13.842  1.00  0.00      A    H
ATOM   1429  OG  SER A 100     -18.158 -18.035  12.745  1.00  0.00      A    O
ATOM   1430  HG1 SER A 100     -18.253 -18.437  13.611  1.00  0.00      A    H
ATOM   1431  C   SER A 100     -17.158 -16.678  10.411  1.00  0.00      A    C
ATOM   1432  O   SER A 100     -16.049 -16.512   9.993  1.00  0.00      A    O
ATOM   1433  N   THR A 101     -17.998 -17.447   9.775  1.00  0.00      A    N
ATOM   1434  HN  THR A 101     -18.892 -17.739  10.108  1.00  0.00      A    H
ATOM   1435  CA  THR A 101     -17.574 -18.281   8.634  1.00  0.00      A    C
ATOM   1436  HA  THR A 101     -16.820 -18.976   8.974  1.00  0.00      A    H
ATOM   1437  CB  THR A 101     -18.778 -19.011   8.014  1.00  0.00      A    C
ATOM   1438  HB  THR A 101     -18.560 -19.363   6.983  1.00  0.00      A    H
ATOM   1439  OG1 THR A 101     -20.022 -18.302   7.991  1.00  0.00      A    O
ATOM   1440  HG1 THR A 101     -20.692 -18.936   7.725  1.00  0.00      A    H
ATOM   1441  CG2 THR A 101     -19.019 -20.207   8.918  1.00  0.00      A    C
ATOM   1442 HG21 THR A 101     -18.086 -20.805   8.991  1.00  0.00      A    H
ATOM   1443 HG22 THR A 101     -19.332 -19.798   9.903  1.00  0.00      A    H
ATOM   1444 HG23 THR A 101     -19.784 -20.927   8.556  1.00  0.00      A    H
ATOM   1445  C   THR A 101     -17.025 -17.491   7.461  1.00  0.00      A    C
ATOM   1446  O   THR A 101     -15.868 -17.753   7.100  1.00  0.00      A    O
ATOM   1447  N   VAL A 102     -17.826 -16.624   6.898  1.00  0.00      A    N
ATOM   1448  HN  VAL A 102     -18.801 -16.647   7.104  1.00  0.00      A    H
ATOM   1449  CA  VAL A 102     -17.588 -15.886   5.650  1.00  0.00      A    C
ATOM   1450  HA  VAL A 102     -17.261 -16.576   4.887  1.00  0.00      A    H
ATOM   1451  CB  VAL A 102     -18.831 -15.105   5.146  1.00  0.00      A    C
ATOM   1452  HB  VAL A 102     -18.647 -14.416   4.294  1.00  0.00      A    H
ATOM   1453  CG1 VAL A 102     -19.880 -16.204   4.765  1.00  0.00      A    C
ATOM   1454 HG11 VAL A 102     -19.469 -16.948   4.049  1.00  0.00      A    H
ATOM   1455 HG12 VAL A 102     -20.177 -16.774   5.671  1.00  0.00      A    H
ATOM   1456 HG13 VAL A 102     -20.745 -15.601   4.414  1.00  0.00      A    H
ATOM   1457  CG2 VAL A 102     -19.508 -14.283   6.281  1.00  0.00      A    C
ATOM   1458 HG21 VAL A 102     -20.319 -13.751   5.739  1.00  0.00      A    H
ATOM   1459 HG22 VAL A 102     -19.906 -14.886   7.125  1.00  0.00      A    H
ATOM   1460 HG23 VAL A 102     -18.791 -13.531   6.673  1.00  0.00      A    H
ATOM   1461  C   VAL A 102     -16.506 -14.779   5.829  1.00  0.00      A    C
ATOM   1462  O   VAL A 102     -15.797 -14.395   4.927  1.00  0.00      A    O
ATOM   1463  N   ASN A 103     -16.361 -14.339   7.127  1.00  0.00      A    N
ATOM   1464  HN  ASN A 103     -16.847 -14.673   7.931  1.00  0.00      A    H
ATOM   1465  CA  ASN A 103     -15.271 -13.500   7.593  1.00  0.00      A    C
ATOM   1466  HA  ASN A 103     -15.007 -12.871   6.755  1.00  0.00      A    H
ATOM   1467  CB  ASN A 103     -15.672 -12.737   8.909  1.00  0.00      A    C
ATOM   1468  HB1 ASN A 103     -16.685 -12.282   8.901  1.00  0.00      A    H
ATOM   1469  HB2 ASN A 103     -15.795 -13.530   9.677  1.00  0.00      A    H
ATOM   1470  CG  ASN A 103     -14.671 -11.691   9.346  1.00  0.00      A    C
ATOM   1471  OD1 ASN A 103     -14.114 -11.020   8.456  1.00  0.00      A    O
ATOM   1472  ND2 ASN A 103     -14.445 -11.451  10.647  1.00  0.00      A    N
ATOM   1473 HD21 ASN A 103     -13.725 -10.784  10.841  1.00  0.00      A    H
ATOM   1474 HD22 ASN A 103     -15.082 -11.797  11.336  1.00  0.00      A    H
ATOM   1475  C   ASN A 103     -14.007 -14.242   7.857  1.00  0.00      A    C
ATOM   1476  O   ASN A 103     -13.484 -14.333   8.967  1.00  0.00      A    O
ATOM   1477  N   ALA A 104     -13.470 -14.854   6.818  1.00  0.00      A    N
ATOM   1478  HN  ALA A 104     -13.985 -14.906   5.966  1.00  0.00      A    H
ATOM   1479  CA  ALA A 104     -12.383 -15.719   6.936  1.00  0.00      A    C
ATOM   1480  HA  ALA A 104     -12.390 -16.337   7.822  1.00  0.00      A    H
ATOM   1481  CB  ALA A 104     -12.633 -16.722   5.812  1.00  0.00      A    C
ATOM   1482  HB1 ALA A 104     -11.787 -17.434   5.707  1.00  0.00      A    H
ATOM   1483  HB2 ALA A 104     -13.515 -17.326   6.117  1.00  0.00      A    H
ATOM   1484  HB3 ALA A 104     -12.720 -16.193   4.839  1.00  0.00      A    H
ATOM   1485  C   ALA A 104     -11.038 -14.922   6.915  1.00  0.00      A    C
ATOM   1486  O   ALA A 104     -10.916 -14.064   6.077  1.00  0.00      A    O
ATOM   1487  N   PRO A 105     -10.067 -15.125   7.775  1.00  0.00      A    N
ATOM   1488  CD  PRO A 105     -10.258 -16.000   8.962  1.00  0.00      A    C
ATOM   1489  HD1 PRO A 105     -10.581 -17.015   8.645  1.00  0.00      A    H
ATOM   1490  HD2 PRO A 105     -11.041 -15.535   9.599  1.00  0.00      A    H
ATOM   1491  CA  PRO A 105      -8.716 -14.501   7.807  1.00  0.00      A    C
ATOM   1492  HA  PRO A 105      -8.752 -13.424   7.735  1.00  0.00      A    H
ATOM   1493  CB  PRO A 105      -8.262 -14.826   9.265  1.00  0.00      A    C
ATOM   1494  HB1 PRO A 105      -7.155 -14.906   9.218  1.00  0.00      A    H
ATOM   1495  HB2 PRO A 105      -8.506 -14.063  10.035  1.00  0.00      A    H
ATOM   1496  CG  PRO A 105      -8.951 -16.110   9.620  1.00  0.00      A    C
ATOM   1497  HG1 PRO A 105      -8.276 -16.939   9.318  1.00  0.00      A    H
ATOM   1498  HG2 PRO A 105      -9.078 -16.365  10.693  1.00  0.00      A    H
ATOM   1499  C   PRO A 105      -7.833 -15.179   6.774  1.00  0.00      A    C
ATOM   1500  O   PRO A 105      -6.973 -16.058   7.118  1.00  0.00      A    O
ATOM   1501  N   VAL A 106      -8.116 -14.964   5.471  1.00  0.00      A    N
ATOM   1502  HN  VAL A 106      -8.792 -14.282   5.202  1.00  0.00      A    H
ATOM   1503  CA  VAL A 106      -7.487 -15.595   4.379  1.00  0.00      A    C
ATOM   1504  HA  VAL A 106      -7.174 -16.583   4.681  1.00  0.00      A    H
ATOM   1505  CB  VAL A 106      -8.305 -15.783   3.122  1.00  0.00      A    C
ATOM   1506  HB  VAL A 106      -8.629 -14.770   2.801  1.00  0.00      A    H
ATOM   1507  CG1 VAL A 106      -7.597 -16.391   1.906  1.00  0.00      A    C
ATOM   1508 HG11 VAL A 106      -8.377 -16.595   1.141  1.00  0.00      A    H
ATOM   1509 HG12 VAL A 106      -6.894 -15.657   1.457  1.00  0.00      A    H
ATOM   1510 HG13 VAL A 106      -7.055 -17.357   1.998  1.00  0.00      A    H
ATOM   1511  CG2 VAL A 106      -9.514 -16.703   3.452  1.00  0.00      A    C
ATOM   1512 HG21 VAL A 106      -9.973 -16.195   4.328  1.00  0.00      A    H
ATOM   1513 HG22 VAL A 106     -10.175 -16.578   2.568  1.00  0.00      A    H
ATOM   1514 HG23 VAL A 106      -9.225 -17.750   3.683  1.00  0.00      A    H
ATOM   1515  C   VAL A 106      -6.188 -14.871   4.107  1.00  0.00      A    C
ATOM   1516  O   VAL A 106      -5.067 -15.271   4.476  1.00  0.00      A    O
ATOM   1517  N   VAL A 107      -6.283 -13.726   3.389  1.00  0.00      A    N
ATOM   1518  HN  VAL A 107      -7.133 -13.239   3.200  1.00  0.00      A    H
ATOM   1519  CA  VAL A 107      -5.145 -12.819   3.020  1.00  0.00      A    C
ATOM   1520  HA  VAL A 107      -4.333 -13.527   2.934  1.00  0.00      A    H
ATOM   1521  CB  VAL A 107      -5.638 -12.033   1.785  1.00  0.00      A    C
ATOM   1522  HB  VAL A 107      -6.395 -11.226   1.887  1.00  0.00      A    H
ATOM   1523  CG1 VAL A 107      -4.407 -11.348   1.105  1.00  0.00      A    C
ATOM   1524 HG11 VAL A 107      -3.766 -10.870   1.876  1.00  0.00      A    H
ATOM   1525 HG12 VAL A 107      -3.858 -12.074   0.468  1.00  0.00      A    H
ATOM   1526 HG13 VAL A 107      -4.708 -10.494   0.461  1.00  0.00      A    H
ATOM   1527  CG2 VAL A 107      -6.244 -12.994   0.696  1.00  0.00      A    C
ATOM   1528 HG21 VAL A 107      -5.702 -13.909   0.377  1.00  0.00      A    H
ATOM   1529 HG22 VAL A 107      -7.215 -13.372   1.082  1.00  0.00      A    H
ATOM   1530 HG23 VAL A 107      -6.527 -12.353  -0.166  1.00  0.00      A    H
ATOM   1531  C   VAL A 107      -4.676 -11.807   4.063  1.00  0.00      A    C
ATOM   1532  O   VAL A 107      -5.262 -10.733   4.275  1.00  0.00      A    O
ATOM   1533  N   SER A 108      -3.593 -12.086   4.779  1.00  0.00      A    N
ATOM   1534  HN  SER A 108      -3.326 -13.044   4.709  1.00  0.00      A    H
ATOM   1535  CA  SER A 108      -3.084 -11.246   5.840  1.00  0.00      A    C
ATOM   1536  HA  SER A 108      -3.918 -10.682   6.233  1.00  0.00      A    H
ATOM   1537  CB  SER A 108      -2.308 -12.056   6.947  1.00  0.00      A    C
ATOM   1538  HB1 SER A 108      -2.027 -11.458   7.839  1.00  0.00      A    H
ATOM   1539  HB2 SER A 108      -3.014 -12.728   7.481  1.00  0.00      A    H
ATOM   1540  OG  SER A 108      -1.166 -12.834   6.513  1.00  0.00      A    O
ATOM   1541  HG1 SER A 108      -0.849 -13.174   7.353  1.00  0.00      A    H
ATOM   1542  C   SER A 108      -2.159 -10.200   5.307  1.00  0.00      A    C
ATOM   1543  O   SER A 108      -1.409 -10.408   4.365  1.00  0.00      A    O
ATOM   1544  N   ILE A 109      -2.128  -9.074   6.022  1.00  0.00      A    N
ATOM   1545  HN  ILE A 109      -2.549  -8.881   6.905  1.00  0.00      A    H
ATOM   1546  CA  ILE A 109      -0.900  -8.174   5.861  1.00  0.00      A    C
ATOM   1547  HA  ILE A 109      -0.360  -8.487   4.979  1.00  0.00      A    H
ATOM   1548  CB  ILE A 109      -1.341  -6.697   5.738  1.00  0.00      A    C
ATOM   1549  HB  ILE A 109      -0.507  -5.965   5.689  1.00  0.00      A    H
ATOM   1550  CG2 ILE A 109      -2.086  -6.563   4.377  1.00  0.00      A    C
ATOM   1551 HG21 ILE A 109      -2.128  -5.506   4.038  1.00  0.00      A    H
ATOM   1552 HG22 ILE A 109      -1.521  -7.064   3.562  1.00  0.00      A    H
ATOM   1553 HG23 ILE A 109      -3.027  -7.154   4.389  1.00  0.00      A    H
ATOM   1554  CG1 ILE A 109      -2.357  -6.284   6.832  1.00  0.00      A    C
ATOM   1555 HG11 ILE A 109      -3.255  -6.903   6.620  1.00  0.00      A    H
ATOM   1556 HG12 ILE A 109      -1.908  -6.538   7.816  1.00  0.00      A    H
ATOM   1557  CD  ILE A 109      -2.725  -4.828   6.836  1.00  0.00      A    C
ATOM   1558  HD1 ILE A 109      -1.917  -4.116   7.110  1.00  0.00      A    H
ATOM   1559  HD2 ILE A 109      -3.213  -4.627   5.858  1.00  0.00      A    H
ATOM   1560  HD3 ILE A 109      -3.507  -4.628   7.599  1.00  0.00      A    H
ATOM   1561  C   ILE A 109       0.044  -8.218   7.111  1.00  0.00      A    C
ATOM   1562  O   ILE A 109      -0.214  -8.877   8.127  1.00  0.00      A    O
ATOM   1563  N   ASP A 110       1.115  -7.363   7.095  1.00  0.00      A    N
ATOM   1564  HN  ASP A 110       1.232  -6.696   6.363  1.00  0.00      A    H
ATOM   1565  CA  ASP A 110       2.014  -7.146   8.244  1.00  0.00      A    C
ATOM   1566  HA  ASP A 110       1.873  -7.941   8.961  1.00  0.00      A    H
ATOM   1567  CB  ASP A 110       3.423  -6.971   7.768  1.00  0.00      A    C
ATOM   1568  HB1 ASP A 110       3.572  -6.324   6.877  1.00  0.00      A    H
ATOM   1569  HB2 ASP A 110       3.961  -6.486   8.610  1.00  0.00      A    H
ATOM   1570  CG  ASP A 110       4.054  -8.339   7.373  1.00  0.00      A    C
ATOM   1571  OD1 ASP A 110       4.406  -9.100   8.293  1.00  0.00      A    O
ATOM   1572  OD2 ASP A 110       4.052  -8.724   6.182  1.00  0.00      A    O
ATOM   1573  C   ASP A 110       1.494  -5.973   8.987  1.00  0.00      A    C
ATOM   1574  O   ASP A 110       0.899  -6.066  10.059  1.00  0.00      A    O
ATOM   1575  N   SER A 111       1.656  -4.834   8.330  1.00  0.00      A    N
ATOM   1576  HN  SER A 111       2.053  -4.777   7.417  1.00  0.00      A    H
ATOM   1577  CA  SER A 111       1.140  -3.581   8.883  1.00  0.00      A    C
ATOM   1578  HA  SER A 111       0.257  -3.739   9.485  1.00  0.00      A    H
ATOM   1579  CB  SER A 111       2.132  -2.851   9.821  1.00  0.00      A    C
ATOM   1580  HB1 SER A 111       2.459  -3.636  10.537  1.00  0.00      A    H
ATOM   1581  HB2 SER A 111       2.993  -2.473   9.230  1.00  0.00      A    H
ATOM   1582  OG  SER A 111       1.611  -1.756  10.569  1.00  0.00      A    O
ATOM   1583  HG1 SER A 111       1.674  -2.067  11.475  1.00  0.00      A    H
ATOM   1584  C   SER A 111       0.706  -2.725   7.736  1.00  0.00      A    C
ATOM   1585  O   SER A 111       0.486  -3.223   6.595  1.00  0.00      A    O
ATOM   1586  N   TYR A 112       0.640  -1.428   7.986  1.00  0.00      A    N
ATOM   1587  HN  TYR A 112       0.980  -1.052   8.844  1.00  0.00      A    H
ATOM   1588  CA  TYR A 112       0.415  -0.386   6.994  1.00  0.00      A    C
ATOM   1589  HA  TYR A 112       0.671  -0.838   6.048  1.00  0.00      A    H
ATOM   1590  CB  TYR A 112      -0.974   0.207   6.972  1.00  0.00      A    C
ATOM   1591  HB1 TYR A 112      -1.244   0.994   6.236  1.00  0.00      A    H
ATOM   1592  HB2 TYR A 112      -1.654  -0.644   6.755  1.00  0.00      A    H
ATOM   1593  CG  TYR A 112      -1.395   0.589   8.363  1.00  0.00      A    C
ATOM   1594  CD1 TYR A 112      -1.428   1.974   8.637  1.00  0.00      A    C
ATOM   1595  HD1 TYR A 112      -1.011   2.673   7.928  1.00  0.00      A    H
ATOM   1596  CE1 TYR A 112      -1.988   2.466   9.866  1.00  0.00      A    C
ATOM   1597  HE1 TYR A 112      -1.911   3.521  10.083  1.00  0.00      A    H
ATOM   1598  CZ  TYR A 112      -2.444   1.558  10.806  1.00  0.00      A    C
ATOM   1599  OH  TYR A 112      -2.803   1.993  12.075  1.00  0.00      A    O
ATOM   1600  HH  TYR A 112      -2.828   1.210  12.629  1.00  0.00      A    H
ATOM   1601  CD2 TYR A 112      -1.918  -0.281   9.319  1.00  0.00      A    C
ATOM   1602  HD2 TYR A 112      -1.958  -1.338   9.100  1.00  0.00      A    H
ATOM   1603  CE2 TYR A 112      -2.337   0.205  10.579  1.00  0.00      A    C
ATOM   1604  HE2 TYR A 112      -2.629  -0.492  11.351  1.00  0.00      A    H
ATOM   1605  C   TYR A 112       1.463   0.663   7.241  1.00  0.00      A    C
ATOM   1606  O   TYR A 112       2.135   0.675   8.274  1.00  0.00      A    O
ATOM   1607  N   GLU A 113       1.605   1.548   6.327  1.00  0.00      A    N
ATOM   1608  HN  GLU A 113       1.198   1.499   5.418  1.00  0.00      A    H
ATOM   1609  CA  GLU A 113       2.419   2.710   6.511  1.00  0.00      A    C
ATOM   1610  HA  GLU A 113       2.448   2.867   7.580  1.00  0.00      A    H
ATOM   1611  CB  GLU A 113       3.797   2.436   6.043  1.00  0.00      A    C
ATOM   1612  HB1 GLU A 113       4.253   1.595   6.608  1.00  0.00      A    H
ATOM   1613  HB2 GLU A 113       3.919   2.066   5.002  1.00  0.00      A    H
ATOM   1614  CG  GLU A 113       4.813   3.629   6.182  1.00  0.00      A    C
ATOM   1615  HG1 GLU A 113       4.938   3.889   5.109  1.00  0.00      A    H
ATOM   1616  HG2 GLU A 113       4.554   4.392   6.947  1.00  0.00      A    H
ATOM   1617  CD  GLU A 113       6.150   3.136   6.702  1.00  0.00      A    C
ATOM   1618  OE1 GLU A 113       6.118   2.814   7.907  1.00  0.00      A    O
ATOM   1619  OE2 GLU A 113       7.158   3.130   5.953  1.00  0.00      A    O
ATOM   1620  C   GLU A 113       1.792   3.901   5.799  1.00  0.00      A    C
ATOM   1621  O   GLU A 113       1.055   3.696   4.816  1.00  0.00      A    O
ATOM   1622  N   ASN A 114       2.013   5.171   6.248  1.00  0.00      A    N
ATOM   1623  HN  ASN A 114       2.384   5.397   7.146  1.00  0.00      A    H
ATOM   1624  CA  ASN A 114       1.666   6.391   5.510  1.00  0.00      A    C
ATOM   1625  HA  ASN A 114       0.833   6.201   4.849  1.00  0.00      A    H
ATOM   1626  CB  ASN A 114       1.141   7.547   6.421  1.00  0.00      A    C
ATOM   1627  HB1 ASN A 114       2.002   7.782   7.083  1.00  0.00      A    H
ATOM   1628  HB2 ASN A 114       0.974   8.470   5.825  1.00  0.00      A    H
ATOM   1629  CG  ASN A 114      -0.082   7.257   7.236  1.00  0.00      A    C
ATOM   1630  OD1 ASN A 114      -1.253   7.569   6.981  1.00  0.00      A    O
ATOM   1631  ND2 ASN A 114       0.200   6.536   8.392  1.00  0.00      A    N
ATOM   1632 HD21 ASN A 114      -0.553   6.183   8.947  1.00  0.00      A    H
ATOM   1633 HD22 ASN A 114       1.139   6.209   8.504  1.00  0.00      A    H
ATOM   1634  C   ASN A 114       2.744   6.885   4.589  1.00  0.00      A    C
ATOM   1635  O   ASN A 114       3.913   6.586   4.723  1.00  0.00      A    O
ATOM   1636  N   VAL A 115       2.344   7.732   3.563  1.00  0.00      A    N
ATOM   1637  HN  VAL A 115       1.373   7.944   3.486  1.00  0.00      A    H
ATOM   1638  CA  VAL A 115       3.204   8.364   2.644  1.00  0.00      A    C
ATOM   1639  HA  VAL A 115       4.140   7.826   2.646  1.00  0.00      A    H
ATOM   1640  CB  VAL A 115       2.582   8.339   1.213  1.00  0.00      A    C
ATOM   1641  HB  VAL A 115       1.711   9.028   1.205  1.00  0.00      A    H
ATOM   1642  CG1 VAL A 115       3.524   8.948   0.146  1.00  0.00      A    C
ATOM   1643 HG11 VAL A 115       4.282   8.197  -0.163  1.00  0.00      A    H
ATOM   1644 HG12 VAL A 115       2.981   9.284  -0.763  1.00  0.00      A    H
ATOM   1645 HG13 VAL A 115       4.161   9.729   0.615  1.00  0.00      A    H
ATOM   1646  CG2 VAL A 115       2.062   6.956   0.877  1.00  0.00      A    C
ATOM   1647 HG21 VAL A 115       2.855   6.199   0.697  1.00  0.00      A    H
ATOM   1648 HG22 VAL A 115       1.338   6.573   1.627  1.00  0.00      A    H
ATOM   1649 HG23 VAL A 115       1.515   7.072  -0.083  1.00  0.00      A    H
ATOM   1650  C   VAL A 115       3.298   9.791   3.166  1.00  0.00      A    C
ATOM   1651  O   VAL A 115       2.268  10.413   3.340  1.00  0.00      A    O
ATOM   1652  N   PRO A 116       4.495  10.272   3.459  1.00  0.00      A    N
ATOM   1653  CD  PRO A 116       5.795   9.514   3.764  1.00  0.00      A    C
ATOM   1654  HD1 PRO A 116       6.372   9.231   2.857  1.00  0.00      A    H
ATOM   1655  HD2 PRO A 116       5.518   8.621   4.364  1.00  0.00      A    H
ATOM   1656  CA  PRO A 116       4.618  11.681   3.818  1.00  0.00      A    C
ATOM   1657  HA  PRO A 116       4.011  11.901   4.684  1.00  0.00      A    H
ATOM   1658  CB  PRO A 116       6.133  11.867   4.051  1.00  0.00      A    C
ATOM   1659  HB1 PRO A 116       6.677  12.162   3.128  1.00  0.00      A    H
ATOM   1660  HB2 PRO A 116       6.342  12.593   4.865  1.00  0.00      A    H
ATOM   1661  CG  PRO A 116       6.513  10.550   4.553  1.00  0.00      A    C
ATOM   1662  HG1 PRO A 116       7.593  10.315   4.445  1.00  0.00      A    H
ATOM   1663  HG2 PRO A 116       6.201  10.465   5.616  1.00  0.00      A    H
ATOM   1664  C   PRO A 116       4.008  12.613   2.709  1.00  0.00      A    C
ATOM   1665  O   PRO A 116       3.963  12.302   1.501  1.00  0.00      A    O
ATOM   1666  N   SER A 117       3.406  13.769   3.129  1.00  0.00      A    N
ATOM   1667  HN  SER A 117       3.381  14.014   4.095  1.00  0.00      A    H
ATOM   1668  CA  SER A 117       2.583  14.535   2.245  1.00  0.00      A    C
ATOM   1669  HA  SER A 117       2.012  13.867   1.616  1.00  0.00      A    H
ATOM   1670  CB  SER A 117       1.526  15.283   3.119  1.00  0.00      A    C
ATOM   1671  HB1 SER A 117       0.832  15.871   2.482  1.00  0.00      A    H
ATOM   1672  HB2 SER A 117       0.908  14.444   3.504  1.00  0.00      A    H
ATOM   1673  OG  SER A 117       2.037  15.933   4.250  1.00  0.00      A    O
ATOM   1674  HG1 SER A 117       1.269  16.365   4.632  1.00  0.00      A    H
ATOM   1675  C   SER A 117       3.403  15.439   1.377  1.00  0.00      A    C
ATOM   1676  O   SER A 117       4.630  15.495   1.547  1.00  0.00      A    O
ATOM   1677  N   HSE A 118       2.740  16.064   0.398  1.00  0.00      A    N
ATOM   1678  HN  HSE A 118       1.744  16.052   0.397  1.00  0.00      A    H
ATOM   1679  CA  HSE A 118       3.351  16.977  -0.570  1.00  0.00      A    C
ATOM   1680  HA  HSE A 118       2.549  17.269  -1.231  1.00  0.00      A    H
ATOM   1681  CB  HSE A 118       3.712  18.230   0.263  1.00  0.00      A    C
ATOM   1682  HB1 HSE A 118       3.088  18.250   1.182  1.00  0.00      A    H
ATOM   1683  HB2 HSE A 118       4.727  18.121   0.702  1.00  0.00      A    H
ATOM   1684  ND1 HSE A 118       4.778  20.368  -0.425  1.00  0.00      A    N
ATOM   1685  CG  HSE A 118       3.709  19.522  -0.493  1.00  0.00      A    C
ATOM   1686  CE1 HSE A 118       4.404  21.471  -1.110  1.00  0.00      A    C
ATOM   1687  HE1 HSE A 118       4.921  22.430  -1.132  1.00  0.00      A    H
ATOM   1688  NE2 HSE A 118       3.166  21.280  -1.654  1.00  0.00      A    N
ATOM   1689  HE2 HSE A 118       2.624  21.936  -2.180  1.00  0.00      A    H
ATOM   1690  CD2 HSE A 118       2.722  20.028  -1.326  1.00  0.00      A    C
ATOM   1691  HD2 HSE A 118       1.713  19.685  -1.517  1.00  0.00      A    H
ATOM   1692  C   HSE A 118       4.528  16.618  -1.447  1.00  0.00      A    C
ATOM   1693  O   HSE A 118       4.812  17.408  -2.369  1.00  0.00      A    O
ATOM   1694  N   ASN A 119       5.302  15.563  -1.124  1.00  0.00      A    N
ATOM   1695  HN  ASN A 119       5.178  15.216  -0.197  1.00  0.00      A    H
ATOM   1696  CA  ASN A 119       6.438  15.104  -1.898  1.00  0.00      A    C
ATOM   1697  HA  ASN A 119       6.844  15.909  -2.493  1.00  0.00      A    H
ATOM   1698  CB  ASN A 119       7.517  14.624  -1.015  1.00  0.00      A    C
ATOM   1699  HB1 ASN A 119       7.584  15.333  -0.163  1.00  0.00      A    H
ATOM   1700  HB2 ASN A 119       7.143  13.687  -0.549  1.00  0.00      A    H
ATOM   1701  CG  ASN A 119       8.920  14.331  -1.659  1.00  0.00      A    C
ATOM   1702  OD1 ASN A 119       9.078  14.561  -2.870  1.00  0.00      A    O
ATOM   1703  ND2 ASN A 119       9.803  13.763  -0.847  1.00  0.00      A    N
ATOM   1704 HD21 ASN A 119      10.752  13.607  -1.123  1.00  0.00      A    H
ATOM   1705 HD22 ASN A 119       9.465  13.703   0.092  1.00  0.00      A    H
ATOM   1706  C   ASN A 119       6.031  14.045  -2.855  1.00  0.00      A    C
ATOM   1707  O   ASN A 119       5.618  12.939  -2.491  1.00  0.00      A    O
ATOM   1708  N   GLU A 120       6.246  14.374  -4.192  1.00  0.00      A    N
ATOM   1709  HN  GLU A 120       6.855  15.103  -4.493  1.00  0.00      A    H
ATOM   1710  CA  GLU A 120       5.967  13.422  -5.257  1.00  0.00      A    C
ATOM   1711  HA  GLU A 120       4.951  13.078  -5.134  1.00  0.00      A    H
ATOM   1712  CB  GLU A 120       6.006  14.058  -6.625  1.00  0.00      A    C
ATOM   1713  HB1 GLU A 120       6.953  14.624  -6.760  1.00  0.00      A    H
ATOM   1714  HB2 GLU A 120       5.886  13.302  -7.429  1.00  0.00      A    H
ATOM   1715  CG  GLU A 120       4.763  14.957  -6.750  1.00  0.00      A    C
ATOM   1716  HG1 GLU A 120       3.794  14.515  -6.431  1.00  0.00      A    H
ATOM   1717  HG2 GLU A 120       4.886  15.709  -5.941  1.00  0.00      A    H
ATOM   1718  CD  GLU A 120       4.528  15.582  -8.054  1.00  0.00      A    C
ATOM   1719  OE1 GLU A 120       4.284  14.859  -9.017  1.00  0.00      A    O
ATOM   1720  OE2 GLU A 120       4.810  16.813  -8.180  1.00  0.00      A    O
ATOM   1721  C   GLU A 120       6.847  12.243  -5.211  1.00  0.00      A    C
ATOM   1722  O   GLU A 120       6.443  11.156  -5.624  1.00  0.00      A    O
ATOM   1723  N   GLN A 121       8.123  12.404  -4.905  1.00  0.00      A    N
ATOM   1724  HN  GLN A 121       8.451  13.307  -4.639  1.00  0.00      A    H
ATOM   1725  CA  GLN A 121       9.145  11.308  -4.899  1.00  0.00      A    C
ATOM   1726  HA  GLN A 121       9.267  10.810  -5.849  1.00  0.00      A    H
ATOM   1727  CB  GLN A 121      10.554  11.882  -4.604  1.00  0.00      A    C
ATOM   1728  HB1 GLN A 121      10.518  12.145  -3.525  1.00  0.00      A    H
ATOM   1729  HB2 GLN A 121      11.282  11.062  -4.779  1.00  0.00      A    H
ATOM   1730  CG  GLN A 121      10.926  13.102  -5.526  1.00  0.00      A    C
ATOM   1731  HG1 GLN A 121      11.011  12.871  -6.609  1.00  0.00      A    H
ATOM   1732  HG2 GLN A 121      10.115  13.860  -5.582  1.00  0.00      A    H
ATOM   1733  CD  GLN A 121      12.170  13.888  -5.002  1.00  0.00      A    C
ATOM   1734  OE1 GLN A 121      13.283  13.739  -5.545  1.00  0.00      A    O
ATOM   1735  NE2 GLN A 121      11.986  14.852  -4.099  1.00  0.00      A    N
ATOM   1736 HE21 GLN A 121      12.758  15.445  -3.871  1.00  0.00      A    H
ATOM   1737 HE22 GLN A 121      11.125  15.032  -3.623  1.00  0.00      A    H
ATOM   1738  C   GLN A 121       8.788  10.254  -3.841  1.00  0.00      A    C
ATOM   1739  O   GLN A 121       8.930   9.043  -4.091  1.00  0.00      A    O
ATOM   1740  N   SER A 122       8.305  10.654  -2.654  1.00  0.00      A    N
ATOM   1741  HN  SER A 122       8.257  11.622  -2.421  1.00  0.00      A    H
ATOM   1742  CA  SER A 122       7.821   9.709  -1.687  1.00  0.00      A    C
ATOM   1743  HA  SER A 122       8.628   9.017  -1.496  1.00  0.00      A    H
ATOM   1744  CB  SER A 122       7.382  10.301  -0.309  1.00  0.00      A    C
ATOM   1745  HB1 SER A 122       6.455  10.908  -0.381  1.00  0.00      A    H
ATOM   1746  HB2 SER A 122       7.000   9.446   0.289  1.00  0.00      A    H
ATOM   1747  OG  SER A 122       8.468  10.981   0.354  1.00  0.00      A    O
ATOM   1748  HG1 SER A 122       8.517  10.791   1.294  1.00  0.00      A    H
ATOM   1749  C   SER A 122       6.625   8.806  -2.124  1.00  0.00      A    C
ATOM   1750  O   SER A 122       6.556   7.596  -1.870  1.00  0.00      A    O
ATOM   1751  N   LEU A 123       5.619   9.432  -2.725  1.00  0.00      A    N
ATOM   1752  HN  LEU A 123       5.727  10.423  -2.762  1.00  0.00      A    H
ATOM   1753  CA  LEU A 123       4.533   8.777  -3.442  1.00  0.00      A    C
ATOM   1754  HA  LEU A 123       4.070   8.229  -2.634  1.00  0.00      A    H
ATOM   1755  CB  LEU A 123       3.463   9.771  -4.070  1.00  0.00      A    C
ATOM   1756  HB1 LEU A 123       3.136  10.446  -3.250  1.00  0.00      A    H
ATOM   1757  HB2 LEU A 123       3.953  10.183  -4.978  1.00  0.00      A    H
ATOM   1758  CG  LEU A 123       2.079   9.098  -4.643  1.00  0.00      A    C
ATOM   1759  HG  LEU A 123       2.312   8.458  -5.521  1.00  0.00      A    H
ATOM   1760  CD1 LEU A 123       1.473   8.160  -3.465  1.00  0.00      A    C
ATOM   1761 HD11 LEU A 123       0.408   7.921  -3.675  1.00  0.00      A    H
ATOM   1762 HD12 LEU A 123       2.015   7.191  -3.494  1.00  0.00      A    H
ATOM   1763 HD13 LEU A 123       1.383   8.823  -2.578  1.00  0.00      A    H
ATOM   1764  CD2 LEU A 123       1.061  10.202  -5.072  1.00  0.00      A    C
ATOM   1765 HD21 LEU A 123       0.142   9.808  -5.558  1.00  0.00      A    H
ATOM   1766 HD22 LEU A 123       0.753  10.721  -4.140  1.00  0.00      A    H
ATOM   1767 HD23 LEU A 123       1.547  10.949  -5.736  1.00  0.00      A    H
ATOM   1768  C   LEU A 123       5.000   7.842  -4.644  1.00  0.00      A    C
ATOM   1769  O   LEU A 123       4.677   6.683  -4.798  1.00  0.00      A    O
ATOM   1770  N   GLN A 124       5.954   8.395  -5.444  1.00  0.00      A    N
ATOM   1771  HN  GLN A 124       6.068   9.383  -5.377  1.00  0.00      A    H
ATOM   1772  CA  GLN A 124       6.624   7.598  -6.461  1.00  0.00      A    C
ATOM   1773  HA  GLN A 124       5.833   7.279  -7.123  1.00  0.00      A    H
ATOM   1774  CB  GLN A 124       7.724   8.443  -7.110  1.00  0.00      A    C
ATOM   1775  HB1 GLN A 124       7.287   9.431  -7.369  1.00  0.00      A    H
ATOM   1776  HB2 GLN A 124       8.432   8.573  -6.263  1.00  0.00      A    H
ATOM   1777  CG  GLN A 124       8.398   7.899  -8.413  1.00  0.00      A    C
ATOM   1778  HG1 GLN A 124       8.626   6.831  -8.206  1.00  0.00      A    H
ATOM   1779  HG2 GLN A 124       7.574   7.999  -9.151  1.00  0.00      A    H
ATOM   1780  CD  GLN A 124       9.618   8.723  -8.739  1.00  0.00      A    C
ATOM   1781  OE1 GLN A 124      10.207   9.294  -7.875  1.00  0.00      A    O
ATOM   1782  NE2 GLN A 124      10.070   8.738 -10.021  1.00  0.00      A    N
ATOM   1783 HE21 GLN A 124      10.814   9.387 -10.176  1.00  0.00      A    H
ATOM   1784 HE22 GLN A 124       9.662   8.239 -10.786  1.00  0.00      A    H
ATOM   1785  C   GLN A 124       7.280   6.324  -5.948  1.00  0.00      A    C
ATOM   1786  O   GLN A 124       7.165   5.369  -6.714  1.00  0.00      A    O
ATOM   1787  N   LYS A 125       7.983   6.324  -4.854  1.00  0.00      A    N
ATOM   1788  HN  LYS A 125       8.087   7.136  -4.285  1.00  0.00      A    H
ATOM   1789  CA  LYS A 125       8.760   5.222  -4.304  1.00  0.00      A    C
ATOM   1790  HA  LYS A 125       9.449   4.819  -5.032  1.00  0.00      A    H
ATOM   1791  CB  LYS A 125       9.660   5.794  -3.111  1.00  0.00      A    C
ATOM   1792  HB1 LYS A 125       9.630   6.902  -3.042  1.00  0.00      A    H
ATOM   1793  HB2 LYS A 125       9.162   5.526  -2.154  1.00  0.00      A    H
ATOM   1794  CG  LYS A 125      11.107   5.178  -2.905  1.00  0.00      A    C
ATOM   1795  HG1 LYS A 125      10.880   4.133  -2.601  1.00  0.00      A    H
ATOM   1796  HG2 LYS A 125      11.686   5.239  -3.851  1.00  0.00      A    H
ATOM   1797  CD  LYS A 125      11.749   5.998  -1.724  1.00  0.00      A    C
ATOM   1798  HD1 LYS A 125      12.242   6.822  -2.283  1.00  0.00      A    H
ATOM   1799  HD2 LYS A 125      10.939   6.238  -1.004  1.00  0.00      A    H
ATOM   1800  CE  LYS A 125      12.813   5.224  -1.032  1.00  0.00      A    C
ATOM   1801  HE1 LYS A 125      12.326   4.384  -0.492  1.00  0.00      A    H
ATOM   1802  HE2 LYS A 125      13.380   4.756  -1.865  1.00  0.00      A    H
ATOM   1803  NZ  LYS A 125      13.682   6.008  -0.133  1.00  0.00      A    N
ATOM   1804  HZ1 LYS A 125      13.587   6.990  -0.460  1.00  0.00      A    H
ATOM   1805  HZ2 LYS A 125      13.410   6.029   0.871  1.00  0.00      A    H
ATOM   1806  HZ3 LYS A 125      14.717   5.925  -0.089  1.00  0.00      A    H
ATOM   1807  C   LYS A 125       7.803   4.096  -3.759  1.00  0.00      A    C
ATOM   1808  O   LYS A 125       8.188   2.948  -3.756  1.00  0.00      A    O
ATOM   1809  N   ALA A 126       6.624   4.519  -3.280  1.00  0.00      A    N
ATOM   1810  HN  ALA A 126       6.373   5.483  -3.228  1.00  0.00      A    H
ATOM   1811  CA  ALA A 126       5.612   3.623  -2.919  1.00  0.00      A    C
ATOM   1812  HA  ALA A 126       6.044   2.883  -2.262  1.00  0.00      A    H
ATOM   1813  CB  ALA A 126       4.534   4.333  -2.107  1.00  0.00      A    C
ATOM   1814  HB1 ALA A 126       4.120   5.252  -2.576  1.00  0.00      A    H
ATOM   1815  HB2 ALA A 126       3.730   3.570  -2.039  1.00  0.00      A    H
ATOM   1816  HB3 ALA A 126       4.943   4.538  -1.095  1.00  0.00      A    H
ATOM   1817  C   ALA A 126       4.927   2.836  -4.099  1.00  0.00      A    C
ATOM   1818  O   ALA A 126       4.957   1.596  -4.132  1.00  0.00      A    O
ATOM   1819  N   VAL A 127       4.353   3.633  -5.070  1.00  0.00      A    N
ATOM   1820  HN  VAL A 127       4.413   4.624  -4.979  1.00  0.00      A    H
ATOM   1821  CA  VAL A 127       3.882   3.343  -6.451  1.00  0.00      A    C
ATOM   1822  HA  VAL A 127       2.975   2.761  -6.374  1.00  0.00      A    H
ATOM   1823  CB  VAL A 127       3.440   4.576  -7.264  1.00  0.00      A    C
ATOM   1824  HB  VAL A 127       4.364   5.191  -7.297  1.00  0.00      A    H
ATOM   1825  CG1 VAL A 127       2.887   4.195  -8.646  1.00  0.00      A    C
ATOM   1826 HG11 VAL A 127       2.646   5.061  -9.299  1.00  0.00      A    H
ATOM   1827 HG12 VAL A 127       3.538   3.508  -9.229  1.00  0.00      A    H
ATOM   1828 HG13 VAL A 127       1.968   3.577  -8.564  1.00  0.00      A    H
ATOM   1829  CG2 VAL A 127       2.328   5.249  -6.455  1.00  0.00      A    C
ATOM   1830 HG21 VAL A 127       1.413   4.620  -6.423  1.00  0.00      A    H
ATOM   1831 HG22 VAL A 127       2.563   5.441  -5.386  1.00  0.00      A    H
ATOM   1832 HG23 VAL A 127       2.078   6.251  -6.865  1.00  0.00      A    H
ATOM   1833  C   VAL A 127       4.733   2.342  -7.238  1.00  0.00      A    C
ATOM   1834  O   VAL A 127       4.258   1.363  -7.790  1.00  0.00      A    O
ATOM   1835  N   ALA A 128       6.089   2.509  -7.298  1.00  0.00      A    N
ATOM   1836  HN  ALA A 128       6.384   3.323  -6.804  1.00  0.00      A    H
ATOM   1837  CA  ALA A 128       7.144   1.703  -7.919  1.00  0.00      A    C
ATOM   1838  HA  ALA A 128       6.842   1.581  -8.948  1.00  0.00      A    H
ATOM   1839  CB  ALA A 128       8.440   2.388  -7.673  1.00  0.00      A    C
ATOM   1840  HB1 ALA A 128       8.710   2.379  -6.595  1.00  0.00      A    H
ATOM   1841  HB2 ALA A 128       9.236   1.859  -8.239  1.00  0.00      A    H
ATOM   1842  HB3 ALA A 128       8.466   3.396  -8.138  1.00  0.00      A    H
ATOM   1843  C   ALA A 128       7.123   0.332  -7.271  1.00  0.00      A    C
ATOM   1844  O   ALA A 128       7.529  -0.635  -7.949  1.00  0.00      A    O
ATOM   1845  N   ASN A 129       6.735   0.177  -5.997  1.00  0.00      A    N
ATOM   1846  HN  ASN A 129       6.330   0.971  -5.551  1.00  0.00      A    H
ATOM   1847  CA  ASN A 129       6.651  -1.113  -5.341  1.00  0.00      A    C
ATOM   1848  HA  ASN A 129       7.269  -1.799  -5.900  1.00  0.00      A    H
ATOM   1849  CB  ASN A 129       7.244  -0.962  -3.891  1.00  0.00      A    C
ATOM   1850  HB1 ASN A 129       6.802  -0.103  -3.343  1.00  0.00      A    H
ATOM   1851  HB2 ASN A 129       6.980  -1.870  -3.309  1.00  0.00      A    H
ATOM   1852  CG  ASN A 129       8.779  -0.841  -3.932  1.00  0.00      A    C
ATOM   1853  OD1 ASN A 129       9.404  -1.881  -3.676  1.00  0.00      A    O
ATOM   1854  ND2 ASN A 129       9.284   0.364  -4.139  1.00  0.00      A    N
ATOM   1855 HD21 ASN A 129      10.282   0.394  -4.184  1.00  0.00      A    H
ATOM   1856 HD22 ASN A 129       8.755   1.195  -4.312  1.00  0.00      A    H
ATOM   1857  C   ASN A 129       5.280  -1.726  -5.224  1.00  0.00      A    C
ATOM   1858  O   ASN A 129       5.076  -3.002  -5.374  1.00  0.00      A    O
ATOM   1859  N   GLN A 130       4.273  -0.913  -4.837  1.00  0.00      A    N
ATOM   1860  HN  GLN A 130       4.331   0.069  -4.676  1.00  0.00      A    H
ATOM   1861  CA  GLN A 130       2.931  -1.349  -4.686  1.00  0.00      A    C
ATOM   1862  HA  GLN A 130       2.734  -2.181  -5.345  1.00  0.00      A    H
ATOM   1863  CB  GLN A 130       2.625  -1.821  -3.164  1.00  0.00      A    C
ATOM   1864  HB1 GLN A 130       1.526  -1.977  -3.117  1.00  0.00      A    H
ATOM   1865  HB2 GLN A 130       3.049  -2.791  -2.828  1.00  0.00      A    H
ATOM   1866  CG  GLN A 130       2.953  -0.704  -2.072  1.00  0.00      A    C
ATOM   1867  HG1 GLN A 130       3.201   0.278  -2.528  1.00  0.00      A    H
ATOM   1868  HG2 GLN A 130       2.072  -0.483  -1.431  1.00  0.00      A    H
ATOM   1869  CD  GLN A 130       4.125  -0.969  -1.135  1.00  0.00      A    C
ATOM   1870  OE1 GLN A 130       5.278  -0.620  -1.417  1.00  0.00      A    O
ATOM   1871  NE2 GLN A 130       3.910  -1.743  -0.098  1.00  0.00      A    N
ATOM   1872 HE21 GLN A 130       4.715  -2.035   0.418  1.00  0.00      A    H
ATOM   1873 HE22 GLN A 130       3.039  -2.114   0.223  1.00  0.00      A    H
ATOM   1874  C   GLN A 130       1.865  -0.385  -5.156  1.00  0.00      A    C
ATOM   1875  O   GLN A 130       2.123   0.787  -5.299  1.00  0.00      A    O
ATOM   1876  N   PRO A 131       0.567  -0.765  -5.332  1.00  0.00      A    N
ATOM   1877  CD  PRO A 131       0.247  -2.022  -6.000  1.00  0.00      A    C
ATOM   1878  HD1 PRO A 131       0.288  -2.882  -5.298  1.00  0.00      A    H
ATOM   1879  HD2 PRO A 131       1.045  -2.151  -6.762  1.00  0.00      A    H
ATOM   1880  CA  PRO A 131      -0.481   0.231  -5.580  1.00  0.00      A    C
ATOM   1881  HA  PRO A 131      -0.206   0.844  -6.425  1.00  0.00      A    H
ATOM   1882  CB  PRO A 131      -1.674  -0.598  -6.000  1.00  0.00      A    C
ATOM   1883  HB1 PRO A 131      -2.226  -0.960  -5.106  1.00  0.00      A    H
ATOM   1884  HB2 PRO A 131      -2.350  -0.056  -6.696  1.00  0.00      A    H
ATOM   1885  CG  PRO A 131      -1.054  -1.765  -6.740  1.00  0.00      A    C
ATOM   1886  HG1 PRO A 131      -1.726  -2.648  -6.697  1.00  0.00      A    H
ATOM   1887  HG2 PRO A 131      -0.674  -1.534  -7.759  1.00  0.00      A    H
ATOM   1888  C   PRO A 131      -0.731   1.074  -4.308  1.00  0.00      A    C
ATOM   1889  O   PRO A 131      -0.877   0.482  -3.213  1.00  0.00      A    O
ATOM   1890  N   VAL A 132      -1.059   2.451  -4.408  1.00  0.00      A    N
ATOM   1891  HN  VAL A 132      -0.953   2.937  -5.272  1.00  0.00      A    H
ATOM   1892  CA  VAL A 132      -1.307   3.286  -3.262  1.00  0.00      A    C
ATOM   1893  HA  VAL A 132      -1.155   2.739  -2.343  1.00  0.00      A    H
ATOM   1894  CB  VAL A 132      -0.385   4.516  -3.388  1.00  0.00      A    C
ATOM   1895  HB  VAL A 132      -0.581   5.049  -4.343  1.00  0.00      A    H
ATOM   1896  CG1 VAL A 132      -0.619   5.442  -2.198  1.00  0.00      A    C
ATOM   1897 HG11 VAL A 132      -1.543   6.051  -2.295  1.00  0.00      A    H
ATOM   1898 HG12 VAL A 132      -0.734   4.774  -1.318  1.00  0.00      A    H
ATOM   1899 HG13 VAL A 132       0.217   6.122  -1.928  1.00  0.00      A    H
ATOM   1900  CG2 VAL A 132       1.124   4.034  -3.501  1.00  0.00      A    C
ATOM   1901 HG21 VAL A 132       1.515   3.400  -2.677  1.00  0.00      A    H
ATOM   1902 HG22 VAL A 132       1.409   3.509  -4.438  1.00  0.00      A    H
ATOM   1903 HG23 VAL A 132       1.771   4.931  -3.397  1.00  0.00      A    H
ATOM   1904  C   VAL A 132      -2.730   3.839  -3.196  1.00  0.00      A    C
ATOM   1905  O   VAL A 132      -3.265   4.540  -4.040  1.00  0.00      A    O
ATOM   1906  N   SER A 133      -3.408   3.578  -2.127  1.00  0.00      A    N
ATOM   1907  HN  SER A 133      -3.036   3.004  -1.401  1.00  0.00      A    H
ATOM   1908  CA  SER A 133      -4.695   4.135  -1.688  1.00  0.00      A    C
ATOM   1909  HA  SER A 133      -5.379   4.098  -2.523  1.00  0.00      A    H
ATOM   1910  CB  SER A 133      -5.172   3.361  -0.459  1.00  0.00      A    C
ATOM   1911  HB1 SER A 133      -4.448   3.505   0.371  1.00  0.00      A    H
ATOM   1912  HB2 SER A 133      -6.134   3.859  -0.212  1.00  0.00      A    H
ATOM   1913  OG  SER A 133      -5.428   2.004  -0.748  1.00  0.00      A    O
ATOM   1914  HG1 SER A 133      -6.373   1.967  -0.916  1.00  0.00      A    H
ATOM   1915  C   SER A 133      -4.526   5.632  -1.300  1.00  0.00      A    C
ATOM   1916  O   SER A 133      -4.072   5.971  -0.218  1.00  0.00      A    O
ATOM   1917  N   VAL A 134      -5.039   6.520  -2.245  1.00  0.00      A    N
ATOM   1918  HN  VAL A 134      -5.436   6.068  -3.040  1.00  0.00      A    H
ATOM   1919  CA  VAL A 134      -5.061   8.002  -2.194  1.00  0.00      A    C
ATOM   1920  HA  VAL A 134      -4.494   8.338  -1.339  1.00  0.00      A    H
ATOM   1921  CB  VAL A 134      -4.456   8.697  -3.484  1.00  0.00      A    C
ATOM   1922  HB  VAL A 134      -4.466   9.808  -3.451  1.00  0.00      A    H
ATOM   1923  CG1 VAL A 134      -3.005   8.320  -3.608  1.00  0.00      A    C
ATOM   1924 HG11 VAL A 134      -2.448   8.788  -2.769  1.00  0.00      A    H
ATOM   1925 HG12 VAL A 134      -2.809   7.238  -3.448  1.00  0.00      A    H
ATOM   1926 HG13 VAL A 134      -2.516   8.662  -4.546  1.00  0.00      A    H
ATOM   1927  CG2 VAL A 134      -5.245   8.381  -4.804  1.00  0.00      A    C
ATOM   1928 HG21 VAL A 134      -4.662   8.675  -5.703  1.00  0.00      A    H
ATOM   1929 HG22 VAL A 134      -5.380   7.279  -4.853  1.00  0.00      A    H
ATOM   1930 HG23 VAL A 134      -6.297   8.728  -4.890  1.00  0.00      A    H
ATOM   1931  C   VAL A 134      -6.490   8.540  -1.926  1.00  0.00      A    C
ATOM   1932  O   VAL A 134      -7.496   7.912  -2.220  1.00  0.00      A    O
ATOM   1933  N   THR A 135      -6.618   9.763  -1.426  1.00  0.00      A    N
ATOM   1934  HN  THR A 135      -5.799  10.201  -1.062  1.00  0.00      A    H
ATOM   1935  CA  THR A 135      -7.867  10.485  -1.215  1.00  0.00      A    C
ATOM   1936  HA  THR A 135      -8.644  10.011  -1.796  1.00  0.00      A    H
ATOM   1937  CB  THR A 135      -8.356  10.736   0.163  1.00  0.00      A    C
ATOM   1938  HB  THR A 135      -9.239  11.407   0.098  1.00  0.00      A    H
ATOM   1939  OG1 THR A 135      -7.354  11.390   0.902  1.00  0.00      A    O
ATOM   1940  HG1 THR A 135      -6.863  11.936   0.284  1.00  0.00      A    H
ATOM   1941  CG2 THR A 135      -8.582   9.339   0.674  1.00  0.00      A    C
ATOM   1942 HG21 THR A 135      -8.950   8.717  -0.170  1.00  0.00      A    H
ATOM   1943 HG22 THR A 135      -7.608   9.029   1.110  1.00  0.00      A    H
ATOM   1944 HG23 THR A 135      -9.300   9.346   1.522  1.00  0.00      A    H
ATOM   1945  C   THR A 135      -7.745  11.790  -1.973  1.00  0.00      A    C
ATOM   1946  O   THR A 135      -6.809  12.518  -1.727  1.00  0.00      A    O
ATOM   1947  N   MET A 136      -8.533  12.077  -2.980  1.00  0.00      A    N
ATOM   1948  HN  MET A 136      -9.304  11.464  -3.134  1.00  0.00      A    H
ATOM   1949  CA  MET A 136      -8.350  13.080  -4.011  1.00  0.00      A    C
ATOM   1950  HA  MET A 136      -7.735  13.859  -3.583  1.00  0.00      A    H
ATOM   1951  CB  MET A 136      -7.459  12.528  -5.185  1.00  0.00      A    C
ATOM   1952  HB1 MET A 136      -7.049  13.364  -5.792  1.00  0.00      A    H
ATOM   1953  HB2 MET A 136      -6.507  12.107  -4.795  1.00  0.00      A    H
ATOM   1954  CG  MET A 136      -8.085  11.499  -5.958  1.00  0.00      A    C
ATOM   1955  HG1 MET A 136      -8.487  10.761  -5.231  1.00  0.00      A    H
ATOM   1956  HG2 MET A 136      -8.949  11.863  -6.554  1.00  0.00      A    H
ATOM   1957  SD  MET A 136      -6.863  10.796  -7.048  1.00  0.00      A    S
ATOM   1958  CE  MET A 136      -6.954  11.928  -8.454  1.00  0.00      A    C
ATOM   1959  HE1 MET A 136      -6.833  12.969  -8.085  1.00  0.00      A    H
ATOM   1960  HE2 MET A 136      -6.155  11.792  -9.214  1.00  0.00      A    H
ATOM   1961  HE3 MET A 136      -7.920  11.733  -8.967  1.00  0.00      A    H
ATOM   1962  C   MET A 136      -9.692  13.588  -4.519  1.00  0.00      A    C
ATOM   1963  O   MET A 136     -10.644  12.853  -4.330  1.00  0.00      A    O
ATOM   1964  N   ASP A 137      -9.794  14.844  -5.029  1.00  0.00      A    N
ATOM   1965  HN  ASP A 137      -8.976  15.409  -5.103  1.00  0.00      A    H
ATOM   1966  CA  ASP A 137     -11.048  15.308  -5.538  1.00  0.00      A    C
ATOM   1967  HA  ASP A 137     -11.835  14.921  -4.908  1.00  0.00      A    H
ATOM   1968  CB  ASP A 137     -11.207  16.883  -5.399  1.00  0.00      A    C
ATOM   1969  HB1 ASP A 137     -11.116  17.262  -4.359  1.00  0.00      A    H
ATOM   1970  HB2 ASP A 137     -10.426  17.406  -5.991  1.00  0.00      A    H
ATOM   1971  CG  ASP A 137     -12.621  17.105  -5.888  1.00  0.00      A    C
ATOM   1972  OD1 ASP A 137     -13.602  16.543  -5.340  1.00  0.00      A    O
ATOM   1973  OD2 ASP A 137     -12.777  17.928  -6.882  1.00  0.00      A    O
ATOM   1974  C   ASP A 137     -11.404  14.758  -6.926  1.00  0.00      A    C
ATOM   1975  O   ASP A 137     -10.866  15.253  -7.917  1.00  0.00      A    O
ATOM   1976  N   ALA A 138     -12.324  13.744  -7.000  1.00  0.00      A    N
ATOM   1977  HN  ALA A 138     -12.938  13.467  -6.264  1.00  0.00      A    H
ATOM   1978  CA  ALA A 138     -12.555  13.076  -8.302  1.00  0.00      A    C
ATOM   1979  HA  ALA A 138     -11.888  13.477  -9.050  1.00  0.00      A    H
ATOM   1980  CB  ALA A 138     -12.227  11.596  -8.200  1.00  0.00      A    C
ATOM   1981  HB1 ALA A 138     -11.117  11.539  -8.212  1.00  0.00      A    H
ATOM   1982  HB2 ALA A 138     -12.722  11.239  -7.271  1.00  0.00      A    H
ATOM   1983  HB3 ALA A 138     -12.555  10.957  -9.048  1.00  0.00      A    H
ATOM   1984  C   ALA A 138     -14.019  13.282  -8.615  1.00  0.00      A    C
ATOM   1985  O   ALA A 138     -14.451  12.797  -9.637  1.00  0.00      A    O
ATOM   1986  N   ALA A 139     -14.787  13.969  -7.710  1.00  0.00      A    N
ATOM   1987  HN  ALA A 139     -14.359  14.385  -6.912  1.00  0.00      A    H
ATOM   1988  CA  ALA A 139     -16.244  14.052  -7.705  1.00  0.00      A    C
ATOM   1989  HA  ALA A 139     -16.712  13.119  -7.982  1.00  0.00      A    H
ATOM   1990  CB  ALA A 139     -16.908  14.318  -6.290  1.00  0.00      A    C
ATOM   1991  HB1 ALA A 139     -16.611  13.574  -5.520  1.00  0.00      A    H
ATOM   1992  HB2 ALA A 139     -16.658  15.375  -6.054  1.00  0.00      A    H
ATOM   1993  HB3 ALA A 139     -17.970  14.009  -6.402  1.00  0.00      A    H
ATOM   1994  C   ALA A 139     -16.790  15.019  -8.752  1.00  0.00      A    C
ATOM   1995  O   ALA A 139     -17.981  15.068  -8.977  1.00  0.00      A    O
ATOM   1996  N   GLY A 140     -15.975  15.878  -9.400  1.00  0.00      A    N
ATOM   1997  HN  GLY A 140     -15.030  15.854  -9.084  1.00  0.00      A    H
ATOM   1998  CA  GLY A 140     -16.442  16.938 -10.332  1.00  0.00      A    C
ATOM   1999  HA1 GLY A 140     -17.399  17.363 -10.065  1.00  0.00      A    H
ATOM   2000  HA2 GLY A 140     -15.673  17.694 -10.272  1.00  0.00      A    H
ATOM   2001  C   GLY A 140     -16.634  16.556 -11.806  1.00  0.00      A    C
ATOM   2002  O   GLY A 140     -16.163  15.522 -12.307  1.00  0.00      A    O
ATOM   2003  N   ARG A 141     -17.248  17.446 -12.508  1.00  0.00      A    N
ATOM   2004  HN  ARG A 141     -17.640  18.245 -12.059  1.00  0.00      A    H
ATOM   2005  CA  ARG A 141     -17.474  17.341 -13.966  1.00  0.00      A    C
ATOM   2006  HA  ARG A 141     -18.222  16.609 -14.232  1.00  0.00      A    H
ATOM   2007  CB  ARG A 141     -18.141  18.653 -14.475  1.00  0.00      A    C
ATOM   2008  HB1 ARG A 141     -17.682  19.453 -13.857  1.00  0.00      A    H
ATOM   2009  HB2 ARG A 141     -17.882  18.946 -15.515  1.00  0.00      A    H
ATOM   2010  CG  ARG A 141     -19.660  18.508 -14.299  1.00  0.00      A    C
ATOM   2011  HG1 ARG A 141     -19.919  17.765 -15.083  1.00  0.00      A    H
ATOM   2012  HG2 ARG A 141     -19.883  18.126 -13.280  1.00  0.00      A    H
ATOM   2013  CD  ARG A 141     -20.565  19.732 -14.543  1.00  0.00      A    C
ATOM   2014  HD1 ARG A 141     -20.628  19.866 -15.644  1.00  0.00      A    H
ATOM   2015  HD2 ARG A 141     -21.633  19.665 -14.242  1.00  0.00      A    H
ATOM   2016  NE  ARG A 141     -19.880  20.828 -13.841  1.00  0.00      A    N
ATOM   2017  HE  ARG A 141     -19.350  20.679 -13.006  1.00  0.00      A    H
ATOM   2018  CZ  ARG A 141     -20.162  22.156 -14.090  1.00  0.00      A    C
ATOM   2019  NH1 ARG A 141     -21.112  22.433 -14.978  1.00  0.00      A    N
ATOM   2020 HH11 ARG A 141     -21.553  21.639 -15.396  1.00  0.00      A    H
ATOM   2021 HH12 ARG A 141     -21.509  23.341 -15.115  1.00  0.00      A    H
ATOM   2022  NH2 ARG A 141     -19.545  23.114 -13.434  1.00  0.00      A    N
ATOM   2023 HH21 ARG A 141     -18.714  22.839 -12.949  1.00  0.00      A    H
ATOM   2024 HH22 ARG A 141     -19.522  24.040 -13.809  1.00  0.00      A    H
ATOM   2025  C   ARG A 141     -16.234  16.990 -14.863  1.00  0.00      A    C
ATOM   2026  O   ARG A 141     -16.410  16.320 -15.876  1.00  0.00      A    O
ATOM   2027  N   ASP A 142     -15.040  17.526 -14.638  1.00  0.00      A    N
ATOM   2028  HN  ASP A 142     -14.957  17.951 -13.740  1.00  0.00      A    H
ATOM   2029  CA  ASP A 142     -13.804  17.349 -15.355  1.00  0.00      A    C
ATOM   2030  HA  ASP A 142     -14.137  17.572 -16.358  1.00  0.00      A    H
ATOM   2031  CB  ASP A 142     -12.746  18.372 -14.880  1.00  0.00      A    C
ATOM   2032  HB1 ASP A 142     -12.399  18.315 -13.827  1.00  0.00      A    H
ATOM   2033  HB2 ASP A 142     -11.788  18.271 -15.435  1.00  0.00      A    H
ATOM   2034  CG  ASP A 142     -13.233  19.726 -15.229  1.00  0.00      A    C
ATOM   2035  OD1 ASP A 142     -13.610  19.931 -16.412  1.00  0.00      A    O
ATOM   2036  OD2 ASP A 142     -13.280  20.583 -14.354  1.00  0.00      A    O
ATOM   2037  C   ASP A 142     -13.406  15.880 -15.249  1.00  0.00      A    C
ATOM   2038  O   ASP A 142     -13.352  15.227 -16.230  1.00  0.00      A    O
ATOM   2039  N   PHE A 143     -13.385  15.271 -14.036  1.00  0.00      A    N
ATOM   2040  HN  PHE A 143     -13.496  15.719 -13.153  1.00  0.00      A    H
ATOM   2041  CA  PHE A 143     -13.226  13.777 -13.869  1.00  0.00      A    C
ATOM   2042  HA  PHE A 143     -12.285  13.496 -14.317  1.00  0.00      A    H
ATOM   2043  CB  PHE A 143     -13.163  13.395 -12.371  1.00  0.00      A    C
ATOM   2044  HB1 PHE A 143     -13.038  14.282 -11.715  1.00  0.00      A    H
ATOM   2045  HB2 PHE A 143     -14.086  12.872 -12.041  1.00  0.00      A    H
ATOM   2046  CG  PHE A 143     -12.045  12.446 -11.983  1.00  0.00      A    C
ATOM   2047  CD1 PHE A 143     -10.792  12.907 -11.675  1.00  0.00      A    C
ATOM   2048  HD1 PHE A 143     -10.560  13.961 -11.696  1.00  0.00      A    H
ATOM   2049  CE1 PHE A 143      -9.894  11.917 -11.240  1.00  0.00      A    C
ATOM   2050  HE1 PHE A 143      -8.893  12.203 -10.951  1.00  0.00      A    H
ATOM   2051  CZ  PHE A 143     -10.247  10.530 -11.134  1.00  0.00      A    C
ATOM   2052  HZ  PHE A 143      -9.563   9.818 -10.696  1.00  0.00      A    H
ATOM   2053  CD2 PHE A 143     -12.397  11.097 -11.997  1.00  0.00      A    C
ATOM   2054  HD2 PHE A 143     -13.382  10.777 -12.303  1.00  0.00      A    H
ATOM   2055  CE2 PHE A 143     -11.548  10.123 -11.522  1.00  0.00      A    C
ATOM   2056  HE2 PHE A 143     -11.841   9.083 -11.539  1.00  0.00      A    H
ATOM   2057  C   PHE A 143     -14.331  12.897 -14.554  1.00  0.00      A    C
ATOM   2058  O   PHE A 143     -14.012  11.977 -15.274  1.00  0.00      A    O
ATOM   2059  N   GLN A 144     -15.574  13.342 -14.513  1.00  0.00      A    N
ATOM   2060  HN  GLN A 144     -15.827  14.174 -14.024  1.00  0.00      A    H
ATOM   2061  CA  GLN A 144     -16.723  12.623 -15.127  1.00  0.00      A    C
ATOM   2062  HA  GLN A 144     -16.607  11.563 -14.952  1.00  0.00      A    H
ATOM   2063  CB  GLN A 144     -17.993  13.260 -14.534  1.00  0.00      A    C
ATOM   2064  HB1 GLN A 144     -17.835  14.360 -14.539  1.00  0.00      A    H
ATOM   2065  HB2 GLN A 144     -18.898  13.004 -15.127  1.00  0.00      A    H
ATOM   2066  CG  GLN A 144     -18.270  12.853 -13.033  1.00  0.00      A    C
ATOM   2067  HG1 GLN A 144     -18.454  11.759 -12.973  1.00  0.00      A    H
ATOM   2068  HG2 GLN A 144     -17.387  13.199 -12.453  1.00  0.00      A    H
ATOM   2069  CD  GLN A 144     -19.499  13.643 -12.613  1.00  0.00      A    C
ATOM   2070  OE1 GLN A 144     -20.481  13.558 -13.349  1.00  0.00      A    O
ATOM   2071  NE2 GLN A 144     -19.464  14.342 -11.521  1.00  0.00      A    N
ATOM   2072 HE21 GLN A 144     -20.225  14.865 -11.137  1.00  0.00      A    H
ATOM   2073 HE22 GLN A 144     -18.580  14.421 -11.061  1.00  0.00      A    H
ATOM   2074  C   GLN A 144     -16.743  12.752 -16.656  1.00  0.00      A    C
ATOM   2075  O   GLN A 144     -16.889  11.748 -17.279  1.00  0.00      A    O
ATOM   2076  N   LEU A 145     -16.553  13.944 -17.238  1.00  0.00      A    N
ATOM   2077  HN  LEU A 145     -16.430  14.766 -16.688  1.00  0.00      A    H
ATOM   2078  CA  LEU A 145     -16.443  14.019 -18.676  1.00  0.00      A    C
ATOM   2079  HA  LEU A 145     -17.210  13.376 -19.083  1.00  0.00      A    H
ATOM   2080  CB  LEU A 145     -16.570  15.487 -19.121  1.00  0.00      A    C
ATOM   2081  HB1 LEU A 145     -15.983  16.175 -18.475  1.00  0.00      A    H
ATOM   2082  HB2 LEU A 145     -16.211  15.433 -20.171  1.00  0.00      A    H
ATOM   2083  CG  LEU A 145     -17.890  16.102 -19.164  1.00  0.00      A    C
ATOM   2084  HG  LEU A 145     -18.007  16.452 -18.116  1.00  0.00      A    H
ATOM   2085  CD1 LEU A 145     -17.717  17.272 -20.122  1.00  0.00      A    C
ATOM   2086 HD11 LEU A 145     -16.792  17.780 -19.776  1.00  0.00      A    H
ATOM   2087 HD12 LEU A 145     -17.435  16.867 -21.118  1.00  0.00      A    H
ATOM   2088 HD13 LEU A 145     -18.613  17.927 -20.172  1.00  0.00      A    H
ATOM   2089  CD2 LEU A 145     -19.134  15.213 -19.589  1.00  0.00      A    C
ATOM   2090 HD21 LEU A 145     -18.912  14.902 -20.632  1.00  0.00      A    H
ATOM   2091 HD22 LEU A 145     -19.206  14.252 -19.037  1.00  0.00      A    H
ATOM   2092 HD23 LEU A 145     -20.058  15.829 -19.546  1.00  0.00      A    H
ATOM   2093  C   LEU A 145     -15.196  13.420 -19.360  1.00  0.00      A    C
ATOM   2094  O   LEU A 145     -15.209  12.979 -20.470  1.00  0.00      A    O
ATOM   2095  N   TYR A 146     -13.990  13.491 -18.704  1.00  0.00      A    N
ATOM   2096  HN  TYR A 146     -13.948  13.822 -17.765  1.00  0.00      A    H
ATOM   2097  CA  TYR A 146     -12.680  13.094 -19.177  1.00  0.00      A    C
ATOM   2098  HA  TYR A 146     -12.446  13.813 -19.948  1.00  0.00      A    H
ATOM   2099  CB  TYR A 146     -11.593  13.375 -18.014  1.00  0.00      A    C
ATOM   2100  HB1 TYR A 146     -11.297  14.440 -17.896  1.00  0.00      A    H
ATOM   2101  HB2 TYR A 146     -12.097  12.968 -17.111  1.00  0.00      A    H
ATOM   2102  CG  TYR A 146     -10.306  12.620 -18.286  1.00  0.00      A    C
ATOM   2103  CD1 TYR A 146      -9.359  13.171 -19.069  1.00  0.00      A    C
ATOM   2104  HD1 TYR A 146      -9.566  14.134 -19.512  1.00  0.00      A    H
ATOM   2105  CE1 TYR A 146      -8.248  12.423 -19.511  1.00  0.00      A    C
ATOM   2106  HE1 TYR A 146      -7.525  12.816 -20.211  1.00  0.00      A    H
ATOM   2107  CZ  TYR A 146      -8.093  11.155 -18.900  1.00  0.00      A    C
ATOM   2108  OH  TYR A 146      -6.944  10.332 -19.077  1.00  0.00      A    O
ATOM   2109  HH  TYR A 146      -6.470  10.558 -19.880  1.00  0.00      A    H
ATOM   2110  CD2 TYR A 146     -10.151  11.387 -17.721  1.00  0.00      A    C
ATOM   2111  HD2 TYR A 146     -10.969  11.058 -17.097  1.00  0.00      A    H
ATOM   2112  CE2 TYR A 146      -9.020  10.566 -17.980  1.00  0.00      A    C
ATOM   2113  HE2 TYR A 146      -8.824   9.609 -17.518  1.00  0.00      A    H
ATOM   2114  C   TYR A 146     -12.638  11.661 -19.771  1.00  0.00      A    C
ATOM   2115  O   TYR A 146     -13.159  10.706 -19.123  1.00  0.00      A    O
ATOM   2116  N   ARG A 147     -12.000  11.434 -21.005  1.00  0.00      A    N
ATOM   2117  HN  ARG A 147     -11.595  12.254 -21.403  1.00  0.00      A    H
ATOM   2118  CA  ARG A 147     -11.868  10.187 -21.627  1.00  0.00      A    C
ATOM   2119  HA  ARG A 147     -11.992   9.375 -20.926  1.00  0.00      A    H
ATOM   2120  CB  ARG A 147     -12.892   9.903 -22.770  1.00  0.00      A    C
ATOM   2121  HB1 ARG A 147     -12.970  10.835 -23.370  1.00  0.00      A    H
ATOM   2122  HB2 ARG A 147     -12.548   9.126 -23.486  1.00  0.00      A    H
ATOM   2123  CG  ARG A 147     -14.380   9.569 -22.386  1.00  0.00      A    C
ATOM   2124  HG1 ARG A 147     -14.877  10.492 -22.019  1.00  0.00      A    H
ATOM   2125  HG2 ARG A 147     -14.924   9.292 -23.314  1.00  0.00      A    H
ATOM   2126  CD  ARG A 147     -14.601   8.431 -21.434  1.00  0.00      A    C
ATOM   2127  HD1 ARG A 147     -14.316   7.461 -21.894  1.00  0.00      A    H
ATOM   2128  HD2 ARG A 147     -14.036   8.404 -20.477  1.00  0.00      A    H
ATOM   2129  NE  ARG A 147     -16.066   8.504 -21.173  1.00  0.00      A    N
ATOM   2130  HE  ARG A 147     -16.616   7.911 -21.761  1.00  0.00      A    H
ATOM   2131  CZ  ARG A 147     -16.605   9.026 -20.037  1.00  0.00      A    C
ATOM   2132  NH1 ARG A 147     -15.957   9.865 -19.216  1.00  0.00      A    N
ATOM   2133 HH11 ARG A 147     -15.024  10.085 -19.503  1.00  0.00      A    H
ATOM   2134 HH12 ARG A 147     -16.475  10.463 -18.605  1.00  0.00      A    H
ATOM   2135  NH2 ARG A 147     -17.894   8.833 -19.797  1.00  0.00      A    N
ATOM   2136 HH21 ARG A 147     -18.502   8.318 -20.402  1.00  0.00      A    H
ATOM   2137 HH22 ARG A 147     -18.285   9.443 -19.108  1.00  0.00      A    H
ATOM   2138  C   ARG A 147     -10.420   9.985 -22.125  1.00  0.00      A    C
ATOM   2139  O   ARG A 147      -9.801   8.965 -21.754  1.00  0.00      A    O
ATOM   2140  N   SER A 148      -9.852  10.875 -23.006  1.00  0.00      A    N
ATOM   2141  HN  SER A 148     -10.461  11.567 -23.388  1.00  0.00      A    H
ATOM   2142  CA  SER A 148      -8.526  10.626 -23.498  1.00  0.00      A    C
ATOM   2143  HA  SER A 148      -8.144   9.662 -23.195  1.00  0.00      A    H
ATOM   2144  CB  SER A 148      -8.412  10.610 -25.044  1.00  0.00      A    C
ATOM   2145  HB1 SER A 148      -8.887  11.446 -25.600  1.00  0.00      A    H
ATOM   2146  HB2 SER A 148      -7.398  10.344 -25.412  1.00  0.00      A    H
ATOM   2147  OG  SER A 148      -9.207   9.474 -25.384  1.00  0.00      A    O
ATOM   2148  HG1 SER A 148      -8.639   8.770 -25.062  1.00  0.00      A    H
ATOM   2149  C   SER A 148      -7.631  11.826 -23.179  1.00  0.00      A    C
ATOM   2150  O   SER A 148      -8.052  12.958 -23.173  1.00  0.00      A    O
ATOM   2151  N   GLY A 149      -6.310  11.545 -22.904  1.00  0.00      A    N
ATOM   2152  HN  GLY A 149      -5.933  10.630 -23.019  1.00  0.00      A    H
ATOM   2153  CA  GLY A 149      -5.328  12.600 -22.740  1.00  0.00      A    C
ATOM   2154  HA1 GLY A 149      -4.455  12.361 -23.329  1.00  0.00      A    H
ATOM   2155  HA2 GLY A 149      -5.787  13.543 -22.996  1.00  0.00      A    H
ATOM   2156  C   GLY A 149      -4.796  12.660 -21.260  1.00  0.00      A    C
ATOM   2157  O   GLY A 149      -4.978  11.704 -20.503  1.00  0.00      A    O
ATOM   2158  N   ILE A 150      -4.153  13.694 -20.813  1.00  0.00      A    N
ATOM   2159  HN  ILE A 150      -4.155  14.514 -21.380  1.00  0.00      A    H
ATOM   2160  CA  ILE A 150      -3.664  13.879 -19.502  1.00  0.00      A    C
ATOM   2161  HA  ILE A 150      -3.728  12.928 -18.993  1.00  0.00      A    H
ATOM   2162  CB  ILE A 150      -2.181  14.255 -19.420  1.00  0.00      A    C
ATOM   2163  HB  ILE A 150      -2.138  15.134 -20.098  1.00  0.00      A    H
ATOM   2164  CG2 ILE A 150      -1.754  14.606 -17.958  1.00  0.00      A    C
ATOM   2165 HG21 ILE A 150      -0.712  14.980 -17.856  1.00  0.00      A    H
ATOM   2166 HG22 ILE A 150      -2.499  15.331 -17.567  1.00  0.00      A    H
ATOM   2167 HG23 ILE A 150      -1.710  13.663 -17.371  1.00  0.00      A    H
ATOM   2168  CG1 ILE A 150      -1.300  13.147 -20.115  1.00  0.00      A    C
ATOM   2169 HG11 ILE A 150      -1.557  12.198 -19.598  1.00  0.00      A    H
ATOM   2170 HG12 ILE A 150      -1.620  12.993 -21.168  1.00  0.00      A    H
ATOM   2171  CD  ILE A 150       0.216  13.378 -20.032  1.00  0.00      A    C
ATOM   2172  HD1 ILE A 150       0.522  14.245 -20.655  1.00  0.00      A    H
ATOM   2173  HD2 ILE A 150       0.664  13.530 -19.027  1.00  0.00      A    H
ATOM   2174  HD3 ILE A 150       0.794  12.493 -20.375  1.00  0.00      A    H
ATOM   2175  C   ILE A 150      -4.708  14.768 -18.776  1.00  0.00      A    C
ATOM   2176  O   ILE A 150      -5.069  15.827 -19.234  1.00  0.00      A    O
ATOM   2177  N   PHE A 151      -5.033  14.301 -17.592  1.00  0.00      A    N
ATOM   2178  HN  PHE A 151      -4.678  13.404 -17.341  1.00  0.00      A    H
ATOM   2179  CA  PHE A 151      -5.817  14.927 -16.558  1.00  0.00      A    C
ATOM   2180  HA  PHE A 151      -6.618  15.442 -17.065  1.00  0.00      A    H
ATOM   2181  CB  PHE A 151      -6.481  13.817 -15.747  1.00  0.00      A    C
ATOM   2182  HB1 PHE A 151      -7.050  13.099 -16.376  1.00  0.00      A    H
ATOM   2183  HB2 PHE A 151      -5.703  13.285 -15.158  1.00  0.00      A    H
ATOM   2184  CG  PHE A 151      -7.479  14.493 -14.847  1.00  0.00      A    C
ATOM   2185  CD1 PHE A 151      -8.606  15.207 -15.304  1.00  0.00      A    C
ATOM   2186  HD1 PHE A 151      -8.732  15.232 -16.376  1.00  0.00      A    H
ATOM   2187  CE1 PHE A 151      -9.478  15.828 -14.424  1.00  0.00      A    C
ATOM   2188  HE1 PHE A 151     -10.292  16.347 -14.908  1.00  0.00      A    H
ATOM   2189  CZ  PHE A 151      -9.236  15.783 -13.018  1.00  0.00      A    C
ATOM   2190  HZ  PHE A 151      -9.842  16.229 -12.242  1.00  0.00      A    H
ATOM   2191  CD2 PHE A 151      -7.336  14.352 -13.419  1.00  0.00      A    C
ATOM   2192  HD2 PHE A 151      -6.617  13.638 -13.044  1.00  0.00      A    H
ATOM   2193  CE2 PHE A 151      -8.137  15.073 -12.540  1.00  0.00      A    C
ATOM   2194  HE2 PHE A 151      -7.950  14.954 -11.483  1.00  0.00      A    H
ATOM   2195  C   PHE A 151      -5.013  15.929 -15.695  1.00  0.00      A    C
ATOM   2196  O   PHE A 151      -4.120  15.553 -14.852  1.00  0.00      A    O
ATOM   2197  N   THR A 152      -5.507  17.239 -15.698  1.00  0.00      A    N
ATOM   2198  HN  THR A 152      -6.166  17.525 -16.390  1.00  0.00      A    H
ATOM   2199  CA  THR A 152      -4.869  18.317 -14.909  1.00  0.00      A    C
ATOM   2200  HA  THR A 152      -4.158  17.884 -14.221  1.00  0.00      A    H
ATOM   2201  CB  THR A 152      -4.195  19.508 -15.720  1.00  0.00      A    C
ATOM   2202  HB  THR A 152      -3.789  20.324 -15.085  1.00  0.00      A    H
ATOM   2203  OG1 THR A 152      -5.085  20.112 -16.638  1.00  0.00      A    O
ATOM   2204  HG1 THR A 152      -4.809  20.975 -16.957  1.00  0.00      A    H
ATOM   2205  CG2 THR A 152      -3.063  18.876 -16.569  1.00  0.00      A    C
ATOM   2206 HG21 THR A 152      -2.634  19.746 -17.111  1.00  0.00      A    H
ATOM   2207 HG22 THR A 152      -2.235  18.372 -16.027  1.00  0.00      A    H
ATOM   2208 HG23 THR A 152      -3.480  18.151 -17.302  1.00  0.00      A    H
ATOM   2209  C   THR A 152      -5.801  18.850 -13.865  1.00  0.00      A    C
ATOM   2210  O   THR A 152      -5.593  18.892 -12.662  1.00  0.00      A    O
ATOM   2211  N   GLY A 153      -6.940  19.301 -14.336  1.00  0.00      A    N
ATOM   2212  HN  GLY A 153      -6.966  19.146 -15.320  1.00  0.00      A    H
ATOM   2213  CA  GLY A 153      -7.967  19.920 -13.577  1.00  0.00      A    C
ATOM   2214  HA1 GLY A 153      -8.207  19.304 -12.723  1.00  0.00      A    H
ATOM   2215  HA2 GLY A 153      -7.520  20.876 -13.349  1.00  0.00      A    H
ATOM   2216  C   GLY A 153      -9.174  20.071 -14.405  1.00  0.00      A    C
ATOM   2217  O   GLY A 153      -9.410  19.512 -15.474  1.00  0.00      A    O
ATOM   2218  N   SER A 154     -10.179  20.825 -13.929  1.00  0.00      A    N
ATOM   2219  HN  SER A 154     -10.987  20.872 -14.512  1.00  0.00      A    H
ATOM   2220  CA  SER A 154     -10.316  21.365 -12.602  1.00  0.00      A    C
ATOM   2221  HA  SER A 154      -9.325  21.720 -12.358  1.00  0.00      A    H
ATOM   2222  CB  SER A 154     -11.217  22.559 -12.476  1.00  0.00      A    C
ATOM   2223  HB1 SER A 154     -11.189  23.181 -11.556  1.00  0.00      A    H
ATOM   2224  HB2 SER A 154     -10.899  23.267 -13.271  1.00  0.00      A    H
ATOM   2225  OG  SER A 154     -12.577  22.323 -12.615  1.00  0.00      A    O
ATOM   2226  HG1 SER A 154     -12.708  21.748 -13.372  1.00  0.00      A    H
ATOM   2227  C   SER A 154     -10.695  20.391 -11.515  1.00  0.00      A    C
ATOM   2228  O   SER A 154     -11.413  19.399 -11.743  1.00  0.00      A    O
ATOM   2229  N   CYS A 155     -10.241  20.788 -10.289  1.00  0.00      A    N
ATOM   2230  HN  CYS A 155      -9.729  21.638 -10.187  1.00  0.00      A    H
ATOM   2231  CA  CYS A 155     -10.494  20.012  -9.127  1.00  0.00      A    C
ATOM   2232  HA  CYS A 155     -11.425  19.477  -9.241  1.00  0.00      A    H
ATOM   2233  CB  CYS A 155      -9.295  19.014  -8.821  1.00  0.00      A    C
ATOM   2234  HB1 CYS A 155      -8.406  19.680  -8.848  1.00  0.00      A    H
ATOM   2235  HB2 CYS A 155      -9.429  18.687  -7.768  1.00  0.00      A    H
ATOM   2236  SG  CYS A 155      -9.086  17.595  -9.846  1.00  0.00      A    S
ATOM   2237  C   CYS A 155     -10.733  20.956  -7.966  1.00  0.00      A    C
ATOM   2238  O   CYS A 155     -10.423  22.111  -7.964  1.00  0.00      A    O
ATOM   2239  N   ASN A 156     -11.360  20.405  -6.887  1.00  0.00      A    N
ATOM   2240  HN  ASN A 156     -11.675  19.466  -6.777  1.00  0.00      A    H
ATOM   2241  CA  ASN A 156     -11.446  21.036  -5.628  1.00  0.00      A    C
ATOM   2242  HA  ASN A 156     -11.680  22.055  -5.896  1.00  0.00      A    H
ATOM   2243  CB  ASN A 156     -12.646  20.430  -4.776  1.00  0.00      A    C
ATOM   2244  HB1 ASN A 156     -13.477  20.101  -5.437  1.00  0.00      A    H
ATOM   2245  HB2 ASN A 156     -12.322  19.489  -4.281  1.00  0.00      A    H
ATOM   2246  CG  ASN A 156     -13.093  21.499  -3.802  1.00  0.00      A    C
ATOM   2247  OD1 ASN A 156     -12.725  21.644  -2.642  1.00  0.00      A    O
ATOM   2248  ND2 ASN A 156     -14.071  22.303  -4.190  1.00  0.00      A    N
ATOM   2249 HD21 ASN A 156     -14.238  23.009  -3.502  1.00  0.00      A    H
ATOM   2250 HD22 ASN A 156     -14.575  22.155  -5.040  1.00  0.00      A    H
ATOM   2251  C   ASN A 156     -10.100  20.998  -4.913  1.00  0.00      A    C
ATOM   2252  O   ASN A 156      -9.152  20.256  -5.296  1.00  0.00      A    O
ATOM   2253  N   ILE A 157      -9.984  21.755  -3.770  1.00  0.00      A    N
ATOM   2254  HN  ILE A 157     -10.752  22.310  -3.459  1.00  0.00      A    H
ATOM   2255  CA  ILE A 157      -8.819  21.686  -2.907  1.00  0.00      A    C
ATOM   2256  HA  ILE A 157      -8.031  21.340  -3.560  1.00  0.00      A    H
ATOM   2257  CB  ILE A 157      -8.379  23.002  -2.351  1.00  0.00      A    C
ATOM   2258  HB  ILE A 157      -7.659  22.712  -1.556  1.00  0.00      A    H
ATOM   2259  CG2 ILE A 157      -7.752  23.884  -3.409  1.00  0.00      A    C
ATOM   2260 HG21 ILE A 157      -6.743  23.500  -3.670  1.00  0.00      A    H
ATOM   2261 HG22 ILE A 157      -8.339  23.956  -4.350  1.00  0.00      A    H
ATOM   2262 HG23 ILE A 157      -7.528  24.849  -2.907  1.00  0.00      A    H
ATOM   2263  CG1 ILE A 157      -9.552  23.778  -1.702  1.00  0.00      A    C
ATOM   2264 HG11 ILE A 157     -10.217  24.262  -2.449  1.00  0.00      A    H
ATOM   2265 HG12 ILE A 157     -10.258  23.111  -1.162  1.00  0.00      A    H
ATOM   2266  CD  ILE A 157      -9.189  24.924  -0.794  1.00  0.00      A    C
ATOM   2267  HD1 ILE A 157      -8.763  25.726  -1.434  1.00  0.00      A    H
ATOM   2268  HD2 ILE A 157     -10.149  25.279  -0.362  1.00  0.00      A    H
ATOM   2269  HD3 ILE A 157      -8.406  24.666  -0.050  1.00  0.00      A    H
ATOM   2270  C   ILE A 157      -9.006  20.549  -1.939  1.00  0.00      A    C
ATOM   2271  O   ILE A 157      -8.042  19.869  -1.608  1.00  0.00      A    O
ATOM   2272  N   SER A 158     -10.286  20.305  -1.524  1.00  0.00      A    N
ATOM   2273  HN  SER A 158     -11.088  20.810  -1.832  1.00  0.00      A    H
ATOM   2274  CA  SER A 158     -10.550  19.367  -0.444  1.00  0.00      A    C
ATOM   2275  HA  SER A 158      -9.883  19.615   0.369  1.00  0.00      A    H
ATOM   2276  CB  SER A 158     -11.956  19.583   0.053  1.00  0.00      A    C
ATOM   2277  HB1 SER A 158     -12.714  19.303  -0.709  1.00  0.00      A    H
ATOM   2278  HB2 SER A 158     -12.101  18.989   0.981  1.00  0.00      A    H
ATOM   2279  OG  SER A 158     -12.219  20.952   0.451  1.00  0.00      A    O
ATOM   2280  HG1 SER A 158     -12.573  20.946   1.343  1.00  0.00      A    H
ATOM   2281  C   SER A 158     -10.311  17.871  -0.807  1.00  0.00      A    C
ATOM   2282  O   SER A 158     -11.057  17.200  -1.563  1.00  0.00      A    O
ATOM   2283  N   ALA A 159      -9.216  17.326  -0.305  1.00  0.00      A    N
ATOM   2284  HN  ALA A 159      -8.745  17.886   0.373  1.00  0.00      A    H
ATOM   2285  CA  ALA A 159      -8.776  15.953  -0.524  1.00  0.00      A    C
ATOM   2286  HA  ALA A 159      -8.823  15.612  -1.548  1.00  0.00      A    H
ATOM   2287  CB  ALA A 159      -7.354  15.744   0.082  1.00  0.00      A    C
ATOM   2288  HB1 ALA A 159      -6.516  16.147  -0.525  1.00  0.00      A    H
ATOM   2289  HB2 ALA A 159      -7.349  15.990   1.166  1.00  0.00      A    H
ATOM   2290  HB3 ALA A 159      -7.006  14.709   0.289  1.00  0.00      A    H
ATOM   2291  C   ALA A 159      -9.684  14.956   0.081  1.00  0.00      A    C
ATOM   2292  O   ALA A 159      -9.517  14.598   1.254  1.00  0.00      A    O
ATOM   2293  N   ASN A 160     -10.718  14.559  -0.668  1.00  0.00      A    N
ATOM   2294  HN  ASN A 160     -10.820  14.826  -1.623  1.00  0.00      A    H
ATOM   2295  CA  ASN A 160     -11.796  13.720  -0.174  1.00  0.00      A    C
ATOM   2296  HA  ASN A 160     -11.742  13.621   0.900  1.00  0.00      A    H
ATOM   2297  CB  ASN A 160     -13.236  14.390  -0.383  1.00  0.00      A    C
ATOM   2298  HB1 ASN A 160     -13.255  14.918  -1.360  1.00  0.00      A    H
ATOM   2299  HB2 ASN A 160     -14.013  13.597  -0.343  1.00  0.00      A    H
ATOM   2300  CG  ASN A 160     -13.650  15.355   0.742  1.00  0.00      A    C
ATOM   2301  OD1 ASN A 160     -14.611  15.135   1.433  1.00  0.00      A    O
ATOM   2302  ND2 ASN A 160     -12.901  16.475   0.915  1.00  0.00      A    N
ATOM   2303 HD21 ASN A 160     -13.108  16.899   1.796  1.00  0.00      A    H
ATOM   2304 HD22 ASN A 160     -12.080  16.600   0.359  1.00  0.00      A    H
ATOM   2305  C   ASN A 160     -11.838  12.298  -0.772  1.00  0.00      A    C
ATOM   2306  O   ASN A 160     -11.642  11.352  -0.084  1.00  0.00      A    O
ATOM   2307  N   HSP A 161     -12.122  12.096  -2.057  1.00  0.00      A    N
ATOM   2308  HN  HSP A 161     -12.205  12.793  -2.765  1.00  0.00      A    H
ATOM   2309  CA  HSP A 161     -12.562  10.790  -2.447  1.00  0.00      A    C
ATOM   2310  HA  HSP A 161     -13.318  10.442  -1.758  1.00  0.00      A    H
ATOM   2311  CB  HSP A 161     -13.524  10.993  -3.640  1.00  0.00      A    C
ATOM   2312  HB1 HSP A 161     -13.999  11.995  -3.572  1.00  0.00      A    H
ATOM   2313  HB2 HSP A 161     -12.862  11.138  -4.521  1.00  0.00      A    H
ATOM   2314  CD2 HSP A 161     -14.666   9.075  -4.900  1.00  0.00      A    C
ATOM   2315  HD2 HSP A 161     -14.220   9.070  -5.887  1.00  0.00      A    H
ATOM   2316  CG  HSP A 161     -14.496   9.883  -3.886  1.00  0.00      A    C
ATOM   2317  NE2 HSP A 161     -15.581   8.115  -4.538  1.00  0.00      A    N
ATOM   2318  HE2 HSP A 161     -15.877   7.323  -5.072  1.00  0.00      A    H
ATOM   2319  ND1 HSP A 161     -15.205   9.396  -2.842  1.00  0.00      A    N
ATOM   2320  HD1 HSP A 161     -15.261   9.745  -1.906  1.00  0.00      A    H
ATOM   2321  CE1 HSP A 161     -15.853   8.334  -3.228  1.00  0.00      A    C
ATOM   2322  HE1 HSP A 161     -16.257   7.578  -2.587  1.00  0.00      A    H
ATOM   2323  C   HSP A 161     -11.482   9.705  -2.724  1.00  0.00      A    C
ATOM   2324  O   HSP A 161     -10.525   9.873  -3.473  1.00  0.00      A    O
ATOM   2325  N   ALA A 162     -11.717   8.494  -2.212  1.00  0.00      A    N
ATOM   2326  HN  ALA A 162     -12.525   8.329  -1.652  1.00  0.00      A    H
ATOM   2327  CA  ALA A 162     -10.790   7.349  -2.134  1.00  0.00      A    C
ATOM   2328  HA  ALA A 162      -9.834   7.747  -1.828  1.00  0.00      A    H
ATOM   2329  CB  ALA A 162     -11.223   6.450  -0.964  1.00  0.00      A    C
ATOM   2330  HB1 ALA A 162     -10.572   5.581  -0.730  1.00  0.00      A    H
ATOM   2331  HB2 ALA A 162     -11.394   7.022  -0.027  1.00  0.00      A    H
ATOM   2332  HB3 ALA A 162     -12.219   6.066  -1.273  1.00  0.00      A    H
ATOM   2333  C   ALA A 162     -10.525   6.568  -3.437  1.00  0.00      A    C
ATOM   2334  O   ALA A 162     -11.364   5.794  -3.906  1.00  0.00      A    O
ATOM   2335  N   LEU A 163      -9.331   6.766  -4.016  1.00  0.00      A    N
ATOM   2336  HN  LEU A 163      -8.741   7.306  -3.421  1.00  0.00      A    H
ATOM   2337  CA  LEU A 163      -8.853   6.163  -5.256  1.00  0.00      A    C
ATOM   2338  HA  LEU A 163      -9.553   5.398  -5.560  1.00  0.00      A    H
ATOM   2339  CB  LEU A 163      -8.748   7.196  -6.438  1.00  0.00      A    C
ATOM   2340  HB1 LEU A 163      -8.074   8.043  -6.190  1.00  0.00      A    H
ATOM   2341  HB2 LEU A 163      -8.208   6.694  -7.269  1.00  0.00      A    H
ATOM   2342  CG  LEU A 163     -10.048   7.641  -7.053  1.00  0.00      A    C
ATOM   2343  HG  LEU A 163     -10.650   6.711  -7.131  1.00  0.00      A    H
ATOM   2344  CD1 LEU A 163     -10.842   8.684  -6.297  1.00  0.00      A    C
ATOM   2345 HD11 LEU A 163     -11.824   8.940  -6.747  1.00  0.00      A    H
ATOM   2346 HD12 LEU A 163     -11.130   8.327  -5.285  1.00  0.00      A    H
ATOM   2347 HD13 LEU A 163     -10.248   9.601  -6.094  1.00  0.00      A    H
ATOM   2348  CD2 LEU A 163      -9.909   8.277  -8.454  1.00  0.00      A    C
ATOM   2349 HD21 LEU A 163      -9.258   7.654  -9.105  1.00  0.00      A    H
ATOM   2350 HD22 LEU A 163     -10.906   8.396  -8.928  1.00  0.00      A    H
ATOM   2351 HD23 LEU A 163      -9.491   9.291  -8.277  1.00  0.00      A    H
ATOM   2352  C   LEU A 163      -7.592   5.386  -5.028  1.00  0.00      A    C
ATOM   2353  O   LEU A 163      -7.182   5.295  -3.880  1.00  0.00      A    O
ATOM   2354  N   THR A 164      -6.989   4.851  -6.109  1.00  0.00      A    N
ATOM   2355  HN  THR A 164      -7.488   4.956  -6.966  1.00  0.00      A    H
ATOM   2356  CA  THR A 164      -5.863   3.939  -5.980  1.00  0.00      A    C
ATOM   2357  HA  THR A 164      -5.345   4.248  -5.084  1.00  0.00      A    H
ATOM   2358  CB  THR A 164      -6.220   2.483  -5.945  1.00  0.00      A    C
ATOM   2359  HB  THR A 164      -6.695   2.205  -6.910  1.00  0.00      A    H
ATOM   2360  OG1 THR A 164      -7.184   2.204  -4.955  1.00  0.00      A    O
ATOM   2361  HG1 THR A 164      -6.658   2.249  -4.154  1.00  0.00      A    H
ATOM   2362  CG2 THR A 164      -4.908   1.694  -5.634  1.00  0.00      A    C
ATOM   2363 HG21 THR A 164      -4.225   2.256  -4.961  1.00  0.00      A    H
ATOM   2364 HG22 THR A 164      -5.071   0.736  -5.096  1.00  0.00      A    H
ATOM   2365 HG23 THR A 164      -4.254   1.385  -6.478  1.00  0.00      A    H
ATOM   2366  C   THR A 164      -4.853   4.300  -7.146  1.00  0.00      A    C
ATOM   2367  O   THR A 164      -5.250   4.400  -8.317  1.00  0.00      A    O
ATOM   2368  N   VAL A 165      -3.509   4.588  -6.856  1.00  0.00      A    N
ATOM   2369  HN  VAL A 165      -3.136   4.614  -5.932  1.00  0.00      A    H
ATOM   2370  CA  VAL A 165      -2.503   4.708  -7.893  1.00  0.00      A    C
ATOM   2371  HA  VAL A 165      -3.013   5.124  -8.749  1.00  0.00      A    H
ATOM   2372  CB  VAL A 165      -1.460   5.741  -7.471  1.00  0.00      A    C
ATOM   2373  HB  VAL A 165      -0.982   5.391  -6.531  1.00  0.00      A    H
ATOM   2374  CG1 VAL A 165      -0.495   5.894  -8.595  1.00  0.00      A    C
ATOM   2375 HG11 VAL A 165      -0.922   5.807  -9.618  1.00  0.00      A    H
ATOM   2376 HG12 VAL A 165      -0.002   6.889  -8.621  1.00  0.00      A    H
ATOM   2377 HG13 VAL A 165       0.145   4.990  -8.510  1.00  0.00      A    H
ATOM   2378  CG2 VAL A 165      -2.143   7.047  -7.203  1.00  0.00      A    C
ATOM   2379 HG21 VAL A 165      -2.833   7.291  -8.039  1.00  0.00      A    H
ATOM   2380 HG22 VAL A 165      -2.787   7.074  -6.299  1.00  0.00      A    H
ATOM   2381 HG23 VAL A 165      -1.404   7.869  -7.093  1.00  0.00      A    H
ATOM   2382  C   VAL A 165      -2.037   3.371  -8.213  1.00  0.00      A    C
ATOM   2383  O   VAL A 165      -1.499   2.666  -7.401  1.00  0.00      A    O
ATOM   2384  N   VAL A 166      -2.162   2.890  -9.439  1.00  0.00      A    N
ATOM   2385  HN  VAL A 166      -2.527   3.500 -10.137  1.00  0.00      A    H
ATOM   2386  CA  VAL A 166      -1.677   1.583  -9.932  1.00  0.00      A    C
ATOM   2387  HA  VAL A 166      -1.230   0.973  -9.162  1.00  0.00      A    H
ATOM   2388  CB  VAL A 166      -2.824   0.693 -10.529  1.00  0.00      A    C
ATOM   2389  HB  VAL A 166      -2.349  -0.227 -10.933  1.00  0.00      A    H
ATOM   2390  CG1 VAL A 166      -3.931   0.392  -9.487  1.00  0.00      A    C
ATOM   2391 HG11 VAL A 166      -4.877   0.047  -9.957  1.00  0.00      A    H
ATOM   2392 HG12 VAL A 166      -3.669  -0.325  -8.680  1.00  0.00      A    H
ATOM   2393 HG13 VAL A 166      -4.187   1.323  -8.938  1.00  0.00      A    H
ATOM   2394  CG2 VAL A 166      -3.497   1.331 -11.792  1.00  0.00      A    C
ATOM   2395 HG21 VAL A 166      -3.815   2.367 -11.545  1.00  0.00      A    H
ATOM   2396 HG22 VAL A 166      -2.815   1.327 -12.669  1.00  0.00      A    H
ATOM   2397 HG23 VAL A 166      -4.375   0.727 -12.104  1.00  0.00      A    H
ATOM   2398  C   VAL A 166      -0.562   1.798 -10.876  1.00  0.00      A    C
ATOM   2399  O   VAL A 166      -0.124   0.998 -11.653  1.00  0.00      A    O
ATOM   2400  N   GLY A 167       0.102   2.985 -10.793  1.00  0.00      A    N
ATOM   2401  HN  GLY A 167      -0.171   3.646 -10.099  1.00  0.00      A    H
ATOM   2402  CA  GLY A 167       1.329   3.151 -11.557  1.00  0.00      A    C
ATOM   2403  HA1 GLY A 167       2.169   2.685 -11.063  1.00  0.00      A    H
ATOM   2404  HA2 GLY A 167       1.071   2.710 -12.509  1.00  0.00      A    H
ATOM   2405  C   GLY A 167       1.736   4.574 -11.854  1.00  0.00      A    C
ATOM   2406  O   GLY A 167       1.066   5.559 -11.418  1.00  0.00      A    O
ATOM   2407  N   TYR A 168       2.848   4.676 -12.600  1.00  0.00      A    N
ATOM   2408  HN  TYR A 168       3.445   3.890 -12.738  1.00  0.00      A    H
ATOM   2409  CA  TYR A 168       3.203   5.969 -13.218  1.00  0.00      A    C
ATOM   2410  HA  TYR A 168       2.313   6.566 -13.349  1.00  0.00      A    H
ATOM   2411  CB  TYR A 168       4.030   6.890 -12.221  1.00  0.00      A    C
ATOM   2412  HB1 TYR A 168       4.223   7.720 -12.933  1.00  0.00      A    H
ATOM   2413  HB2 TYR A 168       3.413   7.163 -11.338  1.00  0.00      A    H
ATOM   2414  CG  TYR A 168       5.375   6.358 -11.816  1.00  0.00      A    C
ATOM   2415  CD1 TYR A 168       6.435   6.205 -12.742  1.00  0.00      A    C
ATOM   2416  HD1 TYR A 168       6.342   6.319 -13.812  1.00  0.00      A    H
ATOM   2417  CE1 TYR A 168       7.667   5.732 -12.226  1.00  0.00      A    C
ATOM   2418  HE1 TYR A 168       8.545   5.669 -12.852  1.00  0.00      A    H
ATOM   2419  CZ  TYR A 168       7.872   5.466 -10.905  1.00  0.00      A    C
ATOM   2420  OH  TYR A 168       9.120   5.183 -10.361  1.00  0.00      A    O
ATOM   2421  HH  TYR A 168       9.791   5.433 -11.001  1.00  0.00      A    H
ATOM   2422  CD2 TYR A 168       5.581   6.063 -10.518  1.00  0.00      A    C
ATOM   2423  HD2 TYR A 168       4.815   6.191  -9.769  1.00  0.00      A    H
ATOM   2424  CE2 TYR A 168       6.794   5.566 -10.030  1.00  0.00      A    C
ATOM   2425  HE2 TYR A 168       6.971   5.247  -9.013  1.00  0.00      A    H
ATOM   2426  C   TYR A 168       3.895   5.868 -14.569  1.00  0.00      A    C
ATOM   2427  O   TYR A 168       4.435   4.812 -14.988  1.00  0.00      A    O
ATOM   2428  N   GLY A 169       3.888   6.911 -15.404  1.00  0.00      A    N
ATOM   2429  HN  GLY A 169       3.374   7.710 -15.101  1.00  0.00      A    H
ATOM   2430  CA  GLY A 169       4.515   6.870 -16.734  1.00  0.00      A    C
ATOM   2431  HA1 GLY A 169       5.512   6.485 -16.576  1.00  0.00      A    H
ATOM   2432  HA2 GLY A 169       3.842   6.293 -17.351  1.00  0.00      A    H
ATOM   2433  C   GLY A 169       4.635   8.196 -17.459  1.00  0.00      A    C
ATOM   2434  O   GLY A 169       4.423   9.205 -16.858  1.00  0.00      A    O
ATOM   2435  N   THR A 170       5.163   8.188 -18.666  1.00  0.00      A    N
ATOM   2436  HN  THR A 170       5.557   7.315 -18.946  1.00  0.00      A    H
ATOM   2437  CA  THR A 170       5.394   9.333 -19.545  1.00  0.00      A    C
ATOM   2438  HA  THR A 170       4.741  10.136 -19.238  1.00  0.00      A    H
ATOM   2439  CB  THR A 170       6.855   9.786 -19.811  1.00  0.00      A    C
ATOM   2440  HB  THR A 170       7.353   8.936 -20.325  1.00  0.00      A    H
ATOM   2441  OG1 THR A 170       7.525  10.084 -18.581  1.00  0.00      A    O
ATOM   2442  HG1 THR A 170       7.236  10.960 -18.315  1.00  0.00      A    H
ATOM   2443  CG2 THR A 170       6.983  11.064 -20.626  1.00  0.00      A    C
ATOM   2444 HG21 THR A 170       6.807  10.773 -21.683  1.00  0.00      A    H
ATOM   2445 HG22 THR A 170       6.223  11.793 -20.271  1.00  0.00      A    H
ATOM   2446 HG23 THR A 170       8.006  11.486 -20.520  1.00  0.00      A    H
ATOM   2447  C   THR A 170       4.980   8.918 -21.037  1.00  0.00      A    C
ATOM   2448  O   THR A 170       5.493   7.975 -21.650  1.00  0.00      A    O
ATOM   2449  N   GLU A 171       4.041   9.689 -21.630  1.00  0.00      A    N
ATOM   2450  HN  GLU A 171       3.615  10.470 -21.180  1.00  0.00      A    H
ATOM   2451  CA  GLU A 171       3.581   9.507 -23.003  1.00  0.00      A    C
ATOM   2452  HA  GLU A 171       4.434   9.431 -23.660  1.00  0.00      A    H
ATOM   2453  CB  GLU A 171       2.589   8.283 -23.111  1.00  0.00      A    C
ATOM   2454  HB1 GLU A 171       3.133   7.415 -22.680  1.00  0.00      A    H
ATOM   2455  HB2 GLU A 171       1.740   8.598 -22.467  1.00  0.00      A    H
ATOM   2456  CG  GLU A 171       2.048   8.041 -24.508  1.00  0.00      A    C
ATOM   2457  HG1 GLU A 171       1.375   8.875 -24.800  1.00  0.00      A    H
ATOM   2458  HG2 GLU A 171       2.846   7.967 -25.278  1.00  0.00      A    H
ATOM   2459  CD  GLU A 171       1.329   6.732 -24.495  1.00  0.00      A    C
ATOM   2460  OE1 GLU A 171       1.969   5.588 -24.477  1.00  0.00      A    O
ATOM   2461  OE2 GLU A 171       0.091   6.752 -24.481  1.00  0.00      A    O
ATOM   2462  C   GLU A 171       2.910  10.849 -23.297  1.00  0.00      A    C
ATOM   2463  O   GLU A 171       2.125  11.367 -22.479  1.00  0.00      A    O
ATOM   2464  N   ASN A 172       3.201  11.436 -24.459  1.00  0.00      A    N
ATOM   2465  HN  ASN A 172       3.753  10.940 -25.125  1.00  0.00      A    H
ATOM   2466  CA  ASN A 172       2.746  12.701 -24.925  1.00  0.00      A    C
ATOM   2467  HA  ASN A 172       3.317  12.876 -25.825  1.00  0.00      A    H
ATOM   2468  CB  ASN A 172       1.222  12.771 -25.121  1.00  0.00      A    C
ATOM   2469  HB1 ASN A 172       0.706  12.595 -24.153  1.00  0.00      A    H
ATOM   2470  HB2 ASN A 172       0.942  13.787 -25.475  1.00  0.00      A    H
ATOM   2471  CG  ASN A 172       0.667  11.712 -26.132  1.00  0.00      A    C
ATOM   2472  OD1 ASN A 172      -0.433  11.172 -25.948  1.00  0.00      A    O
ATOM   2473  ND2 ASN A 172       1.316  11.687 -27.296  1.00  0.00      A    N
ATOM   2474 HD21 ASN A 172       0.888  11.194 -28.053  1.00  0.00      A    H
ATOM   2475 HD22 ASN A 172       2.227  12.099 -27.303  1.00  0.00      A    H
ATOM   2476  C   ASN A 172       3.223  13.883 -24.066  1.00  0.00      A    C
ATOM   2477  O   ASN A 172       2.452  14.493 -23.316  1.00  0.00      A    O
ATOM   2478  N   ASP A 173       4.610  14.103 -24.050  1.00  0.00      A    N
ATOM   2479  HN  ASP A 173       5.258  13.478 -24.478  1.00  0.00      A    H
ATOM   2480  CA  ASP A 173       5.265  15.150 -23.313  1.00  0.00      A    C
ATOM   2481  HA  ASP A 173       6.302  15.146 -23.614  1.00  0.00      A    H
ATOM   2482  CB  ASP A 173       4.792  16.636 -23.750  1.00  0.00      A    C
ATOM   2483  HB1 ASP A 173       3.767  16.666 -23.321  1.00  0.00      A    H
ATOM   2484  HB2 ASP A 173       5.482  17.347 -23.249  1.00  0.00      A    H
ATOM   2485  CG  ASP A 173       4.780  16.753 -25.274  1.00  0.00      A    C
ATOM   2486  OD1 ASP A 173       5.813  16.608 -25.883  1.00  0.00      A    O
ATOM   2487  OD2 ASP A 173       3.699  16.957 -25.896  1.00  0.00      A    O
ATOM   2488  C   ASP A 173       5.279  15.068 -21.810  1.00  0.00      A    C
ATOM   2489  O   ASP A 173       6.330  15.100 -21.177  1.00  0.00      A    O
ATOM   2490  N   LYS A 174       4.061  15.201 -21.199  1.00  0.00      A    N
ATOM   2491  HN  LYS A 174       3.306  15.170 -21.849  1.00  0.00      A    H
ATOM   2492  CA  LYS A 174       3.930  15.261 -19.761  1.00  0.00      A    C
ATOM   2493  HA  LYS A 174       4.726  15.865 -19.352  1.00  0.00      A    H
ATOM   2494  CB  LYS A 174       2.624  15.945 -19.276  1.00  0.00      A    C
ATOM   2495  HB1 LYS A 174       1.654  15.676 -19.745  1.00  0.00      A    H
ATOM   2496  HB2 LYS A 174       2.342  15.800 -18.212  1.00  0.00      A    H
ATOM   2497  CG  LYS A 174       2.760  17.469 -19.447  1.00  0.00      A    C
ATOM   2498  HG1 LYS A 174       3.620  17.769 -18.810  1.00  0.00      A    H
ATOM   2499  HG2 LYS A 174       3.045  17.680 -20.499  1.00  0.00      A    H
ATOM   2500  CD  LYS A 174       1.460  18.176 -18.953  1.00  0.00      A    C
ATOM   2501  HD1 LYS A 174       0.628  17.685 -19.501  1.00  0.00      A    H
ATOM   2502  HD2 LYS A 174       1.339  17.876 -17.890  1.00  0.00      A    H
ATOM   2503  CE  LYS A 174       1.357  19.703 -19.127  1.00  0.00      A    C
ATOM   2504  HE1 LYS A 174       2.202  20.314 -18.745  1.00  0.00      A    H
ATOM   2505  HE2 LYS A 174       1.156  20.035 -20.168  1.00  0.00      A    H
ATOM   2506  NZ  LYS A 174       0.101  20.085 -18.459  1.00  0.00      A    N
ATOM   2507  HZ1 LYS A 174      -0.663  19.638 -19.006  1.00  0.00      A    H
ATOM   2508  HZ2 LYS A 174       0.027  19.650 -17.517  1.00  0.00      A    H
ATOM   2509  HZ3 LYS A 174      -0.019  21.118 -18.453  1.00  0.00      A    H
ATOM   2510  C   LYS A 174       4.002  13.952 -19.027  1.00  0.00      A    C
ATOM   2511  O   LYS A 174       3.877  12.842 -19.583  1.00  0.00      A    O
ATOM   2512  N   ASP A 175       4.202  13.979 -17.728  1.00  0.00      A    N
ATOM   2513  HN  ASP A 175       4.241  14.825 -17.202  1.00  0.00      A    H
ATOM   2514  CA  ASP A 175       4.292  12.853 -16.854  1.00  0.00      A    C
ATOM   2515  HA  ASP A 175       4.565  11.970 -17.412  1.00  0.00      A    H
ATOM   2516  CB  ASP A 175       5.538  13.126 -15.916  1.00  0.00      A    C
ATOM   2517  HB1 ASP A 175       5.330  14.069 -15.367  1.00  0.00      A    H
ATOM   2518  HB2 ASP A 175       5.737  12.302 -15.198  1.00  0.00      A    H
ATOM   2519  CG  ASP A 175       6.885  13.186 -16.612  1.00  0.00      A    C
ATOM   2520  OD1 ASP A 175       7.036  12.589 -17.675  1.00  0.00      A    O
ATOM   2521  OD2 ASP A 175       7.815  13.771 -15.965  1.00  0.00      A    O
ATOM   2522  C   ASP A 175       2.989  12.681 -16.206  1.00  0.00      A    C
ATOM   2523  O   ASP A 175       2.330  13.652 -16.028  1.00  0.00      A    O
ATOM   2524  N   PHE A 176       2.646  11.391 -15.865  1.00  0.00      A    N
ATOM   2525  HN  PHE A 176       3.155  10.686 -16.353  1.00  0.00      A    H
ATOM   2526  CA  PHE A 176       1.392  11.085 -15.167  1.00  0.00      A    C
ATOM   2527  HA  PHE A 176       1.161  11.986 -14.620  1.00  0.00      A    H
ATOM   2528  CB  PHE A 176       0.274  10.964 -16.205  1.00  0.00      A    C
ATOM   2529  HB1 PHE A 176      -0.710  10.695 -15.766  1.00  0.00      A    H
ATOM   2530  HB2 PHE A 176       0.178  11.987 -16.627  1.00  0.00      A    H
ATOM   2531  CG  PHE A 176       0.517   9.905 -17.223  1.00  0.00      A    C
ATOM   2532  CD1 PHE A 176       0.260   8.560 -16.889  1.00  0.00      A    C
ATOM   2533  HD1 PHE A 176       0.046   8.237 -15.881  1.00  0.00      A    H
ATOM   2534  CE1 PHE A 176       0.439   7.543 -17.945  1.00  0.00      A    C
ATOM   2535  HE1 PHE A 176       0.085   6.538 -17.767  1.00  0.00      A    H
ATOM   2536  CZ  PHE A 176       0.976   7.920 -19.187  1.00  0.00      A    C
ATOM   2537  HZ  PHE A 176       1.028   7.199 -19.988  1.00  0.00      A    H
ATOM   2538  CD2 PHE A 176       1.146  10.224 -18.478  1.00  0.00      A    C
ATOM   2539  HD2 PHE A 176       1.353  11.263 -18.688  1.00  0.00      A    H
ATOM   2540  CE2 PHE A 176       1.398   9.204 -19.398  1.00  0.00      A    C
ATOM   2541  HE2 PHE A 176       1.860   9.458 -20.341  1.00  0.00      A    H
ATOM   2542  C   PHE A 176       1.523   9.918 -14.224  1.00  0.00      A    C
ATOM   2543  O   PHE A 176       2.581   9.268 -14.117  1.00  0.00      A    O
ATOM   2544  N   TRP A 177       0.470   9.756 -13.460  1.00  0.00      A    N
ATOM   2545  HN  TRP A 177      -0.307  10.372 -13.562  1.00  0.00      A    H
ATOM   2546  CA  TRP A 177       0.188   8.660 -12.563  1.00  0.00      A    C
ATOM   2547  HA  TRP A 177       1.061   8.025 -12.598  1.00  0.00      A    H
ATOM   2548  CB  TRP A 177      -0.333   9.217 -11.152  1.00  0.00      A    C
ATOM   2549  HB1 TRP A 177      -1.318   9.710 -11.296  1.00  0.00      A    H
ATOM   2550  HB2 TRP A 177      -0.492   8.284 -10.569  1.00  0.00      A    H
ATOM   2551  CG  TRP A 177       0.602  10.179 -10.433  1.00  0.00      A    C
ATOM   2552  CD1 TRP A 177       0.478  11.504 -10.253  1.00  0.00      A    C
ATOM   2553  HD1 TRP A 177      -0.274  12.097 -10.750  1.00  0.00      A    H
ATOM   2554  NE1 TRP A 177       1.496  12.095  -9.444  1.00  0.00      A    N
ATOM   2555  HE1 TRP A 177       1.464  12.899  -8.891  1.00  0.00      A    H
ATOM   2556  CE2 TRP A 177       2.239  11.030  -9.078  1.00  0.00      A    C
ATOM   2557  CD2 TRP A 177       1.745   9.839  -9.609  1.00  0.00      A    C
ATOM   2558  CE3 TRP A 177       2.283   8.567  -9.260  1.00  0.00      A    C
ATOM   2559  HE3 TRP A 177       1.705   7.691  -9.517  1.00  0.00      A    H
ATOM   2560  CZ3 TRP A 177       3.382   8.554  -8.436  1.00  0.00      A    C
ATOM   2561  HZ3 TRP A 177       3.684   7.586  -8.067  1.00  0.00      A    H
ATOM   2562  CZ2 TRP A 177       3.441  10.951  -8.287  1.00  0.00      A    C
ATOM   2563  HZ2 TRP A 177       3.982  11.818  -7.938  1.00  0.00      A    H
ATOM   2564  CH2 TRP A 177       3.955   9.715  -7.932  1.00  0.00      A    C
ATOM   2565  HH2 TRP A 177       4.841   9.697  -7.315  1.00  0.00      A    H
ATOM   2566  C   TRP A 177      -1.006   7.947 -13.068  1.00  0.00      A    C
ATOM   2567  O   TRP A 177      -1.880   8.571 -13.610  1.00  0.00      A    O
ATOM   2568  N   ILE A 178      -1.091   6.592 -12.855  1.00  0.00      A    N
ATOM   2569  HN  ILE A 178      -0.343   6.165 -12.353  1.00  0.00      A    H
ATOM   2570  CA  ILE A 178      -2.139   5.834 -13.461  1.00  0.00      A    C
ATOM   2571  HA  ILE A 178      -2.652   6.425 -14.205  1.00  0.00      A    H
ATOM   2572  CB  ILE A 178      -1.815   4.537 -14.165  1.00  0.00      A    C
ATOM   2573  HB  ILE A 178      -1.535   3.832 -13.354  1.00  0.00      A    H
ATOM   2574  CG2 ILE A 178      -3.073   4.005 -14.791  1.00  0.00      A    C
ATOM   2575 HG21 ILE A 178      -3.622   4.592 -15.558  1.00  0.00      A    H
ATOM   2576 HG22 ILE A 178      -2.884   3.073 -15.364  1.00  0.00      A    H
ATOM   2577 HG23 ILE A 178      -3.810   3.658 -14.036  1.00  0.00      A    H
ATOM   2578  CG1 ILE A 178      -0.632   4.677 -15.132  1.00  0.00      A    C
ATOM   2579 HG11 ILE A 178      -0.937   5.266 -16.023  1.00  0.00      A    H
ATOM   2580 HG12 ILE A 178       0.111   5.381 -14.701  1.00  0.00      A    H
ATOM   2581  CD  ILE A 178       0.107   3.322 -15.642  1.00  0.00      A    C
ATOM   2582  HD1 ILE A 178       0.589   3.337 -16.643  1.00  0.00      A    H
ATOM   2583  HD2 ILE A 178       0.750   3.000 -14.796  1.00  0.00      A    H
ATOM   2584  HD3 ILE A 178      -0.671   2.529 -15.631  1.00  0.00      A    H
ATOM   2585  C   ILE A 178      -3.046   5.656 -12.271  1.00  0.00      A    C
ATOM   2586  O   ILE A 178      -2.834   4.783 -11.484  1.00  0.00      A    O
ATOM   2587  N   VAL A 179      -4.150   6.406 -12.279  1.00  0.00      A    N
ATOM   2588  HN  VAL A 179      -4.371   7.072 -12.987  1.00  0.00      A    H
ATOM   2589  CA  VAL A 179      -5.251   6.417 -11.263  1.00  0.00      A    C
ATOM   2590  HA  VAL A 179      -4.786   6.033 -10.367  1.00  0.00      A    H
ATOM   2591  CB  VAL A 179      -5.767   7.797 -10.736  1.00  0.00      A    C
ATOM   2592  HB  VAL A 179      -6.254   8.342 -11.573  1.00  0.00      A    H
ATOM   2593  CG1 VAL A 179      -6.593   7.687  -9.481  1.00  0.00      A    C
ATOM   2594 HG11 VAL A 179      -7.506   7.182  -9.861  1.00  0.00      A    H
ATOM   2595 HG12 VAL A 179      -6.102   7.035  -8.727  1.00  0.00      A    H
ATOM   2596 HG13 VAL A 179      -6.945   8.652  -9.058  1.00  0.00      A    H
ATOM   2597  CG2 VAL A 179      -4.519   8.654 -10.514  1.00  0.00      A    C
ATOM   2598 HG21 VAL A 179      -3.774   8.121  -9.885  1.00  0.00      A    H
ATOM   2599 HG22 VAL A 179      -4.098   8.995 -11.484  1.00  0.00      A    H
ATOM   2600 HG23 VAL A 179      -4.781   9.540  -9.898  1.00  0.00      A    H
ATOM   2601  C   VAL A 179      -6.342   5.442 -11.684  1.00  0.00      A    C
ATOM   2602  O   VAL A 179      -7.111   5.583 -12.617  1.00  0.00      A    O
ATOM   2603  N   LYS A 180      -6.534   4.347 -10.855  1.00  0.00      A    N
ATOM   2604  HN  LYS A 180      -5.892   4.250 -10.098  1.00  0.00      A    H
ATOM   2605  CA  LYS A 180      -7.672   3.500 -10.787  1.00  0.00      A    C
ATOM   2606  HA  LYS A 180      -8.038   3.387 -11.797  1.00  0.00      A    H
ATOM   2607  CB  LYS A 180      -7.077   2.219 -10.133  1.00  0.00      A    C
ATOM   2608  HB1 LYS A 180      -6.184   1.829 -10.667  1.00  0.00      A    H
ATOM   2609  HB2 LYS A 180      -6.775   2.516  -9.106  1.00  0.00      A    H
ATOM   2610  CG  LYS A 180      -8.118   1.055 -10.003  1.00  0.00      A    C
ATOM   2611  HG1 LYS A 180      -8.685   1.331  -9.088  1.00  0.00      A    H
ATOM   2612  HG2 LYS A 180      -8.715   1.029 -10.939  1.00  0.00      A    H
ATOM   2613  CD  LYS A 180      -7.596  -0.371  -9.664  1.00  0.00      A    C
ATOM   2614  HD1 LYS A 180      -6.787  -0.789 -10.300  1.00  0.00      A    H
ATOM   2615  HD2 LYS A 180      -7.173  -0.458  -8.641  1.00  0.00      A    H
ATOM   2616  CE  LYS A 180      -8.746  -1.427  -9.634  1.00  0.00      A    C
ATOM   2617  HE1 LYS A 180      -9.367  -1.246  -8.731  1.00  0.00      A    H
ATOM   2618  HE2 LYS A 180      -9.308  -1.172 -10.559  1.00  0.00      A    H
ATOM   2619  NZ  LYS A 180      -8.287  -2.870  -9.760  1.00  0.00      A    N
ATOM   2620  HZ1 LYS A 180      -8.952  -3.477  -9.240  1.00  0.00      A    H
ATOM   2621  HZ2 LYS A 180      -8.287  -3.169 -10.756  1.00  0.00      A    H
ATOM   2622  HZ3 LYS A 180      -7.373  -3.075  -9.308  1.00  0.00      A    H
ATOM   2623  C   LYS A 180      -8.619   4.238  -9.955  1.00  0.00      A    C
ATOM   2624  O   LYS A 180      -8.358   4.688  -8.817  1.00  0.00      A    O
ATOM   2625  N   ASN A 181      -9.809   4.562 -10.615  1.00  0.00      A    N
ATOM   2626  HN  ASN A 181      -9.820   4.216 -11.550  1.00  0.00      A    H
ATOM   2627  CA  ASN A 181     -10.990   5.021  -9.930  1.00  0.00      A    C
ATOM   2628  HA  ASN A 181     -10.591   5.827  -9.332  1.00  0.00      A    H
ATOM   2629  CB  ASN A 181     -12.103   5.709 -10.767  1.00  0.00      A    C
ATOM   2630  HB1 ASN A 181     -12.775   6.335 -10.142  1.00  0.00      A    H
ATOM   2631  HB2 ASN A 181     -11.584   6.421 -11.444  1.00  0.00      A    H
ATOM   2632  CG  ASN A 181     -12.909   4.674 -11.513  1.00  0.00      A    C
ATOM   2633  OD1 ASN A 181     -14.142   4.740 -11.370  1.00  0.00      A    O
ATOM   2634  ND2 ASN A 181     -12.333   3.808 -12.318  1.00  0.00      A    N
ATOM   2635 HD21 ASN A 181     -12.956   3.221 -12.836  1.00  0.00      A    H
ATOM   2636 HD22 ASN A 181     -11.400   4.047 -12.585  1.00  0.00      A    H
ATOM   2637  C   ASN A 181     -11.573   4.062  -8.874  1.00  0.00      A    C
ATOM   2638  O   ASN A 181     -11.358   2.841  -8.868  1.00  0.00      A    O
ATOM   2639  N   SER A 182     -12.498   4.503  -7.999  1.00  0.00      A    N
ATOM   2640  HN  SER A 182     -12.827   5.443  -8.047  1.00  0.00      A    H
ATOM   2641  CA  SER A 182     -13.226   3.599  -7.159  1.00  0.00      A    C
ATOM   2642  HA  SER A 182     -12.735   2.646  -7.026  1.00  0.00      A    H
ATOM   2643  CB  SER A 182     -13.569   4.176  -5.775  1.00  0.00      A    C
ATOM   2644  HB1 SER A 182     -14.336   3.628  -5.187  1.00  0.00      A    H
ATOM   2645  HB2 SER A 182     -12.641   3.953  -5.205  1.00  0.00      A    H
ATOM   2646  OG  SER A 182     -13.792   5.588  -5.772  1.00  0.00      A    O
ATOM   2647  HG1 SER A 182     -13.404   5.964  -4.979  1.00  0.00      A    H
ATOM   2648  C   SER A 182     -14.546   3.180  -7.788  1.00  0.00      A    C
ATOM   2649  O   SER A 182     -15.168   2.197  -7.448  1.00  0.00      A    O
ATOM   2650  N   TRP A 183     -15.100   3.885  -8.760  1.00  0.00      A    N
ATOM   2651  HN  TRP A 183     -14.578   4.621  -9.185  1.00  0.00      A    H
ATOM   2652  CA  TRP A 183     -16.456   3.759  -9.254  1.00  0.00      A    C
ATOM   2653  HA  TRP A 183     -17.063   3.565  -8.382  1.00  0.00      A    H
ATOM   2654  CB  TRP A 183     -16.960   5.206  -9.810  1.00  0.00      A    C
ATOM   2655  HB1 TRP A 183     -16.493   5.907  -9.085  1.00  0.00      A    H
ATOM   2656  HB2 TRP A 183     -16.472   5.444 -10.780  1.00  0.00      A    H
ATOM   2657  CG  TRP A 183     -18.530   5.282  -9.906  1.00  0.00      A    C
ATOM   2658  CD1 TRP A 183     -19.436   5.171  -8.884  1.00  0.00      A    C
ATOM   2659  HD1 TRP A 183     -19.130   4.992  -7.864  1.00  0.00      A    H
ATOM   2660  NE1 TRP A 183     -20.771   5.340  -9.369  1.00  0.00      A    N
ATOM   2661  HE1 TRP A 183     -21.592   5.081  -8.910  1.00  0.00      A    H
ATOM   2662  CE2 TRP A 183     -20.648   5.508 -10.695  1.00  0.00      A    C
ATOM   2663  CD2 TRP A 183     -19.258   5.603 -11.079  1.00  0.00      A    C
ATOM   2664  CE3 TRP A 183     -18.851   5.877 -12.376  1.00  0.00      A    C
ATOM   2665  HE3 TRP A 183     -17.830   5.990 -12.710  1.00  0.00      A    H
ATOM   2666  CZ3 TRP A 183     -19.885   6.187 -13.260  1.00  0.00      A    C
ATOM   2667  HZ3 TRP A 183     -19.646   6.444 -14.282  1.00  0.00      A    H
ATOM   2668  CZ2 TRP A 183     -21.588   5.846 -11.607  1.00  0.00      A    C
ATOM   2669  HZ2 TRP A 183     -22.614   5.960 -11.289  1.00  0.00      A    H
ATOM   2670  CH2 TRP A 183     -21.214   6.188 -12.887  1.00  0.00      A    C
ATOM   2671  HH2 TRP A 183     -22.039   6.520 -13.500  1.00  0.00      A    H
ATOM   2672  C   TRP A 183     -16.685   2.665 -10.277  1.00  0.00      A    C
ATOM   2673  O   TRP A 183     -17.419   1.712  -9.941  1.00  0.00      A    O
ATOM   2674  N   GLY A 184     -16.255   2.786 -11.565  1.00  0.00      A    N
ATOM   2675  HN  GLY A 184     -15.595   3.502 -11.781  1.00  0.00      A    H
ATOM   2676  CA  GLY A 184     -16.234   1.704 -12.571  1.00  0.00      A    C
ATOM   2677  HA1 GLY A 184     -15.811   0.848 -12.066  1.00  0.00      A    H
ATOM   2678  HA2 GLY A 184     -17.278   1.742 -12.843  1.00  0.00      A    H
ATOM   2679  C   GLY A 184     -15.397   1.947 -13.743  1.00  0.00      A    C
ATOM   2680  O   GLY A 184     -14.429   2.745 -13.731  1.00  0.00      A    O
ATOM   2681  N   LYS A 185     -15.662   1.173 -14.839  1.00  0.00      A    N
ATOM   2682  HN  LYS A 185     -16.378   0.479 -14.868  1.00  0.00      A    H
ATOM   2683  CA  LYS A 185     -14.945   1.457 -16.118  1.00  0.00      A    C
ATOM   2684  HA  LYS A 185     -13.892   1.636 -15.956  1.00  0.00      A    H
ATOM   2685  CB  LYS A 185     -15.166   0.110 -16.951  1.00  0.00      A    C
ATOM   2686  HB1 LYS A 185     -16.209  -0.268 -16.897  1.00  0.00      A    H
ATOM   2687  HB2 LYS A 185     -14.881   0.332 -18.001  1.00  0.00      A    H
ATOM   2688  CG  LYS A 185     -14.141  -0.921 -16.610  1.00  0.00      A    C
ATOM   2689  HG1 LYS A 185     -13.114  -0.626 -16.914  1.00  0.00      A    H
ATOM   2690  HG2 LYS A 185     -14.068  -0.971 -15.502  1.00  0.00      A    H
ATOM   2691  CD  LYS A 185     -14.654  -2.291 -16.982  1.00  0.00      A    C
ATOM   2692  HD1 LYS A 185     -14.004  -3.124 -16.637  1.00  0.00      A    H
ATOM   2693  HD2 LYS A 185     -15.612  -2.498 -16.460  1.00  0.00      A    H
ATOM   2694  CE  LYS A 185     -14.747  -2.495 -18.497  1.00  0.00      A    C
ATOM   2695  HE1 LYS A 185     -15.188  -1.587 -18.961  1.00  0.00      A    H
ATOM   2696  HE2 LYS A 185     -13.729  -2.645 -18.915  1.00  0.00      A    H
ATOM   2697  NZ  LYS A 185     -15.499  -3.705 -18.811  1.00  0.00      A    N
ATOM   2698  HZ1 LYS A 185     -15.177  -3.997 -19.756  1.00  0.00      A    H
ATOM   2699  HZ2 LYS A 185     -15.240  -4.466 -18.152  1.00  0.00      A    H
ATOM   2700  HZ3 LYS A 185     -16.531  -3.584 -18.751  1.00  0.00      A    H
ATOM   2701  C   LYS A 185     -15.605   2.567 -17.026  1.00  0.00      A    C
ATOM   2702  O   LYS A 185     -15.506   2.437 -18.296  1.00  0.00      A    O
ATOM   2703  N   ASN A 186     -16.224   3.571 -16.382  1.00  0.00      A    N
ATOM   2704  HN  ASN A 186     -16.164   3.660 -15.391  1.00  0.00      A    H
ATOM   2705  CA  ASN A 186     -16.931   4.576 -17.122  1.00  0.00      A    C
ATOM   2706  HA  ASN A 186     -17.389   4.209 -18.029  1.00  0.00      A    H
ATOM   2707  CB  ASN A 186     -18.068   5.335 -16.376  1.00  0.00      A    C
ATOM   2708  HB1 ASN A 186     -17.652   5.625 -15.387  1.00  0.00      A    H
ATOM   2709  HB2 ASN A 186     -18.445   6.285 -16.810  1.00  0.00      A    H
ATOM   2710  CG  ASN A 186     -19.152   4.306 -16.169  1.00  0.00      A    C
ATOM   2711  OD1 ASN A 186     -19.174   3.328 -15.436  1.00  0.00      A    O
ATOM   2712  ND2 ASN A 186     -20.178   4.498 -16.962  1.00  0.00      A    N
ATOM   2713 HD21 ASN A 186     -20.898   3.806 -16.912  1.00  0.00      A    H
ATOM   2714 HD22 ASN A 186     -20.310   5.398 -17.379  1.00  0.00      A    H
ATOM   2715  C   ASN A 186     -15.926   5.697 -17.555  1.00  0.00      A    C
ATOM   2716  O   ASN A 186     -15.773   5.944 -18.742  1.00  0.00      A    O
ATOM   2717  N   TRP A 187     -15.310   6.439 -16.606  1.00  0.00      A    N
ATOM   2718  HN  TRP A 187     -15.495   6.213 -15.653  1.00  0.00      A    H
ATOM   2719  CA  TRP A 187     -14.524   7.590 -17.010  1.00  0.00      A    C
ATOM   2720  HA  TRP A 187     -15.116   8.076 -17.770  1.00  0.00      A    H
ATOM   2721  CB  TRP A 187     -14.373   8.535 -15.809  1.00  0.00      A    C
ATOM   2722  HB1 TRP A 187     -13.488   8.316 -15.174  1.00  0.00      A    H
ATOM   2723  HB2 TRP A 187     -14.274   9.607 -16.083  1.00  0.00      A    H
ATOM   2724  CG  TRP A 187     -15.681   8.708 -15.099  1.00  0.00      A    C
ATOM   2725  CD1 TRP A 187     -16.898   8.996 -15.613  1.00  0.00      A    C
ATOM   2726  HD1 TRP A 187     -17.142   9.190 -16.648  1.00  0.00      A    H
ATOM   2727  NE1 TRP A 187     -17.869   8.964 -14.614  1.00  0.00      A    N
ATOM   2728  HE1 TRP A 187     -18.814   9.192 -14.703  1.00  0.00      A    H
ATOM   2729  CE2 TRP A 187     -17.182   8.802 -13.388  1.00  0.00      A    C
ATOM   2730  CD2 TRP A 187     -15.822   8.555 -13.685  1.00  0.00      A    C
ATOM   2731  CE3 TRP A 187     -14.886   8.269 -12.732  1.00  0.00      A    C
ATOM   2732  HE3 TRP A 187     -13.838   8.109 -12.939  1.00  0.00      A    H
ATOM   2733  CZ3 TRP A 187     -15.401   8.288 -11.451  1.00  0.00      A    C
ATOM   2734  HZ3 TRP A 187     -14.759   7.903 -10.673  1.00  0.00      A    H
ATOM   2735  CZ2 TRP A 187     -17.672   8.868 -12.111  1.00  0.00      A    C
ATOM   2736  HZ2 TRP A 187     -18.739   8.981 -11.996  1.00  0.00      A    H
ATOM   2737  CH2 TRP A 187     -16.742   8.525 -11.166  1.00  0.00      A    C
ATOM   2738  HH2 TRP A 187     -16.952   8.330 -10.124  1.00  0.00      A    H
ATOM   2739  C   TRP A 187     -13.139   7.171 -17.548  1.00  0.00      A    C
ATOM   2740  O   TRP A 187     -12.760   6.040 -17.438  1.00  0.00      A    O
ATOM   2741  N   GLY A 188     -12.399   8.085 -18.250  1.00  0.00      A    N
ATOM   2742  HN  GLY A 188     -12.793   8.955 -18.535  1.00  0.00      A    H
ATOM   2743  CA  GLY A 188     -11.009   7.687 -18.754  1.00  0.00      A    C
ATOM   2744  HA1 GLY A 188     -10.717   8.597 -19.256  1.00  0.00      A    H
ATOM   2745  HA2 GLY A 188     -10.372   7.398 -17.931  1.00  0.00      A    H
ATOM   2746  C   GLY A 188     -10.861   6.649 -19.810  1.00  0.00      A    C
ATOM   2747  O   GLY A 188     -11.733   6.555 -20.673  1.00  0.00      A    O
ATOM   2748  N   GLU A 189      -9.769   5.874 -19.651  1.00  0.00      A    N
ATOM   2749  HN  GLU A 189      -9.161   5.999 -18.871  1.00  0.00      A    H
ATOM   2750  CA  GLU A 189      -9.505   4.709 -20.519  1.00  0.00      A    C
ATOM   2751  HA  GLU A 189     -10.056   4.742 -21.447  1.00  0.00      A    H
ATOM   2752  CB  GLU A 189      -7.989   4.761 -20.881  1.00  0.00      A    C
ATOM   2753  HB1 GLU A 189      -7.502   4.604 -19.895  1.00  0.00      A    H
ATOM   2754  HB2 GLU A 189      -7.660   3.937 -21.550  1.00  0.00      A    H
ATOM   2755  CG  GLU A 189      -7.600   6.076 -21.570  1.00  0.00      A    C
ATOM   2756  HG1 GLU A 189      -8.118   6.295 -22.529  1.00  0.00      A    H
ATOM   2757  HG2 GLU A 189      -7.971   6.935 -20.971  1.00  0.00      A    H
ATOM   2758  CD  GLU A 189      -6.085   6.275 -21.840  1.00  0.00      A    C
ATOM   2759  OE1 GLU A 189      -5.694   6.367 -23.066  1.00  0.00      A    O
ATOM   2760  OE2 GLU A 189      -5.248   6.125 -20.901  1.00  0.00      A    O
ATOM   2761  C   GLU A 189      -9.843   3.455 -19.749  1.00  0.00      A    C
ATOM   2762  O   GLU A 189      -8.980   2.693 -19.281  1.00  0.00      A    O
ATOM   2763  N   SER A 190     -11.160   3.106 -19.719  1.00  0.00      A    N
ATOM   2764  HN  SER A 190     -11.668   3.634 -20.396  1.00  0.00      A    H
ATOM   2765  CA  SER A 190     -11.818   1.990 -19.101  1.00  0.00      A    C
ATOM   2766  HA  SER A 190     -12.868   2.190 -19.256  1.00  0.00      A    H
ATOM   2767  CB  SER A 190     -11.406   0.605 -19.715  1.00  0.00      A    C
ATOM   2768  HB1 SER A 190     -10.326   0.492 -19.478  1.00  0.00      A    H
ATOM   2769  HB2 SER A 190     -12.034  -0.162 -19.213  1.00  0.00      A    H
ATOM   2770  OG  SER A 190     -11.634   0.682 -21.116  1.00  0.00      A    O
ATOM   2771  HG1 SER A 190     -11.009   1.331 -21.447  1.00  0.00      A    H
ATOM   2772  C   SER A 190     -11.592   1.972 -17.592  1.00  0.00      A    C
ATOM   2773  O   SER A 190     -11.402   0.927 -16.973  1.00  0.00      A    O
ATOM   2774  N   GLY A 191     -11.779   3.154 -16.973  1.00  0.00      A    N
ATOM   2775  HN  GLY A 191     -12.161   3.839 -17.587  1.00  0.00      A    H
ATOM   2776  CA  GLY A 191     -11.602   3.470 -15.522  1.00  0.00      A    C
ATOM   2777  HA1 GLY A 191     -12.298   4.283 -15.377  1.00  0.00      A    H
ATOM   2778  HA2 GLY A 191     -11.709   2.651 -14.827  1.00  0.00      A    H
ATOM   2779  C   GLY A 191     -10.309   4.026 -15.123  1.00  0.00      A    C
ATOM   2780  O   GLY A 191     -10.178   4.455 -13.986  1.00  0.00      A    O
ATOM   2781  N   TYR A 192      -9.351   4.142 -16.026  1.00  0.00      A    N
ATOM   2782  HN  TYR A 192      -9.534   3.749 -16.924  1.00  0.00      A    H
ATOM   2783  CA  TYR A 192      -8.041   4.659 -15.679  1.00  0.00      A    C
ATOM   2784  HA  TYR A 192      -7.978   4.612 -14.602  1.00  0.00      A    H
ATOM   2785  CB  TYR A 192      -6.984   3.706 -16.266  1.00  0.00      A    C
ATOM   2786  HB1 TYR A 192      -7.195   3.765 -17.355  1.00  0.00      A    H
ATOM   2787  HB2 TYR A 192      -5.970   4.080 -16.009  1.00  0.00      A    H
ATOM   2788  CG  TYR A 192      -7.183   2.346 -15.695  1.00  0.00      A    C
ATOM   2789  CD1 TYR A 192      -7.735   1.272 -16.396  1.00  0.00      A    C
ATOM   2790  HD1 TYR A 192      -8.113   1.455 -17.391  1.00  0.00      A    H
ATOM   2791  CE1 TYR A 192      -7.651  -0.024 -15.964  1.00  0.00      A    C
ATOM   2792  HE1 TYR A 192      -8.167  -0.789 -16.526  1.00  0.00      A    H
ATOM   2793  CZ  TYR A 192      -7.176  -0.287 -14.645  1.00  0.00      A    C
ATOM   2794  OH  TYR A 192      -7.120  -1.583 -14.223  1.00  0.00      A    O
ATOM   2795  HH  TYR A 192      -7.377  -2.226 -14.888  1.00  0.00      A    H
ATOM   2796  CD2 TYR A 192      -6.613   2.078 -14.446  1.00  0.00      A    C
ATOM   2797  HD2 TYR A 192      -6.050   2.804 -13.878  1.00  0.00      A    H
ATOM   2798  CE2 TYR A 192      -6.564   0.787 -13.912  1.00  0.00      A    C
ATOM   2799  HE2 TYR A 192      -6.090   0.510 -12.982  1.00  0.00      A    H
ATOM   2800  C   TYR A 192      -7.877   6.068 -16.141  1.00  0.00      A    C
ATOM   2801  O   TYR A 192      -8.203   6.466 -17.282  1.00  0.00      A    O
ATOM   2802  N   ILE A 193      -7.451   6.966 -15.243  1.00  0.00      A    N
ATOM   2803  HN  ILE A 193      -7.206   6.686 -14.318  1.00  0.00      A    H
ATOM   2804  CA  ILE A 193      -7.221   8.392 -15.447  1.00  0.00      A    C
ATOM   2805  HA  ILE A 193      -7.558   8.652 -16.439  1.00  0.00      A    H
ATOM   2806  CB  ILE A 193      -8.043   9.300 -14.451  1.00  0.00      A    C
ATOM   2807  HB  ILE A 193      -7.882   8.961 -13.405  1.00  0.00      A    H
ATOM   2808  CG2 ILE A 193      -7.601  10.808 -14.622  1.00  0.00      A    C
ATOM   2809 HG21 ILE A 193      -7.761  11.152 -15.667  1.00  0.00      A    H
ATOM   2810 HG22 ILE A 193      -8.141  11.456 -13.899  1.00  0.00      A    H
ATOM   2811 HG23 ILE A 193      -6.523  10.904 -14.374  1.00  0.00      A    H
ATOM   2812  CG1 ILE A 193      -9.536   9.319 -14.591  1.00  0.00      A    C
ATOM   2813 HG11 ILE A 193      -9.926  10.042 -13.844  1.00  0.00      A    H
ATOM   2814 HG12 ILE A 193      -9.759   9.721 -15.602  1.00  0.00      A    H
ATOM   2815  CD  ILE A 193     -10.306   8.017 -14.324  1.00  0.00      A    C
ATOM   2816  HD1 ILE A 193      -9.946   7.554 -13.380  1.00  0.00      A    H
ATOM   2817  HD2 ILE A 193     -11.394   8.219 -14.227  1.00  0.00      A    H
ATOM   2818  HD3 ILE A 193     -10.168   7.370 -15.217  1.00  0.00      A    H
ATOM   2819  C   ILE A 193      -5.758   8.641 -15.372  1.00  0.00      A    C
ATOM   2820  O   ILE A 193      -5.105   8.362 -14.323  1.00  0.00      A    O
ATOM   2821  N   ARG A 194      -5.299   9.273 -16.427  1.00  0.00      A    N
ATOM   2822  HN  ARG A 194      -5.941   9.508 -17.153  1.00  0.00      A    H
ATOM   2823  CA  ARG A 194      -3.921   9.710 -16.516  1.00  0.00      A    C
ATOM   2824  HA  ARG A 194      -3.367   8.931 -16.015  1.00  0.00      A    H
ATOM   2825  CB  ARG A 194      -3.322   9.816 -17.966  1.00  0.00      A    C
ATOM   2826  HB1 ARG A 194      -3.688  10.759 -18.425  1.00  0.00      A    H
ATOM   2827  HB2 ARG A 194      -2.235  10.045 -17.934  1.00  0.00      A    H
ATOM   2828  CG  ARG A 194      -3.538   8.652 -18.913  1.00  0.00      A    C
ATOM   2829  HG1 ARG A 194      -3.168   7.756 -18.370  1.00  0.00      A    H
ATOM   2830  HG2 ARG A 194      -4.634   8.531 -19.050  1.00  0.00      A    H
ATOM   2831  CD  ARG A 194      -2.775   8.682 -20.231  1.00  0.00      A    C
ATOM   2832  HD1 ARG A 194      -3.152   9.604 -20.722  1.00  0.00      A    H
ATOM   2833  HD2 ARG A 194      -1.689   8.710 -19.999  1.00  0.00      A    H
ATOM   2834  NE  ARG A 194      -3.101   7.491 -21.078  1.00  0.00      A    N
ATOM   2835  HE  ARG A 194      -4.035   7.133 -21.058  1.00  0.00      A    H
ATOM   2836  CZ  ARG A 194      -2.284   6.855 -21.915  1.00  0.00      A    C
ATOM   2837  NH1 ARG A 194      -1.117   7.339 -22.218  1.00  0.00      A    N
ATOM   2838 HH11 ARG A 194      -1.040   8.326 -22.081  1.00  0.00      A    H
ATOM   2839 HH12 ARG A 194      -0.647   6.954 -23.012  1.00  0.00      A    H
ATOM   2840  NH2 ARG A 194      -2.719   5.722 -22.538  1.00  0.00      A    N
ATOM   2841 HH21 ARG A 194      -3.714   5.657 -22.616  1.00  0.00      A    H
ATOM   2842 HH22 ARG A 194      -1.938   5.207 -22.892  1.00  0.00      A    H
ATOM   2843  C   ARG A 194      -3.801  11.078 -15.850  1.00  0.00      A    C
ATOM   2844  O   ARG A 194      -3.974  12.067 -16.500  1.00  0.00      A    O
ATOM   2845  N   ALA A 195      -3.468  11.075 -14.505  1.00  0.00      A    N
ATOM   2846  HN  ALA A 195      -3.481  10.246 -13.951  1.00  0.00      A    H
ATOM   2847  CA  ALA A 195      -3.395  12.253 -13.629  1.00  0.00      A    C
ATOM   2848  HA  ALA A 195      -4.040  13.028 -14.014  1.00  0.00      A    H
ATOM   2849  CB  ALA A 195      -3.865  11.939 -12.214  1.00  0.00      A    C
ATOM   2850  HB1 ALA A 195      -4.922  11.610 -12.313  1.00  0.00      A    H
ATOM   2851  HB2 ALA A 195      -3.228  11.202 -11.679  1.00  0.00      A    H
ATOM   2852  HB3 ALA A 195      -4.084  12.858 -11.630  1.00  0.00      A    H
ATOM   2853  C   ALA A 195      -1.994  12.804 -13.532  1.00  0.00      A    C
ATOM   2854  O   ALA A 195      -0.995  12.174 -13.171  1.00  0.00      A    O
ATOM   2855  N   GLU A 196      -1.791  14.019 -13.952  1.00  0.00      A    N
ATOM   2856  HN  GLU A 196      -2.564  14.578 -14.244  1.00  0.00      A    H
ATOM   2857  CA  GLU A 196      -0.527  14.728 -13.992  1.00  0.00      A    C
ATOM   2858  HA  GLU A 196       0.006  14.265 -14.809  1.00  0.00      A    H
ATOM   2859  CB  GLU A 196      -0.848  16.206 -14.408  1.00  0.00      A    C
ATOM   2860  HB1 GLU A 196      -1.382  16.256 -15.381  1.00  0.00      A    H
ATOM   2861  HB2 GLU A 196      -1.439  16.670 -13.589  1.00  0.00      A    H
ATOM   2862  CG  GLU A 196       0.375  17.074 -14.721  1.00  0.00      A    C
ATOM   2863  HG1 GLU A 196       1.108  17.077 -13.886  1.00  0.00      A    H
ATOM   2864  HG2 GLU A 196       0.862  16.569 -15.582  1.00  0.00      A    H
ATOM   2865  CD  GLU A 196       0.044  18.468 -14.974  1.00  0.00      A    C
ATOM   2866  OE1 GLU A 196      -0.414  19.106 -13.980  1.00  0.00      A    O
ATOM   2867  OE2 GLU A 196       0.155  18.976 -16.145  1.00  0.00      A    O
ATOM   2868  C   GLU A 196       0.416  14.624 -12.756  1.00  0.00      A    C
ATOM   2869  O   GLU A 196       0.107  14.950 -11.596  1.00  0.00      A    O
ATOM   2870  N   ARG A 197       1.703  14.289 -13.124  1.00  0.00      A    N
ATOM   2871  HN  ARG A 197       2.003  14.169 -14.067  1.00  0.00      A    H
ATOM   2872  CA  ARG A 197       2.909  14.134 -12.327  1.00  0.00      A    C
ATOM   2873  HA  ARG A 197       2.769  14.279 -11.266  1.00  0.00      A    H
ATOM   2874  CB  ARG A 197       3.347  12.635 -12.559  1.00  0.00      A    C
ATOM   2875  HB1 ARG A 197       2.503  11.958 -12.307  1.00  0.00      A    H
ATOM   2876  HB2 ARG A 197       3.655  12.660 -13.626  1.00  0.00      A    H
ATOM   2877  CG  ARG A 197       4.575  12.066 -11.809  1.00  0.00      A    C
ATOM   2878  HG1 ARG A 197       5.513  12.542 -12.165  1.00  0.00      A    H
ATOM   2879  HG2 ARG A 197       4.533  12.230 -10.711  1.00  0.00      A    H
ATOM   2880  CD  ARG A 197       4.702  10.494 -12.005  1.00  0.00      A    C
ATOM   2881  HD1 ARG A 197       5.376   9.962 -11.300  1.00  0.00      A    H
ATOM   2882  HD2 ARG A 197       3.670  10.095 -11.909  1.00  0.00      A    H
ATOM   2883  NE  ARG A 197       5.167  10.265 -13.468  1.00  0.00      A    N
ATOM   2884  HE  ARG A 197       4.401   9.957 -14.031  1.00  0.00      A    H
ATOM   2885  CZ  ARG A 197       6.434   9.970 -13.807  1.00  0.00      A    C
ATOM   2886  NH1 ARG A 197       7.444   9.971 -12.930  1.00  0.00      A    N
ATOM   2887 HH11 ARG A 197       7.264  10.289 -11.999  1.00  0.00      A    H
ATOM   2888 HH12 ARG A 197       8.352   9.600 -13.122  1.00  0.00      A    H
ATOM   2889  NH2 ARG A 197       6.725   9.525 -15.020  1.00  0.00      A    N
ATOM   2890 HH21 ARG A 197       5.971   9.574 -15.675  1.00  0.00      A    H
ATOM   2891 HH22 ARG A 197       7.633   9.148 -15.199  1.00  0.00      A    H
ATOM   2892  C   ARG A 197       4.018  15.059 -12.754  1.00  0.00      A    C
ATOM   2893  O   ARG A 197       4.263  15.287 -13.951  1.00  0.00      A    O
ATOM   2894  N   ASN A 198       4.754  15.598 -11.779  1.00  0.00      A    N
ATOM   2895  HN  ASN A 198       4.589  15.278 -10.850  1.00  0.00      A    H
ATOM   2896  CA  ASN A 198       5.684  16.676 -11.796  1.00  0.00      A    C
ATOM   2897  HA  ASN A 198       6.239  16.669 -10.869  1.00  0.00      A    H
ATOM   2898  CB  ASN A 198       6.890  16.602 -12.754  1.00  0.00      A    C
ATOM   2899  HB1 ASN A 198       6.617  16.506 -13.827  1.00  0.00      A    H
ATOM   2900  HB2 ASN A 198       7.502  17.528 -12.706  1.00  0.00      A    H
ATOM   2901  CG  ASN A 198       7.735  15.301 -12.419  1.00  0.00      A    C
ATOM   2902  OD1 ASN A 198       8.217  15.257 -11.232  1.00  0.00      A    O
ATOM   2903  ND2 ASN A 198       8.029  14.404 -13.363  1.00  0.00      A    N
ATOM   2904 HD21 ASN A 198       8.563  13.560 -13.317  1.00  0.00      A    H
ATOM   2905 HD22 ASN A 198       7.682  14.379 -14.300  1.00  0.00      A    H
ATOM   2906  C   ASN A 198       4.898  18.009 -11.793  1.00  0.00      A    C
ATOM   2907  O   ASN A 198       4.693  18.713 -12.804  1.00  0.00      A    O
ATOM   2908  N   ILE A 199       4.388  18.418 -10.612  1.00  0.00      A    N
ATOM   2909  HN  ILE A 199       4.638  17.867  -9.820  1.00  0.00      A    H
ATOM   2910  CA  ILE A 199       3.632  19.606 -10.403  1.00  0.00      A    C
ATOM   2911  HA  ILE A 199       3.028  19.767 -11.284  1.00  0.00      A    H
ATOM   2912  CB  ILE A 199       2.728  19.400  -9.247  1.00  0.00      A    C
ATOM   2913  HB  ILE A 199       3.148  19.276  -8.226  1.00  0.00      A    H
ATOM   2914  CG2 ILE A 199       1.810  20.699  -9.077  1.00  0.00      A    C
ATOM   2915 HG21 ILE A 199       2.413  21.600  -8.832  1.00  0.00      A    H
ATOM   2916 HG22 ILE A 199       1.249  20.872 -10.019  1.00  0.00      A    H
ATOM   2917 HG23 ILE A 199       1.080  20.425  -8.286  1.00  0.00      A    H
ATOM   2918  CG1 ILE A 199       1.861  18.127  -9.416  1.00  0.00      A    C
ATOM   2919 HG11 ILE A 199       2.484  17.220  -9.268  1.00  0.00      A    H
ATOM   2920 HG12 ILE A 199       1.032  18.212  -8.682  1.00  0.00      A    H
ATOM   2921  CD  ILE A 199       1.085  18.094 -10.712  1.00  0.00      A    C
ATOM   2922  HD1 ILE A 199       0.285  17.323 -10.716  1.00  0.00      A    H
ATOM   2923  HD2 ILE A 199       0.544  19.040 -10.926  1.00  0.00      A    H
ATOM   2924  HD3 ILE A 199       1.789  17.886 -11.546  1.00  0.00      A    H
ATOM   2925  C   ILE A 199       4.549  20.754 -10.285  1.00  0.00      A    C
ATOM   2926  O   ILE A 199       5.615  20.699  -9.654  1.00  0.00      A    O
ATOM   2927  N   GLU A 200       4.316  21.846 -11.045  1.00  0.00      A    N
ATOM   2928  HN  GLU A 200       3.461  21.969 -11.542  1.00  0.00      A    H
ATOM   2929  CA  GLU A 200       5.197  23.009 -11.042  1.00  0.00      A    C
ATOM   2930  HA  GLU A 200       6.208  22.863 -10.692  1.00  0.00      A    H
ATOM   2931  CB  GLU A 200       5.467  23.528 -12.450  1.00  0.00      A    C
ATOM   2932  HB1 GLU A 200       4.497  23.818 -12.907  1.00  0.00      A    H
ATOM   2933  HB2 GLU A 200       6.026  24.489 -12.428  1.00  0.00      A    H
ATOM   2934  CG  GLU A 200       6.214  22.422 -13.256  1.00  0.00      A    C
ATOM   2935  HG1 GLU A 200       7.110  22.037 -12.724  1.00  0.00      A    H
ATOM   2936  HG2 GLU A 200       5.489  21.604 -13.455  1.00  0.00      A    H
ATOM   2937  CD  GLU A 200       6.571  22.954 -14.563  1.00  0.00      A    C
ATOM   2938  OE1 GLU A 200       7.627  23.579 -14.661  1.00  0.00      A    O
ATOM   2939  OE2 GLU A 200       5.783  22.734 -15.513  1.00  0.00      A    O
ATOM   2940  C   GLU A 200       4.768  24.224 -10.192  1.00  0.00      A    C
ATOM   2941  O   GLU A 200       5.643  24.761  -9.521  1.00  0.00      A    O
ATOM   2942  N   ASN A 201       3.483  24.537 -10.008  1.00  0.00      A    N
ATOM   2943  HN  ASN A 201       2.760  24.077 -10.517  1.00  0.00      A    H
ATOM   2944  CA  ASN A 201       2.945  25.425  -9.040  1.00  0.00      A    C
ATOM   2945  HA  ASN A 201       3.534  26.329  -9.014  1.00  0.00      A    H
ATOM   2946  CB  ASN A 201       1.541  25.862  -9.425  1.00  0.00      A    C
ATOM   2947  HB1 ASN A 201       0.885  24.967  -9.463  1.00  0.00      A    H
ATOM   2948  HB2 ASN A 201       1.091  26.619  -8.747  1.00  0.00      A    H
ATOM   2949  CG  ASN A 201       1.650  26.691 -10.751  1.00  0.00      A    C
ATOM   2950  OD1 ASN A 201       2.593  27.463 -11.006  1.00  0.00      A    O
ATOM   2951  ND2 ASN A 201       0.748  26.415 -11.695  1.00  0.00      A    N
ATOM   2952 HD21 ASN A 201       0.952  26.895 -12.548  1.00  0.00      A    H
ATOM   2953 HD22 ASN A 201      -0.052  25.896 -11.393  1.00  0.00      A    H
ATOM   2954  C   ASN A 201       2.955  24.803  -7.589  1.00  0.00      A    C
ATOM   2955  O   ASN A 201       3.128  23.563  -7.448  1.00  0.00      A    O
ATOM   2956  N   PRO A 202       2.744  25.684  -6.482  1.00  0.00      A    N
ATOM   2957  CD  PRO A 202       2.676  27.212  -6.484  1.00  0.00      A    C
ATOM   2958  HD1 PRO A 202       1.814  27.639  -7.041  1.00  0.00      A    H
ATOM   2959  HD2 PRO A 202       3.667  27.659  -6.713  1.00  0.00      A    H
ATOM   2960  CA  PRO A 202       2.982  25.207  -5.176  1.00  0.00      A    C
ATOM   2961  HA  PRO A 202       3.932  24.708  -5.296  1.00  0.00      A    H
ATOM   2962  CB  PRO A 202       3.219  26.528  -4.316  1.00  0.00      A    C
ATOM   2963  HB1 PRO A 202       3.084  26.418  -3.219  1.00  0.00      A    H
ATOM   2964  HB2 PRO A 202       4.283  26.799  -4.489  1.00  0.00      A    H
ATOM   2965  CG  PRO A 202       2.340  27.604  -5.000  1.00  0.00      A    C
ATOM   2966  HG1 PRO A 202       1.240  27.452  -4.959  1.00  0.00      A    H
ATOM   2967  HG2 PRO A 202       2.522  28.698  -5.058  1.00  0.00      A    H
ATOM   2968  C   PRO A 202       2.021  24.216  -4.503  1.00  0.00      A    C
ATOM   2969  O   PRO A 202       2.546  23.576  -3.565  1.00  0.00      A    O
ATOM   2970  N   ASP A 203       0.819  24.042  -4.952  1.00  0.00      A    N
ATOM   2971  HN  ASP A 203       0.567  24.588  -5.747  1.00  0.00      A    H
ATOM   2972  CA  ASP A 203      -0.001  23.078  -4.255  1.00  0.00      A    C
ATOM   2973  HA  ASP A 203       0.354  22.975  -3.241  1.00  0.00      A    H
ATOM   2974  CB  ASP A 203      -1.451  23.572  -4.207  1.00  0.00      A    C
ATOM   2975  HB1 ASP A 203      -1.813  23.681  -5.251  1.00  0.00      A    H
ATOM   2976  HB2 ASP A 203      -2.128  22.864  -3.682  1.00  0.00      A    H
ATOM   2977  CG  ASP A 203      -1.580  24.976  -3.496  1.00  0.00      A    C
ATOM   2978  OD1 ASP A 203      -1.728  24.952  -2.274  1.00  0.00      A    O
ATOM   2979  OD2 ASP A 203      -1.632  25.974  -4.230  1.00  0.00      A    O
ATOM   2980  C   ASP A 203      -0.025  21.735  -5.036  1.00  0.00      A    C
ATOM   2981  O   ASP A 203       0.307  21.585  -6.211  1.00  0.00      A    O
ATOM   2982  N   GLY A 204      -0.406  20.583  -4.375  1.00  0.00      A    N
ATOM   2983  HN  GLY A 204      -0.762  20.628  -3.444  1.00  0.00      A    H
ATOM   2984  CA  GLY A 204      -0.434  19.270  -5.009  1.00  0.00      A    C
ATOM   2985  HA1 GLY A 204       0.383  19.178  -5.709  1.00  0.00      A    H
ATOM   2986  HA2 GLY A 204      -0.377  18.474  -4.281  1.00  0.00      A    H
ATOM   2987  C   GLY A 204      -1.694  19.132  -5.835  1.00  0.00      A    C
ATOM   2988  O   GLY A 204      -2.673  19.847  -5.602  1.00  0.00      A    O
ATOM   2989  N   LYS A 205      -1.698  18.131  -6.745  1.00  0.00      A    N
ATOM   2990  HN  LYS A 205      -0.872  17.573  -6.747  1.00  0.00      A    H
ATOM   2991  CA  LYS A 205      -2.763  17.775  -7.681  1.00  0.00      A    C
ATOM   2992  HA  LYS A 205      -2.911  18.655  -8.290  1.00  0.00      A    H
ATOM   2993  CB  LYS A 205      -2.227  16.728  -8.706  1.00  0.00      A    C
ATOM   2994  HB1 LYS A 205      -1.164  16.943  -8.947  1.00  0.00      A    H
ATOM   2995  HB2 LYS A 205      -2.208  15.656  -8.416  1.00  0.00      A    H
ATOM   2996  CG  LYS A 205      -3.013  16.659 -10.055  1.00  0.00      A    C
ATOM   2997  HG1 LYS A 205      -2.715  15.676 -10.479  1.00  0.00      A    H
ATOM   2998  HG2 LYS A 205      -4.091  16.560  -9.802  1.00  0.00      A    H
ATOM   2999  CD  LYS A 205      -2.560  17.541 -11.235  1.00  0.00      A    C
ATOM   3000  HD1 LYS A 205      -1.604  17.102 -11.593  1.00  0.00      A    H
ATOM   3001  HD2 LYS A 205      -3.377  17.509 -11.986  1.00  0.00      A    H
ATOM   3002  CE  LYS A 205      -2.367  19.046 -10.966  1.00  0.00      A    C
ATOM   3003  HE1 LYS A 205      -3.318  19.357 -10.482  1.00  0.00      A    H
ATOM   3004  HE2 LYS A 205      -1.489  19.154 -10.295  1.00  0.00      A    H
ATOM   3005  NZ  LYS A 205      -2.126  19.900 -12.075  1.00  0.00      A    N
ATOM   3006  HZ1 LYS A 205      -1.871  20.853 -11.746  1.00  0.00      A    H
ATOM   3007  HZ2 LYS A 205      -1.444  19.513 -12.758  1.00  0.00      A    H
ATOM   3008  HZ3 LYS A 205      -3.055  19.989 -12.535  1.00  0.00      A    H
ATOM   3009  C   LYS A 205      -4.026  17.226  -7.113  1.00  0.00      A    C
ATOM   3010  O   LYS A 205      -4.054  16.096  -6.725  1.00  0.00      A    O
ATOM   3011  N   CYS A 206      -5.053  18.041  -7.075  1.00  0.00      A    N
ATOM   3012  HN  CYS A 206      -5.002  18.941  -7.502  1.00  0.00      A    H
ATOM   3013  CA  CYS A 206      -6.423  17.567  -6.689  1.00  0.00      A    C
ATOM   3014  HA  CYS A 206      -6.918  18.525  -6.748  1.00  0.00      A    H
ATOM   3015  CB  CYS A 206      -6.955  16.561  -7.822  1.00  0.00      A    C
ATOM   3016  HB1 CYS A 206      -6.368  15.618  -7.856  1.00  0.00      A    H
ATOM   3017  HB2 CYS A 206      -7.949  16.170  -7.515  1.00  0.00      A    H
ATOM   3018  SG  CYS A 206      -7.075  17.201  -9.567  1.00  0.00      A    S
ATOM   3019  C   CYS A 206      -6.545  16.851  -5.303  1.00  0.00      A    C
ATOM   3020  O   CYS A 206      -7.421  16.044  -5.080  1.00  0.00      A    O
ATOM   3021  N   GLY A 207      -5.568  17.131  -4.414  1.00  0.00      A    N
ATOM   3022  HN  GLY A 207      -4.971  17.926  -4.498  1.00  0.00      A    H
ATOM   3023  CA  GLY A 207      -5.477  16.521  -3.094  1.00  0.00      A    C
ATOM   3024  HA1 GLY A 207      -5.023  17.221  -2.409  1.00  0.00      A    H
ATOM   3025  HA2 GLY A 207      -6.467  16.331  -2.708  1.00  0.00      A    H
ATOM   3026  C   GLY A 207      -4.814  15.239  -2.962  1.00  0.00      A    C
ATOM   3027  O   GLY A 207      -4.790  14.749  -1.799  1.00  0.00      A    O
ATOM   3028  N   ILE A 208      -4.379  14.646  -4.112  1.00  0.00      A    N
ATOM   3029  HN  ILE A 208      -4.396  15.155  -4.969  1.00  0.00      A    H
ATOM   3030  CA  ILE A 208      -3.791  13.326  -4.102  1.00  0.00      A    C
ATOM   3031  HA  ILE A 208      -4.555  12.625  -3.798  1.00  0.00      A    H
ATOM   3032  CB  ILE A 208      -3.378  12.852  -5.536  1.00  0.00      A    C
ATOM   3033  HB  ILE A 208      -4.221  13.005  -6.243  1.00  0.00      A    H
ATOM   3034  CG2 ILE A 208      -2.166  13.619  -6.128  1.00  0.00      A    C
ATOM   3035 HG21 ILE A 208      -2.289  13.674  -7.231  1.00  0.00      A    H
ATOM   3036 HG22 ILE A 208      -2.161  14.624  -5.655  1.00  0.00      A    H
ATOM   3037 HG23 ILE A 208      -1.249  13.051  -5.860  1.00  0.00      A    H
ATOM   3038  CG1 ILE A 208      -3.123  11.326  -5.704  1.00  0.00      A    C
ATOM   3039 HG11 ILE A 208      -2.199  10.987  -5.191  1.00  0.00      A    H
ATOM   3040 HG12 ILE A 208      -3.866  10.603  -5.303  1.00  0.00      A    H
ATOM   3041  CD  ILE A 208      -2.937  11.014  -7.123  1.00  0.00      A    C
ATOM   3042  HD1 ILE A 208      -3.807  11.404  -7.693  1.00  0.00      A    H
ATOM   3043  HD2 ILE A 208      -2.080  11.482  -7.653  1.00  0.00      A    H
ATOM   3044  HD3 ILE A 208      -2.773   9.934  -7.321  1.00  0.00      A    H
ATOM   3045  C   ILE A 208      -2.632  13.128  -3.143  1.00  0.00      A    C
ATOM   3046  O   ILE A 208      -2.563  12.125  -2.430  1.00  0.00      A    O
ATOM   3047  N   THR A 209      -1.697  14.062  -3.023  1.00  0.00      A    N
ATOM   3048  HN  THR A 209      -1.629  14.909  -3.545  1.00  0.00      A    H
ATOM   3049  CA  THR A 209      -0.588  13.931  -2.109  1.00  0.00      A    C
ATOM   3050  HA  THR A 209      -0.186  12.930  -2.161  1.00  0.00      A    H
ATOM   3051  CB  THR A 209       0.587  14.871  -2.615  1.00  0.00      A    C
ATOM   3052  HB  THR A 209       1.428  14.909  -1.890  1.00  0.00      A    H
ATOM   3053  OG1 THR A 209       0.059  16.192  -2.875  1.00  0.00      A    O
ATOM   3054  HG1 THR A 209       0.797  16.655  -3.277  1.00  0.00      A    H
ATOM   3055  CG2 THR A 209       1.219  14.370  -3.906  1.00  0.00      A    C
ATOM   3056 HG21 THR A 209       1.167  13.263  -3.983  1.00  0.00      A    H
ATOM   3057 HG22 THR A 209       0.596  14.726  -4.754  1.00  0.00      A    H
ATOM   3058 HG23 THR A 209       2.286  14.655  -4.021  1.00  0.00      A    H
ATOM   3059  C   THR A 209      -0.826  14.207  -0.698  1.00  0.00      A    C
ATOM   3060  O   THR A 209       0.105  14.071   0.100  1.00  0.00      A    O
ATOM   3061  N   ARG A 210      -2.067  14.489  -0.290  1.00  0.00      A    N
ATOM   3062  HN  ARG A 210      -2.866  14.456  -0.886  1.00  0.00      A    H
ATOM   3063  CA  ARG A 210      -2.389  14.988   0.979  1.00  0.00      A    C
ATOM   3064  HA  ARG A 210      -1.525  15.588   1.222  1.00  0.00      A    H
ATOM   3065  CB  ARG A 210      -3.709  15.858   1.144  1.00  0.00      A    C
ATOM   3066  HB1 ARG A 210      -3.726  16.504   0.240  1.00  0.00      A    H
ATOM   3067  HB2 ARG A 210      -4.646  15.266   1.068  1.00  0.00      A    H
ATOM   3068  CG  ARG A 210      -3.740  16.661   2.429  1.00  0.00      A    C
ATOM   3069  HG1 ARG A 210      -4.022  15.893   3.181  1.00  0.00      A    H
ATOM   3070  HG2 ARG A 210      -2.746  17.119   2.622  1.00  0.00      A    H
ATOM   3071  CD  ARG A 210      -4.693  17.830   2.378  1.00  0.00      A    C
ATOM   3072  HD1 ARG A 210      -4.399  18.604   1.637  1.00  0.00      A    H
ATOM   3073  HD2 ARG A 210      -5.693  17.401   2.154  1.00  0.00      A    H
ATOM   3074  NE  ARG A 210      -4.678  18.417   3.791  1.00  0.00      A    N
ATOM   3075  HE  ARG A 210      -4.175  18.121   4.603  1.00  0.00      A    H
ATOM   3076  CZ  ARG A 210      -5.605  19.331   4.177  1.00  0.00      A    C
ATOM   3077  NH1 ARG A 210      -6.742  19.555   3.503  1.00  0.00      A    N
ATOM   3078 HH11 ARG A 210      -6.779  19.229   2.558  1.00  0.00      A    H
ATOM   3079 HH12 ARG A 210      -7.477  20.123   3.875  1.00  0.00      A    H
ATOM   3080  NH2 ARG A 210      -5.524  19.741   5.457  1.00  0.00      A    N
ATOM   3081 HH21 ARG A 210      -4.613  19.689   5.867  1.00  0.00      A    H
ATOM   3082 HH22 ARG A 210      -6.204  20.317   5.911  1.00  0.00      A    H
ATOM   3083  C   ARG A 210      -2.478  13.899   2.081  1.00  0.00      A    C
ATOM   3084  O   ARG A 210      -1.880  13.997   3.142  1.00  0.00      A    O
ATOM   3085  N   PHE A 211      -3.287  12.818   1.853  1.00  0.00      A    N
ATOM   3086  HN  PHE A 211      -3.700  12.748   0.948  1.00  0.00      A    H
ATOM   3087  CA  PHE A 211      -3.673  11.781   2.913  1.00  0.00      A    C
ATOM   3088  HA  PHE A 211      -3.098  11.999   3.801  1.00  0.00      A    H
ATOM   3089  CB  PHE A 211      -5.127  11.840   3.373  1.00  0.00      A    C
ATOM   3090  HB1 PHE A 211      -5.903  11.513   2.649  1.00  0.00      A    H
ATOM   3091  HB2 PHE A 211      -5.341  11.120   4.192  1.00  0.00      A    H
ATOM   3092  CG  PHE A 211      -5.491  13.129   3.935  1.00  0.00      A    C
ATOM   3093  CD1 PHE A 211      -6.554  13.888   3.382  1.00  0.00      A    C
ATOM   3094  HD1 PHE A 211      -6.977  13.494   2.470  1.00  0.00      A    H
ATOM   3095  CE1 PHE A 211      -6.985  15.042   4.076  1.00  0.00      A    C
ATOM   3096  HE1 PHE A 211      -7.869  15.529   3.690  1.00  0.00      A    H
ATOM   3097  CZ  PHE A 211      -6.366  15.519   5.217  1.00  0.00      A    C
ATOM   3098  HZ  PHE A 211      -6.761  16.327   5.814  1.00  0.00      A    H
ATOM   3099  CD2 PHE A 211      -4.832  13.600   5.059  1.00  0.00      A    C
ATOM   3100  HD2 PHE A 211      -4.049  13.042   5.549  1.00  0.00      A    H
ATOM   3101  CE2 PHE A 211      -5.263  14.789   5.754  1.00  0.00      A    C
ATOM   3102  HE2 PHE A 211      -4.741  15.038   6.666  1.00  0.00      A    H
ATOM   3103  C   PHE A 211      -3.448  10.313   2.560  1.00  0.00      A    C
ATOM   3104  O   PHE A 211      -4.125   9.373   3.002  1.00  0.00      A    O
ATOM   3105  N   ALA A 212      -2.483   9.935   1.753  1.00  0.00      A    N
ATOM   3106  HN  ALA A 212      -1.751  10.586   1.567  1.00  0.00      A    H
ATOM   3107  CA  ALA A 212      -2.259   8.630   1.214  1.00  0.00      A    C
ATOM   3108  HA  ALA A 212      -3.162   8.104   0.942  1.00  0.00      A    H
ATOM   3109  CB  ALA A 212      -1.394   8.858  -0.040  1.00  0.00      A    C
ATOM   3110  HB1 ALA A 212      -1.234   7.976  -0.697  1.00  0.00      A    H
ATOM   3111  HB2 ALA A 212      -1.672   9.752  -0.638  1.00  0.00      A    H
ATOM   3112  HB3 ALA A 212      -0.331   9.068   0.203  1.00  0.00      A    H
ATOM   3113  C   ALA A 212      -1.512   7.662   2.152  1.00  0.00      A    C
ATOM   3114  O   ALA A 212      -0.705   8.006   2.981  1.00  0.00      A    O
ATOM   3115  N   SER A 213      -1.876   6.407   2.117  1.00  0.00      A    N
ATOM   3116  HN  SER A 213      -2.665   6.230   1.534  1.00  0.00      A    H
ATOM   3117  CA  SER A 213      -1.259   5.348   2.869  1.00  0.00      A    C
ATOM   3118  HA  SER A 213      -0.233   5.655   3.006  1.00  0.00      A    H
ATOM   3119  CB  SER A 213      -1.919   5.026   4.221  1.00  0.00      A    C
ATOM   3120  HB1 SER A 213      -1.616   4.080   4.719  1.00  0.00      A    H
ATOM   3121  HB2 SER A 213      -1.677   5.821   4.959  1.00  0.00      A    H
ATOM   3122  OG  SER A 213      -3.309   5.132   4.080  1.00  0.00      A    O
ATOM   3123  HG1 SER A 213      -3.750   4.616   4.759  1.00  0.00      A    H
ATOM   3124  C   SER A 213      -1.160   4.140   2.056  1.00  0.00      A    C
ATOM   3125  O   SER A 213      -1.649   4.005   0.951  1.00  0.00      A    O
ATOM   3126  N   TYR A 214      -0.407   3.140   2.485  1.00  0.00      A    N
ATOM   3127  HN  TYR A 214       0.154   3.296   3.295  1.00  0.00      A    H
ATOM   3128  CA  TYR A 214      -0.214   1.822   1.823  1.00  0.00      A    C
ATOM   3129  HA  TYR A 214      -1.172   1.633   1.360  1.00  0.00      A    H
ATOM   3130  CB  TYR A 214       0.870   1.939   0.730  1.00  0.00      A    C
ATOM   3131  HB1 TYR A 214       0.839   0.966   0.194  1.00  0.00      A    H
ATOM   3132  HB2 TYR A 214       0.589   2.685  -0.044  1.00  0.00      A    H
ATOM   3133  CG  TYR A 214       2.247   2.272   1.256  1.00  0.00      A    C
ATOM   3134  CD1 TYR A 214       3.166   1.238   1.458  1.00  0.00      A    C
ATOM   3135  HD1 TYR A 214       2.791   0.239   1.291  1.00  0.00      A    H
ATOM   3136  CE1 TYR A 214       4.503   1.403   1.904  1.00  0.00      A    C
ATOM   3137  HE1 TYR A 214       5.243   0.636   2.079  1.00  0.00      A    H
ATOM   3138  CZ  TYR A 214       4.896   2.766   2.041  1.00  0.00      A    C
ATOM   3139  OH  TYR A 214       6.240   3.039   2.585  1.00  0.00      A    O
ATOM   3140  HH  TYR A 214       6.247   3.999   2.573  1.00  0.00      A    H
ATOM   3141  CD2 TYR A 214       2.684   3.639   1.445  1.00  0.00      A    C
ATOM   3142  HD2 TYR A 214       1.990   4.416   1.161  1.00  0.00      A    H
ATOM   3143  CE2 TYR A 214       3.980   3.855   1.973  1.00  0.00      A    C
ATOM   3144  HE2 TYR A 214       4.312   4.816   2.338  1.00  0.00      A    H
ATOM   3145  C   TYR A 214      -0.070   0.616   2.770  1.00  0.00      A    C
ATOM   3146  O   TYR A 214       0.392   0.748   3.879  1.00  0.00      A    O
ATOM   3147  N   PRO A 215      -0.382  -0.663   2.436  1.00  0.00      A    N
ATOM   3148  CD  PRO A 215      -1.239  -1.027   1.327  1.00  0.00      A    C
ATOM   3149  HD1 PRO A 215      -0.794  -0.663   0.376  1.00  0.00      A    H
ATOM   3150  HD2 PRO A 215      -2.243  -0.564   1.437  1.00  0.00      A    H
ATOM   3151  CA  PRO A 215      -0.107  -1.734   3.270  1.00  0.00      A    C
ATOM   3152  HA  PRO A 215      -0.393  -1.496   4.284  1.00  0.00      A    H
ATOM   3153  CB  PRO A 215      -1.098  -2.764   2.755  1.00  0.00      A    C
ATOM   3154  HB1 PRO A 215      -0.752  -3.807   2.920  1.00  0.00      A    H
ATOM   3155  HB2 PRO A 215      -2.037  -2.658   3.339  1.00  0.00      A    H
ATOM   3156  CG  PRO A 215      -1.284  -2.509   1.286  1.00  0.00      A    C
ATOM   3157  HG1 PRO A 215      -0.349  -2.932   0.861  1.00  0.00      A    H
ATOM   3158  HG2 PRO A 215      -2.239  -2.842   0.827  1.00  0.00      A    H
ATOM   3159  C   PRO A 215       1.314  -2.206   3.354  1.00  0.00      A    C
ATOM   3160  O   PRO A 215       2.059  -2.116   2.404  1.00  0.00      A    O
ATOM   3161  N   VAL A 216       1.798  -2.789   4.408  1.00  0.00      A    N
ATOM   3162  HN  VAL A 216       1.131  -2.948   5.133  1.00  0.00      A    H
ATOM   3163  CA  VAL A 216       3.122  -3.414   4.516  1.00  0.00      A    C
ATOM   3164  HA  VAL A 216       3.769  -3.011   3.751  1.00  0.00      A    H
ATOM   3165  CB  VAL A 216       3.952  -3.158   5.799  1.00  0.00      A    C
ATOM   3166  HB  VAL A 216       3.420  -3.608   6.664  1.00  0.00      A    H
ATOM   3167  CG1 VAL A 216       5.432  -3.747   5.550  1.00  0.00      A    C
ATOM   3168 HG11 VAL A 216       6.117  -3.456   6.376  1.00  0.00      A    H
ATOM   3169 HG12 VAL A 216       5.345  -4.839   5.367  1.00  0.00      A    H
ATOM   3170 HG13 VAL A 216       5.925  -3.255   4.685  1.00  0.00      A    H
ATOM   3171  CG2 VAL A 216       3.936  -1.662   5.949  1.00  0.00      A    C
ATOM   3172 HG21 VAL A 216       2.890  -1.404   6.220  1.00  0.00      A    H
ATOM   3173 HG22 VAL A 216       4.485  -1.455   6.892  1.00  0.00      A    H
ATOM   3174 HG23 VAL A 216       4.415  -1.077   5.135  1.00  0.00      A    H
ATOM   3175  C   VAL A 216       2.907  -4.926   4.281  1.00  0.00      A    C
ATOM   3176  O   VAL A 216       2.131  -5.560   4.999  1.00  0.00      A    O
ATOM   3177  N   LYS A 217       3.647  -5.584   3.367  1.00  0.00      A    N
ATOM   3178  HN  LYS A 217       4.204  -5.099   2.699  1.00  0.00      A    H
ATOM   3179  CA  LYS A 217       3.825  -7.039   3.435  1.00  0.00      A    C
ATOM   3180  HA  LYS A 217       3.534  -7.293   4.443  1.00  0.00      A    H
ATOM   3181  CB  LYS A 217       3.002  -7.772   2.296  1.00  0.00      A    C
ATOM   3182  HB1 LYS A 217       1.951  -7.416   2.250  1.00  0.00      A    H
ATOM   3183  HB2 LYS A 217       3.322  -7.477   1.273  1.00  0.00      A    H
ATOM   3184  CG  LYS A 217       3.041  -9.323   2.252  1.00  0.00      A    C
ATOM   3185  HG1 LYS A 217       2.924  -9.774   1.243  1.00  0.00      A    H
ATOM   3186  HG2 LYS A 217       4.045  -9.630   2.615  1.00  0.00      A    H
ATOM   3187  CD  LYS A 217       2.003  -9.888   3.260  1.00  0.00      A    C
ATOM   3188  HD1 LYS A 217       2.222  -9.462   4.262  1.00  0.00      A    H
ATOM   3189  HD2 LYS A 217       1.016  -9.569   2.861  1.00  0.00      A    H
ATOM   3190  CE  LYS A 217       2.028 -11.432   3.390  1.00  0.00      A    C
ATOM   3191  HE1 LYS A 217       1.843 -11.977   2.440  1.00  0.00      A    H
ATOM   3192  HE2 LYS A 217       3.069 -11.723   3.648  1.00  0.00      A    H
ATOM   3193  NZ  LYS A 217       1.041 -11.832   4.414  1.00  0.00      A    N
ATOM   3194  HZ1 LYS A 217       0.067 -11.517   4.227  1.00  0.00      A    H
ATOM   3195  HZ2 LYS A 217       1.041 -12.868   4.502  1.00  0.00      A    H
ATOM   3196  HZ3 LYS A 217       1.371 -11.416   5.308  1.00  0.00      A    H
ATOM   3197  C   LYS A 217       5.291  -7.237   3.221  1.00  0.00      A    C
ATOM   3198  O   LYS A 217       5.726  -7.140   2.102  1.00  0.00      A    O
ATOM   3199  N   LYS A 218       6.022  -7.657   4.272  1.00  0.00      A    N
ATOM   3200  HN  LYS A 218       5.506  -7.965   5.067  1.00  0.00      A    H
ATOM   3201  CA  LYS A 218       7.392  -8.183   4.147  1.00  0.00      A    C
ATOM   3202  HA  LYS A 218       7.750  -7.810   3.199  1.00  0.00      A    H
ATOM   3203  CB  LYS A 218       8.168  -7.592   5.276  1.00  0.00      A    C
ATOM   3204  HB1 LYS A 218       7.661  -7.883   6.220  1.00  0.00      A    H
ATOM   3205  HB2 LYS A 218       9.224  -7.920   5.384  1.00  0.00      A    H
ATOM   3206  CG  LYS A 218       8.116  -6.078   5.268  1.00  0.00      A    C
ATOM   3207  HG1 LYS A 218       7.123  -5.696   4.947  1.00  0.00      A    H
ATOM   3208  HG2 LYS A 218       8.294  -5.752   6.315  1.00  0.00      A    H
ATOM   3209  CD  LYS A 218       9.095  -5.542   4.257  1.00  0.00      A    C
ATOM   3210  HD1 LYS A 218      10.069  -6.016   4.505  1.00  0.00      A    H
ATOM   3211  HD2 LYS A 218       8.871  -5.815   3.204  1.00  0.00      A    H
ATOM   3212  CE  LYS A 218       9.288  -4.028   4.400  1.00  0.00      A    C
ATOM   3213  HE1 LYS A 218       8.249  -3.654   4.274  1.00  0.00      A    H
ATOM   3214  HE2 LYS A 218       9.672  -3.779   5.412  1.00  0.00      A    H
ATOM   3215  NZ  LYS A 218      10.134  -3.514   3.361  1.00  0.00      A    N
ATOM   3216  HZ1 LYS A 218      10.108  -2.476   3.414  1.00  0.00      A    H
ATOM   3217  HZ2 LYS A 218      11.096  -3.859   3.551  1.00  0.00      A    H
ATOM   3218  HZ3 LYS A 218       9.869  -3.910   2.437  1.00  0.00      A    H
ATOM   3219  C   LYS A 218       7.498  -9.703   4.234  1.00  0.00      A    C
ATOM   3220  O   LYS A 218       6.572 -10.521   4.228  1.00  0.00      A    O
ATOM   3221  N   GLY A 219       8.751 -10.241   4.372  1.00  0.00      A    N
ATOM   3222  HN  GLY A 219       9.521  -9.643   4.582  1.00  0.00      A    H
ATOM   3223  CA  GLY A 219       8.924 -11.664   4.693  1.00  0.00      A    C
ATOM   3224  HA1 GLY A 219       9.092 -11.664   5.759  1.00  0.00      A    H
ATOM   3225  HA2 GLY A 219       8.031 -12.208   4.420  1.00  0.00      A    H
ATOM   3226  C   GLY A 219      10.099 -12.157   3.918  1.00  0.00      A    C
ATOM   3227  O   GLY A 219      10.926 -12.863   4.530  1.00  0.00      A    O
ATOM   3228  N   THR A 220      10.134 -11.901   2.558  1.00  0.00      A    N
ATOM   3229  HN  THR A 220       9.435 -11.266   2.240  1.00  0.00      A    H
ATOM   3230  CA  THR A 220      11.092 -12.467   1.599  1.00  0.00      A    C
ATOM   3231  HA  THR A 220      11.260 -13.452   2.008  1.00  0.00      A    H
ATOM   3232  CB  THR A 220      10.351 -12.825   0.322  1.00  0.00      A    C
ATOM   3233  HB  THR A 220      11.030 -13.170  -0.487  1.00  0.00      A    H
ATOM   3234  OG1 THR A 220       9.658 -11.669  -0.172  1.00  0.00      A    O
ATOM   3235  HG1 THR A 220       9.316 -11.970  -1.018  1.00  0.00      A    H
ATOM   3236  CG2 THR A 220       9.391 -13.950   0.593  1.00  0.00      A    C
ATOM   3237 HG21 THR A 220       8.782 -14.151  -0.314  1.00  0.00      A    H
ATOM   3238 HG22 THR A 220      10.050 -14.838   0.704  1.00  0.00      A    H
ATOM   3239 HG23 THR A 220       8.674 -13.801   1.428  1.00  0.00      A    H
ATOM   3240  C   THR A 220      12.400 -11.829   1.238  1.00  0.00      A    C
ATOM   3241  O   THR A 220      13.427 -11.901   1.927  1.00  0.00      A    O
ATOM   3242  N   ASN A 221      12.609 -11.093   0.049  1.00  0.00      A    N
ATOM   3243  HN  ASN A 221      11.823 -11.022  -0.561  1.00  0.00      A    H
ATOM   3244  CA  ASN A 221      13.820 -10.330  -0.327  1.00  0.00      A    C
ATOM   3245  HA  ASN A 221      14.725 -10.699   0.132  1.00  0.00      A    H
ATOM   3246  CB  ASN A 221      13.947 -10.472  -1.832  1.00  0.00      A    C
ATOM   3247  HB1 ASN A 221      12.973 -10.272  -2.329  1.00  0.00      A    H
ATOM   3248  HB2 ASN A 221      14.704  -9.805  -2.297  1.00  0.00      A    H
ATOM   3249  CG  ASN A 221      14.388 -11.860  -2.253  1.00  0.00      A    C
ATOM   3250  OD1 ASN A 221      14.985 -12.606  -1.458  1.00  0.00      A    O
ATOM   3251  ND2 ASN A 221      14.097 -12.324  -3.488  1.00  0.00      A    N
ATOM   3252 HD21 ASN A 221      14.282 -13.275  -3.736  1.00  0.00      A    H
ATOM   3253 HD22 ASN A 221      13.515 -11.751  -4.066  1.00  0.00      A    H
ATOM   3254  C   ASN A 221      13.476  -8.902   0.057  1.00  0.00      A    C
ATOM   3255  OT1 ASN A 221      14.400  -8.230   0.574  1.00  0.00      A    O
ATOM   3256  OT2 ASN A 221      12.273  -8.464  -0.067  1.00  0.00      A    O
END
