# Supplementary material for: Sequence comparison, molecular modeling, and network analysis predict structural diversity in cysteine proteases from the Cape sundew, Drosera capensis
Source: Comput Struct Biotechnol J. 2016 Jun 14;14:271–82. doi: 10.1016/j.csbj.2016.05.003 (PMC4949590; doi:10.1016/j.csbj.2016.05.003)
Supplement: Supplementary file 4 [file mmc4.zip › Rosetta_mature/CYSEP_VIGMU_mature_m1.pdb]

CRYST1   69.441   66.300   59.939  90.00  90.00  90.00 P 1           1
ATOM      1  N   SER A   1      20.001  -4.024 -20.252  1.00  0.00      A    N
ATOM      2  HT1 SER A   1      20.797  -4.475 -20.747  1.00  0.00      A    H
ATOM      3  HT2 SER A   1      20.474  -3.296 -19.679  1.00  0.00      A    H
ATOM      4  HT3 SER A   1      19.216  -3.647 -20.820  1.00  0.00      A    H
ATOM      5  CA  SER A   1      19.509  -5.098 -19.244  1.00  0.00      A    C
ATOM      6  HA  SER A   1      19.011  -5.819 -19.875  1.00  0.00      A    H
ATOM      7  CB  SER A   1      20.645  -5.842 -18.512  1.00  0.00      A    C
ATOM      8  HB1 SER A   1      20.227  -6.677 -17.910  1.00  0.00      A    H
ATOM      9  HB2 SER A   1      21.353  -6.337 -19.211  1.00  0.00      A    H
ATOM     10  OG  SER A   1      21.351  -4.984 -17.621  1.00  0.00      A    O
ATOM     11  HG1 SER A   1      22.036  -5.574 -17.296  1.00  0.00      A    H
ATOM     12  C   SER A   1      18.445  -4.586 -18.329  1.00  0.00      A    C
ATOM     13  O   SER A   1      17.499  -3.931 -18.633  1.00  0.00      A    O
ATOM     14  N   VAL A   2      18.570  -4.878 -16.966  1.00  0.00      A    N
ATOM     15  HN  VAL A   2      19.293  -5.470 -16.618  1.00  0.00      A    H
ATOM     16  CA  VAL A   2      17.675  -4.375 -15.897  1.00  0.00      A    C
ATOM     17  HA  VAL A   2      16.698  -4.257 -16.342  1.00  0.00      A    H
ATOM     18  CB  VAL A   2      17.589  -5.380 -14.723  1.00  0.00      A    C
ATOM     19  HB  VAL A   2      18.567  -5.606 -14.246  1.00  0.00      A    H
ATOM     20  CG1 VAL A   2      16.732  -4.769 -13.648  1.00  0.00      A    C
ATOM     21 HG11 VAL A   2      17.156  -3.848 -13.193  1.00  0.00      A    H
ATOM     22 HG12 VAL A   2      15.663  -4.562 -13.870  1.00  0.00      A    H
ATOM     23 HG13 VAL A   2      16.719  -5.416 -12.745  1.00  0.00      A    H
ATOM     24  CG2 VAL A   2      17.024  -6.731 -15.196  1.00  0.00      A    C
ATOM     25 HG21 VAL A   2      16.006  -6.518 -15.585  1.00  0.00      A    H
ATOM     26 HG22 VAL A   2      17.624  -7.189 -16.011  1.00  0.00      A    H
ATOM     27 HG23 VAL A   2      16.893  -7.486 -14.392  1.00  0.00      A    H
ATOM     28  C   VAL A   2      18.175  -3.029 -15.312  1.00  0.00      A    C
ATOM     29  O   VAL A   2      19.385  -2.987 -15.037  1.00  0.00      A    O
ATOM     30  N   PRO A   3      17.398  -1.948 -15.143  1.00  0.00      A    N
ATOM     31  CD  PRO A   3      16.057  -1.913 -15.753  1.00  0.00      A    C
ATOM     32  HD1 PRO A   3      15.534  -2.807 -15.352  1.00  0.00      A    H
ATOM     33  HD2 PRO A   3      16.119  -2.001 -16.858  1.00  0.00      A    H
ATOM     34  CA  PRO A   3      17.804  -0.610 -14.815  1.00  0.00      A    C
ATOM     35  HA  PRO A   3      18.688  -0.331 -15.369  1.00  0.00      A    H
ATOM     36  CB  PRO A   3      16.665   0.308 -15.294  1.00  0.00      A    C
ATOM     37  HB1 PRO A   3      16.554   1.248 -14.713  1.00  0.00      A    H
ATOM     38  HB2 PRO A   3      17.017   0.621 -16.301  1.00  0.00      A    H
ATOM     39  CG  PRO A   3      15.442  -0.520 -15.498  1.00  0.00      A    C
ATOM     40  HG1 PRO A   3      14.881  -0.691 -14.555  1.00  0.00      A    H
ATOM     41  HG2 PRO A   3      14.771  -0.206 -16.326  1.00  0.00      A    H
ATOM     42  C   PRO A   3      18.089  -0.483 -13.360  1.00  0.00      A    C
ATOM     43  O   PRO A   3      17.980  -1.489 -12.632  1.00  0.00      A    O
ATOM     44  N   ALA A   4      18.634   0.686 -12.836  1.00  0.00      A    N
ATOM     45  HN  ALA A   4      18.907   1.423 -13.450  1.00  0.00      A    H
ATOM     46  CA  ALA A   4      18.829   0.971 -11.446  1.00  0.00      A    C
ATOM     47  HA  ALA A   4      19.227   0.120 -10.914  1.00  0.00      A    H
ATOM     48  CB  ALA A   4      19.752   2.215 -11.254  1.00  0.00      A    C
ATOM     49  HB1 ALA A   4      19.980   2.449 -10.192  1.00  0.00      A    H
ATOM     50  HB2 ALA A   4      20.640   1.968 -11.874  1.00  0.00      A    H
ATOM     51  HB3 ALA A   4      19.242   3.107 -11.676  1.00  0.00      A    H
ATOM     52  C   ALA A   4      17.455   1.098 -10.755  1.00  0.00      A    C
ATOM     53  O   ALA A   4      17.175   0.326  -9.847  1.00  0.00      A    O
ATOM     54  N   SER A   5      16.650   2.086 -11.231  1.00  0.00      A    N
ATOM     55  HN  SER A   5      16.905   2.611 -12.040  1.00  0.00      A    H
ATOM     56  CA  SER A   5      15.282   2.195 -10.772  1.00  0.00      A    C
ATOM     57  HA  SER A   5      15.338   1.854  -9.749  1.00  0.00      A    H
ATOM     58  CB  SER A   5      14.694   3.655 -10.984  1.00  0.00      A    C
ATOM     59  HB1 SER A   5      14.906   3.842 -12.059  1.00  0.00      A    H
ATOM     60  HB2 SER A   5      13.636   3.686 -10.644  1.00  0.00      A    H
ATOM     61  OG  SER A   5      15.361   4.604 -10.210  1.00  0.00      A    O
ATOM     62  HG1 SER A   5      14.823   5.382 -10.374  1.00  0.00      A    H
ATOM     63  C   SER A   5      14.511   1.284 -11.711  1.00  0.00      A    C
ATOM     64  O   SER A   5      14.734   1.420 -12.907  1.00  0.00      A    O
ATOM     65  N   VAL A   6      13.681   0.347 -11.253  1.00  0.00      A    N
ATOM     66  HN  VAL A   6      13.457   0.421 -10.284  1.00  0.00      A    H
ATOM     67  CA  VAL A   6      13.065  -0.643 -12.010  1.00  0.00      A    C
ATOM     68  HA  VAL A   6      13.295  -0.396 -13.036  1.00  0.00      A    H
ATOM     69  CB  VAL A   6      13.623  -1.960 -11.587  1.00  0.00      A    C
ATOM     70  HB  VAL A   6      13.389  -2.125 -10.513  1.00  0.00      A    H
ATOM     71  CG1 VAL A   6      12.946  -3.061 -12.430  1.00  0.00      A    C
ATOM     72 HG11 VAL A   6      13.317  -4.062 -12.124  1.00  0.00      A    H
ATOM     73 HG12 VAL A   6      11.846  -2.968 -12.558  1.00  0.00      A    H
ATOM     74 HG13 VAL A   6      13.368  -2.825 -13.431  1.00  0.00      A    H
ATOM     75  CG2 VAL A   6      15.231  -2.153 -11.580  1.00  0.00      A    C
ATOM     76 HG21 VAL A   6      15.660  -1.558 -10.746  1.00  0.00      A    H
ATOM     77 HG22 VAL A   6      15.559  -3.205 -11.437  1.00  0.00      A    H
ATOM     78 HG23 VAL A   6      15.458  -1.721 -12.578  1.00  0.00      A    H
ATOM     79  C   VAL A   6      11.566  -0.468 -11.961  1.00  0.00      A    C
ATOM     80  O   VAL A   6      10.918  -0.251 -10.921  1.00  0.00      A    O
ATOM     81  N   ASP A   7      11.062  -0.502 -13.242  1.00  0.00      A    N
ATOM     82  HN  ASP A   7      11.606  -0.314 -14.056  1.00  0.00      A    H
ATOM     83  CA  ASP A   7       9.642  -0.474 -13.487  1.00  0.00      A    C
ATOM     84  HA  ASP A   7       9.206  -0.796 -12.553  1.00  0.00      A    H
ATOM     85  CB  ASP A   7       9.106   0.915 -13.799  1.00  0.00      A    C
ATOM     86  HB1 ASP A   7       9.561   1.637 -13.088  1.00  0.00      A    H
ATOM     87  HB2 ASP A   7       9.357   1.133 -14.859  1.00  0.00      A    H
ATOM     88  CG  ASP A   7       7.679   1.098 -13.814  1.00  0.00      A    C
ATOM     89  OD1 ASP A   7       6.833   0.134 -13.861  1.00  0.00      A    O
ATOM     90  OD2 ASP A   7       7.267   2.270 -13.751  1.00  0.00      A    O
ATOM     91  C   ASP A   7       9.248  -1.550 -14.486  1.00  0.00      A    C
ATOM     92  O   ASP A   7       9.408  -1.295 -15.715  1.00  0.00      A    O
ATOM     93  N   TRP A   8       8.624  -2.619 -14.041  1.00  0.00      A    N
ATOM     94  HN  TRP A   8       8.313  -2.680 -13.095  1.00  0.00      A    H
ATOM     95  CA  TRP A   8       8.185  -3.619 -15.044  1.00  0.00      A    C
ATOM     96  HA  TRP A   8       9.036  -3.794 -15.687  1.00  0.00      A    H
ATOM     97  CB  TRP A   8       7.862  -4.929 -14.278  1.00  0.00      A    C
ATOM     98  HB1 TRP A   8       7.125  -4.944 -13.447  1.00  0.00      A    H
ATOM     99  HB2 TRP A   8       7.459  -5.687 -14.983  1.00  0.00      A    H
ATOM    100  CG  TRP A   8       9.128  -5.595 -13.791  1.00  0.00      A    C
ATOM    101  CD1 TRP A   8       9.603  -5.817 -12.514  1.00  0.00      A    C
ATOM    102  HD1 TRP A   8       9.108  -5.742 -11.557  1.00  0.00      A    H
ATOM    103  NE1 TRP A   8      10.871  -6.373 -12.496  1.00  0.00      A    N
ATOM    104  HE1 TRP A   8      11.425  -6.571 -11.717  1.00  0.00      A    H
ATOM    105  CE2 TRP A   8      11.302  -6.370 -13.809  1.00  0.00      A    C
ATOM    106  CD2 TRP A   8      10.246  -6.028 -14.672  1.00  0.00      A    C
ATOM    107  CE3 TRP A   8      10.373  -6.147 -16.036  1.00  0.00      A    C
ATOM    108  HE3 TRP A   8       9.583  -6.046 -16.766  1.00  0.00      A    H
ATOM    109  CZ3 TRP A   8      11.638  -6.624 -16.478  1.00  0.00      A    C
ATOM    110  HZ3 TRP A   8      11.785  -6.699 -17.545  1.00  0.00      A    H
ATOM    111  CZ2 TRP A   8      12.534  -6.752 -14.290  1.00  0.00      A    C
ATOM    112  HZ2 TRP A   8      13.359  -6.908 -13.611  1.00  0.00      A    H
ATOM    113  CH2 TRP A   8      12.711  -6.864 -15.640  1.00  0.00      A    C
ATOM    114  HH2 TRP A   8      13.668  -7.187 -16.021  1.00  0.00      A    H
ATOM    115  C   TRP A   8       7.072  -3.221 -15.939  1.00  0.00      A    C
ATOM    116  O   TRP A   8       6.827  -3.960 -16.859  1.00  0.00      A    O
ATOM    117  N   ARG A   9       6.400  -2.095 -15.842  1.00  0.00      A    N
ATOM    118  HN  ARG A   9       6.668  -1.448 -15.132  1.00  0.00      A    H
ATOM    119  CA  ARG A   9       5.494  -1.499 -16.758  1.00  0.00      A    C
ATOM    120  HA  ARG A   9       4.901  -2.177 -17.354  1.00  0.00      A    H
ATOM    121  CB  ARG A   9       4.414  -0.606 -15.987  1.00  0.00      A    C
ATOM    122  HB1 ARG A   9       4.904   0.357 -15.729  1.00  0.00      A    H
ATOM    123  HB2 ARG A   9       3.541  -0.291 -16.598  1.00  0.00      A    H
ATOM    124  CG  ARG A   9       3.786  -1.267 -14.804  1.00  0.00      A    C
ATOM    125  HG1 ARG A   9       3.051  -1.952 -15.279  1.00  0.00      A    H
ATOM    126  HG2 ARG A   9       4.528  -1.909 -14.283  1.00  0.00      A    H
ATOM    127  CD  ARG A   9       3.075  -0.256 -13.884  1.00  0.00      A    C
ATOM    128  HD1 ARG A   9       2.397   0.416 -14.453  1.00  0.00      A    H
ATOM    129  HD2 ARG A   9       2.458  -0.859 -13.183  1.00  0.00      A    H
ATOM    130  NE  ARG A   9       4.094   0.534 -13.199  1.00  0.00      A    N
ATOM    131  HE  ARG A   9       5.026   0.326 -13.495  1.00  0.00      A    H
ATOM    132  CZ  ARG A   9       3.803   1.786 -12.766  1.00  0.00      A    C
ATOM    133  NH1 ARG A   9       2.555   2.151 -12.459  1.00  0.00      A    N
ATOM    134 HH11 ARG A   9       1.715   1.649 -12.668  1.00  0.00      A    H
ATOM    135 HH12 ARG A   9       2.429   3.089 -12.137  1.00  0.00      A    H
ATOM    136  NH2 ARG A   9       4.829   2.647 -12.596  1.00  0.00      A    N
ATOM    137 HH21 ARG A   9       5.736   2.228 -12.597  1.00  0.00      A    H
ATOM    138 HH22 ARG A   9       4.719   3.552 -12.184  1.00  0.00      A    H
ATOM    139  C   ARG A   9       6.220  -0.674 -17.837  1.00  0.00      A    C
ATOM    140  O   ARG A   9       5.881  -0.818 -19.030  1.00  0.00      A    O
ATOM    141  N   LYS A  10       7.296   0.065 -17.393  1.00  0.00      A    N
ATOM    142  HN  LYS A  10       7.374   0.135 -16.402  1.00  0.00      A    H
ATOM    143  CA  LYS A  10       8.267   0.781 -18.266  1.00  0.00      A    C
ATOM    144  HA  LYS A  10       7.660   1.438 -18.871  1.00  0.00      A    H
ATOM    145  CB  LYS A  10       9.222   1.686 -17.505  1.00  0.00      A    C
ATOM    146  HB1 LYS A  10       8.684   2.250 -16.713  1.00  0.00      A    H
ATOM    147  HB2 LYS A  10       9.967   1.028 -17.009  1.00  0.00      A    H
ATOM    148  CG  LYS A  10       9.990   2.704 -18.350  1.00  0.00      A    C
ATOM    149  HG1 LYS A  10      10.702   2.253 -19.073  1.00  0.00      A    H
ATOM    150  HG2 LYS A  10       9.267   3.348 -18.896  1.00  0.00      A    H
ATOM    151  CD  LYS A  10      10.686   3.703 -17.401  1.00  0.00      A    C
ATOM    152  HD1 LYS A  10      10.020   4.317 -16.758  1.00  0.00      A    H
ATOM    153  HD2 LYS A  10      11.368   3.245 -16.653  1.00  0.00      A    H
ATOM    154  CE  LYS A  10      11.466   4.657 -18.250  1.00  0.00      A    C
ATOM    155  HE1 LYS A  10      12.301   4.127 -18.757  1.00  0.00      A    H
ATOM    156  HE2 LYS A  10      10.843   5.097 -19.059  1.00  0.00      A    H
ATOM    157  NZ  LYS A  10      11.977   5.804 -17.407  1.00  0.00      A    N
ATOM    158  HZ1 LYS A  10      12.892   6.181 -17.723  1.00  0.00      A    H
ATOM    159  HZ2 LYS A  10      11.320   6.556 -17.698  1.00  0.00      A    H
ATOM    160  HZ3 LYS A  10      11.931   5.563 -16.396  1.00  0.00      A    H
ATOM    161  C   LYS A  10       8.977  -0.155 -19.186  1.00  0.00      A    C
ATOM    162  O   LYS A  10       9.326   0.171 -20.352  1.00  0.00      A    O
ATOM    163  N   LYS A  11       9.216  -1.336 -18.732  1.00  0.00      A    N
ATOM    164  HN  LYS A  11       8.921  -1.553 -17.805  1.00  0.00      A    H
ATOM    165  CA  LYS A  11       9.836  -2.390 -19.490  1.00  0.00      A    C
ATOM    166  HA  LYS A  11      10.636  -1.911 -20.034  1.00  0.00      A    H
ATOM    167  CB  LYS A  11      10.290  -3.607 -18.683  1.00  0.00      A    C
ATOM    168  HB1 LYS A  11       9.681  -3.582 -17.754  1.00  0.00      A    H
ATOM    169  HB2 LYS A  11      10.124  -4.545 -19.254  1.00  0.00      A    H
ATOM    170  CG  LYS A  11      11.752  -3.579 -18.211  1.00  0.00      A    C
ATOM    171  HG1 LYS A  11      11.821  -2.675 -17.569  1.00  0.00      A    H
ATOM    172  HG2 LYS A  11      12.073  -4.341 -17.468  1.00  0.00      A    H
ATOM    173  CD  LYS A  11      12.818  -3.548 -19.316  1.00  0.00      A    C
ATOM    174  HD1 LYS A  11      12.451  -4.227 -20.115  1.00  0.00      A    H
ATOM    175  HD2 LYS A  11      12.839  -2.512 -19.719  1.00  0.00      A    H
ATOM    176  CE  LYS A  11      14.145  -3.941 -18.920  1.00  0.00      A    C
ATOM    177  HE1 LYS A  11      14.539  -3.413 -18.025  1.00  0.00      A    H
ATOM    178  HE2 LYS A  11      14.294  -5.030 -18.752  1.00  0.00      A    H
ATOM    179  NZ  LYS A  11      15.027  -3.553 -20.016  1.00  0.00      A    N
ATOM    180  HZ1 LYS A  11      14.845  -2.698 -20.579  1.00  0.00      A    H
ATOM    181  HZ2 LYS A  11      16.009  -3.469 -19.684  1.00  0.00      A    H
ATOM    182  HZ3 LYS A  11      15.065  -4.335 -20.700  1.00  0.00      A    H
ATOM    183  C   LYS A  11       8.939  -2.928 -20.578  1.00  0.00      A    C
ATOM    184  O   LYS A  11       9.395  -3.771 -21.342  1.00  0.00      A    O
ATOM    185  N   GLY A  12       7.630  -2.552 -20.580  1.00  0.00      A    N
ATOM    186  HN  GLY A  12       7.280  -1.877 -19.935  1.00  0.00      A    H
ATOM    187  CA  GLY A  12       6.804  -3.084 -21.593  1.00  0.00      A    C
ATOM    188  HA1 GLY A  12       5.927  -2.453 -21.602  1.00  0.00      A    H
ATOM    189  HA2 GLY A  12       7.346  -3.146 -22.524  1.00  0.00      A    H
ATOM    190  C   GLY A  12       6.305  -4.535 -21.163  1.00  0.00      A    C
ATOM    191  O   GLY A  12       5.895  -5.267 -22.010  1.00  0.00      A    O
ATOM    192  N   ALA A  13       6.451  -5.009 -19.902  1.00  0.00      A    N
ATOM    193  HN  ALA A  13       6.802  -4.599 -19.064  1.00  0.00      A    H
ATOM    194  CA  ALA A  13       6.211  -6.408 -19.547  1.00  0.00      A    C
ATOM    195  HA  ALA A  13       6.456  -6.892 -20.481  1.00  0.00      A    H
ATOM    196  CB  ALA A  13       7.293  -6.793 -18.579  1.00  0.00      A    C
ATOM    197  HB1 ALA A  13       7.271  -6.261 -17.604  1.00  0.00      A    H
ATOM    198  HB2 ALA A  13       7.299  -7.896 -18.445  1.00  0.00      A    H
ATOM    199  HB3 ALA A  13       8.279  -6.592 -19.050  1.00  0.00      A    H
ATOM    200  C   ALA A  13       4.808  -6.730 -18.985  1.00  0.00      A    C
ATOM    201  O   ALA A  13       3.985  -7.398 -19.660  1.00  0.00      A    O
ATOM    202  N   VAL A  14       4.421  -6.226 -17.774  1.00  0.00      A    N
ATOM    203  HN  VAL A  14       5.097  -5.655 -17.315  1.00  0.00      A    H
ATOM    204  CA  VAL A  14       3.085  -6.410 -17.192  1.00  0.00      A    C
ATOM    205  HA  VAL A  14       2.767  -7.431 -17.347  1.00  0.00      A    H
ATOM    206  CB  VAL A  14       3.124  -6.203 -15.641  1.00  0.00      A    C
ATOM    207  HB  VAL A  14       2.134  -6.386 -15.172  1.00  0.00      A    H
ATOM    208  CG1 VAL A  14       4.085  -7.256 -15.040  1.00  0.00      A    C
ATOM    209 HG11 VAL A  14       4.040  -7.103 -13.940  1.00  0.00      A    H
ATOM    210 HG12 VAL A  14       3.679  -8.278 -15.195  1.00  0.00      A    H
ATOM    211 HG13 VAL A  14       5.128  -7.173 -15.413  1.00  0.00      A    H
ATOM    212  CG2 VAL A  14       3.523  -4.798 -15.267  1.00  0.00      A    C
ATOM    213 HG21 VAL A  14       4.530  -4.540 -15.659  1.00  0.00      A    H
ATOM    214 HG22 VAL A  14       2.769  -4.058 -15.608  1.00  0.00      A    H
ATOM    215 HG23 VAL A  14       3.606  -4.766 -14.159  1.00  0.00      A    H
ATOM    216  C   VAL A  14       1.936  -5.528 -17.757  1.00  0.00      A    C
ATOM    217  O   VAL A  14       2.105  -4.346 -18.228  1.00  0.00      A    O
ATOM    218  N   THR A  15       0.679  -6.074 -17.712  1.00  0.00      A    N
ATOM    219  HN  THR A  15       0.587  -7.035 -17.463  1.00  0.00      A    H
ATOM    220  CA  THR A  15      -0.471  -5.310 -18.166  1.00  0.00      A    C
ATOM    221  HA  THR A  15      -0.110  -4.645 -18.936  1.00  0.00      A    H
ATOM    222  CB  THR A  15      -1.459  -6.178 -18.995  1.00  0.00      A    C
ATOM    223  HB  THR A  15      -2.051  -5.511 -19.658  1.00  0.00      A    H
ATOM    224  OG1 THR A  15      -2.230  -6.869 -18.054  1.00  0.00      A    O
ATOM    225  HG1 THR A  15      -2.763  -7.517 -18.521  1.00  0.00      A    H
ATOM    226  CG2 THR A  15      -0.639  -7.125 -19.917  1.00  0.00      A    C
ATOM    227 HG21 THR A  15      -0.103  -7.828 -19.244  1.00  0.00      A    H
ATOM    228 HG22 THR A  15      -1.216  -7.729 -20.650  1.00  0.00      A    H
ATOM    229 HG23 THR A  15       0.152  -6.531 -20.422  1.00  0.00      A    H
ATOM    230  C   THR A  15      -0.990  -4.377 -17.044  1.00  0.00      A    C
ATOM    231  O   THR A  15      -0.361  -4.142 -16.040  1.00  0.00      A    O
ATOM    232  N   ASP A  16      -2.333  -3.917 -17.157  1.00  0.00      A    N
ATOM    233  HN  ASP A  16      -2.856  -4.177 -17.965  1.00  0.00      A    H
ATOM    234  CA  ASP A  16      -2.943  -2.924 -16.200  1.00  0.00      A    C
ATOM    235  HA  ASP A  16      -2.125  -2.238 -16.035  1.00  0.00      A    H
ATOM    236  CB  ASP A  16      -4.183  -2.172 -16.735  1.00  0.00      A    C
ATOM    237  HB1 ASP A  16      -4.883  -2.987 -17.017  1.00  0.00      A    H
ATOM    238  HB2 ASP A  16      -4.619  -1.475 -15.988  1.00  0.00      A    H
ATOM    239  CG  ASP A  16      -3.857  -1.432 -17.948  1.00  0.00      A    C
ATOM    240  OD1 ASP A  16      -2.954  -0.594 -17.955  1.00  0.00      A    O
ATOM    241  OD2 ASP A  16      -4.516  -1.778 -19.023  1.00  0.00      A    O
ATOM    242  C   ASP A  16      -3.369  -3.708 -14.893  1.00  0.00      A    C
ATOM    243  O   ASP A  16      -3.280  -4.927 -14.679  1.00  0.00      A    O
ATOM    244  N   VAL A  17      -4.026  -2.984 -13.936  1.00  0.00      A    N
ATOM    245  HN  VAL A  17      -4.235  -2.025 -14.115  1.00  0.00      A    H
ATOM    246  CA  VAL A  17      -4.435  -3.511 -12.671  1.00  0.00      A    C
ATOM    247  HA  VAL A  17      -3.766  -4.283 -12.322  1.00  0.00      A    H
ATOM    248  CB  VAL A  17      -4.411  -2.396 -11.610  1.00  0.00      A    C
ATOM    249  HB  VAL A  17      -4.996  -1.498 -11.904  1.00  0.00      A    H
ATOM    250  CG1 VAL A  17      -4.861  -2.866 -10.215  1.00  0.00      A    C
ATOM    251 HG11 VAL A  17      -4.398  -3.802  -9.834  1.00  0.00      A    H
ATOM    252 HG12 VAL A  17      -4.708  -2.088  -9.437  1.00  0.00      A    H
ATOM    253 HG13 VAL A  17      -5.962  -3.012 -10.174  1.00  0.00      A    H
ATOM    254  CG2 VAL A  17      -2.953  -1.931 -11.494  1.00  0.00      A    C
ATOM    255 HG21 VAL A  17      -2.236  -2.728 -11.204  1.00  0.00      A    H
ATOM    256 HG22 VAL A  17      -2.457  -1.494 -12.387  1.00  0.00      A    H
ATOM    257 HG23 VAL A  17      -2.924  -1.336 -10.556  1.00  0.00      A    H
ATOM    258  C   VAL A  17      -5.748  -4.246 -12.826  1.00  0.00      A    C
ATOM    259  O   VAL A  17      -6.743  -3.675 -13.308  1.00  0.00      A    O
ATOM    260  N   LYS A  18      -5.734  -5.560 -12.438  1.00  0.00      A    N
ATOM    261  HN  LYS A  18      -4.867  -6.014 -12.244  1.00  0.00      A    H
ATOM    262  CA  LYS A  18      -6.874  -6.386 -12.685  1.00  0.00      A    C
ATOM    263  HA  LYS A  18      -7.403  -6.164 -13.601  1.00  0.00      A    H
ATOM    264  CB  LYS A  18      -6.312  -7.852 -12.867  1.00  0.00      A    C
ATOM    265  HB1 LYS A  18      -5.911  -8.358 -11.963  1.00  0.00      A    H
ATOM    266  HB2 LYS A  18      -7.189  -8.481 -13.133  1.00  0.00      A    H
ATOM    267  CG  LYS A  18      -5.235  -8.081 -13.952  1.00  0.00      A    C
ATOM    268  HG1 LYS A  18      -5.614  -7.675 -14.914  1.00  0.00      A    H
ATOM    269  HG2 LYS A  18      -4.340  -7.565 -13.542  1.00  0.00      A    H
ATOM    270  CD  LYS A  18      -5.186  -9.633 -14.018  1.00  0.00      A    C
ATOM    271  HD1 LYS A  18      -5.067 -10.129 -13.031  1.00  0.00      A    H
ATOM    272  HD2 LYS A  18      -6.165  -9.921 -14.459  1.00  0.00      A    H
ATOM    273  CE  LYS A  18      -3.971  -9.994 -14.898  1.00  0.00      A    C
ATOM    274  HE1 LYS A  18      -4.072  -9.427 -15.848  1.00  0.00      A    H
ATOM    275  HE2 LYS A  18      -3.027  -9.658 -14.418  1.00  0.00      A    H
ATOM    276  NZ  LYS A  18      -3.924 -11.486 -15.108  1.00  0.00      A    N
ATOM    277  HZ1 LYS A  18      -4.063 -12.008 -14.219  1.00  0.00      A    H
ATOM    278  HZ2 LYS A  18      -4.633 -11.760 -15.817  1.00  0.00      A    H
ATOM    279  HZ3 LYS A  18      -3.015 -11.702 -15.566  1.00  0.00      A    H
ATOM    280  C   LYS A  18      -7.817  -6.495 -11.557  1.00  0.00      A    C
ATOM    281  O   LYS A  18      -7.561  -6.110 -10.434  1.00  0.00      A    O
ATOM    282  N   ASP A  19      -9.053  -6.938 -11.851  1.00  0.00      A    N
ATOM    283  HN  ASP A  19      -9.384  -7.138 -12.770  1.00  0.00      A    H
ATOM    284  CA  ASP A  19     -10.214  -6.852 -10.935  1.00  0.00      A    C
ATOM    285  HA  ASP A  19      -9.991  -6.283 -10.045  1.00  0.00      A    H
ATOM    286  CB  ASP A  19     -11.513  -6.339 -11.640  1.00  0.00      A    C
ATOM    287  HB1 ASP A  19     -11.160  -5.387 -12.093  1.00  0.00      A    H
ATOM    288  HB2 ASP A  19     -11.876  -7.001 -12.455  1.00  0.00      A    H
ATOM    289  CG  ASP A  19     -12.560  -5.891 -10.650  1.00  0.00      A    C
ATOM    290  OD1 ASP A  19     -12.557  -6.135  -9.393  1.00  0.00      A    O
ATOM    291  OD2 ASP A  19     -13.551  -5.280 -11.197  1.00  0.00      A    O
ATOM    292  C   ASP A  19     -10.571  -8.228 -10.369  1.00  0.00      A    C
ATOM    293  O   ASP A  19     -10.970  -9.144 -11.032  1.00  0.00      A    O
ATOM    294  N   GLN A  20     -10.394  -8.431  -9.047  1.00  0.00      A    N
ATOM    295  HN  GLN A  20      -9.757  -7.801  -8.607  1.00  0.00      A    H
ATOM    296  CA  GLN A  20     -10.706  -9.666  -8.232  1.00  0.00      A    C
ATOM    297  HA  GLN A  20     -10.248 -10.422  -8.854  1.00  0.00      A    H
ATOM    298  CB  GLN A  20      -9.935  -9.646  -6.897  1.00  0.00      A    C
ATOM    299  HB1 GLN A  20     -10.240 -10.610  -6.437  1.00  0.00      A    H
ATOM    300  HB2 GLN A  20      -8.859  -9.570  -7.162  1.00  0.00      A    H
ATOM    301  CG  GLN A  20     -10.546  -8.599  -6.027  1.00  0.00      A    C
ATOM    302  HG1 GLN A  20     -10.493  -7.630  -6.568  1.00  0.00      A    H
ATOM    303  HG2 GLN A  20     -11.561  -8.911  -5.699  1.00  0.00      A    H
ATOM    304  CD  GLN A  20      -9.770  -8.332  -4.775  1.00  0.00      A    C
ATOM    305  OE1 GLN A  20      -8.708  -7.638  -4.652  1.00  0.00      A    O
ATOM    306  NE2 GLN A  20     -10.240  -8.956  -3.701  1.00  0.00      A    N
ATOM    307 HE21 GLN A  20      -9.719  -8.899  -2.849  1.00  0.00      A    H
ATOM    308 HE22 GLN A  20     -11.179  -9.300  -3.711  1.00  0.00      A    H
ATOM    309  C   GLN A  20     -12.245  -9.892  -8.134  1.00  0.00      A    C
ATOM    310  O   GLN A  20     -12.729 -11.038  -7.943  1.00  0.00      A    O
ATOM    311  N   GLY A  21     -13.067  -8.833  -8.344  1.00  0.00      A    N
ATOM    312  HN  GLY A  21     -12.636  -7.959  -8.556  1.00  0.00      A    H
ATOM    313  CA  GLY A  21     -14.452  -8.893  -8.184  1.00  0.00      A    C
ATOM    314  HA1 GLY A  21     -14.835  -8.075  -8.776  1.00  0.00      A    H
ATOM    315  HA2 GLY A  21     -14.733  -9.906  -8.433  1.00  0.00      A    H
ATOM    316  C   GLY A  21     -14.979  -8.611  -6.832  1.00  0.00      A    C
ATOM    317  O   GLY A  21     -14.646  -7.677  -6.163  1.00  0.00      A    O
ATOM    318  N   GLN A  22     -15.991  -9.384  -6.412  1.00  0.00      A    N
ATOM    319  HN  GLN A  22     -16.304 -10.127  -6.998  1.00  0.00      A    H
ATOM    320  CA  GLN A  22     -16.520  -9.278  -5.054  1.00  0.00      A    C
ATOM    321  HA  GLN A  22     -16.653  -8.239  -4.791  1.00  0.00      A    H
ATOM    322  CB  GLN A  22     -18.029  -9.680  -4.912  1.00  0.00      A    C
ATOM    323  HB1 GLN A  22     -18.159 -10.771  -5.081  1.00  0.00      A    H
ATOM    324  HB2 GLN A  22     -18.387  -9.475  -3.881  1.00  0.00      A    H
ATOM    325  CG  GLN A  22     -19.152  -9.005  -5.858  1.00  0.00      A    C
ATOM    326  HG1 GLN A  22     -19.442  -8.026  -5.422  1.00  0.00      A    H
ATOM    327  HG2 GLN A  22     -18.701  -8.888  -6.866  1.00  0.00      A    H
ATOM    328  CD  GLN A  22     -20.422  -9.838  -5.991  1.00  0.00      A    C
ATOM    329  OE1 GLN A  22     -20.619 -10.902  -5.399  1.00  0.00      A    O
ATOM    330  NE2 GLN A  22     -21.313  -9.339  -6.840  1.00  0.00      A    N
ATOM    331 HE21 GLN A  22     -22.253  -9.663  -6.945  1.00  0.00      A    H
ATOM    332 HE22 GLN A  22     -21.022  -8.704  -7.556  1.00  0.00      A    H
ATOM    333  C   GLN A  22     -15.708 -10.039  -4.038  1.00  0.00      A    C
ATOM    334  O   GLN A  22     -15.512  -9.653  -2.873  1.00  0.00      A    O
ATOM    335  N   CYS A  23     -15.142 -11.209  -4.357  1.00  0.00      A    N
ATOM    336  HN  CYS A  23     -15.089 -11.419  -5.330  1.00  0.00      A    H
ATOM    337  CA  CYS A  23     -14.371 -12.179  -3.559  1.00  0.00      A    C
ATOM    338  HA  CYS A  23     -14.842 -12.395  -2.612  1.00  0.00      A    H
ATOM    339  CB  CYS A  23     -14.051 -13.500  -4.187  1.00  0.00      A    C
ATOM    340  HB1 CYS A  23     -13.177 -13.464  -4.872  1.00  0.00      A    H
ATOM    341  HB2 CYS A  23     -13.764 -14.198  -3.372  1.00  0.00      A    H
ATOM    342  SG  CYS A  23     -15.466 -14.298  -5.018  1.00  0.00      A    S
ATOM    343  C   CYS A  23     -13.027 -11.565  -3.257  1.00  0.00      A    C
ATOM    344  O   CYS A  23     -12.515 -10.834  -4.049  1.00  0.00      A    O
ATOM    345  N   GLY A  24     -12.410 -11.863  -2.075  1.00  0.00      A    N
ATOM    346  HN  GLY A  24     -12.914 -12.249  -1.306  1.00  0.00      A    H
ATOM    347  CA  GLY A  24     -10.991 -11.600  -1.793  1.00  0.00      A    C
ATOM    348  HA1 GLY A  24     -10.656 -10.766  -2.392  1.00  0.00      A    H
ATOM    349  HA2 GLY A  24     -10.963 -11.423  -0.728  1.00  0.00      A    H
ATOM    350  C   GLY A  24     -10.097 -12.740  -2.132  1.00  0.00      A    C
ATOM    351  O   GLY A  24      -9.568 -13.435  -1.310  1.00  0.00      A    O
ATOM    352  N   SER A  25      -9.997 -12.974  -3.425  1.00  0.00      A    N
ATOM    353  HN  SER A  25     -10.560 -12.416  -4.029  1.00  0.00      A    H
ATOM    354  CA  SER A  25      -9.226 -14.017  -4.104  1.00  0.00      A    C
ATOM    355  HA  SER A  25      -9.042 -14.886  -3.490  1.00  0.00      A    H
ATOM    356  CB  SER A  25      -9.941 -14.498  -5.412  1.00  0.00      A    C
ATOM    357  HB1 SER A  25      -9.415 -15.208  -6.085  1.00  0.00      A    H
ATOM    358  HB2 SER A  25     -10.860 -15.056  -5.133  1.00  0.00      A    H
ATOM    359  OG  SER A  25     -10.332 -13.324  -6.219  1.00  0.00      A    O
ATOM    360  HG1 SER A  25     -10.812 -13.658  -6.981  1.00  0.00      A    H
ATOM    361  C   SER A  25      -7.815 -13.389  -4.451  1.00  0.00      A    C
ATOM    362  O   SER A  25      -7.155 -13.790  -5.394  1.00  0.00      A    O
ATOM    363  N   CYS A  26      -7.333 -12.425  -3.662  1.00  0.00      A    N
ATOM    364  HN  CYS A  26      -7.636 -12.227  -2.733  1.00  0.00      A    H
ATOM    365  CA  CYS A  26      -6.131 -11.672  -3.842  1.00  0.00      A    C
ATOM    366  HA  CYS A  26      -6.179 -11.217  -4.820  1.00  0.00      A    H
ATOM    367  CB  CYS A  26      -6.174 -10.589  -2.658  1.00  0.00      A    C
ATOM    368  HB1 CYS A  26      -5.279  -9.930  -2.681  1.00  0.00      A    H
ATOM    369  HB2 CYS A  26      -7.113 -10.048  -2.905  1.00  0.00      A    H
ATOM    370  SG  CYS A  26      -6.247 -11.248  -0.949  1.00  0.00      A    S
ATOM    371  C   CYS A  26      -4.914 -12.502  -3.938  1.00  0.00      A    C
ATOM    372  O   CYS A  26      -3.965 -12.347  -4.711  1.00  0.00      A    O
ATOM    373  N   TRP A  27      -4.883 -13.560  -3.044  1.00  0.00      A    N
ATOM    374  HN  TRP A  27      -5.601 -13.554  -2.353  1.00  0.00      A    H
ATOM    375  CA  TRP A  27      -3.853 -14.691  -3.039  1.00  0.00      A    C
ATOM    376  HA  TRP A  27      -2.929 -14.180  -2.811  1.00  0.00      A    H
ATOM    377  CB  TRP A  27      -4.138 -15.733  -1.910  1.00  0.00      A    C
ATOM    378  HB1 TRP A  27      -3.393 -16.545  -2.050  1.00  0.00      A    H
ATOM    379  HB2 TRP A  27      -3.866 -15.111  -1.030  1.00  0.00      A    H
ATOM    380  CG  TRP A  27      -5.598 -16.219  -1.857  1.00  0.00      A    C
ATOM    381  CD1 TRP A  27      -6.629 -15.628  -1.153  1.00  0.00      A    C
ATOM    382  HD1 TRP A  27      -6.615 -14.665  -0.664  1.00  0.00      A    H
ATOM    383  NE1 TRP A  27      -7.805 -16.233  -1.530  1.00  0.00      A    N
ATOM    384  HE1 TRP A  27      -8.710 -15.920  -1.337  1.00  0.00      A    H
ATOM    385  CE2 TRP A  27      -7.537 -17.234  -2.425  1.00  0.00      A    C
ATOM    386  CD2 TRP A  27      -6.153 -17.375  -2.657  1.00  0.00      A    C
ATOM    387  CE3 TRP A  27      -5.641 -18.226  -3.589  1.00  0.00      A    C
ATOM    388  HE3 TRP A  27      -4.602 -18.381  -3.840  1.00  0.00      A    H
ATOM    389  CZ3 TRP A  27      -6.515 -19.121  -4.227  1.00  0.00      A    C
ATOM    390  HZ3 TRP A  27      -6.245 -19.823  -5.002  1.00  0.00      A    H
ATOM    391  CZ2 TRP A  27      -8.414 -18.168  -3.008  1.00  0.00      A    C
ATOM    392  HZ2 TRP A  27      -9.462 -18.103  -2.754  1.00  0.00      A    H
ATOM    393  CH2 TRP A  27      -7.869 -19.076  -3.929  1.00  0.00      A    C
ATOM    394  HH2 TRP A  27      -8.471 -19.780  -4.484  1.00  0.00      A    H
ATOM    395  C   TRP A  27      -3.661 -15.441  -4.403  1.00  0.00      A    C
ATOM    396  O   TRP A  27      -2.580 -15.831  -4.793  1.00  0.00      A    O
ATOM    397  N   ALA A  28      -4.810 -15.588  -5.171  1.00  0.00      A    N
ATOM    398  HN  ALA A  28      -5.733 -15.413  -4.839  1.00  0.00      A    H
ATOM    399  CA  ALA A  28      -4.786 -16.107  -6.551  1.00  0.00      A    C
ATOM    400  HA  ALA A  28      -4.129 -16.962  -6.611  1.00  0.00      A    H
ATOM    401  CB  ALA A  28      -6.203 -16.294  -7.025  1.00  0.00      A    C
ATOM    402  HB1 ALA A  28      -6.162 -16.759  -8.033  1.00  0.00      A    H
ATOM    403  HB2 ALA A  28      -6.665 -17.072  -6.380  1.00  0.00      A    H
ATOM    404  HB3 ALA A  28      -6.878 -15.412  -7.037  1.00  0.00      A    H
ATOM    405  C   ALA A  28      -4.206 -15.145  -7.528  1.00  0.00      A    C
ATOM    406  O   ALA A  28      -3.325 -15.477  -8.284  1.00  0.00      A    O
ATOM    407  N   PHE A  29      -4.659 -13.832  -7.520  1.00  0.00      A    N
ATOM    408  HN  PHE A  29      -5.463 -13.652  -6.958  1.00  0.00      A    H
ATOM    409  CA  PHE A  29      -4.070 -12.827  -8.427  1.00  0.00      A    C
ATOM    410  HA  PHE A  29      -4.073 -13.183  -9.446  1.00  0.00      A    H
ATOM    411  CB  PHE A  29      -4.807 -11.518  -8.316  1.00  0.00      A    C
ATOM    412  HB1 PHE A  29      -5.130 -11.295  -7.277  1.00  0.00      A    H
ATOM    413  HB2 PHE A  29      -4.281 -10.639  -8.746  1.00  0.00      A    H
ATOM    414  CG  PHE A  29      -6.110 -11.557  -9.082  1.00  0.00      A    C
ATOM    415  CD1 PHE A  29      -7.216 -12.094  -8.446  1.00  0.00      A    C
ATOM    416  HD1 PHE A  29      -7.268 -12.401  -7.412  1.00  0.00      A    H
ATOM    417  CE1 PHE A  29      -8.401 -12.335  -9.220  1.00  0.00      A    C
ATOM    418  HE1 PHE A  29      -9.294 -12.750  -8.777  1.00  0.00      A    H
ATOM    419  CZ  PHE A  29      -8.463 -11.785 -10.468  1.00  0.00      A    C
ATOM    420  HZ  PHE A  29      -9.291 -11.925 -11.147  1.00  0.00      A    H
ATOM    421  CD2 PHE A  29      -6.180 -11.122 -10.390  1.00  0.00      A    C
ATOM    422  HD2 PHE A  29      -5.284 -10.805 -10.904  1.00  0.00      A    H
ATOM    423  CE2 PHE A  29      -7.338 -11.299 -11.110  1.00  0.00      A    C
ATOM    424  HE2 PHE A  29      -7.432 -10.887 -12.104  1.00  0.00      A    H
ATOM    425  C   PHE A  29      -2.560 -12.660  -8.146  1.00  0.00      A    C
ATOM    426  O   PHE A  29      -1.754 -12.554  -9.075  1.00  0.00      A    O
ATOM    427  N   SER A  30      -2.181 -12.540  -6.921  1.00  0.00      A    N
ATOM    428  HN  SER A  30      -2.809 -12.491  -6.148  1.00  0.00      A    H
ATOM    429  CA  SER A  30      -0.772 -12.339  -6.570  1.00  0.00      A    C
ATOM    430  HA  SER A  30      -0.480 -11.377  -6.964  1.00  0.00      A    H
ATOM    431  CB  SER A  30      -0.584 -12.214  -5.052  1.00  0.00      A    C
ATOM    432  HB1 SER A  30      -1.089 -11.240  -4.876  1.00  0.00      A    H
ATOM    433  HB2 SER A  30      -1.193 -13.008  -4.570  1.00  0.00      A    H
ATOM    434  OG  SER A  30       0.724 -12.192  -4.503  1.00  0.00      A    O
ATOM    435  HG1 SER A  30       0.799 -11.563  -3.782  1.00  0.00      A    H
ATOM    436  C   SER A  30       0.062 -13.463  -7.063  1.00  0.00      A    C
ATOM    437  O   SER A  30       1.054 -13.293  -7.755  1.00  0.00      A    O
ATOM    438  N   THR A  31      -0.405 -14.726  -6.825  1.00  0.00      A    N
ATOM    439  HN  THR A  31      -1.180 -14.750  -6.199  1.00  0.00      A    H
ATOM    440  CA  THR A  31       0.192 -15.928  -7.369  1.00  0.00      A    C
ATOM    441  HA  THR A  31       1.206 -15.985  -7.002  1.00  0.00      A    H
ATOM    442  CB  THR A  31      -0.568 -17.210  -6.917  1.00  0.00      A    C
ATOM    443  HB  THR A  31      -1.605 -17.056  -7.282  1.00  0.00      A    H
ATOM    444  OG1 THR A  31      -0.312 -17.306  -5.510  1.00  0.00      A    O
ATOM    445  HG1 THR A  31      -1.001 -16.796  -5.077  1.00  0.00      A    H
ATOM    446  CG2 THR A  31      -0.082 -18.436  -7.700  1.00  0.00      A    C
ATOM    447 HG21 THR A  31      -0.412 -18.398  -8.760  1.00  0.00      A    H
ATOM    448 HG22 THR A  31       1.010 -18.626  -7.615  1.00  0.00      A    H
ATOM    449 HG23 THR A  31      -0.583 -19.361  -7.343  1.00  0.00      A    H
ATOM    450  C   THR A  31       0.367 -15.792  -8.908  1.00  0.00      A    C
ATOM    451  O   THR A  31       1.481 -15.989  -9.447  1.00  0.00      A    O
ATOM    452  N   ILE A  32      -0.712 -15.536  -9.676  1.00  0.00      A    N
ATOM    453  HN  ILE A  32      -1.638 -15.259  -9.429  1.00  0.00      A    H
ATOM    454  CA  ILE A  32      -0.599 -15.383 -11.140  1.00  0.00      A    C
ATOM    455  HA  ILE A  32      -0.093 -16.278 -11.472  1.00  0.00      A    H
ATOM    456  CB  ILE A  32      -1.960 -15.204 -11.801  1.00  0.00      A    C
ATOM    457  HB  ILE A  32      -2.435 -14.306 -11.351  1.00  0.00      A    H
ATOM    458  CG2 ILE A  32      -1.940 -15.008 -13.307  1.00  0.00      A    C
ATOM    459 HG21 ILE A  32      -2.997 -15.086 -13.639  1.00  0.00      A    H
ATOM    460 HG22 ILE A  32      -1.620 -13.970 -13.540  1.00  0.00      A    H
ATOM    461 HG23 ILE A  32      -1.352 -15.768 -13.865  1.00  0.00      A    H
ATOM    462  CG1 ILE A  32      -2.965 -16.426 -11.563  1.00  0.00      A    C
ATOM    463 HG11 ILE A  32      -3.206 -16.462 -10.479  1.00  0.00      A    H
ATOM    464 HG12 ILE A  32      -3.887 -16.213 -12.145  1.00  0.00      A    H
ATOM    465  CD  ILE A  32      -2.550 -17.832 -11.976  1.00  0.00      A    C
ATOM    466  HD1 ILE A  32      -3.376 -18.562 -11.832  1.00  0.00      A    H
ATOM    467  HD2 ILE A  32      -2.207 -17.760 -13.030  1.00  0.00      A    H
ATOM    468  HD3 ILE A  32      -1.704 -18.179 -11.345  1.00  0.00      A    H
ATOM    469  C   ILE A  32       0.275 -14.245 -11.647  1.00  0.00      A    C
ATOM    470  O   ILE A  32       0.918 -14.376 -12.693  1.00  0.00      A    O
ATOM    471  N   VAL A  33       0.411 -13.000 -10.982  1.00  0.00      A    N
ATOM    472  HN  VAL A  33      -0.161 -12.801 -10.190  1.00  0.00      A    H
ATOM    473  CA  VAL A  33       1.319 -11.924 -11.471  1.00  0.00      A    C
ATOM    474  HA  VAL A  33       1.062 -11.680 -12.492  1.00  0.00      A    H
ATOM    475  CB  VAL A  33       1.310 -10.610 -10.565  1.00  0.00      A    C
ATOM    476  HB  VAL A  33       1.345 -10.866  -9.484  1.00  0.00      A    H
ATOM    477  CG1 VAL A  33       2.447  -9.615 -10.853  1.00  0.00      A    C
ATOM    478 HG11 VAL A  33       3.314  -9.926 -10.231  1.00  0.00      A    H
ATOM    479 HG12 VAL A  33       2.788  -9.552 -11.908  1.00  0.00      A    H
ATOM    480 HG13 VAL A  33       2.118  -8.622 -10.479  1.00  0.00      A    H
ATOM    481  CG2 VAL A  33      -0.156  -9.923 -10.671  1.00  0.00      A    C
ATOM    482 HG21 VAL A  33      -0.116  -8.829 -10.484  1.00  0.00      A    H
ATOM    483 HG22 VAL A  33      -0.471 -10.021 -11.732  1.00  0.00      A    H
ATOM    484 HG23 VAL A  33      -0.942 -10.414 -10.058  1.00  0.00      A    H
ATOM    485  C   VAL A  33       2.771 -12.426 -11.501  1.00  0.00      A    C
ATOM    486  O   VAL A  33       3.591 -12.094 -12.395  1.00  0.00      A    O
ATOM    487  N   ALA A  34       3.116 -13.267 -10.482  1.00  0.00      A    N
ATOM    488  HN  ALA A  34       2.444 -13.406  -9.758  1.00  0.00      A    H
ATOM    489  CA  ALA A  34       4.410 -13.941 -10.354  1.00  0.00      A    C
ATOM    490  HA  ALA A  34       5.209 -13.230 -10.503  1.00  0.00      A    H
ATOM    491  CB  ALA A  34       4.498 -14.380  -8.935  1.00  0.00      A    C
ATOM    492  HB1 ALA A  34       5.535 -14.649  -8.640  1.00  0.00      A    H
ATOM    493  HB2 ALA A  34       4.289 -13.575  -8.198  1.00  0.00      A    H
ATOM    494  HB3 ALA A  34       3.820 -15.211  -8.646  1.00  0.00      A    H
ATOM    495  C   ALA A  34       4.539 -15.099 -11.304  1.00  0.00      A    C
ATOM    496  O   ALA A  34       5.657 -15.286 -11.820  1.00  0.00      A    O
ATOM    497  N   VAL A  35       3.415 -15.749 -11.818  1.00  0.00      A    N
ATOM    498  HN  VAL A  35       2.562 -15.538 -11.346  1.00  0.00      A    H
ATOM    499  CA  VAL A  35       3.542 -16.540 -13.026  1.00  0.00      A    C
ATOM    500  HA  VAL A  35       4.437 -17.142 -12.974  1.00  0.00      A    H
ATOM    501  CB  VAL A  35       2.356 -17.547 -13.162  1.00  0.00      A    C
ATOM    502  HB  VAL A  35       1.430 -16.976 -13.388  1.00  0.00      A    H
ATOM    503  CG1 VAL A  35       2.809 -18.623 -14.255  1.00  0.00      A    C
ATOM    504 HG11 VAL A  35       1.908 -19.265 -14.363  1.00  0.00      A    H
ATOM    505 HG12 VAL A  35       3.082 -18.196 -15.243  1.00  0.00      A    H
ATOM    506 HG13 VAL A  35       3.676 -19.123 -13.774  1.00  0.00      A    H
ATOM    507  CG2 VAL A  35       2.193 -18.225 -11.778  1.00  0.00      A    C
ATOM    508 HG21 VAL A  35       1.487 -19.079 -11.864  1.00  0.00      A    H
ATOM    509 HG22 VAL A  35       3.113 -18.690 -11.364  1.00  0.00      A    H
ATOM    510 HG23 VAL A  35       1.796 -17.497 -11.039  1.00  0.00      A    H
ATOM    511  C   VAL A  35       3.684 -15.761 -14.294  1.00  0.00      A    C
ATOM    512  O   VAL A  35       4.461 -16.133 -15.184  1.00  0.00      A    O
ATOM    513  N   GLU A  36       3.041 -14.582 -14.424  1.00  0.00      A    N
ATOM    514  HN  GLU A  36       2.287 -14.341 -13.818  1.00  0.00      A    H
ATOM    515  CA  GLU A  36       3.188 -13.641 -15.527  1.00  0.00      A    C
ATOM    516  HA  GLU A  36       2.822 -14.107 -16.429  1.00  0.00      A    H
ATOM    517  CB  GLU A  36       2.281 -12.406 -15.443  1.00  0.00      A    C
ATOM    518  HB1 GLU A  36       2.397 -12.016 -14.410  1.00  0.00      A    H
ATOM    519  HB2 GLU A  36       2.683 -11.748 -16.244  1.00  0.00      A    H
ATOM    520  CG  GLU A  36       0.827 -12.744 -15.731  1.00  0.00      A    C
ATOM    521  HG1 GLU A  36       0.643 -13.037 -16.787  1.00  0.00      A    H
ATOM    522  HG2 GLU A  36       0.534 -13.584 -15.065  1.00  0.00      A    H
ATOM    523  CD  GLU A  36      -0.126 -11.647 -15.511  1.00  0.00      A    C
ATOM    524  OE1 GLU A  36       0.299 -10.569 -14.951  1.00  0.00      A    O
ATOM    525  OE2 GLU A  36      -1.309 -11.745 -15.961  1.00  0.00      A    O
ATOM    526  C   GLU A  36       4.616 -13.248 -15.739  1.00  0.00      A    C
ATOM    527  O   GLU A  36       5.071 -13.265 -16.892  1.00  0.00      A    O
ATOM    528  N   GLY A  37       5.361 -12.839 -14.683  1.00  0.00      A    N
ATOM    529  HN  GLY A  37       4.878 -12.644 -13.832  1.00  0.00      A    H
ATOM    530  CA  GLY A  37       6.846 -12.764 -14.582  1.00  0.00      A    C
ATOM    531  HA1 GLY A  37       6.974 -11.886 -15.198  1.00  0.00      A    H
ATOM    532  HA2 GLY A  37       7.214 -12.547 -13.590  1.00  0.00      A    H
ATOM    533  C   GLY A  37       7.710 -13.814 -15.348  1.00  0.00      A    C
ATOM    534  O   GLY A  37       8.519 -13.438 -16.246  1.00  0.00      A    O
ATOM    535  N   ILE A  38       7.677 -15.091 -14.954  1.00  0.00      A    N
ATOM    536  HN  ILE A  38       6.922 -15.387 -14.374  1.00  0.00      A    H
ATOM    537  CA  ILE A  38       8.424 -16.205 -15.560  1.00  0.00      A    C
ATOM    538  HA  ILE A  38       9.471 -15.942 -15.578  1.00  0.00      A    H
ATOM    539  CB  ILE A  38       8.359 -17.555 -14.692  1.00  0.00      A    C
ATOM    540  HB  ILE A  38       8.733 -18.386 -15.328  1.00  0.00      A    H
ATOM    541  CG2 ILE A  38       9.438 -17.307 -13.597  1.00  0.00      A    C
ATOM    542 HG21 ILE A  38       9.118 -16.489 -12.917  1.00  0.00      A    H
ATOM    543 HG22 ILE A  38       9.625 -18.237 -13.019  1.00  0.00      A    H
ATOM    544 HG23 ILE A  38      10.426 -17.067 -14.045  1.00  0.00      A    H
ATOM    545  CG1 ILE A  38       6.904 -17.803 -14.236  1.00  0.00      A    C
ATOM    546 HG11 ILE A  38       6.601 -17.086 -13.444  1.00  0.00      A    H
ATOM    547 HG12 ILE A  38       6.240 -17.773 -15.127  1.00  0.00      A    H
ATOM    548  CD  ILE A  38       6.767 -19.133 -13.528  1.00  0.00      A    C
ATOM    549  HD1 ILE A  38       7.534 -19.168 -12.725  1.00  0.00      A    H
ATOM    550  HD2 ILE A  38       5.802 -19.218 -12.984  1.00  0.00      A    H
ATOM    551  HD3 ILE A  38       7.016 -19.983 -14.198  1.00  0.00      A    H
ATOM    552  C   ILE A  38       8.077 -16.400 -17.005  1.00  0.00      A    C
ATOM    553  O   ILE A  38       8.960 -16.637 -17.866  1.00  0.00      A    O
ATOM    554  N   ASN A  39       6.825 -16.291 -17.264  1.00  0.00      A    N
ATOM    555  HN  ASN A  39       6.100 -16.347 -16.582  1.00  0.00      A    H
ATOM    556  CA  ASN A  39       6.344 -16.269 -18.661  1.00  0.00      A    C
ATOM    557  HA  ASN A  39       6.586 -17.205 -19.141  1.00  0.00      A    H
ATOM    558  CB  ASN A  39       4.771 -16.147 -18.570  1.00  0.00      A    C
ATOM    559  HB1 ASN A  39       4.460 -15.245 -18.001  1.00  0.00      A    H
ATOM    560  HB2 ASN A  39       4.395 -16.054 -19.611  1.00  0.00      A    H
ATOM    561  CG  ASN A  39       4.184 -17.452 -17.978  1.00  0.00      A    C
ATOM    562  OD1 ASN A  39       4.790 -18.488 -17.687  1.00  0.00      A    O
ATOM    563  ND2 ASN A  39       2.886 -17.337 -17.709  1.00  0.00      A    N
ATOM    564 HD21 ASN A  39       2.573 -18.140 -17.203  1.00  0.00      A    H
ATOM    565 HD22 ASN A  39       2.399 -16.467 -17.784  1.00  0.00      A    H
ATOM    566  C   ASN A  39       6.947 -15.266 -19.603  1.00  0.00      A    C
ATOM    567  O   ASN A  39       7.647 -15.530 -20.620  1.00  0.00      A    O
ATOM    568  N   GLN A  40       6.830 -13.988 -19.286  1.00  0.00      A    N
ATOM    569  HN  GLN A  40       6.291 -13.747 -18.483  1.00  0.00      A    H
ATOM    570  CA  GLN A  40       7.368 -12.841 -20.008  1.00  0.00      A    C
ATOM    571  HA  GLN A  40       7.066 -12.937 -21.041  1.00  0.00      A    H
ATOM    572  CB  GLN A  40       6.696 -11.613 -19.385  1.00  0.00      A    C
ATOM    573  HB1 GLN A  40       5.626 -11.577 -19.681  1.00  0.00      A    H
ATOM    574  HB2 GLN A  40       6.711 -11.781 -18.286  1.00  0.00      A    H
ATOM    575  CG  GLN A  40       7.238 -10.300 -19.817  1.00  0.00      A    C
ATOM    576  HG1 GLN A  40       6.722  -9.464 -19.298  1.00  0.00      A    H
ATOM    577  HG2 GLN A  40       8.316 -10.215 -19.565  1.00  0.00      A    H
ATOM    578  CD  GLN A  40       7.091 -10.061 -21.334  1.00  0.00      A    C
ATOM    579  OE1 GLN A  40       5.955  -9.791 -21.730  1.00  0.00      A    O
ATOM    580  NE2 GLN A  40       8.084 -10.106 -22.202  1.00  0.00      A    N
ATOM    581 HE21 GLN A  40       7.959  -9.861 -23.163  1.00  0.00      A    H
ATOM    582 HE22 GLN A  40       9.010 -10.380 -21.940  1.00  0.00      A    H
ATOM    583  C   GLN A  40       8.907 -12.696 -19.955  1.00  0.00      A    C
ATOM    584  O   GLN A  40       9.637 -12.437 -20.901  1.00  0.00      A    O
ATOM    585  N   ILE A  41       9.409 -12.742 -18.663  1.00  0.00      A    N
ATOM    586  HN  ILE A  41       8.892 -12.981 -17.845  1.00  0.00      A    H
ATOM    587  CA  ILE A  41      10.832 -12.417 -18.279  1.00  0.00      A    C
ATOM    588  HA  ILE A  41      11.213 -11.619 -18.899  1.00  0.00      A    H
ATOM    589  CB  ILE A  41      10.870 -11.757 -16.879  1.00  0.00      A    C
ATOM    590  HB  ILE A  41      10.676 -12.459 -16.040  1.00  0.00      A    H
ATOM    591  CG2 ILE A  41      12.312 -11.190 -16.857  1.00  0.00      A    C
ATOM    592 HG21 ILE A  41      12.489 -10.574 -15.949  1.00  0.00      A    H
ATOM    593 HG22 ILE A  41      13.080 -11.989 -16.776  1.00  0.00      A    H
ATOM    594 HG23 ILE A  41      12.567 -10.546 -17.725  1.00  0.00      A    H
ATOM    595  CG1 ILE A  41       9.900 -10.583 -16.840  1.00  0.00      A    C
ATOM    596 HG11 ILE A  41      10.159  -9.810 -17.595  1.00  0.00      A    H
ATOM    597 HG12 ILE A  41       8.892 -10.980 -17.085  1.00  0.00      A    H
ATOM    598  CD  ILE A  41       9.863  -9.825 -15.459  1.00  0.00      A    C
ATOM    599  HD1 ILE A  41       9.507 -10.503 -14.654  1.00  0.00      A    H
ATOM    600  HD2 ILE A  41      10.851  -9.356 -15.264  1.00  0.00      A    H
ATOM    601  HD3 ILE A  41       9.086  -9.031 -15.469  1.00  0.00      A    H
ATOM    602  C   ILE A  41      11.822 -13.595 -18.522  1.00  0.00      A    C
ATOM    603  O   ILE A  41      12.891 -13.380 -19.107  1.00  0.00      A    O
ATOM    604  N   LYS A  42      11.431 -14.768 -18.212  1.00  0.00      A    N
ATOM    605  HN  LYS A  42      10.486 -15.004 -18.001  1.00  0.00      A    H
ATOM    606  CA  LYS A  42      12.330 -15.977 -18.286  1.00  0.00      A    C
ATOM    607  HA  LYS A  42      13.333 -15.579 -18.342  1.00  0.00      A    H
ATOM    608  CB  LYS A  42      12.164 -16.793 -16.981  1.00  0.00      A    C
ATOM    609  HB1 LYS A  42      11.108 -17.136 -17.020  1.00  0.00      A    H
ATOM    610  HB2 LYS A  42      12.893 -17.620 -16.842  1.00  0.00      A    H
ATOM    611  CG  LYS A  42      12.348 -15.867 -15.722  1.00  0.00      A    C
ATOM    612  HG1 LYS A  42      11.604 -15.051 -15.601  1.00  0.00      A    H
ATOM    613  HG2 LYS A  42      12.207 -16.530 -14.842  1.00  0.00      A    H
ATOM    614  CD  LYS A  42      13.773 -15.314 -15.574  1.00  0.00      A    C
ATOM    615  HD1 LYS A  42      14.626 -16.006 -15.741  1.00  0.00      A    H
ATOM    616  HD2 LYS A  42      14.008 -14.688 -16.462  1.00  0.00      A    H
ATOM    617  CE  LYS A  42      13.964 -14.411 -14.400  1.00  0.00      A    C
ATOM    618  HE1 LYS A  42      13.299 -13.524 -14.475  1.00  0.00      A    H
ATOM    619  HE2 LYS A  42      13.814 -14.994 -13.466  1.00  0.00      A    H
ATOM    620  NZ  LYS A  42      15.397 -13.910 -14.343  1.00  0.00      A    N
ATOM    621  HZ1 LYS A  42      15.678 -13.633 -15.305  1.00  0.00      A    H
ATOM    622  HZ2 LYS A  42      15.546 -13.170 -13.627  1.00  0.00      A    H
ATOM    623  HZ3 LYS A  42      16.040 -14.716 -14.212  1.00  0.00      A    H
ATOM    624  C   LYS A  42      12.260 -16.673 -19.615  1.00  0.00      A    C
ATOM    625  O   LYS A  42      13.251 -16.793 -20.352  1.00  0.00      A    O
ATOM    626  N   THR A  43      11.079 -17.167 -19.910  1.00  0.00      A    N
ATOM    627  HN  THR A  43      10.338 -17.047 -19.254  1.00  0.00      A    H
ATOM    628  CA  THR A  43      10.799 -17.967 -21.115  1.00  0.00      A    C
ATOM    629  HA  THR A  43      11.750 -18.304 -21.502  1.00  0.00      A    H
ATOM    630  CB  THR A  43       9.857 -19.109 -20.799  1.00  0.00      A    C
ATOM    631  HB  THR A  43       9.626 -19.537 -21.797  1.00  0.00      A    H
ATOM    632  OG1 THR A  43       8.706 -18.572 -20.131  1.00  0.00      A    O
ATOM    633  HG1 THR A  43       8.520 -19.094 -19.347  1.00  0.00      A    H
ATOM    634  CG2 THR A  43      10.563 -20.070 -19.833  1.00  0.00      A    C
ATOM    635 HG21 THR A  43      11.557 -20.435 -20.172  1.00  0.00      A    H
ATOM    636 HG22 THR A  43      10.750 -19.605 -18.842  1.00  0.00      A    H
ATOM    637 HG23 THR A  43       9.912 -20.956 -19.677  1.00  0.00      A    H
ATOM    638  C   THR A  43      10.181 -17.082 -22.244  1.00  0.00      A    C
ATOM    639  O   THR A  43       9.831 -17.627 -23.311  1.00  0.00      A    O
ATOM    640  N   ASN A  44      10.131 -15.753 -22.115  1.00  0.00      A    N
ATOM    641  HN  ASN A  44      10.185 -15.328 -21.214  1.00  0.00      A    H
ATOM    642  CA  ASN A  44       9.853 -14.782 -23.216  1.00  0.00      A    C
ATOM    643  HA  ASN A  44      10.314 -13.878 -22.845  1.00  0.00      A    H
ATOM    644  CB  ASN A  44      10.558 -15.023 -24.554  1.00  0.00      A    C
ATOM    645  HB1 ASN A  44      10.265 -16.017 -24.955  1.00  0.00      A    H
ATOM    646  HB2 ASN A  44      10.255 -14.208 -25.246  1.00  0.00      A    H
ATOM    647  CG  ASN A  44      12.084 -14.956 -24.422  1.00  0.00      A    C
ATOM    648  OD1 ASN A  44      12.695 -13.985 -24.015  1.00  0.00      A    O
ATOM    649  ND2 ASN A  44      12.748 -16.138 -24.696  1.00  0.00      A    N
ATOM    650 HD21 ASN A  44      13.747 -16.197 -24.706  1.00  0.00      A    H
ATOM    651 HD22 ASN A  44      12.122 -16.847 -25.019  1.00  0.00      A    H
ATOM    652  C   ASN A  44       8.396 -14.544 -23.538  1.00  0.00      A    C
ATOM    653  O   ASN A  44       7.967 -13.413 -23.770  1.00  0.00      A    O
ATOM    654  N   LYS A  45       7.654 -15.616 -23.768  1.00  0.00      A    N
ATOM    655  HN  LYS A  45       8.071 -16.463 -23.446  1.00  0.00      A    H
ATOM    656  CA  LYS A  45       6.303 -15.609 -24.219  1.00  0.00      A    C
ATOM    657  HA  LYS A  45       6.232 -14.723 -24.834  1.00  0.00      A    H
ATOM    658  CB  LYS A  45       6.088 -16.834 -25.151  1.00  0.00      A    C
ATOM    659  HB1 LYS A  45       6.870 -16.723 -25.932  1.00  0.00      A    H
ATOM    660  HB2 LYS A  45       6.300 -17.728 -24.526  1.00  0.00      A    H
ATOM    661  CG  LYS A  45       4.664 -16.940 -25.822  1.00  0.00      A    C
ATOM    662  HG1 LYS A  45       3.812 -16.887 -25.111  1.00  0.00      A    H
ATOM    663  HG2 LYS A  45       4.506 -16.059 -26.481  1.00  0.00      A    H
ATOM    664  CD  LYS A  45       4.498 -18.332 -26.452  1.00  0.00      A    C
ATOM    665  HD1 LYS A  45       5.377 -18.457 -27.119  1.00  0.00      A    H
ATOM    666  HD2 LYS A  45       4.692 -18.982 -25.572  1.00  0.00      A    H
ATOM    667  CE  LYS A  45       3.229 -18.694 -27.149  1.00  0.00      A    C
ATOM    668  HE1 LYS A  45       2.351 -18.684 -26.468  1.00  0.00      A    H
ATOM    669  HE2 LYS A  45       3.066 -17.908 -27.917  1.00  0.00      A    H
ATOM    670  NZ  LYS A  45       3.351 -19.971 -27.824  1.00  0.00      A    N
ATOM    671  HZ1 LYS A  45       2.582 -20.138 -28.504  1.00  0.00      A    H
ATOM    672  HZ2 LYS A  45       4.294 -20.102 -28.241  1.00  0.00      A    H
ATOM    673  HZ3 LYS A  45       3.272 -20.749 -27.137  1.00  0.00      A    H
ATOM    674  C   LYS A  45       5.242 -15.517 -23.044  1.00  0.00      A    C
ATOM    675  O   LYS A  45       5.120 -16.373 -22.175  1.00  0.00      A    O
ATOM    676  N   LEU A  46       4.465 -14.414 -23.042  1.00  0.00      A    N
ATOM    677  HN  LEU A  46       4.476 -13.758 -23.793  1.00  0.00      A    H
ATOM    678  CA  LEU A  46       3.354 -14.095 -22.114  1.00  0.00      A    C
ATOM    679  HA  LEU A  46       3.513 -14.657 -21.205  1.00  0.00      A    H
ATOM    680  CB  LEU A  46       3.313 -12.521 -21.765  1.00  0.00      A    C
ATOM    681  HB1 LEU A  46       4.274 -12.042 -21.481  1.00  0.00      A    H
ATOM    682  HB2 LEU A  46       3.117 -12.118 -22.782  1.00  0.00      A    H
ATOM    683  CG  LEU A  46       2.310 -12.051 -20.704  1.00  0.00      A    C
ATOM    684  HG  LEU A  46       1.251 -12.226 -20.989  1.00  0.00      A    H
ATOM    685  CD1 LEU A  46       2.488 -12.717 -19.295  1.00  0.00      A    C
ATOM    686 HD11 LEU A  46       1.746 -13.512 -19.067  1.00  0.00      A    H
ATOM    687 HD12 LEU A  46       3.510 -13.138 -19.189  1.00  0.00      A    H
ATOM    688 HD13 LEU A  46       2.423 -11.882 -18.565  1.00  0.00      A    H
ATOM    689  CD2 LEU A  46       2.282 -10.480 -20.589  1.00  0.00      A    C
ATOM    690 HD21 LEU A  46       1.390 -10.315 -19.948  1.00  0.00      A    H
ATOM    691 HD22 LEU A  46       3.101 -10.012 -20.002  1.00  0.00      A    H
ATOM    692 HD23 LEU A  46       2.139  -9.901 -21.527  1.00  0.00      A    H
ATOM    693  C   LEU A  46       2.066 -14.657 -22.518  1.00  0.00      A    C
ATOM    694  O   LEU A  46       1.600 -14.536 -23.626  1.00  0.00      A    O
ATOM    695  N   VAL A  47       1.402 -15.434 -21.612  1.00  0.00      A    N
ATOM    696  HN  VAL A  47       1.857 -15.639 -20.749  1.00  0.00      A    H
ATOM    697  CA  VAL A  47      -0.008 -15.959 -21.859  1.00  0.00      A    C
ATOM    698  HA  VAL A  47      -0.261 -15.785 -22.894  1.00  0.00      A    H
ATOM    699  CB  VAL A  47      -0.044 -17.536 -21.731  1.00  0.00      A    C
ATOM    700  HB  VAL A  47      -1.067 -17.936 -21.898  1.00  0.00      A    H
ATOM    701  CG1 VAL A  47       0.881 -18.036 -22.844  1.00  0.00      A    C
ATOM    702 HG11 VAL A  47       0.644 -17.688 -23.872  1.00  0.00      A    H
ATOM    703 HG12 VAL A  47       1.957 -17.766 -22.787  1.00  0.00      A    H
ATOM    704 HG13 VAL A  47       0.840 -19.143 -22.756  1.00  0.00      A    H
ATOM    705  CG2 VAL A  47       0.513 -17.989 -20.432  1.00  0.00      A    C
ATOM    706 HG21 VAL A  47       1.549 -17.606 -20.316  1.00  0.00      A    H
ATOM    707 HG22 VAL A  47      -0.142 -17.644 -19.604  1.00  0.00      A    H
ATOM    708 HG23 VAL A  47       0.607 -19.096 -20.434  1.00  0.00      A    H
ATOM    709  C   VAL A  47      -0.962 -15.160 -20.964  1.00  0.00      A    C
ATOM    710  O   VAL A  47      -0.588 -14.329 -20.107  1.00  0.00      A    O
ATOM    711  N   SER A  48      -2.249 -15.507 -21.125  1.00  0.00      A    N
ATOM    712  HN  SER A  48      -2.445 -16.174 -21.840  1.00  0.00      A    H
ATOM    713  CA  SER A  48      -3.387 -15.122 -20.256  1.00  0.00      A    C
ATOM    714  HA  SER A  48      -2.988 -14.415 -19.544  1.00  0.00      A    H
ATOM    715  CB  SER A  48      -4.450 -14.317 -20.959  1.00  0.00      A    C
ATOM    716  HB1 SER A  48      -4.132 -13.401 -21.501  1.00  0.00      A    H
ATOM    717  HB2 SER A  48      -4.927 -15.045 -21.650  1.00  0.00      A    H
ATOM    718  OG  SER A  48      -5.386 -13.838 -19.976  1.00  0.00      A    O
ATOM    719  HG1 SER A  48      -6.308 -13.891 -20.241  1.00  0.00      A    H
ATOM    720  C   SER A  48      -3.828 -16.424 -19.561  1.00  0.00      A    C
ATOM    721  O   SER A  48      -4.436 -17.313 -20.074  1.00  0.00      A    O
ATOM    722  N   LEU A  49      -3.488 -16.577 -18.248  1.00  0.00      A    N
ATOM    723  HN  LEU A  49      -2.982 -15.845 -17.798  1.00  0.00      A    H
ATOM    724  CA  LEU A  49      -3.731 -17.748 -17.475  1.00  0.00      A    C
ATOM    725  HA  LEU A  49      -3.857 -18.606 -18.119  1.00  0.00      A    H
ATOM    726  CB  LEU A  49      -2.730 -17.922 -16.315  1.00  0.00      A    C
ATOM    727  HB1 LEU A  49      -2.793 -16.980 -15.729  1.00  0.00      A    H
ATOM    728  HB2 LEU A  49      -2.963 -18.743 -15.604  1.00  0.00      A    H
ATOM    729  CG  LEU A  49      -1.320 -18.220 -16.883  1.00  0.00      A    C
ATOM    730  HG  LEU A  49      -1.108 -17.483 -17.686  1.00  0.00      A    H
ATOM    731  CD1 LEU A  49      -0.190 -18.090 -15.833  1.00  0.00      A    C
ATOM    732 HD11 LEU A  49      -0.052 -17.048 -15.475  1.00  0.00      A    H
ATOM    733 HD12 LEU A  49      -0.428 -18.749 -14.970  1.00  0.00      A    H
ATOM    734 HD13 LEU A  49       0.753 -18.415 -16.322  1.00  0.00      A    H
ATOM    735  CD2 LEU A  49      -1.239 -19.577 -17.657  1.00  0.00      A    C
ATOM    736 HD21 LEU A  49      -1.920 -20.345 -17.231  1.00  0.00      A    H
ATOM    737 HD22 LEU A  49      -1.511 -19.485 -18.731  1.00  0.00      A    H
ATOM    738 HD23 LEU A  49      -0.207 -19.980 -17.581  1.00  0.00      A    H
ATOM    739  C   LEU A  49      -5.068 -17.646 -16.727  1.00  0.00      A    C
ATOM    740  O   LEU A  49      -5.802 -16.644 -16.873  1.00  0.00      A    O
ATOM    741  N   SER A  50      -5.466 -18.629 -16.005  1.00  0.00      A    N
ATOM    742  HN  SER A  50      -4.929 -19.456 -16.148  1.00  0.00      A    H
ATOM    743  CA  SER A  50      -6.665 -18.706 -15.212  1.00  0.00      A    C
ATOM    744  HA  SER A  50      -7.304 -17.871 -15.462  1.00  0.00      A    H
ATOM    745  CB  SER A  50      -7.365 -20.116 -15.365  1.00  0.00      A    C
ATOM    746  HB1 SER A  50      -7.382 -20.330 -16.455  1.00  0.00      A    H
ATOM    747  HB2 SER A  50      -6.749 -20.893 -14.862  1.00  0.00      A    H
ATOM    748  OG  SER A  50      -8.670 -19.997 -14.861  1.00  0.00      A    O
ATOM    749  HG1 SER A  50      -9.208 -20.154 -15.640  1.00  0.00      A    H
ATOM    750  C   SER A  50      -6.313 -18.478 -13.732  1.00  0.00      A    C
ATOM    751  O   SER A  50      -5.881 -19.348 -12.964  1.00  0.00      A    O
ATOM    752  N   GLU A  51      -6.724 -17.284 -13.223  1.00  0.00      A    N
ATOM    753  HN  GLU A  51      -6.763 -16.447 -13.762  1.00  0.00      A    H
ATOM    754  CA  GLU A  51      -6.829 -17.083 -11.749  1.00  0.00      A    C
ATOM    755  HA  GLU A  51      -5.885 -17.388 -11.322  1.00  0.00      A    H
ATOM    756  CB  GLU A  51      -7.150 -15.536 -11.493  1.00  0.00      A    C
ATOM    757  HB1 GLU A  51      -8.014 -15.204 -12.107  1.00  0.00      A    H
ATOM    758  HB2 GLU A  51      -7.566 -15.439 -10.468  1.00  0.00      A    H
ATOM    759  CG  GLU A  51      -6.005 -14.554 -11.611  1.00  0.00      A    C
ATOM    760  HG1 GLU A  51      -6.289 -13.579 -11.162  1.00  0.00      A    H
ATOM    761  HG2 GLU A  51      -5.163 -14.910 -10.979  1.00  0.00      A    H
ATOM    762  CD  GLU A  51      -5.549 -14.316 -13.063  1.00  0.00      A    C
ATOM    763  OE1 GLU A  51      -6.258 -14.821 -14.003  1.00  0.00      A    O
ATOM    764  OE2 GLU A  51      -4.643 -13.432 -13.306  1.00  0.00      A    O
ATOM    765  C   GLU A  51      -7.956 -17.915 -11.127  1.00  0.00      A    C
ATOM    766  O   GLU A  51      -7.840 -18.273  -9.929  1.00  0.00      A    O
ATOM    767  N   GLN A  52      -8.965 -18.253 -11.940  1.00  0.00      A    N
ATOM    768  HN  GLN A  52      -8.905 -18.091 -12.922  1.00  0.00      A    H
ATOM    769  CA  GLN A  52     -10.154 -19.005 -11.499  1.00  0.00      A    C
ATOM    770  HA  GLN A  52     -10.632 -18.579 -10.630  1.00  0.00      A    H
ATOM    771  CB  GLN A  52     -11.237 -18.988 -12.626  1.00  0.00      A    C
ATOM    772  HB1 GLN A  52     -11.110 -18.097 -13.278  1.00  0.00      A    H
ATOM    773  HB2 GLN A  52     -11.032 -19.827 -13.324  1.00  0.00      A    H
ATOM    774  CG  GLN A  52     -12.667 -19.307 -12.273  1.00  0.00      A    C
ATOM    775  HG1 GLN A  52     -13.178 -19.244 -13.257  1.00  0.00      A    H
ATOM    776  HG2 GLN A  52     -12.859 -20.343 -11.919  1.00  0.00      A    H
ATOM    777  CD  GLN A  52     -13.251 -18.234 -11.271  1.00  0.00      A    C
ATOM    778  OE1 GLN A  52     -13.468 -17.086 -11.672  1.00  0.00      A    O
ATOM    779  NE2 GLN A  52     -13.568 -18.679 -10.001  1.00  0.00      A    N
ATOM    780 HE21 GLN A  52     -14.086 -18.103  -9.369  1.00  0.00      A    H
ATOM    781 HE22 GLN A  52     -13.522 -19.636  -9.714  1.00  0.00      A    H
ATOM    782  C   GLN A  52      -9.824 -20.506 -11.200  1.00  0.00      A    C
ATOM    783  O   GLN A  52     -10.356 -21.027 -10.253  1.00  0.00      A    O
ATOM    784  N   GLU A  53      -8.960 -21.233 -11.902  1.00  0.00      A    N
ATOM    785  HN  GLU A  53      -8.535 -20.828 -12.708  1.00  0.00      A    H
ATOM    786  CA  GLU A  53      -8.712 -22.672 -11.624  1.00  0.00      A    C
ATOM    787  HA  GLU A  53      -9.570 -23.307 -11.783  1.00  0.00      A    H
ATOM    788  CB  GLU A  53      -7.671 -23.136 -12.617  1.00  0.00      A    C
ATOM    789  HB1 GLU A  53      -7.966 -22.635 -13.564  1.00  0.00      A    H
ATOM    790  HB2 GLU A  53      -6.614 -22.869 -12.403  1.00  0.00      A    H
ATOM    791  CG  GLU A  53      -7.824 -24.685 -12.778  1.00  0.00      A    C
ATOM    792  HG1 GLU A  53      -7.797 -25.118 -11.755  1.00  0.00      A    H
ATOM    793  HG2 GLU A  53      -8.790 -24.965 -13.249  1.00  0.00      A    H
ATOM    794  CD  GLU A  53      -6.752 -25.401 -13.488  1.00  0.00      A    C
ATOM    795  OE1 GLU A  53      -5.826 -24.678 -13.888  1.00  0.00      A    O
ATOM    796  OE2 GLU A  53      -6.715 -26.663 -13.595  1.00  0.00      A    O
ATOM    797  C   GLU A  53      -8.269 -22.959 -10.180  1.00  0.00      A    C
ATOM    798  O   GLU A  53      -8.764 -23.913  -9.540  1.00  0.00      A    O
ATOM    799  N   LEU A  54      -7.458 -22.022  -9.687  1.00  0.00      A    N
ATOM    800  HN  LEU A  54      -7.234 -21.259 -10.288  1.00  0.00      A    H
ATOM    801  CA  LEU A  54      -7.039 -22.035  -8.306  1.00  0.00      A    C
ATOM    802  HA  LEU A  54      -6.514 -22.972  -8.196  1.00  0.00      A    H
ATOM    803  CB  LEU A  54      -5.952 -20.883  -8.325  1.00  0.00      A    C
ATOM    804  HB1 LEU A  54      -6.403 -19.965  -8.759  1.00  0.00      A    H
ATOM    805  HB2 LEU A  54      -5.635 -20.671  -7.282  1.00  0.00      A    H
ATOM    806  CG  LEU A  54      -4.669 -21.160  -9.124  1.00  0.00      A    C
ATOM    807  HG  LEU A  54      -4.985 -21.528 -10.124  1.00  0.00      A    H
ATOM    808  CD1 LEU A  54      -3.913 -19.820  -9.243  1.00  0.00      A    C
ATOM    809 HD11 LEU A  54      -3.006 -19.988  -9.861  1.00  0.00      A    H
ATOM    810 HD12 LEU A  54      -4.535 -19.005  -9.672  1.00  0.00      A    H
ATOM    811 HD13 LEU A  54      -3.586 -19.243  -8.352  1.00  0.00      A    H
ATOM    812  CD2 LEU A  54      -3.662 -22.199  -8.395  1.00  0.00      A    C
ATOM    813 HD21 LEU A  54      -2.719 -22.226  -8.981  1.00  0.00      A    H
ATOM    814 HD22 LEU A  54      -3.327 -21.726  -7.447  1.00  0.00      A    H
ATOM    815 HD23 LEU A  54      -4.136 -23.162  -8.105  1.00  0.00      A    H
ATOM    816  C   LEU A  54      -8.035 -21.799  -7.192  1.00  0.00      A    C
ATOM    817  O   LEU A  54      -7.892 -22.432  -6.170  1.00  0.00      A    O
ATOM    818  N   VAL A  55      -9.067 -21.057  -7.528  1.00  0.00      A    N
ATOM    819  HN  VAL A  55      -9.114 -20.579  -8.402  1.00  0.00      A    H
ATOM    820  CA  VAL A  55     -10.275 -20.938  -6.771  1.00  0.00      A    C
ATOM    821  HA  VAL A  55     -10.086 -20.787  -5.719  1.00  0.00      A    H
ATOM    822  CB  VAL A  55     -10.981 -19.641  -7.306  1.00  0.00      A    C
ATOM    823  HB  VAL A  55     -11.180 -19.743  -8.394  1.00  0.00      A    H
ATOM    824  CG1 VAL A  55     -12.431 -19.541  -6.827  1.00  0.00      A    C
ATOM    825 HG11 VAL A  55     -13.055 -20.296  -7.351  1.00  0.00      A    H
ATOM    826 HG12 VAL A  55     -12.523 -19.750  -5.739  1.00  0.00      A    H
ATOM    827 HG13 VAL A  55     -12.864 -18.524  -6.936  1.00  0.00      A    H
ATOM    828  CG2 VAL A  55     -10.294 -18.261  -6.944  1.00  0.00      A    C
ATOM    829 HG21 VAL A  55     -11.018 -17.508  -7.322  1.00  0.00      A    H
ATOM    830 HG22 VAL A  55     -10.200 -18.207  -5.838  1.00  0.00      A    H
ATOM    831 HG23 VAL A  55      -9.310 -18.164  -7.452  1.00  0.00      A    H
ATOM    832  C   VAL A  55     -11.166 -22.116  -6.966  1.00  0.00      A    C
ATOM    833  O   VAL A  55     -11.704 -22.702  -6.011  1.00  0.00      A    O
ATOM    834  N   ASP A  56     -11.393 -22.595  -8.225  1.00  0.00      A    N
ATOM    835  HN  ASP A  56     -10.935 -22.270  -9.049  1.00  0.00      A    H
ATOM    836  CA  ASP A  56     -12.467 -23.551  -8.539  1.00  0.00      A    C
ATOM    837  HA  ASP A  56     -13.286 -23.340  -7.866  1.00  0.00      A    H
ATOM    838  CB  ASP A  56     -12.945 -23.388  -9.974  1.00  0.00      A    C
ATOM    839  HB1 ASP A  56     -12.066 -23.405 -10.653  1.00  0.00      A    H
ATOM    840  HB2 ASP A  56     -13.700 -24.180 -10.167  1.00  0.00      A    H
ATOM    841  CG  ASP A  56     -13.788 -22.183 -10.270  1.00  0.00      A    C
ATOM    842  OD1 ASP A  56     -14.038 -21.281  -9.401  1.00  0.00      A    O
ATOM    843  OD2 ASP A  56     -14.214 -22.096 -11.490  1.00  0.00      A    O
ATOM    844  C   ASP A  56     -12.108 -25.000  -8.342  1.00  0.00      A    C
ATOM    845  O   ASP A  56     -12.764 -25.780  -7.657  1.00  0.00      A    O
ATOM    846  N   CYS A  57     -11.085 -25.485  -9.083  1.00  0.00      A    N
ATOM    847  HN  CYS A  57     -10.467 -24.821  -9.497  1.00  0.00      A    H
ATOM    848  CA  CYS A  57     -10.859 -26.841  -9.383  1.00  0.00      A    C
ATOM    849  HA  CYS A  57     -11.753 -27.435  -9.267  1.00  0.00      A    H
ATOM    850  CB  CYS A  57     -10.395 -27.083 -10.794  1.00  0.00      A    C
ATOM    851  HB1 CYS A  57     -10.097 -28.123 -11.047  1.00  0.00      A    H
ATOM    852  HB2 CYS A  57      -9.515 -26.422 -10.945  1.00  0.00      A    H
ATOM    853  SG  CYS A  57     -11.579 -26.494 -11.963  1.00  0.00      A    S
ATOM    854  C   CYS A  57      -9.779 -27.374  -8.364  1.00  0.00      A    C
ATOM    855  O   CYS A  57      -9.944 -28.497  -7.860  1.00  0.00      A    O
ATOM    856  N   ASP A  58      -8.672 -26.662  -8.049  1.00  0.00      A    N
ATOM    857  HN  ASP A  58      -8.473 -25.833  -8.566  1.00  0.00      A    H
ATOM    858  CA  ASP A  58      -7.522 -27.209  -7.382  1.00  0.00      A    C
ATOM    859  HA  ASP A  58      -7.415 -28.237  -7.697  1.00  0.00      A    H
ATOM    860  CB  ASP A  58      -6.220 -26.430  -7.746  1.00  0.00      A    C
ATOM    861  HB1 ASP A  58      -6.287 -25.347  -7.505  1.00  0.00      A    H
ATOM    862  HB2 ASP A  58      -5.283 -26.806  -7.281  1.00  0.00      A    H
ATOM    863  CG  ASP A  58      -5.863 -26.694  -9.232  1.00  0.00      A    C
ATOM    864  OD1 ASP A  58      -5.586 -27.839  -9.667  1.00  0.00      A    O
ATOM    865  OD2 ASP A  58      -5.619 -25.619  -9.896  1.00  0.00      A    O
ATOM    866  C   ASP A  58      -7.729 -27.420  -5.847  1.00  0.00      A    C
ATOM    867  O   ASP A  58      -7.615 -26.527  -5.041  1.00  0.00      A    O
ATOM    868  N   LYS A  59      -8.080 -28.695  -5.442  1.00  0.00      A    N
ATOM    869  HN  LYS A  59      -8.199 -29.397  -6.140  1.00  0.00      A    H
ATOM    870  CA  LYS A  59      -8.445 -29.021  -4.111  1.00  0.00      A    C
ATOM    871  HA  LYS A  59      -8.421 -28.126  -3.508  1.00  0.00      A    H
ATOM    872  CB  LYS A  59      -9.968 -29.574  -4.195  1.00  0.00      A    C
ATOM    873  HB1 LYS A  59     -10.093 -30.459  -4.855  1.00  0.00      A    H
ATOM    874  HB2 LYS A  59     -10.232 -30.005  -3.206  1.00  0.00      A    H
ATOM    875  CG  LYS A  59     -10.990 -28.489  -4.716  1.00  0.00      A    C
ATOM    876  HG1 LYS A  59     -10.809 -28.098  -5.740  1.00  0.00      A    H
ATOM    877  HG2 LYS A  59     -11.951 -29.045  -4.745  1.00  0.00      A    H
ATOM    878  CD  LYS A  59     -11.059 -27.163  -3.984  1.00  0.00      A    C
ATOM    879  HD1 LYS A  59     -11.067 -27.247  -2.876  1.00  0.00      A    H
ATOM    880  HD2 LYS A  59     -10.116 -26.665  -4.295  1.00  0.00      A    H
ATOM    881  CE  LYS A  59     -12.264 -26.317  -4.469  1.00  0.00      A    C
ATOM    882  HE1 LYS A  59     -12.525 -26.502  -5.533  1.00  0.00      A    H
ATOM    883  HE2 LYS A  59     -13.124 -26.473  -3.783  1.00  0.00      A    H
ATOM    884  NZ  LYS A  59     -11.862 -24.841  -4.294  1.00  0.00      A    N
ATOM    885  HZ1 LYS A  59     -12.529 -24.197  -4.765  1.00  0.00      A    H
ATOM    886  HZ2 LYS A  59     -11.623 -24.597  -3.312  1.00  0.00      A    H
ATOM    887  HZ3 LYS A  59     -10.936 -24.766  -4.761  1.00  0.00      A    H
ATOM    888  C   LYS A  59      -7.422 -29.946  -3.503  1.00  0.00      A    C
ATOM    889  O   LYS A  59      -6.565 -30.422  -4.251  1.00  0.00      A    O
ATOM    890  N   GLU A  60      -7.437 -30.178  -2.103  1.00  0.00      A    N
ATOM    891  HN  GLU A  60      -6.763 -30.792  -1.700  1.00  0.00      A    H
ATOM    892  CA  GLU A  60      -8.395 -29.559  -1.139  1.00  0.00      A    C
ATOM    893  HA  GLU A  60      -9.360 -29.273  -1.532  1.00  0.00      A    H
ATOM    894  CB  GLU A  60      -8.745 -30.529   0.032  1.00  0.00      A    C
ATOM    895  HB1 GLU A  60      -7.833 -30.736   0.633  1.00  0.00      A    H
ATOM    896  HB2 GLU A  60      -9.519 -30.076   0.688  1.00  0.00      A    H
ATOM    897  CG  GLU A  60      -9.360 -31.937  -0.274  1.00  0.00      A    C
ATOM    898  HG1 GLU A  60     -10.426 -31.735  -0.512  1.00  0.00      A    H
ATOM    899  HG2 GLU A  60      -8.968 -32.461  -1.172  1.00  0.00      A    H
ATOM    900  CD  GLU A  60      -9.409 -33.011   0.828  1.00  0.00      A    C
ATOM    901  OE1 GLU A  60     -10.172 -32.910   1.777  1.00  0.00      A    O
ATOM    902  OE2 GLU A  60      -8.425 -33.781   0.847  1.00  0.00      A    O
ATOM    903  C   GLU A  60      -7.888 -28.186  -0.523  1.00  0.00      A    C
ATOM    904  O   GLU A  60      -8.644 -27.443   0.101  1.00  0.00      A    O
ATOM    905  N   GLU A  61      -6.586 -27.948  -0.731  1.00  0.00      A    N
ATOM    906  HN  GLU A  61      -6.044 -28.634  -1.210  1.00  0.00      A    H
ATOM    907  CA  GLU A  61      -5.872 -26.865  -0.152  1.00  0.00      A    C
ATOM    908  HA  GLU A  61      -6.037 -27.069   0.896  1.00  0.00      A    H
ATOM    909  CB  GLU A  61      -4.394 -27.120  -0.245  1.00  0.00      A    C
ATOM    910  HB1 GLU A  61      -4.069 -27.049  -1.305  1.00  0.00      A    H
ATOM    911  HB2 GLU A  61      -3.873 -26.438   0.460  1.00  0.00      A    H
ATOM    912  CG  GLU A  61      -4.049 -28.561   0.251  1.00  0.00      A    C
ATOM    913  HG1 GLU A  61      -4.488 -29.305  -0.448  1.00  0.00      A    H
ATOM    914  HG2 GLU A  61      -2.944 -28.615   0.146  1.00  0.00      A    H
ATOM    915  CD  GLU A  61      -4.285 -28.818   1.734  1.00  0.00      A    C
ATOM    916  OE1 GLU A  61      -5.191 -29.669   2.069  1.00  0.00      A    O
ATOM    917  OE2 GLU A  61      -3.565 -28.156   2.532  1.00  0.00      A    O
ATOM    918  C   GLU A  61      -6.285 -25.420  -0.506  1.00  0.00      A    C
ATOM    919  O   GLU A  61      -5.906 -24.500   0.277  1.00  0.00      A    O
ATOM    920  N   ASN A  62      -7.033 -25.149  -1.601  1.00  0.00      A    N
ATOM    921  HN  ASN A  62      -7.366 -25.933  -2.118  1.00  0.00      A    H
ATOM    922  CA  ASN A  62      -7.751 -23.886  -1.699  1.00  0.00      A    C
ATOM    923  HA  ASN A  62      -7.408 -23.253  -0.893  1.00  0.00      A    H
ATOM    924  CB  ASN A  62      -7.430 -23.098  -2.982  1.00  0.00      A    C
ATOM    925  HB1 ASN A  62      -7.616 -23.826  -3.800  1.00  0.00      A    H
ATOM    926  HB2 ASN A  62      -8.051 -22.178  -3.027  1.00  0.00      A    H
ATOM    927  CG  ASN A  62      -5.967 -22.596  -3.204  1.00  0.00      A    C
ATOM    928  OD1 ASN A  62      -5.283 -22.304  -2.237  1.00  0.00      A    O
ATOM    929  ND2 ASN A  62      -5.430 -22.547  -4.442  1.00  0.00      A    N
ATOM    930 HD21 ASN A  62      -4.568 -22.042  -4.408  1.00  0.00      A    H
ATOM    931 HD22 ASN A  62      -6.060 -22.520  -5.218  1.00  0.00      A    H
ATOM    932  C   ASN A  62      -9.240 -24.209  -1.512  1.00  0.00      A    C
ATOM    933  O   ASN A  62      -9.725 -25.091  -2.244  1.00  0.00      A    O
ATOM    934  N   GLN A  63      -9.919 -23.611  -0.551  1.00  0.00      A    N
ATOM    935  HN  GLN A  63      -9.471 -22.825  -0.133  1.00  0.00      A    H
ATOM    936  CA  GLN A  63     -11.335 -23.768  -0.137  1.00  0.00      A    C
ATOM    937  HA  GLN A  63     -11.329 -24.846  -0.083  1.00  0.00      A    H
ATOM    938  CB  GLN A  63     -11.671 -23.075   1.193  1.00  0.00      A    C
ATOM    939  HB1 GLN A  63     -11.179 -22.082   1.274  1.00  0.00      A    H
ATOM    940  HB2 GLN A  63     -12.754 -22.898   1.367  1.00  0.00      A    H
ATOM    941  CG  GLN A  63     -11.312 -23.927   2.434  1.00  0.00      A    C
ATOM    942  HG1 GLN A  63     -11.993 -24.793   2.291  1.00  0.00      A    H
ATOM    943  HG2 GLN A  63     -10.231 -24.124   2.600  1.00  0.00      A    H
ATOM    944  CD  GLN A  63     -11.832 -23.360   3.824  1.00  0.00      A    C
ATOM    945  OE1 GLN A  63     -12.935 -23.651   4.266  1.00  0.00      A    O
ATOM    946  NE2 GLN A  63     -11.087 -22.444   4.404  1.00  0.00      A    N
ATOM    947 HE21 GLN A  63     -11.394 -22.053   5.271  1.00  0.00      A    H
ATOM    948 HE22 GLN A  63     -10.329 -22.040   3.891  1.00  0.00      A    H
ATOM    949  C   GLN A  63     -12.343 -23.276  -1.233  1.00  0.00      A    C
ATOM    950  O   GLN A  63     -13.155 -23.980  -1.778  1.00  0.00      A    O
ATOM    951  N   GLY A  64     -12.260 -21.965  -1.633  1.00  0.00      A    N
ATOM    952  HN  GLY A  64     -11.534 -21.429  -1.209  1.00  0.00      A    H
ATOM    953  CA  GLY A  64     -13.066 -21.346  -2.718  1.00  0.00      A    C
ATOM    954  HA1 GLY A  64     -12.947 -21.927  -3.621  1.00  0.00      A    H
ATOM    955  HA2 GLY A  64     -14.075 -21.237  -2.349  1.00  0.00      A    H
ATOM    956  C   GLY A  64     -12.579 -19.955  -3.079  1.00  0.00      A    C
ATOM    957  O   GLY A  64     -11.415 -19.633  -2.918  1.00  0.00      A    O
ATOM    958  N   CYS A  65     -13.517 -19.142  -3.587  1.00  0.00      A    N
ATOM    959  HN  CYS A  65     -14.311 -19.570  -4.012  1.00  0.00      A    H
ATOM    960  CA  CYS A  65     -13.387 -17.731  -3.889  1.00  0.00      A    C
ATOM    961  HA  CYS A  65     -12.661 -17.701  -4.688  1.00  0.00      A    H
ATOM    962  CB  CYS A  65     -14.690 -17.198  -4.466  1.00  0.00      A    C
ATOM    963  HB1 CYS A  65     -15.028 -18.114  -4.996  1.00  0.00      A    H
ATOM    964  HB2 CYS A  65     -15.350 -16.984  -3.598  1.00  0.00      A    H
ATOM    965  SG  CYS A  65     -14.406 -15.854  -5.692  1.00  0.00      A    S
ATOM    966  C   CYS A  65     -12.839 -16.840  -2.855  1.00  0.00      A    C
ATOM    967  O   CYS A  65     -11.971 -16.073  -3.178  1.00  0.00      A    O
ATOM    968  N   ASN A  66     -13.297 -16.887  -1.583  1.00  0.00      A    N
ATOM    969  HN  ASN A  66     -13.896 -17.590  -1.207  1.00  0.00      A    H
ATOM    970  CA  ASN A  66     -12.729 -15.996  -0.568  1.00  0.00      A    C
ATOM    971  HA  ASN A  66     -12.277 -15.154  -1.071  1.00  0.00      A    H
ATOM    972  CB  ASN A  66     -13.838 -15.483   0.419  1.00  0.00      A    C
ATOM    973  HB1 ASN A  66     -14.544 -16.262   0.779  1.00  0.00      A    H
ATOM    974  HB2 ASN A  66     -13.330 -14.915   1.228  1.00  0.00      A    H
ATOM    975  CG  ASN A  66     -14.707 -14.517  -0.377  1.00  0.00      A    C
ATOM    976  OD1 ASN A  66     -14.380 -13.324  -0.510  1.00  0.00      A    O
ATOM    977  ND2 ASN A  66     -15.827 -14.975  -0.898  1.00  0.00      A    N
ATOM    978 HD21 ASN A  66     -16.468 -14.335  -1.323  1.00  0.00      A    H
ATOM    979 HD22 ASN A  66     -16.182 -15.909  -0.861  1.00  0.00      A    H
ATOM    980  C   ASN A  66     -11.779 -16.717   0.218  1.00  0.00      A    C
ATOM    981  O   ASN A  66     -11.207 -16.170   1.167  1.00  0.00      A    O
ATOM    982  N   GLY A  67     -11.410 -17.961  -0.118  1.00  0.00      A    N
ATOM    983  HN  GLY A  67     -11.805 -18.383  -0.930  1.00  0.00      A    H
ATOM    984  CA  GLY A  67     -10.554 -18.744   0.803  1.00  0.00      A    C
ATOM    985  HA1 GLY A  67     -10.021 -18.157   1.536  1.00  0.00      A    H
ATOM    986  HA2 GLY A  67     -11.267 -19.414   1.262  1.00  0.00      A    H
ATOM    987  C   GLY A  67      -9.538 -19.640   0.056  1.00  0.00      A    C
ATOM    988  O   GLY A  67      -9.778 -20.759  -0.374  1.00  0.00      A    O
ATOM    989  N   GLY A  68      -8.270 -19.256   0.029  1.00  0.00      A    N
ATOM    990  HN  GLY A  68      -8.075 -18.339   0.369  1.00  0.00      A    H
ATOM    991  CA  GLY A  68      -7.236 -20.240  -0.212  1.00  0.00      A    C
ATOM    992  HA1 GLY A  68      -7.458 -21.213   0.201  1.00  0.00      A    H
ATOM    993  HA2 GLY A  68      -7.070 -20.193  -1.278  1.00  0.00      A    H
ATOM    994  C   GLY A  68      -5.895 -19.949   0.454  1.00  0.00      A    C
ATOM    995  O   GLY A  68      -5.791 -19.098   1.358  1.00  0.00      A    O
ATOM    996  N   LEU A  69      -4.760 -20.565  -0.043  1.00  0.00      A    N
ATOM    997  HN  LEU A  69      -4.851 -21.338  -0.666  1.00  0.00      A    H
ATOM    998  CA  LEU A  69      -3.394 -19.998   0.280  1.00  0.00      A    C
ATOM    999  HA  LEU A  69      -3.461 -19.025   0.745  1.00  0.00      A    H
ATOM   1000  CB  LEU A  69      -2.610 -20.936   1.214  1.00  0.00      A    C
ATOM   1001  HB1 LEU A  69      -2.537 -21.903   0.672  1.00  0.00      A    H
ATOM   1002  HB2 LEU A  69      -1.585 -20.527   1.339  1.00  0.00      A    H
ATOM   1003  CG  LEU A  69      -3.194 -21.263   2.604  1.00  0.00      A    C
ATOM   1004  HG  LEU A  69      -4.284 -21.477   2.555  1.00  0.00      A    H
ATOM   1005  CD1 LEU A  69      -2.482 -22.513   3.164  1.00  0.00      A    C
ATOM   1006 HD11 LEU A  69      -2.976 -22.747   4.131  1.00  0.00      A    H
ATOM   1007 HD12 LEU A  69      -2.570 -23.364   2.455  1.00  0.00      A    H
ATOM   1008 HD13 LEU A  69      -1.387 -22.354   3.266  1.00  0.00      A    H
ATOM   1009  CD2 LEU A  69      -3.039 -20.017   3.495  1.00  0.00      A    C
ATOM   1010 HD21 LEU A  69      -1.986 -19.665   3.542  1.00  0.00      A    H
ATOM   1011 HD22 LEU A  69      -3.642 -19.191   3.062  1.00  0.00      A    H
ATOM   1012 HD23 LEU A  69      -3.511 -20.234   4.476  1.00  0.00      A    H
ATOM   1013  C   LEU A  69      -2.475 -19.895  -0.890  1.00  0.00      A    C
ATOM   1014  O   LEU A  69      -2.565 -20.635  -1.817  1.00  0.00      A    O
ATOM   1015  N   MET A  70      -1.543 -18.959  -0.827  1.00  0.00      A    N
ATOM   1016  HN  MET A  70      -1.495 -18.398  -0.005  1.00  0.00      A    H
ATOM   1017  CA  MET A  70      -0.555 -18.586  -1.787  1.00  0.00      A    C
ATOM   1018  HA  MET A  70      -1.083 -18.494  -2.724  1.00  0.00      A    H
ATOM   1019  CB  MET A  70       0.211 -17.260  -1.377  1.00  0.00      A    C
ATOM   1020  HB1 MET A  70       0.412 -17.418  -0.296  1.00  0.00      A    H
ATOM   1021  HB2 MET A  70       1.127 -17.146  -1.994  1.00  0.00      A    H
ATOM   1022  CG  MET A  70      -0.691 -16.031  -1.486  1.00  0.00      A    C
ATOM   1023  HG1 MET A  70      -1.214 -16.180  -2.454  1.00  0.00      A    H
ATOM   1024  HG2 MET A  70      -1.511 -16.065  -0.737  1.00  0.00      A    H
ATOM   1025  SD  MET A  70       0.168 -14.406  -1.630  1.00  0.00      A    S
ATOM   1026  CE  MET A  70       0.979 -14.543   0.008  1.00  0.00      A    C
ATOM   1027  HE1 MET A  70       1.635 -15.439  -0.009  1.00  0.00      A    H
ATOM   1028  HE2 MET A  70       1.520 -13.586   0.170  1.00  0.00      A    H
ATOM   1029  HE3 MET A  70       0.145 -14.597   0.739  1.00  0.00      A    H
ATOM   1030  C   MET A  70       0.393 -19.763  -1.874  1.00  0.00      A    C
ATOM   1031  O   MET A  70       0.676 -20.197  -2.989  1.00  0.00      A    O
ATOM   1032  N   GLU A  71       0.941 -20.244  -0.715  1.00  0.00      A    N
ATOM   1033  HN  GLU A  71       0.781 -19.771   0.148  1.00  0.00      A    H
ATOM   1034  CA  GLU A  71       1.794 -21.414  -0.651  1.00  0.00      A    C
ATOM   1035  HA  GLU A  71       2.723 -21.243  -1.174  1.00  0.00      A    H
ATOM   1036  CB  GLU A  71       2.181 -21.915   0.773  1.00  0.00      A    C
ATOM   1037  HB1 GLU A  71       2.750 -21.142   1.333  1.00  0.00      A    H
ATOM   1038  HB2 GLU A  71       1.262 -22.110   1.366  1.00  0.00      A    H
ATOM   1039  CG  GLU A  71       3.004 -23.261   0.818  1.00  0.00      A    C
ATOM   1040  HG1 GLU A  71       2.627 -24.098   0.191  1.00  0.00      A    H
ATOM   1041  HG2 GLU A  71       4.028 -22.936   0.535  1.00  0.00      A    H
ATOM   1042  CD  GLU A  71       3.174 -23.748   2.306  1.00  0.00      A    C
ATOM   1043  OE1 GLU A  71       3.504 -22.915   3.187  1.00  0.00      A    O
ATOM   1044  OE2 GLU A  71       2.946 -24.936   2.532  1.00  0.00      A    O
ATOM   1045  C   GLU A  71       1.145 -22.614  -1.390  1.00  0.00      A    C
ATOM   1046  O   GLU A  71       1.831 -23.225  -2.253  1.00  0.00      A    O
ATOM   1047  N   SER A  72      -0.160 -22.906  -1.136  1.00  0.00      A    N
ATOM   1048  HN  SER A  72      -0.613 -22.403  -0.404  1.00  0.00      A    H
ATOM   1049  CA  SER A  72      -1.015 -23.893  -1.796  1.00  0.00      A    C
ATOM   1050  HA  SER A  72      -0.653 -24.891  -1.598  1.00  0.00      A    H
ATOM   1051  CB  SER A  72      -2.424 -23.848  -1.294  1.00  0.00      A    C
ATOM   1052  HB1 SER A  72      -2.972 -22.975  -1.707  1.00  0.00      A    H
ATOM   1053  HB2 SER A  72      -2.936 -24.677  -1.827  1.00  0.00      A    H
ATOM   1054  OG  SER A  72      -2.547 -24.268   0.114  1.00  0.00      A    O
ATOM   1055  HG1 SER A  72      -3.384 -23.827   0.276  1.00  0.00      A    H
ATOM   1056  C   SER A  72      -1.080 -23.671  -3.299  1.00  0.00      A    C
ATOM   1057  O   SER A  72      -1.007 -24.646  -4.013  1.00  0.00      A    O
ATOM   1058  N   ALA A  73      -1.228 -22.434  -3.779  1.00  0.00      A    N
ATOM   1059  HN  ALA A  73      -1.302 -21.616  -3.214  1.00  0.00      A    H
ATOM   1060  CA  ALA A  73      -1.385 -22.111  -5.137  1.00  0.00      A    C
ATOM   1061  HA  ALA A  73      -2.153 -22.788  -5.480  1.00  0.00      A    H
ATOM   1062  CB  ALA A  73      -1.844 -20.636  -5.161  1.00  0.00      A    C
ATOM   1063  HB1 ALA A  73      -1.035 -19.916  -4.914  1.00  0.00      A    H
ATOM   1064  HB2 ALA A  73      -2.088 -20.331  -6.201  1.00  0.00      A    H
ATOM   1065  HB3 ALA A  73      -2.592 -20.478  -4.355  1.00  0.00      A    H
ATOM   1066  C   ALA A  73      -0.083 -22.368  -5.887  1.00  0.00      A    C
ATOM   1067  O   ALA A  73      -0.078 -23.060  -6.902  1.00  0.00      A    O
ATOM   1068  N   PHE A  74       1.004 -21.813  -5.414  1.00  0.00      A    N
ATOM   1069  HN  PHE A  74       0.970 -21.195  -4.633  1.00  0.00      A    H
ATOM   1070  CA  PHE A  74       2.343 -22.170  -5.894  1.00  0.00      A    C
ATOM   1071  HA  PHE A  74       2.285 -21.924  -6.944  1.00  0.00      A    H
ATOM   1072  CB  PHE A  74       3.478 -21.421  -5.162  1.00  0.00      A    C
ATOM   1073  HB1 PHE A  74       3.397 -21.481  -4.056  1.00  0.00      A    H
ATOM   1074  HB2 PHE A  74       4.436 -21.891  -5.472  1.00  0.00      A    H
ATOM   1075  CG  PHE A  74       3.507 -19.999  -5.587  1.00  0.00      A    C
ATOM   1076  CD1 PHE A  74       3.169 -18.977  -4.739  1.00  0.00      A    C
ATOM   1077  HD1 PHE A  74       3.039 -19.136  -3.678  1.00  0.00      A    H
ATOM   1078  CE1 PHE A  74       3.048 -17.653  -5.193  1.00  0.00      A    C
ATOM   1079  HE1 PHE A  74       2.642 -16.877  -4.562  1.00  0.00      A    H
ATOM   1080  CZ  PHE A  74       3.350 -17.435  -6.560  1.00  0.00      A    C
ATOM   1081  HZ  PHE A  74       3.182 -16.458  -6.987  1.00  0.00      A    H
ATOM   1082  CD2 PHE A  74       3.670 -19.773  -6.977  1.00  0.00      A    C
ATOM   1083  HD2 PHE A  74       3.850 -20.668  -7.553  1.00  0.00      A    H
ATOM   1084  CE2 PHE A  74       3.722 -18.495  -7.433  1.00  0.00      A    C
ATOM   1085  HE2 PHE A  74       3.854 -18.375  -8.498  1.00  0.00      A    H
ATOM   1086  C   PHE A  74       2.667 -23.642  -6.014  1.00  0.00      A    C
ATOM   1087  O   PHE A  74       3.110 -24.187  -7.069  1.00  0.00      A    O
ATOM   1088  N   GLU A  75       2.430 -24.431  -4.912  1.00  0.00      A    N
ATOM   1089  HN  GLU A  75       2.122 -24.046  -4.046  1.00  0.00      A    H
ATOM   1090  CA  GLU A  75       2.683 -25.854  -4.884  1.00  0.00      A    C
ATOM   1091  HA  GLU A  75       3.737 -26.002  -5.064  1.00  0.00      A    H
ATOM   1092  CB  GLU A  75       2.432 -26.520  -3.559  1.00  0.00      A    C
ATOM   1093  HB1 GLU A  75       1.401 -26.231  -3.264  1.00  0.00      A    H
ATOM   1094  HB2 GLU A  75       2.508 -27.618  -3.706  1.00  0.00      A    H
ATOM   1095  CG  GLU A  75       3.408 -26.101  -2.454  1.00  0.00      A    C
ATOM   1096  HG1 GLU A  75       3.634 -25.016  -2.540  1.00  0.00      A    H
ATOM   1097  HG2 GLU A  75       3.070 -26.281  -1.411  1.00  0.00      A    H
ATOM   1098  CD  GLU A  75       4.640 -26.879  -2.616  1.00  0.00      A    C
ATOM   1099  OE1 GLU A  75       5.770 -26.373  -2.629  1.00  0.00      A    O
ATOM   1100  OE2 GLU A  75       4.542 -28.112  -2.479  1.00  0.00      A    O
ATOM   1101  C   GLU A  75       1.931 -26.605  -5.891  1.00  0.00      A    C
ATOM   1102  O   GLU A  75       2.467 -27.410  -6.642  1.00  0.00      A    O
ATOM   1103  N   PHE A  76       0.561 -26.387  -5.982  1.00  0.00      A    N
ATOM   1104  HN  PHE A  76       0.071 -25.729  -5.416  1.00  0.00      A    H
ATOM   1105  CA  PHE A  76      -0.224 -27.005  -6.949  1.00  0.00      A    C
ATOM   1106  HA  PHE A  76      -0.173 -28.071  -6.779  1.00  0.00      A    H
ATOM   1107  CB  PHE A  76      -1.630 -26.368  -7.017  1.00  0.00      A    C
ATOM   1108  HB1 PHE A  76      -1.679 -25.260  -6.952  1.00  0.00      A    H
ATOM   1109  HB2 PHE A  76      -2.104 -26.644  -7.983  1.00  0.00      A    H
ATOM   1110  CG  PHE A  76      -2.600 -26.977  -5.988  1.00  0.00      A    C
ATOM   1111  CD1 PHE A  76      -3.468 -26.107  -5.329  1.00  0.00      A    C
ATOM   1112  HD1 PHE A  76      -3.363 -25.096  -5.694  1.00  0.00      A    H
ATOM   1113  CE1 PHE A  76      -4.482 -26.506  -4.455  1.00  0.00      A    C
ATOM   1114  HE1 PHE A  76      -5.177 -25.882  -3.913  1.00  0.00      A    H
ATOM   1115  CZ  PHE A  76      -4.531 -27.888  -4.212  1.00  0.00      A    C
ATOM   1116  HZ  PHE A  76      -5.148 -28.255  -3.405  1.00  0.00      A    H
ATOM   1117  CD2 PHE A  76      -2.704 -28.340  -5.703  1.00  0.00      A    C
ATOM   1118  HD2 PHE A  76      -2.088 -29.058  -6.223  1.00  0.00      A    H
ATOM   1119  CE2 PHE A  76      -3.651 -28.787  -4.752  1.00  0.00      A    C
ATOM   1120  HE2 PHE A  76      -3.632 -29.813  -4.418  1.00  0.00      A    H
ATOM   1121  C   PHE A  76       0.226 -26.839  -8.401  1.00  0.00      A    C
ATOM   1122  O   PHE A  76       0.171 -27.781  -9.187  1.00  0.00      A    O
ATOM   1123  N   ILE A  77       0.596 -25.613  -8.788  1.00  0.00      A    N
ATOM   1124  HN  ILE A  77       0.589 -24.906  -8.086  1.00  0.00      A    H
ATOM   1125  CA  ILE A  77       0.979 -25.380 -10.197  1.00  0.00      A    C
ATOM   1126  HA  ILE A  77       0.221 -25.801 -10.841  1.00  0.00      A    H
ATOM   1127  CB  ILE A  77       1.087 -23.887 -10.503  1.00  0.00      A    C
ATOM   1128  HB  ILE A  77       1.840 -23.470  -9.801  1.00  0.00      A    H
ATOM   1129  CG2 ILE A  77       1.374 -23.642 -12.028  1.00  0.00      A    C
ATOM   1130 HG21 ILE A  77       1.503 -22.596 -12.379  1.00  0.00      A    H
ATOM   1131 HG22 ILE A  77       2.409 -23.952 -12.286  1.00  0.00      A    H
ATOM   1132 HG23 ILE A  77       0.653 -24.169 -12.689  1.00  0.00      A    H
ATOM   1133  CG1 ILE A  77      -0.286 -23.199 -10.231  1.00  0.00      A    C
ATOM   1134 HG11 ILE A  77      -0.968 -23.420 -11.079  1.00  0.00      A    H
ATOM   1135 HG12 ILE A  77      -0.822 -23.597  -9.343  1.00  0.00      A    H
ATOM   1136  CD  ILE A  77      -0.086 -21.718 -10.030  1.00  0.00      A    C
ATOM   1137  HD1 ILE A  77       0.463 -21.566  -9.076  1.00  0.00      A    H
ATOM   1138  HD2 ILE A  77       0.458 -21.289 -10.899  1.00  0.00      A    H
ATOM   1139  HD3 ILE A  77      -1.021 -21.131  -9.906  1.00  0.00      A    H
ATOM   1140  C   ILE A  77       2.375 -26.100 -10.552  1.00  0.00      A    C
ATOM   1141  O   ILE A  77       2.612 -26.549 -11.651  1.00  0.00      A    O
ATOM   1142  N   LYS A  78       3.317 -26.314  -9.507  1.00  0.00      A    N
ATOM   1143  HN  LYS A  78       3.042 -25.949  -8.621  1.00  0.00      A    H
ATOM   1144  CA  LYS A  78       4.520 -27.175  -9.622  1.00  0.00      A    C
ATOM   1145  HA  LYS A  78       5.123 -26.857 -10.460  1.00  0.00      A    H
ATOM   1146  CB  LYS A  78       5.203 -26.823  -8.328  1.00  0.00      A    C
ATOM   1147  HB1 LYS A  78       5.107 -25.728  -8.166  1.00  0.00      A    H
ATOM   1148  HB2 LYS A  78       4.779 -27.270  -7.403  1.00  0.00      A    H
ATOM   1149  CG  LYS A  78       6.732 -27.007  -8.300  1.00  0.00      A    C
ATOM   1150  HG1 LYS A  78       7.005 -28.076  -8.172  1.00  0.00      A    H
ATOM   1151  HG2 LYS A  78       7.210 -26.760  -9.272  1.00  0.00      A    H
ATOM   1152  CD  LYS A  78       7.334 -26.226  -7.076  1.00  0.00      A    C
ATOM   1153  HD1 LYS A  78       8.442 -26.254  -7.160  1.00  0.00      A    H
ATOM   1154  HD2 LYS A  78       6.923 -25.196  -7.137  1.00  0.00      A    H
ATOM   1155  CE  LYS A  78       6.942 -26.937  -5.810  1.00  0.00      A    C
ATOM   1156  HE1 LYS A  78       5.900 -27.322  -5.804  1.00  0.00      A    H
ATOM   1157  HE2 LYS A  78       7.446 -27.900  -5.583  1.00  0.00      A    H
ATOM   1158  NZ  LYS A  78       7.279 -25.954  -4.753  1.00  0.00      A    N
ATOM   1159  HZ1 LYS A  78       7.016 -24.992  -5.047  1.00  0.00      A    H
ATOM   1160  HZ2 LYS A  78       6.794 -26.293  -3.897  1.00  0.00      A    H
ATOM   1161  HZ3 LYS A  78       8.283 -25.819  -4.516  1.00  0.00      A    H
ATOM   1162  C   LYS A  78       4.118 -28.642  -9.726  1.00  0.00      A    C
ATOM   1163  O   LYS A  78       4.748 -29.431 -10.451  1.00  0.00      A    O
ATOM   1164  N   GLN A  79       3.197 -29.073  -8.928  1.00  0.00      A    N
ATOM   1165  HN  GLN A  79       2.652 -28.344  -8.521  1.00  0.00      A    H
ATOM   1166  CA  GLN A  79       3.039 -30.507  -8.718  1.00  0.00      A    C
ATOM   1167  HA  GLN A  79       3.993 -31.012  -8.767  1.00  0.00      A    H
ATOM   1168  CB  GLN A  79       2.475 -30.758  -7.348  1.00  0.00      A    C
ATOM   1169  HB1 GLN A  79       1.525 -30.205  -7.188  1.00  0.00      A    H
ATOM   1170  HB2 GLN A  79       2.175 -31.826  -7.296  1.00  0.00      A    H
ATOM   1171  CG  GLN A  79       3.512 -30.435  -6.273  1.00  0.00      A    C
ATOM   1172  HG1 GLN A  79       4.465 -31.003  -6.350  1.00  0.00      A    H
ATOM   1173  HG2 GLN A  79       3.810 -29.365  -6.272  1.00  0.00      A    H
ATOM   1174  CD  GLN A  79       3.035 -30.831  -4.920  1.00  0.00      A    C
ATOM   1175  OE1 GLN A  79       2.083 -31.626  -4.783  1.00  0.00      A    O
ATOM   1176  NE2 GLN A  79       3.654 -30.265  -3.863  1.00  0.00      A    N
ATOM   1177 HE21 GLN A  79       3.429 -30.635  -2.962  1.00  0.00      A    H
ATOM   1178 HE22 GLN A  79       4.170 -29.425  -4.032  1.00  0.00      A    H
ATOM   1179  C   GLN A  79       2.009 -31.085  -9.735  1.00  0.00      A    C
ATOM   1180  O   GLN A  79       2.259 -32.170 -10.295  1.00  0.00      A    O
ATOM   1181  N   LYS A  80       0.881 -30.444 -10.040  1.00  0.00      A    N
ATOM   1182  HN  LYS A  80       0.708 -29.545  -9.644  1.00  0.00      A    H
ATOM   1183  CA  LYS A  80      -0.157 -31.022 -10.958  1.00  0.00      A    C
ATOM   1184  HA  LYS A  80      -0.650 -31.764 -10.347  1.00  0.00      A    H
ATOM   1185  CB  LYS A  80      -1.337 -30.023 -11.187  1.00  0.00      A    C
ATOM   1186  HB1 LYS A  80      -1.751 -29.785 -10.184  1.00  0.00      A    H
ATOM   1187  HB2 LYS A  80      -1.005 -29.079 -11.670  1.00  0.00      A    H
ATOM   1188  CG  LYS A  80      -2.542 -30.484 -12.074  1.00  0.00      A    C
ATOM   1189  HG1 LYS A  80      -2.459 -30.547 -13.180  1.00  0.00      A    H
ATOM   1190  HG2 LYS A  80      -2.986 -31.408 -11.646  1.00  0.00      A    H
ATOM   1191  CD  LYS A  80      -3.651 -29.425 -11.931  1.00  0.00      A    C
ATOM   1192  HD1 LYS A  80      -4.594 -29.647 -12.475  1.00  0.00      A    H
ATOM   1193  HD2 LYS A  80      -3.937 -29.501 -10.860  1.00  0.00      A    H
ATOM   1194  CE  LYS A  80      -3.264 -27.987 -12.232  1.00  0.00      A    C
ATOM   1195  HE1 LYS A  80      -2.484 -27.630 -11.526  1.00  0.00      A    H
ATOM   1196  HE2 LYS A  80      -2.755 -27.868 -13.212  1.00  0.00      A    H
ATOM   1197  NZ  LYS A  80      -4.391 -27.087 -12.132  1.00  0.00      A    N
ATOM   1198  HZ1 LYS A  80      -5.166 -27.147 -12.823  1.00  0.00      A    H
ATOM   1199  HZ2 LYS A  80      -4.849 -27.241 -11.211  1.00  0.00      A    H
ATOM   1200  HZ3 LYS A  80      -4.082 -26.096 -12.074  1.00  0.00      A    H
ATOM   1201  C   LYS A  80       0.319 -31.629 -12.248  1.00  0.00      A    C
ATOM   1202  O   LYS A  80      -0.009 -32.812 -12.484  1.00  0.00      A    O
ATOM   1203  N   GLY A  81       0.975 -30.947 -13.209  1.00  0.00      A    N
ATOM   1204  HN  GLY A  81       1.187 -31.437 -14.051  1.00  0.00      A    H
ATOM   1205  CA  GLY A  81       1.677 -29.624 -13.153  1.00  0.00      A    C
ATOM   1206  HA1 GLY A  81       1.338 -29.014 -12.329  1.00  0.00      A    H
ATOM   1207  HA2 GLY A  81       2.735 -29.841 -13.161  1.00  0.00      A    H
ATOM   1208  C   GLY A  81       1.243 -28.868 -14.339  1.00  0.00      A    C
ATOM   1209  O   GLY A  81       1.295 -29.432 -15.403  1.00  0.00      A    O
ATOM   1210  N   GLY A  82       0.734 -27.676 -14.133  1.00  0.00      A    N
ATOM   1211  HN  GLY A  82       0.743 -27.316 -13.203  1.00  0.00      A    H
ATOM   1212  CA  GLY A  82       0.424 -26.612 -15.049  1.00  0.00      A    C
ATOM   1213  HA1 GLY A  82       1.286 -25.966 -15.114  1.00  0.00      A    H
ATOM   1214  HA2 GLY A  82       0.129 -27.028 -16.001  1.00  0.00      A    H
ATOM   1215  C   GLY A  82      -0.653 -25.741 -14.481  1.00  0.00      A    C
ATOM   1216  O   GLY A  82      -1.219 -26.128 -13.460  1.00  0.00      A    O
ATOM   1217  N   ILE A  83      -0.926 -24.610 -15.172  1.00  0.00      A    N
ATOM   1218  HN  ILE A  83      -0.447 -24.235 -15.962  1.00  0.00      A    H
ATOM   1219  CA  ILE A  83      -1.930 -23.718 -14.811  1.00  0.00      A    C
ATOM   1220  HA  ILE A  83      -2.656 -24.117 -14.118  1.00  0.00      A    H
ATOM   1221  CB  ILE A  83      -1.524 -22.408 -14.140  1.00  0.00      A    C
ATOM   1222  HB  ILE A  83      -1.229 -22.767 -13.131  1.00  0.00      A    H
ATOM   1223  CG2 ILE A  83      -0.206 -21.813 -14.809  1.00  0.00      A    C
ATOM   1224 HG21 ILE A  83       0.092 -20.927 -14.208  1.00  0.00      A    H
ATOM   1225 HG22 ILE A  83       0.620 -22.556 -14.808  1.00  0.00      A    H
ATOM   1226 HG23 ILE A  83      -0.530 -21.553 -15.840  1.00  0.00      A    H
ATOM   1227  CG1 ILE A  83      -2.551 -21.317 -13.871  1.00  0.00      A    C
ATOM   1228 HG11 ILE A  83      -2.071 -20.351 -13.602  1.00  0.00      A    H
ATOM   1229 HG12 ILE A  83      -3.224 -21.030 -14.706  1.00  0.00      A    H
ATOM   1230  CD  ILE A  83      -3.565 -21.676 -12.819  1.00  0.00      A    C
ATOM   1231  HD1 ILE A  83      -4.247 -20.803 -12.740  1.00  0.00      A    H
ATOM   1232  HD2 ILE A  83      -4.280 -22.466 -13.134  1.00  0.00      A    H
ATOM   1233  HD3 ILE A  83      -3.070 -22.000 -11.878  1.00  0.00      A    H
ATOM   1234  C   ILE A  83      -2.695 -23.529 -16.143  1.00  0.00      A    C
ATOM   1235  O   ILE A  83      -2.061 -23.492 -17.187  1.00  0.00      A    O
ATOM   1236  N   THR A  84      -3.992 -23.520 -16.089  1.00  0.00      A    N
ATOM   1237  HN  THR A  84      -4.461 -23.805 -15.256  1.00  0.00      A    H
ATOM   1238  CA  THR A  84      -4.819 -23.321 -17.290  1.00  0.00      A    C
ATOM   1239  HA  THR A  84      -4.464 -24.007 -18.045  1.00  0.00      A    H
ATOM   1240  CB  THR A  84      -6.245 -23.669 -17.049  1.00  0.00      A    C
ATOM   1241  HB  THR A  84      -6.873 -23.244 -17.861  1.00  0.00      A    H
ATOM   1242  OG1 THR A  84      -6.643 -23.033 -15.858  1.00  0.00      A    O
ATOM   1243  HG1 THR A  84      -6.231 -23.582 -15.186  1.00  0.00      A    H
ATOM   1244  CG2 THR A  84      -6.441 -25.190 -17.058  1.00  0.00      A    C
ATOM   1245 HG21 THR A  84      -5.554 -25.584 -16.516  1.00  0.00      A    H
ATOM   1246 HG22 THR A  84      -7.345 -25.491 -16.487  1.00  0.00      A    H
ATOM   1247 HG23 THR A  84      -6.307 -25.720 -18.025  1.00  0.00      A    H
ATOM   1248  C   THR A  84      -4.805 -21.935 -17.883  1.00  0.00      A    C
ATOM   1249  O   THR A  84      -4.423 -20.964 -17.292  1.00  0.00      A    O
ATOM   1250  N   THR A  85      -5.295 -21.828 -19.150  1.00  0.00      A    N
ATOM   1251  HN  THR A  85      -5.601 -22.715 -19.487  1.00  0.00      A    H
ATOM   1252  CA  THR A  85      -5.372 -20.570 -19.946  1.00  0.00      A    C
ATOM   1253  HA  THR A  85      -4.755 -19.829 -19.460  1.00  0.00      A    H
ATOM   1254  CB  THR A  85      -4.800 -20.727 -21.370  1.00  0.00      A    C
ATOM   1255  HB  THR A  85      -4.864 -19.692 -21.768  1.00  0.00      A    H
ATOM   1256  OG1 THR A  85      -5.550 -21.548 -22.233  1.00  0.00      A    O
ATOM   1257  HG1 THR A  85      -6.163 -20.998 -22.728  1.00  0.00      A    H
ATOM   1258  CG2 THR A  85      -3.296 -21.304 -21.373  1.00  0.00      A    C
ATOM   1259 HG21 THR A  85      -2.675 -20.536 -20.865  1.00  0.00      A    H
ATOM   1260 HG22 THR A  85      -3.243 -22.331 -20.952  1.00  0.00      A    H
ATOM   1261 HG23 THR A  85      -2.865 -21.392 -22.393  1.00  0.00      A    H
ATOM   1262  C   THR A  85      -6.786 -19.982 -20.088  1.00  0.00      A    C
ATOM   1263  O   THR A  85      -7.779 -20.677 -20.161  1.00  0.00      A    O
ATOM   1264  N   GLU A  86      -6.875 -18.615 -20.168  1.00  0.00      A    N
ATOM   1265  HN  GLU A  86      -6.056 -18.069 -20.324  1.00  0.00      A    H
ATOM   1266  CA  GLU A  86      -8.068 -17.866 -20.082  1.00  0.00      A    C
ATOM   1267  HA  GLU A  86      -8.507 -18.131 -19.131  1.00  0.00      A    H
ATOM   1268  CB  GLU A  86      -7.766 -16.362 -20.166  1.00  0.00      A    C
ATOM   1269  HB1 GLU A  86      -6.927 -16.072 -19.497  1.00  0.00      A    H
ATOM   1270  HB2 GLU A  86      -7.483 -16.126 -21.214  1.00  0.00      A    H
ATOM   1271  CG  GLU A  86      -8.963 -15.452 -19.957  1.00  0.00      A    C
ATOM   1272  HG1 GLU A  86      -9.772 -15.591 -20.707  1.00  0.00      A    H
ATOM   1273  HG2 GLU A  86      -9.310 -15.731 -18.939  1.00  0.00      A    H
ATOM   1274  CD  GLU A  86      -8.572 -13.997 -20.076  1.00  0.00      A    C
ATOM   1275  OE1 GLU A  86      -8.742 -13.268 -19.049  1.00  0.00      A    O
ATOM   1276  OE2 GLU A  86      -8.067 -13.646 -21.159  1.00  0.00      A    O
ATOM   1277  C   GLU A  86      -9.044 -18.163 -21.217  1.00  0.00      A    C
ATOM   1278  O   GLU A  86     -10.240 -18.095 -21.015  1.00  0.00      A    O
ATOM   1279  N   SER A  87      -8.521 -18.480 -22.390  1.00  0.00      A    N
ATOM   1280  HN  SER A  87      -7.548 -18.369 -22.574  1.00  0.00      A    H
ATOM   1281  CA  SER A  87      -9.197 -18.909 -23.603  1.00  0.00      A    C
ATOM   1282  HA  SER A  87      -9.836 -18.116 -23.961  1.00  0.00      A    H
ATOM   1283  CB  SER A  87      -8.112 -19.261 -24.651  1.00  0.00      A    C
ATOM   1284  HB1 SER A  87      -8.531 -19.612 -25.618  1.00  0.00      A    H
ATOM   1285  HB2 SER A  87      -7.664 -18.279 -24.914  1.00  0.00      A    H
ATOM   1286  OG  SER A  87      -7.076 -20.142 -24.169  1.00  0.00      A    O
ATOM   1287  HG1 SER A  87      -6.473 -20.379 -24.877  1.00  0.00      A    H
ATOM   1288  C   SER A  87      -9.959 -20.199 -23.404  1.00  0.00      A    C
ATOM   1289  O   SER A  87     -10.978 -20.358 -24.035  1.00  0.00      A    O
ATOM   1290  N   ASN A  88      -9.611 -21.095 -22.489  1.00  0.00      A    N
ATOM   1291  HN  ASN A  88      -8.706 -20.986 -22.087  1.00  0.00      A    H
ATOM   1292  CA  ASN A  88     -10.439 -22.216 -22.066  1.00  0.00      A    C
ATOM   1293  HA  ASN A  88     -11.264 -22.457 -22.720  1.00  0.00      A    H
ATOM   1294  CB  ASN A  88      -9.530 -23.479 -21.777  1.00  0.00      A    C
ATOM   1295  HB1 ASN A  88      -8.761 -23.158 -21.042  1.00  0.00      A    H
ATOM   1296  HB2 ASN A  88     -10.213 -24.300 -21.471  1.00  0.00      A    H
ATOM   1297  CG  ASN A  88      -8.849 -23.926 -23.099  1.00  0.00      A    C
ATOM   1298  OD1 ASN A  88      -9.555 -24.127 -24.061  1.00  0.00      A    O
ATOM   1299  ND2 ASN A  88      -7.528 -23.712 -23.149  1.00  0.00      A    N
ATOM   1300 HD21 ASN A  88      -7.023 -23.966 -23.974  1.00  0.00      A    H
ATOM   1301 HD22 ASN A  88      -7.009 -23.377 -22.363  1.00  0.00      A    H
ATOM   1302  C   ASN A  88     -11.233 -21.830 -20.790  1.00  0.00      A    C
ATOM   1303  O   ASN A  88     -12.448 -21.706 -20.812  1.00  0.00      A    O
ATOM   1304  N   TYR A  89     -10.562 -21.547 -19.666  1.00  0.00      A    N
ATOM   1305  HN  TYR A  89      -9.580 -21.493 -19.830  1.00  0.00      A    H
ATOM   1306  CA  TYR A  89     -11.081 -21.278 -18.373  1.00  0.00      A    C
ATOM   1307  HA  TYR A  89     -12.157 -21.358 -18.417  1.00  0.00      A    H
ATOM   1308  CB  TYR A  89     -10.443 -22.240 -17.353  1.00  0.00      A    C
ATOM   1309  HB1 TYR A  89     -10.100 -23.166 -17.861  1.00  0.00      A    H
ATOM   1310  HB2 TYR A  89      -9.489 -21.982 -16.846  1.00  0.00      A    H
ATOM   1311  CG  TYR A  89     -11.384 -22.676 -16.304  1.00  0.00      A    C
ATOM   1312  CD1 TYR A  89     -11.405 -22.123 -15.031  1.00  0.00      A    C
ATOM   1313  HD1 TYR A  89     -10.701 -21.388 -14.670  1.00  0.00      A    H
ATOM   1314  CE1 TYR A  89     -12.302 -22.581 -14.092  1.00  0.00      A    C
ATOM   1315  HE1 TYR A  89     -12.259 -22.197 -13.084  1.00  0.00      A    H
ATOM   1316  CZ  TYR A  89     -13.302 -23.554 -14.436  1.00  0.00      A    C
ATOM   1317  OH  TYR A  89     -14.339 -23.934 -13.459  1.00  0.00      A    O
ATOM   1318  HH  TYR A  89     -14.415 -23.219 -12.822  1.00  0.00      A    H
ATOM   1319  CD2 TYR A  89     -12.415 -23.590 -16.709  1.00  0.00      A    C
ATOM   1320  HD2 TYR A  89     -12.462 -23.996 -17.708  1.00  0.00      A    H
ATOM   1321  CE2 TYR A  89     -13.322 -24.052 -15.758  1.00  0.00      A    C
ATOM   1322  HE2 TYR A  89     -14.108 -24.756 -15.987  1.00  0.00      A    H
ATOM   1323  C   TYR A  89     -11.064 -19.814 -17.897  1.00  0.00      A    C
ATOM   1324  O   TYR A  89     -10.061 -19.524 -17.214  1.00  0.00      A    O
ATOM   1325  N   PRO A  90     -11.953 -18.930 -18.146  1.00  0.00      A    N
ATOM   1326  CD  PRO A  90     -13.159 -19.103 -18.931  1.00  0.00      A    C
ATOM   1327  HD1 PRO A  90     -13.875 -19.949 -18.852  1.00  0.00      A    H
ATOM   1328  HD2 PRO A  90     -12.779 -19.263 -19.963  1.00  0.00      A    H
ATOM   1329  CA  PRO A  90     -11.814 -17.597 -17.625  1.00  0.00      A    C
ATOM   1330  HA  PRO A  90     -10.769 -17.334 -17.700  1.00  0.00      A    H
ATOM   1331  CB  PRO A  90     -12.778 -16.761 -18.576  1.00  0.00      A    C
ATOM   1332  HB1 PRO A  90     -13.031 -15.777 -18.127  1.00  0.00      A    H
ATOM   1333  HB2 PRO A  90     -12.245 -16.480 -19.510  1.00  0.00      A    H
ATOM   1334  CG  PRO A  90     -13.927 -17.736 -18.809  1.00  0.00      A    C
ATOM   1335  HG1 PRO A  90     -14.664 -17.758 -17.978  1.00  0.00      A    H
ATOM   1336  HG2 PRO A  90     -14.538 -17.465 -19.696  1.00  0.00      A    H
ATOM   1337  C   PRO A  90     -12.215 -17.418 -16.245  1.00  0.00      A    C
ATOM   1338  O   PRO A  90     -12.753 -18.302 -15.604  1.00  0.00      A    O
ATOM   1339  N   TYR A  91     -11.891 -16.172 -15.714  1.00  0.00      A    N
ATOM   1340  HN  TYR A  91     -11.324 -15.640 -16.339  1.00  0.00      A    H
ATOM   1341  CA  TYR A  91     -12.261 -15.603 -14.450  1.00  0.00      A    C
ATOM   1342  HA  TYR A  91     -12.430 -16.481 -13.845  1.00  0.00      A    H
ATOM   1343  CB  TYR A  91     -11.128 -14.655 -13.909  1.00  0.00      A    C
ATOM   1344  HB1 TYR A  91     -10.087 -15.031 -14.005  1.00  0.00      A    H
ATOM   1345  HB2 TYR A  91     -11.240 -13.765 -14.564  1.00  0.00      A    H
ATOM   1346  CG  TYR A  91     -11.341 -14.321 -12.459  1.00  0.00      A    C
ATOM   1347  CD1 TYR A  91     -11.064 -15.270 -11.468  1.00  0.00      A    C
ATOM   1348  HD1 TYR A  91     -10.626 -16.214 -11.759  1.00  0.00      A    H
ATOM   1349  CE1 TYR A  91     -11.471 -15.127 -10.156  1.00  0.00      A    C
ATOM   1350  HE1 TYR A  91     -11.304 -15.963  -9.494  1.00  0.00      A    H
ATOM   1351  CZ  TYR A  91     -12.025 -13.875  -9.737  1.00  0.00      A    C
ATOM   1352  OH  TYR A  91     -12.200 -13.611  -8.398  1.00  0.00      A    O
ATOM   1353  HH  TYR A  91     -12.603 -12.747  -8.286  1.00  0.00      A    H
ATOM   1354  CD2 TYR A  91     -11.789 -13.019 -12.031  1.00  0.00      A    C
ATOM   1355  HD2 TYR A  91     -11.924 -12.221 -12.746  1.00  0.00      A    H
ATOM   1356  CE2 TYR A  91     -12.034 -12.814 -10.644  1.00  0.00      A    C
ATOM   1357  HE2 TYR A  91     -12.519 -11.888 -10.374  1.00  0.00      A    H
ATOM   1358  C   TYR A  91     -13.616 -14.871 -14.448  1.00  0.00      A    C
ATOM   1359  O   TYR A  91     -13.773 -13.659 -14.743  1.00  0.00      A    O
ATOM   1360  N   THR A  92     -14.581 -15.638 -13.934  1.00  0.00      A    N
ATOM   1361  HN  THR A  92     -14.417 -16.550 -13.567  1.00  0.00      A    H
ATOM   1362  CA  THR A  92     -16.019 -15.244 -13.835  1.00  0.00      A    C
ATOM   1363  HA  THR A  92     -16.147 -14.563 -14.664  1.00  0.00      A    H
ATOM   1364  CB  THR A  92     -16.886 -16.445 -14.168  1.00  0.00      A    C
ATOM   1365  HB  THR A  92     -17.932 -16.239 -13.856  1.00  0.00      A    H
ATOM   1366  OG1 THR A  92     -16.547 -17.482 -13.294  1.00  0.00      A    O
ATOM   1367  HG1 THR A  92     -17.172 -18.204 -13.393  1.00  0.00      A    H
ATOM   1368  CG2 THR A  92     -16.686 -16.883 -15.645  1.00  0.00      A    C
ATOM   1369 HG21 THR A  92     -17.240 -16.161 -16.283  1.00  0.00      A    H
ATOM   1370 HG22 THR A  92     -15.612 -16.865 -15.927  1.00  0.00      A    H
ATOM   1371 HG23 THR A  92     -17.220 -17.850 -15.766  1.00  0.00      A    H
ATOM   1372  C   THR A  92     -16.299 -14.546 -12.438  1.00  0.00      A    C
ATOM   1373  O   THR A  92     -17.405 -13.956 -12.229  1.00  0.00      A    O
ATOM   1374  N   ALA A  93     -15.470 -14.737 -11.454  1.00  0.00      A    N
ATOM   1375  HN  ALA A  93     -14.744 -15.418 -11.512  1.00  0.00      A    H
ATOM   1376  CA  ALA A  93     -15.731 -14.280 -10.099  1.00  0.00      A    C
ATOM   1377  HA  ALA A  93     -14.891 -14.336  -9.423  1.00  0.00      A    H
ATOM   1378  CB  ALA A  93     -15.977 -12.771 -10.058  1.00  0.00      A    C
ATOM   1379  HB1 ALA A  93     -15.728 -12.330  -9.069  1.00  0.00      A    H
ATOM   1380  HB2 ALA A  93     -15.403 -12.237 -10.846  1.00  0.00      A    H
ATOM   1381  HB3 ALA A  93     -17.047 -12.654 -10.334  1.00  0.00      A    H
ATOM   1382  C   ALA A  93     -16.817 -15.152  -9.390  1.00  0.00      A    C
ATOM   1383  O   ALA A  93     -17.155 -14.903  -8.250  1.00  0.00      A    O
ATOM   1384  N   GLN A  94     -17.304 -16.229 -10.016  1.00  0.00      A    N
ATOM   1385  HN  GLN A  94     -17.091 -16.379 -10.979  1.00  0.00      A    H
ATOM   1386  CA  GLN A  94     -18.286 -17.029  -9.494  1.00  0.00      A    C
ATOM   1387  HA  GLN A  94     -18.978 -16.432  -8.918  1.00  0.00      A    H
ATOM   1388  CB  GLN A  94     -19.111 -17.766 -10.612  1.00  0.00      A    C
ATOM   1389  HB1 GLN A  94     -18.440 -18.412 -11.218  1.00  0.00      A    H
ATOM   1390  HB2 GLN A  94     -19.786 -18.520 -10.154  1.00  0.00      A    H
ATOM   1391  CG  GLN A  94     -19.830 -16.771 -11.559  1.00  0.00      A    C
ATOM   1392  HG1 GLN A  94     -20.392 -15.938 -11.083  1.00  0.00      A    H
ATOM   1393  HG2 GLN A  94     -19.061 -16.175 -12.096  1.00  0.00      A    H
ATOM   1394  CD  GLN A  94     -20.783 -17.453 -12.536  1.00  0.00      A    C
ATOM   1395  OE1 GLN A  94     -20.525 -17.702 -13.748  1.00  0.00      A    O
ATOM   1396  NE2 GLN A  94     -22.000 -17.691 -12.012  1.00  0.00      A    N
ATOM   1397 HE21 GLN A  94     -22.680 -18.125 -12.603  1.00  0.00      A    H
ATOM   1398 HE22 GLN A  94     -22.232 -17.330 -11.109  1.00  0.00      A    H
ATOM   1399  C   GLN A  94     -17.705 -18.038  -8.517  1.00  0.00      A    C
ATOM   1400  O   GLN A  94     -16.586 -18.534  -8.705  1.00  0.00      A    O
ATOM   1401  N   GLU A  95     -18.614 -18.660  -7.695  1.00  0.00      A    N
ATOM   1402  HN  GLU A  95     -19.545 -18.346  -7.862  1.00  0.00      A    H
ATOM   1403  CA  GLU A  95     -18.391 -19.903  -6.946  1.00  0.00      A    C
ATOM   1404  HA  GLU A  95     -17.331 -20.103  -6.986  1.00  0.00      A    H
ATOM   1405  CB  GLU A  95     -18.973 -19.826  -5.509  1.00  0.00      A    C
ATOM   1406  HB1 GLU A  95     -20.061 -19.601  -5.529  1.00  0.00      A    H
ATOM   1407  HB2 GLU A  95     -18.747 -20.825  -5.077  1.00  0.00      A    H
ATOM   1408  CG  GLU A  95     -18.379 -18.727  -4.663  1.00  0.00      A    C
ATOM   1409  HG1 GLU A  95     -17.292 -18.875  -4.837  1.00  0.00      A    H
ATOM   1410  HG2 GLU A  95     -18.889 -17.774  -4.920  1.00  0.00      A    H
ATOM   1411  CD  GLU A  95     -18.550 -19.037  -3.202  1.00  0.00      A    C
ATOM   1412  OE1 GLU A  95     -18.107 -20.049  -2.662  1.00  0.00      A    O
ATOM   1413  OE2 GLU A  95     -19.246 -18.209  -2.580  1.00  0.00      A    O
ATOM   1414  C   GLU A  95     -19.132 -21.052  -7.627  1.00  0.00      A    C
ATOM   1415  O   GLU A  95     -19.949 -20.796  -8.485  1.00  0.00      A    O
ATOM   1416  N   GLY A  96     -18.719 -22.296  -7.366  1.00  0.00      A    N
ATOM   1417  HN  GLY A  96     -17.922 -22.469  -6.792  1.00  0.00      A    H
ATOM   1418  CA  GLY A  96     -19.518 -23.432  -7.810  1.00  0.00      A    C
ATOM   1419  HA1 GLY A  96     -20.236 -23.645  -7.033  1.00  0.00      A    H
ATOM   1420  HA2 GLY A  96     -19.931 -23.193  -8.779  1.00  0.00      A    H
ATOM   1421  C   GLY A  96     -18.623 -24.581  -8.128  1.00  0.00      A    C
ATOM   1422  O   GLY A  96     -17.516 -24.712  -7.602  1.00  0.00      A    O
ATOM   1423  N   THR A  97     -19.068 -25.529  -9.018  1.00  0.00      A    N
ATOM   1424  HN  THR A  97     -20.012 -25.544  -9.338  1.00  0.00      A    H
ATOM   1425  CA  THR A  97     -18.226 -26.636  -9.396  1.00  0.00      A    C
ATOM   1426  HA  THR A  97     -17.557 -26.910  -8.593  1.00  0.00      A    H
ATOM   1427  CB  THR A  97     -18.987 -27.919  -9.609  1.00  0.00      A    C
ATOM   1428  HB  THR A  97     -18.262 -28.613 -10.086  1.00  0.00      A    H
ATOM   1429  OG1 THR A  97     -20.149 -27.728 -10.459  1.00  0.00      A    O
ATOM   1430  HG1 THR A  97     -19.877 -28.152 -11.276  1.00  0.00      A    H
ATOM   1431  CG2 THR A  97     -19.497 -28.465  -8.293  1.00  0.00      A    C
ATOM   1432 HG21 THR A  97     -20.315 -27.834  -7.885  1.00  0.00      A    H
ATOM   1433 HG22 THR A  97     -19.952 -29.478  -8.327  1.00  0.00      A    H
ATOM   1434 HG23 THR A  97     -18.684 -28.529  -7.539  1.00  0.00      A    H
ATOM   1435  C   THR A  97     -17.264 -26.372 -10.554  1.00  0.00      A    C
ATOM   1436  O   THR A  97     -17.410 -25.524 -11.475  1.00  0.00      A    O
ATOM   1437  N   CYS A  98     -16.158 -27.122 -10.595  1.00  0.00      A    N
ATOM   1438  HN  CYS A  98     -15.733 -27.444  -9.753  1.00  0.00      A    H
ATOM   1439  CA  CYS A  98     -15.277 -27.279 -11.738  1.00  0.00      A    C
ATOM   1440  HA  CYS A  98     -15.116 -26.312 -12.192  1.00  0.00      A    H
ATOM   1441  CB  CYS A  98     -13.976 -28.057 -11.321  1.00  0.00      A    C
ATOM   1442  HB1 CYS A  98     -13.561 -27.551 -10.423  1.00  0.00      A    H
ATOM   1443  HB2 CYS A  98     -14.106 -29.100 -10.962  1.00  0.00      A    H
ATOM   1444  SG  CYS A  98     -12.628 -28.144 -12.512  1.00  0.00      A    S
ATOM   1445  C   CYS A  98     -15.853 -28.118 -12.822  1.00  0.00      A    C
ATOM   1446  O   CYS A  98     -16.605 -29.068 -12.667  1.00  0.00      A    O
ATOM   1447  N   ASP A  99     -15.452 -27.785 -14.064  1.00  0.00      A    N
ATOM   1448  HN  ASP A  99     -14.786 -27.049 -14.155  1.00  0.00      A    H
ATOM   1449  CA  ASP A  99     -15.859 -28.429 -15.213  1.00  0.00      A    C
ATOM   1450  HA  ASP A  99     -16.457 -29.310 -15.028  1.00  0.00      A    H
ATOM   1451  CB  ASP A  99     -16.558 -27.524 -16.247  1.00  0.00      A    C
ATOM   1452  HB1 ASP A  99     -15.919 -26.648 -16.490  1.00  0.00      A    H
ATOM   1453  HB2 ASP A  99     -16.906 -28.031 -17.172  1.00  0.00      A    H
ATOM   1454  CG  ASP A  99     -17.831 -27.044 -15.509  1.00  0.00      A    C
ATOM   1455  OD1 ASP A  99     -18.652 -27.867 -15.065  1.00  0.00      A    O
ATOM   1456  OD2 ASP A  99     -17.957 -25.794 -15.441  1.00  0.00      A    O
ATOM   1457  C   ASP A  99     -14.597 -29.039 -15.785  1.00  0.00      A    C
ATOM   1458  O   ASP A  99     -13.738 -28.314 -16.285  1.00  0.00      A    O
ATOM   1459  N   GLU A 100     -14.480 -30.382 -15.909  1.00  0.00      A    N
ATOM   1460  HN  GLU A 100     -15.123 -31.033 -15.513  1.00  0.00      A    H
ATOM   1461  CA  GLU A 100     -13.394 -31.126 -16.553  1.00  0.00      A    C
ATOM   1462  HA  GLU A 100     -12.461 -30.769 -16.142  1.00  0.00      A    H
ATOM   1463  CB  GLU A 100     -13.653 -32.666 -16.314  1.00  0.00      A    C
ATOM   1464  HB1 GLU A 100     -14.695 -32.876 -16.639  1.00  0.00      A    H
ATOM   1465  HB2 GLU A 100     -12.877 -33.178 -16.922  1.00  0.00      A    H
ATOM   1466  CG  GLU A 100     -13.555 -33.164 -14.852  1.00  0.00      A    C
ATOM   1467  HG1 GLU A 100     -12.477 -33.056 -14.606  1.00  0.00      A    H
ATOM   1468  HG2 GLU A 100     -14.123 -32.478 -14.186  1.00  0.00      A    H
ATOM   1469  CD  GLU A 100     -14.079 -34.573 -14.624  1.00  0.00      A    C
ATOM   1470  OE1 GLU A 100     -13.773 -35.506 -15.434  1.00  0.00      A    O
ATOM   1471  OE2 GLU A 100     -14.788 -34.723 -13.614  1.00  0.00      A    O
ATOM   1472  C   GLU A 100     -13.386 -30.825 -18.028  1.00  0.00      A    C
ATOM   1473  O   GLU A 100     -12.304 -30.485 -18.596  1.00  0.00      A    O
ATOM   1474  N   SER A 101     -14.554 -30.823 -18.707  1.00  0.00      A    N
ATOM   1475  HN  SER A 101     -15.377 -30.957 -18.161  1.00  0.00      A    H
ATOM   1476  CA  SER A 101     -14.608 -30.540 -20.106  1.00  0.00      A    C
ATOM   1477  HA  SER A 101     -13.976 -31.259 -20.606  1.00  0.00      A    H
ATOM   1478  CB  SER A 101     -15.966 -30.812 -20.689  1.00  0.00      A    C
ATOM   1479  HB1 SER A 101     -15.982 -30.554 -21.770  1.00  0.00      A    H
ATOM   1480  HB2 SER A 101     -16.153 -31.872 -20.411  1.00  0.00      A    H
ATOM   1481  OG  SER A 101     -16.978 -29.974 -20.119  1.00  0.00      A    O
ATOM   1482  HG1 SER A 101     -17.667 -30.417 -19.618  1.00  0.00      A    H
ATOM   1483  C   SER A 101     -14.103 -29.132 -20.512  1.00  0.00      A    C
ATOM   1484  O   SER A 101     -14.094 -28.833 -21.749  1.00  0.00      A    O
ATOM   1485  N   LYS A 102     -13.768 -28.201 -19.546  1.00  0.00      A    N
ATOM   1486  HN  LYS A 102     -13.763 -28.460 -18.583  1.00  0.00      A    H
ATOM   1487  CA  LYS A 102     -13.595 -26.831 -19.874  1.00  0.00      A    C
ATOM   1488  HA  LYS A 102     -13.698 -26.708 -20.942  1.00  0.00      A    H
ATOM   1489  CB  LYS A 102     -14.727 -26.113 -19.210  1.00  0.00      A    C
ATOM   1490  HB1 LYS A 102     -15.613 -26.738 -19.452  1.00  0.00      A    H
ATOM   1491  HB2 LYS A 102     -14.759 -26.208 -18.103  1.00  0.00      A    H
ATOM   1492  CG  LYS A 102     -14.914 -24.626 -19.556  1.00  0.00      A    C
ATOM   1493  HG1 LYS A 102     -13.919 -24.131 -19.549  1.00  0.00      A    H
ATOM   1494  HG2 LYS A 102     -15.346 -24.512 -20.573  1.00  0.00      A    H
ATOM   1495  CD  LYS A 102     -15.731 -23.888 -18.537  1.00  0.00      A    C
ATOM   1496  HD1 LYS A 102     -16.754 -24.319 -18.503  1.00  0.00      A    H
ATOM   1497  HD2 LYS A 102     -15.295 -24.017 -17.523  1.00  0.00      A    H
ATOM   1498  CE  LYS A 102     -15.772 -22.339 -18.864  1.00  0.00      A    C
ATOM   1499  HE1 LYS A 102     -14.714 -22.005 -18.813  1.00  0.00      A    H
ATOM   1500  HE2 LYS A 102     -16.227 -22.099 -19.849  1.00  0.00      A    H
ATOM   1501  NZ  LYS A 102     -16.483 -21.600 -17.840  1.00  0.00      A    N
ATOM   1502  HZ1 LYS A 102     -16.776 -20.647 -18.136  1.00  0.00      A    H
ATOM   1503  HZ2 LYS A 102     -17.277 -22.133 -17.432  1.00  0.00      A    H
ATOM   1504  HZ3 LYS A 102     -15.810 -21.363 -17.083  1.00  0.00      A    H
ATOM   1505  C   LYS A 102     -12.191 -26.291 -19.459  1.00  0.00      A    C
ATOM   1506  O   LYS A 102     -11.730 -25.373 -20.190  1.00  0.00      A    O
ATOM   1507  N   VAL A 103     -11.551 -26.765 -18.372  1.00  0.00      A    N
ATOM   1508  HN  VAL A 103     -11.980 -27.381 -17.715  1.00  0.00      A    H
ATOM   1509  CA  VAL A 103     -10.129 -26.530 -18.079  1.00  0.00      A    C
ATOM   1510  HA  VAL A 103     -10.058 -25.453 -18.041  1.00  0.00      A    H
ATOM   1511  CB  VAL A 103      -9.617 -27.195 -16.802  1.00  0.00      A    C
ATOM   1512  HB  VAL A 103      -8.513 -27.304 -16.746  1.00  0.00      A    H
ATOM   1513  CG1 VAL A 103     -10.010 -26.292 -15.683  1.00  0.00      A    C
ATOM   1514 HG11 VAL A 103      -9.617 -25.253 -15.671  1.00  0.00      A    H
ATOM   1515 HG12 VAL A 103     -11.115 -26.178 -15.718  1.00  0.00      A    H
ATOM   1516 HG13 VAL A 103      -9.870 -26.837 -14.725  1.00  0.00      A    H
ATOM   1517  CG2 VAL A 103     -10.277 -28.581 -16.642  1.00  0.00      A    C
ATOM   1518 HG21 VAL A 103     -10.096 -29.026 -15.640  1.00  0.00      A    H
ATOM   1519 HG22 VAL A 103     -11.386 -28.524 -16.690  1.00  0.00      A    H
ATOM   1520 HG23 VAL A 103      -9.872 -29.290 -17.396  1.00  0.00      A    H
ATOM   1521  C   VAL A 103      -9.256 -26.970 -19.196  1.00  0.00      A    C
ATOM   1522  O   VAL A 103      -8.393 -26.246 -19.684  1.00  0.00      A    O
ATOM   1523  N   ASN A 104      -9.443 -28.267 -19.519  1.00  0.00      A    N
ATOM   1524  HN  ASN A 104     -10.058 -28.780 -18.925  1.00  0.00      A    H
ATOM   1525  CA  ASN A 104      -8.786 -29.032 -20.613  1.00  0.00      A    C
ATOM   1526  HA  ASN A 104      -8.994 -30.070 -20.398  1.00  0.00      A    H
ATOM   1527  CB  ASN A 104      -9.356 -28.504 -21.998  1.00  0.00      A    C
ATOM   1528  HB1 ASN A 104      -9.207 -27.404 -21.959  1.00  0.00      A    H
ATOM   1529  HB2 ASN A 104      -8.768 -28.970 -22.817  1.00  0.00      A    H
ATOM   1530  CG  ASN A 104     -10.790 -28.793 -22.225  1.00  0.00      A    C
ATOM   1531  OD1 ASN A 104     -11.216 -29.917 -21.947  1.00  0.00      A    O
ATOM   1532  ND2 ASN A 104     -11.552 -27.867 -22.827  1.00  0.00      A    N
ATOM   1533 HD21 ASN A 104     -12.518 -28.126 -22.829  1.00  0.00      A    H
ATOM   1534 HD22 ASN A 104     -11.117 -27.058 -23.222  1.00  0.00      A    H
ATOM   1535  C   ASN A 104      -7.223 -28.914 -20.475  1.00  0.00      A    C
ATOM   1536  O   ASN A 104      -6.598 -29.379 -19.501  1.00  0.00      A    O
ATOM   1537  N   ASP A 105      -6.604 -28.345 -21.523  1.00  0.00      A    N
ATOM   1538  HN  ASP A 105      -7.073 -28.011 -22.337  1.00  0.00      A    H
ATOM   1539  CA  ASP A 105      -5.164 -28.284 -21.656  1.00  0.00      A    C
ATOM   1540  HA  ASP A 105      -4.877 -29.311 -21.486  1.00  0.00      A    H
ATOM   1541  CB  ASP A 105      -4.684 -27.790 -23.019  1.00  0.00      A    C
ATOM   1542  HB1 ASP A 105      -5.243 -26.862 -23.265  1.00  0.00      A    H
ATOM   1543  HB2 ASP A 105      -3.607 -27.518 -23.022  1.00  0.00      A    H
ATOM   1544  CG  ASP A 105      -4.765 -28.837 -24.069  1.00  0.00      A    C
ATOM   1545  OD1 ASP A 105      -3.973 -29.847 -24.037  1.00  0.00      A    O
ATOM   1546  OD2 ASP A 105      -5.609 -28.641 -24.991  1.00  0.00      A    O
ATOM   1547  C   ASP A 105      -4.427 -27.423 -20.638  1.00  0.00      A    C
ATOM   1548  O   ASP A 105      -4.805 -26.255 -20.446  1.00  0.00      A    O
ATOM   1549  N   LEU A 106      -3.391 -27.911 -19.990  1.00  0.00      A    N
ATOM   1550  HN  LEU A 106      -3.065 -28.808 -20.280  1.00  0.00      A    H
ATOM   1551  CA  LEU A 106      -2.474 -27.242 -19.045  1.00  0.00      A    C
ATOM   1552  HA  LEU A 106      -2.979 -26.457 -18.502  1.00  0.00      A    H
ATOM   1553  CB  LEU A 106      -1.849 -28.260 -18.092  1.00  0.00      A    C
ATOM   1554  HB1 LEU A 106      -1.225 -28.969 -18.678  1.00  0.00      A    H
ATOM   1555  HB2 LEU A 106      -1.190 -27.668 -17.422  1.00  0.00      A    H
ATOM   1556  CG  LEU A 106      -2.886 -28.934 -17.197  1.00  0.00      A    C
ATOM   1557  HG  LEU A 106      -3.714 -29.429 -17.748  1.00  0.00      A    H
ATOM   1558  CD1 LEU A 106      -2.273 -30.014 -16.369  1.00  0.00      A    C
ATOM   1559 HD11 LEU A 106      -1.654 -30.763 -16.908  1.00  0.00      A    H
ATOM   1560 HD12 LEU A 106      -1.589 -29.503 -15.658  1.00  0.00      A    H
ATOM   1561 HD13 LEU A 106      -2.980 -30.449 -15.630  1.00  0.00      A    H
ATOM   1562  CD2 LEU A 106      -3.508 -27.976 -16.180  1.00  0.00      A    C
ATOM   1563 HD21 LEU A 106      -2.663 -27.544 -15.603  1.00  0.00      A    H
ATOM   1564 HD22 LEU A 106      -3.966 -27.102 -16.690  1.00  0.00      A    H
ATOM   1565 HD23 LEU A 106      -4.372 -28.409 -15.632  1.00  0.00      A    H
ATOM   1566  C   LEU A 106      -1.394 -26.546 -19.928  1.00  0.00      A    C
ATOM   1567  O   LEU A 106      -0.758 -27.115 -20.853  1.00  0.00      A    O
ATOM   1568  N   ALA A 107      -1.156 -25.345 -19.542  1.00  0.00      A    N
ATOM   1569  HN  ALA A 107      -1.626 -24.805 -18.847  1.00  0.00      A    H
ATOM   1570  CA  ALA A 107      -0.060 -24.600 -20.152  1.00  0.00      A    C
ATOM   1571  HA  ALA A 107       0.020 -24.822 -21.206  1.00  0.00      A    H
ATOM   1572  CB  ALA A 107      -0.359 -23.103 -20.117  1.00  0.00      A    C
ATOM   1573  HB1 ALA A 107       0.390 -22.533 -20.707  1.00  0.00      A    H
ATOM   1574  HB2 ALA A 107      -1.387 -23.056 -20.534  1.00  0.00      A    H
ATOM   1575  HB3 ALA A 107      -0.456 -22.760 -19.064  1.00  0.00      A    H
ATOM   1576  C   ALA A 107       1.310 -24.857 -19.468  1.00  0.00      A    C
ATOM   1577  O   ALA A 107       1.916 -25.916 -19.672  1.00  0.00      A    O
ATOM   1578  N   VAL A 108       1.881 -23.799 -18.815  1.00  0.00      A    N
ATOM   1579  HN  VAL A 108       1.465 -22.896 -18.885  1.00  0.00      A    H
ATOM   1580  CA  VAL A 108       3.183 -23.834 -18.210  1.00  0.00      A    C
ATOM   1581  HA  VAL A 108       3.738 -24.597 -18.736  1.00  0.00      A    H
ATOM   1582  CB  VAL A 108       3.975 -22.493 -18.224  1.00  0.00      A    C
ATOM   1583  HB  VAL A 108       4.945 -22.728 -17.737  1.00  0.00      A    H
ATOM   1584  CG1 VAL A 108       4.256 -21.816 -19.639  1.00  0.00      A    C
ATOM   1585 HG11 VAL A 108       4.709 -20.804 -19.569  1.00  0.00      A    H
ATOM   1586 HG12 VAL A 108       4.845 -22.594 -20.170  1.00  0.00      A    H
ATOM   1587 HG13 VAL A 108       3.299 -21.608 -20.163  1.00  0.00      A    H
ATOM   1588  CG2 VAL A 108       3.242 -21.413 -17.357  1.00  0.00      A    C
ATOM   1589 HG21 VAL A 108       2.230 -21.204 -17.764  1.00  0.00      A    H
ATOM   1590 HG22 VAL A 108       3.169 -21.764 -16.305  1.00  0.00      A    H
ATOM   1591 HG23 VAL A 108       3.886 -20.527 -17.172  1.00  0.00      A    H
ATOM   1592  C   VAL A 108       3.113 -24.257 -16.738  1.00  0.00      A    C
ATOM   1593  O   VAL A 108       2.104 -24.050 -16.056  1.00  0.00      A    O
ATOM   1594  N   SER A 109       4.163 -24.952 -16.266  1.00  0.00      A    N
ATOM   1595  HN  SER A 109       4.947 -25.137 -16.853  1.00  0.00      A    H
ATOM   1596  CA  SER A 109       4.327 -25.337 -14.896  1.00  0.00      A    C
ATOM   1597  HA  SER A 109       3.394 -25.256 -14.358  1.00  0.00      A    H
ATOM   1598  CB  SER A 109       4.840 -26.798 -14.682  1.00  0.00      A    C
ATOM   1599  HB1 SER A 109       5.003 -26.850 -13.584  1.00  0.00      A    H
ATOM   1600  HB2 SER A 109       4.095 -27.500 -15.114  1.00  0.00      A    H
ATOM   1601  OG  SER A 109       6.087 -27.051 -15.439  1.00  0.00      A    O
ATOM   1602  HG1 SER A 109       6.092 -28.009 -15.369  1.00  0.00      A    H
ATOM   1603  C   SER A 109       5.327 -24.452 -14.270  1.00  0.00      A    C
ATOM   1604  O   SER A 109       5.944 -23.642 -14.989  1.00  0.00      A    O
ATOM   1605  N   ILE A 110       5.599 -24.559 -12.924  1.00  0.00      A    N
ATOM   1606  HN  ILE A 110       5.087 -25.167 -12.323  1.00  0.00      A    H
ATOM   1607  CA  ILE A 110       6.746 -23.912 -12.271  1.00  0.00      A    C
ATOM   1608  HA  ILE A 110       7.265 -23.287 -12.982  1.00  0.00      A    H
ATOM   1609  CB  ILE A 110       6.203 -23.321 -10.919  1.00  0.00      A    C
ATOM   1610  HB  ILE A 110       5.537 -24.089 -10.471  1.00  0.00      A    H
ATOM   1611  CG2 ILE A 110       7.311 -22.951  -9.939  1.00  0.00      A    C
ATOM   1612 HG21 ILE A 110       6.861 -22.432  -9.065  1.00  0.00      A    H
ATOM   1613 HG22 ILE A 110       7.807 -23.813  -9.441  1.00  0.00      A    H
ATOM   1614 HG23 ILE A 110       8.084 -22.315 -10.420  1.00  0.00      A    H
ATOM   1615  CG1 ILE A 110       5.373 -22.070 -11.221  1.00  0.00      A    C
ATOM   1616 HG11 ILE A 110       6.101 -21.273 -11.482  1.00  0.00      A    H
ATOM   1617 HG12 ILE A 110       4.779 -22.222 -12.147  1.00  0.00      A    H
ATOM   1618  CD  ILE A 110       4.382 -21.694 -10.132  1.00  0.00      A    C
ATOM   1619  HD1 ILE A 110       3.572 -22.453 -10.090  1.00  0.00      A    H
ATOM   1620  HD2 ILE A 110       4.854 -21.712  -9.127  1.00  0.00      A    H
ATOM   1621  HD3 ILE A 110       3.913 -20.701 -10.302  1.00  0.00      A    H
ATOM   1622  C   ILE A 110       7.648 -25.048 -11.815  1.00  0.00      A    C
ATOM   1623  O   ILE A 110       7.156 -26.164 -11.577  1.00  0.00      A    O
ATOM   1624  N   ASP A 111       8.950 -24.889 -11.833  1.00  0.00      A    N
ATOM   1625  HN  ASP A 111       9.419 -24.072 -12.161  1.00  0.00      A    H
ATOM   1626  CA  ASP A 111       9.858 -25.992 -11.720  1.00  0.00      A    C
ATOM   1627  HA  ASP A 111       9.375 -26.952 -11.826  1.00  0.00      A    H
ATOM   1628  CB  ASP A 111      10.926 -25.853 -12.876  1.00  0.00      A    C
ATOM   1629  HB1 ASP A 111      11.285 -24.806 -12.970  1.00  0.00      A    H
ATOM   1630  HB2 ASP A 111      11.737 -26.604 -12.758  1.00  0.00      A    H
ATOM   1631  CG  ASP A 111      10.252 -26.232 -14.177  1.00  0.00      A    C
ATOM   1632  OD1 ASP A 111       9.885 -25.385 -15.036  1.00  0.00      A    O
ATOM   1633  OD2 ASP A 111      10.056 -27.441 -14.399  1.00  0.00      A    O
ATOM   1634  C   ASP A 111      10.455 -25.895 -10.360  1.00  0.00      A    C
ATOM   1635  O   ASP A 111      10.438 -26.931  -9.655  1.00  0.00      A    O
ATOM   1636  N   GLY A 112      11.005 -24.719 -10.045  1.00  0.00      A    N
ATOM   1637  HN  GLY A 112      11.149 -24.050 -10.769  1.00  0.00      A    H
ATOM   1638  CA  GLY A 112      11.562 -24.342  -8.788  1.00  0.00      A    C
ATOM   1639  HA1 GLY A 112      11.323 -25.159  -8.123  1.00  0.00      A    H
ATOM   1640  HA2 GLY A 112      12.611 -24.097  -8.867  1.00  0.00      A    H
ATOM   1641  C   GLY A 112      10.892 -23.138  -8.210  1.00  0.00      A    C
ATOM   1642  O   GLY A 112       9.921 -22.593  -8.717  1.00  0.00      A    O
ATOM   1643  N   HSE A 113      11.477 -22.672  -7.085  1.00  0.00      A    N
ATOM   1644  HN  HSE A 113      12.356 -23.066  -6.827  1.00  0.00      A    H
ATOM   1645  CA  HSE A 113      10.905 -21.704  -6.214  1.00  0.00      A    C
ATOM   1646  HA  HSE A 113      10.249 -21.090  -6.813  1.00  0.00      A    H
ATOM   1647  CB  HSE A 113       9.960 -22.381  -5.174  1.00  0.00      A    C
ATOM   1648  HB1 HSE A 113       9.067 -22.896  -5.588  1.00  0.00      A    H
ATOM   1649  HB2 HSE A 113      10.522 -23.130  -4.576  1.00  0.00      A    H
ATOM   1650  ND1 HSE A 113       8.485 -20.579  -4.682  1.00  0.00      A    N
ATOM   1651  CG  HSE A 113       9.378 -21.482  -4.162  1.00  0.00      A    C
ATOM   1652  CE1 HSE A 113       8.286 -19.746  -3.702  1.00  0.00      A    C
ATOM   1653  HE1 HSE A 113       7.671 -18.851  -3.795  1.00  0.00      A    H
ATOM   1654  NE2 HSE A 113       8.952 -20.117  -2.557  1.00  0.00      A    N
ATOM   1655  HE2 HSE A 113       9.065 -19.588  -1.716  1.00  0.00      A    H
ATOM   1656  CD2 HSE A 113       9.712 -21.172  -2.892  1.00  0.00      A    C
ATOM   1657  HD2 HSE A 113      10.263 -21.842  -2.244  1.00  0.00      A    H
ATOM   1658  C   HSE A 113      11.977 -20.921  -5.476  1.00  0.00      A    C
ATOM   1659  O   HSE A 113      13.080 -21.461  -5.199  1.00  0.00      A    O
ATOM   1660  N   GLU A 114      11.725 -19.662  -5.083  1.00  0.00      A    N
ATOM   1661  HN  GLU A 114      10.816 -19.330  -5.322  1.00  0.00      A    H
ATOM   1662  CA  GLU A 114      12.615 -18.929  -4.215  1.00  0.00      A    C
ATOM   1663  HA  GLU A 114      13.011 -19.643  -3.508  1.00  0.00      A    H
ATOM   1664  CB  GLU A 114      13.866 -18.299  -5.031  1.00  0.00      A    C
ATOM   1665  HB1 GLU A 114      14.290 -19.076  -5.703  1.00  0.00      A    H
ATOM   1666  HB2 GLU A 114      13.572 -17.494  -5.738  1.00  0.00      A    H
ATOM   1667  CG  GLU A 114      15.066 -17.745  -4.145  1.00  0.00      A    C
ATOM   1668  HG1 GLU A 114      14.754 -16.958  -3.426  1.00  0.00      A    H
ATOM   1669  HG2 GLU A 114      15.535 -18.596  -3.607  1.00  0.00      A    H
ATOM   1670  CD  GLU A 114      16.262 -17.199  -4.989  1.00  0.00      A    C
ATOM   1671  OE1 GLU A 114      17.109 -18.069  -5.432  1.00  0.00      A    O
ATOM   1672  OE2 GLU A 114      16.341 -15.958  -5.211  1.00  0.00      A    O
ATOM   1673  C   GLU A 114      11.818 -17.894  -3.486  1.00  0.00      A    C
ATOM   1674  O   GLU A 114      11.133 -17.081  -4.042  1.00  0.00      A    O
ATOM   1675  N   ASN A 115      12.046 -17.869  -2.200  1.00  0.00      A    N
ATOM   1676  HN  ASN A 115      12.482 -18.624  -1.716  1.00  0.00      A    H
ATOM   1677  CA  ASN A 115      11.462 -16.862  -1.322  1.00  0.00      A    C
ATOM   1678  HA  ASN A 115      10.561 -16.400  -1.696  1.00  0.00      A    H
ATOM   1679  CB  ASN A 115      11.160 -17.263   0.151  1.00  0.00      A    C
ATOM   1680  HB1 ASN A 115      12.143 -17.495   0.614  1.00  0.00      A    H
ATOM   1681  HB2 ASN A 115      10.804 -16.412   0.770  1.00  0.00      A    H
ATOM   1682  CG  ASN A 115      10.145 -18.392   0.279  1.00  0.00      A    C
ATOM   1683  OD1 ASN A 115       9.023 -18.297  -0.289  1.00  0.00      A    O
ATOM   1684  ND2 ASN A 115      10.580 -19.585   0.860  1.00  0.00      A    N
ATOM   1685 HD21 ASN A 115       9.877 -20.260   1.087  1.00  0.00      A    H
ATOM   1686 HD22 ASN A 115      11.555 -19.714   1.040  1.00  0.00      A    H
ATOM   1687  C   ASN A 115      12.340 -15.583  -1.177  1.00  0.00      A    C
ATOM   1688  O   ASN A 115      13.415 -15.531  -1.722  1.00  0.00      A    O
ATOM   1689  N   VAL A 116      11.969 -14.527  -0.420  1.00  0.00      A    N
ATOM   1690  HN  VAL A 116      11.077 -14.504   0.026  1.00  0.00      A    H
ATOM   1691  CA  VAL A 116      12.880 -13.462   0.109  1.00  0.00      A    C
ATOM   1692  HA  VAL A 116      13.841 -13.402  -0.379  1.00  0.00      A    H
ATOM   1693  CB  VAL A 116      12.102 -12.167  -0.025  1.00  0.00      A    C
ATOM   1694  HB  VAL A 116      11.140 -12.145   0.531  1.00  0.00      A    H
ATOM   1695  CG1 VAL A 116      12.790 -10.995   0.636  1.00  0.00      A    C
ATOM   1696 HG11 VAL A 116      12.955 -11.172   1.720  1.00  0.00      A    H
ATOM   1697 HG12 VAL A 116      13.718 -10.798   0.057  1.00  0.00      A    H
ATOM   1698 HG13 VAL A 116      12.189 -10.066   0.534  1.00  0.00      A    H
ATOM   1699  CG2 VAL A 116      11.894 -11.823  -1.485  1.00  0.00      A    C
ATOM   1700 HG21 VAL A 116      12.891 -11.790  -1.975  1.00  0.00      A    H
ATOM   1701 HG22 VAL A 116      11.385 -12.670  -1.993  1.00  0.00      A    H
ATOM   1702 HG23 VAL A 116      11.374 -10.842  -1.454  1.00  0.00      A    H
ATOM   1703  C   VAL A 116      13.023 -13.882   1.628  1.00  0.00      A    C
ATOM   1704  O   VAL A 116      12.138 -14.503   2.143  1.00  0.00      A    O
ATOM   1705  N   PRO A 117      14.122 -13.725   2.324  1.00  0.00      A    N
ATOM   1706  CD  PRO A 117      15.432 -13.391   1.780  1.00  0.00      A    C
ATOM   1707  HD1 PRO A 117      15.438 -12.754   0.870  1.00  0.00      A    H
ATOM   1708  HD2 PRO A 117      15.871 -14.368   1.486  1.00  0.00      A    H
ATOM   1709  CA  PRO A 117      14.176 -13.937   3.736  1.00  0.00      A    C
ATOM   1710  HA  PRO A 117      13.823 -14.942   3.916  1.00  0.00      A    H
ATOM   1711  CB  PRO A 117      15.683 -13.691   4.115  1.00  0.00      A    C
ATOM   1712  HB1 PRO A 117      15.876 -13.291   5.133  1.00  0.00      A    H
ATOM   1713  HB2 PRO A 117      16.256 -14.643   4.146  1.00  0.00      A    H
ATOM   1714  CG  PRO A 117      16.250 -12.828   2.931  1.00  0.00      A    C
ATOM   1715  HG1 PRO A 117      16.050 -11.762   3.170  1.00  0.00      A    H
ATOM   1716  HG2 PRO A 117      17.347 -12.954   2.808  1.00  0.00      A    H
ATOM   1717  C   PRO A 117      13.301 -12.964   4.466  1.00  0.00      A    C
ATOM   1718  O   PRO A 117      13.167 -11.856   3.964  1.00  0.00      A    O
ATOM   1719  N   VAL A 118      12.849 -13.398   5.633  1.00  0.00      A    N
ATOM   1720  HN  VAL A 118      13.206 -14.282   5.928  1.00  0.00      A    H
ATOM   1721  CA  VAL A 118      11.735 -12.850   6.391  1.00  0.00      A    C
ATOM   1722  HA  VAL A 118      10.937 -12.676   5.685  1.00  0.00      A    H
ATOM   1723  CB  VAL A 118      11.325 -13.795   7.492  1.00  0.00      A    C
ATOM   1724  HB  VAL A 118      12.151 -13.961   8.216  1.00  0.00      A    H
ATOM   1725  CG1 VAL A 118      10.109 -13.254   8.272  1.00  0.00      A    C
ATOM   1726 HG11 VAL A 118       9.325 -13.152   7.491  1.00  0.00      A    H
ATOM   1727 HG12 VAL A 118       9.676 -14.034   8.935  1.00  0.00      A    H
ATOM   1728 HG13 VAL A 118      10.207 -12.255   8.748  1.00  0.00      A    H
ATOM   1729  CG2 VAL A 118      10.920 -15.179   6.859  1.00  0.00      A    C
ATOM   1730 HG21 VAL A 118       9.930 -14.904   6.435  1.00  0.00      A    H
ATOM   1731 HG22 VAL A 118      11.578 -15.557   6.048  1.00  0.00      A    H
ATOM   1732 HG23 VAL A 118      10.894 -15.956   7.653  1.00  0.00      A    H
ATOM   1733  C   VAL A 118      12.248 -11.557   7.019  1.00  0.00      A    C
ATOM   1734  O   VAL A 118      13.274 -11.501   7.642  1.00  0.00      A    O
ATOM   1735  N   ASN A 119      11.589 -10.385   6.766  1.00  0.00      A    N
ATOM   1736  HN  ASN A 119      10.875 -10.315   6.074  1.00  0.00      A    H
ATOM   1737  CA  ASN A 119      11.868  -9.105   7.388  1.00  0.00      A    C
ATOM   1738  HA  ASN A 119      11.055  -8.471   7.068  1.00  0.00      A    H
ATOM   1739  CB  ASN A 119      11.869  -9.314   8.918  1.00  0.00      A    C
ATOM   1740  HB1 ASN A 119      12.726  -9.895   9.322  1.00  0.00      A    H
ATOM   1741  HB2 ASN A 119      11.972  -8.312   9.387  1.00  0.00      A    H
ATOM   1742  CG  ASN A 119      10.549  -9.847   9.461  1.00  0.00      A    C
ATOM   1743  OD1 ASN A 119       9.490  -9.651   8.912  1.00  0.00      A    O
ATOM   1744  ND2 ASN A 119      10.562 -10.553  10.625  1.00  0.00      A    N
ATOM   1745 HD21 ASN A 119       9.683 -10.828  11.016  1.00  0.00      A    H
ATOM   1746 HD22 ASN A 119      11.371 -11.107  10.822  1.00  0.00      A    H
ATOM   1747  C   ASN A 119      13.175  -8.432   6.864  1.00  0.00      A    C
ATOM   1748  O   ASN A 119      14.080  -7.922   7.585  1.00  0.00      A    O
ATOM   1749  N   ASP A 120      13.310  -8.464   5.545  1.00  0.00      A    N
ATOM   1750  HN  ASP A 120      12.694  -8.981   4.956  1.00  0.00      A    H
ATOM   1751  CA  ASP A 120      14.470  -7.933   4.849  1.00  0.00      A    C
ATOM   1752  HA  ASP A 120      14.935  -7.208   5.500  1.00  0.00      A    H
ATOM   1753  CB  ASP A 120      15.501  -9.092   4.531  1.00  0.00      A    C
ATOM   1754  HB1 ASP A 120      15.185  -9.945   5.169  1.00  0.00      A    H
ATOM   1755  HB2 ASP A 120      15.370  -9.403   3.472  1.00  0.00      A    H
ATOM   1756  CG  ASP A 120      16.921  -8.697   4.717  1.00  0.00      A    C
ATOM   1757  OD1 ASP A 120      17.729  -9.415   5.423  1.00  0.00      A    O
ATOM   1758  OD2 ASP A 120      17.327  -7.643   4.087  1.00  0.00      A    O
ATOM   1759  C   ASP A 120      14.057  -7.197   3.531  1.00  0.00      A    C
ATOM   1760  O   ASP A 120      13.996  -7.800   2.445  1.00  0.00      A    O
ATOM   1761  N   GLU A 121      13.687  -5.881   3.619  1.00  0.00      A    N
ATOM   1762  HN  GLU A 121      13.464  -5.405   4.466  1.00  0.00      A    H
ATOM   1763  CA  GLU A 121      13.602  -5.024   2.466  1.00  0.00      A    C
ATOM   1764  HA  GLU A 121      12.825  -5.519   1.902  1.00  0.00      A    H
ATOM   1765  CB  GLU A 121      13.210  -3.594   2.915  1.00  0.00      A    C
ATOM   1766  HB1 GLU A 121      13.964  -3.162   3.607  1.00  0.00      A    H
ATOM   1767  HB2 GLU A 121      13.146  -2.826   2.115  1.00  0.00      A    H
ATOM   1768  CG  GLU A 121      11.868  -3.400   3.764  1.00  0.00      A    C
ATOM   1769  HG1 GLU A 121      10.914  -3.534   3.210  1.00  0.00      A    H
ATOM   1770  HG2 GLU A 121      11.814  -4.174   4.560  1.00  0.00      A    H
ATOM   1771  CD  GLU A 121      12.004  -1.994   4.394  1.00  0.00      A    C
ATOM   1772  OE1 GLU A 121      11.624  -0.958   3.737  1.00  0.00      A    O
ATOM   1773  OE2 GLU A 121      12.551  -1.884   5.499  1.00  0.00      A    O
ATOM   1774  C   GLU A 121      14.770  -4.977   1.591  1.00  0.00      A    C
ATOM   1775  O   GLU A 121      14.714  -4.696   0.362  1.00  0.00      A    O
ATOM   1776  N   ASN A 122      16.004  -5.321   2.072  1.00  0.00      A    N
ATOM   1777  HN  ASN A 122      16.208  -5.367   3.047  1.00  0.00      A    H
ATOM   1778  CA  ASN A 122      17.223  -5.221   1.338  1.00  0.00      A    C
ATOM   1779  HA  ASN A 122      17.143  -4.317   0.751  1.00  0.00      A    H
ATOM   1780  CB  ASN A 122      18.507  -5.048   2.212  1.00  0.00      A    C
ATOM   1781  HB1 ASN A 122      18.421  -5.693   3.112  1.00  0.00      A    H
ATOM   1782  HB2 ASN A 122      19.406  -5.426   1.678  1.00  0.00      A    H
ATOM   1783  CG  ASN A 122      18.865  -3.602   2.664  1.00  0.00      A    C
ATOM   1784  OD1 ASN A 122      19.476  -2.855   1.835  1.00  0.00      A    O
ATOM   1785  ND2 ASN A 122      18.377  -3.213   3.865  1.00  0.00      A    N
ATOM   1786 HD21 ASN A 122      18.550  -2.265   4.132  1.00  0.00      A    H
ATOM   1787 HD22 ASN A 122      17.653  -3.775   4.266  1.00  0.00      A    H
ATOM   1788  C   ASN A 122      17.423  -6.385   0.429  1.00  0.00      A    C
ATOM   1789  O   ASN A 122      18.031  -6.176  -0.657  1.00  0.00      A    O
ATOM   1790  N   ALA A 123      16.918  -7.572   0.773  1.00  0.00      A    N
ATOM   1791  HN  ALA A 123      16.454  -7.735   1.640  1.00  0.00      A    H
ATOM   1792  CA  ALA A 123      16.853  -8.720  -0.090  1.00  0.00      A    C
ATOM   1793  HA  ALA A 123      17.753  -8.748  -0.687  1.00  0.00      A    H
ATOM   1794  CB  ALA A 123      16.734  -9.947   0.876  1.00  0.00      A    C
ATOM   1795  HB1 ALA A 123      16.683 -10.903   0.313  1.00  0.00      A    H
ATOM   1796  HB2 ALA A 123      17.531  -9.992   1.649  1.00  0.00      A    H
ATOM   1797  HB3 ALA A 123      15.735  -9.802   1.340  1.00  0.00      A    H
ATOM   1798  C   ALA A 123      15.669  -8.618  -1.063  1.00  0.00      A    C
ATOM   1799  O   ALA A 123      15.649  -9.190  -2.138  1.00  0.00      A    O
ATOM   1800  N   LEU A 124      14.555  -7.919  -0.652  1.00  0.00      A    N
ATOM   1801  HN  LEU A 124      14.724  -7.380   0.169  1.00  0.00      A    H
ATOM   1802  CA  LEU A 124      13.329  -7.793  -1.394  1.00  0.00      A    C
ATOM   1803  HA  LEU A 124      12.939  -8.749  -1.710  1.00  0.00      A    H
ATOM   1804  CB  LEU A 124      12.220  -7.103  -0.560  1.00  0.00      A    C
ATOM   1805  HB1 LEU A 124      12.117  -7.695   0.374  1.00  0.00      A    H
ATOM   1806  HB2 LEU A 124      12.510  -6.100  -0.179  1.00  0.00      A    H
ATOM   1807  CG  LEU A 124      10.815  -7.032  -1.108  1.00  0.00      A    C
ATOM   1808  HG  LEU A 124      10.932  -6.153  -1.777  1.00  0.00      A    H
ATOM   1809  CD1 LEU A 124      10.421  -8.342  -1.903  1.00  0.00      A    C
ATOM   1810 HD11 LEU A 124      10.323  -9.132  -1.129  1.00  0.00      A    H
ATOM   1811 HD12 LEU A 124       9.521  -8.190  -2.537  1.00  0.00      A    H
ATOM   1812 HD13 LEU A 124      11.239  -8.588  -2.614  1.00  0.00      A    H
ATOM   1813  CD2 LEU A 124       9.791  -6.607  -0.017  1.00  0.00      A    C
ATOM   1814 HD21 LEU A 124       8.828  -6.223  -0.417  1.00  0.00      A    H
ATOM   1815 HD22 LEU A 124       9.546  -7.456   0.656  1.00  0.00      A    H
ATOM   1816 HD23 LEU A 124      10.133  -5.714   0.549  1.00  0.00      A    H
ATOM   1817  C   LEU A 124      13.561  -6.796  -2.671  1.00  0.00      A    C
ATOM   1818  O   LEU A 124      13.050  -6.928  -3.756  1.00  0.00      A    O
ATOM   1819  N   LEU A 125      14.339  -5.718  -2.444  1.00  0.00      A    N
ATOM   1820  HN  LEU A 125      14.597  -5.489  -1.509  1.00  0.00      A    H
ATOM   1821  CA  LEU A 125      14.898  -4.817  -3.381  1.00  0.00      A    C
ATOM   1822  HA  LEU A 125      14.119  -4.309  -3.930  1.00  0.00      A    H
ATOM   1823  CB  LEU A 125      15.829  -3.823  -2.607  1.00  0.00      A    C
ATOM   1824  HB1 LEU A 125      15.326  -3.724  -1.622  1.00  0.00      A    H
ATOM   1825  HB2 LEU A 125      16.840  -4.233  -2.397  1.00  0.00      A    H
ATOM   1826  CG  LEU A 125      15.904  -2.383  -3.146  1.00  0.00      A    C
ATOM   1827  HG  LEU A 125      14.859  -2.092  -3.385  1.00  0.00      A    H
ATOM   1828  CD1 LEU A 125      16.527  -1.475  -2.030  1.00  0.00      A    C
ATOM   1829 HD11 LEU A 125      15.913  -1.447  -1.105  1.00  0.00      A    H
ATOM   1830 HD12 LEU A 125      17.602  -1.740  -1.931  1.00  0.00      A    H
ATOM   1831 HD13 LEU A 125      16.507  -0.438  -2.429  1.00  0.00      A    H
ATOM   1832  CD2 LEU A 125      16.790  -2.337  -4.391  1.00  0.00      A    C
ATOM   1833 HD21 LEU A 125      16.852  -1.279  -4.724  1.00  0.00      A    H
ATOM   1834 HD22 LEU A 125      17.772  -2.792  -4.138  1.00  0.00      A    H
ATOM   1835 HD23 LEU A 125      16.364  -2.884  -5.259  1.00  0.00      A    H
ATOM   1836  C   LEU A 125      15.563  -5.583  -4.495  1.00  0.00      A    C
ATOM   1837  O   LEU A 125      15.187  -5.427  -5.711  1.00  0.00      A    O
ATOM   1838  N   LYS A 126      16.541  -6.497  -4.209  1.00  0.00      A    N
ATOM   1839  HN  LYS A 126      16.795  -6.686  -3.264  1.00  0.00      A    H
ATOM   1840  CA  LYS A 126      17.151  -7.444  -5.152  1.00  0.00      A    C
ATOM   1841  HA  LYS A 126      17.764  -6.848  -5.812  1.00  0.00      A    H
ATOM   1842  CB  LYS A 126      18.175  -8.471  -4.492  1.00  0.00      A    C
ATOM   1843  HB1 LYS A 126      17.577  -9.298  -4.052  1.00  0.00      A    H
ATOM   1844  HB2 LYS A 126      18.797  -8.981  -5.258  1.00  0.00      A    H
ATOM   1845  CG  LYS A 126      19.186  -7.797  -3.569  1.00  0.00      A    C
ATOM   1846  HG1 LYS A 126      18.736  -7.031  -2.903  1.00  0.00      A    H
ATOM   1847  HG2 LYS A 126      19.686  -8.491  -2.859  1.00  0.00      A    H
ATOM   1848  CD  LYS A 126      20.387  -7.098  -4.331  1.00  0.00      A    C
ATOM   1849  HD1 LYS A 126      20.665  -7.686  -5.232  1.00  0.00      A    H
ATOM   1850  HD2 LYS A 126      19.864  -6.208  -4.742  1.00  0.00      A    H
ATOM   1851  CE  LYS A 126      21.546  -6.542  -3.665  1.00  0.00      A    C
ATOM   1852  HE1 LYS A 126      21.291  -6.029  -2.713  1.00  0.00      A    H
ATOM   1853  HE2 LYS A 126      22.342  -7.264  -3.386  1.00  0.00      A    H
ATOM   1854  NZ  LYS A 126      22.183  -5.483  -4.535  1.00  0.00      A    N
ATOM   1855  HZ1 LYS A 126      21.438  -4.764  -4.640  1.00  0.00      A    H
ATOM   1856  HZ2 LYS A 126      23.011  -5.132  -4.013  1.00  0.00      A    H
ATOM   1857  HZ3 LYS A 126      22.431  -5.899  -5.456  1.00  0.00      A    H
ATOM   1858  C   LYS A 126      16.207  -8.238  -6.014  1.00  0.00      A    C
ATOM   1859  O   LYS A 126      16.201  -8.189  -7.262  1.00  0.00      A    O
ATOM   1860  N   ALA A 127      15.172  -8.801  -5.347  1.00  0.00      A    N
ATOM   1861  HN  ALA A 127      15.164  -8.805  -4.350  1.00  0.00      A    H
ATOM   1862  CA  ALA A 127      14.113  -9.618  -5.828  1.00  0.00      A    C
ATOM   1863  HA  ALA A 127      14.565 -10.440  -6.364  1.00  0.00      A    H
ATOM   1864  CB  ALA A 127      13.226 -10.239  -4.693  1.00  0.00      A    C
ATOM   1865  HB1 ALA A 127      13.879 -10.850  -4.034  1.00  0.00      A    H
ATOM   1866  HB2 ALA A 127      12.725  -9.430  -4.120  1.00  0.00      A    H
ATOM   1867  HB3 ALA A 127      12.477 -10.894  -5.188  1.00  0.00      A    H
ATOM   1868  C   ALA A 127      13.145  -8.945  -6.860  1.00  0.00      A    C
ATOM   1869  O   ALA A 127      12.820  -9.464  -7.907  1.00  0.00      A    O
ATOM   1870  N   VAL A 128      12.742  -7.692  -6.567  1.00  0.00      A    N
ATOM   1871  HN  VAL A 128      12.966  -7.335  -5.663  1.00  0.00      A    H
ATOM   1872  CA  VAL A 128      11.842  -6.995  -7.517  1.00  0.00      A    C
ATOM   1873  HA  VAL A 128      11.132  -7.714  -7.899  1.00  0.00      A    H
ATOM   1874  CB  VAL A 128      11.362  -5.723  -6.765  1.00  0.00      A    C
ATOM   1875  HB  VAL A 128      12.246  -5.241  -6.295  1.00  0.00      A    H
ATOM   1876  CG1 VAL A 128      10.615  -4.723  -7.626  1.00  0.00      A    C
ATOM   1877 HG11 VAL A 128       9.731  -5.219  -8.082  1.00  0.00      A    H
ATOM   1878 HG12 VAL A 128      10.153  -3.907  -7.031  1.00  0.00      A    H
ATOM   1879 HG13 VAL A 128      11.196  -4.286  -8.466  1.00  0.00      A    H
ATOM   1880  CG2 VAL A 128      10.449  -6.232  -5.575  1.00  0.00      A    C
ATOM   1881 HG21 VAL A 128       9.792  -5.424  -5.188  1.00  0.00      A    H
ATOM   1882 HG22 VAL A 128       9.689  -6.997  -5.840  1.00  0.00      A    H
ATOM   1883 HG23 VAL A 128      10.971  -6.629  -4.678  1.00  0.00      A    H
ATOM   1884  C   VAL A 128      12.577  -6.533  -8.757  1.00  0.00      A    C
ATOM   1885  O   VAL A 128      11.993  -6.516  -9.830  1.00  0.00      A    O
ATOM   1886  N   ALA A 129      13.886  -6.291  -8.793  1.00  0.00      A    N
ATOM   1887  HN  ALA A 129      14.411  -6.273  -7.945  1.00  0.00      A    H
ATOM   1888  CA  ALA A 129      14.676  -6.096  -9.954  1.00  0.00      A    C
ATOM   1889  HA  ALA A 129      14.135  -5.442 -10.621  1.00  0.00      A    H
ATOM   1890  CB  ALA A 129      15.988  -5.496  -9.426  1.00  0.00      A    C
ATOM   1891  HB1 ALA A 129      15.767  -4.560  -8.870  1.00  0.00      A    H
ATOM   1892  HB2 ALA A 129      16.575  -6.224  -8.826  1.00  0.00      A    H
ATOM   1893  HB3 ALA A 129      16.597  -5.248 -10.322  1.00  0.00      A    H
ATOM   1894  C   ALA A 129      14.947  -7.335 -10.782  1.00  0.00      A    C
ATOM   1895  O   ALA A 129      15.327  -7.257 -11.922  1.00  0.00      A    O
ATOM   1896  N   ASN A 130      14.655  -8.528 -10.231  1.00  0.00      A    N
ATOM   1897  HN  ASN A 130      14.232  -8.638  -9.334  1.00  0.00      A    H
ATOM   1898  CA  ASN A 130      14.663  -9.716 -11.047  1.00  0.00      A    C
ATOM   1899  HA  ASN A 130      15.513  -9.584 -11.701  1.00  0.00      A    H
ATOM   1900  CB  ASN A 130      14.952 -10.939 -10.195  1.00  0.00      A    C
ATOM   1901  HB1 ASN A 130      15.793 -10.633  -9.537  1.00  0.00      A    H
ATOM   1902  HB2 ASN A 130      14.195 -11.109  -9.400  1.00  0.00      A    H
ATOM   1903  CG  ASN A 130      15.242 -12.151 -11.029  1.00  0.00      A    C
ATOM   1904  OD1 ASN A 130      15.508 -12.116 -12.215  1.00  0.00      A    O
ATOM   1905  ND2 ASN A 130      15.186 -13.395 -10.374  1.00  0.00      A    N
ATOM   1906 HD21 ASN A 130      15.369 -14.285 -10.793  1.00  0.00      A    H
ATOM   1907 HD22 ASN A 130      15.125 -13.394  -9.376  1.00  0.00      A    H
ATOM   1908  C   ASN A 130      13.320  -9.914 -11.833  1.00  0.00      A    C
ATOM   1909  O   ASN A 130      13.397  -9.915 -13.115  1.00  0.00      A    O
ATOM   1910  N   GLN A 131      12.176 -10.012 -11.074  1.00  0.00      A    N
ATOM   1911  HN  GLN A 131      12.163  -9.865 -10.088  1.00  0.00      A    H
ATOM   1912  CA  GLN A 131      10.887 -10.129 -11.729  1.00  0.00      A    C
ATOM   1913  HA  GLN A 131      10.915  -9.595 -12.667  1.00  0.00      A    H
ATOM   1914  CB  GLN A 131      10.637 -11.616 -11.981  1.00  0.00      A    C
ATOM   1915  HB1 GLN A 131       9.724 -11.813 -12.583  1.00  0.00      A    H
ATOM   1916  HB2 GLN A 131      11.567 -12.024 -12.429  1.00  0.00      A    H
ATOM   1917  CG  GLN A 131      10.483 -12.466 -10.654  1.00  0.00      A    C
ATOM   1918  HG1 GLN A 131      11.425 -12.763 -10.146  1.00  0.00      A    H
ATOM   1919  HG2 GLN A 131       9.788 -12.017  -9.912  1.00  0.00      A    H
ATOM   1920  CD  GLN A 131       9.896 -13.818 -10.992  1.00  0.00      A    C
ATOM   1921  OE1 GLN A 131      10.660 -14.739 -11.330  1.00  0.00      A    O
ATOM   1922  NE2 GLN A 131       8.563 -13.945 -10.876  1.00  0.00      A    N
ATOM   1923 HE21 GLN A 131       8.174 -14.866 -10.876  1.00  0.00      A    H
ATOM   1924 HE22 GLN A 131       8.003 -13.368 -10.282  1.00  0.00      A    H
ATOM   1925  C   GLN A 131       9.819  -9.652 -10.690  1.00  0.00      A    C
ATOM   1926  O   GLN A 131      10.199  -9.464  -9.529  1.00  0.00      A    O
ATOM   1927  N   PRO A 132       8.510  -9.547 -10.911  1.00  0.00      A    N
ATOM   1928  CD  PRO A 132       7.990  -9.217 -12.247  1.00  0.00      A    C
ATOM   1929  HD1 PRO A 132       7.870 -10.165 -12.815  1.00  0.00      A    H
ATOM   1930  HD2 PRO A 132       8.575  -8.459 -12.811  1.00  0.00      A    H
ATOM   1931  CA  PRO A 132       7.517  -9.271  -9.916  1.00  0.00      A    C
ATOM   1932  HA  PRO A 132       7.739  -8.294  -9.511  1.00  0.00      A    H
ATOM   1933  CB  PRO A 132       6.148  -9.229 -10.589  1.00  0.00      A    C
ATOM   1934  HB1 PRO A 132       5.723 -10.213 -10.885  1.00  0.00      A    H
ATOM   1935  HB2 PRO A 132       5.399  -8.684  -9.976  1.00  0.00      A    H
ATOM   1936  CG  PRO A 132       6.564  -8.659 -12.002  1.00  0.00      A    C
ATOM   1937  HG1 PRO A 132       5.997  -9.149 -12.822  1.00  0.00      A    H
ATOM   1938  HG2 PRO A 132       6.522  -7.552 -12.092  1.00  0.00      A    H
ATOM   1939  C   PRO A 132       7.446 -10.245  -8.842  1.00  0.00      A    C
ATOM   1940  O   PRO A 132       7.548 -11.497  -8.984  1.00  0.00      A    O
ATOM   1941  N   VAL A 133       7.278  -9.727  -7.570  1.00  0.00      A    N
ATOM   1942  HN  VAL A 133       7.082  -8.756  -7.457  1.00  0.00      A    H
ATOM   1943  CA  VAL A 133       7.388 -10.516  -6.374  1.00  0.00      A    C
ATOM   1944  HA  VAL A 133       7.588 -11.546  -6.631  1.00  0.00      A    H
ATOM   1945  CB  VAL A 133       8.469  -9.924  -5.501  1.00  0.00      A    C
ATOM   1946  HB  VAL A 133       8.137  -8.942  -5.101  1.00  0.00      A    H
ATOM   1947  CG1 VAL A 133       8.672 -10.902  -4.282  1.00  0.00      A    C
ATOM   1948 HG11 VAL A 133       7.810 -10.965  -3.584  1.00  0.00      A    H
ATOM   1949 HG12 VAL A 133       8.908 -11.935  -4.614  1.00  0.00      A    H
ATOM   1950 HG13 VAL A 133       9.473 -10.558  -3.593  1.00  0.00      A    H
ATOM   1951  CG2 VAL A 133       9.745  -9.859  -6.335  1.00  0.00      A    C
ATOM   1952 HG21 VAL A 133      10.572  -9.572  -5.650  1.00  0.00      A    H
ATOM   1953 HG22 VAL A 133      10.008 -10.827  -6.813  1.00  0.00      A    H
ATOM   1954 HG23 VAL A 133       9.631  -9.075  -7.113  1.00  0.00      A    H
ATOM   1955  C   VAL A 133       5.963 -10.558  -5.798  1.00  0.00      A    C
ATOM   1956  O   VAL A 133       5.270  -9.609  -5.535  1.00  0.00      A    O
ATOM   1957  N   SER A 134       5.562 -11.750  -5.462  1.00  0.00      A    N
ATOM   1958  HN  SER A 134       6.207 -12.504  -5.557  1.00  0.00      A    H
ATOM   1959  CA  SER A 134       4.374 -11.961  -4.706  1.00  0.00      A    C
ATOM   1960  HA  SER A 134       3.630 -11.201  -4.893  1.00  0.00      A    H
ATOM   1961  CB  SER A 134       3.785 -13.407  -5.006  1.00  0.00      A    C
ATOM   1962  HB1 SER A 134       3.278 -13.287  -5.987  1.00  0.00      A    H
ATOM   1963  HB2 SER A 134       4.639 -14.113  -5.082  1.00  0.00      A    H
ATOM   1964  OG  SER A 134       2.895 -14.003  -4.070  1.00  0.00      A    O
ATOM   1965  HG1 SER A 134       2.069 -13.514  -4.094  1.00  0.00      A    H
ATOM   1966  C   SER A 134       4.588 -11.802  -3.244  1.00  0.00      A    C
ATOM   1967  O   SER A 134       5.566 -12.251  -2.636  1.00  0.00      A    O
ATOM   1968  N   VAL A 135       3.760 -10.979  -2.588  1.00  0.00      A    N
ATOM   1969  HN  VAL A 135       2.991 -10.537  -3.043  1.00  0.00      A    H
ATOM   1970  CA  VAL A 135       3.767 -10.652  -1.223  1.00  0.00      A    C
ATOM   1971  HA  VAL A 135       4.419 -11.340  -0.706  1.00  0.00      A    H
ATOM   1972  CB  VAL A 135       4.153  -9.199  -1.163  1.00  0.00      A    C
ATOM   1973  HB  VAL A 135       4.129  -8.950  -0.080  1.00  0.00      A    H
ATOM   1974  CG1 VAL A 135       5.659  -8.899  -1.674  1.00  0.00      A    C
ATOM   1975 HG11 VAL A 135       6.475  -9.409  -1.118  1.00  0.00      A    H
ATOM   1976 HG12 VAL A 135       5.710  -9.215  -2.738  1.00  0.00      A    H
ATOM   1977 HG13 VAL A 135       5.856  -7.806  -1.665  1.00  0.00      A    H
ATOM   1978  CG2 VAL A 135       3.132  -8.301  -1.850  1.00  0.00      A    C
ATOM   1979 HG21 VAL A 135       3.201  -8.492  -2.942  1.00  0.00      A    H
ATOM   1980 HG22 VAL A 135       2.100  -8.531  -1.507  1.00  0.00      A    H
ATOM   1981 HG23 VAL A 135       3.290  -7.206  -1.746  1.00  0.00      A    H
ATOM   1982  C   VAL A 135       2.333 -10.860  -0.647  1.00  0.00      A    C
ATOM   1983  O   VAL A 135       1.351 -10.838  -1.446  1.00  0.00      A    O
ATOM   1984  N   ALA A 136       2.152 -10.891   0.656  1.00  0.00      A    N
ATOM   1985  HN  ALA A 136       2.928 -10.932   1.281  1.00  0.00      A    H
ATOM   1986  CA  ALA A 136       0.893 -10.517   1.254  1.00  0.00      A    C
ATOM   1987  HA  ALA A 136       0.305 -10.091   0.455  1.00  0.00      A    H
ATOM   1988  CB  ALA A 136       0.152 -11.672   1.909  1.00  0.00      A    C
ATOM   1989  HB1 ALA A 136       0.732 -12.177   2.710  1.00  0.00      A    H
ATOM   1990  HB2 ALA A 136      -0.774 -11.241   2.347  1.00  0.00      A    H
ATOM   1991  HB3 ALA A 136      -0.122 -12.417   1.131  1.00  0.00      A    H
ATOM   1992  C   ALA A 136       1.151  -9.457   2.292  1.00  0.00      A    C
ATOM   1993  O   ALA A 136       2.239  -9.363   2.810  1.00  0.00      A    O
ATOM   1994  N   ILE A 137       0.109  -8.550   2.486  1.00  0.00      A    N
ATOM   1995  HN  ILE A 137      -0.763  -8.660   2.014  1.00  0.00      A    H
ATOM   1996  CA  ILE A 137       0.256  -7.377   3.338  1.00  0.00      A    C
ATOM   1997  HA  ILE A 137       1.023  -7.524   4.083  1.00  0.00      A    H
ATOM   1998  CB  ILE A 137       0.681  -6.115   2.641  1.00  0.00      A    C
ATOM   1999  HB  ILE A 137       0.681  -5.324   3.421  1.00  0.00      A    H
ATOM   2000  CG2 ILE A 137       2.111  -6.324   2.240  1.00  0.00      A    C
ATOM   2001 HG21 ILE A 137       2.657  -5.360   2.159  1.00  0.00      A    H
ATOM   2002 HG22 ILE A 137       2.748  -6.855   2.979  1.00  0.00      A    H
ATOM   2003 HG23 ILE A 137       2.316  -6.999   1.382  1.00  0.00      A    H
ATOM   2004  CG1 ILE A 137      -0.247  -5.604   1.409  1.00  0.00      A    C
ATOM   2005 HG11 ILE A 137      -0.067  -6.408   0.663  1.00  0.00      A    H
ATOM   2006 HG12 ILE A 137      -1.307  -5.589   1.741  1.00  0.00      A    H
ATOM   2007  CD  ILE A 137       0.260  -4.202   0.793  1.00  0.00      A    C
ATOM   2008  HD1 ILE A 137      -0.544  -3.989   0.057  1.00  0.00      A    H
ATOM   2009  HD2 ILE A 137       0.185  -3.377   1.532  1.00  0.00      A    H
ATOM   2010  HD3 ILE A 137       1.244  -4.215   0.276  1.00  0.00      A    H
ATOM   2011  C   ILE A 137      -1.052  -6.970   4.120  1.00  0.00      A    C
ATOM   2012  O   ILE A 137      -2.096  -7.493   3.881  1.00  0.00      A    O
ATOM   2013  N   ASP A 138      -0.898  -6.052   5.139  1.00  0.00      A    N
ATOM   2014  HN  ASP A 138       0.067  -5.892   5.332  1.00  0.00      A    H
ATOM   2015  CA  ASP A 138      -2.081  -5.491   5.769  1.00  0.00      A    C
ATOM   2016  HA  ASP A 138      -2.836  -6.264   5.776  1.00  0.00      A    H
ATOM   2017  CB  ASP A 138      -1.656  -4.892   7.102  1.00  0.00      A    C
ATOM   2018  HB1 ASP A 138      -1.144  -5.568   7.820  1.00  0.00      A    H
ATOM   2019  HB2 ASP A 138      -1.045  -3.967   7.027  1.00  0.00      A    H
ATOM   2020  CG  ASP A 138      -2.867  -4.429   7.930  1.00  0.00      A    C
ATOM   2021  OD1 ASP A 138      -3.690  -5.279   8.278  1.00  0.00      A    O
ATOM   2022  OD2 ASP A 138      -3.016  -3.186   8.151  1.00  0.00      A    O
ATOM   2023  C   ASP A 138      -2.593  -4.379   4.837  1.00  0.00      A    C
ATOM   2024  O   ASP A 138      -2.028  -3.308   4.923  1.00  0.00      A    O
ATOM   2025  N   ALA A 139      -3.585  -4.697   3.945  1.00  0.00      A    N
ATOM   2026  HN  ALA A 139      -3.906  -5.637   3.858  1.00  0.00      A    H
ATOM   2027  CA  ALA A 139      -4.284  -3.748   3.182  1.00  0.00      A    C
ATOM   2028  HA  ALA A 139      -3.818  -2.778   3.097  1.00  0.00      A    H
ATOM   2029  CB  ALA A 139      -4.501  -4.323   1.824  1.00  0.00      A    C
ATOM   2030  HB1 ALA A 139      -5.107  -5.254   1.807  1.00  0.00      A    H
ATOM   2031  HB2 ALA A 139      -5.061  -3.779   1.033  1.00  0.00      A    H
ATOM   2032  HB3 ALA A 139      -3.511  -4.532   1.365  1.00  0.00      A    H
ATOM   2033  C   ALA A 139      -5.655  -3.437   3.790  1.00  0.00      A    C
ATOM   2034  O   ALA A 139      -6.255  -2.368   3.569  1.00  0.00      A    O
ATOM   2035  N   GLY A 140      -6.117  -4.354   4.637  1.00  0.00      A    N
ATOM   2036  HN  GLY A 140      -5.525  -5.104   4.923  1.00  0.00      A    H
ATOM   2037  CA  GLY A 140      -7.524  -4.290   5.170  1.00  0.00      A    C
ATOM   2038  HA1 GLY A 140      -8.245  -3.882   4.478  1.00  0.00      A    H
ATOM   2039  HA2 GLY A 140      -7.809  -5.254   5.566  1.00  0.00      A    H
ATOM   2040  C   GLY A 140      -7.534  -3.355   6.344  1.00  0.00      A    C
ATOM   2041  O   GLY A 140      -7.641  -3.754   7.491  1.00  0.00      A    O
ATOM   2042  N   GLY A 141      -7.475  -2.050   6.125  1.00  0.00      A    N
ATOM   2043  HN  GLY A 141      -7.411  -1.760   5.174  1.00  0.00      A    H
ATOM   2044  CA  GLY A 141      -7.595  -0.994   7.121  1.00  0.00      A    C
ATOM   2045  HA1 GLY A 141      -8.547  -1.062   7.627  1.00  0.00      A    H
ATOM   2046  HA2 GLY A 141      -6.785  -0.988   7.836  1.00  0.00      A    H
ATOM   2047  C   GLY A 141      -7.660   0.332   6.428  1.00  0.00      A    C
ATOM   2048  O   GLY A 141      -7.206   0.504   5.326  1.00  0.00      A    O
ATOM   2049  N   SER A 142      -8.363   1.297   7.037  1.00  0.00      A    N
ATOM   2050  HN  SER A 142      -8.826   1.249   7.919  1.00  0.00      A    H
ATOM   2051  CA  SER A 142      -8.829   2.534   6.374  1.00  0.00      A    C
ATOM   2052  HA  SER A 142      -9.421   2.196   5.536  1.00  0.00      A    H
ATOM   2053  CB  SER A 142      -9.765   3.320   7.322  1.00  0.00      A    C
ATOM   2054  HB1 SER A 142      -9.987   4.304   6.857  1.00  0.00      A    H
ATOM   2055  HB2 SER A 142     -10.697   2.785   7.606  1.00  0.00      A    H
ATOM   2056  OG  SER A 142      -9.152   3.598   8.591  1.00  0.00      A    O
ATOM   2057  HG1 SER A 142      -9.455   4.435   8.952  1.00  0.00      A    H
ATOM   2058  C   SER A 142      -7.856   3.466   5.678  1.00  0.00      A    C
ATOM   2059  O   SER A 142      -8.336   4.256   4.877  1.00  0.00      A    O
ATOM   2060  N   ASP A 143      -6.535   3.437   5.945  1.00  0.00      A    N
ATOM   2061  HN  ASP A 143      -6.230   2.809   6.656  1.00  0.00      A    H
ATOM   2062  CA  ASP A 143      -5.504   4.332   5.533  1.00  0.00      A    C
ATOM   2063  HA  ASP A 143      -5.826   5.340   5.316  1.00  0.00      A    H
ATOM   2064  CB  ASP A 143      -4.340   4.480   6.544  1.00  0.00      A    C
ATOM   2065  HB1 ASP A 143      -4.113   3.491   6.996  1.00  0.00      A    H
ATOM   2066  HB2 ASP A 143      -3.399   4.846   6.082  1.00  0.00      A    H
ATOM   2067  CG  ASP A 143      -4.627   5.475   7.672  1.00  0.00      A    C
ATOM   2068  OD1 ASP A 143      -4.329   6.700   7.489  1.00  0.00      A    O
ATOM   2069  OD2 ASP A 143      -5.050   5.046   8.798  1.00  0.00      A    O
ATOM   2070  C   ASP A 143      -4.943   3.858   4.215  1.00  0.00      A    C
ATOM   2071  O   ASP A 143      -4.889   4.587   3.260  1.00  0.00      A    O
ATOM   2072  N   PHE A 144      -4.784   2.503   4.029  1.00  0.00      A    N
ATOM   2073  HN  PHE A 144      -4.993   1.935   4.822  1.00  0.00      A    H
ATOM   2074  CA  PHE A 144      -4.497   1.816   2.763  1.00  0.00      A    C
ATOM   2075  HA  PHE A 144      -3.746   2.317   2.170  1.00  0.00      A    H
ATOM   2076  CB  PHE A 144      -3.990   0.357   3.078  1.00  0.00      A    C
ATOM   2077  HB1 PHE A 144      -3.230   0.439   3.885  1.00  0.00      A    H
ATOM   2078  HB2 PHE A 144      -4.769  -0.192   3.648  1.00  0.00      A    H
ATOM   2079  CG  PHE A 144      -3.408  -0.325   1.871  1.00  0.00      A    C
ATOM   2080  CD1 PHE A 144      -2.035  -0.621   1.705  1.00  0.00      A    C
ATOM   2081  HD1 PHE A 144      -1.245  -0.276   2.355  1.00  0.00      A    H
ATOM   2082  CE1 PHE A 144      -1.569  -1.438   0.681  1.00  0.00      A    C
ATOM   2083  HE1 PHE A 144      -0.515  -1.457   0.447  1.00  0.00      A    H
ATOM   2084  CZ  PHE A 144      -2.466  -1.896  -0.312  1.00  0.00      A    C
ATOM   2085  HZ  PHE A 144      -2.151  -2.440  -1.190  1.00  0.00      A    H
ATOM   2086  CD2 PHE A 144      -4.307  -0.883   0.916  1.00  0.00      A    C
ATOM   2087  HD2 PHE A 144      -5.356  -0.760   1.144  1.00  0.00      A    H
ATOM   2088  CE2 PHE A 144      -3.874  -1.742  -0.089  1.00  0.00      A    C
ATOM   2089  HE2 PHE A 144      -4.586  -2.210  -0.752  1.00  0.00      A    H
ATOM   2090  C   PHE A 144      -5.726   1.800   1.882  1.00  0.00      A    C
ATOM   2091  O   PHE A 144      -5.710   2.060   0.664  1.00  0.00      A    O
ATOM   2092  N   GLN A 145      -6.886   1.418   2.389  1.00  0.00      A    N
ATOM   2093  HN  GLN A 145      -6.865   0.977   3.283  1.00  0.00      A    H
ATOM   2094  CA  GLN A 145      -8.158   1.386   1.685  1.00  0.00      A    C
ATOM   2095  HA  GLN A 145      -8.083   0.620   0.928  1.00  0.00      A    H
ATOM   2096  CB  GLN A 145      -9.243   0.878   2.709  1.00  0.00      A    C
ATOM   2097  HB1 GLN A 145      -8.848  -0.092   3.080  1.00  0.00      A    H
ATOM   2098  HB2 GLN A 145      -9.120   1.679   3.469  1.00  0.00      A    H
ATOM   2099  CG  GLN A 145     -10.633   0.598   2.199  1.00  0.00      A    C
ATOM   2100  HG1 GLN A 145     -10.967   1.528   1.691  1.00  0.00      A    H
ATOM   2101  HG2 GLN A 145     -10.633  -0.268   1.503  1.00  0.00      A    H
ATOM   2102  CD  GLN A 145     -11.618   0.367   3.351  1.00  0.00      A    C
ATOM   2103  OE1 GLN A 145     -11.272  -0.413   4.233  1.00  0.00      A    O
ATOM   2104  NE2 GLN A 145     -12.801   1.082   3.402  1.00  0.00      A    N
ATOM   2105 HE21 GLN A 145     -13.394   1.060   4.206  1.00  0.00      A    H
ATOM   2106 HE22 GLN A 145     -13.040   1.709   2.660  1.00  0.00      A    H
ATOM   2107  C   GLN A 145      -8.573   2.633   1.020  1.00  0.00      A    C
ATOM   2108  O   GLN A 145      -8.935   2.615  -0.129  1.00  0.00      A    O
ATOM   2109  N   PHE A 146      -8.594   3.760   1.824  1.00  0.00      A    N
ATOM   2110  HN  PHE A 146      -8.460   3.718   2.811  1.00  0.00      A    H
ATOM   2111  CA  PHE A 146      -8.896   5.042   1.271  1.00  0.00      A    C
ATOM   2112  HA  PHE A 146      -9.465   4.950   0.358  1.00  0.00      A    H
ATOM   2113  CB  PHE A 146      -9.644   5.823   2.323  1.00  0.00      A    C
ATOM   2114  HB1 PHE A 146      -9.042   5.810   3.257  1.00  0.00      A    H
ATOM   2115  HB2 PHE A 146      -9.920   6.855   2.018  1.00  0.00      A    H
ATOM   2116  CG  PHE A 146     -11.052   5.138   2.580  1.00  0.00      A    C
ATOM   2117  CD1 PHE A 146     -11.477   4.745   3.898  1.00  0.00      A    C
ATOM   2118  HD1 PHE A 146     -10.806   4.834   4.740  1.00  0.00      A    H
ATOM   2119  CE1 PHE A 146     -12.730   4.341   4.181  1.00  0.00      A    C
ATOM   2120  HE1 PHE A 146     -13.108   4.129   5.171  1.00  0.00      A    H
ATOM   2121  CZ  PHE A 146     -13.712   4.166   3.116  1.00  0.00      A    C
ATOM   2122  HZ  PHE A 146     -14.704   3.887   3.441  1.00  0.00      A    H
ATOM   2123  CD2 PHE A 146     -12.058   5.053   1.550  1.00  0.00      A    C
ATOM   2124  HD2 PHE A 146     -11.830   5.530   0.608  1.00  0.00      A    H
ATOM   2125  CE2 PHE A 146     -13.316   4.559   1.824  1.00  0.00      A    C
ATOM   2126  HE2 PHE A 146     -14.015   4.518   1.002  1.00  0.00      A    H
ATOM   2127  C   PHE A 146      -7.647   5.797   0.853  1.00  0.00      A    C
ATOM   2128  O   PHE A 146      -7.547   7.008   1.083  1.00  0.00      A    O
ATOM   2129  N   TYR A 147      -6.741   5.125   0.103  1.00  0.00      A    N
ATOM   2130  HN  TYR A 147      -6.631   4.134   0.115  1.00  0.00      A    H
ATOM   2131  CA  TYR A 147      -5.584   5.848  -0.398  1.00  0.00      A    C
ATOM   2132  HA  TYR A 147      -5.270   6.550   0.360  1.00  0.00      A    H
ATOM   2133  CB  TYR A 147      -4.501   4.830  -0.707  1.00  0.00      A    C
ATOM   2134  HB1 TYR A 147      -4.213   4.316   0.235  1.00  0.00      A    H
ATOM   2135  HB2 TYR A 147      -5.033   4.006  -1.229  1.00  0.00      A    H
ATOM   2136  CG  TYR A 147      -3.238   5.346  -1.450  1.00  0.00      A    C
ATOM   2137  CD1 TYR A 147      -2.215   6.066  -0.731  1.00  0.00      A    C
ATOM   2138  HD1 TYR A 147      -2.402   6.366   0.290  1.00  0.00      A    H
ATOM   2139  CE1 TYR A 147      -1.082   6.564  -1.409  1.00  0.00      A    C
ATOM   2140  HE1 TYR A 147      -0.283   7.069  -0.887  1.00  0.00      A    H
ATOM   2141  CZ  TYR A 147      -0.877   6.183  -2.735  1.00  0.00      A    C
ATOM   2142  OH  TYR A 147       0.316   6.373  -3.375  1.00  0.00      A    O
ATOM   2143  HH  TYR A 147       0.112   6.277  -4.308  1.00  0.00      A    H
ATOM   2144  CD2 TYR A 147      -3.011   5.070  -2.785  1.00  0.00      A    C
ATOM   2145  HD2 TYR A 147      -3.715   4.530  -3.399  1.00  0.00      A    H
ATOM   2146  CE2 TYR A 147      -1.911   5.574  -3.468  1.00  0.00      A    C
ATOM   2147  HE2 TYR A 147      -1.828   5.305  -4.511  1.00  0.00      A    H
ATOM   2148  C   TYR A 147      -5.935   6.628  -1.676  1.00  0.00      A    C
ATOM   2149  O   TYR A 147      -6.600   6.118  -2.612  1.00  0.00      A    O
ATOM   2150  N   SER A 148      -5.470   7.917  -1.827  1.00  0.00      A    N
ATOM   2151  HN  SER A 148      -4.864   8.326  -1.149  1.00  0.00      A    H
ATOM   2152  CA  SER A 148      -5.575   8.688  -3.099  1.00  0.00      A    C
ATOM   2153  HA  SER A 148      -6.264   8.156  -3.738  1.00  0.00      A    H
ATOM   2154  CB  SER A 148      -6.235  10.046  -2.835  1.00  0.00      A    C
ATOM   2155  HB1 SER A 148      -6.418  10.576  -3.795  1.00  0.00      A    H
ATOM   2156  HB2 SER A 148      -7.227   9.763  -2.422  1.00  0.00      A    H
ATOM   2157  OG  SER A 148      -5.549  10.886  -1.896  1.00  0.00      A    O
ATOM   2158  HG1 SER A 148      -6.008  11.728  -1.922  1.00  0.00      A    H
ATOM   2159  C   SER A 148      -4.236   8.768  -3.727  1.00  0.00      A    C
ATOM   2160  O   SER A 148      -4.039   8.198  -4.838  1.00  0.00      A    O
ATOM   2161  N   GLU A 149      -3.247   9.500  -3.181  1.00  0.00      A    N
ATOM   2162  HN  GLU A 149      -3.380   9.975  -2.315  1.00  0.00      A    H
ATOM   2163  CA  GLU A 149      -2.070   9.743  -4.029  1.00  0.00      A    C
ATOM   2164  HA  GLU A 149      -1.775   8.809  -4.484  1.00  0.00      A    H
ATOM   2165  CB  GLU A 149      -2.372  10.896  -5.103  1.00  0.00      A    C
ATOM   2166  HB1 GLU A 149      -1.559  11.007  -5.851  1.00  0.00      A    H
ATOM   2167  HB2 GLU A 149      -3.217  10.498  -5.704  1.00  0.00      A    H
ATOM   2168  CG  GLU A 149      -2.739  12.224  -4.468  1.00  0.00      A    C
ATOM   2169  HG1 GLU A 149      -3.754  12.149  -4.023  1.00  0.00      A    H
ATOM   2170  HG2 GLU A 149      -2.021  12.493  -3.663  1.00  0.00      A    H
ATOM   2171  CD  GLU A 149      -2.803  13.331  -5.518  1.00  0.00      A    C
ATOM   2172  OE1 GLU A 149      -3.909  13.928  -5.749  1.00  0.00      A    O
ATOM   2173  OE2 GLU A 149      -1.752  13.518  -6.230  1.00  0.00      A    O
ATOM   2174  C   GLU A 149      -0.918  10.167  -3.175  1.00  0.00      A    C
ATOM   2175  O   GLU A 149      -1.024  10.472  -2.022  1.00  0.00      A    O
ATOM   2176  N   GLY A 150       0.305  10.103  -3.758  1.00  0.00      A    N
ATOM   2177  HN  GLY A 150       0.365   9.729  -4.680  1.00  0.00      A    H
ATOM   2178  CA  GLY A 150       1.534  10.781  -3.285  1.00  0.00      A    C
ATOM   2179  HA1 GLY A 150       1.934  11.319  -4.132  1.00  0.00      A    H
ATOM   2180  HA2 GLY A 150       1.261  11.426  -2.463  1.00  0.00      A    H
ATOM   2181  C   GLY A 150       2.389   9.641  -2.806  1.00  0.00      A    C
ATOM   2182  O   GLY A 150       2.627   8.690  -3.500  1.00  0.00      A    O
ATOM   2183  N   VAL A 151       2.815   9.669  -1.505  1.00  0.00      A    N
ATOM   2184  HN  VAL A 151       2.780  10.470  -0.911  1.00  0.00      A    H
ATOM   2185  CA  VAL A 151       3.485   8.514  -0.981  1.00  0.00      A    C
ATOM   2186  HA  VAL A 151       3.674   7.788  -1.758  1.00  0.00      A    H
ATOM   2187  CB  VAL A 151       4.757   8.856  -0.271  1.00  0.00      A    C
ATOM   2188  HB  VAL A 151       4.415   9.184   0.734  1.00  0.00      A    H
ATOM   2189  CG1 VAL A 151       5.659   7.607  -0.079  1.00  0.00      A    C
ATOM   2190 HG11 VAL A 151       5.895   7.033  -1.001  1.00  0.00      A    H
ATOM   2191 HG12 VAL A 151       6.587   7.861   0.476  1.00  0.00      A    H
ATOM   2192 HG13 VAL A 151       5.105   6.851   0.518  1.00  0.00      A    H
ATOM   2193  CG2 VAL A 151       5.628   9.934  -1.037  1.00  0.00      A    C
ATOM   2194 HG21 VAL A 151       5.738   9.577  -2.083  1.00  0.00      A    H
ATOM   2195 HG22 VAL A 151       5.107  10.914  -0.978  1.00  0.00      A    H
ATOM   2196 HG23 VAL A 151       6.672   9.929  -0.657  1.00  0.00      A    H
ATOM   2197  C   VAL A 151       2.493   7.799  -0.011  1.00  0.00      A    C
ATOM   2198  O   VAL A 151       1.622   8.414   0.544  1.00  0.00      A    O
ATOM   2199  N   PHE A 152       2.644   6.495   0.143  1.00  0.00      A    N
ATOM   2200  HN  PHE A 152       3.390   6.135  -0.412  1.00  0.00      A    H
ATOM   2201  CA  PHE A 152       1.995   5.686   1.183  1.00  0.00      A    C
ATOM   2202  HA  PHE A 152       1.274   6.367   1.611  1.00  0.00      A    H
ATOM   2203  CB  PHE A 152       1.331   4.400   0.629  1.00  0.00      A    C
ATOM   2204  HB1 PHE A 152       0.753   4.561  -0.306  1.00  0.00      A    H
ATOM   2205  HB2 PHE A 152       2.081   3.629   0.350  1.00  0.00      A    H
ATOM   2206  CG  PHE A 152       0.550   3.863   1.817  1.00  0.00      A    C
ATOM   2207  CD1 PHE A 152      -0.736   4.426   2.134  1.00  0.00      A    C
ATOM   2208  HD1 PHE A 152      -1.101   5.158   1.430  1.00  0.00      A    H
ATOM   2209  CE1 PHE A 152      -1.417   4.166   3.364  1.00  0.00      A    C
ATOM   2210  HE1 PHE A 152      -2.323   4.697   3.616  1.00  0.00      A    H
ATOM   2211  CZ  PHE A 152      -0.782   3.260   4.215  1.00  0.00      A    C
ATOM   2212  HZ  PHE A 152      -1.215   3.138   5.197  1.00  0.00      A    H
ATOM   2213  CD2 PHE A 152       1.106   2.870   2.715  1.00  0.00      A    C
ATOM   2214  HD2 PHE A 152       2.078   2.439   2.528  1.00  0.00      A    H
ATOM   2215  CE2 PHE A 152       0.413   2.561   3.888  1.00  0.00      A    C
ATOM   2216  HE2 PHE A 152       0.817   1.857   4.601  1.00  0.00      A    H
ATOM   2217  C   PHE A 152       2.984   5.350   2.303  1.00  0.00      A    C
ATOM   2218  O   PHE A 152       3.974   4.663   2.115  1.00  0.00      A    O
ATOM   2219  N   THR A 153       2.716   5.946   3.486  1.00  0.00      A    N
ATOM   2220  HN  THR A 153       1.833   6.409   3.498  1.00  0.00      A    H
ATOM   2221  CA  THR A 153       3.589   6.230   4.578  1.00  0.00      A    C
ATOM   2222  HA  THR A 153       4.527   5.746   4.349  1.00  0.00      A    H
ATOM   2223  CB  THR A 153       3.989   7.634   4.843  1.00  0.00      A    C
ATOM   2224  HB  THR A 153       4.405   7.872   5.845  1.00  0.00      A    H
ATOM   2225  OG1 THR A 153       2.949   8.534   4.651  1.00  0.00      A    O
ATOM   2226  HG1 THR A 153       2.521   8.507   5.510  1.00  0.00      A    H
ATOM   2227  CG2 THR A 153       4.989   8.158   3.769  1.00  0.00      A    C
ATOM   2228 HG21 THR A 153       4.534   8.145   2.755  1.00  0.00      A    H
ATOM   2229 HG22 THR A 153       5.343   9.163   4.083  1.00  0.00      A    H
ATOM   2230 HG23 THR A 153       5.837   7.445   3.685  1.00  0.00      A    H
ATOM   2231  C   THR A 153       3.038   5.621   5.848  1.00  0.00      A    C
ATOM   2232  O   THR A 153       3.696   5.007   6.673  1.00  0.00      A    O
ATOM   2233  N   GLY A 154       1.709   5.663   5.991  1.00  0.00      A    N
ATOM   2234  HN  GLY A 154       1.187   6.259   5.385  1.00  0.00      A    H
ATOM   2235  CA  GLY A 154       1.077   4.959   7.112  1.00  0.00      A    C
ATOM   2236  HA1 GLY A 154       1.309   3.905   7.079  1.00  0.00      A    H
ATOM   2237  HA2 GLY A 154       1.421   5.403   8.035  1.00  0.00      A    H
ATOM   2238  C   GLY A 154      -0.376   5.128   7.043  1.00  0.00      A    C
ATOM   2239  O   GLY A 154      -0.866   5.819   6.172  1.00  0.00      A    O
ATOM   2240  N   ASP A 155      -1.199   4.493   7.930  1.00  0.00      A    N
ATOM   2241  HN  ASP A 155      -2.182   4.642   7.859  1.00  0.00      A    H
ATOM   2242  CA  ASP A 155      -0.817   3.605   9.031  1.00  0.00      A    C
ATOM   2243  HA  ASP A 155       0.246   3.590   9.223  1.00  0.00      A    H
ATOM   2244  CB  ASP A 155      -1.560   4.072  10.222  1.00  0.00      A    C
ATOM   2245  HB1 ASP A 155      -2.639   3.854  10.073  1.00  0.00      A    H
ATOM   2246  HB2 ASP A 155      -1.209   3.404  11.038  1.00  0.00      A    H
ATOM   2247  CG  ASP A 155      -1.191   5.453  10.770  1.00  0.00      A    C
ATOM   2248  OD1 ASP A 155      -0.452   5.471  11.785  1.00  0.00      A    O
ATOM   2249  OD2 ASP A 155      -1.712   6.434  10.279  1.00  0.00      A    O
ATOM   2250  C   ASP A 155      -1.220   2.224   8.716  1.00  0.00      A    C
ATOM   2251  O   ASP A 155      -2.321   2.005   8.164  1.00  0.00      A    O
ATOM   2252  N   CYS A 156      -0.439   1.166   9.109  1.00  0.00      A    N
ATOM   2253  HN  CYS A 156       0.490   1.287   9.449  1.00  0.00      A    H
ATOM   2254  CA  CYS A 156      -0.816  -0.219   8.792  1.00  0.00      A    C
ATOM   2255  HA  CYS A 156      -1.856  -0.248   9.083  1.00  0.00      A    H
ATOM   2256  CB  CYS A 156      -0.667  -0.505   7.255  1.00  0.00      A    C
ATOM   2257  HB1 CYS A 156      -0.937  -1.569   7.084  1.00  0.00      A    H
ATOM   2258  HB2 CYS A 156      -1.318   0.192   6.685  1.00  0.00      A    H
ATOM   2259  SG  CYS A 156       1.045  -0.176   6.682  1.00  0.00      A    S
ATOM   2260  C   CYS A 156      -0.126  -1.275   9.719  1.00  0.00      A    C
ATOM   2261  O   CYS A 156       0.926  -1.060  10.293  1.00  0.00      A    O
ATOM   2262  N   ASN A 157      -0.752  -2.450   9.852  1.00  0.00      A    N
ATOM   2263  HN  ASN A 157      -1.561  -2.663   9.310  1.00  0.00      A    H
ATOM   2264  CA  ASN A 157      -0.199  -3.483  10.762  1.00  0.00      A    C
ATOM   2265  HA  ASN A 157       0.240  -3.042  11.645  1.00  0.00      A    H
ATOM   2266  CB  ASN A 157      -1.267  -4.417  11.234  1.00  0.00      A    C
ATOM   2267  HB1 ASN A 157      -1.952  -5.004  10.584  1.00  0.00      A    H
ATOM   2268  HB2 ASN A 157      -0.815  -5.137  11.949  1.00  0.00      A    H
ATOM   2269  CG  ASN A 157      -2.203  -3.569  12.132  1.00  0.00      A    C
ATOM   2270  OD1 ASN A 157      -1.896  -2.933  13.109  1.00  0.00      A    O
ATOM   2271  ND2 ASN A 157      -3.401  -3.236  11.575  1.00  0.00      A    N
ATOM   2272 HD21 ASN A 157      -4.102  -2.852  12.176  1.00  0.00      A    H
ATOM   2273 HD22 ASN A 157      -3.627  -3.485  10.633  1.00  0.00      A    H
ATOM   2274  C   ASN A 157       0.857  -4.281  10.049  1.00  0.00      A    C
ATOM   2275  O   ASN A 157       1.005  -4.167   8.813  1.00  0.00      A    O
ATOM   2276  N   THR A 158       1.664  -5.207  10.698  1.00  0.00      A    N
ATOM   2277  HN  THR A 158       1.689  -5.259  11.694  1.00  0.00      A    H
ATOM   2278  CA  THR A 158       2.566  -6.176  10.042  1.00  0.00      A    C
ATOM   2279  HA  THR A 158       2.847  -5.864   9.047  1.00  0.00      A    H
ATOM   2280  CB  THR A 158       3.689  -6.499  10.923  1.00  0.00      A    C
ATOM   2281  HB  THR A 158       4.243  -7.436  10.699  1.00  0.00      A    H
ATOM   2282  OG1 THR A 158       3.327  -6.563  12.302  1.00  0.00      A    O
ATOM   2283  HG1 THR A 158       4.177  -6.620  12.744  1.00  0.00      A    H
ATOM   2284  CG2 THR A 158       4.703  -5.356  10.695  1.00  0.00      A    C
ATOM   2285 HG21 THR A 158       5.559  -5.403  11.400  1.00  0.00      A    H
ATOM   2286 HG22 THR A 158       4.987  -5.424   9.623  1.00  0.00      A    H
ATOM   2287 HG23 THR A 158       4.187  -4.375  10.777  1.00  0.00      A    H
ATOM   2288  C   THR A 158       1.813  -7.479   9.848  1.00  0.00      A    C
ATOM   2289  O   THR A 158       2.270  -8.533  10.138  1.00  0.00      A    O
ATOM   2290  N   ASP A 159       0.661  -7.306   9.221  1.00  0.00      A    N
ATOM   2291  HN  ASP A 159       0.241  -6.442   8.952  1.00  0.00      A    H
ATOM   2292  CA  ASP A 159      -0.241  -8.391   8.908  1.00  0.00      A    C
ATOM   2293  HA  ASP A 159       0.190  -9.176   9.512  1.00  0.00      A    H
ATOM   2294  CB  ASP A 159      -1.761  -8.243   9.392  1.00  0.00      A    C
ATOM   2295  HB1 ASP A 159      -1.719  -7.752  10.387  1.00  0.00      A    H
ATOM   2296  HB2 ASP A 159      -2.304  -7.492   8.778  1.00  0.00      A    H
ATOM   2297  CG  ASP A 159      -2.547  -9.554   9.437  1.00  0.00      A    C
ATOM   2298  OD1 ASP A 159      -1.912 -10.632   9.487  1.00  0.00      A    O
ATOM   2299  OD2 ASP A 159      -3.787  -9.495   9.511  1.00  0.00      A    O
ATOM   2300  C   ASP A 159      -0.013  -8.852   7.434  1.00  0.00      A    C
ATOM   2301  O   ASP A 159       0.815  -8.312   6.680  1.00  0.00      A    O
ATOM   2302  N   LEU A 160      -0.698  -9.952   7.087  1.00  0.00      A    N
ATOM   2303  HN  LEU A 160      -1.241 -10.439   7.766  1.00  0.00      A    H
ATOM   2304  CA  LEU A 160      -0.619 -10.641   5.804  1.00  0.00      A    C
ATOM   2305  HA  LEU A 160      -0.072 -10.123   5.030  1.00  0.00      A    H
ATOM   2306  CB  LEU A 160      -0.015 -12.028   6.033  1.00  0.00      A    C
ATOM   2307  HB1 LEU A 160      -0.564 -12.664   6.760  1.00  0.00      A    H
ATOM   2308  HB2 LEU A 160       0.005 -12.509   5.032  1.00  0.00      A    H
ATOM   2309  CG  LEU A 160       1.483 -12.007   6.562  1.00  0.00      A    C
ATOM   2310  HG  LEU A 160       1.369 -11.293   7.406  1.00  0.00      A    H
ATOM   2311  CD1 LEU A 160       1.927 -13.425   7.138  1.00  0.00      A    C
ATOM   2312 HD11 LEU A 160       2.877 -13.533   7.705  1.00  0.00      A    H
ATOM   2313 HD12 LEU A 160       1.160 -13.917   7.773  1.00  0.00      A    H
ATOM   2314 HD13 LEU A 160       1.956 -14.101   6.257  1.00  0.00      A    H
ATOM   2315  CD2 LEU A 160       2.455 -11.349   5.529  1.00  0.00      A    C
ATOM   2316 HD21 LEU A 160       3.521 -11.206   5.806  1.00  0.00      A    H
ATOM   2317 HD22 LEU A 160       2.460 -11.894   4.561  1.00  0.00      A    H
ATOM   2318 HD23 LEU A 160       2.075 -10.308   5.453  1.00  0.00      A    H
ATOM   2319  C   LEU A 160      -2.002 -10.930   5.242  1.00  0.00      A    C
ATOM   2320  O   LEU A 160      -2.220 -12.061   4.768  1.00  0.00      A    O
ATOM   2321  N   ASN A 161      -2.933 -10.045   5.300  1.00  0.00      A    N
ATOM   2322  HN  ASN A 161      -2.785  -9.184   5.781  1.00  0.00      A    H
ATOM   2323  CA  ASN A 161      -4.281 -10.292   4.837  1.00  0.00      A    C
ATOM   2324  HA  ASN A 161      -4.469 -11.331   5.063  1.00  0.00      A    H
ATOM   2325  CB  ASN A 161      -5.316  -9.456   5.651  1.00  0.00      A    C
ATOM   2326  HB1 ASN A 161      -6.343  -9.580   5.246  1.00  0.00      A    H
ATOM   2327  HB2 ASN A 161      -5.213 -10.001   6.614  1.00  0.00      A    H
ATOM   2328  CG  ASN A 161      -5.049  -8.021   5.842  1.00  0.00      A    C
ATOM   2329  OD1 ASN A 161      -5.272  -7.137   4.976  1.00  0.00      A    O
ATOM   2330  ND2 ASN A 161      -4.454  -7.712   7.052  1.00  0.00      A    N
ATOM   2331 HD21 ASN A 161      -4.400  -6.768   7.379  1.00  0.00      A    H
ATOM   2332 HD22 ASN A 161      -4.422  -8.408   7.769  1.00  0.00      A    H
ATOM   2333  C   ASN A 161      -4.475 -10.331   3.370  1.00  0.00      A    C
ATOM   2334  O   ASN A 161      -4.937 -11.363   2.877  1.00  0.00      A    O
ATOM   2335  N   HSP A 162      -3.926  -9.284   2.619  1.00  0.00      A    N
ATOM   2336  HN  HSP A 162      -3.289  -8.680   3.091  1.00  0.00      A    H
ATOM   2337  CA  HSP A 162      -4.123  -9.100   1.199  1.00  0.00      A    C
ATOM   2338  HA  HSP A 162      -4.901  -9.796   0.923  1.00  0.00      A    H
ATOM   2339  CB  HSP A 162      -4.557  -7.609   0.923  1.00  0.00      A    C
ATOM   2340  HB1 HSP A 162      -5.231  -7.295   1.749  1.00  0.00      A    H
ATOM   2341  HB2 HSP A 162      -3.626  -7.018   1.052  1.00  0.00      A    H
ATOM   2342  CD2 HSP A 162      -4.804  -7.771  -1.714  1.00  0.00      A    C
ATOM   2343  HD2 HSP A 162      -4.041  -8.418  -2.127  1.00  0.00      A    H
ATOM   2344  CG  HSP A 162      -5.097  -7.373  -0.447  1.00  0.00      A    C
ATOM   2345  NE2 HSP A 162      -5.715  -7.203  -2.554  1.00  0.00      A    N
ATOM   2346  HE2 HSP A 162      -5.778  -7.410  -3.531  1.00  0.00      A    H
ATOM   2347  ND1 HSP A 162      -6.271  -6.630  -0.559  1.00  0.00      A    N
ATOM   2348  HD1 HSP A 162      -6.859  -6.243   0.151  1.00  0.00      A    H
ATOM   2349  CE1 HSP A 162      -6.633  -6.585  -1.846  1.00  0.00      A    C
ATOM   2350  HE1 HSP A 162      -7.575  -6.219  -2.198  1.00  0.00      A    H
ATOM   2351  C   HSP A 162      -2.919  -9.341   0.324  1.00  0.00      A    C
ATOM   2352  O   HSP A 162      -1.978  -8.573   0.350  1.00  0.00      A    O
ATOM   2353  N   GLY A 163      -3.009 -10.359  -0.499  1.00  0.00      A    N
ATOM   2354  HN  GLY A 163      -3.789 -10.979  -0.497  1.00  0.00      A    H
ATOM   2355  CA  GLY A 163      -1.987 -10.577  -1.515  1.00  0.00      A    C
ATOM   2356  HA1 GLY A 163      -1.089 -10.514  -0.918  1.00  0.00      A    H
ATOM   2357  HA2 GLY A 163      -2.072 -11.598  -1.855  1.00  0.00      A    H
ATOM   2358  C   GLY A 163      -1.966  -9.680  -2.685  1.00  0.00      A    C
ATOM   2359  O   GLY A 163      -2.850  -9.757  -3.611  1.00  0.00      A    O
ATOM   2360  N   VAL A 164      -0.890  -8.892  -2.761  1.00  0.00      A    N
ATOM   2361  HN  VAL A 164      -0.200  -8.923  -2.042  1.00  0.00      A    H
ATOM   2362  CA  VAL A 164      -0.739  -8.023  -3.931  1.00  0.00      A    C
ATOM   2363  HA  VAL A 164      -1.512  -8.188  -4.667  1.00  0.00      A    H
ATOM   2364  CB  VAL A 164      -0.696  -6.524  -3.674  1.00  0.00      A    C
ATOM   2365  HB  VAL A 164      -0.470  -5.976  -4.613  1.00  0.00      A    H
ATOM   2366  CG1 VAL A 164      -2.274  -6.186  -3.462  1.00  0.00      A    C
ATOM   2367 HG11 VAL A 164      -2.806  -6.146  -4.437  1.00  0.00      A    H
ATOM   2368 HG12 VAL A 164      -2.666  -6.977  -2.789  1.00  0.00      A    H
ATOM   2369 HG13 VAL A 164      -2.539  -5.222  -2.976  1.00  0.00      A    H
ATOM   2370  CG2 VAL A 164       0.136  -6.244  -2.460  1.00  0.00      A    C
ATOM   2371 HG21 VAL A 164      -0.120  -5.221  -2.112  1.00  0.00      A    H
ATOM   2372 HG22 VAL A 164       0.016  -6.899  -1.570  1.00  0.00      A    H
ATOM   2373 HG23 VAL A 164       1.199  -6.259  -2.782  1.00  0.00      A    H
ATOM   2374  C   VAL A 164       0.605  -8.342  -4.583  1.00  0.00      A    C
ATOM   2375  O   VAL A 164       1.232  -9.300  -4.172  1.00  0.00      A    O
ATOM   2376  N   ALA A 165       1.045  -7.584  -5.640  1.00  0.00      A    N
ATOM   2377  HN  ALA A 165       0.623  -6.733  -5.942  1.00  0.00      A    H
ATOM   2378  CA  ALA A 165       2.258  -7.983  -6.241  1.00  0.00      A    C
ATOM   2379  HA  ALA A 165       2.847  -8.556  -5.541  1.00  0.00      A    H
ATOM   2380  CB  ALA A 165       1.968  -8.786  -7.561  1.00  0.00      A    C
ATOM   2381  HB1 ALA A 165       2.933  -8.935  -8.090  1.00  0.00      A    H
ATOM   2382  HB2 ALA A 165       1.326  -9.680  -7.407  1.00  0.00      A    H
ATOM   2383  HB3 ALA A 165       1.369  -8.081  -8.176  1.00  0.00      A    H
ATOM   2384  C   ALA A 165       3.080  -6.705  -6.481  1.00  0.00      A    C
ATOM   2385  O   ALA A 165       2.529  -5.639  -6.846  1.00  0.00      A    O
ATOM   2386  N   ILE A 166       4.377  -6.733  -6.257  1.00  0.00      A    N
ATOM   2387  HN  ILE A 166       4.844  -7.609  -6.174  1.00  0.00      A    H
ATOM   2388  CA  ILE A 166       5.314  -5.661  -6.533  1.00  0.00      A    C
ATOM   2389  HA  ILE A 166       4.680  -4.803  -6.366  1.00  0.00      A    H
ATOM   2390  CB  ILE A 166       6.449  -5.421  -5.543  1.00  0.00      A    C
ATOM   2391  HB  ILE A 166       7.275  -6.086  -5.876  1.00  0.00      A    H
ATOM   2392  CG2 ILE A 166       6.996  -3.937  -5.766  1.00  0.00      A    C
ATOM   2393 HG21 ILE A 166       6.241  -3.163  -5.515  1.00  0.00      A    H
ATOM   2394 HG22 ILE A 166       7.742  -3.826  -4.950  1.00  0.00      A    H
ATOM   2395 HG23 ILE A 166       7.562  -3.751  -6.704  1.00  0.00      A    H
ATOM   2396  CG1 ILE A 166       6.095  -5.731  -4.080  1.00  0.00      A    C
ATOM   2397 HG11 ILE A 166       5.180  -5.140  -3.863  1.00  0.00      A    H
ATOM   2398 HG12 ILE A 166       5.882  -6.819  -4.012  1.00  0.00      A    H
ATOM   2399  CD  ILE A 166       7.261  -5.554  -3.090  1.00  0.00      A    C
ATOM   2400  HD1 ILE A 166       7.565  -4.485  -3.101  1.00  0.00      A    H
ATOM   2401  HD2 ILE A 166       6.871  -5.903  -2.110  1.00  0.00      A    H
ATOM   2402  HD3 ILE A 166       8.130  -6.190  -3.366  1.00  0.00      A    H
ATOM   2403  C   ILE A 166       5.790  -5.675  -7.927  1.00  0.00      A    C
ATOM   2404  O   ILE A 166       6.236  -6.736  -8.397  1.00  0.00      A    O
ATOM   2405  N   VAL A 167       5.730  -4.600  -8.625  1.00  0.00      A    N
ATOM   2406  HN  VAL A 167       5.350  -3.772  -8.220  1.00  0.00      A    H
ATOM   2407  CA  VAL A 167       6.081  -4.545 -10.047  1.00  0.00      A    C
ATOM   2408  HA  VAL A 167       6.530  -5.499 -10.278  1.00  0.00      A    H
ATOM   2409  CB  VAL A 167       4.917  -4.392 -10.990  1.00  0.00      A    C
ATOM   2410  HB  VAL A 167       5.340  -4.489 -12.013  1.00  0.00      A    H
ATOM   2411  CG1 VAL A 167       4.022  -5.665 -10.899  1.00  0.00      A    C
ATOM   2412 HG11 VAL A 167       3.297  -5.708 -11.740  1.00  0.00      A    H
ATOM   2413 HG12 VAL A 167       4.644  -6.563 -11.100  1.00  0.00      A    H
ATOM   2414 HG13 VAL A 167       3.637  -5.843  -9.872  1.00  0.00      A    H
ATOM   2415  CG2 VAL A 167       4.149  -3.054 -10.933  1.00  0.00      A    C
ATOM   2416 HG21 VAL A 167       3.863  -2.907  -9.869  1.00  0.00      A    H
ATOM   2417 HG22 VAL A 167       4.751  -2.190 -11.285  1.00  0.00      A    H
ATOM   2418 HG23 VAL A 167       3.181  -3.178 -11.465  1.00  0.00      A    H
ATOM   2419  C   VAL A 167       7.119  -3.441 -10.265  1.00  0.00      A    C
ATOM   2420  O   VAL A 167       7.746  -3.341 -11.303  1.00  0.00      A    O
ATOM   2421  N   GLY A 168       7.451  -2.620  -9.276  1.00  0.00      A    N
ATOM   2422  HN  GLY A 168       6.947  -2.615  -8.416  1.00  0.00      A    H
ATOM   2423  CA  GLY A 168       8.522  -1.641  -9.516  1.00  0.00      A    C
ATOM   2424  HA1 GLY A 168       9.385  -2.084  -9.990  1.00  0.00      A    H
ATOM   2425  HA2 GLY A 168       8.224  -0.751 -10.051  1.00  0.00      A    H
ATOM   2426  C   GLY A 168       9.086  -1.164  -8.260  1.00  0.00      A    C
ATOM   2427  O   GLY A 168       8.548  -1.309  -7.154  1.00  0.00      A    O
ATOM   2428  N   TYR A 169      10.186  -0.405  -8.299  1.00  0.00      A    N
ATOM   2429  HN  TYR A 169      10.597  -0.146  -9.170  1.00  0.00      A    H
ATOM   2430  CA  TYR A 169      10.821   0.234  -7.214  1.00  0.00      A    C
ATOM   2431  HA  TYR A 169      10.084   0.360  -6.435  1.00  0.00      A    H
ATOM   2432  CB  TYR A 169      11.997  -0.572  -6.730  1.00  0.00      A    C
ATOM   2433  HB1 TYR A 169      11.603  -1.585  -6.499  1.00  0.00      A    H
ATOM   2434  HB2 TYR A 169      12.750  -0.573  -7.547  1.00  0.00      A    H
ATOM   2435  CG  TYR A 169      12.656  -0.036  -5.556  1.00  0.00      A    C
ATOM   2436  CD1 TYR A 169      12.031   0.041  -4.278  1.00  0.00      A    C
ATOM   2437  HD1 TYR A 169      10.998  -0.261  -4.179  1.00  0.00      A    H
ATOM   2438  CE1 TYR A 169      12.775   0.599  -3.167  1.00  0.00      A    C
ATOM   2439  HE1 TYR A 169      12.338   0.642  -2.181  1.00  0.00      A    H
ATOM   2440  CZ  TYR A 169      14.104   0.969  -3.330  1.00  0.00      A    C
ATOM   2441  OH  TYR A 169      14.908   1.428  -2.193  1.00  0.00      A    O
ATOM   2442  HH  TYR A 169      15.835   1.553  -2.410  1.00  0.00      A    H
ATOM   2443  CD2 TYR A 169      13.989   0.413  -5.648  1.00  0.00      A    C
ATOM   2444  HD2 TYR A 169      14.373   0.401  -6.657  1.00  0.00      A    H
ATOM   2445  CE2 TYR A 169      14.701   0.883  -4.581  1.00  0.00      A    C
ATOM   2446  HE2 TYR A 169      15.695   1.225  -4.829  1.00  0.00      A    H
ATOM   2447  C   TYR A 169      11.271   1.599  -7.653  1.00  0.00      A    C
ATOM   2448  O   TYR A 169      11.286   1.935  -8.822  1.00  0.00      A    O
ATOM   2449  N   GLY A 170      11.650   2.557  -6.729  1.00  0.00      A    N
ATOM   2450  HN  GLY A 170      11.425   2.404  -5.770  1.00  0.00      A    H
ATOM   2451  CA  GLY A 170      12.256   3.768  -7.109  1.00  0.00      A    C
ATOM   2452  HA1 GLY A 170      12.442   3.749  -8.172  1.00  0.00      A    H
ATOM   2453  HA2 GLY A 170      11.595   4.576  -6.834  1.00  0.00      A    H
ATOM   2454  C   GLY A 170      13.612   3.894  -6.393  1.00  0.00      A    C
ATOM   2455  O   GLY A 170      13.763   4.047  -5.153  1.00  0.00      A    O
ATOM   2456  N   THR A 171      14.711   3.820  -7.206  1.00  0.00      A    N
ATOM   2457  HN  THR A 171      14.552   3.702  -8.183  1.00  0.00      A    H
ATOM   2458  CA  THR A 171      16.043   3.729  -6.606  1.00  0.00      A    C
ATOM   2459  HA  THR A 171      16.032   3.317  -5.607  1.00  0.00      A    H
ATOM   2460  CB  THR A 171      16.990   2.900  -7.314  1.00  0.00      A    C
ATOM   2461  HB  THR A 171      17.240   3.266  -8.333  1.00  0.00      A    H
ATOM   2462  OG1 THR A 171      16.515   1.566  -7.503  1.00  0.00      A    O
ATOM   2463  HG1 THR A 171      16.993   1.170  -8.236  1.00  0.00      A    H
ATOM   2464  CG2 THR A 171      18.290   2.545  -6.515  1.00  0.00      A    C
ATOM   2465 HG21 THR A 171      18.390   3.090  -5.552  1.00  0.00      A    H
ATOM   2466 HG22 THR A 171      18.418   1.460  -6.310  1.00  0.00      A    H
ATOM   2467 HG23 THR A 171      19.136   2.801  -7.187  1.00  0.00      A    H
ATOM   2468  C   THR A 171      16.699   5.070  -6.503  1.00  0.00      A    C
ATOM   2469  O   THR A 171      17.192   5.530  -5.490  1.00  0.00      A    O
ATOM   2470  N   THR A 172      16.745   5.874  -7.647  1.00  0.00      A    N
ATOM   2471  HN  THR A 172      16.277   5.595  -8.482  1.00  0.00      A    H
ATOM   2472  CA  THR A 172      17.456   7.099  -7.609  1.00  0.00      A    C
ATOM   2473  HA  THR A 172      18.088   7.220  -6.741  1.00  0.00      A    H
ATOM   2474  CB  THR A 172      18.453   7.125  -8.761  1.00  0.00      A    C
ATOM   2475  HB  THR A 172      17.942   7.018  -9.742  1.00  0.00      A    H
ATOM   2476  OG1 THR A 172      19.461   6.142  -8.601  1.00  0.00      A    O
ATOM   2477  HG1 THR A 172      19.844   6.119  -9.482  1.00  0.00      A    H
ATOM   2478  CG2 THR A 172      19.153   8.483  -8.910  1.00  0.00      A    C
ATOM   2479 HG21 THR A 172      19.869   8.623  -8.072  1.00  0.00      A    H
ATOM   2480 HG22 THR A 172      19.777   8.685  -9.807  1.00  0.00      A    H
ATOM   2481 HG23 THR A 172      18.358   9.259  -8.911  1.00  0.00      A    H
ATOM   2482  C   THR A 172      16.381   8.136  -7.752  1.00  0.00      A    C
ATOM   2483  O   THR A 172      15.843   8.365  -8.802  1.00  0.00      A    O
ATOM   2484  N   VAL A 173      16.050   8.802  -6.601  1.00  0.00      A    N
ATOM   2485  HN  VAL A 173      16.561   8.561  -5.779  1.00  0.00      A    H
ATOM   2486  CA  VAL A 173      14.790   9.488  -6.285  1.00  0.00      A    C
ATOM   2487  HA  VAL A 173      14.252   9.597  -7.215  1.00  0.00      A    H
ATOM   2488  CB  VAL A 173      13.962   8.625  -5.328  1.00  0.00      A    C
ATOM   2489  HB  VAL A 173      13.017   9.141  -5.053  1.00  0.00      A    H
ATOM   2490  CG1 VAL A 173      13.404   7.360  -6.110  1.00  0.00      A    C
ATOM   2491 HG11 VAL A 173      12.485   6.946  -5.641  1.00  0.00      A    H
ATOM   2492 HG12 VAL A 173      13.090   7.752  -7.101  1.00  0.00      A    H
ATOM   2493 HG13 VAL A 173      14.205   6.591  -6.147  1.00  0.00      A    H
ATOM   2494  CG2 VAL A 173      14.707   8.225  -4.021  1.00  0.00      A    C
ATOM   2495 HG21 VAL A 173      15.602   7.592  -4.201  1.00  0.00      A    H
ATOM   2496 HG22 VAL A 173      14.959   9.096  -3.379  1.00  0.00      A    H
ATOM   2497 HG23 VAL A 173      13.985   7.499  -3.590  1.00  0.00      A    H
ATOM   2498  C   VAL A 173      15.160  10.797  -5.638  1.00  0.00      A    C
ATOM   2499  O   VAL A 173      16.372  11.058  -5.400  1.00  0.00      A    O
ATOM   2500  N   ASP A 174      14.213  11.661  -5.190  1.00  0.00      A    N
ATOM   2501  HN  ASP A 174      13.271  11.398  -5.384  1.00  0.00      A    H
ATOM   2502  CA  ASP A 174      14.500  12.916  -4.474  1.00  0.00      A    C
ATOM   2503  HA  ASP A 174      15.192  13.542  -5.017  1.00  0.00      A    H
ATOM   2504  CB  ASP A 174      13.169  13.720  -4.377  1.00  0.00      A    C
ATOM   2505  HB1 ASP A 174      12.340  13.113  -3.955  1.00  0.00      A    H
ATOM   2506  HB2 ASP A 174      13.214  14.588  -3.686  1.00  0.00      A    H
ATOM   2507  CG  ASP A 174      12.694  14.228  -5.767  1.00  0.00      A    C
ATOM   2508  OD1 ASP A 174      13.465  15.049  -6.285  1.00  0.00      A    O
ATOM   2509  OD2 ASP A 174      11.612  13.801  -6.289  1.00  0.00      A    O
ATOM   2510  C   ASP A 174      15.075  12.697  -3.116  1.00  0.00      A    C
ATOM   2511  O   ASP A 174      16.008  13.403  -2.710  1.00  0.00      A    O
ATOM   2512  N   GLY A 175      14.536  11.754  -2.387  1.00  0.00      A    N
ATOM   2513  HN  GLY A 175      13.797  11.251  -2.828  1.00  0.00      A    H
ATOM   2514  CA  GLY A 175      14.946  11.364  -1.065  1.00  0.00      A    C
ATOM   2515  HA1 GLY A 175      16.024  11.331  -1.125  1.00  0.00      A    H
ATOM   2516  HA2 GLY A 175      14.506  12.012  -0.322  1.00  0.00      A    H
ATOM   2517  C   GLY A 175      14.397  10.056  -0.709  1.00  0.00      A    C
ATOM   2518  O   GLY A 175      15.111   9.112  -0.618  1.00  0.00      A    O
ATOM   2519  N   THR A 176      13.065  10.047  -0.406  1.00  0.00      A    N
ATOM   2520  HN  THR A 176      12.618  10.937  -0.366  1.00  0.00      A    H
ATOM   2521  CA  THR A 176      12.272   8.872  -0.133  1.00  0.00      A    C
ATOM   2522  HA  THR A 176      12.704   8.393   0.734  1.00  0.00      A    H
ATOM   2523  CB  THR A 176      10.803   9.316   0.133  1.00  0.00      A    C
ATOM   2524  HB  THR A 176      10.443   9.817  -0.791  1.00  0.00      A    H
ATOM   2525  OG1 THR A 176      10.704  10.191   1.243  1.00  0.00      A    O
ATOM   2526  HG1 THR A 176       9.781  10.428   1.359  1.00  0.00      A    H
ATOM   2527  CG2 THR A 176       9.876   8.102   0.438  1.00  0.00      A    C
ATOM   2528 HG21 THR A 176       9.763   7.505  -0.493  1.00  0.00      A    H
ATOM   2529 HG22 THR A 176      10.362   7.433   1.180  1.00  0.00      A    H
ATOM   2530 HG23 THR A 176       8.950   8.552   0.856  1.00  0.00      A    H
ATOM   2531  C   THR A 176      12.334   7.781  -1.160  1.00  0.00      A    C
ATOM   2532  O   THR A 176      12.096   7.966  -2.359  1.00  0.00      A    O
ATOM   2533  N   ASN A 177      12.765   6.523  -0.729  1.00  0.00      A    N
ATOM   2534  HN  ASN A 177      13.131   6.261   0.161  1.00  0.00      A    H
ATOM   2535  CA  ASN A 177      12.638   5.416  -1.725  1.00  0.00      A    C
ATOM   2536  HA  ASN A 177      12.676   5.754  -2.750  1.00  0.00      A    H
ATOM   2537  CB  ASN A 177      13.805   4.398  -1.485  1.00  0.00      A    C
ATOM   2538  HB1 ASN A 177      13.935   4.172  -0.405  1.00  0.00      A    H
ATOM   2539  HB2 ASN A 177      13.584   3.424  -1.972  1.00  0.00      A    H
ATOM   2540  CG  ASN A 177      15.133   5.030  -1.907  1.00  0.00      A    C
ATOM   2541  OD1 ASN A 177      15.978   5.439  -1.164  1.00  0.00      A    O
ATOM   2542  ND2 ASN A 177      15.343   5.134  -3.272  1.00  0.00      A    N
ATOM   2543 HD21 ASN A 177      16.227   5.401  -3.656  1.00  0.00      A    H
ATOM   2544 HD22 ASN A 177      14.650   4.828  -3.924  1.00  0.00      A    H
ATOM   2545  C   ASN A 177      11.259   4.791  -1.658  1.00  0.00      A    C
ATOM   2546  O   ASN A 177      10.557   4.905  -0.626  1.00  0.00      A    O
ATOM   2547  N   TYR A 178      10.730   4.129  -2.706  1.00  0.00      A    N
ATOM   2548  HN  TYR A 178      11.299   3.878  -3.485  1.00  0.00      A    H
ATOM   2549  CA  TYR A 178       9.377   3.583  -2.610  1.00  0.00      A    C
ATOM   2550  HA  TYR A 178       9.228   3.222  -1.603  1.00  0.00      A    H
ATOM   2551  CB  TYR A 178       8.279   4.737  -2.998  1.00  0.00      A    C
ATOM   2552  HB1 TYR A 178       7.260   4.306  -2.901  1.00  0.00      A    H
ATOM   2553  HB2 TYR A 178       8.154   5.470  -2.173  1.00  0.00      A    H
ATOM   2554  CG  TYR A 178       8.512   5.425  -4.341  1.00  0.00      A    C
ATOM   2555  CD1 TYR A 178       8.303   4.810  -5.620  1.00  0.00      A    C
ATOM   2556  HD1 TYR A 178       7.788   3.861  -5.626  1.00  0.00      A    H
ATOM   2557  CE1 TYR A 178       8.704   5.488  -6.786  1.00  0.00      A    C
ATOM   2558  HE1 TYR A 178       8.679   4.992  -7.745  1.00  0.00      A    H
ATOM   2559  CZ  TYR A 178       9.123   6.865  -6.668  1.00  0.00      A    C
ATOM   2560  OH  TYR A 178       9.570   7.620  -7.702  1.00  0.00      A    O
ATOM   2561  HH  TYR A 178       9.799   6.961  -8.362  1.00  0.00      A    H
ATOM   2562  CD2 TYR A 178       9.034   6.730  -4.287  1.00  0.00      A    C
ATOM   2563  HD2 TYR A 178       9.181   7.125  -3.293  1.00  0.00      A    H
ATOM   2564  CE2 TYR A 178       9.419   7.425  -5.433  1.00  0.00      A    C
ATOM   2565  HE2 TYR A 178       9.954   8.363  -5.441  1.00  0.00      A    H
ATOM   2566  C   TYR A 178       9.213   2.356  -3.419  1.00  0.00      A    C
ATOM   2567  O   TYR A 178       9.919   2.125  -4.388  1.00  0.00      A    O
ATOM   2568  N   TRP A 179       8.185   1.563  -3.099  1.00  0.00      A    N
ATOM   2569  HN  TRP A 179       7.647   1.875  -2.319  1.00  0.00      A    H
ATOM   2570  CA  TRP A 179       7.789   0.417  -3.877  1.00  0.00      A    C
ATOM   2571  HA  TRP A 179       8.602   0.153  -4.537  1.00  0.00      A    H
ATOM   2572  CB  TRP A 179       7.295  -0.805  -3.021  1.00  0.00      A    C
ATOM   2573  HB1 TRP A 179       6.214  -0.614  -2.847  1.00  0.00      A    H
ATOM   2574  HB2 TRP A 179       7.280  -1.723  -3.647  1.00  0.00      A    H
ATOM   2575  CG  TRP A 179       8.138  -1.192  -1.757  1.00  0.00      A    C
ATOM   2576  CD1 TRP A 179       7.987  -0.840  -0.477  1.00  0.00      A    C
ATOM   2577  HD1 TRP A 179       7.253  -0.124  -0.138  1.00  0.00      A    H
ATOM   2578  NE1 TRP A 179       9.003  -1.371   0.300  1.00  0.00      A    N
ATOM   2579  HE1 TRP A 179       8.983  -1.185   1.258  1.00  0.00      A    H
ATOM   2580  CE2 TRP A 179       9.879  -2.098  -0.458  1.00  0.00      A    C
ATOM   2581  CD2 TRP A 179       9.431  -1.884  -1.824  1.00  0.00      A    C
ATOM   2582  CE3 TRP A 179      10.109  -2.431  -2.915  1.00  0.00      A    C
ATOM   2583  HE3 TRP A 179       9.778  -2.144  -3.903  1.00  0.00      A    H
ATOM   2584  CZ3 TRP A 179      11.303  -3.122  -2.604  1.00  0.00      A    C
ATOM   2585  HZ3 TRP A 179      11.861  -3.519  -3.439  1.00  0.00      A    H
ATOM   2586  CZ2 TRP A 179      10.928  -2.880  -0.182  1.00  0.00      A    C
ATOM   2587  HZ2 TRP A 179      11.279  -3.151   0.803  1.00  0.00      A    H
ATOM   2588  CH2 TRP A 179      11.679  -3.380  -1.256  1.00  0.00      A    C
ATOM   2589  HH2 TRP A 179      12.541  -4.006  -1.079  1.00  0.00      A    H
ATOM   2590  C   TRP A 179       6.599   0.927  -4.748  1.00  0.00      A    C
ATOM   2591  O   TRP A 179       5.811   1.734  -4.264  1.00  0.00      A    O
ATOM   2592  N   ILE A 180       6.376   0.401  -6.039  1.00  0.00      A    N
ATOM   2593  HN  ILE A 180       6.987  -0.313  -6.372  1.00  0.00      A    H
ATOM   2594  CA  ILE A 180       5.195   0.548  -6.817  1.00  0.00      A    C
ATOM   2595  HA  ILE A 180       4.579   1.213  -6.230  1.00  0.00      A    H
ATOM   2596  CB  ILE A 180       5.291   0.972  -8.286  1.00  0.00      A    C
ATOM   2597  HB  ILE A 180       5.676   0.141  -8.915  1.00  0.00      A    H
ATOM   2598  CG2 ILE A 180       3.870   1.351  -8.908  1.00  0.00      A    C
ATOM   2599 HG21 ILE A 180       3.322   1.756  -8.030  1.00  0.00      A    H
ATOM   2600 HG22 ILE A 180       4.021   2.117  -9.699  1.00  0.00      A    H
ATOM   2601 HG23 ILE A 180       3.431   0.386  -9.241  1.00  0.00      A    H
ATOM   2602  CG1 ILE A 180       6.260   2.224  -8.330  1.00  0.00      A    C
ATOM   2603 HG11 ILE A 180       5.744   3.043  -7.785  1.00  0.00      A    H
ATOM   2604 HG12 ILE A 180       7.231   2.052  -7.816  1.00  0.00      A    H
ATOM   2605  CD  ILE A 180       6.610   2.781  -9.703  1.00  0.00      A    C
ATOM   2606  HD1 ILE A 180       7.174   3.729  -9.572  1.00  0.00      A    H
ATOM   2607  HD2 ILE A 180       7.271   2.059 -10.228  1.00  0.00      A    H
ATOM   2608  HD3 ILE A 180       5.747   3.025 -10.359  1.00  0.00      A    H
ATOM   2609  C   ILE A 180       4.449  -0.817  -6.781  1.00  0.00      A    C
ATOM   2610  O   ILE A 180       4.867  -1.830  -7.411  1.00  0.00      A    O
ATOM   2611  N   VAL A 181       3.336  -0.871  -5.980  1.00  0.00      A    N
ATOM   2612  HN  VAL A 181       3.064  -0.131  -5.369  1.00  0.00      A    H
ATOM   2613  CA  VAL A 181       2.592  -2.129  -5.921  1.00  0.00      A    C
ATOM   2614  HA  VAL A 181       3.222  -2.947  -6.239  1.00  0.00      A    H
ATOM   2615  CB  VAL A 181       2.087  -2.383  -4.480  1.00  0.00      A    C
ATOM   2616  HB  VAL A 181       1.839  -1.355  -4.141  1.00  0.00      A    H
ATOM   2617  CG1 VAL A 181       0.893  -3.347  -4.430  1.00  0.00      A    C
ATOM   2618 HG11 VAL A 181       1.199  -4.306  -4.901  1.00  0.00      A    H
ATOM   2619 HG12 VAL A 181       0.625  -3.487  -3.361  1.00  0.00      A    H
ATOM   2620 HG13 VAL A 181      -0.026  -2.964  -4.924  1.00  0.00      A    H
ATOM   2621  CG2 VAL A 181       3.236  -2.911  -3.604  1.00  0.00      A    C
ATOM   2622 HG21 VAL A 181       2.833  -2.944  -2.569  1.00  0.00      A    H
ATOM   2623 HG22 VAL A 181       3.404  -3.953  -3.950  1.00  0.00      A    H
ATOM   2624 HG23 VAL A 181       4.149  -2.277  -3.596  1.00  0.00      A    H
ATOM   2625  C   VAL A 181       1.454  -2.081  -6.963  1.00  0.00      A    C
ATOM   2626  O   VAL A 181       0.750  -1.088  -7.122  1.00  0.00      A    O
ATOM   2627  N   ARG A 182       1.266  -3.199  -7.620  1.00  0.00      A    N
ATOM   2628  HN  ARG A 182       1.801  -4.025  -7.460  1.00  0.00      A    H
ATOM   2629  CA  ARG A 182       0.155  -3.496  -8.566  1.00  0.00      A    C
ATOM   2630  HA  ARG A 182      -0.266  -2.597  -8.993  1.00  0.00      A    H
ATOM   2631  CB  ARG A 182       0.689  -4.384  -9.686  1.00  0.00      A    C
ATOM   2632  HB1 ARG A 182       1.486  -3.900 -10.289  1.00  0.00      A    H
ATOM   2633  HB2 ARG A 182       1.126  -5.270  -9.178  1.00  0.00      A    H
ATOM   2634  CG  ARG A 182      -0.364  -4.755 -10.710  1.00  0.00      A    C
ATOM   2635  HG1 ARG A 182      -1.328  -5.088 -10.269  1.00  0.00      A    H
ATOM   2636  HG2 ARG A 182      -0.529  -3.889 -11.385  1.00  0.00      A    H
ATOM   2637  CD  ARG A 182       0.050  -5.850 -11.735  1.00  0.00      A    C
ATOM   2638  HD1 ARG A 182       1.005  -5.469 -12.157  1.00  0.00      A    H
ATOM   2639  HD2 ARG A 182       0.347  -6.771 -11.189  1.00  0.00      A    H
ATOM   2640  NE  ARG A 182      -0.937  -6.135 -12.864  1.00  0.00      A    N
ATOM   2641  HE  ARG A 182      -1.594  -5.422 -13.108  1.00  0.00      A    H
ATOM   2642  CZ  ARG A 182      -0.695  -7.136 -13.747  1.00  0.00      A    C
ATOM   2643  NH1 ARG A 182       0.169  -8.098 -13.517  1.00  0.00      A    N
ATOM   2644 HH11 ARG A 182       0.407  -8.476 -12.623  1.00  0.00      A    H
ATOM   2645 HH12 ARG A 182       0.230  -8.772 -14.254  1.00  0.00      A    H
ATOM   2646  NH2 ARG A 182      -1.232  -7.123 -14.943  1.00  0.00      A    N
ATOM   2647 HH21 ARG A 182      -1.884  -6.407 -15.193  1.00  0.00      A    H
ATOM   2648 HH22 ARG A 182      -0.815  -7.703 -15.643  1.00  0.00      A    H
ATOM   2649  C   ARG A 182      -0.879  -4.092  -7.692  1.00  0.00      A    C
ATOM   2650  O   ARG A 182      -0.585  -5.111  -7.077  1.00  0.00      A    O
ATOM   2651  N   ASN A 183      -2.166  -3.624  -7.552  1.00  0.00      A    N
ATOM   2652  HN  ASN A 183      -2.411  -2.780  -8.022  1.00  0.00      A    H
ATOM   2653  CA  ASN A 183      -3.160  -4.301  -6.737  1.00  0.00      A    C
ATOM   2654  HA  ASN A 183      -2.666  -4.762  -5.894  1.00  0.00      A    H
ATOM   2655  CB  ASN A 183      -4.028  -3.082  -6.211  1.00  0.00      A    C
ATOM   2656  HB1 ASN A 183      -3.365  -2.195  -6.121  1.00  0.00      A    H
ATOM   2657  HB2 ASN A 183      -4.778  -2.764  -6.966  1.00  0.00      A    H
ATOM   2658  CG  ASN A 183      -4.641  -3.358  -4.843  1.00  0.00      A    C
ATOM   2659  OD1 ASN A 183      -5.554  -4.180  -4.676  1.00  0.00      A    O
ATOM   2660  ND2 ASN A 183      -4.089  -2.691  -3.789  1.00  0.00      A    N
ATOM   2661 HD21 ASN A 183      -4.412  -2.933  -2.874  1.00  0.00      A    H
ATOM   2662 HD22 ASN A 183      -3.492  -1.906  -3.958  1.00  0.00      A    H
ATOM   2663  C   ASN A 183      -3.909  -5.362  -7.539  1.00  0.00      A    C
ATOM   2664  O   ASN A 183      -3.595  -5.695  -8.724  1.00  0.00      A    O
ATOM   2665  N   SER A 184      -4.969  -5.814  -6.900  1.00  0.00      A    N
ATOM   2666  HN  SER A 184      -5.149  -5.420  -6.002  1.00  0.00      A    H
ATOM   2667  CA  SER A 184      -5.936  -6.741  -7.429  1.00  0.00      A    C
ATOM   2668  HA  SER A 184      -5.884  -6.962  -8.485  1.00  0.00      A    H
ATOM   2669  CB  SER A 184      -6.023  -8.084  -6.655  1.00  0.00      A    C
ATOM   2670  HB1 SER A 184      -6.740  -8.767  -7.160  1.00  0.00      A    H
ATOM   2671  HB2 SER A 184      -5.017  -8.538  -6.786  1.00  0.00      A    H
ATOM   2672  OG  SER A 184      -6.176  -7.988  -5.254  1.00  0.00      A    O
ATOM   2673  HG1 SER A 184      -7.130  -7.957  -5.152  1.00  0.00      A    H
ATOM   2674  C   SER A 184      -7.312  -6.078  -7.330  1.00  0.00      A    C
ATOM   2675  O   SER A 184      -8.304  -6.564  -7.855  1.00  0.00      A    O
ATOM   2676  N   TRP A 185      -7.507  -4.968  -6.609  1.00  0.00      A    N
ATOM   2677  HN  TRP A 185      -6.712  -4.513  -6.216  1.00  0.00      A    H
ATOM   2678  CA  TRP A 185      -8.812  -4.331  -6.530  1.00  0.00      A    C
ATOM   2679  HA  TRP A 185      -9.513  -5.103  -6.246  1.00  0.00      A    H
ATOM   2680  CB  TRP A 185      -8.933  -3.384  -5.245  1.00  0.00      A    C
ATOM   2681  HB1 TRP A 185      -8.111  -2.637  -5.209  1.00  0.00      A    H
ATOM   2682  HB2 TRP A 185      -9.894  -2.837  -5.356  1.00  0.00      A    H
ATOM   2683  CG  TRP A 185      -8.954  -3.984  -3.864  1.00  0.00      A    C
ATOM   2684  CD1 TRP A 185      -9.749  -5.009  -3.447  1.00  0.00      A    C
ATOM   2685  HD1 TRP A 185     -10.369  -5.607  -4.097  1.00  0.00      A    H
ATOM   2686  NE1 TRP A 185      -9.693  -5.131  -2.155  1.00  0.00      A    N
ATOM   2687  HE1 TRP A 185     -10.131  -5.859  -1.674  1.00  0.00      A    H
ATOM   2688  CE2 TRP A 185      -8.997  -4.073  -1.589  1.00  0.00      A    C
ATOM   2689  CD2 TRP A 185      -8.525  -3.318  -2.652  1.00  0.00      A    C
ATOM   2690  CE3 TRP A 185      -7.781  -2.130  -2.341  1.00  0.00      A    C
ATOM   2691  HE3 TRP A 185      -7.418  -1.580  -3.197  1.00  0.00      A    H
ATOM   2692  CZ3 TRP A 185      -7.641  -1.768  -0.971  1.00  0.00      A    C
ATOM   2693  HZ3 TRP A 185      -7.255  -0.784  -0.746  1.00  0.00      A    H
ATOM   2694  CZ2 TRP A 185      -8.752  -3.735  -0.271  1.00  0.00      A    C
ATOM   2695  HZ2 TRP A 185      -9.139  -4.368   0.514  1.00  0.00      A    H
ATOM   2696  CH2 TRP A 185      -8.128  -2.506   0.047  1.00  0.00      A    C
ATOM   2697  HH2 TRP A 185      -7.979  -2.161   1.060  1.00  0.00      A    H
ATOM   2698  C   TRP A 185      -9.214  -3.449  -7.723  1.00  0.00      A    C
ATOM   2699  O   TRP A 185     -10.157  -2.611  -7.589  1.00  0.00      A    O
ATOM   2700  N   GLY A 186      -8.649  -3.675  -8.924  1.00  0.00      A    N
ATOM   2701  HN  GLY A 186      -8.011  -4.434  -9.027  1.00  0.00      A    H
ATOM   2702  CA  GLY A 186      -9.193  -3.077 -10.110  1.00  0.00      A    C
ATOM   2703  HA1 GLY A 186      -9.106  -3.776 -10.929  1.00  0.00      A    H
ATOM   2704  HA2 GLY A 186     -10.241  -2.864  -9.961  1.00  0.00      A    H
ATOM   2705  C   GLY A 186      -8.539  -1.768 -10.499  1.00  0.00      A    C
ATOM   2706  O   GLY A 186      -7.767  -1.234  -9.683  1.00  0.00      A    O
ATOM   2707  N   PRO A 187      -8.743  -1.195 -11.649  1.00  0.00      A    N
ATOM   2708  CD  PRO A 187      -9.522  -1.809 -12.658  1.00  0.00      A    C
ATOM   2709  HD1 PRO A 187     -10.594  -1.966 -12.411  1.00  0.00      A    H
ATOM   2710  HD2 PRO A 187      -8.986  -2.752 -12.898  1.00  0.00      A    H
ATOM   2711  CA  PRO A 187      -7.923  -0.152 -12.185  1.00  0.00      A    C
ATOM   2712  HA  PRO A 187      -6.883  -0.288 -11.926  1.00  0.00      A    H
ATOM   2713  CB  PRO A 187      -7.905  -0.370 -13.634  1.00  0.00      A    C
ATOM   2714  HB1 PRO A 187      -7.655   0.504 -14.274  1.00  0.00      A    H
ATOM   2715  HB2 PRO A 187      -7.208  -1.228 -13.737  1.00  0.00      A    H
ATOM   2716  CG  PRO A 187      -9.362  -0.901 -13.849  1.00  0.00      A    C
ATOM   2717  HG1 PRO A 187     -10.223  -0.199 -13.853  1.00  0.00      A    H
ATOM   2718  HG2 PRO A 187      -9.493  -1.607 -14.698  1.00  0.00      A    H
ATOM   2719  C   PRO A 187      -8.507   1.232 -11.881  1.00  0.00      A    C
ATOM   2720  O   PRO A 187      -7.850   2.192 -12.262  1.00  0.00      A    O
ATOM   2721  N   GLU A 188      -9.619   1.438 -11.124  1.00  0.00      A    N
ATOM   2722  HN  GLU A 188      -9.967   0.594 -10.723  1.00  0.00      A    H
ATOM   2723  CA  GLU A 188     -10.148   2.743 -10.647  1.00  0.00      A    C
ATOM   2724  HA  GLU A 188      -9.740   3.535 -11.257  1.00  0.00      A    H
ATOM   2725  CB  GLU A 188     -11.677   2.828 -10.773  1.00  0.00      A    C
ATOM   2726  HB1 GLU A 188     -12.188   2.164 -10.043  1.00  0.00      A    H
ATOM   2727  HB2 GLU A 188     -11.939   3.893 -10.596  1.00  0.00      A    H
ATOM   2728  CG  GLU A 188     -12.028   2.513 -12.215  1.00  0.00      A    C
ATOM   2729  HG1 GLU A 188     -11.844   3.435 -12.806  1.00  0.00      A    H
ATOM   2730  HG2 GLU A 188     -11.613   1.580 -12.652  1.00  0.00      A    H
ATOM   2731  CD  GLU A 188     -13.535   2.371 -12.276  1.00  0.00      A    C
ATOM   2732  OE1 GLU A 188     -14.213   1.688 -11.431  1.00  0.00      A    O
ATOM   2733  OE2 GLU A 188     -14.126   3.011 -13.155  1.00  0.00      A    O
ATOM   2734  C   GLU A 188      -9.756   3.226  -9.240  1.00  0.00      A    C
ATOM   2735  O   GLU A 188      -9.800   4.413  -8.901  1.00  0.00      A    O
ATOM   2736  N   TRP A 189      -9.257   2.256  -8.493  1.00  0.00      A    N
ATOM   2737  HN  TRP A 189      -9.247   1.325  -8.849  1.00  0.00      A    H
ATOM   2738  CA  TRP A 189      -8.912   2.341  -7.118  1.00  0.00      A    C
ATOM   2739  HA  TRP A 189      -9.601   3.030  -6.652  1.00  0.00      A    H
ATOM   2740  CB  TRP A 189      -8.955   0.925  -6.473  1.00  0.00      A    C
ATOM   2741  HB1 TRP A 189     -10.010   0.587  -6.381  1.00  0.00      A    H
ATOM   2742  HB2 TRP A 189      -8.413   0.176  -7.089  1.00  0.00      A    H
ATOM   2743  CG  TRP A 189      -8.475   0.971  -5.043  1.00  0.00      A    C
ATOM   2744  CD1 TRP A 189      -9.161   1.315  -3.939  1.00  0.00      A    C
ATOM   2745  HD1 TRP A 189     -10.179   1.677  -3.943  1.00  0.00      A    H
ATOM   2746  NE1 TRP A 189      -8.212   1.489  -2.919  1.00  0.00      A    N
ATOM   2747  HE1 TRP A 189      -8.382   1.977  -2.091  1.00  0.00      A    H
ATOM   2748  CE2 TRP A 189      -6.980   1.243  -3.379  1.00  0.00      A    C
ATOM   2749  CD2 TRP A 189      -7.085   0.808  -4.664  1.00  0.00      A    C
ATOM   2750  CE3 TRP A 189      -5.980   0.554  -5.458  1.00  0.00      A    C
ATOM   2751  HE3 TRP A 189      -6.014   0.279  -6.502  1.00  0.00      A    H
ATOM   2752  CZ3 TRP A 189      -4.762   0.491  -4.802  1.00  0.00      A    C
ATOM   2753  HZ3 TRP A 189      -3.912   0.238  -5.418  1.00  0.00      A    H
ATOM   2754  CZ2 TRP A 189      -5.756   1.251  -2.732  1.00  0.00      A    C
ATOM   2755  HZ2 TRP A 189      -5.650   1.407  -1.669  1.00  0.00      A    H
ATOM   2756  CH2 TRP A 189      -4.634   0.780  -3.463  1.00  0.00      A    C
ATOM   2757  HH2 TRP A 189      -3.664   0.879  -2.999  1.00  0.00      A    H
ATOM   2758  C   TRP A 189      -7.433   2.834  -7.050  1.00  0.00      A    C
ATOM   2759  O   TRP A 189      -6.541   2.626  -7.912  1.00  0.00      A    O
ATOM   2760  N   GLY A 190      -6.985   3.584  -5.911  1.00  0.00      A    N
ATOM   2761  HN  GLY A 190      -7.656   3.916  -5.253  1.00  0.00      A    H
ATOM   2762  CA  GLY A 190      -5.582   3.984  -5.719  1.00  0.00      A    C
ATOM   2763  HA1 GLY A 190      -5.544   4.384  -4.716  1.00  0.00      A    H
ATOM   2764  HA2 GLY A 190      -4.908   3.163  -5.917  1.00  0.00      A    H
ATOM   2765  C   GLY A 190      -5.093   5.078  -6.654  1.00  0.00      A    C
ATOM   2766  O   GLY A 190      -5.889   5.962  -7.081  1.00  0.00      A    O
ATOM   2767  N   GLU A 191      -3.852   4.986  -7.193  1.00  0.00      A    N
ATOM   2768  HN  GLU A 191      -3.214   4.239  -7.022  1.00  0.00      A    H
ATOM   2769  CA  GLU A 191      -3.369   5.758  -8.361  1.00  0.00      A    C
ATOM   2770  HA  GLU A 191      -3.841   6.729  -8.392  1.00  0.00      A    H
ATOM   2771  CB  GLU A 191      -1.864   6.083  -8.187  1.00  0.00      A    C
ATOM   2772  HB1 GLU A 191      -1.272   5.208  -7.843  1.00  0.00      A    H
ATOM   2773  HB2 GLU A 191      -1.355   6.448  -9.105  1.00  0.00      A    H
ATOM   2774  CG  GLU A 191      -1.577   7.166  -7.240  1.00  0.00      A    C
ATOM   2775  HG1 GLU A 191      -1.946   8.105  -7.705  1.00  0.00      A    H
ATOM   2776  HG2 GLU A 191      -2.146   6.987  -6.302  1.00  0.00      A    H
ATOM   2777  CD  GLU A 191      -0.147   7.238  -6.804  1.00  0.00      A    C
ATOM   2778  OE1 GLU A 191       0.410   6.416  -6.071  1.00  0.00      A    O
ATOM   2779  OE2 GLU A 191       0.419   8.251  -7.276  1.00  0.00      A    O
ATOM   2780  C   GLU A 191      -3.687   5.114  -9.653  1.00  0.00      A    C
ATOM   2781  O   GLU A 191      -2.739   4.752 -10.375  1.00  0.00      A    O
ATOM   2782  N   GLN A 192      -4.939   4.878 -10.022  1.00  0.00      A    N
ATOM   2783  HN  GLN A 192      -5.619   5.073  -9.319  1.00  0.00      A    H
ATOM   2784  CA  GLN A 192      -5.327   4.214 -11.222  1.00  0.00      A    C
ATOM   2785  HA  GLN A 192      -6.398   4.086 -11.171  1.00  0.00      A    H
ATOM   2786  CB  GLN A 192      -4.924   5.020 -12.489  1.00  0.00      A    C
ATOM   2787  HB1 GLN A 192      -3.829   5.204 -12.446  1.00  0.00      A    H
ATOM   2788  HB2 GLN A 192      -5.205   4.331 -13.314  1.00  0.00      A    H
ATOM   2789  CG  GLN A 192      -5.636   6.362 -12.744  1.00  0.00      A    C
ATOM   2790  HG1 GLN A 192      -5.684   6.439 -13.851  1.00  0.00      A    H
ATOM   2791  HG2 GLN A 192      -6.620   6.299 -12.232  1.00  0.00      A    H
ATOM   2792  CD  GLN A 192      -4.852   7.464 -12.164  1.00  0.00      A    C
ATOM   2793  OE1 GLN A 192      -3.775   7.805 -12.703  1.00  0.00      A    O
ATOM   2794  NE2 GLN A 192      -5.276   7.993 -11.006  1.00  0.00      A    N
ATOM   2795 HE21 GLN A 192      -4.663   8.586 -10.484  1.00  0.00      A    H
ATOM   2796 HE22 GLN A 192      -6.022   7.553 -10.505  1.00  0.00      A    H
ATOM   2797  C   GLN A 192      -4.791   2.729 -11.129  1.00  0.00      A    C
ATOM   2798  O   GLN A 192      -4.365   2.069 -12.092  1.00  0.00      A    O
ATOM   2799  N   GLY A 193      -4.930   2.142  -9.939  1.00  0.00      A    N
ATOM   2800  HN  GLY A 193      -5.351   2.776  -9.295  1.00  0.00      A    H
ATOM   2801  CA  GLY A 193      -4.606   0.784  -9.506  1.00  0.00      A    C
ATOM   2802  HA1 GLY A 193      -5.449   0.327  -9.011  1.00  0.00      A    H
ATOM   2803  HA2 GLY A 193      -4.478   0.295 -10.461  1.00  0.00      A    H
ATOM   2804  C   GLY A 193      -3.473   0.602  -8.543  1.00  0.00      A    C
ATOM   2805  O   GLY A 193      -3.301  -0.455  -7.947  1.00  0.00      A    O
ATOM   2806  N   TYR A 194      -2.578   1.555  -8.437  1.00  0.00      A    N
ATOM   2807  HN  TYR A 194      -2.800   2.434  -8.851  1.00  0.00      A    H
ATOM   2808  CA  TYR A 194      -1.275   1.424  -7.850  1.00  0.00      A    C
ATOM   2809  HA  TYR A 194      -0.916   0.405  -7.839  1.00  0.00      A    H
ATOM   2810  CB  TYR A 194      -0.209   2.107  -8.697  1.00  0.00      A    C
ATOM   2811  HB1 TYR A 194      -0.429   3.176  -8.905  1.00  0.00      A    H
ATOM   2812  HB2 TYR A 194       0.770   1.895  -8.217  1.00  0.00      A    H
ATOM   2813  CG  TYR A 194      -0.160   1.354 -10.058  1.00  0.00      A    C
ATOM   2814  CD1 TYR A 194      -1.012   1.783 -11.114  1.00  0.00      A    C
ATOM   2815  HD1 TYR A 194      -1.627   2.658 -10.963  1.00  0.00      A    H
ATOM   2816  CE1 TYR A 194      -1.106   1.071 -12.288  1.00  0.00      A    C
ATOM   2817  HE1 TYR A 194      -1.676   1.401 -13.144  1.00  0.00      A    H
ATOM   2818  CZ  TYR A 194      -0.323  -0.066 -12.492  1.00  0.00      A    C
ATOM   2819  OH  TYR A 194      -0.429  -0.761 -13.676  1.00  0.00      A    O
ATOM   2820  HH  TYR A 194      -0.950  -0.213 -14.268  1.00  0.00      A    H
ATOM   2821  CD2 TYR A 194       0.553   0.132 -10.249  1.00  0.00      A    C
ATOM   2822  HD2 TYR A 194       1.231  -0.353  -9.562  1.00  0.00      A    H
ATOM   2823  CE2 TYR A 194       0.507  -0.538 -11.455  1.00  0.00      A    C
ATOM   2824  HE2 TYR A 194       0.952  -1.514 -11.575  1.00  0.00      A    H
ATOM   2825  C   TYR A 194      -1.247   2.124  -6.466  1.00  0.00      A    C
ATOM   2826  O   TYR A 194      -2.076   3.015  -6.311  1.00  0.00      A    O
ATOM   2827  N   ILE A 195      -0.281   1.725  -5.668  1.00  0.00      A    N
ATOM   2828  HN  ILE A 195       0.251   0.907  -5.871  1.00  0.00      A    H
ATOM   2829  CA  ILE A 195       0.055   2.341  -4.353  1.00  0.00      A    C
ATOM   2830  HA  ILE A 195      -0.328   3.349  -4.288  1.00  0.00      A    H
ATOM   2831  CB  ILE A 195      -0.703   1.668  -3.136  1.00  0.00      A    C
ATOM   2832  HB  ILE A 195      -1.755   1.734  -3.484  1.00  0.00      A    H
ATOM   2833  CG2 ILE A 195      -0.226   0.171  -3.072  1.00  0.00      A    C
ATOM   2834 HG21 ILE A 195      -0.539  -0.407  -3.968  1.00  0.00      A    H
ATOM   2835 HG22 ILE A 195       0.884   0.207  -3.055  1.00  0.00      A    H
ATOM   2836 HG23 ILE A 195      -0.635  -0.270  -2.138  1.00  0.00      A    H
ATOM   2837  CG1 ILE A 195      -0.546   2.493  -1.852  1.00  0.00      A    C
ATOM   2838 HG11 ILE A 195       0.491   2.353  -1.479  1.00  0.00      A    H
ATOM   2839 HG12 ILE A 195      -0.725   3.575  -2.028  1.00  0.00      A    H
ATOM   2840  CD  ILE A 195      -1.568   2.022  -0.872  1.00  0.00      A    C
ATOM   2841  HD1 ILE A 195      -1.931   0.972  -0.884  1.00  0.00      A    H
ATOM   2842  HD2 ILE A 195      -1.174   2.121   0.162  1.00  0.00      A    H
ATOM   2843  HD3 ILE A 195      -2.465   2.675  -0.938  1.00  0.00      A    H
ATOM   2844  C   ILE A 195       1.496   2.505  -4.199  1.00  0.00      A    C
ATOM   2845  O   ILE A 195       2.274   1.617  -4.500  1.00  0.00      A    O
ATOM   2846  N   ARG A 196       1.987   3.715  -3.744  1.00  0.00      A    N
ATOM   2847  HN  ARG A 196       1.357   4.476  -3.612  1.00  0.00      A    H
ATOM   2848  CA  ARG A 196       3.414   4.067  -3.730  1.00  0.00      A    C
ATOM   2849  HA  ARG A 196       4.065   3.453  -4.335  1.00  0.00      A    H
ATOM   2850  CB  ARG A 196       3.588   5.530  -4.343  1.00  0.00      A    C
ATOM   2851  HB1 ARG A 196       3.005   5.539  -5.289  1.00  0.00      A    H
ATOM   2852  HB2 ARG A 196       3.156   6.284  -3.650  1.00  0.00      A    H
ATOM   2853  CG  ARG A 196       5.102   5.950  -4.447  1.00  0.00      A    C
ATOM   2854  HG1 ARG A 196       5.517   5.943  -3.417  1.00  0.00      A    H
ATOM   2855  HG2 ARG A 196       5.558   5.173  -5.098  1.00  0.00      A    H
ATOM   2856  CD  ARG A 196       5.387   7.375  -4.976  1.00  0.00      A    C
ATOM   2857  HD1 ARG A 196       4.786   8.132  -4.429  1.00  0.00      A    H
ATOM   2858  HD2 ARG A 196       6.397   7.830  -4.893  1.00  0.00      A    H
ATOM   2859  NE  ARG A 196       5.081   7.443  -6.516  1.00  0.00      A    N
ATOM   2860  HE  ARG A 196       5.870   7.318  -7.116  1.00  0.00      A    H
ATOM   2861  CZ  ARG A 196       3.901   7.809  -7.075  1.00  0.00      A    C
ATOM   2862  NH1 ARG A 196       2.846   8.098  -6.348  1.00  0.00      A    N
ATOM   2863 HH11 ARG A 196       2.831   8.023  -5.351  1.00  0.00      A    H
ATOM   2864 HH12 ARG A 196       1.928   8.128  -6.743  1.00  0.00      A    H
ATOM   2865  NH2 ARG A 196       3.792   7.731  -8.403  1.00  0.00      A    N
ATOM   2866 HH21 ARG A 196       4.478   7.164  -8.859  1.00  0.00      A    H
ATOM   2867 HH22 ARG A 196       2.845   7.734  -8.723  1.00  0.00      A    H
ATOM   2868  C   ARG A 196       3.967   3.984  -2.348  1.00  0.00      A    C
ATOM   2869  O   ARG A 196       4.198   4.970  -1.548  1.00  0.00      A    O
ATOM   2870  N   MET A 197       4.441   2.765  -1.968  1.00  0.00      A    N
ATOM   2871  HN  MET A 197       4.297   2.070  -2.668  1.00  0.00      A    H
ATOM   2872  CA  MET A 197       4.752   2.409  -0.602  1.00  0.00      A    C
ATOM   2873  HA  MET A 197       4.025   2.890   0.036  1.00  0.00      A    H
ATOM   2874  CB  MET A 197       4.599   0.850  -0.561  1.00  0.00      A    C
ATOM   2875  HB1 MET A 197       5.281   0.375  -1.298  1.00  0.00      A    H
ATOM   2876  HB2 MET A 197       4.952   0.529   0.442  1.00  0.00      A    H
ATOM   2877  CG  MET A 197       3.130   0.390  -0.710  1.00  0.00      A    C
ATOM   2878  HG1 MET A 197       2.630   1.042   0.038  1.00  0.00      A    H
ATOM   2879  HG2 MET A 197       2.778   0.741  -1.704  1.00  0.00      A    H
ATOM   2880  SD  MET A 197       2.805  -1.395  -0.446  1.00  0.00      A    S
ATOM   2881  CE  MET A 197       2.963  -1.559   1.349  1.00  0.00      A    C
ATOM   2882  HE1 MET A 197       2.227  -0.819   1.732  1.00  0.00      A    H
ATOM   2883  HE2 MET A 197       2.705  -2.553   1.773  1.00  0.00      A    H
ATOM   2884  HE3 MET A 197       4.004  -1.307   1.644  1.00  0.00      A    H
ATOM   2885  C   MET A 197       6.111   2.892  -0.204  1.00  0.00      A    C
ATOM   2886  O   MET A 197       7.118   2.755  -0.925  1.00  0.00      A    O
ATOM   2887  N   GLN A 198       6.347   3.415   1.051  1.00  0.00      A    N
ATOM   2888  HN  GLN A 198       5.636   3.541   1.738  1.00  0.00      A    H
ATOM   2889  CA  GLN A 198       7.624   3.871   1.478  1.00  0.00      A    C
ATOM   2890  HA  GLN A 198       8.209   4.275   0.665  1.00  0.00      A    H
ATOM   2891  CB  GLN A 198       7.417   4.900   2.684  1.00  0.00      A    C
ATOM   2892  HB1 GLN A 198       6.788   5.768   2.390  1.00  0.00      A    H
ATOM   2893  HB2 GLN A 198       6.811   4.421   3.482  1.00  0.00      A    H
ATOM   2894  CG  GLN A 198       8.829   5.331   3.237  1.00  0.00      A    C
ATOM   2895  HG1 GLN A 198       9.190   4.447   3.805  1.00  0.00      A    H
ATOM   2896  HG2 GLN A 198       9.483   5.570   2.372  1.00  0.00      A    H
ATOM   2897  CD  GLN A 198       8.937   6.563   4.174  1.00  0.00      A    C
ATOM   2898  OE1 GLN A 198       8.640   7.680   3.799  1.00  0.00      A    O
ATOM   2899  NE2 GLN A 198       9.609   6.363   5.319  1.00  0.00      A    N
ATOM   2900 HE21 GLN A 198       9.871   7.134   5.899  1.00  0.00      A    H
ATOM   2901 HE22 GLN A 198      10.173   5.538   5.352  1.00  0.00      A    H
ATOM   2902  C   GLN A 198       8.539   2.656   1.946  1.00  0.00      A    C
ATOM   2903  O   GLN A 198       8.248   1.909   2.856  1.00  0.00      A    O
ATOM   2904  N   ARG A 199       9.769   2.519   1.410  1.00  0.00      A    N
ATOM   2905  HN  ARG A 199       9.984   3.225   0.740  1.00  0.00      A    H
ATOM   2906  CA  ARG A 199      10.827   1.731   1.835  1.00  0.00      A    C
ATOM   2907  HA  ARG A 199      10.402   0.810   2.208  1.00  0.00      A    H
ATOM   2908  CB  ARG A 199      11.738   1.415   0.593  1.00  0.00      A    C
ATOM   2909  HB1 ARG A 199      10.992   1.089  -0.163  1.00  0.00      A    H
ATOM   2910  HB2 ARG A 199      12.104   2.401   0.236  1.00  0.00      A    H
ATOM   2911  CG  ARG A 199      12.798   0.293   0.704  1.00  0.00      A    C
ATOM   2912  HG1 ARG A 199      12.290  -0.604   1.117  1.00  0.00      A    H
ATOM   2913  HG2 ARG A 199      13.132  -0.096  -0.282  1.00  0.00      A    H
ATOM   2914  CD  ARG A 199      14.080   0.595   1.372  1.00  0.00      A    C
ATOM   2915  HD1 ARG A 199      14.995   0.217   0.868  1.00  0.00      A    H
ATOM   2916  HD2 ARG A 199      14.133   1.697   1.506  1.00  0.00      A    H
ATOM   2917  NE  ARG A 199      14.063  -0.019   2.750  1.00  0.00      A    N
ATOM   2918  HE  ARG A 199      13.240  -0.385   3.185  1.00  0.00      A    H
ATOM   2919  CZ  ARG A 199      15.167  -0.221   3.535  1.00  0.00      A    C
ATOM   2920  NH1 ARG A 199      16.386   0.008   3.140  1.00  0.00      A    N
ATOM   2921 HH11 ARG A 199      16.571   0.518   2.300  1.00  0.00      A    H
ATOM   2922 HH12 ARG A 199      17.204  -0.219   3.669  1.00  0.00      A    H
ATOM   2923  NH2 ARG A 199      14.912  -0.837   4.739  1.00  0.00      A    N
ATOM   2924 HH21 ARG A 199      13.982  -1.068   5.025  1.00  0.00      A    H
ATOM   2925 HH22 ARG A 199      15.721  -1.148   5.239  1.00  0.00      A    H
ATOM   2926  C   ARG A 199      11.469   2.534   2.961  1.00  0.00      A    C
ATOM   2927  O   ARG A 199      11.588   3.739   2.941  1.00  0.00      A    O
ATOM   2928  N   ASN A 200      12.013   1.903   3.999  1.00  0.00      A    N
ATOM   2929  HN  ASN A 200      11.865   0.918   3.962  1.00  0.00      A    H
ATOM   2930  CA  ASN A 200      12.842   2.427   5.076  1.00  0.00      A    C
ATOM   2931  HA  ASN A 200      13.148   1.547   5.621  1.00  0.00      A    H
ATOM   2932  CB  ASN A 200      14.118   3.147   4.616  1.00  0.00      A    C
ATOM   2933  HB1 ASN A 200      14.596   2.569   3.797  1.00  0.00      A    H
ATOM   2934  HB2 ASN A 200      13.882   4.106   4.107  1.00  0.00      A    H
ATOM   2935  CG  ASN A 200      15.023   3.383   5.713  1.00  0.00      A    C
ATOM   2936  OD1 ASN A 200      15.598   2.431   6.283  1.00  0.00      A    O
ATOM   2937  ND2 ASN A 200      15.112   4.605   6.208  1.00  0.00      A    N
ATOM   2938 HD21 ASN A 200      15.619   4.657   7.069  1.00  0.00      A    H
ATOM   2939 HD22 ASN A 200      14.610   5.310   5.707  1.00  0.00      A    H
ATOM   2940  C   ASN A 200      11.970   3.207   6.157  1.00  0.00      A    C
ATOM   2941  O   ASN A 200      11.799   4.410   6.266  1.00  0.00      A    O
ATOM   2942  N   ILE A 201      11.324   2.418   7.076  1.00  0.00      A    N
ATOM   2943  HN  ILE A 201      11.527   1.450   7.196  1.00  0.00      A    H
ATOM   2944  CA  ILE A 201      10.411   3.043   8.059  1.00  0.00      A    C
ATOM   2945  HA  ILE A 201      10.438   4.100   7.841  1.00  0.00      A    H
ATOM   2946  CB  ILE A 201       8.949   2.614   7.924  1.00  0.00      A    C
ATOM   2947  HB  ILE A 201       8.302   3.179   8.629  1.00  0.00      A    H
ATOM   2948  CG2 ILE A 201       8.395   3.008   6.541  1.00  0.00      A    C
ATOM   2949 HG21 ILE A 201       7.319   2.735   6.490  1.00  0.00      A    H
ATOM   2950 HG22 ILE A 201       8.413   4.098   6.327  1.00  0.00      A    H
ATOM   2951 HG23 ILE A 201       8.921   2.480   5.717  1.00  0.00      A    H
ATOM   2952  CG1 ILE A 201       8.692   1.130   8.024  1.00  0.00      A    C
ATOM   2953 HG11 ILE A 201       8.904   0.606   7.067  1.00  0.00      A    H
ATOM   2954 HG12 ILE A 201       9.426   0.607   8.673  1.00  0.00      A    H
ATOM   2955  CD  ILE A 201       7.374   0.896   8.713  1.00  0.00      A    C
ATOM   2956  HD1 ILE A 201       7.532   1.210   9.766  1.00  0.00      A    H
ATOM   2957  HD2 ILE A 201       6.568   1.430   8.166  1.00  0.00      A    H
ATOM   2958  HD3 ILE A 201       6.932  -0.122   8.763  1.00  0.00      A    H
ATOM   2959  C   ILE A 201      11.028   2.814   9.420  1.00  0.00      A    C
ATOM   2960  O   ILE A 201      12.263   2.780   9.650  1.00  0.00      A    O
ATOM   2961  N   SER A 202      10.109   2.662  10.376  1.00  0.00      A    N
ATOM   2962  HN  SER A 202       9.189   2.967  10.145  1.00  0.00      A    H
ATOM   2963  CA  SER A 202      10.408   2.379  11.810  1.00  0.00      A    C
ATOM   2964  HA  SER A 202      11.184   3.047  12.153  1.00  0.00      A    H
ATOM   2965  CB  SER A 202       9.191   2.588  12.800  1.00  0.00      A    C
ATOM   2966  HB1 SER A 202       9.504   2.304  13.827  1.00  0.00      A    H
ATOM   2967  HB2 SER A 202       8.875   3.645  12.669  1.00  0.00      A    H
ATOM   2968  OG  SER A 202       8.137   1.668  12.417  1.00  0.00      A    O
ATOM   2969  HG1 SER A 202       7.473   1.927  13.061  1.00  0.00      A    H
ATOM   2970  C   SER A 202      11.065   1.038  11.916  1.00  0.00      A    C
ATOM   2971  O   SER A 202      12.114   0.906  12.563  1.00  0.00      A    O
ATOM   2972  N   LYS A 203      10.423   0.023  11.339  1.00  0.00      A    N
ATOM   2973  HN  LYS A 203       9.665   0.304  10.756  1.00  0.00      A    H
ATOM   2974  CA  LYS A 203      10.671  -1.361  11.516  1.00  0.00      A    C
ATOM   2975  HA  LYS A 203      11.379  -1.430  12.329  1.00  0.00      A    H
ATOM   2976  CB  LYS A 203       9.381  -2.144  11.898  1.00  0.00      A    C
ATOM   2977  HB1 LYS A 203       9.481  -3.250  11.876  1.00  0.00      A    H
ATOM   2978  HB2 LYS A 203       9.136  -1.933  12.961  1.00  0.00      A    H
ATOM   2979  CG  LYS A 203       8.149  -1.684  11.077  1.00  0.00      A    C
ATOM   2980  HG1 LYS A 203       7.961  -0.709  11.575  1.00  0.00      A    H
ATOM   2981  HG2 LYS A 203       8.483  -1.557  10.025  1.00  0.00      A    H
ATOM   2982  CD  LYS A 203       6.853  -2.598  11.107  1.00  0.00      A    C
ATOM   2983  HD1 LYS A 203       6.269  -2.235  10.235  1.00  0.00      A    H
ATOM   2984  HD2 LYS A 203       7.058  -3.682  10.973  1.00  0.00      A    H
ATOM   2985  CE  LYS A 203       6.073  -2.418  12.382  1.00  0.00      A    C
ATOM   2986  HE1 LYS A 203       5.880  -1.338  12.558  1.00  0.00      A    H
ATOM   2987  HE2 LYS A 203       5.095  -2.946  12.382  1.00  0.00      A    H
ATOM   2988  NZ  LYS A 203       6.749  -2.975  13.561  1.00  0.00      A    N
ATOM   2989  HZ1 LYS A 203       7.350  -2.198  13.902  1.00  0.00      A    H
ATOM   2990  HZ2 LYS A 203       6.102  -3.225  14.336  1.00  0.00      A    H
ATOM   2991  HZ3 LYS A 203       7.286  -3.842  13.358  1.00  0.00      A    H
ATOM   2992  C   LYS A 203      11.274  -2.129  10.426  1.00  0.00      A    C
ATOM   2993  O   LYS A 203      11.024  -1.979   9.175  1.00  0.00      A    O
ATOM   2994  N   LYS A 204      12.175  -3.071  10.768  1.00  0.00      A    N
ATOM   2995  HN  LYS A 204      12.422  -3.237  11.720  1.00  0.00      A    H
ATOM   2996  CA  LYS A 204      12.887  -3.878   9.843  1.00  0.00      A    C
ATOM   2997  HA  LYS A 204      13.204  -3.194   9.070  1.00  0.00      A    H
ATOM   2998  CB  LYS A 204      14.153  -4.559  10.335  1.00  0.00      A    C
ATOM   2999  HB1 LYS A 204      14.683  -4.983   9.455  1.00  0.00      A    H
ATOM   3000  HB2 LYS A 204      14.876  -3.766  10.625  1.00  0.00      A    H
ATOM   3001  CG  LYS A 204      14.012  -5.435  11.633  1.00  0.00      A    C
ATOM   3002  HG1 LYS A 204      15.036  -5.538  12.051  1.00  0.00      A    H
ATOM   3003  HG2 LYS A 204      13.402  -4.819  12.328  1.00  0.00      A    H
ATOM   3004  CD  LYS A 204      13.405  -6.862  11.405  1.00  0.00      A    C
ATOM   3005  HD1 LYS A 204      12.427  -6.714  10.899  1.00  0.00      A    H
ATOM   3006  HD2 LYS A 204      14.085  -7.392  10.704  1.00  0.00      A    H
ATOM   3007  CE  LYS A 204      13.219  -7.708  12.665  1.00  0.00      A    C
ATOM   3008  HE1 LYS A 204      12.786  -8.700  12.414  1.00  0.00      A    H
ATOM   3009  HE2 LYS A 204      14.136  -7.684  13.292  1.00  0.00      A    H
ATOM   3010  NZ  LYS A 204      12.199  -7.025  13.501  1.00  0.00      A    N
ATOM   3011  HZ1 LYS A 204      12.665  -6.291  14.072  1.00  0.00      A    H
ATOM   3012  HZ2 LYS A 204      11.507  -6.586  12.861  1.00  0.00      A    H
ATOM   3013  HZ3 LYS A 204      11.836  -7.753  14.149  1.00  0.00      A    H
ATOM   3014  C   LYS A 204      11.928  -4.909   9.111  1.00  0.00      A    C
ATOM   3015  O   LYS A 204      12.103  -5.312   7.964  1.00  0.00      A    O
ATOM   3016  N   GLU A 205      10.747  -5.280   9.728  1.00  0.00      A    N
ATOM   3017  HN  GLU A 205      10.665  -5.162  10.715  1.00  0.00      A    H
ATOM   3018  CA  GLU A 205       9.691  -6.008   8.994  1.00  0.00      A    C
ATOM   3019  HA  GLU A 205      10.039  -6.961   8.625  1.00  0.00      A    H
ATOM   3020  CB  GLU A 205       8.397  -6.311   9.920  1.00  0.00      A    C
ATOM   3021  HB1 GLU A 205       7.859  -5.361  10.129  1.00  0.00      A    H
ATOM   3022  HB2 GLU A 205       7.780  -7.002   9.306  1.00  0.00      A    H
ATOM   3023  CG  GLU A 205       8.732  -7.045  11.251  1.00  0.00      A    C
ATOM   3024  HG1 GLU A 205       7.917  -7.766  11.475  1.00  0.00      A    H
ATOM   3025  HG2 GLU A 205       9.667  -7.633  11.131  1.00  0.00      A    H
ATOM   3026  CD  GLU A 205       8.905  -6.101  12.450  1.00  0.00      A    C
ATOM   3027  OE1 GLU A 205       7.904  -5.700  13.062  1.00  0.00      A    O
ATOM   3028  OE2 GLU A 205      10.094  -5.683  12.648  1.00  0.00      A    O
ATOM   3029  C   GLU A 205       9.228  -5.333   7.655  1.00  0.00      A    C
ATOM   3030  O   GLU A 205       8.683  -5.969   6.714  1.00  0.00      A    O
ATOM   3031  N   GLY A 206       9.315  -4.001   7.544  1.00  0.00      A    N
ATOM   3032  HN  GLY A 206       9.763  -3.490   8.275  1.00  0.00      A    H
ATOM   3033  CA  GLY A 206       8.856  -3.314   6.332  1.00  0.00      A    C
ATOM   3034  HA1 GLY A 206       9.464  -2.439   6.157  1.00  0.00      A    H
ATOM   3035  HA2 GLY A 206       8.928  -3.962   5.471  1.00  0.00      A    H
ATOM   3036  C   GLY A 206       7.391  -2.910   6.453  1.00  0.00      A    C
ATOM   3037  O   GLY A 206       6.604  -3.490   7.161  1.00  0.00      A    O
ATOM   3038  N   LEU A 207       7.031  -1.865   5.701  1.00  0.00      A    N
ATOM   3039  HN  LEU A 207       7.736  -1.422   5.154  1.00  0.00      A    H
ATOM   3040  CA  LEU A 207       5.742  -1.181   5.589  1.00  0.00      A    C
ATOM   3041  HA  LEU A 207       5.467  -0.984   6.615  1.00  0.00      A    H
ATOM   3042  CB  LEU A 207       5.904   0.210   4.915  1.00  0.00      A    C
ATOM   3043  HB1 LEU A 207       6.772   0.645   5.454  1.00  0.00      A    H
ATOM   3044  HB2 LEU A 207       6.172   0.000   3.857  1.00  0.00      A    H
ATOM   3045  CG  LEU A 207       4.626   1.099   4.987  1.00  0.00      A    C
ATOM   3046  HG  LEU A 207       3.738   0.459   4.795  1.00  0.00      A    H
ATOM   3047  CD1 LEU A 207       4.284   1.671   6.315  1.00  0.00      A    C
ATOM   3048 HD11 LEU A 207       3.359   2.284   6.270  1.00  0.00      A    H
ATOM   3049 HD12 LEU A 207       4.061   0.902   7.086  1.00  0.00      A    H
ATOM   3050 HD13 LEU A 207       5.042   2.298   6.831  1.00  0.00      A    H
ATOM   3051  CD2 LEU A 207       4.514   2.265   3.946  1.00  0.00      A    C
ATOM   3052 HD21 LEU A 207       3.827   3.048   4.330  1.00  0.00      A    H
ATOM   3053 HD22 LEU A 207       5.514   2.714   3.769  1.00  0.00      A    H
ATOM   3054 HD23 LEU A 207       4.254   1.849   2.949  1.00  0.00      A    H
ATOM   3055  C   LEU A 207       4.570  -2.013   5.214  1.00  0.00      A    C
ATOM   3056  O   LEU A 207       4.580  -2.528   4.070  1.00  0.00      A    O
ATOM   3057  N   CYS A 208       3.604  -2.188   6.180  1.00  0.00      A    N
ATOM   3058  HN  CYS A 208       3.850  -1.812   7.070  1.00  0.00      A    H
ATOM   3059  CA  CYS A 208       2.429  -3.100   6.039  1.00  0.00      A    C
ATOM   3060  HA  CYS A 208       1.946  -2.938   6.992  1.00  0.00      A    H
ATOM   3061  CB  CYS A 208       1.480  -2.685   4.907  1.00  0.00      A    C
ATOM   3062  HB1 CYS A 208       1.764  -3.117   3.924  1.00  0.00      A    H
ATOM   3063  HB2 CYS A 208       0.519  -3.163   5.197  1.00  0.00      A    H
ATOM   3064  SG  CYS A 208       1.053  -0.867   4.768  1.00  0.00      A    S
ATOM   3065  C   CYS A 208       2.763  -4.567   5.921  1.00  0.00      A    C
ATOM   3066  O   CYS A 208       1.946  -5.402   5.584  1.00  0.00      A    O
ATOM   3067  N   GLY A 209       4.066  -4.962   6.188  1.00  0.00      A    N
ATOM   3068  HN  GLY A 209       4.807  -4.301   6.280  1.00  0.00      A    H
ATOM   3069  CA  GLY A 209       4.457  -6.371   6.255  1.00  0.00      A    C
ATOM   3070  HA1 GLY A 209       5.254  -6.449   6.980  1.00  0.00      A    H
ATOM   3071  HA2 GLY A 209       3.547  -6.936   6.395  1.00  0.00      A    H
ATOM   3072  C   GLY A 209       5.026  -6.925   4.984  1.00  0.00      A    C
ATOM   3073  O   GLY A 209       5.337  -8.116   4.978  1.00  0.00      A    O
ATOM   3074  N   ILE A 210       5.185  -6.130   3.963  1.00  0.00      A    N
ATOM   3075  HN  ILE A 210       4.917  -5.173   4.037  1.00  0.00      A    H
ATOM   3076  CA  ILE A 210       5.589  -6.418   2.625  1.00  0.00      A    C
ATOM   3077  HA  ILE A 210       4.868  -7.092   2.187  1.00  0.00      A    H
ATOM   3078  CB  ILE A 210       5.541  -5.112   1.890  1.00  0.00      A    C
ATOM   3079  HB  ILE A 210       4.659  -4.485   2.144  1.00  0.00      A    H
ATOM   3080  CG2 ILE A 210       6.672  -4.121   2.378  1.00  0.00      A    C
ATOM   3081 HG21 ILE A 210       7.635  -4.568   2.051  1.00  0.00      A    H
ATOM   3082 HG22 ILE A 210       6.581  -3.139   1.867  1.00  0.00      A    H
ATOM   3083 HG23 ILE A 210       6.610  -4.045   3.484  1.00  0.00      A    H
ATOM   3084  CG1 ILE A 210       5.667  -5.339   0.361  1.00  0.00      A    C
ATOM   3085 HG11 ILE A 210       6.544  -5.983   0.134  1.00  0.00      A    H
ATOM   3086 HG12 ILE A 210       4.743  -5.894   0.092  1.00  0.00      A    H
ATOM   3087  CD  ILE A 210       5.627  -4.043  -0.453  1.00  0.00      A    C
ATOM   3088  HD1 ILE A 210       6.623  -3.555  -0.388  1.00  0.00      A    H
ATOM   3089  HD2 ILE A 210       5.508  -4.273  -1.534  1.00  0.00      A    H
ATOM   3090  HD3 ILE A 210       4.835  -3.380  -0.046  1.00  0.00      A    H
ATOM   3091  C   ILE A 210       6.884  -7.220   2.466  1.00  0.00      A    C
ATOM   3092  O   ILE A 210       7.094  -7.965   1.535  1.00  0.00      A    O
ATOM   3093  N   ALA A 211       7.795  -7.017   3.451  1.00  0.00      A    N
ATOM   3094  HN  ALA A 211       7.737  -6.249   4.084  1.00  0.00      A    H
ATOM   3095  CA  ALA A 211       9.027  -7.812   3.525  1.00  0.00      A    C
ATOM   3096  HA  ALA A 211       9.209  -8.208   2.536  1.00  0.00      A    H
ATOM   3097  CB  ALA A 211      10.175  -6.861   3.844  1.00  0.00      A    C
ATOM   3098  HB1 ALA A 211      10.138  -6.322   4.814  1.00  0.00      A    H
ATOM   3099  HB2 ALA A 211      11.110  -7.460   3.891  1.00  0.00      A    H
ATOM   3100  HB3 ALA A 211      10.406  -6.195   2.985  1.00  0.00      A    H
ATOM   3101  C   ALA A 211       9.015  -8.990   4.560  1.00  0.00      A    C
ATOM   3102  O   ALA A 211      10.057  -9.626   4.658  1.00  0.00      A    O
ATOM   3103  N   MET A 212       7.885  -9.302   5.163  1.00  0.00      A    N
ATOM   3104  HN  MET A 212       7.126  -8.656   5.209  1.00  0.00      A    H
ATOM   3105  CA  MET A 212       7.773 -10.473   6.008  1.00  0.00      A    C
ATOM   3106  HA  MET A 212       8.613 -10.620   6.671  1.00  0.00      A    H
ATOM   3107  CB  MET A 212       6.556 -10.289   6.923  1.00  0.00      A    C
ATOM   3108  HB1 MET A 212       6.822  -9.345   7.445  1.00  0.00      A    H
ATOM   3109  HB2 MET A 212       5.556 -10.207   6.447  1.00  0.00      A    H
ATOM   3110  CG  MET A 212       6.531 -11.484   7.935  1.00  0.00      A    C
ATOM   3111  HG1 MET A 212       6.411 -12.437   7.376  1.00  0.00      A    H
ATOM   3112  HG2 MET A 212       7.465 -11.460   8.536  1.00  0.00      A    H
ATOM   3113  SD  MET A 212       5.102 -11.641   9.118  1.00  0.00      A    S
ATOM   3114  CE  MET A 212       5.592 -10.187  10.057  1.00  0.00      A    C
ATOM   3115  HE1 MET A 212       5.246  -9.238   9.595  1.00  0.00      A    H
ATOM   3116  HE2 MET A 212       4.993 -10.177  10.993  1.00  0.00      A    H
ATOM   3117  HE3 MET A 212       6.668 -10.191  10.334  1.00  0.00      A    H
ATOM   3118  C   MET A 212       7.645 -11.754   5.082  1.00  0.00      A    C
ATOM   3119  O   MET A 212       8.417 -12.693   5.285  1.00  0.00      A    O
ATOM   3120  N   MET A 213       6.709 -11.887   4.159  1.00  0.00      A    N
ATOM   3121  HN  MET A 213       6.223 -11.062   3.881  1.00  0.00      A    H
ATOM   3122  CA  MET A 213       6.365 -13.120   3.521  1.00  0.00      A    C
ATOM   3123  HA  MET A 213       7.141 -13.848   3.700  1.00  0.00      A    H
ATOM   3124  CB  MET A 213       5.081 -13.739   4.166  1.00  0.00      A    C
ATOM   3125  HB1 MET A 213       5.286 -13.762   5.258  1.00  0.00      A    H
ATOM   3126  HB2 MET A 213       4.308 -12.959   4.000  1.00  0.00      A    H
ATOM   3127  CG  MET A 213       4.704 -15.126   3.533  1.00  0.00      A    C
ATOM   3128  HG1 MET A 213       4.624 -15.039   2.428  1.00  0.00      A    H
ATOM   3129  HG2 MET A 213       5.588 -15.794   3.622  1.00  0.00      A    H
ATOM   3130  SD  MET A 213       3.268 -16.068   4.174  1.00  0.00      A    S
ATOM   3131  CE  MET A 213       1.995 -14.967   3.712  1.00  0.00      A    C
ATOM   3132  HE1 MET A 213       2.210 -13.933   4.059  1.00  0.00      A    H
ATOM   3133  HE2 MET A 213       2.019 -14.846   2.608  1.00  0.00      A    H
ATOM   3134  HE3 MET A 213       0.979 -15.340   3.962  1.00  0.00      A    H
ATOM   3135  C   MET A 213       6.292 -12.928   2.001  1.00  0.00      A    C
ATOM   3136  O   MET A 213       5.193 -12.794   1.475  1.00  0.00      A    O
ATOM   3137  N   ALA A 214       7.434 -12.844   1.302  1.00  0.00      A    N
ATOM   3138  HN  ALA A 214       8.279 -13.195   1.700  1.00  0.00      A    H
ATOM   3139  CA  ALA A 214       7.480 -12.576  -0.111  1.00  0.00      A    C
ATOM   3140  HA  ALA A 214       6.498 -12.383  -0.518  1.00  0.00      A    H
ATOM   3141  CB  ALA A 214       8.258 -11.272  -0.403  1.00  0.00      A    C
ATOM   3142  HB1 ALA A 214       7.909 -10.509   0.325  1.00  0.00      A    H
ATOM   3143  HB2 ALA A 214       9.352 -11.329  -0.217  1.00  0.00      A    H
ATOM   3144  HB3 ALA A 214       8.025 -10.824  -1.393  1.00  0.00      A    H
ATOM   3145  C   ALA A 214       8.144 -13.754  -0.861  1.00  0.00      A    C
ATOM   3146  O   ALA A 214       9.017 -14.449  -0.317  1.00  0.00      A    O
ATOM   3147  N   SER A 215       7.711 -14.010  -2.149  1.00  0.00      A    N
ATOM   3148  HN  SER A 215       6.928 -13.528  -2.534  1.00  0.00      A    H
ATOM   3149  CA  SER A 215       8.302 -15.036  -2.947  1.00  0.00      A    C
ATOM   3150  HA  SER A 215       9.349 -14.930  -2.708  1.00  0.00      A    H
ATOM   3151  CB  SER A 215       7.778 -16.419  -2.493  1.00  0.00      A    C
ATOM   3152  HB1 SER A 215       8.418 -17.145  -3.038  1.00  0.00      A    H
ATOM   3153  HB2 SER A 215       7.945 -16.605  -1.411  1.00  0.00      A    H
ATOM   3154  OG  SER A 215       6.335 -16.652  -2.652  1.00  0.00      A    O
ATOM   3155  HG1 SER A 215       5.805 -15.972  -2.228  1.00  0.00      A    H
ATOM   3156  C   SER A 215       8.152 -14.972  -4.428  1.00  0.00      A    C
ATOM   3157  O   SER A 215       7.432 -14.100  -4.900  1.00  0.00      A    O
ATOM   3158  N   TYR A 216       8.906 -15.777  -5.220  1.00  0.00      A    N
ATOM   3159  HN  TYR A 216       9.577 -16.415  -4.852  1.00  0.00      A    H
ATOM   3160  CA  TYR A 216       8.769 -15.752  -6.597  1.00  0.00      A    C
ATOM   3161  HA  TYR A 216       7.705 -15.739  -6.780  1.00  0.00      A    H
ATOM   3162  CB  TYR A 216       9.406 -14.482  -7.238  1.00  0.00      A    C
ATOM   3163  HB1 TYR A 216       8.960 -14.382  -8.251  1.00  0.00      A    H
ATOM   3164  HB2 TYR A 216       9.084 -13.523  -6.779  1.00  0.00      A    H
ATOM   3165  CG  TYR A 216      10.922 -14.497  -7.222  1.00  0.00      A    C
ATOM   3166  CD1 TYR A 216      11.641 -15.348  -8.089  1.00  0.00      A    C
ATOM   3167  HD1 TYR A 216      11.196 -15.948  -8.869  1.00  0.00      A    H
ATOM   3168  CE1 TYR A 216      13.023 -15.512  -7.968  1.00  0.00      A    C
ATOM   3169  HE1 TYR A 216      13.515 -16.045  -8.767  1.00  0.00      A    H
ATOM   3170  CZ  TYR A 216      13.713 -14.746  -7.007  1.00  0.00      A    C
ATOM   3171  OH  TYR A 216      15.103 -14.639  -6.994  1.00  0.00      A    O
ATOM   3172  HH  TYR A 216      15.495 -15.278  -6.395  1.00  0.00      A    H
ATOM   3173  CD2 TYR A 216      11.627 -13.752  -6.311  1.00  0.00      A    C
ATOM   3174  HD2 TYR A 216      11.199 -13.047  -5.614  1.00  0.00      A    H
ATOM   3175  CE2 TYR A 216      13.023 -13.923  -6.136  1.00  0.00      A    C
ATOM   3176  HE2 TYR A 216      13.499 -13.357  -5.350  1.00  0.00      A    H
ATOM   3177  C   TYR A 216       9.119 -17.111  -7.332  1.00  0.00      A    C
ATOM   3178  O   TYR A 216      10.085 -17.753  -6.939  1.00  0.00      A    O
ATOM   3179  N   PRO A 217       8.402 -17.655  -8.322  1.00  0.00      A    N
ATOM   3180  CD  PRO A 217       7.168 -17.121  -8.896  1.00  0.00      A    C
ATOM   3181  HD1 PRO A 217       7.246 -16.067  -9.239  1.00  0.00      A    H
ATOM   3182  HD2 PRO A 217       6.365 -17.180  -8.130  1.00  0.00      A    H
ATOM   3183  CA  PRO A 217       8.823 -18.979  -8.948  1.00  0.00      A    C
ATOM   3184  HA  PRO A 217       9.017 -19.781  -8.252  1.00  0.00      A    H
ATOM   3185  CB  PRO A 217       7.541 -19.305  -9.735  1.00  0.00      A    C
ATOM   3186  HB1 PRO A 217       7.750 -20.015 -10.563  1.00  0.00      A    H
ATOM   3187  HB2 PRO A 217       6.819 -19.816  -9.062  1.00  0.00      A    H
ATOM   3188  CG  PRO A 217       7.019 -18.001 -10.128  1.00  0.00      A    C
ATOM   3189  HG1 PRO A 217       7.643 -17.516 -10.909  1.00  0.00      A    H
ATOM   3190  HG2 PRO A 217       5.955 -18.025 -10.447  1.00  0.00      A    H
ATOM   3191  C   PRO A 217      10.049 -18.981  -9.789  1.00  0.00      A    C
ATOM   3192  O   PRO A 217      10.422 -17.914 -10.264  1.00  0.00      A    O
ATOM   3193  N   ILE A 218      10.656 -20.137 -10.083  1.00  0.00      A    N
ATOM   3194  HN  ILE A 218      10.379 -20.988  -9.642  1.00  0.00      A    H
ATOM   3195  CA  ILE A 218      11.831 -20.285 -10.871  1.00  0.00      A    C
ATOM   3196  HA  ILE A 218      11.984 -19.329 -11.351  1.00  0.00      A    H
ATOM   3197  CB  ILE A 218      13.046 -20.582  -9.988  1.00  0.00      A    C
ATOM   3198  HB  ILE A 218      12.652 -21.174  -9.135  1.00  0.00      A    H
ATOM   3199  CG2 ILE A 218      14.056 -21.457 -10.730  1.00  0.00      A    C
ATOM   3200 HG21 ILE A 218      14.339 -21.088 -11.739  1.00  0.00      A    H
ATOM   3201 HG22 ILE A 218      15.033 -21.612 -10.224  1.00  0.00      A    H
ATOM   3202 HG23 ILE A 218      13.601 -22.462 -10.858  1.00  0.00      A    H
ATOM   3203  CG1 ILE A 218      13.659 -19.175  -9.569  1.00  0.00      A    C
ATOM   3204 HG11 ILE A 218      14.010 -18.617 -10.464  1.00  0.00      A    H
ATOM   3205 HG12 ILE A 218      12.861 -18.553  -9.110  1.00  0.00      A    H
ATOM   3206  CD  ILE A 218      14.852 -19.268  -8.549  1.00  0.00      A    C
ATOM   3207  HD1 ILE A 218      15.773 -19.489  -9.131  1.00  0.00      A    H
ATOM   3208  HD2 ILE A 218      14.957 -18.273  -8.065  1.00  0.00      A    H
ATOM   3209  HD3 ILE A 218      14.651 -20.100  -7.840  1.00  0.00      A    H
ATOM   3210  C   ILE A 218      11.620 -21.333 -11.976  1.00  0.00      A    C
ATOM   3211  O   ILE A 218      11.200 -22.477 -11.766  1.00  0.00      A    O
ATOM   3212  N   LYS A 219      11.796 -21.011 -13.212  1.00  0.00      A    N
ATOM   3213  HN  LYS A 219      12.186 -20.142 -13.506  1.00  0.00      A    H
ATOM   3214  CA  LYS A 219      11.755 -21.932 -14.317  1.00  0.00      A    C
ATOM   3215  HA  LYS A 219      11.085 -22.766 -14.172  1.00  0.00      A    H
ATOM   3216  CB  LYS A 219      11.278 -21.333 -15.635  1.00  0.00      A    C
ATOM   3217  HB1 LYS A 219      11.740 -20.407 -16.041  1.00  0.00      A    H
ATOM   3218  HB2 LYS A 219      11.414 -22.038 -16.482  1.00  0.00      A    H
ATOM   3219  CG  LYS A 219       9.825 -21.086 -15.839  1.00  0.00      A    C
ATOM   3220  HG1 LYS A 219       9.603 -20.354 -15.034  1.00  0.00      A    H
ATOM   3221  HG2 LYS A 219       9.695 -20.627 -16.843  1.00  0.00      A    H
ATOM   3222  CD  LYS A 219       8.940 -22.293 -15.712  1.00  0.00      A    C
ATOM   3223  HD1 LYS A 219       9.336 -23.013 -14.964  1.00  0.00      A    H
ATOM   3224  HD2 LYS A 219       7.972 -22.053 -15.223  1.00  0.00      A    H
ATOM   3225  CE  LYS A 219       8.695 -23.120 -17.002  1.00  0.00      A    C
ATOM   3226  HE1 LYS A 219       8.003 -22.531 -17.641  1.00  0.00      A    H
ATOM   3227  HE2 LYS A 219       9.639 -23.298 -17.561  1.00  0.00      A    H
ATOM   3228  NZ  LYS A 219       8.112 -24.482 -16.596  1.00  0.00      A    N
ATOM   3229  HZ1 LYS A 219       7.159 -24.476 -16.180  1.00  0.00      A    H
ATOM   3230  HZ2 LYS A 219       8.045 -25.137 -17.401  1.00  0.00      A    H
ATOM   3231  HZ3 LYS A 219       8.735 -24.924 -15.890  1.00  0.00      A    H
ATOM   3232  C   LYS A 219      13.128 -22.511 -14.640  1.00  0.00      A    C
ATOM   3233  O   LYS A 219      13.450 -23.624 -14.264  1.00  0.00      A    O
ATOM   3234  N   ASN A 220      14.018 -21.632 -15.309  1.00  0.00      A    N
ATOM   3235  HN  ASN A 220      13.915 -20.649 -15.443  1.00  0.00      A    H
ATOM   3236  CA  ASN A 220      15.256 -22.060 -15.984  1.00  0.00      A    C
ATOM   3237  HA  ASN A 220      15.296 -23.139 -15.994  1.00  0.00      A    H
ATOM   3238  CB  ASN A 220      15.368 -21.444 -17.475  1.00  0.00      A    C
ATOM   3239  HB1 ASN A 220      14.427 -21.619 -18.041  1.00  0.00      A    H
ATOM   3240  HB2 ASN A 220      15.395 -20.349 -17.290  1.00  0.00      A    H
ATOM   3241  CG  ASN A 220      16.455 -22.022 -18.238  1.00  0.00      A    C
ATOM   3242  OD1 ASN A 220      17.514 -21.456 -18.413  1.00  0.00      A    O
ATOM   3243  ND2 ASN A 220      16.312 -23.294 -18.603  1.00  0.00      A    N
ATOM   3244 HD21 ASN A 220      17.088 -23.829 -18.936  1.00  0.00      A    H
ATOM   3245 HD22 ASN A 220      15.450 -23.792 -18.503  1.00  0.00      A    H
ATOM   3246  C   ASN A 220      16.444 -21.548 -15.065  1.00  0.00      A    C
ATOM   3247  O   ASN A 220      16.435 -20.369 -14.698  1.00  0.00      A    O
ATOM   3248  N   SER A 221      17.323 -22.473 -14.647  1.00  0.00      A    N
ATOM   3249  HN  SER A 221      17.101 -23.431 -14.815  1.00  0.00      A    H
ATOM   3250  CA  SER A 221      18.402 -22.158 -13.726  1.00  0.00      A    C
ATOM   3251  HA  SER A 221      18.580 -21.093 -13.749  1.00  0.00      A    H
ATOM   3252  CB  SER A 221      17.977 -22.357 -12.247  1.00  0.00      A    C
ATOM   3253  HB1 SER A 221      17.046 -21.761 -12.139  1.00  0.00      A    H
ATOM   3254  HB2 SER A 221      17.851 -23.453 -12.113  1.00  0.00      A    H
ATOM   3255  OG  SER A 221      18.956 -21.953 -11.272  1.00  0.00      A    O
ATOM   3256  HG1 SER A 221      18.560 -22.018 -10.400  1.00  0.00      A    H
ATOM   3257  C   SER A 221      19.704 -22.896 -14.015  1.00  0.00      A    C
ATOM   3258  O   SER A 221      19.768 -23.804 -14.814  1.00  0.00      A    O
ATOM   3259  N   SER A 222      20.843 -22.503 -13.294  1.00  0.00      A    N
ATOM   3260  HN  SER A 222      20.835 -21.754 -12.636  1.00  0.00      A    H
ATOM   3261  CA  SER A 222      22.060 -23.187 -13.550  1.00  0.00      A    C
ATOM   3262  HA  SER A 222      22.115 -23.574 -14.557  1.00  0.00      A    H
ATOM   3263  CB  SER A 222      23.245 -22.184 -13.503  1.00  0.00      A    C
ATOM   3264  HB1 SER A 222      22.977 -21.357 -14.195  1.00  0.00      A    H
ATOM   3265  HB2 SER A 222      23.331 -21.796 -12.466  1.00  0.00      A    H
ATOM   3266  OG  SER A 222      24.472 -22.699 -13.920  1.00  0.00      A    O
ATOM   3267  HG1 SER A 222      24.966 -21.877 -13.968  1.00  0.00      A    H
ATOM   3268  C   SER A 222      22.274 -24.325 -12.522  1.00  0.00      A    C
ATOM   3269  O   SER A 222      21.429 -24.646 -11.684  1.00  0.00      A    O
ATOM   3270  N   ASP A 223      23.440 -24.986 -12.627  1.00  0.00      A    N
ATOM   3271  HN  ASP A 223      24.140 -24.676 -13.264  1.00  0.00      A    H
ATOM   3272  CA  ASP A 223      23.848 -26.144 -11.868  1.00  0.00      A    C
ATOM   3273  HA  ASP A 223      23.140 -26.950 -11.986  1.00  0.00      A    H
ATOM   3274  CB  ASP A 223      25.187 -26.667 -12.448  1.00  0.00      A    C
ATOM   3275  HB1 ASP A 223      25.991 -25.905 -12.533  1.00  0.00      A    H
ATOM   3276  HB2 ASP A 223      25.518 -27.534 -11.837  1.00  0.00      A    H
ATOM   3277  CG  ASP A 223      24.866 -27.180 -13.822  1.00  0.00      A    C
ATOM   3278  OD1 ASP A 223      24.003 -28.075 -13.966  1.00  0.00      A    O
ATOM   3279  OD2 ASP A 223      25.535 -26.717 -14.834  1.00  0.00      A    O
ATOM   3280  C   ASP A 223      24.129 -25.980 -10.379  1.00  0.00      A    C
ATOM   3281  O   ASP A 223      23.471 -26.695  -9.549  1.00  0.00      A    O
ATOM   3282  N   ASN A 224      25.033 -25.094  -9.944  1.00  0.00      A    N
ATOM   3283  HN  ASN A 224      25.675 -24.688 -10.590  1.00  0.00      A    H
ATOM   3284  CA  ASN A 224      25.248 -24.633  -8.635  1.00  0.00      A    C
ATOM   3285  HA  ASN A 224      24.636 -25.111  -7.884  1.00  0.00      A    H
ATOM   3286  CB  ASN A 224      26.777 -24.766  -8.364  1.00  0.00      A    C
ATOM   3287  HB1 ASN A 224      27.074 -25.822  -8.539  1.00  0.00      A    H
ATOM   3288  HB2 ASN A 224      27.354 -24.215  -9.138  1.00  0.00      A    H
ATOM   3289  CG  ASN A 224      27.230 -24.475  -6.954  1.00  0.00      A    C
ATOM   3290  OD1 ASN A 224      27.766 -25.372  -6.303  1.00  0.00      A    O
ATOM   3291  ND2 ASN A 224      27.232 -23.216  -6.459  1.00  0.00      A    N
ATOM   3292 HD21 ASN A 224      27.625 -22.982  -5.570  1.00  0.00      A    H
ATOM   3293 HD22 ASN A 224      26.701 -22.456  -6.832  1.00  0.00      A    H
ATOM   3294  C   ASN A 224      24.784 -23.159  -8.589  1.00  0.00      A    C
ATOM   3295  O   ASN A 224      25.548 -22.213  -8.735  1.00  0.00      A    O
ATOM   3296  N   PRO A 225      23.454 -22.816  -8.424  1.00  0.00      A    N
ATOM   3297  CD  PRO A 225      22.388 -23.806  -8.386  1.00  0.00      A    C
ATOM   3298  HD1 PRO A 225      22.503 -24.393  -7.450  1.00  0.00      A    H
ATOM   3299  HD2 PRO A 225      22.441 -24.481  -9.266  1.00  0.00      A    H
ATOM   3300  CA  PRO A 225      22.996 -21.514  -7.952  1.00  0.00      A    C
ATOM   3301  HA  PRO A 225      23.402 -20.702  -8.537  1.00  0.00      A    H
ATOM   3302  CB  PRO A 225      21.481 -21.551  -8.228  1.00  0.00      A    C
ATOM   3303  HB1 PRO A 225      20.836 -20.877  -7.624  1.00  0.00      A    H
ATOM   3304  HB2 PRO A 225      21.284 -21.170  -9.253  1.00  0.00      A    H
ATOM   3305  CG  PRO A 225      21.077 -23.079  -8.077  1.00  0.00      A    C
ATOM   3306  HG1 PRO A 225      20.763 -23.166  -7.015  1.00  0.00      A    H
ATOM   3307  HG2 PRO A 225      20.279 -23.368  -8.794  1.00  0.00      A    H
ATOM   3308  C   PRO A 225      23.377 -21.235  -6.520  1.00  0.00      A    C
ATOM   3309  O   PRO A 225      23.935 -22.084  -5.820  1.00  0.00      A    O
ATOM   3310  N   THR A 226      23.065 -20.016  -6.006  1.00  0.00      A    N
ATOM   3311  HN  THR A 226      22.610 -19.312  -6.546  1.00  0.00      A    H
ATOM   3312  CA  THR A 226      23.608 -19.556  -4.727  1.00  0.00      A    C
ATOM   3313  HA  THR A 226      24.496 -20.119  -4.480  1.00  0.00      A    H
ATOM   3314  CB  THR A 226      24.143 -18.138  -4.911  1.00  0.00      A    C
ATOM   3315  HB  THR A 226      23.289 -17.510  -5.244  1.00  0.00      A    H
ATOM   3316  OG1 THR A 226      25.070 -18.025  -5.952  1.00  0.00      A    O
ATOM   3317  HG1 THR A 226      25.298 -17.095  -5.879  1.00  0.00      A    H
ATOM   3318  CG2 THR A 226      24.738 -17.481  -3.651  1.00  0.00      A    C
ATOM   3319 HG21 THR A 226      25.203 -16.501  -3.892  1.00  0.00      A    H
ATOM   3320 HG22 THR A 226      23.973 -17.386  -2.851  1.00  0.00      A    H
ATOM   3321 HG23 THR A 226      25.561 -18.158  -3.339  1.00  0.00      A    H
ATOM   3322  C   THR A 226      22.611 -19.551  -3.687  1.00  0.00      A    C
ATOM   3323  O   THR A 226      21.662 -18.808  -3.740  1.00  0.00      A    O
ATOM   3324  N   GLY A 227      22.818 -20.393  -2.668  1.00  0.00      A    N
ATOM   3325  HN  GLY A 227      23.514 -21.099  -2.777  1.00  0.00      A    H
ATOM   3326  CA  GLY A 227      21.797 -20.495  -1.569  1.00  0.00      A    C
ATOM   3327  HA1 GLY A 227      20.987 -19.786  -1.648  1.00  0.00      A    H
ATOM   3328  HA2 GLY A 227      21.392 -21.494  -1.639  1.00  0.00      A    H
ATOM   3329  C   GLY A 227      22.459 -20.302  -0.204  1.00  0.00      A    C
ATOM   3330  O   GLY A 227      23.668 -20.294  -0.085  1.00  0.00      A    O
ATOM   3331  N   SER A 228      21.753 -20.133   0.913  1.00  0.00      A    N
ATOM   3332  HN  SER A 228      22.263 -20.069   1.767  1.00  0.00      A    H
ATOM   3333  CA  SER A 228      20.338 -20.197   1.147  1.00  0.00      A    C
ATOM   3334  HA  SER A 228      19.873 -20.825   0.401  1.00  0.00      A    H
ATOM   3335  CB  SER A 228      19.967 -20.668   2.601  1.00  0.00      A    C
ATOM   3336  HB1 SER A 228      20.685 -21.458   2.909  1.00  0.00      A    H
ATOM   3337  HB2 SER A 228      20.223 -19.795   3.239  1.00  0.00      A    H
ATOM   3338  OG  SER A 228      18.605 -21.166   2.729  1.00  0.00      A    O
ATOM   3339  HG1 SER A 228      18.510 -21.406   3.654  1.00  0.00      A    H
ATOM   3340  C   SER A 228      19.755 -18.761   0.872  1.00  0.00      A    C
ATOM   3341  O   SER A 228      20.143 -18.015  -0.022  1.00  0.00      A    O
ATOM   3342  N   LEU A 229      18.717 -18.402   1.682  1.00  0.00      A    N
ATOM   3343  HN  LEU A 229      18.437 -19.042   2.394  1.00  0.00      A    H
ATOM   3344  CA  LEU A 229      18.052 -17.173   1.553  1.00  0.00      A    C
ATOM   3345  HA  LEU A 229      17.960 -16.914   0.508  1.00  0.00      A    H
ATOM   3346  CB  LEU A 229      16.658 -17.290   2.246  1.00  0.00      A    C
ATOM   3347  HB1 LEU A 229      16.743 -17.788   3.236  1.00  0.00      A    H
ATOM   3348  HB2 LEU A 229      16.258 -16.272   2.437  1.00  0.00      A    H
ATOM   3349  CG  LEU A 229      15.724 -18.152   1.436  1.00  0.00      A    C
ATOM   3350  HG  LEU A 229      16.229 -19.135   1.320  1.00  0.00      A    H
ATOM   3351  CD1 LEU A 229      14.401 -18.438   2.208  1.00  0.00      A    C
ATOM   3352 HD11 LEU A 229      13.867 -17.467   2.288  1.00  0.00      A    H
ATOM   3353 HD12 LEU A 229      13.764 -19.160   1.654  1.00  0.00      A    H
ATOM   3354 HD13 LEU A 229      14.648 -18.849   3.210  1.00  0.00      A    H
ATOM   3355  CD2 LEU A 229      15.443 -17.544   0.074  1.00  0.00      A    C
ATOM   3356 HD21 LEU A 229      15.280 -16.446   0.045  1.00  0.00      A    H
ATOM   3357 HD22 LEU A 229      16.304 -17.756  -0.595  1.00  0.00      A    H
ATOM   3358 HD23 LEU A 229      14.551 -18.049  -0.355  1.00  0.00      A    H
ATOM   3359  C   LEU A 229      18.823 -16.009   2.224  1.00  0.00      A    C
ATOM   3360  O   LEU A 229      19.236 -15.077   1.569  1.00  0.00      A    O
ATOM   3361  N   SER A 230      19.097 -16.061   3.572  1.00  0.00      A    N
ATOM   3362  HN  SER A 230      18.671 -16.843   4.021  1.00  0.00      A    H
ATOM   3363  CA  SER A 230      19.686 -15.038   4.495  1.00  0.00      A    C
ATOM   3364  HA  SER A 230      19.345 -14.065   4.172  1.00  0.00      A    H
ATOM   3365  CB  SER A 230      19.112 -15.125   5.964  1.00  0.00      A    C
ATOM   3366  HB1 SER A 230      19.577 -15.940   6.559  1.00  0.00      A    H
ATOM   3367  HB2 SER A 230      19.266 -14.195   6.553  1.00  0.00      A    H
ATOM   3368  OG  SER A 230      17.683 -15.265   5.974  1.00  0.00      A    O
ATOM   3369  HG1 SER A 230      17.457 -14.862   6.815  1.00  0.00      A    H
ATOM   3370  C   SER A 230      21.159 -14.923   4.452  1.00  0.00      A    C
ATOM   3371  O   SER A 230      21.750 -14.533   5.400  1.00  0.00      A    O
ATOM   3372  N   SER A 231      21.722 -15.205   3.280  1.00  0.00      A    N
ATOM   3373  HN  SER A 231      21.106 -15.437   2.531  1.00  0.00      A    H
ATOM   3374  CA  SER A 231      23.173 -15.173   3.009  1.00  0.00      A    C
ATOM   3375  HA  SER A 231      23.726 -15.266   3.932  1.00  0.00      A    H
ATOM   3376  CB  SER A 231      23.717 -16.305   2.212  1.00  0.00      A    C
ATOM   3377  HB1 SER A 231      24.825 -16.233   2.185  1.00  0.00      A    H
ATOM   3378  HB2 SER A 231      23.493 -17.283   2.688  1.00  0.00      A    H
ATOM   3379  OG  SER A 231      23.184 -16.395   0.885  1.00  0.00      A    O
ATOM   3380  HG1 SER A 231      24.004 -16.602   0.432  1.00  0.00      A    H
ATOM   3381  C   SER A 231      23.570 -13.771   2.442  1.00  0.00      A    C
ATOM   3382  O   SER A 231      22.731 -13.332   1.626  1.00  0.00      A    O
ATOM   3383  N   PRO A 232      24.602 -13.128   2.820  1.00  0.00      A    N
ATOM   3384  CD  PRO A 232      25.381 -13.462   4.015  1.00  0.00      A    C
ATOM   3385  HD1 PRO A 232      26.341 -13.949   3.741  1.00  0.00      A    H
ATOM   3386  HD2 PRO A 232      24.804 -13.993   4.802  1.00  0.00      A    H
ATOM   3387  CA  PRO A 232      24.972 -11.878   2.211  1.00  0.00      A    C
ATOM   3388  HA  PRO A 232      24.098 -11.245   2.215  1.00  0.00      A    H
ATOM   3389  CB  PRO A 232      25.944 -11.253   3.240  1.00  0.00      A    C
ATOM   3390  HB1 PRO A 232      27.009 -11.345   2.936  1.00  0.00      A    H
ATOM   3391  HB2 PRO A 232      25.832 -10.185   3.526  1.00  0.00      A    H
ATOM   3392  CG  PRO A 232      25.784 -12.101   4.483  1.00  0.00      A    C
ATOM   3393  HG1 PRO A 232      26.726 -12.124   5.072  1.00  0.00      A    H
ATOM   3394  HG2 PRO A 232      24.919 -11.654   5.018  1.00  0.00      A    H
ATOM   3395  C   PRO A 232      25.437 -11.955   0.750  1.00  0.00      A    C
ATOM   3396  O   PRO A 232      26.631 -12.097   0.596  1.00  0.00      A    O
ATOM   3397  N   LYS A 233      24.621 -11.757  -0.309  1.00  0.00      A    N
ATOM   3398  HN  LYS A 233      23.698 -11.436  -0.113  1.00  0.00      A    H
ATOM   3399  CA  LYS A 233      25.111 -12.023  -1.677  1.00  0.00      A    C
ATOM   3400  HA  LYS A 233      25.905 -12.751  -1.595  1.00  0.00      A    H
ATOM   3401  CB  LYS A 233      24.052 -12.686  -2.584  1.00  0.00      A    C
ATOM   3402  HB1 LYS A 233      23.273 -11.929  -2.817  1.00  0.00      A    H
ATOM   3403  HB2 LYS A 233      24.536 -13.091  -3.498  1.00  0.00      A    H
ATOM   3404  CG  LYS A 233      23.353 -13.793  -1.783  1.00  0.00      A    C
ATOM   3405  HG1 LYS A 233      24.097 -14.551  -1.455  1.00  0.00      A    H
ATOM   3406  HG2 LYS A 233      22.700 -13.306  -1.027  1.00  0.00      A    H
ATOM   3407  CD  LYS A 233      22.303 -14.557  -2.724  1.00  0.00      A    C
ATOM   3408  HD1 LYS A 233      21.492 -13.841  -2.977  1.00  0.00      A    H
ATOM   3409  HD2 LYS A 233      22.755 -14.780  -3.714  1.00  0.00      A    H
ATOM   3410  CE  LYS A 233      21.644 -15.794  -2.117  1.00  0.00      A    C
ATOM   3411  HE1 LYS A 233      20.853 -16.146  -2.813  1.00  0.00      A    H
ATOM   3412  HE2 LYS A 233      22.289 -16.680  -1.933  1.00  0.00      A    H
ATOM   3413  NZ  LYS A 233      21.139 -15.590  -0.741  1.00  0.00      A    N
ATOM   3414  HZ1 LYS A 233      20.495 -14.777  -0.666  1.00  0.00      A    H
ATOM   3415  HZ2 LYS A 233      20.614 -16.448  -0.479  1.00  0.00      A    H
ATOM   3416  HZ3 LYS A 233      21.957 -15.423  -0.121  1.00  0.00      A    H
ATOM   3417  C   LYS A 233      25.766 -10.851  -2.335  1.00  0.00      A    C
ATOM   3418  O   LYS A 233      25.567  -9.697  -1.985  1.00  0.00      A    O
ATOM   3419  N   ASP A 234      26.671 -11.200  -3.294  1.00  0.00      A    N
ATOM   3420  HN  ASP A 234      26.843 -12.169  -3.458  1.00  0.00      A    H
ATOM   3421  CA  ASP A 234      27.371 -10.340  -4.214  1.00  0.00      A    C
ATOM   3422  HA  ASP A 234      27.536  -9.334  -3.858  1.00  0.00      A    H
ATOM   3423  CB  ASP A 234      28.851 -10.723  -4.469  1.00  0.00      A    C
ATOM   3424  HB1 ASP A 234      29.274 -10.746  -3.442  1.00  0.00      A    H
ATOM   3425  HB2 ASP A 234      28.956 -11.718  -4.951  1.00  0.00      A    H
ATOM   3426  CG  ASP A 234      29.732  -9.759  -5.213  1.00  0.00      A    C
ATOM   3427  OD1 ASP A 234      29.338  -8.568  -5.346  1.00  0.00      A    O
ATOM   3428  OD2 ASP A 234      30.886 -10.164  -5.442  1.00  0.00      A    O
ATOM   3429  C   ASP A 234      26.514 -10.186  -5.513  1.00  0.00      A    C
ATOM   3430  O   ASP A 234      25.707  -9.241  -5.583  1.00  0.00      A    O
ATOM   3431  N   GLU A 235      26.730 -11.089  -6.533  1.00  0.00      A    N
ATOM   3432  HN  GLU A 235      27.414 -11.793  -6.356  1.00  0.00      A    H
ATOM   3433  CA  GLU A 235      25.863 -11.060  -7.757  1.00  0.00      A    C
ATOM   3434  HA  GLU A 235      25.341 -10.121  -7.874  1.00  0.00      A    H
ATOM   3435  CB  GLU A 235      26.762 -11.374  -8.926  1.00  0.00      A    C
ATOM   3436  HB1 GLU A 235      27.072 -12.441  -8.938  1.00  0.00      A    H
ATOM   3437  HB2 GLU A 235      26.176 -11.315  -9.868  1.00  0.00      A    H
ATOM   3438  CG  GLU A 235      28.019 -10.421  -9.203  1.00  0.00      A    C
ATOM   3439  HG1 GLU A 235      27.554  -9.488  -9.587  1.00  0.00      A    H
ATOM   3440  HG2 GLU A 235      28.741 -10.238  -8.379  1.00  0.00      A    H
ATOM   3441  CD  GLU A 235      28.874 -11.031 -10.362  1.00  0.00      A    C
ATOM   3442  OE1 GLU A 235      28.583 -10.825 -11.580  1.00  0.00      A    O
ATOM   3443  OE2 GLU A 235      29.920 -11.654  -9.981  1.00  0.00      A    O
ATOM   3444  C   GLU A 235      24.695 -12.009  -7.684  1.00  0.00      A    C
ATOM   3445  O   GLU A 235      24.531 -12.598  -6.633  1.00  0.00      A    O
ATOM   3446  N   LEU A 236      23.845 -12.174  -8.703  1.00  0.00      A    N
ATOM   3447  HN  LEU A 236      23.889 -11.740  -9.600  1.00  0.00      A    H
ATOM   3448  CA  LEU A 236      22.803 -13.219  -8.592  1.00  0.00      A    C
ATOM   3449  HA  LEU A 236      22.486 -13.275  -7.561  1.00  0.00      A    H
ATOM   3450  CB  LEU A 236      21.727 -12.993  -9.635  1.00  0.00      A    C
ATOM   3451  HB1 LEU A 236      21.242 -12.022  -9.398  1.00  0.00      A    H
ATOM   3452  HB2 LEU A 236      22.245 -12.880 -10.611  1.00  0.00      A    H
ATOM   3453  CG  LEU A 236      20.582 -13.991  -9.562  1.00  0.00      A    C
ATOM   3454  HG  LEU A 236      20.993 -15.022  -9.600  1.00  0.00      A    H
ATOM   3455  CD1 LEU A 236      19.889 -14.076  -8.169  1.00  0.00      A    C
ATOM   3456 HD11 LEU A 236      20.704 -14.179  -7.422  1.00  0.00      A    H
ATOM   3457 HD12 LEU A 236      19.315 -13.149  -7.954  1.00  0.00      A    H
ATOM   3458 HD13 LEU A 236      19.137 -14.892  -8.225  1.00  0.00      A    H
ATOM   3459  CD2 LEU A 236      19.521 -13.796 -10.663  1.00  0.00      A    C
ATOM   3460 HD21 LEU A 236      19.616 -14.514 -11.505  1.00  0.00      A    H
ATOM   3461 HD22 LEU A 236      18.515 -13.945 -10.215  1.00  0.00      A    H
ATOM   3462 HD23 LEU A 236      19.467 -12.748 -11.029  1.00  0.00      A    H
ATOM   3463  C   LEU A 236      23.396 -14.573  -8.930  1.00  0.00      A    C
ATOM   3464  OT1 LEU A 236      24.051 -14.775 -10.030  1.00  0.00      A    O
ATOM   3465  OT2 LEU A 236      23.302 -15.524  -8.134  1.00  0.00      A    O
END
