# Supplementary material for: Sequence comparison, molecular modeling, and network analysis predict structural diversity in cysteine proteases from the Cape sundew, Drosera capensis
Source: Comput Struct Biotechnol J. 2016 Jun 14;14:271–82. doi: 10.1016/j.csbj.2016.05.003 (PMC4949590; doi:10.1016/j.csbj.2016.05.003)
Supplement: Supplementary file 4 [file mmc4.zip › Rosetta_mature/DCAP_0107_mature_m1.pdb]

CRYST1   61.254   61.619   54.655  90.00  90.00  90.00 P 1           1
ATOM      1  N   ALA A   1      19.950 -14.726 -16.877  1.00  0.00      A    N
ATOM      2  HT1 ALA A   1      20.554 -14.421 -16.086  1.00  0.00      A    H
ATOM      3  HT2 ALA A   1      20.584 -14.606 -17.693  1.00  0.00      A    H
ATOM      4  HT3 ALA A   1      19.716 -15.730 -16.745  1.00  0.00      A    H
ATOM      5  CA  ALA A   1      18.760 -13.833 -17.110  1.00  0.00      A    C
ATOM      6  HA  ALA A   1      18.216 -14.377 -17.868  1.00  0.00      A    H
ATOM      7  CB  ALA A   1      18.062 -13.734 -15.746  1.00  0.00      A    C
ATOM      8  HB1 ALA A   1      18.621 -13.123 -15.005  1.00  0.00      A    H
ATOM      9  HB2 ALA A   1      17.052 -13.327 -15.966  1.00  0.00      A    H
ATOM     10  HB3 ALA A   1      17.908 -14.731 -15.281  1.00  0.00      A    H
ATOM     11  C   ALA A   1      19.174 -12.438 -17.525  1.00  0.00      A    C
ATOM     12  O   ALA A   1      20.359 -12.074 -17.392  1.00  0.00      A    O
ATOM     13  N   PRO A   2      18.368 -11.517 -18.011  1.00  0.00      A    N
ATOM     14  CD  PRO A   2      17.062 -11.812 -18.635  1.00  0.00      A    C
ATOM     15  HD1 PRO A   2      16.441 -12.423 -17.946  1.00  0.00      A    H
ATOM     16  HD2 PRO A   2      17.060 -12.127 -19.701  1.00  0.00      A    H
ATOM     17  CA  PRO A   2      18.625 -10.097 -17.945  1.00  0.00      A    C
ATOM     18  HA  PRO A   2      19.552  -9.830 -18.430  1.00  0.00      A    H
ATOM     19  CB  PRO A   2      17.529  -9.465 -18.821  1.00  0.00      A    C
ATOM     20  HB1 PRO A   2      17.185  -8.444 -18.552  1.00  0.00      A    H
ATOM     21  HB2 PRO A   2      17.907  -9.436 -19.865  1.00  0.00      A    H
ATOM     22  CG  PRO A   2      16.338 -10.427 -18.722  1.00  0.00      A    C
ATOM     23  HG1 PRO A   2      15.756 -10.251 -17.792  1.00  0.00      A    H
ATOM     24  HG2 PRO A   2      15.709 -10.354 -19.635  1.00  0.00      A    H
ATOM     25  C   PRO A   2      18.619  -9.565 -16.497  1.00  0.00      A    C
ATOM     26  O   PRO A   2      18.259 -10.227 -15.565  1.00  0.00      A    O
ATOM     27  N   ALA A   3      18.953  -8.269 -16.277  1.00  0.00      A    N
ATOM     28  HN  ALA A   3      19.267  -7.644 -16.988  1.00  0.00      A    H
ATOM     29  CA  ALA A   3      18.827  -7.643 -15.013  1.00  0.00      A    C
ATOM     30  HA  ALA A   3      18.894  -8.429 -14.275  1.00  0.00      A    H
ATOM     31  CB  ALA A   3      19.914  -6.543 -14.888  1.00  0.00      A    C
ATOM     32  HB1 ALA A   3      19.588  -5.752 -14.180  1.00  0.00      A    H
ATOM     33  HB2 ALA A   3      20.824  -7.104 -14.586  1.00  0.00      A    H
ATOM     34  HB3 ALA A   3      20.278  -6.027 -15.802  1.00  0.00      A    H
ATOM     35  C   ALA A   3      17.356  -7.099 -14.978  1.00  0.00      A    C
ATOM     36  O   ALA A   3      16.702  -7.002 -13.985  1.00  0.00      A    O
ATOM     37  N   SER A   4      16.935  -6.589 -16.137  1.00  0.00      A    N
ATOM     38  HN  SER A   4      17.644  -6.413 -16.815  1.00  0.00      A    H
ATOM     39  CA  SER A   4      15.521  -6.017 -16.360  1.00  0.00      A    C
ATOM     40  HA  SER A   4      15.178  -5.643 -15.406  1.00  0.00      A    H
ATOM     41  CB  SER A   4      15.440  -5.025 -17.484  1.00  0.00      A    C
ATOM     42  HB1 SER A   4      15.649  -5.500 -18.466  1.00  0.00      A    H
ATOM     43  HB2 SER A   4      14.458  -4.572 -17.737  1.00  0.00      A    H
ATOM     44  OG  SER A   4      16.270  -3.879 -17.175  1.00  0.00      A    O
ATOM     45  HG1 SER A   4      16.107  -3.287 -17.913  1.00  0.00      A    H
ATOM     46  C   SER A   4      14.588  -7.123 -16.736  1.00  0.00      A    C
ATOM     47  O   SER A   4      14.443  -7.499 -17.901  1.00  0.00      A    O
ATOM     48  N   ILE A   5      13.940  -7.820 -15.778  1.00  0.00      A    N
ATOM     49  HN  ILE A   5      13.824  -7.468 -14.853  1.00  0.00      A    H
ATOM     50  CA  ILE A   5      13.293  -9.121 -16.122  1.00  0.00      A    C
ATOM     51  HA  ILE A   5      13.728  -9.463 -17.049  1.00  0.00      A    H
ATOM     52  CB  ILE A   5      13.427 -10.199 -14.919  1.00  0.00      A    C
ATOM     53  HB  ILE A   5      12.976  -9.626 -14.080  1.00  0.00      A    H
ATOM     54  CG2 ILE A   5      12.643 -11.458 -15.169  1.00  0.00      A    C
ATOM     55 HG21 ILE A   5      13.229 -12.182 -15.774  1.00  0.00      A    H
ATOM     56 HG22 ILE A   5      12.545 -11.931 -14.169  1.00  0.00      A    H
ATOM     57 HG23 ILE A   5      11.611 -11.287 -15.543  1.00  0.00      A    H
ATOM     58  CG1 ILE A   5      14.972 -10.355 -14.771  1.00  0.00      A    C
ATOM     59 HG11 ILE A   5      15.406 -10.781 -15.701  1.00  0.00      A    H
ATOM     60 HG12 ILE A   5      15.424  -9.358 -14.586  1.00  0.00      A    H
ATOM     61  CD  ILE A   5      15.430 -11.157 -13.599  1.00  0.00      A    C
ATOM     62  HD1 ILE A   5      15.108 -10.606 -12.690  1.00  0.00      A    H
ATOM     63  HD2 ILE A   5      15.106 -12.219 -13.652  1.00  0.00      A    H
ATOM     64  HD3 ILE A   5      16.540 -11.189 -13.553  1.00  0.00      A    H
ATOM     65  C   ILE A   5      11.827  -8.855 -16.465  1.00  0.00      A    C
ATOM     66  O   ILE A   5      11.113  -8.243 -15.668  1.00  0.00      A    O
ATOM     67  N   ASP A   6      11.382  -9.246 -17.670  1.00  0.00      A    N
ATOM     68  HN  ASP A   6      11.929  -9.564 -18.441  1.00  0.00      A    H
ATOM     69  CA  ASP A   6      10.104  -8.930 -18.267  1.00  0.00      A    C
ATOM     70  HA  ASP A   6       9.371  -8.774 -17.490  1.00  0.00      A    H
ATOM     71  CB  ASP A   6      10.180  -7.653 -19.124  1.00  0.00      A    C
ATOM     72  HB1 ASP A   6      11.056  -7.031 -18.841  1.00  0.00      A    H
ATOM     73  HB2 ASP A   6      10.347  -7.832 -20.208  1.00  0.00      A    H
ATOM     74  CG  ASP A   6       8.941  -6.826 -18.945  1.00  0.00      A    C
ATOM     75  OD1 ASP A   6       7.877  -7.392 -19.329  1.00  0.00      A    O
ATOM     76  OD2 ASP A   6       8.978  -5.635 -18.618  1.00  0.00      A    O
ATOM     77  C   ASP A   6       9.434  -9.974 -19.091  1.00  0.00      A    C
ATOM     78  O   ASP A   6       9.766 -10.184 -20.260  1.00  0.00      A    O
ATOM     79  N   TRP A   7       8.508 -10.764 -18.497  1.00  0.00      A    N
ATOM     80  HN  TRP A   7       8.176 -10.610 -17.570  1.00  0.00      A    H
ATOM     81  CA  TRP A   7       7.924 -11.975 -19.090  1.00  0.00      A    C
ATOM     82  HA  TRP A   7       8.713 -12.382 -19.705  1.00  0.00      A    H
ATOM     83  CB  TRP A   7       7.501 -13.072 -18.100  1.00  0.00      A    C
ATOM     84  HB1 TRP A   7       6.911 -12.601 -17.286  1.00  0.00      A    H
ATOM     85  HB2 TRP A   7       6.925 -13.777 -18.738  1.00  0.00      A    H
ATOM     86  CG  TRP A   7       8.614 -13.833 -17.420  1.00  0.00      A    C
ATOM     87  CD1 TRP A   7       9.072 -13.671 -16.152  1.00  0.00      A    C
ATOM     88  HD1 TRP A   7       8.841 -12.885 -15.449  1.00  0.00      A    H
ATOM     89  NE1 TRP A   7      10.200 -14.420 -15.936  1.00  0.00      A    N
ATOM     90  HE1 TRP A   7      10.677 -14.336 -15.088  1.00  0.00      A    H
ATOM     91  CE2 TRP A   7      10.320 -15.308 -16.992  1.00  0.00      A    C
ATOM     92  CD2 TRP A   7       9.412 -14.916 -17.982  1.00  0.00      A    C
ATOM     93  CE3 TRP A   7       9.403 -15.561 -19.216  1.00  0.00      A    C
ATOM     94  HE3 TRP A   7       8.629 -15.336 -19.935  1.00  0.00      A    H
ATOM     95  CZ3 TRP A   7      10.411 -16.532 -19.417  1.00  0.00      A    C
ATOM     96  HZ3 TRP A   7      10.637 -16.924 -20.398  1.00  0.00      A    H
ATOM     97  CZ2 TRP A   7      11.269 -16.280 -17.159  1.00  0.00      A    C
ATOM     98  HZ2 TRP A   7      12.014 -16.464 -16.400  1.00  0.00      A    H
ATOM     99  CH2 TRP A   7      11.383 -16.813 -18.473  1.00  0.00      A    C
ATOM    100  HH2 TRP A   7      12.053 -17.616 -18.740  1.00  0.00      A    H
ATOM    101  C   TRP A   7       6.783 -11.442 -19.973  1.00  0.00      A    C
ATOM    102  O   TRP A   7       6.201 -12.225 -20.747  1.00  0.00      A    O
ATOM    103  N   ARG A   8       6.448 -10.115 -19.995  1.00  0.00      A    N
ATOM    104  HN  ARG A   8       6.991  -9.486 -19.444  1.00  0.00      A    H
ATOM    105  CA  ARG A   8       5.616  -9.624 -21.077  1.00  0.00      A    C
ATOM    106  HA  ARG A   8       4.848 -10.381 -21.131  1.00  0.00      A    H
ATOM    107  CB  ARG A   8       5.141  -8.178 -20.783  1.00  0.00      A    C
ATOM    108  HB1 ARG A   8       5.962  -7.453 -20.598  1.00  0.00      A    H
ATOM    109  HB2 ARG A   8       4.595  -7.736 -21.643  1.00  0.00      A    H
ATOM    110  CG  ARG A   8       4.224  -8.009 -19.556  1.00  0.00      A    C
ATOM    111  HG1 ARG A   8       3.227  -8.437 -19.795  1.00  0.00      A    H
ATOM    112  HG2 ARG A   8       4.623  -8.623 -18.720  1.00  0.00      A    H
ATOM    113  CD  ARG A   8       3.988  -6.603 -19.152  1.00  0.00      A    C
ATOM    114  HD1 ARG A   8       3.722  -6.040 -20.072  1.00  0.00      A    H
ATOM    115  HD2 ARG A   8       3.233  -6.510 -18.342  1.00  0.00      A    H
ATOM    116  NE  ARG A   8       5.293  -6.130 -18.622  1.00  0.00      A    N
ATOM    117  HE  ARG A   8       6.138  -6.559 -18.943  1.00  0.00      A    H
ATOM    118  CZ  ARG A   8       5.472  -5.050 -17.907  1.00  0.00      A    C
ATOM    119  NH1 ARG A   8       4.619  -4.143 -17.597  1.00  0.00      A    N
ATOM    120 HH11 ARG A   8       3.785  -4.028 -18.135  1.00  0.00      A    H
ATOM    121 HH12 ARG A   8       4.948  -3.316 -17.139  1.00  0.00      A    H
ATOM    122  NH2 ARG A   8       6.686  -4.668 -17.531  1.00  0.00      A    N
ATOM    123 HH21 ARG A   8       7.507  -5.119 -17.881  1.00  0.00      A    H
ATOM    124 HH22 ARG A   8       6.816  -3.725 -17.227  1.00  0.00      A    H
ATOM    125  C   ARG A   8       6.547  -9.457 -22.352  1.00  0.00      A    C
ATOM    126  O   ARG A   8       6.169  -9.816 -23.467  1.00  0.00      A    O
ATOM    127  N   THR A   9       7.772  -8.992 -22.263  1.00  0.00      A    N
ATOM    128  HN  THR A   9       8.187  -8.727 -21.396  1.00  0.00      A    H
ATOM    129  CA  THR A   9       8.704  -8.860 -23.374  1.00  0.00      A    C
ATOM    130  HA  THR A   9       8.089  -8.341 -24.095  1.00  0.00      A    H
ATOM    131  CB  THR A   9       9.949  -7.969 -23.026  1.00  0.00      A    C
ATOM    132  HB  THR A   9      10.580  -8.500 -22.281  1.00  0.00      A    H
ATOM    133  OG1 THR A   9       9.639  -6.621 -22.662  1.00  0.00      A    O
ATOM    134  HG1 THR A   9      10.471  -6.177 -22.481  1.00  0.00      A    H
ATOM    135  CG2 THR A   9      10.800  -7.723 -24.269  1.00  0.00      A    C
ATOM    136 HG21 THR A   9      10.152  -7.192 -24.999  1.00  0.00      A    H
ATOM    137 HG22 THR A   9      11.700  -7.091 -24.116  1.00  0.00      A    H
ATOM    138 HG23 THR A   9      11.140  -8.720 -24.622  1.00  0.00      A    H
ATOM    139  C   THR A   9       9.141 -10.194 -23.918  1.00  0.00      A    C
ATOM    140  O   THR A   9       9.064 -10.461 -25.099  1.00  0.00      A    O
ATOM    141  N   LEU A  10       9.549 -11.052 -22.946  1.00  0.00      A    N
ATOM    142  HN  LEU A  10       9.544 -10.890 -21.962  1.00  0.00      A    H
ATOM    143  CA  LEU A  10       9.915 -12.434 -23.276  1.00  0.00      A    C
ATOM    144  HA  LEU A  10      10.707 -12.277 -23.992  1.00  0.00      A    H
ATOM    145  CB  LEU A  10      10.489 -13.250 -22.063  1.00  0.00      A    C
ATOM    146  HB1 LEU A  10       9.678 -13.273 -21.304  1.00  0.00      A    H
ATOM    147  HB2 LEU A  10      10.829 -14.253 -22.398  1.00  0.00      A    H
ATOM    148  CG  LEU A  10      11.799 -12.686 -21.480  1.00  0.00      A    C
ATOM    149  HG  LEU A  10      11.632 -11.631 -21.176  1.00  0.00      A    H
ATOM    150  CD1 LEU A  10      12.339 -13.354 -20.187  1.00  0.00      A    C
ATOM    151 HD11 LEU A  10      13.170 -12.692 -19.861  1.00  0.00      A    H
ATOM    152 HD12 LEU A  10      11.508 -13.334 -19.450  1.00  0.00      A    H
ATOM    153 HD13 LEU A  10      12.657 -14.384 -20.456  1.00  0.00      A    H
ATOM    154  CD2 LEU A  10      12.988 -12.716 -22.470  1.00  0.00      A    C
ATOM    155 HD21 LEU A  10      13.168 -13.787 -22.705  1.00  0.00      A    H
ATOM    156 HD22 LEU A  10      12.730 -12.129 -23.377  1.00  0.00      A    H
ATOM    157 HD23 LEU A  10      13.894 -12.270 -22.008  1.00  0.00      A    H
ATOM    158  C   LEU A  10       8.830 -13.276 -23.999  1.00  0.00      A    C
ATOM    159  O   LEU A  10       9.097 -13.741 -25.104  1.00  0.00      A    O
ATOM    160  N   GLY A  11       7.615 -13.355 -23.418  1.00  0.00      A    N
ATOM    161  HN  GLY A  11       7.446 -12.884 -22.556  1.00  0.00      A    H
ATOM    162  CA  GLY A  11       6.507 -13.952 -24.157  1.00  0.00      A    C
ATOM    163  HA1 GLY A  11       5.668 -13.271 -24.161  1.00  0.00      A    H
ATOM    164  HA2 GLY A  11       6.707 -14.477 -25.079  1.00  0.00      A    H
ATOM    165  C   GLY A  11       6.085 -15.148 -23.413  1.00  0.00      A    C
ATOM    166  O   GLY A  11       6.336 -16.228 -23.870  1.00  0.00      A    O
ATOM    167  N   ALA A  12       5.466 -15.026 -22.244  1.00  0.00      A    N
ATOM    168  HN  ALA A  12       5.230 -14.128 -21.883  1.00  0.00      A    H
ATOM    169  CA  ALA A  12       4.883 -16.097 -21.480  1.00  0.00      A    C
ATOM    170  HA  ALA A  12       5.092 -17.102 -21.818  1.00  0.00      A    H
ATOM    171  CB  ALA A  12       5.633 -16.066 -20.142  1.00  0.00      A    C
ATOM    172  HB1 ALA A  12       5.342 -17.013 -19.639  1.00  0.00      A    H
ATOM    173  HB2 ALA A  12       6.724 -16.083 -20.349  1.00  0.00      A    H
ATOM    174  HB3 ALA A  12       5.436 -15.201 -19.473  1.00  0.00      A    H
ATOM    175  C   ALA A  12       3.370 -15.991 -21.382  1.00  0.00      A    C
ATOM    176  O   ALA A  12       2.660 -16.248 -22.335  1.00  0.00      A    O
ATOM    177  N   VAL A  13       2.879 -15.548 -20.222  1.00  0.00      A    N
ATOM    178  HN  VAL A  13       3.510 -15.302 -19.489  1.00  0.00      A    H
ATOM    179  CA  VAL A  13       1.452 -15.424 -19.809  1.00  0.00      A    C
ATOM    180  HA  VAL A  13       1.081 -16.417 -20.017  1.00  0.00      A    H
ATOM    181  CB  VAL A  13       1.288 -15.108 -18.301  1.00  0.00      A    C
ATOM    182  HB  VAL A  13       1.159 -14.012 -18.169  1.00  0.00      A    H
ATOM    183  CG1 VAL A  13       0.058 -15.774 -17.554  1.00  0.00      A    C
ATOM    184 HG11 VAL A  13      -0.835 -15.253 -17.958  1.00  0.00      A    H
ATOM    185 HG12 VAL A  13       0.148 -16.880 -17.607  1.00  0.00      A    H
ATOM    186 HG13 VAL A  13       0.293 -15.490 -16.506  1.00  0.00      A    H
ATOM    187  CG2 VAL A  13       2.585 -15.501 -17.606  1.00  0.00      A    C
ATOM    188 HG21 VAL A  13       2.964 -16.519 -17.840  1.00  0.00      A    H
ATOM    189 HG22 VAL A  13       3.334 -14.746 -17.926  1.00  0.00      A    H
ATOM    190 HG23 VAL A  13       2.402 -15.388 -16.516  1.00  0.00      A    H
ATOM    191  C   VAL A  13       0.504 -14.463 -20.566  1.00  0.00      A    C
ATOM    192  O   VAL A  13       0.843 -13.393 -21.064  1.00  0.00      A    O
ATOM    193  N   THR A  14      -0.753 -14.913 -20.596  1.00  0.00      A    N
ATOM    194  HN  THR A  14      -1.071 -15.706 -20.081  1.00  0.00      A    H
ATOM    195  CA  THR A  14      -1.759 -14.447 -21.483  1.00  0.00      A    C
ATOM    196  HA  THR A  14      -1.243 -14.240 -22.409  1.00  0.00      A    H
ATOM    197  CB  THR A  14      -2.671 -15.605 -21.754  1.00  0.00      A    C
ATOM    198  HB  THR A  14      -3.615 -15.295 -22.252  1.00  0.00      A    H
ATOM    199  OG1 THR A  14      -3.030 -16.202 -20.521  1.00  0.00      A    O
ATOM    200  HG1 THR A  14      -3.664 -16.907 -20.673  1.00  0.00      A    H
ATOM    201  CG2 THR A  14      -1.974 -16.589 -22.600  1.00  0.00      A    C
ATOM    202 HG21 THR A  14      -2.648 -17.469 -22.670  1.00  0.00      A    H
ATOM    203 HG22 THR A  14      -1.702 -16.288 -23.634  1.00  0.00      A    H
ATOM    204 HG23 THR A  14      -1.061 -16.953 -22.084  1.00  0.00      A    H
ATOM    205  C   THR A  14      -2.356 -13.193 -21.067  1.00  0.00      A    C
ATOM    206  O   THR A  14      -1.901 -12.729 -20.002  1.00  0.00      A    O
ATOM    207  N   PRO A  15      -3.226 -12.518 -21.830  1.00  0.00      A    N
ATOM    208  CD  PRO A  15      -3.429 -12.801 -23.279  1.00  0.00      A    C
ATOM    209  HD1 PRO A  15      -3.608 -13.881 -23.472  1.00  0.00      A    H
ATOM    210  HD2 PRO A  15      -2.599 -12.351 -23.864  1.00  0.00      A    H
ATOM    211  CA  PRO A  15      -3.685 -11.172 -21.532  1.00  0.00      A    C
ATOM    212  HA  PRO A  15      -2.822 -10.528 -21.449  1.00  0.00      A    H
ATOM    213  CB  PRO A  15      -4.537 -10.832 -22.793  1.00  0.00      A    C
ATOM    214  HB1 PRO A  15      -5.515 -10.421 -22.461  1.00  0.00      A    H
ATOM    215  HB2 PRO A  15      -4.010 -10.016 -23.332  1.00  0.00      A    H
ATOM    216  CG  PRO A  15      -4.624 -12.023 -23.688  1.00  0.00      A    C
ATOM    217  HG1 PRO A  15      -5.591 -12.500 -23.420  1.00  0.00      A    H
ATOM    218  HG2 PRO A  15      -4.650 -11.799 -24.776  1.00  0.00      A    H
ATOM    219  C   PRO A  15      -4.603 -11.117 -20.281  1.00  0.00      A    C
ATOM    220  O   PRO A  15      -5.025 -12.212 -19.839  1.00  0.00      A    O
ATOM    221  N   ILE A  16      -4.945  -9.915 -19.817  1.00  0.00      A    N
ATOM    222  HN  ILE A  16      -4.743  -9.102 -20.358  1.00  0.00      A    H
ATOM    223  CA  ILE A  16      -5.717  -9.817 -18.616  1.00  0.00      A    C
ATOM    224  HA  ILE A  16      -5.205 -10.479 -17.934  1.00  0.00      A    H
ATOM    225  CB  ILE A  16      -5.976  -8.372 -18.167  1.00  0.00      A    C
ATOM    226  HB  ILE A  16      -6.192  -7.778 -19.080  1.00  0.00      A    H
ATOM    227  CG2 ILE A  16      -7.114  -8.311 -17.145  1.00  0.00      A    C
ATOM    228 HG21 ILE A  16      -6.815  -8.907 -16.257  1.00  0.00      A    H
ATOM    229 HG22 ILE A  16      -7.230  -7.238 -16.882  1.00  0.00      A    H
ATOM    230 HG23 ILE A  16      -8.119  -8.567 -17.545  1.00  0.00      A    H
ATOM    231  CG1 ILE A  16      -4.636  -7.840 -17.598  1.00  0.00      A    C
ATOM    232 HG11 ILE A  16      -3.965  -8.102 -18.443  1.00  0.00      A    H
ATOM    233 HG12 ILE A  16      -4.710  -6.736 -17.495  1.00  0.00      A    H
ATOM    234  CD  ILE A  16      -4.233  -8.286 -16.220  1.00  0.00      A    C
ATOM    235  HD1 ILE A  16      -3.243  -7.890 -15.909  1.00  0.00      A    H
ATOM    236  HD2 ILE A  16      -4.986  -7.870 -15.517  1.00  0.00      A    H
ATOM    237  HD3 ILE A  16      -4.277  -9.392 -16.119  1.00  0.00      A    H
ATOM    238  C   ILE A  16      -7.023 -10.570 -18.763  1.00  0.00      A    C
ATOM    239  O   ILE A  16      -7.866 -10.269 -19.519  1.00  0.00      A    O
ATOM    240  N   LYS A  17      -7.187 -11.621 -17.959  1.00  0.00      A    N
ATOM    241  HN  LYS A  17      -6.355 -11.945 -17.516  1.00  0.00      A    H
ATOM    242  CA  LYS A  17      -8.452 -12.393 -17.783  1.00  0.00      A    C
ATOM    243  HA  LYS A  17      -9.173 -12.168 -18.555  1.00  0.00      A    H
ATOM    244  CB  LYS A  17      -8.234 -13.816 -18.071  1.00  0.00      A    C
ATOM    245  HB1 LYS A  17      -9.162 -14.428 -18.068  1.00  0.00      A    H
ATOM    246  HB2 LYS A  17      -7.864 -13.880 -19.117  1.00  0.00      A    H
ATOM    247  CG  LYS A  17      -7.178 -14.573 -17.200  1.00  0.00      A    C
ATOM    248  HG1 LYS A  17      -6.122 -14.317 -17.433  1.00  0.00      A    H
ATOM    249  HG2 LYS A  17      -7.237 -14.281 -16.129  1.00  0.00      A    H
ATOM    250  CD  LYS A  17      -7.281 -16.110 -17.468  1.00  0.00      A    C
ATOM    251  HD1 LYS A  17      -6.639 -16.601 -16.706  1.00  0.00      A    H
ATOM    252  HD2 LYS A  17      -8.336 -16.419 -17.307  1.00  0.00      A    H
ATOM    253  CE  LYS A  17      -6.889 -16.419 -18.929  1.00  0.00      A    C
ATOM    254  HE1 LYS A  17      -7.480 -15.863 -19.689  1.00  0.00      A    H
ATOM    255  HE2 LYS A  17      -5.837 -16.071 -19.010  1.00  0.00      A    H
ATOM    256  NZ  LYS A  17      -7.048 -17.823 -19.250  1.00  0.00      A    N
ATOM    257  HZ1 LYS A  17      -7.542 -17.822 -20.165  1.00  0.00      A    H
ATOM    258  HZ2 LYS A  17      -6.179 -18.342 -19.489  1.00  0.00      A    H
ATOM    259  HZ3 LYS A  17      -7.673 -18.371 -18.624  1.00  0.00      A    H
ATOM    260  C   LYS A  17      -9.197 -11.917 -16.532  1.00  0.00      A    C
ATOM    261  O   LYS A  17      -8.761 -12.117 -15.417  1.00  0.00      A    O
ATOM    262  N   ASN A  18     -10.339 -11.282 -16.796  1.00  0.00      A    N
ATOM    263  HN  ASN A  18     -10.733 -11.186 -17.706  1.00  0.00      A    H
ATOM    264  CA  ASN A  18     -11.134 -10.760 -15.737  1.00  0.00      A    C
ATOM    265  HA  ASN A  18     -10.409 -10.577 -14.958  1.00  0.00      A    H
ATOM    266  CB  ASN A  18     -11.928  -9.569 -16.158  1.00  0.00      A    C
ATOM    267  HB1 ASN A  18     -11.412  -8.853 -16.832  1.00  0.00      A    H
ATOM    268  HB2 ASN A  18     -12.683 -10.015 -16.840  1.00  0.00      A    H
ATOM    269  CG  ASN A  18     -12.619  -8.846 -15.010  1.00  0.00      A    C
ATOM    270  OD1 ASN A  18     -12.178  -8.760 -13.873  1.00  0.00      A    O
ATOM    271  ND2 ASN A  18     -13.848  -8.375 -15.317  1.00  0.00      A    N
ATOM    272 HD21 ASN A  18     -14.494  -8.108 -14.602  1.00  0.00      A    H
ATOM    273 HD22 ASN A  18     -14.107  -8.461 -16.279  1.00  0.00      A    H
ATOM    274  C   ASN A  18     -12.027 -11.797 -15.135  1.00  0.00      A    C
ATOM    275  O   ASN A  18     -12.875 -12.436 -15.761  1.00  0.00      A    O
ATOM    276  N   GLN A  19     -11.913 -11.954 -13.798  1.00  0.00      A    N
ATOM    277  HN  GLN A  19     -11.228 -11.474 -13.255  1.00  0.00      A    H
ATOM    278  CA  GLN A  19     -12.617 -12.987 -13.038  1.00  0.00      A    C
ATOM    279  HA  GLN A  19     -12.360 -13.939 -13.478  1.00  0.00      A    H
ATOM    280  CB  GLN A  19     -12.054 -13.002 -11.580  1.00  0.00      A    C
ATOM    281  HB1 GLN A  19     -12.410 -13.954 -11.131  1.00  0.00      A    H
ATOM    282  HB2 GLN A  19     -10.945 -13.009 -11.654  1.00  0.00      A    H
ATOM    283  CG  GLN A  19     -12.588 -11.902 -10.720  1.00  0.00      A    C
ATOM    284  HG1 GLN A  19     -12.328 -10.950 -11.232  1.00  0.00      A    H
ATOM    285  HG2 GLN A  19     -13.681 -12.034 -10.574  1.00  0.00      A    H
ATOM    286  CD  GLN A  19     -11.947 -11.981  -9.289  1.00  0.00      A    C
ATOM    287  OE1 GLN A  19     -10.712 -11.921  -9.159  1.00  0.00      A    O
ATOM    288  NE2 GLN A  19     -12.801 -12.166  -8.317  1.00  0.00      A    N
ATOM    289 HE21 GLN A  19     -12.591 -11.665  -7.477  1.00  0.00      A    H
ATOM    290 HE22 GLN A  19     -13.781 -12.301  -8.462  1.00  0.00      A    H
ATOM    291  C   GLN A  19     -14.122 -12.923 -13.080  1.00  0.00      A    C
ATOM    292  O   GLN A  19     -14.859 -13.924 -13.101  1.00  0.00      A    O
ATOM    293  N   GLY A  20     -14.608 -11.677 -13.024  1.00  0.00      A    N
ATOM    294  HN  GLY A  20     -13.986 -10.898 -13.026  1.00  0.00      A    H
ATOM    295  CA  GLY A  20     -16.010 -11.353 -13.035  1.00  0.00      A    C
ATOM    296  HA1 GLY A  20     -16.118 -10.335 -13.381  1.00  0.00      A    H
ATOM    297  HA2 GLY A  20     -16.535 -12.061 -13.658  1.00  0.00      A    H
ATOM    298  C   GLY A  20     -16.671 -11.381 -11.662  1.00  0.00      A    C
ATOM    299  O   GLY A  20     -16.431 -10.531 -10.766  1.00  0.00      A    O
ATOM    300  N   GLN A  21     -17.539 -12.438 -11.481  1.00  0.00      A    N
ATOM    301  HN  GLN A  21     -17.680 -13.104 -12.210  1.00  0.00      A    H
ATOM    302  CA  GLN A  21     -18.547 -12.589 -10.428  1.00  0.00      A    C
ATOM    303  HA  GLN A  21     -18.802 -11.587 -10.114  1.00  0.00      A    H
ATOM    304  CB  GLN A  21     -19.881 -13.388 -10.722  1.00  0.00      A    C
ATOM    305  HB1 GLN A  21     -20.496 -12.991 -11.558  1.00  0.00      A    H
ATOM    306  HB2 GLN A  21     -19.668 -14.443 -10.997  1.00  0.00      A    H
ATOM    307  CG  GLN A  21     -20.989 -13.188  -9.648  1.00  0.00      A    C
ATOM    308  HG1 GLN A  21     -20.685 -13.695  -8.708  1.00  0.00      A    H
ATOM    309  HG2 GLN A  21     -21.286 -12.119  -9.605  1.00  0.00      A    H
ATOM    310  CD  GLN A  21     -22.218 -13.961 -10.088  1.00  0.00      A    C
ATOM    311  OE1 GLN A  21     -23.379 -13.519  -9.953  1.00  0.00      A    O
ATOM    312  NE2 GLN A  21     -22.097 -15.262 -10.409  1.00  0.00      A    N
ATOM    313 HE21 GLN A  21     -22.992 -15.697 -10.505  1.00  0.00      A    H
ATOM    314 HE22 GLN A  21     -21.219 -15.740 -10.405  1.00  0.00      A    H
ATOM    315  C   GLN A  21     -17.962 -13.157  -9.219  1.00  0.00      A    C
ATOM    316  O   GLN A  21     -18.199 -12.682  -8.094  1.00  0.00      A    O
ATOM    317  N   CYS A  22     -17.270 -14.303  -9.350  1.00  0.00      A    N
ATOM    318  HN  CYS A  22     -16.998 -14.775 -10.185  1.00  0.00      A    H
ATOM    319  CA  CYS A  22     -16.919 -15.079  -8.191  1.00  0.00      A    C
ATOM    320  HA  CYS A  22     -17.480 -14.826  -7.304  1.00  0.00      A    H
ATOM    321  CB  CYS A  22     -16.903 -16.678  -8.338  1.00  0.00      A    C
ATOM    322  HB1 CYS A  22     -16.376 -16.905  -9.289  1.00  0.00      A    H
ATOM    323  HB2 CYS A  22     -16.339 -17.284  -7.598  1.00  0.00      A    H
ATOM    324  SG  CYS A  22     -18.548 -17.355  -8.362  1.00  0.00      A    S
ATOM    325  C   CYS A  22     -15.463 -14.702  -7.773  1.00  0.00      A    C
ATOM    326  O   CYS A  22     -14.728 -14.071  -8.508  1.00  0.00      A    O
ATOM    327  N   GLY A  23     -15.018 -15.137  -6.593  1.00  0.00      A    N
ATOM    328  HN  GLY A  23     -15.609 -15.784  -6.118  1.00  0.00      A    H
ATOM    329  CA  GLY A  23     -13.698 -14.857  -6.147  1.00  0.00      A    C
ATOM    330  HA1 GLY A  23     -13.367 -13.887  -6.487  1.00  0.00      A    H
ATOM    331  HA2 GLY A  23     -13.649 -15.171  -5.115  1.00  0.00      A    H
ATOM    332  C   GLY A  23     -12.731 -15.873  -6.716  1.00  0.00      A    C
ATOM    333  O   GLY A  23     -11.971 -16.424  -5.969  1.00  0.00      A    O
ATOM    334  N   CYS A  24     -12.728 -16.090  -7.974  1.00  0.00      A    N
ATOM    335  HN  CYS A  24     -13.367 -15.527  -8.493  1.00  0.00      A    H
ATOM    336  CA  CYS A  24     -12.054 -17.219  -8.575  1.00  0.00      A    C
ATOM    337  HA  CYS A  24     -11.896 -18.036  -7.887  1.00  0.00      A    H
ATOM    338  CB  CYS A  24     -12.837 -17.813  -9.724  1.00  0.00      A    C
ATOM    339  HB1 CYS A  24     -13.149 -17.038 -10.457  1.00  0.00      A    H
ATOM    340  HB2 CYS A  24     -12.254 -18.552 -10.314  1.00  0.00      A    H
ATOM    341  SG  CYS A  24     -14.421 -18.739  -9.275  1.00  0.00      A    S
ATOM    342  HG1 CYS A  24     -13.683 -19.725  -8.787  1.00  0.00      A    H
ATOM    343  C   CYS A  24     -10.692 -16.796  -9.103  1.00  0.00      A    C
ATOM    344  O   CYS A  24     -10.409 -16.921 -10.259  1.00  0.00      A    O
ATOM    345  N   CYS A  25      -9.924 -16.141  -8.239  1.00  0.00      A    N
ATOM    346  HN  CYS A  25     -10.237 -15.910  -7.321  1.00  0.00      A    H
ATOM    347  CA  CYS A  25      -8.569 -15.739  -8.530  1.00  0.00      A    C
ATOM    348  HA  CYS A  25      -8.756 -15.103  -9.383  1.00  0.00      A    H
ATOM    349  CB  CYS A  25      -8.034 -14.850  -7.334  1.00  0.00      A    C
ATOM    350  HB1 CYS A  25      -6.962 -14.696  -7.583  1.00  0.00      A    H
ATOM    351  HB2 CYS A  25      -8.510 -13.849  -7.411  1.00  0.00      A    H
ATOM    352  SG  CYS A  25      -8.401 -15.632  -5.696  1.00  0.00      A    S
ATOM    353  C   CYS A  25      -7.597 -16.784  -8.903  1.00  0.00      A    C
ATOM    354  O   CYS A  25      -7.053 -16.793 -10.031  1.00  0.00      A    O
ATOM    355  N   TRP A  26      -7.393 -17.835  -7.989  1.00  0.00      A    N
ATOM    356  HN  TRP A  26      -7.634 -17.614  -7.047  1.00  0.00      A    H
ATOM    357  CA  TRP A  26      -6.847 -19.168  -8.196  1.00  0.00      A    C
ATOM    358  HA  TRP A  26      -5.783 -19.130  -8.016  1.00  0.00      A    H
ATOM    359  CB  TRP A  26      -7.448 -20.190  -7.150  1.00  0.00      A    C
ATOM    360  HB1 TRP A  26      -6.822 -21.106  -7.213  1.00  0.00      A    H
ATOM    361  HB2 TRP A  26      -7.183 -19.703  -6.187  1.00  0.00      A    H
ATOM    362  CG  TRP A  26      -8.921 -20.448  -7.153  1.00  0.00      A    C
ATOM    363  CD1 TRP A  26      -9.954 -19.622  -6.955  1.00  0.00      A    C
ATOM    364  HD1 TRP A  26      -9.802 -18.678  -6.452  1.00  0.00      A    H
ATOM    365  NE1 TRP A  26     -11.217 -20.287  -6.993  1.00  0.00      A    N
ATOM    366  HE1 TRP A  26     -12.104 -19.975  -6.732  1.00  0.00      A    H
ATOM    367  CE2 TRP A  26     -10.953 -21.589  -7.344  1.00  0.00      A    C
ATOM    368  CD2 TRP A  26      -9.538 -21.760  -7.432  1.00  0.00      A    C
ATOM    369  CE3 TRP A  26      -8.973 -22.965  -7.791  1.00  0.00      A    C
ATOM    370  HE3 TRP A  26      -7.913 -22.923  -7.991  1.00  0.00      A    H
ATOM    371  CZ3 TRP A  26      -9.748 -24.067  -7.906  1.00  0.00      A    C
ATOM    372  HZ3 TRP A  26      -9.288 -25.042  -7.969  1.00  0.00      A    H
ATOM    373  CZ2 TRP A  26     -11.773 -22.678  -7.608  1.00  0.00      A    C
ATOM    374  HZ2 TRP A  26     -12.833 -22.576  -7.787  1.00  0.00      A    H
ATOM    375  CH2 TRP A  26     -11.192 -23.975  -7.754  1.00  0.00      A    C
ATOM    376  HH2 TRP A  26     -11.756 -24.895  -7.799  1.00  0.00      A    H
ATOM    377  C   TRP A  26      -7.003 -19.706  -9.548  1.00  0.00      A    C
ATOM    378  O   TRP A  26      -6.038 -19.859 -10.286  1.00  0.00      A    O
ATOM    379  N   ALA A  27      -8.268 -19.904  -9.906  1.00  0.00      A    N
ATOM    380  HN  ALA A  27      -9.041 -19.853  -9.278  1.00  0.00      A    H
ATOM    381  CA  ALA A  27      -8.638 -20.492 -11.199  1.00  0.00      A    C
ATOM    382  HA  ALA A  27      -8.102 -21.428 -11.249  1.00  0.00      A    H
ATOM    383  CB  ALA A  27     -10.142 -20.832 -11.362  1.00  0.00      A    C
ATOM    384  HB1 ALA A  27     -10.431 -21.083 -12.405  1.00  0.00      A    H
ATOM    385  HB2 ALA A  27     -10.441 -21.692 -10.725  1.00  0.00      A    H
ATOM    386  HB3 ALA A  27     -10.759 -19.931 -11.158  1.00  0.00      A    H
ATOM    387  C   ALA A  27      -8.031 -19.763 -12.357  1.00  0.00      A    C
ATOM    388  O   ALA A  27      -7.283 -20.253 -13.152  1.00  0.00      A    O
ATOM    389  N   PHE A  28      -8.394 -18.456 -12.416  1.00  0.00      A    N
ATOM    390  HN  PHE A  28      -9.003 -18.089 -11.716  1.00  0.00      A    H
ATOM    391  CA  PHE A  28      -7.874 -17.542 -13.441  1.00  0.00      A    C
ATOM    392  HA  PHE A  28      -8.241 -18.040 -14.326  1.00  0.00      A    H
ATOM    393  CB  PHE A  28      -8.498 -16.122 -13.208  1.00  0.00      A    C
ATOM    394  HB1 PHE A  28      -8.659 -15.979 -12.118  1.00  0.00      A    H
ATOM    395  HB2 PHE A  28      -7.736 -15.407 -13.583  1.00  0.00      A    H
ATOM    396  CG  PHE A  28      -9.898 -16.045 -13.841  1.00  0.00      A    C
ATOM    397  CD1 PHE A  28     -11.022 -16.773 -13.371  1.00  0.00      A    C
ATOM    398  HD1 PHE A  28     -11.044 -17.429 -12.513  1.00  0.00      A    H
ATOM    399  CE1 PHE A  28     -12.270 -16.652 -14.042  1.00  0.00      A    C
ATOM    400  HE1 PHE A  28     -13.120 -17.220 -13.696  1.00  0.00      A    H
ATOM    401  CZ  PHE A  28     -12.331 -15.941 -15.244  1.00  0.00      A    C
ATOM    402  HZ  PHE A  28     -13.288 -15.847 -15.734  1.00  0.00      A    H
ATOM    403  CD2 PHE A  28     -10.026 -15.199 -14.940  1.00  0.00      A    C
ATOM    404  HD2 PHE A  28      -9.210 -14.549 -15.219  1.00  0.00      A    H
ATOM    405  CE2 PHE A  28     -11.250 -15.201 -15.649  1.00  0.00      A    C
ATOM    406  HE2 PHE A  28     -11.277 -14.488 -16.460  1.00  0.00      A    H
ATOM    407  C   PHE A  28      -6.368 -17.568 -13.480  1.00  0.00      A    C
ATOM    408  O   PHE A  28      -5.771 -17.751 -14.570  1.00  0.00      A    O
ATOM    409  N   SER A  29      -5.620 -17.424 -12.321  1.00  0.00      A    N
ATOM    410  HN  SER A  29      -6.096 -17.264 -11.460  1.00  0.00      A    H
ATOM    411  CA  SER A  29      -4.161 -17.464 -12.384  1.00  0.00      A    C
ATOM    412  HA  SER A  29      -3.960 -16.734 -13.155  1.00  0.00      A    H
ATOM    413  CB  SER A  29      -3.513 -17.113 -11.049  1.00  0.00      A    C
ATOM    414  HB1 SER A  29      -3.889 -16.073 -10.955  1.00  0.00      A    H
ATOM    415  HB2 SER A  29      -3.879 -17.759 -10.222  1.00  0.00      A    H
ATOM    416  OG  SER A  29      -2.055 -17.143 -11.123  1.00  0.00      A    O
ATOM    417  HG1 SER A  29      -1.710 -17.498 -10.300  1.00  0.00      A    H
ATOM    418  C   SER A  29      -3.614 -18.740 -12.947  1.00  0.00      A    C
ATOM    419  O   SER A  29      -2.861 -18.852 -13.900  1.00  0.00      A    O
ATOM    420  N   ALA A  30      -4.004 -19.854 -12.326  1.00  0.00      A    N
ATOM    421  HN  ALA A  30      -4.718 -19.813 -11.632  1.00  0.00      A    H
ATOM    422  CA  ALA A  30      -3.610 -21.199 -12.642  1.00  0.00      A    C
ATOM    423  HA  ALA A  30      -2.567 -21.382 -12.429  1.00  0.00      A    H
ATOM    424  CB  ALA A  30      -4.398 -22.206 -11.803  1.00  0.00      A    C
ATOM    425  HB1 ALA A  30      -4.191 -23.253 -12.113  1.00  0.00      A    H
ATOM    426  HB2 ALA A  30      -4.127 -22.098 -10.731  1.00  0.00      A    H
ATOM    427  HB3 ALA A  30      -5.481 -22.018 -11.964  1.00  0.00      A    H
ATOM    428  C   ALA A  30      -3.836 -21.543 -14.161  1.00  0.00      A    C
ATOM    429  O   ALA A  30      -3.031 -22.270 -14.839  1.00  0.00      A    O
ATOM    430  N   VAL A  31      -5.023 -21.160 -14.737  1.00  0.00      A    N
ATOM    431  HN  VAL A  31      -5.792 -20.825 -14.199  1.00  0.00      A    H
ATOM    432  CA  VAL A  31      -5.263 -21.487 -16.085  1.00  0.00      A    C
ATOM    433  HA  VAL A  31      -5.080 -22.518 -16.349  1.00  0.00      A    H
ATOM    434  CB  VAL A  31      -6.782 -21.216 -16.456  1.00  0.00      A    C
ATOM    435  HB  VAL A  31      -7.131 -20.227 -16.088  1.00  0.00      A    H
ATOM    436  CG1 VAL A  31      -7.013 -21.195 -17.990  1.00  0.00      A    C
ATOM    437 HG11 VAL A  31      -7.074 -22.242 -18.356  1.00  0.00      A    H
ATOM    438 HG12 VAL A  31      -8.028 -20.798 -18.205  1.00  0.00      A    H
ATOM    439 HG13 VAL A  31      -6.267 -20.665 -18.621  1.00  0.00      A    H
ATOM    440  CG2 VAL A  31      -7.562 -22.314 -15.767  1.00  0.00      A    C
ATOM    441 HG21 VAL A  31      -7.210 -23.276 -16.197  1.00  0.00      A    H
ATOM    442 HG22 VAL A  31      -7.398 -22.371 -14.670  1.00  0.00      A    H
ATOM    443 HG23 VAL A  31      -8.668 -22.274 -15.875  1.00  0.00      A    H
ATOM    444  C   VAL A  31      -4.395 -20.654 -16.976  1.00  0.00      A    C
ATOM    445  O   VAL A  31      -3.687 -21.162 -17.793  1.00  0.00      A    O
ATOM    446  N   ALA A  32      -4.274 -19.317 -16.658  1.00  0.00      A    N
ATOM    447  HN  ALA A  32      -4.910 -18.876 -16.030  1.00  0.00      A    H
ATOM    448  CA  ALA A  32      -3.435 -18.412 -17.347  1.00  0.00      A    C
ATOM    449  HA  ALA A  32      -3.799 -18.402 -18.364  1.00  0.00      A    H
ATOM    450  CB  ALA A  32      -3.568 -16.990 -16.760  1.00  0.00      A    C
ATOM    451  HB1 ALA A  32      -2.783 -16.291 -17.120  1.00  0.00      A    H
ATOM    452  HB2 ALA A  32      -4.515 -16.460 -16.998  1.00  0.00      A    H
ATOM    453  HB3 ALA A  32      -3.497 -16.981 -15.651  1.00  0.00      A    H
ATOM    454  C   ALA A  32      -2.007 -18.832 -17.312  1.00  0.00      A    C
ATOM    455  O   ALA A  32      -1.269 -18.888 -18.314  1.00  0.00      A    O
ATOM    456  N   SER A  33      -1.457 -19.254 -16.128  1.00  0.00      A    N
ATOM    457  HN  SER A  33      -2.081 -19.064 -15.374  1.00  0.00      A    H
ATOM    458  CA  SER A  33      -0.225 -20.043 -15.955  1.00  0.00      A    C
ATOM    459  HA  SER A  33       0.597 -19.375 -16.164  1.00  0.00      A    H
ATOM    460  CB  SER A  33      -0.006 -20.467 -14.453  1.00  0.00      A    C
ATOM    461  HB1 SER A  33      -0.841 -21.061 -14.022  1.00  0.00      A    H
ATOM    462  HB2 SER A  33       0.944 -21.041 -14.437  1.00  0.00      A    H
ATOM    463  OG  SER A  33       0.247 -19.417 -13.544  1.00  0.00      A    O
ATOM    464  HG1 SER A  33      -0.604 -18.985 -13.441  1.00  0.00      A    H
ATOM    465  C   SER A  33       0.006 -21.260 -16.816  1.00  0.00      A    C
ATOM    466  O   SER A  33       1.110 -21.535 -17.270  1.00  0.00      A    O
ATOM    467  N   THR A  34      -1.062 -22.157 -17.030  1.00  0.00      A    N
ATOM    468  HN  THR A  34      -1.906 -21.892 -16.571  1.00  0.00      A    H
ATOM    469  CA  THR A  34      -1.018 -23.316 -17.893  1.00  0.00      A    C
ATOM    470  HA  THR A  34      -0.146 -23.874 -17.585  1.00  0.00      A    H
ATOM    471  CB  THR A  34      -2.318 -24.255 -17.742  1.00  0.00      A    C
ATOM    472  HB  THR A  34      -3.119 -23.800 -18.362  1.00  0.00      A    H
ATOM    473  OG1 THR A  34      -2.783 -24.482 -16.437  1.00  0.00      A    O
ATOM    474  HG1 THR A  34      -2.837 -23.690 -15.897  1.00  0.00      A    H
ATOM    475  CG2 THR A  34      -2.118 -25.675 -18.314  1.00  0.00      A    C
ATOM    476 HG21 THR A  34      -1.603 -25.649 -19.298  1.00  0.00      A    H
ATOM    477 HG22 THR A  34      -1.522 -26.382 -17.699  1.00  0.00      A    H
ATOM    478 HG23 THR A  34      -3.002 -26.330 -18.468  1.00  0.00      A    H
ATOM    479  C   THR A  34      -0.878 -22.914 -19.388  1.00  0.00      A    C
ATOM    480  O   THR A  34      -0.076 -23.354 -20.227  1.00  0.00      A    O
ATOM    481  N   GLU A  35      -1.518 -21.811 -19.648  1.00  0.00      A    N
ATOM    482  HN  GLU A  35      -2.049 -21.412 -18.905  1.00  0.00      A    H
ATOM    483  CA  GLU A  35      -1.383 -21.162 -20.920  1.00  0.00      A    C
ATOM    484  HA  GLU A  35      -1.421 -21.817 -21.778  1.00  0.00      A    H
ATOM    485  CB  GLU A  35      -2.452 -20.054 -21.152  1.00  0.00      A    C
ATOM    486  HB1 GLU A  35      -2.333 -19.137 -20.537  1.00  0.00      A    H
ATOM    487  HB2 GLU A  35      -2.278 -19.707 -22.193  1.00  0.00      A    H
ATOM    488  CG  GLU A  35      -3.943 -20.617 -21.019  1.00  0.00      A    C
ATOM    489  HG1 GLU A  35      -4.147 -21.226 -21.925  1.00  0.00      A    H
ATOM    490  HG2 GLU A  35      -4.258 -21.298 -20.200  1.00  0.00      A    H
ATOM    491  CD  GLU A  35      -4.949 -19.508 -21.084  1.00  0.00      A    C
ATOM    492  OE1 GLU A  35      -4.620 -18.344 -20.754  1.00  0.00      A    O
ATOM    493  OE2 GLU A  35      -6.135 -19.794 -21.411  1.00  0.00      A    O
ATOM    494  C   GLU A  35       0.014 -20.534 -21.112  1.00  0.00      A    C
ATOM    495  O   GLU A  35       0.673 -20.818 -22.173  1.00  0.00      A    O
ATOM    496  N   GLY A  36       0.575 -19.795 -20.104  1.00  0.00      A    N
ATOM    497  HN  GLY A  36       0.042 -19.625 -19.279  1.00  0.00      A    H
ATOM    498  CA  GLY A  36       1.948 -19.235 -20.189  1.00  0.00      A    C
ATOM    499  HA1 GLY A  36       2.045 -18.783 -21.165  1.00  0.00      A    H
ATOM    500  HA2 GLY A  36       2.063 -18.545 -19.365  1.00  0.00      A    H
ATOM    501  C   GLY A  36       3.082 -20.237 -20.150  1.00  0.00      A    C
ATOM    502  O   GLY A  36       4.116 -20.004 -20.728  1.00  0.00      A    O
ATOM    503  N   ILE A  37       2.953 -21.498 -19.588  1.00  0.00      A    N
ATOM    504  HN  ILE A  37       2.165 -21.780 -19.045  1.00  0.00      A    H
ATOM    505  CA  ILE A  37       3.975 -22.522 -19.567  1.00  0.00      A    C
ATOM    506  HA  ILE A  37       4.955 -22.081 -19.460  1.00  0.00      A    H
ATOM    507  CB  ILE A  37       3.824 -23.537 -18.390  1.00  0.00      A    C
ATOM    508  HB  ILE A  37       3.658 -22.939 -17.468  1.00  0.00      A    H
ATOM    509  CG2 ILE A  37       2.597 -24.387 -18.620  1.00  0.00      A    C
ATOM    510 HG21 ILE A  37       1.673 -23.772 -18.575  1.00  0.00      A    H
ATOM    511 HG22 ILE A  37       2.526 -24.790 -19.653  1.00  0.00      A    H
ATOM    512 HG23 ILE A  37       2.406 -25.195 -17.881  1.00  0.00      A    H
ATOM    513  CG1 ILE A  37       5.143 -24.342 -18.046  1.00  0.00      A    C
ATOM    514 HG11 ILE A  37       5.382 -25.084 -18.837  1.00  0.00      A    H
ATOM    515 HG12 ILE A  37       6.065 -23.727 -17.973  1.00  0.00      A    H
ATOM    516  CD  ILE A  37       4.955 -25.128 -16.790  1.00  0.00      A    C
ATOM    517  HD1 ILE A  37       4.905 -24.509 -15.869  1.00  0.00      A    H
ATOM    518  HD2 ILE A  37       4.153 -25.882 -16.640  1.00  0.00      A    H
ATOM    519  HD3 ILE A  37       5.908 -25.642 -16.543  1.00  0.00      A    H
ATOM    520  C   ILE A  37       4.031 -23.149 -20.981  1.00  0.00      A    C
ATOM    521  O   ILE A  37       5.049 -23.616 -21.498  1.00  0.00      A    O
ATOM    522  N   THR A  38       2.882 -23.268 -21.693  1.00  0.00      A    N
ATOM    523  HN  THR A  38       2.068 -22.967 -21.202  1.00  0.00      A    H
ATOM    524  CA  THR A  38       2.736 -23.828 -23.041  1.00  0.00      A    C
ATOM    525  HA  THR A  38       3.257 -24.774 -23.062  1.00  0.00      A    H
ATOM    526  CB  THR A  38       1.290 -24.070 -23.350  1.00  0.00      A    C
ATOM    527  HB  THR A  38       0.755 -23.103 -23.230  1.00  0.00      A    H
ATOM    528  OG1 THR A  38       0.798 -24.946 -22.337  1.00  0.00      A    O
ATOM    529  HG1 THR A  38       0.660 -24.441 -21.532  1.00  0.00      A    H
ATOM    530  CG2 THR A  38       1.097 -24.742 -24.698  1.00  0.00      A    C
ATOM    531 HG21 THR A  38       0.016 -24.792 -24.951  1.00  0.00      A    H
ATOM    532 HG22 THR A  38       1.685 -24.291 -25.525  1.00  0.00      A    H
ATOM    533 HG23 THR A  38       1.320 -25.807 -24.476  1.00  0.00      A    H
ATOM    534  C   THR A  38       3.376 -22.952 -24.063  1.00  0.00      A    C
ATOM    535  O   THR A  38       4.057 -23.493 -24.907  1.00  0.00      A    O
ATOM    536  N   GLN A  39       3.232 -21.658 -23.946  1.00  0.00      A    N
ATOM    537  HN  GLN A  39       2.626 -21.404 -23.196  1.00  0.00      A    H
ATOM    538  CA  GLN A  39       4.017 -20.705 -24.667  1.00  0.00      A    C
ATOM    539  HA  GLN A  39       3.842 -20.961 -25.702  1.00  0.00      A    H
ATOM    540  CB  GLN A  39       3.367 -19.292 -24.423  1.00  0.00      A    C
ATOM    541  HB1 GLN A  39       2.305 -19.529 -24.645  1.00  0.00      A    H
ATOM    542  HB2 GLN A  39       3.550 -19.083 -23.347  1.00  0.00      A    H
ATOM    543  CG  GLN A  39       3.892 -18.227 -25.361  1.00  0.00      A    C
ATOM    544  HG1 GLN A  39       3.370 -17.343 -24.937  1.00  0.00      A    H
ATOM    545  HG2 GLN A  39       4.992 -18.077 -25.312  1.00  0.00      A    H
ATOM    546  CD  GLN A  39       3.385 -18.360 -26.760  1.00  0.00      A    C
ATOM    547  OE1 GLN A  39       3.732 -19.340 -27.464  1.00  0.00      A    O
ATOM    548  NE2 GLN A  39       2.640 -17.310 -27.234  1.00  0.00      A    N
ATOM    549 HE21 GLN A  39       2.282 -17.350 -28.167  1.00  0.00      A    H
ATOM    550 HE22 GLN A  39       2.543 -16.524 -26.624  1.00  0.00      A    H
ATOM    551  C   GLN A  39       5.527 -20.704 -24.420  1.00  0.00      A    C
ATOM    552  O   GLN A  39       6.247 -20.487 -25.415  1.00  0.00      A    O
ATOM    553  N   ILE A  40       5.971 -21.053 -23.235  1.00  0.00      A    N
ATOM    554  HN  ILE A  40       5.309 -21.084 -22.490  1.00  0.00      A    H
ATOM    555  CA  ILE A  40       7.358 -21.325 -22.966  1.00  0.00      A    C
ATOM    556  HA  ILE A  40       8.019 -20.607 -23.429  1.00  0.00      A    H
ATOM    557  CB  ILE A  40       7.539 -21.213 -21.481  1.00  0.00      A    C
ATOM    558  HB  ILE A  40       6.958 -22.079 -21.098  1.00  0.00      A    H
ATOM    559  CG2 ILE A  40       9.029 -21.505 -21.163  1.00  0.00      A    C
ATOM    560 HG21 ILE A  40       9.750 -21.128 -21.920  1.00  0.00      A    H
ATOM    561 HG22 ILE A  40       9.290 -21.102 -20.161  1.00  0.00      A    H
ATOM    562 HG23 ILE A  40       9.344 -22.569 -21.128  1.00  0.00      A    H
ATOM    563  CG1 ILE A  40       7.156 -19.756 -20.957  1.00  0.00      A    C
ATOM    564 HG11 ILE A  40       7.913 -19.031 -21.326  1.00  0.00      A    H
ATOM    565 HG12 ILE A  40       6.189 -19.387 -21.360  1.00  0.00      A    H
ATOM    566  CD  ILE A  40       7.102 -19.847 -19.429  1.00  0.00      A    C
ATOM    567  HD1 ILE A  40       6.562 -20.746 -19.065  1.00  0.00      A    H
ATOM    568  HD2 ILE A  40       8.144 -19.873 -19.044  1.00  0.00      A    H
ATOM    569  HD3 ILE A  40       6.576 -18.944 -19.053  1.00  0.00      A    H
ATOM    570  C   ILE A  40       7.862 -22.602 -23.578  1.00  0.00      A    C
ATOM    571  O   ILE A  40       8.868 -22.619 -24.338  1.00  0.00      A    O
ATOM    572  N   LYS A  41       7.200 -23.725 -23.275  1.00  0.00      A    N
ATOM    573  HN  LYS A  41       6.357 -23.778 -22.746  1.00  0.00      A    H
ATOM    574  CA  LYS A  41       7.689 -25.028 -23.751  1.00  0.00      A    C
ATOM    575  HA  LYS A  41       8.767 -25.066 -23.718  1.00  0.00      A    H
ATOM    576  CB  LYS A  41       7.004 -26.210 -22.907  1.00  0.00      A    C
ATOM    577  HB1 LYS A  41       5.911 -26.114 -23.085  1.00  0.00      A    H
ATOM    578  HB2 LYS A  41       7.290 -27.179 -23.370  1.00  0.00      A    H
ATOM    579  CG  LYS A  41       7.261 -26.165 -21.383  1.00  0.00      A    C
ATOM    580  HG1 LYS A  41       7.125 -25.142 -20.974  1.00  0.00      A    H
ATOM    581  HG2 LYS A  41       6.561 -26.886 -20.908  1.00  0.00      A    H
ATOM    582  CD  LYS A  41       8.729 -26.452 -21.042  1.00  0.00      A    C
ATOM    583  HD1 LYS A  41       9.460 -25.729 -21.463  1.00  0.00      A    H
ATOM    584  HD2 LYS A  41       8.906 -26.312 -19.955  1.00  0.00      A    H
ATOM    585  CE  LYS A  41       9.320 -27.802 -21.348  1.00  0.00      A    C
ATOM    586  HE1 LYS A  41       8.905 -28.707 -20.855  1.00  0.00      A    H
ATOM    587  HE2 LYS A  41       9.199 -27.899 -22.448  1.00  0.00      A    H
ATOM    588  NZ  LYS A  41      10.771 -27.928 -21.100  1.00  0.00      A    N
ATOM    589  HZ1 LYS A  41      10.853 -28.302 -20.133  1.00  0.00      A    H
ATOM    590  HZ2 LYS A  41      11.065 -28.703 -21.729  1.00  0.00      A    H
ATOM    591  HZ3 LYS A  41      11.365 -27.080 -21.192  1.00  0.00      A    H
ATOM    592  C   LYS A  41       7.565 -25.301 -25.238  1.00  0.00      A    C
ATOM    593  O   LYS A  41       8.594 -25.680 -25.843  1.00  0.00      A    O
ATOM    594  N   THR A  42       6.323 -25.298 -25.811  1.00  0.00      A    N
ATOM    595  HN  THR A  42       5.540 -24.961 -25.294  1.00  0.00      A    H
ATOM    596  CA  THR A  42       5.976 -25.922 -27.123  1.00  0.00      A    C
ATOM    597  HA  THR A  42       6.884 -26.196 -27.640  1.00  0.00      A    H
ATOM    598  CB  THR A  42       5.014 -27.061 -26.958  1.00  0.00      A    C
ATOM    599  HB  THR A  42       4.626 -27.252 -27.981  1.00  0.00      A    H
ATOM    600  OG1 THR A  42       4.012 -26.635 -26.056  1.00  0.00      A    O
ATOM    601  HG1 THR A  42       3.495 -27.424 -25.878  1.00  0.00      A    H
ATOM    602  CG2 THR A  42       5.661 -28.282 -26.293  1.00  0.00      A    C
ATOM    603 HG21 THR A  42       6.025 -28.022 -25.276  1.00  0.00      A    H
ATOM    604 HG22 THR A  42       4.949 -29.131 -26.214  1.00  0.00      A    H
ATOM    605 HG23 THR A  42       6.556 -28.709 -26.794  1.00  0.00      A    H
ATOM    606  C   THR A  42       5.438 -24.864 -28.125  1.00  0.00      A    C
ATOM    607  O   THR A  42       5.962 -24.630 -29.219  1.00  0.00      A    O
ATOM    608  N   GLY A  43       4.281 -24.235 -27.790  1.00  0.00      A    N
ATOM    609  HN  GLY A  43       3.808 -24.605 -26.994  1.00  0.00      A    H
ATOM    610  CA  GLY A  43       3.660 -23.111 -28.424  1.00  0.00      A    C
ATOM    611  HA1 GLY A  43       3.323 -22.429 -27.657  1.00  0.00      A    H
ATOM    612  HA2 GLY A  43       4.363 -22.791 -29.179  1.00  0.00      A    H
ATOM    613  C   GLY A  43       2.322 -23.507 -28.983  1.00  0.00      A    C
ATOM    614  O   GLY A  43       1.751 -22.755 -29.736  1.00  0.00      A    O
ATOM    615  N   THR A  44       1.727 -24.711 -28.518  1.00  0.00      A    N
ATOM    616  HN  THR A  44       2.288 -25.364 -28.015  1.00  0.00      A    H
ATOM    617  CA  THR A  44       0.365 -25.119 -29.025  1.00  0.00      A    C
ATOM    618  HA  THR A  44       0.315 -24.841 -30.067  1.00  0.00      A    H
ATOM    619  CB  THR A  44       0.062 -26.609 -28.871  1.00  0.00      A    C
ATOM    620  HB  THR A  44      -0.201 -26.851 -27.819  1.00  0.00      A    H
ATOM    621  OG1 THR A  44       1.229 -27.354 -29.283  1.00  0.00      A    O
ATOM    622  HG1 THR A  44       0.922 -28.224 -29.017  1.00  0.00      A    H
ATOM    623  CG2 THR A  44      -1.097 -27.013 -29.840  1.00  0.00      A    C
ATOM    624 HG21 THR A  44      -1.152 -28.119 -29.755  1.00  0.00      A    H
ATOM    625 HG22 THR A  44      -2.035 -26.449 -29.646  1.00  0.00      A    H
ATOM    626 HG23 THR A  44      -0.637 -26.886 -30.843  1.00  0.00      A    H
ATOM    627  C   THR A  44      -0.680 -24.362 -28.188  1.00  0.00      A    C
ATOM    628  O   THR A  44      -1.285 -24.901 -27.255  1.00  0.00      A    O
ATOM    629  N   LEU A  45      -0.896 -23.022 -28.519  1.00  0.00      A    N
ATOM    630  HN  LEU A  45      -0.399 -22.585 -29.266  1.00  0.00      A    H
ATOM    631  CA  LEU A  45      -1.643 -22.094 -27.670  1.00  0.00      A    C
ATOM    632  HA  LEU A  45      -1.662 -22.472 -26.659  1.00  0.00      A    H
ATOM    633  CB  LEU A  45      -0.873 -20.791 -27.528  1.00  0.00      A    C
ATOM    634  HB1 LEU A  45       0.184 -21.080 -27.346  1.00  0.00      A    H
ATOM    635  HB2 LEU A  45      -0.897 -20.154 -28.438  1.00  0.00      A    H
ATOM    636  CG  LEU A  45      -1.258 -19.914 -26.357  1.00  0.00      A    C
ATOM    637  HG  LEU A  45      -2.363 -19.795 -26.350  1.00  0.00      A    H
ATOM    638  CD1 LEU A  45      -0.962 -20.513 -24.974  1.00  0.00      A    C
ATOM    639 HD11 LEU A  45      -1.201 -21.567 -24.718  1.00  0.00      A    H
ATOM    640 HD12 LEU A  45       0.143 -20.444 -25.065  1.00  0.00      A    H
ATOM    641 HD13 LEU A  45      -1.322 -19.809 -24.194  1.00  0.00      A    H
ATOM    642  CD2 LEU A  45      -0.562 -18.582 -26.531  1.00  0.00      A    C
ATOM    643 HD21 LEU A  45       0.533 -18.736 -26.417  1.00  0.00      A    H
ATOM    644 HD22 LEU A  45      -0.805 -17.975 -27.430  1.00  0.00      A    H
ATOM    645 HD23 LEU A  45      -0.626 -17.973 -25.604  1.00  0.00      A    H
ATOM    646  C   LEU A  45      -3.015 -21.733 -28.145  1.00  0.00      A    C
ATOM    647  O   LEU A  45      -3.245 -21.448 -29.296  1.00  0.00      A    O
ATOM    648  N   THR A  46      -4.007 -21.844 -27.191  1.00  0.00      A    N
ATOM    649  HN  THR A  46      -3.774 -22.133 -26.265  1.00  0.00      A    H
ATOM    650  CA  THR A  46      -5.427 -21.664 -27.304  1.00  0.00      A    C
ATOM    651  HA  THR A  46      -5.676 -20.865 -27.987  1.00  0.00      A    H
ATOM    652  CB  THR A  46      -6.304 -22.868 -27.752  1.00  0.00      A    C
ATOM    653  HB  THR A  46      -6.035 -23.152 -28.792  1.00  0.00      A    H
ATOM    654  OG1 THR A  46      -7.684 -22.627 -27.787  1.00  0.00      A    O
ATOM    655  HG1 THR A  46      -8.130 -23.341 -28.247  1.00  0.00      A    H
ATOM    656  CG2 THR A  46      -6.044 -24.158 -26.946  1.00  0.00      A    C
ATOM    657 HG21 THR A  46      -6.395 -24.004 -25.903  1.00  0.00      A    H
ATOM    658 HG22 THR A  46      -6.573 -25.014 -27.416  1.00  0.00      A    H
ATOM    659 HG23 THR A  46      -4.953 -24.368 -26.943  1.00  0.00      A    H
ATOM    660  C   THR A  46      -5.810 -21.042 -25.896  1.00  0.00      A    C
ATOM    661  O   THR A  46      -4.973 -20.728 -25.012  1.00  0.00      A    O
ATOM    662  N   SER A  47      -7.106 -20.777 -25.725  1.00  0.00      A    N
ATOM    663  HN  SER A  47      -7.737 -20.878 -26.491  1.00  0.00      A    H
ATOM    664  CA  SER A  47      -7.772 -20.261 -24.522  1.00  0.00      A    C
ATOM    665  HA  SER A  47      -7.027 -19.882 -23.838  1.00  0.00      A    H
ATOM    666  CB  SER A  47      -8.951 -19.262 -24.950  1.00  0.00      A    C
ATOM    667  HB1 SER A  47      -8.412 -18.428 -25.448  1.00  0.00      A    H
ATOM    668  HB2 SER A  47      -9.679 -19.722 -25.652  1.00  0.00      A    H
ATOM    669  OG  SER A  47      -9.598 -18.697 -23.773  1.00  0.00      A    O
ATOM    670  HG1 SER A  47     -10.199 -18.017 -24.085  1.00  0.00      A    H
ATOM    671  C   SER A  47      -8.304 -21.500 -23.840  1.00  0.00      A    C
ATOM    672  O   SER A  47      -9.141 -22.217 -24.394  1.00  0.00      A    O
ATOM    673  N   LEU A  48      -7.837 -21.688 -22.562  1.00  0.00      A    N
ATOM    674  HN  LEU A  48      -7.143 -21.076 -22.190  1.00  0.00      A    H
ATOM    675  CA  LEU A  48      -8.177 -22.812 -21.753  1.00  0.00      A    C
ATOM    676  HA  LEU A  48      -8.497 -23.616 -22.399  1.00  0.00      A    H
ATOM    677  CB  LEU A  48      -6.960 -23.270 -20.953  1.00  0.00      A    C
ATOM    678  HB1 LEU A  48      -6.709 -22.359 -20.369  1.00  0.00      A    H
ATOM    679  HB2 LEU A  48      -7.179 -24.197 -20.382  1.00  0.00      A    H
ATOM    680  CG  LEU A  48      -5.642 -23.674 -21.783  1.00  0.00      A    C
ATOM    681  HG  LEU A  48      -5.390 -22.896 -22.535  1.00  0.00      A    H
ATOM    682  CD1 LEU A  48      -4.582 -23.882 -20.725  1.00  0.00      A    C
ATOM    683 HD11 LEU A  48      -4.589 -23.032 -20.010  1.00  0.00      A    H
ATOM    684 HD12 LEU A  48      -4.767 -24.795 -20.119  1.00  0.00      A    H
ATOM    685 HD13 LEU A  48      -3.608 -24.020 -21.242  1.00  0.00      A    H
ATOM    686  CD2 LEU A  48      -5.874 -24.877 -22.592  1.00  0.00      A    C
ATOM    687 HD21 LEU A  48      -6.359 -25.651 -21.960  1.00  0.00      A    H
ATOM    688 HD22 LEU A  48      -6.677 -24.618 -23.314  1.00  0.00      A    H
ATOM    689 HD23 LEU A  48      -4.967 -25.323 -23.053  1.00  0.00      A    H
ATOM    690  C   LEU A  48      -9.344 -22.370 -20.808  1.00  0.00      A    C
ATOM    691  O   LEU A  48      -9.543 -21.179 -20.570  1.00  0.00      A    O
ATOM    692  N   SER A  49     -10.127 -23.360 -20.285  1.00  0.00      A    N
ATOM    693  HN  SER A  49      -9.914 -24.316 -20.469  1.00  0.00      A    H
ATOM    694  CA  SER A  49     -11.384 -23.202 -19.525  1.00  0.00      A    C
ATOM    695  HA  SER A  49     -11.793 -22.274 -19.895  1.00  0.00      A    H
ATOM    696  CB  SER A  49     -12.480 -24.275 -19.817  1.00  0.00      A    C
ATOM    697  HB1 SER A  49     -12.530 -24.544 -20.894  1.00  0.00      A    H
ATOM    698  HB2 SER A  49     -12.252 -25.176 -19.210  1.00  0.00      A    H
ATOM    699  OG  SER A  49     -13.728 -23.897 -19.328  1.00  0.00      A    O
ATOM    700  HG1 SER A  49     -14.179 -23.360 -19.984  1.00  0.00      A    H
ATOM    701  C   SER A  49     -11.212 -23.107 -17.962  1.00  0.00      A    C
ATOM    702  O   SER A  49     -11.101 -24.099 -17.206  1.00  0.00      A    O
ATOM    703  N   GLU A  50     -11.332 -21.897 -17.428  1.00  0.00      A    N
ATOM    704  HN  GLU A  50     -11.393 -21.107 -18.033  1.00  0.00      A    H
ATOM    705  CA  GLU A  50     -11.751 -21.616 -16.059  1.00  0.00      A    C
ATOM    706  HA  GLU A  50     -10.967 -22.034 -15.445  1.00  0.00      A    H
ATOM    707  CB  GLU A  50     -11.773 -20.072 -15.747  1.00  0.00      A    C
ATOM    708  HB1 GLU A  50     -12.664 -19.594 -16.207  1.00  0.00      A    H
ATOM    709  HB2 GLU A  50     -11.822 -19.940 -14.645  1.00  0.00      A    H
ATOM    710  CG  GLU A  50     -10.549 -19.298 -16.199  1.00  0.00      A    C
ATOM    711  HG1 GLU A  50     -10.306 -18.349 -15.674  1.00  0.00      A    H
ATOM    712  HG2 GLU A  50      -9.669 -19.957 -16.039  1.00  0.00      A    H
ATOM    713  CD  GLU A  50     -10.473 -19.020 -17.687  1.00  0.00      A    C
ATOM    714  OE1 GLU A  50     -11.525 -19.192 -18.338  1.00  0.00      A    O
ATOM    715  OE2 GLU A  50      -9.332 -18.639 -18.101  1.00  0.00      A    O
ATOM    716  C   GLU A  50     -13.074 -22.212 -15.625  1.00  0.00      A    C
ATOM    717  O   GLU A  50     -13.202 -22.769 -14.539  1.00  0.00      A    O
ATOM    718  N   GLN A  51     -14.190 -22.074 -16.459  1.00  0.00      A    N
ATOM    719  HN  GLN A  51     -14.182 -21.639 -17.357  1.00  0.00      A    H
ATOM    720  CA  GLN A  51     -15.511 -22.581 -16.003  1.00  0.00      A    C
ATOM    721  HA  GLN A  51     -15.888 -22.121 -15.101  1.00  0.00      A    H
ATOM    722  CB  GLN A  51     -16.543 -22.186 -17.080  1.00  0.00      A    C
ATOM    723  HB1 GLN A  51     -16.514 -21.124 -17.406  1.00  0.00      A    H
ATOM    724  HB2 GLN A  51     -16.476 -22.863 -17.958  1.00  0.00      A    H
ATOM    725  CG  GLN A  51     -17.964 -22.199 -16.670  1.00  0.00      A    C
ATOM    726  HG1 GLN A  51     -18.604 -21.988 -17.553  1.00  0.00      A    H
ATOM    727  HG2 GLN A  51     -18.350 -23.196 -16.367  1.00  0.00      A    H
ATOM    728  CD  GLN A  51     -18.416 -21.210 -15.564  1.00  0.00      A    C
ATOM    729  OE1 GLN A  51     -18.553 -19.966 -15.795  1.00  0.00      A    O
ATOM    730  NE2 GLN A  51     -18.825 -21.720 -14.423  1.00  0.00      A    N
ATOM    731 HE21 GLN A  51     -19.037 -21.079 -13.685  1.00  0.00      A    H
ATOM    732 HE22 GLN A  51     -18.926 -22.708 -14.305  1.00  0.00      A    H
ATOM    733  C   GLN A  51     -15.452 -24.120 -15.745  1.00  0.00      A    C
ATOM    734  O   GLN A  51     -16.112 -24.582 -14.814  1.00  0.00      A    O
ATOM    735  N   GLU A  52     -14.648 -24.896 -16.530  1.00  0.00      A    N
ATOM    736  HN  GLU A  52     -14.194 -24.404 -17.268  1.00  0.00      A    H
ATOM    737  CA  GLU A  52     -14.387 -26.338 -16.275  1.00  0.00      A    C
ATOM    738  HA  GLU A  52     -15.293 -26.880 -16.501  1.00  0.00      A    H
ATOM    739  CB  GLU A  52     -13.284 -26.948 -17.238  1.00  0.00      A    C
ATOM    740  HB1 GLU A  52     -13.651 -26.956 -18.286  1.00  0.00      A    H
ATOM    741  HB2 GLU A  52     -12.486 -26.176 -17.258  1.00  0.00      A    H
ATOM    742  CG  GLU A  52     -12.865 -28.326 -16.762  1.00  0.00      A    C
ATOM    743  HG1 GLU A  52     -12.113 -28.328 -15.944  1.00  0.00      A    H
ATOM    744  HG2 GLU A  52     -13.725 -28.877 -16.325  1.00  0.00      A    H
ATOM    745  CD  GLU A  52     -12.369 -29.220 -17.913  1.00  0.00      A    C
ATOM    746  OE1 GLU A  52     -13.183 -29.942 -18.451  1.00  0.00      A    O
ATOM    747  OE2 GLU A  52     -11.166 -29.099 -18.331  1.00  0.00      A    O
ATOM    748  C   GLU A  52     -13.937 -26.703 -14.830  1.00  0.00      A    C
ATOM    749  O   GLU A  52     -14.515 -27.537 -14.153  1.00  0.00      A    O
ATOM    750  N   ILE A  53     -12.962 -25.977 -14.370  1.00  0.00      A    N
ATOM    751  HN  ILE A  53     -12.550 -25.297 -14.971  1.00  0.00      A    H
ATOM    752  CA  ILE A  53     -12.326 -26.057 -13.065  1.00  0.00      A    C
ATOM    753  HA  ILE A  53     -12.100 -27.107 -12.948  1.00  0.00      A    H
ATOM    754  CB  ILE A  53     -10.983 -25.285 -12.882  1.00  0.00      A    C
ATOM    755  HB  ILE A  53     -11.150 -24.190 -12.975  1.00  0.00      A    H
ATOM    756  CG2 ILE A  53     -10.384 -25.569 -11.492  1.00  0.00      A    C
ATOM    757 HG21 ILE A  53      -9.379 -25.106 -11.386  1.00  0.00      A    H
ATOM    758 HG22 ILE A  53     -10.968 -25.137 -10.651  1.00  0.00      A    H
ATOM    759 HG23 ILE A  53     -10.275 -26.663 -11.331  1.00  0.00      A    H
ATOM    760  CG1 ILE A  53      -9.923 -25.489 -14.020  1.00  0.00      A    C
ATOM    761 HG11 ILE A  53     -10.253 -24.932 -14.923  1.00  0.00      A    H
ATOM    762 HG12 ILE A  53      -8.992 -24.990 -13.674  1.00  0.00      A    H
ATOM    763  CD  ILE A  53      -9.788 -26.988 -14.401  1.00  0.00      A    C
ATOM    764  HD1 ILE A  53      -9.557 -27.601 -13.504  1.00  0.00      A    H
ATOM    765  HD2 ILE A  53     -10.759 -27.386 -14.765  1.00  0.00      A    H
ATOM    766  HD3 ILE A  53      -8.996 -27.094 -15.173  1.00  0.00      A    H
ATOM    767  C   ILE A  53     -13.357 -25.765 -12.044  1.00  0.00      A    C
ATOM    768  O   ILE A  53     -13.638 -26.518 -11.104  1.00  0.00      A    O
ATOM    769  N   VAL A  54     -14.162 -24.599 -12.246  1.00  0.00      A    N
ATOM    770  HN  VAL A  54     -14.068 -24.156 -13.134  1.00  0.00      A    H
ATOM    771  CA  VAL A  54     -15.169 -24.116 -11.294  1.00  0.00      A    C
ATOM    772  HA  VAL A  54     -14.593 -24.079 -10.381  1.00  0.00      A    H
ATOM    773  CB  VAL A  54     -15.561 -22.691 -11.783  1.00  0.00      A    C
ATOM    774  HB  VAL A  54     -15.909 -22.705 -12.838  1.00  0.00      A    H
ATOM    775  CG1 VAL A  54     -16.724 -22.253 -10.911  1.00  0.00      A    C
ATOM    776 HG11 VAL A  54     -16.797 -21.148 -10.997  1.00  0.00      A    H
ATOM    777 HG12 VAL A  54     -17.715 -22.616 -11.257  1.00  0.00      A    H
ATOM    778 HG13 VAL A  54     -16.586 -22.528  -9.843  1.00  0.00      A    H
ATOM    779  CG2 VAL A  54     -14.338 -21.855 -11.638  1.00  0.00      A    C
ATOM    780 HG21 VAL A  54     -13.896 -21.898 -10.620  1.00  0.00      A    H
ATOM    781 HG22 VAL A  54     -13.580 -22.097 -12.413  1.00  0.00      A    H
ATOM    782 HG23 VAL A  54     -14.420 -20.751 -11.726  1.00  0.00      A    H
ATOM    783  C   VAL A  54     -16.373 -25.068 -11.072  1.00  0.00      A    C
ATOM    784  O   VAL A  54     -16.697 -25.445  -9.931  1.00  0.00      A    O
ATOM    785  N   ASP A  55     -17.020 -25.502 -12.198  1.00  0.00      A    N
ATOM    786  HN  ASP A  55     -16.657 -25.259 -13.094  1.00  0.00      A    H
ATOM    787  CA  ASP A  55     -18.174 -26.343 -12.280  1.00  0.00      A    C
ATOM    788  HA  ASP A  55     -18.920 -25.807 -11.712  1.00  0.00      A    H
ATOM    789  CB  ASP A  55     -18.835 -26.569 -13.678  1.00  0.00      A    C
ATOM    790  HB1 ASP A  55     -18.055 -26.924 -14.385  1.00  0.00      A    H
ATOM    791  HB2 ASP A  55     -19.707 -27.251 -13.586  1.00  0.00      A    H
ATOM    792  CG  ASP A  55     -19.507 -25.285 -14.279  1.00  0.00      A    C
ATOM    793  OD1 ASP A  55     -19.484 -24.174 -13.719  1.00  0.00      A    O
ATOM    794  OD2 ASP A  55     -20.129 -25.461 -15.365  1.00  0.00      A    O
ATOM    795  C   ASP A  55     -17.819 -27.718 -11.730  1.00  0.00      A    C
ATOM    796  O   ASP A  55     -18.513 -28.418 -10.967  1.00  0.00      A    O
ATOM    797  N   CYS A  56     -16.611 -28.183 -11.980  1.00  0.00      A    N
ATOM    798  HN  CYS A  56     -15.876 -27.681 -12.430  1.00  0.00      A    H
ATOM    799  CA  CYS A  56     -16.231 -29.458 -11.424  1.00  0.00      A    C
ATOM    800  HA  CYS A  56     -17.101 -30.092 -11.510  1.00  0.00      A    H
ATOM    801  CB  CYS A  56     -15.081 -30.175 -12.266  1.00  0.00      A    C
ATOM    802  HB1 CYS A  56     -14.241 -29.476 -12.469  1.00  0.00      A    H
ATOM    803  HB2 CYS A  56     -14.677 -31.041 -11.698  1.00  0.00      A    H
ATOM    804  SG  CYS A  56     -15.736 -30.871 -13.799  1.00  0.00      A    S
ATOM    805  C   CYS A  56     -15.715 -29.429  -9.995  1.00  0.00      A    C
ATOM    806  O   CYS A  56     -14.926 -30.261  -9.563  1.00  0.00      A    O
ATOM    807  N   ASP A  57     -16.103 -28.349  -9.209  1.00  0.00      A    N
ATOM    808  HN  ASP A  57     -16.587 -27.550  -9.558  1.00  0.00      A    H
ATOM    809  CA  ASP A  57     -15.993 -28.367  -7.755  1.00  0.00      A    C
ATOM    810  HA  ASP A  57     -14.995 -28.745  -7.587  1.00  0.00      A    H
ATOM    811  CB  ASP A  57     -16.262 -26.905  -7.269  1.00  0.00      A    C
ATOM    812  HB1 ASP A  57     -15.404 -26.236  -7.494  1.00  0.00      A    H
ATOM    813  HB2 ASP A  57     -17.144 -26.444  -7.762  1.00  0.00      A    H
ATOM    814  CG  ASP A  57     -16.349 -26.849  -5.781  1.00  0.00      A    C
ATOM    815  OD1 ASP A  57     -17.479 -26.640  -5.287  1.00  0.00      A    O
ATOM    816  OD2 ASP A  57     -15.337 -27.003  -5.074  1.00  0.00      A    O
ATOM    817  C   ASP A  57     -16.946 -29.453  -7.163  1.00  0.00      A    C
ATOM    818  O   ASP A  57     -16.670 -29.832  -6.030  1.00  0.00      A    O
ATOM    819  N   THR A  58     -17.952 -29.938  -7.890  1.00  0.00      A    N
ATOM    820  HN  THR A  58     -18.109 -29.529  -8.785  1.00  0.00      A    H
ATOM    821  CA  THR A  58     -18.775 -31.075  -7.533  1.00  0.00      A    C
ATOM    822  HA  THR A  58     -18.942 -30.877  -6.485  1.00  0.00      A    H
ATOM    823  CB  THR A  58     -20.056 -31.295  -8.296  1.00  0.00      A    C
ATOM    824  HB  THR A  58     -20.607 -32.176  -7.904  1.00  0.00      A    H
ATOM    825  OG1 THR A  58     -19.865 -31.487  -9.706  1.00  0.00      A    O
ATOM    826  HG1 THR A  58     -20.127 -32.401  -9.845  1.00  0.00      A    H
ATOM    827  CG2 THR A  58     -20.971 -30.074  -8.108  1.00  0.00      A    C
ATOM    828 HG21 THR A  58     -22.012 -30.442  -8.233  1.00  0.00      A    H
ATOM    829 HG22 THR A  58     -20.740 -29.582  -7.139  1.00  0.00      A    H
ATOM    830 HG23 THR A  58     -20.799 -29.330  -8.915  1.00  0.00      A    H
ATOM    831  C   THR A  58     -18.094 -32.406  -7.586  1.00  0.00      A    C
ATOM    832  O   THR A  58     -18.604 -33.352  -6.996  1.00  0.00      A    O
ATOM    833  N   ASN A  59     -17.040 -32.619  -8.252  1.00  0.00      A    N
ATOM    834  HN  ASN A  59     -16.607 -31.830  -8.683  1.00  0.00      A    H
ATOM    835  CA  ASN A  59     -16.233 -33.774  -8.061  1.00  0.00      A    C
ATOM    836  HA  ASN A  59     -16.671 -34.558  -7.462  1.00  0.00      A    H
ATOM    837  CB  ASN A  59     -15.739 -34.308  -9.407  1.00  0.00      A    C
ATOM    838  HB1 ASN A  59     -15.452 -33.364  -9.917  1.00  0.00      A    H
ATOM    839  HB2 ASN A  59     -14.904 -35.009  -9.196  1.00  0.00      A    H
ATOM    840  CG  ASN A  59     -16.820 -35.051 -10.161  1.00  0.00      A    C
ATOM    841  OD1 ASN A  59     -18.028 -35.042  -9.841  1.00  0.00      A    O
ATOM    842  ND2 ASN A  59     -16.392 -35.864 -11.188  1.00  0.00      A    N
ATOM    843 HD21 ASN A  59     -16.991 -36.579 -11.548  1.00  0.00      A    H
ATOM    844 HD22 ASN A  59     -15.418 -35.863 -11.417  1.00  0.00      A    H
ATOM    845  C   ASN A  59     -15.096 -33.332  -7.124  1.00  0.00      A    C
ATOM    846  O   ASN A  59     -14.869 -33.827  -6.010  1.00  0.00      A    O
ATOM    847  N   GLY A  60     -14.247 -32.378  -7.585  1.00  0.00      A    N
ATOM    848  HN  GLY A  60     -14.434 -32.046  -8.507  1.00  0.00      A    H
ATOM    849  CA  GLY A  60     -13.053 -32.021  -6.801  1.00  0.00      A    C
ATOM    850  HA1 GLY A  60     -12.608 -32.939  -6.447  1.00  0.00      A    H
ATOM    851  HA2 GLY A  60     -12.494 -31.547  -7.595  1.00  0.00      A    H
ATOM    852  C   GLY A  60     -13.365 -30.996  -5.684  1.00  0.00      A    C
ATOM    853  O   GLY A  60     -13.207 -29.791  -5.891  1.00  0.00      A    O
ATOM    854  N   ASN A  61     -13.917 -31.459  -4.600  1.00  0.00      A    N
ATOM    855  HN  ASN A  61     -14.020 -32.451  -4.601  1.00  0.00      A    H
ATOM    856  CA  ASN A  61     -14.418 -30.588  -3.556  1.00  0.00      A    C
ATOM    857  HA  ASN A  61     -15.223 -29.966  -3.919  1.00  0.00      A    H
ATOM    858  CB  ASN A  61     -15.046 -31.383  -2.459  1.00  0.00      A    C
ATOM    859  HB1 ASN A  61     -14.270 -32.092  -2.097  1.00  0.00      A    H
ATOM    860  HB2 ASN A  61     -15.438 -30.759  -1.628  1.00  0.00      A    H
ATOM    861  CG  ASN A  61     -16.188 -32.231  -3.008  1.00  0.00      A    C
ATOM    862  OD1 ASN A  61     -16.043 -33.369  -3.309  1.00  0.00      A    O
ATOM    863  ND2 ASN A  61     -17.450 -31.727  -3.168  1.00  0.00      A    N
ATOM    864 HD21 ASN A  61     -18.098 -32.305  -3.663  1.00  0.00      A    H
ATOM    865 HD22 ASN A  61     -17.557 -30.740  -3.042  1.00  0.00      A    H
ATOM    866  C   ASN A  61     -13.423 -29.624  -2.830  1.00  0.00      A    C
ATOM    867  O   ASN A  61     -12.762 -30.039  -1.870  1.00  0.00      A    O
ATOM    868  N   ASP A  62     -13.396 -28.344  -3.135  1.00  0.00      A    N
ATOM    869  HN  ASP A  62     -14.028 -28.089  -3.863  1.00  0.00      A    H
ATOM    870  CA  ASP A  62     -12.605 -27.304  -2.416  1.00  0.00      A    C
ATOM    871  HA  ASP A  62     -12.264 -27.692  -1.468  1.00  0.00      A    H
ATOM    872  CB  ASP A  62     -11.244 -26.989  -3.162  1.00  0.00      A    C
ATOM    873  HB1 ASP A  62     -11.513 -26.756  -4.214  1.00  0.00      A    H
ATOM    874  HB2 ASP A  62     -10.771 -26.073  -2.748  1.00  0.00      A    H
ATOM    875  CG  ASP A  62     -10.338 -28.057  -3.056  1.00  0.00      A    C
ATOM    876  OD1 ASP A  62      -9.974 -28.309  -1.894  1.00  0.00      A    O
ATOM    877  OD2 ASP A  62      -9.895 -28.624  -4.095  1.00  0.00      A    O
ATOM    878  C   ASP A  62     -13.504 -26.142  -2.111  1.00  0.00      A    C
ATOM    879  O   ASP A  62     -14.444 -26.250  -1.362  1.00  0.00      A    O
ATOM    880  N   GLN A  63     -13.230 -24.983  -2.624  1.00  0.00      A    N
ATOM    881  HN  GLN A  63     -12.522 -24.934  -3.324  1.00  0.00      A    H
ATOM    882  CA  GLN A  63     -13.887 -23.747  -2.199  1.00  0.00      A    C
ATOM    883  HA  GLN A  63     -14.580 -23.823  -1.373  1.00  0.00      A    H
ATOM    884  CB  GLN A  63     -12.780 -22.739  -1.604  1.00  0.00      A    C
ATOM    885  HB1 GLN A  63     -12.005 -22.690  -2.398  1.00  0.00      A    H
ATOM    886  HB2 GLN A  63     -13.296 -21.760  -1.504  1.00  0.00      A    H
ATOM    887  CG  GLN A  63     -12.234 -23.070  -0.203  1.00  0.00      A    C
ATOM    888  HG1 GLN A  63     -13.064 -22.748   0.460  1.00  0.00      A    H
ATOM    889  HG2 GLN A  63     -12.118 -24.147   0.045  1.00  0.00      A    H
ATOM    890  CD  GLN A  63     -10.977 -22.262   0.190  1.00  0.00      A    C
ATOM    891  OE1 GLN A  63     -10.915 -21.327   0.937  1.00  0.00      A    O
ATOM    892  NE2 GLN A  63      -9.869 -22.618  -0.473  1.00  0.00      A    N
ATOM    893 HE21 GLN A  63      -8.967 -22.285  -0.197  1.00  0.00      A    H
ATOM    894 HE22 GLN A  63      -9.950 -23.335  -1.165  1.00  0.00      A    H
ATOM    895  C   GLN A  63     -14.635 -23.049  -3.245  1.00  0.00      A    C
ATOM    896  O   GLN A  63     -15.363 -22.108  -3.007  1.00  0.00      A    O
ATOM    897  N   GLY A  64     -14.457 -23.480  -4.520  1.00  0.00      A    N
ATOM    898  HN  GLY A  64     -14.011 -24.369  -4.576  1.00  0.00      A    H
ATOM    899  CA  GLY A  64     -15.244 -22.994  -5.688  1.00  0.00      A    C
ATOM    900  HA1 GLY A  64     -14.712 -23.296  -6.578  1.00  0.00      A    H
ATOM    901  HA2 GLY A  64     -16.250 -23.381  -5.633  1.00  0.00      A    H
ATOM    902  C   GLY A  64     -15.323 -21.558  -5.921  1.00  0.00      A    C
ATOM    903  O   GLY A  64     -14.381 -21.011  -6.533  1.00  0.00      A    O
ATOM    904  N   CYS A  65     -16.468 -20.957  -5.585  1.00  0.00      A    N
ATOM    905  HN  CYS A  65     -17.206 -21.372  -5.059  1.00  0.00      A    H
ATOM    906  CA  CYS A  65     -16.721 -19.538  -6.023  1.00  0.00      A    C
ATOM    907  HA  CYS A  65     -16.190 -19.404  -6.954  1.00  0.00      A    H
ATOM    908  CB  CYS A  65     -18.249 -19.306  -6.087  1.00  0.00      A    C
ATOM    909  HB1 CYS A  65     -18.641 -20.028  -6.835  1.00  0.00      A    H
ATOM    910  HB2 CYS A  65     -18.630 -19.744  -5.140  1.00  0.00      A    H
ATOM    911  SG  CYS A  65     -18.943 -17.736  -6.388  1.00  0.00      A    S
ATOM    912  C   CYS A  65     -16.120 -18.660  -4.955  1.00  0.00      A    C
ATOM    913  O   CYS A  65     -15.829 -17.520  -5.154  1.00  0.00      A    O
ATOM    914  N   ASN A  66     -16.035 -19.185  -3.723  1.00  0.00      A    N
ATOM    915  HN  ASN A  66     -16.123 -20.156  -3.514  1.00  0.00      A    H
ATOM    916  CA  ASN A  66     -15.542 -18.347  -2.668  1.00  0.00      A    C
ATOM    917  HA  ASN A  66     -16.037 -17.393  -2.767  1.00  0.00      A    H
ATOM    918  CB  ASN A  66     -15.777 -18.997  -1.217  1.00  0.00      A    C
ATOM    919  HB1 ASN A  66     -15.132 -19.898  -1.132  1.00  0.00      A    H
ATOM    920  HB2 ASN A  66     -15.479 -18.277  -0.425  1.00  0.00      A    H
ATOM    921  CG  ASN A  66     -17.255 -19.431  -1.108  1.00  0.00      A    C
ATOM    922  OD1 ASN A  66     -18.127 -18.644  -1.478  1.00  0.00      A    O
ATOM    923  ND2 ASN A  66     -17.557 -20.680  -0.791  1.00  0.00      A    N
ATOM    924 HD21 ASN A  66     -18.484 -20.973  -0.558  1.00  0.00      A    H
ATOM    925 HD22 ASN A  66     -16.829 -21.327  -0.563  1.00  0.00      A    H
ATOM    926  C   ASN A  66     -14.101 -18.009  -2.809  1.00  0.00      A    C
ATOM    927  O   ASN A  66     -13.732 -16.905  -2.596  1.00  0.00      A    O
ATOM    928  N   GLY A  67     -13.272 -19.023  -3.116  1.00  0.00      A    N
ATOM    929  HN  GLY A  67     -13.627 -19.926  -3.346  1.00  0.00      A    H
ATOM    930  CA  GLY A  67     -11.841 -18.901  -3.214  1.00  0.00      A    C
ATOM    931  HA1 GLY A  67     -11.553 -18.185  -3.970  1.00  0.00      A    H
ATOM    932  HA2 GLY A  67     -11.473 -18.505  -2.279  1.00  0.00      A    H
ATOM    933  C   GLY A  67     -11.237 -20.148  -3.589  1.00  0.00      A    C
ATOM    934  O   GLY A  67     -11.954 -21.052  -4.016  1.00  0.00      A    O
ATOM    935  N   GLY A  68      -9.979 -20.188  -3.525  1.00  0.00      A    N
ATOM    936  HN  GLY A  68      -9.433 -19.441  -3.155  1.00  0.00      A    H
ATOM    937  CA  GLY A  68      -9.276 -21.416  -3.858  1.00  0.00      A    C
ATOM    938  HA1 GLY A  68      -9.477 -22.134  -3.076  1.00  0.00      A    H
ATOM    939  HA2 GLY A  68      -9.615 -21.834  -4.795  1.00  0.00      A    H
ATOM    940  C   GLY A  68      -7.773 -21.158  -3.876  1.00  0.00      A    C
ATOM    941  O   GLY A  68      -7.378 -20.016  -3.637  1.00  0.00      A    O
ATOM    942  N   THR A  69      -6.983 -22.150  -4.165  1.00  0.00      A    N
ATOM    943  HN  THR A  69      -7.303 -23.053  -4.440  1.00  0.00      A    H
ATOM    944  CA  THR A  69      -5.560 -22.064  -3.939  1.00  0.00      A    C
ATOM    945  HA  THR A  69      -5.317 -21.012  -3.960  1.00  0.00      A    H
ATOM    946  CB  THR A  69      -5.015 -22.793  -2.719  1.00  0.00      A    C
ATOM    947  HB  THR A  69      -3.906 -22.778  -2.779  1.00  0.00      A    H
ATOM    948  OG1 THR A  69      -5.368 -24.156  -2.682  1.00  0.00      A    O
ATOM    949  HG1 THR A  69      -5.128 -24.465  -1.805  1.00  0.00      A    H
ATOM    950  CG2 THR A  69      -5.579 -22.089  -1.463  1.00  0.00      A    C
ATOM    951 HG21 THR A  69      -5.121 -22.513  -0.544  1.00  0.00      A    H
ATOM    952 HG22 THR A  69      -5.291 -21.016  -1.438  1.00  0.00      A    H
ATOM    953 HG23 THR A  69      -6.681 -22.189  -1.359  1.00  0.00      A    H
ATOM    954  C   THR A  69      -4.992 -22.698  -5.170  1.00  0.00      A    C
ATOM    955  O   THR A  69      -5.566 -23.392  -5.939  1.00  0.00      A    O
ATOM    956  N   ALA A  70      -3.768 -22.351  -5.448  1.00  0.00      A    N
ATOM    957  HN  ALA A  70      -3.297 -21.703  -4.853  1.00  0.00      A    H
ATOM    958  CA  ALA A  70      -2.980 -22.806  -6.553  1.00  0.00      A    C
ATOM    959  HA  ALA A  70      -3.484 -22.814  -7.508  1.00  0.00      A    H
ATOM    960  CB  ALA A  70      -1.740 -21.826  -6.573  1.00  0.00      A    C
ATOM    961  HB1 ALA A  70      -2.128 -20.788  -6.657  1.00  0.00      A    H
ATOM    962  HB2 ALA A  70      -1.022 -21.881  -5.727  1.00  0.00      A    H
ATOM    963  HB3 ALA A  70      -1.180 -21.940  -7.525  1.00  0.00      A    H
ATOM    964  C   ALA A  70      -2.517 -24.331  -6.456  1.00  0.00      A    C
ATOM    965  O   ALA A  70      -2.444 -25.063  -7.465  1.00  0.00      A    O
ATOM    966  N   ASP A  71      -2.281 -24.886  -5.236  1.00  0.00      A    N
ATOM    967  HN  ASP A  71      -2.099 -24.319  -4.436  1.00  0.00      A    H
ATOM    968  CA  ASP A  71      -2.230 -26.351  -5.005  1.00  0.00      A    C
ATOM    969  HA  ASP A  71      -1.456 -26.717  -5.663  1.00  0.00      A    H
ATOM    970  CB  ASP A  71      -2.017 -26.764  -3.532  1.00  0.00      A    C
ATOM    971  HB1 ASP A  71      -2.510 -26.086  -2.803  1.00  0.00      A    H
ATOM    972  HB2 ASP A  71      -2.352 -27.823  -3.565  1.00  0.00      A    H
ATOM    973  CG  ASP A  71      -0.533 -26.753  -3.203  1.00  0.00      A    C
ATOM    974  OD1 ASP A  71      -0.044 -25.779  -2.578  1.00  0.00      A    O
ATOM    975  OD2 ASP A  71       0.109 -27.829  -3.366  1.00  0.00      A    O
ATOM    976  C   ASP A  71      -3.523 -26.988  -5.574  1.00  0.00      A    C
ATOM    977  O   ASP A  71      -3.445 -27.994  -6.250  1.00  0.00      A    O
ATOM    978  N   GLY A  72      -4.714 -26.396  -5.168  1.00  0.00      A    N
ATOM    979  HN  GLY A  72      -4.704 -25.531  -4.673  1.00  0.00      A    H
ATOM    980  CA  GLY A  72      -6.018 -26.784  -5.677  1.00  0.00      A    C
ATOM    981  HA1 GLY A  72      -6.298 -27.720  -5.216  1.00  0.00      A    H
ATOM    982  HA2 GLY A  72      -6.700 -25.960  -5.526  1.00  0.00      A    H
ATOM    983  C   GLY A  72      -6.168 -27.075  -7.087  1.00  0.00      A    C
ATOM    984  O   GLY A  72      -6.269 -28.194  -7.502  1.00  0.00      A    O
ATOM    985  N   ALA A  73      -6.000 -26.040  -7.916  1.00  0.00      A    N
ATOM    986  HN  ALA A  73      -5.871 -25.158  -7.470  1.00  0.00      A    H
ATOM    987  CA  ALA A  73      -6.072 -26.186  -9.386  1.00  0.00      A    C
ATOM    988  HA  ALA A  73      -7.032 -26.670  -9.485  1.00  0.00      A    H
ATOM    989  CB  ALA A  73      -5.875 -24.809 -10.122  1.00  0.00      A    C
ATOM    990  HB1 ALA A  73      -6.141 -24.805 -11.200  1.00  0.00      A    H
ATOM    991  HB2 ALA A  73      -6.434 -24.010  -9.589  1.00  0.00      A    H
ATOM    992  HB3 ALA A  73      -4.809 -24.496 -10.104  1.00  0.00      A    H
ATOM    993  C   ALA A  73      -5.096 -27.176 -10.012  1.00  0.00      A    C
ATOM    994  O   ALA A  73      -5.471 -28.038 -10.770  1.00  0.00      A    O
ATOM    995  N   PHE A  74      -3.805 -27.032  -9.652  1.00  0.00      A    N
ATOM    996  HN  PHE A  74      -3.478 -26.459  -8.904  1.00  0.00      A    H
ATOM    997  CA  PHE A  74      -2.767 -27.726 -10.294  1.00  0.00      A    C
ATOM    998  HA  PHE A  74      -2.839 -27.586 -11.362  1.00  0.00      A    H
ATOM    999  CB  PHE A  74      -1.332 -27.195  -9.988  1.00  0.00      A    C
ATOM   1000  HB1 PHE A  74      -1.212 -27.200  -8.884  1.00  0.00      A    H
ATOM   1001  HB2 PHE A  74      -0.546 -27.825 -10.456  1.00  0.00      A    H
ATOM   1002  CG  PHE A  74      -1.078 -25.810 -10.446  1.00  0.00      A    C
ATOM   1003  CD1 PHE A  74      -1.551 -25.396 -11.733  1.00  0.00      A    C
ATOM   1004  HD1 PHE A  74      -2.105 -26.051 -12.390  1.00  0.00      A    H
ATOM   1005  CE1 PHE A  74      -1.325 -24.072 -12.190  1.00  0.00      A    C
ATOM   1006  HE1 PHE A  74      -1.616 -23.793 -13.192  1.00  0.00      A    H
ATOM   1007  CZ  PHE A  74      -0.585 -23.174 -11.380  1.00  0.00      A    C
ATOM   1008  HZ  PHE A  74      -0.392 -22.164 -11.709  1.00  0.00      A    H
ATOM   1009  CD2 PHE A  74      -0.317 -24.967  -9.721  1.00  0.00      A    C
ATOM   1010  HD2 PHE A  74      -0.027 -25.288  -8.731  1.00  0.00      A    H
ATOM   1011  CE2 PHE A  74       0.105 -23.723 -10.191  1.00  0.00      A    C
ATOM   1012  HE2 PHE A  74       0.727 -23.156  -9.515  1.00  0.00      A    H
ATOM   1013  C   PHE A  74      -2.886 -29.277  -9.929  1.00  0.00      A    C
ATOM   1014  O   PHE A  74      -2.849 -30.172 -10.795  1.00  0.00      A    O
ATOM   1015  N   SER A  75      -3.028 -29.565  -8.659  1.00  0.00      A    N
ATOM   1016  HN  SER A  75      -3.188 -28.745  -8.116  1.00  0.00      A    H
ATOM   1017  CA  SER A  75      -3.250 -30.915  -8.199  1.00  0.00      A    C
ATOM   1018  HA  SER A  75      -2.416 -31.478  -8.589  1.00  0.00      A    H
ATOM   1019  CB  SER A  75      -3.198 -31.095  -6.615  1.00  0.00      A    C
ATOM   1020  HB1 SER A  75      -3.160 -32.124  -6.198  1.00  0.00      A    H
ATOM   1021  HB2 SER A  75      -2.240 -30.610  -6.330  1.00  0.00      A    H
ATOM   1022  OG  SER A  75      -4.349 -30.456  -5.983  1.00  0.00      A    O
ATOM   1023  HG1 SER A  75      -4.223 -29.557  -6.294  1.00  0.00      A    H
ATOM   1024  C   SER A  75      -4.497 -31.601  -8.747  1.00  0.00      A    C
ATOM   1025  O   SER A  75      -4.621 -32.800  -8.945  1.00  0.00      A    O
ATOM   1026  N   PHE A  76      -5.550 -30.864  -8.994  1.00  0.00      A    N
ATOM   1027  HN  PHE A  76      -5.624 -29.933  -8.645  1.00  0.00      A    H
ATOM   1028  CA  PHE A  76      -6.754 -31.247  -9.656  1.00  0.00      A    C
ATOM   1029  HA  PHE A  76      -7.074 -32.170  -9.194  1.00  0.00      A    H
ATOM   1030  CB  PHE A  76      -7.786 -30.047  -9.498  1.00  0.00      A    C
ATOM   1031  HB1 PHE A  76      -7.928 -29.843  -8.415  1.00  0.00      A    H
ATOM   1032  HB2 PHE A  76      -7.515 -29.086  -9.984  1.00  0.00      A    H
ATOM   1033  CG  PHE A  76      -9.083 -30.671 -10.088  1.00  0.00      A    C
ATOM   1034  CD1 PHE A  76      -9.384 -30.294 -11.384  1.00  0.00      A    C
ATOM   1035  HD1 PHE A  76      -8.700 -29.628 -11.890  1.00  0.00      A    H
ATOM   1036  CE1 PHE A  76     -10.554 -30.683 -11.943  1.00  0.00      A    C
ATOM   1037  HE1 PHE A  76     -10.706 -30.345 -12.958  1.00  0.00      A    H
ATOM   1038  CZ  PHE A  76     -11.483 -31.481 -11.264  1.00  0.00      A    C
ATOM   1039  HZ  PHE A  76     -12.384 -31.883 -11.702  1.00  0.00      A    H
ATOM   1040  CD2 PHE A  76      -9.946 -31.458  -9.302  1.00  0.00      A    C
ATOM   1041  HD2 PHE A  76      -9.675 -31.645  -8.274  1.00  0.00      A    H
ATOM   1042  CE2 PHE A  76     -11.165 -31.828  -9.940  1.00  0.00      A    C
ATOM   1043  HE2 PHE A  76     -11.764 -32.544  -9.396  1.00  0.00      A    H
ATOM   1044  C   PHE A  76      -6.572 -31.559 -11.131  1.00  0.00      A    C
ATOM   1045  O   PHE A  76      -6.765 -32.702 -11.552  1.00  0.00      A    O
ATOM   1046  N   ILE A  77      -6.074 -30.611 -11.853  1.00  0.00      A    N
ATOM   1047  HN  ILE A  77      -5.934 -29.731 -11.407  1.00  0.00      A    H
ATOM   1048  CA  ILE A  77      -5.730 -30.678 -13.307  1.00  0.00      A    C
ATOM   1049  HA  ILE A  77      -6.587 -30.988 -13.887  1.00  0.00      A    H
ATOM   1050  CB  ILE A  77      -5.121 -29.358 -13.816  1.00  0.00      A    C
ATOM   1051  HB  ILE A  77      -4.356 -29.001 -13.094  1.00  0.00      A    H
ATOM   1052  CG2 ILE A  77      -4.540 -29.569 -15.271  1.00  0.00      A    C
ATOM   1053 HG21 ILE A  77      -4.439 -28.603 -15.810  1.00  0.00      A    H
ATOM   1054 HG22 ILE A  77      -3.526 -30.014 -15.363  1.00  0.00      A    H
ATOM   1055 HG23 ILE A  77      -5.281 -30.180 -15.829  1.00  0.00      A    H
ATOM   1056  CG1 ILE A  77      -6.232 -28.225 -13.843  1.00  0.00      A    C
ATOM   1057 HG11 ILE A  77      -7.029 -28.555 -14.542  1.00  0.00      A    H
ATOM   1058 HG12 ILE A  77      -6.700 -28.113 -12.841  1.00  0.00      A    H
ATOM   1059  CD  ILE A  77      -5.723 -26.855 -14.274  1.00  0.00      A    C
ATOM   1060  HD1 ILE A  77      -5.284 -26.919 -15.292  1.00  0.00      A    H
ATOM   1061  HD2 ILE A  77      -6.580 -26.149 -14.296  1.00  0.00      A    H
ATOM   1062  HD3 ILE A  77      -4.900 -26.653 -13.554  1.00  0.00      A    H
ATOM   1063  C   ILE A  77      -4.836 -31.948 -13.572  1.00  0.00      A    C
ATOM   1064  O   ILE A  77      -5.073 -32.754 -14.496  1.00  0.00      A    O
ATOM   1065  N   MET A  78      -3.825 -32.097 -12.710  1.00  0.00      A    N
ATOM   1066  HN  MET A  78      -3.694 -31.344 -12.071  1.00  0.00      A    H
ATOM   1067  CA  MET A  78      -2.992 -33.216 -12.755  1.00  0.00      A    C
ATOM   1068  HA  MET A  78      -2.495 -33.161 -13.713  1.00  0.00      A    H
ATOM   1069  CB  MET A  78      -2.010 -32.923 -11.562  1.00  0.00      A    C
ATOM   1070  HB1 MET A  78      -1.518 -31.936 -11.696  1.00  0.00      A    H
ATOM   1071  HB2 MET A  78      -2.565 -32.866 -10.601  1.00  0.00      A    H
ATOM   1072  CG  MET A  78      -0.857 -33.982 -11.336  1.00  0.00      A    C
ATOM   1073  HG1 MET A  78      -1.264 -35.015 -11.306  1.00  0.00      A    H
ATOM   1074  HG2 MET A  78      -0.236 -33.933 -12.257  1.00  0.00      A    H
ATOM   1075  SD  MET A  78       0.144 -33.852  -9.814  1.00  0.00      A    S
ATOM   1076  CE  MET A  78      -1.106 -34.480  -8.626  1.00  0.00      A    C
ATOM   1077  HE1 MET A  78      -0.635 -34.845  -7.688  1.00  0.00      A    H
ATOM   1078  HE2 MET A  78      -1.750 -33.611  -8.373  1.00  0.00      A    H
ATOM   1079  HE3 MET A  78      -1.668 -35.329  -9.069  1.00  0.00      A    H
ATOM   1080  C   MET A  78      -3.634 -34.579 -12.567  1.00  0.00      A    C
ATOM   1081  O   MET A  78      -3.483 -35.552 -13.284  1.00  0.00      A    O
ATOM   1082  N   SER A  79      -4.447 -34.766 -11.512  1.00  0.00      A    N
ATOM   1083  HN  SER A  79      -4.619 -33.972 -10.935  1.00  0.00      A    H
ATOM   1084  CA  SER A  79      -5.021 -36.101 -11.222  1.00  0.00      A    C
ATOM   1085  HA  SER A  79      -4.311 -36.872 -11.486  1.00  0.00      A    H
ATOM   1086  CB  SER A  79      -5.547 -36.311  -9.685  1.00  0.00      A    C
ATOM   1087  HB1 SER A  79      -6.246 -37.167  -9.574  1.00  0.00      A    H
ATOM   1088  HB2 SER A  79      -4.717 -36.625  -9.016  1.00  0.00      A    H
ATOM   1089  OG  SER A  79      -6.149 -35.112  -9.195  1.00  0.00      A    O
ATOM   1090  HG1 SER A  79      -5.454 -34.469  -9.033  1.00  0.00      A    H
ATOM   1091  C   SER A  79      -6.188 -36.468 -12.194  1.00  0.00      A    C
ATOM   1092  O   SER A  79      -6.299 -37.564 -12.756  1.00  0.00      A    O
ATOM   1093  N   ASN A  80      -7.067 -35.458 -12.397  1.00  0.00      A    N
ATOM   1094  HN  ASN A  80      -6.846 -34.624 -11.898  1.00  0.00      A    H
ATOM   1095  CA  ASN A  80      -8.251 -35.566 -13.213  1.00  0.00      A    C
ATOM   1096  HA  ASN A  80      -8.832 -36.419 -12.895  1.00  0.00      A    H
ATOM   1097  CB  ASN A  80      -9.005 -34.264 -12.927  1.00  0.00      A    C
ATOM   1098  HB1 ASN A  80      -8.833 -33.925 -11.883  1.00  0.00      A    H
ATOM   1099  HB2 ASN A  80      -8.625 -33.465 -13.599  1.00  0.00      A    H
ATOM   1100  CG  ASN A  80     -10.558 -34.434 -13.132  1.00  0.00      A    C
ATOM   1101  OD1 ASN A  80     -11.123 -35.473 -12.797  1.00  0.00      A    O
ATOM   1102  ND2 ASN A  80     -11.226 -33.368 -13.724  1.00  0.00      A    N
ATOM   1103 HD21 ASN A  80     -12.203 -33.261 -13.540  1.00  0.00      A    H
ATOM   1104 HD22 ASN A  80     -10.715 -32.773 -14.344  1.00  0.00      A    H
ATOM   1105  C   ASN A  80      -8.099 -35.842 -14.693  1.00  0.00      A    C
ATOM   1106  O   ASN A  80      -8.656 -36.785 -15.199  1.00  0.00      A    O
ATOM   1107  N   GLY A  81      -7.117 -35.215 -15.401  1.00  0.00      A    N
ATOM   1108  HN  GLY A  81      -6.571 -34.620 -14.817  1.00  0.00      A    H
ATOM   1109  CA  GLY A  81      -6.619 -35.692 -16.686  1.00  0.00      A    C
ATOM   1110  HA1 GLY A  81      -5.870 -36.462 -16.572  1.00  0.00      A    H
ATOM   1111  HA2 GLY A  81      -7.487 -36.081 -17.198  1.00  0.00      A    H
ATOM   1112  C   GLY A  81      -6.015 -34.615 -17.490  1.00  0.00      A    C
ATOM   1113  O   GLY A  81      -4.891 -34.602 -17.897  1.00  0.00      A    O
ATOM   1114  N   GLY A  82      -6.833 -33.523 -17.742  1.00  0.00      A    N
ATOM   1115  HN  GLY A  82      -7.790 -33.512 -17.465  1.00  0.00      A    H
ATOM   1116  CA  GLY A  82      -6.287 -32.312 -18.259  1.00  0.00      A    C
ATOM   1117  HA1 GLY A  82      -5.649 -31.983 -17.452  1.00  0.00      A    H
ATOM   1118  HA2 GLY A  82      -5.851 -32.448 -19.238  1.00  0.00      A    H
ATOM   1119  C   GLY A  82      -7.402 -31.315 -18.393  1.00  0.00      A    C
ATOM   1120  O   GLY A  82      -8.521 -31.559 -17.905  1.00  0.00      A    O
ATOM   1121  N   ILE A  83      -7.105 -30.168 -18.996  1.00  0.00      A    N
ATOM   1122  HN  ILE A  83      -6.274 -30.153 -19.547  1.00  0.00      A    H
ATOM   1123  CA  ILE A  83      -8.066 -29.066 -19.170  1.00  0.00      A    C
ATOM   1124  HA  ILE A  83      -8.887 -29.341 -18.525  1.00  0.00      A    H
ATOM   1125  CB  ILE A  83      -7.469 -27.754 -18.586  1.00  0.00      A    C
ATOM   1126  HB  ILE A  83      -7.043 -27.941 -17.577  1.00  0.00      A    H
ATOM   1127  CG2 ILE A  83      -6.323 -27.302 -19.540  1.00  0.00      A    C
ATOM   1128 HG21 ILE A  83      -6.642 -26.892 -20.522  1.00  0.00      A    H
ATOM   1129 HG22 ILE A  83      -5.856 -26.467 -18.976  1.00  0.00      A    H
ATOM   1130 HG23 ILE A  83      -5.590 -28.133 -19.615  1.00  0.00      A    H
ATOM   1131  CG1 ILE A  83      -8.568 -26.690 -18.348  1.00  0.00      A    C
ATOM   1132 HG11 ILE A  83      -8.988 -26.562 -19.368  1.00  0.00      A    H
ATOM   1133 HG12 ILE A  83      -9.324 -27.043 -17.615  1.00  0.00      A    H
ATOM   1134  CD  ILE A  83      -7.904 -25.421 -17.819  1.00  0.00      A    C
ATOM   1135  HD1 ILE A  83      -7.228 -24.901 -18.531  1.00  0.00      A    H
ATOM   1136  HD2 ILE A  83      -8.768 -24.803 -17.492  1.00  0.00      A    H
ATOM   1137  HD3 ILE A  83      -7.441 -25.545 -16.817  1.00  0.00      A    H
ATOM   1138  C   ILE A  83      -8.595 -28.919 -20.572  1.00  0.00      A    C
ATOM   1139  O   ILE A  83      -7.907 -29.186 -21.568  1.00  0.00      A    O
ATOM   1140  N   THR A  84      -9.916 -28.602 -20.636  1.00  0.00      A    N
ATOM   1141  HN  THR A  84     -10.411 -28.580 -19.771  1.00  0.00      A    H
ATOM   1142  CA  THR A  84     -10.600 -28.267 -21.884  1.00  0.00      A    C
ATOM   1143  HA  THR A  84     -10.143 -28.860 -22.663  1.00  0.00      A    H
ATOM   1144  CB  THR A  84     -12.067 -28.576 -21.887  1.00  0.00      A    C
ATOM   1145  HB  THR A  84     -12.583 -28.136 -22.768  1.00  0.00      A    H
ATOM   1146  OG1 THR A  84     -12.759 -27.898 -20.873  1.00  0.00      A    O
ATOM   1147  HG1 THR A  84     -12.321 -28.135 -20.052  1.00  0.00      A    H
ATOM   1148  CG2 THR A  84     -12.222 -30.141 -21.828  1.00  0.00      A    C
ATOM   1149 HG21 THR A  84     -13.286 -30.459 -21.835  1.00  0.00      A    H
ATOM   1150 HG22 THR A  84     -11.824 -30.595 -22.760  1.00  0.00      A    H
ATOM   1151 HG23 THR A  84     -11.761 -30.671 -20.967  1.00  0.00      A    H
ATOM   1152  C   THR A  84     -10.406 -26.741 -22.194  1.00  0.00      A    C
ATOM   1153  O   THR A  84      -9.792 -25.996 -21.478  1.00  0.00      A    O
ATOM   1154  N   THR A  85     -10.891 -26.305 -23.349  1.00  0.00      A    N
ATOM   1155  HN  THR A  85     -11.420 -26.904 -23.945  1.00  0.00      A    H
ATOM   1156  CA  THR A  85     -10.785 -24.970 -23.994  1.00  0.00      A    C
ATOM   1157  HA  THR A  85     -10.047 -24.381 -23.471  1.00  0.00      A    H
ATOM   1158  CB  THR A  85     -10.311 -25.096 -25.453  1.00  0.00      A    C
ATOM   1159  HB  THR A  85     -10.172 -24.078 -25.874  1.00  0.00      A    H
ATOM   1160  OG1 THR A  85     -11.289 -25.787 -26.204  1.00  0.00      A    O
ATOM   1161  HG1 THR A  85     -11.121 -25.561 -27.121  1.00  0.00      A    H
ATOM   1162  CG2 THR A  85      -9.054 -25.903 -25.489  1.00  0.00      A    C
ATOM   1163 HG21 THR A  85      -9.159 -27.008 -25.427  1.00  0.00      A    H
ATOM   1164 HG22 THR A  85      -8.663 -25.668 -26.502  1.00  0.00      A    H
ATOM   1165 HG23 THR A  85      -8.406 -25.608 -24.637  1.00  0.00      A    H
ATOM   1166  C   THR A  85     -12.041 -24.087 -23.980  1.00  0.00      A    C
ATOM   1167  O   THR A  85     -13.164 -24.565 -23.864  1.00  0.00      A    O
ATOM   1168  N   GLU A  86     -11.925 -22.793 -24.166  1.00  0.00      A    N
ATOM   1169  HN  GLU A  86     -11.004 -22.432 -24.289  1.00  0.00      A    H
ATOM   1170  CA  GLU A  86     -12.924 -21.838 -24.340  1.00  0.00      A    C
ATOM   1171  HA  GLU A  86     -13.438 -21.725 -23.397  1.00  0.00      A    H
ATOM   1172  CB  GLU A  86     -12.348 -20.460 -24.930  1.00  0.00      A    C
ATOM   1173  HB1 GLU A  86     -11.650 -20.183 -24.111  1.00  0.00      A    H
ATOM   1174  HB2 GLU A  86     -11.799 -20.585 -25.887  1.00  0.00      A    H
ATOM   1175  CG  GLU A  86     -13.411 -19.367 -25.191  1.00  0.00      A    C
ATOM   1176  HG1 GLU A  86     -14.137 -19.648 -25.983  1.00  0.00      A    H
ATOM   1177  HG2 GLU A  86     -13.962 -19.118 -24.259  1.00  0.00      A    H
ATOM   1178  CD  GLU A  86     -12.770 -18.047 -25.460  1.00  0.00      A    C
ATOM   1179  OE1 GLU A  86     -12.164 -17.455 -24.519  1.00  0.00      A    O
ATOM   1180  OE2 GLU A  86     -12.846 -17.552 -26.601  1.00  0.00      A    O
ATOM   1181  C   GLU A  86     -13.983 -22.306 -25.419  1.00  0.00      A    C
ATOM   1182  O   GLU A  86     -15.199 -22.411 -25.110  1.00  0.00      A    O
ATOM   1183  N   SER A  87     -13.549 -22.716 -26.604  1.00  0.00      A    N
ATOM   1184  HN  SER A  87     -12.596 -22.702 -26.895  1.00  0.00      A    H
ATOM   1185  CA  SER A  87     -14.366 -23.098 -27.736  1.00  0.00      A    C
ATOM   1186  HA  SER A  87     -14.998 -22.276 -28.038  1.00  0.00      A    H
ATOM   1187  CB  SER A  87     -13.551 -23.454 -28.960  1.00  0.00      A    C
ATOM   1188  HB1 SER A  87     -13.134 -24.477 -28.840  1.00  0.00      A    H
ATOM   1189  HB2 SER A  87     -14.148 -23.456 -29.897  1.00  0.00      A    H
ATOM   1190  OG  SER A  87     -12.431 -22.608 -29.115  1.00  0.00      A    O
ATOM   1191  HG1 SER A  87     -12.018 -22.975 -29.900  1.00  0.00      A    H
ATOM   1192  C   SER A  87     -15.363 -24.182 -27.427  1.00  0.00      A    C
ATOM   1193  O   SER A  87     -16.457 -24.214 -27.989  1.00  0.00      A    O
ATOM   1194  N   ASN A  88     -14.876 -25.082 -26.510  1.00  0.00      A    N
ATOM   1195  HN  ASN A  88     -13.977 -24.915 -26.113  1.00  0.00      A    H
ATOM   1196  CA  ASN A  88     -15.702 -26.203 -26.019  1.00  0.00      A    C
ATOM   1197  HA  ASN A  88     -16.449 -26.427 -26.766  1.00  0.00      A    H
ATOM   1198  CB  ASN A  88     -14.827 -27.390 -25.567  1.00  0.00      A    C
ATOM   1199  HB1 ASN A  88     -13.950 -27.136 -24.934  1.00  0.00      A    H
ATOM   1200  HB2 ASN A  88     -15.389 -28.103 -24.926  1.00  0.00      A    H
ATOM   1201  CG  ASN A  88     -14.422 -28.129 -26.842  1.00  0.00      A    C
ATOM   1202  OD1 ASN A  88     -15.303 -28.747 -27.477  1.00  0.00      A    O
ATOM   1203  ND2 ASN A  88     -13.135 -28.064 -27.168  1.00  0.00      A    N
ATOM   1204 HD21 ASN A  88     -12.858 -28.405 -28.066  1.00  0.00      A    H
ATOM   1205 HD22 ASN A  88     -12.568 -27.673 -26.443  1.00  0.00      A    H
ATOM   1206  C   ASN A  88     -16.500 -25.685 -24.820  1.00  0.00      A    C
ATOM   1207  O   ASN A  88     -17.680 -25.994 -24.791  1.00  0.00      A    O
ATOM   1208  N   TYR A  89     -15.905 -24.947 -23.843  1.00  0.00      A    N
ATOM   1209  HN  TYR A  89     -14.947 -24.672 -23.806  1.00  0.00      A    H
ATOM   1210  CA  TYR A  89     -16.590 -24.565 -22.641  1.00  0.00      A    C
ATOM   1211  HA  TYR A  89     -17.667 -24.607 -22.714  1.00  0.00      A    H
ATOM   1212  CB  TYR A  89     -16.111 -25.638 -21.683  1.00  0.00      A    C
ATOM   1213  HB1 TYR A  89     -15.914 -26.576 -22.245  1.00  0.00      A    H
ATOM   1214  HB2 TYR A  89     -15.116 -25.409 -21.245  1.00  0.00      A    H
ATOM   1215  CG  TYR A  89     -17.195 -25.979 -20.613  1.00  0.00      A    C
ATOM   1216  CD1 TYR A  89     -18.433 -26.459 -21.037  1.00  0.00      A    C
ATOM   1217  HD1 TYR A  89     -18.624 -26.840 -22.029  1.00  0.00      A    H
ATOM   1218  CE1 TYR A  89     -19.558 -26.573 -20.159  1.00  0.00      A    C
ATOM   1219  HE1 TYR A  89     -20.475 -27.055 -20.466  1.00  0.00      A    H
ATOM   1220  CZ  TYR A  89     -19.380 -26.059 -18.831  1.00  0.00      A    C
ATOM   1221  OH  TYR A  89     -20.586 -26.075 -18.038  1.00  0.00      A    O
ATOM   1222  HH  TYR A  89     -20.283 -25.972 -17.132  1.00  0.00      A    H
ATOM   1223  CD2 TYR A  89     -17.076 -25.484 -19.318  1.00  0.00      A    C
ATOM   1224  HD2 TYR A  89     -16.124 -25.074 -19.016  1.00  0.00      A    H
ATOM   1225  CE2 TYR A  89     -18.173 -25.530 -18.437  1.00  0.00      A    C
ATOM   1226  HE2 TYR A  89     -18.061 -25.058 -17.472  1.00  0.00      A    H
ATOM   1227  C   TYR A  89     -16.333 -23.135 -22.238  1.00  0.00      A    C
ATOM   1228  O   TYR A  89     -15.400 -22.824 -21.478  1.00  0.00      A    O
ATOM   1229  N   PRO A  90     -17.096 -22.209 -22.833  1.00  0.00      A    N
ATOM   1230  CD  PRO A  90     -18.177 -22.378 -23.789  1.00  0.00      A    C
ATOM   1231  HD1 PRO A  90     -18.964 -23.054 -23.391  1.00  0.00      A    H
ATOM   1232  HD2 PRO A  90     -17.692 -22.623 -24.757  1.00  0.00      A    H
ATOM   1233  CA  PRO A  90     -16.911 -20.791 -22.449  1.00  0.00      A    C
ATOM   1234  HA  PRO A  90     -15.841 -20.665 -22.520  1.00  0.00      A    H
ATOM   1235  CB  PRO A  90     -17.743 -20.003 -23.545  1.00  0.00      A    C
ATOM   1236  HB1 PRO A  90     -18.206 -19.045 -23.225  1.00  0.00      A    H
ATOM   1237  HB2 PRO A  90     -17.045 -19.906 -24.404  1.00  0.00      A    H
ATOM   1238  CG  PRO A  90     -18.767 -20.988 -23.950  1.00  0.00      A    C
ATOM   1239  HG1 PRO A  90     -19.607 -20.947 -23.223  1.00  0.00      A    H
ATOM   1240  HG2 PRO A  90     -19.241 -20.778 -24.933  1.00  0.00      A    H
ATOM   1241  C   PRO A  90     -17.452 -20.395 -21.073  1.00  0.00      A    C
ATOM   1242  O   PRO A  90     -18.350 -21.057 -20.500  1.00  0.00      A    O
ATOM   1243  N   PHE A  91     -16.956 -19.270 -20.484  1.00  0.00      A    N
ATOM   1244  HN  PHE A  91     -16.301 -18.703 -20.978  1.00  0.00      A    H
ATOM   1245  CA  PHE A  91     -17.349 -18.820 -19.190  1.00  0.00      A    C
ATOM   1246  HA  PHE A  91     -17.408 -19.624 -18.472  1.00  0.00      A    H
ATOM   1247  CB  PHE A  91     -16.169 -17.909 -18.775  1.00  0.00      A    C
ATOM   1248  HB1 PHE A  91     -15.221 -18.333 -19.169  1.00  0.00      A    H
ATOM   1249  HB2 PHE A  91     -16.305 -16.939 -19.300  1.00  0.00      A    H
ATOM   1250  CG  PHE A  91     -16.044 -17.798 -17.278  1.00  0.00      A    C
ATOM   1251  CD1 PHE A  91     -15.442 -18.902 -16.597  1.00  0.00      A    C
ATOM   1252  HD1 PHE A  91     -15.149 -19.764 -17.178  1.00  0.00      A    H
ATOM   1253  CE1 PHE A  91     -15.281 -18.868 -15.220  1.00  0.00      A    C
ATOM   1254  HE1 PHE A  91     -14.880 -19.714 -14.682  1.00  0.00      A    H
ATOM   1255  CZ  PHE A  91     -15.784 -17.769 -14.576  1.00  0.00      A    C
ATOM   1256  HZ  PHE A  91     -15.892 -17.723 -13.502  1.00  0.00      A    H
ATOM   1257  CD2 PHE A  91     -16.550 -16.743 -16.554  1.00  0.00      A    C
ATOM   1258  HD2 PHE A  91     -17.067 -15.957 -17.085  1.00  0.00      A    H
ATOM   1259  CE2 PHE A  91     -16.448 -16.770 -15.181  1.00  0.00      A    C
ATOM   1260  HE2 PHE A  91     -16.797 -15.923 -14.609  1.00  0.00      A    H
ATOM   1261  C   PHE A  91     -18.652 -18.131 -19.122  1.00  0.00      A    C
ATOM   1262  O   PHE A  91     -19.126 -17.523 -20.079  1.00  0.00      A    O
ATOM   1263  N   VAL A  92     -19.387 -18.204 -17.977  1.00  0.00      A    N
ATOM   1264  HN  VAL A  92     -19.025 -18.765 -17.237  1.00  0.00      A    H
ATOM   1265  CA  VAL A  92     -20.715 -17.619 -17.859  1.00  0.00      A    C
ATOM   1266  HA  VAL A  92     -20.838 -16.903 -18.659  1.00  0.00      A    H
ATOM   1267  CB  VAL A  92     -21.742 -18.732 -18.014  1.00  0.00      A    C
ATOM   1268  HB  VAL A  92     -22.766 -18.319 -17.887  1.00  0.00      A    H
ATOM   1269  CG1 VAL A  92     -21.686 -19.267 -19.454  1.00  0.00      A    C
ATOM   1270 HG11 VAL A  92     -22.509 -20.007 -19.554  1.00  0.00      A    H
ATOM   1271 HG12 VAL A  92     -21.754 -18.444 -20.197  1.00  0.00      A    H
ATOM   1272 HG13 VAL A  92     -20.743 -19.792 -19.715  1.00  0.00      A    H
ATOM   1273  CG2 VAL A  92     -21.495 -19.939 -17.069  1.00  0.00      A    C
ATOM   1274 HG21 VAL A  92     -22.171 -20.798 -17.270  1.00  0.00      A    H
ATOM   1275 HG22 VAL A  92     -20.447 -20.243 -17.275  1.00  0.00      A    H
ATOM   1276 HG23 VAL A  92     -21.633 -19.585 -16.025  1.00  0.00      A    H
ATOM   1277  C   VAL A  92     -20.864 -16.925 -16.481  1.00  0.00      A    C
ATOM   1278  O   VAL A  92     -21.806 -16.182 -16.214  1.00  0.00      A    O
ATOM   1279  N   GLY A  93     -19.964 -17.230 -15.533  1.00  0.00      A    N
ATOM   1280  HN  GLY A  93     -19.273 -17.925 -15.714  1.00  0.00      A    H
ATOM   1281  CA  GLY A  93     -19.856 -16.770 -14.144  1.00  0.00      A    C
ATOM   1282  HA1 GLY A  93     -18.897 -17.123 -13.795  1.00  0.00      A    H
ATOM   1283  HA2 GLY A  93     -20.122 -15.741 -13.954  1.00  0.00      A    H
ATOM   1284  C   GLY A  93     -20.746 -17.526 -13.174  1.00  0.00      A    C
ATOM   1285  O   GLY A  93     -20.515 -17.658 -11.954  1.00  0.00      A    O
ATOM   1286  N   SER A  94     -21.870 -18.015 -13.696  1.00  0.00      A    N
ATOM   1287  HN  SER A  94     -22.063 -17.785 -14.646  1.00  0.00      A    H
ATOM   1288  CA  SER A  94     -22.691 -19.069 -13.075  1.00  0.00      A    C
ATOM   1289  HA  SER A  94     -23.061 -18.723 -12.122  1.00  0.00      A    H
ATOM   1290  CB  SER A  94     -23.850 -19.491 -13.957  1.00  0.00      A    C
ATOM   1291  HB1 SER A  94     -23.527 -19.853 -14.956  1.00  0.00      A    H
ATOM   1292  HB2 SER A  94     -24.462 -20.291 -13.487  1.00  0.00      A    H
ATOM   1293  OG  SER A  94     -24.698 -18.361 -14.108  1.00  0.00      A    O
ATOM   1294  HG1 SER A  94     -25.339 -18.449 -14.816  1.00  0.00      A    H
ATOM   1295  C   SER A  94     -21.965 -20.439 -12.919  1.00  0.00      A    C
ATOM   1296  O   SER A  94     -21.584 -21.108 -13.863  1.00  0.00      A    O
ATOM   1297  N   GLN A  95     -21.672 -20.899 -11.685  1.00  0.00      A    N
ATOM   1298  HN  GLN A  95     -21.910 -20.326 -10.904  1.00  0.00      A    H
ATOM   1299  CA  GLN A  95     -21.146 -22.188 -11.382  1.00  0.00      A    C
ATOM   1300  HA  GLN A  95     -20.321 -22.377 -12.053  1.00  0.00      A    H
ATOM   1301  CB  GLN A  95     -20.611 -22.141  -9.935  1.00  0.00      A    C
ATOM   1302  HB1 GLN A  95     -19.818 -21.366 -10.010  1.00  0.00      A    H
ATOM   1303  HB2 GLN A  95     -21.401 -21.728  -9.271  1.00  0.00      A    H
ATOM   1304  CG  GLN A  95     -19.916 -23.400  -9.308  1.00  0.00      A    C
ATOM   1305  HG1 GLN A  95     -20.625 -24.255  -9.315  1.00  0.00      A    H
ATOM   1306  HG2 GLN A  95     -19.091 -23.728  -9.976  1.00  0.00      A    H
ATOM   1307  CD  GLN A  95     -19.326 -23.161  -7.997  1.00  0.00      A    C
ATOM   1308  OE1 GLN A  95     -19.740 -22.299  -7.221  1.00  0.00      A    O
ATOM   1309  NE2 GLN A  95     -18.343 -24.048  -7.561  1.00  0.00      A    N
ATOM   1310 HE21 GLN A  95     -18.193 -24.011  -6.573  1.00  0.00      A    H
ATOM   1311 HE22 GLN A  95     -17.985 -24.818  -8.090  1.00  0.00      A    H
ATOM   1312  C   GLN A  95     -22.077 -23.350 -11.367  1.00  0.00      A    C
ATOM   1313  O   GLN A  95     -23.056 -23.362 -10.559  1.00  0.00      A    O
ATOM   1314  N   GLY A  96     -21.750 -24.392 -12.237  1.00  0.00      A    N
ATOM   1315  HN  GLY A  96     -20.935 -24.398 -12.811  1.00  0.00      A    H
ATOM   1316  CA  GLY A  96     -22.597 -25.519 -12.567  1.00  0.00      A    C
ATOM   1317  HA1 GLY A  96     -23.632 -25.326 -12.327  1.00  0.00      A    H
ATOM   1318  HA2 GLY A  96     -22.394 -25.638 -13.621  1.00  0.00      A    H
ATOM   1319  C   GLY A  96     -22.214 -26.814 -11.947  1.00  0.00      A    C
ATOM   1320  O   GLY A  96     -21.685 -26.897 -10.859  1.00  0.00      A    O
ATOM   1321  N   THR A  97     -22.472 -27.853 -12.685  1.00  0.00      A    N
ATOM   1322  HN  THR A  97     -22.702 -27.759 -13.651  1.00  0.00      A    H
ATOM   1323  CA  THR A  97     -22.237 -29.229 -12.276  1.00  0.00      A    C
ATOM   1324  HA  THR A  97     -22.076 -29.346 -11.214  1.00  0.00      A    H
ATOM   1325  CB  THR A  97     -23.408 -30.166 -12.538  1.00  0.00      A    C
ATOM   1326  HB  THR A  97     -23.698 -30.348 -13.595  1.00  0.00      A    H
ATOM   1327  OG1 THR A  97     -24.570 -29.737 -11.840  1.00  0.00      A    O
ATOM   1328  HG1 THR A  97     -25.296 -30.092 -12.358  1.00  0.00      A    H
ATOM   1329  CG2 THR A  97     -23.156 -31.468 -11.758  1.00  0.00      A    C
ATOM   1330 HG21 THR A  97     -24.120 -32.006 -11.884  1.00  0.00      A    H
ATOM   1331 HG22 THR A  97     -22.431 -32.187 -12.195  1.00  0.00      A    H
ATOM   1332 HG23 THR A  97     -22.896 -31.385 -10.681  1.00  0.00      A    H
ATOM   1333  C   THR A  97     -21.101 -29.788 -13.130  1.00  0.00      A    C
ATOM   1334  O   THR A  97     -20.821 -29.318 -14.276  1.00  0.00      A    O
ATOM   1335  N   CYS A  98     -20.301 -30.792 -12.662  1.00  0.00      A    N
ATOM   1336  HN  CYS A  98     -20.424 -31.033 -11.702  1.00  0.00      A    H
ATOM   1337  CA  CYS A  98     -19.091 -31.283 -13.424  1.00  0.00      A    C
ATOM   1338  HA  CYS A  98     -18.564 -30.361 -13.621  1.00  0.00      A    H
ATOM   1339  CB  CYS A  98     -18.255 -32.243 -12.540  1.00  0.00      A    C
ATOM   1340  HB1 CYS A  98     -18.096 -31.814 -11.527  1.00  0.00      A    H
ATOM   1341  HB2 CYS A  98     -18.732 -33.227 -12.344  1.00  0.00      A    H
ATOM   1342  SG  CYS A  98     -16.629 -32.552 -13.199  1.00  0.00      A    S
ATOM   1343  C   CYS A  98     -19.464 -31.952 -14.795  1.00  0.00      A    C
ATOM   1344  O   CYS A  98     -20.611 -32.466 -14.992  1.00  0.00      A    O
ATOM   1345  N   ASN A  99     -18.545 -31.872 -15.798  1.00  0.00      A    N
ATOM   1346  HN  ASN A  99     -17.631 -31.476 -15.754  1.00  0.00      A    H
ATOM   1347  CA  ASN A  99     -18.691 -32.515 -17.058  1.00  0.00      A    C
ATOM   1348  HA  ASN A  99     -19.675 -32.865 -17.332  1.00  0.00      A    H
ATOM   1349  CB  ASN A  99     -18.326 -31.654 -18.353  1.00  0.00      A    C
ATOM   1350  HB1 ASN A  99     -17.294 -31.242 -18.355  1.00  0.00      A    H
ATOM   1351  HB2 ASN A  99     -18.456 -32.274 -19.265  1.00  0.00      A    H
ATOM   1352  CG  ASN A  99     -19.319 -30.514 -18.358  1.00  0.00      A    C
ATOM   1353  OD1 ASN A  99     -20.438 -30.782 -18.681  1.00  0.00      A    O
ATOM   1354  ND2 ASN A  99     -18.848 -29.260 -17.995  1.00  0.00      A    N
ATOM   1355 HD21 ASN A  99     -19.293 -28.416 -18.294  1.00  0.00      A    H
ATOM   1356 HD22 ASN A  99     -17.919 -29.208 -17.629  1.00  0.00      A    H
ATOM   1357  C   ASN A  99     -17.722 -33.627 -17.209  1.00  0.00      A    C
ATOM   1358  O   ASN A  99     -16.681 -33.594 -16.560  1.00  0.00      A    O
ATOM   1359  N   THR A 100     -17.988 -34.582 -18.082  1.00  0.00      A    N
ATOM   1360  HN  THR A 100     -18.852 -34.665 -18.573  1.00  0.00      A    H
ATOM   1361  CA  THR A 100     -17.057 -35.705 -18.209  1.00  0.00      A    C
ATOM   1362  HA  THR A 100     -16.206 -35.462 -17.590  1.00  0.00      A    H
ATOM   1363  CB  THR A 100     -17.674 -37.098 -18.121  1.00  0.00      A    C
ATOM   1364  HB  THR A 100     -18.506 -37.257 -18.839  1.00  0.00      A    H
ATOM   1365  OG1 THR A 100     -18.136 -37.226 -16.766  1.00  0.00      A    O
ATOM   1366  HG1 THR A 100     -18.917 -36.672 -16.695  1.00  0.00      A    H
ATOM   1367  CG2 THR A 100     -16.608 -38.212 -18.398  1.00  0.00      A    C
ATOM   1368 HG21 THR A 100     -16.967 -39.225 -18.116  1.00  0.00      A    H
ATOM   1369 HG22 THR A 100     -16.394 -38.196 -19.488  1.00  0.00      A    H
ATOM   1370 HG23 THR A 100     -15.648 -38.002 -17.878  1.00  0.00      A    H
ATOM   1371  C   THR A 100     -16.518 -35.466 -19.553  1.00  0.00      A    C
ATOM   1372  O   THR A 100     -15.264 -35.443 -19.696  1.00  0.00      A    O
ATOM   1373  N   ASN A 101     -17.395 -35.283 -20.532  1.00  0.00      A    N
ATOM   1374  HN  ASN A 101     -18.386 -35.366 -20.461  1.00  0.00      A    H
ATOM   1375  CA  ASN A 101     -16.986 -34.979 -21.855  1.00  0.00      A    C
ATOM   1376  HA  ASN A 101     -15.926 -34.780 -21.898  1.00  0.00      A    H
ATOM   1377  CB  ASN A 101     -17.344 -36.121 -22.846  1.00  0.00      A    C
ATOM   1378  HB1 ASN A 101     -18.289 -36.611 -22.527  1.00  0.00      A    H
ATOM   1379  HB2 ASN A 101     -17.442 -35.966 -23.942  1.00  0.00      A    H
ATOM   1380  CG  ASN A 101     -16.351 -37.357 -22.718  1.00  0.00      A    C
ATOM   1381  OD1 ASN A 101     -16.890 -38.513 -22.627  1.00  0.00      A    O
ATOM   1382  ND2 ASN A 101     -15.055 -37.138 -22.488  1.00  0.00      A    N
ATOM   1383 HD21 ASN A 101     -14.521 -37.934 -22.202  1.00  0.00      A    H
ATOM   1384 HD22 ASN A 101     -14.613 -36.242 -22.528  1.00  0.00      A    H
ATOM   1385  C   ASN A 101     -17.697 -33.744 -22.423  1.00  0.00      A    C
ATOM   1386  O   ASN A 101     -18.675 -33.934 -23.121  1.00  0.00      A    O
ATOM   1387  N   ALA A 102     -17.131 -32.511 -22.200  1.00  0.00      A    N
ATOM   1388  HN  ALA A 102     -16.474 -32.378 -21.462  1.00  0.00      A    H
ATOM   1389  CA  ALA A 102     -17.530 -31.347 -22.942  1.00  0.00      A    C
ATOM   1390  HA  ALA A 102     -18.541 -31.384 -23.320  1.00  0.00      A    H
ATOM   1391  CB  ALA A 102     -17.438 -30.045 -22.025  1.00  0.00      A    C
ATOM   1392  HB1 ALA A 102     -17.776 -30.297 -20.997  1.00  0.00      A    H
ATOM   1393  HB2 ALA A 102     -16.401 -29.674 -21.882  1.00  0.00      A    H
ATOM   1394  HB3 ALA A 102     -18.033 -29.176 -22.379  1.00  0.00      A    H
ATOM   1395  C   ALA A 102     -16.677 -31.040 -24.144  1.00  0.00      A    C
ATOM   1396  O   ALA A 102     -17.141 -30.598 -25.235  1.00  0.00      A    O
ATOM   1397  N   GLY A 103     -15.378 -31.373 -24.028  1.00  0.00      A    N
ATOM   1398  HN  GLY A 103     -15.052 -31.806 -23.191  1.00  0.00      A    H
ATOM   1399  CA  GLY A 103     -14.286 -31.294 -24.928  1.00  0.00      A    C
ATOM   1400  HA1 GLY A 103     -14.620 -31.521 -25.930  1.00  0.00      A    H
ATOM   1401  HA2 GLY A 103     -13.955 -30.272 -24.817  1.00  0.00      A    H
ATOM   1402  C   GLY A 103     -13.139 -32.312 -24.633  1.00  0.00      A    C
ATOM   1403  O   GLY A 103     -13.065 -32.879 -23.579  1.00  0.00      A    O
ATOM   1404  N   PRO A 104     -12.274 -32.455 -25.611  1.00  0.00      A    N
ATOM   1405  CD  PRO A 104     -12.314 -31.637 -26.844  1.00  0.00      A    C
ATOM   1406  HD1 PRO A 104     -12.426 -30.561 -26.590  1.00  0.00      A    H
ATOM   1407  HD2 PRO A 104     -13.161 -32.034 -27.443  1.00  0.00      A    H
ATOM   1408  CA  PRO A 104     -11.091 -33.227 -25.469  1.00  0.00      A    C
ATOM   1409  HA  PRO A 104     -11.335 -34.183 -25.029  1.00  0.00      A    H
ATOM   1410  CB  PRO A 104     -10.785 -33.432 -26.945  1.00  0.00      A    C
ATOM   1411  HB1 PRO A 104      -9.742 -33.759 -27.144  1.00  0.00      A    H
ATOM   1412  HB2 PRO A 104     -11.434 -34.151 -27.490  1.00  0.00      A    H
ATOM   1413  CG  PRO A 104     -11.036 -32.074 -27.594  1.00  0.00      A    C
ATOM   1414  HG1 PRO A 104     -10.206 -31.366 -27.388  1.00  0.00      A    H
ATOM   1415  HG2 PRO A 104     -11.207 -32.150 -28.689  1.00  0.00      A    H
ATOM   1416  C   PRO A 104     -10.064 -32.447 -24.677  1.00  0.00      A    C
ATOM   1417  O   PRO A 104     -10.264 -31.286 -24.330  1.00  0.00      A    O
ATOM   1418  N   VAL A 105      -8.901 -33.097 -24.396  1.00  0.00      A    N
ATOM   1419  HN  VAL A 105      -8.844 -33.980 -24.855  1.00  0.00      A    H
ATOM   1420  CA  VAL A 105      -7.879 -32.619 -23.508  1.00  0.00      A    C
ATOM   1421  HA  VAL A 105      -8.157 -31.966 -22.695  1.00  0.00      A    H
ATOM   1422  CB  VAL A 105      -7.235 -33.796 -22.837  1.00  0.00      A    C
ATOM   1423  HB  VAL A 105      -6.753 -34.497 -23.551  1.00  0.00      A    H
ATOM   1424  CG1 VAL A 105      -6.145 -33.309 -21.916  1.00  0.00      A    C
ATOM   1425 HG11 VAL A 105      -5.984 -34.117 -21.171  1.00  0.00      A    H
ATOM   1426 HG12 VAL A 105      -5.185 -33.146 -22.450  1.00  0.00      A    H
ATOM   1427 HG13 VAL A 105      -6.539 -32.396 -21.420  1.00  0.00      A    H
ATOM   1428  CG2 VAL A 105      -8.278 -34.463 -21.965  1.00  0.00      A    C
ATOM   1429 HG21 VAL A 105      -8.834 -33.647 -21.456  1.00  0.00      A    H
ATOM   1430 HG22 VAL A 105      -9.029 -35.102 -22.478  1.00  0.00      A    H
ATOM   1431 HG23 VAL A 105      -7.836 -35.095 -21.166  1.00  0.00      A    H
ATOM   1432  C   VAL A 105      -6.889 -31.659 -24.148  1.00  0.00      A    C
ATOM   1433  O   VAL A 105      -6.005 -32.137 -24.866  1.00  0.00      A    O
ATOM   1434  N   ALA A 106      -6.960 -30.302 -24.041  1.00  0.00      A    N
ATOM   1435  HN  ALA A 106      -7.687 -29.917 -23.477  1.00  0.00      A    H
ATOM   1436  CA  ALA A 106      -5.993 -29.424 -24.783  1.00  0.00      A    C
ATOM   1437  HA  ALA A 106      -5.738 -29.917 -25.709  1.00  0.00      A    H
ATOM   1438  CB  ALA A 106      -6.584 -28.096 -25.100  1.00  0.00      A    C
ATOM   1439  HB1 ALA A 106      -5.783 -27.401 -25.431  1.00  0.00      A    H
ATOM   1440  HB2 ALA A 106      -7.242 -28.169 -25.993  1.00  0.00      A    H
ATOM   1441  HB3 ALA A 106      -7.251 -27.729 -24.291  1.00  0.00      A    H
ATOM   1442  C   ALA A 106      -4.689 -29.399 -24.090  1.00  0.00      A    C
ATOM   1443  O   ALA A 106      -3.716 -29.717 -24.681  1.00  0.00      A    O
ATOM   1444  N   ALA A 107      -4.578 -29.081 -22.801  1.00  0.00      A    N
ATOM   1445  HN  ALA A 107      -5.455 -28.883 -22.371  1.00  0.00      A    H
ATOM   1446  CA  ALA A 107      -3.403 -29.109 -21.979  1.00  0.00      A    C
ATOM   1447  HA  ALA A 107      -2.530 -29.326 -22.577  1.00  0.00      A    H
ATOM   1448  CB  ALA A 107      -3.160 -27.740 -21.268  1.00  0.00      A    C
ATOM   1449  HB1 ALA A 107      -2.519 -27.936 -20.382  1.00  0.00      A    H
ATOM   1450  HB2 ALA A 107      -2.709 -26.967 -21.927  1.00  0.00      A    H
ATOM   1451  HB3 ALA A 107      -4.117 -27.305 -20.910  1.00  0.00      A    H
ATOM   1452  C   ALA A 107      -3.547 -30.238 -20.982  1.00  0.00      A    C
ATOM   1453  O   ALA A 107      -4.634 -30.497 -20.459  1.00  0.00      A    O
ATOM   1454  N   THR A 108      -2.459 -30.922 -20.808  1.00  0.00      A    N
ATOM   1455  HN  THR A 108      -1.787 -30.671 -21.501  1.00  0.00      A    H
ATOM   1456  CA  THR A 108      -2.149 -32.029 -19.880  1.00  0.00      A    C
ATOM   1457  HA  THR A 108      -2.954 -32.125 -19.166  1.00  0.00      A    H
ATOM   1458  CB  THR A 108      -1.846 -33.367 -20.638  1.00  0.00      A    C
ATOM   1459  HB  THR A 108      -1.013 -33.265 -21.367  1.00  0.00      A    H
ATOM   1460  OG1 THR A 108      -2.925 -33.727 -21.506  1.00  0.00      A    O
ATOM   1461  HG1 THR A 108      -2.519 -33.397 -22.311  1.00  0.00      A    H
ATOM   1462  CG2 THR A 108      -1.605 -34.582 -19.742  1.00  0.00      A    C
ATOM   1463 HG21 THR A 108      -1.368 -35.490 -20.337  1.00  0.00      A    H
ATOM   1464 HG22 THR A 108      -0.786 -34.447 -19.003  1.00  0.00      A    H
ATOM   1465 HG23 THR A 108      -2.541 -34.828 -19.197  1.00  0.00      A    H
ATOM   1466  C   THR A 108      -0.907 -31.720 -19.164  1.00  0.00      A    C
ATOM   1467  O   THR A 108       0.052 -31.455 -19.923  1.00  0.00      A    O
ATOM   1468  N   LEU A 109      -0.883 -31.830 -17.795  1.00  0.00      A    N
ATOM   1469  HN  LEU A 109      -1.676 -32.241 -17.351  1.00  0.00      A    H
ATOM   1470  CA  LEU A 109       0.267 -31.558 -16.995  1.00  0.00      A    C
ATOM   1471  HA  LEU A 109       1.060 -31.227 -17.650  1.00  0.00      A    H
ATOM   1472  CB  LEU A 109      -0.086 -30.561 -15.857  1.00  0.00      A    C
ATOM   1473  HB1 LEU A 109      -0.924 -30.961 -15.247  1.00  0.00      A    H
ATOM   1474  HB2 LEU A 109       0.780 -30.481 -15.165  1.00  0.00      A    H
ATOM   1475  CG  LEU A 109      -0.325 -29.139 -16.303  1.00  0.00      A    C
ATOM   1476  HG  LEU A 109      -1.173 -29.226 -17.017  1.00  0.00      A    H
ATOM   1477  CD1 LEU A 109      -0.889 -28.311 -15.150  1.00  0.00      A    C
ATOM   1478 HD11 LEU A 109      -1.983 -28.470 -15.043  1.00  0.00      A    H
ATOM   1479 HD12 LEU A 109      -0.355 -28.604 -14.220  1.00  0.00      A    H
ATOM   1480 HD13 LEU A 109      -0.579 -27.249 -15.249  1.00  0.00      A    H
ATOM   1481  CD2 LEU A 109       0.838 -28.398 -16.895  1.00  0.00      A    C
ATOM   1482 HD21 LEU A 109       1.215 -28.941 -17.787  1.00  0.00      A    H
ATOM   1483 HD22 LEU A 109       0.724 -27.374 -17.309  1.00  0.00      A    H
ATOM   1484 HD23 LEU A 109       1.684 -28.368 -16.176  1.00  0.00      A    H
ATOM   1485  C   LEU A 109       0.689 -32.831 -16.360  1.00  0.00      A    C
ATOM   1486  O   LEU A 109      -0.075 -33.710 -15.984  1.00  0.00      A    O
ATOM   1487  N   SER A 110       2.030 -33.051 -16.257  1.00  0.00      A    N
ATOM   1488  HN  SER A 110       2.676 -32.432 -16.699  1.00  0.00      A    H
ATOM   1489  CA  SER A 110       2.699 -34.013 -15.441  1.00  0.00      A    C
ATOM   1490  HA  SER A 110       2.097 -34.895 -15.599  1.00  0.00      A    H
ATOM   1491  CB  SER A 110       3.996 -34.619 -16.034  1.00  0.00      A    C
ATOM   1492  HB1 SER A 110       4.384 -35.343 -15.286  1.00  0.00      A    H
ATOM   1493  HB2 SER A 110       3.802 -35.072 -17.029  1.00  0.00      A    H
ATOM   1494  OG  SER A 110       4.894 -33.538 -16.334  1.00  0.00      A    O
ATOM   1495  HG1 SER A 110       4.560 -33.066 -17.101  1.00  0.00      A    H
ATOM   1496  C   SER A 110       2.756 -33.793 -13.921  1.00  0.00      A    C
ATOM   1497  O   SER A 110       2.259 -34.661 -13.240  1.00  0.00      A    O
ATOM   1498  N   SER A 111       3.345 -32.688 -13.487  1.00  0.00      A    N
ATOM   1499  HN  SER A 111       3.868 -32.035 -14.030  1.00  0.00      A    H
ATOM   1500  CA  SER A 111       3.205 -32.343 -12.082  1.00  0.00      A    C
ATOM   1501  HA  SER A 111       2.219 -32.650 -11.768  1.00  0.00      A    H
ATOM   1502  CB  SER A 111       4.386 -32.969 -11.326  1.00  0.00      A    C
ATOM   1503  HB1 SER A 111       4.484 -34.038 -11.612  1.00  0.00      A    H
ATOM   1504  HB2 SER A 111       5.213 -32.419 -11.824  1.00  0.00      A    H
ATOM   1505  OG  SER A 111       4.324 -32.878  -9.900  1.00  0.00      A    O
ATOM   1506  HG1 SER A 111       5.085 -33.343  -9.544  1.00  0.00      A    H
ATOM   1507  C   SER A 111       3.195 -30.787 -11.894  1.00  0.00      A    C
ATOM   1508  O   SER A 111       2.875 -30.018 -12.771  1.00  0.00      A    O
ATOM   1509  N   TYR A 112       3.620 -30.277 -10.726  1.00  0.00      A    N
ATOM   1510  HN  TYR A 112       3.926 -30.939 -10.046  1.00  0.00      A    H
ATOM   1511  CA  TYR A 112       3.714 -28.805 -10.463  1.00  0.00      A    C
ATOM   1512  HA  TYR A 112       3.926 -28.336 -11.412  1.00  0.00      A    H
ATOM   1513  CB  TYR A 112       2.442 -28.029  -9.890  1.00  0.00      A    C
ATOM   1514  HB1 TYR A 112       2.547 -26.924  -9.881  1.00  0.00      A    H
ATOM   1515  HB2 TYR A 112       1.561 -28.203 -10.545  1.00  0.00      A    H
ATOM   1516  CG  TYR A 112       1.890 -28.594  -8.640  1.00  0.00      A    C
ATOM   1517  CD1 TYR A 112       2.125 -27.933  -7.390  1.00  0.00      A    C
ATOM   1518  HD1 TYR A 112       2.765 -27.067  -7.307  1.00  0.00      A    H
ATOM   1519  CE1 TYR A 112       1.624 -28.409  -6.143  1.00  0.00      A    C
ATOM   1520  HE1 TYR A 112       1.706 -27.793  -5.260  1.00  0.00      A    H
ATOM   1521  CZ  TYR A 112       0.765 -29.533  -6.228  1.00  0.00      A    C
ATOM   1522  OH  TYR A 112       0.296 -29.907  -4.983  1.00  0.00      A    O
ATOM   1523  HH  TYR A 112       0.460 -29.211  -4.343  1.00  0.00      A    H
ATOM   1524  CD2 TYR A 112       1.154 -29.771  -8.567  1.00  0.00      A    C
ATOM   1525  HD2 TYR A 112       1.194 -30.393  -9.449  1.00  0.00      A    H
ATOM   1526  CE2 TYR A 112       0.537 -30.227  -7.392  1.00  0.00      A    C
ATOM   1527  HE2 TYR A 112       0.052 -31.191  -7.380  1.00  0.00      A    H
ATOM   1528  C   TYR A 112       5.031 -28.642  -9.679  1.00  0.00      A    C
ATOM   1529  O   TYR A 112       5.505 -29.544  -8.973  1.00  0.00      A    O
ATOM   1530  N   GLN A 113       5.554 -27.452  -9.836  1.00  0.00      A    N
ATOM   1531  HN  GLN A 113       5.044 -26.767 -10.351  1.00  0.00      A    H
ATOM   1532  CA  GLN A 113       6.771 -26.941  -9.318  1.00  0.00      A    C
ATOM   1533  HA  GLN A 113       7.377 -27.794  -9.048  1.00  0.00      A    H
ATOM   1534  CB  GLN A 113       7.362 -26.042 -10.416  1.00  0.00      A    C
ATOM   1535  HB1 GLN A 113       7.539 -26.632 -11.341  1.00  0.00      A    H
ATOM   1536  HB2 GLN A 113       6.517 -25.388 -10.721  1.00  0.00      A    H
ATOM   1537  CG  GLN A 113       8.637 -25.271 -10.074  1.00  0.00      A    C
ATOM   1538  HG1 GLN A 113       8.410 -24.440  -9.372  1.00  0.00      A    H
ATOM   1539  HG2 GLN A 113       9.454 -25.926  -9.703  1.00  0.00      A    H
ATOM   1540  CD  GLN A 113       9.079 -24.511 -11.379  1.00  0.00      A    C
ATOM   1541  OE1 GLN A 113       8.413 -23.521 -11.718  1.00  0.00      A    O
ATOM   1542  NE2 GLN A 113      10.065 -24.992 -12.092  1.00  0.00      A    N
ATOM   1543 HE21 GLN A 113      10.182 -24.518 -12.965  1.00  0.00      A    H
ATOM   1544 HE22 GLN A 113      10.579 -25.814 -11.850  1.00  0.00      A    H
ATOM   1545  C   GLN A 113       6.424 -26.024  -8.114  1.00  0.00      A    C
ATOM   1546  O   GLN A 113       5.642 -25.049  -8.340  1.00  0.00      A    O
ATOM   1547  N   ASP A 114       6.780 -26.368  -6.851  1.00  0.00      A    N
ATOM   1548  HN  ASP A 114       7.320 -27.163  -6.587  1.00  0.00      A    H
ATOM   1549  CA  ASP A 114       6.466 -25.494  -5.689  1.00  0.00      A    C
ATOM   1550  HA  ASP A 114       5.735 -24.714  -5.844  1.00  0.00      A    H
ATOM   1551  CB  ASP A 114       5.904 -26.354  -4.500  1.00  0.00      A    C
ATOM   1552  HB1 ASP A 114       6.001 -25.668  -3.631  1.00  0.00      A    H
ATOM   1553  HB2 ASP A 114       4.871 -26.752  -4.589  1.00  0.00      A    H
ATOM   1554  CG  ASP A 114       6.863 -27.514  -4.141  1.00  0.00      A    C
ATOM   1555  OD1 ASP A 114       6.854 -28.570  -4.844  1.00  0.00      A    O
ATOM   1556  OD2 ASP A 114       7.498 -27.418  -3.092  1.00  0.00      A    O
ATOM   1557  C   ASP A 114       7.787 -24.766  -5.457  1.00  0.00      A    C
ATOM   1558  O   ASP A 114       8.868 -25.415  -5.435  1.00  0.00      A    O
ATOM   1559  N   VAL A 115       7.806 -23.436  -5.319  1.00  0.00      A    N
ATOM   1560  HN  VAL A 115       7.036 -22.803  -5.310  1.00  0.00      A    H
ATOM   1561  CA  VAL A 115       9.043 -22.734  -5.043  1.00  0.00      A    C
ATOM   1562  HA  VAL A 115       9.755 -23.038  -5.796  1.00  0.00      A    H
ATOM   1563  CB  VAL A 115       8.656 -21.232  -5.276  1.00  0.00      A    C
ATOM   1564  HB  VAL A 115       7.832 -20.929  -4.594  1.00  0.00      A    H
ATOM   1565  CG1 VAL A 115       9.859 -20.321  -5.150  1.00  0.00      A    C
ATOM   1566 HG11 VAL A 115       9.405 -19.314  -5.272  1.00  0.00      A    H
ATOM   1567 HG12 VAL A 115      10.318 -20.483  -4.151  1.00  0.00      A    H
ATOM   1568 HG13 VAL A 115      10.630 -20.653  -5.878  1.00  0.00      A    H
ATOM   1569  CG2 VAL A 115       8.143 -21.100  -6.749  1.00  0.00      A    C
ATOM   1570 HG21 VAL A 115       8.792 -21.536  -7.539  1.00  0.00      A    H
ATOM   1571 HG22 VAL A 115       7.150 -21.574  -6.902  1.00  0.00      A    H
ATOM   1572 HG23 VAL A 115       8.019 -20.028  -7.013  1.00  0.00      A    H
ATOM   1573  C   VAL A 115       9.544 -23.036  -3.649  1.00  0.00      A    C
ATOM   1574  O   VAL A 115       8.693 -23.284  -2.737  1.00  0.00      A    O
ATOM   1575  N   PRO A 116      10.842 -22.996  -3.314  1.00  0.00      A    N
ATOM   1576  CD  PRO A 116      11.940 -22.811  -4.254  1.00  0.00      A    C
ATOM   1577  HD1 PRO A 116      12.064 -21.726  -4.454  1.00  0.00      A    H
ATOM   1578  HD2 PRO A 116      11.717 -23.216  -5.264  1.00  0.00      A    H
ATOM   1579  CA  PRO A 116      11.294 -22.987  -1.976  1.00  0.00      A    C
ATOM   1580  HA  PRO A 116      10.750 -23.758  -1.450  1.00  0.00      A    H
ATOM   1581  CB  PRO A 116      12.795 -23.036  -1.959  1.00  0.00      A    C
ATOM   1582  HB1 PRO A 116      13.325 -22.078  -1.769  1.00  0.00      A    H
ATOM   1583  HB2 PRO A 116      13.270 -23.658  -1.171  1.00  0.00      A    H
ATOM   1584  CG  PRO A 116      13.168 -23.327  -3.499  1.00  0.00      A    C
ATOM   1585  HG1 PRO A 116      14.099 -22.737  -3.641  1.00  0.00      A    H
ATOM   1586  HG2 PRO A 116      13.189 -24.422  -3.684  1.00  0.00      A    H
ATOM   1587  C   PRO A 116      10.967 -21.666  -1.203  1.00  0.00      A    C
ATOM   1588  O   PRO A 116      11.449 -20.616  -1.652  1.00  0.00      A    O
ATOM   1589  N   SER A 117      10.252 -21.855  -0.060  1.00  0.00      A    N
ATOM   1590  HN  SER A 117       9.862 -22.761   0.088  1.00  0.00      A    H
ATOM   1591  CA  SER A 117       9.712 -20.830   0.772  1.00  0.00      A    C
ATOM   1592  HA  SER A 117       9.162 -20.075   0.230  1.00  0.00      A    H
ATOM   1593  CB  SER A 117       8.503 -21.252   1.596  1.00  0.00      A    C
ATOM   1594  HB1 SER A 117       7.936 -20.405   2.037  1.00  0.00      A    H
ATOM   1595  HB2 SER A 117       7.915 -21.859   0.876  1.00  0.00      A    H
ATOM   1596  OG  SER A 117       8.903 -22.141   2.666  1.00  0.00      A    O
ATOM   1597  HG1 SER A 117       8.359 -22.915   2.504  1.00  0.00      A    H
ATOM   1598  C   SER A 117      10.629 -19.937   1.617  1.00  0.00      A    C
ATOM   1599  O   SER A 117      11.821 -20.078   1.629  1.00  0.00      A    O
ATOM   1600  N   SER A 118      10.059 -18.936   2.323  1.00  0.00      A    N
ATOM   1601  HN  SER A 118       9.075 -18.805   2.231  1.00  0.00      A    H
ATOM   1602  CA  SER A 118      10.697 -17.901   3.131  1.00  0.00      A    C
ATOM   1603  HA  SER A 118       9.869 -17.279   3.439  1.00  0.00      A    H
ATOM   1604  CB  SER A 118      11.400 -18.444   4.408  1.00  0.00      A    C
ATOM   1605  HB1 SER A 118      12.297 -19.045   4.144  1.00  0.00      A    H
ATOM   1606  HB2 SER A 118      11.748 -17.581   5.015  1.00  0.00      A    H
ATOM   1607  OG  SER A 118      10.537 -19.238   5.155  1.00  0.00      A    O
ATOM   1608  HG1 SER A 118      10.609 -20.124   4.792  1.00  0.00      A    H
ATOM   1609  C   SER A 118      11.735 -17.025   2.450  1.00  0.00      A    C
ATOM   1610  O   SER A 118      11.680 -15.826   2.659  1.00  0.00      A    O
ATOM   1611  N   SER A 119      12.770 -17.618   1.830  1.00  0.00      A    N
ATOM   1612  HN  SER A 119      12.770 -18.612   1.754  1.00  0.00      A    H
ATOM   1613  CA  SER A 119      13.895 -16.901   1.123  1.00  0.00      A    C
ATOM   1614  HA  SER A 119      14.237 -16.293   1.947  1.00  0.00      A    H
ATOM   1615  CB  SER A 119      14.958 -17.947   0.589  1.00  0.00      A    C
ATOM   1616  HB1 SER A 119      15.462 -18.379   1.479  1.00  0.00      A    H
ATOM   1617  HB2 SER A 119      14.407 -18.795   0.129  1.00  0.00      A    H
ATOM   1618  OG  SER A 119      15.870 -17.433  -0.375  1.00  0.00      A    O
ATOM   1619  HG1 SER A 119      16.520 -18.122  -0.528  1.00  0.00      A    H
ATOM   1620  C   SER A 119      13.524 -15.943  -0.049  1.00  0.00      A    C
ATOM   1621  O   SER A 119      12.555 -16.214  -0.812  1.00  0.00      A    O
ATOM   1622  N   GLU A 120      14.285 -14.740  -0.172  1.00  0.00      A    N
ATOM   1623  HN  GLU A 120      14.984 -14.376   0.438  1.00  0.00      A    H
ATOM   1624  CA  GLU A 120      14.144 -13.830  -1.303  1.00  0.00      A    C
ATOM   1625  HA  GLU A 120      13.097 -13.753  -1.559  1.00  0.00      A    H
ATOM   1626  CB  GLU A 120      14.749 -12.442  -0.941  1.00  0.00      A    C
ATOM   1627  HB1 GLU A 120      15.814 -12.483  -0.627  1.00  0.00      A    H
ATOM   1628  HB2 GLU A 120      14.578 -11.723  -1.770  1.00  0.00      A    H
ATOM   1629  CG  GLU A 120      14.044 -11.708   0.293  1.00  0.00      A    C
ATOM   1630  HG1 GLU A 120      12.954 -11.620   0.098  1.00  0.00      A    H
ATOM   1631  HG2 GLU A 120      14.198 -12.346   1.190  1.00  0.00      A    H
ATOM   1632  CD  GLU A 120      14.610 -10.357   0.627  1.00  0.00      A    C
ATOM   1633  OE1 GLU A 120      15.214  -9.782  -0.359  1.00  0.00      A    O
ATOM   1634  OE2 GLU A 120      14.519  -9.962   1.790  1.00  0.00      A    O
ATOM   1635  C   GLU A 120      14.805 -14.323  -2.559  1.00  0.00      A    C
ATOM   1636  O   GLU A 120      14.260 -14.090  -3.693  1.00  0.00      A    O
ATOM   1637  N   SER A 121      15.908 -15.167  -2.424  1.00  0.00      A    N
ATOM   1638  HN  SER A 121      16.114 -15.468  -1.496  1.00  0.00      A    H
ATOM   1639  CA  SER A 121      16.779 -15.688  -3.458  1.00  0.00      A    C
ATOM   1640  HA  SER A 121      16.949 -14.949  -4.227  1.00  0.00      A    H
ATOM   1641  CB  SER A 121      18.228 -15.893  -2.986  1.00  0.00      A    C
ATOM   1642  HB1 SER A 121      18.839 -16.200  -3.861  1.00  0.00      A    H
ATOM   1643  HB2 SER A 121      18.702 -14.933  -2.688  1.00  0.00      A    H
ATOM   1644  OG  SER A 121      18.285 -16.867  -1.937  1.00  0.00      A    O
ATOM   1645  HG1 SER A 121      19.207 -17.066  -1.758  1.00  0.00      A    H
ATOM   1646  C   SER A 121      16.170 -16.784  -4.203  1.00  0.00      A    C
ATOM   1647  O   SER A 121      16.232 -16.800  -5.460  1.00  0.00      A    O
ATOM   1648  N   ALA A 122      15.559 -17.730  -3.516  1.00  0.00      A    N
ATOM   1649  HN  ALA A 122      15.611 -17.734  -2.520  1.00  0.00      A    H
ATOM   1650  CA  ALA A 122      14.643 -18.805  -3.988  1.00  0.00      A    C
ATOM   1651  HA  ALA A 122      15.190 -19.634  -4.411  1.00  0.00      A    H
ATOM   1652  CB  ALA A 122      13.940 -19.391  -2.850  1.00  0.00      A    C
ATOM   1653  HB1 ALA A 122      13.281 -20.189  -3.254  1.00  0.00      A    H
ATOM   1654  HB2 ALA A 122      14.646 -19.742  -2.067  1.00  0.00      A    H
ATOM   1655  HB3 ALA A 122      13.211 -18.651  -2.457  1.00  0.00      A    H
ATOM   1656  C   ALA A 122      13.571 -18.152  -4.869  1.00  0.00      A    C
ATOM   1657  O   ALA A 122      13.183 -18.649  -5.959  1.00  0.00      A    O
ATOM   1658  N   LEU A 123      12.958 -17.000  -4.376  1.00  0.00      A    N
ATOM   1659  HN  LEU A 123      13.253 -16.614  -3.505  1.00  0.00      A    H
ATOM   1660  CA  LEU A 123      11.841 -16.392  -5.005  1.00  0.00      A    C
ATOM   1661  HA  LEU A 123      11.141 -17.169  -5.272  1.00  0.00      A    H
ATOM   1662  CB  LEU A 123      11.058 -15.463  -4.108  1.00  0.00      A    C
ATOM   1663  HB1 LEU A 123      10.505 -16.088  -3.375  1.00  0.00      A    H
ATOM   1664  HB2 LEU A 123      11.764 -14.854  -3.504  1.00  0.00      A    H
ATOM   1665  CG  LEU A 123       9.953 -14.577  -4.689  1.00  0.00      A    C
ATOM   1666  HG  LEU A 123      10.525 -13.874  -5.331  1.00  0.00      A    H
ATOM   1667  CD1 LEU A 123       8.958 -15.334  -5.624  1.00  0.00      A    C
ATOM   1668 HD11 LEU A 123       9.322 -15.335  -6.674  1.00  0.00      A    H
ATOM   1669 HD12 LEU A 123       8.669 -16.362  -5.319  1.00  0.00      A    H
ATOM   1670 HD13 LEU A 123       7.988 -14.793  -5.655  1.00  0.00      A    H
ATOM   1671  CD2 LEU A 123       9.197 -13.635  -3.717  1.00  0.00      A    C
ATOM   1672 HD21 LEU A 123       8.449 -12.942  -4.158  1.00  0.00      A    H
ATOM   1673 HD22 LEU A 123       8.698 -14.157  -2.873  1.00  0.00      A    H
ATOM   1674 HD23 LEU A 123       9.959 -12.965  -3.263  1.00  0.00      A    H
ATOM   1675  C   LEU A 123      12.274 -15.691  -6.248  1.00  0.00      A    C
ATOM   1676  O   LEU A 123      11.802 -15.884  -7.345  1.00  0.00      A    O
ATOM   1677  N   LEU A 124      13.386 -14.979  -6.215  1.00  0.00      A    N
ATOM   1678  HN  LEU A 124      13.996 -14.877  -5.433  1.00  0.00      A    H
ATOM   1679  CA  LEU A 124      13.835 -14.086  -7.287  1.00  0.00      A    C
ATOM   1680  HA  LEU A 124      13.001 -13.643  -7.812  1.00  0.00      A    H
ATOM   1681  CB  LEU A 124      14.994 -13.170  -6.708  1.00  0.00      A    C
ATOM   1682  HB1 LEU A 124      14.691 -12.635  -5.782  1.00  0.00      A    H
ATOM   1683  HB2 LEU A 124      15.896 -13.736  -6.392  1.00  0.00      A    H
ATOM   1684  CG  LEU A 124      15.468 -12.090  -7.756  1.00  0.00      A    C
ATOM   1685  HG  LEU A 124      15.821 -12.632  -8.659  1.00  0.00      A    H
ATOM   1686  CD1 LEU A 124      14.309 -11.215  -8.174  1.00  0.00      A    C
ATOM   1687 HD11 LEU A 124      14.750 -10.572  -8.966  1.00  0.00      A    H
ATOM   1688 HD12 LEU A 124      13.459 -11.785  -8.606  1.00  0.00      A    H
ATOM   1689 HD13 LEU A 124      13.843 -10.503  -7.460  1.00  0.00      A    H
ATOM   1690  CD2 LEU A 124      16.623 -11.271  -7.071  1.00  0.00      A    C
ATOM   1691 HD21 LEU A 124      17.381 -12.054  -6.856  1.00  0.00      A    H
ATOM   1692 HD22 LEU A 124      17.017 -10.468  -7.731  1.00  0.00      A    H
ATOM   1693 HD23 LEU A 124      16.206 -10.854  -6.129  1.00  0.00      A    H
ATOM   1694  C   LEU A 124      14.441 -14.935  -8.423  1.00  0.00      A    C
ATOM   1695  O   LEU A 124      14.197 -14.566  -9.605  1.00  0.00      A    O
ATOM   1696  N   ASN A 125      15.086 -16.040  -8.120  1.00  0.00      A    N
ATOM   1697  HN  ASN A 125      15.415 -16.257  -7.204  1.00  0.00      A    H
ATOM   1698  CA  ASN A 125      15.517 -16.976  -9.130  1.00  0.00      A    C
ATOM   1699  HA  ASN A 125      16.020 -16.467  -9.939  1.00  0.00      A    H
ATOM   1700  CB  ASN A 125      16.378 -18.104  -8.496  1.00  0.00      A    C
ATOM   1701  HB1 ASN A 125      15.992 -18.695  -7.637  1.00  0.00      A    H
ATOM   1702  HB2 ASN A 125      16.572 -18.847  -9.299  1.00  0.00      A    H
ATOM   1703  CG  ASN A 125      17.685 -17.476  -8.141  1.00  0.00      A    C
ATOM   1704  OD1 ASN A 125      18.005 -16.301  -8.301  1.00  0.00      A    O
ATOM   1705  ND2 ASN A 125      18.577 -18.302  -7.493  1.00  0.00      A    N
ATOM   1706 HD21 ASN A 125      19.554 -18.091  -7.532  1.00  0.00      A    H
ATOM   1707 HD22 ASN A 125      18.347 -19.255  -7.297  1.00  0.00      A    H
ATOM   1708  C   ASN A 125      14.400 -17.702  -9.819  1.00  0.00      A    C
ATOM   1709  O   ASN A 125      14.509 -18.052 -11.003  1.00  0.00      A    O
ATOM   1710  N   ALA A 126      13.268 -17.865  -9.097  1.00  0.00      A    N
ATOM   1711  HN  ALA A 126      13.197 -17.630  -8.131  1.00  0.00      A    H
ATOM   1712  CA  ALA A 126      12.120 -18.557  -9.693  1.00  0.00      A    C
ATOM   1713  HA  ALA A 126      12.414 -19.489 -10.152  1.00  0.00      A    H
ATOM   1714  CB  ALA A 126      11.127 -18.769  -8.618  1.00  0.00      A    C
ATOM   1715  HB1 ALA A 126      10.271 -19.327  -9.054  1.00  0.00      A    H
ATOM   1716  HB2 ALA A 126      11.565 -19.325  -7.763  1.00  0.00      A    H
ATOM   1717  HB3 ALA A 126      10.665 -17.811  -8.296  1.00  0.00      A    H
ATOM   1718  C   ALA A 126      11.531 -17.730 -10.764  1.00  0.00      A    C
ATOM   1719  O   ALA A 126      11.316 -18.238 -11.856  1.00  0.00      A    O
ATOM   1720  N   ALA A 127      11.299 -16.454 -10.474  1.00  0.00      A    N
ATOM   1721  HN  ALA A 127      11.598 -16.210  -9.555  1.00  0.00      A    H
ATOM   1722  CA  ALA A 127      10.793 -15.453 -11.386  1.00  0.00      A    C
ATOM   1723  HA  ALA A 127       9.962 -15.947 -11.867  1.00  0.00      A    H
ATOM   1724  CB  ALA A 127      10.299 -14.234 -10.587  1.00  0.00      A    C
ATOM   1725  HB1 ALA A 127       9.752 -13.538 -11.257  1.00  0.00      A    H
ATOM   1726  HB2 ALA A 127       9.528 -14.642  -9.899  1.00  0.00      A    H
ATOM   1727  HB3 ALA A 127      11.079 -13.807  -9.920  1.00  0.00      A    H
ATOM   1728  C   ALA A 127      11.795 -14.988 -12.408  1.00  0.00      A    C
ATOM   1729  O   ALA A 127      11.395 -14.336 -13.373  1.00  0.00      A    O
ATOM   1730  N   ALA A 128      13.064 -15.473 -12.230  1.00  0.00      A    N
ATOM   1731  HN  ALA A 128      13.288 -15.962 -11.390  1.00  0.00      A    H
ATOM   1732  CA  ALA A 128      14.115 -15.354 -13.285  1.00  0.00      A    C
ATOM   1733  HA  ALA A 128      13.924 -14.350 -13.633  1.00  0.00      A    H
ATOM   1734  CB  ALA A 128      15.474 -15.385 -12.704  1.00  0.00      A    C
ATOM   1735  HB1 ALA A 128      15.485 -14.544 -11.978  1.00  0.00      A    H
ATOM   1736  HB2 ALA A 128      15.759 -16.230 -12.041  1.00  0.00      A    H
ATOM   1737  HB3 ALA A 128      16.243 -15.348 -13.505  1.00  0.00      A    H
ATOM   1738  C   ALA A 128      13.974 -16.444 -14.330  1.00  0.00      A    C
ATOM   1739  O   ALA A 128      14.142 -16.225 -15.523  1.00  0.00      A    O
ATOM   1740  N   ASN A 129      13.602 -17.707 -13.963  1.00  0.00      A    N
ATOM   1741  HN  ASN A 129      13.308 -17.895 -13.029  1.00  0.00      A    H
ATOM   1742  CA  ASN A 129      13.520 -18.881 -14.726  1.00  0.00      A    C
ATOM   1743  HA  ASN A 129      14.374 -18.760 -15.375  1.00  0.00      A    H
ATOM   1744  CB  ASN A 129      13.642 -20.046 -13.749  1.00  0.00      A    C
ATOM   1745  HB1 ASN A 129      13.057 -19.889 -12.818  1.00  0.00      A    H
ATOM   1746  HB2 ASN A 129      13.186 -21.000 -14.090  1.00  0.00      A    H
ATOM   1747  CG  ASN A 129      15.060 -20.360 -13.326  1.00  0.00      A    C
ATOM   1748  OD1 ASN A 129      16.002 -19.989 -14.089  1.00  0.00      A    O
ATOM   1749  ND2 ASN A 129      15.292 -21.050 -12.216  1.00  0.00      A    N
ATOM   1750 HD21 ASN A 129      16.221 -21.308 -11.949  1.00  0.00      A    H
ATOM   1751 HD22 ASN A 129      14.483 -21.161 -11.639  1.00  0.00      A    H
ATOM   1752  C   ASN A 129      12.248 -18.981 -15.596  1.00  0.00      A    C
ATOM   1753  O   ASN A 129      12.233 -19.233 -16.758  1.00  0.00      A    O
ATOM   1754  N   GLN A 130      11.079 -18.813 -14.918  1.00  0.00      A    N
ATOM   1755  HN  GLN A 130      11.173 -18.747 -13.928  1.00  0.00      A    H
ATOM   1756  CA  GLN A 130       9.763 -18.719 -15.510  1.00  0.00      A    C
ATOM   1757  HA  GLN A 130       9.846 -18.356 -16.524  1.00  0.00      A    H
ATOM   1758  CB  GLN A 130       9.150 -20.074 -15.741  1.00  0.00      A    C
ATOM   1759  HB1 GLN A 130       8.186 -19.971 -16.284  1.00  0.00      A    H
ATOM   1760  HB2 GLN A 130       9.724 -20.661 -16.489  1.00  0.00      A    H
ATOM   1761  CG  GLN A 130       8.864 -20.961 -14.518  1.00  0.00      A    C
ATOM   1762  HG1 GLN A 130       8.396 -20.405 -13.678  1.00  0.00      A    H
ATOM   1763  HG2 GLN A 130       8.284 -21.840 -14.873  1.00  0.00      A    H
ATOM   1764  CD  GLN A 130      10.078 -21.707 -13.927  1.00  0.00      A    C
ATOM   1765  OE1 GLN A 130      10.515 -22.792 -14.402  1.00  0.00      A    O
ATOM   1766  NE2 GLN A 130      10.570 -21.210 -12.792  1.00  0.00      A    N
ATOM   1767 HE21 GLN A 130      11.270 -21.694 -12.267  1.00  0.00      A    H
ATOM   1768 HE22 GLN A 130      10.329 -20.279 -12.517  1.00  0.00      A    H
ATOM   1769  C   GLN A 130       8.821 -17.891 -14.554  1.00  0.00      A    C
ATOM   1770  O   GLN A 130       9.163 -17.658 -13.391  1.00  0.00      A    O
ATOM   1771  N   PRO A 131       7.603 -17.405 -15.028  1.00  0.00      A    N
ATOM   1772  CD  PRO A 131       7.155 -17.388 -16.402  1.00  0.00      A    C
ATOM   1773  HD1 PRO A 131       6.676 -18.347 -16.695  1.00  0.00      A    H
ATOM   1774  HD2 PRO A 131       8.041 -17.280 -17.063  1.00  0.00      A    H
ATOM   1775  CA  PRO A 131       6.704 -16.743 -14.071  1.00  0.00      A    C
ATOM   1776  HA  PRO A 131       7.265 -15.928 -13.638  1.00  0.00      A    H
ATOM   1777  CB  PRO A 131       5.509 -16.385 -14.967  1.00  0.00      A    C
ATOM   1778  HB1 PRO A 131       4.693 -17.140 -14.974  1.00  0.00      A    H
ATOM   1779  HB2 PRO A 131       5.024 -15.440 -14.642  1.00  0.00      A    H
ATOM   1780  CG  PRO A 131       6.197 -16.203 -16.355  1.00  0.00      A    C
ATOM   1781  HG1 PRO A 131       5.510 -16.058 -17.216  1.00  0.00      A    H
ATOM   1782  HG2 PRO A 131       6.901 -15.343 -16.382  1.00  0.00      A    H
ATOM   1783  C   PRO A 131       6.351 -17.706 -12.929  1.00  0.00      A    C
ATOM   1784  O   PRO A 131       6.594 -18.918 -13.048  1.00  0.00      A    O
ATOM   1785  N   VAL A 132       5.756 -17.235 -11.738  1.00  0.00      A    N
ATOM   1786  HN  VAL A 132       5.647 -16.253 -11.611  1.00  0.00      A    H
ATOM   1787  CA  VAL A 132       5.177 -18.100 -10.744  1.00  0.00      A    C
ATOM   1788  HA  VAL A 132       4.877 -19.025 -11.213  1.00  0.00      A    H
ATOM   1789  CB  VAL A 132       6.097 -18.464  -9.602  1.00  0.00      A    C
ATOM   1790  HB  VAL A 132       5.611 -19.065  -8.804  1.00  0.00      A    H
ATOM   1791  CG1 VAL A 132       7.276 -19.325 -10.048  1.00  0.00      A    C
ATOM   1792 HG11 VAL A 132       7.804 -18.853 -10.904  1.00  0.00      A    H
ATOM   1793 HG12 VAL A 132       7.969 -19.329  -9.179  1.00  0.00      A    H
ATOM   1794 HG13 VAL A 132       6.903 -20.366 -10.150  1.00  0.00      A    H
ATOM   1795  CG2 VAL A 132       6.724 -17.273  -8.856  1.00  0.00      A    C
ATOM   1796 HG21 VAL A 132       7.472 -16.671  -9.414  1.00  0.00      A    H
ATOM   1797 HG22 VAL A 132       5.891 -16.650  -8.463  1.00  0.00      A    H
ATOM   1798 HG23 VAL A 132       7.251 -17.679  -7.966  1.00  0.00      A    H
ATOM   1799  C   VAL A 132       3.904 -17.425 -10.277  1.00  0.00      A    C
ATOM   1800  O   VAL A 132       3.657 -16.215 -10.463  1.00  0.00      A    O
ATOM   1801  N   SER A 133       2.993 -18.226  -9.711  1.00  0.00      A    N
ATOM   1802  HN  SER A 133       3.213 -19.185  -9.551  1.00  0.00      A    H
ATOM   1803  CA  SER A 133       1.777 -17.782  -9.143  1.00  0.00      A    C
ATOM   1804  HA  SER A 133       1.494 -16.774  -9.410  1.00  0.00      A    H
ATOM   1805  CB  SER A 133       0.608 -18.735  -9.496  1.00  0.00      A    C
ATOM   1806  HB1 SER A 133       0.666 -18.760 -10.605  1.00  0.00      A    H
ATOM   1807  HB2 SER A 133       0.801 -19.716  -9.011  1.00  0.00      A    H
ATOM   1808  OG  SER A 133      -0.669 -18.251  -9.126  1.00  0.00      A    O
ATOM   1809  HG1 SER A 133      -0.821 -18.390  -8.188  1.00  0.00      A    H
ATOM   1810  C   SER A 133       1.915 -17.683  -7.656  1.00  0.00      A    C
ATOM   1811  O   SER A 133       2.180 -18.699  -7.020  1.00  0.00      A    O
ATOM   1812  N   VAL A 134       1.704 -16.523  -7.080  1.00  0.00      A    N
ATOM   1813  HN  VAL A 134       1.326 -15.765  -7.606  1.00  0.00      A    H
ATOM   1814  CA  VAL A 134       1.934 -16.332  -5.645  1.00  0.00      A    C
ATOM   1815  HA  VAL A 134       2.396 -17.190  -5.181  1.00  0.00      A    H
ATOM   1816  CB  VAL A 134       2.962 -15.227  -5.370  1.00  0.00      A    C
ATOM   1817  HB  VAL A 134       3.133 -14.990  -4.298  1.00  0.00      A    H
ATOM   1818  CG1 VAL A 134       4.368 -15.692  -5.985  1.00  0.00      A    C
ATOM   1819 HG11 VAL A 134       4.370 -15.889  -7.078  1.00  0.00      A    H
ATOM   1820 HG12 VAL A 134       5.122 -14.900  -5.788  1.00  0.00      A    H
ATOM   1821 HG13 VAL A 134       4.722 -16.583  -5.423  1.00  0.00      A    H
ATOM   1822  CG2 VAL A 134       2.499 -13.857  -5.900  1.00  0.00      A    C
ATOM   1823 HG21 VAL A 134       1.514 -13.585  -5.463  1.00  0.00      A    H
ATOM   1824 HG22 VAL A 134       3.161 -12.997  -5.663  1.00  0.00      A    H
ATOM   1825 HG23 VAL A 134       2.312 -13.939  -6.992  1.00  0.00      A    H
ATOM   1826  C   VAL A 134       0.676 -16.106  -4.935  1.00  0.00      A    C
ATOM   1827  O   VAL A 134      -0.311 -15.568  -5.474  1.00  0.00      A    O
ATOM   1828  N   ALA A 135       0.538 -16.481  -3.670  1.00  0.00      A    N
ATOM   1829  HN  ALA A 135       1.222 -17.009  -3.173  1.00  0.00      A    H
ATOM   1830  CA  ALA A 135      -0.700 -16.111  -2.927  1.00  0.00      A    C
ATOM   1831  HA  ALA A 135      -1.521 -15.819  -3.565  1.00  0.00      A    H
ATOM   1832  CB  ALA A 135      -1.061 -17.313  -2.117  1.00  0.00      A    C
ATOM   1833  HB1 ALA A 135      -1.376 -18.131  -2.798  1.00  0.00      A    H
ATOM   1834  HB2 ALA A 135      -0.147 -17.686  -1.607  1.00  0.00      A    H
ATOM   1835  HB3 ALA A 135      -1.904 -17.237  -1.398  1.00  0.00      A    H
ATOM   1836  C   ALA A 135      -0.461 -14.898  -2.020  1.00  0.00      A    C
ATOM   1837  O   ALA A 135       0.567 -14.769  -1.401  1.00  0.00      A    O
ATOM   1838  N   ILE A 136      -1.419 -13.981  -1.896  1.00  0.00      A    N
ATOM   1839  HN  ILE A 136      -2.237 -14.060  -2.461  1.00  0.00      A    H
ATOM   1840  CA  ILE A 136      -1.279 -12.859  -1.022  1.00  0.00      A    C
ATOM   1841  HA  ILE A 136      -0.577 -13.043  -0.222  1.00  0.00      A    H
ATOM   1842  CB  ILE A 136      -0.798 -11.495  -1.675  1.00  0.00      A    C
ATOM   1843  HB  ILE A 136      -0.784 -10.822  -0.791  1.00  0.00      A    H
ATOM   1844  CG2 ILE A 136       0.661 -11.858  -2.173  1.00  0.00      A    C
ATOM   1845 HG21 ILE A 136       1.196 -10.980  -2.594  1.00  0.00      A    H
ATOM   1846 HG22 ILE A 136       1.328 -12.268  -1.384  1.00  0.00      A    H
ATOM   1847 HG23 ILE A 136       0.492 -12.615  -2.968  1.00  0.00      A    H
ATOM   1848  CG1 ILE A 136      -1.833 -11.109  -2.779  1.00  0.00      A    C
ATOM   1849 HG11 ILE A 136      -1.854 -11.957  -3.497  1.00  0.00      A    H
ATOM   1850 HG12 ILE A 136      -2.876 -11.156  -2.401  1.00  0.00      A    H
ATOM   1851  CD  ILE A 136      -1.556  -9.887  -3.525  1.00  0.00      A    C
ATOM   1852  HD1 ILE A 136      -2.170  -9.784  -4.445  1.00  0.00      A    H
ATOM   1853  HD2 ILE A 136      -1.628  -8.953  -2.927  1.00  0.00      A    H
ATOM   1854  HD3 ILE A 136      -0.517  -9.765  -3.899  1.00  0.00      A    H
ATOM   1855  C   ILE A 136      -2.618 -12.518  -0.318  1.00  0.00      A    C
ATOM   1856  O   ILE A 136      -3.676 -13.108  -0.626  1.00  0.00      A    O
ATOM   1857  N   ASP A 137      -2.662 -11.447   0.551  1.00  0.00      A    N
ATOM   1858  HN  ASP A 137      -1.772 -11.036   0.733  1.00  0.00      A    H
ATOM   1859  CA  ASP A 137      -3.836 -10.660   0.780  1.00  0.00      A    C
ATOM   1860  HA  ASP A 137      -4.701 -11.306   0.738  1.00  0.00      A    H
ATOM   1861  CB  ASP A 137      -3.833 -10.135   2.263  1.00  0.00      A    C
ATOM   1862  HB1 ASP A 137      -3.494 -11.005   2.865  1.00  0.00      A    H
ATOM   1863  HB2 ASP A 137      -3.180  -9.264   2.485  1.00  0.00      A    H
ATOM   1864  CG  ASP A 137      -5.198  -9.688   2.785  1.00  0.00      A    C
ATOM   1865  OD1 ASP A 137      -6.196  -9.573   2.030  1.00  0.00      A    O
ATOM   1866  OD2 ASP A 137      -5.279  -9.539   4.052  1.00  0.00      A    O
ATOM   1867  C   ASP A 137      -3.869  -9.510  -0.275  1.00  0.00      A    C
ATOM   1868  O   ASP A 137      -2.919  -8.699  -0.432  1.00  0.00      A    O
ATOM   1869  N   ALA A 138      -4.976  -9.437  -1.015  1.00  0.00      A    N
ATOM   1870  HN  ALA A 138      -5.639 -10.157  -0.825  1.00  0.00      A    H
ATOM   1871  CA  ALA A 138      -5.393  -8.363  -1.935  1.00  0.00      A    C
ATOM   1872  HA  ALA A 138      -4.558  -7.756  -2.253  1.00  0.00      A    H
ATOM   1873  CB  ALA A 138      -5.844  -9.097  -3.208  1.00  0.00      A    C
ATOM   1874  HB1 ALA A 138      -6.766  -9.707  -3.108  1.00  0.00      A    H
ATOM   1875  HB2 ALA A 138      -6.000  -8.335  -4.002  1.00  0.00      A    H
ATOM   1876  HB3 ALA A 138      -5.066  -9.744  -3.666  1.00  0.00      A    H
ATOM   1877  C   ALA A 138      -6.465  -7.431  -1.386  1.00  0.00      A    C
ATOM   1878  O   ALA A 138      -7.334  -6.974  -2.153  1.00  0.00      A    O
ATOM   1879  N   SER A 139      -6.518  -7.168  -0.098  1.00  0.00      A    N
ATOM   1880  HN  SER A 139      -5.832  -7.692   0.401  1.00  0.00      A    H
ATOM   1881  CA  SER A 139      -7.544  -6.343   0.628  1.00  0.00      A    C
ATOM   1882  HA  SER A 139      -8.188  -5.814  -0.058  1.00  0.00      A    H
ATOM   1883  CB  SER A 139      -8.618  -7.215   1.381  1.00  0.00      A    C
ATOM   1884  HB1 SER A 139      -9.557  -6.696   1.670  1.00  0.00      A    H
ATOM   1885  HB2 SER A 139      -8.916  -7.966   0.619  1.00  0.00      A    H
ATOM   1886  OG  SER A 139      -8.100  -7.852   2.552  1.00  0.00      A    O
ATOM   1887  HG1 SER A 139      -7.360  -8.415   2.313  1.00  0.00      A    H
ATOM   1888  C   SER A 139      -7.075  -5.247   1.583  1.00  0.00      A    C
ATOM   1889  O   SER A 139      -5.877  -5.089   1.761  1.00  0.00      A    O
ATOM   1890  N   GLY A 140      -7.979  -4.383   2.118  1.00  0.00      A    N
ATOM   1891  HN  GLY A 140      -8.943  -4.630   2.054  1.00  0.00      A    H
ATOM   1892  CA  GLY A 140      -7.719  -3.169   2.881  1.00  0.00      A    C
ATOM   1893  HA1 GLY A 140      -8.289  -3.215   3.797  1.00  0.00      A    H
ATOM   1894  HA2 GLY A 140      -6.664  -3.015   3.053  1.00  0.00      A    H
ATOM   1895  C   GLY A 140      -8.071  -1.968   2.189  1.00  0.00      A    C
ATOM   1896  O   GLY A 140      -9.038  -2.048   1.442  1.00  0.00      A    O
ATOM   1897  N   ASN A 141      -7.492  -0.750   2.397  1.00  0.00      A    N
ATOM   1898  HN  ASN A 141      -6.792  -0.539   3.074  1.00  0.00      A    H
ATOM   1899  CA  ASN A 141      -7.936   0.432   1.630  1.00  0.00      A    C
ATOM   1900  HA  ASN A 141      -8.935   0.216   1.280  1.00  0.00      A    H
ATOM   1901  CB  ASN A 141      -7.968   1.731   2.485  1.00  0.00      A    C
ATOM   1902  HB1 ASN A 141      -6.924   2.000   2.754  1.00  0.00      A    H
ATOM   1903  HB2 ASN A 141      -8.353   2.560   1.853  1.00  0.00      A    H
ATOM   1904  CG  ASN A 141      -9.032   1.616   3.509  1.00  0.00      A    C
ATOM   1905  OD1 ASN A 141     -10.207   1.375   3.175  1.00  0.00      A    O
ATOM   1906  ND2 ASN A 141      -8.676   1.593   4.846  1.00  0.00      A    N
ATOM   1907 HD21 ASN A 141      -9.301   1.283   5.563  1.00  0.00      A    H
ATOM   1908 HD22 ASN A 141      -7.704   1.737   5.031  1.00  0.00      A    H
ATOM   1909  C   ASN A 141      -7.096   0.693   0.410  1.00  0.00      A    C
ATOM   1910  O   ASN A 141      -7.641   0.956  -0.639  1.00  0.00      A    O
ATOM   1911  N   ASP A 142      -5.744   0.758   0.597  1.00  0.00      A    N
ATOM   1912  HN  ASP A 142      -5.346   0.495   1.473  1.00  0.00      A    H
ATOM   1913  CA  ASP A 142      -4.794   1.129  -0.382  1.00  0.00      A    C
ATOM   1914  HA  ASP A 142      -5.013   2.147  -0.667  1.00  0.00      A    H
ATOM   1915  CB  ASP A 142      -3.380   0.965   0.229  1.00  0.00      A    C
ATOM   1916  HB1 ASP A 142      -3.278  -0.097   0.540  1.00  0.00      A    H
ATOM   1917  HB2 ASP A 142      -2.509   1.281  -0.385  1.00  0.00      A    H
ATOM   1918  CG  ASP A 142      -3.296   1.858   1.418  1.00  0.00      A    C
ATOM   1919  OD1 ASP A 142      -2.870   1.281   2.470  1.00  0.00      A    O
ATOM   1920  OD2 ASP A 142      -3.460   3.088   1.443  1.00  0.00      A    O
ATOM   1921  C   ASP A 142      -4.850   0.261  -1.619  1.00  0.00      A    C
ATOM   1922  O   ASP A 142      -4.770   0.731  -2.759  1.00  0.00      A    O
ATOM   1923  N   PHE A 143      -4.997  -1.057  -1.418  1.00  0.00      A    N
ATOM   1924  HN  PHE A 143      -5.025  -1.448  -0.501  1.00  0.00      A    H
ATOM   1925  CA  PHE A 143      -5.079  -1.992  -2.558  1.00  0.00      A    C
ATOM   1926  HA  PHE A 143      -4.218  -1.801  -3.182  1.00  0.00      A    H
ATOM   1927  CB  PHE A 143      -4.823  -3.430  -2.013  1.00  0.00      A    C
ATOM   1928  HB1 PHE A 143      -4.114  -3.430  -1.158  1.00  0.00      A    H
ATOM   1929  HB2 PHE A 143      -5.775  -3.727  -1.523  1.00  0.00      A    H
ATOM   1930  CG  PHE A 143      -4.271  -4.378  -3.016  1.00  0.00      A    C
ATOM   1931  CD1 PHE A 143      -2.949  -4.555  -2.997  1.00  0.00      A    C
ATOM   1932  HD1 PHE A 143      -2.346  -3.895  -2.391  1.00  0.00      A    H
ATOM   1933  CE1 PHE A 143      -2.260  -5.586  -3.718  1.00  0.00      A    C
ATOM   1934  HE1 PHE A 143      -1.191  -5.742  -3.715  1.00  0.00      A    H
ATOM   1935  CZ  PHE A 143      -3.066  -6.305  -4.652  1.00  0.00      A    C
ATOM   1936  HZ  PHE A 143      -2.634  -7.196  -5.083  1.00  0.00      A    H
ATOM   1937  CD2 PHE A 143      -5.037  -5.107  -3.923  1.00  0.00      A    C
ATOM   1938  HD2 PHE A 143      -6.108  -4.966  -3.940  1.00  0.00      A    H
ATOM   1939  CE2 PHE A 143      -4.455  -6.032  -4.775  1.00  0.00      A    C
ATOM   1940  HE2 PHE A 143      -5.072  -6.614  -5.443  1.00  0.00      A    H
ATOM   1941  C   PHE A 143      -6.424  -1.899  -3.291  1.00  0.00      A    C
ATOM   1942  O   PHE A 143      -6.489  -2.086  -4.482  1.00  0.00      A    O
ATOM   1943  N   GLN A 144      -7.530  -1.593  -2.572  1.00  0.00      A    N
ATOM   1944  HN  GLN A 144      -7.378  -1.227  -1.657  1.00  0.00      A    H
ATOM   1945  CA  GLN A 144      -8.819  -1.478  -3.217  1.00  0.00      A    C
ATOM   1946  HA  GLN A 144      -8.885  -2.321  -3.889  1.00  0.00      A    H
ATOM   1947  CB  GLN A 144      -9.925  -1.736  -2.148  1.00  0.00      A    C
ATOM   1948  HB1 GLN A 144      -9.523  -2.616  -1.603  1.00  0.00      A    H
ATOM   1949  HB2 GLN A 144     -10.109  -0.814  -1.557  1.00  0.00      A    H
ATOM   1950  CG  GLN A 144     -11.279  -2.199  -2.813  1.00  0.00      A    C
ATOM   1951  HG1 GLN A 144     -12.011  -2.204  -1.978  1.00  0.00      A    H
ATOM   1952  HG2 GLN A 144     -11.627  -1.346  -3.433  1.00  0.00      A    H
ATOM   1953  CD  GLN A 144     -11.310  -3.582  -3.495  1.00  0.00      A    C
ATOM   1954  OE1 GLN A 144     -11.412  -3.836  -4.709  1.00  0.00      A    O
ATOM   1955  NE2 GLN A 144     -11.111  -4.544  -2.595  1.00  0.00      A    N
ATOM   1956 HE21 GLN A 144     -11.339  -5.444  -2.967  1.00  0.00      A    H
ATOM   1957 HE22 GLN A 144     -11.092  -4.371  -1.610  1.00  0.00      A    H
ATOM   1958  C   GLN A 144      -8.923  -0.241  -4.004  1.00  0.00      A    C
ATOM   1959  O   GLN A 144      -9.696  -0.160  -4.917  1.00  0.00      A    O
ATOM   1960  N   GLN A 145      -8.179   0.776  -3.536  1.00  0.00      A    N
ATOM   1961  HN  GLN A 145      -7.599   0.582  -2.748  1.00  0.00      A    H
ATOM   1962  CA  GLN A 145      -8.251   2.090  -4.073  1.00  0.00      A    C
ATOM   1963  HA  GLN A 145      -9.054   2.238  -4.779  1.00  0.00      A    H
ATOM   1964  CB  GLN A 145      -8.560   3.146  -2.967  1.00  0.00      A    C
ATOM   1965  HB1 GLN A 145      -7.797   3.097  -2.161  1.00  0.00      A    H
ATOM   1966  HB2 GLN A 145      -8.448   4.139  -3.453  1.00  0.00      A    H
ATOM   1967  CG  GLN A 145      -9.980   2.984  -2.371  1.00  0.00      A    C
ATOM   1968  HG1 GLN A 145     -10.752   2.990  -3.169  1.00  0.00      A    H
ATOM   1969  HG2 GLN A 145     -10.097   1.944  -1.999  1.00  0.00      A    H
ATOM   1970  CD  GLN A 145     -10.318   3.974  -1.286  1.00  0.00      A    C
ATOM   1971  OE1 GLN A 145     -10.557   3.642  -0.099  1.00  0.00      A    O
ATOM   1972  NE2 GLN A 145     -10.194   5.261  -1.662  1.00  0.00      A    N
ATOM   1973 HE21 GLN A 145     -10.402   5.913  -0.933  1.00  0.00      A    H
ATOM   1974 HE22 GLN A 145      -9.562   5.556  -2.379  1.00  0.00      A    H
ATOM   1975  C   GLN A 145      -6.980   2.329  -4.820  1.00  0.00      A    C
ATOM   1976  O   GLN A 145      -6.494   3.483  -4.916  1.00  0.00      A    O
ATOM   1977  N   TYR A 146      -6.405   1.320  -5.451  1.00  0.00      A    N
ATOM   1978  HN  TYR A 146      -6.898   0.454  -5.417  1.00  0.00      A    H
ATOM   1979  CA  TYR A 146      -5.200   1.316  -6.242  1.00  0.00      A    C
ATOM   1980  HA  TYR A 146      -4.547   2.004  -5.725  1.00  0.00      A    H
ATOM   1981  CB  TYR A 146      -4.406  -0.026  -6.088  1.00  0.00      A    C
ATOM   1982  HB1 TYR A 146      -4.107  -0.126  -5.023  1.00  0.00      A    H
ATOM   1983  HB2 TYR A 146      -4.954  -0.923  -6.448  1.00  0.00      A    H
ATOM   1984  CG  TYR A 146      -3.051  -0.066  -6.815  1.00  0.00      A    C
ATOM   1985  CD1 TYR A 146      -2.001   0.662  -6.432  1.00  0.00      A    C
ATOM   1986  HD1 TYR A 146      -2.048   1.309  -5.568  1.00  0.00      A    H
ATOM   1987  CE1 TYR A 146      -0.774   0.500  -7.035  1.00  0.00      A    C
ATOM   1988  HE1 TYR A 146       0.071   1.089  -6.709  1.00  0.00      A    H
ATOM   1989  CZ  TYR A 146      -0.659  -0.266  -8.236  1.00  0.00      A    C
ATOM   1990  OH  TYR A 146       0.573  -0.336  -8.786  1.00  0.00      A    O
ATOM   1991  HH  TYR A 146       1.138   0.351  -8.425  1.00  0.00      A    H
ATOM   1992  CD2 TYR A 146      -2.942  -0.969  -7.918  1.00  0.00      A    C
ATOM   1993  HD2 TYR A 146      -3.764  -1.637  -8.130  1.00  0.00      A    H
ATOM   1994  CE2 TYR A 146      -1.757  -0.998  -8.629  1.00  0.00      A    C
ATOM   1995  HE2 TYR A 146      -1.662  -1.587  -9.529  1.00  0.00      A    H
ATOM   1996  C   TYR A 146      -5.315   1.772  -7.675  1.00  0.00      A    C
ATOM   1997  O   TYR A 146      -5.929   1.190  -8.541  1.00  0.00      A    O
ATOM   1998  N   SER A 147      -4.670   2.969  -7.860  1.00  0.00      A    N
ATOM   1999  HN  SER A 147      -4.266   3.484  -7.108  1.00  0.00      A    H
ATOM   2000  CA  SER A 147      -4.649   3.630  -9.157  1.00  0.00      A    C
ATOM   2001  HA  SER A 147      -5.339   3.197  -9.866  1.00  0.00      A    H
ATOM   2002  CB  SER A 147      -4.952   5.138  -9.087  1.00  0.00      A    C
ATOM   2003  HB1 SER A 147      -4.218   5.611  -8.400  1.00  0.00      A    H
ATOM   2004  HB2 SER A 147      -4.726   5.595 -10.074  1.00  0.00      A    H
ATOM   2005  OG  SER A 147      -6.250   5.485  -8.600  1.00  0.00      A    O
ATOM   2006  HG1 SER A 147      -6.076   5.917  -7.760  1.00  0.00      A    H
ATOM   2007  C   SER A 147      -3.287   3.392  -9.799  1.00  0.00      A    C
ATOM   2008  O   SER A 147      -3.162   2.908 -10.883  1.00  0.00      A    O
ATOM   2009  N   GLY A 148      -2.220   3.761  -8.994  1.00  0.00      A    N
ATOM   2010  HN  GLY A 148      -2.202   4.056  -8.042  1.00  0.00      A    H
ATOM   2011  CA  GLY A 148      -0.906   3.387  -9.499  1.00  0.00      A    C
ATOM   2012  HA1 GLY A 148      -0.906   2.397  -9.930  1.00  0.00      A    H
ATOM   2013  HA2 GLY A 148      -0.752   4.124 -10.274  1.00  0.00      A    H
ATOM   2014  C   GLY A 148       0.170   3.547  -8.500  1.00  0.00      A    C
ATOM   2015  O   GLY A 148       0.033   3.953  -7.354  1.00  0.00      A    O
ATOM   2016  N   GLY A 149       1.359   3.232  -8.963  1.00  0.00      A    N
ATOM   2017  HN  GLY A 149       1.441   2.805  -9.860  1.00  0.00      A    H
ATOM   2018  CA  GLY A 149       2.645   3.426  -8.209  1.00  0.00      A    C
ATOM   2019  HA1 GLY A 149       3.343   3.655  -9.000  1.00  0.00      A    H
ATOM   2020  HA2 GLY A 149       2.592   4.229  -7.489  1.00  0.00      A    H
ATOM   2021  C   GLY A 149       3.239   2.160  -7.606  1.00  0.00      A    C
ATOM   2022  O   GLY A 149       2.647   1.116  -7.784  1.00  0.00      A    O
ATOM   2023  N   VAL A 150       4.390   2.290  -6.883  1.00  0.00      A    N
ATOM   2024  HN  VAL A 150       4.837   3.182  -6.898  1.00  0.00      A    H
ATOM   2025  CA  VAL A 150       5.082   1.142  -6.337  1.00  0.00      A    C
ATOM   2026  HA  VAL A 150       4.946   0.321  -7.025  1.00  0.00      A    H
ATOM   2027  CB  VAL A 150       6.571   1.419  -6.251  1.00  0.00      A    C
ATOM   2028  HB  VAL A 150       6.778   2.377  -5.729  1.00  0.00      A    H
ATOM   2029  CG1 VAL A 150       7.340   0.186  -5.719  1.00  0.00      A    C
ATOM   2030 HG11 VAL A 150       7.328   0.128  -4.610  1.00  0.00      A    H
ATOM   2031 HG12 VAL A 150       7.005  -0.751  -6.213  1.00  0.00      A    H
ATOM   2032 HG13 VAL A 150       8.404   0.345  -5.995  1.00  0.00      A    H
ATOM   2033  CG2 VAL A 150       6.998   1.592  -7.729  1.00  0.00      A    C
ATOM   2034 HG21 VAL A 150       6.779   0.619  -8.219  1.00  0.00      A    H
ATOM   2035 HG22 VAL A 150       6.417   2.459  -8.110  1.00  0.00      A    H
ATOM   2036 HG23 VAL A 150       8.095   1.761  -7.774  1.00  0.00      A    H
ATOM   2037  C   VAL A 150       4.590   0.778  -5.028  1.00  0.00      A    C
ATOM   2038  O   VAL A 150       4.727   1.521  -4.069  1.00  0.00      A    O
ATOM   2039  N   PHE A 151       3.906  -0.393  -4.939  1.00  0.00      A    N
ATOM   2040  HN  PHE A 151       3.694  -0.991  -5.709  1.00  0.00      A    H
ATOM   2041  CA  PHE A 151       3.159  -0.741  -3.694  1.00  0.00      A    C
ATOM   2042  HA  PHE A 151       2.681   0.143  -3.299  1.00  0.00      A    H
ATOM   2043  CB  PHE A 151       2.017  -1.707  -3.972  1.00  0.00      A    C
ATOM   2044  HB1 PHE A 151       1.474  -1.312  -4.857  1.00  0.00      A    H
ATOM   2045  HB2 PHE A 151       2.500  -2.673  -4.234  1.00  0.00      A    H
ATOM   2046  CG  PHE A 151       1.027  -1.837  -2.948  1.00  0.00      A    C
ATOM   2047  CD1 PHE A 151       1.216  -2.821  -1.991  1.00  0.00      A    C
ATOM   2048  HD1 PHE A 151       2.057  -3.490  -2.096  1.00  0.00      A    H
ATOM   2049  CE1 PHE A 151       0.303  -3.024  -0.975  1.00  0.00      A    C
ATOM   2050  HE1 PHE A 151       0.392  -3.776  -0.204  1.00  0.00      A    H
ATOM   2051  CZ  PHE A 151      -0.818  -2.144  -0.830  1.00  0.00      A    C
ATOM   2052  HZ  PHE A 151      -1.515  -2.171  -0.007  1.00  0.00      A    H
ATOM   2053  CD2 PHE A 151      -0.110  -0.966  -2.785  1.00  0.00      A    C
ATOM   2054  HD2 PHE A 151      -0.366  -0.288  -3.586  1.00  0.00      A    H
ATOM   2055  CE2 PHE A 151      -1.027  -1.115  -1.711  1.00  0.00      A    C
ATOM   2056  HE2 PHE A 151      -1.870  -0.441  -1.745  1.00  0.00      A    H
ATOM   2057  C   PHE A 151       4.023  -1.250  -2.540  1.00  0.00      A    C
ATOM   2058  O   PHE A 151       4.466  -2.376  -2.585  1.00  0.00      A    O
ATOM   2059  N   SER A 152       4.091  -0.404  -1.469  1.00  0.00      A    N
ATOM   2060  HN  SER A 152       3.780   0.543  -1.442  1.00  0.00      A    H
ATOM   2061  CA  SER A 152       4.827  -0.746  -0.203  1.00  0.00      A    C
ATOM   2062  HA  SER A 152       5.597  -1.472  -0.415  1.00  0.00      A    H
ATOM   2063  CB  SER A 152       5.286   0.505   0.457  1.00  0.00      A    C
ATOM   2064  HB1 SER A 152       5.818   0.419   1.429  1.00  0.00      A    H
ATOM   2065  HB2 SER A 152       6.116   0.738  -0.244  1.00  0.00      A    H
ATOM   2066  OG  SER A 152       4.286   1.483   0.425  1.00  0.00      A    O
ATOM   2067  HG1 SER A 152       4.740   2.306   0.620  1.00  0.00      A    H
ATOM   2068  C   SER A 152       3.942  -1.443   0.776  1.00  0.00      A    C
ATOM   2069  O   SER A 152       4.355  -2.414   1.485  1.00  0.00      A    O
ATOM   2070  N   GLY A 153       2.743  -0.988   1.035  1.00  0.00      A    N
ATOM   2071  HN  GLY A 153       2.564  -0.107   0.605  1.00  0.00      A    H
ATOM   2072  CA  GLY A 153       1.772  -1.444   1.998  1.00  0.00      A    C
ATOM   2073  HA1 GLY A 153       1.251  -2.312   1.622  1.00  0.00      A    H
ATOM   2074  HA2 GLY A 153       2.217  -1.485   2.981  1.00  0.00      A    H
ATOM   2075  C   GLY A 153       0.794  -0.359   2.107  1.00  0.00      A    C
ATOM   2076  O   GLY A 153       0.898   0.734   1.519  1.00  0.00      A    O
ATOM   2077  N   SER A 154      -0.256  -0.530   2.943  1.00  0.00      A    N
ATOM   2078  HN  SER A 154      -0.993   0.137   2.864  1.00  0.00      A    H
ATOM   2079  CA  SER A 154      -0.516  -1.601   3.924  1.00  0.00      A    C
ATOM   2080  HA  SER A 154       0.399  -2.086   4.231  1.00  0.00      A    H
ATOM   2081  CB  SER A 154      -1.214  -0.977   5.145  1.00  0.00      A    C
ATOM   2082  HB1 SER A 154      -0.499  -0.170   5.411  1.00  0.00      A    H
ATOM   2083  HB2 SER A 154      -2.226  -0.614   4.866  1.00  0.00      A    H
ATOM   2084  OG  SER A 154      -1.252  -1.811   6.296  1.00  0.00      A    O
ATOM   2085  HG1 SER A 154      -1.828  -1.322   6.889  1.00  0.00      A    H
ATOM   2086  C   SER A 154      -1.355  -2.693   3.302  1.00  0.00      A    C
ATOM   2087  O   SER A 154      -2.484  -2.417   2.867  1.00  0.00      A    O
ATOM   2088  N   CYS A 155      -0.862  -3.938   3.121  1.00  0.00      A    N
ATOM   2089  HN  CYS A 155       0.060  -4.230   3.363  1.00  0.00      A    H
ATOM   2090  CA  CYS A 155      -1.836  -5.027   2.710  1.00  0.00      A    C
ATOM   2091  HA  CYS A 155      -2.830  -4.665   2.492  1.00  0.00      A    H
ATOM   2092  CB  CYS A 155      -1.268  -5.853   1.490  1.00  0.00      A    C
ATOM   2093  HB1 CYS A 155      -1.813  -6.819   1.409  1.00  0.00      A    H
ATOM   2094  HB2 CYS A 155      -1.460  -5.304   0.544  1.00  0.00      A    H
ATOM   2095  SG  CYS A 155       0.544  -6.095   1.646  1.00  0.00      A    S
ATOM   2096  C   CYS A 155      -2.143  -5.951   3.848  1.00  0.00      A    C
ATOM   2097  O   CYS A 155      -3.148  -5.890   4.561  1.00  0.00      A    O
ATOM   2098  N   GLY A 156      -1.236  -6.913   4.131  1.00  0.00      A    N
ATOM   2099  HN  GLY A 156      -0.380  -7.032   3.634  1.00  0.00      A    H
ATOM   2100  CA  GLY A 156      -1.449  -7.887   5.144  1.00  0.00      A    C
ATOM   2101  HA1 GLY A 156      -1.170  -7.416   6.075  1.00  0.00      A    H
ATOM   2102  HA2 GLY A 156      -2.490  -8.171   5.100  1.00  0.00      A    H
ATOM   2103  C   GLY A 156      -0.471  -9.080   4.905  1.00  0.00      A    C
ATOM   2104  O   GLY A 156       0.672  -8.800   4.567  1.00  0.00      A    O
ATOM   2105  N   THR A 157      -0.930 -10.304   5.184  1.00  0.00      A    N
ATOM   2106  HN  THR A 157      -1.842 -10.465   5.552  1.00  0.00      A    H
ATOM   2107  CA  THR A 157      -0.117 -11.477   5.043  1.00  0.00      A    C
ATOM   2108  HA  THR A 157       0.524 -11.317   4.188  1.00  0.00      A    H
ATOM   2109  CB  THR A 157       0.801 -11.759   6.231  1.00  0.00      A    C
ATOM   2110  HB  THR A 157       1.303 -12.748   6.168  1.00  0.00      A    H
ATOM   2111  OG1 THR A 157       0.017 -11.709   7.455  1.00  0.00      A    O
ATOM   2112  HG1 THR A 157       0.013 -12.652   7.630  1.00  0.00      A    H
ATOM   2113  CG2 THR A 157       2.031 -10.800   6.509  1.00  0.00      A    C
ATOM   2114 HG21 THR A 157       2.610 -11.239   7.350  1.00  0.00      A    H
ATOM   2115 HG22 THR A 157       2.538 -10.733   5.523  1.00  0.00      A    H
ATOM   2116 HG23 THR A 157       1.606  -9.839   6.871  1.00  0.00      A    H
ATOM   2117  C   THR A 157      -0.817 -12.794   4.815  1.00  0.00      A    C
ATOM   2118  O   THR A 157      -0.216 -13.663   4.240  1.00  0.00      A    O
ATOM   2119  N   ASN A 158      -2.061 -13.025   5.252  1.00  0.00      A    N
ATOM   2120  HN  ASN A 158      -2.678 -12.285   5.509  1.00  0.00      A    H
ATOM   2121  CA  ASN A 158      -2.696 -14.339   5.219  1.00  0.00      A    C
ATOM   2122  HA  ASN A 158      -1.991 -15.149   5.335  1.00  0.00      A    H
ATOM   2123  CB  ASN A 158      -3.895 -14.363   6.217  1.00  0.00      A    C
ATOM   2124  HB1 ASN A 158      -4.635 -13.544   6.090  1.00  0.00      A    H
ATOM   2125  HB2 ASN A 158      -4.412 -15.341   6.112  1.00  0.00      A    H
ATOM   2126  CG  ASN A 158      -3.298 -14.149   7.612  1.00  0.00      A    C
ATOM   2127  OD1 ASN A 158      -2.517 -14.992   8.178  1.00  0.00      A    O
ATOM   2128  ND2 ASN A 158      -3.745 -13.051   8.283  1.00  0.00      A    N
ATOM   2129 HD21 ASN A 158      -3.247 -12.745   9.094  1.00  0.00      A    H
ATOM   2130 HD22 ASN A 158      -4.364 -12.436   7.794  1.00  0.00      A    H
ATOM   2131  C   ASN A 158      -3.148 -14.538   3.785  1.00  0.00      A    C
ATOM   2132  O   ASN A 158      -3.564 -13.624   3.062  1.00  0.00      A    O
ATOM   2133  N   LEU A 159      -3.038 -15.808   3.325  1.00  0.00      A    N
ATOM   2134  HN  LEU A 159      -2.659 -16.593   3.810  1.00  0.00      A    H
ATOM   2135  CA  LEU A 159      -3.178 -16.143   1.938  1.00  0.00      A    C
ATOM   2136  HA  LEU A 159      -2.895 -15.251   1.397  1.00  0.00      A    H
ATOM   2137  CB  LEU A 159      -2.300 -17.367   1.564  1.00  0.00      A    C
ATOM   2138  HB1 LEU A 159      -2.673 -18.291   2.056  1.00  0.00      A    H
ATOM   2139  HB2 LEU A 159      -2.370 -17.459   0.459  1.00  0.00      A    H
ATOM   2140  CG  LEU A 159      -0.893 -17.276   2.143  1.00  0.00      A    C
ATOM   2141  HG  LEU A 159      -0.912 -17.258   3.254  1.00  0.00      A    H
ATOM   2142  CD1 LEU A 159      -0.162 -18.541   1.756  1.00  0.00      A    C
ATOM   2143 HD11 LEU A 159       0.901 -18.535   2.079  1.00  0.00      A    H
ATOM   2144 HD12 LEU A 159      -0.553 -19.519   2.111  1.00  0.00      A    H
ATOM   2145 HD13 LEU A 159      -0.154 -18.473   0.647  1.00  0.00      A    H
ATOM   2146  CD2 LEU A 159      -0.076 -16.108   1.686  1.00  0.00      A    C
ATOM   2147 HD21 LEU A 159       0.623 -15.745   2.469  1.00  0.00      A    H
ATOM   2148 HD22 LEU A 159       0.608 -16.309   0.835  1.00  0.00      A    H
ATOM   2149 HD23 LEU A 159      -0.633 -15.220   1.315  1.00  0.00      A    H
ATOM   2150  C   LEU A 159      -4.592 -16.278   1.469  1.00  0.00      A    C
ATOM   2151  O   LEU A 159      -5.419 -16.888   2.131  1.00  0.00      A    O
ATOM   2152  N   ASP A 160      -4.939 -15.683   0.355  1.00  0.00      A    N
ATOM   2153  HN  ASP A 160      -4.327 -14.988  -0.016  1.00  0.00      A    H
ATOM   2154  CA  ASP A 160      -6.324 -15.591  -0.071  1.00  0.00      A    C
ATOM   2155  HA  ASP A 160      -6.861 -16.502   0.151  1.00  0.00      A    H
ATOM   2156  CB  ASP A 160      -6.988 -14.301   0.542  1.00  0.00      A    C
ATOM   2157  HB1 ASP A 160      -7.037 -14.524   1.630  1.00  0.00      A    H
ATOM   2158  HB2 ASP A 160      -6.336 -13.434   0.306  1.00  0.00      A    H
ATOM   2159  CG  ASP A 160      -8.392 -14.003   0.261  1.00  0.00      A    C
ATOM   2160  OD1 ASP A 160      -9.124 -14.745  -0.468  1.00  0.00      A    O
ATOM   2161  OD2 ASP A 160      -8.782 -12.995   0.885  1.00  0.00      A    O
ATOM   2162  C   ASP A 160      -6.378 -15.468  -1.579  1.00  0.00      A    C
ATOM   2163  O   ASP A 160      -6.826 -16.362  -2.267  1.00  0.00      A    O
ATOM   2164  N   HSP A 161      -5.742 -14.427  -2.079  1.00  0.00      A    N
ATOM   2165  HN  HSP A 161      -5.292 -13.735  -1.520  1.00  0.00      A    H
ATOM   2166  CA  HSP A 161      -5.941 -14.045  -3.455  1.00  0.00      A    C
ATOM   2167  HA  HSP A 161      -6.666 -14.635  -3.996  1.00  0.00      A    H
ATOM   2168  CB  HSP A 161      -6.328 -12.479  -3.547  1.00  0.00      A    C
ATOM   2169  HB1 HSP A 161      -7.069 -12.210  -2.764  1.00  0.00      A    H
ATOM   2170  HB2 HSP A 161      -5.419 -11.866  -3.367  1.00  0.00      A    H
ATOM   2171  CD2 HSP A 161      -7.931 -11.120  -5.096  1.00  0.00      A    C
ATOM   2172  HD2 HSP A 161      -8.750 -10.851  -4.440  1.00  0.00      A    H
ATOM   2173  CG  HSP A 161      -6.806 -11.851  -4.817  1.00  0.00      A    C
ATOM   2174  NE2 HSP A 161      -7.960 -10.897  -6.465  1.00  0.00      A    N
ATOM   2175  HE2 HSP A 161      -8.684 -10.419  -6.964  1.00  0.00      A    H
ATOM   2176  ND1 HSP A 161      -6.184 -12.044  -6.032  1.00  0.00      A    N
ATOM   2177  HD1 HSP A 161      -5.375 -12.540  -6.346  1.00  0.00      A    H
ATOM   2178  CE1 HSP A 161      -6.930 -11.495  -6.983  1.00  0.00      A    C
ATOM   2179  HE1 HSP A 161      -6.747 -11.443  -8.036  1.00  0.00      A    H
ATOM   2180  C   HSP A 161      -4.671 -14.332  -4.313  1.00  0.00      A    C
ATOM   2181  O   HSP A 161      -3.564 -13.954  -3.961  1.00  0.00      A    O
ATOM   2182  N   ALA A 162      -4.814 -15.027  -5.428  1.00  0.00      A    N
ATOM   2183  HN  ALA A 162      -5.727 -15.369  -5.636  1.00  0.00      A    H
ATOM   2184  CA  ALA A 162      -3.659 -15.338  -6.355  1.00  0.00      A    C
ATOM   2185  HA  ALA A 162      -2.804 -15.418  -5.700  1.00  0.00      A    H
ATOM   2186  CB  ALA A 162      -3.968 -16.641  -7.038  1.00  0.00      A    C
ATOM   2187  HB1 ALA A 162      -3.176 -16.985  -7.738  1.00  0.00      A    H
ATOM   2188  HB2 ALA A 162      -4.041 -17.401  -6.231  1.00  0.00      A    H
ATOM   2189  HB3 ALA A 162      -4.914 -16.684  -7.620  1.00  0.00      A    H
ATOM   2190  C   ALA A 162      -3.415 -14.116  -7.241  1.00  0.00      A    C
ATOM   2191  O   ALA A 162      -4.333 -13.338  -7.644  1.00  0.00      A    O
ATOM   2192  N   VAL A 163      -2.173 -13.882  -7.481  1.00  0.00      A    N
ATOM   2193  HN  VAL A 163      -1.418 -14.434  -7.135  1.00  0.00      A    H
ATOM   2194  CA  VAL A 163      -1.654 -12.911  -8.484  1.00  0.00      A    C
ATOM   2195  HA  VAL A 163      -2.400 -12.701  -9.236  1.00  0.00      A    H
ATOM   2196  CB  VAL A 163      -1.228 -11.611  -7.856  1.00  0.00      A    C
ATOM   2197  HB  VAL A 163      -0.622 -11.134  -8.656  1.00  0.00      A    H
ATOM   2198  CG1 VAL A 163      -2.504 -10.736  -7.522  1.00  0.00      A    C
ATOM   2199 HG11 VAL A 163      -2.226 -10.046  -6.697  1.00  0.00      A    H
ATOM   2200 HG12 VAL A 163      -2.839 -10.159  -8.410  1.00  0.00      A    H
ATOM   2201 HG13 VAL A 163      -3.347 -11.389  -7.209  1.00  0.00      A    H
ATOM   2202  CG2 VAL A 163      -0.250 -11.750  -6.540  1.00  0.00      A    C
ATOM   2203 HG21 VAL A 163      -0.324 -10.750  -6.062  1.00  0.00      A    H
ATOM   2204 HG22 VAL A 163      -0.637 -12.519  -5.838  1.00  0.00      A    H
ATOM   2205 HG23 VAL A 163       0.764 -11.971  -6.935  1.00  0.00      A    H
ATOM   2206  C   VAL A 163      -0.491 -13.597  -9.252  1.00  0.00      A    C
ATOM   2207  O   VAL A 163       0.076 -14.571  -8.752  1.00  0.00      A    O
ATOM   2208  N   THR A 164      -0.025 -13.176 -10.453  1.00  0.00      A    N
ATOM   2209  HN  THR A 164      -0.414 -12.373 -10.897  1.00  0.00      A    H
ATOM   2210  CA  THR A 164       0.970 -13.983 -11.151  1.00  0.00      A    C
ATOM   2211  HA  THR A 164       1.355 -14.823 -10.592  1.00  0.00      A    H
ATOM   2212  CB  THR A 164       0.424 -14.463 -12.476  1.00  0.00      A    C
ATOM   2213  HB  THR A 164       0.381 -13.615 -13.192  1.00  0.00      A    H
ATOM   2214  OG1 THR A 164      -0.944 -14.862 -12.430  1.00  0.00      A    O
ATOM   2215  HG1 THR A 164      -0.982 -15.671 -11.915  1.00  0.00      A    H
ATOM   2216  CG2 THR A 164       1.248 -15.654 -13.026  1.00  0.00      A    C
ATOM   2217 HG21 THR A 164       1.120 -16.439 -12.250  1.00  0.00      A    H
ATOM   2218 HG22 THR A 164       0.850 -16.007 -14.002  1.00  0.00      A    H
ATOM   2219 HG23 THR A 164       2.254 -15.236 -13.244  1.00  0.00      A    H
ATOM   2220  C   THR A 164       2.193 -13.096 -11.387  1.00  0.00      A    C
ATOM   2221  O   THR A 164       2.044 -12.035 -11.915  1.00  0.00      A    O
ATOM   2222  N   VAL A 165       3.430 -13.572 -11.093  1.00  0.00      A    N
ATOM   2223  HN  VAL A 165       3.456 -14.477 -10.677  1.00  0.00      A    H
ATOM   2224  CA  VAL A 165       4.627 -12.791 -11.049  1.00  0.00      A    C
ATOM   2225  HA  VAL A 165       4.347 -11.776 -10.811  1.00  0.00      A    H
ATOM   2226  CB  VAL A 165       5.573 -13.236  -9.945  1.00  0.00      A    C
ATOM   2227  HB  VAL A 165       5.724 -14.336  -9.901  1.00  0.00      A    H
ATOM   2228  CG1 VAL A 165       6.905 -12.347 -10.015  1.00  0.00      A    C
ATOM   2229 HG11 VAL A 165       7.467 -12.672 -10.916  1.00  0.00      A    H
ATOM   2230 HG12 VAL A 165       6.675 -11.260 -10.034  1.00  0.00      A    H
ATOM   2231 HG13 VAL A 165       7.555 -12.616  -9.156  1.00  0.00      A    H
ATOM   2232  CG2 VAL A 165       4.801 -12.940  -8.634  1.00  0.00      A    C
ATOM   2233 HG21 VAL A 165       3.980 -13.676  -8.490  1.00  0.00      A    H
ATOM   2234 HG22 VAL A 165       5.524 -13.233  -7.844  1.00  0.00      A    H
ATOM   2235 HG23 VAL A 165       4.566 -11.859  -8.530  1.00  0.00      A    H
ATOM   2236  C   VAL A 165       5.344 -12.980 -12.392  1.00  0.00      A    C
ATOM   2237  O   VAL A 165       5.929 -13.990 -12.783  1.00  0.00      A    O
ATOM   2238  N   VAL A 166       5.438 -11.868 -13.149  1.00  0.00      A    N
ATOM   2239  HN  VAL A 166       4.906 -11.154 -12.699  1.00  0.00      A    H
ATOM   2240  CA  VAL A 166       5.932 -11.878 -14.553  1.00  0.00      A    C
ATOM   2241  HA  VAL A 166       6.364 -12.820 -14.857  1.00  0.00      A    H
ATOM   2242  CB  VAL A 166       4.773 -11.454 -15.407  1.00  0.00      A    C
ATOM   2243  HB  VAL A 166       5.071 -11.442 -16.478  1.00  0.00      A    H
ATOM   2244  CG1 VAL A 166       3.707 -12.575 -15.420  1.00  0.00      A    C
ATOM   2245 HG11 VAL A 166       4.071 -13.598 -15.658  1.00  0.00      A    H
ATOM   2246 HG12 VAL A 166       3.159 -12.639 -14.455  1.00  0.00      A    H
ATOM   2247 HG13 VAL A 166       2.941 -12.349 -16.191  1.00  0.00      A    H
ATOM   2248  CG2 VAL A 166       4.055 -10.091 -15.068  1.00  0.00      A    C
ATOM   2249 HG21 VAL A 166       3.238  -9.979 -15.812  1.00  0.00      A    H
ATOM   2250 HG22 VAL A 166       3.622 -10.115 -14.045  1.00  0.00      A    H
ATOM   2251 HG23 VAL A 166       4.728  -9.217 -15.204  1.00  0.00      A    H
ATOM   2252  C   VAL A 166       7.091 -10.909 -14.716  1.00  0.00      A    C
ATOM   2253  O   VAL A 166       7.498 -10.732 -15.870  1.00  0.00      A    O
ATOM   2254  N   GLY A 167       7.755 -10.508 -13.645  1.00  0.00      A    N
ATOM   2255  HN  GLY A 167       7.426 -10.675 -12.719  1.00  0.00      A    H
ATOM   2256  CA  GLY A 167       8.991  -9.835 -13.810  1.00  0.00      A    C
ATOM   2257  HA1 GLY A 167       9.803 -10.533 -13.954  1.00  0.00      A    H
ATOM   2258  HA2 GLY A 167       8.957  -9.043 -14.543  1.00  0.00      A    H
ATOM   2259  C   GLY A 167       9.387  -9.178 -12.544  1.00  0.00      A    C
ATOM   2260  O   GLY A 167       8.675  -9.056 -11.537  1.00  0.00      A    O
ATOM   2261  N   TYR A 168      10.617  -8.694 -12.542  1.00  0.00      A    N
ATOM   2262  HN  TYR A 168      11.048  -8.627 -13.439  1.00  0.00      A    H
ATOM   2263  CA  TYR A 168      11.311  -7.972 -11.484  1.00  0.00      A    C
ATOM   2264  HA  TYR A 168      10.634  -7.463 -10.814  1.00  0.00      A    H
ATOM   2265  CB  TYR A 168      12.197  -8.926 -10.577  1.00  0.00      A    C
ATOM   2266  HB1 TYR A 168      11.412  -9.466 -10.007  1.00  0.00      A    H
ATOM   2267  HB2 TYR A 168      12.819  -9.692 -11.088  1.00  0.00      A    H
ATOM   2268  CG  TYR A 168      13.096  -8.201  -9.573  1.00  0.00      A    C
ATOM   2269  CD1 TYR A 168      12.671  -7.884  -8.227  1.00  0.00      A    C
ATOM   2270  HD1 TYR A 168      11.651  -8.119  -7.964  1.00  0.00      A    H
ATOM   2271  CE1 TYR A 168      13.534  -7.395  -7.295  1.00  0.00      A    C
ATOM   2272  HE1 TYR A 168      13.051  -7.184  -6.353  1.00  0.00      A    H
ATOM   2273  CZ  TYR A 168      14.791  -6.921  -7.619  1.00  0.00      A    C
ATOM   2274  OH  TYR A 168      15.493  -6.356  -6.560  1.00  0.00      A    O
ATOM   2275  HH  TYR A 168      15.804  -5.533  -6.943  1.00  0.00      A    H
ATOM   2276  CD2 TYR A 168      14.426  -7.857  -9.794  1.00  0.00      A    C
ATOM   2277  HD2 TYR A 168      14.978  -8.103 -10.689  1.00  0.00      A    H
ATOM   2278  CE2 TYR A 168      15.263  -7.221  -8.910  1.00  0.00      A    C
ATOM   2279  HE2 TYR A 168      16.279  -7.002  -9.203  1.00  0.00      A    H
ATOM   2280  C   TYR A 168      12.122  -6.913 -12.227  1.00  0.00      A    C
ATOM   2281  O   TYR A 168      12.648  -7.102 -13.258  1.00  0.00      A    O
ATOM   2282  N   GLY A 169      12.342  -5.729 -11.592  1.00  0.00      A    N
ATOM   2283  HN  GLY A 169      11.990  -5.615 -10.666  1.00  0.00      A    H
ATOM   2284  CA  GLY A 169      13.176  -4.680 -12.159  1.00  0.00      A    C
ATOM   2285  HA1 GLY A 169      14.023  -5.235 -12.533  1.00  0.00      A    H
ATOM   2286  HA2 GLY A 169      12.565  -4.152 -12.876  1.00  0.00      A    H
ATOM   2287  C   GLY A 169      13.623  -3.646 -11.220  1.00  0.00      A    C
ATOM   2288  O   GLY A 169      13.060  -3.441 -10.138  1.00  0.00      A    O
ATOM   2289  N   THR A 170      14.683  -3.028 -11.646  1.00  0.00      A    N
ATOM   2290  HN  THR A 170      15.021  -3.175 -12.572  1.00  0.00      A    H
ATOM   2291  CA  THR A 170      15.386  -2.053 -10.864  1.00  0.00      A    C
ATOM   2292  HA  THR A 170      14.805  -1.871  -9.972  1.00  0.00      A    H
ATOM   2293  CB  THR A 170      16.754  -2.389 -10.309  1.00  0.00      A    C
ATOM   2294  HB  THR A 170      17.566  -2.244 -11.054  1.00  0.00      A    H
ATOM   2295  OG1 THR A 170      16.850  -3.727  -9.703  1.00  0.00      A    O
ATOM   2296  HG1 THR A 170      16.454  -3.649  -8.832  1.00  0.00      A    H
ATOM   2297  CG2 THR A 170      17.180  -1.599  -9.085  1.00  0.00      A    C
ATOM   2298 HG21 THR A 170      16.372  -1.547  -8.324  1.00  0.00      A    H
ATOM   2299 HG22 THR A 170      18.083  -2.024  -8.597  1.00  0.00      A    H
ATOM   2300 HG23 THR A 170      17.391  -0.526  -9.281  1.00  0.00      A    H
ATOM   2301  C   THR A 170      15.486  -0.797 -11.618  1.00  0.00      A    C
ATOM   2302  O   THR A 170      15.711  -0.764 -12.818  1.00  0.00      A    O
ATOM   2303  N   THR A 171      15.160   0.368 -11.011  1.00  0.00      A    N
ATOM   2304  HN  THR A 171      14.934   0.237 -10.049  1.00  0.00      A    H
ATOM   2305  CA  THR A 171      15.246   1.741 -11.675  1.00  0.00      A    C
ATOM   2306  HA  THR A 171      14.903   1.611 -12.691  1.00  0.00      A    H
ATOM   2307  CB  THR A 171      14.312   2.725 -11.026  1.00  0.00      A    C
ATOM   2308  HB  THR A 171      14.203   3.586 -11.719  1.00  0.00      A    H
ATOM   2309  OG1 THR A 171      14.690   3.160  -9.707  1.00  0.00      A    O
ATOM   2310  HG1 THR A 171      14.237   3.972  -9.467  1.00  0.00      A    H
ATOM   2311  CG2 THR A 171      12.918   2.217 -10.924  1.00  0.00      A    C
ATOM   2312 HG21 THR A 171      12.213   2.963 -10.498  1.00  0.00      A    H
ATOM   2313 HG22 THR A 171      12.391   1.922 -11.856  1.00  0.00      A    H
ATOM   2314 HG23 THR A 171      12.730   1.319 -10.297  1.00  0.00      A    H
ATOM   2315  C   THR A 171      16.657   2.291 -11.764  1.00  0.00      A    C
ATOM   2316  O   THR A 171      17.630   1.641 -11.412  1.00  0.00      A    O
ATOM   2317  N   SER A 172      16.862   3.558 -12.212  1.00  0.00      A    N
ATOM   2318  HN  SER A 172      16.139   4.091 -12.643  1.00  0.00      A    H
ATOM   2319  CA  SER A 172      18.186   4.182 -12.162  1.00  0.00      A    C
ATOM   2320  HA  SER A 172      18.962   3.542 -12.554  1.00  0.00      A    H
ATOM   2321  CB  SER A 172      18.303   5.289 -13.290  1.00  0.00      A    C
ATOM   2322  HB1 SER A 172      17.959   4.990 -14.303  1.00  0.00      A    H
ATOM   2323  HB2 SER A 172      17.646   6.128 -12.976  1.00  0.00      A    H
ATOM   2324  OG  SER A 172      19.646   5.747 -13.477  1.00  0.00      A    O
ATOM   2325  HG1 SER A 172      19.649   6.694 -13.635  1.00  0.00      A    H
ATOM   2326  C   SER A 172      18.510   4.684 -10.736  1.00  0.00      A    C
ATOM   2327  O   SER A 172      19.605   4.392 -10.245  1.00  0.00      A    O
ATOM   2328  N   ASP A 173      17.595   5.387 -10.007  1.00  0.00      A    N
ATOM   2329  HN  ASP A 173      16.721   5.564 -10.454  1.00  0.00      A    H
ATOM   2330  CA  ASP A 173      17.903   6.012  -8.763  1.00  0.00      A    C
ATOM   2331  HA  ASP A 173      18.882   6.467  -8.766  1.00  0.00      A    H
ATOM   2332  CB  ASP A 173      16.984   7.180  -8.426  1.00  0.00      A    C
ATOM   2333  HB1 ASP A 173      15.932   6.831  -8.354  1.00  0.00      A    H
ATOM   2334  HB2 ASP A 173      17.186   7.440  -7.365  1.00  0.00      A    H
ATOM   2335  CG  ASP A 173      17.259   8.307  -9.344  1.00  0.00      A    C
ATOM   2336  OD1 ASP A 173      16.415   8.531 -10.271  1.00  0.00      A    O
ATOM   2337  OD2 ASP A 173      18.258   9.009  -9.283  1.00  0.00      A    O
ATOM   2338  C   ASP A 173      17.945   4.922  -7.638  1.00  0.00      A    C
ATOM   2339  O   ASP A 173      18.691   4.912  -6.661  1.00  0.00      A    O
ATOM   2340  N   GLY A 174      17.019   3.967  -7.715  1.00  0.00      A    N
ATOM   2341  HN  GLY A 174      16.314   3.986  -8.419  1.00  0.00      A    H
ATOM   2342  CA  GLY A 174      17.026   2.774  -6.937  1.00  0.00      A    C
ATOM   2343  HA1 GLY A 174      17.315   1.966  -7.593  1.00  0.00      A    H
ATOM   2344  HA2 GLY A 174      17.721   2.955  -6.130  1.00  0.00      A    H
ATOM   2345  C   GLY A 174      15.819   2.395  -6.239  1.00  0.00      A    C
ATOM   2346  O   GLY A 174      15.757   2.115  -5.061  1.00  0.00      A    O
ATOM   2347  N   THR A 175      14.721   2.140  -7.027  1.00  0.00      A    N
ATOM   2348  HN  THR A 175      14.737   2.372  -7.996  1.00  0.00      A    H
ATOM   2349  CA  THR A 175      13.520   1.358  -6.623  1.00  0.00      A    C
ATOM   2350  HA  THR A 175      13.628   1.243  -5.554  1.00  0.00      A    H
ATOM   2351  CB  THR A 175      12.238   2.042  -6.965  1.00  0.00      A    C
ATOM   2352  HB  THR A 175      12.044   2.031  -8.059  1.00  0.00      A    H
ATOM   2353  OG1 THR A 175      12.064   3.316  -6.408  1.00  0.00      A    O
ATOM   2354  HG1 THR A 175      11.322   3.733  -6.853  1.00  0.00      A    H
ATOM   2355  CG2 THR A 175      10.995   1.215  -6.502  1.00  0.00      A    C
ATOM   2356 HG21 THR A 175      10.979   0.876  -5.444  1.00  0.00      A    H
ATOM   2357 HG22 THR A 175      10.095   1.853  -6.634  1.00  0.00      A    H
ATOM   2358 HG23 THR A 175      10.767   0.386  -7.206  1.00  0.00      A    H
ATOM   2359  C   THR A 175      13.577   0.006  -7.338  1.00  0.00      A    C
ATOM   2360  O   THR A 175      13.742  -0.233  -8.521  1.00  0.00      A    O
ATOM   2361  N   ASP A 176      13.440  -1.011  -6.502  1.00  0.00      A    N
ATOM   2362  HN  ASP A 176      13.841  -0.910  -5.595  1.00  0.00      A    H
ATOM   2363  CA  ASP A 176      13.158  -2.415  -6.904  1.00  0.00      A    C
ATOM   2364  HA  ASP A 176      13.367  -2.515  -7.959  1.00  0.00      A    H
ATOM   2365  CB  ASP A 176      13.931  -3.465  -6.078  1.00  0.00      A    C
ATOM   2366  HB1 ASP A 176      13.763  -3.386  -4.983  1.00  0.00      A    H
ATOM   2367  HB2 ASP A 176      13.813  -4.528  -6.380  1.00  0.00      A    H
ATOM   2368  CG  ASP A 176      15.398  -3.181  -6.283  1.00  0.00      A    C
ATOM   2369  OD1 ASP A 176      15.933  -3.870  -7.236  1.00  0.00      A    O
ATOM   2370  OD2 ASP A 176      15.997  -2.459  -5.478  1.00  0.00      A    O
ATOM   2371  C   ASP A 176      11.679  -2.896  -6.676  1.00  0.00      A    C
ATOM   2372  O   ASP A 176      11.189  -2.881  -5.539  1.00  0.00      A    O
ATOM   2373  N   TYR A 177      11.072  -3.336  -7.754  1.00  0.00      A    N
ATOM   2374  HN  TYR A 177      11.568  -3.451  -8.611  1.00  0.00      A    H
ATOM   2375  CA  TYR A 177       9.691  -3.587  -7.928  1.00  0.00      A    C
ATOM   2376  HA  TYR A 177       9.296  -3.792  -6.944  1.00  0.00      A    H
ATOM   2377  CB  TYR A 177       8.905  -2.367  -8.562  1.00  0.00      A    C
ATOM   2378  HB1 TYR A 177       7.803  -2.505  -8.598  1.00  0.00      A    H
ATOM   2379  HB2 TYR A 177       9.019  -1.399  -8.029  1.00  0.00      A    H
ATOM   2380  CG  TYR A 177       9.381  -2.070  -9.916  1.00  0.00      A    C
ATOM   2381  CD1 TYR A 177       8.674  -2.481 -11.043  1.00  0.00      A    C
ATOM   2382  HD1 TYR A 177       7.759  -3.033 -10.890  1.00  0.00      A    H
ATOM   2383  CE1 TYR A 177       9.100  -2.201 -12.282  1.00  0.00      A    C
ATOM   2384  HE1 TYR A 177       8.518  -2.593 -13.103  1.00  0.00      A    H
ATOM   2385  CZ  TYR A 177      10.349  -1.536 -12.518  1.00  0.00      A    C
ATOM   2386  OH  TYR A 177      10.871  -1.461 -13.803  1.00  0.00      A    O
ATOM   2387  HH  TYR A 177      11.764  -1.109 -13.784  1.00  0.00      A    H
ATOM   2388  CD2 TYR A 177      10.579  -1.361 -10.105  1.00  0.00      A    C
ATOM   2389  HD2 TYR A 177      11.104  -0.987  -9.238  1.00  0.00      A    H
ATOM   2390  CE2 TYR A 177      11.045  -1.092 -11.418  1.00  0.00      A    C
ATOM   2391  HE2 TYR A 177      12.026  -0.660 -11.553  1.00  0.00      A    H
ATOM   2392  C   TYR A 177       9.473  -4.917  -8.566  1.00  0.00      A    C
ATOM   2393  O   TYR A 177      10.341  -5.472  -9.254  1.00  0.00      A    O
ATOM   2394  N   TRP A 178       8.368  -5.654  -8.201  1.00  0.00      A    N
ATOM   2395  HN  TRP A 178       7.714  -5.237  -7.575  1.00  0.00      A    H
ATOM   2396  CA  TRP A 178       7.926  -6.894  -8.791  1.00  0.00      A    C
ATOM   2397  HA  TRP A 178       8.771  -7.378  -9.257  1.00  0.00      A    H
ATOM   2398  CB  TRP A 178       7.466  -7.895  -7.680  1.00  0.00      A    C
ATOM   2399  HB1 TRP A 178       6.612  -7.449  -7.126  1.00  0.00      A    H
ATOM   2400  HB2 TRP A 178       7.186  -8.855  -8.163  1.00  0.00      A    H
ATOM   2401  CG  TRP A 178       8.373  -8.179  -6.515  1.00  0.00      A    C
ATOM   2402  CD1 TRP A 178       8.581  -7.557  -5.287  1.00  0.00      A    C
ATOM   2403  HD1 TRP A 178       8.115  -6.596  -5.124  1.00  0.00      A    H
ATOM   2404  NE1 TRP A 178       9.684  -8.070  -4.664  1.00  0.00      A    N
ATOM   2405  HE1 TRP A 178       9.924  -7.932  -3.728  1.00  0.00      A    H
ATOM   2406  CE2 TRP A 178      10.132  -9.169  -5.424  1.00  0.00      A    C
ATOM   2407  CD2 TRP A 178       9.430  -9.166  -6.660  1.00  0.00      A    C
ATOM   2408  CE3 TRP A 178       9.717 -10.098  -7.657  1.00  0.00      A    C
ATOM   2409  HE3 TRP A 178       9.113 -10.116  -8.552  1.00  0.00      A    H
ATOM   2410  CZ3 TRP A 178      10.688 -11.098  -7.405  1.00  0.00      A    C
ATOM   2411  HZ3 TRP A 178      10.924 -11.859  -8.133  1.00  0.00      A    H
ATOM   2412  CZ2 TRP A 178      11.137 -10.078  -5.214  1.00  0.00      A    C
ATOM   2413  HZ2 TRP A 178      11.688 -10.160  -4.288  1.00  0.00      A    H
ATOM   2414  CH2 TRP A 178      11.446 -11.004  -6.197  1.00  0.00      A    C
ATOM   2415  HH2 TRP A 178      12.145 -11.807  -6.015  1.00  0.00      A    H
ATOM   2416  C   TRP A 178       6.791  -6.491  -9.666  1.00  0.00      A    C
ATOM   2417  O   TRP A 178       6.038  -5.574  -9.362  1.00  0.00      A    O
ATOM   2418  N   ILE A 179       6.700  -7.103 -10.822  1.00  0.00      A    N
ATOM   2419  HN  ILE A 179       7.127  -7.990 -10.984  1.00  0.00      A    H
ATOM   2420  CA  ILE A 179       5.744  -6.730 -11.835  1.00  0.00      A    C
ATOM   2421  HA  ILE A 179       5.278  -5.788 -11.586  1.00  0.00      A    H
ATOM   2422  CB  ILE A 179       6.321  -6.468 -13.183  1.00  0.00      A    C
ATOM   2423  HB  ILE A 179       6.815  -7.392 -13.551  1.00  0.00      A    H
ATOM   2424  CG2 ILE A 179       5.218  -6.098 -14.207  1.00  0.00      A    C
ATOM   2425 HG21 ILE A 179       4.617  -5.239 -13.837  1.00  0.00      A    H
ATOM   2426 HG22 ILE A 179       5.650  -5.784 -15.181  1.00  0.00      A    H
ATOM   2427 HG23 ILE A 179       4.452  -6.891 -14.345  1.00  0.00      A    H
ATOM   2428  CG1 ILE A 179       7.501  -5.476 -13.110  1.00  0.00      A    C
ATOM   2429 HG11 ILE A 179       7.201  -4.494 -12.685  1.00  0.00      A    H
ATOM   2430 HG12 ILE A 179       8.239  -5.887 -12.388  1.00  0.00      A    H
ATOM   2431  CD  ILE A 179       8.264  -5.316 -14.445  1.00  0.00      A    C
ATOM   2432  HD1 ILE A 179       9.205  -4.754 -14.266  1.00  0.00      A    H
ATOM   2433  HD2 ILE A 179       8.552  -6.347 -14.742  1.00  0.00      A    H
ATOM   2434  HD3 ILE A 179       7.671  -4.854 -15.264  1.00  0.00      A    H
ATOM   2435  C   ILE A 179       4.762  -7.847 -11.852  1.00  0.00      A    C
ATOM   2436  O   ILE A 179       5.049  -8.935 -12.318  1.00  0.00      A    O
ATOM   2437  N   VAL A 180       3.524  -7.656 -11.373  1.00  0.00      A    N
ATOM   2438  HN  VAL A 180       3.282  -6.726 -11.105  1.00  0.00      A    H
ATOM   2439  CA  VAL A 180       2.684  -8.671 -10.940  1.00  0.00      A    C
ATOM   2440  HA  VAL A 180       3.027  -9.636 -11.283  1.00  0.00      A    H
ATOM   2441  CB  VAL A 180       2.680  -8.817  -9.505  1.00  0.00      A    C
ATOM   2442  HB  VAL A 180       2.243  -7.866  -9.131  1.00  0.00      A    H
ATOM   2443  CG1 VAL A 180       1.805  -9.925  -8.962  1.00  0.00      A    C
ATOM   2444 HG11 VAL A 180       0.728  -9.719  -9.140  1.00  0.00      A    H
ATOM   2445 HG12 VAL A 180       2.080 -10.936  -9.333  1.00  0.00      A    H
ATOM   2446 HG13 VAL A 180       1.962  -9.928  -7.862  1.00  0.00      A    H
ATOM   2447  CG2 VAL A 180       4.050  -9.034  -8.870  1.00  0.00      A    C
ATOM   2448 HG21 VAL A 180       4.400 -10.025  -9.230  1.00  0.00      A    H
ATOM   2449 HG22 VAL A 180       4.799  -8.304  -9.246  1.00  0.00      A    H
ATOM   2450 HG23 VAL A 180       3.963  -9.008  -7.763  1.00  0.00      A    H
ATOM   2451  C   VAL A 180       1.273  -8.480 -11.485  1.00  0.00      A    C
ATOM   2452  O   VAL A 180       0.709  -7.417 -11.414  1.00  0.00      A    O
ATOM   2453  N   LYS A 181       0.708  -9.503 -12.094  1.00  0.00      A    N
ATOM   2454  HN  LYS A 181       1.120 -10.411 -12.107  1.00  0.00      A    H
ATOM   2455  CA  LYS A 181      -0.538  -9.482 -12.862  1.00  0.00      A    C
ATOM   2456  HA  LYS A 181      -0.825  -8.502 -13.215  1.00  0.00      A    H
ATOM   2457  CB  LYS A 181      -0.261 -10.302 -14.176  1.00  0.00      A    C
ATOM   2458  HB1 LYS A 181       0.704  -9.864 -14.509  1.00  0.00      A    H
ATOM   2459  HB2 LYS A 181      -0.057 -11.369 -13.945  1.00  0.00      A    H
ATOM   2460  CG  LYS A 181      -1.351 -10.167 -15.269  1.00  0.00      A    C
ATOM   2461  HG1 LYS A 181      -2.324 -10.604 -14.956  1.00  0.00      A    H
ATOM   2462  HG2 LYS A 181      -1.579  -9.138 -15.619  1.00  0.00      A    H
ATOM   2463  CD  LYS A 181      -0.666 -10.760 -16.550  1.00  0.00      A    C
ATOM   2464  HD1 LYS A 181       0.379 -10.393 -16.637  1.00  0.00      A    H
ATOM   2465  HD2 LYS A 181      -0.693 -11.870 -16.513  1.00  0.00      A    H
ATOM   2466  CE  LYS A 181      -1.436 -10.238 -17.838  1.00  0.00      A    C
ATOM   2467  HE1 LYS A 181      -2.355 -10.849 -17.964  1.00  0.00      A    H
ATOM   2468  HE2 LYS A 181      -1.776  -9.181 -17.862  1.00  0.00      A    H
ATOM   2469  NZ  LYS A 181      -0.566 -10.463 -19.026  1.00  0.00      A    N
ATOM   2470  HZ1 LYS A 181      -0.900  -9.869 -19.811  1.00  0.00      A    H
ATOM   2471  HZ2 LYS A 181       0.384 -10.077 -18.850  1.00  0.00      A    H
ATOM   2472  HZ3 LYS A 181      -0.710 -11.455 -19.304  1.00  0.00      A    H
ATOM   2473  C   LYS A 181      -1.646  -9.991 -11.911  1.00  0.00      A    C
ATOM   2474  O   LYS A 181      -1.484 -10.925 -11.167  1.00  0.00      A    O
ATOM   2475  N   ASN A 182      -2.764  -9.250 -11.853  1.00  0.00      A    N
ATOM   2476  HN  ASN A 182      -2.974  -8.431 -12.381  1.00  0.00      A    H
ATOM   2477  CA  ASN A 182      -3.949  -9.661 -11.098  1.00  0.00      A    C
ATOM   2478  HA  ASN A 182      -3.688 -10.483 -10.448  1.00  0.00      A    H
ATOM   2479  CB  ASN A 182      -4.337  -8.425 -10.284  1.00  0.00      A    C
ATOM   2480  HB1 ASN A 182      -3.416  -8.086  -9.762  1.00  0.00      A    H
ATOM   2481  HB2 ASN A 182      -4.748  -7.597 -10.899  1.00  0.00      A    H
ATOM   2482  CG  ASN A 182      -5.272  -8.683  -9.122  1.00  0.00      A    C
ATOM   2483  OD1 ASN A 182      -5.661  -9.774  -8.735  1.00  0.00      A    O
ATOM   2484  ND2 ASN A 182      -5.725  -7.591  -8.565  1.00  0.00      A    N
ATOM   2485 HD21 ASN A 182      -6.554  -7.564  -8.006  1.00  0.00      A    H
ATOM   2486 HD22 ASN A 182      -5.332  -6.676  -8.663  1.00  0.00      A    H
ATOM   2487  C   ASN A 182      -5.018 -10.187 -12.001  1.00  0.00      A    C
ATOM   2488  O   ASN A 182      -5.017 -10.025 -13.232  1.00  0.00      A    O
ATOM   2489  N   SER A 183      -6.115 -10.864 -11.479  1.00  0.00      A    N
ATOM   2490  HN  SER A 183      -6.171 -10.825 -10.484  1.00  0.00      A    H
ATOM   2491  CA  SER A 183      -7.300 -11.417 -12.080  1.00  0.00      A    C
ATOM   2492  HA  SER A 183      -7.014 -11.767 -13.061  1.00  0.00      A    H
ATOM   2493  CB  SER A 183      -7.820 -12.562 -11.191  1.00  0.00      A    C
ATOM   2494  HB1 SER A 183      -8.543 -13.153 -11.793  1.00  0.00      A    H
ATOM   2495  HB2 SER A 183      -6.998 -13.301 -11.082  1.00  0.00      A    H
ATOM   2496  OG  SER A 183      -8.269 -12.221  -9.905  1.00  0.00      A    O
ATOM   2497  HG1 SER A 183      -9.219 -12.197  -9.767  1.00  0.00      A    H
ATOM   2498  C   SER A 183      -8.449 -10.385 -12.251  1.00  0.00      A    C
ATOM   2499  O   SER A 183      -9.526 -10.644 -12.677  1.00  0.00      A    O
ATOM   2500  N   TRP A 184      -8.120  -9.130 -11.849  1.00  0.00      A    N
ATOM   2501  HN  TRP A 184      -7.174  -8.899 -11.633  1.00  0.00      A    H
ATOM   2502  CA  TRP A 184      -9.035  -8.013 -11.818  1.00  0.00      A    C
ATOM   2503  HA  TRP A 184     -10.055  -8.365 -11.767  1.00  0.00      A    H
ATOM   2504  CB  TRP A 184      -8.954  -7.128 -10.618  1.00  0.00      A    C
ATOM   2505  HB1 TRP A 184      -7.916  -6.732 -10.606  1.00  0.00      A    H
ATOM   2506  HB2 TRP A 184      -9.572  -6.213 -10.499  1.00  0.00      A    H
ATOM   2507  CG  TRP A 184      -9.290  -7.780  -9.301  1.00  0.00      A    C
ATOM   2508  CD1 TRP A 184     -10.041  -8.881  -9.028  1.00  0.00      A    C
ATOM   2509  HD1 TRP A 184     -10.655  -9.348  -9.784  1.00  0.00      A    H
ATOM   2510  NE1 TRP A 184     -10.154  -9.071  -7.687  1.00  0.00      A    N
ATOM   2511  HE1 TRP A 184     -10.944  -9.516  -7.326  1.00  0.00      A    H
ATOM   2512  CE2 TRP A 184      -9.494  -8.073  -7.056  1.00  0.00      A    C
ATOM   2513  CD2 TRP A 184      -8.973  -7.167  -8.054  1.00  0.00      A    C
ATOM   2514  CE3 TRP A 184      -8.349  -5.959  -7.673  1.00  0.00      A    C
ATOM   2515  HE3 TRP A 184      -7.915  -5.216  -8.326  1.00  0.00      A    H
ATOM   2516  CZ3 TRP A 184      -8.273  -5.712  -6.300  1.00  0.00      A    C
ATOM   2517  HZ3 TRP A 184      -7.743  -4.849  -5.927  1.00  0.00      A    H
ATOM   2518  CZ2 TRP A 184      -9.441  -7.752  -5.713  1.00  0.00      A    C
ATOM   2519  HZ2 TRP A 184      -9.932  -8.395  -4.998  1.00  0.00      A    H
ATOM   2520  CH2 TRP A 184      -8.680  -6.695  -5.359  1.00  0.00      A    C
ATOM   2521  HH2 TRP A 184      -8.545  -6.421  -4.323  1.00  0.00      A    H
ATOM   2522  C   TRP A 184      -8.858  -7.147 -13.041  1.00  0.00      A    C
ATOM   2523  O   TRP A 184      -7.745  -6.874 -13.467  1.00  0.00      A    O
ATOM   2524  N   GLY A 185     -10.010  -6.624 -13.551  1.00  0.00      A    N
ATOM   2525  HN  GLY A 185     -10.854  -6.907 -13.102  1.00  0.00      A    H
ATOM   2526  CA  GLY A 185     -10.157  -5.912 -14.773  1.00  0.00      A    C
ATOM   2527  HA1 GLY A 185      -9.936  -6.623 -15.556  1.00  0.00      A    H
ATOM   2528  HA2 GLY A 185     -11.212  -5.686 -14.805  1.00  0.00      A    H
ATOM   2529  C   GLY A 185      -9.401  -4.660 -14.897  1.00  0.00      A    C
ATOM   2530  O   GLY A 185      -8.851  -4.124 -13.944  1.00  0.00      A    O
ATOM   2531  N   THR A 186      -9.343  -4.004 -16.091  1.00  0.00      A    N
ATOM   2532  HN  THR A 186     -10.050  -4.311 -16.724  1.00  0.00      A    H
ATOM   2533  CA  THR A 186      -8.489  -2.909 -16.525  1.00  0.00      A    C
ATOM   2534  HA  THR A 186      -7.494  -3.061 -16.135  1.00  0.00      A    H
ATOM   2535  CB  THR A 186      -8.429  -2.847 -18.115  1.00  0.00      A    C
ATOM   2536  HB  THR A 186      -7.678  -2.097 -18.446  1.00  0.00      A    H
ATOM   2537  OG1 THR A 186      -9.705  -2.491 -18.691  1.00  0.00      A    O
ATOM   2538  HG1 THR A 186      -9.745  -1.596 -19.037  1.00  0.00      A    H
ATOM   2539  CG2 THR A 186      -7.909  -4.201 -18.734  1.00  0.00      A    C
ATOM   2540 HG21 THR A 186      -6.922  -4.442 -18.284  1.00  0.00      A    H
ATOM   2541 HG22 THR A 186      -8.504  -5.112 -18.515  1.00  0.00      A    H
ATOM   2542 HG23 THR A 186      -7.594  -4.184 -19.800  1.00  0.00      A    H
ATOM   2543  C   THR A 186      -9.007  -1.544 -15.977  1.00  0.00      A    C
ATOM   2544  O   THR A 186      -8.377  -0.493 -16.126  1.00  0.00      A    O
ATOM   2545  N   SER A 187     -10.136  -1.556 -15.246  1.00  0.00      A    N
ATOM   2546  HN  SER A 187     -10.621  -2.417 -15.113  1.00  0.00      A    H
ATOM   2547  CA  SER A 187     -10.559  -0.516 -14.328  1.00  0.00      A    C
ATOM   2548  HA  SER A 187     -10.482   0.425 -14.853  1.00  0.00      A    H
ATOM   2549  CB  SER A 187     -11.963  -0.716 -13.923  1.00  0.00      A    C
ATOM   2550  HB1 SER A 187     -12.281   0.139 -13.288  1.00  0.00      A    H
ATOM   2551  HB2 SER A 187     -12.622  -0.682 -14.816  1.00  0.00      A    H
ATOM   2552  OG  SER A 187     -12.172  -2.021 -13.321  1.00  0.00      A    O
ATOM   2553  HG1 SER A 187     -12.856  -1.786 -12.690  1.00  0.00      A    H
ATOM   2554  C   SER A 187      -9.541  -0.349 -13.197  1.00  0.00      A    C
ATOM   2555  O   SER A 187      -9.297   0.749 -12.699  1.00  0.00      A    O
ATOM   2556  N   TRP A 188      -8.970  -1.468 -12.688  1.00  0.00      A    N
ATOM   2557  HN  TRP A 188      -8.972  -2.366 -13.121  1.00  0.00      A    H
ATOM   2558  CA  TRP A 188      -8.267  -1.376 -11.481  1.00  0.00      A    C
ATOM   2559  HA  TRP A 188      -8.492  -0.492 -10.904  1.00  0.00      A    H
ATOM   2560  CB  TRP A 188      -8.535  -2.621 -10.656  1.00  0.00      A    C
ATOM   2561  HB1 TRP A 188      -9.624  -2.799 -10.527  1.00  0.00      A    H
ATOM   2562  HB2 TRP A 188      -8.309  -3.467 -11.341  1.00  0.00      A    H
ATOM   2563  CG  TRP A 188      -7.750  -2.661  -9.285  1.00  0.00      A    C
ATOM   2564  CD1 TRP A 188      -7.899  -1.965  -8.146  1.00  0.00      A    C
ATOM   2565  HD1 TRP A 188      -8.765  -1.363  -7.910  1.00  0.00      A    H
ATOM   2566  NE1 TRP A 188      -6.956  -2.382  -7.260  1.00  0.00      A    N
ATOM   2567  HE1 TRP A 188      -6.992  -2.207  -6.301  1.00  0.00      A    H
ATOM   2568  CE2 TRP A 188      -6.070  -3.245  -7.875  1.00  0.00      A    C
ATOM   2569  CD2 TRP A 188      -6.525  -3.381  -9.194  1.00  0.00      A    C
ATOM   2570  CE3 TRP A 188      -5.879  -4.194 -10.089  1.00  0.00      A    C
ATOM   2571  HE3 TRP A 188      -6.308  -4.407 -11.057  1.00  0.00      A    H
ATOM   2572  CZ3 TRP A 188      -4.671  -4.795  -9.685  1.00  0.00      A    C
ATOM   2573  HZ3 TRP A 188      -4.077  -5.238 -10.472  1.00  0.00      A    H
ATOM   2574  CZ2 TRP A 188      -4.951  -3.959  -7.391  1.00  0.00      A    C
ATOM   2575  HZ2 TRP A 188      -4.468  -3.828  -6.434  1.00  0.00      A    H
ATOM   2576  CH2 TRP A 188      -4.231  -4.726  -8.412  1.00  0.00      A    C
ATOM   2577  HH2 TRP A 188      -3.201  -4.941  -8.165  1.00  0.00      A    H
ATOM   2578  C   TRP A 188      -6.702  -1.328 -11.865  1.00  0.00      A    C
ATOM   2579  O   TRP A 188      -6.209  -1.881 -12.833  1.00  0.00      A    O
ATOM   2580  N   GLY A 189      -5.900  -0.778 -10.896  1.00  0.00      A    N
ATOM   2581  HN  GLY A 189      -6.287  -0.365 -10.076  1.00  0.00      A    H
ATOM   2582  CA  GLY A 189      -4.506  -0.708 -10.956  1.00  0.00      A    C
ATOM   2583  HA1 GLY A 189      -4.212  -0.139 -10.087  1.00  0.00      A    H
ATOM   2584  HA2 GLY A 189      -4.045  -1.684 -10.918  1.00  0.00      A    H
ATOM   2585  C   GLY A 189      -3.966  -0.029 -12.162  1.00  0.00      A    C
ATOM   2586  O   GLY A 189      -4.649   0.802 -12.742  1.00  0.00      A    O
ATOM   2587  N   GLU A 190      -2.754  -0.440 -12.572  1.00  0.00      A    N
ATOM   2588  HN  GLU A 190      -2.199  -1.110 -12.086  1.00  0.00      A    H
ATOM   2589  CA  GLU A 190      -2.174  -0.067 -13.875  1.00  0.00      A    C
ATOM   2590  HA  GLU A 190      -2.520   0.885 -14.250  1.00  0.00      A    H
ATOM   2591  CB  GLU A 190      -0.618   0.023 -13.763  1.00  0.00      A    C
ATOM   2592  HB1 GLU A 190      -0.357  -1.049 -13.632  1.00  0.00      A    H
ATOM   2593  HB2 GLU A 190      -0.037   0.327 -14.661  1.00  0.00      A    H
ATOM   2594  CG  GLU A 190      -0.152   0.763 -12.521  1.00  0.00      A    C
ATOM   2595  HG1 GLU A 190      -0.803   1.635 -12.297  1.00  0.00      A    H
ATOM   2596  HG2 GLU A 190      -0.289   0.022 -11.705  1.00  0.00      A    H
ATOM   2597  CD  GLU A 190       1.284   1.288 -12.454  1.00  0.00      A    C
ATOM   2598  OE1 GLU A 190       2.283   0.523 -12.784  1.00  0.00      A    O
ATOM   2599  OE2 GLU A 190       1.410   2.459 -12.024  1.00  0.00      A    O
ATOM   2600  C   GLU A 190      -2.649  -0.988 -15.018  1.00  0.00      A    C
ATOM   2601  O   GLU A 190      -1.794  -1.792 -15.457  1.00  0.00      A    O
ATOM   2602  N   GLN A 191      -3.956  -0.878 -15.494  1.00  0.00      A    N
ATOM   2603  HN  GLN A 191      -4.606  -0.228 -15.109  1.00  0.00      A    H
ATOM   2604  CA  GLN A 191      -4.457  -1.847 -16.404  1.00  0.00      A    C
ATOM   2605  HA  GLN A 191      -5.501  -1.595 -16.512  1.00  0.00      A    H
ATOM   2606  CB  GLN A 191      -4.008  -1.704 -17.876  1.00  0.00      A    C
ATOM   2607  HB1 GLN A 191      -2.967  -2.084 -17.944  1.00  0.00      A    H
ATOM   2608  HB2 GLN A 191      -4.662  -2.357 -18.492  1.00  0.00      A    H
ATOM   2609  CG  GLN A 191      -3.767  -0.318 -18.458  1.00  0.00      A    C
ATOM   2610  HG1 GLN A 191      -2.851   0.081 -17.974  1.00  0.00      A    H
ATOM   2611  HG2 GLN A 191      -3.715  -0.538 -19.546  1.00  0.00      A    H
ATOM   2612  CD  GLN A 191      -4.946   0.632 -18.407  1.00  0.00      A    C
ATOM   2613  OE1 GLN A 191      -4.884   1.724 -17.859  1.00  0.00      A    O
ATOM   2614  NE2 GLN A 191      -6.048   0.259 -19.144  1.00  0.00      A    N
ATOM   2615 HE21 GLN A 191      -6.846   0.859 -19.099  1.00  0.00      A    H
ATOM   2616 HE22 GLN A 191      -6.060  -0.524 -19.766  1.00  0.00      A    H
ATOM   2617  C   GLN A 191      -4.500  -3.368 -15.952  1.00  0.00      A    C
ATOM   2618  O   GLN A 191      -4.183  -4.233 -16.706  1.00  0.00      A    O
ATOM   2619  N   GLY A 192      -4.894  -3.624 -14.771  1.00  0.00      A    N
ATOM   2620  HN  GLY A 192      -5.210  -2.924 -14.136  1.00  0.00      A    H
ATOM   2621  CA  GLY A 192      -4.871  -5.014 -14.210  1.00  0.00      A    C
ATOM   2622  HA1 GLY A 192      -5.494  -4.988 -13.329  1.00  0.00      A    H
ATOM   2623  HA2 GLY A 192      -5.226  -5.735 -14.931  1.00  0.00      A    H
ATOM   2624  C   GLY A 192      -3.564  -5.485 -13.548  1.00  0.00      A    C
ATOM   2625  O   GLY A 192      -3.553  -6.541 -12.826  1.00  0.00      A    O
ATOM   2626  N   TYR A 193      -2.474  -4.746 -13.591  1.00  0.00      A    N
ATOM   2627  HN  TYR A 193      -2.528  -3.904 -14.121  1.00  0.00      A    H
ATOM   2628  CA  TYR A 193      -1.203  -5.061 -13.040  1.00  0.00      A    C
ATOM   2629  HA  TYR A 193      -1.208  -6.117 -12.812  1.00  0.00      A    H
ATOM   2630  CB  TYR A 193      -0.073  -4.809 -14.026  1.00  0.00      A    C
ATOM   2631  HB1 TYR A 193      -0.223  -3.822 -14.515  1.00  0.00      A    H
ATOM   2632  HB2 TYR A 193       0.902  -4.854 -13.496  1.00  0.00      A    H
ATOM   2633  CG  TYR A 193      -0.022  -5.875 -15.145  1.00  0.00      A    C
ATOM   2634  CD1 TYR A 193      -0.735  -5.588 -16.309  1.00  0.00      A    C
ATOM   2635  HD1 TYR A 193      -1.534  -4.864 -16.255  1.00  0.00      A    H
ATOM   2636  CE1 TYR A 193      -0.460  -6.236 -17.437  1.00  0.00      A    C
ATOM   2637  HE1 TYR A 193      -1.151  -6.169 -18.264  1.00  0.00      A    H
ATOM   2638  CZ  TYR A 193       0.633  -7.158 -17.527  1.00  0.00      A    C
ATOM   2639  OH  TYR A 193       0.906  -7.816 -18.758  1.00  0.00      A    O
ATOM   2640  HH  TYR A 193       0.352  -7.390 -19.416  1.00  0.00      A    H
ATOM   2641  CD2 TYR A 193       1.106  -6.798 -15.196  1.00  0.00      A    C
ATOM   2642  HD2 TYR A 193       1.677  -6.945 -14.292  1.00  0.00      A    H
ATOM   2643  CE2 TYR A 193       1.394  -7.425 -16.390  1.00  0.00      A    C
ATOM   2644  HE2 TYR A 193       2.198  -8.147 -16.388  1.00  0.00      A    H
ATOM   2645  C   TYR A 193      -1.075  -4.185 -11.822  1.00  0.00      A    C
ATOM   2646  O   TYR A 193      -1.624  -3.072 -11.695  1.00  0.00      A    O
ATOM   2647  N   ILE A 194      -0.271  -4.651 -10.894  1.00  0.00      A    N
ATOM   2648  HN  ILE A 194       0.172  -5.539 -10.990  1.00  0.00      A    H
ATOM   2649  CA  ILE A 194       0.234  -3.924  -9.718  1.00  0.00      A    C
ATOM   2650  HA  ILE A 194       0.049  -2.868  -9.848  1.00  0.00      A    H
ATOM   2651  CB  ILE A 194      -0.349  -4.291  -8.360  1.00  0.00      A    C
ATOM   2652  HB  ILE A 194      -1.410  -4.007  -8.532  1.00  0.00      A    H
ATOM   2653  CG2 ILE A 194      -0.475  -5.763  -8.138  1.00  0.00      A    C
ATOM   2654 HG21 ILE A 194      -0.912  -6.055  -7.159  1.00  0.00      A    H
ATOM   2655 HG22 ILE A 194      -1.058  -6.249  -8.949  1.00  0.00      A    H
ATOM   2656 HG23 ILE A 194       0.484  -6.324  -8.145  1.00  0.00      A    H
ATOM   2657  CG1 ILE A 194       0.215  -3.516  -7.094  1.00  0.00      A    C
ATOM   2658 HG11 ILE A 194       1.170  -4.011  -6.814  1.00  0.00      A    H
ATOM   2659 HG12 ILE A 194       0.255  -2.458  -7.431  1.00  0.00      A    H
ATOM   2660  CD  ILE A 194      -0.697  -3.707  -5.873  1.00  0.00      A    C
ATOM   2661  HD1 ILE A 194      -1.708  -3.304  -6.098  1.00  0.00      A    H
ATOM   2662  HD2 ILE A 194      -0.766  -4.801  -5.692  1.00  0.00      A    H
ATOM   2663  HD3 ILE A 194      -0.199  -3.290  -4.972  1.00  0.00      A    H
ATOM   2664  C   ILE A 194       1.752  -4.075  -9.602  1.00  0.00      A    C
ATOM   2665  O   ILE A 194       2.375  -5.141  -9.741  1.00  0.00      A    O
ATOM   2666  N   ARG A 195       2.379  -2.936  -9.439  1.00  0.00      A    N
ATOM   2667  HN  ARG A 195       1.984  -2.043  -9.236  1.00  0.00      A    H
ATOM   2668  CA  ARG A 195       3.837  -2.935  -9.191  1.00  0.00      A    C
ATOM   2669  HA  ARG A 195       4.309  -3.778  -9.674  1.00  0.00      A    H
ATOM   2670  CB  ARG A 195       4.517  -1.585  -9.604  1.00  0.00      A    C
ATOM   2671  HB1 ARG A 195       3.880  -0.739  -9.267  1.00  0.00      A    H
ATOM   2672  HB2 ARG A 195       5.483  -1.433  -9.076  1.00  0.00      A    H
ATOM   2673  CG  ARG A 195       4.871  -1.544 -11.121  1.00  0.00      A    C
ATOM   2674  HG1 ARG A 195       5.464  -2.437 -11.414  1.00  0.00      A    H
ATOM   2675  HG2 ARG A 195       3.954  -1.550 -11.749  1.00  0.00      A    H
ATOM   2676  CD  ARG A 195       5.700  -0.259 -11.362  1.00  0.00      A    C
ATOM   2677  HD1 ARG A 195       6.439  -0.092 -10.549  1.00  0.00      A    H
ATOM   2678  HD2 ARG A 195       6.264  -0.385 -12.311  1.00  0.00      A    H
ATOM   2679  NE  ARG A 195       4.746   0.926 -11.444  1.00  0.00      A    N
ATOM   2680  HE  ARG A 195       3.877   0.811 -11.925  1.00  0.00      A    H
ATOM   2681  CZ  ARG A 195       4.993   2.233 -11.329  1.00  0.00      A    C
ATOM   2682  NH1 ARG A 195       6.266   2.748 -11.168  1.00  0.00      A    N
ATOM   2683 HH11 ARG A 195       7.123   2.244 -11.282  1.00  0.00      A    H
ATOM   2684 HH12 ARG A 195       6.441   3.731 -11.213  1.00  0.00      A    H
ATOM   2685  NH2 ARG A 195       3.958   3.071 -11.383  1.00  0.00      A    N
ATOM   2686 HH21 ARG A 195       3.113   2.774 -11.827  1.00  0.00      A    H
ATOM   2687 HH22 ARG A 195       4.161   4.050 -11.373  1.00  0.00      A    H
ATOM   2688  C   ARG A 195       4.061  -3.054  -7.695  1.00  0.00      A    C
ATOM   2689  O   ARG A 195       3.596  -2.154  -6.974  1.00  0.00      A    O
ATOM   2690  N   MET A 196       4.782  -4.045  -7.190  1.00  0.00      A    N
ATOM   2691  HN  MET A 196       5.228  -4.745  -7.743  1.00  0.00      A    H
ATOM   2692  CA  MET A 196       4.829  -4.196  -5.774  1.00  0.00      A    C
ATOM   2693  HA  MET A 196       4.207  -3.494  -5.240  1.00  0.00      A    H
ATOM   2694  CB  MET A 196       4.467  -5.628  -5.329  1.00  0.00      A    C
ATOM   2695  HB1 MET A 196       5.222  -6.341  -5.721  1.00  0.00      A    H
ATOM   2696  HB2 MET A 196       4.435  -5.769  -4.227  1.00  0.00      A    H
ATOM   2697  CG  MET A 196       2.989  -6.026  -5.768  1.00  0.00      A    C
ATOM   2698  HG1 MET A 196       2.256  -5.448  -5.166  1.00  0.00      A    H
ATOM   2699  HG2 MET A 196       2.918  -5.868  -6.865  1.00  0.00      A    H
ATOM   2700  SD  MET A 196       2.693  -7.721  -5.413  1.00  0.00      A    S
ATOM   2701  CE  MET A 196       2.726  -7.810  -3.591  1.00  0.00      A    C
ATOM   2702  HE1 MET A 196       2.389  -8.817  -3.264  1.00  0.00      A    H
ATOM   2703  HE2 MET A 196       3.788  -7.876  -3.273  1.00  0.00      A    H
ATOM   2704  HE3 MET A 196       2.135  -6.963  -3.181  1.00  0.00      A    H
ATOM   2705  C   MET A 196       6.193  -3.928  -5.330  1.00  0.00      A    C
ATOM   2706  O   MET A 196       7.115  -4.427  -6.006  1.00  0.00      A    O
ATOM   2707  N   GLN A 197       6.455  -3.332  -4.141  1.00  0.00      A    N
ATOM   2708  HN  GLN A 197       5.644  -3.044  -3.637  1.00  0.00      A    H
ATOM   2709  CA  GLN A 197       7.747  -3.109  -3.627  1.00  0.00      A    C
ATOM   2710  HA  GLN A 197       8.383  -2.908  -4.476  1.00  0.00      A    H
ATOM   2711  CB  GLN A 197       7.746  -2.019  -2.507  1.00  0.00      A    C
ATOM   2712  HB1 GLN A 197       6.925  -1.333  -2.804  1.00  0.00      A    H
ATOM   2713  HB2 GLN A 197       7.372  -2.416  -1.538  1.00  0.00      A    H
ATOM   2714  CG  GLN A 197       9.087  -1.225  -2.433  1.00  0.00      A    C
ATOM   2715  HG1 GLN A 197       9.888  -1.965  -2.224  1.00  0.00      A    H
ATOM   2716  HG2 GLN A 197       9.467  -0.732  -3.353  1.00  0.00      A    H
ATOM   2717  CD  GLN A 197       9.075  -0.101  -1.382  1.00  0.00      A    C
ATOM   2718  OE1 GLN A 197       8.696  -0.310  -0.233  1.00  0.00      A    O
ATOM   2719  NE2 GLN A 197       9.560   1.100  -1.837  1.00  0.00      A    N
ATOM   2720 HE21 GLN A 197       9.639   1.788  -1.115  1.00  0.00      A    H
ATOM   2721 HE22 GLN A 197       9.914   1.140  -2.771  1.00  0.00      A    H
ATOM   2722  C   GLN A 197       8.443  -4.333  -3.033  1.00  0.00      A    C
ATOM   2723  O   GLN A 197       7.864  -5.302  -2.510  1.00  0.00      A    O
ATOM   2724  N   ARG A 198       9.798  -4.348  -3.150  1.00  0.00      A    N
ATOM   2725  HN  ARG A 198      10.271  -3.716  -3.759  1.00  0.00      A    H
ATOM   2726  CA  ARG A 198      10.720  -5.235  -2.461  1.00  0.00      A    C
ATOM   2727  HA  ARG A 198      10.144  -6.082  -2.121  1.00  0.00      A    H
ATOM   2728  CB  ARG A 198      11.926  -5.796  -3.356  1.00  0.00      A    C
ATOM   2729  HB1 ARG A 198      11.394  -6.348  -4.160  1.00  0.00      A    H
ATOM   2730  HB2 ARG A 198      12.490  -4.951  -3.807  1.00  0.00      A    H
ATOM   2731  CG  ARG A 198      12.998  -6.599  -2.620  1.00  0.00      A    C
ATOM   2732  HG1 ARG A 198      13.628  -6.068  -1.875  1.00  0.00      A    H
ATOM   2733  HG2 ARG A 198      12.493  -7.323  -1.945  1.00  0.00      A    H
ATOM   2734  CD  ARG A 198      13.902  -7.312  -3.600  1.00  0.00      A    C
ATOM   2735  HD1 ARG A 198      13.427  -7.909  -4.408  1.00  0.00      A    H
ATOM   2736  HD2 ARG A 198      14.485  -6.559  -4.172  1.00  0.00      A    H
ATOM   2737  NE  ARG A 198      14.790  -8.242  -2.823  1.00  0.00      A    N
ATOM   2738  HE  ARG A 198      14.519  -8.503  -1.896  1.00  0.00      A    H
ATOM   2739  CZ  ARG A 198      15.819  -8.917  -3.334  1.00  0.00      A    C
ATOM   2740  NH1 ARG A 198      16.209  -8.599  -4.529  1.00  0.00      A    N
ATOM   2741 HH11 ARG A 198      15.731  -7.876  -5.027  1.00  0.00      A    H
ATOM   2742 HH12 ARG A 198      17.127  -8.918  -4.764  1.00  0.00      A    H
ATOM   2743  NH2 ARG A 198      16.419  -9.878  -2.655  1.00  0.00      A    N
ATOM   2744 HH21 ARG A 198      16.072 -10.066  -1.737  1.00  0.00      A    H
ATOM   2745 HH22 ARG A 198      17.079 -10.540  -3.011  1.00  0.00      A    H
ATOM   2746  C   ARG A 198      11.274  -4.572  -1.161  1.00  0.00      A    C
ATOM   2747  O   ARG A 198      12.264  -3.867  -1.051  1.00  0.00      A    O
ATOM   2748  N   GLY A 199      10.536  -4.883  -0.119  1.00  0.00      A    N
ATOM   2749  HN  GLY A 199       9.664  -5.359  -0.209  1.00  0.00      A    H
ATOM   2750  CA  GLY A 199      10.842  -4.503   1.348  1.00  0.00      A    C
ATOM   2751  HA1 GLY A 199      11.909  -4.445   1.504  1.00  0.00      A    H
ATOM   2752  HA2 GLY A 199      10.276  -3.624   1.622  1.00  0.00      A    H
ATOM   2753  C   GLY A 199      10.215  -5.635   2.106  1.00  0.00      A    C
ATOM   2754  O   GLY A 199       9.188  -5.448   2.752  1.00  0.00      A    O
ATOM   2755  N   LEU A 200      10.855  -6.775   2.050  1.00  0.00      A    N
ATOM   2756  HN  LEU A 200      11.763  -6.893   1.657  1.00  0.00      A    H
ATOM   2757  CA  LEU A 200      10.063  -8.040   2.214  1.00  0.00      A    C
ATOM   2758  HA  LEU A 200       9.034  -7.885   1.925  1.00  0.00      A    H
ATOM   2759  CB  LEU A 200      10.635  -9.176   1.250  1.00  0.00      A    C
ATOM   2760  HB1 LEU A 200      11.710  -9.341   1.474  1.00  0.00      A    H
ATOM   2761  HB2 LEU A 200      10.210 -10.140   1.603  1.00  0.00      A    H
ATOM   2762  CG  LEU A 200      10.371  -8.972  -0.255  1.00  0.00      A    C
ATOM   2763  HG  LEU A 200      10.805  -8.000  -0.569  1.00  0.00      A    H
ATOM   2764  CD1 LEU A 200      11.124 -10.077  -1.082  1.00  0.00      A    C
ATOM   2765 HD11 LEU A 200      12.224 -10.064  -0.927  1.00  0.00      A    H
ATOM   2766 HD12 LEU A 200      10.654 -11.069  -0.913  1.00  0.00      A    H
ATOM   2767 HD13 LEU A 200      10.960  -9.951  -2.174  1.00  0.00      A    H
ATOM   2768  CD2 LEU A 200       8.861  -8.797  -0.602  1.00  0.00      A    C
ATOM   2769 HD21 LEU A 200       8.296  -8.059   0.006  1.00  0.00      A    H
ATOM   2770 HD22 LEU A 200       8.728  -8.578  -1.683  1.00  0.00      A    H
ATOM   2771 HD23 LEU A 200       8.366  -9.764  -0.369  1.00  0.00      A    H
ATOM   2772  C   LEU A 200      10.224  -8.498   3.650  1.00  0.00      A    C
ATOM   2773  O   LEU A 200       9.178  -8.784   4.233  1.00  0.00      A    O
ATOM   2774  N   ASN A 201      11.463  -8.631   4.143  1.00  0.00      A    N
ATOM   2775  HN  ASN A 201      12.166  -8.485   3.452  1.00  0.00      A    H
ATOM   2776  CA  ASN A 201      11.900  -8.862   5.486  1.00  0.00      A    C
ATOM   2777  HA  ASN A 201      12.972  -8.739   5.438  1.00  0.00      A    H
ATOM   2778  CB  ASN A 201      11.502  -7.620   6.388  1.00  0.00      A    C
ATOM   2779  HB1 ASN A 201      10.393  -7.554   6.384  1.00  0.00      A    H
ATOM   2780  HB2 ASN A 201      11.861  -7.670   7.439  1.00  0.00      A    H
ATOM   2781  CG  ASN A 201      12.040  -6.295   5.804  1.00  0.00      A    C
ATOM   2782  OD1 ASN A 201      13.013  -6.258   5.086  1.00  0.00      A    O
ATOM   2783  ND2 ASN A 201      11.330  -5.230   6.032  1.00  0.00      A    N
ATOM   2784 HD21 ASN A 201      11.558  -4.336   5.645  1.00  0.00      A    H
ATOM   2785 HD22 ASN A 201      10.347  -5.308   6.198  1.00  0.00      A    H
ATOM   2786  C   ASN A 201      11.611 -10.197   6.116  1.00  0.00      A    C
ATOM   2787  O   ASN A 201      12.519 -10.970   6.472  1.00  0.00      A    O
ATOM   2788  N   SER A 202      10.259 -10.475   6.279  1.00  0.00      A    N
ATOM   2789  HN  SER A 202       9.619  -9.825   5.876  1.00  0.00      A    H
ATOM   2790  CA  SER A 202       9.698 -11.584   7.045  1.00  0.00      A    C
ATOM   2791  HA  SER A 202      10.434 -11.635   7.833  1.00  0.00      A    H
ATOM   2792  CB  SER A 202       8.327 -11.311   7.693  1.00  0.00      A    C
ATOM   2793  HB1 SER A 202       8.078 -12.245   8.240  1.00  0.00      A    H
ATOM   2794  HB2 SER A 202       8.434 -10.382   8.292  1.00  0.00      A    H
ATOM   2795  OG  SER A 202       7.311 -11.201   6.709  1.00  0.00      A    O
ATOM   2796  HG1 SER A 202       6.644 -10.662   7.141  1.00  0.00      A    H
ATOM   2797  C   SER A 202       9.668 -12.889   6.206  1.00  0.00      A    C
ATOM   2798  O   SER A 202       9.801 -12.897   5.002  1.00  0.00      A    O
ATOM   2799  N   PRO A 203       9.393 -14.003   6.888  1.00  0.00      A    N
ATOM   2800  CD  PRO A 203      10.154 -14.239   8.199  1.00  0.00      A    C
ATOM   2801  HD1 PRO A 203       9.685 -13.683   9.039  1.00  0.00      A    H
ATOM   2802  HD2 PRO A 203      11.208 -13.891   8.154  1.00  0.00      A    H
ATOM   2803  CA  PRO A 203       8.975 -15.288   6.348  1.00  0.00      A    C
ATOM   2804  HA  PRO A 203       9.784 -15.562   5.686  1.00  0.00      A    H
ATOM   2805  CB  PRO A 203       8.946 -16.249   7.493  1.00  0.00      A    C
ATOM   2806  HB1 PRO A 203       7.968 -16.101   7.999  1.00  0.00      A    H
ATOM   2807  HB2 PRO A 203       9.112 -17.251   7.042  1.00  0.00      A    H
ATOM   2808  CG  PRO A 203      10.077 -15.786   8.432  1.00  0.00      A    C
ATOM   2809  HG1 PRO A 203       9.686 -16.106   9.421  1.00  0.00      A    H
ATOM   2810  HG2 PRO A 203      11.069 -16.253   8.251  1.00  0.00      A    H
ATOM   2811  C   PRO A 203       7.787 -15.241   5.505  1.00  0.00      A    C
ATOM   2812  O   PRO A 203       7.572 -16.078   4.627  1.00  0.00      A    O
ATOM   2813  N   GLN A 204       6.839 -14.276   5.770  1.00  0.00      A    N
ATOM   2814  HN  GLN A 204       6.923 -13.662   6.551  1.00  0.00      A    H
ATOM   2815  CA  GLN A 204       5.672 -13.993   4.947  1.00  0.00      A    C
ATOM   2816  HA  GLN A 204       5.127 -14.863   4.612  1.00  0.00      A    H
ATOM   2817  CB  GLN A 204       4.656 -13.084   5.797  1.00  0.00      A    C
ATOM   2818  HB1 GLN A 204       5.050 -12.099   6.128  1.00  0.00      A    H
ATOM   2819  HB2 GLN A 204       3.795 -12.784   5.162  1.00  0.00      A    H
ATOM   2820  CG  GLN A 204       4.231 -13.768   7.159  1.00  0.00      A    C
ATOM   2821  HG1 GLN A 204       5.052 -13.985   7.875  1.00  0.00      A    H
ATOM   2822  HG2 GLN A 204       3.569 -13.052   7.690  1.00  0.00      A    H
ATOM   2823  CD  GLN A 204       3.485 -15.089   6.875  1.00  0.00      A    C
ATOM   2824  OE1 GLN A 204       2.312 -15.142   6.630  1.00  0.00      A    O
ATOM   2825  NE2 GLN A 204       4.211 -16.174   6.711  1.00  0.00      A    N
ATOM   2826 HE21 GLN A 204       3.651 -16.931   6.372  1.00  0.00      A    H
ATOM   2827 HE22 GLN A 204       5.158 -16.207   7.029  1.00  0.00      A    H
ATOM   2828  C   GLN A 204       6.173 -13.240   3.769  1.00  0.00      A    C
ATOM   2829  O   GLN A 204       5.854 -13.541   2.603  1.00  0.00      A    O
ATOM   2830  N   GLY A 205       6.957 -12.121   3.937  1.00  0.00      A    N
ATOM   2831  HN  GLY A 205       7.164 -11.913   4.889  1.00  0.00      A    H
ATOM   2832  CA  GLY A 205       7.366 -11.164   2.959  1.00  0.00      A    C
ATOM   2833  HA1 GLY A 205       8.364 -10.806   3.163  1.00  0.00      A    H
ATOM   2834  HA2 GLY A 205       7.296 -11.702   2.025  1.00  0.00      A    H
ATOM   2835  C   GLY A 205       6.459  -9.997   2.886  1.00  0.00      A    C
ATOM   2836  O   GLY A 205       5.939  -9.540   3.910  1.00  0.00      A    O
ATOM   2837  N   LEU A 206       6.221  -9.359   1.673  1.00  0.00      A    N
ATOM   2838  HN  LEU A 206       6.763  -9.435   0.840  1.00  0.00      A    H
ATOM   2839  CA  LEU A 206       5.095  -8.432   1.500  1.00  0.00      A    C
ATOM   2840  HA  LEU A 206       4.966  -7.952   2.459  1.00  0.00      A    H
ATOM   2841  CB  LEU A 206       5.586  -7.273   0.576  1.00  0.00      A    C
ATOM   2842  HB1 LEU A 206       6.589  -6.885   0.856  1.00  0.00      A    H
ATOM   2843  HB2 LEU A 206       5.739  -7.681  -0.445  1.00  0.00      A    H
ATOM   2844  CG  LEU A 206       4.625  -6.115   0.394  1.00  0.00      A    C
ATOM   2845  HG  LEU A 206       3.635  -6.457   0.023  1.00  0.00      A    H
ATOM   2846  CD1 LEU A 206       4.301  -5.347   1.664  1.00  0.00      A    C
ATOM   2847 HD11 LEU A 206       5.185  -4.743   1.961  1.00  0.00      A    H
ATOM   2848 HD12 LEU A 206       3.480  -4.611   1.531  1.00  0.00      A    H
ATOM   2849 HD13 LEU A 206       3.984  -5.958   2.537  1.00  0.00      A    H
ATOM   2850  CD2 LEU A 206       5.064  -5.009  -0.606  1.00  0.00      A    C
ATOM   2851 HD21 LEU A 206       5.505  -5.394  -1.550  1.00  0.00      A    H
ATOM   2852 HD22 LEU A 206       4.174  -4.444  -0.954  1.00  0.00      A    H
ATOM   2853 HD23 LEU A 206       5.835  -4.326  -0.190  1.00  0.00      A    H
ATOM   2854  C   LEU A 206       3.877  -9.204   0.985  1.00  0.00      A    C
ATOM   2855  O   LEU A 206       3.866 -10.007  -0.014  1.00  0.00      A    O
ATOM   2856  N   CYS A 207       2.804  -9.005   1.785  1.00  0.00      A    N
ATOM   2857  HN  CYS A 207       2.928  -8.311   2.490  1.00  0.00      A    H
ATOM   2858  CA  CYS A 207       1.370  -9.394   1.476  1.00  0.00      A    C
ATOM   2859  HA  CYS A 207       0.756  -8.846   2.175  1.00  0.00      A    H
ATOM   2860  CB  CYS A 207       0.864  -8.831   0.191  1.00  0.00      A    C
ATOM   2861  HB1 CYS A 207       1.366  -9.408  -0.615  1.00  0.00      A    H
ATOM   2862  HB2 CYS A 207      -0.223  -8.981   0.019  1.00  0.00      A    H
ATOM   2863  SG  CYS A 207       1.103  -7.066  -0.053  1.00  0.00      A    S
ATOM   2864  C   CYS A 207       1.155 -10.913   1.577  1.00  0.00      A    C
ATOM   2865  O   CYS A 207       0.046 -11.355   1.710  1.00  0.00      A    O
ATOM   2866  N   GLY A 208       2.222 -11.775   1.330  1.00  0.00      A    N
ATOM   2867  HN  GLY A 208       3.065 -11.306   1.079  1.00  0.00      A    H
ATOM   2868  CA  GLY A 208       2.272 -13.253   1.428  1.00  0.00      A    C
ATOM   2869  HA1 GLY A 208       2.490 -13.460   2.465  1.00  0.00      A    H
ATOM   2870  HA2 GLY A 208       1.321 -13.625   1.075  1.00  0.00      A    H
ATOM   2871  C   GLY A 208       3.281 -13.946   0.448  1.00  0.00      A    C
ATOM   2872  O   GLY A 208       3.420 -15.119   0.387  1.00  0.00      A    O
ATOM   2873  N   ILE A 209       3.929 -13.110  -0.403  1.00  0.00      A    N
ATOM   2874  HN  ILE A 209       3.764 -12.128  -0.455  1.00  0.00      A    H
ATOM   2875  CA  ILE A 209       4.782 -13.525  -1.460  1.00  0.00      A    C
ATOM   2876  HA  ILE A 209       4.199 -14.113  -2.154  1.00  0.00      A    H
ATOM   2877  CB  ILE A 209       5.056 -12.298  -2.340  1.00  0.00      A    C
ATOM   2878  HB  ILE A 209       4.072 -11.788  -2.409  1.00  0.00      A    H
ATOM   2879  CG2 ILE A 209       6.080 -11.346  -1.612  1.00  0.00      A    C
ATOM   2880 HG21 ILE A 209       5.830 -11.402  -0.531  1.00  0.00      A    H
ATOM   2881 HG22 ILE A 209       7.093 -11.774  -1.768  1.00  0.00      A    H
ATOM   2882 HG23 ILE A 209       6.100 -10.280  -1.924  1.00  0.00      A    H
ATOM   2883  CG1 ILE A 209       5.605 -12.790  -3.735  1.00  0.00      A    C
ATOM   2884 HG11 ILE A 209       6.636 -13.186  -3.626  1.00  0.00      A    H
ATOM   2885 HG12 ILE A 209       4.935 -13.551  -4.189  1.00  0.00      A    H
ATOM   2886  CD  ILE A 209       5.723 -11.663  -4.788  1.00  0.00      A    C
ATOM   2887  HD1 ILE A 209       6.601 -11.043  -4.507  1.00  0.00      A    H
ATOM   2888  HD2 ILE A 209       5.977 -12.058  -5.795  1.00  0.00      A    H
ATOM   2889  HD3 ILE A 209       4.787 -11.065  -4.778  1.00  0.00      A    H
ATOM   2890  C   ILE A 209       5.995 -14.443  -1.231  1.00  0.00      A    C
ATOM   2891  O   ILE A 209       6.269 -15.381  -1.996  1.00  0.00      A    O
ATOM   2892  N   ASN A 210       6.654 -14.304  -0.056  1.00  0.00      A    N
ATOM   2893  HN  ASN A 210       6.351 -13.704   0.680  1.00  0.00      A    H
ATOM   2894  CA  ASN A 210       7.757 -15.229   0.290  1.00  0.00      A    C
ATOM   2895  HA  ASN A 210       8.238 -15.474  -0.645  1.00  0.00      A    H
ATOM   2896  CB  ASN A 210       8.721 -14.551   1.349  1.00  0.00      A    C
ATOM   2897  HB1 ASN A 210       8.181 -14.223   2.262  1.00  0.00      A    H
ATOM   2898  HB2 ASN A 210       9.581 -15.182   1.662  1.00  0.00      A    H
ATOM   2899  CG  ASN A 210       9.436 -13.309   0.685  1.00  0.00      A    C
ATOM   2900  OD1 ASN A 210       8.853 -12.279   0.360  1.00  0.00      A    O
ATOM   2901  ND2 ASN A 210      10.662 -13.677   0.250  1.00  0.00      A    N
ATOM   2902 HD21 ASN A 210      11.323 -13.030  -0.133  1.00  0.00      A    H
ATOM   2903 HD22 ASN A 210      10.909 -14.645   0.275  1.00  0.00      A    H
ATOM   2904  C   ASN A 210       7.338 -16.592   0.886  1.00  0.00      A    C
ATOM   2905  O   ASN A 210       8.154 -17.491   1.021  1.00  0.00      A    O
ATOM   2906  N   MET A 211       6.025 -16.765   1.116  1.00  0.00      A    N
ATOM   2907  HN  MET A 211       5.464 -15.979   0.869  1.00  0.00      A    H
ATOM   2908  CA  MET A 211       5.455 -18.005   1.701  1.00  0.00      A    C
ATOM   2909  HA  MET A 211       6.201 -18.453   2.341  1.00  0.00      A    H
ATOM   2910  CB  MET A 211       4.322 -17.586   2.639  1.00  0.00      A    C
ATOM   2911  HB1 MET A 211       4.648 -16.695   3.217  1.00  0.00      A    H
ATOM   2912  HB2 MET A 211       3.435 -17.415   1.992  1.00  0.00      A    H
ATOM   2913  CG  MET A 211       3.963 -18.624   3.655  1.00  0.00      A    C
ATOM   2914  HG1 MET A 211       4.145 -19.637   3.237  1.00  0.00      A    H
ATOM   2915  HG2 MET A 211       4.691 -18.668   4.493  1.00  0.00      A    H
ATOM   2916  SD  MET A 211       2.339 -18.422   4.541  1.00  0.00      A    S
ATOM   2917  CE  MET A 211       2.855 -19.276   6.044  1.00  0.00      A    C
ATOM   2918  HE1 MET A 211       2.114 -19.159   6.864  1.00  0.00      A    H
ATOM   2919  HE2 MET A 211       3.161 -20.318   5.814  1.00  0.00      A    H
ATOM   2920  HE3 MET A 211       3.848 -18.839   6.281  1.00  0.00      A    H
ATOM   2921  C   MET A 211       5.141 -19.014   0.690  1.00  0.00      A    C
ATOM   2922  O   MET A 211       5.881 -19.958   0.507  1.00  0.00      A    O
ATOM   2923  N   ASP A 212       3.990 -18.763  -0.040  1.00  0.00      A    N
ATOM   2924  HN  ASP A 212       3.425 -17.957   0.119  1.00  0.00      A    H
ATOM   2925  CA  ASP A 212       3.452 -19.785  -0.979  1.00  0.00      A    C
ATOM   2926  HA  ASP A 212       4.102 -20.647  -1.010  1.00  0.00      A    H
ATOM   2927  CB  ASP A 212       2.056 -20.184  -0.500  1.00  0.00      A    C
ATOM   2928  HB1 ASP A 212       2.159 -20.345   0.594  1.00  0.00      A    H
ATOM   2929  HB2 ASP A 212       1.442 -19.268  -0.633  1.00  0.00      A    H
ATOM   2930  CG  ASP A 212       1.646 -21.488  -1.131  1.00  0.00      A    C
ATOM   2931  OD1 ASP A 212       0.784 -21.584  -2.006  1.00  0.00      A    O
ATOM   2932  OD2 ASP A 212       2.138 -22.504  -0.603  1.00  0.00      A    O
ATOM   2933  C   ASP A 212       3.445 -19.335  -2.449  1.00  0.00      A    C
ATOM   2934  O   ASP A 212       2.457 -18.724  -2.923  1.00  0.00      A    O
ATOM   2935  N   ALA A 213       4.487 -19.791  -3.183  1.00  0.00      A    N
ATOM   2936  HN  ALA A 213       5.275 -20.145  -2.685  1.00  0.00      A    H
ATOM   2937  CA  ALA A 213       4.690 -19.521  -4.600  1.00  0.00      A    C
ATOM   2938  HA  ALA A 213       3.765 -19.206  -5.060  1.00  0.00      A    H
ATOM   2939  CB  ALA A 213       5.924 -18.744  -4.876  1.00  0.00      A    C
ATOM   2940  HB1 ALA A 213       5.882 -18.256  -5.873  1.00  0.00      A    H
ATOM   2941  HB2 ALA A 213       5.943 -17.907  -4.145  1.00  0.00      A    H
ATOM   2942  HB3 ALA A 213       6.832 -19.357  -4.691  1.00  0.00      A    H
ATOM   2943  C   ALA A 213       4.906 -20.917  -5.357  1.00  0.00      A    C
ATOM   2944  O   ALA A 213       5.571 -21.881  -4.896  1.00  0.00      A    O
ATOM   2945  N   SER A 214       4.242 -21.023  -6.496  1.00  0.00      A    N
ATOM   2946  HN  SER A 214       3.519 -20.387  -6.755  1.00  0.00      A    H
ATOM   2947  CA  SER A 214       4.322 -22.216  -7.374  1.00  0.00      A    C
ATOM   2948  HA  SER A 214       5.311 -22.642  -7.296  1.00  0.00      A    H
ATOM   2949  CB  SER A 214       3.316 -23.282  -6.894  1.00  0.00      A    C
ATOM   2950  HB1 SER A 214       3.318 -24.238  -7.460  1.00  0.00      A    H
ATOM   2951  HB2 SER A 214       3.642 -23.550  -5.866  1.00  0.00      A    H
ATOM   2952  OG  SER A 214       1.946 -22.865  -6.932  1.00  0.00      A    O
ATOM   2953  HG1 SER A 214       1.685 -22.694  -6.024  1.00  0.00      A    H
ATOM   2954  C   SER A 214       3.956 -21.864  -8.797  1.00  0.00      A    C
ATOM   2955  O   SER A 214       3.713 -20.738  -9.185  1.00  0.00      A    O
ATOM   2956  N   TYR A 215       3.998 -22.920  -9.609  1.00  0.00      A    N
ATOM   2957  HN  TYR A 215       4.345 -23.789  -9.265  1.00  0.00      A    H
ATOM   2958  CA  TYR A 215       3.854 -22.897 -11.045  1.00  0.00      A    C
ATOM   2959  HA  TYR A 215       2.968 -22.319 -11.262  1.00  0.00      A    H
ATOM   2960  CB  TYR A 215       5.144 -22.265 -11.630  1.00  0.00      A    C
ATOM   2961  HB1 TYR A 215       5.458 -21.432 -10.965  1.00  0.00      A    H
ATOM   2962  HB2 TYR A 215       5.943 -23.038 -11.631  1.00  0.00      A    H
ATOM   2963  CG  TYR A 215       4.834 -21.613 -13.008  1.00  0.00      A    C
ATOM   2964  CD1 TYR A 215       3.848 -20.666 -13.191  1.00  0.00      A    C
ATOM   2965  HD1 TYR A 215       3.320 -20.358 -12.301  1.00  0.00      A    H
ATOM   2966  CE1 TYR A 215       3.723 -20.117 -14.445  1.00  0.00      A    C
ATOM   2967  HE1 TYR A 215       3.013 -19.333 -14.663  1.00  0.00      A    H
ATOM   2968  CZ  TYR A 215       4.495 -20.577 -15.534  1.00  0.00      A    C
ATOM   2969  OH  TYR A 215       4.334 -20.047 -16.798  1.00  0.00      A    O
ATOM   2970  HH  TYR A 215       3.436 -20.156 -17.119  1.00  0.00      A    H
ATOM   2971  CD2 TYR A 215       5.641 -22.030 -14.107  1.00  0.00      A    C
ATOM   2972  HD2 TYR A 215       6.442 -22.709 -13.854  1.00  0.00      A    H
ATOM   2973  CE2 TYR A 215       5.410 -21.584 -15.394  1.00  0.00      A    C
ATOM   2974  HE2 TYR A 215       6.021 -21.922 -16.218  1.00  0.00      A    H
ATOM   2975  C   TYR A 215       3.672 -24.325 -11.614  1.00  0.00      A    C
ATOM   2976  O   TYR A 215       4.081 -25.177 -10.819  1.00  0.00      A    O
ATOM   2977  N   PRO A 216       3.134 -24.711 -12.736  1.00  0.00      A    N
ATOM   2978  CD  PRO A 216       2.388 -23.795 -13.633  1.00  0.00      A    C
ATOM   2979  HD1 PRO A 216       3.044 -23.076 -14.170  1.00  0.00      A    H
ATOM   2980  HD2 PRO A 216       1.571 -23.300 -13.066  1.00  0.00      A    H
ATOM   2981  CA  PRO A 216       3.004 -26.088 -13.195  1.00  0.00      A    C
ATOM   2982  HA  PRO A 216       2.867 -26.684 -12.305  1.00  0.00      A    H
ATOM   2983  CB  PRO A 216       1.805 -26.055 -14.136  1.00  0.00      A    C
ATOM   2984  HB1 PRO A 216       1.914 -26.759 -14.988  1.00  0.00      A    H
ATOM   2985  HB2 PRO A 216       0.953 -26.266 -13.454  1.00  0.00      A    H
ATOM   2986  CG  PRO A 216       1.718 -24.672 -14.674  1.00  0.00      A    C
ATOM   2987  HG1 PRO A 216       2.369 -24.650 -15.574  1.00  0.00      A    H
ATOM   2988  HG2 PRO A 216       0.681 -24.369 -14.933  1.00  0.00      A    H
ATOM   2989  C   PRO A 216       4.262 -26.649 -13.789  1.00  0.00      A    C
ATOM   2990  O   PRO A 216       5.252 -25.921 -13.946  1.00  0.00      A    O
ATOM   2991  N   ILE A 217       4.298 -27.963 -14.109  1.00  0.00      A    N
ATOM   2992  HN  ILE A 217       3.495 -28.547 -14.029  1.00  0.00      A    H
ATOM   2993  CA  ILE A 217       5.265 -28.611 -15.011  1.00  0.00      A    C
ATOM   2994  HA  ILE A 217       5.868 -27.886 -15.538  1.00  0.00      A    H
ATOM   2995  CB  ILE A 217       6.214 -29.549 -14.311  1.00  0.00      A    C
ATOM   2996  HB  ILE A 217       5.618 -30.377 -13.871  1.00  0.00      A    H
ATOM   2997  CG2 ILE A 217       7.259 -30.191 -15.252  1.00  0.00      A    C
ATOM   2998 HG21 ILE A 217       7.636 -29.443 -15.982  1.00  0.00      A    H
ATOM   2999 HG22 ILE A 217       8.115 -30.739 -14.804  1.00  0.00      A    H
ATOM   3000 HG23 ILE A 217       6.792 -30.939 -15.927  1.00  0.00      A    H
ATOM   3001  CG1 ILE A 217       6.950 -28.863 -13.112  1.00  0.00      A    C
ATOM   3002 HG11 ILE A 217       7.680 -28.071 -13.383  1.00  0.00      A    H
ATOM   3003 HG12 ILE A 217       6.150 -28.398 -12.498  1.00  0.00      A    H
ATOM   3004  CD  ILE A 217       7.551 -29.933 -12.155  1.00  0.00      A    C
ATOM   3005  HD1 ILE A 217       6.774 -30.550 -11.654  1.00  0.00      A    H
ATOM   3006  HD2 ILE A 217       8.325 -30.498 -12.715  1.00  0.00      A    H
ATOM   3007  HD3 ILE A 217       7.967 -29.281 -11.357  1.00  0.00      A    H
ATOM   3008  C   ILE A 217       4.588 -29.440 -16.092  1.00  0.00      A    C
ATOM   3009  O   ILE A 217       3.574 -30.105 -15.761  1.00  0.00      A    O
ATOM   3010  N   VAL A 218       4.970 -29.304 -17.300  1.00  0.00      A    N
ATOM   3011  HN  VAL A 218       5.763 -28.762 -17.566  1.00  0.00      A    H
ATOM   3012  CA  VAL A 218       4.194 -29.993 -18.353  1.00  0.00      A    C
ATOM   3013  HA  VAL A 218       3.198 -30.224 -18.008  1.00  0.00      A    H
ATOM   3014  CB  VAL A 218       4.197 -29.221 -19.705  1.00  0.00      A    C
ATOM   3015  HB  VAL A 218       5.246 -29.046 -20.027  1.00  0.00      A    H
ATOM   3016  CG1 VAL A 218       3.476 -30.112 -20.862  1.00  0.00      A    C
ATOM   3017 HG11 VAL A 218       3.618 -29.580 -21.827  1.00  0.00      A    H
ATOM   3018 HG12 VAL A 218       4.058 -31.042 -21.040  1.00  0.00      A    H
ATOM   3019 HG13 VAL A 218       2.414 -30.324 -20.612  1.00  0.00      A    H
ATOM   3020  CG2 VAL A 218       3.511 -27.828 -19.447  1.00  0.00      A    C
ATOM   3021 HG21 VAL A 218       3.987 -27.261 -18.618  1.00  0.00      A    H
ATOM   3022 HG22 VAL A 218       3.572 -27.161 -20.334  1.00  0.00      A    H
ATOM   3023 HG23 VAL A 218       2.437 -27.953 -19.195  1.00  0.00      A    H
ATOM   3024  C   VAL A 218       4.773 -31.404 -18.596  1.00  0.00      A    C
ATOM   3025  OT1 VAL A 218       5.932 -31.612 -18.897  1.00  0.00      A    O
ATOM   3026  OT2 VAL A 218       4.011 -32.394 -18.384  1.00  0.00      A    O
END
