# Supplementary material for: Sequence comparison, molecular modeling, and network analysis predict structural diversity in cysteine proteases from the Cape sundew, Drosera capensis
Source: Comput Struct Biotechnol J. 2016 Jun 14;14:271–82. doi: 10.1016/j.csbj.2016.05.003 (PMC4949590; doi:10.1016/j.csbj.2016.05.003)
Supplement: Supplementary file 4 [file mmc4.zip › Rosetta_mature/DCAP_0302_mature_m1.pdb]

CRYST1   80.395   79.210   65.105  90.00  90.00  90.00 P 1           1
ATOM      1  N   VAL A   1      14.703 -11.397 -17.203  1.00  0.00      A    N
ATOM      2  HT1 VAL A   1      14.850 -12.266 -16.650  1.00  0.00      A    H
ATOM      3  HT2 VAL A   1      15.421 -10.710 -16.897  1.00  0.00      A    H
ATOM      4  HT3 VAL A   1      14.989 -11.624 -18.176  1.00  0.00      A    H
ATOM      5  CA  VAL A   1      13.379 -10.844 -17.006  1.00  0.00      A    C
ATOM      6  HA  VAL A   1      12.776 -11.740 -16.991  1.00  0.00      A    H
ATOM      7  CB  VAL A   1      13.217 -10.191 -15.673  1.00  0.00      A    C
ATOM      8  HB  VAL A   1      12.169  -9.906 -15.439  1.00  0.00      A    H
ATOM      9  CG1 VAL A   1      13.603 -11.138 -14.497  1.00  0.00      A    C
ATOM     10 HG11 VAL A   1      14.704 -11.287 -14.492  1.00  0.00      A    H
ATOM     11 HG12 VAL A   1      13.322 -10.575 -13.581  1.00  0.00      A    H
ATOM     12 HG13 VAL A   1      13.015 -12.079 -14.538  1.00  0.00      A    H
ATOM     13  CG2 VAL A   1      14.003  -8.847 -15.507  1.00  0.00      A    C
ATOM     14 HG21 VAL A   1      13.582  -8.102 -16.216  1.00  0.00      A    H
ATOM     15 HG22 VAL A   1      13.974  -8.480 -14.459  1.00  0.00      A    H
ATOM     16 HG23 VAL A   1      15.076  -9.036 -15.725  1.00  0.00      A    H
ATOM     17  C   VAL A   1      12.922  -9.960 -18.135  1.00  0.00      A    C
ATOM     18  O   VAL A   1      13.836  -9.415 -18.789  1.00  0.00      A    O
ATOM     19  N   PRO A   2      11.612  -9.774 -18.382  1.00  0.00      A    N
ATOM     20  CD  PRO A   2      10.534 -10.555 -17.790  1.00  0.00      A    C
ATOM     21  HD1 PRO A   2      10.629 -10.609 -16.684  1.00  0.00      A    H
ATOM     22  HD2 PRO A   2      10.541 -11.619 -18.108  1.00  0.00      A    H
ATOM     23  CA  PRO A   2      11.134  -8.755 -19.372  1.00  0.00      A    C
ATOM     24  HA  PRO A   2      11.695  -8.776 -20.294  1.00  0.00      A    H
ATOM     25  CB  PRO A   2       9.690  -9.123 -19.552  1.00  0.00      A    C
ATOM     26  HB1 PRO A   2       8.956  -8.301 -19.696  1.00  0.00      A    H
ATOM     27  HB2 PRO A   2       9.586  -9.803 -20.424  1.00  0.00      A    H
ATOM     28  CG  PRO A   2       9.255  -9.836 -18.285  1.00  0.00      A    C
ATOM     29  HG1 PRO A   2       8.872  -9.192 -17.464  1.00  0.00      A    H
ATOM     30  HG2 PRO A   2       8.500 -10.639 -18.425  1.00  0.00      A    H
ATOM     31  C   PRO A   2      11.145  -7.332 -18.851  1.00  0.00      A    C
ATOM     32  O   PRO A   2      11.587  -7.240 -17.681  1.00  0.00      A    O
ATOM     33  N   GLY A   3      10.832  -6.251 -19.608  1.00  0.00      A    N
ATOM     34  HN  GLY A   3      10.502  -6.226 -20.548  1.00  0.00      A    H
ATOM     35  CA  GLY A   3      10.968  -4.949 -19.079  1.00  0.00      A    C
ATOM     36  HA1 GLY A   3      11.862  -4.817 -18.487  1.00  0.00      A    H
ATOM     37  HA2 GLY A   3      11.101  -4.227 -19.871  1.00  0.00      A    H
ATOM     38  C   GLY A   3       9.837  -4.386 -18.378  1.00  0.00      A    C
ATOM     39  O   GLY A   3       9.954  -3.386 -17.676  1.00  0.00      A    O
ATOM     40  N   GLU A   4       8.705  -5.104 -18.469  1.00  0.00      A    N
ATOM     41  HN  GLU A   4       8.584  -5.877 -19.086  1.00  0.00      A    H
ATOM     42  CA  GLU A   4       7.552  -4.865 -17.613  1.00  0.00      A    C
ATOM     43  HA  GLU A   4       7.999  -4.519 -16.693  1.00  0.00      A    H
ATOM     44  CB  GLU A   4       6.626  -3.722 -18.275  1.00  0.00      A    C
ATOM     45  HB1 GLU A   4       5.787  -3.348 -17.650  1.00  0.00      A    H
ATOM     46  HB2 GLU A   4       7.222  -2.798 -18.434  1.00  0.00      A    H
ATOM     47  CG  GLU A   4       5.962  -4.272 -19.567  1.00  0.00      A    C
ATOM     48  HG1 GLU A   4       6.733  -4.655 -20.270  1.00  0.00      A    H
ATOM     49  HG2 GLU A   4       5.304  -5.141 -19.353  1.00  0.00      A    H
ATOM     50  CD  GLU A   4       5.204  -3.287 -20.397  1.00  0.00      A    C
ATOM     51  OE1 GLU A   4       5.651  -2.160 -20.706  1.00  0.00      A    O
ATOM     52  OE2 GLU A   4       4.084  -3.663 -20.773  1.00  0.00      A    O
ATOM     53  C   GLU A   4       6.802  -6.211 -17.401  1.00  0.00      A    C
ATOM     54  O   GLU A   4       7.108  -7.221 -18.065  1.00  0.00      A    O
ATOM     55  N   VAL A   5       5.771  -6.209 -16.512  1.00  0.00      A    N
ATOM     56  HN  VAL A   5       5.655  -5.394 -15.949  1.00  0.00      A    H
ATOM     57  CA  VAL A   5       4.902  -7.282 -16.350  1.00  0.00      A    C
ATOM     58  HA  VAL A   5       4.542  -7.667 -17.293  1.00  0.00      A    H
ATOM     59  CB  VAL A   5       5.540  -8.600 -15.724  1.00  0.00      A    C
ATOM     60  HB  VAL A   5       6.523  -8.708 -16.229  1.00  0.00      A    H
ATOM     61  CG1 VAL A   5       5.695  -8.440 -14.184  1.00  0.00      A    C
ATOM     62 HG11 VAL A   5       4.714  -8.279 -13.688  1.00  0.00      A    H
ATOM     63 HG12 VAL A   5       6.073  -9.359 -13.686  1.00  0.00      A    H
ATOM     64 HG13 VAL A   5       6.384  -7.593 -13.976  1.00  0.00      A    H
ATOM     65  CG2 VAL A   5       4.759  -9.849 -16.001  1.00  0.00      A    C
ATOM     66 HG21 VAL A   5       3.729  -9.695 -15.614  1.00  0.00      A    H
ATOM     67 HG22 VAL A   5       4.770 -10.216 -17.049  1.00  0.00      A    H
ATOM     68 HG23 VAL A   5       5.135 -10.703 -15.397  1.00  0.00      A    H
ATOM     69  C   VAL A   5       3.713  -6.853 -15.550  1.00  0.00      A    C
ATOM     70  O   VAL A   5       3.721  -5.882 -14.793  1.00  0.00      A    O
ATOM     71  N   ASP A   6       2.571  -7.608 -15.603  1.00  0.00      A    N
ATOM     72  HN  ASP A   6       2.465  -8.406 -16.190  1.00  0.00      A    H
ATOM     73  CA  ASP A   6       1.406  -7.275 -14.702  1.00  0.00      A    C
ATOM     74  HA  ASP A   6       1.780  -6.899 -13.761  1.00  0.00      A    H
ATOM     75  CB  ASP A   6       0.622  -6.240 -15.499  1.00  0.00      A    C
ATOM     76  HB1 ASP A   6       1.325  -5.562 -16.029  1.00  0.00      A    H
ATOM     77  HB2 ASP A   6      -0.007  -6.772 -16.244  1.00  0.00      A    H
ATOM     78  CG  ASP A   6      -0.215  -5.414 -14.582  1.00  0.00      A    C
ATOM     79  OD1 ASP A   6      -0.779  -5.941 -13.603  1.00  0.00      A    O
ATOM     80  OD2 ASP A   6      -0.392  -4.229 -14.822  1.00  0.00      A    O
ATOM     81  C   ASP A   6       0.650  -8.563 -14.494  1.00  0.00      A    C
ATOM     82  O   ASP A   6       0.142  -9.114 -15.428  1.00  0.00      A    O
ATOM     83  N   TRP A   7       0.601  -9.062 -13.287  1.00  0.00      A    N
ATOM     84  HN  TRP A   7       1.192  -8.753 -12.546  1.00  0.00      A    H
ATOM     85  CA  TRP A   7      -0.225 -10.201 -12.912  1.00  0.00      A    C
ATOM     86  HA  TRP A   7      -0.231 -10.836 -13.786  1.00  0.00      A    H
ATOM     87  CB  TRP A   7       0.445 -10.983 -11.750  1.00  0.00      A    C
ATOM     88  HB1 TRP A   7       0.626 -10.342 -10.861  1.00  0.00      A    H
ATOM     89  HB2 TRP A   7      -0.114 -11.903 -11.475  1.00  0.00      A    H
ATOM     90  CG  TRP A   7       1.790 -11.564 -12.148  1.00  0.00      A    C
ATOM     91  CD1 TRP A   7       2.981 -11.053 -11.866  1.00  0.00      A    C
ATOM     92  HD1 TRP A   7       3.248 -10.329 -11.110  1.00  0.00      A    H
ATOM     93  NE1 TRP A   7       4.015 -11.853 -12.408  1.00  0.00      A    N
ATOM     94  HE1 TRP A   7       4.961 -11.614 -12.392  1.00  0.00      A    H
ATOM     95  CE2 TRP A   7       3.442 -12.965 -13.007  1.00  0.00      A    C
ATOM     96  CD2 TRP A   7       1.944 -12.779 -12.908  1.00  0.00      A    C
ATOM     97  CE3 TRP A   7       1.016 -13.644 -13.573  1.00  0.00      A    C
ATOM     98  HE3 TRP A   7      -0.049 -13.469 -13.587  1.00  0.00      A    H
ATOM     99  CZ3 TRP A   7       1.558 -14.738 -14.279  1.00  0.00      A    C
ATOM    100  HZ3 TRP A   7       0.923 -15.483 -14.734  1.00  0.00      A    H
ATOM    101  CZ2 TRP A   7       3.901 -13.930 -13.862  1.00  0.00      A    C
ATOM    102  HZ2 TRP A   7       4.959 -14.098 -13.997  1.00  0.00      A    H
ATOM    103  CH2 TRP A   7       2.992 -14.883 -14.415  1.00  0.00      A    C
ATOM    104  HH2 TRP A   7       3.371 -15.699 -15.013  1.00  0.00      A    H
ATOM    105  C   TRP A   7      -1.677  -9.905 -12.638  1.00  0.00      A    C
ATOM    106  O   TRP A   7      -2.449 -10.811 -12.344  1.00  0.00      A    O
ATOM    107  N   ARG A   8      -2.172  -8.617 -12.815  1.00  0.00      A    N
ATOM    108  HN  ARG A   8      -1.447  -8.000 -13.110  1.00  0.00      A    H
ATOM    109  CA  ARG A   8      -3.590  -8.254 -12.929  1.00  0.00      A    C
ATOM    110  HA  ARG A   8      -4.221  -8.886 -12.321  1.00  0.00      A    H
ATOM    111  CB  ARG A   8      -3.829  -6.740 -12.545  1.00  0.00      A    C
ATOM    112  HB1 ARG A   8      -3.402  -6.078 -13.329  1.00  0.00      A    H
ATOM    113  HB2 ARG A   8      -4.917  -6.538 -12.445  1.00  0.00      A    H
ATOM    114  CG  ARG A   8      -3.086  -6.304 -11.236  1.00  0.00      A    C
ATOM    115  HG1 ARG A   8      -3.539  -6.884 -10.404  1.00  0.00      A    H
ATOM    116  HG2 ARG A   8      -1.990  -6.476 -11.303  1.00  0.00      A    H
ATOM    117  CD  ARG A   8      -3.174  -4.867 -10.892  1.00  0.00      A    C
ATOM    118  HD1 ARG A   8      -4.258  -4.623 -10.883  1.00  0.00      A    H
ATOM    119  HD2 ARG A   8      -2.591  -4.641  -9.974  1.00  0.00      A    H
ATOM    120  NE  ARG A   8      -2.464  -4.174 -12.013  1.00  0.00      A    N
ATOM    121  HE  ARG A   8      -2.016  -4.790 -12.662  1.00  0.00      A    H
ATOM    122  CZ  ARG A   8      -1.863  -2.979 -11.902  1.00  0.00      A    C
ATOM    123  NH1 ARG A   8      -2.339  -2.116 -11.015  1.00  0.00      A    N
ATOM    124 HH11 ARG A   8      -3.307  -2.321 -10.871  1.00  0.00      A    H
ATOM    125 HH12 ARG A   8      -1.892  -1.222 -10.989  1.00  0.00      A    H
ATOM    126  NH2 ARG A   8      -0.912  -2.610 -12.743  1.00  0.00      A    N
ATOM    127 HH21 ARG A   8      -0.702  -3.178 -13.539  1.00  0.00      A    H
ATOM    128 HH22 ARG A   8      -0.730  -1.628 -12.696  1.00  0.00      A    H
ATOM    129  C   ARG A   8      -4.011  -8.407 -14.441  1.00  0.00      A    C
ATOM    130  O   ARG A   8      -5.136  -8.761 -14.702  1.00  0.00      A    O
ATOM    131  N   GLU A   9      -3.098  -8.177 -15.388  1.00  0.00      A    N
ATOM    132  HN  GLU A   9      -2.204  -7.781 -15.193  1.00  0.00      A    H
ATOM    133  CA  GLU A   9      -3.288  -8.461 -16.757  1.00  0.00      A    C
ATOM    134  HA  GLU A   9      -4.317  -8.237 -16.999  1.00  0.00      A    H
ATOM    135  CB  GLU A   9      -2.318  -7.635 -17.590  1.00  0.00      A    C
ATOM    136  HB1 GLU A   9      -1.311  -8.100 -17.521  1.00  0.00      A    H
ATOM    137  HB2 GLU A   9      -2.545  -7.865 -18.653  1.00  0.00      A    H
ATOM    138  CG  GLU A   9      -2.460  -6.081 -17.440  1.00  0.00      A    C
ATOM    139  HG1 GLU A   9      -2.247  -5.827 -16.380  1.00  0.00      A    H
ATOM    140  HG2 GLU A   9      -1.826  -5.466 -18.114  1.00  0.00      A    H
ATOM    141  CD  GLU A   9      -3.813  -5.550 -17.650  1.00  0.00      A    C
ATOM    142  OE1 GLU A   9      -4.403  -5.856 -18.688  1.00  0.00      A    O
ATOM    143  OE2 GLU A   9      -4.375  -4.828 -16.725  1.00  0.00      A    O
ATOM    144  C   GLU A   9      -3.227  -9.965 -17.031  1.00  0.00      A    C
ATOM    145  O   GLU A   9      -4.253 -10.562 -17.263  1.00  0.00      A    O
ATOM    146  N   GLU A  10      -2.085 -10.621 -16.926  1.00  0.00      A    N
ATOM    147  HN  GLU A  10      -1.310 -10.133 -16.533  1.00  0.00      A    H
ATOM    148  CA  GLU A  10      -2.004 -12.084 -16.822  1.00  0.00      A    C
ATOM    149  HA  GLU A  10      -2.336 -12.505 -17.760  1.00  0.00      A    H
ATOM    150  CB  GLU A  10      -0.564 -12.541 -16.657  1.00  0.00      A    C
ATOM    151  HB1 GLU A  10      -0.167 -12.206 -15.675  1.00  0.00      A    H
ATOM    152  HB2 GLU A  10      -0.646 -13.646 -16.577  1.00  0.00      A    H
ATOM    153  CG  GLU A  10       0.428 -12.246 -17.830  1.00  0.00      A    C
ATOM    154  HG1 GLU A  10       0.637 -11.158 -17.741  1.00  0.00      A    H
ATOM    155  HG2 GLU A  10       1.370 -12.830 -17.757  1.00  0.00      A    H
ATOM    156  CD  GLU A  10      -0.087 -12.440 -19.190  1.00  0.00      A    C
ATOM    157  OE1 GLU A  10      -0.651 -13.520 -19.526  1.00  0.00      A    O
ATOM    158  OE2 GLU A  10       0.053 -11.492 -20.024  1.00  0.00      A    O
ATOM    159  C   GLU A  10      -2.933 -12.768 -15.767  1.00  0.00      A    C
ATOM    160  O   GLU A  10      -3.522 -12.171 -14.878  1.00  0.00      A    O
ATOM    161  N   GLY A  11      -3.102 -14.079 -15.848  1.00  0.00      A    N
ATOM    162  HN  GLY A  11      -2.695 -14.530 -16.638  1.00  0.00      A    H
ATOM    163  CA  GLY A  11      -3.922 -14.868 -14.979  1.00  0.00      A    C
ATOM    164  HA1 GLY A  11      -4.823 -14.333 -14.717  1.00  0.00      A    H
ATOM    165  HA2 GLY A  11      -4.085 -15.776 -15.541  1.00  0.00      A    H
ATOM    166  C   GLY A  11      -3.298 -15.205 -13.629  1.00  0.00      A    C
ATOM    167  O   GLY A  11      -2.683 -16.248 -13.410  1.00  0.00      A    O
ATOM    168  N   ALA A  12      -3.498 -14.352 -12.588  1.00  0.00      A    N
ATOM    169  HN  ALA A  12      -4.038 -13.519 -12.681  1.00  0.00      A    H
ATOM    170  CA  ALA A  12      -2.998 -14.598 -11.289  1.00  0.00      A    C
ATOM    171  HA  ALA A  12      -3.100 -15.650 -11.067  1.00  0.00      A    H
ATOM    172  CB  ALA A  12      -1.489 -14.267 -11.183  1.00  0.00      A    C
ATOM    173  HB1 ALA A  12      -0.864 -14.745 -11.968  1.00  0.00      A    H
ATOM    174  HB2 ALA A  12      -1.429 -13.196 -11.473  1.00  0.00      A    H
ATOM    175  HB3 ALA A  12      -1.042 -14.458 -10.184  1.00  0.00      A    H
ATOM    176  C   ALA A  12      -3.810 -13.904 -10.241  1.00  0.00      A    C
ATOM    177  O   ALA A  12      -4.949 -14.246  -9.963  1.00  0.00      A    O
ATOM    178  N   VAL A  13      -3.327 -12.871  -9.520  1.00  0.00      A    N
ATOM    179  HN  VAL A  13      -2.439 -12.499  -9.778  1.00  0.00      A    H
ATOM    180  CA  VAL A  13      -3.999 -12.188  -8.433  1.00  0.00      A    C
ATOM    181  HA  VAL A  13      -4.227 -12.828  -7.593  1.00  0.00      A    H
ATOM    182  CB  VAL A  13      -3.122 -11.061  -7.830  1.00  0.00      A    C
ATOM    183  HB  VAL A  13      -3.553 -10.892  -6.820  1.00  0.00      A    H
ATOM    184  CG1 VAL A  13      -1.724 -11.706  -7.637  1.00  0.00      A    C
ATOM    185 HG11 VAL A  13      -1.769 -12.749  -7.254  1.00  0.00      A    H
ATOM    186 HG12 VAL A  13      -1.337 -11.798  -8.674  1.00  0.00      A    H
ATOM    187 HG13 VAL A  13      -1.155 -11.083  -6.914  1.00  0.00      A    H
ATOM    188  CG2 VAL A  13      -3.097  -9.738  -8.651  1.00  0.00      A    C
ATOM    189 HG21 VAL A  13      -4.005  -9.107  -8.535  1.00  0.00      A    H
ATOM    190 HG22 VAL A  13      -2.186  -9.203  -8.308  1.00  0.00      A    H
ATOM    191 HG23 VAL A  13      -2.935  -9.950  -9.729  1.00  0.00      A    H
ATOM    192  C   VAL A  13      -5.408 -11.557  -8.766  1.00  0.00      A    C
ATOM    193  O   VAL A  13      -5.728 -11.284  -9.906  1.00  0.00      A    O
ATOM    194  N   THR A  14      -6.158 -11.327  -7.731  1.00  0.00      A    N
ATOM    195  HN  THR A  14      -5.804 -11.687  -6.871  1.00  0.00      A    H
ATOM    196  CA  THR A  14      -7.463 -10.613  -7.722  1.00  0.00      A    C
ATOM    197  HA  THR A  14      -7.972 -10.765  -8.662  1.00  0.00      A    H
ATOM    198  CB  THR A  14      -8.422 -11.169  -6.674  1.00  0.00      A    C
ATOM    199  HB  THR A  14      -9.407 -10.663  -6.763  1.00  0.00      A    H
ATOM    200  OG1 THR A  14      -8.000 -10.912  -5.315  1.00  0.00      A    O
ATOM    201  HG1 THR A  14      -7.341 -11.599  -5.197  1.00  0.00      A    H
ATOM    202  CG2 THR A  14      -8.583 -12.700  -6.932  1.00  0.00      A    C
ATOM    203 HG21 THR A  14      -8.991 -12.843  -7.955  1.00  0.00      A    H
ATOM    204 HG22 THR A  14      -7.645 -13.241  -6.682  1.00  0.00      A    H
ATOM    205 HG23 THR A  14      -9.311 -13.057  -6.172  1.00  0.00      A    H
ATOM    206  C   THR A  14      -7.306  -9.161  -7.385  1.00  0.00      A    C
ATOM    207  O   THR A  14      -6.230  -8.681  -7.050  1.00  0.00      A    O
ATOM    208  N   ALA A  15      -8.325  -8.359  -7.403  1.00  0.00      A    N
ATOM    209  HN  ALA A  15      -9.222  -8.569  -7.783  1.00  0.00      A    H
ATOM    210  CA  ALA A  15      -8.293  -6.959  -7.010  1.00  0.00      A    C
ATOM    211  HA  ALA A  15      -7.487  -6.451  -7.519  1.00  0.00      A    H
ATOM    212  CB  ALA A  15      -9.572  -6.305  -7.393  1.00  0.00      A    C
ATOM    213  HB1 ALA A  15     -10.382  -6.663  -6.721  1.00  0.00      A    H
ATOM    214  HB2 ALA A  15      -9.516  -5.213  -7.195  1.00  0.00      A    H
ATOM    215  HB3 ALA A  15      -9.833  -6.498  -8.455  1.00  0.00      A    H
ATOM    216  C   ALA A  15      -8.007  -6.732  -5.492  1.00  0.00      A    C
ATOM    217  O   ALA A  15      -7.781  -7.658  -4.721  1.00  0.00      A    O
ATOM    218  N   VAL A  16      -7.834  -5.428  -5.093  1.00  0.00      A    N
ATOM    219  HN  VAL A  16      -7.732  -4.661  -5.721  1.00  0.00      A    H
ATOM    220  CA  VAL A  16      -7.524  -5.018  -3.694  1.00  0.00      A    C
ATOM    221  HA  VAL A  16      -6.837  -5.793  -3.389  1.00  0.00      A    H
ATOM    222  CB  VAL A  16      -6.748  -3.661  -3.549  1.00  0.00      A    C
ATOM    223  HB  VAL A  16      -7.460  -2.876  -3.882  1.00  0.00      A    H
ATOM    224  CG1 VAL A  16      -6.247  -3.348  -2.036  1.00  0.00      A    C
ATOM    225 HG11 VAL A  16      -5.513  -2.517  -2.107  1.00  0.00      A    H
ATOM    226 HG12 VAL A  16      -7.006  -2.900  -1.360  1.00  0.00      A    H
ATOM    227 HG13 VAL A  16      -5.712  -4.265  -1.707  1.00  0.00      A    H
ATOM    228  CG2 VAL A  16      -5.530  -3.751  -4.517  1.00  0.00      A    C
ATOM    229 HG21 VAL A  16      -4.848  -2.893  -4.342  1.00  0.00      A    H
ATOM    230 HG22 VAL A  16      -5.031  -4.690  -4.195  1.00  0.00      A    H
ATOM    231 HG23 VAL A  16      -5.876  -3.934  -5.557  1.00  0.00      A    H
ATOM    232  C   VAL A  16      -8.665  -5.116  -2.763  1.00  0.00      A    C
ATOM    233  O   VAL A  16      -9.779  -4.720  -3.132  1.00  0.00      A    O
ATOM    234  N   LYS A  17      -8.368  -5.646  -1.620  1.00  0.00      A    N
ATOM    235  HN  LYS A  17      -7.455  -5.613  -1.221  1.00  0.00      A    H
ATOM    236  CA  LYS A  17      -9.362  -6.090  -0.762  1.00  0.00      A    C
ATOM    237  HA  LYS A  17     -10.289  -5.964  -1.301  1.00  0.00      A    H
ATOM    238  CB  LYS A  17      -9.083  -7.557  -0.237  1.00  0.00      A    C
ATOM    239  HB1 LYS A  17      -8.059  -7.475   0.186  1.00  0.00      A    H
ATOM    240  HB2 LYS A  17      -9.791  -7.824   0.577  1.00  0.00      A    H
ATOM    241  CG  LYS A  17      -8.999  -8.675  -1.329  1.00  0.00      A    C
ATOM    242  HG1 LYS A  17      -9.994  -8.886  -1.778  1.00  0.00      A    H
ATOM    243  HG2 LYS A  17      -8.344  -8.334  -2.159  1.00  0.00      A    H
ATOM    244  CD  LYS A  17      -8.273  -9.959  -0.813  1.00  0.00      A    C
ATOM    245  HD1 LYS A  17      -7.179  -9.814  -0.934  1.00  0.00      A    H
ATOM    246  HD2 LYS A  17      -8.506 -10.102   0.264  1.00  0.00      A    H
ATOM    247  CE  LYS A  17      -8.830 -11.296  -1.451  1.00  0.00      A    C
ATOM    248  HE1 LYS A  17      -9.797 -11.426  -0.921  1.00  0.00      A    H
ATOM    249  HE2 LYS A  17      -9.070 -11.361  -2.533  1.00  0.00      A    H
ATOM    250  NZ  LYS A  17      -7.862 -12.487  -1.177  1.00  0.00      A    N
ATOM    251  HZ1 LYS A  17      -7.013 -12.313  -1.752  1.00  0.00      A    H
ATOM    252  HZ2 LYS A  17      -7.636 -12.622  -0.171  1.00  0.00      A    H
ATOM    253  HZ3 LYS A  17      -8.319 -13.344  -1.550  1.00  0.00      A    H
ATOM    254  C   LYS A  17      -9.332  -5.165   0.477  1.00  0.00      A    C
ATOM    255  O   LYS A  17      -8.312  -4.648   0.829  1.00  0.00      A    O
ATOM    256  N   ASP A  18     -10.500  -5.004   1.124  1.00  0.00      A    N
ATOM    257  HN  ASP A  18     -11.206  -5.693   0.977  1.00  0.00      A    H
ATOM    258  CA  ASP A  18     -10.682  -4.060   2.221  1.00  0.00      A    C
ATOM    259  HA  ASP A  18      -9.929  -3.286   2.182  1.00  0.00      A    H
ATOM    260  CB  ASP A  18     -12.079  -3.378   1.932  1.00  0.00      A    C
ATOM    261  HB1 ASP A  18     -12.132  -3.121   0.852  1.00  0.00      A    H
ATOM    262  HB2 ASP A  18     -12.963  -4.006   2.173  1.00  0.00      A    H
ATOM    263  CG  ASP A  18     -12.347  -2.049   2.660  1.00  0.00      A    C
ATOM    264  OD1 ASP A  18     -12.161  -0.980   2.047  1.00  0.00      A    O
ATOM    265  OD2 ASP A  18     -12.618  -2.122   3.888  1.00  0.00      A    O
ATOM    266  C   ASP A  18     -10.600  -4.612   3.614  1.00  0.00      A    C
ATOM    267  O   ASP A  18     -11.428  -5.360   4.037  1.00  0.00      A    O
ATOM    268  N   GLN A  19      -9.561  -4.220   4.387  1.00  0.00      A    N
ATOM    269  HN  GLN A  19      -9.061  -3.419   4.066  1.00  0.00      A    H
ATOM    270  CA  GLN A  19      -9.436  -4.573   5.828  1.00  0.00      A    C
ATOM    271  HA  GLN A  19      -9.633  -5.634   5.854  1.00  0.00      A    H
ATOM    272  CB  GLN A  19      -7.951  -4.419   6.257  1.00  0.00      A    C
ATOM    273  HB1 GLN A  19      -7.836  -5.111   7.118  1.00  0.00      A    H
ATOM    274  HB2 GLN A  19      -7.333  -4.871   5.451  1.00  0.00      A    H
ATOM    275  CG  GLN A  19      -7.397  -3.100   6.562  1.00  0.00      A    C
ATOM    276  HG1 GLN A  19      -7.319  -2.464   5.655  1.00  0.00      A    H
ATOM    277  HG2 GLN A  19      -7.915  -2.557   7.382  1.00  0.00      A    H
ATOM    278  CD  GLN A  19      -5.851  -3.100   6.977  1.00  0.00      A    C
ATOM    279  OE1 GLN A  19      -5.078  -3.914   6.507  1.00  0.00      A    O
ATOM    280  NE2 GLN A  19      -5.401  -2.132   7.788  1.00  0.00      A    N
ATOM    281 HE21 GLN A  19      -4.491  -1.718   7.752  1.00  0.00      A    H
ATOM    282 HE22 GLN A  19      -6.089  -1.818   8.442  1.00  0.00      A    H
ATOM    283  C   GLN A  19     -10.361  -3.915   6.834  1.00  0.00      A    C
ATOM    284  O   GLN A  19     -10.861  -4.508   7.790  1.00  0.00      A    O
ATOM    285  N   GLY A  20     -10.674  -2.599   6.660  1.00  0.00      A    N
ATOM    286  HN  GLY A  20     -10.253  -2.064   5.932  1.00  0.00      A    H
ATOM    287  CA  GLY A  20     -11.630  -1.906   7.466  1.00  0.00      A    C
ATOM    288  HA1 GLY A  20     -12.211  -1.267   6.818  1.00  0.00      A    H
ATOM    289  HA2 GLY A  20     -12.188  -2.599   8.080  1.00  0.00      A    H
ATOM    290  C   GLY A  20     -10.925  -1.080   8.535  1.00  0.00      A    C
ATOM    291  O   GLY A  20     -10.017  -0.269   8.318  1.00  0.00      A    O
ATOM    292  N   SER A  21     -11.289  -1.338   9.766  1.00  0.00      A    N
ATOM    293  HN  SER A  21     -11.954  -2.063   9.931  1.00  0.00      A    H
ATOM    294  CA  SER A  21     -10.600  -0.905  10.942  1.00  0.00      A    C
ATOM    295  HA  SER A  21     -10.125   0.033  10.696  1.00  0.00      A    H
ATOM    296  CB  SER A  21     -11.609  -0.606  12.091  1.00  0.00      A    C
ATOM    297  HB1 SER A  21     -12.560  -0.304  11.603  1.00  0.00      A    H
ATOM    298  HB2 SER A  21     -11.867  -1.583  12.553  1.00  0.00      A    H
ATOM    299  OG  SER A  21     -11.161   0.377  13.045  1.00  0.00      A    O
ATOM    300  HG1 SER A  21     -10.775  -0.024  13.827  1.00  0.00      A    H
ATOM    301  C   SER A  21      -9.555  -1.839  11.459  1.00  0.00      A    C
ATOM    302  O   SER A  21      -8.412  -1.470  11.717  1.00  0.00      A    O
ATOM    303  N   CYS A  22      -9.826  -3.217  11.457  1.00  0.00      A    N
ATOM    304  HN  CYS A  22     -10.721  -3.523  11.141  1.00  0.00      A    H
ATOM    305  CA  CYS A  22      -8.819  -4.272  11.651  1.00  0.00      A    C
ATOM    306  HA  CYS A  22      -8.516  -4.029  12.659  1.00  0.00      A    H
ATOM    307  CB  CYS A  22      -9.564  -5.645  11.327  1.00  0.00      A    C
ATOM    308  HB1 CYS A  22     -10.431  -5.602  12.019  1.00  0.00      A    H
ATOM    309  HB2 CYS A  22      -9.875  -5.598  10.261  1.00  0.00      A    H
ATOM    310  SG  CYS A  22      -8.603  -7.183  11.633  1.00  0.00      A    S
ATOM    311  C   CYS A  22      -7.491  -4.185  10.839  1.00  0.00      A    C
ATOM    312  O   CYS A  22      -7.518  -4.013   9.600  1.00  0.00      A    O
ATOM    313  N   GLY A  23      -6.282  -4.364  11.501  1.00  0.00      A    N
ATOM    314  HN  GLY A  23      -6.280  -4.302  12.497  1.00  0.00      A    H
ATOM    315  CA  GLY A  23      -4.962  -4.302  10.771  1.00  0.00      A    C
ATOM    316  HA1 GLY A  23      -5.055  -3.692   9.885  1.00  0.00      A    H
ATOM    317  HA2 GLY A  23      -4.152  -3.958  11.396  1.00  0.00      A    H
ATOM    318  C   GLY A  23      -4.587  -5.656  10.250  1.00  0.00      A    C
ATOM    319  O   GLY A  23      -3.766  -6.333  10.813  1.00  0.00      A    O
ATOM    320  N   ALA A  24      -5.295  -5.997   9.159  1.00  0.00      A    N
ATOM    321  HN  ALA A  24      -6.063  -5.451   8.833  1.00  0.00      A    H
ATOM    322  CA  ALA A  24      -5.269  -7.354   8.621  1.00  0.00      A    C
ATOM    323  HA  ALA A  24      -5.082  -8.140   9.338  1.00  0.00      A    H
ATOM    324  CB  ALA A  24      -6.589  -7.508   7.885  1.00  0.00      A    C
ATOM    325  HB1 ALA A  24      -6.856  -8.540   7.573  1.00  0.00      A    H
ATOM    326  HB2 ALA A  24      -7.458  -7.220   8.514  1.00  0.00      A    H
ATOM    327  HB3 ALA A  24      -6.605  -6.942   6.929  1.00  0.00      A    H
ATOM    328  C   ALA A  24      -4.100  -7.504   7.568  1.00  0.00      A    C
ATOM    329  O   ALA A  24      -4.053  -8.434   6.802  1.00  0.00      A    O
ATOM    330  N   CYS A  25      -3.140  -6.594   7.507  1.00  0.00      A    N
ATOM    331  HN  CYS A  25      -3.120  -5.800   8.109  1.00  0.00      A    H
ATOM    332  CA  CYS A  25      -1.954  -6.532   6.725  1.00  0.00      A    C
ATOM    333  HA  CYS A  25      -2.396  -6.242   5.784  1.00  0.00      A    H
ATOM    334  CB  CYS A  25      -0.976  -5.475   7.272  1.00  0.00      A    C
ATOM    335  HB1 CYS A  25      -0.087  -5.458   6.607  1.00  0.00      A    H
ATOM    336  HB2 CYS A  25      -1.465  -4.489   7.119  1.00  0.00      A    H
ATOM    337  SG  CYS A  25      -0.687  -5.744   9.045  1.00  0.00      A    S
ATOM    338  C   CYS A  25      -1.363  -7.808   6.407  1.00  0.00      A    C
ATOM    339  O   CYS A  25      -1.337  -8.287   5.247  1.00  0.00      A    O
ATOM    340  N   TRP A  26      -0.836  -8.520   7.478  1.00  0.00      A    N
ATOM    341  HN  TRP A  26      -1.017  -8.008   8.314  1.00  0.00      A    H
ATOM    342  CA  TRP A  26      -0.372  -9.894   7.591  1.00  0.00      A    C
ATOM    343  HA  TRP A  26       0.639  -9.821   7.219  1.00  0.00      A    H
ATOM    344  CB  TRP A  26      -0.154 -10.327   9.084  1.00  0.00      A    C
ATOM    345  HB1 TRP A  26       0.330 -11.326   9.034  1.00  0.00      A    H
ATOM    346  HB2 TRP A  26       0.597  -9.640   9.528  1.00  0.00      A    H
ATOM    347  CG  TRP A  26      -1.362 -10.480   9.955  1.00  0.00      A    C
ATOM    348  CD1 TRP A  26      -2.345  -9.601  10.161  1.00  0.00      A    C
ATOM    349  HD1 TRP A  26      -2.318  -8.572   9.833  1.00  0.00      A    H
ATOM    350  NE1 TRP A  26      -3.256 -10.093  11.088  1.00  0.00      A    N
ATOM    351  HE1 TRP A  26      -3.699  -9.479  11.703  1.00  0.00      A    H
ATOM    352  CE2 TRP A  26      -3.013 -11.429  11.230  1.00  0.00      A    C
ATOM    353  CD2 TRP A  26      -1.825 -11.733  10.540  1.00  0.00      A    C
ATOM    354  CE3 TRP A  26      -1.383 -13.036  10.448  1.00  0.00      A    C
ATOM    355  HE3 TRP A  26      -0.547 -13.293   9.816  1.00  0.00      A    H
ATOM    356  CZ3 TRP A  26      -2.065 -14.074  11.149  1.00  0.00      A    C
ATOM    357  HZ3 TRP A  26      -1.672 -15.080  11.158  1.00  0.00      A    H
ATOM    358  CZ2 TRP A  26      -3.690 -12.402  11.918  1.00  0.00      A    C
ATOM    359  HZ2 TRP A  26      -4.568 -12.153  12.495  1.00  0.00      A    H
ATOM    360  CH2 TRP A  26      -3.300 -13.764  11.849  1.00  0.00      A    C
ATOM    361  HH2 TRP A  26      -3.722 -14.647  12.306  1.00  0.00      A    H
ATOM    362  C   TRP A  26      -1.085 -10.897   6.745  1.00  0.00      A    C
ATOM    363  O   TRP A  26      -0.484 -11.483   5.851  1.00  0.00      A    O
ATOM    364  N   SER A  27      -2.361 -11.089   6.936  1.00  0.00      A    N
ATOM    365  HN  SER A  27      -2.755 -10.429   7.570  1.00  0.00      A    H
ATOM    366  CA  SER A  27      -3.184 -12.153   6.407  1.00  0.00      A    C
ATOM    367  HA  SER A  27      -2.530 -13.010   6.477  1.00  0.00      A    H
ATOM    368  CB  SER A  27      -4.439 -12.294   7.209  1.00  0.00      A    C
ATOM    369  HB1 SER A  27      -4.158 -12.313   8.284  1.00  0.00      A    H
ATOM    370  HB2 SER A  27      -5.108 -11.420   7.055  1.00  0.00      A    H
ATOM    371  OG  SER A  27      -5.176 -13.503   6.857  1.00  0.00      A    O
ATOM    372  HG1 SER A  27      -6.045 -13.424   7.259  1.00  0.00      A    H
ATOM    373  C   SER A  27      -3.564 -11.773   4.972  1.00  0.00      A    C
ATOM    374  O   SER A  27      -3.563 -12.640   4.074  1.00  0.00      A    O
ATOM    375  N   PHE A  28      -3.725 -10.459   4.680  1.00  0.00      A    N
ATOM    376  HN  PHE A  28      -3.574  -9.734   5.347  1.00  0.00      A    H
ATOM    377  CA  PHE A  28      -4.093  -9.922   3.353  1.00  0.00      A    C
ATOM    378  HA  PHE A  28      -4.862 -10.517   2.883  1.00  0.00      A    H
ATOM    379  CB  PHE A  28      -4.611  -8.459   3.421  1.00  0.00      A    C
ATOM    380  HB1 PHE A  28      -4.062  -7.904   4.211  1.00  0.00      A    H
ATOM    381  HB2 PHE A  28      -4.567  -8.017   2.402  1.00  0.00      A    H
ATOM    382  CG  PHE A  28      -6.079  -8.416   3.773  1.00  0.00      A    C
ATOM    383  CD1 PHE A  28      -6.587  -9.134   4.860  1.00  0.00      A    C
ATOM    384  HD1 PHE A  28      -5.938  -9.760   5.455  1.00  0.00      A    H
ATOM    385  CE1 PHE A  28      -7.935  -9.030   5.253  1.00  0.00      A    C
ATOM    386  HE1 PHE A  28      -8.291  -9.512   6.152  1.00  0.00      A    H
ATOM    387  CZ  PHE A  28      -8.797  -8.194   4.540  1.00  0.00      A    C
ATOM    388  HZ  PHE A  28      -9.812  -8.185   4.910  1.00  0.00      A    H
ATOM    389  CD2 PHE A  28      -6.989  -7.592   3.042  1.00  0.00      A    C
ATOM    390  HD2 PHE A  28      -6.609  -6.906   2.300  1.00  0.00      A    H
ATOM    391  CE2 PHE A  28      -8.354  -7.370   3.486  1.00  0.00      A    C
ATOM    392  HE2 PHE A  28      -9.075  -6.677   3.079  1.00  0.00      A    H
ATOM    393  C   PHE A  28      -2.897 -10.067   2.424  1.00  0.00      A    C
ATOM    394  O   PHE A  28      -3.009 -10.333   1.206  1.00  0.00      A    O
ATOM    395  N   SER A  29      -1.662  -9.948   2.924  1.00  0.00      A    N
ATOM    396  HN  SER A  29      -1.626  -9.607   3.860  1.00  0.00      A    H
ATOM    397  CA  SER A  29      -0.397 -10.264   2.234  1.00  0.00      A    C
ATOM    398  HA  SER A  29      -0.418  -9.789   1.265  1.00  0.00      A    H
ATOM    399  CB  SER A  29       0.749  -9.559   3.001  1.00  0.00      A    C
ATOM    400  HB1 SER A  29       0.658  -8.452   2.981  1.00  0.00      A    H
ATOM    401  HB2 SER A  29       0.795  -9.917   4.051  1.00  0.00      A    H
ATOM    402  OG  SER A  29       2.014  -9.836   2.408  1.00  0.00      A    O
ATOM    403  HG1 SER A  29       2.411  -9.070   1.987  1.00  0.00      A    H
ATOM    404  C   SER A  29      -0.101 -11.794   2.060  1.00  0.00      A    C
ATOM    405  O   SER A  29       0.022 -12.290   0.938  1.00  0.00      A    O
ATOM    406  N   ALA A  30       0.034 -12.503   3.140  1.00  0.00      A    N
ATOM    407  HN  ALA A  30      -0.085 -12.091   4.040  1.00  0.00      A    H
ATOM    408  CA  ALA A  30       0.264 -13.916   3.130  1.00  0.00      A    C
ATOM    409  HA  ALA A  30       1.228 -14.079   2.673  1.00  0.00      A    H
ATOM    410  CB  ALA A  30       0.325 -14.312   4.583  1.00  0.00      A    C
ATOM    411  HB1 ALA A  30       0.510 -15.398   4.729  1.00  0.00      A    H
ATOM    412  HB2 ALA A  30       1.083 -13.775   5.192  1.00  0.00      A    H
ATOM    413  HB3 ALA A  30      -0.608 -14.066   5.133  1.00  0.00      A    H
ATOM    414  C   ALA A  30      -0.720 -14.760   2.347  1.00  0.00      A    C
ATOM    415  O   ALA A  30      -0.384 -15.578   1.530  1.00  0.00      A    O
ATOM    416  N   THR A  31      -2.024 -14.591   2.533  1.00  0.00      A    N
ATOM    417  HN  THR A  31      -2.240 -13.965   3.278  1.00  0.00      A    H
ATOM    418  CA  THR A  31      -3.153 -15.184   1.806  1.00  0.00      A    C
ATOM    419  HA  THR A  31      -2.864 -16.215   1.663  1.00  0.00      A    H
ATOM    420  CB  THR A  31      -4.493 -15.193   2.506  1.00  0.00      A    C
ATOM    421  HB  THR A  31      -4.915 -14.171   2.399  1.00  0.00      A    H
ATOM    422  OG1 THR A  31      -4.547 -15.475   3.900  1.00  0.00      A    O
ATOM    423  HG1 THR A  31      -4.221 -14.747   4.435  1.00  0.00      A    H
ATOM    424  CG2 THR A  31      -5.446 -16.191   1.871  1.00  0.00      A    C
ATOM    425 HG21 THR A  31      -5.788 -15.792   0.893  1.00  0.00      A    H
ATOM    426 HG22 THR A  31      -4.834 -17.055   1.534  1.00  0.00      A    H
ATOM    427 HG23 THR A  31      -6.333 -16.431   2.496  1.00  0.00      A    H
ATOM    428  C   THR A  31      -3.295 -14.604   0.395  1.00  0.00      A    C
ATOM    429  O   THR A  31      -3.636 -15.371  -0.478  1.00  0.00      A    O
ATOM    430  N   GLY A  32      -2.996 -13.318   0.178  1.00  0.00      A    N
ATOM    431  HN  GLY A  32      -2.911 -12.618   0.882  1.00  0.00      A    H
ATOM    432  CA  GLY A  32      -2.890 -12.700  -1.125  1.00  0.00      A    C
ATOM    433  HA1 GLY A  32      -3.860 -12.888  -1.561  1.00  0.00      A    H
ATOM    434  HA2 GLY A  32      -2.853 -11.628  -0.996  1.00  0.00      A    H
ATOM    435  C   GLY A  32      -1.826 -13.261  -2.084  1.00  0.00      A    C
ATOM    436  O   GLY A  32      -2.086 -13.540  -3.246  1.00  0.00      A    O
ATOM    437  N   ALA A  33      -0.682 -13.631  -1.537  1.00  0.00      A    N
ATOM    438  HN  ALA A  33      -0.456 -13.431  -0.586  1.00  0.00      A    H
ATOM    439  CA  ALA A  33       0.330 -14.390  -2.289  1.00  0.00      A    C
ATOM    440  HA  ALA A  33       0.827 -13.834  -3.070  1.00  0.00      A    H
ATOM    441  CB  ALA A  33       1.477 -14.855  -1.327  1.00  0.00      A    C
ATOM    442  HB1 ALA A  33       1.417 -15.944  -1.114  1.00  0.00      A    H
ATOM    443  HB2 ALA A  33       2.416 -14.505  -1.807  1.00  0.00      A    H
ATOM    444  HB3 ALA A  33       1.419 -14.354  -0.337  1.00  0.00      A    H
ATOM    445  C   ALA A  33      -0.271 -15.648  -3.028  1.00  0.00      A    C
ATOM    446  O   ALA A  33      -0.012 -16.021  -4.150  1.00  0.00      A    O
ATOM    447  N   VAL A  34      -1.175 -16.382  -2.274  1.00  0.00      A    N
ATOM    448  HN  VAL A  34      -1.376 -16.084  -1.344  1.00  0.00      A    H
ATOM    449  CA  VAL A  34      -1.819 -17.638  -2.575  1.00  0.00      A    C
ATOM    450  HA  VAL A  34      -1.005 -18.281  -2.876  1.00  0.00      A    H
ATOM    451  CB  VAL A  34      -2.568 -18.326  -1.419  1.00  0.00      A    C
ATOM    452  HB  VAL A  34      -3.493 -17.725  -1.282  1.00  0.00      A    H
ATOM    453  CG1 VAL A  34      -2.861 -19.826  -1.781  1.00  0.00      A    C
ATOM    454 HG11 VAL A  34      -3.484 -19.848  -2.701  1.00  0.00      A    H
ATOM    455 HG12 VAL A  34      -1.945 -20.438  -1.921  1.00  0.00      A    H
ATOM    456 HG13 VAL A  34      -3.476 -20.248  -0.957  1.00  0.00      A    H
ATOM    457  CG2 VAL A  34      -1.738 -18.262  -0.175  1.00  0.00      A    C
ATOM    458 HG21 VAL A  34      -1.385 -17.218  -0.034  1.00  0.00      A    H
ATOM    459 HG22 VAL A  34      -2.377 -18.472   0.709  1.00  0.00      A    H
ATOM    460 HG23 VAL A  34      -0.922 -19.013  -0.244  1.00  0.00      A    H
ATOM    461  C   VAL A  34      -2.682 -17.466  -3.824  1.00  0.00      A    C
ATOM    462  O   VAL A  34      -2.686 -18.263  -4.822  1.00  0.00      A    O
ATOM    463  N   GLU A  35      -3.357 -16.314  -3.876  1.00  0.00      A    N
ATOM    464  HN  GLU A  35      -3.469 -15.669  -3.124  1.00  0.00      A    H
ATOM    465  CA  GLU A  35      -4.071 -15.895  -5.187  1.00  0.00      A    C
ATOM    466  HA  GLU A  35      -4.898 -16.588  -5.240  1.00  0.00      A    H
ATOM    467  CB  GLU A  35      -4.464 -14.458  -5.221  1.00  0.00      A    C
ATOM    468  HB1 GLU A  35      -3.570 -13.799  -5.241  1.00  0.00      A    H
ATOM    469  HB2 GLU A  35      -5.129 -14.196  -6.071  1.00  0.00      A    H
ATOM    470  CG  GLU A  35      -5.214 -13.921  -3.974  1.00  0.00      A    C
ATOM    471  HG1 GLU A  35      -6.074 -14.617  -3.875  1.00  0.00      A    H
ATOM    472  HG2 GLU A  35      -4.584 -14.018  -3.064  1.00  0.00      A    H
ATOM    473  CD  GLU A  35      -5.479 -12.402  -3.999  1.00  0.00      A    C
ATOM    474  OE1 GLU A  35      -5.363 -11.767  -5.118  1.00  0.00      A    O
ATOM    475  OE2 GLU A  35      -5.911 -11.848  -2.968  1.00  0.00      A    O
ATOM    476  C   GLU A  35      -3.251 -16.132  -6.466  1.00  0.00      A    C
ATOM    477  O   GLU A  35      -3.725 -16.536  -7.529  1.00  0.00      A    O
ATOM    478  N   GLY A  36      -1.907 -15.761  -6.386  1.00  0.00      A    N
ATOM    479  HN  GLY A  36      -1.664 -15.729  -5.419  1.00  0.00      A    H
ATOM    480  CA  GLY A  36      -0.897 -15.818  -7.485  1.00  0.00      A    C
ATOM    481  HA1 GLY A  36      -1.376 -15.444  -8.378  1.00  0.00      A    H
ATOM    482  HA2 GLY A  36      -0.044 -15.234  -7.172  1.00  0.00      A    H
ATOM    483  C   GLY A  36      -0.285 -17.181  -7.736  1.00  0.00      A    C
ATOM    484  O   GLY A  36      -0.135 -17.526  -8.850  1.00  0.00      A    O
ATOM    485  N   ILE A  37       0.081 -17.869  -6.643  1.00  0.00      A    N
ATOM    486  HN  ILE A  37      -0.068 -17.476  -5.739  1.00  0.00      A    H
ATOM    487  CA  ILE A  37       0.800 -19.162  -6.843  1.00  0.00      A    C
ATOM    488  HA  ILE A  37       1.335 -19.117  -7.780  1.00  0.00      A    H
ATOM    489  CB  ILE A  37       1.818 -19.485  -5.782  1.00  0.00      A    C
ATOM    490  HB  ILE A  37       2.344 -20.381  -6.175  1.00  0.00      A    H
ATOM    491  CG2 ILE A  37       2.819 -18.298  -5.815  1.00  0.00      A    C
ATOM    492 HG21 ILE A  37       3.165 -18.096  -6.851  1.00  0.00      A    H
ATOM    493 HG22 ILE A  37       2.370 -17.392  -5.355  1.00  0.00      A    H
ATOM    494 HG23 ILE A  37       3.683 -18.645  -5.209  1.00  0.00      A    H
ATOM    495  CG1 ILE A  37       1.222 -19.668  -4.364  1.00  0.00      A    C
ATOM    496 HG11 ILE A  37       2.154 -19.514  -3.779  1.00  0.00      A    H
ATOM    497 HG12 ILE A  37       0.474 -18.882  -4.123  1.00  0.00      A    H
ATOM    498  CD  ILE A  37       0.663 -21.098  -4.061  1.00  0.00      A    C
ATOM    499  HD1 ILE A  37       1.159 -21.391  -3.111  1.00  0.00      A    H
ATOM    500  HD2 ILE A  37      -0.435 -20.941  -4.122  1.00  0.00      A    H
ATOM    501  HD3 ILE A  37       1.007 -21.771  -4.875  1.00  0.00      A    H
ATOM    502  C   ILE A  37      -0.165 -20.337  -7.148  1.00  0.00      A    C
ATOM    503  O   ILE A  37       0.301 -21.250  -7.832  1.00  0.00      A    O
ATOM    504  N   ASN A  38      -1.382 -20.327  -6.684  1.00  0.00      A    N
ATOM    505  HN  ASN A  38      -1.865 -19.564  -6.261  1.00  0.00      A    H
ATOM    506  CA  ASN A  38      -2.239 -21.451  -6.799  1.00  0.00      A    C
ATOM    507  HA  ASN A  38      -1.708 -22.392  -6.786  1.00  0.00      A    H
ATOM    508  CB  ASN A  38      -3.329 -21.496  -5.680  1.00  0.00      A    C
ATOM    509  HB1 ASN A  38      -2.898 -20.952  -4.813  1.00  0.00      A    H
ATOM    510  HB2 ASN A  38      -4.176 -20.859  -6.013  1.00  0.00      A    H
ATOM    511  CG  ASN A  38      -3.602 -22.903  -5.226  1.00  0.00      A    C
ATOM    512  OD1 ASN A  38      -3.335 -23.286  -4.064  1.00  0.00      A    O
ATOM    513  ND2 ASN A  38      -4.117 -23.816  -6.096  1.00  0.00      A    N
ATOM    514 HD21 ASN A  38      -4.277 -24.739  -5.748  1.00  0.00      A    H
ATOM    515 HD22 ASN A  38      -4.258 -23.605  -7.063  1.00  0.00      A    H
ATOM    516  C   ASN A  38      -2.905 -21.385  -8.137  1.00  0.00      A    C
ATOM    517  O   ASN A  38      -3.291 -22.406  -8.682  1.00  0.00      A    O
ATOM    518  N   LYS A  39      -3.071 -20.219  -8.683  1.00  0.00      A    N
ATOM    519  HN  LYS A  39      -2.735 -19.421  -8.189  1.00  0.00      A    H
ATOM    520  CA  LYS A  39      -3.713 -20.025 -10.024  1.00  0.00      A    C
ATOM    521  HA  LYS A  39      -4.591 -20.647 -10.120  1.00  0.00      A    H
ATOM    522  CB  LYS A  39      -4.031 -18.543 -10.094  1.00  0.00      A    C
ATOM    523  HB1 LYS A  39      -4.601 -18.213  -9.200  1.00  0.00      A    H
ATOM    524  HB2 LYS A  39      -3.064 -18.003 -10.008  1.00  0.00      A    H
ATOM    525  CG  LYS A  39      -4.742 -18.052 -11.342  1.00  0.00      A    C
ATOM    526  HG1 LYS A  39      -4.888 -16.958 -11.218  1.00  0.00      A    H
ATOM    527  HG2 LYS A  39      -4.111 -18.123 -12.254  1.00  0.00      A    H
ATOM    528  CD  LYS A  39      -6.062 -18.678 -11.629  1.00  0.00      A    C
ATOM    529  HD1 LYS A  39      -5.869 -19.746 -11.867  1.00  0.00      A    H
ATOM    530  HD2 LYS A  39      -6.692 -18.586 -10.719  1.00  0.00      A    H
ATOM    531  CE  LYS A  39      -6.848 -17.993 -12.797  1.00  0.00      A    C
ATOM    532  HE1 LYS A  39      -6.940 -16.887 -12.745  1.00  0.00      A    H
ATOM    533  HE2 LYS A  39      -6.391 -18.304 -13.761  1.00  0.00      A    H
ATOM    534  NZ  LYS A  39      -8.256 -18.465 -12.928  1.00  0.00      A    N
ATOM    535  HZ1 LYS A  39      -8.769 -18.015 -12.143  1.00  0.00      A    H
ATOM    536  HZ2 LYS A  39      -8.769 -18.191 -13.790  1.00  0.00      A    H
ATOM    537  HZ3 LYS A  39      -8.449 -19.479 -12.805  1.00  0.00      A    H
ATOM    538  C   LYS A  39      -2.710 -20.403 -11.102  1.00  0.00      A    C
ATOM    539  O   LYS A  39      -2.978 -21.132 -12.058  1.00  0.00      A    O
ATOM    540  N   ILE A  40      -1.410 -19.984 -10.918  1.00  0.00      A    N
ATOM    541  HN  ILE A  40      -1.162 -19.399 -10.150  1.00  0.00      A    H
ATOM    542  CA  ILE A  40      -0.284 -20.360 -11.847  1.00  0.00      A    C
ATOM    543  HA  ILE A  40      -0.590 -20.010 -12.822  1.00  0.00      A    H
ATOM    544  CB  ILE A  40       0.929 -19.492 -11.390  1.00  0.00      A    C
ATOM    545  HB  ILE A  40       0.910 -19.332 -10.290  1.00  0.00      A    H
ATOM    546  CG2 ILE A  40       2.306 -20.126 -11.794  1.00  0.00      A    C
ATOM    547 HG21 ILE A  40       3.029 -19.330 -11.513  1.00  0.00      A    H
ATOM    548 HG22 ILE A  40       2.626 -21.054 -11.273  1.00  0.00      A    H
ATOM    549 HG23 ILE A  40       2.368 -20.421 -12.863  1.00  0.00      A    H
ATOM    550  CG1 ILE A  40       0.739 -18.178 -12.098  1.00  0.00      A    C
ATOM    551 HG11 ILE A  40       1.054 -18.206 -13.163  1.00  0.00      A    H
ATOM    552 HG12 ILE A  40      -0.335 -17.893 -12.094  1.00  0.00      A    H
ATOM    553  CD  ILE A  40       1.595 -16.986 -11.501  1.00  0.00      A    C
ATOM    554  HD1 ILE A  40       1.727 -17.023 -10.398  1.00  0.00      A    H
ATOM    555  HD2 ILE A  40       2.605 -17.164 -11.931  1.00  0.00      A    H
ATOM    556  HD3 ILE A  40       1.221 -15.978 -11.780  1.00  0.00      A    H
ATOM    557  C   ILE A  40      -0.082 -21.850 -12.049  1.00  0.00      A    C
ATOM    558  O   ILE A  40      -0.145 -22.301 -13.207  1.00  0.00      A    O
ATOM    559  N   SER A  41       0.101 -22.715 -11.006  1.00  0.00      A    N
ATOM    560  HN  SER A  41       0.041 -22.414 -10.057  1.00  0.00      A    H
ATOM    561  CA  SER A  41       0.444 -24.119 -11.098  1.00  0.00      A    C
ATOM    562  HA  SER A  41       1.085 -24.259 -11.956  1.00  0.00      A    H
ATOM    563  CB  SER A  41       1.365 -24.640  -9.898  1.00  0.00      A    C
ATOM    564  HB1 SER A  41       1.579 -25.731  -9.890  1.00  0.00      A    H
ATOM    565  HB2 SER A  41       2.270 -23.998  -9.948  1.00  0.00      A    H
ATOM    566  OG  SER A  41       0.694 -24.404  -8.666  1.00  0.00      A    O
ATOM    567  HG1 SER A  41       1.042 -23.601  -8.270  1.00  0.00      A    H
ATOM    568  C   SER A  41      -0.719 -25.075 -11.404  1.00  0.00      A    C
ATOM    569  O   SER A  41      -0.893 -25.474 -12.580  1.00  0.00      A    O
ATOM    570  N   THR A  42      -1.584 -25.382 -10.423  1.00  0.00      A    N
ATOM    571  HN  THR A  42      -1.437 -24.959  -9.532  1.00  0.00      A    H
ATOM    572  CA  THR A  42      -2.664 -26.344 -10.549  1.00  0.00      A    C
ATOM    573  HA  THR A  42      -2.268 -27.233 -11.018  1.00  0.00      A    H
ATOM    574  CB  THR A  42      -3.284 -26.696  -9.216  1.00  0.00      A    C
ATOM    575  HB  THR A  42      -3.953 -27.581  -9.285  1.00  0.00      A    H
ATOM    576  OG1 THR A  42      -3.794 -25.493  -8.591  1.00  0.00      A    O
ATOM    577  HG1 THR A  42      -4.708 -25.589  -8.313  1.00  0.00      A    H
ATOM    578  CG2 THR A  42      -2.288 -27.161  -8.207  1.00  0.00      A    C
ATOM    579 HG21 THR A  42      -1.840 -28.147  -8.453  1.00  0.00      A    H
ATOM    580 HG22 THR A  42      -1.443 -26.443  -8.133  1.00  0.00      A    H
ATOM    581 HG23 THR A  42      -2.705 -27.206  -7.179  1.00  0.00      A    H
ATOM    582  C   THR A  42      -3.780 -25.752 -11.474  1.00  0.00      A    C
ATOM    583  O   THR A  42      -4.310 -26.469 -12.325  1.00  0.00      A    O
ATOM    584  N   GLY A  43      -4.198 -24.428 -11.389  1.00  0.00      A    N
ATOM    585  HN  GLY A  43      -3.672 -23.816 -10.804  1.00  0.00      A    H
ATOM    586  CA  GLY A  43      -5.146 -23.786 -12.295  1.00  0.00      A    C
ATOM    587  HA1 GLY A  43      -4.696 -22.938 -12.789  1.00  0.00      A    H
ATOM    588  HA2 GLY A  43      -5.533 -24.489 -13.018  1.00  0.00      A    H
ATOM    589  C   GLY A  43      -6.360 -23.193 -11.687  1.00  0.00      A    C
ATOM    590  O   GLY A  43      -6.557 -21.965 -11.741  1.00  0.00      A    O
ATOM    591  N   SER A  44      -7.229 -24.048 -11.172  1.00  0.00      A    N
ATOM    592  HN  SER A  44      -7.046 -25.027 -11.209  1.00  0.00      A    H
ATOM    593  CA  SER A  44      -8.493 -23.655 -10.697  1.00  0.00      A    C
ATOM    594  HA  SER A  44      -9.051 -22.994 -11.344  1.00  0.00      A    H
ATOM    595  CB  SER A  44      -9.528 -24.807 -10.656  1.00  0.00      A    C
ATOM    596  HB1 SER A  44      -9.678 -25.312 -11.635  1.00  0.00      A    H
ATOM    597  HB2 SER A  44      -9.209 -25.594  -9.941  1.00  0.00      A    H
ATOM    598  OG  SER A  44     -10.839 -24.317 -10.338  1.00  0.00      A    O
ATOM    599  HG1 SER A  44     -11.400 -24.967 -10.766  1.00  0.00      A    H
ATOM    600  C   SER A  44      -8.333 -23.017  -9.290  1.00  0.00      A    C
ATOM    601  O   SER A  44      -7.861 -23.722  -8.374  1.00  0.00      A    O
ATOM    602  N   LEU A  45      -8.732 -21.770  -9.134  1.00  0.00      A    N
ATOM    603  HN  LEU A  45      -9.072 -21.281  -9.934  1.00  0.00      A    H
ATOM    604  CA  LEU A  45      -8.565 -20.948  -7.936  1.00  0.00      A    C
ATOM    605  HA  LEU A  45      -7.843 -21.485  -7.341  1.00  0.00      A    H
ATOM    606  CB  LEU A  45      -8.045 -19.550  -8.275  1.00  0.00      A    C
ATOM    607  HB1 LEU A  45      -7.216 -19.776  -8.978  1.00  0.00      A    H
ATOM    608  HB2 LEU A  45      -8.903 -19.064  -8.788  1.00  0.00      A    H
ATOM    609  CG  LEU A  45      -7.497 -18.726  -7.098  1.00  0.00      A    C
ATOM    610  HG  LEU A  45      -8.305 -18.897  -6.356  1.00  0.00      A    H
ATOM    611  CD1 LEU A  45      -6.236 -19.241  -6.482  1.00  0.00      A    C
ATOM    612 HD11 LEU A  45      -6.260 -20.349  -6.401  1.00  0.00      A    H
ATOM    613 HD12 LEU A  45      -5.323 -19.029  -7.078  1.00  0.00      A    H
ATOM    614 HD13 LEU A  45      -6.268 -18.703  -5.510  1.00  0.00      A    H
ATOM    615  CD2 LEU A  45      -7.501 -17.254  -7.624  1.00  0.00      A    C
ATOM    616 HD21 LEU A  45      -7.264 -16.613  -6.748  1.00  0.00      A    H
ATOM    617 HD22 LEU A  45      -6.709 -17.000  -8.360  1.00  0.00      A    H
ATOM    618 HD23 LEU A  45      -8.467 -16.911  -8.051  1.00  0.00      A    H
ATOM    619  C   LEU A  45      -9.900 -20.878  -7.141  1.00  0.00      A    C
ATOM    620  O   LEU A  45     -11.001 -20.613  -7.687  1.00  0.00      A    O
ATOM    621  N   VAL A  46      -9.792 -21.154  -5.802  1.00  0.00      A    N
ATOM    622  HN  VAL A  46      -8.922 -21.429  -5.400  1.00  0.00      A    H
ATOM    623  CA  VAL A  46     -10.927 -20.895  -4.878  1.00  0.00      A    C
ATOM    624  HA  VAL A  46     -11.828 -20.879  -5.473  1.00  0.00      A    H
ATOM    625  CB  VAL A  46     -10.991 -22.052  -3.826  1.00  0.00      A    C
ATOM    626  HB  VAL A  46      -9.992 -22.356  -3.448  1.00  0.00      A    H
ATOM    627  CG1 VAL A  46     -12.057 -21.776  -2.721  1.00  0.00      A    C
ATOM    628 HG11 VAL A  46     -12.334 -22.600  -2.029  1.00  0.00      A    H
ATOM    629 HG12 VAL A  46     -11.856 -20.855  -2.133  1.00  0.00      A    H
ATOM    630 HG13 VAL A  46     -13.014 -21.609  -3.259  1.00  0.00      A    H
ATOM    631  CG2 VAL A  46     -11.438 -23.291  -4.625  1.00  0.00      A    C
ATOM    632 HG21 VAL A  46     -11.730 -24.112  -3.936  1.00  0.00      A    H
ATOM    633 HG22 VAL A  46     -12.301 -22.951  -5.237  1.00  0.00      A    H
ATOM    634 HG23 VAL A  46     -10.546 -23.632  -5.192  1.00  0.00      A    H
ATOM    635  C   VAL A  46     -10.611 -19.601  -4.159  1.00  0.00      A    C
ATOM    636  O   VAL A  46      -9.487 -19.257  -3.811  1.00  0.00      A    O
ATOM    637  N   SER A  47     -11.647 -18.770  -3.815  1.00  0.00      A    N
ATOM    638  HN  SER A  47     -12.595 -18.920  -4.084  1.00  0.00      A    H
ATOM    639  CA  SER A  47     -11.432 -17.507  -3.047  1.00  0.00      A    C
ATOM    640  HA  SER A  47     -10.471 -17.059  -3.254  1.00  0.00      A    H
ATOM    641  CB  SER A  47     -12.562 -16.427  -3.202  1.00  0.00      A    C
ATOM    642  HB1 SER A  47     -12.908 -16.401  -4.258  1.00  0.00      A    H
ATOM    643  HB2 SER A  47     -13.462 -16.678  -2.602  1.00  0.00      A    H
ATOM    644  OG  SER A  47     -12.087 -15.183  -2.675  1.00  0.00      A    O
ATOM    645  HG1 SER A  47     -12.866 -14.830  -2.240  1.00  0.00      A    H
ATOM    646  C   SER A  47     -11.367 -17.889  -1.572  1.00  0.00      A    C
ATOM    647  O   SER A  47     -12.363 -18.438  -1.027  1.00  0.00      A    O
ATOM    648  N   LEU A  48     -10.200 -17.692  -0.916  1.00  0.00      A    N
ATOM    649  HN  LEU A  48      -9.432 -17.310  -1.424  1.00  0.00      A    H
ATOM    650  CA  LEU A  48      -9.978 -18.209   0.444  1.00  0.00      A    C
ATOM    651  HA  LEU A  48     -10.553 -19.113   0.580  1.00  0.00      A    H
ATOM    652  CB  LEU A  48      -8.485 -18.494   0.700  1.00  0.00      A    C
ATOM    653  HB1 LEU A  48      -7.958 -17.516   0.684  1.00  0.00      A    H
ATOM    654  HB2 LEU A  48      -8.245 -18.915   1.700  1.00  0.00      A    H
ATOM    655  CG  LEU A  48      -7.941 -19.533  -0.270  1.00  0.00      A    C
ATOM    656  HG  LEU A  48      -8.054 -19.292  -1.349  1.00  0.00      A    H
ATOM    657  CD1 LEU A  48      -6.385 -19.424  -0.188  1.00  0.00      A    C
ATOM    658 HD11 LEU A  48      -5.828 -19.922  -1.011  1.00  0.00      A    H
ATOM    659 HD12 LEU A  48      -6.209 -18.356  -0.438  1.00  0.00      A    H
ATOM    660 HD13 LEU A  48      -5.973 -19.681   0.811  1.00  0.00      A    H
ATOM    661  CD2 LEU A  48      -8.457 -20.891   0.041  1.00  0.00      A    C
ATOM    662 HD21 LEU A  48      -7.808 -21.574  -0.548  1.00  0.00      A    H
ATOM    663 HD22 LEU A  48      -8.287 -21.005   1.133  1.00  0.00      A    H
ATOM    664 HD23 LEU A  48      -9.513 -21.084  -0.247  1.00  0.00      A    H
ATOM    665  C   LEU A  48     -10.364 -17.225   1.496  1.00  0.00      A    C
ATOM    666  O   LEU A  48     -10.595 -16.007   1.312  1.00  0.00      A    O
ATOM    667  N   SER A  49     -10.339 -17.782   2.763  1.00  0.00      A    N
ATOM    668  HN  SER A  49     -10.190 -18.749   2.951  1.00  0.00      A    H
ATOM    669  CA  SER A  49     -10.576 -17.004   3.959  1.00  0.00      A    C
ATOM    670  HA  SER A  49     -11.207 -16.139   3.820  1.00  0.00      A    H
ATOM    671  CB  SER A  49     -11.347 -17.796   5.064  1.00  0.00      A    C
ATOM    672  HB1 SER A  49     -12.162 -18.397   4.608  1.00  0.00      A    H
ATOM    673  HB2 SER A  49     -10.674 -18.432   5.680  1.00  0.00      A    H
ATOM    674  OG  SER A  49     -11.914 -17.007   6.023  1.00  0.00      A    O
ATOM    675  HG1 SER A  49     -12.869 -17.012   5.919  1.00  0.00      A    H
ATOM    676  C   SER A  49      -9.275 -16.437   4.646  1.00  0.00      A    C
ATOM    677  O   SER A  49      -8.716 -17.056   5.550  1.00  0.00      A    O
ATOM    678  N   GLU A  50      -8.961 -15.169   4.390  1.00  0.00      A    N
ATOM    679  HN  GLU A  50      -9.360 -14.644   3.642  1.00  0.00      A    H
ATOM    680  CA  GLU A  50      -8.252 -14.376   5.369  1.00  0.00      A    C
ATOM    681  HA  GLU A  50      -7.241 -14.752   5.409  1.00  0.00      A    H
ATOM    682  CB  GLU A  50      -8.141 -12.961   4.855  1.00  0.00      A    C
ATOM    683  HB1 GLU A  50      -9.177 -12.708   4.544  1.00  0.00      A    H
ATOM    684  HB2 GLU A  50      -7.655 -12.235   5.542  1.00  0.00      A    H
ATOM    685  CG  GLU A  50      -7.221 -12.792   3.611  1.00  0.00      A    C
ATOM    686  HG1 GLU A  50      -6.674 -11.826   3.569  1.00  0.00      A    H
ATOM    687  HG2 GLU A  50      -6.362 -13.495   3.608  1.00  0.00      A    H
ATOM    688  CD  GLU A  50      -7.923 -12.911   2.267  1.00  0.00      A    C
ATOM    689  OE1 GLU A  50      -9.110 -13.160   2.135  1.00  0.00      A    O
ATOM    690  OE2 GLU A  50      -7.189 -12.797   1.292  1.00  0.00      A    O
ATOM    691  C   GLU A  50      -8.788 -14.251   6.812  1.00  0.00      A    C
ATOM    692  O   GLU A  50      -8.061 -14.078   7.791  1.00  0.00      A    O
ATOM    693  N   GLN A  51     -10.104 -14.315   6.963  1.00  0.00      A    N
ATOM    694  HN  GLN A  51     -10.729 -14.514   6.212  1.00  0.00      A    H
ATOM    695  CA  GLN A  51     -10.864 -14.313   8.170  1.00  0.00      A    C
ATOM    696  HA  GLN A  51     -10.483 -13.430   8.660  1.00  0.00      A    H
ATOM    697  CB  GLN A  51     -12.456 -14.265   8.064  1.00  0.00      A    C
ATOM    698  HB1 GLN A  51     -12.669 -13.554   7.238  1.00  0.00      A    H
ATOM    699  HB2 GLN A  51     -12.877 -15.252   7.777  1.00  0.00      A    H
ATOM    700  CG  GLN A  51     -13.127 -13.881   9.427  1.00  0.00      A    C
ATOM    701  HG1 GLN A  51     -14.214 -13.977   9.215  1.00  0.00      A    H
ATOM    702  HG2 GLN A  51     -12.996 -14.639  10.228  1.00  0.00      A    H
ATOM    703  CD  GLN A  51     -12.819 -12.454  10.029  1.00  0.00      A    C
ATOM    704  OE1 GLN A  51     -13.061 -11.410   9.416  1.00  0.00      A    O
ATOM    705  NE2 GLN A  51     -12.486 -12.436  11.293  1.00  0.00      A    N
ATOM    706 HE21 GLN A  51     -12.314 -11.596  11.806  1.00  0.00      A    H
ATOM    707 HE22 GLN A  51     -12.349 -13.301  11.775  1.00  0.00      A    H
ATOM    708  C   GLN A  51     -10.521 -15.375   9.096  1.00  0.00      A    C
ATOM    709  O   GLN A  51     -10.087 -15.044  10.236  1.00  0.00      A    O
ATOM    710  N   GLU A  52     -10.447 -16.646   8.653  1.00  0.00      A    N
ATOM    711  HN  GLU A  52     -10.742 -16.812   7.716  1.00  0.00      A    H
ATOM    712  CA  GLU A  52     -10.004 -17.847   9.372  1.00  0.00      A    C
ATOM    713  HA  GLU A  52     -10.818 -18.192   9.992  1.00  0.00      A    H
ATOM    714  CB  GLU A  52      -9.621 -18.970   8.340  1.00  0.00      A    C
ATOM    715  HB1 GLU A  52     -10.424 -19.097   7.583  1.00  0.00      A    H
ATOM    716  HB2 GLU A  52      -8.789 -18.671   7.669  1.00  0.00      A    H
ATOM    717  CG  GLU A  52      -9.472 -20.372   8.942  1.00  0.00      A    C
ATOM    718  HG1 GLU A  52      -8.780 -20.327   9.810  1.00  0.00      A    H
ATOM    719  HG2 GLU A  52     -10.486 -20.751   9.190  1.00  0.00      A    H
ATOM    720  CD  GLU A  52      -8.912 -21.410   8.005  1.00  0.00      A    C
ATOM    721  OE1 GLU A  52      -9.673 -21.737   7.022  1.00  0.00      A    O
ATOM    722  OE2 GLU A  52      -7.711 -21.888   8.258  1.00  0.00      A    O
ATOM    723  C   GLU A  52      -8.812 -17.577  10.319  1.00  0.00      A    C
ATOM    724  O   GLU A  52      -8.872 -17.807  11.559  1.00  0.00      A    O
ATOM    725  N   LEU A  53      -7.738 -17.003   9.825  1.00  0.00      A    N
ATOM    726  HN  LEU A  53      -7.728 -16.915   8.832  1.00  0.00      A    H
ATOM    727  CA  LEU A  53      -6.537 -16.651  10.546  1.00  0.00      A    C
ATOM    728  HA  LEU A  53      -6.163 -17.539  11.032  1.00  0.00      A    H
ATOM    729  CB  LEU A  53      -5.344 -16.213   9.644  1.00  0.00      A    C
ATOM    730  HB1 LEU A  53      -5.760 -15.408   9.001  1.00  0.00      A    H
ATOM    731  HB2 LEU A  53      -4.463 -15.777  10.162  1.00  0.00      A    H
ATOM    732  CG  LEU A  53      -4.673 -17.257   8.682  1.00  0.00      A    C
ATOM    733  HG  LEU A  53      -4.443 -18.142   9.314  1.00  0.00      A    H
ATOM    734  CD1 LEU A  53      -5.647 -17.701   7.557  1.00  0.00      A    C
ATOM    735 HD11 LEU A  53      -5.057 -18.210   6.765  1.00  0.00      A    H
ATOM    736 HD12 LEU A  53      -6.447 -18.379   7.925  1.00  0.00      A    H
ATOM    737 HD13 LEU A  53      -6.076 -16.825   7.026  1.00  0.00      A    H
ATOM    738  CD2 LEU A  53      -3.409 -16.656   8.126  1.00  0.00      A    C
ATOM    739 HD21 LEU A  53      -3.630 -15.948   7.299  1.00  0.00      A    H
ATOM    740 HD22 LEU A  53      -2.777 -16.147   8.885  1.00  0.00      A    H
ATOM    741 HD23 LEU A  53      -2.809 -17.519   7.765  1.00  0.00      A    H
ATOM    742  C   LEU A  53      -6.820 -15.551  11.624  1.00  0.00      A    C
ATOM    743  O   LEU A  53      -6.362 -15.671  12.783  1.00  0.00      A    O
ATOM    744  N   ILE A  54      -7.505 -14.510  11.243  1.00  0.00      A    N
ATOM    745  HN  ILE A  54      -7.996 -14.557  10.377  1.00  0.00      A    H
ATOM    746  CA  ILE A  54      -7.754 -13.331  12.067  1.00  0.00      A    C
ATOM    747  HA  ILE A  54      -6.854 -12.920  12.500  1.00  0.00      A    H
ATOM    748  CB  ILE A  54      -8.351 -12.266  11.182  1.00  0.00      A    C
ATOM    749  HB  ILE A  54      -9.145 -12.642  10.502  1.00  0.00      A    H
ATOM    750  CG2 ILE A  54      -8.863 -11.125  12.056  1.00  0.00      A    C
ATOM    751 HG21 ILE A  54      -9.680 -11.290  12.790  1.00  0.00      A    H
ATOM    752 HG22 ILE A  54      -7.997 -10.649  12.564  1.00  0.00      A    H
ATOM    753 HG23 ILE A  54      -9.127 -10.262  11.408  1.00  0.00      A    H
ATOM    754  CG1 ILE A  54      -7.308 -11.776  10.108  1.00  0.00      A    C
ATOM    755 HG11 ILE A  54      -6.452 -11.378  10.695  1.00  0.00      A    H
ATOM    756 HG12 ILE A  54      -6.864 -12.691   9.662  1.00  0.00      A    H
ATOM    757  CD  ILE A  54      -7.623 -10.788   9.037  1.00  0.00      A    C
ATOM    758  HD1 ILE A  54      -7.218  -9.779   9.265  1.00  0.00      A    H
ATOM    759  HD2 ILE A  54      -7.107 -11.136   8.117  1.00  0.00      A    H
ATOM    760  HD3 ILE A  54      -8.706 -10.809   8.791  1.00  0.00      A    H
ATOM    761  C   ILE A  54      -8.628 -13.679  13.303  1.00  0.00      A    C
ATOM    762  O   ILE A  54      -8.390 -13.088  14.377  1.00  0.00      A    O
ATOM    763  N   ASP A  55      -9.628 -14.682  13.130  1.00  0.00      A    N
ATOM    764  HN  ASP A  55      -9.840 -15.032  12.221  1.00  0.00      A    H
ATOM    765  CA  ASP A  55     -10.323 -15.249  14.263  1.00  0.00      A    C
ATOM    766  HA  ASP A  55     -10.476 -14.464  14.989  1.00  0.00      A    H
ATOM    767  CB  ASP A  55     -11.523 -16.011  13.717  1.00  0.00      A    C
ATOM    768  HB1 ASP A  55     -11.269 -16.467  12.736  1.00  0.00      A    H
ATOM    769  HB2 ASP A  55     -11.923 -16.767  14.426  1.00  0.00      A    H
ATOM    770  CG  ASP A  55     -12.724 -15.068  13.588  1.00  0.00      A    C
ATOM    771  OD1 ASP A  55     -12.728 -14.005  14.117  1.00  0.00      A    O
ATOM    772  OD2 ASP A  55     -13.632 -15.424  12.846  1.00  0.00      A    O
ATOM    773  C   ASP A  55      -9.405 -16.270  15.063  1.00  0.00      A    C
ATOM    774  O   ASP A  55      -9.391 -16.293  16.310  1.00  0.00      A    O
ATOM    775  N   CYS A  56      -8.679 -17.190  14.330  1.00  0.00      A    N
ATOM    776  HN  CYS A  56      -8.603 -17.109  13.339  1.00  0.00      A    H
ATOM    777  CA  CYS A  56      -8.056 -18.321  14.960  1.00  0.00      A    C
ATOM    778  HA  CYS A  56      -8.700 -18.681  15.749  1.00  0.00      A    H
ATOM    779  CB  CYS A  56      -7.756 -19.510  13.987  1.00  0.00      A    C
ATOM    780  HB1 CYS A  56      -7.143 -19.068  13.173  1.00  0.00      A    H
ATOM    781  HB2 CYS A  56      -7.124 -20.263  14.505  1.00  0.00      A    H
ATOM    782  SG  CYS A  56      -9.316 -20.411  13.448  1.00  0.00      A    S
ATOM    783  C   CYS A  56      -6.780 -18.049  15.751  1.00  0.00      A    C
ATOM    784  O   CYS A  56      -6.720 -18.552  16.884  1.00  0.00      A    O
ATOM    785  N   ASP A  57      -5.686 -17.497  15.190  1.00  0.00      A    N
ATOM    786  HN  ASP A  57      -5.745 -17.080  14.287  1.00  0.00      A    H
ATOM    787  CA  ASP A  57      -4.391 -17.560  15.766  1.00  0.00      A    C
ATOM    788  HA  ASP A  57      -4.240 -18.459  16.345  1.00  0.00      A    H
ATOM    789  CB  ASP A  57      -3.241 -17.793  14.782  1.00  0.00      A    C
ATOM    790  HB1 ASP A  57      -3.499 -18.626  14.094  1.00  0.00      A    H
ATOM    791  HB2 ASP A  57      -3.081 -16.852  14.213  1.00  0.00      A    H
ATOM    792  CG  ASP A  57      -1.895 -18.141  15.553  1.00  0.00      A    C
ATOM    793  OD1 ASP A  57      -0.849 -18.230  14.843  1.00  0.00      A    O
ATOM    794  OD2 ASP A  57      -1.839 -18.348  16.800  1.00  0.00      A    O
ATOM    795  C   ASP A  57      -4.028 -16.395  16.738  1.00  0.00      A    C
ATOM    796  O   ASP A  57      -3.821 -15.256  16.312  1.00  0.00      A    O
ATOM    797  N   THR A  58      -4.032 -16.703  18.053  1.00  0.00      A    N
ATOM    798  HN  THR A  58      -4.197 -17.673  18.213  1.00  0.00      A    H
ATOM    799  CA  THR A  58      -3.816 -15.811  19.211  1.00  0.00      A    C
ATOM    800  HA  THR A  58      -3.626 -14.803  18.871  1.00  0.00      A    H
ATOM    801  CB  THR A  58      -5.015 -15.616  20.209  1.00  0.00      A    C
ATOM    802  HB  THR A  58      -4.821 -14.849  20.990  1.00  0.00      A    H
ATOM    803  OG1 THR A  58      -5.418 -16.831  20.822  1.00  0.00      A    O
ATOM    804  HG1 THR A  58      -6.090 -16.560  21.451  1.00  0.00      A    H
ATOM    805  CG2 THR A  58      -6.253 -15.183  19.525  1.00  0.00      A    C
ATOM    806 HG21 THR A  58      -6.652 -15.846  18.728  1.00  0.00      A    H
ATOM    807 HG22 THR A  58      -7.077 -15.013  20.251  1.00  0.00      A    H
ATOM    808 HG23 THR A  58      -6.209 -14.137  19.153  1.00  0.00      A    H
ATOM    809  C   THR A  58      -2.649 -16.168  20.096  1.00  0.00      A    C
ATOM    810  O   THR A  58      -2.506 -15.597  21.244  1.00  0.00      A    O
ATOM    811  N   SER A  59      -1.823 -17.148  19.664  1.00  0.00      A    N
ATOM    812  HN  SER A  59      -1.920 -17.653  18.810  1.00  0.00      A    H
ATOM    813  CA  SER A  59      -0.654 -17.608  20.400  1.00  0.00      A    C
ATOM    814  HA  SER A  59      -0.721 -17.246  21.416  1.00  0.00      A    H
ATOM    815  CB  SER A  59      -0.591 -19.138  20.559  1.00  0.00      A    C
ATOM    816  HB1 SER A  59       0.254 -19.463  21.204  1.00  0.00      A    H
ATOM    817  HB2 SER A  59      -1.508 -19.518  21.058  1.00  0.00      A    H
ATOM    818  OG  SER A  59      -0.558 -19.836  19.279  1.00  0.00      A    O
ATOM    819  HG1 SER A  59       0.021 -20.596  19.371  1.00  0.00      A    H
ATOM    820  C   SER A  59       0.606 -16.998  19.761  1.00  0.00      A    C
ATOM    821  O   SER A  59       1.433 -16.262  20.325  1.00  0.00      A    O
ATOM    822  N   TYR A  60       0.840 -17.271  18.456  1.00  0.00      A    N
ATOM    823  HN  TYR A  60       0.177 -17.889  18.039  1.00  0.00      A    H
ATOM    824  CA  TYR A  60       1.932 -16.792  17.598  1.00  0.00      A    C
ATOM    825  HA  TYR A  60       2.809 -16.595  18.197  1.00  0.00      A    H
ATOM    826  CB  TYR A  60       2.154 -17.757  16.413  1.00  0.00      A    C
ATOM    827  HB1 TYR A  60       1.170 -18.151  16.081  1.00  0.00      A    H
ATOM    828  HB2 TYR A  60       2.591 -17.206  15.553  1.00  0.00      A    H
ATOM    829  CG  TYR A  60       3.089 -18.867  16.881  1.00  0.00      A    C
ATOM    830  CD1 TYR A  60       2.666 -20.097  17.308  1.00  0.00      A    C
ATOM    831  HD1 TYR A  60       1.612 -20.293  17.185  1.00  0.00      A    H
ATOM    832  CE1 TYR A  60       3.561 -21.045  17.872  1.00  0.00      A    C
ATOM    833  HE1 TYR A  60       3.179 -22.049  17.983  1.00  0.00      A    H
ATOM    834  CZ  TYR A  60       4.905 -20.662  18.090  1.00  0.00      A    C
ATOM    835  OH  TYR A  60       5.851 -21.491  18.692  1.00  0.00      A    O
ATOM    836  HH  TYR A  60       5.476 -22.304  19.038  1.00  0.00      A    H
ATOM    837  CD2 TYR A  60       4.375 -18.489  17.072  1.00  0.00      A    C
ATOM    838  HD2 TYR A  60       4.605 -17.470  16.800  1.00  0.00      A    H
ATOM    839  CE2 TYR A  60       5.283 -19.321  17.722  1.00  0.00      A    C
ATOM    840  HE2 TYR A  60       6.254 -18.978  18.046  1.00  0.00      A    H
ATOM    841  C   TYR A  60       1.599 -15.431  16.991  1.00  0.00      A    C
ATOM    842  O   TYR A  60       2.377 -14.483  17.126  1.00  0.00      A    O
ATOM    843  N   ASN A  61       0.473 -15.350  16.259  1.00  0.00      A    N
ATOM    844  HN  ASN A  61      -0.092 -16.172  16.256  1.00  0.00      A    H
ATOM    845  CA  ASN A  61      -0.024 -14.156  15.746  1.00  0.00      A    C
ATOM    846  HA  ASN A  61       0.815 -13.589  15.372  1.00  0.00      A    H
ATOM    847  CB  ASN A  61      -0.974 -14.510  14.579  1.00  0.00      A    C
ATOM    848  HB1 ASN A  61      -1.716 -15.250  14.948  1.00  0.00      A    H
ATOM    849  HB2 ASN A  61      -1.639 -13.666  14.296  1.00  0.00      A    H
ATOM    850  CG  ASN A  61      -0.215 -15.073  13.350  1.00  0.00      A    C
ATOM    851  OD1 ASN A  61       0.528 -14.292  12.798  1.00  0.00      A    O
ATOM    852  ND2 ASN A  61      -0.242 -16.394  13.062  1.00  0.00      A    N
ATOM    853 HD21 ASN A  61       0.254 -16.747  12.269  1.00  0.00      A    H
ATOM    854 HD22 ASN A  61      -0.638 -17.056  13.699  1.00  0.00      A    H
ATOM    855  C   ASN A  61      -0.848 -13.460  16.822  1.00  0.00      A    C
ATOM    856  O   ASN A  61      -1.042 -14.036  17.921  1.00  0.00      A    O
ATOM    857  N   SER A  62      -1.341 -12.218  16.638  1.00  0.00      A    N
ATOM    858  HN  SER A  62      -1.096 -11.678  15.837  1.00  0.00      A    H
ATOM    859  CA  SER A  62      -2.307 -11.634  17.595  1.00  0.00      A    C
ATOM    860  HA  SER A  62      -2.266 -12.231  18.493  1.00  0.00      A    H
ATOM    861  CB  SER A  62      -1.983 -10.103  17.965  1.00  0.00      A    C
ATOM    862  HB1 SER A  62      -0.913 -10.169  18.257  1.00  0.00      A    H
ATOM    863  HB2 SER A  62      -2.079  -9.525  17.021  1.00  0.00      A    H
ATOM    864  OG  SER A  62      -2.760  -9.477  19.036  1.00  0.00      A    O
ATOM    865  HG1 SER A  62      -2.447  -8.584  19.196  1.00  0.00      A    H
ATOM    866  C   SER A  62      -3.716 -11.551  17.130  1.00  0.00      A    C
ATOM    867  O   SER A  62      -4.654 -12.046  17.769  1.00  0.00      A    O
ATOM    868  N   GLY A  63      -3.926 -10.919  15.978  1.00  0.00      A    N
ATOM    869  HN  GLY A  63      -3.121 -10.544  15.525  1.00  0.00      A    H
ATOM    870  CA  GLY A  63      -5.244 -10.793  15.484  1.00  0.00      A    C
ATOM    871  HA1 GLY A  63      -5.449 -11.641  14.847  1.00  0.00      A    H
ATOM    872  HA2 GLY A  63      -5.938 -10.602  16.289  1.00  0.00      A    H
ATOM    873  C   GLY A  63      -5.189  -9.540  14.677  1.00  0.00      A    C
ATOM    874  O   GLY A  63      -4.394  -9.407  13.785  1.00  0.00      A    O
ATOM    875  N   CYS A  64      -5.945  -8.455  14.982  1.00  0.00      A    N
ATOM    876  HN  CYS A  64      -6.543  -8.459  15.779  1.00  0.00      A    H
ATOM    877  CA  CYS A  64      -5.981  -7.245  14.157  1.00  0.00      A    C
ATOM    878  HA  CYS A  64      -5.911  -7.519  13.115  1.00  0.00      A    H
ATOM    879  CB  CYS A  64      -7.438  -6.554  14.358  1.00  0.00      A    C
ATOM    880  HB1 CYS A  64      -7.390  -5.515  13.968  1.00  0.00      A    H
ATOM    881  HB2 CYS A  64      -7.634  -6.582  15.451  1.00  0.00      A    H
ATOM    882  SG  CYS A  64      -8.842  -7.542  13.625  1.00  0.00      A    S
ATOM    883  C   CYS A  64      -4.935  -6.203  14.454  1.00  0.00      A    C
ATOM    884  O   CYS A  64      -5.153  -5.274  15.201  1.00  0.00      A    O
ATOM    885  N   GLY A  65      -3.765  -6.328  13.887  1.00  0.00      A    N
ATOM    886  HN  GLY A  65      -3.636  -7.144  13.331  1.00  0.00      A    H
ATOM    887  CA  GLY A  65      -2.652  -5.369  14.061  1.00  0.00      A    C
ATOM    888  HA1 GLY A  65      -2.650  -4.736  13.186  1.00  0.00      A    H
ATOM    889  HA2 GLY A  65      -2.799  -4.833  14.987  1.00  0.00      A    H
ATOM    890  C   GLY A  65      -1.236  -6.061  14.156  1.00  0.00      A    C
ATOM    891  O   GLY A  65      -0.223  -5.649  13.628  1.00  0.00      A    O
ATOM    892  N   GLY A  66      -1.189  -7.162  14.933  1.00  0.00      A    N
ATOM    893  HN  GLY A  66      -2.085  -7.425  15.281  1.00  0.00      A    H
ATOM    894  CA  GLY A  66      -0.014  -7.915  15.298  1.00  0.00      A    C
ATOM    895  HA1 GLY A  66       0.837  -7.384  14.896  1.00  0.00      A    H
ATOM    896  HA2 GLY A  66       0.138  -8.014  16.362  1.00  0.00      A    H
ATOM    897  C   GLY A  66      -0.058  -9.277  14.631  1.00  0.00      A    C
ATOM    898  O   GLY A  66      -0.807 -10.164  15.023  1.00  0.00      A    O
ATOM    899  N   GLY A  67       0.848  -9.463  13.663  1.00  0.00      A    N
ATOM    900  HN  GLY A  67       1.456  -8.774  13.277  1.00  0.00      A    H
ATOM    901  CA  GLY A  67       0.809 -10.737  12.979  1.00  0.00      A    C
ATOM    902  HA1 GLY A  67       1.014 -11.578  13.625  1.00  0.00      A    H
ATOM    903  HA2 GLY A  67      -0.078 -10.788  12.365  1.00  0.00      A    H
ATOM    904  C   GLY A  67       1.836 -10.819  11.943  1.00  0.00      A    C
ATOM    905  O   GLY A  67       2.052  -9.892  11.199  1.00  0.00      A    O
ATOM    906  N   LEU A  68       2.526 -11.943  11.709  1.00  0.00      A    N
ATOM    907  HN  LEU A  68       2.207 -12.747  12.204  1.00  0.00      A    H
ATOM    908  CA  LEU A  68       3.745 -12.026  10.838  1.00  0.00      A    C
ATOM    909  HA  LEU A  68       3.957 -11.049  10.428  1.00  0.00      A    H
ATOM    910  CB  LEU A  68       4.846 -12.493  11.740  1.00  0.00      A    C
ATOM    911  HB1 LEU A  68       4.958 -11.927  12.690  1.00  0.00      A    H
ATOM    912  HB2 LEU A  68       4.516 -13.507  12.051  1.00  0.00      A    H
ATOM    913  CG  LEU A  68       6.307 -12.420  11.214  1.00  0.00      A    C
ATOM    914  HG  LEU A  68       6.441 -12.881  10.212  1.00  0.00      A    H
ATOM    915  CD1 LEU A  68       6.903 -10.991  11.227  1.00  0.00      A    C
ATOM    916 HD11 LEU A  68       7.963 -11.006  10.894  1.00  0.00      A    H
ATOM    917 HD12 LEU A  68       6.246 -10.437  10.523  1.00  0.00      A    H
ATOM    918 HD13 LEU A  68       6.780 -10.385  12.150  1.00  0.00      A    H
ATOM    919  CD2 LEU A  68       7.063 -13.503  12.137  1.00  0.00      A    C
ATOM    920 HD21 LEU A  68       7.024 -13.138  13.185  1.00  0.00      A    H
ATOM    921 HD22 LEU A  68       6.576 -14.501  12.143  1.00  0.00      A    H
ATOM    922 HD23 LEU A  68       8.121 -13.631  11.825  1.00  0.00      A    H
ATOM    923  C   LEU A  68       3.487 -13.026   9.723  1.00  0.00      A    C
ATOM    924  O   LEU A  68       2.715 -14.002   9.857  1.00  0.00      A    O
ATOM    925  N   MET A  69       4.093 -12.887   8.554  1.00  0.00      A    N
ATOM    926  HN  MET A  69       4.835 -12.233   8.435  1.00  0.00      A    H
ATOM    927  CA  MET A  69       3.784 -13.672   7.354  1.00  0.00      A    C
ATOM    928  HA  MET A  69       2.713 -13.733   7.228  1.00  0.00      A    H
ATOM    929  CB  MET A  69       4.391 -13.110   6.040  1.00  0.00      A    C
ATOM    930  HB1 MET A  69       5.462 -12.935   6.276  1.00  0.00      A    H
ATOM    931  HB2 MET A  69       4.450 -13.921   5.284  1.00  0.00      A    H
ATOM    932  CG  MET A  69       3.935 -11.820   5.478  1.00  0.00      A    C
ATOM    933  HG1 MET A  69       2.826 -11.879   5.477  1.00  0.00      A    H
ATOM    934  HG2 MET A  69       4.257 -10.936   6.068  1.00  0.00      A    H
ATOM    935  SD  MET A  69       4.376 -11.439   3.693  1.00  0.00      A    S
ATOM    936  CE  MET A  69       6.200 -11.209   3.810  1.00  0.00      A    C
ATOM    937  HE1 MET A  69       6.708 -11.978   4.431  1.00  0.00      A    H
ATOM    938  HE2 MET A  69       6.606 -11.349   2.786  1.00  0.00      A    H
ATOM    939  HE3 MET A  69       6.540 -10.187   4.081  1.00  0.00      A    H
ATOM    940  C   MET A  69       4.198 -15.091   7.473  1.00  0.00      A    C
ATOM    941  O   MET A  69       3.583 -16.021   7.028  1.00  0.00      A    O
ATOM    942  N   ASP A  70       5.403 -15.307   8.026  1.00  0.00      A    N
ATOM    943  HN  ASP A  70       5.979 -14.515   8.216  1.00  0.00      A    H
ATOM    944  CA  ASP A  70       5.935 -16.571   8.476  1.00  0.00      A    C
ATOM    945  HA  ASP A  70       6.111 -17.210   7.623  1.00  0.00      A    H
ATOM    946  CB  ASP A  70       7.228 -16.364   9.195  1.00  0.00      A    C
ATOM    947  HB1 ASP A  70       7.099 -16.078  10.260  1.00  0.00      A    H
ATOM    948  HB2 ASP A  70       7.754 -17.336   9.306  1.00  0.00      A    H
ATOM    949  CG  ASP A  70       8.217 -15.465   8.462  1.00  0.00      A    C
ATOM    950  OD1 ASP A  70       8.350 -14.290   8.910  1.00  0.00      A    O
ATOM    951  OD2 ASP A  70       8.950 -15.918   7.557  1.00  0.00      A    O
ATOM    952  C   ASP A  70       4.936 -17.357   9.350  1.00  0.00      A    C
ATOM    953  O   ASP A  70       4.613 -18.488   9.079  1.00  0.00      A    O
ATOM    954  N   TYR A  71       4.416 -16.738  10.439  1.00  0.00      A    N
ATOM    955  HN  TYR A  71       4.720 -15.816  10.666  1.00  0.00      A    H
ATOM    956  CA  TYR A  71       3.531 -17.271  11.371  1.00  0.00      A    C
ATOM    957  HA  TYR A  71       3.908 -18.224  11.713  1.00  0.00      A    H
ATOM    958  CB  TYR A  71       3.404 -16.275  12.546  1.00  0.00      A    C
ATOM    959  HB1 TYR A  71       3.179 -15.260  12.155  1.00  0.00      A    H
ATOM    960  HB2 TYR A  71       2.551 -16.642  13.156  1.00  0.00      A    H
ATOM    961  CG  TYR A  71       4.659 -16.107  13.489  1.00  0.00      A    C
ATOM    962  CD1 TYR A  71       4.440 -15.179  14.524  1.00  0.00      A    C
ATOM    963  HD1 TYR A  71       3.459 -14.784  14.743  1.00  0.00      A    H
ATOM    964  CE1 TYR A  71       5.505 -14.782  15.296  1.00  0.00      A    C
ATOM    965  HE1 TYR A  71       5.407 -14.116  16.141  1.00  0.00      A    H
ATOM    966  CZ  TYR A  71       6.847 -15.407  15.156  1.00  0.00      A    C
ATOM    967  OH  TYR A  71       7.856 -15.059  16.115  1.00  0.00      A    O
ATOM    968  HH  TYR A  71       7.588 -14.220  16.499  1.00  0.00      A    H
ATOM    969  CD2 TYR A  71       5.899 -16.727  13.274  1.00  0.00      A    C
ATOM    970  HD2 TYR A  71       6.141 -17.351  12.427  1.00  0.00      A    H
ATOM    971  CE2 TYR A  71       7.024 -16.332  14.062  1.00  0.00      A    C
ATOM    972  HE2 TYR A  71       7.950 -16.881  13.979  1.00  0.00      A    H
ATOM    973  C   TYR A  71       2.148 -17.558  10.759  1.00  0.00      A    C
ATOM    974  O   TYR A  71       1.585 -18.643  10.989  1.00  0.00      A    O
ATOM    975  N   ALA A  72       1.696 -16.672   9.871  1.00  0.00      A    N
ATOM    976  HN  ALA A  72       2.117 -15.778   9.737  1.00  0.00      A    H
ATOM    977  CA  ALA A  72       0.608 -16.898   8.944  1.00  0.00      A    C
ATOM    978  HA  ALA A  72      -0.243 -17.026   9.597  1.00  0.00      A    H
ATOM    979  CB  ALA A  72       0.410 -15.648   8.030  1.00  0.00      A    C
ATOM    980  HB1 ALA A  72       1.362 -15.271   7.602  1.00  0.00      A    H
ATOM    981  HB2 ALA A  72      -0.263 -15.839   7.167  1.00  0.00      A    H
ATOM    982  HB3 ALA A  72      -0.124 -14.853   8.594  1.00  0.00      A    H
ATOM    983  C   ALA A  72       0.708 -18.108   8.129  1.00  0.00      A    C
ATOM    984  O   ALA A  72      -0.167 -19.001   8.148  1.00  0.00      A    O
ATOM    985  N   TYR A  73       1.811 -18.267   7.347  1.00  0.00      A    N
ATOM    986  HN  TYR A  73       2.521 -17.569   7.298  1.00  0.00      A    H
ATOM    987  CA  TYR A  73       1.945 -19.523   6.567  1.00  0.00      A    C
ATOM    988  HA  TYR A  73       1.032 -19.666   6.009  1.00  0.00      A    H
ATOM    989  CB  TYR A  73       3.201 -19.534   5.656  1.00  0.00      A    C
ATOM    990  HB1 TYR A  73       4.115 -19.634   6.279  1.00  0.00      A    H
ATOM    991  HB2 TYR A  73       3.258 -20.424   4.993  1.00  0.00      A    H
ATOM    992  CG  TYR A  73       3.311 -18.401   4.737  1.00  0.00      A    C
ATOM    993  CD1 TYR A  73       4.613 -17.852   4.627  1.00  0.00      A    C
ATOM    994  HD1 TYR A  73       5.473 -18.364   5.033  1.00  0.00      A    H
ATOM    995  CE1 TYR A  73       4.938 -16.784   3.816  1.00  0.00      A    C
ATOM    996  HE1 TYR A  73       5.973 -16.482   3.755  1.00  0.00      A    H
ATOM    997  CZ  TYR A  73       3.928 -16.224   3.055  1.00  0.00      A    C
ATOM    998  OH  TYR A  73       4.180 -15.140   2.136  1.00  0.00      A    O
ATOM    999  HH  TYR A  73       5.117 -14.932   2.157  1.00  0.00      A    H
ATOM   1000  CD2 TYR A  73       2.250 -17.824   3.990  1.00  0.00      A    C
ATOM   1001  HD2 TYR A  73       1.206 -18.097   3.982  1.00  0.00      A    H
ATOM   1002  CE2 TYR A  73       2.611 -16.693   3.216  1.00  0.00      A    C
ATOM   1003  HE2 TYR A  73       1.881 -16.210   2.584  1.00  0.00      A    H
ATOM   1004  C   TYR A  73       2.143 -20.820   7.385  1.00  0.00      A    C
ATOM   1005  O   TYR A  73       1.695 -21.922   7.027  1.00  0.00      A    O
ATOM   1006  N   LYS A  74       2.807 -20.662   8.512  1.00  0.00      A    N
ATOM   1007  HN  LYS A  74       3.138 -19.744   8.720  1.00  0.00      A    H
ATOM   1008  CA  LYS A  74       3.020 -21.742   9.546  1.00  0.00      A    C
ATOM   1009  HA  LYS A  74       3.660 -22.549   9.222  1.00  0.00      A    H
ATOM   1010  CB  LYS A  74       3.895 -21.235  10.695  1.00  0.00      A    C
ATOM   1011  HB1 LYS A  74       4.823 -20.915  10.174  1.00  0.00      A    H
ATOM   1012  HB2 LYS A  74       3.414 -20.330  11.123  1.00  0.00      A    H
ATOM   1013  CG  LYS A  74       4.190 -22.249  11.790  1.00  0.00      A    C
ATOM   1014  HG1 LYS A  74       3.257 -22.731  12.155  1.00  0.00      A    H
ATOM   1015  HG2 LYS A  74       4.695 -23.111  11.304  1.00  0.00      A    H
ATOM   1016  CD  LYS A  74       5.103 -21.830  12.898  1.00  0.00      A    C
ATOM   1017  HD1 LYS A  74       6.030 -21.371  12.494  1.00  0.00      A    H
ATOM   1018  HD2 LYS A  74       4.652 -21.000  13.485  1.00  0.00      A    H
ATOM   1019  CE  LYS A  74       5.411 -22.875  13.927  1.00  0.00      A    C
ATOM   1020  HE1 LYS A  74       6.132 -23.653  13.597  1.00  0.00      A    H
ATOM   1021  HE2 LYS A  74       5.746 -22.543  14.933  1.00  0.00      A    H
ATOM   1022  NZ  LYS A  74       4.146 -23.724  14.178  1.00  0.00      A    N
ATOM   1023  HZ1 LYS A  74       4.159 -24.288  15.052  1.00  0.00      A    H
ATOM   1024  HZ2 LYS A  74       3.389 -23.022  14.307  1.00  0.00      A    H
ATOM   1025  HZ3 LYS A  74       3.965 -24.322  13.347  1.00  0.00      A    H
ATOM   1026  C   LYS A  74       1.714 -22.265  10.084  1.00  0.00      A    C
ATOM   1027  O   LYS A  74       1.539 -23.512  10.181  1.00  0.00      A    O
ATOM   1028  N   PHE A  75       0.800 -21.342  10.438  1.00  0.00      A    N
ATOM   1029  HN  PHE A  75       1.033 -20.372  10.414  1.00  0.00      A    H
ATOM   1030  CA  PHE A  75      -0.600 -21.549  10.895  1.00  0.00      A    C
ATOM   1031  HA  PHE A  75      -0.492 -22.152  11.785  1.00  0.00      A    H
ATOM   1032  CB  PHE A  75      -1.367 -20.221  11.078  1.00  0.00      A    C
ATOM   1033  HB1 PHE A  75      -0.886 -19.574  11.843  1.00  0.00      A    H
ATOM   1034  HB2 PHE A  75      -1.397 -19.742  10.076  1.00  0.00      A    H
ATOM   1035  CG  PHE A  75      -2.775 -20.519  11.570  1.00  0.00      A    C
ATOM   1036  CD1 PHE A  75      -3.023 -20.939  12.953  1.00  0.00      A    C
ATOM   1037  HD1 PHE A  75      -2.268 -21.040  13.718  1.00  0.00      A    H
ATOM   1038  CE1 PHE A  75      -4.346 -21.382  13.251  1.00  0.00      A    C
ATOM   1039  HE1 PHE A  75      -4.585 -21.702  14.254  1.00  0.00      A    H
ATOM   1040  CZ  PHE A  75      -5.314 -21.403  12.293  1.00  0.00      A    C
ATOM   1041  HZ  PHE A  75      -6.280 -21.792  12.577  1.00  0.00      A    H
ATOM   1042  CD2 PHE A  75      -3.811 -20.485  10.634  1.00  0.00      A    C
ATOM   1043  HD2 PHE A  75      -3.642 -20.116   9.634  1.00  0.00      A    H
ATOM   1044  CE2 PHE A  75      -5.122 -20.883  11.018  1.00  0.00      A    C
ATOM   1045  HE2 PHE A  75      -5.900 -21.015  10.281  1.00  0.00      A    H
ATOM   1046  C   PHE A  75      -1.278 -22.606  10.011  1.00  0.00      A    C
ATOM   1047  O   PHE A  75      -1.767 -23.632  10.496  1.00  0.00      A    O
ATOM   1048  N   ILE A  76      -1.352 -22.357   8.662  1.00  0.00      A    N
ATOM   1049  HN  ILE A  76      -1.050 -21.445   8.395  1.00  0.00      A    H
ATOM   1050  CA  ILE A  76      -1.790 -23.188   7.475  1.00  0.00      A    C
ATOM   1051  HA  ILE A  76      -2.867 -23.181   7.551  1.00  0.00      A    H
ATOM   1052  CB  ILE A  76      -1.520 -22.489   6.104  1.00  0.00      A    C
ATOM   1053  HB  ILE A  76      -0.424 -22.485   5.926  1.00  0.00      A    H
ATOM   1054  CG2 ILE A  76      -2.272 -23.128   4.903  1.00  0.00      A    C
ATOM   1055 HG21 ILE A  76      -2.143 -24.228   4.823  1.00  0.00      A    H
ATOM   1056 HG22 ILE A  76      -3.364 -22.984   4.755  1.00  0.00      A    H
ATOM   1057 HG23 ILE A  76      -1.778 -22.803   3.963  1.00  0.00      A    H
ATOM   1058  CG1 ILE A  76      -2.039 -21.032   6.247  1.00  0.00      A    C
ATOM   1059 HG11 ILE A  76      -3.075 -21.184   6.619  1.00  0.00      A    H
ATOM   1060 HG12 ILE A  76      -1.403 -20.546   7.017  1.00  0.00      A    H
ATOM   1061  CD  ILE A  76      -1.976 -20.185   5.012  1.00  0.00      A    C
ATOM   1062  HD1 ILE A  76      -2.107 -19.101   5.221  1.00  0.00      A    H
ATOM   1063  HD2 ILE A  76      -0.961 -20.322   4.582  1.00  0.00      A    H
ATOM   1064  HD3 ILE A  76      -2.705 -20.500   4.235  1.00  0.00      A    H
ATOM   1065  C   ILE A  76      -1.115 -24.519   7.437  1.00  0.00      A    C
ATOM   1066  O   ILE A  76      -1.650 -25.617   7.235  1.00  0.00      A    O
ATOM   1067  N   LEU A  77       0.256 -24.518   7.439  1.00  0.00      A    N
ATOM   1068  HN  LEU A  77       0.768 -23.688   7.647  1.00  0.00      A    H
ATOM   1069  CA  LEU A  77       1.123 -25.739   7.357  1.00  0.00      A    C
ATOM   1070  HA  LEU A  77       0.847 -26.447   6.590  1.00  0.00      A    H
ATOM   1071  CB  LEU A  77       2.623 -25.359   7.273  1.00  0.00      A    C
ATOM   1072  HB1 LEU A  77       2.674 -24.623   6.442  1.00  0.00      A    H
ATOM   1073  HB2 LEU A  77       2.769 -24.982   8.307  1.00  0.00      A    H
ATOM   1074  CG  LEU A  77       3.651 -26.427   7.058  1.00  0.00      A    C
ATOM   1075  HG  LEU A  77       3.582 -27.212   7.841  1.00  0.00      A    H
ATOM   1076  CD1 LEU A  77       3.520 -27.054   5.685  1.00  0.00      A    C
ATOM   1077 HD11 LEU A  77       4.459 -27.544   5.351  1.00  0.00      A    H
ATOM   1078 HD12 LEU A  77       2.724 -27.822   5.580  1.00  0.00      A    H
ATOM   1079 HD13 LEU A  77       3.384 -26.287   4.892  1.00  0.00      A    H
ATOM   1080  CD2 LEU A  77       5.059 -25.918   7.218  1.00  0.00      A    C
ATOM   1081 HD21 LEU A  77       5.283 -25.112   6.486  1.00  0.00      A    H
ATOM   1082 HD22 LEU A  77       5.259 -25.567   8.253  1.00  0.00      A    H
ATOM   1083 HD23 LEU A  77       5.852 -26.639   6.926  1.00  0.00      A    H
ATOM   1084  C   LEU A  77       0.905 -26.673   8.580  1.00  0.00      A    C
ATOM   1085  O   LEU A  77       0.738 -27.924   8.384  1.00  0.00      A    O
ATOM   1086  N   ASP A  78       0.941 -26.150   9.821  1.00  0.00      A    N
ATOM   1087  HN  ASP A  78       1.252 -25.217   9.985  1.00  0.00      A    H
ATOM   1088  CA  ASP A  78       0.826 -26.919  10.983  1.00  0.00      A    C
ATOM   1089  HA  ASP A  78       1.244 -27.914  10.936  1.00  0.00      A    H
ATOM   1090  CB  ASP A  78       1.554 -26.199  12.121  1.00  0.00      A    C
ATOM   1091  HB1 ASP A  78       1.473 -25.106  11.943  1.00  0.00      A    H
ATOM   1092  HB2 ASP A  78       1.127 -26.390  13.129  1.00  0.00      A    H
ATOM   1093  CG  ASP A  78       3.024 -26.488  12.217  1.00  0.00      A    C
ATOM   1094  OD1 ASP A  78       3.360 -27.668  12.334  1.00  0.00      A    O
ATOM   1095  OD2 ASP A  78       3.880 -25.497  12.222  1.00  0.00      A    O
ATOM   1096  C   ASP A  78      -0.553 -27.289  11.407  1.00  0.00      A    C
ATOM   1097  O   ASP A  78      -0.770 -28.467  11.396  1.00  0.00      A    O
ATOM   1098  N   ASN A  79      -1.378 -26.334  11.846  1.00  0.00      A    N
ATOM   1099  HN  ASN A  79      -1.054 -25.391  11.838  1.00  0.00      A    H
ATOM   1100  CA  ASN A  79      -2.757 -26.605  12.356  1.00  0.00      A    C
ATOM   1101  HA  ASN A  79      -2.647 -27.169  13.270  1.00  0.00      A    H
ATOM   1102  CB  ASN A  79      -3.585 -25.283  12.805  1.00  0.00      A    C
ATOM   1103  HB1 ASN A  79      -2.912 -24.800  13.546  1.00  0.00      A    H
ATOM   1104  HB2 ASN A  79      -3.725 -24.589  11.949  1.00  0.00      A    H
ATOM   1105  CG  ASN A  79      -4.875 -25.647  13.538  1.00  0.00      A    C
ATOM   1106  OD1 ASN A  79      -4.858 -26.337  14.545  1.00  0.00      A    O
ATOM   1107  ND2 ASN A  79      -6.017 -25.270  13.009  1.00  0.00      A    N
ATOM   1108 HD21 ASN A  79      -6.868 -25.774  13.159  1.00  0.00      A    H
ATOM   1109 HD22 ASN A  79      -6.018 -24.583  12.282  1.00  0.00      A    H
ATOM   1110  C   ASN A  79      -3.671 -27.390  11.434  1.00  0.00      A    C
ATOM   1111  O   ASN A  79      -4.323 -28.387  11.833  1.00  0.00      A    O
ATOM   1112  N   GLY A  80      -3.783 -27.011  10.184  1.00  0.00      A    N
ATOM   1113  HN  GLY A  80      -3.572 -26.102   9.832  1.00  0.00      A    H
ATOM   1114  CA  GLY A  80      -4.435 -27.870   9.217  1.00  0.00      A    C
ATOM   1115  HA1 GLY A  80      -3.929 -28.823   9.265  1.00  0.00      A    H
ATOM   1116  HA2 GLY A  80      -5.491 -27.867   9.442  1.00  0.00      A    H
ATOM   1117  C   GLY A  80      -4.336 -27.498   7.775  1.00  0.00      A    C
ATOM   1118  O   GLY A  80      -3.757 -28.177   6.914  1.00  0.00      A    O
ATOM   1119  N   GLY A  81      -4.943 -26.356   7.429  1.00  0.00      A    N
ATOM   1120  HN  GLY A  81      -5.437 -25.851   8.133  1.00  0.00      A    H
ATOM   1121  CA  GLY A  81      -5.122 -25.885   6.139  1.00  0.00      A    C
ATOM   1122  HA1 GLY A  81      -4.242 -25.413   5.729  1.00  0.00      A    H
ATOM   1123  HA2 GLY A  81      -5.554 -26.611   5.465  1.00  0.00      A    H
ATOM   1124  C   GLY A  81      -6.066 -24.712   6.143  1.00  0.00      A    C
ATOM   1125  O   GLY A  81      -6.651 -24.457   7.226  1.00  0.00      A    O
ATOM   1126  N   ILE A  82      -6.296 -24.050   4.982  1.00  0.00      A    N
ATOM   1127  HN  ILE A  82      -5.954 -24.447   4.134  1.00  0.00      A    H
ATOM   1128  CA  ILE A  82      -7.092 -22.848   4.859  1.00  0.00      A    C
ATOM   1129  HA  ILE A  82      -7.456 -22.532   5.826  1.00  0.00      A    H
ATOM   1130  CB  ILE A  82      -6.271 -21.620   4.294  1.00  0.00      A    C
ATOM   1131  HB  ILE A  82      -5.492 -21.484   5.074  1.00  0.00      A    H
ATOM   1132  CG2 ILE A  82      -5.557 -21.943   2.950  1.00  0.00      A    C
ATOM   1133 HG21 ILE A  82      -4.975 -21.045   2.651  1.00  0.00      A    H
ATOM   1134 HG22 ILE A  82      -4.931 -22.859   3.022  1.00  0.00      A    H
ATOM   1135 HG23 ILE A  82      -6.300 -22.071   2.134  1.00  0.00      A    H
ATOM   1136  CG1 ILE A  82      -6.987 -20.320   4.266  1.00  0.00      A    C
ATOM   1137 HG11 ILE A  82      -7.880 -20.291   3.605  1.00  0.00      A    H
ATOM   1138 HG12 ILE A  82      -7.566 -20.188   5.205  1.00  0.00      A    H
ATOM   1139  CD  ILE A  82      -6.068 -19.044   4.061  1.00  0.00      A    C
ATOM   1140  HD1 ILE A  82      -5.838 -18.865   2.989  1.00  0.00      A    H
ATOM   1141  HD2 ILE A  82      -6.611 -18.189   4.517  1.00  0.00      A    H
ATOM   1142  HD3 ILE A  82      -5.161 -19.165   4.690  1.00  0.00      A    H
ATOM   1143  C   ILE A  82      -8.357 -23.054   3.963  1.00  0.00      A    C
ATOM   1144  O   ILE A  82      -8.260 -23.455   2.793  1.00  0.00      A    O
ATOM   1145  N   ASP A  83      -9.543 -22.679   4.494  1.00  0.00      A    N
ATOM   1146  HN  ASP A  83      -9.636 -22.313   5.417  1.00  0.00      A    H
ATOM   1147  CA  ASP A  83     -10.770 -22.837   3.776  1.00  0.00      A    C
ATOM   1148  HA  ASP A  83     -10.643 -23.491   2.926  1.00  0.00      A    H
ATOM   1149  CB  ASP A  83     -11.884 -23.595   4.600  1.00  0.00      A    C
ATOM   1150  HB1 ASP A  83     -11.404 -24.427   5.159  1.00  0.00      A    H
ATOM   1151  HB2 ASP A  83     -12.320 -22.940   5.384  1.00  0.00      A    H
ATOM   1152  CG  ASP A  83     -12.911 -24.134   3.659  1.00  0.00      A    C
ATOM   1153  OD1 ASP A  83     -14.065 -23.654   3.735  1.00  0.00      A    O
ATOM   1154  OD2 ASP A  83     -12.512 -25.012   2.825  1.00  0.00      A    O
ATOM   1155  C   ASP A  83     -11.203 -21.508   3.151  1.00  0.00      A    C
ATOM   1156  O   ASP A  83     -10.455 -20.698   2.527  1.00  0.00      A    O
ATOM   1157  N   THR A  84     -12.508 -21.210   3.220  1.00  0.00      A    N
ATOM   1158  HN  THR A  84     -13.269 -21.455   3.816  1.00  0.00      A    H
ATOM   1159  CA  THR A  84     -13.103 -20.490   2.124  1.00  0.00      A    C
ATOM   1160  HA  THR A  84     -12.417 -20.081   1.397  1.00  0.00      A    H
ATOM   1161  CB  THR A  84     -14.129 -21.334   1.297  1.00  0.00      A    C
ATOM   1162  HB  THR A  84     -14.682 -20.650   0.618  1.00  0.00      A    H
ATOM   1163  OG1 THR A  84     -15.140 -21.935   2.021  1.00  0.00      A    O
ATOM   1164  HG1 THR A  84     -14.605 -22.467   2.614  1.00  0.00      A    H
ATOM   1165  CG2 THR A  84     -13.358 -22.415   0.550  1.00  0.00      A    C
ATOM   1166 HG21 THR A  84     -12.493 -21.977   0.008  1.00  0.00      A    H
ATOM   1167 HG22 THR A  84     -12.916 -23.216   1.181  1.00  0.00      A    H
ATOM   1168 HG23 THR A  84     -14.076 -22.989  -0.075  1.00  0.00      A    H
ATOM   1169  C   THR A  84     -13.846 -19.177   2.539  1.00  0.00      A    C
ATOM   1170  O   THR A  84     -14.357 -19.098   3.624  1.00  0.00      A    O
ATOM   1171  N   GLU A  85     -13.826 -18.197   1.560  1.00  0.00      A    N
ATOM   1172  HN  GLU A  85     -13.412 -18.344   0.665  1.00  0.00      A    H
ATOM   1173  CA  GLU A  85     -14.656 -16.968   1.670  1.00  0.00      A    C
ATOM   1174  HA  GLU A  85     -14.574 -16.423   2.599  1.00  0.00      A    H
ATOM   1175  CB  GLU A  85     -14.302 -15.990   0.500  1.00  0.00      A    C
ATOM   1176  HB1 GLU A  85     -13.193 -15.932   0.460  1.00  0.00      A    H
ATOM   1177  HB2 GLU A  85     -14.565 -16.501  -0.450  1.00  0.00      A    H
ATOM   1178  CG  GLU A  85     -14.777 -14.530   0.681  1.00  0.00      A    C
ATOM   1179  HG1 GLU A  85     -15.850 -14.524   0.968  1.00  0.00      A    H
ATOM   1180  HG2 GLU A  85     -14.107 -14.096   1.453  1.00  0.00      A    H
ATOM   1181  CD  GLU A  85     -14.687 -13.682  -0.595  1.00  0.00      A    C
ATOM   1182  OE1 GLU A  85     -15.150 -12.497  -0.517  1.00  0.00      A    O
ATOM   1183  OE2 GLU A  85     -14.181 -14.099  -1.652  1.00  0.00      A    O
ATOM   1184  C   GLU A  85     -16.124 -17.272   1.531  1.00  0.00      A    C
ATOM   1185  O   GLU A  85     -16.997 -16.675   2.125  1.00  0.00      A    O
ATOM   1186  N   ALA A  86     -16.468 -18.299   0.671  1.00  0.00      A    N
ATOM   1187  HN  ALA A  86     -15.746 -18.659   0.085  1.00  0.00      A    H
ATOM   1188  CA  ALA A  86     -17.775 -19.030   0.552  1.00  0.00      A    C
ATOM   1189  HA  ALA A  86     -18.523 -18.345   0.181  1.00  0.00      A    H
ATOM   1190  CB  ALA A  86     -17.692 -20.174  -0.428  1.00  0.00      A    C
ATOM   1191  HB1 ALA A  86     -18.597 -20.796  -0.600  1.00  0.00      A    H
ATOM   1192  HB2 ALA A  86     -17.502 -19.799  -1.457  1.00  0.00      A    H
ATOM   1193  HB3 ALA A  86     -16.827 -20.863  -0.326  1.00  0.00      A    H
ATOM   1194  C   ALA A  86     -18.419 -19.453   1.883  1.00  0.00      A    C
ATOM   1195  O   ALA A  86     -19.469 -18.993   2.337  1.00  0.00      A    O
ATOM   1196  N   ASP A  87     -17.790 -20.367   2.693  1.00  0.00      A    N
ATOM   1197  HN  ASP A  87     -16.934 -20.779   2.390  1.00  0.00      A    H
ATOM   1198  CA  ASP A  87     -18.207 -20.851   3.986  1.00  0.00      A    C
ATOM   1199  HA  ASP A  87     -19.284 -20.849   3.915  1.00  0.00      A    H
ATOM   1200  CB  ASP A  87     -17.681 -22.282   4.316  1.00  0.00      A    C
ATOM   1201  HB1 ASP A  87     -16.630 -22.457   4.000  1.00  0.00      A    H
ATOM   1202  HB2 ASP A  87     -17.790 -22.548   5.389  1.00  0.00      A    H
ATOM   1203  CG  ASP A  87     -18.566 -23.344   3.660  1.00  0.00      A    C
ATOM   1204  OD1 ASP A  87     -19.154 -24.200   4.361  1.00  0.00      A    O
ATOM   1205  OD2 ASP A  87     -18.851 -23.328   2.449  1.00  0.00      A    O
ATOM   1206  C   ASP A  87     -17.926 -19.884   5.183  1.00  0.00      A    C
ATOM   1207  O   ASP A  87     -18.676 -19.767   6.132  1.00  0.00      A    O
ATOM   1208  N   TYR A  88     -16.771 -19.153   5.136  1.00  0.00      A    N
ATOM   1209  HN  TYR A  88     -16.148 -19.180   4.358  1.00  0.00      A    H
ATOM   1210  CA  TYR A  88     -16.332 -18.419   6.275  1.00  0.00      A    C
ATOM   1211  HA  TYR A  88     -17.127 -18.305   6.998  1.00  0.00      A    H
ATOM   1212  CB  TYR A  88     -15.132 -19.174   6.888  1.00  0.00      A    C
ATOM   1213  HB1 TYR A  88     -15.342 -20.255   6.744  1.00  0.00      A    H
ATOM   1214  HB2 TYR A  88     -14.138 -18.996   6.424  1.00  0.00      A    H
ATOM   1215  CG  TYR A  88     -14.969 -18.796   8.367  1.00  0.00      A    C
ATOM   1216  CD1 TYR A  88     -15.976 -19.177   9.346  1.00  0.00      A    C
ATOM   1217  HD1 TYR A  88     -16.711 -19.895   9.013  1.00  0.00      A    H
ATOM   1218  CE1 TYR A  88     -15.878 -18.816  10.652  1.00  0.00      A    C
ATOM   1219  HE1 TYR A  88     -16.599 -19.117  11.398  1.00  0.00      A    H
ATOM   1220  CZ  TYR A  88     -14.774 -18.000  11.073  1.00  0.00      A    C
ATOM   1221  OH  TYR A  88     -14.674 -17.766  12.415  1.00  0.00      A    O
ATOM   1222  HH  TYR A  88     -14.239 -16.918  12.529  1.00  0.00      A    H
ATOM   1223  CD2 TYR A  88     -13.946 -17.961   8.802  1.00  0.00      A    C
ATOM   1224  HD2 TYR A  88     -13.196 -17.594   8.117  1.00  0.00      A    H
ATOM   1225  CE2 TYR A  88     -13.823 -17.589  10.163  1.00  0.00      A    C
ATOM   1226  HE2 TYR A  88     -12.992 -16.955  10.433  1.00  0.00      A    H
ATOM   1227  C   TYR A  88     -15.970 -17.007   5.954  1.00  0.00      A    C
ATOM   1228  O   TYR A  88     -14.794 -16.678   5.967  1.00  0.00      A    O
ATOM   1229  N   PRO A  89     -16.859 -16.044   5.692  1.00  0.00      A    N
ATOM   1230  CD  PRO A  89     -18.287 -16.330   5.447  1.00  0.00      A    C
ATOM   1231  HD1 PRO A  89     -18.769 -16.842   6.306  1.00  0.00      A    H
ATOM   1232  HD2 PRO A  89     -18.430 -16.935   4.526  1.00  0.00      A    H
ATOM   1233  CA  PRO A  89     -16.441 -14.752   5.036  1.00  0.00      A    C
ATOM   1234  HA  PRO A  89     -15.725 -14.957   4.254  1.00  0.00      A    H
ATOM   1235  CB  PRO A  89     -17.785 -14.331   4.388  1.00  0.00      A    C
ATOM   1236  HB1 PRO A  89     -17.956 -13.248   4.207  1.00  0.00      A    H
ATOM   1237  HB2 PRO A  89     -17.720 -14.943   3.463  1.00  0.00      A    H
ATOM   1238  CG  PRO A  89     -18.885 -14.942   5.247  1.00  0.00      A    C
ATOM   1239  HG1 PRO A  89     -18.949 -14.438   6.235  1.00  0.00      A    H
ATOM   1240  HG2 PRO A  89     -19.924 -14.847   4.865  1.00  0.00      A    H
ATOM   1241  C   PRO A  89     -15.791 -13.765   6.016  1.00  0.00      A    C
ATOM   1242  O   PRO A  89     -15.867 -13.971   7.201  1.00  0.00      A    O
ATOM   1243  N   TYR A  90     -15.312 -12.672   5.453  1.00  0.00      A    N
ATOM   1244  HN  TYR A  90     -15.403 -12.553   4.467  1.00  0.00      A    H
ATOM   1245  CA  TYR A  90     -14.639 -11.619   6.152  1.00  0.00      A    C
ATOM   1246  HA  TYR A  90     -14.039 -12.040   6.945  1.00  0.00      A    H
ATOM   1247  CB  TYR A  90     -13.779 -10.785   5.159  1.00  0.00      A    C
ATOM   1248  HB1 TYR A  90     -13.150 -11.466   4.546  1.00  0.00      A    H
ATOM   1249  HB2 TYR A  90     -14.498 -10.262   4.493  1.00  0.00      A    H
ATOM   1250  CG  TYR A  90     -12.884  -9.765   5.852  1.00  0.00      A    C
ATOM   1251  CD1 TYR A  90     -11.985 -10.284   6.840  1.00  0.00      A    C
ATOM   1252  HD1 TYR A  90     -11.774 -11.335   6.970  1.00  0.00      A    H
ATOM   1253  CE1 TYR A  90     -11.208  -9.369   7.582  1.00  0.00      A    C
ATOM   1254  HE1 TYR A  90     -10.462  -9.711   8.284  1.00  0.00      A    H
ATOM   1255  CZ  TYR A  90     -11.293  -8.009   7.319  1.00  0.00      A    C
ATOM   1256  OH  TYR A  90     -10.440  -7.187   8.011  1.00  0.00      A    O
ATOM   1257  HH  TYR A  90     -10.703  -6.268   7.930  1.00  0.00      A    H
ATOM   1258  CD2 TYR A  90     -12.973  -8.443   5.562  1.00  0.00      A    C
ATOM   1259  HD2 TYR A  90     -13.649  -8.091   4.797  1.00  0.00      A    H
ATOM   1260  CE2 TYR A  90     -12.146  -7.566   6.317  1.00  0.00      A    C
ATOM   1261  HE2 TYR A  90     -12.158  -6.524   6.036  1.00  0.00      A    H
ATOM   1262  C   TYR A  90     -15.565 -10.693   6.916  1.00  0.00      A    C
ATOM   1263  O   TYR A  90     -16.535 -10.174   6.322  1.00  0.00      A    O
ATOM   1264  N   GLN A  91     -15.292 -10.509   8.220  1.00  0.00      A    N
ATOM   1265  HN  GLN A  91     -14.440 -10.932   8.519  1.00  0.00      A    H
ATOM   1266  CA  GLN A  91     -16.181  -9.897   9.166  1.00  0.00      A    C
ATOM   1267  HA  GLN A  91     -17.010  -9.390   8.694  1.00  0.00      A    H
ATOM   1268  CB  GLN A  91     -16.668 -10.922  10.283  1.00  0.00      A    C
ATOM   1269  HB1 GLN A  91     -15.766 -11.172  10.882  1.00  0.00      A    H
ATOM   1270  HB2 GLN A  91     -17.299 -10.326  10.976  1.00  0.00      A    H
ATOM   1271  CG  GLN A  91     -17.349 -12.248   9.806  1.00  0.00      A    C
ATOM   1272  HG1 GLN A  91     -16.701 -12.700   9.026  1.00  0.00      A    H
ATOM   1273  HG2 GLN A  91     -17.598 -12.893  10.676  1.00  0.00      A    H
ATOM   1274  CD  GLN A  91     -18.681 -11.934   9.186  1.00  0.00      A    C
ATOM   1275  OE1 GLN A  91     -19.721 -11.750   9.787  1.00  0.00      A    O
ATOM   1276  NE2 GLN A  91     -18.626 -11.903   7.794  1.00  0.00      A    N
ATOM   1277 HE21 GLN A  91     -19.390 -11.551   7.253  1.00  0.00      A    H
ATOM   1278 HE22 GLN A  91     -17.794 -12.194   7.324  1.00  0.00      A    H
ATOM   1279  C   GLN A  91     -15.463  -8.714   9.884  1.00  0.00      A    C
ATOM   1280  O   GLN A  91     -16.070  -7.812  10.434  1.00  0.00      A    O
ATOM   1281  N   ALA A  92     -14.130  -8.659   9.672  1.00  0.00      A    N
ATOM   1282  HN  ALA A  92     -13.698  -9.363   9.113  1.00  0.00      A    H
ATOM   1283  CA  ALA A  92     -13.306  -7.497  10.022  1.00  0.00      A    C
ATOM   1284  HA  ALA A  92     -12.284  -7.765   9.794  1.00  0.00      A    H
ATOM   1285  CB  ALA A  92     -13.538  -6.216   9.157  1.00  0.00      A    C
ATOM   1286  HB1 ALA A  92     -13.716  -6.520   8.103  1.00  0.00      A    H
ATOM   1287  HB2 ALA A  92     -14.459  -5.728   9.542  1.00  0.00      A    H
ATOM   1288  HB3 ALA A  92     -12.633  -5.578   9.243  1.00  0.00      A    H
ATOM   1289  C   ALA A  92     -13.112  -7.316  11.510  1.00  0.00      A    C
ATOM   1290  O   ALA A  92     -13.109  -6.199  12.066  1.00  0.00      A    O
ATOM   1291  N   ARG A  93     -12.977  -8.448  12.242  1.00  0.00      A    N
ATOM   1292  HN  ARG A  93     -12.945  -9.346  11.809  1.00  0.00      A    H
ATOM   1293  CA  ARG A  93     -12.776  -8.393  13.670  1.00  0.00      A    C
ATOM   1294  HA  ARG A  93     -12.028  -7.632  13.834  1.00  0.00      A    H
ATOM   1295  CB  ARG A  93     -14.141  -8.013  14.407  1.00  0.00      A    C
ATOM   1296  HB1 ARG A  93     -14.021  -8.067  15.510  1.00  0.00      A    H
ATOM   1297  HB2 ARG A  93     -14.353  -6.949  14.165  1.00  0.00      A    H
ATOM   1298  CG  ARG A  93     -15.347  -8.903  14.080  1.00  0.00      A    C
ATOM   1299  HG1 ARG A  93     -15.335  -9.248  13.024  1.00  0.00      A    H
ATOM   1300  HG2 ARG A  93     -15.348  -9.776  14.768  1.00  0.00      A    H
ATOM   1301  CD  ARG A  93     -16.644  -8.196  14.505  1.00  0.00      A    C
ATOM   1302  HD1 ARG A  93     -16.789  -8.180  15.606  1.00  0.00      A    H
ATOM   1303  HD2 ARG A  93     -16.719  -7.163  14.102  1.00  0.00      A    H
ATOM   1304  NE  ARG A  93     -17.732  -9.059  14.093  1.00  0.00      A    N
ATOM   1305  HE  ARG A  93     -17.584 -10.048  14.132  1.00  0.00      A    H
ATOM   1306  CZ  ARG A  93     -18.855  -8.768  13.364  1.00  0.00      A    C
ATOM   1307  NH1 ARG A  93     -19.373  -7.538  13.351  1.00  0.00      A    N
ATOM   1308 HH11 ARG A  93     -19.118  -6.795  13.970  1.00  0.00      A    H
ATOM   1309 HH12 ARG A  93     -20.192  -7.369  12.803  1.00  0.00      A    H
ATOM   1310  NH2 ARG A  93     -19.367  -9.755  12.668  1.00  0.00      A    N
ATOM   1311 HH21 ARG A  93     -19.019 -10.673  12.857  1.00  0.00      A    H
ATOM   1312 HH22 ARG A  93     -19.793  -9.452  11.816  1.00  0.00      A    H
ATOM   1313  C   ARG A  93     -12.228  -9.669  14.148  1.00  0.00      A    C
ATOM   1314  O   ARG A  93     -12.433 -10.658  13.478  1.00  0.00      A    O
ATOM   1315  N   GLN A  94     -11.544  -9.764  15.338  1.00  0.00      A    N
ATOM   1316  HN  GLN A  94     -11.390  -8.971  15.922  1.00  0.00      A    H
ATOM   1317  CA  GLN A  94     -11.169 -11.104  15.929  1.00  0.00      A    C
ATOM   1318  HA  GLN A  94     -11.013 -11.801  15.120  1.00  0.00      A    H
ATOM   1319  CB  GLN A  94     -10.025 -11.024  16.965  1.00  0.00      A    C
ATOM   1320  HB1 GLN A  94      -9.249 -10.420  16.449  1.00  0.00      A    H
ATOM   1321  HB2 GLN A  94     -10.259 -10.466  17.897  1.00  0.00      A    H
ATOM   1322  CG  GLN A  94      -9.536 -12.445  17.320  1.00  0.00      A    C
ATOM   1323  HG1 GLN A  94     -10.156 -12.849  18.149  1.00  0.00      A    H
ATOM   1324  HG2 GLN A  94      -9.669 -13.144  16.468  1.00  0.00      A    H
ATOM   1325  CD  GLN A  94      -8.126 -12.530  17.860  1.00  0.00      A    C
ATOM   1326  OE1 GLN A  94      -7.748 -11.926  18.847  1.00  0.00      A    O
ATOM   1327  NE2 GLN A  94      -7.246 -13.141  17.031  1.00  0.00      A    N
ATOM   1328 HE21 GLN A  94      -6.275 -13.037  17.244  1.00  0.00      A    H
ATOM   1329 HE22 GLN A  94      -7.630 -13.486  16.174  1.00  0.00      A    H
ATOM   1330  C   GLN A  94     -12.307 -11.660  16.837  1.00  0.00      A    C
ATOM   1331  O   GLN A  94     -12.723 -11.089  17.825  1.00  0.00      A    O
ATOM   1332  N   THR A  95     -12.913 -12.805  16.480  1.00  0.00      A    N
ATOM   1333  HN  THR A  95     -12.637 -13.281  15.649  1.00  0.00      A    H
ATOM   1334  CA  THR A  95     -13.796 -13.558  17.403  1.00  0.00      A    C
ATOM   1335  HA  THR A  95     -14.045 -12.953  18.262  1.00  0.00      A    H
ATOM   1336  CB  THR A  95     -15.160 -13.955  16.873  1.00  0.00      A    C
ATOM   1337  HB  THR A  95     -15.707 -14.613  17.581  1.00  0.00      A    H
ATOM   1338  OG1 THR A  95     -15.062 -14.769  15.702  1.00  0.00      A    O
ATOM   1339  HG1 THR A  95     -14.509 -14.293  15.078  1.00  0.00      A    H
ATOM   1340  CG2 THR A  95     -15.912 -12.694  16.500  1.00  0.00      A    C
ATOM   1341 HG21 THR A  95     -16.777 -13.061  15.908  1.00  0.00      A    H
ATOM   1342 HG22 THR A  95     -16.368 -12.204  17.387  1.00  0.00      A    H
ATOM   1343 HG23 THR A  95     -15.290 -11.973  15.927  1.00  0.00      A    H
ATOM   1344  C   THR A  95     -12.978 -14.722  17.973  1.00  0.00      A    C
ATOM   1345  O   THR A  95     -12.165 -14.547  18.871  1.00  0.00      A    O
ATOM   1346  N   SER A  96     -13.225 -15.952  17.470  1.00  0.00      A    N
ATOM   1347  HN  SER A  96     -13.925 -16.156  16.790  1.00  0.00      A    H
ATOM   1348  CA  SER A  96     -12.391 -17.140  17.862  1.00  0.00      A    C
ATOM   1349  HA  SER A  96     -11.356 -16.839  17.917  1.00  0.00      A    H
ATOM   1350  CB  SER A  96     -12.718 -17.756  19.310  1.00  0.00      A    C
ATOM   1351  HB1 SER A  96     -12.074 -18.640  19.509  1.00  0.00      A    H
ATOM   1352  HB2 SER A  96     -12.519 -16.994  20.093  1.00  0.00      A    H
ATOM   1353  OG  SER A  96     -14.082 -18.036  19.531  1.00  0.00      A    O
ATOM   1354  HG1 SER A  96     -14.190 -18.511  20.358  1.00  0.00      A    H
ATOM   1355  C   SER A  96     -12.546 -18.234  16.763  1.00  0.00      A    C
ATOM   1356  O   SER A  96     -13.264 -18.193  15.792  1.00  0.00      A    O
ATOM   1357  N   CYS A  97     -11.622 -19.257  16.819  1.00  0.00      A    N
ATOM   1358  HN  CYS A  97     -10.964 -19.297  17.566  1.00  0.00      A    H
ATOM   1359  CA  CYS A  97     -11.412 -20.317  15.832  1.00  0.00      A    C
ATOM   1360  HA  CYS A  97     -11.409 -19.916  14.829  1.00  0.00      A    H
ATOM   1361  CB  CYS A  97     -10.085 -21.042  16.153  1.00  0.00      A    C
ATOM   1362  HB1 CYS A  97      -9.299 -20.336  16.495  1.00  0.00      A    H
ATOM   1363  HB2 CYS A  97     -10.291 -21.768  16.969  1.00  0.00      A    H
ATOM   1364  SG  CYS A  97      -9.366 -21.910  14.746  1.00  0.00      A    S
ATOM   1365  C   CYS A  97     -12.515 -21.333  15.948  1.00  0.00      A    C
ATOM   1366  O   CYS A  97     -12.443 -22.280  16.719  1.00  0.00      A    O
ATOM   1367  N   ASN A  98     -13.459 -21.167  15.047  1.00  0.00      A    N
ATOM   1368  HN  ASN A  98     -13.427 -20.402  14.409  1.00  0.00      A    H
ATOM   1369  CA  ASN A  98     -14.436 -22.156  14.712  1.00  0.00      A    C
ATOM   1370  HA  ASN A  98     -14.787 -22.611  15.627  1.00  0.00      A    H
ATOM   1371  CB  ASN A  98     -15.745 -21.564  14.009  1.00  0.00      A    C
ATOM   1372  HB1 ASN A  98     -15.456 -20.984  13.106  1.00  0.00      A    H
ATOM   1373  HB2 ASN A  98     -16.443 -22.389  13.749  1.00  0.00      A    H
ATOM   1374  CG  ASN A  98     -16.319 -20.605  15.031  1.00  0.00      A    C
ATOM   1375  OD1 ASN A  98     -16.942 -20.987  16.051  1.00  0.00      A    O
ATOM   1376  ND2 ASN A  98     -16.147 -19.316  14.794  1.00  0.00      A    N
ATOM   1377 HD21 ASN A  98     -16.247 -18.703  15.578  1.00  0.00      A    H
ATOM   1378 HD22 ASN A  98     -15.611 -19.017  14.004  1.00  0.00      A    H
ATOM   1379  C   ASN A  98     -13.907 -23.283  13.821  1.00  0.00      A    C
ATOM   1380  O   ASN A  98     -14.262 -23.409  12.641  1.00  0.00      A    O
ATOM   1381  N   LYS A  99     -13.149 -24.287  14.346  1.00  0.00      A    N
ATOM   1382  HN  LYS A  99     -13.015 -24.318  15.334  1.00  0.00      A    H
ATOM   1383  CA  LYS A  99     -12.336 -25.268  13.600  1.00  0.00      A    C
ATOM   1384  HA  LYS A  99     -12.029 -24.835  12.660  1.00  0.00      A    H
ATOM   1385  CB  LYS A  99     -11.042 -25.726  14.336  1.00  0.00      A    C
ATOM   1386  HB1 LYS A  99     -10.439 -26.328  13.622  1.00  0.00      A    H
ATOM   1387  HB2 LYS A  99     -10.480 -24.836  14.691  1.00  0.00      A    H
ATOM   1388  CG  LYS A  99     -11.126 -26.564  15.576  1.00  0.00      A    C
ATOM   1389  HG1 LYS A  99     -11.654 -25.963  16.347  1.00  0.00      A    H
ATOM   1390  HG2 LYS A  99     -11.737 -27.452  15.306  1.00  0.00      A    H
ATOM   1391  CD  LYS A  99      -9.689 -26.765  16.056  1.00  0.00      A    C
ATOM   1392  HD1 LYS A  99      -8.919 -26.809  15.256  1.00  0.00      A    H
ATOM   1393  HD2 LYS A  99      -9.309 -25.850  16.557  1.00  0.00      A    H
ATOM   1394  CE  LYS A  99      -9.455 -27.965  16.983  1.00  0.00      A    C
ATOM   1395  HE1 LYS A  99      -8.432 -28.042  17.409  1.00  0.00      A    H
ATOM   1396  HE2 LYS A  99     -10.204 -27.842  17.794  1.00  0.00      A    H
ATOM   1397  NZ  LYS A  99      -9.719 -29.223  16.289  1.00  0.00      A    N
ATOM   1398  HZ1 LYS A  99      -9.648 -30.095  16.852  1.00  0.00      A    H
ATOM   1399  HZ2 LYS A  99     -10.738 -29.318  16.103  1.00  0.00      A    H
ATOM   1400  HZ3 LYS A  99      -9.092 -29.372  15.473  1.00  0.00      A    H
ATOM   1401  C   LYS A  99     -13.251 -26.487  13.271  1.00  0.00      A    C
ATOM   1402  O   LYS A  99     -12.925 -27.304  12.407  1.00  0.00      A    O
ATOM   1403  N   ASN A 100     -14.478 -26.554  13.859  1.00  0.00      A    N
ATOM   1404  HN  ASN A 100     -14.744 -25.932  14.592  1.00  0.00      A    H
ATOM   1405  CA  ASN A 100     -15.505 -27.579  13.392  1.00  0.00      A    C
ATOM   1406  HA  ASN A 100     -15.031 -28.542  13.267  1.00  0.00      A    H
ATOM   1407  CB  ASN A 100     -16.572 -27.780  14.502  1.00  0.00      A    C
ATOM   1408  HB1 ASN A 100     -16.924 -26.806  14.903  1.00  0.00      A    H
ATOM   1409  HB2 ASN A 100     -17.412 -28.418  14.152  1.00  0.00      A    H
ATOM   1410  CG  ASN A 100     -15.997 -28.466  15.790  1.00  0.00      A    C
ATOM   1411  OD1 ASN A 100     -15.952 -27.873  16.849  1.00  0.00      A    O
ATOM   1412  ND2 ASN A 100     -15.561 -29.714  15.700  1.00  0.00      A    N
ATOM   1413 HD21 ASN A 100     -15.241 -30.223  16.499  1.00  0.00      A    H
ATOM   1414 HD22 ASN A 100     -15.414 -30.105  14.791  1.00  0.00      A    H
ATOM   1415  C   ASN A 100     -16.209 -27.290  12.099  1.00  0.00      A    C
ATOM   1416  O   ASN A 100     -16.510 -28.143  11.263  1.00  0.00      A    O
ATOM   1417  N   LYS A 101     -16.491 -26.014  11.915  1.00  0.00      A    N
ATOM   1418  HN  LYS A 101     -16.165 -25.351  12.585  1.00  0.00      A    H
ATOM   1419  CA  LYS A 101     -17.156 -25.419  10.793  1.00  0.00      A    C
ATOM   1420  HA  LYS A 101     -18.128 -25.887  10.742  1.00  0.00      A    H
ATOM   1421  CB  LYS A 101     -17.501 -23.983  11.221  1.00  0.00      A    C
ATOM   1422  HB1 LYS A 101     -18.131 -24.098  12.129  1.00  0.00      A    H
ATOM   1423  HB2 LYS A 101     -16.542 -23.450  11.401  1.00  0.00      A    H
ATOM   1424  CG  LYS A 101     -18.309 -23.272  10.202  1.00  0.00      A    C
ATOM   1425  HG1 LYS A 101     -17.786 -23.112   9.235  1.00  0.00      A    H
ATOM   1426  HG2 LYS A 101     -19.208 -23.877   9.960  1.00  0.00      A    H
ATOM   1427  CD  LYS A 101     -18.932 -21.981  10.719  1.00  0.00      A    C
ATOM   1428  HD1 LYS A 101     -19.311 -22.341  11.700  1.00  0.00      A    H
ATOM   1429  HD2 LYS A 101     -18.138 -21.234  10.934  1.00  0.00      A    H
ATOM   1430  CE  LYS A 101     -19.992 -21.338   9.818  1.00  0.00      A    C
ATOM   1431  HE1 LYS A 101     -19.510 -21.098   8.846  1.00  0.00      A    H
ATOM   1432  HE2 LYS A 101     -20.973 -21.852   9.731  1.00  0.00      A    H
ATOM   1433  NZ  LYS A 101     -20.315 -19.963  10.433  1.00  0.00      A    N
ATOM   1434  HZ1 LYS A 101     -20.741 -20.072  11.375  1.00  0.00      A    H
ATOM   1435  HZ2 LYS A 101     -19.506 -19.309  10.423  1.00  0.00      A    H
ATOM   1436  HZ3 LYS A 101     -21.104 -19.526   9.914  1.00  0.00      A    H
ATOM   1437  C   LYS A 101     -16.446 -25.457   9.429  1.00  0.00      A    C
ATOM   1438  O   LYS A 101     -17.061 -25.901   8.479  1.00  0.00      A    O
ATOM   1439  N   LEU A 102     -15.127 -25.169   9.468  1.00  0.00      A    N
ATOM   1440  HN  LEU A 102     -14.689 -24.911  10.325  1.00  0.00      A    H
ATOM   1441  CA  LEU A 102     -14.241 -25.142   8.321  1.00  0.00      A    C
ATOM   1442  HA  LEU A 102     -14.833 -24.583   7.612  1.00  0.00      A    H
ATOM   1443  CB  LEU A 102     -12.991 -24.421   8.738  1.00  0.00      A    C
ATOM   1444  HB1 LEU A 102     -12.450 -25.077   9.453  1.00  0.00      A    H
ATOM   1445  HB2 LEU A 102     -12.386 -24.247   7.822  1.00  0.00      A    H
ATOM   1446  CG  LEU A 102     -13.214 -23.021   9.368  1.00  0.00      A    C
ATOM   1447  HG  LEU A 102     -14.215 -22.936   9.842  1.00  0.00      A    H
ATOM   1448  CD1 LEU A 102     -12.070 -22.768  10.263  1.00  0.00      A    C
ATOM   1449 HD11 LEU A 102     -11.106 -23.045   9.784  1.00  0.00      A    H
ATOM   1450 HD12 LEU A 102     -11.962 -21.696  10.532  1.00  0.00      A    H
ATOM   1451 HD13 LEU A 102     -12.160 -23.378  11.187  1.00  0.00      A    H
ATOM   1452  CD2 LEU A 102     -13.266 -22.026   8.169  1.00  0.00      A    C
ATOM   1453 HD21 LEU A 102     -12.316 -22.056   7.593  1.00  0.00      A    H
ATOM   1454 HD22 LEU A 102     -14.016 -22.378   7.430  1.00  0.00      A    H
ATOM   1455 HD23 LEU A 102     -13.548 -21.033   8.580  1.00  0.00      A    H
ATOM   1456  C   LEU A 102     -13.908 -26.534   7.736  1.00  0.00      A    C
ATOM   1457  O   LEU A 102     -12.958 -27.149   8.166  1.00  0.00      A    O
ATOM   1458  N   LYS A 103     -14.558 -27.086   6.698  1.00  0.00      A    N
ATOM   1459  HN  LYS A 103     -15.312 -26.492   6.427  1.00  0.00      A    H
ATOM   1460  CA  LYS A 103     -14.309 -28.434   6.242  1.00  0.00      A    C
ATOM   1461  HA  LYS A 103     -13.242 -28.546   6.117  1.00  0.00      A    H
ATOM   1462  CB  LYS A 103     -14.994 -29.559   7.039  1.00  0.00      A    C
ATOM   1463  HB1 LYS A 103     -16.091 -29.445   6.903  1.00  0.00      A    H
ATOM   1464  HB2 LYS A 103     -14.756 -30.534   6.563  1.00  0.00      A    H
ATOM   1465  CG  LYS A 103     -14.712 -29.731   8.577  1.00  0.00      A    C
ATOM   1466  HG1 LYS A 103     -14.889 -28.722   9.006  1.00  0.00      A    H
ATOM   1467  HG2 LYS A 103     -15.305 -30.610   8.909  1.00  0.00      A    H
ATOM   1468  CD  LYS A 103     -13.212 -30.157   8.958  1.00  0.00      A    C
ATOM   1469  HD1 LYS A 103     -13.004 -31.132   8.468  1.00  0.00      A    H
ATOM   1470  HD2 LYS A 103     -12.481 -29.500   8.440  1.00  0.00      A    H
ATOM   1471  CE  LYS A 103     -12.889 -30.301  10.374  1.00  0.00      A    C
ATOM   1472  HE1 LYS A 103     -13.334 -29.487  10.985  1.00  0.00      A    H
ATOM   1473  HE2 LYS A 103     -13.389 -31.235  10.710  1.00  0.00      A    H
ATOM   1474  NZ  LYS A 103     -11.411 -30.423  10.600  1.00  0.00      A    N
ATOM   1475  HZ1 LYS A 103     -11.123 -30.844  11.506  1.00  0.00      A    H
ATOM   1476  HZ2 LYS A 103     -10.948 -30.914   9.809  1.00  0.00      A    H
ATOM   1477  HZ3 LYS A 103     -10.956 -29.487  10.607  1.00  0.00      A    H
ATOM   1478  C   LYS A 103     -14.589 -28.625   4.813  1.00  0.00      A    C
ATOM   1479  O   LYS A 103     -14.856 -29.773   4.412  1.00  0.00      A    O
ATOM   1480  N   LYS A 104     -14.562 -27.546   4.007  1.00  0.00      A    N
ATOM   1481  HN  LYS A 104     -14.465 -26.623   4.369  1.00  0.00      A    H
ATOM   1482  CA  LYS A 104     -15.109 -27.597   2.668  1.00  0.00      A    C
ATOM   1483  HA  LYS A 104     -15.907 -28.320   2.586  1.00  0.00      A    H
ATOM   1484  CB  LYS A 104     -15.693 -26.208   2.234  1.00  0.00      A    C
ATOM   1485  HB1 LYS A 104     -16.493 -25.848   2.915  1.00  0.00      A    H
ATOM   1486  HB2 LYS A 104     -14.948 -25.393   2.358  1.00  0.00      A    H
ATOM   1487  CG  LYS A 104     -16.269 -26.001   0.761  1.00  0.00      A    C
ATOM   1488  HG1 LYS A 104     -15.417 -26.202   0.077  1.00  0.00      A    H
ATOM   1489  HG2 LYS A 104     -17.189 -26.586   0.546  1.00  0.00      A    H
ATOM   1490  CD  LYS A 104     -16.650 -24.548   0.465  1.00  0.00      A    C
ATOM   1491  HD1 LYS A 104     -16.875 -23.919   1.353  1.00  0.00      A    H
ATOM   1492  HD2 LYS A 104     -15.763 -24.049   0.020  1.00  0.00      A    H
ATOM   1493  CE  LYS A 104     -17.835 -24.393  -0.499  1.00  0.00      A    C
ATOM   1494  HE1 LYS A 104     -18.022 -23.352  -0.842  1.00  0.00      A    H
ATOM   1495  HE2 LYS A 104     -17.723 -24.868  -1.497  1.00  0.00      A    H
ATOM   1496  NZ  LYS A 104     -19.053 -24.785   0.239  1.00  0.00      A    N
ATOM   1497  HZ1 LYS A 104     -19.079 -25.795   0.486  1.00  0.00      A    H
ATOM   1498  HZ2 LYS A 104     -19.135 -24.159   1.066  1.00  0.00      A    H
ATOM   1499  HZ3 LYS A 104     -19.891 -24.753  -0.375  1.00  0.00      A    H
ATOM   1500  C   LYS A 104     -14.061 -27.953   1.574  1.00  0.00      A    C
ATOM   1501  O   LYS A 104     -14.031 -29.105   1.169  1.00  0.00      A    O
ATOM   1502  N   HSE A 105     -13.252 -27.009   1.222  1.00  0.00      A    N
ATOM   1503  HN  HSE A 105     -13.301 -26.120   1.672  1.00  0.00      A    H
ATOM   1504  CA  HSE A 105     -12.232 -27.270   0.230  1.00  0.00      A    C
ATOM   1505  HA  HSE A 105     -12.497 -28.109  -0.396  1.00  0.00      A    H
ATOM   1506  CB  HSE A 105     -12.105 -25.977  -0.683  1.00  0.00      A    C
ATOM   1507  HB1 HSE A 105     -13.025 -25.627  -1.198  1.00  0.00      A    H
ATOM   1508  HB2 HSE A 105     -11.823 -25.084  -0.086  1.00  0.00      A    H
ATOM   1509  ND1 HSE A 105     -11.354 -27.115  -2.712  1.00  0.00      A    N
ATOM   1510  CG  HSE A 105     -11.109 -26.166  -1.745  1.00  0.00      A    C
ATOM   1511  CE1 HSE A 105     -10.446 -26.883  -3.595  1.00  0.00      A    C
ATOM   1512  HE1 HSE A 105     -10.475 -27.404  -4.552  1.00  0.00      A    H
ATOM   1513  NE2 HSE A 105      -9.622 -25.865  -3.277  1.00  0.00      A    N
ATOM   1514  HE2 HSE A 105      -8.868 -25.452  -3.788  1.00  0.00      A    H
ATOM   1515  CD2 HSE A 105     -10.017 -25.443  -2.027  1.00  0.00      A    C
ATOM   1516  HD2 HSE A 105      -9.770 -24.517  -1.524  1.00  0.00      A    H
ATOM   1517  C   HSE A 105     -10.961 -27.657   1.036  1.00  0.00      A    C
ATOM   1518  O   HSE A 105     -10.389 -28.704   0.751  1.00  0.00      A    O
ATOM   1519  N   VAL A 106     -10.595 -26.835   2.064  1.00  0.00      A    N
ATOM   1520  HN  VAL A 106     -11.220 -26.115   2.356  1.00  0.00      A    H
ATOM   1521  CA  VAL A 106      -9.368 -26.928   2.881  1.00  0.00      A    C
ATOM   1522  HA  VAL A 106      -9.286 -25.975   3.383  1.00  0.00      A    H
ATOM   1523  CB  VAL A 106      -9.489 -27.952   4.005  1.00  0.00      A    C
ATOM   1524  HB  VAL A 106      -9.586 -28.966   3.563  1.00  0.00      A    H
ATOM   1525  CG1 VAL A 106      -8.223 -28.113   4.813  1.00  0.00      A    C
ATOM   1526 HG11 VAL A 106      -7.854 -27.084   5.012  1.00  0.00      A    H
ATOM   1527 HG12 VAL A 106      -8.322 -28.664   5.772  1.00  0.00      A    H
ATOM   1528 HG13 VAL A 106      -7.504 -28.725   4.228  1.00  0.00      A    H
ATOM   1529  CG2 VAL A 106     -10.674 -27.501   4.829  1.00  0.00      A    C
ATOM   1530 HG21 VAL A 106     -11.644 -27.649   4.308  1.00  0.00      A    H
ATOM   1531 HG22 VAL A 106     -10.746 -28.063   5.784  1.00  0.00      A    H
ATOM   1532 HG23 VAL A 106     -10.772 -26.402   4.960  1.00  0.00      A    H
ATOM   1533  C   VAL A 106      -8.020 -27.051   2.085  1.00  0.00      A    C
ATOM   1534  O   VAL A 106      -7.622 -28.155   1.781  1.00  0.00      A    O
ATOM   1535  N   VAL A 107      -7.356 -25.978   1.687  1.00  0.00      A    N
ATOM   1536  HN  VAL A 107      -7.730 -25.111   2.006  1.00  0.00      A    H
ATOM   1537  CA  VAL A 107      -6.085 -25.945   0.974  1.00  0.00      A    C
ATOM   1538  HA  VAL A 107      -6.119 -26.731   0.234  1.00  0.00      A    H
ATOM   1539  CB  VAL A 107      -5.952 -24.534   0.428  1.00  0.00      A    C
ATOM   1540  HB  VAL A 107      -6.352 -23.823   1.182  1.00  0.00      A    H
ATOM   1541  CG1 VAL A 107      -4.492 -24.084   0.127  1.00  0.00      A    C
ATOM   1542 HG11 VAL A 107      -4.531 -23.273  -0.631  1.00  0.00      A    H
ATOM   1543 HG12 VAL A 107      -3.961 -23.702   1.025  1.00  0.00      A    H
ATOM   1544 HG13 VAL A 107      -3.932 -24.929  -0.326  1.00  0.00      A    H
ATOM   1545  CG2 VAL A 107      -6.756 -24.610  -0.930  1.00  0.00      A    C
ATOM   1546 HG21 VAL A 107      -6.421 -25.494  -1.513  1.00  0.00      A    H
ATOM   1547 HG22 VAL A 107      -7.844 -24.688  -0.721  1.00  0.00      A    H
ATOM   1548 HG23 VAL A 107      -6.532 -23.710  -1.542  1.00  0.00      A    H
ATOM   1549  C   VAL A 107      -4.944 -26.326   1.936  1.00  0.00      A    C
ATOM   1550  O   VAL A 107      -4.633 -25.613   2.853  1.00  0.00      A    O
ATOM   1551  N   THR A 108      -4.299 -27.514   1.639  1.00  0.00      A    N
ATOM   1552  HN  THR A 108      -4.699 -28.195   1.030  1.00  0.00      A    H
ATOM   1553  CA  THR A 108      -2.939 -27.742   2.137  1.00  0.00      A    C
ATOM   1554  HA  THR A 108      -2.955 -27.482   3.185  1.00  0.00      A    H
ATOM   1555  CB  THR A 108      -2.468 -29.262   2.162  1.00  0.00      A    C
ATOM   1556  HB  THR A 108      -1.450 -29.292   2.606  1.00  0.00      A    H
ATOM   1557  OG1 THR A 108      -2.333 -29.796   0.845  1.00  0.00      A    O
ATOM   1558  HG1 THR A 108      -1.845 -30.605   1.016  1.00  0.00      A    H
ATOM   1559  CG2 THR A 108      -3.389 -30.165   3.010  1.00  0.00      A    C
ATOM   1560 HG21 THR A 108      -2.909 -31.146   3.215  1.00  0.00      A    H
ATOM   1561 HG22 THR A 108      -3.580 -29.695   3.998  1.00  0.00      A    H
ATOM   1562 HG23 THR A 108      -4.342 -30.366   2.476  1.00  0.00      A    H
ATOM   1563  C   THR A 108      -1.865 -26.954   1.468  1.00  0.00      A    C
ATOM   1564  O   THR A 108      -1.922 -26.611   0.288  1.00  0.00      A    O
ATOM   1565  N   ILE A 109      -0.768 -26.696   2.232  1.00  0.00      A    N
ATOM   1566  HN  ILE A 109      -0.696 -26.930   3.198  1.00  0.00      A    H
ATOM   1567  CA  ILE A 109       0.445 -26.168   1.518  1.00  0.00      A    C
ATOM   1568  HA  ILE A 109       0.456 -26.269   0.443  1.00  0.00      A    H
ATOM   1569  CB  ILE A 109       0.729 -24.722   1.877  1.00  0.00      A    C
ATOM   1570  HB  ILE A 109       1.693 -24.377   1.446  1.00  0.00      A    H
ATOM   1571  CG2 ILE A 109      -0.456 -23.844   1.350  1.00  0.00      A    C
ATOM   1572 HG21 ILE A 109      -0.070 -22.821   1.152  1.00  0.00      A    H
ATOM   1573 HG22 ILE A 109      -0.814 -24.301   0.403  1.00  0.00      A    H
ATOM   1574 HG23 ILE A 109      -1.302 -23.905   2.067  1.00  0.00      A    H
ATOM   1575  CG1 ILE A 109       0.947 -24.482   3.399  1.00  0.00      A    C
ATOM   1576 HG11 ILE A 109      -0.016 -24.783   3.863  1.00  0.00      A    H
ATOM   1577 HG12 ILE A 109       1.794 -25.083   3.795  1.00  0.00      A    H
ATOM   1578  CD  ILE A 109       1.388 -23.059   3.715  1.00  0.00      A    C
ATOM   1579  HD1 ILE A 109       2.460 -23.016   3.425  1.00  0.00      A    H
ATOM   1580  HD2 ILE A 109       0.923 -22.377   2.972  1.00  0.00      A    H
ATOM   1581  HD3 ILE A 109       1.333 -22.841   4.803  1.00  0.00      A    H
ATOM   1582  C   ILE A 109       1.647 -27.082   1.987  1.00  0.00      A    C
ATOM   1583  O   ILE A 109       1.491 -27.838   2.957  1.00  0.00      A    O
ATOM   1584  N   ASP A 110       2.764 -26.976   1.229  1.00  0.00      A    N
ATOM   1585  HN  ASP A 110       2.780 -26.347   0.455  1.00  0.00      A    H
ATOM   1586  CA  ASP A 110       4.015 -27.706   1.428  1.00  0.00      A    C
ATOM   1587  HA  ASP A 110       3.759 -28.666   1.852  1.00  0.00      A    H
ATOM   1588  CB  ASP A 110       4.828 -27.906   0.092  1.00  0.00      A    C
ATOM   1589  HB1 ASP A 110       4.145 -28.194  -0.736  1.00  0.00      A    H
ATOM   1590  HB2 ASP A 110       5.233 -26.898  -0.139  1.00  0.00      A    H
ATOM   1591  CG  ASP A 110       6.015 -28.870   0.102  1.00  0.00      A    C
ATOM   1592  OD1 ASP A 110       5.707 -30.116   0.094  1.00  0.00      A    O
ATOM   1593  OD2 ASP A 110       7.178 -28.508   0.028  1.00  0.00      A    O
ATOM   1594  C   ASP A 110       4.943 -26.948   2.333  1.00  0.00      A    C
ATOM   1595  O   ASP A 110       5.938 -27.477   2.867  1.00  0.00      A    O
ATOM   1596  N   GLY A 111       4.706 -25.660   2.485  1.00  0.00      A    N
ATOM   1597  HN  GLY A 111       3.927 -25.271   2.000  1.00  0.00      A    H
ATOM   1598  CA  GLY A 111       5.547 -24.840   3.312  1.00  0.00      A    C
ATOM   1599  HA1 GLY A 111       5.109 -24.638   4.278  1.00  0.00      A    H
ATOM   1600  HA2 GLY A 111       6.568 -25.185   3.249  1.00  0.00      A    H
ATOM   1601  C   GLY A 111       5.726 -23.456   2.706  1.00  0.00      A    C
ATOM   1602  O   GLY A 111       4.817 -22.910   2.049  1.00  0.00      A    O
ATOM   1603  N   TYR A 112       6.902 -22.841   2.785  1.00  0.00      A    N
ATOM   1604  HN  TYR A 112       7.550 -23.363   3.334  1.00  0.00      A    H
ATOM   1605  CA  TYR A 112       7.169 -21.533   2.218  1.00  0.00      A    C
ATOM   1606  HA  TYR A 112       6.632 -21.473   1.282  1.00  0.00      A    H
ATOM   1607  CB  TYR A 112       6.626 -20.360   3.123  1.00  0.00      A    C
ATOM   1608  HB1 TYR A 112       6.829 -19.344   2.721  1.00  0.00      A    H
ATOM   1609  HB2 TYR A 112       5.516 -20.367   3.084  1.00  0.00      A    H
ATOM   1610  CG  TYR A 112       7.209 -20.458   4.557  1.00  0.00      A    C
ATOM   1611  CD1 TYR A 112       8.384 -19.788   4.837  1.00  0.00      A    C
ATOM   1612  HD1 TYR A 112       8.858 -19.115   4.138  1.00  0.00      A    H
ATOM   1613  CE1 TYR A 112       8.937 -20.020   6.126  1.00  0.00      A    C
ATOM   1614  HE1 TYR A 112       9.850 -19.506   6.388  1.00  0.00      A    H
ATOM   1615  CZ  TYR A 112       8.268 -20.798   7.093  1.00  0.00      A    C
ATOM   1616  OH  TYR A 112       8.920 -20.928   8.346  1.00  0.00      A    O
ATOM   1617  HH  TYR A 112       9.802 -20.560   8.262  1.00  0.00      A    H
ATOM   1618  CD2 TYR A 112       6.408 -21.135   5.564  1.00  0.00      A    C
ATOM   1619  HD2 TYR A 112       5.435 -21.455   5.222  1.00  0.00      A    H
ATOM   1620  CE2 TYR A 112       6.945 -21.235   6.874  1.00  0.00      A    C
ATOM   1621  HE2 TYR A 112       6.411 -21.784   7.636  1.00  0.00      A    H
ATOM   1622  C   TYR A 112       8.615 -21.406   1.760  1.00  0.00      A    C
ATOM   1623  O   TYR A 112       9.481 -22.193   2.174  1.00  0.00      A    O
ATOM   1624  N   VAL A 113       8.892 -20.457   0.824  1.00  0.00      A    N
ATOM   1625  HN  VAL A 113       8.176 -19.895   0.418  1.00  0.00      A    H
ATOM   1626  CA  VAL A 113      10.220 -20.231   0.254  1.00  0.00      A    C
ATOM   1627  HA  VAL A 113      10.979 -20.918   0.599  1.00  0.00      A    H
ATOM   1628  CB  VAL A 113      10.286 -20.203  -1.267  1.00  0.00      A    C
ATOM   1629  HB  VAL A 113       9.752 -19.284  -1.592  1.00  0.00      A    H
ATOM   1630  CG1 VAL A 113      11.737 -20.137  -1.689  1.00  0.00      A    C
ATOM   1631 HG11 VAL A 113      11.772 -19.954  -2.784  1.00  0.00      A    H
ATOM   1632 HG12 VAL A 113      12.286 -19.246  -1.315  1.00  0.00      A    H
ATOM   1633 HG13 VAL A 113      12.322 -21.045  -1.430  1.00  0.00      A    H
ATOM   1634  CG2 VAL A 113       9.591 -21.486  -1.774  1.00  0.00      A    C
ATOM   1635 HG21 VAL A 113       9.338 -21.359  -2.848  1.00  0.00      A    H
ATOM   1636 HG22 VAL A 113      10.343 -22.294  -1.645  1.00  0.00      A    H
ATOM   1637 HG23 VAL A 113       8.579 -21.521  -1.317  1.00  0.00      A    H
ATOM   1638  C   VAL A 113      10.689 -18.867   0.701  1.00  0.00      A    C
ATOM   1639  O   VAL A 113      10.157 -17.805   0.480  1.00  0.00      A    O
ATOM   1640  N   ASP A 114      11.783 -18.887   1.516  1.00  0.00      A    N
ATOM   1641  HN  ASP A 114      12.267 -19.708   1.809  1.00  0.00      A    H
ATOM   1642  CA  ASP A 114      12.583 -17.715   1.777  1.00  0.00      A    C
ATOM   1643  HA  ASP A 114      12.015 -16.880   2.162  1.00  0.00      A    H
ATOM   1644  CB  ASP A 114      13.612 -18.127   2.929  1.00  0.00      A    C
ATOM   1645  HB1 ASP A 114      12.953 -18.517   3.734  1.00  0.00      A    H
ATOM   1646  HB2 ASP A 114      14.272 -18.948   2.573  1.00  0.00      A    H
ATOM   1647  CG  ASP A 114      14.518 -17.120   3.602  1.00  0.00      A    C
ATOM   1648  OD1 ASP A 114      14.167 -16.626   4.705  1.00  0.00      A    O
ATOM   1649  OD2 ASP A 114      15.645 -16.950   3.084  1.00  0.00      A    O
ATOM   1650  C   ASP A 114      13.277 -17.177   0.540  1.00  0.00      A    C
ATOM   1651  O   ASP A 114      14.052 -17.874  -0.126  1.00  0.00      A    O
ATOM   1652  N   VAL A 115      13.086 -15.879   0.205  1.00  0.00      A    N
ATOM   1653  HN  VAL A 115      12.451 -15.277   0.682  1.00  0.00      A    H
ATOM   1654  CA  VAL A 115      13.616 -15.258  -1.046  1.00  0.00      A    C
ATOM   1655  HA  VAL A 115      13.664 -16.037  -1.793  1.00  0.00      A    H
ATOM   1656  CB  VAL A 115      12.635 -14.251  -1.547  1.00  0.00      A    C
ATOM   1657  HB  VAL A 115      12.460 -13.431  -0.818  1.00  0.00      A    H
ATOM   1658  CG1 VAL A 115      13.236 -13.492  -2.775  1.00  0.00      A    C
ATOM   1659 HG11 VAL A 115      14.115 -12.868  -2.504  1.00  0.00      A    H
ATOM   1660 HG12 VAL A 115      13.624 -14.172  -3.563  1.00  0.00      A    H
ATOM   1661 HG13 VAL A 115      12.531 -12.799  -3.282  1.00  0.00      A    H
ATOM   1662  CG2 VAL A 115      11.285 -14.889  -1.904  1.00  0.00      A    C
ATOM   1663 HG21 VAL A 115      10.963 -15.589  -1.103  1.00  0.00      A    H
ATOM   1664 HG22 VAL A 115      10.538 -14.092  -2.105  1.00  0.00      A    H
ATOM   1665 HG23 VAL A 115      11.352 -15.475  -2.846  1.00  0.00      A    H
ATOM   1666  C   VAL A 115      15.012 -14.651  -0.727  1.00  0.00      A    C
ATOM   1667  O   VAL A 115      15.077 -14.158   0.406  1.00  0.00      A    O
ATOM   1668  N   PRO A 116      16.048 -14.627  -1.474  1.00  0.00      A    N
ATOM   1669  CD  PRO A 116      16.294 -15.442  -2.631  1.00  0.00      A    C
ATOM   1670  HD1 PRO A 116      16.008 -14.965  -3.593  1.00  0.00      A    H
ATOM   1671  HD2 PRO A 116      15.728 -16.395  -2.557  1.00  0.00      A    H
ATOM   1672  CA  PRO A 116      17.263 -14.021  -1.031  1.00  0.00      A    C
ATOM   1673  HA  PRO A 116      17.583 -14.440  -0.088  1.00  0.00      A    H
ATOM   1674  CB  PRO A 116      18.342 -14.362  -2.090  1.00  0.00      A    C
ATOM   1675  HB1 PRO A 116      18.300 -13.489  -2.775  1.00  0.00      A    H
ATOM   1676  HB2 PRO A 116      19.312 -14.435  -1.553  1.00  0.00      A    H
ATOM   1677  CG  PRO A 116      17.809 -15.578  -2.748  1.00  0.00      A    C
ATOM   1678  HG1 PRO A 116      18.033 -15.640  -3.835  1.00  0.00      A    H
ATOM   1679  HG2 PRO A 116      18.412 -16.380  -2.271  1.00  0.00      A    H
ATOM   1680  C   PRO A 116      17.104 -12.542  -0.759  1.00  0.00      A    C
ATOM   1681  O   PRO A 116      16.346 -12.010  -1.541  1.00  0.00      A    O
ATOM   1682  N   PRO A 117      17.606 -11.902   0.309  1.00  0.00      A    N
ATOM   1683  CD  PRO A 117      18.214 -12.525   1.425  1.00  0.00      A    C
ATOM   1684  HD1 PRO A 117      19.229 -12.881   1.147  1.00  0.00      A    H
ATOM   1685  HD2 PRO A 117      17.550 -13.334   1.797  1.00  0.00      A    H
ATOM   1686  CA  PRO A 117      17.279 -10.534   0.470  1.00  0.00      A    C
ATOM   1687  HA  PRO A 117      16.306 -10.317   0.054  1.00  0.00      A    H
ATOM   1688  CB  PRO A 117      17.340 -10.389   1.993  1.00  0.00      A    C
ATOM   1689  HB1 PRO A 117      17.681  -9.356   2.217  1.00  0.00      A    H
ATOM   1690  HB2 PRO A 117      16.433 -10.576   2.607  1.00  0.00      A    H
ATOM   1691  CG  PRO A 117      18.383 -11.429   2.435  1.00  0.00      A    C
ATOM   1692  HG1 PRO A 117      19.418 -11.032   2.368  1.00  0.00      A    H
ATOM   1693  HG2 PRO A 117      18.186 -11.816   3.458  1.00  0.00      A    H
ATOM   1694  C   PRO A 117      18.203  -9.628  -0.210  1.00  0.00      A    C
ATOM   1695  O   PRO A 117      19.134 -10.050  -0.938  1.00  0.00      A    O
ATOM   1696  N   ASN A 118      18.069  -8.281  -0.064  1.00  0.00      A    N
ATOM   1697  HN  ASN A 118      17.173  -8.015   0.285  1.00  0.00      A    H
ATOM   1698  CA  ASN A 118      18.900  -7.110  -0.427  1.00  0.00      A    C
ATOM   1699  HA  ASN A 118      18.364  -6.255  -0.041  1.00  0.00      A    H
ATOM   1700  CB  ASN A 118      20.372  -7.090   0.134  1.00  0.00      A    C
ATOM   1701  HB1 ASN A 118      20.650  -8.165   0.091  1.00  0.00      A    H
ATOM   1702  HB2 ASN A 118      21.014  -6.491  -0.546  1.00  0.00      A    H
ATOM   1703  CG  ASN A 118      20.396  -6.567   1.527  1.00  0.00      A    C
ATOM   1704  OD1 ASN A 118      20.550  -7.205   2.529  1.00  0.00      A    O
ATOM   1705  ND2 ASN A 118      20.200  -5.167   1.604  1.00  0.00      A    N
ATOM   1706 HD21 ASN A 118      20.241  -4.741   2.507  1.00  0.00      A    H
ATOM   1707 HD22 ASN A 118      20.263  -4.598   0.784  1.00  0.00      A    H
ATOM   1708  C   ASN A 118      19.034  -6.867  -1.950  1.00  0.00      A    C
ATOM   1709  O   ASN A 118      19.014  -5.732  -2.398  1.00  0.00      A    O
ATOM   1710  N   ASN A 119      19.213  -7.885  -2.762  1.00  0.00      A    N
ATOM   1711  HN  ASN A 119      19.330  -8.771  -2.319  1.00  0.00      A    H
ATOM   1712  CA  ASN A 119      19.259  -7.781  -4.191  1.00  0.00      A    C
ATOM   1713  HA  ASN A 119      19.872  -6.903  -4.327  1.00  0.00      A    H
ATOM   1714  CB  ASN A 119      19.964  -9.044  -4.698  1.00  0.00      A    C
ATOM   1715  HB1 ASN A 119      20.785  -9.332  -4.006  1.00  0.00      A    H
ATOM   1716  HB2 ASN A 119      19.248  -9.893  -4.739  1.00  0.00      A    H
ATOM   1717  CG  ASN A 119      20.556  -8.788  -6.006  1.00  0.00      A    C
ATOM   1718  OD1 ASN A 119      19.962  -9.183  -7.019  1.00  0.00      A    O
ATOM   1719  ND2 ASN A 119      21.829  -8.288  -6.008  1.00  0.00      A    N
ATOM   1720 HD21 ASN A 119      22.390  -8.374  -6.831  1.00  0.00      A    H
ATOM   1721 HD22 ASN A 119      22.329  -8.147  -5.153  1.00  0.00      A    H
ATOM   1722  C   ASN A 119      17.928  -7.595  -5.027  1.00  0.00      A    C
ATOM   1723  O   ASN A 119      16.958  -8.334  -4.851  1.00  0.00      A    O
ATOM   1724  N   GLU A 120      17.941  -6.481  -5.842  1.00  0.00      A    N
ATOM   1725  HN  GLU A 120      18.722  -5.862  -5.814  1.00  0.00      A    H
ATOM   1726  CA  GLU A 120      16.766  -5.930  -6.524  1.00  0.00      A    C
ATOM   1727  HA  GLU A 120      15.886  -6.071  -5.914  1.00  0.00      A    H
ATOM   1728  CB  GLU A 120      17.034  -4.416  -6.702  1.00  0.00      A    C
ATOM   1729  HB1 GLU A 120      17.316  -4.036  -5.697  1.00  0.00      A    H
ATOM   1730  HB2 GLU A 120      17.851  -4.122  -7.394  1.00  0.00      A    H
ATOM   1731  CG  GLU A 120      15.771  -3.638  -7.084  1.00  0.00      A    C
ATOM   1732  HG1 GLU A 120      15.444  -3.891  -8.115  1.00  0.00      A    H
ATOM   1733  HG2 GLU A 120      14.985  -3.989  -6.382  1.00  0.00      A    H
ATOM   1734  CD  GLU A 120      16.032  -2.087  -6.953  1.00  0.00      A    C
ATOM   1735  OE1 GLU A 120      16.378  -1.667  -5.861  1.00  0.00      A    O
ATOM   1736  OE2 GLU A 120      15.911  -1.429  -8.018  1.00  0.00      A    O
ATOM   1737  C   GLU A 120      16.468  -6.584  -7.780  1.00  0.00      A    C
ATOM   1738  O   GLU A 120      15.360  -6.733  -8.178  1.00  0.00      A    O
ATOM   1739  N   GLU A 121      17.528  -7.113  -8.394  1.00  0.00      A    N
ATOM   1740  HN  GLU A 121      18.482  -6.897  -8.201  1.00  0.00      A    H
ATOM   1741  CA  GLU A 121      17.453  -7.942  -9.562  1.00  0.00      A    C
ATOM   1742  HA  GLU A 121      16.807  -7.418 -10.251  1.00  0.00      A    H
ATOM   1743  CB  GLU A 121      18.858  -8.065 -10.193  1.00  0.00      A    C
ATOM   1744  HB1 GLU A 121      19.484  -8.712  -9.542  1.00  0.00      A    H
ATOM   1745  HB2 GLU A 121      18.750  -8.569 -11.178  1.00  0.00      A    H
ATOM   1746  CG  GLU A 121      19.572  -6.787 -10.485  1.00  0.00      A    C
ATOM   1747  HG1 GLU A 121      19.587  -6.243  -9.517  1.00  0.00      A    H
ATOM   1748  HG2 GLU A 121      20.609  -6.900 -10.866  1.00  0.00      A    H
ATOM   1749  CD  GLU A 121      18.848  -5.854 -11.400  1.00  0.00      A    C
ATOM   1750  OE1 GLU A 121      18.476  -6.316 -12.530  1.00  0.00      A    O
ATOM   1751  OE2 GLU A 121      18.554  -4.643 -11.111  1.00  0.00      A    O
ATOM   1752  C   GLU A 121      16.854  -9.289  -9.290  1.00  0.00      A    C
ATOM   1753  O   GLU A 121      16.156  -9.813 -10.141  1.00  0.00      A    O
ATOM   1754  N   GLU A 122      17.121  -9.870  -8.135  1.00  0.00      A    N
ATOM   1755  HN  GLU A 122      17.722  -9.314  -7.566  1.00  0.00      A    H
ATOM   1756  CA  GLU A 122      16.611 -11.139  -7.640  1.00  0.00      A    C
ATOM   1757  HA  GLU A 122      16.564 -11.889  -8.416  1.00  0.00      A    H
ATOM   1758  CB  GLU A 122      17.492 -11.598  -6.411  1.00  0.00      A    C
ATOM   1759  HB1 GLU A 122      18.530 -11.454  -6.781  1.00  0.00      A    H
ATOM   1760  HB2 GLU A 122      17.417 -10.805  -5.636  1.00  0.00      A    H
ATOM   1761  CG  GLU A 122      17.155 -13.018  -5.881  1.00  0.00      A    C
ATOM   1762  HG1 GLU A 122      18.062 -13.277  -5.294  1.00  0.00      A    H
ATOM   1763  HG2 GLU A 122      16.275 -13.150  -5.217  1.00  0.00      A    H
ATOM   1764  CD  GLU A 122      17.084 -14.104  -6.939  1.00  0.00      A    C
ATOM   1765  OE1 GLU A 122      18.003 -14.191  -7.806  1.00  0.00      A    O
ATOM   1766  OE2 GLU A 122      16.125 -14.910  -6.855  1.00  0.00      A    O
ATOM   1767  C   GLU A 122      15.082 -10.948  -7.263  1.00  0.00      A    C
ATOM   1768  O   GLU A 122      14.174 -11.689  -7.634  1.00  0.00      A    O
ATOM   1769  N   LEU A 123      14.760  -9.794  -6.614  1.00  0.00      A    N
ATOM   1770  HN  LEU A 123      15.529  -9.230  -6.322  1.00  0.00      A    H
ATOM   1771  CA  LEU A 123      13.364  -9.338  -6.401  1.00  0.00      A    C
ATOM   1772  HA  LEU A 123      12.979 -10.138  -5.786  1.00  0.00      A    H
ATOM   1773  CB  LEU A 123      13.211  -8.001  -5.567  1.00  0.00      A    C
ATOM   1774  HB1 LEU A 123      13.883  -8.015  -4.682  1.00  0.00      A    H
ATOM   1775  HB2 LEU A 123      13.588  -7.141  -6.160  1.00  0.00      A    H
ATOM   1776  CG  LEU A 123      11.758  -7.700  -5.139  1.00  0.00      A    C
ATOM   1777  HG  LEU A 123      11.143  -7.605  -6.059  1.00  0.00      A    H
ATOM   1778  CD1 LEU A 123      11.136  -8.826  -4.250  1.00  0.00      A    C
ATOM   1779 HD11 LEU A 123      11.797  -8.952  -3.366  1.00  0.00      A    H
ATOM   1780 HD12 LEU A 123      10.178  -8.471  -3.815  1.00  0.00      A    H
ATOM   1781 HD13 LEU A 123      10.899  -9.710  -4.880  1.00  0.00      A    H
ATOM   1782  CD2 LEU A 123      11.621  -6.331  -4.393  1.00  0.00      A    C
ATOM   1783 HD21 LEU A 123      11.915  -6.382  -3.323  1.00  0.00      A    H
ATOM   1784 HD22 LEU A 123      12.075  -5.514  -4.994  1.00  0.00      A    H
ATOM   1785 HD23 LEU A 123      10.543  -6.076  -4.310  1.00  0.00      A    H
ATOM   1786  C   LEU A 123      12.599  -9.087  -7.731  1.00  0.00      A    C
ATOM   1787  O   LEU A 123      11.409  -9.363  -7.814  1.00  0.00      A    O
ATOM   1788  N   LEU A 124      13.277  -8.618  -8.793  1.00  0.00      A    N
ATOM   1789  HN  LEU A 124      14.230  -8.341  -8.698  1.00  0.00      A    H
ATOM   1790  CA  LEU A 124      12.743  -8.415 -10.113  1.00  0.00      A    C
ATOM   1791  HA  LEU A 124      11.772  -7.989  -9.909  1.00  0.00      A    H
ATOM   1792  CB  LEU A 124      13.659  -7.418 -10.912  1.00  0.00      A    C
ATOM   1793  HB1 LEU A 124      14.014  -6.672 -10.169  1.00  0.00      A    H
ATOM   1794  HB2 LEU A 124      14.551  -7.965 -11.285  1.00  0.00      A    H
ATOM   1795  CG  LEU A 124      12.885  -6.749 -12.034  1.00  0.00      A    C
ATOM   1796  HG  LEU A 124      12.358  -7.509 -12.650  1.00  0.00      A    H
ATOM   1797  CD1 LEU A 124      11.861  -5.810 -11.401  1.00  0.00      A    C
ATOM   1798 HD11 LEU A 124      11.123  -6.348 -10.768  1.00  0.00      A    H
ATOM   1799 HD12 LEU A 124      12.283  -5.090 -10.668  1.00  0.00      A    H
ATOM   1800 HD13 LEU A 124      11.213  -5.311 -12.152  1.00  0.00      A    H
ATOM   1801  CD2 LEU A 124      13.685  -5.876 -12.940  1.00  0.00      A    C
ATOM   1802 HD21 LEU A 124      14.163  -5.127 -12.273  1.00  0.00      A    H
ATOM   1803 HD22 LEU A 124      14.465  -6.506 -13.418  1.00  0.00      A    H
ATOM   1804 HD23 LEU A 124      12.946  -5.445 -13.648  1.00  0.00      A    H
ATOM   1805  C   LEU A 124      12.510  -9.712 -10.868  1.00  0.00      A    C
ATOM   1806  O   LEU A 124      11.610  -9.888 -11.695  1.00  0.00      A    O
ATOM   1807  N   ARG A 125      13.374 -10.667 -10.511  1.00  0.00      A    N
ATOM   1808  HN  ARG A 125      14.110 -10.509  -9.857  1.00  0.00      A    H
ATOM   1809  CA  ARG A 125      13.336 -11.998 -11.060  1.00  0.00      A    C
ATOM   1810  HA  ARG A 125      13.244 -11.850 -12.126  1.00  0.00      A    H
ATOM   1811  CB  ARG A 125      14.625 -12.634 -10.760  1.00  0.00      A    C
ATOM   1812  HB1 ARG A 125      15.462 -11.944 -11.003  1.00  0.00      A    H
ATOM   1813  HB2 ARG A 125      14.628 -12.802  -9.662  1.00  0.00      A    H
ATOM   1814  CG  ARG A 125      15.029 -14.008 -11.363  1.00  0.00      A    C
ATOM   1815  HG1 ARG A 125      14.169 -14.627 -11.697  1.00  0.00      A    H
ATOM   1816  HG2 ARG A 125      15.660 -13.764 -12.245  1.00  0.00      A    H
ATOM   1817  CD  ARG A 125      15.946 -14.699 -10.360  1.00  0.00      A    C
ATOM   1818  HD1 ARG A 125      16.837 -14.054 -10.206  1.00  0.00      A    H
ATOM   1819  HD2 ARG A 125      15.324 -14.920  -9.467  1.00  0.00      A    H
ATOM   1820  NE  ARG A 125      16.443 -15.867 -11.107  1.00  0.00      A    N
ATOM   1821  HE  ARG A 125      16.172 -15.950 -12.065  1.00  0.00      A    H
ATOM   1822  CZ  ARG A 125      17.225 -16.785 -10.596  1.00  0.00      A    C
ATOM   1823  NH1 ARG A 125      17.806 -16.707  -9.387  1.00  0.00      A    N
ATOM   1824 HH11 ARG A 125      17.709 -15.876  -8.838  1.00  0.00      A    H
ATOM   1825 HH12 ARG A 125      18.386 -17.422  -8.999  1.00  0.00      A    H
ATOM   1826  NH2 ARG A 125      17.287 -17.993 -11.098  1.00  0.00      A    N
ATOM   1827 HH21 ARG A 125      17.169 -18.081 -12.087  1.00  0.00      A    H
ATOM   1828 HH22 ARG A 125      17.942 -18.586 -10.631  1.00  0.00      A    H
ATOM   1829  C   ARG A 125      12.153 -12.756 -10.489  1.00  0.00      A    C
ATOM   1830  O   ARG A 125      11.604 -13.620 -11.153  1.00  0.00      A    O
ATOM   1831  N   ALA A 126      11.845 -12.517  -9.246  1.00  0.00      A    N
ATOM   1832  HN  ALA A 126      12.414 -11.954  -8.651  1.00  0.00      A    H
ATOM   1833  CA  ALA A 126      10.661 -12.876  -8.588  1.00  0.00      A    C
ATOM   1834  HA  ALA A 126      10.601 -13.951  -8.673  1.00  0.00      A    H
ATOM   1835  CB  ALA A 126      10.733 -12.577  -7.100  1.00  0.00      A    C
ATOM   1836  HB1 ALA A 126      11.238 -11.623  -6.840  1.00  0.00      A    H
ATOM   1837  HB2 ALA A 126       9.756 -12.669  -6.579  1.00  0.00      A    H
ATOM   1838  HB3 ALA A 126      11.411 -13.337  -6.655  1.00  0.00      A    H
ATOM   1839  C   ALA A 126       9.318 -12.414  -9.287  1.00  0.00      A    C
ATOM   1840  O   ALA A 126       8.464 -13.259  -9.618  1.00  0.00      A    O
ATOM   1841  N   VAL A 127       9.139 -11.076  -9.488  1.00  0.00      A    N
ATOM   1842  HN  VAL A 127       9.697 -10.389  -9.028  1.00  0.00      A    H
ATOM   1843  CA  VAL A 127       7.900 -10.533 -10.044  1.00  0.00      A    C
ATOM   1844  HA  VAL A 127       7.145 -11.052  -9.473  1.00  0.00      A    H
ATOM   1845  CB  VAL A 127       7.861  -8.995  -9.856  1.00  0.00      A    C
ATOM   1846  HB  VAL A 127       8.756  -8.627 -10.401  1.00  0.00      A    H
ATOM   1847  CG1 VAL A 127       6.494  -8.452 -10.165  1.00  0.00      A    C
ATOM   1848 HG11 VAL A 127       6.147  -7.555  -9.608  1.00  0.00      A    H
ATOM   1849 HG12 VAL A 127       6.383  -8.372 -11.268  1.00  0.00      A    H
ATOM   1850 HG13 VAL A 127       5.629  -9.130 -10.005  1.00  0.00      A    H
ATOM   1851  CG2 VAL A 127       8.102  -8.659  -8.380  1.00  0.00      A    C
ATOM   1852 HG21 VAL A 127       7.183  -8.900  -7.804  1.00  0.00      A    H
ATOM   1853 HG22 VAL A 127       8.885  -9.227  -7.833  1.00  0.00      A    H
ATOM   1854 HG23 VAL A 127       8.376  -7.594  -8.227  1.00  0.00      A    H
ATOM   1855  C   VAL A 127       7.651 -11.015 -11.437  1.00  0.00      A    C
ATOM   1856  O   VAL A 127       6.535 -11.379 -11.784  1.00  0.00      A    O
ATOM   1857  N   ALA A 128       8.747 -11.217 -12.270  1.00  0.00      A    N
ATOM   1858  HN  ALA A 128       9.677 -10.951 -12.028  1.00  0.00      A    H
ATOM   1859  CA  ALA A 128       8.647 -11.953 -13.541  1.00  0.00      A    C
ATOM   1860  HA  ALA A 128       7.992 -11.319 -14.120  1.00  0.00      A    H
ATOM   1861  CB  ALA A 128      10.119 -11.872 -14.108  1.00  0.00      A    C
ATOM   1862  HB1 ALA A 128      10.300 -12.393 -15.072  1.00  0.00      A    H
ATOM   1863  HB2 ALA A 128      10.477 -10.831 -14.257  1.00  0.00      A    H
ATOM   1864  HB3 ALA A 128      10.745 -12.317 -13.305  1.00  0.00      A    H
ATOM   1865  C   ALA A 128       8.086 -13.322 -13.568  1.00  0.00      A    C
ATOM   1866  O   ALA A 128       7.527 -13.846 -14.508  1.00  0.00      A    O
ATOM   1867  N   ALA A 129       8.180 -14.055 -12.443  1.00  0.00      A    N
ATOM   1868  HN  ALA A 129       8.392 -13.674 -11.547  1.00  0.00      A    H
ATOM   1869  CA  ALA A 129       7.848 -15.448 -12.367  1.00  0.00      A    C
ATOM   1870  HA  ALA A 129       7.790 -15.813 -13.382  1.00  0.00      A    H
ATOM   1871  CB  ALA A 129       8.903 -16.297 -11.658  1.00  0.00      A    C
ATOM   1872  HB1 ALA A 129       9.200 -15.800 -10.710  1.00  0.00      A    H
ATOM   1873  HB2 ALA A 129       8.621 -17.356 -11.473  1.00  0.00      A    H
ATOM   1874  HB3 ALA A 129       9.791 -16.345 -12.323  1.00  0.00      A    H
ATOM   1875  C   ALA A 129       6.426 -15.602 -11.836  1.00  0.00      A    C
ATOM   1876  O   ALA A 129       5.574 -16.209 -12.486  1.00  0.00      A    O
ATOM   1877  N   GLN A 130       6.195 -15.079 -10.604  1.00  0.00      A    N
ATOM   1878  HN  GLN A 130       6.958 -14.519 -10.290  1.00  0.00      A    H
ATOM   1879  CA  GLN A 130       4.959 -15.093  -9.933  1.00  0.00      A    C
ATOM   1880  HA  GLN A 130       4.175 -14.859 -10.637  1.00  0.00      A    H
ATOM   1881  CB  GLN A 130       4.660 -16.543  -9.405  1.00  0.00      A    C
ATOM   1882  HB1 GLN A 130       3.816 -16.602  -8.685  1.00  0.00      A    H
ATOM   1883  HB2 GLN A 130       4.245 -17.150 -10.238  1.00  0.00      A    H
ATOM   1884  CG  GLN A 130       5.848 -17.458  -8.850  1.00  0.00      A    C
ATOM   1885  HG1 GLN A 130       6.394 -17.722  -9.780  1.00  0.00      A    H
ATOM   1886  HG2 GLN A 130       6.503 -16.884  -8.160  1.00  0.00      A    H
ATOM   1887  CD  GLN A 130       5.421 -18.850  -8.248  1.00  0.00      A    C
ATOM   1888  OE1 GLN A 130       4.671 -19.651  -8.837  1.00  0.00      A    O
ATOM   1889  NE2 GLN A 130       5.928 -19.101  -7.013  1.00  0.00      A    N
ATOM   1890 HE21 GLN A 130       5.578 -19.811  -6.402  1.00  0.00      A    H
ATOM   1891 HE22 GLN A 130       6.592 -18.451  -6.643  1.00  0.00      A    H
ATOM   1892  C   GLN A 130       4.839 -14.034  -8.882  1.00  0.00      A    C
ATOM   1893  O   GLN A 130       5.874 -13.549  -8.471  1.00  0.00      A    O
ATOM   1894  N   PRO A 131       3.671 -13.531  -8.497  1.00  0.00      A    N
ATOM   1895  CD  PRO A 131       2.386 -13.861  -9.206  1.00  0.00      A    C
ATOM   1896  HD1 PRO A 131       1.960 -14.815  -8.827  1.00  0.00      A    H
ATOM   1897  HD2 PRO A 131       2.442 -13.867 -10.315  1.00  0.00      A    H
ATOM   1898  CA  PRO A 131       3.453 -12.535  -7.431  1.00  0.00      A    C
ATOM   1899  HA  PRO A 131       3.849 -11.583  -7.753  1.00  0.00      A    H
ATOM   1900  CB  PRO A 131       1.866 -12.397  -7.380  1.00  0.00      A    C
ATOM   1901  HB1 PRO A 131       1.335 -13.144  -6.752  1.00  0.00      A    H
ATOM   1902  HB2 PRO A 131       1.737 -11.340  -7.061  1.00  0.00      A    H
ATOM   1903  CG  PRO A 131       1.438 -12.667  -8.843  1.00  0.00      A    C
ATOM   1904  HG1 PRO A 131       0.362 -12.810  -9.079  1.00  0.00      A    H
ATOM   1905  HG2 PRO A 131       1.745 -11.792  -9.455  1.00  0.00      A    H
ATOM   1906  C   PRO A 131       4.041 -12.863  -6.063  1.00  0.00      A    C
ATOM   1907  O   PRO A 131       3.685 -13.878  -5.500  1.00  0.00      A    O
ATOM   1908  N   VAL A 132       4.963 -12.050  -5.611  1.00  0.00      A    N
ATOM   1909  HN  VAL A 132       5.171 -11.151  -5.988  1.00  0.00      A    H
ATOM   1910  CA  VAL A 132       5.865 -12.229  -4.518  1.00  0.00      A    C
ATOM   1911  HA  VAL A 132       5.739 -13.206  -4.075  1.00  0.00      A    H
ATOM   1912  CB  VAL A 132       7.321 -12.059  -4.891  1.00  0.00      A    C
ATOM   1913  HB  VAL A 132       7.533 -12.649  -5.809  1.00  0.00      A    H
ATOM   1914  CG1 VAL A 132       7.632 -10.574  -5.187  1.00  0.00      A    C
ATOM   1915 HG11 VAL A 132       6.989 -10.081  -5.947  1.00  0.00      A    H
ATOM   1916 HG12 VAL A 132       7.531  -9.924  -4.292  1.00  0.00      A    H
ATOM   1917 HG13 VAL A 132       8.632 -10.484  -5.662  1.00  0.00      A    H
ATOM   1918  CG2 VAL A 132       8.288 -12.663  -3.798  1.00  0.00      A    C
ATOM   1919 HG21 VAL A 132       9.298 -12.362  -4.151  1.00  0.00      A    H
ATOM   1920 HG22 VAL A 132       8.010 -12.161  -2.847  1.00  0.00      A    H
ATOM   1921 HG23 VAL A 132       8.270 -13.760  -3.624  1.00  0.00      A    H
ATOM   1922  C   VAL A 132       5.317 -11.278  -3.368  1.00  0.00      A    C
ATOM   1923  O   VAL A 132       5.075 -10.123  -3.569  1.00  0.00      A    O
ATOM   1924  N   SER A 133       5.204 -11.827  -2.138  1.00  0.00      A    N
ATOM   1925  HN  SER A 133       5.401 -12.798  -2.022  1.00  0.00      A    H
ATOM   1926  CA  SER A 133       4.774 -11.191  -0.951  1.00  0.00      A    C
ATOM   1927  HA  SER A 133       4.158 -10.352  -1.239  1.00  0.00      A    H
ATOM   1928  CB  SER A 133       3.818 -12.028   0.008  1.00  0.00      A    C
ATOM   1929  HB1 SER A 133       4.219 -13.061   0.089  1.00  0.00      A    H
ATOM   1930  HB2 SER A 133       3.699 -11.486   0.970  1.00  0.00      A    H
ATOM   1931  OG  SER A 133       2.534 -12.036  -0.724  1.00  0.00      A    O
ATOM   1932  HG1 SER A 133       1.857 -12.255  -0.079  1.00  0.00      A    H
ATOM   1933  C   SER A 133       5.931 -10.664  -0.154  1.00  0.00      A    C
ATOM   1934  O   SER A 133       6.896 -11.335   0.081  1.00  0.00      A    O
ATOM   1935  N   VAL A 134       5.897  -9.386   0.225  1.00  0.00      A    N
ATOM   1936  HN  VAL A 134       5.066  -8.837   0.178  1.00  0.00      A    H
ATOM   1937  CA  VAL A 134       7.044  -8.563   0.486  1.00  0.00      A    C
ATOM   1938  HA  VAL A 134       7.880  -9.203   0.728  1.00  0.00      A    H
ATOM   1939  CB  VAL A 134       7.378  -7.673  -0.763  1.00  0.00      A    C
ATOM   1940  HB  VAL A 134       6.453  -7.301  -1.253  1.00  0.00      A    H
ATOM   1941  CG1 VAL A 134       8.193  -6.418  -0.424  1.00  0.00      A    C
ATOM   1942 HG11 VAL A 134       9.129  -6.699   0.105  1.00  0.00      A    H
ATOM   1943 HG12 VAL A 134       8.415  -5.947  -1.406  1.00  0.00      A    H
ATOM   1944 HG13 VAL A 134       7.713  -5.729   0.303  1.00  0.00      A    H
ATOM   1945  CG2 VAL A 134       8.048  -8.625  -1.783  1.00  0.00      A    C
ATOM   1946 HG21 VAL A 134       8.516  -8.094  -2.639  1.00  0.00      A    H
ATOM   1947 HG22 VAL A 134       8.875  -9.205  -1.320  1.00  0.00      A    H
ATOM   1948 HG23 VAL A 134       7.326  -9.400  -2.117  1.00  0.00      A    H
ATOM   1949  C   VAL A 134       6.757  -7.752   1.785  1.00  0.00      A    C
ATOM   1950  O   VAL A 134       5.607  -7.749   2.222  1.00  0.00      A    O
ATOM   1951  N   GLY A 135       7.766  -7.170   2.436  1.00  0.00      A    N
ATOM   1952  HN  GLY A 135       8.638  -7.261   1.963  1.00  0.00      A    H
ATOM   1953  CA  GLY A 135       7.751  -6.314   3.575  1.00  0.00      A    C
ATOM   1954  HA1 GLY A 135       6.751  -6.257   3.980  1.00  0.00      A    H
ATOM   1955  HA2 GLY A 135       8.500  -6.600   4.298  1.00  0.00      A    H
ATOM   1956  C   GLY A 135       8.093  -4.879   3.191  1.00  0.00      A    C
ATOM   1957  O   GLY A 135       9.203  -4.614   2.671  1.00  0.00      A    O
ATOM   1958  N   ILE A 136       7.264  -3.912   3.490  1.00  0.00      A    N
ATOM   1959  HN  ILE A 136       6.317  -3.971   3.795  1.00  0.00      A    H
ATOM   1960  CA  ILE A 136       7.596  -2.500   3.193  1.00  0.00      A    C
ATOM   1961  HA  ILE A 136       8.634  -2.519   2.895  1.00  0.00      A    H
ATOM   1962  CB  ILE A 136       6.711  -1.916   2.051  1.00  0.00      A    C
ATOM   1963  HB  ILE A 136       6.953  -0.848   1.861  1.00  0.00      A    H
ATOM   1964  CG2 ILE A 136       6.940  -2.698   0.745  1.00  0.00      A    C
ATOM   1965 HG21 ILE A 136       7.746  -2.197   0.168  1.00  0.00      A    H
ATOM   1966 HG22 ILE A 136       7.172  -3.769   0.926  1.00  0.00      A    H
ATOM   1967 HG23 ILE A 136       6.024  -2.593   0.125  1.00  0.00      A    H
ATOM   1968  CG1 ILE A 136       5.200  -1.905   2.458  1.00  0.00      A    C
ATOM   1969 HG11 ILE A 136       4.665  -2.877   2.407  1.00  0.00      A    H
ATOM   1970 HG12 ILE A 136       5.112  -1.607   3.525  1.00  0.00      A    H
ATOM   1971  CD  ILE A 136       4.461  -0.870   1.494  1.00  0.00      A    C
ATOM   1972  HD1 ILE A 136       3.362  -0.802   1.643  1.00  0.00      A    H
ATOM   1973  HD2 ILE A 136       4.906   0.101   1.801  1.00  0.00      A    H
ATOM   1974  HD3 ILE A 136       4.678  -1.054   0.420  1.00  0.00      A    H
ATOM   1975  C   ILE A 136       7.424  -1.654   4.488  1.00  0.00      A    C
ATOM   1976  O   ILE A 136       6.755  -1.917   5.470  1.00  0.00      A    O
ATOM   1977  N   CYS A 137       8.038  -0.478   4.349  1.00  0.00      A    N
ATOM   1978  HN  CYS A 137       8.538  -0.291   3.508  1.00  0.00      A    H
ATOM   1979  CA  CYS A 137       7.535   0.705   5.108  1.00  0.00      A    C
ATOM   1980  HA  CYS A 137       7.127   0.387   6.057  1.00  0.00      A    H
ATOM   1981  CB  CYS A 137       8.668   1.762   5.184  1.00  0.00      A    C
ATOM   1982  HB1 CYS A 137       9.578   1.341   5.662  1.00  0.00      A    H
ATOM   1983  HB2 CYS A 137       8.929   2.006   4.132  1.00  0.00      A    H
ATOM   1984  SG  CYS A 137       8.564   3.307   6.175  1.00  0.00      A    S
ATOM   1985  HG1 CYS A 137       9.869   3.496   6.050  1.00  0.00      A    H
ATOM   1986  C   CYS A 137       6.285   1.355   4.476  1.00  0.00      A    C
ATOM   1987  O   CYS A 137       6.393   2.114   3.503  1.00  0.00      A    O
ATOM   1988  N   GLY A 138       5.087   1.123   5.105  1.00  0.00      A    N
ATOM   1989  HN  GLY A 138       5.213   0.809   6.043  1.00  0.00      A    H
ATOM   1990  CA  GLY A 138       3.788   1.583   4.598  1.00  0.00      A    C
ATOM   1991  HA1 GLY A 138       3.850   2.104   3.654  1.00  0.00      A    H
ATOM   1992  HA2 GLY A 138       3.086   0.766   4.526  1.00  0.00      A    H
ATOM   1993  C   GLY A 138       3.103   2.581   5.469  1.00  0.00      A    C
ATOM   1994  O   GLY A 138       2.273   3.321   4.996  1.00  0.00      A    O
ATOM   1995  N   SER A 139       3.493   2.600   6.767  1.00  0.00      A    N
ATOM   1996  HN  SER A 139       4.190   1.971   7.103  1.00  0.00      A    H
ATOM   1997  CA  SER A 139       2.817   3.375   7.867  1.00  0.00      A    C
ATOM   1998  HA  SER A 139       1.750   3.299   7.720  1.00  0.00      A    H
ATOM   1999  CB  SER A 139       3.163   2.872   9.253  1.00  0.00      A    C
ATOM   2000  HB1 SER A 139       2.401   3.225   9.981  1.00  0.00      A    H
ATOM   2001  HB2 SER A 139       3.066   1.766   9.241  1.00  0.00      A    H
ATOM   2002  OG  SER A 139       4.520   3.167   9.666  1.00  0.00      A    O
ATOM   2003  HG1 SER A 139       4.990   2.331   9.706  1.00  0.00      A    H
ATOM   2004  C   SER A 139       2.997   4.874   7.854  1.00  0.00      A    C
ATOM   2005  O   SER A 139       2.316   5.583   8.574  1.00  0.00      A    O
ATOM   2006  N   GLU A 140       4.004   5.420   7.094  1.00  0.00      A    N
ATOM   2007  HN  GLU A 140       4.561   4.766   6.588  1.00  0.00      A    H
ATOM   2008  CA  GLU A 140       4.372   6.789   7.024  1.00  0.00      A    C
ATOM   2009  HA  GLU A 140       4.443   7.040   8.072  1.00  0.00      A    H
ATOM   2010  CB  GLU A 140       5.725   7.075   6.442  1.00  0.00      A    C
ATOM   2011  HB1 GLU A 140       5.789   6.735   5.386  1.00  0.00      A    H
ATOM   2012  HB2 GLU A 140       5.892   8.173   6.420  1.00  0.00      A    H
ATOM   2013  CG  GLU A 140       6.925   6.428   7.353  1.00  0.00      A    C
ATOM   2014  HG1 GLU A 140       6.699   5.352   7.515  1.00  0.00      A    H
ATOM   2015  HG2 GLU A 140       7.854   6.476   6.744  1.00  0.00      A    H
ATOM   2016  CD  GLU A 140       7.223   7.209   8.550  1.00  0.00      A    C
ATOM   2017  OE1 GLU A 140       7.082   6.682   9.751  1.00  0.00      A    O
ATOM   2018  OE2 GLU A 140       7.654   8.369   8.429  1.00  0.00      A    O
ATOM   2019  C   GLU A 140       3.411   7.721   6.215  1.00  0.00      A    C
ATOM   2020  O   GLU A 140       2.666   7.298   5.319  1.00  0.00      A    O
ATOM   2021  N   ARG A 141       3.315   8.988   6.651  1.00  0.00      A    N
ATOM   2022  HN  ARG A 141       3.947   9.413   7.296  1.00  0.00      A    H
ATOM   2023  CA  ARG A 141       2.122   9.713   6.337  1.00  0.00      A    C
ATOM   2024  HA  ARG A 141       1.217   9.135   6.452  1.00  0.00      A    H
ATOM   2025  CB  ARG A 141       2.069  10.871   7.345  1.00  0.00      A    C
ATOM   2026  HB1 ARG A 141       1.850  10.430   8.341  1.00  0.00      A    H
ATOM   2027  HB2 ARG A 141       3.026  11.434   7.325  1.00  0.00      A    H
ATOM   2028  CG  ARG A 141       1.028  11.874   7.050  1.00  0.00      A    C
ATOM   2029  HG1 ARG A 141       1.169  12.768   7.695  1.00  0.00      A    H
ATOM   2030  HG2 ARG A 141       1.153  12.280   6.023  1.00  0.00      A    H
ATOM   2031  CD  ARG A 141      -0.467  11.365   7.058  1.00  0.00      A    C
ATOM   2032  HD1 ARG A 141      -1.089  12.248   6.797  1.00  0.00      A    H
ATOM   2033  HD2 ARG A 141      -0.627  10.566   6.303  1.00  0.00      A    H
ATOM   2034  NE  ARG A 141      -0.789  10.884   8.427  1.00  0.00      A    N
ATOM   2035  HE  ARG A 141      -0.629   9.914   8.614  1.00  0.00      A    H
ATOM   2036  CZ  ARG A 141      -1.645  11.456   9.311  1.00  0.00      A    C
ATOM   2037  NH1 ARG A 141      -2.210  12.631   9.203  1.00  0.00      A    N
ATOM   2038 HH11 ARG A 141      -1.946  13.166   8.400  1.00  0.00      A    H
ATOM   2039 HH12 ARG A 141      -2.531  13.116  10.016  1.00  0.00      A    H
ATOM   2040  NH2 ARG A 141      -1.967  10.673  10.349  1.00  0.00      A    N
ATOM   2041 HH21 ARG A 141      -1.350   9.917  10.566  1.00  0.00      A    H
ATOM   2042 HH22 ARG A 141      -2.500  11.076  11.093  1.00  0.00      A    H
ATOM   2043  C   ARG A 141       2.110  10.177   4.903  1.00  0.00      A    C
ATOM   2044  O   ARG A 141       1.045  10.210   4.296  1.00  0.00      A    O
ATOM   2045  N   THR A 142       3.295  10.557   4.369  1.00  0.00      A    N
ATOM   2046  HN  THR A 142       4.072  10.693   4.978  1.00  0.00      A    H
ATOM   2047  CA  THR A 142       3.444  10.750   2.951  1.00  0.00      A    C
ATOM   2048  HA  THR A 142       2.746  11.505   2.622  1.00  0.00      A    H
ATOM   2049  CB  THR A 142       4.742  11.387   2.414  1.00  0.00      A    C
ATOM   2050  HB  THR A 142       5.607  10.690   2.440  1.00  0.00      A    H
ATOM   2051  OG1 THR A 142       5.074  12.572   3.122  1.00  0.00      A    O
ATOM   2052  HG1 THR A 142       5.323  12.286   4.004  1.00  0.00      A    H
ATOM   2053  CG2 THR A 142       4.511  11.949   0.957  1.00  0.00      A    C
ATOM   2054 HG21 THR A 142       3.733  11.318   0.478  1.00  0.00      A    H
ATOM   2055 HG22 THR A 142       4.220  13.021   0.954  1.00  0.00      A    H
ATOM   2056 HG23 THR A 142       5.374  11.894   0.259  1.00  0.00      A    H
ATOM   2057  C   THR A 142       3.081   9.489   2.102  1.00  0.00      A    C
ATOM   2058  O   THR A 142       2.437   9.553   1.104  1.00  0.00      A    O
ATOM   2059  N   PHE A 143       3.340   8.302   2.591  1.00  0.00      A    N
ATOM   2060  HN  PHE A 143       3.855   8.258   3.443  1.00  0.00      A    H
ATOM   2061  CA  PHE A 143       2.770   7.072   2.041  1.00  0.00      A    C
ATOM   2062  HA  PHE A 143       2.959   7.107   0.979  1.00  0.00      A    H
ATOM   2063  CB  PHE A 143       3.380   5.816   2.557  1.00  0.00      A    C
ATOM   2064  HB1 PHE A 143       4.424   6.123   2.782  1.00  0.00      A    H
ATOM   2065  HB2 PHE A 143       2.920   5.543   3.531  1.00  0.00      A    H
ATOM   2066  CG  PHE A 143       3.407   4.537   1.704  1.00  0.00      A    C
ATOM   2067  CD1 PHE A 143       4.545   4.108   1.007  1.00  0.00      A    C
ATOM   2068  HD1 PHE A 143       5.427   4.726   1.083  1.00  0.00      A    H
ATOM   2069  CE1 PHE A 143       4.586   2.806   0.478  1.00  0.00      A    C
ATOM   2070  HE1 PHE A 143       5.526   2.550   0.011  1.00  0.00      A    H
ATOM   2071  CZ  PHE A 143       3.424   2.116   0.230  1.00  0.00      A    C
ATOM   2072  HZ  PHE A 143       3.506   1.245  -0.404  1.00  0.00      A    H
ATOM   2073  CD2 PHE A 143       2.286   3.688   1.688  1.00  0.00      A    C
ATOM   2074  HD2 PHE A 143       1.466   4.089   2.266  1.00  0.00      A    H
ATOM   2075  CE2 PHE A 143       2.282   2.515   0.875  1.00  0.00      A    C
ATOM   2076  HE2 PHE A 143       1.351   2.016   0.646  1.00  0.00      A    H
ATOM   2077  C   PHE A 143       1.216   6.969   2.183  1.00  0.00      A    C
ATOM   2078  O   PHE A 143       0.506   6.825   1.149  1.00  0.00      A    O
ATOM   2079  N   GLN A 144       0.720   7.204   3.379  1.00  0.00      A    N
ATOM   2080  HN  GLN A 144       1.322   7.387   4.153  1.00  0.00      A    H
ATOM   2081  CA  GLN A 144      -0.708   6.982   3.561  1.00  0.00      A    C
ATOM   2082  HA  GLN A 144      -0.899   6.042   3.065  1.00  0.00      A    H
ATOM   2083  CB  GLN A 144      -1.064   6.857   5.071  1.00  0.00      A    C
ATOM   2084  HB1 GLN A 144      -0.850   7.823   5.576  1.00  0.00      A    H
ATOM   2085  HB2 GLN A 144      -2.152   6.658   5.181  1.00  0.00      A    H
ATOM   2086  CG  GLN A 144      -0.143   5.719   5.663  1.00  0.00      A    C
ATOM   2087  HG1 GLN A 144       0.024   4.954   4.875  1.00  0.00      A    H
ATOM   2088  HG2 GLN A 144       0.839   6.098   6.018  1.00  0.00      A    H
ATOM   2089  CD  GLN A 144      -0.857   5.092   6.879  1.00  0.00      A    C
ATOM   2090  OE1 GLN A 144      -0.607   5.349   8.039  1.00  0.00      A    O
ATOM   2091  NE2 GLN A 144      -1.848   4.232   6.554  1.00  0.00      A    N
ATOM   2092 HE21 GLN A 144      -2.403   3.958   7.339  1.00  0.00      A    H
ATOM   2093 HE22 GLN A 144      -1.957   4.098   5.569  1.00  0.00      A    H
ATOM   2094  C   GLN A 144      -1.579   7.991   2.790  1.00  0.00      A    C
ATOM   2095  O   GLN A 144      -2.680   7.613   2.435  1.00  0.00      A    O
ATOM   2096  N   LEU A 145      -1.086   9.212   2.472  1.00  0.00      A    N
ATOM   2097  HN  LEU A 145      -0.158   9.462   2.738  1.00  0.00      A    H
ATOM   2098  CA  LEU A 145      -1.913  10.214   1.803  1.00  0.00      A    C
ATOM   2099  HA  LEU A 145      -2.948  10.148   2.106  1.00  0.00      A    H
ATOM   2100  CB  LEU A 145      -1.493  11.610   2.306  1.00  0.00      A    C
ATOM   2101  HB1 LEU A 145      -0.418  11.746   2.062  1.00  0.00      A    H
ATOM   2102  HB2 LEU A 145      -2.148  12.303   1.736  1.00  0.00      A    H
ATOM   2103  CG  LEU A 145      -1.615  11.926   3.788  1.00  0.00      A    C
ATOM   2104  HG  LEU A 145      -1.093  11.146   4.383  1.00  0.00      A    H
ATOM   2105  CD1 LEU A 145      -1.023  13.350   3.926  1.00  0.00      A    C
ATOM   2106 HD11 LEU A 145      -0.907  13.702   4.974  1.00  0.00      A    H
ATOM   2107 HD12 LEU A 145      -0.121  13.432   3.283  1.00  0.00      A    H
ATOM   2108 HD13 LEU A 145      -1.745  14.008   3.398  1.00  0.00      A    H
ATOM   2109  CD2 LEU A 145      -3.077  11.994   4.249  1.00  0.00      A    C
ATOM   2110 HD21 LEU A 145      -3.416  10.953   4.443  1.00  0.00      A    H
ATOM   2111 HD22 LEU A 145      -3.078  12.609   5.174  1.00  0.00      A    H
ATOM   2112 HD23 LEU A 145      -3.589  12.530   3.422  1.00  0.00      A    H
ATOM   2113  C   LEU A 145      -1.884  10.165   0.298  1.00  0.00      A    C
ATOM   2114  O   LEU A 145      -2.323  11.109  -0.340  1.00  0.00      A    O
ATOM   2115  N   TYR A 146      -1.230   9.131  -0.293  1.00  0.00      A    N
ATOM   2116  HN  TYR A 146      -1.135   8.236   0.136  1.00  0.00      A    H
ATOM   2117  CA  TYR A 146      -0.971   9.150  -1.711  1.00  0.00      A    C
ATOM   2118  HA  TYR A 146      -0.554  10.086  -2.051  1.00  0.00      A    H
ATOM   2119  CB  TYR A 146       0.078   8.033  -1.910  1.00  0.00      A    C
ATOM   2120  HB1 TYR A 146       1.076   8.329  -1.522  1.00  0.00      A    H
ATOM   2121  HB2 TYR A 146      -0.205   7.185  -1.250  1.00  0.00      A    H
ATOM   2122  CG  TYR A 146       0.213   7.470  -3.285  1.00  0.00      A    C
ATOM   2123  CD1 TYR A 146       1.033   8.046  -4.177  1.00  0.00      A    C
ATOM   2124  HD1 TYR A 146       1.570   8.971  -4.025  1.00  0.00      A    H
ATOM   2125  CE1 TYR A 146       1.231   7.458  -5.433  1.00  0.00      A    C
ATOM   2126  HE1 TYR A 146       1.911   7.877  -6.159  1.00  0.00      A    H
ATOM   2127  CZ  TYR A 146       0.493   6.329  -5.769  1.00  0.00      A    C
ATOM   2128  OH  TYR A 146       0.811   5.715  -6.986  1.00  0.00      A    O
ATOM   2129  HH  TYR A 146       1.415   6.270  -7.483  1.00  0.00      A    H
ATOM   2130  CD2 TYR A 146      -0.546   6.344  -3.603  1.00  0.00      A    C
ATOM   2131  HD2 TYR A 146      -1.350   5.965  -2.990  1.00  0.00      A    H
ATOM   2132  CE2 TYR A 146      -0.405   5.748  -4.843  1.00  0.00      A    C
ATOM   2133  HE2 TYR A 146      -1.030   4.943  -5.202  1.00  0.00      A    H
ATOM   2134  C   TYR A 146      -2.239   8.948  -2.566  1.00  0.00      A    C
ATOM   2135  O   TYR A 146      -3.167   8.398  -2.126  1.00  0.00      A    O
ATOM   2136  N   SER A 147      -2.126   9.399  -3.808  1.00  0.00      A    N
ATOM   2137  HN  SER A 147      -1.246   9.827  -3.997  1.00  0.00      A    H
ATOM   2138  CA  SER A 147      -3.248   9.543  -4.647  1.00  0.00      A    C
ATOM   2139  HA  SER A 147      -4.171   9.143  -4.253  1.00  0.00      A    H
ATOM   2140  CB  SER A 147      -3.533  11.028  -4.767  1.00  0.00      A    C
ATOM   2141  HB1 SER A 147      -3.663  11.480  -3.761  1.00  0.00      A    H
ATOM   2142  HB2 SER A 147      -2.592  11.446  -5.184  1.00  0.00      A    H
ATOM   2143  OG  SER A 147      -4.677  11.282  -5.606  1.00  0.00      A    O
ATOM   2144  HG1 SER A 147      -5.372  11.626  -5.041  1.00  0.00      A    H
ATOM   2145  C   SER A 147      -3.058   8.795  -5.956  1.00  0.00      A    C
ATOM   2146  O   SER A 147      -3.667   7.755  -6.183  1.00  0.00      A    O
ATOM   2147  N   LYS A 148      -2.136   9.394  -6.831  1.00  0.00      A    N
ATOM   2148  HN  LYS A 148      -1.648  10.243  -6.643  1.00  0.00      A    H
ATOM   2149  CA  LYS A 148      -1.716   8.804  -8.082  1.00  0.00      A    C
ATOM   2150  HA  LYS A 148      -1.638   7.736  -7.939  1.00  0.00      A    H
ATOM   2151  CB  LYS A 148      -2.726   9.136  -9.249  1.00  0.00      A    C
ATOM   2152  HB1 LYS A 148      -2.298   8.785 -10.212  1.00  0.00      A    H
ATOM   2153  HB2 LYS A 148      -3.636   8.504  -9.167  1.00  0.00      A    H
ATOM   2154  CG  LYS A 148      -3.234  10.591  -9.438  1.00  0.00      A    C
ATOM   2155  HG1 LYS A 148      -3.651  10.984  -8.487  1.00  0.00      A    H
ATOM   2156  HG2 LYS A 148      -2.306  11.184  -9.584  1.00  0.00      A    H
ATOM   2157  CD  LYS A 148      -4.197  10.666 -10.627  1.00  0.00      A    C
ATOM   2158  HD1 LYS A 148      -3.596  10.503 -11.547  1.00  0.00      A    H
ATOM   2159  HD2 LYS A 148      -4.908   9.817 -10.545  1.00  0.00      A    H
ATOM   2160  CE  LYS A 148      -4.830  12.065 -10.610  1.00  0.00      A    C
ATOM   2161  HE1 LYS A 148      -5.489  12.092  -9.716  1.00  0.00      A    H
ATOM   2162  HE2 LYS A 148      -3.992  12.792 -10.675  1.00  0.00      A    H
ATOM   2163  NZ  LYS A 148      -5.751  12.307 -11.731  1.00  0.00      A    N
ATOM   2164  HZ1 LYS A 148      -6.728  11.960 -11.646  1.00  0.00      A    H
ATOM   2165  HZ2 LYS A 148      -5.821  13.343 -11.785  1.00  0.00      A    H
ATOM   2166  HZ3 LYS A 148      -5.273  12.009 -12.605  1.00  0.00      A    H
ATOM   2167  C   LYS A 148      -0.287   9.176  -8.320  1.00  0.00      A    C
ATOM   2168  O   LYS A 148       0.327  10.063  -7.681  1.00  0.00      A    O
ATOM   2169  N   GLY A 149       0.272   8.535  -9.394  1.00  0.00      A    N
ATOM   2170  HN  GLY A 149      -0.139   7.752  -9.855  1.00  0.00      A    H
ATOM   2171  CA  GLY A 149       1.595   8.815  -9.869  1.00  0.00      A    C
ATOM   2172  HA1 GLY A 149       1.601   8.747 -10.946  1.00  0.00      A    H
ATOM   2173  HA2 GLY A 149       1.842   9.814  -9.541  1.00  0.00      A    H
ATOM   2174  C   GLY A 149       2.651   7.921  -9.255  1.00  0.00      A    C
ATOM   2175  O   GLY A 149       2.314   6.816  -8.754  1.00  0.00      A    O
ATOM   2176  N   ILE A 150       3.927   8.299  -9.316  1.00  0.00      A    N
ATOM   2177  HN  ILE A 150       4.097   9.056  -9.942  1.00  0.00      A    H
ATOM   2178  CA  ILE A 150       5.045   7.494  -8.805  1.00  0.00      A    C
ATOM   2179  HA  ILE A 150       4.687   6.501  -8.578  1.00  0.00      A    H
ATOM   2180  CB  ILE A 150       6.186   7.230  -9.779  1.00  0.00      A    C
ATOM   2181  HB  ILE A 150       6.860   8.102  -9.923  1.00  0.00      A    H
ATOM   2182  CG2 ILE A 150       7.015   6.022  -9.266  1.00  0.00      A    C
ATOM   2183 HG21 ILE A 150       7.995   6.003  -9.789  1.00  0.00      A    H
ATOM   2184 HG22 ILE A 150       7.316   6.170  -8.207  1.00  0.00      A    H
ATOM   2185 HG23 ILE A 150       6.461   5.080  -9.463  1.00  0.00      A    H
ATOM   2186  CG1 ILE A 150       5.760   6.771 -11.215  1.00  0.00      A    C
ATOM   2187 HG11 ILE A 150       5.285   5.767 -11.197  1.00  0.00      A    H
ATOM   2188 HG12 ILE A 150       5.030   7.523 -11.582  1.00  0.00      A    H
ATOM   2189  CD  ILE A 150       6.907   6.625 -12.186  1.00  0.00      A    C
ATOM   2190  HD1 ILE A 150       6.482   6.244 -13.139  1.00  0.00      A    H
ATOM   2191  HD2 ILE A 150       7.318   7.655 -12.255  1.00  0.00      A    H
ATOM   2192  HD3 ILE A 150       7.714   5.957 -11.818  1.00  0.00      A    H
ATOM   2193  C   ILE A 150       5.534   7.974  -7.495  1.00  0.00      A    C
ATOM   2194  O   ILE A 150       5.745   9.136  -7.374  1.00  0.00      A    O
ATOM   2195  N   PHE A 151       5.632   7.091  -6.538  1.00  0.00      A    N
ATOM   2196  HN  PHE A 151       5.308   6.149  -6.512  1.00  0.00      A    H
ATOM   2197  CA  PHE A 151       6.057   7.495  -5.229  1.00  0.00      A    C
ATOM   2198  HA  PHE A 151       5.835   8.539  -5.068  1.00  0.00      A    H
ATOM   2199  CB  PHE A 151       5.216   6.591  -4.242  1.00  0.00      A    C
ATOM   2200  HB1 PHE A 151       4.148   6.590  -4.548  1.00  0.00      A    H
ATOM   2201  HB2 PHE A 151       5.490   5.520  -4.358  1.00  0.00      A    H
ATOM   2202  CG  PHE A 151       5.363   7.095  -2.810  1.00  0.00      A    C
ATOM   2203  CD1 PHE A 151       4.546   8.059  -2.276  1.00  0.00      A    C
ATOM   2204  HD1 PHE A 151       3.661   8.295  -2.849  1.00  0.00      A    H
ATOM   2205  CE1 PHE A 151       4.863   8.581  -1.019  1.00  0.00      A    C
ATOM   2206  HE1 PHE A 151       4.210   9.294  -0.536  1.00  0.00      A    H
ATOM   2207  CZ  PHE A 151       6.027   8.220  -0.339  1.00  0.00      A    C
ATOM   2208  HZ  PHE A 151       6.119   8.703   0.623  1.00  0.00      A    H
ATOM   2209  CD2 PHE A 151       6.544   6.680  -2.067  1.00  0.00      A    C
ATOM   2210  HD2 PHE A 151       7.162   5.882  -2.452  1.00  0.00      A    H
ATOM   2211  CE2 PHE A 151       6.817   7.224  -0.828  1.00  0.00      A    C
ATOM   2212  HE2 PHE A 151       7.657   6.789  -0.307  1.00  0.00      A    H
ATOM   2213  C   PHE A 151       7.524   7.282  -5.013  1.00  0.00      A    C
ATOM   2214  O   PHE A 151       8.096   6.242  -5.151  1.00  0.00      A    O
ATOM   2215  N   THR A 152       8.207   8.402  -4.831  1.00  0.00      A    N
ATOM   2216  HN  THR A 152       7.646   9.203  -4.639  1.00  0.00      A    H
ATOM   2217  CA  THR A 152       9.633   8.525  -4.671  1.00  0.00      A    C
ATOM   2218  HA  THR A 152      10.241   7.662  -4.901  1.00  0.00      A    H
ATOM   2219  CB  THR A 152      10.223   9.618  -5.551  1.00  0.00      A    C
ATOM   2220  HB  THR A 152      11.330   9.712  -5.546  1.00  0.00      A    H
ATOM   2221  OG1 THR A 152       9.631  10.851  -5.188  1.00  0.00      A    O
ATOM   2222  HG1 THR A 152      10.383  11.267  -4.759  1.00  0.00      A    H
ATOM   2223  CG2 THR A 152       9.838   9.346  -6.992  1.00  0.00      A    C
ATOM   2224 HG21 THR A 152       8.739   9.451  -7.118  1.00  0.00      A    H
ATOM   2225 HG22 THR A 152      10.407  10.096  -7.582  1.00  0.00      A    H
ATOM   2226 HG23 THR A 152      10.119   8.322  -7.319  1.00  0.00      A    H
ATOM   2227  C   THR A 152      10.004   8.612  -3.212  1.00  0.00      A    C
ATOM   2228  O   THR A 152      10.916   7.988  -2.690  1.00  0.00      A    O
ATOM   2229  N   GLY A 153       9.371   9.526  -2.495  1.00  0.00      A    N
ATOM   2230  HN  GLY A 153       8.561   9.887  -2.951  1.00  0.00      A    H
ATOM   2231  CA  GLY A 153       9.645   9.947  -1.159  1.00  0.00      A    C
ATOM   2232  HA1 GLY A 153       9.720   9.066  -0.540  1.00  0.00      A    H
ATOM   2233  HA2 GLY A 153      10.622  10.403  -1.096  1.00  0.00      A    H
ATOM   2234  C   GLY A 153       8.714  10.918  -0.577  1.00  0.00      A    C
ATOM   2235  O   GLY A 153       7.815  11.459  -1.225  1.00  0.00      A    O
ATOM   2236  N   PRO A 154       8.977  11.248   0.734  1.00  0.00      A    N
ATOM   2237  CD  PRO A 154       8.246  12.390   1.288  1.00  0.00      A    C
ATOM   2238  HD1 PRO A 154       7.139  12.335   1.365  1.00  0.00      A    H
ATOM   2239  HD2 PRO A 154       8.640  13.286   0.762  1.00  0.00      A    H
ATOM   2240  CA  PRO A 154       9.872  10.552   1.717  1.00  0.00      A    C
ATOM   2241  HA  PRO A 154      10.811  10.242   1.284  1.00  0.00      A    H
ATOM   2242  CB  PRO A 154      10.069  11.664   2.799  1.00  0.00      A    C
ATOM   2243  HB1 PRO A 154      10.261  11.197   3.788  1.00  0.00      A    H
ATOM   2244  HB2 PRO A 154      10.965  12.278   2.566  1.00  0.00      A    H
ATOM   2245  CG  PRO A 154       8.894  12.576   2.724  1.00  0.00      A    C
ATOM   2246  HG1 PRO A 154       8.070  12.257   3.399  1.00  0.00      A    H
ATOM   2247  HG2 PRO A 154       9.256  13.619   2.848  1.00  0.00      A    H
ATOM   2248  C   PRO A 154       9.243   9.336   2.420  1.00  0.00      A    C
ATOM   2249  O   PRO A 154       8.044   9.077   2.422  1.00  0.00      A    O
ATOM   2250  N   CYS A 155      10.175   8.479   2.911  1.00  0.00      A    N
ATOM   2251  HN  CYS A 155      11.136   8.623   2.687  1.00  0.00      A    H
ATOM   2252  CA  CYS A 155       9.848   7.226   3.648  1.00  0.00      A    C
ATOM   2253  HA  CYS A 155       9.136   7.391   4.444  1.00  0.00      A    H
ATOM   2254  CB  CYS A 155       9.231   6.104   2.741  1.00  0.00      A    C
ATOM   2255  HB1 CYS A 155       9.117   5.210   3.392  1.00  0.00      A    H
ATOM   2256  HB2 CYS A 155       8.173   6.365   2.526  1.00  0.00      A    H
ATOM   2257  SG  CYS A 155      10.201   5.721   1.257  1.00  0.00      A    S
ATOM   2258  C   CYS A 155      11.143   6.718   4.350  1.00  0.00      A    C
ATOM   2259  O   CYS A 155      12.218   7.219   4.119  1.00  0.00      A    O
ATOM   2260  N   SER A 156      11.040   5.635   5.198  1.00  0.00      A    N
ATOM   2261  HN  SER A 156      10.116   5.298   5.361  1.00  0.00      A    H
ATOM   2262  CA  SER A 156      12.136   4.924   5.974  1.00  0.00      A    C
ATOM   2263  HA  SER A 156      13.037   5.468   5.733  1.00  0.00      A    H
ATOM   2264  CB  SER A 156      11.990   4.981   7.564  1.00  0.00      A    C
ATOM   2265  HB1 SER A 156      12.990   4.770   8.000  1.00  0.00      A    H
ATOM   2266  HB2 SER A 156      11.741   6.022   7.862  1.00  0.00      A    H
ATOM   2267  OG  SER A 156      11.088   4.001   8.124  1.00  0.00      A    O
ATOM   2268  HG1 SER A 156      10.457   4.482   8.663  1.00  0.00      A    H
ATOM   2269  C   SER A 156      12.351   3.443   5.576  1.00  0.00      A    C
ATOM   2270  O   SER A 156      11.600   3.017   4.726  1.00  0.00      A    O
ATOM   2271  N   THR A 157      13.304   2.698   6.249  1.00  0.00      A    N
ATOM   2272  HN  THR A 157      14.013   3.231   6.705  1.00  0.00      A    H
ATOM   2273  CA  THR A 157      13.592   1.306   6.021  1.00  0.00      A    C
ATOM   2274  HA  THR A 157      13.091   0.953   5.132  1.00  0.00      A    H
ATOM   2275  CB  THR A 157      15.153   1.076   5.931  1.00  0.00      A    C
ATOM   2276  HB  THR A 157      15.361  -0.013   5.859  1.00  0.00      A    H
ATOM   2277  OG1 THR A 157      15.839   1.648   7.028  1.00  0.00      A    O
ATOM   2278  HG1 THR A 157      16.433   0.918   7.218  1.00  0.00      A    H
ATOM   2279  CG2 THR A 157      15.831   1.751   4.708  1.00  0.00      A    C
ATOM   2280 HG21 THR A 157      15.310   1.451   3.774  1.00  0.00      A    H
ATOM   2281 HG22 THR A 157      15.838   2.860   4.779  1.00  0.00      A    H
ATOM   2282 HG23 THR A 157      16.891   1.417   4.709  1.00  0.00      A    H
ATOM   2283  C   THR A 157      13.026   0.446   7.059  1.00  0.00      A    C
ATOM   2284  O   THR A 157      13.126  -0.777   7.040  1.00  0.00      A    O
ATOM   2285  N   ALA A 158      12.396   1.021   8.099  1.00  0.00      A    N
ATOM   2286  HN  ALA A 158      12.536   2.005   8.178  1.00  0.00      A    H
ATOM   2287  CA  ALA A 158      11.914   0.338   9.268  1.00  0.00      A    C
ATOM   2288  HA  ALA A 158      12.562  -0.493   9.506  1.00  0.00      A    H
ATOM   2289  CB  ALA A 158      11.847   1.324  10.464  1.00  0.00      A    C
ATOM   2290  HB1 ALA A 158      12.878   1.709  10.610  1.00  0.00      A    H
ATOM   2291  HB2 ALA A 158      11.194   2.217  10.360  1.00  0.00      A    H
ATOM   2292  HB3 ALA A 158      11.605   0.775  11.399  1.00  0.00      A    H
ATOM   2293  C   ALA A 158      10.581  -0.269   8.889  1.00  0.00      A    C
ATOM   2294  O   ALA A 158       9.622   0.389   8.421  1.00  0.00      A    O
ATOM   2295  N   LEU A 159      10.468  -1.570   8.920  1.00  0.00      A    N
ATOM   2296  HN  LEU A 159      11.143  -2.188   9.314  1.00  0.00      A    H
ATOM   2297  CA  LEU A 159       9.324  -2.196   8.315  1.00  0.00      A    C
ATOM   2298  HA  LEU A 159       9.060  -1.686   7.400  1.00  0.00      A    H
ATOM   2299  CB  LEU A 159       9.734  -3.618   7.859  1.00  0.00      A    C
ATOM   2300  HB1 LEU A 159       9.994  -4.155   8.796  1.00  0.00      A    H
ATOM   2301  HB2 LEU A 159       8.853  -4.198   7.510  1.00  0.00      A    H
ATOM   2302  CG  LEU A 159      10.946  -3.789   6.914  1.00  0.00      A    C
ATOM   2303  HG  LEU A 159      11.909  -3.434   7.339  1.00  0.00      A    H
ATOM   2304  CD1 LEU A 159      11.124  -5.243   6.614  1.00  0.00      A    C
ATOM   2305 HD11 LEU A 159      10.236  -5.873   6.391  1.00  0.00      A    H
ATOM   2306 HD12 LEU A 159      11.865  -5.402   5.802  1.00  0.00      A    H
ATOM   2307 HD13 LEU A 159      11.632  -5.706   7.487  1.00  0.00      A    H
ATOM   2308  CD2 LEU A 159      10.597  -3.044   5.636  1.00  0.00      A    C
ATOM   2309 HD21 LEU A 159       9.554  -3.268   5.324  1.00  0.00      A    H
ATOM   2310 HD22 LEU A 159      10.601  -1.968   5.913  1.00  0.00      A    H
ATOM   2311 HD23 LEU A 159      11.392  -3.124   4.865  1.00  0.00      A    H
ATOM   2312  C   LEU A 159       8.050  -2.325   9.212  1.00  0.00      A    C
ATOM   2313  O   LEU A 159       8.133  -2.627  10.372  1.00  0.00      A    O
ATOM   2314  N   ASP A 160       6.892  -2.162   8.598  1.00  0.00      A    N
ATOM   2315  HN  ASP A 160       6.813  -1.768   7.686  1.00  0.00      A    H
ATOM   2316  CA  ASP A 160       5.662  -2.534   9.238  1.00  0.00      A    C
ATOM   2317  HA  ASP A 160       5.792  -3.275  10.014  1.00  0.00      A    H
ATOM   2318  CB  ASP A 160       4.800  -1.339   9.682  1.00  0.00      A    C
ATOM   2319  HB1 ASP A 160       3.712  -1.489   9.850  1.00  0.00      A    H
ATOM   2320  HB2 ASP A 160       5.037  -1.248  10.764  1.00  0.00      A    H
ATOM   2321  CG  ASP A 160       5.220  -0.068   9.107  1.00  0.00      A    C
ATOM   2322  OD1 ASP A 160       4.903  -0.016   7.898  1.00  0.00      A    O
ATOM   2323  OD2 ASP A 160       5.715   0.859   9.784  1.00  0.00      A    O
ATOM   2324  C   ASP A 160       4.889  -3.392   8.255  1.00  0.00      A    C
ATOM   2325  O   ASP A 160       4.975  -4.627   8.314  1.00  0.00      A    O
ATOM   2326  N   HSP A 161       4.218  -2.726   7.269  1.00  0.00      A    N
ATOM   2327  HN  HSP A 161       4.274  -1.732   7.231  1.00  0.00      A    H
ATOM   2328  CA  HSP A 161       3.257  -3.336   6.351  1.00  0.00      A    C
ATOM   2329  HA  HSP A 161       2.493  -3.803   6.956  1.00  0.00      A    H
ATOM   2330  CB  HSP A 161       2.566  -2.175   5.491  1.00  0.00      A    C
ATOM   2331  HB1 HSP A 161       2.635  -1.396   6.280  1.00  0.00      A    H
ATOM   2332  HB2 HSP A 161       3.177  -1.920   4.599  1.00  0.00      A    H
ATOM   2333  CD2 HSP A 161       0.080  -1.586   5.646  1.00  0.00      A    C
ATOM   2334  HD2 HSP A 161       0.165  -0.740   6.318  1.00  0.00      A    H
ATOM   2335  CG  HSP A 161       1.086  -2.346   5.232  1.00  0.00      A    C
ATOM   2336  NE2 HSP A 161      -1.073  -2.188   5.289  1.00  0.00      A    N
ATOM   2337  HE2 HSP A 161      -1.980  -1.983   5.654  1.00  0.00      A    H
ATOM   2338  ND1 HSP A 161       0.508  -3.431   4.561  1.00  0.00      A    N
ATOM   2339  HD1 HSP A 161       1.034  -4.215   4.233  1.00  0.00      A    H
ATOM   2340  CE1 HSP A 161      -0.810  -3.342   4.699  1.00  0.00      A    C
ATOM   2341  HE1 HSP A 161      -1.510  -4.060   4.324  1.00  0.00      A    H
ATOM   2342  C   HSP A 161       3.737  -4.404   5.374  1.00  0.00      A    C
ATOM   2343  O   HSP A 161       4.373  -4.204   4.330  1.00  0.00      A    O
ATOM   2344  N   ALA A 162       3.461  -5.701   5.604  1.00  0.00      A    N
ATOM   2345  HN  ALA A 162       2.958  -6.042   6.395  1.00  0.00      A    H
ATOM   2346  CA  ALA A 162       3.500  -6.719   4.615  1.00  0.00      A    C
ATOM   2347  HA  ALA A 162       4.459  -6.556   4.146  1.00  0.00      A    H
ATOM   2348  CB  ALA A 162       3.367  -8.118   5.218  1.00  0.00      A    C
ATOM   2349  HB1 ALA A 162       3.498  -8.874   4.415  1.00  0.00      A    H
ATOM   2350  HB2 ALA A 162       4.075  -8.440   6.011  1.00  0.00      A    H
ATOM   2351  HB3 ALA A 162       2.385  -8.203   5.729  1.00  0.00      A    H
ATOM   2352  C   ALA A 162       2.472  -6.471   3.531  1.00  0.00      A    C
ATOM   2353  O   ALA A 162       1.336  -6.025   3.702  1.00  0.00      A    O
ATOM   2354  N   VAL A 163       2.959  -6.749   2.281  1.00  0.00      A    N
ATOM   2355  HN  VAL A 163       3.903  -7.040   2.145  1.00  0.00      A    H
ATOM   2356  CA  VAL A 163       2.219  -6.342   1.059  1.00  0.00      A    C
ATOM   2357  HA  VAL A 163       1.182  -6.617   1.175  1.00  0.00      A    H
ATOM   2358  CB  VAL A 163       2.488  -4.958   0.495  1.00  0.00      A    C
ATOM   2359  HB  VAL A 163       1.944  -4.628  -0.415  1.00  0.00      A    H
ATOM   2360  CG1 VAL A 163       1.971  -3.870   1.499  1.00  0.00      A    C
ATOM   2361 HG11 VAL A 163       0.861  -3.816   1.510  1.00  0.00      A    H
ATOM   2362 HG12 VAL A 163       2.418  -4.070   2.497  1.00  0.00      A    H
ATOM   2363 HG13 VAL A 163       2.301  -2.879   1.121  1.00  0.00      A    H
ATOM   2364  CG2 VAL A 163       3.995  -4.753   0.259  1.00  0.00      A    C
ATOM   2365 HG21 VAL A 163       4.491  -5.360  -0.529  1.00  0.00      A    H
ATOM   2366 HG22 VAL A 163       4.212  -3.724  -0.099  1.00  0.00      A    H
ATOM   2367 HG23 VAL A 163       4.578  -4.929   1.188  1.00  0.00      A    H
ATOM   2368  C   VAL A 163       2.676  -7.310  -0.022  1.00  0.00      A    C
ATOM   2369  O   VAL A 163       3.331  -8.358   0.269  1.00  0.00      A    O
ATOM   2370  N   LEU A 164       2.210  -7.091  -1.314  1.00  0.00      A    N
ATOM   2371  HN  LEU A 164       1.561  -6.364  -1.525  1.00  0.00      A    H
ATOM   2372  CA  LEU A 164       2.430  -8.020  -2.474  1.00  0.00      A    C
ATOM   2373  HA  LEU A 164       3.241  -8.696  -2.247  1.00  0.00      A    H
ATOM   2374  CB  LEU A 164       1.004  -8.661  -2.653  1.00  0.00      A    C
ATOM   2375  HB1 LEU A 164       0.784  -9.191  -1.703  1.00  0.00      A    H
ATOM   2376  HB2 LEU A 164       0.347  -7.785  -2.844  1.00  0.00      A    H
ATOM   2377  CG  LEU A 164       0.725  -9.589  -3.904  1.00  0.00      A    C
ATOM   2378  HG  LEU A 164       0.779  -9.018  -4.855  1.00  0.00      A    H
ATOM   2379  CD1 LEU A 164       1.597 -10.810  -4.082  1.00  0.00      A    C
ATOM   2380 HD11 LEU A 164       2.645 -10.546  -4.339  1.00  0.00      A    H
ATOM   2381 HD12 LEU A 164       1.641 -11.439  -3.167  1.00  0.00      A    H
ATOM   2382 HD13 LEU A 164       1.306 -11.513  -4.892  1.00  0.00      A    H
ATOM   2383  CD2 LEU A 164      -0.755 -10.132  -3.794  1.00  0.00      A    C
ATOM   2384 HD21 LEU A 164      -1.004 -10.845  -4.609  1.00  0.00      A    H
ATOM   2385 HD22 LEU A 164      -0.831 -10.653  -2.815  1.00  0.00      A    H
ATOM   2386 HD23 LEU A 164      -1.480  -9.291  -3.778  1.00  0.00      A    H
ATOM   2387  C   LEU A 164       2.863  -7.240  -3.683  1.00  0.00      A    C
ATOM   2388  O   LEU A 164       2.386  -6.134  -3.858  1.00  0.00      A    O
ATOM   2389  N   ILE A 165       3.591  -7.786  -4.604  1.00  0.00      A    N
ATOM   2390  HN  ILE A 165       3.956  -8.712  -4.544  1.00  0.00      A    H
ATOM   2391  CA  ILE A 165       4.044  -7.079  -5.768  1.00  0.00      A    C
ATOM   2392  HA  ILE A 165       3.726  -6.047  -5.790  1.00  0.00      A    H
ATOM   2393  CB  ILE A 165       5.547  -7.051  -5.992  1.00  0.00      A    C
ATOM   2394  HB  ILE A 165       5.864  -8.093  -6.210  1.00  0.00      A    H
ATOM   2395  CG2 ILE A 165       5.843  -6.055  -7.060  1.00  0.00      A    C
ATOM   2396 HG21 ILE A 165       6.914  -5.790  -7.193  1.00  0.00      A    H
ATOM   2397 HG22 ILE A 165       5.599  -6.502  -8.047  1.00  0.00      A    H
ATOM   2398 HG23 ILE A 165       5.325  -5.075  -6.988  1.00  0.00      A    H
ATOM   2399  CG1 ILE A 165       6.220  -6.496  -4.712  1.00  0.00      A    C
ATOM   2400 HG11 ILE A 165       5.721  -5.574  -4.347  1.00  0.00      A    H
ATOM   2401 HG12 ILE A 165       5.975  -7.227  -3.913  1.00  0.00      A    H
ATOM   2402  CD  ILE A 165       7.720  -6.253  -4.777  1.00  0.00      A    C
ATOM   2403  HD1 ILE A 165       8.105  -6.187  -3.737  1.00  0.00      A    H
ATOM   2404  HD2 ILE A 165       8.329  -7.019  -5.303  1.00  0.00      A    H
ATOM   2405  HD3 ILE A 165       7.961  -5.316  -5.324  1.00  0.00      A    H
ATOM   2406  C   ILE A 165       3.335  -7.777  -6.861  1.00  0.00      A    C
ATOM   2407  O   ILE A 165       3.279  -9.002  -7.018  1.00  0.00      A    O
ATOM   2408  N   VAL A 166       2.641  -7.067  -7.740  1.00  0.00      A    N
ATOM   2409  HN  VAL A 166       2.630  -6.070  -7.712  1.00  0.00      A    H
ATOM   2410  CA  VAL A 166       1.701  -7.602  -8.838  1.00  0.00      A    C
ATOM   2411  HA  VAL A 166       1.728  -8.672  -8.692  1.00  0.00      A    H
ATOM   2412  CB  VAL A 166       0.298  -6.961  -8.765  1.00  0.00      A    C
ATOM   2413  HB  VAL A 166      -0.314  -7.550  -9.481  1.00  0.00      A    H
ATOM   2414  CG1 VAL A 166      -0.297  -7.203  -7.368  1.00  0.00      A    C
ATOM   2415 HG11 VAL A 166      -1.345  -6.840  -7.310  1.00  0.00      A    H
ATOM   2416 HG12 VAL A 166      -0.306  -8.305  -7.225  1.00  0.00      A    H
ATOM   2417 HG13 VAL A 166       0.304  -6.670  -6.601  1.00  0.00      A    H
ATOM   2418  CG2 VAL A 166       0.249  -5.535  -9.129  1.00  0.00      A    C
ATOM   2419 HG21 VAL A 166       0.974  -4.967  -8.507  1.00  0.00      A    H
ATOM   2420 HG22 VAL A 166       0.564  -5.406 -10.186  1.00  0.00      A    H
ATOM   2421 HG23 VAL A 166      -0.682  -4.987  -8.871  1.00  0.00      A    H
ATOM   2422  C   VAL A 166       2.284  -7.437 -10.145  1.00  0.00      A    C
ATOM   2423  O   VAL A 166       1.896  -8.042 -11.167  1.00  0.00      A    O
ATOM   2424  N   GLY A 167       3.419  -6.709 -10.256  1.00  0.00      A    N
ATOM   2425  HN  GLY A 167       3.915  -6.355  -9.468  1.00  0.00      A    H
ATOM   2426  CA  GLY A 167       3.977  -6.226 -11.506  1.00  0.00      A    C
ATOM   2427  HA1 GLY A 167       4.535  -7.059 -11.908  1.00  0.00      A    H
ATOM   2428  HA2 GLY A 167       3.189  -5.849 -12.141  1.00  0.00      A    H
ATOM   2429  C   GLY A 167       5.068  -5.199 -11.370  1.00  0.00      A    C
ATOM   2430  O   GLY A 167       5.380  -4.825 -10.201  1.00  0.00      A    O
ATOM   2431  N   TYR A 168       5.692  -4.730 -12.449  1.00  0.00      A    N
ATOM   2432  HN  TYR A 168       5.644  -5.063 -13.387  1.00  0.00      A    H
ATOM   2433  CA  TYR A 168       6.622  -3.604 -12.445  1.00  0.00      A    C
ATOM   2434  HA  TYR A 168       6.374  -2.845 -11.717  1.00  0.00      A    H
ATOM   2435  CB  TYR A 168       8.106  -3.956 -12.129  1.00  0.00      A    C
ATOM   2436  HB1 TYR A 168       8.771  -3.066 -12.105  1.00  0.00      A    H
ATOM   2437  HB2 TYR A 168       8.152  -4.361 -11.095  1.00  0.00      A    H
ATOM   2438  CG  TYR A 168       8.722  -5.006 -13.007  1.00  0.00      A    C
ATOM   2439  CD1 TYR A 168       9.470  -4.645 -14.154  1.00  0.00      A    C
ATOM   2440  HD1 TYR A 168       9.840  -3.632 -14.220  1.00  0.00      A    H
ATOM   2441  CE1 TYR A 168      10.090  -5.669 -14.875  1.00  0.00      A    C
ATOM   2442  HE1 TYR A 168      10.787  -5.420 -15.662  1.00  0.00      A    H
ATOM   2443  CZ  TYR A 168       9.788  -7.026 -14.633  1.00  0.00      A    C
ATOM   2444  OH  TYR A 168      10.360  -8.060 -15.412  1.00  0.00      A    O
ATOM   2445  HH  TYR A 168      10.933  -7.741 -16.114  1.00  0.00      A    H
ATOM   2446  CD2 TYR A 168       8.503  -6.309 -12.704  1.00  0.00      A    C
ATOM   2447  HD2 TYR A 168       7.856  -6.479 -11.856  1.00  0.00      A    H
ATOM   2448  CE2 TYR A 168       9.055  -7.287 -13.514  1.00  0.00      A    C
ATOM   2449  HE2 TYR A 168       8.831  -8.303 -13.226  1.00  0.00      A    H
ATOM   2450  C   TYR A 168       6.565  -2.961 -13.815  1.00  0.00      A    C
ATOM   2451  O   TYR A 168       6.208  -3.626 -14.780  1.00  0.00      A    O
ATOM   2452  N   GLY A 169       6.967  -1.687 -13.934  1.00  0.00      A    N
ATOM   2453  HN  GLY A 169       7.434  -1.232 -13.179  1.00  0.00      A    H
ATOM   2454  CA  GLY A 169       6.982  -1.130 -15.232  1.00  0.00      A    C
ATOM   2455  HA1 GLY A 169       7.481  -1.754 -15.959  1.00  0.00      A    H
ATOM   2456  HA2 GLY A 169       5.989  -0.904 -15.594  1.00  0.00      A    H
ATOM   2457  C   GLY A 169       7.784   0.166 -15.101  1.00  0.00      A    C
ATOM   2458  O   GLY A 169       8.471   0.359 -14.080  1.00  0.00      A    O
ATOM   2459  N   SER A 170       7.660   1.054 -16.134  1.00  0.00      A    N
ATOM   2460  HN  SER A 170       6.988   0.910 -16.857  1.00  0.00      A    H
ATOM   2461  CA  SER A 170       8.325   2.326 -16.134  1.00  0.00      A    C
ATOM   2462  HA  SER A 170       8.588   2.528 -15.106  1.00  0.00      A    H
ATOM   2463  CB  SER A 170       9.648   2.347 -16.919  1.00  0.00      A    C
ATOM   2464  HB1 SER A 170      10.154   3.332 -16.828  1.00  0.00      A    H
ATOM   2465  HB2 SER A 170      10.343   1.598 -16.484  1.00  0.00      A    H
ATOM   2466  OG  SER A 170       9.454   2.026 -18.293  1.00  0.00      A    O
ATOM   2467  HG1 SER A 170       9.447   1.070 -18.374  1.00  0.00      A    H
ATOM   2468  C   SER A 170       7.405   3.465 -16.569  1.00  0.00      A    C
ATOM   2469  O   SER A 170       6.465   3.314 -17.322  1.00  0.00      A    O
ATOM   2470  N   GLU A 171       7.743   4.728 -16.143  1.00  0.00      A    N
ATOM   2471  HN  GLU A 171       8.363   4.869 -15.375  1.00  0.00      A    H
ATOM   2472  CA  GLU A 171       7.507   5.929 -16.914  1.00  0.00      A    C
ATOM   2473  HA  GLU A 171       6.965   5.690 -17.817  1.00  0.00      A    H
ATOM   2474  CB  GLU A 171       6.578   6.931 -16.149  1.00  0.00      A    C
ATOM   2475  HB1 GLU A 171       5.753   6.381 -15.646  1.00  0.00      A    H
ATOM   2476  HB2 GLU A 171       7.185   7.222 -15.265  1.00  0.00      A    H
ATOM   2477  CG  GLU A 171       6.128   8.112 -17.044  1.00  0.00      A    C
ATOM   2478  HG1 GLU A 171       6.893   8.796 -17.471  1.00  0.00      A    H
ATOM   2479  HG2 GLU A 171       5.555   7.759 -17.928  1.00  0.00      A    H
ATOM   2480  CD  GLU A 171       5.211   8.925 -16.206  1.00  0.00      A    C
ATOM   2481  OE1 GLU A 171       4.013   8.526 -15.842  1.00  0.00      A    O
ATOM   2482  OE2 GLU A 171       5.463  10.156 -16.091  1.00  0.00      A    O
ATOM   2483  C   GLU A 171       8.860   6.497 -17.298  1.00  0.00      A    C
ATOM   2484  O   GLU A 171       9.480   7.190 -16.468  1.00  0.00      A    O
ATOM   2485  N   ASN A 172       9.419   6.184 -18.507  1.00  0.00      A    N
ATOM   2486  HN  ASN A 172       8.892   5.532 -19.047  1.00  0.00      A    H
ATOM   2487  CA  ASN A 172      10.674   6.658 -19.081  1.00  0.00      A    C
ATOM   2488  HA  ASN A 172      10.799   5.973 -19.907  1.00  0.00      A    H
ATOM   2489  CB  ASN A 172      10.577   8.117 -19.586  1.00  0.00      A    C
ATOM   2490  HB1 ASN A 172      10.282   8.718 -18.700  1.00  0.00      A    H
ATOM   2491  HB2 ASN A 172      11.555   8.471 -19.976  1.00  0.00      A    H
ATOM   2492  CG  ASN A 172       9.518   8.341 -20.646  1.00  0.00      A    C
ATOM   2493  OD1 ASN A 172       9.617   7.779 -21.720  1.00  0.00      A    O
ATOM   2494  ND2 ASN A 172       8.501   9.183 -20.419  1.00  0.00      A    N
ATOM   2495 HD21 ASN A 172       7.704   9.307 -21.011  1.00  0.00      A    H
ATOM   2496 HD22 ASN A 172       8.484   9.657 -19.539  1.00  0.00      A    H
ATOM   2497  C   ASN A 172      11.939   6.307 -18.188  1.00  0.00      A    C
ATOM   2498  O   ASN A 172      12.195   5.118 -18.073  1.00  0.00      A    O
ATOM   2499  N   GLY A 173      12.700   7.245 -17.586  1.00  0.00      A    N
ATOM   2500  HN  GLY A 173      12.583   8.173 -17.932  1.00  0.00      A    H
ATOM   2501  CA  GLY A 173      13.676   6.844 -16.610  1.00  0.00      A    C
ATOM   2502  HA1 GLY A 173      14.256   6.026 -17.012  1.00  0.00      A    H
ATOM   2503  HA2 GLY A 173      14.254   7.752 -16.521  1.00  0.00      A    H
ATOM   2504  C   GLY A 173      13.189   6.340 -15.303  1.00  0.00      A    C
ATOM   2505  O   GLY A 173      13.993   5.651 -14.647  1.00  0.00      A    O
ATOM   2506  N   LYS A 174      11.975   6.680 -14.769  1.00  0.00      A    N
ATOM   2507  HN  LYS A 174      11.321   7.137 -15.367  1.00  0.00      A    H
ATOM   2508  CA  LYS A 174      11.448   6.393 -13.422  1.00  0.00      A    C
ATOM   2509  HA  LYS A 174      12.302   6.439 -12.763  1.00  0.00      A    H
ATOM   2510  CB  LYS A 174      10.410   7.444 -13.010  1.00  0.00      A    C
ATOM   2511  HB1 LYS A 174       9.652   7.715 -13.776  1.00  0.00      A    H
ATOM   2512  HB2 LYS A 174       9.776   7.027 -12.197  1.00  0.00      A    H
ATOM   2513  CG  LYS A 174      11.136   8.673 -12.404  1.00  0.00      A    C
ATOM   2514  HG1 LYS A 174      11.955   8.371 -11.718  1.00  0.00      A    H
ATOM   2515  HG2 LYS A 174      11.522   9.223 -13.289  1.00  0.00      A    H
ATOM   2516  CD  LYS A 174      10.127   9.523 -11.614  1.00  0.00      A    C
ATOM   2517  HD1 LYS A 174       9.619   8.865 -10.878  1.00  0.00      A    H
ATOM   2518  HD2 LYS A 174      10.772  10.187 -11.000  1.00  0.00      A    H
ATOM   2519  CE  LYS A 174       9.140  10.260 -12.428  1.00  0.00      A    C
ATOM   2520  HE1 LYS A 174       9.614  10.496 -13.405  1.00  0.00      A    H
ATOM   2521  HE2 LYS A 174       8.266   9.639 -12.718  1.00  0.00      A    H
ATOM   2522  NZ  LYS A 174       8.809  11.426 -11.667  1.00  0.00      A    N
ATOM   2523  HZ1 LYS A 174       8.182  12.016 -12.250  1.00  0.00      A    H
ATOM   2524  HZ2 LYS A 174       8.345  11.153 -10.777  1.00  0.00      A    H
ATOM   2525  HZ3 LYS A 174       9.691  11.880 -11.354  1.00  0.00      A    H
ATOM   2526  C   LYS A 174      10.834   5.004 -13.623  1.00  0.00      A    C
ATOM   2527  O   LYS A 174       9.674   4.810 -13.966  1.00  0.00      A    O
ATOM   2528  N   GLU A 175      11.536   3.992 -13.204  1.00  0.00      A    N
ATOM   2529  HN  GLU A 175      12.362   4.087 -12.654  1.00  0.00      A    H
ATOM   2530  CA  GLU A 175      11.069   2.657 -13.253  1.00  0.00      A    C
ATOM   2531  HA  GLU A 175      10.430   2.464 -14.102  1.00  0.00      A    H
ATOM   2532  CB  GLU A 175      12.264   1.740 -13.528  1.00  0.00      A    C
ATOM   2533  HB1 GLU A 175      12.925   1.589 -12.647  1.00  0.00      A    H
ATOM   2534  HB2 GLU A 175      11.873   0.725 -13.756  1.00  0.00      A    H
ATOM   2535  CG  GLU A 175      13.076   2.214 -14.738  1.00  0.00      A    C
ATOM   2536  HG1 GLU A 175      12.333   2.505 -15.511  1.00  0.00      A    H
ATOM   2537  HG2 GLU A 175      13.759   3.046 -14.464  1.00  0.00      A    H
ATOM   2538  CD  GLU A 175      13.996   1.084 -15.220  1.00  0.00      A    C
ATOM   2539  OE1 GLU A 175      13.462   0.031 -15.607  1.00  0.00      A    O
ATOM   2540  OE2 GLU A 175      15.232   1.333 -15.336  1.00  0.00      A    O
ATOM   2541  C   GLU A 175      10.336   2.362 -11.963  1.00  0.00      A    C
ATOM   2542  O   GLU A 175      10.872   2.813 -10.890  1.00  0.00      A    O
ATOM   2543  N   TYR A 176       9.226   1.685 -11.910  1.00  0.00      A    N
ATOM   2544  HN  TYR A 176       8.892   1.397 -12.805  1.00  0.00      A    H
ATOM   2545  CA  TYR A 176       8.503   1.448 -10.694  1.00  0.00      A    C
ATOM   2546  HA  TYR A 176       9.218   1.706  -9.927  1.00  0.00      A    H
ATOM   2547  CB  TYR A 176       7.238   2.304 -10.606  1.00  0.00      A    C
ATOM   2548  HB1 TYR A 176       6.633   1.932  -9.751  1.00  0.00      A    H
ATOM   2549  HB2 TYR A 176       7.467   3.365 -10.373  1.00  0.00      A    H
ATOM   2550  CG  TYR A 176       6.395   2.327 -11.834  1.00  0.00      A    C
ATOM   2551  CD1 TYR A 176       5.346   1.377 -11.885  1.00  0.00      A    C
ATOM   2552  HD1 TYR A 176       5.231   0.819 -10.967  1.00  0.00      A    H
ATOM   2553  CE1 TYR A 176       4.381   1.402 -12.907  1.00  0.00      A    C
ATOM   2554  HE1 TYR A 176       3.572   0.694 -13.015  1.00  0.00      A    H
ATOM   2555  CZ  TYR A 176       4.463   2.350 -13.913  1.00  0.00      A    C
ATOM   2556  OH  TYR A 176       3.630   2.328 -15.040  1.00  0.00      A    O
ATOM   2557  HH  TYR A 176       3.928   3.097 -15.532  1.00  0.00      A    H
ATOM   2558  CD2 TYR A 176       6.360   3.342 -12.813  1.00  0.00      A    C
ATOM   2559  HD2 TYR A 176       7.130   4.097 -12.749  1.00  0.00      A    H
ATOM   2560  CE2 TYR A 176       5.407   3.383 -13.831  1.00  0.00      A    C
ATOM   2561  HE2 TYR A 176       5.585   4.113 -14.607  1.00  0.00      A    H
ATOM   2562  C   TYR A 176       8.033  -0.074 -10.464  1.00  0.00      A    C
ATOM   2563  O   TYR A 176       7.951  -0.840 -11.421  1.00  0.00      A    O
ATOM   2564  N   TRP A 177       7.755  -0.429  -9.212  1.00  0.00      A    N
ATOM   2565  HN  TRP A 177       8.021   0.265  -8.547  1.00  0.00      A    H
ATOM   2566  CA  TRP A 177       6.977  -1.574  -8.784  1.00  0.00      A    C
ATOM   2567  HA  TRP A 177       7.012  -2.244  -9.631  1.00  0.00      A    H
ATOM   2568  CB  TRP A 177       7.453  -2.215  -7.379  1.00  0.00      A    C
ATOM   2569  HB1 TRP A 177       6.734  -1.969  -6.568  1.00  0.00      A    H
ATOM   2570  HB2 TRP A 177       7.313  -3.299  -7.580  1.00  0.00      A    H
ATOM   2571  CG  TRP A 177       8.907  -2.200  -7.080  1.00  0.00      A    C
ATOM   2572  CD1 TRP A 177       9.573  -1.157  -6.520  1.00  0.00      A    C
ATOM   2573  HD1 TRP A 177       9.076  -0.288  -6.113  1.00  0.00      A    H
ATOM   2574  NE1 TRP A 177      10.920  -1.396  -6.478  1.00  0.00      A    N
ATOM   2575  HE1 TRP A 177      11.733  -0.857  -6.462  1.00  0.00      A    H
ATOM   2576  CE2 TRP A 177      11.152  -2.603  -7.087  1.00  0.00      A    C
ATOM   2577  CD2 TRP A 177       9.877  -3.189  -7.370  1.00  0.00      A    C
ATOM   2578  CE3 TRP A 177       9.744  -4.446  -7.934  1.00  0.00      A    C
ATOM   2579  HE3 TRP A 177       8.819  -4.931  -8.207  1.00  0.00      A    H
ATOM   2580  CZ3 TRP A 177      10.875  -5.192  -8.023  1.00  0.00      A    C
ATOM   2581  HZ3 TRP A 177      10.884  -6.220  -8.357  1.00  0.00      A    H
ATOM   2582  CZ2 TRP A 177      12.273  -3.374  -7.148  1.00  0.00      A    C
ATOM   2583  HZ2 TRP A 177      13.251  -3.029  -6.848  1.00  0.00      A    H
ATOM   2584  CH2 TRP A 177      12.079  -4.691  -7.696  1.00  0.00      A    C
ATOM   2585  HH2 TRP A 177      12.982  -5.281  -7.737  1.00  0.00      A    H
ATOM   2586  C   TRP A 177       5.569  -1.153  -8.534  1.00  0.00      A    C
ATOM   2587  O   TRP A 177       5.359  -0.040  -8.084  1.00  0.00      A    O
ATOM   2588  N   ILE A 178       4.567  -1.966  -8.838  1.00  0.00      A    N
ATOM   2589  HN  ILE A 178       4.869  -2.775  -9.335  1.00  0.00      A    H
ATOM   2590  CA  ILE A 178       3.223  -1.826  -8.562  1.00  0.00      A    C
ATOM   2591  HA  ILE A 178       3.055  -0.819  -8.210  1.00  0.00      A    H
ATOM   2592  CB  ILE A 178       2.360  -2.158  -9.788  1.00  0.00      A    C
ATOM   2593  HB  ILE A 178       2.294  -3.246 -10.005  1.00  0.00      A    H
ATOM   2594  CG2 ILE A 178       0.944  -1.763  -9.436  1.00  0.00      A    C
ATOM   2595 HG21 ILE A 178       1.033  -0.720  -9.066  1.00  0.00      A    H
ATOM   2596 HG22 ILE A 178       0.321  -1.688 -10.353  1.00  0.00      A    H
ATOM   2597 HG23 ILE A 178       0.471  -2.405  -8.662  1.00  0.00      A    H
ATOM   2598  CG1 ILE A 178       2.871  -1.540 -11.090  1.00  0.00      A    C
ATOM   2599 HG11 ILE A 178       2.464  -0.510 -11.172  1.00  0.00      A    H
ATOM   2600 HG12 ILE A 178       3.980  -1.484 -11.102  1.00  0.00      A    H
ATOM   2601  CD  ILE A 178       2.550  -2.251 -12.390  1.00  0.00      A    C
ATOM   2602  HD1 ILE A 178       2.829  -3.326 -12.420  1.00  0.00      A    H
ATOM   2603  HD2 ILE A 178       1.446  -2.206 -12.506  1.00  0.00      A    H
ATOM   2604  HD3 ILE A 178       2.957  -1.762 -13.300  1.00  0.00      A    H
ATOM   2605  C   ILE A 178       2.853  -2.754  -7.412  1.00  0.00      A    C
ATOM   2606  O   ILE A 178       2.995  -4.008  -7.497  1.00  0.00      A    O
ATOM   2607  N   VAL A 179       2.375  -2.156  -6.326  1.00  0.00      A    N
ATOM   2608  HN  VAL A 179       2.125  -1.193  -6.272  1.00  0.00      A    H
ATOM   2609  CA  VAL A 179       2.131  -2.863  -5.132  1.00  0.00      A    C
ATOM   2610  HA  VAL A 179       2.497  -3.877  -5.196  1.00  0.00      A    H
ATOM   2611  CB  VAL A 179       2.776  -2.123  -3.925  1.00  0.00      A    C
ATOM   2612  HB  VAL A 179       2.534  -1.041  -3.870  1.00  0.00      A    H
ATOM   2613  CG1 VAL A 179       2.503  -2.757  -2.530  1.00  0.00      A    C
ATOM   2614 HG11 VAL A 179       2.719  -3.833  -2.704  1.00  0.00      A    H
ATOM   2615 HG12 VAL A 179       3.181  -2.237  -1.820  1.00  0.00      A    H
ATOM   2616 HG13 VAL A 179       1.454  -2.562  -2.221  1.00  0.00      A    H
ATOM   2617  CG2 VAL A 179       4.321  -2.166  -4.151  1.00  0.00      A    C
ATOM   2618 HG21 VAL A 179       4.910  -3.100  -4.271  1.00  0.00      A    H
ATOM   2619 HG22 VAL A 179       4.755  -1.477  -4.907  1.00  0.00      A    H
ATOM   2620 HG23 VAL A 179       4.722  -1.660  -3.247  1.00  0.00      A    H
ATOM   2621  C   VAL A 179       0.637  -3.002  -4.772  1.00  0.00      A    C
ATOM   2622  O   VAL A 179      -0.094  -2.005  -4.742  1.00  0.00      A    O
ATOM   2623  N   LYS A 180       0.147  -4.235  -4.368  1.00  0.00      A    N
ATOM   2624  HN  LYS A 180       0.749  -5.025  -4.286  1.00  0.00      A    H
ATOM   2625  CA  LYS A 180      -1.215  -4.518  -3.886  1.00  0.00      A    C
ATOM   2626  HA  LYS A 180      -1.774  -3.633  -4.150  1.00  0.00      A    H
ATOM   2627  CB  LYS A 180      -1.747  -5.883  -4.446  1.00  0.00      A    C
ATOM   2628  HB1 LYS A 180      -2.205  -5.643  -5.429  1.00  0.00      A    H
ATOM   2629  HB2 LYS A 180      -0.900  -6.594  -4.549  1.00  0.00      A    H
ATOM   2630  CG  LYS A 180      -2.826  -6.578  -3.624  1.00  0.00      A    C
ATOM   2631  HG1 LYS A 180      -2.310  -7.169  -2.837  1.00  0.00      A    H
ATOM   2632  HG2 LYS A 180      -3.496  -5.853  -3.113  1.00  0.00      A    H
ATOM   2633  CD  LYS A 180      -3.812  -7.440  -4.498  1.00  0.00      A    C
ATOM   2634  HD1 LYS A 180      -4.571  -6.835  -5.039  1.00  0.00      A    H
ATOM   2635  HD2 LYS A 180      -3.138  -8.033  -5.151  1.00  0.00      A    H
ATOM   2636  CE  LYS A 180      -4.620  -8.406  -3.544  1.00  0.00      A    C
ATOM   2637  HE1 LYS A 180      -3.916  -9.114  -3.056  1.00  0.00      A    H
ATOM   2638  HE2 LYS A 180      -5.062  -7.819  -2.711  1.00  0.00      A    H
ATOM   2639  NZ  LYS A 180      -5.690  -9.220  -4.277  1.00  0.00      A    N
ATOM   2640  HZ1 LYS A 180      -6.390  -9.696  -3.672  1.00  0.00      A    H
ATOM   2641  HZ2 LYS A 180      -6.271  -8.614  -4.891  1.00  0.00      A    H
ATOM   2642  HZ3 LYS A 180      -5.228 -10.012  -4.767  1.00  0.00      A    H
ATOM   2643  C   LYS A 180      -1.130  -4.549  -2.410  1.00  0.00      A    C
ATOM   2644  O   LYS A 180      -0.326  -5.251  -1.774  1.00  0.00      A    O
ATOM   2645  N   ASN A 181      -1.946  -3.690  -1.669  1.00  0.00      A    N
ATOM   2646  HN  ASN A 181      -2.561  -3.109  -2.197  1.00  0.00      A    H
ATOM   2647  CA  ASN A 181      -1.997  -3.729  -0.204  1.00  0.00      A    C
ATOM   2648  HA  ASN A 181      -1.255  -4.394   0.212  1.00  0.00      A    H
ATOM   2649  CB  ASN A 181      -1.529  -2.411   0.460  1.00  0.00      A    C
ATOM   2650  HB1 ASN A 181      -1.514  -2.398   1.570  1.00  0.00      A    H
ATOM   2651  HB2 ASN A 181      -0.512  -2.157   0.091  1.00  0.00      A    H
ATOM   2652  CG  ASN A 181      -2.303  -1.193  -0.039  1.00  0.00      A    C
ATOM   2653  OD1 ASN A 181      -3.515  -1.119   0.230  1.00  0.00      A    O
ATOM   2654  ND2 ASN A 181      -1.675  -0.225  -0.778  1.00  0.00      A    N
ATOM   2655 HD21 ASN A 181      -2.127   0.449  -1.363  1.00  0.00      A    H
ATOM   2656 HD22 ASN A 181      -0.686  -0.354  -0.859  1.00  0.00      A    H
ATOM   2657  C   ASN A 181      -3.341  -4.322   0.368  1.00  0.00      A    C
ATOM   2658  O   ASN A 181      -3.924  -5.244  -0.165  1.00  0.00      A    O
ATOM   2659  N   SER A 182      -3.838  -3.737   1.482  1.00  0.00      A    N
ATOM   2660  HN  SER A 182      -3.272  -3.044   1.922  1.00  0.00      A    H
ATOM   2661  CA  SER A 182      -4.993  -4.204   2.142  1.00  0.00      A    C
ATOM   2662  HA  SER A 182      -5.640  -4.830   1.546  1.00  0.00      A    H
ATOM   2663  CB  SER A 182      -4.452  -4.976   3.340  1.00  0.00      A    C
ATOM   2664  HB1 SER A 182      -5.282  -5.480   3.881  1.00  0.00      A    H
ATOM   2665  HB2 SER A 182      -3.711  -5.709   2.956  1.00  0.00      A    H
ATOM   2666  OG  SER A 182      -3.660  -4.116   4.209  1.00  0.00      A    O
ATOM   2667  HG1 SER A 182      -4.213  -3.895   4.963  1.00  0.00      A    H
ATOM   2668  C   SER A 182      -5.932  -3.065   2.527  1.00  0.00      A    C
ATOM   2669  O   SER A 182      -6.983  -3.319   3.114  1.00  0.00      A    O
ATOM   2670  N   TRP A 183      -5.635  -1.822   2.239  1.00  0.00      A    N
ATOM   2671  HN  TRP A 183      -4.752  -1.699   1.793  1.00  0.00      A    H
ATOM   2672  CA  TRP A 183      -6.422  -0.612   2.554  1.00  0.00      A    C
ATOM   2673  HA  TRP A 183      -6.832  -0.683   3.550  1.00  0.00      A    H
ATOM   2674  CB  TRP A 183      -5.510   0.660   2.546  1.00  0.00      A    C
ATOM   2675  HB1 TRP A 183      -4.879   0.696   1.632  1.00  0.00      A    H
ATOM   2676  HB2 TRP A 183      -6.083   1.611   2.510  1.00  0.00      A    H
ATOM   2677  CG  TRP A 183      -4.589   0.858   3.734  1.00  0.00      A    C
ATOM   2678  CD1 TRP A 183      -4.829   0.666   5.059  1.00  0.00      A    C
ATOM   2679  HD1 TRP A 183      -5.748   0.316   5.506  1.00  0.00      A    H
ATOM   2680  NE1 TRP A 183      -3.661   0.921   5.763  1.00  0.00      A    N
ATOM   2681  HE1 TRP A 183      -3.660   0.773   6.727  1.00  0.00      A    H
ATOM   2682  CE2 TRP A 183      -2.726   1.348   4.869  1.00  0.00      A    C
ATOM   2683  CD2 TRP A 183      -3.257   1.324   3.598  1.00  0.00      A    C
ATOM   2684  CE3 TRP A 183      -2.514   1.682   2.484  1.00  0.00      A    C
ATOM   2685  HE3 TRP A 183      -3.062   1.636   1.555  1.00  0.00      A    H
ATOM   2686  CZ3 TRP A 183      -1.134   2.019   2.698  1.00  0.00      A    C
ATOM   2687  HZ3 TRP A 183      -0.575   2.309   1.820  1.00  0.00      A    H
ATOM   2688  CZ2 TRP A 183      -1.389   1.611   5.109  1.00  0.00      A    C
ATOM   2689  HZ2 TRP A 183      -0.993   1.418   6.095  1.00  0.00      A    H
ATOM   2690  CH2 TRP A 183      -0.608   2.130   4.004  1.00  0.00      A    C
ATOM   2691  HH2 TRP A 183       0.442   2.306   4.185  1.00  0.00      A    H
ATOM   2692  C   TRP A 183      -7.603  -0.505   1.715  1.00  0.00      A    C
ATOM   2693  O   TRP A 183      -8.529   0.170   2.204  1.00  0.00      A    O
ATOM   2694  N   GLY A 184      -7.711  -1.033   0.447  1.00  0.00      A    N
ATOM   2695  HN  GLY A 184      -6.855  -1.466   0.172  1.00  0.00      A    H
ATOM   2696  CA  GLY A 184      -8.896  -1.135  -0.333  1.00  0.00      A    C
ATOM   2697  HA1 GLY A 184      -9.025  -2.142  -0.701  1.00  0.00      A    H
ATOM   2698  HA2 GLY A 184      -9.750  -0.750   0.204  1.00  0.00      A    H
ATOM   2699  C   GLY A 184      -8.876  -0.331  -1.660  1.00  0.00      A    C
ATOM   2700  O   GLY A 184      -8.020   0.514  -1.835  1.00  0.00      A    O
ATOM   2701  N   THR A 185      -9.848  -0.579  -2.563  1.00  0.00      A    N
ATOM   2702  HN  THR A 185     -10.464  -1.354  -2.452  1.00  0.00      A    H
ATOM   2703  CA  THR A 185      -9.978   0.119  -3.797  1.00  0.00      A    C
ATOM   2704  HA  THR A 185      -8.988   0.116  -4.230  1.00  0.00      A    H
ATOM   2705  CB  THR A 185     -11.002  -0.528  -4.834  1.00  0.00      A    C
ATOM   2706  HB  THR A 185     -10.825   0.004  -5.793  1.00  0.00      A    H
ATOM   2707  OG1 THR A 185     -12.363  -0.422  -4.432  1.00  0.00      A    O
ATOM   2708  HG1 THR A 185     -12.886  -0.470  -5.235  1.00  0.00      A    H
ATOM   2709  CG2 THR A 185     -10.594  -2.012  -4.958  1.00  0.00      A    C
ATOM   2710 HG21 THR A 185      -9.496  -2.145  -5.060  1.00  0.00      A    H
ATOM   2711 HG22 THR A 185     -10.939  -2.703  -4.159  1.00  0.00      A    H
ATOM   2712 HG23 THR A 185     -11.066  -2.446  -5.865  1.00  0.00      A    H
ATOM   2713  C   THR A 185     -10.225   1.568  -3.639  1.00  0.00      A    C
ATOM   2714  O   THR A 185     -10.042   2.429  -4.476  1.00  0.00      A    O
ATOM   2715  N   ARG A 186     -10.698   1.978  -2.467  1.00  0.00      A    N
ATOM   2716  HN  ARG A 186     -10.986   1.274  -1.823  1.00  0.00      A    H
ATOM   2717  CA  ARG A 186     -10.861   3.369  -2.116  1.00  0.00      A    C
ATOM   2718  HA  ARG A 186     -11.400   3.844  -2.923  1.00  0.00      A    H
ATOM   2719  CB  ARG A 186     -11.641   3.548  -0.831  1.00  0.00      A    C
ATOM   2720  HB1 ARG A 186     -11.136   2.958  -0.036  1.00  0.00      A    H
ATOM   2721  HB2 ARG A 186     -11.418   4.596  -0.536  1.00  0.00      A    H
ATOM   2722  CG  ARG A 186     -13.248   3.300  -0.826  1.00  0.00      A    C
ATOM   2723  HG1 ARG A 186     -13.621   4.072  -1.533  1.00  0.00      A    H
ATOM   2724  HG2 ARG A 186     -13.405   2.261  -1.185  1.00  0.00      A    H
ATOM   2725  CD  ARG A 186     -13.825   3.483   0.538  1.00  0.00      A    C
ATOM   2726  HD1 ARG A 186     -13.437   4.385   1.058  1.00  0.00      A    H
ATOM   2727  HD2 ARG A 186     -14.933   3.415   0.571  1.00  0.00      A    H
ATOM   2728  NE  ARG A 186     -13.325   2.343   1.338  1.00  0.00      A    N
ATOM   2729  HE  ARG A 186     -13.067   1.583   0.741  1.00  0.00      A    H
ATOM   2730  CZ  ARG A 186     -13.164   2.355   2.658  1.00  0.00      A    C
ATOM   2731  NH1 ARG A 186     -13.602   3.347   3.433  1.00  0.00      A    N
ATOM   2732 HH11 ARG A 186     -14.158   4.030   2.958  1.00  0.00      A    H
ATOM   2733 HH12 ARG A 186     -13.737   3.040   4.374  1.00  0.00      A    H
ATOM   2734  NH2 ARG A 186     -12.762   1.254   3.291  1.00  0.00      A    N
ATOM   2735 HH21 ARG A 186     -12.566   0.415   2.785  1.00  0.00      A    H
ATOM   2736 HH22 ARG A 186     -12.815   1.237   4.290  1.00  0.00      A    H
ATOM   2737  C   ARG A 186      -9.527   4.155  -2.007  1.00  0.00      A    C
ATOM   2738  O   ARG A 186      -9.506   5.380  -2.180  1.00  0.00      A    O
ATOM   2739  N   TRP A 187      -8.428   3.436  -1.723  1.00  0.00      A    N
ATOM   2740  HN  TRP A 187      -8.573   2.466  -1.545  1.00  0.00      A    H
ATOM   2741  CA  TRP A 187      -7.159   4.067  -1.420  1.00  0.00      A    C
ATOM   2742  HA  TRP A 187      -7.293   5.061  -1.019  1.00  0.00      A    H
ATOM   2743  CB  TRP A 187      -6.528   3.231  -0.251  1.00  0.00      A    C
ATOM   2744  HB1 TRP A 187      -7.260   3.116   0.578  1.00  0.00      A    H
ATOM   2745  HB2 TRP A 187      -6.318   2.212  -0.640  1.00  0.00      A    H
ATOM   2746  CG  TRP A 187      -5.239   3.784   0.223  1.00  0.00      A    C
ATOM   2747  CD1 TRP A 187      -5.005   4.823   1.020  1.00  0.00      A    C
ATOM   2748  HD1 TRP A 187      -5.728   5.307   1.660  1.00  0.00      A    H
ATOM   2749  NE1 TRP A 187      -3.701   5.127   1.061  1.00  0.00      A    N
ATOM   2750  HE1 TRP A 187      -3.304   5.969   1.353  1.00  0.00      A    H
ATOM   2751  CE2 TRP A 187      -3.084   4.364   0.177  1.00  0.00      A    C
ATOM   2752  CD2 TRP A 187      -4.036   3.485  -0.372  1.00  0.00      A    C
ATOM   2753  CE3 TRP A 187      -3.762   2.613  -1.347  1.00  0.00      A    C
ATOM   2754  HE3 TRP A 187      -4.569   1.984  -1.691  1.00  0.00      A    H
ATOM   2755  CZ3 TRP A 187      -2.478   2.665  -1.945  1.00  0.00      A    C
ATOM   2756  HZ3 TRP A 187      -2.132   2.031  -2.749  1.00  0.00      A    H
ATOM   2757  CZ2 TRP A 187      -1.781   4.313  -0.307  1.00  0.00      A    C
ATOM   2758  HZ2 TRP A 187      -0.998   4.898   0.154  1.00  0.00      A    H
ATOM   2759  CH2 TRP A 187      -1.460   3.453  -1.341  1.00  0.00      A    C
ATOM   2760  HH2 TRP A 187      -0.407   3.326  -1.545  1.00  0.00      A    H
ATOM   2761  C   TRP A 187      -6.286   4.187  -2.668  1.00  0.00      A    C
ATOM   2762  O   TRP A 187      -6.304   3.285  -3.491  1.00  0.00      A    O
ATOM   2763  N   GLY A 188      -5.528   5.227  -2.912  1.00  0.00      A    N
ATOM   2764  HN  GLY A 188      -5.463   5.968  -2.249  1.00  0.00      A    H
ATOM   2765  CA  GLY A 188      -4.496   5.138  -4.022  1.00  0.00      A    C
ATOM   2766  HA1 GLY A 188      -4.006   6.099  -4.062  1.00  0.00      A    H
ATOM   2767  HA2 GLY A 188      -3.917   4.230  -3.943  1.00  0.00      A    H
ATOM   2768  C   GLY A 188      -5.007   5.066  -5.376  1.00  0.00      A    C
ATOM   2769  O   GLY A 188      -6.122   5.496  -5.719  1.00  0.00      A    O
ATOM   2770  N   MET A 189      -4.290   4.454  -6.349  1.00  0.00      A    N
ATOM   2771  HN  MET A 189      -3.386   4.085  -6.149  1.00  0.00      A    H
ATOM   2772  CA  MET A 189      -4.705   4.288  -7.730  1.00  0.00      A    C
ATOM   2773  HA  MET A 189      -5.251   5.161  -8.055  1.00  0.00      A    H
ATOM   2774  CB  MET A 189      -3.557   4.139  -8.759  1.00  0.00      A    C
ATOM   2775  HB1 MET A 189      -2.896   3.247  -8.713  1.00  0.00      A    H
ATOM   2776  HB2 MET A 189      -4.041   4.074  -9.757  1.00  0.00      A    H
ATOM   2777  CG  MET A 189      -2.437   5.284  -8.840  1.00  0.00      A    C
ATOM   2778  HG1 MET A 189      -3.000   6.242  -8.840  1.00  0.00      A    H
ATOM   2779  HG2 MET A 189      -1.856   5.292  -7.893  1.00  0.00      A    H
ATOM   2780  SD  MET A 189      -1.175   5.275 -10.148  1.00  0.00      A    S
ATOM   2781  CE  MET A 189      -2.428   5.607 -11.358  1.00  0.00      A    C
ATOM   2782  HE1 MET A 189      -3.108   6.431 -11.052  1.00  0.00      A    H
ATOM   2783  HE2 MET A 189      -1.967   5.912 -12.322  1.00  0.00      A    H
ATOM   2784  HE3 MET A 189      -3.039   4.732 -11.666  1.00  0.00      A    H
ATOM   2785  C   MET A 189      -5.587   3.035  -7.893  1.00  0.00      A    C
ATOM   2786  O   MET A 189      -5.143   1.999  -8.446  1.00  0.00      A    O
ATOM   2787  N   ASN A 190      -6.750   3.070  -7.277  1.00  0.00      A    N
ATOM   2788  HN  ASN A 190      -7.026   3.930  -6.854  1.00  0.00      A    H
ATOM   2789  CA  ASN A 190      -7.683   1.911  -7.200  1.00  0.00      A    C
ATOM   2790  HA  ASN A 190      -8.551   2.162  -6.609  1.00  0.00      A    H
ATOM   2791  CB  ASN A 190      -8.146   1.468  -8.632  1.00  0.00      A    C
ATOM   2792  HB1 ASN A 190      -7.302   0.934  -9.118  1.00  0.00      A    H
ATOM   2793  HB2 ASN A 190      -9.043   0.844  -8.434  1.00  0.00      A    H
ATOM   2794  CG  ASN A 190      -8.692   2.643  -9.450  1.00  0.00      A    C
ATOM   2795  OD1 ASN A 190      -9.832   2.976  -9.225  1.00  0.00      A    O
ATOM   2796  ND2 ASN A 190      -7.893   3.200 -10.328  1.00  0.00      A    N
ATOM   2797 HD21 ASN A 190      -8.220   4.004 -10.825  1.00  0.00      A    H
ATOM   2798 HD22 ASN A 190      -6.956   2.858 -10.399  1.00  0.00      A    H
ATOM   2799  C   ASN A 190      -7.114   0.778  -6.368  1.00  0.00      A    C
ATOM   2800  O   ASN A 190      -7.362  -0.414  -6.621  1.00  0.00      A    O
ATOM   2801  N   GLY A 191      -6.354   1.036  -5.366  1.00  0.00      A    N
ATOM   2802  HN  GLY A 191      -6.098   1.987  -5.205  1.00  0.00      A    H
ATOM   2803  CA  GLY A 191      -5.660   0.185  -4.370  1.00  0.00      A    C
ATOM   2804  HA1 GLY A 191      -5.870   0.554  -3.377  1.00  0.00      A    H
ATOM   2805  HA2 GLY A 191      -6.022  -0.815  -4.558  1.00  0.00      A    H
ATOM   2806  C   GLY A 191      -4.172   0.056  -4.429  1.00  0.00      A    C
ATOM   2807  O   GLY A 191      -3.569  -0.472  -3.474  1.00  0.00      A    O
ATOM   2808  N   TYR A 192      -3.682   0.498  -5.567  1.00  0.00      A    N
ATOM   2809  HN  TYR A 192      -4.269   0.994  -6.201  1.00  0.00      A    H
ATOM   2810  CA  TYR A 192      -2.387   0.278  -6.027  1.00  0.00      A    C
ATOM   2811  HA  TYR A 192      -1.918  -0.549  -5.514  1.00  0.00      A    H
ATOM   2812  CB  TYR A 192      -2.540  -0.161  -7.485  1.00  0.00      A    C
ATOM   2813  HB1 TYR A 192      -3.211   0.546  -8.018  1.00  0.00      A    H
ATOM   2814  HB2 TYR A 192      -1.542  -0.209  -7.970  1.00  0.00      A    H
ATOM   2815  CG  TYR A 192      -3.193  -1.517  -7.762  1.00  0.00      A    C
ATOM   2816  CD1 TYR A 192      -4.574  -1.566  -8.085  1.00  0.00      A    C
ATOM   2817  HD1 TYR A 192      -5.171  -0.669  -8.165  1.00  0.00      A    H
ATOM   2818  CE1 TYR A 192      -5.164  -2.826  -8.454  1.00  0.00      A    C
ATOM   2819  HE1 TYR A 192      -6.120  -2.833  -8.955  1.00  0.00      A    H
ATOM   2820  CZ  TYR A 192      -4.534  -3.908  -8.066  1.00  0.00      A    C
ATOM   2821  OH  TYR A 192      -5.171  -5.234  -8.157  1.00  0.00      A    O
ATOM   2822  HH  TYR A 192      -5.809  -5.249  -8.875  1.00  0.00      A    H
ATOM   2823  CD2 TYR A 192      -2.503  -2.638  -7.536  1.00  0.00      A    C
ATOM   2824  HD2 TYR A 192      -1.485  -2.746  -7.192  1.00  0.00      A    H
ATOM   2825  CE2 TYR A 192      -3.182  -3.862  -7.714  1.00  0.00      A    C
ATOM   2826  HE2 TYR A 192      -2.687  -4.796  -7.490  1.00  0.00      A    H
ATOM   2827  C   TYR A 192      -1.574   1.528  -5.870  1.00  0.00      A    C
ATOM   2828  O   TYR A 192      -2.041   2.622  -6.173  1.00  0.00      A    O
ATOM   2829  N   ILE A 193      -0.361   1.381  -5.346  1.00  0.00      A    N
ATOM   2830  HN  ILE A 193      -0.112   0.423  -5.226  1.00  0.00      A    H
ATOM   2831  CA  ILE A 193       0.748   2.365  -5.431  1.00  0.00      A    C
ATOM   2832  HA  ILE A 193       0.405   3.271  -5.909  1.00  0.00      A    H
ATOM   2833  CB  ILE A 193       1.233   2.771  -3.972  1.00  0.00      A    C
ATOM   2834  HB  ILE A 193       0.274   3.181  -3.589  1.00  0.00      A    H
ATOM   2835  CG2 ILE A 193       1.662   1.550  -3.222  1.00  0.00      A    C
ATOM   2836 HG21 ILE A 193       2.067   1.807  -2.220  1.00  0.00      A    H
ATOM   2837 HG22 ILE A 193       0.787   0.872  -3.317  1.00  0.00      A    H
ATOM   2838 HG23 ILE A 193       2.491   1.018  -3.736  1.00  0.00      A    H
ATOM   2839  CG1 ILE A 193       2.341   3.820  -3.873  1.00  0.00      A    C
ATOM   2840 HG11 ILE A 193       3.324   3.491  -4.270  1.00  0.00      A    H
ATOM   2841 HG12 ILE A 193       1.952   4.632  -4.524  1.00  0.00      A    H
ATOM   2842  CD  ILE A 193       2.512   4.334  -2.404  1.00  0.00      A    C
ATOM   2843  HD1 ILE A 193       1.600   4.327  -1.769  1.00  0.00      A    H
ATOM   2844  HD2 ILE A 193       3.294   3.724  -1.903  1.00  0.00      A    H
ATOM   2845  HD3 ILE A 193       2.740   5.421  -2.402  1.00  0.00      A    H
ATOM   2846  C   ILE A 193       1.811   1.844  -6.302  1.00  0.00      A    C
ATOM   2847  O   ILE A 193       2.284   0.669  -6.218  1.00  0.00      A    O
ATOM   2848  N   HSE A 194       2.365   2.839  -7.125  1.00  0.00      A    N
ATOM   2849  HN  HSE A 194       1.972   3.752  -7.049  1.00  0.00      A    H
ATOM   2850  CA  HSE A 194       3.569   2.626  -7.783  1.00  0.00      A    C
ATOM   2851  HA  HSE A 194       3.801   1.600  -8.024  1.00  0.00      A    H
ATOM   2852  CB  HSE A 194       3.616   3.483  -9.073  1.00  0.00      A    C
ATOM   2853  HB1 HSE A 194       3.536   4.537  -8.731  1.00  0.00      A    H
ATOM   2854  HB2 HSE A 194       4.598   3.440  -9.593  1.00  0.00      A    H
ATOM   2855  ND1 HSE A 194       2.510   1.946 -10.527  1.00  0.00      A    N
ATOM   2856  CG  HSE A 194       2.623   3.209 -10.060  1.00  0.00      A    C
ATOM   2857  CE1 HSE A 194       1.671   2.008 -11.562  1.00  0.00      A    C
ATOM   2858  HE1 HSE A 194       1.372   1.193 -12.222  1.00  0.00      A    H
ATOM   2859  NE2 HSE A 194       1.235   3.243 -11.771  1.00  0.00      A    N
ATOM   2860  HE2 HSE A 194       0.544   3.447 -12.465  1.00  0.00      A    H
ATOM   2861  CD2 HSE A 194       1.918   4.056 -10.872  1.00  0.00      A    C
ATOM   2862  HD2 HSE A 194       1.783   5.127 -10.776  1.00  0.00      A    H
ATOM   2863  C   HSE A 194       4.715   3.167  -7.030  1.00  0.00      A    C
ATOM   2864  O   HSE A 194       4.665   4.317  -6.649  1.00  0.00      A    O
ATOM   2865  N   ILE A 195       5.783   2.440  -6.670  1.00  0.00      A    N
ATOM   2866  HN  ILE A 195       5.780   1.505  -7.016  1.00  0.00      A    H
ATOM   2867  CA  ILE A 195       6.937   2.943  -5.927  1.00  0.00      A    C
ATOM   2868  HA  ILE A 195       6.846   4.013  -5.806  1.00  0.00      A    H
ATOM   2869  CB  ILE A 195       7.117   2.182  -4.599  1.00  0.00      A    C
ATOM   2870  HB  ILE A 195       7.362   1.134  -4.873  1.00  0.00      A    H
ATOM   2871  CG2 ILE A 195       8.354   2.731  -3.839  1.00  0.00      A    C
ATOM   2872 HG21 ILE A 195       8.439   2.179  -2.878  1.00  0.00      A    H
ATOM   2873 HG22 ILE A 195       9.287   2.541  -4.411  1.00  0.00      A    H
ATOM   2874 HG23 ILE A 195       8.310   3.820  -3.622  1.00  0.00      A    H
ATOM   2875  CG1 ILE A 195       5.922   2.238  -3.686  1.00  0.00      A    C
ATOM   2876 HG11 ILE A 195       5.980   3.225  -3.181  1.00  0.00      A    H
ATOM   2877 HG12 ILE A 195       4.984   2.166  -4.278  1.00  0.00      A    H
ATOM   2878  CD  ILE A 195       5.946   1.121  -2.669  1.00  0.00      A    C
ATOM   2879  HD1 ILE A 195       6.624   1.368  -1.824  1.00  0.00      A    H
ATOM   2880  HD2 ILE A 195       4.913   0.929  -2.310  1.00  0.00      A    H
ATOM   2881  HD3 ILE A 195       6.350   0.232  -3.199  1.00  0.00      A    H
ATOM   2882  C   ILE A 195       8.182   2.848  -6.783  1.00  0.00      A    C
ATOM   2883  O   ILE A 195       8.050   2.016  -7.679  1.00  0.00      A    O
ATOM   2884  N   LEU A 196       9.187   3.738  -6.646  1.00  0.00      A    N
ATOM   2885  HN  LEU A 196       9.206   4.335  -5.847  1.00  0.00      A    H
ATOM   2886  CA  LEU A 196      10.369   3.835  -7.492  1.00  0.00      A    C
ATOM   2887  HA  LEU A 196      10.018   3.802  -8.513  1.00  0.00      A    H
ATOM   2888  CB  LEU A 196      11.094   5.144  -7.256  1.00  0.00      A    C
ATOM   2889  HB1 LEU A 196      10.272   5.891  -7.216  1.00  0.00      A    H
ATOM   2890  HB2 LEU A 196      11.509   5.172  -6.226  1.00  0.00      A    H
ATOM   2891  CG  LEU A 196      12.128   5.778  -8.244  1.00  0.00      A    C
ATOM   2892  HG  LEU A 196      12.943   5.072  -8.509  1.00  0.00      A    H
ATOM   2893  CD1 LEU A 196      11.379   6.258  -9.479  1.00  0.00      A    C
ATOM   2894 HD11 LEU A 196      10.654   7.065  -9.243  1.00  0.00      A    H
ATOM   2895 HD12 LEU A 196      12.037   6.616 -10.299  1.00  0.00      A    H
ATOM   2896 HD13 LEU A 196      10.871   5.424 -10.010  1.00  0.00      A    H
ATOM   2897  CD2 LEU A 196      12.797   7.024  -7.545  1.00  0.00      A    C
ATOM   2898 HD21 LEU A 196      13.073   6.785  -6.496  1.00  0.00      A    H
ATOM   2899 HD22 LEU A 196      13.737   7.307  -8.065  1.00  0.00      A    H
ATOM   2900 HD23 LEU A 196      12.092   7.882  -7.499  1.00  0.00      A    H
ATOM   2901  C   LEU A 196      11.299   2.716  -7.279  1.00  0.00      A    C
ATOM   2902  O   LEU A 196      11.196   1.862  -6.403  1.00  0.00      A    O
ATOM   2903  N   ARG A 197      12.250   2.628  -8.206  1.00  0.00      A    N
ATOM   2904  HN  ARG A 197      12.249   3.238  -8.994  1.00  0.00      A    H
ATOM   2905  CA  ARG A 197      13.424   1.744  -8.159  1.00  0.00      A    C
ATOM   2906  HA  ARG A 197      13.257   0.944  -7.452  1.00  0.00      A    H
ATOM   2907  CB  ARG A 197      13.692   1.147  -9.605  1.00  0.00      A    C
ATOM   2908  HB1 ARG A 197      13.314   1.931 -10.296  1.00  0.00      A    H
ATOM   2909  HB2 ARG A 197      14.732   0.795  -9.773  1.00  0.00      A    H
ATOM   2910  CG  ARG A 197      12.758  -0.137  -9.817  1.00  0.00      A    C
ATOM   2911  HG1 ARG A 197      12.759  -0.707  -8.863  1.00  0.00      A    H
ATOM   2912  HG2 ARG A 197      11.814   0.320 -10.185  1.00  0.00      A    H
ATOM   2913  CD  ARG A 197      13.274  -1.128 -10.897  1.00  0.00      A    C
ATOM   2914  HD1 ARG A 197      12.473  -1.853 -11.153  1.00  0.00      A    H
ATOM   2915  HD2 ARG A 197      13.617  -0.645 -11.837  1.00  0.00      A    H
ATOM   2916  NE  ARG A 197      14.521  -1.770 -10.383  1.00  0.00      A    N
ATOM   2917  HE  ARG A 197      14.812  -1.707  -9.429  1.00  0.00      A    H
ATOM   2918  CZ  ARG A 197      15.379  -2.572 -11.014  1.00  0.00      A    C
ATOM   2919  NH1 ARG A 197      15.236  -2.757 -12.327  1.00  0.00      A    N
ATOM   2920 HH11 ARG A 197      14.378  -2.399 -12.696  1.00  0.00      A    H
ATOM   2921 HH12 ARG A 197      15.849  -3.429 -12.741  1.00  0.00      A    H
ATOM   2922  NH2 ARG A 197      16.424  -2.953 -10.307  1.00  0.00      A    N
ATOM   2923 HH21 ARG A 197      16.476  -2.455  -9.442  1.00  0.00      A    H
ATOM   2924 HH22 ARG A 197      17.195  -3.426 -10.734  1.00  0.00      A    H
ATOM   2925  C   ARG A 197      14.677   2.496  -7.690  1.00  0.00      A    C
ATOM   2926  O   ARG A 197      14.683   3.699  -7.717  1.00  0.00      A    O
ATOM   2927  N   ASN A 198      15.852   1.871  -7.310  1.00  0.00      A    N
ATOM   2928  HN  ASN A 198      15.936   0.883  -7.413  1.00  0.00      A    H
ATOM   2929  CA  ASN A 198      17.028   2.563  -6.788  1.00  0.00      A    C
ATOM   2930  HA  ASN A 198      16.822   3.618  -6.895  1.00  0.00      A    H
ATOM   2931  CB  ASN A 198      17.303   1.930  -5.405  1.00  0.00      A    C
ATOM   2932  HB1 ASN A 198      16.424   2.201  -4.783  1.00  0.00      A    H
ATOM   2933  HB2 ASN A 198      17.358   0.827  -5.524  1.00  0.00      A    H
ATOM   2934  CG  ASN A 198      18.622   2.382  -4.690  1.00  0.00      A    C
ATOM   2935  OD1 ASN A 198      18.929   3.583  -4.491  1.00  0.00      A    O
ATOM   2936  ND2 ASN A 198      19.436   1.414  -4.229  1.00  0.00      A    N
ATOM   2937 HD21 ASN A 198      20.094   1.648  -3.514  1.00  0.00      A    H
ATOM   2938 HD22 ASN A 198      19.426   0.454  -4.511  1.00  0.00      A    H
ATOM   2939  C   ASN A 198      18.214   2.307  -7.709  1.00  0.00      A    C
ATOM   2940  O   ASN A 198      18.358   1.330  -8.439  1.00  0.00      A    O
ATOM   2941  N   SER A 199      19.179   3.269  -7.766  1.00  0.00      A    N
ATOM   2942  HN  SER A 199      19.105   4.052  -7.154  1.00  0.00      A    H
ATOM   2943  CA  SER A 199      20.378   3.120  -8.537  1.00  0.00      A    C
ATOM   2944  HA  SER A 199      20.413   2.184  -9.075  1.00  0.00      A    H
ATOM   2945  CB  SER A 199      20.421   4.253  -9.683  1.00  0.00      A    C
ATOM   2946  HB1 SER A 199      19.460   4.183 -10.237  1.00  0.00      A    H
ATOM   2947  HB2 SER A 199      20.595   5.269  -9.268  1.00  0.00      A    H
ATOM   2948  OG  SER A 199      21.435   3.906 -10.691  1.00  0.00      A    O
ATOM   2949  HG1 SER A 199      21.038   3.171 -11.165  1.00  0.00      A    H
ATOM   2950  C   SER A 199      21.600   3.229  -7.598  1.00  0.00      A    C
ATOM   2951  O   SER A 199      21.959   4.278  -7.056  1.00  0.00      A    O
ATOM   2952  N   GLY A 200      22.329   2.106  -7.494  1.00  0.00      A    N
ATOM   2953  HN  GLY A 200      22.009   1.372  -8.088  1.00  0.00      A    H
ATOM   2954  CA  GLY A 200      23.514   1.906  -6.655  1.00  0.00      A    C
ATOM   2955  HA1 GLY A 200      24.290   1.962  -7.404  1.00  0.00      A    H
ATOM   2956  HA2 GLY A 200      23.565   2.658  -5.882  1.00  0.00      A    H
ATOM   2957  C   GLY A 200      23.663   0.538  -5.986  1.00  0.00      A    C
ATOM   2958  O   GLY A 200      23.565  -0.504  -6.566  1.00  0.00      A    O
ATOM   2959  N   ASP A 201      23.864   0.482  -4.631  1.00  0.00      A    N
ATOM   2960  HN  ASP A 201      23.953   1.342  -4.135  1.00  0.00      A    H
ATOM   2961  CA  ASP A 201      23.712  -0.733  -3.807  1.00  0.00      A    C
ATOM   2962  HA  ASP A 201      23.633  -1.576  -4.478  1.00  0.00      A    H
ATOM   2963  CB  ASP A 201      24.846  -0.911  -2.748  1.00  0.00      A    C
ATOM   2964  HB1 ASP A 201      25.804  -0.967  -3.307  1.00  0.00      A    H
ATOM   2965  HB2 ASP A 201      24.924  -0.031  -2.073  1.00  0.00      A    H
ATOM   2966  CG  ASP A 201      24.761  -2.169  -2.025  1.00  0.00      A    C
ATOM   2967  OD1 ASP A 201      25.495  -3.198  -2.382  1.00  0.00      A    O
ATOM   2968  OD2 ASP A 201      24.107  -2.158  -0.924  1.00  0.00      A    O
ATOM   2969  C   ASP A 201      22.350  -0.571  -3.040  1.00  0.00      A    C
ATOM   2970  O   ASP A 201      22.020   0.506  -2.438  1.00  0.00      A    O
ATOM   2971  N   SER A 202      21.542  -1.604  -2.978  1.00  0.00      A    N
ATOM   2972  HN  SER A 202      21.833  -2.473  -3.370  1.00  0.00      A    H
ATOM   2973  CA  SER A 202      20.141  -1.564  -2.511  1.00  0.00      A    C
ATOM   2974  HA  SER A 202      19.816  -0.538  -2.594  1.00  0.00      A    H
ATOM   2975  CB  SER A 202      19.128  -2.186  -3.591  1.00  0.00      A    C
ATOM   2976  HB1 SER A 202      19.501  -1.968  -4.615  1.00  0.00      A    H
ATOM   2977  HB2 SER A 202      19.190  -3.292  -3.501  1.00  0.00      A    H
ATOM   2978  OG  SER A 202      17.848  -1.515  -3.566  1.00  0.00      A    O
ATOM   2979  HG1 SER A 202      17.377  -1.843  -4.335  1.00  0.00      A    H
ATOM   2980  C   SER A 202      19.774  -2.042  -1.237  1.00  0.00      A    C
ATOM   2981  O   SER A 202      20.200  -3.006  -0.618  1.00  0.00      A    O
ATOM   2982  N   LYS A 203      18.913  -1.231  -0.592  1.00  0.00      A    N
ATOM   2983  HN  LYS A 203      18.582  -0.367  -0.961  1.00  0.00      A    H
ATOM   2984  CA  LYS A 203      18.052  -1.658   0.500  1.00  0.00      A    C
ATOM   2985  HA  LYS A 203      18.253  -2.709   0.642  1.00  0.00      A    H
ATOM   2986  CB  LYS A 203      18.232  -0.811   1.762  1.00  0.00      A    C
ATOM   2987  HB1 LYS A 203      18.017   0.257   1.545  1.00  0.00      A    H
ATOM   2988  HB2 LYS A 203      17.556  -1.204   2.551  1.00  0.00      A    H
ATOM   2989  CG  LYS A 203      19.650  -0.729   2.323  1.00  0.00      A    C
ATOM   2990  HG1 LYS A 203      20.036  -1.706   2.686  1.00  0.00      A    H
ATOM   2991  HG2 LYS A 203      20.327  -0.422   1.498  1.00  0.00      A    H
ATOM   2992  CD  LYS A 203      19.889   0.374   3.317  1.00  0.00      A    C
ATOM   2993  HD1 LYS A 203      19.086   1.139   3.256  1.00  0.00      A    H
ATOM   2994  HD2 LYS A 203      19.613  -0.112   4.278  1.00  0.00      A    H
ATOM   2995  CE  LYS A 203      21.274   0.929   3.423  1.00  0.00      A    C
ATOM   2996  HE1 LYS A 203      21.445   1.527   2.502  1.00  0.00      A    H
ATOM   2997  HE2 LYS A 203      21.340   1.603   4.304  1.00  0.00      A    H
ATOM   2998  NZ  LYS A 203      22.294  -0.163   3.421  1.00  0.00      A    N
ATOM   2999  HZ1 LYS A 203      22.264  -0.611   2.483  1.00  0.00      A    H
ATOM   3000  HZ2 LYS A 203      23.182   0.370   3.519  1.00  0.00      A    H
ATOM   3001  HZ3 LYS A 203      22.106  -0.910   4.119  1.00  0.00      A    H
ATOM   3002  C   LYS A 203      16.616  -1.546  -0.061  1.00  0.00      A    C
ATOM   3003  O   LYS A 203      15.637  -2.255   0.316  1.00  0.00      A    O
ATOM   3004  N   GLY A 204      16.377  -0.662  -1.014  1.00  0.00      A    N
ATOM   3005  HN  GLY A 204      17.037   0.059  -1.208  1.00  0.00      A    H
ATOM   3006  CA  GLY A 204      15.098  -0.464  -1.668  1.00  0.00      A    C
ATOM   3007  HA1 GLY A 204      15.360  -0.438  -2.715  1.00  0.00      A    H
ATOM   3008  HA2 GLY A 204      14.360  -1.210  -1.411  1.00  0.00      A    H
ATOM   3009  C   GLY A 204      14.371   0.782  -1.288  1.00  0.00      A    C
ATOM   3010  O   GLY A 204      14.597   1.216  -0.173  1.00  0.00      A    O
ATOM   3011  N   ILE A 205      13.577   1.329  -2.221  1.00  0.00      A    N
ATOM   3012  HN  ILE A 205      13.423   0.824  -3.067  1.00  0.00      A    H
ATOM   3013  CA  ILE A 205      12.895   2.593  -2.040  1.00  0.00      A    C
ATOM   3014  HA  ILE A 205      13.595   3.298  -1.617  1.00  0.00      A    H
ATOM   3015  CB  ILE A 205      12.387   3.163  -3.367  1.00  0.00      A    C
ATOM   3016  HB  ILE A 205      11.808   2.385  -3.909  1.00  0.00      A    H
ATOM   3017  CG2 ILE A 205      11.495   4.387  -3.116  1.00  0.00      A    C
ATOM   3018 HG21 ILE A 205      10.583   4.094  -2.553  1.00  0.00      A    H
ATOM   3019 HG22 ILE A 205      12.036   5.150  -2.516  1.00  0.00      A    H
ATOM   3020 HG23 ILE A 205      11.085   4.907  -4.008  1.00  0.00      A    H
ATOM   3021  CG1 ILE A 205      13.519   3.445  -4.284  1.00  0.00      A    C
ATOM   3022 HG11 ILE A 205      14.238   2.597  -4.275  1.00  0.00      A    H
ATOM   3023 HG12 ILE A 205      12.966   3.580  -5.238  1.00  0.00      A    H
ATOM   3024  CD  ILE A 205      14.382   4.646  -3.902  1.00  0.00      A    C
ATOM   3025  HD1 ILE A 205      13.844   5.618  -3.916  1.00  0.00      A    H
ATOM   3026  HD2 ILE A 205      14.854   4.485  -2.909  1.00  0.00      A    H
ATOM   3027  HD3 ILE A 205      15.115   4.665  -4.736  1.00  0.00      A    H
ATOM   3028  C   ILE A 205      11.758   2.313  -1.036  1.00  0.00      A    C
ATOM   3029  O   ILE A 205      10.879   1.486  -1.329  1.00  0.00      A    O
ATOM   3030  N   CYS A 206      11.767   2.895   0.208  1.00  0.00      A    N
ATOM   3031  HN  CYS A 206      12.380   3.651   0.425  1.00  0.00      A    H
ATOM   3032  CA  CYS A 206      10.780   2.570   1.238  1.00  0.00      A    C
ATOM   3033  HA  CYS A 206      10.889   3.224   2.091  1.00  0.00      A    H
ATOM   3034  CB  CYS A 206       9.278   2.832   0.847  1.00  0.00      A    C
ATOM   3035  HB1 CYS A 206       8.865   2.117   0.105  1.00  0.00      A    H
ATOM   3036  HB2 CYS A 206       8.539   2.801   1.676  1.00  0.00      A    H
ATOM   3037  SG  CYS A 206       9.113   4.521   0.131  1.00  0.00      A    S
ATOM   3038  C   CYS A 206      10.947   1.148   1.787  1.00  0.00      A    C
ATOM   3039  O   CYS A 206       9.971   0.455   2.013  1.00  0.00      A    O
ATOM   3040  N   GLY A 207      12.248   0.682   1.845  1.00  0.00      A    N
ATOM   3041  HN  GLY A 207      12.924   1.262   1.397  1.00  0.00      A    H
ATOM   3042  CA  GLY A 207      12.596  -0.704   2.381  1.00  0.00      A    C
ATOM   3043  HA1 GLY A 207      13.668  -0.703   2.514  1.00  0.00      A    H
ATOM   3044  HA2 GLY A 207      12.004  -0.795   3.280  1.00  0.00      A    H
ATOM   3045  C   GLY A 207      12.181  -1.819   1.414  1.00  0.00      A    C
ATOM   3046  O   GLY A 207      12.164  -2.929   1.904  1.00  0.00      A    O
ATOM   3047  N   ILE A 208      11.885  -1.580   0.066  1.00  0.00      A    N
ATOM   3048  HN  ILE A 208      11.768  -0.659  -0.298  1.00  0.00      A    H
ATOM   3049  CA  ILE A 208      11.228  -2.686  -0.647  1.00  0.00      A    C
ATOM   3050  HA  ILE A 208      10.455  -3.005   0.035  1.00  0.00      A    H
ATOM   3051  CB  ILE A 208      10.598  -2.181  -1.964  1.00  0.00      A    C
ATOM   3052  HB  ILE A 208       9.970  -1.280  -1.790  1.00  0.00      A    H
ATOM   3053  CG2 ILE A 208      11.685  -1.776  -2.972  1.00  0.00      A    C
ATOM   3054 HG21 ILE A 208      12.333  -2.665  -3.127  1.00  0.00      A    H
ATOM   3055 HG22 ILE A 208      11.240  -1.493  -3.949  1.00  0.00      A    H
ATOM   3056 HG23 ILE A 208      12.274  -0.895  -2.637  1.00  0.00      A    H
ATOM   3057  CG1 ILE A 208       9.535  -3.200  -2.402  1.00  0.00      A    C
ATOM   3058 HG11 ILE A 208      10.115  -4.056  -2.809  1.00  0.00      A    H
ATOM   3059 HG12 ILE A 208       9.021  -3.604  -1.504  1.00  0.00      A    H
ATOM   3060  CD  ILE A 208       8.518  -2.513  -3.395  1.00  0.00      A    C
ATOM   3061  HD1 ILE A 208       9.085  -2.293  -4.324  1.00  0.00      A    H
ATOM   3062  HD2 ILE A 208       7.572  -3.073  -3.558  1.00  0.00      A    H
ATOM   3063  HD3 ILE A 208       8.380  -1.443  -3.132  1.00  0.00      A    H
ATOM   3064  C   ILE A 208      12.036  -4.017  -0.836  1.00  0.00      A    C
ATOM   3065  O   ILE A 208      11.491  -5.098  -1.042  1.00  0.00      A    O
ATOM   3066  N   ASN A 209      13.367  -4.085  -0.851  1.00  0.00      A    N
ATOM   3067  HN  ASN A 209      13.954  -3.292  -0.710  1.00  0.00      A    H
ATOM   3068  CA  ASN A 209      14.188  -5.316  -0.947  1.00  0.00      A    C
ATOM   3069  HA  ASN A 209      13.622  -6.170  -1.288  1.00  0.00      A    H
ATOM   3070  CB  ASN A 209      15.407  -5.136  -1.876  1.00  0.00      A    C
ATOM   3071  HB1 ASN A 209      16.241  -4.597  -1.377  1.00  0.00      A    H
ATOM   3072  HB2 ASN A 209      15.846  -6.114  -2.168  1.00  0.00      A    H
ATOM   3073  CG  ASN A 209      15.016  -4.446  -3.187  1.00  0.00      A    C
ATOM   3074  OD1 ASN A 209      14.380  -4.966  -4.124  1.00  0.00      A    O
ATOM   3075  ND2 ASN A 209      15.518  -3.229  -3.449  1.00  0.00      A    N
ATOM   3076 HD21 ASN A 209      15.465  -2.858  -4.375  1.00  0.00      A    H
ATOM   3077 HD22 ASN A 209      16.253  -2.781  -2.940  1.00  0.00      A    H
ATOM   3078  C   ASN A 209      14.681  -5.907   0.445  1.00  0.00      A    C
ATOM   3079  O   ASN A 209      15.724  -6.576   0.510  1.00  0.00      A    O
ATOM   3080  N   MET A 210      14.029  -5.725   1.617  1.00  0.00      A    N
ATOM   3081  HN  MET A 210      13.260  -5.091   1.615  1.00  0.00      A    H
ATOM   3082  CA  MET A 210      14.426  -6.307   2.802  1.00  0.00      A    C
ATOM   3083  HA  MET A 210      15.499  -6.421   2.842  1.00  0.00      A    H
ATOM   3084  CB  MET A 210      13.927  -5.335   3.930  1.00  0.00      A    C
ATOM   3085  HB1 MET A 210      12.889  -5.030   3.677  1.00  0.00      A    H
ATOM   3086  HB2 MET A 210      13.989  -5.787   4.943  1.00  0.00      A    H
ATOM   3087  CG  MET A 210      14.749  -4.035   3.969  1.00  0.00      A    C
ATOM   3088  HG1 MET A 210      14.821  -3.712   2.908  1.00  0.00      A    H
ATOM   3089  HG2 MET A 210      14.098  -3.256   4.419  1.00  0.00      A    H
ATOM   3090  SD  MET A 210      16.301  -4.296   4.717  1.00  0.00      A    S
ATOM   3091  CE  MET A 210      16.648  -2.656   5.156  1.00  0.00      A    C
ATOM   3092  HE1 MET A 210      15.998  -2.435   6.030  1.00  0.00      A    H
ATOM   3093  HE2 MET A 210      17.690  -2.430   5.469  1.00  0.00      A    H
ATOM   3094  HE3 MET A 210      16.321  -1.961   4.353  1.00  0.00      A    H
ATOM   3095  C   MET A 210      13.802  -7.676   2.896  1.00  0.00      A    C
ATOM   3096  O   MET A 210      14.521  -8.566   3.306  1.00  0.00      A    O
ATOM   3097  N   LEU A 211      12.450  -7.753   2.801  1.00  0.00      A    N
ATOM   3098  HN  LEU A 211      11.860  -6.976   2.596  1.00  0.00      A    H
ATOM   3099  CA  LEU A 211      11.825  -8.961   3.160  1.00  0.00      A    C
ATOM   3100  HA  LEU A 211      12.474  -9.734   3.541  1.00  0.00      A    H
ATOM   3101  CB  LEU A 211      10.833  -8.677   4.397  1.00  0.00      A    C
ATOM   3102  HB1 LEU A 211      11.416  -8.745   5.341  1.00  0.00      A    H
ATOM   3103  HB2 LEU A 211      10.442  -7.638   4.339  1.00  0.00      A    H
ATOM   3104  CG  LEU A 211       9.692  -9.726   4.676  1.00  0.00      A    C
ATOM   3105  HG  LEU A 211       8.940  -9.698   3.858  1.00  0.00      A    H
ATOM   3106  CD1 LEU A 211      10.181 -11.150   4.780  1.00  0.00      A    C
ATOM   3107 HD11 LEU A 211      10.368 -11.619   3.790  1.00  0.00      A    H
ATOM   3108 HD12 LEU A 211      11.095 -11.105   5.410  1.00  0.00      A    H
ATOM   3109 HD13 LEU A 211       9.489 -11.760   5.399  1.00  0.00      A    H
ATOM   3110  CD2 LEU A 211       8.871  -9.316   5.913  1.00  0.00      A    C
ATOM   3111 HD21 LEU A 211       9.495  -9.252   6.830  1.00  0.00      A    H
ATOM   3112 HD22 LEU A 211       8.471  -8.287   5.789  1.00  0.00      A    H
ATOM   3113 HD23 LEU A 211       8.015  -9.994   6.117  1.00  0.00      A    H
ATOM   3114  C   LEU A 211      10.935  -9.404   1.930  1.00  0.00      A    C
ATOM   3115  O   LEU A 211      10.110  -8.629   1.482  1.00  0.00      A    O
ATOM   3116  N   ALA A 212      11.224 -10.532   1.283  1.00  0.00      A    N
ATOM   3117  HN  ALA A 212      12.087 -10.992   1.475  1.00  0.00      A    H
ATOM   3118  CA  ALA A 212      10.299 -11.230   0.404  1.00  0.00      A    C
ATOM   3119  HA  ALA A 212       9.335 -10.742   0.415  1.00  0.00      A    H
ATOM   3120  CB  ALA A 212      10.814 -11.156  -1.130  1.00  0.00      A    C
ATOM   3121  HB1 ALA A 212      11.909 -11.342  -1.152  1.00  0.00      A    H
ATOM   3122  HB2 ALA A 212      10.210 -11.812  -1.793  1.00  0.00      A    H
ATOM   3123  HB3 ALA A 212      10.742 -10.109  -1.495  1.00  0.00      A    H
ATOM   3124  C   ALA A 212      10.069 -12.727   0.742  1.00  0.00      A    C
ATOM   3125  O   ALA A 212      10.900 -13.367   1.337  1.00  0.00      A    O
ATOM   3126  N   SER A 213       8.953 -13.299   0.302  1.00  0.00      A    N
ATOM   3127  HN  SER A 213       8.292 -12.631  -0.032  1.00  0.00      A    H
ATOM   3128  CA  SER A 213       8.694 -14.788   0.494  1.00  0.00      A    C
ATOM   3129  HA  SER A 213       9.567 -15.410   0.360  1.00  0.00      A    H
ATOM   3130  CB  SER A 213       8.048 -15.117   1.861  1.00  0.00      A    C
ATOM   3131  HB1 SER A 213       7.758 -16.180   2.002  1.00  0.00      A    H
ATOM   3132  HB2 SER A 213       8.718 -14.884   2.716  1.00  0.00      A    H
ATOM   3133  OG  SER A 213       6.856 -14.299   1.940  1.00  0.00      A    O
ATOM   3134  HG1 SER A 213       7.100 -13.377   1.828  1.00  0.00      A    H
ATOM   3135  C   SER A 213       7.746 -15.256  -0.597  1.00  0.00      A    C
ATOM   3136  O   SER A 213       7.087 -14.465  -1.217  1.00  0.00      A    O
ATOM   3137  N   TYR A 214       7.652 -16.576  -0.909  1.00  0.00      A    N
ATOM   3138  HN  TYR A 214       8.275 -17.309  -0.649  1.00  0.00      A    H
ATOM   3139  CA  TYR A 214       6.486 -17.146  -1.651  1.00  0.00      A    C
ATOM   3140  HA  TYR A 214       5.699 -16.413  -1.750  1.00  0.00      A    H
ATOM   3141  CB  TYR A 214       6.809 -17.923  -2.904  1.00  0.00      A    C
ATOM   3142  HB1 TYR A 214       7.553 -18.738  -2.780  1.00  0.00      A    H
ATOM   3143  HB2 TYR A 214       5.924 -18.487  -3.270  1.00  0.00      A    H
ATOM   3144  CG  TYR A 214       7.205 -16.878  -3.899  1.00  0.00      A    C
ATOM   3145  CD1 TYR A 214       8.539 -16.700  -4.140  1.00  0.00      A    C
ATOM   3146  HD1 TYR A 214       9.264 -17.305  -3.616  1.00  0.00      A    H
ATOM   3147  CE1 TYR A 214       8.949 -16.051  -5.271  1.00  0.00      A    C
ATOM   3148  HE1 TYR A 214      10.000 -16.004  -5.513  1.00  0.00      A    H
ATOM   3149  CZ  TYR A 214       8.033 -15.483  -6.092  1.00  0.00      A    C
ATOM   3150  OH  TYR A 214       8.372 -14.903  -7.280  1.00  0.00      A    O
ATOM   3151  HH  TYR A 214       7.564 -14.453  -7.536  1.00  0.00      A    H
ATOM   3152  CD2 TYR A 214       6.243 -16.199  -4.631  1.00  0.00      A    C
ATOM   3153  HD2 TYR A 214       5.186 -16.316  -4.441  1.00  0.00      A    H
ATOM   3154  CE2 TYR A 214       6.668 -15.544  -5.758  1.00  0.00      A    C
ATOM   3155  HE2 TYR A 214       5.971 -15.101  -6.454  1.00  0.00      A    H
ATOM   3156  C   TYR A 214       6.044 -18.228  -0.693  1.00  0.00      A    C
ATOM   3157  O   TYR A 214       6.843 -18.732   0.064  1.00  0.00      A    O
ATOM   3158  N   PRO A 215       4.740 -18.649  -0.580  1.00  0.00      A    N
ATOM   3159  CD  PRO A 215       3.562 -17.837  -0.991  1.00  0.00      A    C
ATOM   3160  HD1 PRO A 215       3.551 -17.802  -2.101  1.00  0.00      A    H
ATOM   3161  HD2 PRO A 215       3.695 -16.800  -0.613  1.00  0.00      A    H
ATOM   3162  CA  PRO A 215       4.345 -19.888   0.023  1.00  0.00      A    C
ATOM   3163  HA  PRO A 215       4.909 -20.068   0.927  1.00  0.00      A    H
ATOM   3164  CB  PRO A 215       2.872 -19.768   0.438  1.00  0.00      A    C
ATOM   3165  HB1 PRO A 215       2.256 -20.690   0.508  1.00  0.00      A    H
ATOM   3166  HB2 PRO A 215       2.852 -19.331   1.460  1.00  0.00      A    H
ATOM   3167  CG  PRO A 215       2.386 -18.727  -0.585  1.00  0.00      A    C
ATOM   3168  HG1 PRO A 215       2.043 -19.357  -1.433  1.00  0.00      A    H
ATOM   3169  HG2 PRO A 215       1.600 -18.016  -0.255  1.00  0.00      A    H
ATOM   3170  C   PRO A 215       4.707 -21.000  -1.014  1.00  0.00      A    C
ATOM   3171  O   PRO A 215       4.925 -20.638  -2.188  1.00  0.00      A    O
ATOM   3172  N   THR A 216       4.715 -22.305  -0.604  1.00  0.00      A    N
ATOM   3173  HN  THR A 216       4.573 -22.414   0.377  1.00  0.00      A    H
ATOM   3174  CA  THR A 216       4.937 -23.464  -1.428  1.00  0.00      A    C
ATOM   3175  HA  THR A 216       5.047 -23.185  -2.466  1.00  0.00      A    H
ATOM   3176  CB  THR A 216       6.126 -24.284  -0.954  1.00  0.00      A    C
ATOM   3177  HB  THR A 216       5.930 -24.845  -0.015  1.00  0.00      A    H
ATOM   3178  OG1 THR A 216       7.289 -23.505  -0.812  1.00  0.00      A    O
ATOM   3179  HG1 THR A 216       8.004 -24.056  -0.485  1.00  0.00      A    H
ATOM   3180  CG2 THR A 216       6.594 -25.323  -2.066  1.00  0.00      A    C
ATOM   3181 HG21 THR A 216       6.912 -24.688  -2.921  1.00  0.00      A    H
ATOM   3182 HG22 THR A 216       7.498 -25.865  -1.714  1.00  0.00      A    H
ATOM   3183 HG23 THR A 216       5.856 -26.075  -2.416  1.00  0.00      A    H
ATOM   3184  C   THR A 216       3.689 -24.301  -1.485  1.00  0.00      A    C
ATOM   3185  O   THR A 216       3.027 -24.464  -0.446  1.00  0.00      A    O
ATOM   3186  N   LYS A 217       3.199 -24.825  -2.644  1.00  0.00      A    N
ATOM   3187  HN  LYS A 217       3.689 -24.719  -3.506  1.00  0.00      A    H
ATOM   3188  CA  LYS A 217       1.973 -25.590  -2.708  1.00  0.00      A    C
ATOM   3189  HA  LYS A 217       1.324 -25.360  -1.876  1.00  0.00      A    H
ATOM   3190  CB  LYS A 217       1.326 -25.333  -4.107  1.00  0.00      A    C
ATOM   3191  HB1 LYS A 217       1.162 -24.239  -4.206  1.00  0.00      A    H
ATOM   3192  HB2 LYS A 217       1.993 -25.683  -4.924  1.00  0.00      A    H
ATOM   3193  CG  LYS A 217      -0.061 -25.938  -4.182  1.00  0.00      A    C
ATOM   3194  HG1 LYS A 217      -0.650 -25.564  -5.047  1.00  0.00      A    H
ATOM   3195  HG2 LYS A 217       0.049 -27.042  -4.243  1.00  0.00      A    H
ATOM   3196  CD  LYS A 217      -1.139 -25.704  -3.052  1.00  0.00      A    C
ATOM   3197  HD1 LYS A 217      -0.728 -26.085  -2.093  1.00  0.00      A    H
ATOM   3198  HD2 LYS A 217      -1.121 -24.607  -2.873  1.00  0.00      A    H
ATOM   3199  CE  LYS A 217      -2.515 -26.299  -3.264  1.00  0.00      A    C
ATOM   3200  HE1 LYS A 217      -3.178 -26.088  -2.398  1.00  0.00      A    H
ATOM   3201  HE2 LYS A 217      -3.013 -25.787  -4.114  1.00  0.00      A    H
ATOM   3202  NZ  LYS A 217      -2.515 -27.657  -3.552  1.00  0.00      A    N
ATOM   3203  HZ1 LYS A 217      -1.901 -28.194  -2.906  1.00  0.00      A    H
ATOM   3204  HZ2 LYS A 217      -3.468 -28.067  -3.490  1.00  0.00      A    H
ATOM   3205  HZ3 LYS A 217      -2.150 -27.894  -4.497  1.00  0.00      A    H
ATOM   3206  C   LYS A 217       2.323 -27.092  -2.522  1.00  0.00      A    C
ATOM   3207  O   LYS A 217       1.818 -27.747  -1.542  1.00  0.00      A    O
ATOM   3208  N   ALA A 218       3.041 -27.727  -3.511  1.00  0.00      A    N
ATOM   3209  HN  ALA A 218       3.471 -27.264  -4.282  1.00  0.00      A    H
ATOM   3210  CA  ALA A 218       3.337 -29.132  -3.534  1.00  0.00      A    C
ATOM   3211  HA  ALA A 218       3.209 -29.601  -2.569  1.00  0.00      A    H
ATOM   3212  CB  ALA A 218       2.577 -29.770  -4.641  1.00  0.00      A    C
ATOM   3213  HB1 ALA A 218       2.716 -29.254  -5.615  1.00  0.00      A    H
ATOM   3214  HB2 ALA A 218       2.777 -30.850  -4.804  1.00  0.00      A    H
ATOM   3215  HB3 ALA A 218       1.470 -29.730  -4.559  1.00  0.00      A    H
ATOM   3216  C   ALA A 218       4.826 -29.203  -3.961  1.00  0.00      A    C
ATOM   3217  O   ALA A 218       5.455 -28.230  -4.311  1.00  0.00      A    O
ATOM   3218  N   SER A 219       5.395 -30.452  -3.902  1.00  0.00      A    N
ATOM   3219  HN  SER A 219       4.858 -31.270  -3.713  1.00  0.00      A    H
ATOM   3220  CA  SER A 219       6.831 -30.677  -4.179  1.00  0.00      A    C
ATOM   3221  HA  SER A 219       7.413 -29.954  -3.627  1.00  0.00      A    H
ATOM   3222  CB  SER A 219       7.239 -32.094  -3.584  1.00  0.00      A    C
ATOM   3223  HB1 SER A 219       8.261 -32.438  -3.854  1.00  0.00      A    H
ATOM   3224  HB2 SER A 219       7.237 -31.910  -2.489  1.00  0.00      A    H
ATOM   3225  OG  SER A 219       6.252 -33.089  -3.942  1.00  0.00      A    O
ATOM   3226  HG1 SER A 219       6.311 -33.859  -3.371  1.00  0.00      A    H
ATOM   3227  C   SER A 219       7.080 -30.618  -5.681  1.00  0.00      A    C
ATOM   3228  O   SER A 219       6.121 -30.778  -6.502  1.00  0.00      A    O
ATOM   3229  N   PRO A 220       8.296 -30.344  -6.019  1.00  0.00      A    N
ATOM   3230  CD  PRO A 220       9.317 -29.713  -5.150  1.00  0.00      A    C
ATOM   3231  HD1 PRO A 220       9.435 -30.259  -4.190  1.00  0.00      A    H
ATOM   3232  HD2 PRO A 220       8.983 -28.681  -4.911  1.00  0.00      A    H
ATOM   3233  CA  PRO A 220       8.786 -30.594  -7.342  1.00  0.00      A    C
ATOM   3234  HA  PRO A 220       8.111 -30.509  -8.180  1.00  0.00      A    H
ATOM   3235  CB  PRO A 220      10.080 -29.759  -7.367  1.00  0.00      A    C
ATOM   3236  HB1 PRO A 220      10.860 -30.135  -8.064  1.00  0.00      A    H
ATOM   3237  HB2 PRO A 220       9.747 -28.709  -7.510  1.00  0.00      A    H
ATOM   3238  CG  PRO A 220      10.617 -29.711  -5.936  1.00  0.00      A    C
ATOM   3239  HG1 PRO A 220      11.194 -30.594  -5.589  1.00  0.00      A    H
ATOM   3240  HG2 PRO A 220      11.167 -28.781  -5.679  1.00  0.00      A    H
ATOM   3241  C   PRO A 220       9.194 -32.092  -7.398  1.00  0.00      A    C
ATOM   3242  O   PRO A 220       9.268 -32.778  -6.386  1.00  0.00      A    O
ATOM   3243  N   ASN A 221       9.416 -32.630  -8.586  1.00  0.00      A    N
ATOM   3244  HN  ASN A 221       9.356 -32.024  -9.375  1.00  0.00      A    H
ATOM   3245  CA  ASN A 221       9.935 -33.969  -8.797  1.00  0.00      A    C
ATOM   3246  HA  ASN A 221       9.503 -34.708  -8.139  1.00  0.00      A    H
ATOM   3247  CB  ASN A 221       9.599 -34.670 -10.212  1.00  0.00      A    C
ATOM   3248  HB1 ASN A 221      10.159 -34.192 -11.044  1.00  0.00      A    H
ATOM   3249  HB2 ASN A 221       9.688 -35.774 -10.125  1.00  0.00      A    H
ATOM   3250  CG  ASN A 221       8.143 -34.329 -10.457  1.00  0.00      A    C
ATOM   3251  OD1 ASN A 221       7.832 -33.309 -11.117  1.00  0.00      A    O
ATOM   3252  ND2 ASN A 221       7.119 -35.140  -9.973  1.00  0.00      A    N
ATOM   3253 HD21 ASN A 221       6.169 -35.076 -10.279  1.00  0.00      A    H
ATOM   3254 HD22 ASN A 221       7.319 -35.956  -9.430  1.00  0.00      A    H
ATOM   3255  C   ASN A 221      11.497 -34.024  -8.541  1.00  0.00      A    C
ATOM   3256  O   ASN A 221      12.126 -33.000  -8.482  1.00  0.00      A    O
ATOM   3257  N   PRO A 222      12.225 -35.117  -8.391  1.00  0.00      A    N
ATOM   3258  CD  PRO A 222      11.649 -36.289  -7.795  1.00  0.00      A    C
ATOM   3259  HD1 PRO A 222      11.295 -36.920  -8.638  1.00  0.00      A    H
ATOM   3260  HD2 PRO A 222      10.727 -36.120  -7.199  1.00  0.00      A    H
ATOM   3261  CA  PRO A 222      13.706 -35.166  -8.313  1.00  0.00      A    C
ATOM   3262  HA  PRO A 222      14.061 -34.456  -7.580  1.00  0.00      A    H
ATOM   3263  CB  PRO A 222      13.975 -36.604  -7.970  1.00  0.00      A    C
ATOM   3264  HB1 PRO A 222      13.914 -37.241  -8.878  1.00  0.00      A    H
ATOM   3265  HB2 PRO A 222      15.019 -36.775  -7.629  1.00  0.00      A    H
ATOM   3266  CG  PRO A 222      12.825 -36.828  -7.014  1.00  0.00      A    C
ATOM   3267  HG1 PRO A 222      12.632 -37.898  -6.789  1.00  0.00      A    H
ATOM   3268  HG2 PRO A 222      12.904 -36.315  -6.032  1.00  0.00      A    H
ATOM   3269  C   PRO A 222      14.480 -34.866  -9.621  1.00  0.00      A    C
ATOM   3270  O   PRO A 222      15.539 -34.303  -9.416  1.00  0.00      A    O
ATOM   3271  N   PRO A 223      14.106 -35.032 -10.942  1.00  0.00      A    N
ATOM   3272  CD  PRO A 223      13.154 -36.018 -11.340  1.00  0.00      A    C
ATOM   3273  HD1 PRO A 223      12.132 -35.586 -11.407  1.00  0.00      A    H
ATOM   3274  HD2 PRO A 223      13.142 -36.884 -10.645  1.00  0.00      A    H
ATOM   3275  CA  PRO A 223      14.914 -34.595 -12.027  1.00  0.00      A    C
ATOM   3276  HA  PRO A 223      15.863 -35.077 -11.843  1.00  0.00      A    H
ATOM   3277  CB  PRO A 223      14.366 -35.325 -13.303  1.00  0.00      A    C
ATOM   3278  HB1 PRO A 223      13.583 -34.681 -13.757  1.00  0.00      A    H
ATOM   3279  HB2 PRO A 223      15.083 -35.563 -14.118  1.00  0.00      A    H
ATOM   3280  CG  PRO A 223      13.709 -36.498 -12.647  1.00  0.00      A    C
ATOM   3281  HG1 PRO A 223      13.020 -37.125 -13.252  1.00  0.00      A    H
ATOM   3282  HG2 PRO A 223      14.632 -37.086 -12.456  1.00  0.00      A    H
ATOM   3283  C   PRO A 223      15.185 -33.067 -12.135  1.00  0.00      A    C
ATOM   3284  O   PRO A 223      16.344 -32.820 -12.355  1.00  0.00      A    O
ATOM   3285  N   PRO A 224      14.350 -32.070 -11.898  1.00  0.00      A    N
ATOM   3286  CD  PRO A 224      12.925 -32.206 -12.003  1.00  0.00      A    C
ATOM   3287  HD1 PRO A 224      12.452 -32.487 -11.038  1.00  0.00      A    H
ATOM   3288  HD2 PRO A 224      12.510 -32.771 -12.865  1.00  0.00      A    H
ATOM   3289  CA  PRO A 224      14.721 -30.663 -11.845  1.00  0.00      A    C
ATOM   3290  HA  PRO A 224      15.086 -30.387 -12.823  1.00  0.00      A    H
ATOM   3291  CB  PRO A 224      13.443 -29.867 -11.516  1.00  0.00      A    C
ATOM   3292  HB1 PRO A 224      13.136 -29.775 -10.453  1.00  0.00      A    H
ATOM   3293  HB2 PRO A 224      13.453 -28.831 -11.917  1.00  0.00      A    H
ATOM   3294  CG  PRO A 224      12.451 -30.709 -12.216  1.00  0.00      A    C
ATOM   3295  HG1 PRO A 224      11.377 -30.528 -11.997  1.00  0.00      A    H
ATOM   3296  HG2 PRO A 224      12.514 -30.576 -13.317  1.00  0.00      A    H
ATOM   3297  C   PRO A 224      15.803 -30.340 -10.799  1.00  0.00      A    C
ATOM   3298  O   PRO A 224      16.037 -31.143  -9.875  1.00  0.00      A    O
ATOM   3299  N   SER A 225      16.474 -29.177 -10.905  1.00  0.00      A    N
ATOM   3300  HN  SER A 225      16.301 -28.517 -11.632  1.00  0.00      A    H
ATOM   3301  CA  SER A 225      17.600 -28.838  -9.944  1.00  0.00      A    C
ATOM   3302  HA  SER A 225      18.231 -29.681  -9.705  1.00  0.00      A    H
ATOM   3303  CB  SER A 225      18.503 -27.874 -10.622  1.00  0.00      A    C
ATOM   3304  HB1 SER A 225      17.909 -26.997 -10.955  1.00  0.00      A    H
ATOM   3305  HB2 SER A 225      19.190 -27.525  -9.823  1.00  0.00      A    H
ATOM   3306  OG  SER A 225      19.225 -28.450 -11.648  1.00  0.00      A    O
ATOM   3307  HG1 SER A 225      18.785 -28.109 -12.429  1.00  0.00      A    H
ATOM   3308  C   SER A 225      17.032 -28.221  -8.719  1.00  0.00      A    C
ATOM   3309  O   SER A 225      16.108 -27.421  -8.746  1.00  0.00      A    O
ATOM   3310  N   PRO A 226      17.617 -28.458  -7.570  1.00  0.00      A    N
ATOM   3311  CD  PRO A 226      18.668 -29.466  -7.200  1.00  0.00      A    C
ATOM   3312  HD1 PRO A 226      19.633 -29.007  -7.505  1.00  0.00      A    H
ATOM   3313  HD2 PRO A 226      18.506 -30.401  -7.778  1.00  0.00      A    H
ATOM   3314  CA  PRO A 226      17.318 -27.622  -6.391  1.00  0.00      A    C
ATOM   3315  HA  PRO A 226      16.259 -27.631  -6.178  1.00  0.00      A    H
ATOM   3316  CB  PRO A 226      18.141 -28.269  -5.283  1.00  0.00      A    C
ATOM   3317  HB1 PRO A 226      19.135 -27.784  -5.169  1.00  0.00      A    H
ATOM   3318  HB2 PRO A 226      17.649 -28.157  -4.294  1.00  0.00      A    H
ATOM   3319  CG  PRO A 226      18.410 -29.676  -5.716  1.00  0.00      A    C
ATOM   3320  HG1 PRO A 226      19.275 -30.177  -5.230  1.00  0.00      A    H
ATOM   3321  HG2 PRO A 226      17.558 -30.381  -5.818  1.00  0.00      A    H
ATOM   3322  C   PRO A 226      17.740 -26.171  -6.525  1.00  0.00      A    C
ATOM   3323  O   PRO A 226      18.323 -25.756  -7.475  1.00  0.00      A    O
ATOM   3324  N   ARG A 227      17.227 -25.358  -5.600  1.00  0.00      A    N
ATOM   3325  HN  ARG A 227      16.649 -25.730  -4.878  1.00  0.00      A    H
ATOM   3326  CA  ARG A 227      17.274 -23.912  -5.705  1.00  0.00      A    C
ATOM   3327  HA  ARG A 227      16.910 -23.612  -6.676  1.00  0.00      A    H
ATOM   3328  CB  ARG A 227      16.404 -23.287  -4.610  1.00  0.00      A    C
ATOM   3329  HB1 ARG A 227      16.658 -23.715  -3.616  1.00  0.00      A    H
ATOM   3330  HB2 ARG A 227      16.730 -22.240  -4.432  1.00  0.00      A    H
ATOM   3331  CG  ARG A 227      14.936 -23.450  -4.842  1.00  0.00      A    C
ATOM   3332  HG1 ARG A 227      14.547 -23.101  -5.822  1.00  0.00      A    H
ATOM   3333  HG2 ARG A 227      14.755 -24.546  -4.808  1.00  0.00      A    H
ATOM   3334  CD  ARG A 227      14.120 -22.672  -3.790  1.00  0.00      A    C
ATOM   3335  HD1 ARG A 227      14.448 -23.071  -2.806  1.00  0.00      A    H
ATOM   3336  HD2 ARG A 227      14.366 -21.595  -3.672  1.00  0.00      A    H
ATOM   3337  NE  ARG A 227      12.620 -22.979  -4.077  1.00  0.00      A    N
ATOM   3338  HE  ARG A 227      12.215 -23.734  -3.561  1.00  0.00      A    H
ATOM   3339  CZ  ARG A 227      11.810 -22.264  -4.907  1.00  0.00      A    C
ATOM   3340  NH1 ARG A 227      12.267 -21.183  -5.556  1.00  0.00      A    N
ATOM   3341 HH11 ARG A 227      13.211 -20.889  -5.408  1.00  0.00      A    H
ATOM   3342 HH12 ARG A 227      11.676 -20.746  -6.235  1.00  0.00      A    H
ATOM   3343  NH2 ARG A 227      10.535 -22.565  -5.235  1.00  0.00      A    N
ATOM   3344 HH21 ARG A 227      10.264 -23.467  -4.901  1.00  0.00      A    H
ATOM   3345 HH22 ARG A 227      10.071 -21.886  -5.804  1.00  0.00      A    H
ATOM   3346  C   ARG A 227      18.713 -23.326  -5.586  1.00  0.00      A    C
ATOM   3347  O   ARG A 227      19.563 -23.963  -4.976  1.00  0.00      A    O
ATOM   3348  N   PRO A 228      19.099 -22.159  -6.080  1.00  0.00      A    N
ATOM   3349  CD  PRO A 228      18.307 -21.353  -7.016  1.00  0.00      A    C
ATOM   3350  HD1 PRO A 228      17.363 -21.027  -6.528  1.00  0.00      A    H
ATOM   3351  HD2 PRO A 228      18.205 -21.813  -8.022  1.00  0.00      A    H
ATOM   3352  CA  PRO A 228      20.492 -21.660  -5.952  1.00  0.00      A    C
ATOM   3353  HA  PRO A 228      21.260 -22.417  -6.008  1.00  0.00      A    H
ATOM   3354  CB  PRO A 228      20.614 -20.639  -7.095  1.00  0.00      A    C
ATOM   3355  HB1 PRO A 228      21.385 -19.864  -6.899  1.00  0.00      A    H
ATOM   3356  HB2 PRO A 228      21.086 -21.173  -7.947  1.00  0.00      A    H
ATOM   3357  CG  PRO A 228      19.169 -20.138  -7.357  1.00  0.00      A    C
ATOM   3358  HG1 PRO A 228      18.916 -19.362  -6.602  1.00  0.00      A    H
ATOM   3359  HG2 PRO A 228      19.045 -19.669  -8.356  1.00  0.00      A    H
ATOM   3360  C   PRO A 228      20.719 -21.024  -4.614  1.00  0.00      A    C
ATOM   3361  O   PRO A 228      19.857 -20.853  -3.759  1.00  0.00      A    O
ATOM   3362  N   GLY A 229      21.969 -20.553  -4.418  1.00  0.00      A    N
ATOM   3363  HN  GLY A 229      22.552 -20.674  -5.218  1.00  0.00      A    H
ATOM   3364  CA  GLY A 229      22.397 -19.844  -3.253  1.00  0.00      A    C
ATOM   3365  HA1 GLY A 229      21.644 -20.079  -2.516  1.00  0.00      A    H
ATOM   3366  HA2 GLY A 229      23.412 -20.067  -2.956  1.00  0.00      A    H
ATOM   3367  C   GLY A 229      22.433 -18.356  -3.491  1.00  0.00      A    C
ATOM   3368  O   GLY A 229      22.210 -17.894  -4.614  1.00  0.00      A    O
ATOM   3369  N   PRO A 230      22.644 -17.527  -2.469  1.00  0.00      A    N
ATOM   3370  CD  PRO A 230      22.685 -18.035  -1.101  1.00  0.00      A    C
ATOM   3371  HD1 PRO A 230      23.548 -18.714  -0.932  1.00  0.00      A    H
ATOM   3372  HD2 PRO A 230      21.808 -18.562  -0.669  1.00  0.00      A    H
ATOM   3373  CA  PRO A 230      22.409 -16.059  -2.494  1.00  0.00      A    C
ATOM   3374  HA  PRO A 230      21.572 -15.882  -3.154  1.00  0.00      A    H
ATOM   3375  CB  PRO A 230      22.044 -15.678  -1.077  1.00  0.00      A    C
ATOM   3376  HB1 PRO A 230      22.407 -14.682  -0.746  1.00  0.00      A    H
ATOM   3377  HB2 PRO A 230      20.960 -15.831  -0.886  1.00  0.00      A    H
ATOM   3378  CG  PRO A 230      22.738 -16.730  -0.286  1.00  0.00      A    C
ATOM   3379  HG1 PRO A 230      23.833 -16.567  -0.189  1.00  0.00      A    H
ATOM   3380  HG2 PRO A 230      22.375 -16.829   0.760  1.00  0.00      A    H
ATOM   3381  C   PRO A 230      23.583 -15.304  -3.114  1.00  0.00      A    C
ATOM   3382  O   PRO A 230      24.765 -15.760  -3.160  1.00  0.00      A    O
ATOM   3383  N   THR A 231      23.270 -14.060  -3.536  1.00  0.00      A    N
ATOM   3384  HN  THR A 231      22.342 -13.715  -3.421  1.00  0.00      A    H
ATOM   3385  CA  THR A 231      24.192 -13.048  -3.970  1.00  0.00      A    C
ATOM   3386  HA  THR A 231      25.041 -13.504  -4.457  1.00  0.00      A    H
ATOM   3387  CB  THR A 231      23.724 -11.973  -4.914  1.00  0.00      A    C
ATOM   3388  HB  THR A 231      24.494 -11.176  -4.992  1.00  0.00      A    H
ATOM   3389  OG1 THR A 231      22.590 -11.356  -4.436  1.00  0.00      A    O
ATOM   3390  HG1 THR A 231      22.880 -10.441  -4.423  1.00  0.00      A    H
ATOM   3391  CG2 THR A 231      23.449 -12.551  -6.251  1.00  0.00      A    C
ATOM   3392 HG21 THR A 231      23.149 -11.723  -6.929  1.00  0.00      A    H
ATOM   3393 HG22 THR A 231      24.278 -13.172  -6.652  1.00  0.00      A    H
ATOM   3394 HG23 THR A 231      22.592 -13.255  -6.197  1.00  0.00      A    H
ATOM   3395  C   THR A 231      24.935 -12.460  -2.818  1.00  0.00      A    C
ATOM   3396  O   THR A 231      26.112 -12.157  -2.917  1.00  0.00      A    O
ATOM   3397  N   LYS A 232      24.276 -12.178  -1.649  1.00  0.00      A    N
ATOM   3398  HN  LYS A 232      23.324 -12.441  -1.514  1.00  0.00      A    H
ATOM   3399  CA  LYS A 232      24.891 -11.404  -0.602  1.00  0.00      A    C
ATOM   3400  HA  LYS A 232      25.355 -10.480  -0.912  1.00  0.00      A    H
ATOM   3401  CB  LYS A 232      23.753 -10.872   0.387  1.00  0.00      A    C
ATOM   3402  HB1 LYS A 232      23.168 -10.144  -0.215  1.00  0.00      A    H
ATOM   3403  HB2 LYS A 232      23.061 -11.721   0.576  1.00  0.00      A    H
ATOM   3404  CG  LYS A 232      24.271 -10.260   1.697  1.00  0.00      A    C
ATOM   3405  HG1 LYS A 232      24.868 -10.990   2.284  1.00  0.00      A    H
ATOM   3406  HG2 LYS A 232      24.971  -9.422   1.491  1.00  0.00      A    H
ATOM   3407  CD  LYS A 232      23.122  -9.679   2.528  1.00  0.00      A    C
ATOM   3408  HD1 LYS A 232      22.606  -9.055   1.768  1.00  0.00      A    H
ATOM   3409  HD2 LYS A 232      22.432 -10.516   2.768  1.00  0.00      A    H
ATOM   3410  CE  LYS A 232      23.561  -8.868   3.720  1.00  0.00      A    C
ATOM   3411  HE1 LYS A 232      24.143  -9.502   4.422  1.00  0.00      A    H
ATOM   3412  HE2 LYS A 232      24.302  -8.087   3.444  1.00  0.00      A    H
ATOM   3413  NZ  LYS A 232      22.464  -8.253   4.415  1.00  0.00      A    N
ATOM   3414  HZ1 LYS A 232      22.739  -7.512   5.091  1.00  0.00      A    H
ATOM   3415  HZ2 LYS A 232      21.877  -7.759   3.713  1.00  0.00      A    H
ATOM   3416  HZ3 LYS A 232      21.889  -8.965   4.909  1.00  0.00      A    H
ATOM   3417  C   LYS A 232      25.992 -12.156   0.127  1.00  0.00      A    C
ATOM   3418  O   LYS A 232      25.932 -13.413   0.322  1.00  0.00      A    O
ATOM   3419  N   CYS A 233      26.979 -11.465   0.711  1.00  0.00      A    N
ATOM   3420  HN  CYS A 233      27.041 -10.477   0.591  1.00  0.00      A    H
ATOM   3421  CA  CYS A 233      27.878 -12.039   1.671  1.00  0.00      A    C
ATOM   3422  HA  CYS A 233      27.270 -12.834   2.076  1.00  0.00      A    H
ATOM   3423  CB  CYS A 233      29.204 -12.609   1.021  1.00  0.00      A    C
ATOM   3424  HB1 CYS A 233      29.149 -12.969  -0.028  1.00  0.00      A    H
ATOM   3425  HB2 CYS A 233      29.922 -11.764   0.951  1.00  0.00      A    H
ATOM   3426  SG  CYS A 233      30.028 -13.871   1.953  1.00  0.00      A    S
ATOM   3427  C   CYS A 233      28.185 -10.962   2.754  1.00  0.00      A    C
ATOM   3428  O   CYS A 233      27.301 -10.142   2.895  1.00  0.00      A    O
ATOM   3429  N   ASP A 234      29.298 -10.994   3.504  1.00  0.00      A    N
ATOM   3430  HN  ASP A 234      29.922 -11.770   3.459  1.00  0.00      A    H
ATOM   3431  CA  ASP A 234      29.735  -9.974   4.395  1.00  0.00      A    C
ATOM   3432  HA  ASP A 234      28.919  -9.331   4.689  1.00  0.00      A    H
ATOM   3433  CB  ASP A 234      30.384 -10.698   5.542  1.00  0.00      A    C
ATOM   3434  HB1 ASP A 234      29.617 -11.298   6.076  1.00  0.00      A    H
ATOM   3435  HB2 ASP A 234      31.177 -11.449   5.336  1.00  0.00      A    H
ATOM   3436  CG  ASP A 234      30.955  -9.686   6.550  1.00  0.00      A    C
ATOM   3437  OD1 ASP A 234      30.270  -8.729   6.828  1.00  0.00      A    O
ATOM   3438  OD2 ASP A 234      31.957  -9.981   7.211  1.00  0.00      A    O
ATOM   3439  C   ASP A 234      30.705  -9.066   3.630  1.00  0.00      A    C
ATOM   3440  O   ASP A 234      31.310  -9.509   2.618  1.00  0.00      A    O
ATOM   3441  N   LEU A 235      30.790  -7.825   4.040  1.00  0.00      A    N
ATOM   3442  HN  LEU A 235      30.264  -7.376   4.758  1.00  0.00      A    H
ATOM   3443  CA  LEU A 235      31.689  -6.876   3.434  1.00  0.00      A    C
ATOM   3444  HA  LEU A 235      31.589  -7.016   2.368  1.00  0.00      A    H
ATOM   3445  CB  LEU A 235      31.308  -5.400   3.778  1.00  0.00      A    C
ATOM   3446  HB1 LEU A 235      30.983  -5.350   4.839  1.00  0.00      A    H
ATOM   3447  HB2 LEU A 235      32.157  -4.710   3.582  1.00  0.00      A    H
ATOM   3448  CG  LEU A 235      30.168  -4.901   2.842  1.00  0.00      A    C
ATOM   3449  HG  LEU A 235      29.643  -5.836   2.550  1.00  0.00      A    H
ATOM   3450  CD1 LEU A 235      29.219  -3.917   3.549  1.00  0.00      A    C
ATOM   3451 HD11 LEU A 235      29.665  -2.910   3.687  1.00  0.00      A    H
ATOM   3452 HD12 LEU A 235      28.238  -3.913   3.027  1.00  0.00      A    H
ATOM   3453 HD13 LEU A 235      29.063  -4.321   4.572  1.00  0.00      A    H
ATOM   3454  CD2 LEU A 235      30.713  -4.214   1.572  1.00  0.00      A    C
ATOM   3455 HD21 LEU A 235      31.466  -4.876   1.092  1.00  0.00      A    H
ATOM   3456 HD22 LEU A 235      29.837  -3.963   0.937  1.00  0.00      A    H
ATOM   3457 HD23 LEU A 235      31.184  -3.244   1.840  1.00  0.00      A    H
ATOM   3458  C   LEU A 235      33.161  -7.148   3.823  1.00  0.00      A    C
ATOM   3459  O   LEU A 235      33.985  -6.887   2.969  1.00  0.00      A    O
ATOM   3460  N   PHE A 236      33.527  -7.540   5.046  1.00  0.00      A    N
ATOM   3461  HN  PHE A 236      32.817  -7.649   5.737  1.00  0.00      A    H
ATOM   3462  CA  PHE A 236      34.896  -7.797   5.478  1.00  0.00      A    C
ATOM   3463  HA  PHE A 236      35.652  -7.197   4.994  1.00  0.00      A    H
ATOM   3464  CB  PHE A 236      35.108  -7.473   7.006  1.00  0.00      A    C
ATOM   3465  HB1 PHE A 236      34.306  -6.739   7.236  1.00  0.00      A    H
ATOM   3466  HB2 PHE A 236      34.856  -8.274   7.734  1.00  0.00      A    H
ATOM   3467  CG  PHE A 236      36.547  -6.980   7.365  1.00  0.00      A    C
ATOM   3468  CD1 PHE A 236      37.503  -7.874   7.794  1.00  0.00      A    C
ATOM   3469  HD1 PHE A 236      37.225  -8.907   7.936  1.00  0.00      A    H
ATOM   3470  CE1 PHE A 236      38.793  -7.454   7.987  1.00  0.00      A    C
ATOM   3471  HE1 PHE A 236      39.547  -8.094   8.420  1.00  0.00      A    H
ATOM   3472  CZ  PHE A 236      39.243  -6.112   7.735  1.00  0.00      A    C
ATOM   3473  HZ  PHE A 236      40.268  -5.794   7.857  1.00  0.00      A    H
ATOM   3474  CD2 PHE A 236      36.915  -5.633   7.130  1.00  0.00      A    C
ATOM   3475  HD2 PHE A 236      36.125  -4.944   6.869  1.00  0.00      A    H
ATOM   3476  CE2 PHE A 236      38.302  -5.277   7.213  1.00  0.00      A    C
ATOM   3477  HE2 PHE A 236      38.538  -4.249   6.982  1.00  0.00      A    H
ATOM   3478  C   PHE A 236      35.350  -9.164   5.248  1.00  0.00      A    C
ATOM   3479  O   PHE A 236      36.246  -9.462   4.412  1.00  0.00      A    O
ATOM   3480  N   SER A 237      34.704 -10.098   5.950  1.00  0.00      A    N
ATOM   3481  HN  SER A 237      33.871  -9.916   6.468  1.00  0.00      A    H
ATOM   3482  CA  SER A 237      35.046 -11.473   5.812  1.00  0.00      A    C
ATOM   3483  HA  SER A 237      36.064 -11.603   5.476  1.00  0.00      A    H
ATOM   3484  CB  SER A 237      35.018 -12.384   7.083  1.00  0.00      A    C
ATOM   3485  HB1 SER A 237      33.951 -12.371   7.393  1.00  0.00      A    H
ATOM   3486  HB2 SER A 237      35.327 -13.438   6.916  1.00  0.00      A    H
ATOM   3487  OG  SER A 237      35.918 -11.948   8.066  1.00  0.00      A    O
ATOM   3488  HG1 SER A 237      35.695 -12.442   8.859  1.00  0.00      A    H
ATOM   3489  C   SER A 237      34.161 -12.149   4.735  1.00  0.00      A    C
ATOM   3490  O   SER A 237      33.361 -13.059   5.093  1.00  0.00      A    O
ATOM   3491  N   SER A 238      34.347 -11.962   3.424  1.00  0.00      A    N
ATOM   3492  HN  SER A 238      35.164 -11.468   3.136  1.00  0.00      A    H
ATOM   3493  CA  SER A 238      33.506 -12.521   2.381  1.00  0.00      A    C
ATOM   3494  HA  SER A 238      32.567 -12.792   2.842  1.00  0.00      A    H
ATOM   3495  CB  SER A 238      33.298 -11.673   1.086  1.00  0.00      A    C
ATOM   3496  HB1 SER A 238      33.026 -10.624   1.335  1.00  0.00      A    H
ATOM   3497  HB2 SER A 238      34.259 -11.639   0.531  1.00  0.00      A    H
ATOM   3498  OG  SER A 238      32.318 -12.160   0.168  1.00  0.00      A    O
ATOM   3499  HG1 SER A 238      32.458 -11.725  -0.676  1.00  0.00      A    H
ATOM   3500  C   SER A 238      34.028 -13.865   2.078  1.00  0.00      A    C
ATOM   3501  O   SER A 238      35.090 -14.227   2.428  1.00  0.00      A    O
ATOM   3502  N   CYS A 239      33.279 -14.762   1.264  1.00  0.00      A    N
ATOM   3503  HN  CYS A 239      32.378 -14.479   0.944  1.00  0.00      A    H
ATOM   3504  CA  CYS A 239      33.710 -16.123   0.929  1.00  0.00      A    C
ATOM   3505  HA  CYS A 239      34.588 -16.283   1.538  1.00  0.00      A    H
ATOM   3506  CB  CYS A 239      32.734 -17.265   1.214  1.00  0.00      A    C
ATOM   3507  HB1 CYS A 239      33.180 -18.255   0.977  1.00  0.00      A    H
ATOM   3508  HB2 CYS A 239      31.916 -17.273   0.462  1.00  0.00      A    H
ATOM   3509  SG  CYS A 239      31.906 -17.307   2.907  1.00  0.00      A    S
ATOM   3510  C   CYS A 239      34.102 -16.078  -0.532  1.00  0.00      A    C
ATOM   3511  O   CYS A 239      33.304 -15.561  -1.302  1.00  0.00      A    O
ATOM   3512  N   GLY A 240      35.289 -16.575  -0.865  1.00  0.00      A    N
ATOM   3513  HN  GLY A 240      35.890 -16.936  -0.156  1.00  0.00      A    H
ATOM   3514  CA  GLY A 240      35.747 -16.631  -2.296  1.00  0.00      A    C
ATOM   3515  HA1 GLY A 240      35.505 -15.718  -2.820  1.00  0.00      A    H
ATOM   3516  HA2 GLY A 240      36.806 -16.838  -2.357  1.00  0.00      A    H
ATOM   3517  C   GLY A 240      35.083 -17.641  -3.166  1.00  0.00      A    C
ATOM   3518  O   GLY A 240      33.852 -17.724  -3.231  1.00  0.00      A    O
ATOM   3519  N   GLU A 241      35.852 -18.472  -3.794  1.00  0.00      A    N
ATOM   3520  HN  GLU A 241      36.839 -18.460  -3.648  1.00  0.00      A    H
ATOM   3521  CA  GLU A 241      35.250 -19.281  -4.952  1.00  0.00      A    C
ATOM   3522  HA  GLU A 241      34.363 -18.738  -5.243  1.00  0.00      A    H
ATOM   3523  CB  GLU A 241      36.250 -19.367  -6.164  1.00  0.00      A    C
ATOM   3524  HB1 GLU A 241      36.793 -18.398  -6.209  1.00  0.00      A    H
ATOM   3525  HB2 GLU A 241      36.961 -20.198  -5.970  1.00  0.00      A    H
ATOM   3526  CG  GLU A 241      35.400 -19.555  -7.480  1.00  0.00      A    C
ATOM   3527  HG1 GLU A 241      35.135 -20.626  -7.609  1.00  0.00      A    H
ATOM   3528  HG2 GLU A 241      34.427 -19.020  -7.437  1.00  0.00      A    H
ATOM   3529  CD  GLU A 241      36.163 -19.046  -8.678  1.00  0.00      A    C
ATOM   3530  OE1 GLU A 241      36.739 -19.906  -9.346  1.00  0.00      A    O
ATOM   3531  OE2 GLU A 241      36.293 -17.836  -8.927  1.00  0.00      A    O
ATOM   3532  C   GLU A 241      34.879 -20.684  -4.410  1.00  0.00      A    C
ATOM   3533  O   GLU A 241      35.561 -21.217  -3.555  1.00  0.00      A    O
ATOM   3534  N   GLY A 242      33.667 -21.181  -4.808  1.00  0.00      A    N
ATOM   3535  HN  GLY A 242      33.160 -20.619  -5.457  1.00  0.00      A    H
ATOM   3536  CA  GLY A 242      33.119 -22.478  -4.474  1.00  0.00      A    C
ATOM   3537  HA1 GLY A 242      32.581 -22.951  -5.281  1.00  0.00      A    H
ATOM   3538  HA2 GLY A 242      34.025 -23.044  -4.318  1.00  0.00      A    H
ATOM   3539  C   GLY A 242      32.304 -22.548  -3.246  1.00  0.00      A    C
ATOM   3540  O   GLY A 242      31.090 -22.901  -3.308  1.00  0.00      A    O
ATOM   3541  N   GLU A 243      32.887 -22.159  -2.089  1.00  0.00      A    N
ATOM   3542  HN  GLU A 243      33.778 -21.713  -2.133  1.00  0.00      A    H
ATOM   3543  CA  GLU A 243      32.364 -22.290  -0.741  1.00  0.00      A    C
ATOM   3544  HA  GLU A 243      31.931 -23.252  -0.508  1.00  0.00      A    H
ATOM   3545  CB  GLU A 243      33.477 -22.113   0.286  1.00  0.00      A    C
ATOM   3546  HB1 GLU A 243      33.031 -21.882   1.277  1.00  0.00      A    H
ATOM   3547  HB2 GLU A 243      34.077 -23.041   0.405  1.00  0.00      A    H
ATOM   3548  CG  GLU A 243      34.542 -20.958  -0.016  1.00  0.00      A    C
ATOM   3549  HG1 GLU A 243      34.872 -21.050  -1.073  1.00  0.00      A    H
ATOM   3550  HG2 GLU A 243      34.183 -19.919   0.146  1.00  0.00      A    H
ATOM   3551  CD  GLU A 243      35.640 -21.073   1.003  1.00  0.00      A    C
ATOM   3552  OE1 GLU A 243      36.797 -21.207   0.461  1.00  0.00      A    O
ATOM   3553  OE2 GLU A 243      35.414 -21.173   2.263  1.00  0.00      A    O
ATOM   3554  C   GLU A 243      31.248 -21.284  -0.553  1.00  0.00      A    C
ATOM   3555  O   GLU A 243      31.493 -20.086  -0.903  1.00  0.00      A    O
ATOM   3556  N   SER A 244      30.003 -21.733  -0.166  1.00  0.00      A    N
ATOM   3557  HN  SER A 244      29.926 -22.722  -0.072  1.00  0.00      A    H
ATOM   3558  CA  SER A 244      28.829 -20.820  -0.269  1.00  0.00      A    C
ATOM   3559  HA  SER A 244      28.775 -20.248  -1.183  1.00  0.00      A    H
ATOM   3560  CB  SER A 244      27.457 -21.722  -0.435  1.00  0.00      A    C
ATOM   3561  HB1 SER A 244      27.659 -22.472  -1.230  1.00  0.00      A    H
ATOM   3562  HB2 SER A 244      27.419 -22.331   0.493  1.00  0.00      A    H
ATOM   3563  OG  SER A 244      26.345 -20.916  -0.847  1.00  0.00      A    O
ATOM   3564  HG1 SER A 244      26.438 -20.660  -1.768  1.00  0.00      A    H
ATOM   3565  C   SER A 244      28.846 -19.948   0.938  1.00  0.00      A    C
ATOM   3566  O   SER A 244      29.362 -20.313   1.975  1.00  0.00      A    O
ATOM   3567  N   CYS A 245      28.253 -18.683   0.831  1.00  0.00      A    N
ATOM   3568  HN  CYS A 245      27.683 -18.299   0.109  1.00  0.00      A    H
ATOM   3569  CA  CYS A 245      28.198 -17.717   1.928  1.00  0.00      A    C
ATOM   3570  HA  CYS A 245      28.810 -17.932   2.792  1.00  0.00      A    H
ATOM   3571  CB  CYS A 245      28.530 -16.394   1.314  1.00  0.00      A    C
ATOM   3572  HB1 CYS A 245      29.455 -16.482   0.704  1.00  0.00      A    H
ATOM   3573  HB2 CYS A 245      27.701 -16.086   0.642  1.00  0.00      A    H
ATOM   3574  SG  CYS A 245      28.562 -15.098   2.596  1.00  0.00      A    S
ATOM   3575  C   CYS A 245      26.793 -17.673   2.425  1.00  0.00      A    C
ATOM   3576  O   CYS A 245      25.831 -17.538   1.659  1.00  0.00      A    O
ATOM   3577  N   CYS A 246      26.630 -17.817   3.790  1.00  0.00      A    N
ATOM   3578  HN  CYS A 246      27.393 -17.937   4.419  1.00  0.00      A    H
ATOM   3579  CA  CYS A 246      25.273 -17.894   4.315  1.00  0.00      A    C
ATOM   3580  HA  CYS A 246      24.636 -17.242   3.736  1.00  0.00      A    H
ATOM   3581  CB  CYS A 246      24.703 -19.328   4.550  1.00  0.00      A    C
ATOM   3582  HB1 CYS A 246      23.754 -19.279   5.125  1.00  0.00      A    H
ATOM   3583  HB2 CYS A 246      24.422 -19.705   3.543  1.00  0.00      A    H
ATOM   3584  SG  CYS A 246      25.836 -20.460   5.469  1.00  0.00      A    S
ATOM   3585  HG1 CYS A 246      26.699 -20.600   4.473  1.00  0.00      A    H
ATOM   3586  C   CYS A 246      25.217 -17.154   5.630  1.00  0.00      A    C
ATOM   3587  O   CYS A 246      26.200 -17.114   6.402  1.00  0.00      A    O
ATOM   3588  N   CYS A 247      24.053 -16.484   5.931  1.00  0.00      A    N
ATOM   3589  HN  CYS A 247      23.398 -16.391   5.184  1.00  0.00      A    H
ATOM   3590  CA  CYS A 247      23.752 -15.837   7.220  1.00  0.00      A    C
ATOM   3591  HA  CYS A 247      24.715 -15.416   7.468  1.00  0.00      A    H
ATOM   3592  CB  CYS A 247      22.618 -14.815   7.194  1.00  0.00      A    C
ATOM   3593  HB1 CYS A 247      22.630 -14.336   6.191  1.00  0.00      A    H
ATOM   3594  HB2 CYS A 247      21.619 -15.300   7.199  1.00  0.00      A    H
ATOM   3595  SG  CYS A 247      22.780 -13.665   8.604  1.00  0.00      A    S
ATOM   3596  HG1 CYS A 247      22.855 -12.467   8.045  1.00  0.00      A    H
ATOM   3597  C   CYS A 247      23.557 -16.958   8.311  1.00  0.00      A    C
ATOM   3598  O   CYS A 247      23.377 -18.142   8.013  1.00  0.00      A    O
ATOM   3599  N   ALA A 248      23.645 -16.504   9.663  1.00  0.00      A    N
ATOM   3600  HN  ALA A 248      23.834 -15.529   9.748  1.00  0.00      A    H
ATOM   3601  CA  ALA A 248      23.765 -17.252  10.884  1.00  0.00      A    C
ATOM   3602  HA  ALA A 248      24.432 -18.073  10.665  1.00  0.00      A    H
ATOM   3603  CB  ALA A 248      24.308 -16.406  12.056  1.00  0.00      A    C
ATOM   3604  HB1 ALA A 248      25.278 -15.940  11.779  1.00  0.00      A    H
ATOM   3605  HB2 ALA A 248      23.537 -15.649  12.312  1.00  0.00      A    H
ATOM   3606  HB3 ALA A 248      24.456 -17.038  12.958  1.00  0.00      A    H
ATOM   3607  C   ALA A 248      22.456 -17.933  11.262  1.00  0.00      A    C
ATOM   3608  O   ALA A 248      22.299 -18.480  12.364  1.00  0.00      A    O
ATOM   3609  N   ARG A 249      21.494 -18.081  10.358  1.00  0.00      A    N
ATOM   3610  HN  ARG A 249      21.563 -17.640   9.466  1.00  0.00      A    H
ATOM   3611  CA  ARG A 249      20.171 -18.684  10.622  1.00  0.00      A    C
ATOM   3612  HA  ARG A 249      19.825 -18.241  11.544  1.00  0.00      A    H
ATOM   3613  CB  ARG A 249      19.134 -18.284   9.658  1.00  0.00      A    C
ATOM   3614  HB1 ARG A 249      19.376 -18.861   8.740  1.00  0.00      A    H
ATOM   3615  HB2 ARG A 249      18.126 -18.543  10.046  1.00  0.00      A    H
ATOM   3616  CG  ARG A 249      19.079 -16.726   9.398  1.00  0.00      A    C
ATOM   3617  HG1 ARG A 249      19.008 -16.225  10.387  1.00  0.00      A    H
ATOM   3618  HG2 ARG A 249      20.024 -16.258   9.047  1.00  0.00      A    H
ATOM   3619  CD  ARG A 249      17.905 -16.248   8.596  1.00  0.00      A    C
ATOM   3620  HD1 ARG A 249      16.963 -16.721   8.948  1.00  0.00      A    H
ATOM   3621  HD2 ARG A 249      17.870 -15.138   8.612  1.00  0.00      A    H
ATOM   3622  NE  ARG A 249      18.220 -16.744   7.248  1.00  0.00      A    N
ATOM   3623  HE  ARG A 249      19.100 -17.200   7.117  1.00  0.00      A    H
ATOM   3624  CZ  ARG A 249      17.344 -16.797   6.210  1.00  0.00      A    C
ATOM   3625  NH1 ARG A 249      16.146 -16.253   6.339  1.00  0.00      A    N
ATOM   3626 HH11 ARG A 249      15.808 -15.922   7.220  1.00  0.00      A    H
ATOM   3627 HH12 ARG A 249      15.406 -16.416   5.686  1.00  0.00      A    H
ATOM   3628  NH2 ARG A 249      17.593 -17.361   5.012  1.00  0.00      A    N
ATOM   3629 HH21 ARG A 249      18.542 -17.589   4.794  1.00  0.00      A    H
ATOM   3630 HH22 ARG A 249      16.915 -17.308   4.279  1.00  0.00      A    H
ATOM   3631  C   ARG A 249      20.217 -20.179  10.843  1.00  0.00      A    C
ATOM   3632  O   ARG A 249      19.322 -20.767  11.358  1.00  0.00      A    O
ATOM   3633  N   SER A 250      21.205 -20.832  10.277  1.00  0.00      A    N
ATOM   3634  HN  SER A 250      22.002 -20.392   9.872  1.00  0.00      A    H
ATOM   3635  CA  SER A 250      21.342 -22.330  10.584  1.00  0.00      A    C
ATOM   3636  HA  SER A 250      20.369 -22.622  10.948  1.00  0.00      A    H
ATOM   3637  CB  SER A 250      21.548 -23.209   9.323  1.00  0.00      A    C
ATOM   3638  HB1 SER A 250      21.903 -24.225   9.600  1.00  0.00      A    H
ATOM   3639  HB2 SER A 250      20.584 -23.196   8.772  1.00  0.00      A    H
ATOM   3640  OG  SER A 250      22.489 -22.640   8.428  1.00  0.00      A    O
ATOM   3641  HG1 SER A 250      22.222 -22.714   7.509  1.00  0.00      A    H
ATOM   3642  C   SER A 250      22.401 -22.771  11.658  1.00  0.00      A    C
ATOM   3643  O   SER A 250      22.241 -23.809  12.343  1.00  0.00      A    O
ATOM   3644  N   LEU A 251      23.495 -21.935  11.788  1.00  0.00      A    N
ATOM   3645  HN  LEU A 251      23.582 -21.266  11.055  1.00  0.00      A    H
ATOM   3646  CA  LEU A 251      24.547 -21.907  12.805  1.00  0.00      A    C
ATOM   3647  HA  LEU A 251      24.750 -22.948  13.013  1.00  0.00      A    H
ATOM   3648  CB  LEU A 251      25.854 -21.227  12.272  1.00  0.00      A    C
ATOM   3649  HB1 LEU A 251      26.137 -21.963  11.489  1.00  0.00      A    H
ATOM   3650  HB2 LEU A 251      25.565 -20.259  11.810  1.00  0.00      A    H
ATOM   3651  CG  LEU A 251      26.964 -21.103  13.312  1.00  0.00      A    C
ATOM   3652  HG  LEU A 251      26.555 -20.619  14.225  1.00  0.00      A    H
ATOM   3653  CD1 LEU A 251      27.591 -22.448  13.754  1.00  0.00      A    C
ATOM   3654 HD11 LEU A 251      26.729 -23.007  14.176  1.00  0.00      A    H
ATOM   3655 HD12 LEU A 251      27.950 -23.098  12.927  1.00  0.00      A    H
ATOM   3656 HD13 LEU A 251      28.395 -22.295  14.505  1.00  0.00      A    H
ATOM   3657  CD2 LEU A 251      28.095 -20.191  12.712  1.00  0.00      A    C
ATOM   3658 HD21 LEU A 251      28.888 -19.988  13.464  1.00  0.00      A    H
ATOM   3659 HD22 LEU A 251      28.482 -20.724  11.817  1.00  0.00      A    H
ATOM   3660 HD23 LEU A 251      27.698 -19.189  12.440  1.00  0.00      A    H
ATOM   3661  C   LEU A 251      24.011 -21.325  14.157  1.00  0.00      A    C
ATOM   3662  O   LEU A 251      23.694 -22.130  15.041  1.00  0.00      A    O
ATOM   3663  N   LEU A 252      23.947 -20.023  14.401  1.00  0.00      A    N
ATOM   3664  HN  LEU A 252      24.335 -19.450  13.682  1.00  0.00      A    H
ATOM   3665  CA  LEU A 252      23.669 -19.484  15.704  1.00  0.00      A    C
ATOM   3666  HA  LEU A 252      24.164 -20.041  16.485  1.00  0.00      A    H
ATOM   3667  CB  LEU A 252      24.249 -18.102  15.811  1.00  0.00      A    C
ATOM   3668  HB1 LEU A 252      24.038 -17.463  14.927  1.00  0.00      A    H
ATOM   3669  HB2 LEU A 252      24.001 -17.640  16.790  1.00  0.00      A    H
ATOM   3670  CG  LEU A 252      25.795 -18.094  15.662  1.00  0.00      A    C
ATOM   3671  HG  LEU A 252      26.127 -18.418  14.653  1.00  0.00      A    H
ATOM   3672  CD1 LEU A 252      26.342 -16.706  15.714  1.00  0.00      A    C
ATOM   3673 HD11 LEU A 252      27.450 -16.736  15.796  1.00  0.00      A    H
ATOM   3674 HD12 LEU A 252      26.092 -16.208  14.753  1.00  0.00      A    H
ATOM   3675 HD13 LEU A 252      25.869 -16.053  16.478  1.00  0.00      A    H
ATOM   3676  CD2 LEU A 252      26.500 -18.939  16.804  1.00  0.00      A    C
ATOM   3677 HD21 LEU A 252      27.609 -18.864  16.812  1.00  0.00      A    H
ATOM   3678 HD22 LEU A 252      26.103 -18.559  17.770  1.00  0.00      A    H
ATOM   3679 HD23 LEU A 252      26.246 -20.006  16.630  1.00  0.00      A    H
ATOM   3680  C   LEU A 252      22.173 -19.446  15.918  1.00  0.00      A    C
ATOM   3681  O   LEU A 252      21.758 -19.496  17.042  1.00  0.00      A    O
ATOM   3682  N   GLY A 253      21.347 -19.335  14.862  1.00  0.00      A    N
ATOM   3683  HN  GLY A 253      21.781 -19.275  13.966  1.00  0.00      A    H
ATOM   3684  CA  GLY A 253      19.830 -19.374  14.797  1.00  0.00      A    C
ATOM   3685  HA1 GLY A 253      19.683 -20.241  14.169  1.00  0.00      A    H
ATOM   3686  HA2 GLY A 253      19.562 -19.572  15.824  1.00  0.00      A    H
ATOM   3687  C   GLY A 253      19.280 -18.072  14.304  1.00  0.00      A    C
ATOM   3688  O   GLY A 253      18.229 -18.034  13.729  1.00  0.00      A    O
ATOM   3689  N   PHE A 254      20.023 -17.017  14.541  1.00  0.00      A    N
ATOM   3690  HN  PHE A 254      20.950 -17.150  14.884  1.00  0.00      A    H
ATOM   3691  CA  PHE A 254      19.553 -15.627  14.355  1.00  0.00      A    C
ATOM   3692  HA  PHE A 254      18.475 -15.653  14.289  1.00  0.00      A    H
ATOM   3693  CB  PHE A 254      19.783 -14.846  15.617  1.00  0.00      A    C
ATOM   3694  HB1 PHE A 254      20.839 -14.634  15.892  1.00  0.00      A    H
ATOM   3695  HB2 PHE A 254      19.351 -13.824  15.564  1.00  0.00      A    H
ATOM   3696  CG  PHE A 254      19.113 -15.427  16.845  1.00  0.00      A    C
ATOM   3697  CD1 PHE A 254      17.763 -15.320  17.227  1.00  0.00      A    C
ATOM   3698  HD1 PHE A 254      16.987 -14.862  16.631  1.00  0.00      A    H
ATOM   3699  CE1 PHE A 254      17.317 -15.736  18.515  1.00  0.00      A    C
ATOM   3700  HE1 PHE A 254      16.265 -15.654  18.745  1.00  0.00      A    H
ATOM   3701  CZ  PHE A 254      18.203 -16.373  19.368  1.00  0.00      A    C
ATOM   3702  HZ  PHE A 254      17.924 -16.697  20.360  1.00  0.00      A    H
ATOM   3703  CD2 PHE A 254      19.985 -16.064  17.711  1.00  0.00      A    C
ATOM   3704  HD2 PHE A 254      21.036 -16.132  17.472  1.00  0.00      A    H
ATOM   3705  CE2 PHE A 254      19.546 -16.542  18.943  1.00  0.00      A    C
ATOM   3706  HE2 PHE A 254      20.246 -16.989  19.634  1.00  0.00      A    H
ATOM   3707  C   PHE A 254      20.120 -14.977  13.183  1.00  0.00      A    C
ATOM   3708  O   PHE A 254      21.155 -15.417  12.679  1.00  0.00      A    O
ATOM   3709  N   CYS A 255      19.491 -13.952  12.666  1.00  0.00      A    N
ATOM   3710  HN  CYS A 255      18.623 -13.618  13.026  1.00  0.00      A    H
ATOM   3711  CA  CYS A 255      19.956 -13.298  11.468  1.00  0.00      A    C
ATOM   3712  HA  CYS A 255      20.543 -13.979  10.870  1.00  0.00      A    H
ATOM   3713  CB  CYS A 255      18.886 -12.772  10.486  1.00  0.00      A    C
ATOM   3714  HB1 CYS A 255      18.184 -13.612  10.299  1.00  0.00      A    H
ATOM   3715  HB2 CYS A 255      18.279 -11.931  10.885  1.00  0.00      A    H
ATOM   3716  SG  CYS A 255      19.616 -12.308   8.826  1.00  0.00      A    S
ATOM   3717  HG1 CYS A 255      20.000 -11.166   9.378  1.00  0.00      A    H
ATOM   3718  C   CYS A 255      20.908 -12.216  11.900  1.00  0.00      A    C
ATOM   3719  O   CYS A 255      20.591 -11.094  12.270  1.00  0.00      A    O
ATOM   3720  N   LEU A 256      22.240 -12.576  11.942  1.00  0.00      A    N
ATOM   3721  HN  LEU A 256      22.367 -13.496  11.581  1.00  0.00      A    H
ATOM   3722  CA  LEU A 256      23.389 -11.861  12.450  1.00  0.00      A    C
ATOM   3723  HA  LEU A 256      23.080 -10.916  12.872  1.00  0.00      A    H
ATOM   3724  CB  LEU A 256      24.001 -12.685  13.612  1.00  0.00      A    C
ATOM   3725  HB1 LEU A 256      24.281 -13.663  13.167  1.00  0.00      A    H
ATOM   3726  HB2 LEU A 256      24.928 -12.228  14.020  1.00  0.00      A    H
ATOM   3727  CG  LEU A 256      23.139 -12.960  14.773  1.00  0.00      A    C
ATOM   3728  HG  LEU A 256      22.247 -13.533  14.441  1.00  0.00      A    H
ATOM   3729  CD1 LEU A 256      23.931 -13.802  15.805  1.00  0.00      A    C
ATOM   3730 HD11 LEU A 256      24.195 -14.631  15.115  1.00  0.00      A    H
ATOM   3731 HD12 LEU A 256      24.738 -13.250  16.333  1.00  0.00      A    H
ATOM   3732 HD13 LEU A 256      23.188 -14.062  16.589  1.00  0.00      A    H
ATOM   3733  CD2 LEU A 256      22.675 -11.693  15.574  1.00  0.00      A    C
ATOM   3734 HD21 LEU A 256      23.427 -11.267  16.272  1.00  0.00      A    H
ATOM   3735 HD22 LEU A 256      22.306 -10.903  14.885  1.00  0.00      A    H
ATOM   3736 HD23 LEU A 256      21.941 -12.053  16.327  1.00  0.00      A    H
ATOM   3737  C   LEU A 256      24.293 -11.537  11.324  1.00  0.00      A    C
ATOM   3738  O   LEU A 256      23.955 -10.954  10.355  1.00  0.00      A    O
ATOM   3739  N   SER A 257      25.504 -12.055  11.393  1.00  0.00      A    N
ATOM   3740  HN  SER A 257      25.763 -12.675  12.129  1.00  0.00      A    H
ATOM   3741  CA  SER A 257      26.521 -11.931  10.382  1.00  0.00      A    C
ATOM   3742  HA  SER A 257      26.354 -11.002   9.858  1.00  0.00      A    H
ATOM   3743  CB  SER A 257      27.964 -11.791  11.063  1.00  0.00      A    C
ATOM   3744  HB1 SER A 257      28.760 -11.859  10.292  1.00  0.00      A    H
ATOM   3745  HB2 SER A 257      28.042 -10.796  11.552  1.00  0.00      A    H
ATOM   3746  OG  SER A 257      28.176 -12.847  12.053  1.00  0.00      A    O
ATOM   3747  HG1 SER A 257      28.969 -12.594  12.532  1.00  0.00      A    H
ATOM   3748  C   SER A 257      26.561 -13.024   9.394  1.00  0.00      A    C
ATOM   3749  O   SER A 257      25.957 -14.077   9.608  1.00  0.00      A    O
ATOM   3750  N   TRP A 258      27.299 -12.868   8.221  1.00  0.00      A    N
ATOM   3751  HN  TRP A 258      27.754 -12.001   8.035  1.00  0.00      A    H
ATOM   3752  CA  TRP A 258      27.372 -13.819   7.147  1.00  0.00      A    C
ATOM   3753  HA  TRP A 258      26.653 -14.611   7.293  1.00  0.00      A    H
ATOM   3754  CB  TRP A 258      27.131 -13.089   5.716  1.00  0.00      A    C
ATOM   3755  HB1 TRP A 258      27.781 -12.189   5.677  1.00  0.00      A    H
ATOM   3756  HB2 TRP A 258      27.545 -13.633   4.840  1.00  0.00      A    H
ATOM   3757  CG  TRP A 258      25.675 -12.820   5.499  1.00  0.00      A    C
ATOM   3758  CD1 TRP A 258      24.862 -12.008   6.197  1.00  0.00      A    C
ATOM   3759  HD1 TRP A 258      25.026 -11.620   7.192  1.00  0.00      A    H
ATOM   3760  NE1 TRP A 258      23.675 -11.882   5.584  1.00  0.00      A    N
ATOM   3761  HE1 TRP A 258      22.948 -11.384   6.003  1.00  0.00      A    H
ATOM   3762  CE2 TRP A 258      23.639 -12.711   4.524  1.00  0.00      A    C
ATOM   3763  CD2 TRP A 258      24.844 -13.349   4.428  1.00  0.00      A    C
ATOM   3764  CE3 TRP A 258      25.117 -14.244   3.450  1.00  0.00      A    C
ATOM   3765  HE3 TRP A 258      26.026 -14.826   3.420  1.00  0.00      A    H
ATOM   3766  CZ3 TRP A 258      24.112 -14.496   2.540  1.00  0.00      A    C
ATOM   3767  HZ3 TRP A 258      24.170 -15.227   1.747  1.00  0.00      A    H
ATOM   3768  CZ2 TRP A 258      22.602 -12.987   3.628  1.00  0.00      A    C
ATOM   3769  HZ2 TRP A 258      21.724 -12.365   3.541  1.00  0.00      A    H
ATOM   3770  CH2 TRP A 258      22.816 -13.900   2.643  1.00  0.00      A    C
ATOM   3771  HH2 TRP A 258      22.100 -14.277   1.928  1.00  0.00      A    H
ATOM   3772  C   TRP A 258      28.679 -14.471   7.081  1.00  0.00      A    C
ATOM   3773  O   TRP A 258      29.711 -13.756   7.175  1.00  0.00      A    O
ATOM   3774  N   ARG A 259      28.765 -15.803   6.975  1.00  0.00      A    N
ATOM   3775  HN  ARG A 259      27.928 -16.342   6.927  1.00  0.00      A    H
ATOM   3776  CA  ARG A 259      30.059 -16.446   6.983  1.00  0.00      A    C
ATOM   3777  HA  ARG A 259      30.801 -15.804   6.531  1.00  0.00      A    H
ATOM   3778  CB  ARG A 259      30.351 -17.027   8.379  1.00  0.00      A    C
ATOM   3779  HB1 ARG A 259      29.423 -17.501   8.764  1.00  0.00      A    H
ATOM   3780  HB2 ARG A 259      31.206 -17.737   8.353  1.00  0.00      A    H
ATOM   3781  CG  ARG A 259      30.625 -15.913   9.492  1.00  0.00      A    C
ATOM   3782  HG1 ARG A 259      29.745 -15.237   9.444  1.00  0.00      A    H
ATOM   3783  HG2 ARG A 259      30.607 -16.508  10.431  1.00  0.00      A    H
ATOM   3784  CD  ARG A 259      31.923 -15.154   9.477  1.00  0.00      A    C
ATOM   3785  HD1 ARG A 259      32.782 -15.797   9.766  1.00  0.00      A    H
ATOM   3786  HD2 ARG A 259      32.184 -14.701   8.497  1.00  0.00      A    H
ATOM   3787  NE  ARG A 259      31.892 -13.951  10.424  1.00  0.00      A    N
ATOM   3788  HE  ARG A 259      32.045 -14.051  11.407  1.00  0.00      A    H
ATOM   3789  CZ  ARG A 259      31.712 -12.674   9.966  1.00  0.00      A    C
ATOM   3790  NH1 ARG A 259      31.429 -12.441   8.756  1.00  0.00      A    N
ATOM   3791 HH11 ARG A 259      30.992 -13.147   8.199  1.00  0.00      A    H
ATOM   3792 HH12 ARG A 259      31.396 -11.534   8.336  1.00  0.00      A    H
ATOM   3793  NH2 ARG A 259      31.894 -11.785  10.922  1.00  0.00      A    N
ATOM   3794 HH21 ARG A 259      32.349 -12.139  11.739  1.00  0.00      A    H
ATOM   3795 HH22 ARG A 259      31.955 -10.849  10.575  1.00  0.00      A    H
ATOM   3796  C   ARG A 259      29.943 -17.629   5.987  1.00  0.00      A    C
ATOM   3797  O   ARG A 259      28.934 -17.765   5.324  1.00  0.00      A    O
ATOM   3798  N   CYS A 260      30.971 -18.496   5.954  1.00  0.00      A    N
ATOM   3799  HN  CYS A 260      31.791 -18.302   6.486  1.00  0.00      A    H
ATOM   3800  CA  CYS A 260      31.029 -19.557   4.972  1.00  0.00      A    C
ATOM   3801  HA  CYS A 260      30.559 -19.398   4.012  1.00  0.00      A    H
ATOM   3802  CB  CYS A 260      32.473 -19.819   4.489  1.00  0.00      A    C
ATOM   3803  HB1 CYS A 260      33.082 -20.398   5.216  1.00  0.00      A    H
ATOM   3804  HB2 CYS A 260      32.477 -20.415   3.551  1.00  0.00      A    H
ATOM   3805  SG  CYS A 260      33.275 -18.300   3.981  1.00  0.00      A    S
ATOM   3806  C   CYS A 260      30.458 -20.835   5.427  1.00  0.00      A    C
ATOM   3807  O   CYS A 260      30.420 -21.045   6.611  1.00  0.00      A    O
ATOM   3808  N   CYS A 261      30.125 -21.711   4.469  1.00  0.00      A    N
ATOM   3809  HN  CYS A 261      30.166 -21.384   3.529  1.00  0.00      A    H
ATOM   3810  CA  CYS A 261      29.419 -22.971   4.766  1.00  0.00      A    C
ATOM   3811  HA  CYS A 261      28.682 -22.841   5.546  1.00  0.00      A    H
ATOM   3812  CB  CYS A 261      28.706 -23.570   3.568  1.00  0.00      A    C
ATOM   3813  HB1 CYS A 261      28.067 -22.835   3.034  1.00  0.00      A    H
ATOM   3814  HB2 CYS A 261      29.424 -23.851   2.768  1.00  0.00      A    H
ATOM   3815  SG  CYS A 261      27.476 -24.855   3.977  1.00  0.00      A    S
ATOM   3816  HG1 CYS A 261      26.538 -24.061   3.482  1.00  0.00      A    H
ATOM   3817  C   CYS A 261      30.382 -23.976   5.331  1.00  0.00      A    C
ATOM   3818  O   CYS A 261      31.065 -24.760   4.657  1.00  0.00      A    O
ATOM   3819  N   GLY A 262      30.346 -24.188   6.657  1.00  0.00      A    N
ATOM   3820  HN  GLY A 262      29.819 -23.545   7.207  1.00  0.00      A    H
ATOM   3821  CA  GLY A 262      31.038 -25.341   7.299  1.00  0.00      A    C
ATOM   3822  HA1 GLY A 262      31.412 -26.003   6.532  1.00  0.00      A    H
ATOM   3823  HA2 GLY A 262      31.704 -24.931   8.044  1.00  0.00      A    H
ATOM   3824  C   GLY A 262      30.145 -26.233   8.013  1.00  0.00      A    C
ATOM   3825  O   GLY A 262      30.595 -27.135   8.744  1.00  0.00      A    O
ATOM   3826  N   LEU A 263      28.852 -26.114   7.831  1.00  0.00      A    N
ATOM   3827  HN  LEU A 263      28.496 -25.252   7.478  1.00  0.00      A    H
ATOM   3828  CA  LEU A 263      27.948 -27.107   8.429  1.00  0.00      A    C
ATOM   3829  HA  LEU A 263      28.423 -27.615   9.255  1.00  0.00      A    H
ATOM   3830  CB  LEU A 263      26.652 -26.330   9.071  1.00  0.00      A    C
ATOM   3831  HB1 LEU A 263      26.062 -25.860   8.256  1.00  0.00      A    H
ATOM   3832  HB2 LEU A 263      26.051 -27.181   9.456  1.00  0.00      A    H
ATOM   3833  CG  LEU A 263      26.814 -25.389  10.212  1.00  0.00      A    C
ATOM   3834  HG  LEU A 263      27.344 -24.459   9.911  1.00  0.00      A    H
ATOM   3835  CD1 LEU A 263      25.422 -25.166  10.750  1.00  0.00      A    C
ATOM   3836 HD11 LEU A 263      25.595 -24.533  11.646  1.00  0.00      A    H
ATOM   3837 HD12 LEU A 263      24.732 -24.785   9.967  1.00  0.00      A    H
ATOM   3838 HD13 LEU A 263      24.971 -26.118  11.106  1.00  0.00      A    H
ATOM   3839  CD2 LEU A 263      27.658 -25.954  11.342  1.00  0.00      A    C
ATOM   3840 HD21 LEU A 263      28.599 -26.375  10.928  1.00  0.00      A    H
ATOM   3841 HD22 LEU A 263      27.853 -25.289  12.210  1.00  0.00      A    H
ATOM   3842 HD23 LEU A 263      27.288 -26.925  11.736  1.00  0.00      A    H
ATOM   3843  C   LEU A 263      27.648 -28.127   7.370  1.00  0.00      A    C
ATOM   3844  O   LEU A 263      28.552 -28.852   7.053  1.00  0.00      A    O
ATOM   3845  N   GLU A 264      26.351 -28.114   6.777  1.00  0.00      A    N
ATOM   3846  HN  GLU A 264      25.638 -27.469   7.044  1.00  0.00      A    H
ATOM   3847  CA  GLU A 264      25.933 -29.251   5.997  1.00  0.00      A    C
ATOM   3848  HA  GLU A 264      26.493 -30.131   6.276  1.00  0.00      A    H
ATOM   3849  CB  GLU A 264      24.407 -29.503   6.085  1.00  0.00      A    C
ATOM   3850  HB1 GLU A 264      24.080 -29.611   7.141  1.00  0.00      A    H
ATOM   3851  HB2 GLU A 264      23.898 -28.597   5.692  1.00  0.00      A    H
ATOM   3852  CG  GLU A 264      23.984 -30.778   5.300  1.00  0.00      A    C
ATOM   3853  HG1 GLU A 264      24.454 -30.732   4.294  1.00  0.00      A    H
ATOM   3854  HG2 GLU A 264      24.379 -31.670   5.831  1.00  0.00      A    H
ATOM   3855  CD  GLU A 264      22.499 -31.080   5.151  1.00  0.00      A    C
ATOM   3856  OE1 GLU A 264      21.914 -31.008   4.031  1.00  0.00      A    O
ATOM   3857  OE2 GLU A 264      21.950 -31.552   6.193  1.00  0.00      A    O
ATOM   3858  C   GLU A 264      26.271 -29.018   4.534  1.00  0.00      A    C
ATOM   3859  O   GLU A 264      25.984 -28.009   3.978  1.00  0.00      A    O
ATOM   3860  N   SER A 265      26.809 -30.005   3.830  1.00  0.00      A    N
ATOM   3861  HN  SER A 265      27.164 -30.839   4.244  1.00  0.00      A    H
ATOM   3862  CA  SER A 265      27.269 -29.901   2.402  1.00  0.00      A    C
ATOM   3863  HA  SER A 265      26.647 -29.155   1.930  1.00  0.00      A    H
ATOM   3864  CB  SER A 265      28.791 -29.544   2.309  1.00  0.00      A    C
ATOM   3865  HB1 SER A 265      29.032 -28.771   3.070  1.00  0.00      A    H
ATOM   3866  HB2 SER A 265      29.330 -30.475   2.589  1.00  0.00      A    H
ATOM   3867  OG  SER A 265      29.253 -29.047   1.068  1.00  0.00      A    O
ATOM   3868  HG1 SER A 265      30.142 -28.730   1.240  1.00  0.00      A    H
ATOM   3869  C   SER A 265      26.946 -31.109   1.624  1.00  0.00      A    C
ATOM   3870  O   SER A 265      26.260 -31.925   2.150  1.00  0.00      A    O
ATOM   3871  N   ALA A 266      27.499 -31.260   0.375  1.00  0.00      A    N
ATOM   3872  HN  ALA A 266      28.105 -30.513   0.111  1.00  0.00      A    H
ATOM   3873  CA  ALA A 266      27.160 -32.300  -0.616  1.00  0.00      A    C
ATOM   3874  HA  ALA A 266      27.934 -32.060  -1.331  1.00  0.00      A    H
ATOM   3875  CB  ALA A 266      27.540 -33.709  -0.151  1.00  0.00      A    C
ATOM   3876  HB1 ALA A 266      27.632 -34.478  -0.948  1.00  0.00      A    H
ATOM   3877  HB2 ALA A 266      28.441 -33.610   0.492  1.00  0.00      A    H
ATOM   3878  HB3 ALA A 266      26.796 -34.211   0.505  1.00  0.00      A    H
ATOM   3879  C   ALA A 266      25.775 -32.044  -1.209  1.00  0.00      A    C
ATOM   3880  O   ALA A 266      25.487 -30.898  -1.543  1.00  0.00      A    O
ATOM   3881  N   VAL A 267      24.955 -33.097  -1.316  1.00  0.00      A    N
ATOM   3882  HN  VAL A 267      25.197 -33.942  -0.843  1.00  0.00      A    H
ATOM   3883  CA  VAL A 267      23.628 -33.014  -1.876  1.00  0.00      A    C
ATOM   3884  HA  VAL A 267      23.673 -32.562  -2.856  1.00  0.00      A    H
ATOM   3885  CB  VAL A 267      22.979 -34.351  -2.122  1.00  0.00      A    C
ATOM   3886  HB  VAL A 267      22.034 -34.193  -2.684  1.00  0.00      A    H
ATOM   3887  CG1 VAL A 267      23.944 -35.197  -3.068  1.00  0.00      A    C
ATOM   3888 HG11 VAL A 267      24.255 -34.501  -3.876  1.00  0.00      A    H
ATOM   3889 HG12 VAL A 267      24.881 -35.483  -2.545  1.00  0.00      A    H
ATOM   3890 HG13 VAL A 267      23.451 -36.082  -3.524  1.00  0.00      A    H
ATOM   3891  CG2 VAL A 267      22.679 -35.187  -0.863  1.00  0.00      A    C
ATOM   3892 HG21 VAL A 267      23.589 -35.695  -0.476  1.00  0.00      A    H
ATOM   3893 HG22 VAL A 267      22.221 -34.538  -0.087  1.00  0.00      A    H
ATOM   3894 HG23 VAL A 267      22.010 -36.055  -1.047  1.00  0.00      A    H
ATOM   3895  C   VAL A 267      22.771 -32.179  -1.005  1.00  0.00      A    C
ATOM   3896  O   VAL A 267      23.038 -32.034   0.231  1.00  0.00      A    O
ATOM   3897  N   CYS A 268      21.725 -31.599  -1.579  1.00  0.00      A    N
ATOM   3898  HN  CYS A 268      21.609 -31.490  -2.563  1.00  0.00      A    H
ATOM   3899  CA  CYS A 268      20.765 -30.849  -0.821  1.00  0.00      A    C
ATOM   3900  HA  CYS A 268      21.158 -30.365   0.061  1.00  0.00      A    H
ATOM   3901  CB  CYS A 268      20.069 -29.775  -1.730  1.00  0.00      A    C
ATOM   3902  HB1 CYS A 268      19.715 -30.242  -2.674  1.00  0.00      A    H
ATOM   3903  HB2 CYS A 268      19.175 -29.392  -1.193  1.00  0.00      A    H
ATOM   3904  SG  CYS A 268      21.100 -28.328  -2.188  1.00  0.00      A    S
ATOM   3905  HG1 CYS A 268      22.284 -28.879  -1.968  1.00  0.00      A    H
ATOM   3906  C   CYS A 268      19.736 -31.875  -0.344  1.00  0.00      A    C
ATOM   3907  O   CYS A 268      19.411 -31.960   0.828  1.00  0.00      A    O
ATOM   3908  N   CYS A 269      19.219 -32.619  -1.384  1.00  0.00      A    N
ATOM   3909  HN  CYS A 269      19.641 -32.546  -2.284  1.00  0.00      A    H
ATOM   3910  CA  CYS A 269      18.070 -33.481  -1.341  1.00  0.00      A    C
ATOM   3911  HA  CYS A 269      17.337 -33.083  -0.656  1.00  0.00      A    H
ATOM   3912  CB  CYS A 269      17.467 -33.598  -2.764  1.00  0.00      A    C
ATOM   3913  HB1 CYS A 269      18.236 -33.877  -3.515  1.00  0.00      A    H
ATOM   3914  HB2 CYS A 269      16.663 -34.365  -2.754  1.00  0.00      A    H
ATOM   3915  SG  CYS A 269      16.860 -32.059  -3.343  1.00  0.00      A    S
ATOM   3916  HG1 CYS A 269      16.960 -32.429  -4.611  1.00  0.00      A    H
ATOM   3917  C   CYS A 269      18.421 -34.848  -0.849  1.00  0.00      A    C
ATOM   3918  O   CYS A 269      19.412 -35.517  -1.225  1.00  0.00      A    O
ATOM   3919  N   LYS A 270      17.555 -35.272   0.072  1.00  0.00      A    N
ATOM   3920  HN  LYS A 270      16.860 -34.692   0.490  1.00  0.00      A    H
ATOM   3921  CA  LYS A 270      17.638 -36.600   0.717  1.00  0.00      A    C
ATOM   3922  HA  LYS A 270      18.658 -36.952   0.765  1.00  0.00      A    H
ATOM   3923  CB  LYS A 270      17.215 -36.532   2.215  1.00  0.00      A    C
ATOM   3924  HB1 LYS A 270      16.169 -36.161   2.250  1.00  0.00      A    H
ATOM   3925  HB2 LYS A 270      17.203 -37.507   2.749  1.00  0.00      A    H
ATOM   3926  CG  LYS A 270      18.054 -35.481   3.078  1.00  0.00      A    C
ATOM   3927  HG1 LYS A 270      17.823 -34.512   2.586  1.00  0.00      A    H
ATOM   3928  HG2 LYS A 270      17.647 -35.316   4.099  1.00  0.00      A    H
ATOM   3929  CD  LYS A 270      19.502 -35.794   3.351  1.00  0.00      A    C
ATOM   3930  HD1 LYS A 270      19.691 -36.639   4.048  1.00  0.00      A    H
ATOM   3931  HD2 LYS A 270      20.095 -36.110   2.467  1.00  0.00      A    H
ATOM   3932  CE  LYS A 270      20.291 -34.621   3.915  1.00  0.00      A    C
ATOM   3933  HE1 LYS A 270      20.160 -33.676   3.345  1.00  0.00      A    H
ATOM   3934  HE2 LYS A 270      19.817 -34.436   4.902  1.00  0.00      A    H
ATOM   3935  NZ  LYS A 270      21.664 -34.932   4.148  1.00  0.00      A    N
ATOM   3936  HZ1 LYS A 270      22.028 -34.912   5.122  1.00  0.00      A    H
ATOM   3937  HZ2 LYS A 270      21.876 -35.863   3.736  1.00  0.00      A    H
ATOM   3938  HZ3 LYS A 270      22.258 -34.191   3.722  1.00  0.00      A    H
ATOM   3939  C   LYS A 270      16.778 -37.662  -0.040  1.00  0.00      A    C
ATOM   3940  O   LYS A 270      17.295 -38.368  -0.911  1.00  0.00      A    O
ATOM   3941  N   ASP A 271      15.492 -37.745   0.330  1.00  0.00      A    N
ATOM   3942  HN  ASP A 271      15.085 -36.996   0.846  1.00  0.00      A    H
ATOM   3943  CA  ASP A 271      14.550 -38.687  -0.093  1.00  0.00      A    C
ATOM   3944  HA  ASP A 271      15.086 -39.622  -0.026  1.00  0.00      A    H
ATOM   3945  CB  ASP A 271      13.315 -38.467   0.826  1.00  0.00      A    C
ATOM   3946  HB1 ASP A 271      12.759 -37.533   0.596  1.00  0.00      A    H
ATOM   3947  HB2 ASP A 271      12.571 -39.257   0.588  1.00  0.00      A    H
ATOM   3948  CG  ASP A 271      13.673 -38.528   2.273  1.00  0.00      A    C
ATOM   3949  OD1 ASP A 271      13.718 -37.477   2.948  1.00  0.00      A    O
ATOM   3950  OD2 ASP A 271      13.815 -39.636   2.743  1.00  0.00      A    O
ATOM   3951  C   ASP A 271      14.200 -38.660  -1.576  1.00  0.00      A    C
ATOM   3952  O   ASP A 271      14.593 -37.816  -2.356  1.00  0.00      A    O
ATOM   3953  N   HSE A 272      13.322 -39.685  -1.867  1.00  0.00      A    N
ATOM   3954  HN  HSE A 272      12.982 -40.257  -1.125  1.00  0.00      A    H
ATOM   3955  CA  HSE A 272      12.780 -39.959  -3.251  1.00  0.00      A    C
ATOM   3956  HA  HSE A 272      11.982 -40.683  -3.175  1.00  0.00      A    H
ATOM   3957  CB  HSE A 272      12.283 -38.714  -3.976  1.00  0.00      A    C
ATOM   3958  HB1 HSE A 272      13.110 -37.978  -4.063  1.00  0.00      A    H
ATOM   3959  HB2 HSE A 272      11.750 -38.933  -4.926  1.00  0.00      A    H
ATOM   3960  ND1 HSE A 272      10.072 -38.751  -3.017  1.00  0.00      A    N
ATOM   3961  CG  HSE A 272      11.305 -38.069  -3.161  1.00  0.00      A    C
ATOM   3962  CE1 HSE A 272       9.271 -37.914  -2.350  1.00  0.00      A    C
ATOM   3963  HE1 HSE A 272       8.209 -38.068  -2.158  1.00  0.00      A    H
ATOM   3964  NE2 HSE A 272       9.886 -36.744  -2.123  1.00  0.00      A    N
ATOM   3965  HE2 HSE A 272       9.446 -35.873  -1.904  1.00  0.00      A    H
ATOM   3966  CD2 HSE A 272      11.213 -36.841  -2.527  1.00  0.00      A    C
ATOM   3967  HD2 HSE A 272      11.953 -36.051  -2.475  1.00  0.00      A    H
ATOM   3968  C   HSE A 272      13.891 -40.615  -4.064  1.00  0.00      A    C
ATOM   3969  O   HSE A 272      14.705 -41.418  -3.479  1.00  0.00      A    O
ATOM   3970  N   LYS A 273      13.863 -40.462  -5.362  1.00  0.00      A    N
ATOM   3971  HN  LYS A 273      13.376 -39.648  -5.669  1.00  0.00      A    H
ATOM   3972  CA  LYS A 273      14.752 -41.190  -6.311  1.00  0.00      A    C
ATOM   3973  HA  LYS A 273      14.952 -42.176  -5.920  1.00  0.00      A    H
ATOM   3974  CB  LYS A 273      14.168 -41.355  -7.772  1.00  0.00      A    C
ATOM   3975  HB1 LYS A 273      13.219 -41.905  -7.596  1.00  0.00      A    H
ATOM   3976  HB2 LYS A 273      14.065 -40.351  -8.238  1.00  0.00      A    H
ATOM   3977  CG  LYS A 273      15.007 -42.061  -8.795  1.00  0.00      A    C
ATOM   3978  HG1 LYS A 273      15.721 -41.349  -9.261  1.00  0.00      A    H
ATOM   3979  HG2 LYS A 273      15.617 -42.826  -8.269  1.00  0.00      A    H
ATOM   3980  CD  LYS A 273      14.207 -42.809  -9.897  1.00  0.00      A    C
ATOM   3981  HD1 LYS A 273      13.780 -43.729  -9.444  1.00  0.00      A    H
ATOM   3982  HD2 LYS A 273      13.510 -42.057 -10.325  1.00  0.00      A    H
ATOM   3983  CE  LYS A 273      15.179 -43.256 -11.064  1.00  0.00      A    C
ATOM   3984  HE1 LYS A 273      15.541 -42.343 -11.583  1.00  0.00      A    H
ATOM   3985  HE2 LYS A 273      15.981 -43.922 -10.682  1.00  0.00      A    H
ATOM   3986  NZ  LYS A 273      14.394 -43.968 -12.115  1.00  0.00      A    N
ATOM   3987  HZ1 LYS A 273      13.485 -43.526 -12.358  1.00  0.00      A    H
ATOM   3988  HZ2 LYS A 273      14.987 -43.880 -12.965  1.00  0.00      A    H
ATOM   3989  HZ3 LYS A 273      14.226 -44.963 -11.864  1.00  0.00      A    H
ATOM   3990  C   LYS A 273      16.096 -40.492  -6.391  1.00  0.00      A    C
ATOM   3991  O   LYS A 273      16.382 -39.633  -7.227  1.00  0.00      A    O
ATOM   3992  N   HSE A 274      16.979 -40.736  -5.434  1.00  0.00      A    N
ATOM   3993  HN  HSE A 274      16.802 -41.481  -4.794  1.00  0.00      A    H
ATOM   3994  CA  HSE A 274      18.329 -40.237  -5.347  1.00  0.00      A    C
ATOM   3995  HA  HSE A 274      18.551 -39.704  -6.260  1.00  0.00      A    H
ATOM   3996  CB  HSE A 274      18.312 -39.316  -4.192  1.00  0.00      A    C
ATOM   3997  HB1 HSE A 274      17.552 -38.507  -4.243  1.00  0.00      A    H
ATOM   3998  HB2 HSE A 274      18.282 -39.853  -3.220  1.00  0.00      A    H
ATOM   3999  ND1 HSE A 274      20.045 -37.840  -5.134  1.00  0.00      A    N
ATOM   4000  CG  HSE A 274      19.553 -38.568  -4.003  1.00  0.00      A    C
ATOM   4001  CE1 HSE A 274      21.189 -37.308  -4.772  1.00  0.00      A    C
ATOM   4002  HE1 HSE A 274      21.839 -36.663  -5.363  1.00  0.00      A    H
ATOM   4003  NE2 HSE A 274      21.489 -37.663  -3.478  1.00  0.00      A    N
ATOM   4004  HE2 HSE A 274      22.228 -37.344  -2.885  1.00  0.00      A    H
ATOM   4005  CD2 HSE A 274      20.472 -38.465  -2.997  1.00  0.00      A    C
ATOM   4006  HD2 HSE A 274      20.261 -38.809  -1.992  1.00  0.00      A    H
ATOM   4007  C   HSE A 274      19.417 -41.344  -5.326  1.00  0.00      A    C
ATOM   4008  O   HSE A 274      19.202 -42.548  -5.534  1.00  0.00      A    O
ATOM   4009  N   CYS A 275      20.702 -40.942  -5.174  1.00  0.00      A    N
ATOM   4010  HN  CYS A 275      20.789 -39.955  -5.280  1.00  0.00      A    H
ATOM   4011  CA  CYS A 275      21.802 -41.779  -4.800  1.00  0.00      A    C
ATOM   4012  HA  CYS A 275      21.681 -42.798  -5.137  1.00  0.00      A    H
ATOM   4013  CB  CYS A 275      23.093 -41.420  -5.586  1.00  0.00      A    C
ATOM   4014  HB1 CYS A 275      23.329 -40.373  -5.297  1.00  0.00      A    H
ATOM   4015  HB2 CYS A 275      23.844 -42.209  -5.370  1.00  0.00      A    H
ATOM   4016  SG  CYS A 275      22.728 -41.337  -7.409  1.00  0.00      A    S
ATOM   4017  HG1 CYS A 275      22.180 -40.131  -7.464  1.00  0.00      A    H
ATOM   4018  C   CYS A 275      22.008 -41.882  -3.330  1.00  0.00      A    C
ATOM   4019  O   CYS A 275      21.211 -42.565  -2.636  1.00  0.00      A    O
ATOM   4020  N   CYS A 276      23.029 -41.171  -2.814  1.00  0.00      A    N
ATOM   4021  HN  CYS A 276      23.622 -40.597  -3.373  1.00  0.00      A    H
ATOM   4022  CA  CYS A 276      23.344 -41.304  -1.353  1.00  0.00      A    C
ATOM   4023  HA  CYS A 276      22.843 -42.116  -0.846  1.00  0.00      A    H
ATOM   4024  CB  CYS A 276      24.859 -41.439  -1.169  1.00  0.00      A    C
ATOM   4025  HB1 CYS A 276      25.297 -40.547  -1.666  1.00  0.00      A    H
ATOM   4026  HB2 CYS A 276      25.132 -41.311  -0.100  1.00  0.00      A    H
ATOM   4027  SG  CYS A 276      25.503 -42.887  -1.978  1.00  0.00      A    S
ATOM   4028  HG1 CYS A 276      26.790 -42.586  -2.067  1.00  0.00      A    H
ATOM   4029  C   CYS A 276      22.879 -40.001  -0.678  1.00  0.00      A    C
ATOM   4030  O   CYS A 276      23.287 -38.948  -1.076  1.00  0.00      A    O
ATOM   4031  N   PRO A 277      21.924 -39.989   0.312  1.00  0.00      A    N
ATOM   4032  CD  PRO A 277      20.950 -41.089   0.419  1.00  0.00      A    C
ATOM   4033  HD1 PRO A 277      21.399 -41.848   1.095  1.00  0.00      A    H
ATOM   4034  HD2 PRO A 277      20.595 -41.518  -0.542  1.00  0.00      A    H
ATOM   4035  CA  PRO A 277      21.497 -38.728   1.009  1.00  0.00      A    C
ATOM   4036  HA  PRO A 277      21.231 -37.987   0.269  1.00  0.00      A    H
ATOM   4037  CB  PRO A 277      20.315 -39.189   1.907  1.00  0.00      A    C
ATOM   4038  HB1 PRO A 277      20.732 -39.451   2.903  1.00  0.00      A    H
ATOM   4039  HB2 PRO A 277      19.611 -38.377   2.185  1.00  0.00      A    H
ATOM   4040  CG  PRO A 277      19.781 -40.443   1.219  1.00  0.00      A    C
ATOM   4041  HG1 PRO A 277      19.247 -41.148   1.891  1.00  0.00      A    H
ATOM   4042  HG2 PRO A 277      18.997 -40.059   0.531  1.00  0.00      A    H
ATOM   4043  C   PRO A 277      22.505 -38.000   1.808  1.00  0.00      A    C
ATOM   4044  O   PRO A 277      22.082 -37.062   2.546  1.00  0.00      A    O
ATOM   4045  N   HSE A 278      23.800 -38.273   1.795  1.00  0.00      A    N
ATOM   4046  HN  HSE A 278      24.019 -39.047   1.206  1.00  0.00      A    H
ATOM   4047  CA  HSE A 278      24.890 -37.695   2.583  1.00  0.00      A    C
ATOM   4048  HA  HSE A 278      24.640 -36.676   2.838  1.00  0.00      A    H
ATOM   4049  CB  HSE A 278      25.018 -38.408   3.924  1.00  0.00      A    C
ATOM   4050  HB1 HSE A 278      25.150 -39.506   3.811  1.00  0.00      A    H
ATOM   4051  HB2 HSE A 278      25.815 -38.068   4.620  1.00  0.00      A    H
ATOM   4052  ND1 HSE A 278      23.557 -37.076   5.576  1.00  0.00      A    N
ATOM   4053  CG  HSE A 278      23.712 -38.214   4.726  1.00  0.00      A    C
ATOM   4054  CE1 HSE A 278      22.397 -37.209   6.228  1.00  0.00      A    C
ATOM   4055  HE1 HSE A 278      21.898 -36.461   6.844  1.00  0.00      A    H
ATOM   4056  NE2 HSE A 278      21.824 -38.380   5.894  1.00  0.00      A    N
ATOM   4057  HE2 HSE A 278      20.938 -38.703   6.227  1.00  0.00      A    H
ATOM   4058  CD2 HSE A 278      22.646 -39.043   4.939  1.00  0.00      A    C
ATOM   4059  HD2 HSE A 278      22.448 -40.034   4.548  1.00  0.00      A    H
ATOM   4060  C   HSE A 278      26.228 -37.932   1.866  1.00  0.00      A    C
ATOM   4061  O   HSE A 278      26.263 -38.760   0.901  1.00  0.00      A    O
ATOM   4062  N   ASP A 279      27.330 -37.300   2.311  1.00  0.00      A    N
ATOM   4063  HN  ASP A 279      27.380 -36.578   2.996  1.00  0.00      A    H
ATOM   4064  CA  ASP A 279      28.711 -37.636   1.961  1.00  0.00      A    C
ATOM   4065  HA  ASP A 279      29.266 -36.935   2.567  1.00  0.00      A    H
ATOM   4066  CB  ASP A 279      29.145 -39.097   2.306  1.00  0.00      A    C
ATOM   4067  HB1 ASP A 279      28.477 -39.850   1.834  1.00  0.00      A    H
ATOM   4068  HB2 ASP A 279      30.190 -39.378   2.054  1.00  0.00      A    H
ATOM   4069  CG  ASP A 279      28.960 -39.240   3.776  1.00  0.00      A    C
ATOM   4070  OD1 ASP A 279      29.624 -38.497   4.525  1.00  0.00      A    O
ATOM   4071  OD2 ASP A 279      28.094 -40.062   4.211  1.00  0.00      A    O
ATOM   4072  C   ASP A 279      29.160 -37.334   0.455  1.00  0.00      A    C
ATOM   4073  O   ASP A 279      30.061 -36.546   0.165  1.00  0.00      A    O
ATOM   4074  N   TYR A 280      28.596 -38.097  -0.504  1.00  0.00      A    N
ATOM   4075  HN  TYR A 280      27.789 -38.624  -0.248  1.00  0.00      A    H
ATOM   4076  CA  TYR A 280      29.040 -38.131  -1.914  1.00  0.00      A    C
ATOM   4077  HA  TYR A 280      30.066 -37.807  -1.822  1.00  0.00      A    H
ATOM   4078  CB  TYR A 280      28.933 -39.539  -2.453  1.00  0.00      A    C
ATOM   4079  HB1 TYR A 280      27.889 -39.844  -2.679  1.00  0.00      A    H
ATOM   4080  HB2 TYR A 280      29.470 -39.608  -3.423  1.00  0.00      A    H
ATOM   4081  CG  TYR A 280      29.512 -40.571  -1.498  1.00  0.00      A    C
ATOM   4082  CD1 TYR A 280      28.718 -41.272  -0.632  1.00  0.00      A    C
ATOM   4083  HD1 TYR A 280      27.675 -41.013  -0.528  1.00  0.00      A    H
ATOM   4084  CE1 TYR A 280      29.138 -42.380   0.124  1.00  0.00      A    C
ATOM   4085  HE1 TYR A 280      28.466 -43.062   0.625  1.00  0.00      A    H
ATOM   4086  CZ  TYR A 280      30.522 -42.685   0.075  1.00  0.00      A    C
ATOM   4087  OH  TYR A 280      30.950 -43.804   0.831  1.00  0.00      A    O
ATOM   4088  HH  TYR A 280      30.389 -43.854   1.608  1.00  0.00      A    H
ATOM   4089  CD2 TYR A 280      30.914 -40.893  -1.524  1.00  0.00      A    C
ATOM   4090  HD2 TYR A 280      31.556 -40.181  -2.021  1.00  0.00      A    H
ATOM   4091  CE2 TYR A 280      31.419 -41.839  -0.663  1.00  0.00      A    C
ATOM   4092  HE2 TYR A 280      32.489 -41.878  -0.520  1.00  0.00      A    H
ATOM   4093  C   TYR A 280      28.210 -37.139  -2.783  1.00  0.00      A    C
ATOM   4094  O   TYR A 280      27.009 -37.426  -2.964  1.00  0.00      A    O
ATOM   4095  N   PRO A 281      28.598 -35.969  -3.322  1.00  0.00      A    N
ATOM   4096  CD  PRO A 281      29.904 -35.514  -3.161  1.00  0.00      A    C
ATOM   4097  HD1 PRO A 281      30.610 -36.306  -3.491  1.00  0.00      A    H
ATOM   4098  HD2 PRO A 281      30.186 -35.393  -2.093  1.00  0.00      A    H
ATOM   4099  CA  PRO A 281      27.801 -35.093  -4.172  1.00  0.00      A    C
ATOM   4100  HA  PRO A 281      26.882 -34.956  -3.622  1.00  0.00      A    H
ATOM   4101  CB  PRO A 281      28.627 -33.762  -4.196  1.00  0.00      A    C
ATOM   4102  HB1 PRO A 281      28.498 -33.130  -5.100  1.00  0.00      A    H
ATOM   4103  HB2 PRO A 281      28.420 -33.147  -3.294  1.00  0.00      A    H
ATOM   4104  CG  PRO A 281      30.085 -34.239  -3.991  1.00  0.00      A    C
ATOM   4105  HG1 PRO A 281      30.596 -34.642  -4.892  1.00  0.00      A    H
ATOM   4106  HG2 PRO A 281      30.683 -33.442  -3.500  1.00  0.00      A    H
ATOM   4107  C   PRO A 281      27.531 -35.636  -5.570  1.00  0.00      A    C
ATOM   4108  O   PRO A 281      28.053 -36.707  -5.884  1.00  0.00      A    O
ATOM   4109  N   ILE A 282      26.801 -34.918  -6.380  1.00  0.00      A    N
ATOM   4110  HN  ILE A 282      26.541 -33.982  -6.154  1.00  0.00      A    H
ATOM   4111  CA  ILE A 282      26.281 -35.495  -7.610  1.00  0.00      A    C
ATOM   4112  HA  ILE A 282      26.339 -36.570  -7.519  1.00  0.00      A    H
ATOM   4113  CB  ILE A 282      24.783 -35.210  -7.875  1.00  0.00      A    C
ATOM   4114  HB  ILE A 282      24.664 -34.157  -8.208  1.00  0.00      A    H
ATOM   4115  CG2 ILE A 282      24.302 -36.003  -9.104  1.00  0.00      A    C
ATOM   4116 HG21 ILE A 282      24.715 -35.715 -10.094  1.00  0.00      A    H
ATOM   4117 HG22 ILE A 282      24.608 -37.052  -8.903  1.00  0.00      A    H
ATOM   4118 HG23 ILE A 282      23.220 -35.868  -9.320  1.00  0.00      A    H
ATOM   4119  CG1 ILE A 282      23.902 -35.501  -6.701  1.00  0.00      A    C
ATOM   4120 HG11 ILE A 282      23.700 -36.593  -6.658  1.00  0.00      A    H
ATOM   4121 HG12 ILE A 282      24.378 -35.194  -5.745  1.00  0.00      A    H
ATOM   4122  CD  ILE A 282      22.626 -34.655  -6.775  1.00  0.00      A    C
ATOM   4123  HD1 ILE A 282      22.919 -33.593  -6.921  1.00  0.00      A    H
ATOM   4124  HD2 ILE A 282      21.984 -35.035  -7.599  1.00  0.00      A    H
ATOM   4125  HD3 ILE A 282      21.989 -34.799  -5.876  1.00  0.00      A    H
ATOM   4126  C   ILE A 282      27.087 -35.032  -8.806  1.00  0.00      A    C
ATOM   4127  O   ILE A 282      27.345 -33.835  -8.963  1.00  0.00      A    O
ATOM   4128  N   CYS A 283      27.608 -36.007  -9.626  1.00  0.00      A    N
ATOM   4129  HN  CYS A 283      27.490 -36.979  -9.435  1.00  0.00      A    H
ATOM   4130  CA  CYS A 283      28.435 -35.715 -10.795  1.00  0.00      A    C
ATOM   4131  HA  CYS A 283      28.867 -34.726 -10.776  1.00  0.00      A    H
ATOM   4132  CB  CYS A 283      29.563 -36.819 -10.880  1.00  0.00      A    C
ATOM   4133  HB1 CYS A 283      29.033 -37.766 -10.641  1.00  0.00      A    H
ATOM   4134  HB2 CYS A 283      30.070 -36.825 -11.869  1.00  0.00      A    H
ATOM   4135  SG  CYS A 283      30.870 -36.668  -9.596  1.00  0.00      A    S
ATOM   4136  HG1 CYS A 283      31.924 -36.223 -10.264  1.00  0.00      A    H
ATOM   4137  C   CYS A 283      27.566 -35.714 -12.123  1.00  0.00      A    C
ATOM   4138  O   CYS A 283      27.760 -34.930 -13.014  1.00  0.00      A    O
ATOM   4139  N   ASP A 284      26.689 -36.764 -12.193  1.00  0.00      A    N
ATOM   4140  HN  ASP A 284      26.607 -37.538 -11.569  1.00  0.00      A    H
ATOM   4141  CA  ASP A 284      25.705 -36.737 -13.308  1.00  0.00      A    C
ATOM   4142  HA  ASP A 284      25.851 -35.798 -13.822  1.00  0.00      A    H
ATOM   4143  CB  ASP A 284      26.014 -37.879 -14.309  1.00  0.00      A    C
ATOM   4144  HB1 ASP A 284      27.109 -38.062 -14.355  1.00  0.00      A    H
ATOM   4145  HB2 ASP A 284      25.590 -38.844 -13.958  1.00  0.00      A    H
ATOM   4146  CG  ASP A 284      25.419 -37.556 -15.695  1.00  0.00      A    C
ATOM   4147  OD1 ASP A 284      24.621 -36.610 -15.820  1.00  0.00      A    O
ATOM   4148  OD2 ASP A 284      25.926 -38.165 -16.698  1.00  0.00      A    O
ATOM   4149  C   ASP A 284      24.199 -36.774 -12.692  1.00  0.00      A    C
ATOM   4150  O   ASP A 284      23.925 -37.814 -12.107  1.00  0.00      A    O
ATOM   4151  N   THR A 285      23.398 -35.699 -12.854  1.00  0.00      A    N
ATOM   4152  HN  THR A 285      23.596 -35.004 -13.540  1.00  0.00      A    H
ATOM   4153  CA  THR A 285      22.148 -35.611 -12.135  1.00  0.00      A    C
ATOM   4154  HA  THR A 285      22.391 -36.129 -11.219  1.00  0.00      A    H
ATOM   4155  CB  THR A 285      21.574 -34.162 -11.845  1.00  0.00      A    C
ATOM   4156  HB  THR A 285      20.754 -34.151 -11.096  1.00  0.00      A    H
ATOM   4157  OG1 THR A 285      21.169 -33.401 -13.068  1.00  0.00      A    O
ATOM   4158  HG1 THR A 285      20.930 -32.503 -12.824  1.00  0.00      A    H
ATOM   4159  CG2 THR A 285      22.643 -33.266 -11.202  1.00  0.00      A    C
ATOM   4160 HG21 THR A 285      22.998 -33.813 -10.302  1.00  0.00      A    H
ATOM   4161 HG22 THR A 285      23.480 -33.238 -11.932  1.00  0.00      A    H
ATOM   4162 HG23 THR A 285      22.229 -32.264 -10.962  1.00  0.00      A    H
ATOM   4163  C   THR A 285      21.023 -36.436 -12.676  1.00  0.00      A    C
ATOM   4164  O   THR A 285      20.300 -37.104 -11.934  1.00  0.00      A    O
ATOM   4165  N   GLN A 286      20.923 -36.424 -13.993  1.00  0.00      A    N
ATOM   4166  HN  GLN A 286      21.558 -35.898 -14.554  1.00  0.00      A    H
ATOM   4167  CA  GLN A 286      19.855 -37.026 -14.815  1.00  0.00      A    C
ATOM   4168  HA  GLN A 286      18.954 -37.076 -14.220  1.00  0.00      A    H
ATOM   4169  CB  GLN A 286      19.539 -36.288 -16.187  1.00  0.00      A    C
ATOM   4170  HB1 GLN A 286      20.431 -36.546 -16.797  1.00  0.00      A    H
ATOM   4171  HB2 GLN A 286      18.722 -36.878 -16.654  1.00  0.00      A    H
ATOM   4172  CG  GLN A 286      19.300 -34.792 -16.086  1.00  0.00      A    C
ATOM   4173  HG1 GLN A 286      20.170 -34.172 -15.781  1.00  0.00      A    H
ATOM   4174  HG2 GLN A 286      18.946 -34.410 -17.068  1.00  0.00      A    H
ATOM   4175  CD  GLN A 286      18.105 -34.405 -15.091  1.00  0.00      A    C
ATOM   4176  OE1 GLN A 286      16.958 -34.307 -15.508  1.00  0.00      A    O
ATOM   4177  NE2 GLN A 286      18.477 -34.002 -13.909  1.00  0.00      A    N
ATOM   4178 HE21 GLN A 286      17.812 -33.827 -13.183  1.00  0.00      A    H
ATOM   4179 HE22 GLN A 286      19.433 -33.744 -13.768  1.00  0.00      A    H
ATOM   4180  C   GLN A 286      20.234 -38.469 -15.109  1.00  0.00      A    C
ATOM   4181  O   GLN A 286      19.353 -39.254 -15.473  1.00  0.00      A    O
ATOM   4182  N   ARG A 287      21.501 -38.892 -14.839  1.00  0.00      A    N
ATOM   4183  HN  ARG A 287      22.211 -38.208 -14.694  1.00  0.00      A    H
ATOM   4184  CA  ARG A 287      21.956 -40.313 -14.894  1.00  0.00      A    C
ATOM   4185  HA  ARG A 287      21.137 -40.870 -15.325  1.00  0.00      A    H
ATOM   4186  CB  ARG A 287      23.143 -40.437 -15.923  1.00  0.00      A    C
ATOM   4187  HB1 ARG A 287      24.082 -39.942 -15.597  1.00  0.00      A    H
ATOM   4188  HB2 ARG A 287      23.410 -41.514 -15.982  1.00  0.00      A    H
ATOM   4189  CG  ARG A 287      22.701 -40.011 -17.383  1.00  0.00      A    C
ATOM   4190  HG1 ARG A 287      21.614 -40.229 -17.449  1.00  0.00      A    H
ATOM   4191  HG2 ARG A 287      22.803 -38.936 -17.641  1.00  0.00      A    H
ATOM   4192  CD  ARG A 287      23.402 -40.867 -18.425  1.00  0.00      A    C
ATOM   4193  HD1 ARG A 287      23.361 -41.934 -18.119  1.00  0.00      A    H
ATOM   4194  HD2 ARG A 287      23.013 -40.719 -19.455  1.00  0.00      A    H
ATOM   4195  NE  ARG A 287      24.750 -40.332 -18.426  1.00  0.00      A    N
ATOM   4196  HE  ARG A 287      24.834 -39.429 -18.005  1.00  0.00      A    H
ATOM   4197  CZ  ARG A 287      25.847 -41.084 -18.502  1.00  0.00      A    C
ATOM   4198  NH1 ARG A 287      25.839 -42.327 -18.928  1.00  0.00      A    N
ATOM   4199 HH11 ARG A 287      24.981 -42.572 -19.379  1.00  0.00      A    H
ATOM   4200 HH12 ARG A 287      26.721 -42.780 -19.061  1.00  0.00      A    H
ATOM   4201  NH2 ARG A 287      26.996 -40.631 -18.041  1.00  0.00      A    N
ATOM   4202 HH21 ARG A 287      27.180 -39.734 -17.638  1.00  0.00      A    H
ATOM   4203 HH22 ARG A 287      27.658 -41.347 -17.819  1.00  0.00      A    H
ATOM   4204  C   ARG A 287      22.202 -40.881 -13.527  1.00  0.00      A    C
ATOM   4205  O   ARG A 287      22.761 -42.005 -13.511  1.00  0.00      A    O
ATOM   4206  N   ASN A 288      21.930 -40.167 -12.432  1.00  0.00      A    N
ATOM   4207  HN  ASN A 288      21.440 -39.301 -12.490  1.00  0.00      A    H
ATOM   4208  CA  ASN A 288      22.156 -40.568 -11.020  1.00  0.00      A    C
ATOM   4209  HA  ASN A 288      22.309 -39.704 -10.390  1.00  0.00      A    H
ATOM   4210  CB  ASN A 288      20.981 -41.416 -10.459  1.00  0.00      A    C
ATOM   4211  HB1 ASN A 288      21.128 -42.418 -10.915  1.00  0.00      A    H
ATOM   4212  HB2 ASN A 288      21.019 -41.455  -9.349  1.00  0.00      A    H
ATOM   4213  CG  ASN A 288      19.707 -40.706 -10.992  1.00  0.00      A    C
ATOM   4214  OD1 ASN A 288      19.188 -40.985 -12.043  1.00  0.00      A    O
ATOM   4215  ND2 ASN A 288      19.264 -39.682 -10.234  1.00  0.00      A    N
ATOM   4216 HD21 ASN A 288      18.543 -39.121 -10.641  1.00  0.00      A    H
ATOM   4217 HD22 ASN A 288      19.704 -39.435  -9.371  1.00  0.00      A    H
ATOM   4218  C   ASN A 288      23.520 -41.242 -10.754  1.00  0.00      A    C
ATOM   4219  O   ASN A 288      23.544 -42.426 -10.398  1.00  0.00      A    O
ATOM   4220  N   GLN A 289      24.615 -40.477 -10.933  1.00  0.00      A    N
ATOM   4221  HN  GLN A 289      24.486 -39.518 -11.173  1.00  0.00      A    H
ATOM   4222  CA  GLN A 289      25.991 -40.801 -10.600  1.00  0.00      A    C
ATOM   4223  HA  GLN A 289      26.138 -41.794 -10.203  1.00  0.00      A    H
ATOM   4224  CB  GLN A 289      26.927 -40.854 -11.832  1.00  0.00      A    C
ATOM   4225  HB1 GLN A 289      27.061 -39.845 -12.279  1.00  0.00      A    H
ATOM   4226  HB2 GLN A 289      27.891 -41.253 -11.451  1.00  0.00      A    H
ATOM   4227  CG  GLN A 289      26.388 -41.811 -12.882  1.00  0.00      A    C
ATOM   4228  HG1 GLN A 289      25.301 -41.696 -13.078  1.00  0.00      A    H
ATOM   4229  HG2 GLN A 289      26.844 -41.626 -13.878  1.00  0.00      A    H
ATOM   4230  CD  GLN A 289      26.717 -43.314 -12.684  1.00  0.00      A    C
ATOM   4231  OE1 GLN A 289      27.879 -43.692 -12.982  1.00  0.00      A    O
ATOM   4232  NE2 GLN A 289      25.708 -44.152 -12.215  1.00  0.00      A    N
ATOM   4233 HE21 GLN A 289      25.978 -45.052 -11.873  1.00  0.00      A    H
ATOM   4234 HE22 GLN A 289      24.873 -43.740 -11.851  1.00  0.00      A    H
ATOM   4235  C   GLN A 289      26.437 -39.814  -9.537  1.00  0.00      A    C
ATOM   4236  O   GLN A 289      26.693 -38.645  -9.876  1.00  0.00      A    O
ATOM   4237  N   CYS A 290      26.523 -40.250  -8.225  1.00  0.00      A    N
ATOM   4238  HN  CYS A 290      26.210 -41.181  -8.054  1.00  0.00      A    H
ATOM   4239  CA  CYS A 290      27.181 -39.490  -7.227  1.00  0.00      A    C
ATOM   4240  HA  CYS A 290      26.956 -38.450  -7.411  1.00  0.00      A    H
ATOM   4241  CB  CYS A 290      26.570 -39.814  -5.829  1.00  0.00      A    C
ATOM   4242  HB1 CYS A 290      27.148 -39.170  -5.132  1.00  0.00      A    H
ATOM   4243  HB2 CYS A 290      25.559 -39.356  -5.816  1.00  0.00      A    H
ATOM   4244  SG  CYS A 290      26.749 -41.529  -5.223  1.00  0.00      A    S
ATOM   4245  HG1 CYS A 290      26.024 -42.118  -6.163  1.00  0.00      A    H
ATOM   4246  C   CYS A 290      28.698 -39.860  -7.263  1.00  0.00      A    C
ATOM   4247  O   CYS A 290      29.093 -40.897  -7.760  1.00  0.00      A    O
ATOM   4248  N   LEU A 291      29.545 -38.971  -6.724  1.00  0.00      A    N
ATOM   4249  HN  LEU A 291      29.155 -38.132  -6.352  1.00  0.00      A    H
ATOM   4250  CA  LEU A 291      31.018 -39.090  -6.594  1.00  0.00      A    C
ATOM   4251  HA  LEU A 291      31.390 -38.910  -7.592  1.00  0.00      A    H
ATOM   4252  CB  LEU A 291      31.526 -37.985  -5.729  1.00  0.00      A    C
ATOM   4253  HB1 LEU A 291      31.129 -36.995  -6.039  1.00  0.00      A    H
ATOM   4254  HB2 LEU A 291      31.110 -38.204  -4.722  1.00  0.00      A    H
ATOM   4255  CG  LEU A 291      33.036 -37.827  -5.449  1.00  0.00      A    C
ATOM   4256  HG  LEU A 291      33.534 -38.705  -4.983  1.00  0.00      A    H
ATOM   4257  CD1 LEU A 291      33.814 -37.544  -6.707  1.00  0.00      A    C
ATOM   4258 HD11 LEU A 291      34.920 -37.578  -6.607  1.00  0.00      A    H
ATOM   4259 HD12 LEU A 291      33.479 -38.099  -7.609  1.00  0.00      A    H
ATOM   4260 HD13 LEU A 291      33.726 -36.480  -7.017  1.00  0.00      A    H
ATOM   4261  CD2 LEU A 291      33.237 -36.691  -4.353  1.00  0.00      A    C
ATOM   4262 HD21 LEU A 291      34.334 -36.563  -4.229  1.00  0.00      A    H
ATOM   4263 HD22 LEU A 291      32.907 -35.682  -4.679  1.00  0.00      A    H
ATOM   4264 HD23 LEU A 291      32.842 -36.949  -3.347  1.00  0.00      A    H
ATOM   4265  C   LEU A 291      31.404 -40.420  -5.958  1.00  0.00      A    C
ATOM   4266  O   LEU A 291      30.888 -40.843  -4.942  1.00  0.00      A    O
ATOM   4267  N   LYS A 292      32.339 -41.135  -6.559  1.00  0.00      A    N
ATOM   4268  HN  LYS A 292      32.740 -40.979  -7.459  1.00  0.00      A    H
ATOM   4269  CA  LYS A 292      32.946 -42.345  -6.038  1.00  0.00      A    C
ATOM   4270  HA  LYS A 292      32.163 -43.085  -5.971  1.00  0.00      A    H
ATOM   4271  CB  LYS A 292      33.905 -43.106  -7.080  1.00  0.00      A    C
ATOM   4272  HB1 LYS A 292      34.802 -42.487  -7.295  1.00  0.00      A    H
ATOM   4273  HB2 LYS A 292      34.437 -43.994  -6.677  1.00  0.00      A    H
ATOM   4274  CG  LYS A 292      33.267 -43.446  -8.431  1.00  0.00      A    C
ATOM   4275  HG1 LYS A 292      32.257 -43.838  -8.183  1.00  0.00      A    H
ATOM   4276  HG2 LYS A 292      33.073 -42.531  -9.030  1.00  0.00      A    H
ATOM   4277  CD  LYS A 292      34.101 -44.425  -9.298  1.00  0.00      A    C
ATOM   4278  HD1 LYS A 292      35.095 -43.929  -9.325  1.00  0.00      A    H
ATOM   4279  HD2 LYS A 292      34.151 -45.403  -8.774  1.00  0.00      A    H
ATOM   4280  CE  LYS A 292      33.640 -44.456 -10.705  1.00  0.00      A    C
ATOM   4281  HE1 LYS A 292      32.636 -44.899 -10.877  1.00  0.00      A    H
ATOM   4282  HE2 LYS A 292      33.583 -43.402 -11.053  1.00  0.00      A    H
ATOM   4283  NZ  LYS A 292      34.622 -45.155 -11.550  1.00  0.00      A    N
ATOM   4284  HZ1 LYS A 292      34.318 -45.324 -12.530  1.00  0.00      A    H
ATOM   4285  HZ2 LYS A 292      35.377 -44.440 -11.585  1.00  0.00      A    H
ATOM   4286  HZ3 LYS A 292      35.120 -45.948 -11.100  1.00  0.00      A    H
ATOM   4287  C   LYS A 292      33.722 -42.078  -4.736  1.00  0.00      A    C
ATOM   4288  O   LYS A 292      33.968 -40.979  -4.297  1.00  0.00      A    O
ATOM   4289  N   VAL A 293      34.232 -43.167  -4.164  1.00  0.00      A    N
ATOM   4290  HN  VAL A 293      34.221 -44.087  -4.547  1.00  0.00      A    H
ATOM   4291  CA  VAL A 293      34.795 -43.246  -2.813  1.00  0.00      A    C
ATOM   4292  HA  VAL A 293      34.265 -42.551  -2.178  1.00  0.00      A    H
ATOM   4293  CB  VAL A 293      34.741 -44.692  -2.230  1.00  0.00      A    C
ATOM   4294  HB  VAL A 293      35.102 -45.438  -2.970  1.00  0.00      A    H
ATOM   4295  CG1 VAL A 293      35.438 -44.943  -0.882  1.00  0.00      A    C
ATOM   4296 HG11 VAL A 293      35.188 -45.979  -0.566  1.00  0.00      A    H
ATOM   4297 HG12 VAL A 293      36.519 -44.820  -1.109  1.00  0.00      A    H
ATOM   4298 HG13 VAL A 293      35.133 -44.218  -0.098  1.00  0.00      A    H
ATOM   4299  CG2 VAL A 293      33.264 -44.995  -2.087  1.00  0.00      A    C
ATOM   4300 HG21 VAL A 293      32.860 -44.418  -1.227  1.00  0.00      A    H
ATOM   4301 HG22 VAL A 293      32.654 -44.837  -3.002  1.00  0.00      A    H
ATOM   4302 HG23 VAL A 293      33.168 -46.032  -1.700  1.00  0.00      A    H
ATOM   4303  C   VAL A 293      36.302 -42.853  -2.811  1.00  0.00      A    C
ATOM   4304  OT1 VAL A 293      37.113 -43.696  -3.335  1.00  0.00      A    O
ATOM   4305  OT2 VAL A 293      36.664 -41.805  -2.256  1.00  0.00      A    O
END
