# Supplementary material for: Sequence comparison, molecular modeling, and network analysis predict structural diversity in cysteine proteases from the Cape sundew, Drosera capensis
Source: Comput Struct Biotechnol J. 2016 Jun 14;14:271–82. doi: 10.1016/j.csbj.2016.05.003 (PMC4949590; doi:10.1016/j.csbj.2016.05.003)
Supplement: Supplementary file 4 [file mmc4.zip › Rosetta_mature/DCAP_0302_nogranulin_mature_m1.pdb]

CRYST1   61.359   69.202   64.895  90.00  90.00  90.00 P 1           1
ATOM      1  N   VAL A   1      14.839  -8.992 -18.280  1.00  0.00      A    N
ATOM      2  HT1 VAL A   1      14.756  -9.805 -18.923  1.00  0.00      A    H
ATOM      3  HT2 VAL A   1      15.498  -9.209 -17.504  1.00  0.00      A    H
ATOM      4  HT3 VAL A   1      15.136  -8.208 -18.894  1.00  0.00      A    H
ATOM      5  CA  VAL A   1      13.417  -8.674 -17.858  1.00  0.00      A    C
ATOM      6  HA  VAL A   1      12.997  -9.526 -17.344  1.00  0.00      A    H
ATOM      7  CB  VAL A   1      13.428  -7.428 -16.917  1.00  0.00      A    C
ATOM      8  HB  VAL A   1      12.450  -7.023 -16.580  1.00  0.00      A    H
ATOM      9  CG1 VAL A   1      14.429  -7.623 -15.758  1.00  0.00      A    C
ATOM     10 HG11 VAL A   1      15.402  -8.056 -16.075  1.00  0.00      A    H
ATOM     11 HG12 VAL A   1      14.680  -6.620 -15.351  1.00  0.00      A    H
ATOM     12 HG13 VAL A   1      13.851  -8.130 -14.955  1.00  0.00      A    H
ATOM     13  CG2 VAL A   1      13.981  -6.179 -17.694  1.00  0.00      A    C
ATOM     14 HG21 VAL A   1      13.325  -5.848 -18.527  1.00  0.00      A    H
ATOM     15 HG22 VAL A   1      14.007  -5.307 -17.005  1.00  0.00      A    H
ATOM     16 HG23 VAL A   1      14.974  -6.330 -18.168  1.00  0.00      A    H
ATOM     17  C   VAL A   1      12.496  -8.407 -19.045  1.00  0.00      A    C
ATOM     18  O   VAL A   1      12.946  -8.113 -20.136  1.00  0.00      A    O
ATOM     19  N   PRO A   2      11.137  -8.510 -18.965  1.00  0.00      A    N
ATOM     20  CD  PRO A   2      10.450  -9.448 -18.078  1.00  0.00      A    C
ATOM     21  HD1 PRO A   2      10.295  -9.093 -17.037  1.00  0.00      A    H
ATOM     22  HD2 PRO A   2      10.919 -10.424 -17.831  1.00  0.00      A    H
ATOM     23  CA  PRO A   2      10.284  -8.140 -20.092  1.00  0.00      A    C
ATOM     24  HA  PRO A   2      10.474  -8.728 -20.978  1.00  0.00      A    H
ATOM     25  CB  PRO A   2       8.921  -8.465 -19.479  1.00  0.00      A    C
ATOM     26  HB1 PRO A   2       8.583  -7.653 -18.799  1.00  0.00      A    H
ATOM     27  HB2 PRO A   2       8.202  -8.580 -20.318  1.00  0.00      A    H
ATOM     28  CG  PRO A   2       9.138  -9.756 -18.731  1.00  0.00      A    C
ATOM     29  HG1 PRO A   2       8.344  -9.809 -17.956  1.00  0.00      A    H
ATOM     30  HG2 PRO A   2       9.115 -10.674 -19.356  1.00  0.00      A    H
ATOM     31  C   PRO A   2      10.272  -6.675 -20.469  1.00  0.00      A    C
ATOM     32  O   PRO A   2      10.877  -5.879 -19.809  1.00  0.00      A    O
ATOM     33  N   GLY A   3       9.413  -6.377 -21.501  1.00  0.00      A    N
ATOM     34  HN  GLY A   3       8.869  -7.034 -22.016  1.00  0.00      A    H
ATOM     35  CA  GLY A   3       9.100  -4.966 -21.755  1.00  0.00      A    C
ATOM     36  HA1 GLY A   3      10.035  -4.439 -21.634  1.00  0.00      A    H
ATOM     37  HA2 GLY A   3       8.580  -4.864 -22.696  1.00  0.00      A    H
ATOM     38  C   GLY A   3       8.030  -4.491 -20.869  1.00  0.00      A    C
ATOM     39  O   GLY A   3       8.043  -3.359 -20.328  1.00  0.00      A    O
ATOM     40  N   GLU A   4       6.945  -5.253 -20.680  1.00  0.00      A    N
ATOM     41  HN  GLU A   4       6.816  -6.051 -21.264  1.00  0.00      A    H
ATOM     42  CA  GLU A   4       5.950  -5.046 -19.651  1.00  0.00      A    C
ATOM     43  HA  GLU A   4       6.341  -4.306 -18.969  1.00  0.00      A    H
ATOM     44  CB  GLU A   4       4.691  -4.393 -20.217  1.00  0.00      A    C
ATOM     45  HB1 GLU A   4       3.875  -4.184 -19.493  1.00  0.00      A    H
ATOM     46  HB2 GLU A   4       5.012  -3.348 -20.420  1.00  0.00      A    H
ATOM     47  CG  GLU A   4       4.077  -5.082 -21.471  1.00  0.00      A    C
ATOM     48  HG1 GLU A   4       4.926  -5.210 -22.175  1.00  0.00      A    H
ATOM     49  HG2 GLU A   4       3.806  -6.120 -21.183  1.00  0.00      A    H
ATOM     50  CD  GLU A   4       2.816  -4.429 -22.040  1.00  0.00      A    C
ATOM     51  OE1 GLU A   4       2.776  -3.240 -22.385  1.00  0.00      A    O
ATOM     52  OE2 GLU A   4       1.770  -5.180 -22.072  1.00  0.00      A    O
ATOM     53  C   GLU A   4       5.694  -6.275 -18.766  1.00  0.00      A    C
ATOM     54  O   GLU A   4       5.911  -7.356 -19.299  1.00  0.00      A    O
ATOM     55  N   VAL A   5       5.244  -6.156 -17.520  1.00  0.00      A    N
ATOM     56  HN  VAL A   5       5.059  -5.206 -17.280  1.00  0.00      A    H
ATOM     57  CA  VAL A   5       4.752  -7.347 -16.825  1.00  0.00      A    C
ATOM     58  HA  VAL A   5       4.675  -8.201 -17.483  1.00  0.00      A    H
ATOM     59  CB  VAL A   5       5.660  -7.763 -15.619  1.00  0.00      A    C
ATOM     60  HB  VAL A   5       5.907  -6.846 -15.042  1.00  0.00      A    H
ATOM     61  CG1 VAL A   5       5.017  -8.870 -14.810  1.00  0.00      A    C
ATOM     62 HG11 VAL A   5       5.777  -9.229 -14.083  1.00  0.00      A    H
ATOM     63 HG12 VAL A   5       4.120  -8.525 -14.253  1.00  0.00      A    H
ATOM     64 HG13 VAL A   5       4.648  -9.695 -15.457  1.00  0.00      A    H
ATOM     65  CG2 VAL A   5       6.987  -8.322 -16.120  1.00  0.00      A    C
ATOM     66 HG21 VAL A   5       7.724  -8.436 -15.296  1.00  0.00      A    H
ATOM     67 HG22 VAL A   5       6.836  -9.334 -16.553  1.00  0.00      A    H
ATOM     68 HG23 VAL A   5       7.515  -7.599 -16.778  1.00  0.00      A    H
ATOM     69  C   VAL A   5       3.327  -7.076 -16.422  1.00  0.00      A    C
ATOM     70  O   VAL A   5       3.097  -5.915 -16.007  1.00  0.00      A    O
ATOM     71  N   ASP A   6       2.466  -8.026 -16.371  1.00  0.00      A    N
ATOM     72  HN  ASP A   6       2.741  -8.899 -16.766  1.00  0.00      A    H
ATOM     73  CA  ASP A   6       1.107  -7.997 -15.772  1.00  0.00      A    C
ATOM     74  HA  ASP A   6       1.115  -7.336 -14.918  1.00  0.00      A    H
ATOM     75  CB  ASP A   6       0.098  -7.272 -16.659  1.00  0.00      A    C
ATOM     76  HB1 ASP A   6       0.558  -6.323 -17.010  1.00  0.00      A    H
ATOM     77  HB2 ASP A   6      -0.088  -7.940 -17.527  1.00  0.00      A    H
ATOM     78  CG  ASP A   6      -1.191  -6.896 -16.019  1.00  0.00      A    C
ATOM     79  OD1 ASP A   6      -1.700  -7.652 -15.185  1.00  0.00      A    O
ATOM     80  OD2 ASP A   6      -1.717  -5.822 -16.424  1.00  0.00      A    O
ATOM     81  C   ASP A   6       0.617  -9.312 -15.273  1.00  0.00      A    C
ATOM     82  O   ASP A   6       0.195 -10.232 -15.933  1.00  0.00      A    O
ATOM     83  N   TRP A   7       0.566  -9.492 -13.914  1.00  0.00      A    N
ATOM     84  HN  TRP A   7       0.948  -8.839 -13.264  1.00  0.00      A    H
ATOM     85  CA  TRP A   7       0.187 -10.819 -13.293  1.00  0.00      A    C
ATOM     86  HA  TRP A   7       0.589 -11.617 -13.899  1.00  0.00      A    H
ATOM     87  CB  TRP A   7       0.779 -11.027 -11.931  1.00  0.00      A    C
ATOM     88  HB1 TRP A   7       0.404 -10.184 -11.313  1.00  0.00      A    H
ATOM     89  HB2 TRP A   7       0.292 -11.930 -11.506  1.00  0.00      A    H
ATOM     90  CG  TRP A   7       2.356 -11.143 -11.992  1.00  0.00      A    C
ATOM     91  CD1 TRP A   7       3.336 -10.275 -11.731  1.00  0.00      A    C
ATOM     92  HD1 TRP A   7       3.182  -9.332 -11.227  1.00  0.00      A    H
ATOM     93  NE1 TRP A   7       4.621 -10.909 -11.925  1.00  0.00      A    N
ATOM     94  HE1 TRP A   7       5.436 -10.506 -11.571  1.00  0.00      A    H
ATOM     95  CE2 TRP A   7       4.341 -12.209 -12.362  1.00  0.00      A    C
ATOM     96  CD2 TRP A   7       2.988 -12.374 -12.424  1.00  0.00      A    C
ATOM     97  CE3 TRP A   7       2.435 -13.630 -12.719  1.00  0.00      A    C
ATOM     98  HE3 TRP A   7       1.373 -13.759 -12.871  1.00  0.00      A    H
ATOM     99  CZ3 TRP A   7       3.255 -14.672 -13.044  1.00  0.00      A    C
ATOM    100  HZ3 TRP A   7       2.909 -15.651 -13.341  1.00  0.00      A    H
ATOM    101  CZ2 TRP A   7       5.226 -13.261 -12.631  1.00  0.00      A    C
ATOM    102  HZ2 TRP A   7       6.282 -13.050 -12.718  1.00  0.00      A    H
ATOM    103  CH2 TRP A   7       4.672 -14.453 -13.058  1.00  0.00      A    C
ATOM    104  HH2 TRP A   7       5.403 -15.202 -13.324  1.00  0.00      A    H
ATOM    105  C   TRP A   7      -1.298 -11.139 -13.339  1.00  0.00      A    C
ATOM    106  O   TRP A   7      -1.688 -12.285 -13.136  1.00  0.00      A    O
ATOM    107  N   ARG A   8      -2.078 -10.155 -13.646  1.00  0.00      A    N
ATOM    108  HN  ARG A   8      -1.664  -9.257 -13.772  1.00  0.00      A    H
ATOM    109  CA  ARG A   8      -3.491 -10.315 -13.921  1.00  0.00      A    C
ATOM    110  HA  ARG A   8      -3.880 -10.922 -13.117  1.00  0.00      A    H
ATOM    111  CB  ARG A   8      -4.219  -8.973 -13.885  1.00  0.00      A    C
ATOM    112  HB1 ARG A   8      -3.907  -8.458 -14.818  1.00  0.00      A    H
ATOM    113  HB2 ARG A   8      -5.310  -9.160 -13.975  1.00  0.00      A    H
ATOM    114  CG  ARG A   8      -3.855  -8.133 -12.676  1.00  0.00      A    C
ATOM    115  HG1 ARG A   8      -4.467  -8.645 -11.903  1.00  0.00      A    H
ATOM    116  HG2 ARG A   8      -2.782  -8.045 -12.404  1.00  0.00      A    H
ATOM    117  CD  ARG A   8      -4.414  -6.748 -12.744  1.00  0.00      A    C
ATOM    118  HD1 ARG A   8      -5.459  -6.752 -13.123  1.00  0.00      A    H
ATOM    119  HD2 ARG A   8      -4.366  -6.224 -11.765  1.00  0.00      A    H
ATOM    120  NE  ARG A   8      -3.547  -5.945 -13.734  1.00  0.00      A    N
ATOM    121  HE  ARG A   8      -2.828  -6.459 -14.201  1.00  0.00      A    H
ATOM    122  CZ  ARG A   8      -3.955  -4.747 -14.179  1.00  0.00      A    C
ATOM    123  NH1 ARG A   8      -4.914  -4.030 -13.602  1.00  0.00      A    N
ATOM    124 HH11 ARG A   8      -5.694  -4.563 -13.271  1.00  0.00      A    H
ATOM    125 HH12 ARG A   8      -5.131  -3.129 -13.977  1.00  0.00      A    H
ATOM    126  NH2 ARG A   8      -3.288  -4.074 -15.107  1.00  0.00      A    N
ATOM    127 HH21 ARG A   8      -2.560  -4.660 -15.464  1.00  0.00      A    H
ATOM    128 HH22 ARG A   8      -3.431  -3.120 -15.368  1.00  0.00      A    H
ATOM    129  C   ARG A   8      -3.881 -10.996 -15.213  1.00  0.00      A    C
ATOM    130  O   ARG A   8      -4.735 -11.871 -15.254  1.00  0.00      A    O
ATOM    131  N   GLU A   9      -3.063 -10.708 -16.273  1.00  0.00      A    N
ATOM    132  HN  GLU A   9      -2.352 -10.012 -16.209  1.00  0.00      A    H
ATOM    133  CA  GLU A   9      -3.174 -11.323 -17.604  1.00  0.00      A    C
ATOM    134  HA  GLU A   9      -4.208 -11.623 -17.699  1.00  0.00      A    H
ATOM    135  CB  GLU A   9      -2.681 -10.424 -18.764  1.00  0.00      A    C
ATOM    136  HB1 GLU A   9      -1.647 -10.140 -18.476  1.00  0.00      A    H
ATOM    137  HB2 GLU A   9      -2.702 -11.064 -19.672  1.00  0.00      A    H
ATOM    138  CG  GLU A   9      -3.572  -9.211 -18.983  1.00  0.00      A    C
ATOM    139  HG1 GLU A   9      -3.735  -8.734 -17.993  1.00  0.00      A    H
ATOM    140  HG2 GLU A   9      -3.066  -8.522 -19.692  1.00  0.00      A    H
ATOM    141  CD  GLU A   9      -4.899  -9.571 -19.562  1.00  0.00      A    C
ATOM    142  OE1 GLU A   9      -5.049 -10.704 -20.093  1.00  0.00      A    O
ATOM    143  OE2 GLU A   9      -5.886  -8.794 -19.395  1.00  0.00      A    O
ATOM    144  C   GLU A   9      -2.457 -12.667 -17.713  1.00  0.00      A    C
ATOM    145  O   GLU A   9      -2.915 -13.630 -18.373  1.00  0.00      A    O
ATOM    146  N   GLU A  10      -1.302 -12.771 -17.012  1.00  0.00      A    N
ATOM    147  HN  GLU A  10      -1.144 -12.027 -16.367  1.00  0.00      A    H
ATOM    148  CA  GLU A  10      -0.740 -14.086 -16.756  1.00  0.00      A    C
ATOM    149  HA  GLU A  10      -0.500 -14.439 -17.748  1.00  0.00      A    H
ATOM    150  CB  GLU A  10       0.541 -14.044 -15.889  1.00  0.00      A    C
ATOM    151  HB1 GLU A  10       0.232 -13.581 -14.928  1.00  0.00      A    H
ATOM    152  HB2 GLU A  10       0.881 -15.094 -15.757  1.00  0.00      A    H
ATOM    153  CG  GLU A  10       1.825 -13.295 -16.376  1.00  0.00      A    C
ATOM    154  HG1 GLU A  10       1.741 -12.188 -16.317  1.00  0.00      A    H
ATOM    155  HG2 GLU A  10       2.640 -13.654 -15.711  1.00  0.00      A    H
ATOM    156  CD  GLU A  10       2.316 -13.597 -17.793  1.00  0.00      A    C
ATOM    157  OE1 GLU A  10       2.734 -14.797 -17.992  1.00  0.00      A    O
ATOM    158  OE2 GLU A  10       2.188 -12.742 -18.674  1.00  0.00      A    O
ATOM    159  C   GLU A  10      -1.658 -15.091 -16.097  1.00  0.00      A    C
ATOM    160  O   GLU A  10      -1.717 -16.249 -16.494  1.00  0.00      A    O
ATOM    161  N   GLY A  11      -2.404 -14.653 -15.079  1.00  0.00      A    N
ATOM    162  HN  GLY A  11      -2.273 -13.695 -14.839  1.00  0.00      A    H
ATOM    163  CA  GLY A  11      -3.448 -15.395 -14.396  1.00  0.00      A    C
ATOM    164  HA1 GLY A  11      -4.251 -14.742 -14.089  1.00  0.00      A    H
ATOM    165  HA2 GLY A  11      -3.801 -16.222 -14.994  1.00  0.00      A    H
ATOM    166  C   GLY A  11      -2.869 -16.105 -13.259  1.00  0.00      A    C
ATOM    167  O   GLY A  11      -3.134 -17.289 -13.062  1.00  0.00      A    O
ATOM    168  N   ALA A  12      -2.051 -15.417 -12.416  1.00  0.00      A    N
ATOM    169  HN  ALA A  12      -2.085 -14.485 -12.771  1.00  0.00      A    H
ATOM    170  CA  ALA A  12      -1.625 -15.861 -11.188  1.00  0.00      A    C
ATOM    171  HA  ALA A  12      -1.664 -16.941 -11.182  1.00  0.00      A    H
ATOM    172  CB  ALA A  12      -0.120 -15.464 -11.013  1.00  0.00      A    C
ATOM    173  HB1 ALA A  12       0.329 -16.032 -10.170  1.00  0.00      A    H
ATOM    174  HB2 ALA A  12       0.405 -15.716 -11.959  1.00  0.00      A    H
ATOM    175  HB3 ALA A  12      -0.016 -14.367 -10.877  1.00  0.00      A    H
ATOM    176  C   ALA A  12      -2.454 -15.314 -10.028  1.00  0.00      A    C
ATOM    177  O   ALA A  12      -3.105 -16.039  -9.268  1.00  0.00      A    O
ATOM    178  N   VAL A  13      -2.372 -13.934  -9.729  1.00  0.00      A    N
ATOM    179  HN  VAL A  13      -1.849 -13.306 -10.300  1.00  0.00      A    H
ATOM    180  CA  VAL A  13      -3.075 -13.358  -8.515  1.00  0.00      A    C
ATOM    181  HA  VAL A  13      -2.815 -13.930  -7.637  1.00  0.00      A    H
ATOM    182  CB  VAL A  13      -2.583 -11.939  -8.269  1.00  0.00      A    C
ATOM    183  HB  VAL A  13      -3.167 -11.419  -7.479  1.00  0.00      A    H
ATOM    184  CG1 VAL A  13      -1.102 -11.973  -7.776  1.00  0.00      A    C
ATOM    185 HG11 VAL A  13      -1.025 -12.519  -6.812  1.00  0.00      A    H
ATOM    186 HG12 VAL A  13      -0.394 -12.443  -8.492  1.00  0.00      A    H
ATOM    187 HG13 VAL A  13      -0.747 -10.925  -7.675  1.00  0.00      A    H
ATOM    188  CG2 VAL A  13      -2.765 -11.069  -9.452  1.00  0.00      A    C
ATOM    189 HG21 VAL A  13      -2.752  -9.986  -9.206  1.00  0.00      A    H
ATOM    190 HG22 VAL A  13      -1.970 -11.277 -10.199  1.00  0.00      A    H
ATOM    191 HG23 VAL A  13      -3.797 -11.223  -9.834  1.00  0.00      A    H
ATOM    192  C   VAL A  13      -4.617 -13.338  -8.608  1.00  0.00      A    C
ATOM    193  O   VAL A  13      -5.227 -13.513  -9.645  1.00  0.00      A    O
ATOM    194  N   THR A  14      -5.346 -13.126  -7.487  1.00  0.00      A    N
ATOM    195  HN  THR A  14      -4.921 -13.110  -6.585  1.00  0.00      A    H
ATOM    196  CA  THR A  14      -6.801 -12.709  -7.484  1.00  0.00      A    C
ATOM    197  HA  THR A  14      -7.265 -13.155  -8.352  1.00  0.00      A    H
ATOM    198  CB  THR A  14      -7.628 -13.064  -6.188  1.00  0.00      A    C
ATOM    199  HB  THR A  14      -8.687 -12.806  -6.403  1.00  0.00      A    H
ATOM    200  OG1 THR A  14      -7.152 -12.401  -5.059  1.00  0.00      A    O
ATOM    201  HG1 THR A  14      -6.300 -12.746  -4.783  1.00  0.00      A    H
ATOM    202  CG2 THR A  14      -7.542 -14.601  -6.114  1.00  0.00      A    C
ATOM    203 HG21 THR A  14      -8.447 -14.980  -5.592  1.00  0.00      A    H
ATOM    204 HG22 THR A  14      -7.486 -14.976  -7.158  1.00  0.00      A    H
ATOM    205 HG23 THR A  14      -6.659 -14.865  -5.493  1.00  0.00      A    H
ATOM    206  C   THR A  14      -6.840 -11.149  -7.642  1.00  0.00      A    C
ATOM    207  O   THR A  14      -5.828 -10.419  -7.629  1.00  0.00      A    O
ATOM    208  N   ALA A  15      -8.080 -10.615  -7.781  1.00  0.00      A    N
ATOM    209  HN  ALA A  15      -8.915 -11.159  -7.760  1.00  0.00      A    H
ATOM    210  CA  ALA A  15      -8.461  -9.174  -7.708  1.00  0.00      A    C
ATOM    211  HA  ALA A  15      -7.935  -8.644  -8.488  1.00  0.00      A    H
ATOM    212  CB  ALA A  15      -9.926  -9.143  -7.994  1.00  0.00      A    C
ATOM    213  HB1 ALA A  15     -10.362  -8.136  -7.823  1.00  0.00      A    H
ATOM    214  HB2 ALA A  15     -10.303  -9.551  -8.956  1.00  0.00      A    H
ATOM    215  HB3 ALA A  15     -10.433  -9.803  -7.258  1.00  0.00      A    H
ATOM    216  C   ALA A  15      -8.214  -8.588  -6.366  1.00  0.00      A    C
ATOM    217  O   ALA A  15      -7.920  -9.249  -5.379  1.00  0.00      A    O
ATOM    218  N   VAL A  16      -8.257  -7.260  -6.330  1.00  0.00      A    N
ATOM    219  HN  VAL A  16      -8.512  -6.759  -7.153  1.00  0.00      A    H
ATOM    220  CA  VAL A  16      -8.210  -6.390  -5.194  1.00  0.00      A    C
ATOM    221  HA  VAL A  16      -7.416  -6.733  -4.547  1.00  0.00      A    H
ATOM    222  CB  VAL A  16      -8.108  -4.877  -5.517  1.00  0.00      A    C
ATOM    223  HB  VAL A  16      -8.852  -4.515  -6.259  1.00  0.00      A    H
ATOM    224  CG1 VAL A  16      -8.325  -4.036  -4.240  1.00  0.00      A    C
ATOM    225 HG11 VAL A  16      -9.422  -4.059  -4.069  1.00  0.00      A    H
ATOM    226 HG12 VAL A  16      -7.783  -4.289  -3.304  1.00  0.00      A    H
ATOM    227 HG13 VAL A  16      -8.093  -2.963  -4.414  1.00  0.00      A    H
ATOM    228  CG2 VAL A  16      -6.738  -4.718  -6.164  1.00  0.00      A    C
ATOM    229 HG21 VAL A  16      -6.551  -5.208  -7.143  1.00  0.00      A    H
ATOM    230 HG22 VAL A  16      -6.374  -3.674  -6.273  1.00  0.00      A    H
ATOM    231 HG23 VAL A  16      -5.967  -5.082  -5.452  1.00  0.00      A    H
ATOM    232  C   VAL A  16      -9.579  -6.604  -4.445  1.00  0.00      A    C
ATOM    233  O   VAL A  16     -10.707  -6.481  -4.847  1.00  0.00      A    O
ATOM    234  N   LYS A  17      -9.364  -6.733  -3.136  1.00  0.00      A    N
ATOM    235  HN  LYS A  17      -8.485  -6.649  -2.673  1.00  0.00      A    H
ATOM    236  CA  LYS A  17     -10.477  -6.924  -2.228  1.00  0.00      A    C
ATOM    237  HA  LYS A  17     -11.409  -7.094  -2.746  1.00  0.00      A    H
ATOM    238  CB  LYS A  17     -10.098  -8.133  -1.379  1.00  0.00      A    C
ATOM    239  HB1 LYS A  17      -9.395  -7.815  -0.578  1.00  0.00      A    H
ATOM    240  HB2 LYS A  17     -10.963  -8.592  -0.855  1.00  0.00      A    H
ATOM    241  CG  LYS A  17      -9.488  -9.271  -2.216  1.00  0.00      A    C
ATOM    242  HG1 LYS A  17     -10.207  -9.679  -2.958  1.00  0.00      A    H
ATOM    243  HG2 LYS A  17      -8.480  -9.075  -2.640  1.00  0.00      A    H
ATOM    244  CD  LYS A  17      -9.190 -10.539  -1.349  1.00  0.00      A    C
ATOM    245  HD1 LYS A  17      -8.926 -10.297  -0.297  1.00  0.00      A    H
ATOM    246  HD2 LYS A  17     -10.190 -11.018  -1.282  1.00  0.00      A    H
ATOM    247  CE  LYS A  17      -8.114 -11.408  -2.071  1.00  0.00      A    C
ATOM    248  HE1 LYS A  17      -8.594 -11.930  -2.926  1.00  0.00      A    H
ATOM    249  HE2 LYS A  17      -7.308 -10.749  -2.460  1.00  0.00      A    H
ATOM    250  NZ  LYS A  17      -7.489 -12.365  -1.251  1.00  0.00      A    N
ATOM    251  HZ1 LYS A  17      -6.600 -12.730  -1.647  1.00  0.00      A    H
ATOM    252  HZ2 LYS A  17      -7.256 -12.054  -0.286  1.00  0.00      A    H
ATOM    253  HZ3 LYS A  17      -8.118 -13.182  -1.112  1.00  0.00      A    H
ATOM    254  C   LYS A  17     -10.632  -5.742  -1.350  1.00  0.00      A    C
ATOM    255  O   LYS A  17      -9.850  -4.771  -1.377  1.00  0.00      A    O
ATOM    256  N   ASP A  18     -11.590  -5.807  -0.435  1.00  0.00      A    N
ATOM    257  HN  ASP A  18     -12.171  -6.617  -0.420  1.00  0.00      A    H
ATOM    258  CA  ASP A  18     -11.913  -4.754   0.508  1.00  0.00      A    C
ATOM    259  HA  ASP A  18     -11.439  -3.821   0.240  1.00  0.00      A    H
ATOM    260  CB  ASP A  18     -13.412  -4.742   0.425  1.00  0.00      A    C
ATOM    261  HB1 ASP A  18     -13.714  -4.639  -0.639  1.00  0.00      A    H
ATOM    262  HB2 ASP A  18     -13.850  -5.708   0.758  1.00  0.00      A    H
ATOM    263  CG  ASP A  18     -14.075  -3.594   1.196  1.00  0.00      A    C
ATOM    264  OD1 ASP A  18     -13.885  -3.425   2.420  1.00  0.00      A    O
ATOM    265  OD2 ASP A  18     -14.709  -2.752   0.508  1.00  0.00      A    O
ATOM    266  C   ASP A  18     -11.443  -5.071   2.001  1.00  0.00      A    C
ATOM    267  O   ASP A  18     -11.835  -6.110   2.494  1.00  0.00      A    O
ATOM    268  N   GLN A  19     -10.767  -4.142   2.760  1.00  0.00      A    N
ATOM    269  HN  GLN A  19     -10.347  -3.370   2.291  1.00  0.00      A    H
ATOM    270  CA  GLN A  19     -10.331  -4.505   4.071  1.00  0.00      A    C
ATOM    271  HA  GLN A  19      -9.978  -5.524   4.017  1.00  0.00      A    H
ATOM    272  CB  GLN A  19      -9.083  -3.616   4.481  1.00  0.00      A    C
ATOM    273  HB1 GLN A  19      -8.670  -4.054   5.415  1.00  0.00      A    H
ATOM    274  HB2 GLN A  19      -8.315  -3.930   3.743  1.00  0.00      A    H
ATOM    275  CG  GLN A  19      -9.238  -2.088   4.434  1.00  0.00      A    C
ATOM    276  HG1 GLN A  19      -9.785  -1.654   3.570  1.00  0.00      A    H
ATOM    277  HG2 GLN A  19      -9.851  -1.829   5.323  1.00  0.00      A    H
ATOM    278  CD  GLN A  19      -7.937  -1.410   4.594  1.00  0.00      A    C
ATOM    279  OE1 GLN A  19      -6.890  -1.956   4.276  1.00  0.00      A    O
ATOM    280  NE2 GLN A  19      -7.959  -0.148   5.107  1.00  0.00      A    N
ATOM    281 HE21 GLN A  19      -7.097   0.269   5.397  1.00  0.00      A    H
ATOM    282 HE22 GLN A  19      -8.856   0.233   5.329  1.00  0.00      A    H
ATOM    283  C   GLN A  19     -11.535  -4.447   5.030  1.00  0.00      A    C
ATOM    284  O   GLN A  19     -11.800  -5.257   5.987  1.00  0.00      A    O
ATOM    285  N   GLY A  20     -12.365  -3.415   4.841  1.00  0.00      A    N
ATOM    286  HN  GLY A  20     -12.203  -3.062   3.923  1.00  0.00      A    H
ATOM    287  CA  GLY A  20     -13.580  -3.144   5.644  1.00  0.00      A    C
ATOM    288  HA1 GLY A  20     -14.261  -2.510   5.095  1.00  0.00      A    H
ATOM    289  HA2 GLY A  20     -14.069  -4.097   5.781  1.00  0.00      A    H
ATOM    290  C   GLY A  20     -13.290  -2.509   6.888  1.00  0.00      A    C
ATOM    291  O   GLY A  20     -12.752  -1.393   6.899  1.00  0.00      A    O
ATOM    292  N   SER A  21     -13.715  -3.169   7.980  1.00  0.00      A    N
ATOM    293  HN  SER A  21     -14.150  -4.057   7.856  1.00  0.00      A    H
ATOM    294  CA  SER A  21     -13.674  -2.580   9.328  1.00  0.00      A    C
ATOM    295  HA  SER A  21     -13.957  -1.548   9.181  1.00  0.00      A    H
ATOM    296  CB  SER A  21     -14.634  -3.306  10.219  1.00  0.00      A    C
ATOM    297  HB1 SER A  21     -14.382  -4.370  10.412  1.00  0.00      A    H
ATOM    298  HB2 SER A  21     -14.690  -2.829  11.221  1.00  0.00      A    H
ATOM    299  OG  SER A  21     -15.917  -3.201   9.722  1.00  0.00      A    O
ATOM    300  HG1 SER A  21     -16.042  -3.767   8.957  1.00  0.00      A    H
ATOM    301  C   SER A  21     -12.300  -2.808   9.927  1.00  0.00      A    C
ATOM    302  O   SER A  21     -11.999  -2.059  10.834  1.00  0.00      A    O
ATOM    303  N   CYS A  22     -11.472  -3.757   9.416  1.00  0.00      A    N
ATOM    304  HN  CYS A  22     -11.780  -4.251   8.607  1.00  0.00      A    H
ATOM    305  CA  CYS A  22     -10.133  -4.021   9.884  1.00  0.00      A    C
ATOM    306  HA  CYS A  22      -9.907  -3.523  10.815  1.00  0.00      A    H
ATOM    307  CB  CYS A  22     -10.051  -5.601  10.118  1.00  0.00      A    C
ATOM    308  HB1 CYS A  22     -10.849  -5.959  10.803  1.00  0.00      A    H
ATOM    309  HB2 CYS A  22     -10.036  -6.079   9.115  1.00  0.00      A    H
ATOM    310  SG  CYS A  22      -8.476  -6.208  10.899  1.00  0.00      A    S
ATOM    311  C   CYS A  22      -9.077  -3.653   8.840  1.00  0.00      A    C
ATOM    312  O   CYS A  22      -8.766  -4.302   7.836  1.00  0.00      A    O
ATOM    313  N   GLY A  23      -8.400  -2.528   9.169  1.00  0.00      A    N
ATOM    314  HN  GLY A  23      -8.604  -2.015  10.000  1.00  0.00      A    H
ATOM    315  CA  GLY A  23      -7.148  -2.043   8.384  1.00  0.00      A    C
ATOM    316  HA1 GLY A  23      -7.322  -2.014   7.318  1.00  0.00      A    H
ATOM    317  HA2 GLY A  23      -6.783  -1.092   8.742  1.00  0.00      A    H
ATOM    318  C   GLY A  23      -5.965  -2.990   8.701  1.00  0.00      A    C
ATOM    319  O   GLY A  23      -4.921  -2.465   9.049  1.00  0.00      A    O
ATOM    320  N   ALA A  24      -6.044  -4.330   8.464  1.00  0.00      A    N
ATOM    321  HN  ALA A  24      -6.891  -4.843   8.348  1.00  0.00      A    H
ATOM    322  CA  ALA A  24      -4.858  -5.188   8.512  1.00  0.00      A    C
ATOM    323  HA  ALA A  24      -4.169  -4.767   9.228  1.00  0.00      A    H
ATOM    324  CB  ALA A  24      -5.389  -6.536   9.084  1.00  0.00      A    C
ATOM    325  HB1 ALA A  24      -5.720  -6.314  10.121  1.00  0.00      A    H
ATOM    326  HB2 ALA A  24      -6.192  -7.005   8.476  1.00  0.00      A    H
ATOM    327  HB3 ALA A  24      -4.598  -7.307   9.208  1.00  0.00      A    H
ATOM    328  C   ALA A  24      -4.178  -5.218   7.176  1.00  0.00      A    C
ATOM    329  O   ALA A  24      -4.140  -6.294   6.588  1.00  0.00      A    O
ATOM    330  N   CYS A  25      -3.650  -4.040   6.727  1.00  0.00      A    N
ATOM    331  HN  CYS A  25      -3.619  -3.167   7.208  1.00  0.00      A    H
ATOM    332  CA  CYS A  25      -2.926  -3.947   5.531  1.00  0.00      A    C
ATOM    333  HA  CYS A  25      -3.611  -3.945   4.696  1.00  0.00      A    H
ATOM    334  CB  CYS A  25      -2.186  -2.587   5.593  1.00  0.00      A    C
ATOM    335  HB1 CYS A  25      -1.834  -2.254   4.593  1.00  0.00      A    H
ATOM    336  HB2 CYS A  25      -3.016  -1.869   5.765  1.00  0.00      A    H
ATOM    337  SG  CYS A  25      -0.919  -2.405   6.842  1.00  0.00      A    S
ATOM    338  C   CYS A  25      -1.971  -5.055   5.066  1.00  0.00      A    C
ATOM    339  O   CYS A  25      -2.133  -5.628   3.976  1.00  0.00      A    O
ATOM    340  N   TRP A  26      -1.017  -5.290   5.964  1.00  0.00      A    N
ATOM    341  HN  TRP A  26      -0.970  -4.595   6.679  1.00  0.00      A    H
ATOM    342  CA  TRP A  26      -0.054  -6.295   6.040  1.00  0.00      A    C
ATOM    343  HA  TRP A  26       0.744  -6.062   5.350  1.00  0.00      A    H
ATOM    344  CB  TRP A  26       0.586  -6.260   7.433  1.00  0.00      A    C
ATOM    345  HB1 TRP A  26       1.233  -7.159   7.514  1.00  0.00      A    H
ATOM    346  HB2 TRP A  26       1.305  -5.445   7.662  1.00  0.00      A    H
ATOM    347  CG  TRP A  26      -0.387  -6.367   8.585  1.00  0.00      A    C
ATOM    348  CD1 TRP A  26      -1.118  -5.356   9.273  1.00  0.00      A    C
ATOM    349  HD1 TRP A  26      -1.270  -4.448   8.708  1.00  0.00      A    H
ATOM    350  NE1 TRP A  26      -1.889  -5.920  10.216  1.00  0.00      A    N
ATOM    351  HE1 TRP A  26      -2.677  -5.482  10.590  1.00  0.00      A    H
ATOM    352  CE2 TRP A  26      -1.740  -7.248  10.225  1.00  0.00      A    C
ATOM    353  CD2 TRP A  26      -0.777  -7.594   9.254  1.00  0.00      A    C
ATOM    354  CE3 TRP A  26      -0.300  -8.918   9.140  1.00  0.00      A    C
ATOM    355  HE3 TRP A  26       0.465  -9.067   8.392  1.00  0.00      A    H
ATOM    356  CZ3 TRP A  26      -0.811  -9.872  10.000  1.00  0.00      A    C
ATOM    357  HZ3 TRP A  26      -0.400 -10.869   9.953  1.00  0.00      A    H
ATOM    358  CZ2 TRP A  26      -2.180  -8.249  11.138  1.00  0.00      A    C
ATOM    359  HZ2 TRP A  26      -2.891  -7.992  11.909  1.00  0.00      A    H
ATOM    360  CH2 TRP A  26      -1.724  -9.597  10.996  1.00  0.00      A    C
ATOM    361  HH2 TRP A  26      -2.109 -10.415  11.587  1.00  0.00      A    H
ATOM    362  C   TRP A  26      -0.535  -7.673   5.696  1.00  0.00      A    C
ATOM    363  O   TRP A  26       0.247  -8.538   5.400  1.00  0.00      A    O
ATOM    364  N   SER A  27      -1.784  -8.020   5.967  1.00  0.00      A    N
ATOM    365  HN  SER A  27      -2.322  -7.282   6.366  1.00  0.00      A    H
ATOM    366  CA  SER A  27      -2.313  -9.384   5.745  1.00  0.00      A    C
ATOM    367  HA  SER A  27      -1.528 -10.042   6.087  1.00  0.00      A    H
ATOM    368  CB  SER A  27      -3.611  -9.714   6.622  1.00  0.00      A    C
ATOM    369  HB1 SER A  27      -3.847 -10.798   6.689  1.00  0.00      A    H
ATOM    370  HB2 SER A  27      -3.232  -9.558   7.654  1.00  0.00      A    H
ATOM    371  OG  SER A  27      -4.794  -8.920   6.344  1.00  0.00      A    O
ATOM    372  HG1 SER A  27      -4.643  -8.014   6.621  1.00  0.00      A    H
ATOM    373  C   SER A  27      -2.588  -9.726   4.280  1.00  0.00      A    C
ATOM    374  O   SER A  27      -1.991 -10.618   3.746  1.00  0.00      A    O
ATOM    375  N   PHE A  28      -3.287  -8.811   3.567  1.00  0.00      A    N
ATOM    376  HN  PHE A  28      -3.584  -7.953   3.978  1.00  0.00      A    H
ATOM    377  CA  PHE A  28      -3.479  -8.686   2.182  1.00  0.00      A    C
ATOM    378  HA  PHE A  28      -4.073  -9.534   1.877  1.00  0.00      A    H
ATOM    379  CB  PHE A  28      -4.200  -7.325   1.825  1.00  0.00      A    C
ATOM    380  HB1 PHE A  28      -3.626  -6.414   2.096  1.00  0.00      A    H
ATOM    381  HB2 PHE A  28      -4.433  -7.376   0.740  1.00  0.00      A    H
ATOM    382  CG  PHE A  28      -5.576  -7.336   2.492  1.00  0.00      A    C
ATOM    383  CD1 PHE A  28      -5.722  -6.729   3.737  1.00  0.00      A    C
ATOM    384  HD1 PHE A  28      -4.891  -6.246   4.229  1.00  0.00      A    H
ATOM    385  CE1 PHE A  28      -6.928  -6.738   4.393  1.00  0.00      A    C
ATOM    386  HE1 PHE A  28      -7.092  -6.268   5.351  1.00  0.00      A    H
ATOM    387  CZ  PHE A  28      -8.032  -7.404   3.792  1.00  0.00      A    C
ATOM    388  HZ  PHE A  28      -8.953  -7.361   4.354  1.00  0.00      A    H
ATOM    389  CD2 PHE A  28      -6.669  -7.960   1.884  1.00  0.00      A    C
ATOM    390  HD2 PHE A  28      -6.569  -8.332   0.875  1.00  0.00      A    H
ATOM    391  CE2 PHE A  28      -7.892  -7.918   2.466  1.00  0.00      A    C
ATOM    392  HE2 PHE A  28      -8.759  -8.322   1.965  1.00  0.00      A    H
ATOM    393  C   PHE A  28      -2.248  -8.577   1.352  1.00  0.00      A    C
ATOM    394  O   PHE A  28      -2.143  -9.342   0.332  1.00  0.00      A    O
ATOM    395  N   SER A  29      -1.337  -7.618   1.684  1.00  0.00      A    N
ATOM    396  HN  SER A  29      -1.507  -6.935   2.391  1.00  0.00      A    H
ATOM    397  CA  SER A  29       0.022  -7.557   1.125  1.00  0.00      A    C
ATOM    398  HA  SER A  29      -0.157  -7.274   0.099  1.00  0.00      A    H
ATOM    399  CB  SER A  29       0.729  -6.490   1.953  1.00  0.00      A    C
ATOM    400  HB1 SER A  29       0.081  -5.588   1.956  1.00  0.00      A    H
ATOM    401  HB2 SER A  29       0.846  -6.842   3.000  1.00  0.00      A    H
ATOM    402  OG  SER A  29       1.995  -6.186   1.435  1.00  0.00      A    O
ATOM    403  HG1 SER A  29       2.038  -5.695   0.611  1.00  0.00      A    H
ATOM    404  C   SER A  29       0.838  -8.903   1.170  1.00  0.00      A    C
ATOM    405  O   SER A  29       1.143  -9.425   0.119  1.00  0.00      A    O
ATOM    406  N   ALA A  30       1.076  -9.529   2.306  1.00  0.00      A    N
ATOM    407  HN  ALA A  30       0.902  -9.124   3.201  1.00  0.00      A    H
ATOM    408  CA  ALA A  30       1.554 -10.933   2.256  1.00  0.00      A    C
ATOM    409  HA  ALA A  30       2.521 -10.985   1.778  1.00  0.00      A    H
ATOM    410  CB  ALA A  30       1.646 -11.293   3.768  1.00  0.00      A    C
ATOM    411  HB1 ALA A  30       1.992 -12.332   3.959  1.00  0.00      A    H
ATOM    412  HB2 ALA A  30       2.395 -10.715   4.351  1.00  0.00      A    H
ATOM    413  HB3 ALA A  30       0.654 -11.245   4.266  1.00  0.00      A    H
ATOM    414  C   ALA A  30       0.687 -11.987   1.609  1.00  0.00      A    C
ATOM    415  O   ALA A  30       1.197 -12.878   0.947  1.00  0.00      A    O
ATOM    416  N   THR A  31      -0.660 -11.904   1.707  1.00  0.00      A    N
ATOM    417  HN  THR A  31      -1.062 -11.173   2.253  1.00  0.00      A    H
ATOM    418  CA  THR A  31      -1.492 -12.931   1.126  1.00  0.00      A    C
ATOM    419  HA  THR A  31      -1.008 -13.846   1.434  1.00  0.00      A    H
ATOM    420  CB  THR A  31      -2.912 -13.026   1.797  1.00  0.00      A    C
ATOM    421  HB  THR A  31      -3.558 -12.167   1.514  1.00  0.00      A    H
ATOM    422  OG1 THR A  31      -2.759 -13.056   3.237  1.00  0.00      A    O
ATOM    423  HG1 THR A  31      -2.337 -12.221   3.453  1.00  0.00      A    H
ATOM    424  CG2 THR A  31      -3.702 -14.343   1.516  1.00  0.00      A    C
ATOM    425 HG21 THR A  31      -3.102 -15.260   1.697  1.00  0.00      A    H
ATOM    426 HG22 THR A  31      -4.595 -14.389   2.175  1.00  0.00      A    H
ATOM    427 HG23 THR A  31      -4.091 -14.304   0.476  1.00  0.00      A    H
ATOM    428  C   THR A  31      -1.646 -12.988  -0.419  1.00  0.00      A    C
ATOM    429  O   THR A  31      -1.703 -14.025  -1.060  1.00  0.00      A    O
ATOM    430  N   GLY A  32      -1.640 -11.776  -1.053  1.00  0.00      A    N
ATOM    431  HN  GLY A  32      -1.606 -10.982  -0.451  1.00  0.00      A    H
ATOM    432  CA  GLY A  32      -1.469 -11.625  -2.490  1.00  0.00      A    C
ATOM    433  HA1 GLY A  32      -2.305 -12.129  -2.951  1.00  0.00      A    H
ATOM    434  HA2 GLY A  32      -1.314 -10.561  -2.590  1.00  0.00      A    H
ATOM    435  C   GLY A  32      -0.297 -12.189  -3.129  1.00  0.00      A    C
ATOM    436  O   GLY A  32      -0.407 -12.404  -4.361  1.00  0.00      A    O
ATOM    437  N   ALA A  33       0.774 -12.440  -2.444  1.00  0.00      A    N
ATOM    438  HN  ALA A  33       0.942 -12.154  -1.504  1.00  0.00      A    H
ATOM    439  CA  ALA A  33       1.961 -13.022  -3.102  1.00  0.00      A    C
ATOM    440  HA  ALA A  33       1.950 -12.700  -4.133  1.00  0.00      A    H
ATOM    441  CB  ALA A  33       3.152 -12.523  -2.356  1.00  0.00      A    C
ATOM    442  HB1 ALA A  33       4.090 -12.791  -2.889  1.00  0.00      A    H
ATOM    443  HB2 ALA A  33       3.122 -11.416  -2.268  1.00  0.00      A    H
ATOM    444  HB3 ALA A  33       3.234 -12.889  -1.310  1.00  0.00      A    H
ATOM    445  C   ALA A  33       1.870 -14.520  -2.989  1.00  0.00      A    C
ATOM    446  O   ALA A  33       2.089 -15.272  -3.940  1.00  0.00      A    O
ATOM    447  N   VAL A  34       1.234 -15.129  -1.859  1.00  0.00      A    N
ATOM    448  HN  VAL A  34       0.984 -14.588  -1.060  1.00  0.00      A    H
ATOM    449  CA  VAL A  34       0.899 -16.522  -1.616  1.00  0.00      A    C
ATOM    450  HA  VAL A  34       1.787 -17.066  -1.904  1.00  0.00      A    H
ATOM    451  CB  VAL A  34       0.626 -16.822  -0.167  1.00  0.00      A    C
ATOM    452  HB  VAL A  34      -0.231 -16.217   0.197  1.00  0.00      A    H
ATOM    453  CG1 VAL A  34       0.340 -18.320   0.054  1.00  0.00      A    C
ATOM    454 HG11 VAL A  34      -0.567 -18.630  -0.508  1.00  0.00      A    H
ATOM    455 HG12 VAL A  34       1.170 -19.001  -0.233  1.00  0.00      A    H
ATOM    456 HG13 VAL A  34       0.086 -18.469   1.125  1.00  0.00      A    H
ATOM    457  CG2 VAL A  34       1.929 -16.429   0.626  1.00  0.00      A    C
ATOM    458 HG21 VAL A  34       2.040 -15.335   0.782  1.00  0.00      A    H
ATOM    459 HG22 VAL A  34       1.874 -16.852   1.651  1.00  0.00      A    H
ATOM    460 HG23 VAL A  34       2.818 -16.759   0.046  1.00  0.00      A    H
ATOM    461  C   VAL A  34      -0.133 -16.958  -2.643  1.00  0.00      A    C
ATOM    462  O   VAL A  34      -0.052 -18.092  -3.113  1.00  0.00      A    O
ATOM    463  N   GLU A  35      -1.129 -16.068  -3.064  1.00  0.00      A    N
ATOM    464  HN  GLU A  35      -1.200 -15.206  -2.567  1.00  0.00      A    H
ATOM    465  CA  GLU A  35      -2.047 -16.309  -4.138  1.00  0.00      A    C
ATOM    466  HA  GLU A  35      -2.741 -17.094  -3.875  1.00  0.00      A    H
ATOM    467  CB  GLU A  35      -2.788 -15.021  -4.430  1.00  0.00      A    C
ATOM    468  HB1 GLU A  35      -2.007 -14.231  -4.447  1.00  0.00      A    H
ATOM    469  HB2 GLU A  35      -3.322 -15.135  -5.398  1.00  0.00      A    H
ATOM    470  CG  GLU A  35      -3.904 -14.697  -3.387  1.00  0.00      A    C
ATOM    471  HG1 GLU A  35      -4.735 -15.433  -3.403  1.00  0.00      A    H
ATOM    472  HG2 GLU A  35      -3.483 -14.633  -2.361  1.00  0.00      A    H
ATOM    473  CD  GLU A  35      -4.687 -13.435  -3.614  1.00  0.00      A    C
ATOM    474  OE1 GLU A  35      -4.634 -12.823  -4.717  1.00  0.00      A    O
ATOM    475  OE2 GLU A  35      -5.352 -12.918  -2.684  1.00  0.00      A    O
ATOM    476  C   GLU A  35      -1.328 -16.563  -5.462  1.00  0.00      A    C
ATOM    477  O   GLU A  35      -1.749 -17.473  -6.200  1.00  0.00      A    O
ATOM    478  N   GLY A  36      -0.246 -15.752  -5.728  1.00  0.00      A    N
ATOM    479  HN  GLY A  36      -0.115 -15.029  -5.055  1.00  0.00      A    H
ATOM    480  CA  GLY A  36       0.447 -15.912  -7.004  1.00  0.00      A    C
ATOM    481  HA1 GLY A  36      -0.303 -15.954  -7.779  1.00  0.00      A    H
ATOM    482  HA2 GLY A  36       1.232 -15.173  -7.072  1.00  0.00      A    H
ATOM    483  C   GLY A  36       1.096 -17.236  -7.226  1.00  0.00      A    C
ATOM    484  O   GLY A  36       0.975 -17.940  -8.200  1.00  0.00      A    O
ATOM    485  N   ILE A  37       1.938 -17.589  -6.206  1.00  0.00      A    N
ATOM    486  HN  ILE A  37       1.966 -16.875  -5.511  1.00  0.00      A    H
ATOM    487  CA  ILE A  37       2.728 -18.858  -6.123  1.00  0.00      A    C
ATOM    488  HA  ILE A  37       3.187 -19.118  -7.065  1.00  0.00      A    H
ATOM    489  CB  ILE A  37       3.796 -18.891  -5.009  1.00  0.00      A    C
ATOM    490  HB  ILE A  37       4.459 -19.781  -4.994  1.00  0.00      A    H
ATOM    491  CG2 ILE A  37       4.701 -17.667  -5.222  1.00  0.00      A    C
ATOM    492 HG21 ILE A  37       5.178 -17.830  -6.212  1.00  0.00      A    H
ATOM    493 HG22 ILE A  37       4.183 -16.739  -5.545  1.00  0.00      A    H
ATOM    494 HG23 ILE A  37       5.360 -17.383  -4.374  1.00  0.00      A    H
ATOM    495  CG1 ILE A  37       3.151 -18.864  -3.621  1.00  0.00      A    C
ATOM    496 HG11 ILE A  37       2.752 -17.860  -3.364  1.00  0.00      A    H
ATOM    497 HG12 ILE A  37       2.280 -19.554  -3.605  1.00  0.00      A    H
ATOM    498  CD  ILE A  37       4.031 -19.242  -2.482  1.00  0.00      A    C
ATOM    499  HD1 ILE A  37       5.093 -19.200  -2.808  1.00  0.00      A    H
ATOM    500  HD2 ILE A  37       3.838 -18.454  -1.723  1.00  0.00      A    H
ATOM    501  HD3 ILE A  37       3.871 -20.260  -2.066  1.00  0.00      A    H
ATOM    502  C   ILE A  37       1.779 -20.059  -6.031  1.00  0.00      A    C
ATOM    503  O   ILE A  37       2.098 -21.058  -6.618  1.00  0.00      A    O
ATOM    504  N   ASN A  38       0.657 -20.047  -5.310  1.00  0.00      A    N
ATOM    505  HN  ASN A  38       0.471 -19.229  -4.772  1.00  0.00      A    H
ATOM    506  CA  ASN A  38      -0.273 -21.117  -5.169  1.00  0.00      A    C
ATOM    507  HA  ASN A  38       0.217 -22.050  -4.933  1.00  0.00      A    H
ATOM    508  CB  ASN A  38      -1.277 -20.704  -4.015  1.00  0.00      A    C
ATOM    509  HB1 ASN A  38      -0.665 -20.378  -3.146  1.00  0.00      A    H
ATOM    510  HB2 ASN A  38      -1.943 -19.890  -4.371  1.00  0.00      A    H
ATOM    511  CG  ASN A  38      -2.083 -21.947  -3.475  1.00  0.00      A    C
ATOM    512  OD1 ASN A  38      -2.516 -22.830  -4.187  1.00  0.00      A    O
ATOM    513  ND2 ASN A  38      -2.382 -21.826  -2.098  1.00  0.00      A    N
ATOM    514 HD21 ASN A  38      -2.821 -22.570  -1.594  1.00  0.00      A    H
ATOM    515 HD22 ASN A  38      -1.916 -21.162  -1.514  1.00  0.00      A    H
ATOM    516  C   ASN A  38      -0.935 -21.480  -6.502  1.00  0.00      A    C
ATOM    517  O   ASN A  38      -0.930 -22.621  -6.913  1.00  0.00      A    O
ATOM    518  N   LYS A  39      -1.335 -20.487  -7.305  1.00  0.00      A    N
ATOM    519  HN  LYS A  39      -1.333 -19.565  -6.926  1.00  0.00      A    H
ATOM    520  CA  LYS A  39      -1.828 -20.676  -8.650  1.00  0.00      A    C
ATOM    521  HA  LYS A  39      -2.607 -21.424  -8.682  1.00  0.00      A    H
ATOM    522  CB  LYS A  39      -2.412 -19.305  -9.074  1.00  0.00      A    C
ATOM    523  HB1 LYS A  39      -3.116 -18.843  -8.349  1.00  0.00      A    H
ATOM    524  HB2 LYS A  39      -1.584 -18.584  -9.243  1.00  0.00      A    H
ATOM    525  CG  LYS A  39      -3.177 -19.198 -10.459  1.00  0.00      A    C
ATOM    526  HG1 LYS A  39      -3.255 -18.106 -10.645  1.00  0.00      A    H
ATOM    527  HG2 LYS A  39      -2.424 -19.525 -11.208  1.00  0.00      A    H
ATOM    528  CD  LYS A  39      -4.490 -19.895 -10.732  1.00  0.00      A    C
ATOM    529  HD1 LYS A  39      -4.392 -20.964 -10.446  1.00  0.00      A    H
ATOM    530  HD2 LYS A  39      -5.251 -19.453 -10.054  1.00  0.00      A    H
ATOM    531  CE  LYS A  39      -4.927 -19.943 -12.146  1.00  0.00      A    C
ATOM    532  HE1 LYS A  39      -4.071 -19.990 -12.852  1.00  0.00      A    H
ATOM    533  HE2 LYS A  39      -5.539 -20.814 -12.466  1.00  0.00      A    H
ATOM    534  NZ  LYS A  39      -5.699 -18.690 -12.504  1.00  0.00      A    N
ATOM    535  HZ1 LYS A  39      -6.716 -18.833 -12.342  1.00  0.00      A    H
ATOM    536  HZ2 LYS A  39      -5.410 -17.867 -11.937  1.00  0.00      A    H
ATOM    537  HZ3 LYS A  39      -5.569 -18.478 -13.514  1.00  0.00      A    H
ATOM    538  C   LYS A  39      -0.787 -21.182  -9.616  1.00  0.00      A    C
ATOM    539  O   LYS A  39      -1.072 -22.054 -10.388  1.00  0.00      A    O
ATOM    540  N   ILE A  40       0.470 -20.671  -9.736  1.00  0.00      A    N
ATOM    541  HN  ILE A  40       0.762 -19.902  -9.172  1.00  0.00      A    H
ATOM    542  CA  ILE A  40       1.503 -21.352 -10.497  1.00  0.00      A    C
ATOM    543  HA  ILE A  40       1.287 -21.483 -11.547  1.00  0.00      A    H
ATOM    544  CB  ILE A  40       2.773 -20.481 -10.345  1.00  0.00      A    C
ATOM    545  HB  ILE A  40       3.093 -20.472  -9.281  1.00  0.00      A    H
ATOM    546  CG2 ILE A  40       3.967 -21.144 -11.182  1.00  0.00      A    C
ATOM    547 HG21 ILE A  40       3.558 -21.399 -12.183  1.00  0.00      A    H
ATOM    548 HG22 ILE A  40       4.759 -20.368 -11.266  1.00  0.00      A    H
ATOM    549 HG23 ILE A  40       4.434 -22.034 -10.709  1.00  0.00      A    H
ATOM    550  CG1 ILE A  40       2.459 -19.127 -10.979  1.00  0.00      A    C
ATOM    551 HG11 ILE A  40       2.413 -19.198 -12.087  1.00  0.00      A    H
ATOM    552 HG12 ILE A  40       1.474 -18.766 -10.616  1.00  0.00      A    H
ATOM    553  CD  ILE A  40       3.418 -18.039 -10.586  1.00  0.00      A    C
ATOM    554  HD1 ILE A  40       2.926 -17.079 -10.852  1.00  0.00      A    H
ATOM    555  HD2 ILE A  40       3.582 -18.062  -9.487  1.00  0.00      A    H
ATOM    556  HD3 ILE A  40       4.467 -17.998 -10.949  1.00  0.00      A    H
ATOM    557  C   ILE A  40       1.817 -22.798 -10.160  1.00  0.00      A    C
ATOM    558  O   ILE A  40       1.872 -23.643 -11.048  1.00  0.00      A    O
ATOM    559  N   SER A  41       2.042 -23.100  -8.846  1.00  0.00      A    N
ATOM    560  HN  SER A  41       1.831 -22.402  -8.166  1.00  0.00      A    H
ATOM    561  CA  SER A  41       2.540 -24.381  -8.340  1.00  0.00      A    C
ATOM    562  HA  SER A  41       3.315 -24.687  -9.027  1.00  0.00      A    H
ATOM    563  CB  SER A  41       3.330 -24.293  -6.989  1.00  0.00      A    C
ATOM    564  HB1 SER A  41       3.723 -25.244  -6.572  1.00  0.00      A    H
ATOM    565  HB2 SER A  41       4.104 -23.542  -7.255  1.00  0.00      A    H
ATOM    566  OG  SER A  41       2.514 -23.769  -5.979  1.00  0.00      A    O
ATOM    567  HG1 SER A  41       2.549 -22.814  -6.072  1.00  0.00      A    H
ATOM    568  C   SER A  41       1.575 -25.537  -8.317  1.00  0.00      A    C
ATOM    569  O   SER A  41       1.910 -26.704  -8.704  1.00  0.00      A    O
ATOM    570  N   THR A  42       0.307 -25.285  -8.024  1.00  0.00      A    N
ATOM    571  HN  THR A  42      -0.065 -24.385  -7.813  1.00  0.00      A    H
ATOM    572  CA  THR A  42      -0.668 -26.347  -7.834  1.00  0.00      A    C
ATOM    573  HA  THR A  42      -0.194 -27.285  -7.585  1.00  0.00      A    H
ATOM    574  CB  THR A  42      -1.747 -26.148  -6.762  1.00  0.00      A    C
ATOM    575  HB  THR A  42      -2.508 -26.952  -6.857  1.00  0.00      A    H
ATOM    576  OG1 THR A  42      -2.433 -24.903  -6.813  1.00  0.00      A    O
ATOM    577  HG1 THR A  42      -1.844 -24.196  -6.541  1.00  0.00      A    H
ATOM    578  CG2 THR A  42      -1.135 -26.266  -5.337  1.00  0.00      A    C
ATOM    579 HG21 THR A  42      -1.895 -26.125  -4.539  1.00  0.00      A    H
ATOM    580 HG22 THR A  42      -0.582 -27.225  -5.249  1.00  0.00      A    H
ATOM    581 HG23 THR A  42      -0.320 -25.520  -5.217  1.00  0.00      A    H
ATOM    582  C   THR A  42      -1.434 -26.595  -9.085  1.00  0.00      A    C
ATOM    583  O   THR A  42      -1.385 -27.734  -9.579  1.00  0.00      A    O
ATOM    584  N   GLY A  43      -2.086 -25.601  -9.706  1.00  0.00      A    N
ATOM    585  HN  GLY A  43      -2.009 -24.677  -9.339  1.00  0.00      A    H
ATOM    586  CA  GLY A  43      -3.048 -25.704 -10.806  1.00  0.00      A    C
ATOM    587  HA1 GLY A  43      -2.351 -25.643 -11.629  1.00  0.00      A    H
ATOM    588  HA2 GLY A  43      -3.672 -26.586 -10.779  1.00  0.00      A    H
ATOM    589  C   GLY A  43      -3.974 -24.526 -10.825  1.00  0.00      A    C
ATOM    590  O   GLY A  43      -3.839 -23.530 -11.545  1.00  0.00      A    O
ATOM    591  N   SER A  44      -5.004 -24.488 -10.023  1.00  0.00      A    N
ATOM    592  HN  SER A  44      -5.081 -25.189  -9.319  1.00  0.00      A    H
ATOM    593  CA  SER A  44      -5.966 -23.382  -9.999  1.00  0.00      A    C
ATOM    594  HA  SER A  44      -5.869 -22.716 -10.844  1.00  0.00      A    H
ATOM    595  CB  SER A  44      -7.328 -24.007 -10.144  1.00  0.00      A    C
ATOM    596  HB1 SER A  44      -7.280 -24.817 -10.903  1.00  0.00      A    H
ATOM    597  HB2 SER A  44      -7.718 -24.511  -9.235  1.00  0.00      A    H
ATOM    598  OG  SER A  44      -8.346 -23.068 -10.491  1.00  0.00      A    O
ATOM    599  HG1 SER A  44      -9.191 -23.484 -10.303  1.00  0.00      A    H
ATOM    600  C   SER A  44      -5.911 -22.647  -8.738  1.00  0.00      A    C
ATOM    601  O   SER A  44      -4.949 -22.853  -7.936  1.00  0.00      A    O
ATOM    602  N   LEU A  45      -6.812 -21.631  -8.496  1.00  0.00      A    N
ATOM    603  HN  LEU A  45      -7.401 -21.353  -9.250  1.00  0.00      A    H
ATOM    604  CA  LEU A  45      -6.887 -20.859  -7.244  1.00  0.00      A    C
ATOM    605  HA  LEU A  45      -6.600 -21.558  -6.472  1.00  0.00      A    H
ATOM    606  CB  LEU A  45      -5.872 -19.616  -7.285  1.00  0.00      A    C
ATOM    607  HB1 LEU A  45      -4.916 -20.085  -7.604  1.00  0.00      A    H
ATOM    608  HB2 LEU A  45      -6.291 -18.977  -8.091  1.00  0.00      A    H
ATOM    609  CG  LEU A  45      -5.746 -18.682  -6.026  1.00  0.00      A    C
ATOM    610  HG  LEU A  45      -6.803 -18.416  -5.814  1.00  0.00      A    H
ATOM    611  CD1 LEU A  45      -5.131 -19.346  -4.836  1.00  0.00      A    C
ATOM    612 HD11 LEU A  45      -5.406 -18.582  -4.078  1.00  0.00      A    H
ATOM    613 HD12 LEU A  45      -5.653 -20.268  -4.501  1.00  0.00      A    H
ATOM    614 HD13 LEU A  45      -4.029 -19.396  -4.965  1.00  0.00      A    H
ATOM    615  CD2 LEU A  45      -4.934 -17.428  -6.266  1.00  0.00      A    C
ATOM    616 HD21 LEU A  45      -4.538 -17.069  -5.292  1.00  0.00      A    H
ATOM    617 HD22 LEU A  45      -4.070 -17.738  -6.892  1.00  0.00      A    H
ATOM    618 HD23 LEU A  45      -5.673 -16.773  -6.775  1.00  0.00      A    H
ATOM    619  C   LEU A  45      -8.304 -20.444  -6.913  1.00  0.00      A    C
ATOM    620  O   LEU A  45      -8.911 -19.716  -7.715  1.00  0.00      A    O
ATOM    621  N   VAL A  46      -8.732 -20.789  -5.667  1.00  0.00      A    N
ATOM    622  HN  VAL A  46      -8.185 -21.383  -5.081  1.00  0.00      A    H
ATOM    623  CA  VAL A  46      -9.891 -20.100  -5.043  1.00  0.00      A    C
ATOM    624  HA  VAL A  46     -10.404 -19.575  -5.836  1.00  0.00      A    H
ATOM    625  CB  VAL A  46     -10.676 -20.931  -4.082  1.00  0.00      A    C
ATOM    626  HB  VAL A  46      -9.999 -21.330  -3.296  1.00  0.00      A    H
ATOM    627  CG1 VAL A  46     -11.971 -20.261  -3.404  1.00  0.00      A    C
ATOM    628 HG11 VAL A  46     -12.623 -21.105  -3.093  1.00  0.00      A    H
ATOM    629 HG12 VAL A  46     -11.821 -19.552  -2.561  1.00  0.00      A    H
ATOM    630 HG13 VAL A  46     -12.501 -19.746  -4.233  1.00  0.00      A    H
ATOM    631  CG2 VAL A  46     -11.203 -22.069  -4.881  1.00  0.00      A    C
ATOM    632 HG21 VAL A  46     -12.313 -22.065  -4.838  1.00  0.00      A    H
ATOM    633 HG22 VAL A  46     -11.048 -21.868  -5.962  1.00  0.00      A    H
ATOM    634 HG23 VAL A  46     -10.730 -23.041  -4.623  1.00  0.00      A    H
ATOM    635  C   VAL A  46      -9.298 -19.059  -4.248  1.00  0.00      A    C
ATOM    636  O   VAL A  46      -8.147 -19.160  -3.747  1.00  0.00      A    O
ATOM    637  N   SER A  47      -9.965 -17.971  -4.008  1.00  0.00      A    N
ATOM    638  HN  SER A  47     -10.878 -17.935  -4.405  1.00  0.00      A    H
ATOM    639  CA  SER A  47      -9.402 -16.871  -3.142  1.00  0.00      A    C
ATOM    640  HA  SER A  47      -8.550 -16.498  -3.690  1.00  0.00      A    H
ATOM    641  CB  SER A  47     -10.382 -15.667  -3.115  1.00  0.00      A    C
ATOM    642  HB1 SER A  47     -10.856 -15.616  -4.119  1.00  0.00      A    H
ATOM    643  HB2 SER A  47     -11.197 -15.759  -2.364  1.00  0.00      A    H
ATOM    644  OG  SER A  47      -9.708 -14.481  -2.824  1.00  0.00      A    O
ATOM    645  HG1 SER A  47     -10.462 -13.909  -2.664  1.00  0.00      A    H
ATOM    646  C   SER A  47      -8.931 -17.206  -1.768  1.00  0.00      A    C
ATOM    647  O   SER A  47      -9.693 -17.616  -0.921  1.00  0.00      A    O
ATOM    648  N   LEU A  48      -7.698 -16.958  -1.433  1.00  0.00      A    N
ATOM    649  HN  LEU A  48      -7.117 -16.685  -2.196  1.00  0.00      A    H
ATOM    650  CA  LEU A  48      -7.096 -17.053  -0.105  1.00  0.00      A    C
ATOM    651  HA  LEU A  48      -7.491 -17.970   0.309  1.00  0.00      A    H
ATOM    652  CB  LEU A  48      -5.550 -16.932  -0.073  1.00  0.00      A    C
ATOM    653  HB1 LEU A  48      -5.303 -15.930  -0.484  1.00  0.00      A    H
ATOM    654  HB2 LEU A  48      -5.158 -17.074   0.957  1.00  0.00      A    H
ATOM    655  CG  LEU A  48      -4.803 -17.941  -0.994  1.00  0.00      A    C
ATOM    656  HG  LEU A  48      -5.162 -17.776  -2.032  1.00  0.00      A    H
ATOM    657  CD1 LEU A  48      -3.297 -17.617  -0.724  1.00  0.00      A    C
ATOM    658 HD11 LEU A  48      -3.162 -16.526  -0.886  1.00  0.00      A    H
ATOM    659 HD12 LEU A  48      -2.995 -17.911   0.304  1.00  0.00      A    H
ATOM    660 HD13 LEU A  48      -2.705 -18.164  -1.488  1.00  0.00      A    H
ATOM    661  CD2 LEU A  48      -5.071 -19.405  -0.535  1.00  0.00      A    C
ATOM    662 HD21 LEU A  48      -6.096 -19.710  -0.838  1.00  0.00      A    H
ATOM    663 HD22 LEU A  48      -4.521 -20.139  -1.160  1.00  0.00      A    H
ATOM    664 HD23 LEU A  48      -4.904 -19.564   0.552  1.00  0.00      A    H
ATOM    665  C   LEU A  48      -7.684 -15.977   0.737  1.00  0.00      A    C
ATOM    666  O   LEU A  48      -8.005 -14.904   0.221  1.00  0.00      A    O
ATOM    667  N   SER A  49      -7.935 -16.360   2.008  1.00  0.00      A    N
ATOM    668  HN  SER A  49      -7.770 -17.320   2.222  1.00  0.00      A    H
ATOM    669  CA  SER A  49      -8.475 -15.537   3.081  1.00  0.00      A    C
ATOM    670  HA  SER A  49      -9.106 -14.756   2.685  1.00  0.00      A    H
ATOM    671  CB  SER A  49      -9.403 -16.383   3.907  1.00  0.00      A    C
ATOM    672  HB1 SER A  49     -10.091 -16.948   3.242  1.00  0.00      A    H
ATOM    673  HB2 SER A  49      -8.875 -17.196   4.450  1.00  0.00      A    H
ATOM    674  OG  SER A  49     -10.141 -15.596   4.895  1.00  0.00      A    O
ATOM    675  HG1 SER A  49     -10.767 -16.194   5.311  1.00  0.00      A    H
ATOM    676  C   SER A  49      -7.456 -14.976   4.018  1.00  0.00      A    C
ATOM    677  O   SER A  49      -6.703 -15.662   4.726  1.00  0.00      A    O
ATOM    678  N   GLU A  50      -7.394 -13.664   4.236  1.00  0.00      A    N
ATOM    679  HN  GLU A  50      -7.872 -13.069   3.594  1.00  0.00      A    H
ATOM    680  CA  GLU A  50      -6.536 -12.841   5.093  1.00  0.00      A    C
ATOM    681  HA  GLU A  50      -5.512 -13.162   4.969  1.00  0.00      A    H
ATOM    682  CB  GLU A  50      -6.739 -11.396   4.771  1.00  0.00      A    C
ATOM    683  HB1 GLU A  50      -7.788 -11.101   4.987  1.00  0.00      A    H
ATOM    684  HB2 GLU A  50      -6.076 -10.833   5.463  1.00  0.00      A    H
ATOM    685  CG  GLU A  50      -6.225 -11.058   3.354  1.00  0.00      A    C
ATOM    686  HG1 GLU A  50      -6.107  -9.960   3.228  1.00  0.00      A    H
ATOM    687  HG2 GLU A  50      -5.146 -11.295   3.241  1.00  0.00      A    H
ATOM    688  CD  GLU A  50      -7.145 -11.445   2.126  1.00  0.00      A    C
ATOM    689  OE1 GLU A  50      -8.292 -11.922   2.342  1.00  0.00      A    O
ATOM    690  OE2 GLU A  50      -6.692 -11.303   0.993  1.00  0.00      A    O
ATOM    691  C   GLU A  50      -6.730 -13.169   6.633  1.00  0.00      A    C
ATOM    692  O   GLU A  50      -5.870 -12.955   7.465  1.00  0.00      A    O
ATOM    693  N   GLN A  51      -7.865 -13.783   6.907  1.00  0.00      A    N
ATOM    694  HN  GLN A  51      -8.370 -14.284   6.209  1.00  0.00      A    H
ATOM    695  CA  GLN A  51      -8.413 -13.868   8.247  1.00  0.00      A    C
ATOM    696  HA  GLN A  51      -8.564 -12.862   8.608  1.00  0.00      A    H
ATOM    697  CB  GLN A  51      -9.870 -14.351   8.163  1.00  0.00      A    C
ATOM    698  HB1 GLN A  51     -10.286 -13.744   7.330  1.00  0.00      A    H
ATOM    699  HB2 GLN A  51      -9.931 -15.409   7.831  1.00  0.00      A    H
ATOM    700  CG  GLN A  51     -10.667 -14.068   9.432  1.00  0.00      A    C
ATOM    701  HG1 GLN A  51     -11.689 -14.408   9.159  1.00  0.00      A    H
ATOM    702  HG2 GLN A  51     -10.256 -14.603  10.315  1.00  0.00      A    H
ATOM    703  CD  GLN A  51     -10.938 -12.608   9.808  1.00  0.00      A    C
ATOM    704  OE1 GLN A  51     -11.409 -11.806   9.012  1.00  0.00      A    O
ATOM    705  NE2 GLN A  51     -10.492 -12.216  10.999  1.00  0.00      A    N
ATOM    706 HE21 GLN A  51     -10.605 -11.296  11.373  1.00  0.00      A    H
ATOM    707 HE22 GLN A  51     -10.156 -12.935  11.608  1.00  0.00      A    H
ATOM    708  C   GLN A  51      -7.587 -14.597   9.251  1.00  0.00      A    C
ATOM    709  O   GLN A  51      -7.535 -14.252  10.414  1.00  0.00      A    O
ATOM    710  N   GLU A  52      -7.031 -15.741   8.850  1.00  0.00      A    N
ATOM    711  HN  GLU A  52      -7.296 -15.954   7.913  1.00  0.00      A    H
ATOM    712  CA  GLU A  52      -6.098 -16.584   9.578  1.00  0.00      A    C
ATOM    713  HA  GLU A  52      -6.701 -16.946  10.397  1.00  0.00      A    H
ATOM    714  CB  GLU A  52      -5.598 -17.716   8.575  1.00  0.00      A    C
ATOM    715  HB1 GLU A  52      -6.448 -18.012   7.925  1.00  0.00      A    H
ATOM    716  HB2 GLU A  52      -4.871 -17.228   7.891  1.00  0.00      A    H
ATOM    717  CG  GLU A  52      -5.080 -18.897   9.432  1.00  0.00      A    C
ATOM    718  HG1 GLU A  52      -4.246 -18.520  10.062  1.00  0.00      A    H
ATOM    719  HG2 GLU A  52      -5.840 -19.254  10.160  1.00  0.00      A    H
ATOM    720  CD  GLU A  52      -4.568 -20.106   8.701  1.00  0.00      A    C
ATOM    721  OE1 GLU A  52      -4.882 -20.368   7.471  1.00  0.00      A    O
ATOM    722  OE2 GLU A  52      -3.866 -20.867   9.365  1.00  0.00      A    O
ATOM    723  C   GLU A  52      -4.977 -15.941  10.292  1.00  0.00      A    C
ATOM    724  O   GLU A  52      -4.573 -16.290  11.435  1.00  0.00      A    O
ATOM    725  N   LEU A  53      -4.367 -14.968   9.581  1.00  0.00      A    N
ATOM    726  HN  LEU A  53      -4.770 -14.730   8.701  1.00  0.00      A    H
ATOM    727  CA  LEU A  53      -3.245 -14.184  10.091  1.00  0.00      A    C
ATOM    728  HA  LEU A  53      -2.518 -14.862  10.514  1.00  0.00      A    H
ATOM    729  CB  LEU A  53      -2.769 -13.286   8.964  1.00  0.00      A    C
ATOM    730  HB1 LEU A  53      -3.565 -12.732   8.423  1.00  0.00      A    H
ATOM    731  HB2 LEU A  53      -1.952 -12.644   9.359  1.00  0.00      A    H
ATOM    732  CG  LEU A  53      -1.977 -13.975   7.864  1.00  0.00      A    C
ATOM    733  HG  LEU A  53      -2.528 -14.932   7.738  1.00  0.00      A    H
ATOM    734  CD1 LEU A  53      -2.153 -13.231   6.579  1.00  0.00      A    C
ATOM    735 HD11 LEU A  53      -1.645 -13.762   5.746  1.00  0.00      A    H
ATOM    736 HD12 LEU A  53      -3.218 -13.118   6.285  1.00  0.00      A    H
ATOM    737 HD13 LEU A  53      -1.742 -12.211   6.740  1.00  0.00      A    H
ATOM    738  CD2 LEU A  53      -0.579 -14.253   8.360  1.00  0.00      A    C
ATOM    739 HD21 LEU A  53       0.035 -13.331   8.268  1.00  0.00      A    H
ATOM    740 HD22 LEU A  53      -0.618 -14.755   9.350  1.00  0.00      A    H
ATOM    741 HD23 LEU A  53      -0.086 -14.921   7.622  1.00  0.00      A    H
ATOM    742  C   LEU A  53      -3.708 -13.293  11.226  1.00  0.00      A    C
ATOM    743  O   LEU A  53      -3.139 -13.320  12.361  1.00  0.00      A    O
ATOM    744  N   ILE A  54      -4.882 -12.659  11.067  1.00  0.00      A    N
ATOM    745  HN  ILE A  54      -5.374 -12.800  10.211  1.00  0.00      A    H
ATOM    746  CA  ILE A  54      -5.368 -11.679  11.984  1.00  0.00      A    C
ATOM    747  HA  ILE A  54      -4.546 -11.107  12.388  1.00  0.00      A    H
ATOM    748  CB  ILE A  54      -6.470 -10.802  11.392  1.00  0.00      A    C
ATOM    749  HB  ILE A  54      -7.379 -11.441  11.373  1.00  0.00      A    H
ATOM    750  CG2 ILE A  54      -6.734  -9.552  12.328  1.00  0.00      A    C
ATOM    751 HG21 ILE A  54      -7.623  -8.981  11.983  1.00  0.00      A    H
ATOM    752 HG22 ILE A  54      -6.944  -9.980  13.331  1.00  0.00      A    H
ATOM    753 HG23 ILE A  54      -5.795  -8.958  12.347  1.00  0.00      A    H
ATOM    754  CG1 ILE A  54      -6.187 -10.364   9.925  1.00  0.00      A    C
ATOM    755 HG11 ILE A  54      -5.426  -9.555   9.900  1.00  0.00      A    H
ATOM    756 HG12 ILE A  54      -5.803 -11.186   9.283  1.00  0.00      A    H
ATOM    757  CD  ILE A  54      -7.434  -9.819   9.311  1.00  0.00      A    C
ATOM    758  HD1 ILE A  54      -7.964  -9.070   9.937  1.00  0.00      A    H
ATOM    759  HD2 ILE A  54      -7.236  -9.332   8.332  1.00  0.00      A    H
ATOM    760  HD3 ILE A  54      -8.231 -10.572   9.132  1.00  0.00      A    H
ATOM    761  C   ILE A  54      -5.961 -12.346  13.207  1.00  0.00      A    C
ATOM    762  O   ILE A  54      -5.565 -11.983  14.282  1.00  0.00      A    O
ATOM    763  N   ASP A  55      -6.836 -13.402  13.016  1.00  0.00      A    N
ATOM    764  HN  ASP A  55      -6.959 -13.657  12.060  1.00  0.00      A    H
ATOM    765  CA  ASP A  55      -7.259 -14.348  14.156  1.00  0.00      A    C
ATOM    766  HA  ASP A  55      -7.681 -13.752  14.952  1.00  0.00      A    H
ATOM    767  CB  ASP A  55      -8.035 -15.522  13.516  1.00  0.00      A    C
ATOM    768  HB1 ASP A  55      -7.411 -15.899  12.677  1.00  0.00      A    H
ATOM    769  HB2 ASP A  55      -8.240 -16.314  14.268  1.00  0.00      A    H
ATOM    770  CG  ASP A  55      -9.387 -15.047  13.089  1.00  0.00      A    C
ATOM    771  OD1 ASP A  55      -9.907 -14.029  13.597  1.00  0.00      A    O
ATOM    772  OD2 ASP A  55      -9.971 -15.863  12.360  1.00  0.00      A    O
ATOM    773  C   ASP A  55      -6.107 -15.004  14.869  1.00  0.00      A    C
ATOM    774  O   ASP A  55      -5.860 -14.762  16.050  1.00  0.00      A    O
ATOM    775  N   CYS A  56      -5.359 -15.942  14.259  1.00  0.00      A    N
ATOM    776  HN  CYS A  56      -5.558 -16.102  13.296  1.00  0.00      A    H
ATOM    777  CA  CYS A  56      -4.472 -16.843  14.982  1.00  0.00      A    C
ATOM    778  HA  CYS A  56      -5.019 -17.014  15.897  1.00  0.00      A    H
ATOM    779  CB  CYS A  56      -4.131 -18.157  14.228  1.00  0.00      A    C
ATOM    780  HB1 CYS A  56      -3.511 -17.956  13.328  1.00  0.00      A    H
ATOM    781  HB2 CYS A  56      -3.642 -18.838  14.958  1.00  0.00      A    H
ATOM    782  SG  CYS A  56      -5.676 -19.008  13.636  1.00  0.00      A    S
ATOM    783  C   CYS A  56      -3.112 -16.294  15.413  1.00  0.00      A    C
ATOM    784  O   CYS A  56      -2.579 -16.875  16.375  1.00  0.00      A    O
ATOM    785  N   ASP A  57      -2.538 -15.246  14.824  1.00  0.00      A    N
ATOM    786  HN  ASP A  57      -2.784 -14.803  13.965  1.00  0.00      A    H
ATOM    787  CA  ASP A  57      -1.262 -14.758  15.434  1.00  0.00      A    C
ATOM    788  HA  ASP A  57      -0.643 -15.584  15.750  1.00  0.00      A    H
ATOM    789  CB  ASP A  57      -0.420 -14.053  14.359  1.00  0.00      A    C
ATOM    790  HB1 ASP A  57      -0.259 -14.713  13.480  1.00  0.00      A    H
ATOM    791  HB2 ASP A  57      -0.962 -13.143  14.023  1.00  0.00      A    H
ATOM    792  CG  ASP A  57       0.950 -13.698  14.720  1.00  0.00      A    C
ATOM    793  OD1 ASP A  57       1.590 -12.841  14.069  1.00  0.00      A    O
ATOM    794  OD2 ASP A  57       1.540 -14.405  15.595  1.00  0.00      A    O
ATOM    795  C   ASP A  57      -1.502 -13.876  16.731  1.00  0.00      A    C
ATOM    796  O   ASP A  57      -2.056 -12.788  16.706  1.00  0.00      A    O
ATOM    797  N   THR A  58      -1.085 -14.396  17.903  1.00  0.00      A    N
ATOM    798  HN  THR A  58      -0.673 -15.303  17.931  1.00  0.00      A    H
ATOM    799  CA  THR A  58      -1.223 -13.887  19.261  1.00  0.00      A    C
ATOM    800  HA  THR A  58      -2.031 -13.174  19.330  1.00  0.00      A    H
ATOM    801  CB  THR A  58      -1.663 -14.924  20.224  1.00  0.00      A    C
ATOM    802  HB  THR A  58      -1.484 -14.562  21.259  1.00  0.00      A    H
ATOM    803  OG1 THR A  58      -0.871 -16.085  20.082  1.00  0.00      A    O
ATOM    804  HG1 THR A  58      -1.303 -16.786  20.575  1.00  0.00      A    H
ATOM    805  CG2 THR A  58      -3.088 -15.433  19.860  1.00  0.00      A    C
ATOM    806 HG21 THR A  58      -3.395 -16.309  20.470  1.00  0.00      A    H
ATOM    807 HG22 THR A  58      -3.879 -14.668  20.018  1.00  0.00      A    H
ATOM    808 HG23 THR A  58      -3.063 -15.736  18.792  1.00  0.00      A    H
ATOM    809  C   THR A  58       0.077 -13.255  19.655  1.00  0.00      A    C
ATOM    810  O   THR A  58       0.280 -12.300  20.411  1.00  0.00      A    O
ATOM    811  N   SER A  59       1.190 -13.920  19.239  1.00  0.00      A    N
ATOM    812  HN  SER A  59       1.060 -14.697  18.629  1.00  0.00      A    H
ATOM    813  CA  SER A  59       2.575 -13.658  19.670  1.00  0.00      A    C
ATOM    814  HA  SER A  59       2.618 -13.519  20.740  1.00  0.00      A    H
ATOM    815  CB  SER A  59       3.573 -14.787  19.264  1.00  0.00      A    C
ATOM    816  HB1 SER A  59       3.134 -15.763  19.562  1.00  0.00      A    H
ATOM    817  HB2 SER A  59       3.656 -14.889  18.160  1.00  0.00      A    H
ATOM    818  OG  SER A  59       4.920 -14.683  19.776  1.00  0.00      A    O
ATOM    819  HG1 SER A  59       5.351 -15.506  19.531  1.00  0.00      A    H
ATOM    820  C   SER A  59       3.078 -12.333  18.987  1.00  0.00      A    C
ATOM    821  O   SER A  59       3.500 -11.411  19.731  1.00  0.00      A    O
ATOM    822  N   TYR A  60       3.085 -12.320  17.636  1.00  0.00      A    N
ATOM    823  HN  TYR A  60       2.814 -13.139  17.136  1.00  0.00      A    H
ATOM    824  CA  TYR A  60       3.772 -11.253  16.902  1.00  0.00      A    C
ATOM    825  HA  TYR A  60       4.475 -10.867  17.625  1.00  0.00      A    H
ATOM    826  CB  TYR A  60       4.449 -11.919  15.675  1.00  0.00      A    C
ATOM    827  HB1 TYR A  60       3.798 -12.618  15.107  1.00  0.00      A    H
ATOM    828  HB2 TYR A  60       4.743 -11.140  14.939  1.00  0.00      A    H
ATOM    829  CG  TYR A  60       5.633 -12.828  16.090  1.00  0.00      A    C
ATOM    830  CD1 TYR A  60       5.465 -14.210  16.297  1.00  0.00      A    C
ATOM    831  HD1 TYR A  60       4.506 -14.670  16.108  1.00  0.00      A    H
ATOM    832  CE1 TYR A  60       6.626 -14.922  16.793  1.00  0.00      A    C
ATOM    833  HE1 TYR A  60       6.560 -15.932  17.170  1.00  0.00      A    H
ATOM    834  CZ  TYR A  60       7.767 -14.279  17.194  1.00  0.00      A    C
ATOM    835  OH  TYR A  60       8.915 -14.893  17.845  1.00  0.00      A    O
ATOM    836  HH  TYR A  60       8.806 -15.839  17.966  1.00  0.00      A    H
ATOM    837  CD2 TYR A  60       6.810 -12.187  16.368  1.00  0.00      A    C
ATOM    838  HD2 TYR A  60       6.835 -11.128  16.158  1.00  0.00      A    H
ATOM    839  CE2 TYR A  60       7.894 -12.889  16.821  1.00  0.00      A    C
ATOM    840  HE2 TYR A  60       8.777 -12.285  16.967  1.00  0.00      A    H
ATOM    841  C   TYR A  60       2.858 -10.147  16.545  1.00  0.00      A    C
ATOM    842  O   TYR A  60       2.856  -9.022  17.079  1.00  0.00      A    O
ATOM    843  N   ASN A  61       2.063 -10.276  15.493  1.00  0.00      A    N
ATOM    844  HN  ASN A  61       1.841 -11.133  15.033  1.00  0.00      A    H
ATOM    845  CA  ASN A  61       1.114  -9.205  15.013  1.00  0.00      A    C
ATOM    846  HA  ASN A  61       1.671  -8.282  14.952  1.00  0.00      A    H
ATOM    847  CB  ASN A  61       0.505  -9.448  13.607  1.00  0.00      A    C
ATOM    848  HB1 ASN A  61      -0.221 -10.289  13.607  1.00  0.00      A    H
ATOM    849  HB2 ASN A  61      -0.039  -8.546  13.254  1.00  0.00      A    H
ATOM    850  CG  ASN A  61       1.588  -9.710  12.635  1.00  0.00      A    C
ATOM    851  OD1 ASN A  61       2.462  -8.869  12.414  1.00  0.00      A    O
ATOM    852  ND2 ASN A  61       1.596 -10.975  12.137  1.00  0.00      A    N
ATOM    853 HD21 ASN A  61       2.047 -11.146  11.261  1.00  0.00      A    H
ATOM    854 HD22 ASN A  61       1.119 -11.679  12.664  1.00  0.00      A    H
ATOM    855  C   ASN A  61       0.107  -8.826  16.085  1.00  0.00      A    C
ATOM    856  O   ASN A  61      -0.190  -9.653  16.912  1.00  0.00      A    O
ATOM    857  N   SER A  62      -0.415  -7.608  15.992  1.00  0.00      A    N
ATOM    858  HN  SER A  62      -0.103  -6.995  15.270  1.00  0.00      A    H
ATOM    859  CA  SER A  62      -1.460  -7.060  16.804  1.00  0.00      A    C
ATOM    860  HA  SER A  62      -1.576  -7.761  17.618  1.00  0.00      A    H
ATOM    861  CB  SER A  62      -1.216  -5.558  17.164  1.00  0.00      A    C
ATOM    862  HB1 SER A  62      -1.120  -4.999  16.209  1.00  0.00      A    H
ATOM    863  HB2 SER A  62      -2.090  -5.204  17.752  1.00  0.00      A    H
ATOM    864  OG  SER A  62      -0.018  -5.504  17.914  1.00  0.00      A    O
ATOM    865  HG1 SER A  62      -0.177  -6.023  18.706  1.00  0.00      A    H
ATOM    866  C   SER A  62      -2.784  -7.273  16.159  1.00  0.00      A    C
ATOM    867  O   SER A  62      -3.691  -7.788  16.812  1.00  0.00      A    O
ATOM    868  N   GLY A  63      -3.056  -6.900  14.849  1.00  0.00      A    N
ATOM    869  HN  GLY A  63      -2.310  -6.373  14.450  1.00  0.00      A    H
ATOM    870  CA  GLY A  63      -4.332  -7.115  14.203  1.00  0.00      A    C
ATOM    871  HA1 GLY A  63      -4.281  -7.936  13.504  1.00  0.00      A    H
ATOM    872  HA2 GLY A  63      -5.158  -7.308  14.871  1.00  0.00      A    H
ATOM    873  C   GLY A  63      -4.686  -5.866  13.432  1.00  0.00      A    C
ATOM    874  O   GLY A  63      -3.982  -5.568  12.475  1.00  0.00      A    O
ATOM    875  N   CYS A  64      -5.908  -5.330  13.660  1.00  0.00      A    N
ATOM    876  HN  CYS A  64      -6.523  -5.830  14.265  1.00  0.00      A    H
ATOM    877  CA  CYS A  64      -6.549  -4.293  12.892  1.00  0.00      A    C
ATOM    878  HA  CYS A  64      -6.530  -4.489  11.830  1.00  0.00      A    H
ATOM    879  CB  CYS A  64      -8.055  -4.333  13.238  1.00  0.00      A    C
ATOM    880  HB1 CYS A  64      -8.428  -3.512  12.589  1.00  0.00      A    H
ATOM    881  HB2 CYS A  64      -8.298  -4.005  14.271  1.00  0.00      A    H
ATOM    882  SG  CYS A  64      -8.838  -5.962  12.893  1.00  0.00      A    S
ATOM    883  C   CYS A  64      -5.903  -2.955  13.095  1.00  0.00      A    C
ATOM    884  O   CYS A  64      -6.092  -1.977  12.385  1.00  0.00      A    O
ATOM    885  N   GLY A  65      -4.931  -2.749  13.994  1.00  0.00      A    N
ATOM    886  HN  GLY A  65      -4.800  -3.283  14.825  1.00  0.00      A    H
ATOM    887  CA  GLY A  65      -3.997  -1.579  13.949  1.00  0.00      A    C
ATOM    888  HA1 GLY A  65      -4.016  -1.119  12.972  1.00  0.00      A    H
ATOM    889  HA2 GLY A  65      -4.188  -0.895  14.762  1.00  0.00      A    H
ATOM    890  C   GLY A  65      -2.515  -1.960  14.162  1.00  0.00      A    C
ATOM    891  O   GLY A  65      -1.856  -1.474  15.022  1.00  0.00      A    O
ATOM    892  N   GLY A  66      -1.912  -2.838  13.343  1.00  0.00      A    N
ATOM    893  HN  GLY A  66      -2.367  -3.318  12.597  1.00  0.00      A    H
ATOM    894  CA  GLY A  66      -0.485  -3.250  13.478  1.00  0.00      A    C
ATOM    895  HA1 GLY A  66       0.000  -2.527  12.839  1.00  0.00      A    H
ATOM    896  HA2 GLY A  66      -0.122  -3.158  14.491  1.00  0.00      A    H
ATOM    897  C   GLY A  66      -0.076  -4.634  13.093  1.00  0.00      A    C
ATOM    898  O   GLY A  66      -0.508  -5.681  13.646  1.00  0.00      A    O
ATOM    899  N   GLY A  67       0.948  -4.682  12.245  1.00  0.00      A    N
ATOM    900  HN  GLY A  67       1.196  -3.816  11.819  1.00  0.00      A    H
ATOM    901  CA  GLY A  67       1.616  -5.900  11.895  1.00  0.00      A    C
ATOM    902  HA1 GLY A  67       2.162  -6.073  12.811  1.00  0.00      A    H
ATOM    903  HA2 GLY A  67       0.821  -6.586  11.644  1.00  0.00      A    H
ATOM    904  C   GLY A  67       2.593  -5.862  10.736  1.00  0.00      A    C
ATOM    905  O   GLY A  67       2.482  -4.981   9.817  1.00  0.00      A    O
ATOM    906  N   LEU A  68       3.604  -6.756  10.722  1.00  0.00      A    N
ATOM    907  HN  LEU A  68       3.739  -7.471  11.404  1.00  0.00      A    H
ATOM    908  CA  LEU A  68       4.675  -6.701   9.732  1.00  0.00      A    C
ATOM    909  HA  LEU A  68       4.682  -5.778   9.172  1.00  0.00      A    H
ATOM    910  CB  LEU A  68       6.044  -6.737  10.537  1.00  0.00      A    C
ATOM    911  HB1 LEU A  68       6.043  -7.724  11.047  1.00  0.00      A    H
ATOM    912  HB2 LEU A  68       6.770  -6.752   9.696  1.00  0.00      A    H
ATOM    913  CG  LEU A  68       6.252  -5.538  11.457  1.00  0.00      A    C
ATOM    914  HG  LEU A  68       5.382  -5.541  12.149  1.00  0.00      A    H
ATOM    915  CD1 LEU A  68       7.478  -5.665  12.400  1.00  0.00      A    C
ATOM    916 HD11 LEU A  68       7.493  -6.701  12.800  1.00  0.00      A    H
ATOM    917 HD12 LEU A  68       8.441  -5.621  11.848  1.00  0.00      A    H
ATOM    918 HD13 LEU A  68       7.428  -4.913  13.217  1.00  0.00      A    H
ATOM    919  CD2 LEU A  68       6.385  -4.289  10.674  1.00  0.00      A    C
ATOM    920 HD21 LEU A  68       6.511  -3.422  11.358  1.00  0.00      A    H
ATOM    921 HD22 LEU A  68       7.251  -4.352   9.981  1.00  0.00      A    H
ATOM    922 HD23 LEU A  68       5.559  -4.317   9.932  1.00  0.00      A    H
ATOM    923  C   LEU A  68       4.451  -7.770   8.677  1.00  0.00      A    C
ATOM    924  O   LEU A  68       3.747  -8.772   8.886  1.00  0.00      A    O
ATOM    925  N   MET A  69       5.076  -7.599   7.499  1.00  0.00      A    N
ATOM    926  HN  MET A  69       5.554  -6.756   7.266  1.00  0.00      A    H
ATOM    927  CA  MET A  69       5.143  -8.642   6.488  1.00  0.00      A    C
ATOM    928  HA  MET A  69       4.257  -9.259   6.459  1.00  0.00      A    H
ATOM    929  CB  MET A  69       5.522  -8.092   5.089  1.00  0.00      A    C
ATOM    930  HB1 MET A  69       6.383  -7.400   5.212  1.00  0.00      A    H
ATOM    931  HB2 MET A  69       5.705  -8.889   4.337  1.00  0.00      A    H
ATOM    932  CG  MET A  69       4.402  -7.281   4.402  1.00  0.00      A    C
ATOM    933  HG1 MET A  69       3.520  -7.898   4.129  1.00  0.00      A    H
ATOM    934  HG2 MET A  69       3.938  -6.656   5.194  1.00  0.00      A    H
ATOM    935  SD  MET A  69       5.092  -6.323   2.972  1.00  0.00      A    S
ATOM    936  CE  MET A  69       6.084  -5.104   3.943  1.00  0.00      A    C
ATOM    937  HE1 MET A  69       7.157  -5.308   3.740  1.00  0.00      A    H
ATOM    938  HE2 MET A  69       5.879  -4.042   3.690  1.00  0.00      A    H
ATOM    939  HE3 MET A  69       5.836  -5.265   5.014  1.00  0.00      A    H
ATOM    940  C   MET A  69       6.153  -9.699   6.905  1.00  0.00      A    C
ATOM    941  O   MET A  69       5.833 -10.883   6.965  1.00  0.00      A    O
ATOM    942  N   ASP A  70       7.348  -9.302   7.446  1.00  0.00      A    N
ATOM    943  HN  ASP A  70       7.617  -8.342   7.459  1.00  0.00      A    H
ATOM    944  CA  ASP A  70       8.284 -10.209   8.217  1.00  0.00      A    C
ATOM    945  HA  ASP A  70       8.757 -10.903   7.538  1.00  0.00      A    H
ATOM    946  CB  ASP A  70       9.426  -9.312   8.938  1.00  0.00      A    C
ATOM    947  HB1 ASP A  70       8.980  -8.821   9.830  1.00  0.00      A    H
ATOM    948  HB2 ASP A  70      10.281  -9.904   9.330  1.00  0.00      A    H
ATOM    949  CG  ASP A  70       9.965  -8.145   8.058  1.00  0.00      A    C
ATOM    950  OD1 ASP A  70       9.721  -6.964   8.461  1.00  0.00      A    O
ATOM    951  OD2 ASP A  70      10.604  -8.422   7.040  1.00  0.00      A    O
ATOM    952  C   ASP A  70       7.588 -11.108   9.191  1.00  0.00      A    C
ATOM    953  O   ASP A  70       7.804 -12.321   9.133  1.00  0.00      A    O
ATOM    954  N   TYR A  71       6.899 -10.501  10.107  1.00  0.00      A    N
ATOM    955  HN  TYR A  71       6.767  -9.514  10.063  1.00  0.00      A    H
ATOM    956  CA  TYR A  71       6.098 -11.216  11.113  1.00  0.00      A    C
ATOM    957  HA  TYR A  71       6.708 -11.853  11.736  1.00  0.00      A    H
ATOM    958  CB  TYR A  71       5.274 -10.275  11.964  1.00  0.00      A    C
ATOM    959  HB1 TYR A  71       4.618  -9.606  11.367  1.00  0.00      A    H
ATOM    960  HB2 TYR A  71       4.641 -10.785  12.721  1.00  0.00      A    H
ATOM    961  CG  TYR A  71       6.105  -9.495  12.944  1.00  0.00      A    C
ATOM    962  CD1 TYR A  71       5.503  -8.817  14.003  1.00  0.00      A    C
ATOM    963  HD1 TYR A  71       4.434  -8.663  13.993  1.00  0.00      A    H
ATOM    964  CE1 TYR A  71       6.254  -8.218  15.043  1.00  0.00      A    C
ATOM    965  HE1 TYR A  71       5.826  -7.523  15.750  1.00  0.00      A    H
ATOM    966  CZ  TYR A  71       7.628  -8.514  15.103  1.00  0.00      A    C
ATOM    967  OH  TYR A  71       8.397  -7.861  16.144  1.00  0.00      A    O
ATOM    968  HH  TYR A  71       7.810  -7.374  16.727  1.00  0.00      A    H
ATOM    969  CD2 TYR A  71       7.484  -9.579  13.024  1.00  0.00      A    C
ATOM    970  HD2 TYR A  71       8.003 -10.110  12.239  1.00  0.00      A    H
ATOM    971  CE2 TYR A  71       8.289  -9.191  14.086  1.00  0.00      A    C
ATOM    972  HE2 TYR A  71       9.357  -9.214  13.928  1.00  0.00      A    H
ATOM    973  C   TYR A  71       5.021 -12.092  10.498  1.00  0.00      A    C
ATOM    974  O   TYR A  71       4.692 -13.170  11.039  1.00  0.00      A    O
ATOM    975  N   ALA A  72       4.355 -11.609   9.396  1.00  0.00      A    N
ATOM    976  HN  ALA A  72       4.450 -10.749   8.899  1.00  0.00      A    H
ATOM    977  CA  ALA A  72       3.211 -12.368   8.879  1.00  0.00      A    C
ATOM    978  HA  ALA A  72       2.715 -12.848   9.710  1.00  0.00      A    H
ATOM    979  CB  ALA A  72       2.277 -11.363   8.122  1.00  0.00      A    C
ATOM    980  HB1 ALA A  72       2.707 -10.823   7.252  1.00  0.00      A    H
ATOM    981  HB2 ALA A  72       1.416 -11.967   7.764  1.00  0.00      A    H
ATOM    982  HB3 ALA A  72       1.952 -10.602   8.864  1.00  0.00      A    H
ATOM    983  C   ALA A  72       3.699 -13.574   8.041  1.00  0.00      A    C
ATOM    984  O   ALA A  72       2.988 -14.568   7.955  1.00  0.00      A    O
ATOM    985  N   TYR A  73       4.879 -13.507   7.402  1.00  0.00      A    N
ATOM    986  HN  TYR A  73       5.377 -12.646   7.469  1.00  0.00      A    H
ATOM    987  CA  TYR A  73       5.561 -14.581   6.690  1.00  0.00      A    C
ATOM    988  HA  TYR A  73       4.849 -15.219   6.188  1.00  0.00      A    H
ATOM    989  CB  TYR A  73       6.772 -14.111   5.689  1.00  0.00      A    C
ATOM    990  HB1 TYR A  73       7.294 -13.195   6.039  1.00  0.00      A    H
ATOM    991  HB2 TYR A  73       7.476 -14.945   5.480  1.00  0.00      A    H
ATOM    992  CG  TYR A  73       6.161 -13.606   4.391  1.00  0.00      A    C
ATOM    993  CD1 TYR A  73       6.053 -12.227   4.066  1.00  0.00      A    C
ATOM    994  HD1 TYR A  73       6.487 -11.449   4.677  1.00  0.00      A    H
ATOM    995  CE1 TYR A  73       5.419 -11.864   2.871  1.00  0.00      A    C
ATOM    996  HE1 TYR A  73       5.462 -10.818   2.607  1.00  0.00      A    H
ATOM    997  CZ  TYR A  73       4.776 -12.870   2.089  1.00  0.00      A    C
ATOM    998  OH  TYR A  73       4.189 -12.612   0.782  1.00  0.00      A    O
ATOM    999  HH  TYR A  73       4.441 -11.717   0.542  1.00  0.00      A    H
ATOM   1000  CD2 TYR A  73       5.629 -14.552   3.504  1.00  0.00      A    C
ATOM   1001  HD2 TYR A  73       5.802 -15.583   3.777  1.00  0.00      A    H
ATOM   1002  CE2 TYR A  73       4.866 -14.189   2.450  1.00  0.00      A    C
ATOM   1003  HE2 TYR A  73       4.263 -14.869   1.867  1.00  0.00      A    H
ATOM   1004  C   TYR A  73       6.206 -15.513   7.702  1.00  0.00      A    C
ATOM   1005  O   TYR A  73       6.092 -16.697   7.582  1.00  0.00      A    O
ATOM   1006  N   LYS A  74       6.763 -15.006   8.842  1.00  0.00      A    N
ATOM   1007  HN  LYS A  74       7.155 -14.090   8.874  1.00  0.00      A    H
ATOM   1008  CA  LYS A  74       6.993 -15.806  10.089  1.00  0.00      A    C
ATOM   1009  HA  LYS A  74       7.884 -16.394   9.926  1.00  0.00      A    H
ATOM   1010  CB  LYS A  74       7.473 -14.875  11.275  1.00  0.00      A    C
ATOM   1011  HB1 LYS A  74       8.357 -14.309  10.911  1.00  0.00      A    H
ATOM   1012  HB2 LYS A  74       6.651 -14.264  11.704  1.00  0.00      A    H
ATOM   1013  CG  LYS A  74       8.004 -15.694  12.409  1.00  0.00      A    C
ATOM   1014  HG1 LYS A  74       7.190 -16.189  12.980  1.00  0.00      A    H
ATOM   1015  HG2 LYS A  74       8.694 -16.486  12.047  1.00  0.00      A    H
ATOM   1016  CD  LYS A  74       8.994 -14.860  13.301  1.00  0.00      A    C
ATOM   1017  HD1 LYS A  74       9.801 -14.399  12.691  1.00  0.00      A    H
ATOM   1018  HD2 LYS A  74       8.442 -14.029  13.790  1.00  0.00      A    H
ATOM   1019  CE  LYS A  74       9.499 -15.766  14.447  1.00  0.00      A    C
ATOM   1020  HE1 LYS A  74       8.711 -15.807  15.229  1.00  0.00      A    H
ATOM   1021  HE2 LYS A  74       9.630 -16.845  14.215  1.00  0.00      A    H
ATOM   1022  NZ  LYS A  74      10.754 -15.282  15.149  1.00  0.00      A    N
ATOM   1023  HZ1 LYS A  74      10.758 -14.282  15.435  1.00  0.00      A    H
ATOM   1024  HZ2 LYS A  74      10.800 -16.024  15.877  1.00  0.00      A    H
ATOM   1025  HZ3 LYS A  74      11.592 -15.428  14.551  1.00  0.00      A    H
ATOM   1026  C   LYS A  74       5.869 -16.749  10.542  1.00  0.00      A    C
ATOM   1027  O   LYS A  74       6.051 -17.963  10.709  1.00  0.00      A    O
ATOM   1028  N   PHE A  75       4.616 -16.272  10.741  1.00  0.00      A    N
ATOM   1029  HN  PHE A  75       4.430 -15.293  10.705  1.00  0.00      A    H
ATOM   1030  CA  PHE A  75       3.401 -16.998  10.911  1.00  0.00      A    C
ATOM   1031  HA  PHE A  75       3.616 -17.493  11.847  1.00  0.00      A    H
ATOM   1032  CB  PHE A  75       2.205 -16.052  11.023  1.00  0.00      A    C
ATOM   1033  HB1 PHE A  75       2.442 -15.584  12.003  1.00  0.00      A    H
ATOM   1034  HB2 PHE A  75       2.109 -15.344  10.172  1.00  0.00      A    H
ATOM   1035  CG  PHE A  75       0.865 -16.869  11.249  1.00  0.00      A    C
ATOM   1036  CD1 PHE A  75       0.478 -17.255  12.519  1.00  0.00      A    C
ATOM   1037  HD1 PHE A  75       1.050 -16.927  13.374  1.00  0.00      A    H
ATOM   1038  CE1 PHE A  75      -0.628 -18.030  12.728  1.00  0.00      A    C
ATOM   1039  HE1 PHE A  75      -0.938 -18.252  13.739  1.00  0.00      A    H
ATOM   1040  CZ  PHE A  75      -1.472 -18.341  11.642  1.00  0.00      A    C
ATOM   1041  HZ  PHE A  75      -2.417 -18.843  11.789  1.00  0.00      A    H
ATOM   1042  CD2 PHE A  75       0.092 -17.231  10.129  1.00  0.00      A    C
ATOM   1043  HD2 PHE A  75       0.307 -16.969   9.104  1.00  0.00      A    H
ATOM   1044  CE2 PHE A  75      -1.077 -17.970  10.351  1.00  0.00      A    C
ATOM   1045  HE2 PHE A  75      -1.762 -18.178   9.542  1.00  0.00      A    H
ATOM   1046  C   PHE A  75       3.304 -18.048   9.800  1.00  0.00      A    C
ATOM   1047  O   PHE A  75       3.288 -19.272  10.108  1.00  0.00      A    O
ATOM   1048  N   ILE A  76       3.318 -17.736   8.484  1.00  0.00      A    N
ATOM   1049  HN  ILE A  76       3.429 -16.780   8.224  1.00  0.00      A    H
ATOM   1050  CA  ILE A  76       3.171 -18.746   7.459  1.00  0.00      A    C
ATOM   1051  HA  ILE A  76       2.215 -19.246   7.510  1.00  0.00      A    H
ATOM   1052  CB  ILE A  76       3.227 -18.050   6.066  1.00  0.00      A    C
ATOM   1053  HB  ILE A  76       4.152 -17.447   5.935  1.00  0.00      A    H
ATOM   1054  CG2 ILE A  76       3.201 -19.100   4.912  1.00  0.00      A    C
ATOM   1055 HG21 ILE A  76       2.838 -18.690   3.945  1.00  0.00      A    H
ATOM   1056 HG22 ILE A  76       4.237 -19.394   4.640  1.00  0.00      A    H
ATOM   1057 HG23 ILE A  76       2.650 -20.050   5.080  1.00  0.00      A    H
ATOM   1058  CG1 ILE A  76       2.027 -17.024   5.988  1.00  0.00      A    C
ATOM   1059 HG11 ILE A  76       1.064 -17.577   6.000  1.00  0.00      A    H
ATOM   1060 HG12 ILE A  76       2.003 -16.336   6.860  1.00  0.00      A    H
ATOM   1061  CD  ILE A  76       1.997 -16.138   4.713  1.00  0.00      A    C
ATOM   1062  HD1 ILE A  76       1.410 -15.212   4.896  1.00  0.00      A    H
ATOM   1063  HD2 ILE A  76       2.937 -15.603   4.459  1.00  0.00      A    H
ATOM   1064  HD3 ILE A  76       1.575 -16.742   3.881  1.00  0.00      A    H
ATOM   1065  C   ILE A  76       4.175 -19.889   7.551  1.00  0.00      A    C
ATOM   1066  O   ILE A  76       3.846 -21.052   7.468  1.00  0.00      A    O
ATOM   1067  N   LEU A  77       5.453 -19.574   7.699  1.00  0.00      A    N
ATOM   1068  HN  LEU A  77       5.631 -18.612   7.890  1.00  0.00      A    H
ATOM   1069  CA  LEU A  77       6.628 -20.434   7.598  1.00  0.00      A    C
ATOM   1070  HA  LEU A  77       6.479 -20.977   6.676  1.00  0.00      A    H
ATOM   1071  CB  LEU A  77       7.869 -19.658   7.277  1.00  0.00      A    C
ATOM   1072  HB1 LEU A  77       7.757 -19.097   6.325  1.00  0.00      A    H
ATOM   1073  HB2 LEU A  77       7.979 -18.897   8.079  1.00  0.00      A    H
ATOM   1074  CG  LEU A  77       9.159 -20.520   7.178  1.00  0.00      A    C
ATOM   1075  HG  LEU A  77       9.340 -21.008   8.160  1.00  0.00      A    H
ATOM   1076  CD1 LEU A  77       9.113 -21.417   6.021  1.00  0.00      A    C
ATOM   1077 HD11 LEU A  77       9.367 -20.865   5.090  1.00  0.00      A    H
ATOM   1078 HD12 LEU A  77       9.865 -22.224   6.152  1.00  0.00      A    H
ATOM   1079 HD13 LEU A  77       8.118 -21.888   5.871  1.00  0.00      A    H
ATOM   1080  CD2 LEU A  77      10.429 -19.589   6.882  1.00  0.00      A    C
ATOM   1081 HD21 LEU A  77      10.058 -18.780   6.217  1.00  0.00      A    H
ATOM   1082 HD22 LEU A  77      10.759 -19.134   7.840  1.00  0.00      A    H
ATOM   1083 HD23 LEU A  77      11.233 -20.244   6.483  1.00  0.00      A    H
ATOM   1084  C   LEU A  77       6.635 -21.391   8.713  1.00  0.00      A    C
ATOM   1085  O   LEU A  77       7.143 -22.522   8.505  1.00  0.00      A    O
ATOM   1086  N   ASP A  78       6.088 -21.004   9.833  1.00  0.00      A    N
ATOM   1087  HN  ASP A  78       5.795 -20.058   9.950  1.00  0.00      A    H
ATOM   1088  CA  ASP A  78       5.897 -21.818  11.001  1.00  0.00      A    C
ATOM   1089  HA  ASP A  78       6.745 -22.483  11.072  1.00  0.00      A    H
ATOM   1090  CB  ASP A  78       5.812 -20.788  12.137  1.00  0.00      A    C
ATOM   1091  HB1 ASP A  78       6.551 -19.964  12.042  1.00  0.00      A    H
ATOM   1092  HB2 ASP A  78       4.826 -20.278  12.178  1.00  0.00      A    H
ATOM   1093  CG  ASP A  78       6.063 -21.447  13.454  1.00  0.00      A    C
ATOM   1094  OD1 ASP A  78       5.595 -20.917  14.494  1.00  0.00      A    O
ATOM   1095  OD2 ASP A  78       6.735 -22.446  13.475  1.00  0.00      A    O
ATOM   1096  C   ASP A  78       4.561 -22.656  11.002  1.00  0.00      A    C
ATOM   1097  O   ASP A  78       4.544 -23.873  11.283  1.00  0.00      A    O
ATOM   1098  N   ASN A  79       3.391 -22.011  10.620  1.00  0.00      A    N
ATOM   1099  HN  ASN A  79       3.409 -21.024  10.481  1.00  0.00      A    H
ATOM   1100  CA  ASN A  79       2.037 -22.529  10.403  1.00  0.00      A    C
ATOM   1101  HA  ASN A  79       1.862 -23.039  11.339  1.00  0.00      A    H
ATOM   1102  CB  ASN A  79       0.932 -21.401  10.075  1.00  0.00      A    C
ATOM   1103  HB1 ASN A  79       1.016 -20.734  10.959  1.00  0.00      A    H
ATOM   1104  HB2 ASN A  79       1.318 -20.947   9.137  1.00  0.00      A    H
ATOM   1105  CG  ASN A  79      -0.466 -21.925   9.895  1.00  0.00      A    C
ATOM   1106  OD1 ASN A  79      -0.825 -23.054  10.355  1.00  0.00      A    O
ATOM   1107  ND2 ASN A  79      -1.265 -21.108   9.168  1.00  0.00      A    N
ATOM   1108 HD21 ASN A  79      -2.260 -21.211   9.168  1.00  0.00      A    H
ATOM   1109 HD22 ASN A  79      -0.914 -20.216   8.884  1.00  0.00      A    H
ATOM   1110  C   ASN A  79       1.978 -23.630   9.307  1.00  0.00      A    C
ATOM   1111  O   ASN A  79       1.989 -24.823   9.613  1.00  0.00      A    O
ATOM   1112  N   GLY A  80       2.017 -23.275   8.035  1.00  0.00      A    N
ATOM   1113  HN  GLY A  80       2.136 -22.296   7.886  1.00  0.00      A    H
ATOM   1114  CA  GLY A  80       1.959 -24.231   6.952  1.00  0.00      A    C
ATOM   1115  HA1 GLY A  80       2.891 -24.730   6.728  1.00  0.00      A    H
ATOM   1116  HA2 GLY A  80       1.161 -24.951   7.054  1.00  0.00      A    H
ATOM   1117  C   GLY A  80       1.510 -23.559   5.714  1.00  0.00      A    C
ATOM   1118  O   GLY A  80       2.281 -23.296   4.799  1.00  0.00      A    O
ATOM   1119  N   GLY A  81       0.189 -23.202   5.588  1.00  0.00      A    N
ATOM   1120  HN  GLY A  81      -0.550 -23.266   6.255  1.00  0.00      A    H
ATOM   1121  CA  GLY A  81      -0.262 -22.764   4.358  1.00  0.00      A    C
ATOM   1122  HA1 GLY A  81       0.256 -21.901   3.966  1.00  0.00      A    H
ATOM   1123  HA2 GLY A  81      -0.210 -23.618   3.699  1.00  0.00      A    H
ATOM   1124  C   GLY A  81      -1.676 -22.390   4.583  1.00  0.00      A    C
ATOM   1125  O   GLY A  81      -2.442 -23.024   5.309  1.00  0.00      A    O
ATOM   1126  N   ILE A  82      -1.948 -21.175   4.127  1.00  0.00      A    N
ATOM   1127  HN  ILE A  82      -1.348 -20.803   3.423  1.00  0.00      A    H
ATOM   1128  CA  ILE A  82      -3.066 -20.386   4.458  1.00  0.00      A    C
ATOM   1129  HA  ILE A  82      -3.169 -20.477   5.530  1.00  0.00      A    H
ATOM   1130  CB  ILE A  82      -2.673 -18.872   4.412  1.00  0.00      A    C
ATOM   1131  HB  ILE A  82      -1.667 -18.777   4.872  1.00  0.00      A    H
ATOM   1132  CG2 ILE A  82      -2.572 -18.474   2.905  1.00  0.00      A    C
ATOM   1133 HG21 ILE A  82      -2.215 -17.425   2.832  1.00  0.00      A    H
ATOM   1134 HG22 ILE A  82      -1.834 -19.030   2.289  1.00  0.00      A    H
ATOM   1135 HG23 ILE A  82      -3.567 -18.459   2.410  1.00  0.00      A    H
ATOM   1136  CG1 ILE A  82      -3.526 -17.933   5.207  1.00  0.00      A    C
ATOM   1137 HG11 ILE A  82      -4.583 -18.149   4.945  1.00  0.00      A    H
ATOM   1138 HG12 ILE A  82      -3.492 -18.136   6.299  1.00  0.00      A    H
ATOM   1139  CD  ILE A  82      -3.257 -16.355   5.048  1.00  0.00      A    C
ATOM   1140  HD1 ILE A  82      -3.752 -15.797   5.871  1.00  0.00      A    H
ATOM   1141  HD2 ILE A  82      -2.165 -16.169   5.143  1.00  0.00      A    H
ATOM   1142  HD3 ILE A  82      -3.443 -15.962   4.026  1.00  0.00      A    H
ATOM   1143  C   ILE A  82      -4.313 -20.664   3.690  1.00  0.00      A    C
ATOM   1144  O   ILE A  82      -4.353 -20.879   2.534  1.00  0.00      A    O
ATOM   1145  N   ASP A  83      -5.484 -20.672   4.387  1.00  0.00      A    N
ATOM   1146  HN  ASP A  83      -5.413 -20.243   5.284  1.00  0.00      A    H
ATOM   1147  CA  ASP A  83      -6.663 -21.160   3.682  1.00  0.00      A    C
ATOM   1148  HA  ASP A  83      -6.406 -21.942   2.983  1.00  0.00      A    H
ATOM   1149  CB  ASP A  83      -7.638 -21.831   4.827  1.00  0.00      A    C
ATOM   1150  HB1 ASP A  83      -7.365 -21.291   5.758  1.00  0.00      A    H
ATOM   1151  HB2 ASP A  83      -8.718 -21.750   4.576  1.00  0.00      A    H
ATOM   1152  CG  ASP A  83      -7.267 -23.300   4.884  1.00  0.00      A    C
ATOM   1153  OD1 ASP A  83      -7.797 -23.987   3.975  1.00  0.00      A    O
ATOM   1154  OD2 ASP A  83      -6.441 -23.757   5.665  1.00  0.00      A    O
ATOM   1155  C   ASP A  83      -7.512 -20.198   2.734  1.00  0.00      A    C
ATOM   1156  O   ASP A  83      -7.305 -18.978   2.619  1.00  0.00      A    O
ATOM   1157  N   THR A  84      -8.583 -20.824   2.164  1.00  0.00      A    N
ATOM   1158  HN  THR A  84      -8.744 -21.787   2.364  1.00  0.00      A    H
ATOM   1159  CA  THR A  84      -9.427 -20.166   1.154  1.00  0.00      A    C
ATOM   1160  HA  THR A  84      -8.864 -19.334   0.757  1.00  0.00      A    H
ATOM   1161  CB  THR A  84      -9.836 -20.998  -0.106  1.00  0.00      A    C
ATOM   1162  HB  THR A  84     -10.384 -20.305  -0.780  1.00  0.00      A    H
ATOM   1163  OG1 THR A  84     -10.596 -22.159   0.156  1.00  0.00      A    O
ATOM   1164  HG1 THR A  84     -10.056 -22.753   0.681  1.00  0.00      A    H
ATOM   1165  CG2 THR A  84      -8.536 -21.348  -0.768  1.00  0.00      A    C
ATOM   1166 HG21 THR A  84      -7.892 -20.458  -0.938  1.00  0.00      A    H
ATOM   1167 HG22 THR A  84      -7.839 -21.983  -0.180  1.00  0.00      A    H
ATOM   1168 HG23 THR A  84      -8.680 -21.899  -1.722  1.00  0.00      A    H
ATOM   1169  C   THR A  84     -10.673 -19.556   1.834  1.00  0.00      A    C
ATOM   1170  O   THR A  84     -10.915 -19.769   3.051  1.00  0.00      A    O
ATOM   1171  N   GLU A  85     -11.512 -18.823   1.116  1.00  0.00      A    N
ATOM   1172  HN  GLU A  85     -11.289 -18.665   0.157  1.00  0.00      A    H
ATOM   1173  CA  GLU A  85     -12.708 -18.257   1.689  1.00  0.00      A    C
ATOM   1174  HA  GLU A  85     -12.405 -18.078   2.711  1.00  0.00      A    H
ATOM   1175  CB  GLU A  85     -13.223 -16.928   1.108  1.00  0.00      A    C
ATOM   1176  HB1 GLU A  85     -14.058 -16.586   1.756  1.00  0.00      A    H
ATOM   1177  HB2 GLU A  85     -12.429 -16.160   1.222  1.00  0.00      A    H
ATOM   1178  CG  GLU A  85     -13.461 -16.887  -0.395  1.00  0.00      A    C
ATOM   1179  HG1 GLU A  85     -12.579 -17.082  -1.042  1.00  0.00      A    H
ATOM   1180  HG2 GLU A  85     -14.178 -17.735  -0.428  1.00  0.00      A    H
ATOM   1181  CD  GLU A  85     -14.211 -15.659  -0.870  1.00  0.00      A    C
ATOM   1182  OE1 GLU A  85     -15.235 -15.833  -1.555  1.00  0.00      A    O
ATOM   1183  OE2 GLU A  85     -13.857 -14.541  -0.505  1.00  0.00      A    O
ATOM   1184  C   GLU A  85     -13.882 -19.300   1.881  1.00  0.00      A    C
ATOM   1185  O   GLU A  85     -14.844 -18.995   2.571  1.00  0.00      A    O
ATOM   1186  N   ALA A  86     -13.848 -20.528   1.402  1.00  0.00      A    N
ATOM   1187  HN  ALA A  86     -13.064 -20.742   0.826  1.00  0.00      A    H
ATOM   1188  CA  ALA A  86     -14.765 -21.658   1.639  1.00  0.00      A    C
ATOM   1189  HA  ALA A  86     -15.793 -21.325   1.638  1.00  0.00      A    H
ATOM   1190  CB  ALA A  86     -14.496 -22.626   0.526  1.00  0.00      A    C
ATOM   1191  HB1 ALA A  86     -14.791 -22.100  -0.407  1.00  0.00      A    H
ATOM   1192  HB2 ALA A  86     -13.433 -22.948   0.538  1.00  0.00      A    H
ATOM   1193  HB3 ALA A  86     -15.129 -23.523   0.697  1.00  0.00      A    H
ATOM   1194  C   ALA A  86     -14.461 -22.148   3.096  1.00  0.00      A    C
ATOM   1195  O   ALA A  86     -15.381 -22.304   3.869  1.00  0.00      A    O
ATOM   1196  N   ASP A  87     -13.214 -22.655   3.430  1.00  0.00      A    N
ATOM   1197  HN  ASP A  87     -12.502 -22.842   2.757  1.00  0.00      A    H
ATOM   1198  CA  ASP A  87     -12.911 -23.203   4.716  1.00  0.00      A    C
ATOM   1199  HA  ASP A  87     -13.748 -23.818   5.013  1.00  0.00      A    H
ATOM   1200  CB  ASP A  87     -11.722 -24.107   4.638  1.00  0.00      A    C
ATOM   1201  HB1 ASP A  87     -10.836 -23.526   4.304  1.00  0.00      A    H
ATOM   1202  HB2 ASP A  87     -11.492 -24.522   5.643  1.00  0.00      A    H
ATOM   1203  CG  ASP A  87     -11.932 -25.227   3.597  1.00  0.00      A    C
ATOM   1204  OD1 ASP A  87     -12.769 -26.114   3.857  1.00  0.00      A    O
ATOM   1205  OD2 ASP A  87     -11.330 -25.207   2.495  1.00  0.00      A    O
ATOM   1206  C   ASP A  87     -12.777 -22.164   5.786  1.00  0.00      A    C
ATOM   1207  O   ASP A  87     -13.249 -22.271   6.917  1.00  0.00      A    O
ATOM   1208  N   TYR A  88     -12.106 -21.010   5.462  1.00  0.00      A    N
ATOM   1209  HN  TYR A  88     -11.791 -20.804   4.538  1.00  0.00      A    H
ATOM   1210  CA  TYR A  88     -11.828 -19.947   6.496  1.00  0.00      A    C
ATOM   1211  HA  TYR A  88     -12.300 -20.113   7.453  1.00  0.00      A    H
ATOM   1212  CB  TYR A  88     -10.273 -19.888   6.609  1.00  0.00      A    C
ATOM   1213  HB1 TYR A  88      -9.836 -20.907   6.530  1.00  0.00      A    H
ATOM   1214  HB2 TYR A  88      -9.920 -19.189   5.821  1.00  0.00      A    H
ATOM   1215  CG  TYR A  88      -9.923 -19.431   7.992  1.00  0.00      A    C
ATOM   1216  CD1 TYR A  88     -10.304 -18.173   8.440  1.00  0.00      A    C
ATOM   1217  HD1 TYR A  88     -10.744 -17.456   7.763  1.00  0.00      A    H
ATOM   1218  CE1 TYR A  88      -9.994 -17.736   9.763  1.00  0.00      A    C
ATOM   1219  HE1 TYR A  88     -10.234 -16.724  10.053  1.00  0.00      A    H
ATOM   1220  CZ  TYR A  88      -9.311 -18.618  10.598  1.00  0.00      A    C
ATOM   1221  OH  TYR A  88      -8.966 -18.272  11.888  1.00  0.00      A    O
ATOM   1222  HH  TYR A  88      -9.313 -17.393  12.057  1.00  0.00      A    H
ATOM   1223  CD2 TYR A  88      -9.314 -20.342   8.897  1.00  0.00      A    C
ATOM   1224  HD2 TYR A  88      -9.017 -21.348   8.639  1.00  0.00      A    H
ATOM   1225  CE2 TYR A  88      -9.027 -19.905  10.208  1.00  0.00      A    C
ATOM   1226  HE2 TYR A  88      -8.481 -20.606  10.822  1.00  0.00      A    H
ATOM   1227  C   TYR A  88     -12.451 -18.660   5.983  1.00  0.00      A    C
ATOM   1228  O   TYR A  88     -11.727 -17.820   5.375  1.00  0.00      A    O
ATOM   1229  N   PRO A  89     -13.684 -18.276   6.091  1.00  0.00      A    N
ATOM   1230  CD  PRO A  89     -14.829 -19.118   6.436  1.00  0.00      A    C
ATOM   1231  HD1 PRO A  89     -14.753 -19.434   7.498  1.00  0.00      A    H
ATOM   1232  HD2 PRO A  89     -14.912 -20.031   5.809  1.00  0.00      A    H
ATOM   1233  CA  PRO A  89     -14.102 -17.036   5.417  1.00  0.00      A    C
ATOM   1234  HA  PRO A  89     -13.624 -16.871   4.462  1.00  0.00      A    H
ATOM   1235  CB  PRO A  89     -15.557 -17.178   5.151  1.00  0.00      A    C
ATOM   1236  HB1 PRO A  89     -16.140 -16.241   5.277  1.00  0.00      A    H
ATOM   1237  HB2 PRO A  89     -15.655 -17.474   4.084  1.00  0.00      A    H
ATOM   1238  CG  PRO A  89     -16.022 -18.223   6.249  1.00  0.00      A    C
ATOM   1239  HG1 PRO A  89     -16.287 -17.600   7.130  1.00  0.00      A    H
ATOM   1240  HG2 PRO A  89     -17.029 -18.640   6.034  1.00  0.00      A    H
ATOM   1241  C   PRO A  89     -13.803 -15.847   6.380  1.00  0.00      A    C
ATOM   1242  O   PRO A  89     -13.623 -15.892   7.605  1.00  0.00      A    O
ATOM   1243  N   TYR A  90     -13.723 -14.706   5.690  1.00  0.00      A    N
ATOM   1244  HN  TYR A  90     -13.965 -14.586   4.730  1.00  0.00      A    H
ATOM   1245  CA  TYR A  90     -13.334 -13.392   6.254  1.00  0.00      A    C
ATOM   1246  HA  TYR A  90     -12.507 -13.622   6.910  1.00  0.00      A    H
ATOM   1247  CB  TYR A  90     -12.737 -12.431   5.129  1.00  0.00      A    C
ATOM   1248  HB1 TYR A  90     -11.969 -13.011   4.574  1.00  0.00      A    H
ATOM   1249  HB2 TYR A  90     -13.579 -12.275   4.421  1.00  0.00      A    H
ATOM   1250  CG  TYR A  90     -12.088 -11.160   5.449  1.00  0.00      A    C
ATOM   1251  CD1 TYR A  90     -10.739 -11.098   5.894  1.00  0.00      A    C
ATOM   1252  HD1 TYR A  90     -10.102 -11.961   6.025  1.00  0.00      A    H
ATOM   1253  CE1 TYR A  90     -10.242  -9.851   6.382  1.00  0.00      A    C
ATOM   1254  HE1 TYR A  90      -9.224  -9.921   6.736  1.00  0.00      A    H
ATOM   1255  CZ  TYR A  90     -10.940  -8.619   6.237  1.00  0.00      A    C
ATOM   1256  OH  TYR A  90     -10.350  -7.448   6.790  1.00  0.00      A    O
ATOM   1257  HH  TYR A  90     -10.780  -6.656   6.461  1.00  0.00      A    H
ATOM   1258  CD2 TYR A  90     -12.783  -9.947   5.357  1.00  0.00      A    C
ATOM   1259  HD2 TYR A  90     -13.784 -10.132   4.997  1.00  0.00      A    H
ATOM   1260  CE2 TYR A  90     -12.334  -8.691   5.751  1.00  0.00      A    C
ATOM   1261  HE2 TYR A  90     -12.983  -7.829   5.782  1.00  0.00      A    H
ATOM   1262  C   TYR A  90     -14.512 -12.776   7.010  1.00  0.00      A    C
ATOM   1263  O   TYR A  90     -15.612 -12.762   6.544  1.00  0.00      A    O
ATOM   1264  N   GLN A  91     -14.135 -12.117   8.108  1.00  0.00      A    N
ATOM   1265  HN  GLN A  91     -13.197 -11.981   8.416  1.00  0.00      A    H
ATOM   1266  CA  GLN A  91     -15.070 -11.523   9.065  1.00  0.00      A    C
ATOM   1267  HA  GLN A  91     -16.083 -11.707   8.738  1.00  0.00      A    H
ATOM   1268  CB  GLN A  91     -15.052 -12.247  10.470  1.00  0.00      A    C
ATOM   1269  HB1 GLN A  91     -14.152 -12.054  11.093  1.00  0.00      A    H
ATOM   1270  HB2 GLN A  91     -15.875 -11.837  11.094  1.00  0.00      A    H
ATOM   1271  CG  GLN A  91     -15.246 -13.789  10.354  1.00  0.00      A    C
ATOM   1272  HG1 GLN A  91     -14.278 -14.247  10.057  1.00  0.00      A    H
ATOM   1273  HG2 GLN A  91     -15.468 -14.039  11.413  1.00  0.00      A    H
ATOM   1274  CD  GLN A  91     -16.454 -14.255   9.492  1.00  0.00      A    C
ATOM   1275  OE1 GLN A  91     -17.577 -13.721   9.666  1.00  0.00      A    O
ATOM   1276  NE2 GLN A  91     -16.228 -15.339   8.698  1.00  0.00      A    N
ATOM   1277 HE21 GLN A  91     -17.029 -15.832   8.360  1.00  0.00      A    H
ATOM   1278 HE22 GLN A  91     -15.298 -15.618   8.457  1.00  0.00      A    H
ATOM   1279  C   GLN A  91     -14.905 -10.067   9.296  1.00  0.00      A    C
ATOM   1280  O   GLN A  91     -15.729  -9.381   9.889  1.00  0.00      A    O
ATOM   1281  N   ALA A  92     -13.787  -9.394   8.859  1.00  0.00      A    N
ATOM   1282  HN  ALA A  92     -13.020  -9.883   8.451  1.00  0.00      A    H
ATOM   1283  CA  ALA A  92     -13.539  -7.977   9.157  1.00  0.00      A    C
ATOM   1284  HA  ALA A  92     -12.562  -7.787   8.737  1.00  0.00      A    H
ATOM   1285  CB  ALA A  92     -14.523  -6.962   8.463  1.00  0.00      A    C
ATOM   1286  HB1 ALA A  92     -15.506  -7.038   8.975  1.00  0.00      A    H
ATOM   1287  HB2 ALA A  92     -14.238  -5.892   8.550  1.00  0.00      A    H
ATOM   1288  HB3 ALA A  92     -14.715  -7.334   7.434  1.00  0.00      A    H
ATOM   1289  C   ALA A  92     -13.247  -7.573  10.585  1.00  0.00      A    C
ATOM   1290  O   ALA A  92     -13.392  -6.380  10.923  1.00  0.00      A    O
ATOM   1291  N   ARG A  93     -12.805  -8.488  11.448  1.00  0.00      A    N
ATOM   1292  HN  ARG A  93     -12.702  -9.433  11.147  1.00  0.00      A    H
ATOM   1293  CA  ARG A  93     -12.605  -8.183  12.903  1.00  0.00      A    C
ATOM   1294  HA  ARG A  93     -12.007  -7.295  13.045  1.00  0.00      A    H
ATOM   1295  CB  ARG A  93     -13.940  -7.939  13.758  1.00  0.00      A    C
ATOM   1296  HB1 ARG A  93     -13.655  -7.407  14.691  1.00  0.00      A    H
ATOM   1297  HB2 ARG A  93     -14.609  -7.371  13.077  1.00  0.00      A    H
ATOM   1298  CG  ARG A  93     -14.707  -9.190  14.251  1.00  0.00      A    C
ATOM   1299  HG1 ARG A  93     -14.996  -9.657  13.285  1.00  0.00      A    H
ATOM   1300  HG2 ARG A  93     -13.924  -9.805  14.744  1.00  0.00      A    H
ATOM   1301  CD  ARG A  93     -15.981  -8.921  15.062  1.00  0.00      A    C
ATOM   1302  HD1 ARG A  93     -15.622  -8.304  15.914  1.00  0.00      A    H
ATOM   1303  HD2 ARG A  93     -16.774  -8.321  14.567  1.00  0.00      A    H
ATOM   1304  NE  ARG A  93     -16.372 -10.244  15.590  1.00  0.00      A    N
ATOM   1305  HE  ARG A  93     -15.929 -10.453  16.461  1.00  0.00      A    H
ATOM   1306  CZ  ARG A  93     -17.098 -11.158  14.932  1.00  0.00      A    C
ATOM   1307  NH1 ARG A  93     -17.319 -11.007  13.627  1.00  0.00      A    N
ATOM   1308 HH11 ARG A  93     -17.338 -10.057  13.314  1.00  0.00      A    H
ATOM   1309 HH12 ARG A  93     -17.855 -11.723  13.180  1.00  0.00      A    H
ATOM   1310  NH2 ARG A  93     -17.296 -12.421  15.420  1.00  0.00      A    N
ATOM   1311 HH21 ARG A  93     -17.173 -12.566  16.402  1.00  0.00      A    H
ATOM   1312 HH22 ARG A  93     -17.218 -13.078  14.670  1.00  0.00      A    H
ATOM   1313  C   ARG A  93     -11.761  -9.336  13.479  1.00  0.00      A    C
ATOM   1314  O   ARG A  93     -11.814 -10.373  12.900  1.00  0.00      A    O
ATOM   1315  N   GLN A  94     -11.055  -9.224  14.616  1.00  0.00      A    N
ATOM   1316  HN  GLN A  94     -11.067  -8.400  15.177  1.00  0.00      A    H
ATOM   1317  CA  GLN A  94     -10.141 -10.296  15.080  1.00  0.00      A    C
ATOM   1318  HA  GLN A  94      -9.770 -10.817  14.209  1.00  0.00      A    H
ATOM   1319  CB  GLN A  94      -9.013  -9.617  15.761  1.00  0.00      A    C
ATOM   1320  HB1 GLN A  94      -8.477  -9.101  14.936  1.00  0.00      A    H
ATOM   1321  HB2 GLN A  94      -9.379  -8.793  16.411  1.00  0.00      A    H
ATOM   1322  CG  GLN A  94      -7.884 -10.494  16.366  1.00  0.00      A    C
ATOM   1323  HG1 GLN A  94      -8.354 -11.159  17.122  1.00  0.00      A    H
ATOM   1324  HG2 GLN A  94      -7.573 -11.225  15.589  1.00  0.00      A    H
ATOM   1325  CD  GLN A  94      -6.786  -9.688  16.983  1.00  0.00      A    C
ATOM   1326  OE1 GLN A  94      -7.002  -8.694  17.640  1.00  0.00      A    O
ATOM   1327  NE2 GLN A  94      -5.444 -10.060  16.760  1.00  0.00      A    N
ATOM   1328 HE21 GLN A  94      -4.754  -9.372  16.983  1.00  0.00      A    H
ATOM   1329 HE22 GLN A  94      -5.215 -10.957  16.382  1.00  0.00      A    H
ATOM   1330  C   GLN A  94     -10.888 -11.282  15.984  1.00  0.00      A    C
ATOM   1331  O   GLN A  94     -11.717 -10.930  16.861  1.00  0.00      A    O
ATOM   1332  N   THR A  95     -10.786 -12.604  15.694  1.00  0.00      A    N
ATOM   1333  HN  THR A  95     -10.233 -12.994  14.962  1.00  0.00      A    H
ATOM   1334  CA  THR A  95     -11.411 -13.696  16.484  1.00  0.00      A    C
ATOM   1335  HA  THR A  95     -11.862 -13.264  17.365  1.00  0.00      A    H
ATOM   1336  CB  THR A  95     -12.514 -14.345  15.755  1.00  0.00      A    C
ATOM   1337  HB  THR A  95     -13.056 -15.097  16.367  1.00  0.00      A    H
ATOM   1338  OG1 THR A  95     -12.097 -15.112  14.645  1.00  0.00      A    O
ATOM   1339  HG1 THR A  95     -11.520 -14.562  14.110  1.00  0.00      A    H
ATOM   1340  CG2 THR A  95     -13.469 -13.192  15.271  1.00  0.00      A    C
ATOM   1341 HG21 THR A  95     -14.426 -13.528  14.818  1.00  0.00      A    H
ATOM   1342 HG22 THR A  95     -13.707 -12.595  16.177  1.00  0.00      A    H
ATOM   1343 HG23 THR A  95     -12.978 -12.568  14.494  1.00  0.00      A    H
ATOM   1344  C   THR A  95     -10.401 -14.639  16.993  1.00  0.00      A    C
ATOM   1345  O   THR A  95      -9.264 -14.272  17.262  1.00  0.00      A    O
ATOM   1346  N   SER A  96     -10.867 -15.932  17.274  1.00  0.00      A    N
ATOM   1347  HN  SER A  96     -11.743 -16.196  16.879  1.00  0.00      A    H
ATOM   1348  CA  SER A  96      -9.926 -16.971  17.718  1.00  0.00      A    C
ATOM   1349  HA  SER A  96      -9.012 -16.555  18.115  1.00  0.00      A    H
ATOM   1350  CB  SER A  96     -10.597 -17.733  18.916  1.00  0.00      A    C
ATOM   1351  HB1 SER A  96      -9.858 -18.501  19.229  1.00  0.00      A    H
ATOM   1352  HB2 SER A  96     -10.733 -16.975  19.717  1.00  0.00      A    H
ATOM   1353  OG  SER A  96     -11.780 -18.555  18.597  1.00  0.00      A    O
ATOM   1354  HG1 SER A  96     -12.072 -19.146  19.294  1.00  0.00      A    H
ATOM   1355  C   SER A  96      -9.598 -17.985  16.564  1.00  0.00      A    C
ATOM   1356  O   SER A  96     -10.276 -18.104  15.545  1.00  0.00      A    O
ATOM   1357  N   CYS A  97      -8.608 -18.800  16.801  1.00  0.00      A    N
ATOM   1358  HN  CYS A  97      -8.253 -18.762  17.732  1.00  0.00      A    H
ATOM   1359  CA  CYS A  97      -8.080 -19.745  15.916  1.00  0.00      A    C
ATOM   1360  HA  CYS A  97      -8.108 -19.327  14.921  1.00  0.00      A    H
ATOM   1361  CB  CYS A  97      -6.670 -20.072  16.154  1.00  0.00      A    C
ATOM   1362  HB1 CYS A  97      -6.207 -19.102  16.436  1.00  0.00      A    H
ATOM   1363  HB2 CYS A  97      -6.557 -20.701  17.063  1.00  0.00      A    H
ATOM   1364  SG  CYS A  97      -5.766 -20.724  14.720  1.00  0.00      A    S
ATOM   1365  C   CYS A  97      -8.912 -21.059  15.843  1.00  0.00      A    C
ATOM   1366  O   CYS A  97      -8.918 -21.887  16.759  1.00  0.00      A    O
ATOM   1367  N   ASN A  98      -9.520 -21.395  14.646  1.00  0.00      A    N
ATOM   1368  HN  ASN A  98      -9.504 -20.743  13.893  1.00  0.00      A    H
ATOM   1369  CA  ASN A  98     -10.181 -22.658  14.384  1.00  0.00      A    C
ATOM   1370  HA  ASN A  98     -10.086 -23.317  15.235  1.00  0.00      A    H
ATOM   1371  CB  ASN A  98     -11.677 -22.244  14.253  1.00  0.00      A    C
ATOM   1372  HB1 ASN A  98     -11.874 -21.416  13.538  1.00  0.00      A    H
ATOM   1373  HB2 ASN A  98     -12.226 -23.140  13.891  1.00  0.00      A    H
ATOM   1374  CG  ASN A  98     -12.317 -21.953  15.581  1.00  0.00      A    C
ATOM   1375  OD1 ASN A  98     -12.847 -22.778  16.392  1.00  0.00      A    O
ATOM   1376  ND2 ASN A  98     -12.209 -20.669  15.917  1.00  0.00      A    N
ATOM   1377 HD21 ASN A  98     -12.744 -20.412  16.721  1.00  0.00      A    H
ATOM   1378 HD22 ASN A  98     -12.029 -19.918  15.281  1.00  0.00      A    H
ATOM   1379  C   ASN A  98      -9.592 -23.244  13.084  1.00  0.00      A    C
ATOM   1380  O   ASN A  98     -10.301 -23.553  12.115  1.00  0.00      A    O
ATOM   1381  N   LYS A  99      -8.270 -23.370  12.959  1.00  0.00      A    N
ATOM   1382  HN  LYS A  99      -7.730 -23.172  13.774  1.00  0.00      A    H
ATOM   1383  CA  LYS A  99      -7.559 -24.069  11.913  1.00  0.00      A    C
ATOM   1384  HA  LYS A  99      -8.044 -23.992  10.951  1.00  0.00      A    H
ATOM   1385  CB  LYS A  99      -6.091 -23.509  11.971  1.00  0.00      A    C
ATOM   1386  HB1 LYS A  99      -6.219 -22.414  11.839  1.00  0.00      A    H
ATOM   1387  HB2 LYS A  99      -5.724 -23.670  13.008  1.00  0.00      A    H
ATOM   1388  CG  LYS A  99      -5.114 -24.118  11.016  1.00  0.00      A    C
ATOM   1389  HG1 LYS A  99      -4.124 -23.627  11.132  1.00  0.00      A    H
ATOM   1390  HG2 LYS A  99      -4.987 -25.187  11.291  1.00  0.00      A    H
ATOM   1391  CD  LYS A  99      -5.483 -23.870   9.517  1.00  0.00      A    C
ATOM   1392  HD1 LYS A  99      -6.228 -24.636   9.213  1.00  0.00      A    H
ATOM   1393  HD2 LYS A  99      -5.921 -22.850   9.466  1.00  0.00      A    H
ATOM   1394  CE  LYS A  99      -4.301 -23.928   8.478  1.00  0.00      A    C
ATOM   1395  HE1 LYS A  99      -3.418 -23.635   9.085  1.00  0.00      A    H
ATOM   1396  HE2 LYS A  99      -4.159 -24.943   8.048  1.00  0.00      A    H
ATOM   1397  NZ  LYS A  99      -4.521 -23.022   7.332  1.00  0.00      A    N
ATOM   1398  HZ1 LYS A  99      -3.595 -23.042   6.859  1.00  0.00      A    H
ATOM   1399  HZ2 LYS A  99      -5.202 -23.379   6.632  1.00  0.00      A    H
ATOM   1400  HZ3 LYS A  99      -4.778 -22.076   7.679  1.00  0.00      A    H
ATOM   1401  C   LYS A  99      -7.582 -25.568  12.170  1.00  0.00      A    C
ATOM   1402  O   LYS A  99      -7.700 -26.362  11.243  1.00  0.00      A    O
ATOM   1403  N   ASN A 100      -7.594 -25.968  13.441  1.00  0.00      A    N
ATOM   1404  HN  ASN A 100      -7.558 -25.397  14.257  1.00  0.00      A    H
ATOM   1405  CA  ASN A 100      -7.581 -27.432  13.687  1.00  0.00      A    C
ATOM   1406  HA  ASN A 100      -6.757 -27.856  13.132  1.00  0.00      A    H
ATOM   1407  CB  ASN A 100      -7.323 -27.725  15.181  1.00  0.00      A    C
ATOM   1408  HB1 ASN A 100      -8.103 -27.283  15.837  1.00  0.00      A    H
ATOM   1409  HB2 ASN A 100      -7.344 -28.795  15.480  1.00  0.00      A    H
ATOM   1410  CG  ASN A 100      -6.019 -27.100  15.679  1.00  0.00      A    C
ATOM   1411  OD1 ASN A 100      -5.007 -26.867  14.959  1.00  0.00      A    O
ATOM   1412  ND2 ASN A 100      -6.106 -26.823  16.983  1.00  0.00      A    N
ATOM   1413 HD21 ASN A 100      -5.462 -26.255  17.495  1.00  0.00      A    H
ATOM   1414 HD22 ASN A 100      -6.783 -27.286  17.556  1.00  0.00      A    H
ATOM   1415  C   ASN A 100      -8.804 -28.215  13.310  1.00  0.00      A    C
ATOM   1416  O   ASN A 100      -8.670 -29.416  13.049  1.00  0.00      A    O
ATOM   1417  N   LYS A 101     -10.043 -27.631  13.158  1.00  0.00      A    N
ATOM   1418  HN  LYS A 101     -10.159 -26.697  13.484  1.00  0.00      A    H
ATOM   1419  CA  LYS A 101     -11.211 -28.112  12.420  1.00  0.00      A    C
ATOM   1420  HA  LYS A 101     -11.554 -28.896  13.078  1.00  0.00      A    H
ATOM   1421  CB  LYS A 101     -12.192 -26.898  12.303  1.00  0.00      A    C
ATOM   1422  HB1 LYS A 101     -12.329 -26.503  13.332  1.00  0.00      A    H
ATOM   1423  HB2 LYS A 101     -11.723 -26.151  11.628  1.00  0.00      A    H
ATOM   1424  CG  LYS A 101     -13.578 -27.317  11.765  1.00  0.00      A    C
ATOM   1425  HG1 LYS A 101     -13.430 -27.847  10.799  1.00  0.00      A    H
ATOM   1426  HG2 LYS A 101     -14.050 -28.061  12.441  1.00  0.00      A    H
ATOM   1427  CD  LYS A 101     -14.467 -26.118  11.427  1.00  0.00      A    C
ATOM   1428  HD1 LYS A 101     -15.532 -26.361  11.635  1.00  0.00      A    H
ATOM   1429  HD2 LYS A 101     -14.246 -25.297  12.142  1.00  0.00      A    H
ATOM   1430  CE  LYS A 101     -14.331 -25.630   9.979  1.00  0.00      A    C
ATOM   1431  HE1 LYS A 101     -13.320 -25.222   9.767  1.00  0.00      A    H
ATOM   1432  HE2 LYS A 101     -14.661 -26.349   9.199  1.00  0.00      A    H
ATOM   1433  NZ  LYS A 101     -15.258 -24.477   9.846  1.00  0.00      A    N
ATOM   1434  HZ1 LYS A 101     -15.326 -24.158   8.858  1.00  0.00      A    H
ATOM   1435  HZ2 LYS A 101     -16.251 -24.689  10.069  1.00  0.00      A    H
ATOM   1436  HZ3 LYS A 101     -14.874 -23.637  10.326  1.00  0.00      A    H
ATOM   1437  C   LYS A 101     -10.916 -28.775  11.083  1.00  0.00      A    C
ATOM   1438  O   LYS A 101     -11.387 -29.866  10.773  1.00  0.00      A    O
ATOM   1439  N   LEU A 102      -9.992 -28.172  10.273  1.00  0.00      A    N
ATOM   1440  HN  LEU A 102      -9.455 -27.453  10.708  1.00  0.00      A    H
ATOM   1441  CA  LEU A 102      -9.776 -28.497   8.917  1.00  0.00      A    C
ATOM   1442  HA  LEU A 102     -10.733 -28.666   8.444  1.00  0.00      A    H
ATOM   1443  CB  LEU A 102      -9.073 -27.330   8.219  1.00  0.00      A    C
ATOM   1444  HB1 LEU A 102      -8.069 -27.281   8.692  1.00  0.00      A    H
ATOM   1445  HB2 LEU A 102      -8.860 -27.633   7.172  1.00  0.00      A    H
ATOM   1446  CG  LEU A 102      -9.757 -25.970   8.315  1.00  0.00      A    C
ATOM   1447  HG  LEU A 102      -9.704 -25.811   9.414  1.00  0.00      A    H
ATOM   1448  CD1 LEU A 102      -9.046 -24.862   7.572  1.00  0.00      A    C
ATOM   1449 HD11 LEU A 102      -7.948 -25.033   7.535  1.00  0.00      A    H
ATOM   1450 HD12 LEU A 102      -9.477 -24.917   6.550  1.00  0.00      A    H
ATOM   1451 HD13 LEU A 102      -9.297 -23.846   7.945  1.00  0.00      A    H
ATOM   1452  CD2 LEU A 102     -11.218 -25.958   7.931  1.00  0.00      A    C
ATOM   1453 HD21 LEU A 102     -11.623 -24.948   8.153  1.00  0.00      A    H
ATOM   1454 HD22 LEU A 102     -11.435 -26.230   6.876  1.00  0.00      A    H
ATOM   1455 HD23 LEU A 102     -11.714 -26.769   8.506  1.00  0.00      A    H
ATOM   1456  C   LEU A 102      -8.919 -29.776   8.776  1.00  0.00      A    C
ATOM   1457  O   LEU A 102      -8.170 -30.326   9.583  1.00  0.00      A    O
ATOM   1458  N   LYS A 103      -8.943 -30.310   7.540  1.00  0.00      A    N
ATOM   1459  HN  LYS A 103      -9.493 -29.967   6.782  1.00  0.00      A    H
ATOM   1460  CA  LYS A 103      -8.501 -31.579   7.166  1.00  0.00      A    C
ATOM   1461  HA  LYS A 103      -7.792 -31.968   7.883  1.00  0.00      A    H
ATOM   1462  CB  LYS A 103      -9.727 -32.455   6.929  1.00  0.00      A    C
ATOM   1463  HB1 LYS A 103     -10.353 -31.959   6.156  1.00  0.00      A    H
ATOM   1464  HB2 LYS A 103      -9.421 -33.447   6.534  1.00  0.00      A    H
ATOM   1465  CG  LYS A 103     -10.527 -32.752   8.273  1.00  0.00      A    C
ATOM   1466  HG1 LYS A 103     -10.908 -31.806   8.713  1.00  0.00      A    H
ATOM   1467  HG2 LYS A 103     -11.314 -33.509   8.065  1.00  0.00      A    H
ATOM   1468  CD  LYS A 103      -9.659 -33.461   9.408  1.00  0.00      A    C
ATOM   1469  HD1 LYS A 103      -9.074 -34.328   9.035  1.00  0.00      A    H
ATOM   1470  HD2 LYS A 103      -8.988 -32.635   9.726  1.00  0.00      A    H
ATOM   1471  CE  LYS A 103     -10.440 -34.055  10.660  1.00  0.00      A    C
ATOM   1472  HE1 LYS A 103     -11.197 -33.273  10.886  1.00  0.00      A    H
ATOM   1473  HE2 LYS A 103     -11.055 -34.937  10.380  1.00  0.00      A    H
ATOM   1474  NZ  LYS A 103      -9.502 -34.221  11.714  1.00  0.00      A    N
ATOM   1475  HZ1 LYS A 103      -8.666 -34.782  11.451  1.00  0.00      A    H
ATOM   1476  HZ2 LYS A 103      -9.327 -33.231  11.978  1.00  0.00      A    H
ATOM   1477  HZ3 LYS A 103      -9.955 -34.697  12.520  1.00  0.00      A    H
ATOM   1478  C   LYS A 103      -7.654 -31.566   5.926  1.00  0.00      A    C
ATOM   1479  O   LYS A 103      -6.893 -32.525   5.665  1.00  0.00      A    O
ATOM   1480  N   LYS A 104      -7.654 -30.463   5.148  1.00  0.00      A    N
ATOM   1481  HN  LYS A 104      -8.217 -29.695   5.443  1.00  0.00      A    H
ATOM   1482  CA  LYS A 104      -6.861 -30.409   3.956  1.00  0.00      A    C
ATOM   1483  HA  LYS A 104      -7.055 -31.300   3.379  1.00  0.00      A    H
ATOM   1484  CB  LYS A 104      -7.306 -29.181   3.132  1.00  0.00      A    C
ATOM   1485  HB1 LYS A 104      -7.370 -28.312   3.820  1.00  0.00      A    H
ATOM   1486  HB2 LYS A 104      -6.552 -28.850   2.385  1.00  0.00      A    H
ATOM   1487  CG  LYS A 104      -8.617 -29.380   2.360  1.00  0.00      A    C
ATOM   1488  HG1 LYS A 104      -8.421 -30.349   1.853  1.00  0.00      A    H
ATOM   1489  HG2 LYS A 104      -9.411 -29.460   3.133  1.00  0.00      A    H
ATOM   1490  CD  LYS A 104      -8.917 -28.189   1.406  1.00  0.00      A    C
ATOM   1491  HD1 LYS A 104      -8.682 -27.290   2.015  1.00  0.00      A    H
ATOM   1492  HD2 LYS A 104      -8.196 -28.175   0.561  1.00  0.00      A    H
ATOM   1493  CE  LYS A 104     -10.287 -28.045   0.814  1.00  0.00      A    C
ATOM   1494  HE1 LYS A 104     -10.341 -27.219   0.072  1.00  0.00      A    H
ATOM   1495  HE2 LYS A 104     -10.595 -28.978   0.296  1.00  0.00      A    H
ATOM   1496  NZ  LYS A 104     -11.395 -27.698   1.652  1.00  0.00      A    N
ATOM   1497  HZ1 LYS A 104     -11.414 -26.669   1.802  1.00  0.00      A    H
ATOM   1498  HZ2 LYS A 104     -12.329 -27.995   1.304  1.00  0.00      A    H
ATOM   1499  HZ3 LYS A 104     -11.259 -27.996   2.639  1.00  0.00      A    H
ATOM   1500  C   LYS A 104      -5.324 -30.364   4.168  1.00  0.00      A    C
ATOM   1501  O   LYS A 104      -4.827 -29.721   5.055  1.00  0.00      A    O
ATOM   1502  N   HSE A 105      -4.490 -31.038   3.330  1.00  0.00      A    N
ATOM   1503  HN  HSE A 105      -4.933 -31.760   2.804  1.00  0.00      A    H
ATOM   1504  CA  HSE A 105      -3.129 -30.611   3.193  1.00  0.00      A    C
ATOM   1505  HA  HSE A 105      -2.614 -30.559   4.141  1.00  0.00      A    H
ATOM   1506  CB  HSE A 105      -2.215 -31.684   2.463  1.00  0.00      A    C
ATOM   1507  HB1 HSE A 105      -2.535 -32.577   3.042  1.00  0.00      A    H
ATOM   1508  HB2 HSE A 105      -2.470 -31.715   1.382  1.00  0.00      A    H
ATOM   1509  ND1 HSE A 105      -0.290 -31.650   3.813  1.00  0.00      A    N
ATOM   1510  CG  HSE A 105      -0.805 -31.396   2.569  1.00  0.00      A    C
ATOM   1511  CE1 HSE A 105       0.982 -31.492   3.723  1.00  0.00      A    C
ATOM   1512  HE1 HSE A 105       1.779 -31.632   4.454  1.00  0.00      A    H
ATOM   1513  NE2 HSE A 105       1.378 -31.180   2.501  1.00  0.00      A    N
ATOM   1514  HE2 HSE A 105       2.338 -31.129   2.226  1.00  0.00      A    H
ATOM   1515  CD2 HSE A 105       0.221 -31.024   1.731  1.00  0.00      A    C
ATOM   1516  HD2 HSE A 105       0.104 -30.925   0.659  1.00  0.00      A    H
ATOM   1517  C   HSE A 105      -2.845 -29.254   2.559  1.00  0.00      A    C
ATOM   1518  O   HSE A 105      -3.598 -28.888   1.623  1.00  0.00      A    O
ATOM   1519  N   VAL A 106      -1.862 -28.446   3.019  1.00  0.00      A    N
ATOM   1520  HN  VAL A 106      -1.333 -28.772   3.799  1.00  0.00      A    H
ATOM   1521  CA  VAL A 106      -1.811 -27.108   2.661  1.00  0.00      A    C
ATOM   1522  HA  VAL A 106      -2.648 -26.870   2.021  1.00  0.00      A    H
ATOM   1523  CB  VAL A 106      -1.889 -26.253   3.835  1.00  0.00      A    C
ATOM   1524  HB  VAL A 106      -1.781 -25.172   3.601  1.00  0.00      A    H
ATOM   1525  CG1 VAL A 106      -3.215 -26.453   4.587  1.00  0.00      A    C
ATOM   1526 HG11 VAL A 106      -4.009 -26.058   3.919  1.00  0.00      A    H
ATOM   1527 HG12 VAL A 106      -3.414 -27.515   4.843  1.00  0.00      A    H
ATOM   1528 HG13 VAL A 106      -3.317 -25.871   5.528  1.00  0.00      A    H
ATOM   1529  CG2 VAL A 106      -0.735 -26.548   4.914  1.00  0.00      A    C
ATOM   1530 HG21 VAL A 106      -0.812 -25.991   5.872  1.00  0.00      A    H
ATOM   1531 HG22 VAL A 106      -0.648 -27.634   5.129  1.00  0.00      A    H
ATOM   1532 HG23 VAL A 106       0.255 -26.208   4.540  1.00  0.00      A    H
ATOM   1533  C   VAL A 106      -0.519 -26.863   1.866  1.00  0.00      A    C
ATOM   1534  O   VAL A 106       0.333 -27.706   1.851  1.00  0.00      A    O
ATOM   1535  N   VAL A 107      -0.449 -25.733   1.130  1.00  0.00      A    N
ATOM   1536  HN  VAL A 107      -1.244 -25.133   1.086  1.00  0.00      A    H
ATOM   1537  CA  VAL A 107       0.657 -25.320   0.327  1.00  0.00      A    C
ATOM   1538  HA  VAL A 107       1.125 -26.139  -0.200  1.00  0.00      A    H
ATOM   1539  CB  VAL A 107       0.292 -24.350  -0.762  1.00  0.00      A    C
ATOM   1540  HB  VAL A 107      -0.202 -23.513  -0.223  1.00  0.00      A    H
ATOM   1541  CG1 VAL A 107       1.543 -23.831  -1.608  1.00  0.00      A    C
ATOM   1542 HG11 VAL A 107       2.164 -24.669  -1.993  1.00  0.00      A    H
ATOM   1543 HG12 VAL A 107       1.210 -23.315  -2.534  1.00  0.00      A    H
ATOM   1544 HG13 VAL A 107       2.073 -23.123  -0.936  1.00  0.00      A    H
ATOM   1545  CG2 VAL A 107      -0.634 -25.081  -1.660  1.00  0.00      A    C
ATOM   1546 HG21 VAL A 107      -0.996 -24.489  -2.528  1.00  0.00      A    H
ATOM   1547 HG22 VAL A 107       0.004 -25.856  -2.136  1.00  0.00      A    H
ATOM   1548 HG23 VAL A 107      -1.577 -25.449  -1.203  1.00  0.00      A    H
ATOM   1549  C   VAL A 107       1.613 -24.601   1.189  1.00  0.00      A    C
ATOM   1550  O   VAL A 107       1.287 -23.573   1.791  1.00  0.00      A    O
ATOM   1551  N   THR A 108       2.836 -25.153   1.305  1.00  0.00      A    N
ATOM   1552  HN  THR A 108       3.010 -26.020   0.844  1.00  0.00      A    H
ATOM   1553  CA  THR A 108       3.949 -24.675   2.094  1.00  0.00      A    C
ATOM   1554  HA  THR A 108       3.535 -24.154   2.944  1.00  0.00      A    H
ATOM   1555  CB  THR A 108       4.742 -25.800   2.607  1.00  0.00      A    C
ATOM   1556  HB  THR A 108       5.672 -25.500   3.135  1.00  0.00      A    H
ATOM   1557  OG1 THR A 108       5.066 -26.693   1.644  1.00  0.00      A    O
ATOM   1558  HG1 THR A 108       5.904 -27.115   1.847  1.00  0.00      A    H
ATOM   1559  CG2 THR A 108       3.917 -26.506   3.789  1.00  0.00      A    C
ATOM   1560 HG21 THR A 108       3.517 -25.819   4.565  1.00  0.00      A    H
ATOM   1561 HG22 THR A 108       3.149 -27.122   3.274  1.00  0.00      A    H
ATOM   1562 HG23 THR A 108       4.633 -27.183   4.302  1.00  0.00      A    H
ATOM   1563  C   THR A 108       4.885 -23.665   1.343  1.00  0.00      A    C
ATOM   1564  O   THR A 108       4.841 -23.597   0.117  1.00  0.00      A    O
ATOM   1565  N   ILE A 109       5.741 -22.830   1.973  1.00  0.00      A    N
ATOM   1566  HN  ILE A 109       5.754 -22.615   2.947  1.00  0.00      A    H
ATOM   1567  CA  ILE A 109       6.893 -22.155   1.385  1.00  0.00      A    C
ATOM   1568  HA  ILE A 109       6.902 -22.071   0.309  1.00  0.00      A    H
ATOM   1569  CB  ILE A 109       6.909 -20.641   1.662  1.00  0.00      A    C
ATOM   1570  HB  ILE A 109       7.779 -20.136   1.192  1.00  0.00      A    H
ATOM   1571  CG2 ILE A 109       5.568 -20.140   0.943  1.00  0.00      A    C
ATOM   1572 HG21 ILE A 109       5.654 -19.047   1.123  1.00  0.00      A    H
ATOM   1573 HG22 ILE A 109       5.555 -20.383  -0.141  1.00  0.00      A    H
ATOM   1574 HG23 ILE A 109       4.705 -20.666   1.405  1.00  0.00      A    H
ATOM   1575  CG1 ILE A 109       6.996 -20.214   3.167  1.00  0.00      A    C
ATOM   1576 HG11 ILE A 109       6.014 -20.442   3.634  1.00  0.00      A    H
ATOM   1577 HG12 ILE A 109       7.723 -20.874   3.685  1.00  0.00      A    H
ATOM   1578  CD  ILE A 109       7.388 -18.734   3.370  1.00  0.00      A    C
ATOM   1579  HD1 ILE A 109       6.703 -18.114   3.987  1.00  0.00      A    H
ATOM   1580  HD2 ILE A 109       8.436 -18.726   3.739  1.00  0.00      A    H
ATOM   1581  HD3 ILE A 109       7.476 -18.147   2.431  1.00  0.00      A    H
ATOM   1582  C   ILE A 109       8.163 -22.850   1.869  1.00  0.00      A    C
ATOM   1583  O   ILE A 109       8.169 -23.486   2.896  1.00  0.00      A    O
ATOM   1584  N   ASP A 110       9.245 -22.721   1.105  1.00  0.00      A    N
ATOM   1585  HN  ASP A 110       9.348 -22.241   0.237  1.00  0.00      A    H
ATOM   1586  CA  ASP A 110      10.591 -23.025   1.397  1.00  0.00      A    C
ATOM   1587  HA  ASP A 110      10.531 -24.063   1.690  1.00  0.00      A    H
ATOM   1588  CB  ASP A 110      11.353 -23.031  -0.009  1.00  0.00      A    C
ATOM   1589  HB1 ASP A 110      10.781 -23.741  -0.643  1.00  0.00      A    H
ATOM   1590  HB2 ASP A 110      11.487 -22.052  -0.517  1.00  0.00      A    H
ATOM   1591  CG  ASP A 110      12.726 -23.600   0.069  1.00  0.00      A    C
ATOM   1592  OD1 ASP A 110      13.138 -24.182  -0.978  1.00  0.00      A    O
ATOM   1593  OD2 ASP A 110      13.420 -23.495   1.121  1.00  0.00      A    O
ATOM   1594  C   ASP A 110      11.105 -22.146   2.449  1.00  0.00      A    C
ATOM   1595  O   ASP A 110      11.682 -22.559   3.480  1.00  0.00      A    O
ATOM   1596  N   GLY A 111      10.953 -20.836   2.190  1.00  0.00      A    N
ATOM   1597  HN  GLY A 111      10.367 -20.538   1.440  1.00  0.00      A    H
ATOM   1598  CA  GLY A 111      11.459 -19.771   3.072  1.00  0.00      A    C
ATOM   1599  HA1 GLY A 111      11.079 -19.867   4.078  1.00  0.00      A    H
ATOM   1600  HA2 GLY A 111      12.535 -19.818   2.991  1.00  0.00      A    H
ATOM   1601  C   GLY A 111      11.045 -18.422   2.532  1.00  0.00      A    C
ATOM   1602  O   GLY A 111      10.083 -18.340   1.779  1.00  0.00      A    O
ATOM   1603  N   TYR A 112      11.703 -17.347   3.016  1.00  0.00      A    N
ATOM   1604  HN  TYR A 112      12.474 -17.383   3.647  1.00  0.00      A    H
ATOM   1605  CA  TYR A 112      11.439 -16.001   2.585  1.00  0.00      A    C
ATOM   1606  HA  TYR A 112      11.213 -15.951   1.531  1.00  0.00      A    H
ATOM   1607  CB  TYR A 112      10.312 -15.236   3.332  1.00  0.00      A    C
ATOM   1608  HB1 TYR A 112      10.175 -14.262   2.815  1.00  0.00      A    H
ATOM   1609  HB2 TYR A 112       9.355 -15.780   3.184  1.00  0.00      A    H
ATOM   1610  CG  TYR A 112      10.386 -15.106   4.854  1.00  0.00      A    C
ATOM   1611  CD1 TYR A 112      10.447 -13.837   5.445  1.00  0.00      A    C
ATOM   1612  HD1 TYR A 112      10.384 -13.077   4.681  1.00  0.00      A    H
ATOM   1613  CE1 TYR A 112      10.582 -13.597   6.812  1.00  0.00      A    C
ATOM   1614  HE1 TYR A 112      10.668 -12.570   7.136  1.00  0.00      A    H
ATOM   1615  CZ  TYR A 112      10.522 -14.731   7.699  1.00  0.00      A    C
ATOM   1616  OH  TYR A 112      10.615 -14.434   9.085  1.00  0.00      A    O
ATOM   1617  HH  TYR A 112      10.402 -15.275   9.496  1.00  0.00      A    H
ATOM   1618  CD2 TYR A 112      10.363 -16.127   5.770  1.00  0.00      A    C
ATOM   1619  HD2 TYR A 112      10.281 -17.135   5.391  1.00  0.00      A    H
ATOM   1620  CE2 TYR A 112      10.336 -15.993   7.182  1.00  0.00      A    C
ATOM   1621  HE2 TYR A 112      10.475 -16.850   7.824  1.00  0.00      A    H
ATOM   1622  C   TYR A 112      12.653 -15.106   2.675  1.00  0.00      A    C
ATOM   1623  O   TYR A 112      13.604 -15.354   3.338  1.00  0.00      A    O
ATOM   1624  N   VAL A 113      12.668 -14.123   1.785  1.00  0.00      A    N
ATOM   1625  HN  VAL A 113      11.918 -13.996   1.140  1.00  0.00      A    H
ATOM   1626  CA  VAL A 113      13.807 -13.306   1.666  1.00  0.00      A    C
ATOM   1627  HA  VAL A 113      14.246 -13.251   2.651  1.00  0.00      A    H
ATOM   1628  CB  VAL A 113      14.833 -13.914   0.685  1.00  0.00      A    C
ATOM   1629  HB  VAL A 113      15.046 -14.919   1.108  1.00  0.00      A    H
ATOM   1630  CG1 VAL A 113      14.200 -14.055  -0.782  1.00  0.00      A    C
ATOM   1631 HG11 VAL A 113      13.402 -14.828  -0.818  1.00  0.00      A    H
ATOM   1632 HG12 VAL A 113      13.740 -13.094  -1.095  1.00  0.00      A    H
ATOM   1633 HG13 VAL A 113      15.065 -14.165  -1.471  1.00  0.00      A    H
ATOM   1634  CG2 VAL A 113      16.220 -13.138   0.719  1.00  0.00      A    C
ATOM   1635 HG21 VAL A 113      16.887 -13.643  -0.012  1.00  0.00      A    H
ATOM   1636 HG22 VAL A 113      16.183 -12.045   0.519  1.00  0.00      A    H
ATOM   1637 HG23 VAL A 113      16.614 -13.346   1.737  1.00  0.00      A    H
ATOM   1638  C   VAL A 113      13.450 -11.876   1.300  1.00  0.00      A    C
ATOM   1639  O   VAL A 113      12.489 -11.571   0.647  1.00  0.00      A    O
ATOM   1640  N   ASP A 114      14.113 -10.850   1.810  1.00  0.00      A    N
ATOM   1641  HN  ASP A 114      14.945 -10.946   2.352  1.00  0.00      A    H
ATOM   1642  CA  ASP A 114      13.793  -9.421   1.536  1.00  0.00      A    C
ATOM   1643  HA  ASP A 114      12.735  -9.220   1.613  1.00  0.00      A    H
ATOM   1644  CB  ASP A 114      14.485  -8.527   2.622  1.00  0.00      A    C
ATOM   1645  HB1 ASP A 114      15.586  -8.677   2.610  1.00  0.00      A    H
ATOM   1646  HB2 ASP A 114      14.170  -7.466   2.520  1.00  0.00      A    H
ATOM   1647  CG  ASP A 114      14.064  -8.966   4.018  1.00  0.00      A    C
ATOM   1648  OD1 ASP A 114      14.846  -9.481   4.835  1.00  0.00      A    O
ATOM   1649  OD2 ASP A 114      12.822  -8.873   4.210  1.00  0.00      A    O
ATOM   1650  C   ASP A 114      14.278  -9.056   0.164  1.00  0.00      A    C
ATOM   1651  O   ASP A 114      15.328  -9.569  -0.211  1.00  0.00      A    O
ATOM   1652  N   VAL A 115      13.593  -8.144  -0.620  1.00  0.00      A    N
ATOM   1653  HN  VAL A 115      12.717  -7.823  -0.268  1.00  0.00      A    H
ATOM   1654  CA  VAL A 115      14.276  -7.595  -1.750  1.00  0.00      A    C
ATOM   1655  HA  VAL A 115      14.886  -8.301  -2.294  1.00  0.00      A    H
ATOM   1656  CB  VAL A 115      13.245  -7.010  -2.669  1.00  0.00      A    C
ATOM   1657  HB  VAL A 115      12.754  -6.188  -2.106  1.00  0.00      A    H
ATOM   1658  CG1 VAL A 115      13.926  -6.423  -3.922  1.00  0.00      A    C
ATOM   1659 HG11 VAL A 115      14.200  -7.279  -4.574  1.00  0.00      A    H
ATOM   1660 HG12 VAL A 115      13.146  -5.908  -4.523  1.00  0.00      A    H
ATOM   1661 HG13 VAL A 115      14.729  -5.671  -3.762  1.00  0.00      A    H
ATOM   1662  CG2 VAL A 115      12.263  -8.034  -3.162  1.00  0.00      A    C
ATOM   1663 HG21 VAL A 115      11.606  -7.771  -4.018  1.00  0.00      A    H
ATOM   1664 HG22 VAL A 115      12.725  -9.030  -3.330  1.00  0.00      A    H
ATOM   1665 HG23 VAL A 115      11.617  -8.269  -2.289  1.00  0.00      A    H
ATOM   1666  C   VAL A 115      15.122  -6.417  -1.223  1.00  0.00      A    C
ATOM   1667  O   VAL A 115      14.571  -5.653  -0.434  1.00  0.00      A    O
ATOM   1668  N   PRO A 116      16.393  -6.124  -1.554  1.00  0.00      A    N
ATOM   1669  CD  PRO A 116      17.228  -6.947  -2.379  1.00  0.00      A    C
ATOM   1670  HD1 PRO A 116      16.652  -7.198  -3.295  1.00  0.00      A    H
ATOM   1671  HD2 PRO A 116      17.402  -7.922  -1.877  1.00  0.00      A    H
ATOM   1672  CA  PRO A 116      17.094  -5.133  -0.871  1.00  0.00      A    C
ATOM   1673  HA  PRO A 116      16.961  -5.314   0.186  1.00  0.00      A    H
ATOM   1674  CB  PRO A 116      18.527  -5.447  -1.225  1.00  0.00      A    C
ATOM   1675  HB1 PRO A 116      19.138  -4.524  -1.325  1.00  0.00      A    H
ATOM   1676  HB2 PRO A 116      18.939  -6.178  -0.497  1.00  0.00      A    H
ATOM   1677  CG  PRO A 116      18.400  -6.062  -2.602  1.00  0.00      A    C
ATOM   1678  HG1 PRO A 116      18.041  -5.394  -3.413  1.00  0.00      A    H
ATOM   1679  HG2 PRO A 116      19.252  -6.632  -3.031  1.00  0.00      A    H
ATOM   1680  C   PRO A 116      16.704  -3.689  -1.229  1.00  0.00      A    C
ATOM   1681  O   PRO A 116      16.114  -3.445  -2.288  1.00  0.00      A    O
ATOM   1682  N   PRO A 117      16.927  -2.681  -0.366  1.00  0.00      A    N
ATOM   1683  CD  PRO A 117      17.057  -2.939   1.158  1.00  0.00      A    C
ATOM   1684  HD1 PRO A 117      18.110  -2.978   1.513  1.00  0.00      A    H
ATOM   1685  HD2 PRO A 117      16.449  -3.828   1.430  1.00  0.00      A    H
ATOM   1686  CA  PRO A 117      16.386  -1.343  -0.669  1.00  0.00      A    C
ATOM   1687  HA  PRO A 117      15.336  -1.478  -0.882  1.00  0.00      A    H
ATOM   1688  CB  PRO A 117      16.714  -0.627   0.703  1.00  0.00      A    C
ATOM   1689  HB1 PRO A 117      17.761  -0.263   0.632  1.00  0.00      A    H
ATOM   1690  HB2 PRO A 117      16.163   0.330   0.816  1.00  0.00      A    H
ATOM   1691  CG  PRO A 117      16.424  -1.647   1.785  1.00  0.00      A    C
ATOM   1692  HG1 PRO A 117      16.900  -1.422   2.763  1.00  0.00      A    H
ATOM   1693  HG2 PRO A 117      15.317  -1.651   1.881  1.00  0.00      A    H
ATOM   1694  C   PRO A 117      17.026  -0.654  -1.712  1.00  0.00      A    C
ATOM   1695  O   PRO A 117      18.103  -1.112  -2.201  1.00  0.00      A    O
ATOM   1696  N   ASN A 118      16.497   0.527  -2.109  1.00  0.00      A    N
ATOM   1697  HN  ASN A 118      15.752   0.866  -1.540  1.00  0.00      A    H
ATOM   1698  CA  ASN A 118      17.034   1.605  -2.975  1.00  0.00      A    C
ATOM   1699  HA  ASN A 118      16.417   2.479  -2.832  1.00  0.00      A    H
ATOM   1700  CB  ASN A 118      18.528   1.961  -2.709  1.00  0.00      A    C
ATOM   1701  HB1 ASN A 118      19.128   1.025  -2.697  1.00  0.00      A    H
ATOM   1702  HB2 ASN A 118      18.910   2.700  -3.444  1.00  0.00      A    H
ATOM   1703  CG  ASN A 118      18.588   2.713  -1.358  1.00  0.00      A    C
ATOM   1704  OD1 ASN A 118      18.943   2.218  -0.322  1.00  0.00      A    O
ATOM   1705  ND2 ASN A 118      18.154   4.015  -1.425  1.00  0.00      A    N
ATOM   1706 HD21 ASN A 118      18.346   4.628  -0.658  1.00  0.00      A    H
ATOM   1707 HD22 ASN A 118      17.902   4.424  -2.302  1.00  0.00      A    H
ATOM   1708  C   ASN A 118      16.861   1.238  -4.471  1.00  0.00      A    C
ATOM   1709  O   ASN A 118      16.140   1.855  -5.268  1.00  0.00      A    O
ATOM   1710  N   ASN A 119      17.518   0.097  -4.928  1.00  0.00      A    N
ATOM   1711  HN  ASN A 119      17.977  -0.475  -4.253  1.00  0.00      A    H
ATOM   1712  CA  ASN A 119      17.570  -0.153  -6.335  1.00  0.00      A    C
ATOM   1713  HA  ASN A 119      17.830   0.788  -6.798  1.00  0.00      A    H
ATOM   1714  CB  ASN A 119      18.667  -1.251  -6.555  1.00  0.00      A    C
ATOM   1715  HB1 ASN A 119      19.470  -1.034  -5.819  1.00  0.00      A    H
ATOM   1716  HB2 ASN A 119      18.226  -2.231  -6.272  1.00  0.00      A    H
ATOM   1717  CG  ASN A 119      19.204  -1.229  -7.956  1.00  0.00      A    C
ATOM   1718  OD1 ASN A 119      18.845  -1.980  -8.860  1.00  0.00      A    O
ATOM   1719  ND2 ASN A 119      20.138  -0.276  -8.193  1.00  0.00      A    N
ATOM   1720 HD21 ASN A 119      20.583  -0.144  -9.079  1.00  0.00      A    H
ATOM   1721 HD22 ASN A 119      20.306   0.463  -7.540  1.00  0.00      A    H
ATOM   1722  C   ASN A 119      16.322  -0.560  -6.960  1.00  0.00      A    C
ATOM   1723  O   ASN A 119      15.549  -1.357  -6.415  1.00  0.00      A    O
ATOM   1724  N   GLU A 120      16.102  -0.051  -8.159  1.00  0.00      A    N
ATOM   1725  HN  GLU A 120      16.783   0.441  -8.698  1.00  0.00      A    H
ATOM   1726  CA  GLU A 120      14.822  -0.253  -8.825  1.00  0.00      A    C
ATOM   1727  HA  GLU A 120      14.073  -0.233  -8.047  1.00  0.00      A    H
ATOM   1728  CB  GLU A 120      14.554   0.981  -9.738  1.00  0.00      A    C
ATOM   1729  HB1 GLU A 120      14.939   1.840  -9.148  1.00  0.00      A    H
ATOM   1730  HB2 GLU A 120      15.250   0.999 -10.603  1.00  0.00      A    H
ATOM   1731  CG  GLU A 120      13.112   1.256 -10.111  1.00  0.00      A    C
ATOM   1732  HG1 GLU A 120      12.827   0.480 -10.853  1.00  0.00      A    H
ATOM   1733  HG2 GLU A 120      12.395   1.087  -9.279  1.00  0.00      A    H
ATOM   1734  CD  GLU A 120      12.975   2.554 -10.812  1.00  0.00      A    C
ATOM   1735  OE1 GLU A 120      12.737   3.632 -10.224  1.00  0.00      A    O
ATOM   1736  OE2 GLU A 120      13.138   2.552 -12.071  1.00  0.00      A    O
ATOM   1737  C   GLU A 120      14.768  -1.471  -9.599  1.00  0.00      A    C
ATOM   1738  O   GLU A 120      13.851  -2.257  -9.543  1.00  0.00      A    O
ATOM   1739  N   GLU A 121      15.828  -1.635 -10.426  1.00  0.00      A    N
ATOM   1740  HN  GLU A 121      16.372  -0.800 -10.454  1.00  0.00      A    H
ATOM   1741  CA  GLU A 121      16.117  -2.828 -11.265  1.00  0.00      A    C
ATOM   1742  HA  GLU A 121      15.352  -2.895 -12.024  1.00  0.00      A    H
ATOM   1743  CB  GLU A 121      17.448  -2.736 -12.037  1.00  0.00      A    C
ATOM   1744  HB1 GLU A 121      17.331  -1.991 -12.853  1.00  0.00      A    H
ATOM   1745  HB2 GLU A 121      18.147  -2.344 -11.268  1.00  0.00      A    H
ATOM   1746  CG  GLU A 121      17.911  -4.173 -12.620  1.00  0.00      A    C
ATOM   1747  HG1 GLU A 121      18.170  -5.010 -11.938  1.00  0.00      A    H
ATOM   1748  HG2 GLU A 121      17.028  -4.471 -13.226  1.00  0.00      A    H
ATOM   1749  CD  GLU A 121      19.084  -3.961 -13.489  1.00  0.00      A    C
ATOM   1750  OE1 GLU A 121      19.803  -4.973 -13.825  1.00  0.00      A    O
ATOM   1751  OE2 GLU A 121      19.420  -2.763 -13.871  1.00  0.00      A    O
ATOM   1752  C   GLU A 121      16.055  -4.161 -10.481  1.00  0.00      A    C
ATOM   1753  O   GLU A 121      15.456  -5.139 -10.888  1.00  0.00      A    O
ATOM   1754  N   GLU A 122      16.672  -4.127  -9.323  1.00  0.00      A    N
ATOM   1755  HN  GLU A 122      17.039  -3.333  -8.843  1.00  0.00      A    H
ATOM   1756  CA  GLU A 122      16.612  -5.211  -8.388  1.00  0.00      A    C
ATOM   1757  HA  GLU A 122      16.982  -6.087  -8.901  1.00  0.00      A    H
ATOM   1758  CB  GLU A 122      17.584  -4.910  -7.205  1.00  0.00      A    C
ATOM   1759  HB1 GLU A 122      18.581  -4.649  -7.620  1.00  0.00      A    H
ATOM   1760  HB2 GLU A 122      17.132  -4.130  -6.555  1.00  0.00      A    H
ATOM   1761  CG  GLU A 122      17.884  -6.156  -6.436  1.00  0.00      A    C
ATOM   1762  HG1 GLU A 122      18.550  -5.829  -5.609  1.00  0.00      A    H
ATOM   1763  HG2 GLU A 122      16.957  -6.678  -6.115  1.00  0.00      A    H
ATOM   1764  CD  GLU A 122      18.691  -7.144  -7.258  1.00  0.00      A    C
ATOM   1765  OE1 GLU A 122      19.958  -7.171  -7.046  1.00  0.00      A    O
ATOM   1766  OE2 GLU A 122      18.119  -7.881  -8.057  1.00  0.00      A    O
ATOM   1767  C   GLU A 122      15.208  -5.605  -7.909  1.00  0.00      A    C
ATOM   1768  O   GLU A 122      14.884  -6.830  -7.685  1.00  0.00      A    O
ATOM   1769  N   LEU A 123      14.286  -4.579  -7.755  1.00  0.00      A    N
ATOM   1770  HN  LEU A 123      14.536  -3.710  -8.176  1.00  0.00      A    H
ATOM   1771  CA  LEU A 123      12.863  -4.734  -7.539  1.00  0.00      A    C
ATOM   1772  HA  LEU A 123      12.850  -5.628  -6.932  1.00  0.00      A    H
ATOM   1773  CB  LEU A 123      12.211  -3.567  -6.800  1.00  0.00      A    C
ATOM   1774  HB1 LEU A 123      12.867  -3.391  -5.921  1.00  0.00      A    H
ATOM   1775  HB2 LEU A 123      12.289  -2.591  -7.325  1.00  0.00      A    H
ATOM   1776  CG  LEU A 123      10.766  -3.818  -6.305  1.00  0.00      A    C
ATOM   1777  HG  LEU A 123      10.010  -4.070  -7.079  1.00  0.00      A    H
ATOM   1778  CD1 LEU A 123      10.764  -4.820  -5.132  1.00  0.00      A    C
ATOM   1779 HD11 LEU A 123       9.750  -4.923  -4.689  1.00  0.00      A    H
ATOM   1780 HD12 LEU A 123      11.054  -5.817  -5.529  1.00  0.00      A    H
ATOM   1781 HD13 LEU A 123      11.359  -4.416  -4.285  1.00  0.00      A    H
ATOM   1782  CD2 LEU A 123      10.280  -2.483  -5.756  1.00  0.00      A    C
ATOM   1783 HD21 LEU A 123       9.420  -2.528  -5.054  1.00  0.00      A    H
ATOM   1784 HD22 LEU A 123      11.102  -1.993  -5.191  1.00  0.00      A    H
ATOM   1785 HD23 LEU A 123      10.016  -1.746  -6.544  1.00  0.00      A    H
ATOM   1786  C   LEU A 123      12.094  -5.131  -8.752  1.00  0.00      A    C
ATOM   1787  O   LEU A 123      11.143  -5.934  -8.672  1.00  0.00      A    O
ATOM   1788  N   LEU A 124      12.470  -4.641  -9.914  1.00  0.00      A    N
ATOM   1789  HN  LEU A 124      13.184  -3.950  -9.998  1.00  0.00      A    H
ATOM   1790  CA  LEU A 124      11.801  -4.848 -11.207  1.00  0.00      A    C
ATOM   1791  HA  LEU A 124      10.752  -4.792 -10.953  1.00  0.00      A    H
ATOM   1792  CB  LEU A 124      12.478  -3.938 -12.295  1.00  0.00      A    C
ATOM   1793  HB1 LEU A 124      12.793  -2.953 -11.889  1.00  0.00      A    H
ATOM   1794  HB2 LEU A 124      13.442  -4.356 -12.656  1.00  0.00      A    H
ATOM   1795  CG  LEU A 124      11.667  -3.806 -13.596  1.00  0.00      A    C
ATOM   1796  HG  LEU A 124      11.131  -4.765 -13.763  1.00  0.00      A    H
ATOM   1797  CD1 LEU A 124      10.533  -2.733 -13.384  1.00  0.00      A    C
ATOM   1798 HD11 LEU A 124       9.962  -2.650 -14.333  1.00  0.00      A    H
ATOM   1799 HD12 LEU A 124       9.791  -3.010 -12.605  1.00  0.00      A    H
ATOM   1800 HD13 LEU A 124      10.951  -1.732 -13.146  1.00  0.00      A    H
ATOM   1801  CD2 LEU A 124      12.644  -3.494 -14.789  1.00  0.00      A    C
ATOM   1802 HD21 LEU A 124      13.287  -4.363 -15.047  1.00  0.00      A    H
ATOM   1803 HD22 LEU A 124      12.036  -3.205 -15.673  1.00  0.00      A    H
ATOM   1804 HD23 LEU A 124      13.204  -2.562 -14.562  1.00  0.00      A    H
ATOM   1805  C   LEU A 124      11.971  -6.252 -11.660  1.00  0.00      A    C
ATOM   1806  O   LEU A 124      11.015  -6.796 -12.187  1.00  0.00      A    O
ATOM   1807  N   ARG A 125      13.153  -6.846 -11.391  1.00  0.00      A    N
ATOM   1808  HN  ARG A 125      13.957  -6.291 -11.192  1.00  0.00      A    H
ATOM   1809  CA  ARG A 125      13.422  -8.248 -11.711  1.00  0.00      A    C
ATOM   1810  HA  ARG A 125      13.165  -8.453 -12.740  1.00  0.00      A    H
ATOM   1811  CB  ARG A 125      14.985  -8.422 -11.435  1.00  0.00      A    C
ATOM   1812  HB1 ARG A 125      15.418  -7.735 -12.193  1.00  0.00      A    H
ATOM   1813  HB2 ARG A 125      15.246  -8.036 -10.427  1.00  0.00      A    H
ATOM   1814  CG  ARG A 125      15.578  -9.840 -11.632  1.00  0.00      A    C
ATOM   1815  HG1 ARG A 125      15.079 -10.638 -11.042  1.00  0.00      A    H
ATOM   1816  HG2 ARG A 125      15.521 -10.158 -12.696  1.00  0.00      A    H
ATOM   1817  CD  ARG A 125      17.054  -9.874 -11.165  1.00  0.00      A    C
ATOM   1818  HD1 ARG A 125      17.796  -9.099 -11.454  1.00  0.00      A    H
ATOM   1819  HD2 ARG A 125      17.005  -9.925 -10.056  1.00  0.00      A    H
ATOM   1820  NE  ARG A 125      17.536 -11.250 -11.533  1.00  0.00      A    N
ATOM   1821  HE  ARG A 125      17.171 -12.062 -11.078  1.00  0.00      A    H
ATOM   1822  CZ  ARG A 125      18.515 -11.407 -12.409  1.00  0.00      A    C
ATOM   1823  NH1 ARG A 125      19.201 -10.448 -13.061  1.00  0.00      A    N
ATOM   1824 HH11 ARG A 125      18.771  -9.554 -13.189  1.00  0.00      A    H
ATOM   1825 HH12 ARG A 125      19.709 -10.797 -13.849  1.00  0.00      A    H
ATOM   1826  NH2 ARG A 125      18.887 -12.657 -12.735  1.00  0.00      A    N
ATOM   1827 HH21 ARG A 125      18.308 -13.463 -12.611  1.00  0.00      A    H
ATOM   1828 HH22 ARG A 125      19.448 -12.696 -13.561  1.00  0.00      A    H
ATOM   1829  C   ARG A 125      12.622  -9.191 -10.825  1.00  0.00      A    C
ATOM   1830  O   ARG A 125      12.272 -10.281 -11.244  1.00  0.00      A    O
ATOM   1831  N   ALA A 126      12.439  -8.788  -9.514  1.00  0.00      A    N
ATOM   1832  HN  ALA A 126      12.734  -7.859  -9.304  1.00  0.00      A    H
ATOM   1833  CA  ALA A 126      11.621  -9.563  -8.618  1.00  0.00      A    C
ATOM   1834  HA  ALA A 126      12.013 -10.562  -8.736  1.00  0.00      A    H
ATOM   1835  CB  ALA A 126      11.871  -9.086  -7.132  1.00  0.00      A    C
ATOM   1836  HB1 ALA A 126      12.937  -9.255  -6.871  1.00  0.00      A    H
ATOM   1837  HB2 ALA A 126      11.546  -8.024  -7.096  1.00  0.00      A    H
ATOM   1838  HB3 ALA A 126      11.224  -9.678  -6.450  1.00  0.00      A    H
ATOM   1839  C   ALA A 126      10.203  -9.575  -8.998  1.00  0.00      A    C
ATOM   1840  O   ALA A 126       9.561 -10.614  -8.983  1.00  0.00      A    O
ATOM   1841  N   VAL A 127       9.602  -8.406  -9.392  1.00  0.00      A    N
ATOM   1842  HN  VAL A 127      10.040  -7.513  -9.322  1.00  0.00      A    H
ATOM   1843  CA  VAL A 127       8.348  -8.296 -10.071  1.00  0.00      A    C
ATOM   1844  HA  VAL A 127       7.606  -8.472  -9.306  1.00  0.00      A    H
ATOM   1845  CB  VAL A 127       8.039  -6.816 -10.446  1.00  0.00      A    C
ATOM   1846  HB  VAL A 127       8.853  -6.402 -11.079  1.00  0.00      A    H
ATOM   1847  CG1 VAL A 127       6.683  -6.644 -11.190  1.00  0.00      A    C
ATOM   1848 HG11 VAL A 127       5.913  -7.299 -10.729  1.00  0.00      A    H
ATOM   1849 HG12 VAL A 127       6.413  -5.589 -10.965  1.00  0.00      A    H
ATOM   1850 HG13 VAL A 127       6.903  -6.916 -12.244  1.00  0.00      A    H
ATOM   1851  CG2 VAL A 127       7.976  -5.903  -9.193  1.00  0.00      A    C
ATOM   1852 HG21 VAL A 127       8.840  -5.997  -8.501  1.00  0.00      A    H
ATOM   1853 HG22 VAL A 127       7.785  -4.859  -9.523  1.00  0.00      A    H
ATOM   1854 HG23 VAL A 127       7.124  -6.133  -8.518  1.00  0.00      A    H
ATOM   1855  C   VAL A 127       8.185  -9.209 -11.281  1.00  0.00      A    C
ATOM   1856  O   VAL A 127       7.216  -9.944 -11.287  1.00  0.00      A    O
ATOM   1857  N   ALA A 128       9.175  -9.297 -12.177  1.00  0.00      A    N
ATOM   1858  HN  ALA A 128      10.013  -8.810 -11.941  1.00  0.00      A    H
ATOM   1859  CA  ALA A 128       9.142 -10.235 -13.321  1.00  0.00      A    C
ATOM   1860  HA  ALA A 128       8.215  -9.998 -13.823  1.00  0.00      A    H
ATOM   1861  CB  ALA A 128      10.325  -9.922 -14.281  1.00  0.00      A    C
ATOM   1862  HB1 ALA A 128      10.273 -10.649 -15.120  1.00  0.00      A    H
ATOM   1863  HB2 ALA A 128      10.251  -8.860 -14.599  1.00  0.00      A    H
ATOM   1864  HB3 ALA A 128      11.339 -10.065 -13.850  1.00  0.00      A    H
ATOM   1865  C   ALA A 128       9.140 -11.725 -12.971  1.00  0.00      A    C
ATOM   1866  O   ALA A 128       8.566 -12.613 -13.653  1.00  0.00      A    O
ATOM   1867  N   ALA A 129       9.929 -12.124 -11.853  1.00  0.00      A    N
ATOM   1868  HN  ALA A 129      10.543 -11.562 -11.304  1.00  0.00      A    H
ATOM   1869  CA  ALA A 129       9.786 -13.482 -11.317  1.00  0.00      A    C
ATOM   1870  HA  ALA A 129       9.807 -14.180 -12.140  1.00  0.00      A    H
ATOM   1871  CB  ALA A 129      10.879 -13.774 -10.235  1.00  0.00      A    C
ATOM   1872  HB1 ALA A 129      10.762 -13.194  -9.295  1.00  0.00      A    H
ATOM   1873  HB2 ALA A 129      10.891 -14.848  -9.951  1.00  0.00      A    H
ATOM   1874  HB3 ALA A 129      11.876 -13.498 -10.639  1.00  0.00      A    H
ATOM   1875  C   ALA A 129       8.420 -13.699 -10.645  1.00  0.00      A    C
ATOM   1876  O   ALA A 129       7.632 -14.531 -11.034  1.00  0.00      A    O
ATOM   1877  N   GLN A 130       8.073 -12.933  -9.603  1.00  0.00      A    N
ATOM   1878  HN  GLN A 130       8.571 -12.093  -9.405  1.00  0.00      A    H
ATOM   1879  CA  GLN A 130       6.924 -13.254  -8.721  1.00  0.00      A    C
ATOM   1880  HA  GLN A 130       6.232 -13.885  -9.259  1.00  0.00      A    H
ATOM   1881  CB  GLN A 130       7.494 -13.808  -7.428  1.00  0.00      A    C
ATOM   1882  HB1 GLN A 130       8.064 -14.704  -7.754  1.00  0.00      A    H
ATOM   1883  HB2 GLN A 130       8.226 -13.058  -7.060  1.00  0.00      A    H
ATOM   1884  CG  GLN A 130       6.493 -14.273  -6.377  1.00  0.00      A    C
ATOM   1885  HG1 GLN A 130       5.934 -13.391  -5.998  1.00  0.00      A    H
ATOM   1886  HG2 GLN A 130       5.666 -14.870  -6.816  1.00  0.00      A    H
ATOM   1887  CD  GLN A 130       7.158 -15.125  -5.316  1.00  0.00      A    C
ATOM   1888  OE1 GLN A 130       7.510 -16.252  -5.580  1.00  0.00      A    O
ATOM   1889  NE2 GLN A 130       7.361 -14.579  -4.145  1.00  0.00      A    N
ATOM   1890 HE21 GLN A 130       7.867 -15.151  -3.499  1.00  0.00      A    H
ATOM   1891 HE22 GLN A 130       6.800 -13.752  -4.125  1.00  0.00      A    H
ATOM   1892  C   GLN A 130       6.291 -11.890  -8.220  1.00  0.00      A    C
ATOM   1893  O   GLN A 130       6.982 -10.876  -8.056  1.00  0.00      A    O
ATOM   1894  N   PRO A 131       4.967 -11.857  -7.835  1.00  0.00      A    N
ATOM   1895  CD  PRO A 131       3.909 -12.600  -8.548  1.00  0.00      A    C
ATOM   1896  HD1 PRO A 131       3.814 -13.497  -7.899  1.00  0.00      A    H
ATOM   1897  HD2 PRO A 131       4.189 -12.872  -9.588  1.00  0.00      A    H
ATOM   1898  CA  PRO A 131       4.411 -10.709  -7.085  1.00  0.00      A    C
ATOM   1899  HA  PRO A 131       4.504  -9.778  -7.623  1.00  0.00      A    H
ATOM   1900  CB  PRO A 131       2.915 -11.121  -6.958  1.00  0.00      A    C
ATOM   1901  HB1 PRO A 131       2.719 -11.871  -6.162  1.00  0.00      A    H
ATOM   1902  HB2 PRO A 131       2.280 -10.226  -6.786  1.00  0.00      A    H
ATOM   1903  CG  PRO A 131       2.653 -11.865  -8.310  1.00  0.00      A    C
ATOM   1904  HG1 PRO A 131       1.749 -12.506  -8.220  1.00  0.00      A    H
ATOM   1905  HG2 PRO A 131       2.464 -11.112  -9.105  1.00  0.00      A    H
ATOM   1906  C   PRO A 131       4.997 -10.512  -5.680  1.00  0.00      A    C
ATOM   1907  O   PRO A 131       5.048 -11.493  -4.956  1.00  0.00      A    O
ATOM   1908  N   VAL A 132       5.447  -9.285  -5.381  1.00  0.00      A    N
ATOM   1909  HN  VAL A 132       5.499  -8.570  -6.074  1.00  0.00      A    H
ATOM   1910  CA  VAL A 132       6.214  -8.875  -4.206  1.00  0.00      A    C
ATOM   1911  HA  VAL A 132       6.511  -9.823  -3.782  1.00  0.00      A    H
ATOM   1912  CB  VAL A 132       7.475  -8.155  -4.800  1.00  0.00      A    C
ATOM   1913  HB  VAL A 132       7.843  -8.762  -5.654  1.00  0.00      A    H
ATOM   1914  CG1 VAL A 132       7.115  -6.825  -5.451  1.00  0.00      A    C
ATOM   1915 HG11 VAL A 132       8.024  -6.307  -5.825  1.00  0.00      A    H
ATOM   1916 HG12 VAL A 132       6.466  -7.022  -6.331  1.00  0.00      A    H
ATOM   1917 HG13 VAL A 132       6.690  -6.134  -4.692  1.00  0.00      A    H
ATOM   1918  CG2 VAL A 132       8.634  -8.078  -3.775  1.00  0.00      A    C
ATOM   1919 HG21 VAL A 132       8.269  -7.698  -2.797  1.00  0.00      A    H
ATOM   1920 HG22 VAL A 132       8.928  -9.103  -3.462  1.00  0.00      A    H
ATOM   1921 HG23 VAL A 132       9.475  -7.524  -4.243  1.00  0.00      A    H
ATOM   1922  C   VAL A 132       5.352  -8.046  -3.265  1.00  0.00      A    C
ATOM   1923  O   VAL A 132       4.656  -7.112  -3.628  1.00  0.00      A    O
ATOM   1924  N   SER A 133       5.366  -8.446  -1.998  1.00  0.00      A    N
ATOM   1925  HN  SER A 133       5.904  -9.256  -1.778  1.00  0.00      A    H
ATOM   1926  CA  SER A 133       4.732  -7.789  -0.869  1.00  0.00      A    C
ATOM   1927  HA  SER A 133       3.700  -7.546  -1.072  1.00  0.00      A    H
ATOM   1928  CB  SER A 133       4.513  -8.730   0.354  1.00  0.00      A    C
ATOM   1929  HB1 SER A 133       5.498  -8.925   0.829  1.00  0.00      A    H
ATOM   1930  HB2 SER A 133       3.827  -8.195   1.045  1.00  0.00      A    H
ATOM   1931  OG  SER A 133       3.942  -9.970   0.023  1.00  0.00      A    O
ATOM   1932  HG1 SER A 133       3.081  -9.840  -0.380  1.00  0.00      A    H
ATOM   1933  C   SER A 133       5.558  -6.555  -0.477  1.00  0.00      A    C
ATOM   1934  O   SER A 133       6.753  -6.621  -0.271  1.00  0.00      A    O
ATOM   1935  N   VAL A 134       4.976  -5.375  -0.420  1.00  0.00      A    N
ATOM   1936  HN  VAL A 134       4.006  -5.160  -0.507  1.00  0.00      A    H
ATOM   1937  CA  VAL A 134       5.713  -4.130  -0.511  1.00  0.00      A    C
ATOM   1938  HA  VAL A 134       6.755  -4.241  -0.247  1.00  0.00      A    H
ATOM   1939  CB  VAL A 134       5.553  -3.459  -1.831  1.00  0.00      A    C
ATOM   1940  HB  VAL A 134       4.471  -3.522  -2.073  1.00  0.00      A    H
ATOM   1941  CG1 VAL A 134       6.073  -2.018  -1.765  1.00  0.00      A    C
ATOM   1942 HG11 VAL A 134       6.184  -1.763  -2.840  1.00  0.00      A    H
ATOM   1943 HG12 VAL A 134       5.327  -1.337  -1.300  1.00  0.00      A    H
ATOM   1944 HG13 VAL A 134       7.066  -2.047  -1.268  1.00  0.00      A    H
ATOM   1945  CG2 VAL A 134       6.348  -4.146  -2.907  1.00  0.00      A    C
ATOM   1946 HG21 VAL A 134       7.455  -4.109  -2.817  1.00  0.00      A    H
ATOM   1947 HG22 VAL A 134       5.936  -5.172  -3.020  1.00  0.00      A    H
ATOM   1948 HG23 VAL A 134       6.189  -3.689  -3.907  1.00  0.00      A    H
ATOM   1949  C   VAL A 134       5.100  -3.173   0.501  1.00  0.00      A    C
ATOM   1950  O   VAL A 134       3.856  -3.088   0.430  1.00  0.00      A    O
ATOM   1951  N   GLY A 135       5.794  -2.387   1.328  1.00  0.00      A    N
ATOM   1952  HN  GLY A 135       6.780  -2.511   1.406  1.00  0.00      A    H
ATOM   1953  CA  GLY A 135       5.173  -1.296   2.162  1.00  0.00      A    C
ATOM   1954  HA1 GLY A 135       4.147  -1.471   2.452  1.00  0.00      A    H
ATOM   1955  HA2 GLY A 135       5.821  -1.134   3.011  1.00  0.00      A    H
ATOM   1956  C   GLY A 135       5.273   0.077   1.623  1.00  0.00      A    C
ATOM   1957  O   GLY A 135       6.351   0.490   1.154  1.00  0.00      A    O
ATOM   1958  N   ILE A 136       4.202   0.892   1.566  1.00  0.00      A    N
ATOM   1959  HN  ILE A 136       3.335   0.508   1.876  1.00  0.00      A    H
ATOM   1960  CA  ILE A 136       4.145   2.254   1.085  1.00  0.00      A    C
ATOM   1961  HA  ILE A 136       5.197   2.494   1.039  1.00  0.00      A    H
ATOM   1962  CB  ILE A 136       3.557   2.361  -0.299  1.00  0.00      A    C
ATOM   1963  HB  ILE A 136       3.390   3.445  -0.473  1.00  0.00      A    H
ATOM   1964  CG2 ILE A 136       4.525   1.810  -1.415  1.00  0.00      A    C
ATOM   1965 HG21 ILE A 136       4.703   0.722  -1.278  1.00  0.00      A    H
ATOM   1966 HG22 ILE A 136       4.122   1.963  -2.439  1.00  0.00      A    H
ATOM   1967 HG23 ILE A 136       5.559   2.195  -1.282  1.00  0.00      A    H
ATOM   1968  CG1 ILE A 136       2.158   1.586  -0.420  1.00  0.00      A    C
ATOM   1969 HG11 ILE A 136       2.344   0.524  -0.690  1.00  0.00      A    H
ATOM   1970 HG12 ILE A 136       1.616   1.751   0.536  1.00  0.00      A    H
ATOM   1971  CD  ILE A 136       1.321   2.316  -1.434  1.00  0.00      A    C
ATOM   1972  HD1 ILE A 136       1.196   3.396  -1.208  1.00  0.00      A    H
ATOM   1973  HD2 ILE A 136       1.691   2.210  -2.476  1.00  0.00      A    H
ATOM   1974  HD3 ILE A 136       0.283   1.957  -1.603  1.00  0.00      A    H
ATOM   1975  C   ILE A 136       3.491   3.219   2.123  1.00  0.00      A    C
ATOM   1976  O   ILE A 136       2.957   2.777   3.190  1.00  0.00      A    O
ATOM   1977  N   CYS A 137       3.524   4.542   1.781  1.00  0.00      A    N
ATOM   1978  HN  CYS A 137       4.026   4.745   0.944  1.00  0.00      A    H
ATOM   1979  CA  CYS A 137       2.663   5.573   2.349  1.00  0.00      A    C
ATOM   1980  HA  CYS A 137       2.411   5.294   3.362  1.00  0.00      A    H
ATOM   1981  CB  CYS A 137       3.321   6.926   2.297  1.00  0.00      A    C
ATOM   1982  HB1 CYS A 137       4.314   6.949   2.795  1.00  0.00      A    H
ATOM   1983  HB2 CYS A 137       3.585   7.163   1.245  1.00  0.00      A    H
ATOM   1984  SG  CYS A 137       2.300   8.288   3.071  1.00  0.00      A    S
ATOM   1985  HG1 CYS A 137       3.035   8.298   4.173  1.00  0.00      A    H
ATOM   1986  C   CYS A 137       1.312   5.615   1.585  1.00  0.00      A    C
ATOM   1987  O   CYS A 137       1.275   5.570   0.368  1.00  0.00      A    O
ATOM   1988  N   GLY A 138       0.190   5.545   2.254  1.00  0.00      A    N
ATOM   1989  HN  GLY A 138       0.214   5.483   3.249  1.00  0.00      A    H
ATOM   1990  CA  GLY A 138      -1.084   5.586   1.527  1.00  0.00      A    C
ATOM   1991  HA1 GLY A 138      -0.980   5.957   0.518  1.00  0.00      A    H
ATOM   1992  HA2 GLY A 138      -1.505   4.592   1.577  1.00  0.00      A    H
ATOM   1993  C   GLY A 138      -2.050   6.508   2.182  1.00  0.00      A    C
ATOM   1994  O   GLY A 138      -3.057   6.710   1.598  1.00  0.00      A    O
ATOM   1995  N   SER A 139      -1.843   6.925   3.432  1.00  0.00      A    N
ATOM   1996  HN  SER A 139      -1.074   6.532   3.929  1.00  0.00      A    H
ATOM   1997  CA  SER A 139      -2.873   7.619   4.190  1.00  0.00      A    C
ATOM   1998  HA  SER A 139      -3.863   7.339   3.861  1.00  0.00      A    H
ATOM   1999  CB  SER A 139      -2.656   7.571   5.827  1.00  0.00      A    C
ATOM   2000  HB1 SER A 139      -3.520   8.124   6.255  1.00  0.00      A    H
ATOM   2001  HB2 SER A 139      -2.805   6.497   6.071  1.00  0.00      A    H
ATOM   2002  OG  SER A 139      -1.366   8.082   6.225  1.00  0.00      A    O
ATOM   2003  HG1 SER A 139      -0.705   7.392   6.135  1.00  0.00      A    H
ATOM   2004  C   SER A 139      -2.977   9.079   3.911  1.00  0.00      A    C
ATOM   2005  O   SER A 139      -3.481   9.820   4.769  1.00  0.00      A    O
ATOM   2006  N   GLU A 140      -2.582   9.598   2.778  1.00  0.00      A    N
ATOM   2007  HN  GLU A 140      -2.202   9.029   2.054  1.00  0.00      A    H
ATOM   2008  CA  GLU A 140      -2.511  11.036   2.401  1.00  0.00      A    C
ATOM   2009  HA  GLU A 140      -2.402  11.585   3.324  1.00  0.00      A    H
ATOM   2010  CB  GLU A 140      -1.354  11.225   1.344  1.00  0.00      A    C
ATOM   2011  HB1 GLU A 140      -0.385  10.912   1.788  1.00  0.00      A    H
ATOM   2012  HB2 GLU A 140      -1.541  10.509   0.515  1.00  0.00      A    H
ATOM   2013  CG  GLU A 140      -1.015  12.641   0.843  1.00  0.00      A    C
ATOM   2014  HG1 GLU A 140      -0.011  12.584   0.369  1.00  0.00      A    H
ATOM   2015  HG2 GLU A 140      -1.719  12.887   0.020  1.00  0.00      A    H
ATOM   2016  CD  GLU A 140      -1.055  13.712   1.937  1.00  0.00      A    C
ATOM   2017  OE1 GLU A 140      -1.881  14.625   1.866  1.00  0.00      A    O
ATOM   2018  OE2 GLU A 140      -0.254  13.630   2.895  1.00  0.00      A    O
ATOM   2019  C   GLU A 140      -3.803  11.467   1.672  1.00  0.00      A    C
ATOM   2020  O   GLU A 140      -4.615  10.641   1.281  1.00  0.00      A    O
ATOM   2021  N   ARG A 141      -4.109  12.755   1.531  1.00  0.00      A    N
ATOM   2022  HN  ARG A 141      -3.466  13.479   1.769  1.00  0.00      A    H
ATOM   2023  CA  ARG A 141      -5.501  13.155   1.091  1.00  0.00      A    C
ATOM   2024  HA  ARG A 141      -6.214  12.498   1.568  1.00  0.00      A    H
ATOM   2025  CB  ARG A 141      -5.859  14.560   1.491  1.00  0.00      A    C
ATOM   2026  HB1 ARG A 141      -5.624  14.772   2.557  1.00  0.00      A    H
ATOM   2027  HB2 ARG A 141      -5.174  15.222   0.920  1.00  0.00      A    H
ATOM   2028  CG  ARG A 141      -7.314  14.815   1.221  1.00  0.00      A    C
ATOM   2029  HG1 ARG A 141      -7.491  14.822   0.124  1.00  0.00      A    H
ATOM   2030  HG2 ARG A 141      -7.863  13.963   1.676  1.00  0.00      A    H
ATOM   2031  CD  ARG A 141      -7.794  16.139   1.811  1.00  0.00      A    C
ATOM   2032  HD1 ARG A 141      -8.899  16.235   1.740  1.00  0.00      A    H
ATOM   2033  HD2 ARG A 141      -7.523  16.194   2.887  1.00  0.00      A    H
ATOM   2034  NE  ARG A 141      -7.194  17.231   1.014  1.00  0.00      A    N
ATOM   2035  HE  ARG A 141      -6.724  16.901   0.195  1.00  0.00      A    H
ATOM   2036  CZ  ARG A 141      -7.602  18.503   1.052  1.00  0.00      A    C
ATOM   2037  NH1 ARG A 141      -8.489  18.918   1.980  1.00  0.00      A    N
ATOM   2038 HH11 ARG A 141      -9.118  18.226   2.334  1.00  0.00      A    H
ATOM   2039 HH12 ARG A 141      -8.924  19.803   1.819  1.00  0.00      A    H
ATOM   2040  NH2 ARG A 141      -7.062  19.437   0.217  1.00  0.00      A    N
ATOM   2041 HH21 ARG A 141      -6.340  19.129  -0.403  1.00  0.00      A    H
ATOM   2042 HH22 ARG A 141      -7.337  20.387   0.360  1.00  0.00      A    H
ATOM   2043  C   ARG A 141      -5.752  12.915  -0.346  1.00  0.00      A    C
ATOM   2044  O   ARG A 141      -6.824  12.474  -0.855  1.00  0.00      A    O
ATOM   2045  N   THR A 142      -4.694  13.206  -1.124  1.00  0.00      A    N
ATOM   2046  HN  THR A 142      -3.963  13.820  -0.837  1.00  0.00      A    H
ATOM   2047  CA  THR A 142      -4.558  12.942  -2.552  1.00  0.00      A    C
ATOM   2048  HA  THR A 142      -5.389  13.406  -3.062  1.00  0.00      A    H
ATOM   2049  CB  THR A 142      -3.304  13.540  -3.143  1.00  0.00      A    C
ATOM   2050  HB  THR A 142      -2.436  13.172  -2.556  1.00  0.00      A    H
ATOM   2051  OG1 THR A 142      -3.298  14.967  -3.038  1.00  0.00      A    O
ATOM   2052  HG1 THR A 142      -2.995  15.033  -2.130  1.00  0.00      A    H
ATOM   2053  CG2 THR A 142      -3.118  13.275  -4.652  1.00  0.00      A    C
ATOM   2054 HG21 THR A 142      -4.036  13.571  -5.203  1.00  0.00      A    H
ATOM   2055 HG22 THR A 142      -2.190  13.685  -5.106  1.00  0.00      A    H
ATOM   2056 HG23 THR A 142      -2.929  12.181  -4.682  1.00  0.00      A    H
ATOM   2057  C   THR A 142      -4.598  11.471  -2.849  1.00  0.00      A    C
ATOM   2058  O   THR A 142      -5.103  10.989  -3.896  1.00  0.00      A    O
ATOM   2059  N   PHE A 143      -3.940  10.642  -1.938  1.00  0.00      A    N
ATOM   2060  HN  PHE A 143      -3.398  10.941  -1.156  1.00  0.00      A    H
ATOM   2061  CA  PHE A 143      -3.911   9.236  -2.008  1.00  0.00      A    C
ATOM   2062  HA  PHE A 143      -3.662   9.016  -3.035  1.00  0.00      A    H
ATOM   2063  CB  PHE A 143      -2.796   8.567  -1.088  1.00  0.00      A    C
ATOM   2064  HB1 PHE A 143      -1.938   9.269  -1.157  1.00  0.00      A    H
ATOM   2065  HB2 PHE A 143      -3.136   8.464  -0.035  1.00  0.00      A    H
ATOM   2066  CG  PHE A 143      -2.288   7.233  -1.645  1.00  0.00      A    C
ATOM   2067  CD1 PHE A 143      -0.912   7.226  -2.189  1.00  0.00      A    C
ATOM   2068  HD1 PHE A 143      -0.312   8.123  -2.230  1.00  0.00      A    H
ATOM   2069  CE1 PHE A 143      -0.518   6.004  -2.834  1.00  0.00      A    C
ATOM   2070  HE1 PHE A 143       0.468   5.879  -3.257  1.00  0.00      A    H
ATOM   2071  CZ  PHE A 143      -1.335   4.883  -2.815  1.00  0.00      A    C
ATOM   2072  HZ  PHE A 143      -1.015   3.985  -3.322  1.00  0.00      A    H
ATOM   2073  CD2 PHE A 143      -3.068   6.092  -1.708  1.00  0.00      A    C
ATOM   2074  HD2 PHE A 143      -4.056   6.124  -1.273  1.00  0.00      A    H
ATOM   2075  CE2 PHE A 143      -2.587   4.874  -2.307  1.00  0.00      A    C
ATOM   2076  HE2 PHE A 143      -3.259   4.030  -2.342  1.00  0.00      A    H
ATOM   2077  C   PHE A 143      -5.335   8.538  -1.755  1.00  0.00      A    C
ATOM   2078  O   PHE A 143      -5.776   7.809  -2.652  1.00  0.00      A    O
ATOM   2079  N   GLN A 144      -5.943   8.909  -0.621  1.00  0.00      A    N
ATOM   2080  HN  GLN A 144      -5.424   9.574  -0.090  1.00  0.00      A    H
ATOM   2081  CA  GLN A 144      -7.319   8.620  -0.326  1.00  0.00      A    C
ATOM   2082  HA  GLN A 144      -7.468   7.552  -0.274  1.00  0.00      A    H
ATOM   2083  CB  GLN A 144      -7.665   9.222   0.999  1.00  0.00      A    C
ATOM   2084  HB1 GLN A 144      -7.708  10.332   0.970  1.00  0.00      A    H
ATOM   2085  HB2 GLN A 144      -8.740   8.962   1.105  1.00  0.00      A    H
ATOM   2086  CG  GLN A 144      -6.939   8.729   2.264  1.00  0.00      A    C
ATOM   2087  HG1 GLN A 144      -7.084   7.640   2.428  1.00  0.00      A    H
ATOM   2088  HG2 GLN A 144      -5.865   8.781   1.985  1.00  0.00      A    H
ATOM   2089  CD  GLN A 144      -7.383   9.403   3.503  1.00  0.00      A    C
ATOM   2090  OE1 GLN A 144      -8.567   9.530   3.774  1.00  0.00      A    O
ATOM   2091  NE2 GLN A 144      -6.455   9.927   4.363  1.00  0.00      A    N
ATOM   2092 HE21 GLN A 144      -6.809  10.475   5.121  1.00  0.00      A    H
ATOM   2093 HE22 GLN A 144      -5.479   9.808   4.182  1.00  0.00      A    H
ATOM   2094  C   GLN A 144      -8.332   8.983  -1.358  1.00  0.00      A    C
ATOM   2095  O   GLN A 144      -9.120   8.125  -1.734  1.00  0.00      A    O
ATOM   2096  N   LEU A 145      -8.349  10.164  -1.954  1.00  0.00      A    N
ATOM   2097  HN  LEU A 145      -7.745  10.862  -1.577  1.00  0.00      A    H
ATOM   2098  CA  LEU A 145      -9.231  10.503  -3.027  1.00  0.00      A    C
ATOM   2099  HA  LEU A 145     -10.177  10.015  -2.842  1.00  0.00      A    H
ATOM   2100  CB  LEU A 145      -9.524  12.021  -2.881  1.00  0.00      A    C
ATOM   2101  HB1 LEU A 145      -8.568  12.570  -3.018  1.00  0.00      A    H
ATOM   2102  HB2 LEU A 145     -10.177  12.342  -3.721  1.00  0.00      A    H
ATOM   2103  CG  LEU A 145     -10.110  12.387  -1.514  1.00  0.00      A    C
ATOM   2104  HG  LEU A 145      -9.493  11.915  -0.720  1.00  0.00      A    H
ATOM   2105  CD1 LEU A 145     -10.042  13.871  -1.283  1.00  0.00      A    C
ATOM   2106 HD11 LEU A 145      -8.981  14.199  -1.310  1.00  0.00      A    H
ATOM   2107 HD12 LEU A 145     -10.519  14.354  -2.163  1.00  0.00      A    H
ATOM   2108 HD13 LEU A 145     -10.507  14.229  -0.340  1.00  0.00      A    H
ATOM   2109  CD2 LEU A 145     -11.537  11.804  -1.370  1.00  0.00      A    C
ATOM   2110 HD21 LEU A 145     -11.849  12.022  -0.326  1.00  0.00      A    H
ATOM   2111 HD22 LEU A 145     -12.174  12.303  -2.132  1.00  0.00      A    H
ATOM   2112 HD23 LEU A 145     -11.540  10.706  -1.537  1.00  0.00      A    H
ATOM   2113  C   LEU A 145      -8.639  10.166  -4.401  1.00  0.00      A    C
ATOM   2114  O   LEU A 145      -8.726  10.942  -5.325  1.00  0.00      A    O
ATOM   2115  N   TYR A 146      -8.149   8.896  -4.614  1.00  0.00      A    N
ATOM   2116  HN  TYR A 146      -8.053   8.200  -3.907  1.00  0.00      A    H
ATOM   2117  CA  TYR A 146      -7.781   8.501  -5.940  1.00  0.00      A    C
ATOM   2118  HA  TYR A 146      -7.133   9.313  -6.236  1.00  0.00      A    H
ATOM   2119  CB  TYR A 146      -6.944   7.264  -6.010  1.00  0.00      A    C
ATOM   2120  HB1 TYR A 146      -6.008   7.371  -5.422  1.00  0.00      A    H
ATOM   2121  HB2 TYR A 146      -7.521   6.510  -5.433  1.00  0.00      A    H
ATOM   2122  CG  TYR A 146      -6.450   6.709  -7.313  1.00  0.00      A    C
ATOM   2123  CD1 TYR A 146      -5.531   7.462  -8.149  1.00  0.00      A    C
ATOM   2124  HD1 TYR A 146      -5.104   8.408  -7.850  1.00  0.00      A    H
ATOM   2125  CE1 TYR A 146      -5.069   7.016  -9.373  1.00  0.00      A    C
ATOM   2126  HE1 TYR A 146      -4.347   7.566  -9.958  1.00  0.00      A    H
ATOM   2127  CZ  TYR A 146      -5.504   5.760  -9.805  1.00  0.00      A    C
ATOM   2128  OH  TYR A 146      -5.211   5.240 -11.090  1.00  0.00      A    O
ATOM   2129  HH  TYR A 146      -4.582   5.866 -11.457  1.00  0.00      A    H
ATOM   2130  CD2 TYR A 146      -6.871   5.491  -7.881  1.00  0.00      A    C
ATOM   2131  HD2 TYR A 146      -7.565   4.934  -7.268  1.00  0.00      A    H
ATOM   2132  CE2 TYR A 146      -6.442   4.977  -9.047  1.00  0.00      A    C
ATOM   2133  HE2 TYR A 146      -6.763   4.040  -9.478  1.00  0.00      A    H
ATOM   2134  C   TYR A 146      -8.975   8.414  -6.852  1.00  0.00      A    C
ATOM   2135  O   TYR A 146     -10.024   7.980  -6.526  1.00  0.00      A    O
ATOM   2136  N   SER A 147      -8.773   8.846  -8.120  1.00  0.00      A    N
ATOM   2137  HN  SER A 147      -7.975   9.378  -8.392  1.00  0.00      A    H
ATOM   2138  CA  SER A 147      -9.748   8.537  -9.200  1.00  0.00      A    C
ATOM   2139  HA  SER A 147     -10.535   7.991  -8.702  1.00  0.00      A    H
ATOM   2140  CB  SER A 147     -10.373   9.818  -9.851  1.00  0.00      A    C
ATOM   2141  HB1 SER A 147     -11.005  10.387  -9.137  1.00  0.00      A    H
ATOM   2142  HB2 SER A 147      -9.619  10.507 -10.286  1.00  0.00      A    H
ATOM   2143  OG  SER A 147     -11.297   9.484 -10.866  1.00  0.00      A    O
ATOM   2144  HG1 SER A 147     -11.523  10.346 -11.223  1.00  0.00      A    H
ATOM   2145  C   SER A 147      -9.102   7.581 -10.147  1.00  0.00      A    C
ATOM   2146  O   SER A 147      -9.326   6.380 -10.002  1.00  0.00      A    O
ATOM   2147  N   LYS A 148      -8.400   8.031 -11.231  1.00  0.00      A    N
ATOM   2148  HN  LYS A 148      -8.410   9.007 -11.437  1.00  0.00      A    H
ATOM   2149  CA  LYS A 148      -7.612   7.307 -12.294  1.00  0.00      A    C
ATOM   2150  HA  LYS A 148      -7.386   6.292 -12.004  1.00  0.00      A    H
ATOM   2151  CB  LYS A 148      -8.581   7.094 -13.505  1.00  0.00      A    C
ATOM   2152  HB1 LYS A 148      -8.095   6.591 -14.369  1.00  0.00      A    H
ATOM   2153  HB2 LYS A 148      -9.383   6.429 -13.120  1.00  0.00      A    H
ATOM   2154  CG  LYS A 148      -9.229   8.407 -13.976  1.00  0.00      A    C
ATOM   2155  HG1 LYS A 148      -9.844   8.901 -13.193  1.00  0.00      A    H
ATOM   2156  HG2 LYS A 148      -8.445   9.119 -14.311  1.00  0.00      A    H
ATOM   2157  CD  LYS A 148     -10.230   8.243 -15.215  1.00  0.00      A    C
ATOM   2158  HD1 LYS A 148      -9.613   8.050 -16.118  1.00  0.00      A    H
ATOM   2159  HD2 LYS A 148     -10.863   7.370 -14.947  1.00  0.00      A    H
ATOM   2160  CE  LYS A 148     -11.080   9.503 -15.453  1.00  0.00      A    C
ATOM   2161  HE1 LYS A 148     -11.786   9.385 -16.303  1.00  0.00      A    H
ATOM   2162  HE2 LYS A 148     -11.670   9.756 -14.547  1.00  0.00      A    H
ATOM   2163  NZ  LYS A 148     -10.237  10.762 -15.822  1.00  0.00      A    N
ATOM   2164  HZ1 LYS A 148     -10.826  11.573 -16.099  1.00  0.00      A    H
ATOM   2165  HZ2 LYS A 148      -9.560  10.927 -15.049  1.00  0.00      A    H
ATOM   2166  HZ3 LYS A 148      -9.644  10.494 -16.633  1.00  0.00      A    H
ATOM   2167  C   LYS A 148      -6.270   7.954 -12.808  1.00  0.00      A    C
ATOM   2168  O   LYS A 148      -6.106   9.185 -12.528  1.00  0.00      A    O
ATOM   2169  N   GLY A 149      -5.472   7.245 -13.580  1.00  0.00      A    N
ATOM   2170  HN  GLY A 149      -5.587   6.285 -13.826  1.00  0.00      A    H
ATOM   2171  CA  GLY A 149      -4.206   7.833 -14.118  1.00  0.00      A    C
ATOM   2172  HA1 GLY A 149      -4.089   7.589 -15.163  1.00  0.00      A    H
ATOM   2173  HA2 GLY A 149      -4.201   8.899 -13.944  1.00  0.00      A    H
ATOM   2174  C   GLY A 149      -2.961   7.439 -13.362  1.00  0.00      A    C
ATOM   2175  O   GLY A 149      -3.093   6.559 -12.531  1.00  0.00      A    O
ATOM   2176  N   ILE A 150      -1.771   8.073 -13.584  1.00  0.00      A    N
ATOM   2177  HN  ILE A 150      -1.691   8.794 -14.268  1.00  0.00      A    H
ATOM   2178  CA  ILE A 150      -0.575   7.711 -12.855  1.00  0.00      A    C
ATOM   2179  HA  ILE A 150      -0.579   6.670 -12.567  1.00  0.00      A    H
ATOM   2180  CB  ILE A 150       0.762   7.951 -13.684  1.00  0.00      A    C
ATOM   2181  HB  ILE A 150       1.062   9.010 -13.531  1.00  0.00      A    H
ATOM   2182  CG2 ILE A 150       1.924   6.983 -13.236  1.00  0.00      A    C
ATOM   2183 HG21 ILE A 150       2.843   7.417 -13.684  1.00  0.00      A    H
ATOM   2184 HG22 ILE A 150       2.010   7.008 -12.129  1.00  0.00      A    H
ATOM   2185 HG23 ILE A 150       1.847   5.957 -13.657  1.00  0.00      A    H
ATOM   2186  CG1 ILE A 150       0.396   7.833 -15.127  1.00  0.00      A    C
ATOM   2187 HG11 ILE A 150      -0.012   6.821 -15.337  1.00  0.00      A    H
ATOM   2188 HG12 ILE A 150      -0.416   8.537 -15.412  1.00  0.00      A    H
ATOM   2189  CD  ILE A 150       1.591   8.177 -15.976  1.00  0.00      A    C
ATOM   2190  HD1 ILE A 150       1.285   8.551 -16.976  1.00  0.00      A    H
ATOM   2191  HD2 ILE A 150       2.038   9.064 -15.479  1.00  0.00      A    H
ATOM   2192  HD3 ILE A 150       2.275   7.301 -15.978  1.00  0.00      A    H
ATOM   2193  C   ILE A 150      -0.495   8.425 -11.534  1.00  0.00      A    C
ATOM   2194  O   ILE A 150      -0.666   9.628 -11.395  1.00  0.00      A    O
ATOM   2195  N   PHE A 151      -0.091   7.738 -10.474  1.00  0.00      A    N
ATOM   2196  HN  PHE A 151       0.113   6.762 -10.489  1.00  0.00      A    H
ATOM   2197  CA  PHE A 151       0.141   8.358  -9.189  1.00  0.00      A    C
ATOM   2198  HA  PHE A 151      -0.503   9.217  -9.068  1.00  0.00      A    H
ATOM   2199  CB  PHE A 151      -0.188   7.417  -8.079  1.00  0.00      A    C
ATOM   2200  HB1 PHE A 151      -1.166   6.900  -8.176  1.00  0.00      A    H
ATOM   2201  HB2 PHE A 151       0.570   6.613  -7.965  1.00  0.00      A    H
ATOM   2202  CG  PHE A 151      -0.274   8.163  -6.801  1.00  0.00      A    C
ATOM   2203  CD1 PHE A 151      -1.514   8.775  -6.490  1.00  0.00      A    C
ATOM   2204  HD1 PHE A 151      -2.338   8.833  -7.185  1.00  0.00      A    H
ATOM   2205  CE1 PHE A 151      -1.580   9.716  -5.363  1.00  0.00      A    C
ATOM   2206  HE1 PHE A 151      -2.513  10.237  -5.211  1.00  0.00      A    H
ATOM   2207  CZ  PHE A 151      -0.501   9.867  -4.491  1.00  0.00      A    C
ATOM   2208  HZ  PHE A 151      -0.570  10.334  -3.519  1.00  0.00      A    H
ATOM   2209  CD2 PHE A 151       0.845   8.414  -6.000  1.00  0.00      A    C
ATOM   2210  HD2 PHE A 151       1.784   7.894  -6.127  1.00  0.00      A    H
ATOM   2211  CE2 PHE A 151       0.687   9.215  -4.826  1.00  0.00      A    C
ATOM   2212  HE2 PHE A 151       1.554   9.241  -4.183  1.00  0.00      A    H
ATOM   2213  C   PHE A 151       1.615   8.900  -9.123  1.00  0.00      A    C
ATOM   2214  O   PHE A 151       2.594   8.194  -8.800  1.00  0.00      A    O
ATOM   2215  N   THR A 152       1.673  10.194  -9.496  1.00  0.00      A    N
ATOM   2216  HN  THR A 152       0.820  10.594  -9.821  1.00  0.00      A    H
ATOM   2217  CA  THR A 152       2.861  11.012  -9.499  1.00  0.00      A    C
ATOM   2218  HA  THR A 152       3.688  10.397  -9.819  1.00  0.00      A    H
ATOM   2219  CB  THR A 152       2.631  12.159 -10.428  1.00  0.00      A    C
ATOM   2220  HB  THR A 152       3.521  12.819 -10.505  1.00  0.00      A    H
ATOM   2221  OG1 THR A 152       1.443  12.972 -10.102  1.00  0.00      A    O
ATOM   2222  HG1 THR A 152       1.768  13.754  -9.649  1.00  0.00      A    H
ATOM   2223  CG2 THR A 152       2.485  11.638 -11.826  1.00  0.00      A    C
ATOM   2224 HG21 THR A 152       3.487  11.288 -12.155  1.00  0.00      A    H
ATOM   2225 HG22 THR A 152       1.826  10.749 -11.928  1.00  0.00      A    H
ATOM   2226 HG23 THR A 152       2.137  12.399 -12.557  1.00  0.00      A    H
ATOM   2227  C   THR A 152       3.302  11.508  -8.255  1.00  0.00      A    C
ATOM   2228  O   THR A 152       4.500  11.557  -7.899  1.00  0.00      A    O
ATOM   2229  N   GLY A 153       2.328  12.076  -7.453  1.00  0.00      A    N
ATOM   2230  HN  GLY A 153       1.431  12.197  -7.870  1.00  0.00      A    H
ATOM   2231  CA  GLY A 153       2.554  12.405  -6.007  1.00  0.00      A    C
ATOM   2232  HA1 GLY A 153       2.673  11.500  -5.430  1.00  0.00      A    H
ATOM   2233  HA2 GLY A 153       3.393  13.061  -5.823  1.00  0.00      A    H
ATOM   2234  C   GLY A 153       1.317  13.191  -5.496  1.00  0.00      A    C
ATOM   2235  O   GLY A 153       0.464  13.567  -6.280  1.00  0.00      A    O
ATOM   2236  N   PRO A 154       1.188  13.576  -4.224  1.00  0.00      A    N
ATOM   2237  CD  PRO A 154       0.374  14.785  -3.977  1.00  0.00      A    C
ATOM   2238  HD1 PRO A 154      -0.684  14.449  -3.922  1.00  0.00      A    H
ATOM   2239  HD2 PRO A 154       0.654  15.619  -4.655  1.00  0.00      A    H
ATOM   2240  CA  PRO A 154       2.188  13.459  -3.168  1.00  0.00      A    C
ATOM   2241  HA  PRO A 154       3.151  13.238  -3.605  1.00  0.00      A    H
ATOM   2242  CB  PRO A 154       2.191  14.808  -2.462  1.00  0.00      A    C
ATOM   2243  HB1 PRO A 154       2.693  14.710  -1.476  1.00  0.00      A    H
ATOM   2244  HB2 PRO A 154       2.671  15.538  -3.148  1.00  0.00      A    H
ATOM   2245  CG  PRO A 154       0.740  15.127  -2.500  1.00  0.00      A    C
ATOM   2246  HG1 PRO A 154       0.116  14.461  -1.867  1.00  0.00      A    H
ATOM   2247  HG2 PRO A 154       0.457  16.154  -2.183  1.00  0.00      A    H
ATOM   2248  C   PRO A 154       1.829  12.336  -2.218  1.00  0.00      A    C
ATOM   2249  O   PRO A 154       0.719  11.796  -2.115  1.00  0.00      A    O
ATOM   2250  N   CYS A 155       2.873  12.060  -1.402  1.00  0.00      A    N
ATOM   2251  HN  CYS A 155       3.758  12.510  -1.491  1.00  0.00      A    H
ATOM   2252  CA  CYS A 155       2.683  11.226  -0.260  1.00  0.00      A    C
ATOM   2253  HA  CYS A 155       1.852  11.642   0.291  1.00  0.00      A    H
ATOM   2254  CB  CYS A 155       2.392   9.761  -0.592  1.00  0.00      A    C
ATOM   2255  HB1 CYS A 155       2.260   9.071   0.269  1.00  0.00      A    H
ATOM   2256  HB2 CYS A 155       1.437   9.660  -1.151  1.00  0.00      A    H
ATOM   2257  SG  CYS A 155       3.631   9.066  -1.776  1.00  0.00      A    S
ATOM   2258  C   CYS A 155       3.885  11.420   0.694  1.00  0.00      A    C
ATOM   2259  O   CYS A 155       4.856  12.154   0.272  1.00  0.00      A    O
ATOM   2260  N   SER A 156       3.945  10.742   1.861  1.00  0.00      A    N
ATOM   2261  HN  SER A 156       3.173  10.312   2.322  1.00  0.00      A    H
ATOM   2262  CA  SER A 156       5.096  10.772   2.715  1.00  0.00      A    C
ATOM   2263  HA  SER A 156       5.712  11.629   2.489  1.00  0.00      A    H
ATOM   2264  CB  SER A 156       4.661  10.978   4.225  1.00  0.00      A    C
ATOM   2265  HB1 SER A 156       5.558  11.480   4.644  1.00  0.00      A    H
ATOM   2266  HB2 SER A 156       3.789  11.665   4.283  1.00  0.00      A    H
ATOM   2267  OG  SER A 156       4.430   9.765   4.950  1.00  0.00      A    O
ATOM   2268  HG1 SER A 156       3.581   9.833   5.393  1.00  0.00      A    H
ATOM   2269  C   SER A 156       5.936   9.579   2.580  1.00  0.00      A    C
ATOM   2270  O   SER A 156       5.636   8.774   1.690  1.00  0.00      A    O
ATOM   2271  N   THR A 157       6.873   9.281   3.479  1.00  0.00      A    N
ATOM   2272  HN  THR A 157       6.983   9.927   4.230  1.00  0.00      A    H
ATOM   2273  CA  THR A 157       7.772   8.126   3.415  1.00  0.00      A    C
ATOM   2274  HA  THR A 157       7.442   7.487   2.609  1.00  0.00      A    H
ATOM   2275  CB  THR A 157       9.196   8.455   3.277  1.00  0.00      A    C
ATOM   2276  HB  THR A 157       9.856   7.600   3.536  1.00  0.00      A    H
ATOM   2277  OG1 THR A 157       9.679   9.492   4.073  1.00  0.00      A    O
ATOM   2278  HG1 THR A 157      10.629   9.353   4.093  1.00  0.00      A    H
ATOM   2279  CG2 THR A 157       9.418   8.881   1.807  1.00  0.00      A    C
ATOM   2280 HG21 THR A 157      10.437   9.318   1.726  1.00  0.00      A    H
ATOM   2281 HG22 THR A 157       9.260   7.945   1.230  1.00  0.00      A    H
ATOM   2282 HG23 THR A 157       8.694   9.660   1.486  1.00  0.00      A    H
ATOM   2283  C   THR A 157       7.616   7.376   4.748  1.00  0.00      A    C
ATOM   2284  O   THR A 157       8.256   6.433   5.119  1.00  0.00      A    O
ATOM   2285  N   ALA A 158       6.728   7.938   5.566  1.00  0.00      A    N
ATOM   2286  HN  ALA A 158       6.163   8.699   5.257  1.00  0.00      A    H
ATOM   2287  CA  ALA A 158       6.357   7.342   6.856  1.00  0.00      A    C
ATOM   2288  HA  ALA A 158       7.168   6.819   7.342  1.00  0.00      A    H
ATOM   2289  CB  ALA A 158       5.971   8.395   7.858  1.00  0.00      A    C
ATOM   2290  HB1 ALA A 158       5.549   7.952   8.785  1.00  0.00      A    H
ATOM   2291  HB2 ALA A 158       6.830   8.982   8.248  1.00  0.00      A    H
ATOM   2292  HB3 ALA A 158       5.154   9.070   7.526  1.00  0.00      A    H
ATOM   2293  C   ALA A 158       5.230   6.335   6.617  1.00  0.00      A    C
ATOM   2294  O   ALA A 158       4.063   6.752   6.472  1.00  0.00      A    O
ATOM   2295  N   LEU A 159       5.584   5.036   6.513  1.00  0.00      A    N
ATOM   2296  HN  LEU A 159       6.466   4.620   6.724  1.00  0.00      A    H
ATOM   2297  CA  LEU A 159       4.699   4.176   5.840  1.00  0.00      A    C
ATOM   2298  HA  LEU A 159       4.266   4.705   5.004  1.00  0.00      A    H
ATOM   2299  CB  LEU A 159       5.436   2.896   5.440  1.00  0.00      A    C
ATOM   2300  HB1 LEU A 159       5.551   2.346   6.399  1.00  0.00      A    H
ATOM   2301  HB2 LEU A 159       4.873   2.192   4.791  1.00  0.00      A    H
ATOM   2302  CG  LEU A 159       6.811   3.104   4.808  1.00  0.00      A    C
ATOM   2303  HG  LEU A 159       7.457   3.652   5.527  1.00  0.00      A    H
ATOM   2304  CD1 LEU A 159       7.485   1.756   4.564  1.00  0.00      A    C
ATOM   2305 HD11 LEU A 159       6.956   1.160   3.790  1.00  0.00      A    H
ATOM   2306 HD12 LEU A 159       8.500   1.926   4.144  1.00  0.00      A    H
ATOM   2307 HD13 LEU A 159       7.479   1.154   5.497  1.00  0.00      A    H
ATOM   2308  CD2 LEU A 159       6.704   3.862   3.450  1.00  0.00      A    C
ATOM   2309 HD21 LEU A 159       7.772   4.063   3.219  1.00  0.00      A    H
ATOM   2310 HD22 LEU A 159       6.374   3.173   2.642  1.00  0.00      A    H
ATOM   2311 HD23 LEU A 159       6.120   4.806   3.399  1.00  0.00      A    H
ATOM   2312  C   LEU A 159       3.459   3.836   6.633  1.00  0.00      A    C
ATOM   2313  O   LEU A 159       3.543   3.771   7.860  1.00  0.00      A    O
ATOM   2314  N   ASP A 160       2.285   3.616   5.985  1.00  0.00      A    N
ATOM   2315  HN  ASP A 160       2.328   3.622   4.989  1.00  0.00      A    H
ATOM   2316  CA  ASP A 160       1.102   3.072   6.678  1.00  0.00      A    C
ATOM   2317  HA  ASP A 160       1.412   2.771   7.668  1.00  0.00      A    H
ATOM   2318  CB  ASP A 160      -0.088   4.059   6.706  1.00  0.00      A    C
ATOM   2319  HB1 ASP A 160      -1.128   3.696   6.853  1.00  0.00      A    H
ATOM   2320  HB2 ASP A 160       0.103   4.755   7.550  1.00  0.00      A    H
ATOM   2321  CG  ASP A 160      -0.159   4.891   5.448  1.00  0.00      A    C
ATOM   2322  OD1 ASP A 160      -0.721   4.346   4.541  1.00  0.00      A    O
ATOM   2323  OD2 ASP A 160       0.296   6.065   5.377  1.00  0.00      A    O
ATOM   2324  C   ASP A 160       0.882   1.797   5.860  1.00  0.00      A    C
ATOM   2325  O   ASP A 160       1.350   0.745   6.236  1.00  0.00      A    O
ATOM   2326  N   HSP A 161       0.108   1.830   4.757  1.00  0.00      A    N
ATOM   2327  HN  HSP A 161      -0.347   2.712   4.659  1.00  0.00      A    H
ATOM   2328  CA  HSP A 161      -0.381   0.706   4.019  1.00  0.00      A    C
ATOM   2329  HA  HSP A 161      -0.885   0.200   4.828  1.00  0.00      A    H
ATOM   2330  CB  HSP A 161      -1.396   1.111   3.025  1.00  0.00      A    C
ATOM   2331  HB1 HSP A 161      -1.816   2.114   3.255  1.00  0.00      A    H
ATOM   2332  HB2 HSP A 161      -0.950   1.276   2.021  1.00  0.00      A    H
ATOM   2333  CD2 HSP A 161      -3.954   0.429   3.253  1.00  0.00      A    C
ATOM   2334  HD2 HSP A 161      -4.247   1.319   3.797  1.00  0.00      A    H
ATOM   2335  CG  HSP A 161      -2.627   0.205   2.888  1.00  0.00      A    C
ATOM   2336  NE2 HSP A 161      -4.590  -0.729   3.021  1.00  0.00      A    N
ATOM   2337  HE2 HSP A 161      -5.533  -0.898   3.306  1.00  0.00      A    H
ATOM   2338  ND1 HSP A 161      -2.519  -1.076   2.406  1.00  0.00      A    N
ATOM   2339  HD1 HSP A 161      -1.666  -1.589   2.311  1.00  0.00      A    H
ATOM   2340  CE1 HSP A 161      -3.747  -1.600   2.461  1.00  0.00      A    C
ATOM   2341  HE1 HSP A 161      -3.925  -2.633   2.250  1.00  0.00      A    H
ATOM   2342  C   HSP A 161       0.629  -0.277   3.459  1.00  0.00      A    C
ATOM   2343  O   HSP A 161       1.574   0.076   2.790  1.00  0.00      A    O
ATOM   2344  N   ALA A 162       0.536  -1.574   3.800  1.00  0.00      A    N
ATOM   2345  HN  ALA A 162       0.047  -1.796   4.641  1.00  0.00      A    H
ATOM   2346  CA  ALA A 162       1.329  -2.564   3.011  1.00  0.00      A    C
ATOM   2347  HA  ALA A 162       2.267  -2.155   2.665  1.00  0.00      A    H
ATOM   2348  CB  ALA A 162       1.584  -3.699   3.936  1.00  0.00      A    C
ATOM   2349  HB1 ALA A 162       2.098  -3.369   4.864  1.00  0.00      A    H
ATOM   2350  HB2 ALA A 162       0.675  -4.301   4.151  1.00  0.00      A    H
ATOM   2351  HB3 ALA A 162       2.324  -4.351   3.424  1.00  0.00      A    H
ATOM   2352  C   ALA A 162       0.562  -2.921   1.612  1.00  0.00      A    C
ATOM   2353  O   ALA A 162      -0.641  -2.883   1.574  1.00  0.00      A    O
ATOM   2354  N   VAL A 163       1.257  -3.173   0.516  1.00  0.00      A    N
ATOM   2355  HN  VAL A 163       2.251  -3.099   0.547  1.00  0.00      A    H
ATOM   2356  CA  VAL A 163       0.679  -3.401  -0.814  1.00  0.00      A    C
ATOM   2357  HA  VAL A 163      -0.368  -3.664  -0.801  1.00  0.00      A    H
ATOM   2358  CB  VAL A 163       0.660  -2.143  -1.762  1.00  0.00      A    C
ATOM   2359  HB  VAL A 163       0.171  -2.422  -2.720  1.00  0.00      A    H
ATOM   2360  CG1 VAL A 163      -0.067  -0.933  -1.211  1.00  0.00      A    C
ATOM   2361 HG11 VAL A 163      -1.070  -1.217  -0.827  1.00  0.00      A    H
ATOM   2362 HG12 VAL A 163       0.482  -0.614  -0.299  1.00  0.00      A    H
ATOM   2363 HG13 VAL A 163       0.010  -0.165  -2.010  1.00  0.00      A    H
ATOM   2364  CG2 VAL A 163       2.105  -1.698  -2.092  1.00  0.00      A    C
ATOM   2365 HG21 VAL A 163       2.114  -0.787  -2.728  1.00  0.00      A    H
ATOM   2366 HG22 VAL A 163       2.570  -1.441  -1.117  1.00  0.00      A    H
ATOM   2367 HG23 VAL A 163       2.549  -2.554  -2.643  1.00  0.00      A    H
ATOM   2368  C   VAL A 163       1.418  -4.492  -1.489  1.00  0.00      A    C
ATOM   2369  O   VAL A 163       2.271  -5.059  -0.874  1.00  0.00      A    O
ATOM   2370  N   LEU A 164       1.002  -4.870  -2.701  1.00  0.00      A    N
ATOM   2371  HN  LEU A 164       0.186  -4.408  -3.041  1.00  0.00      A    H
ATOM   2372  CA  LEU A 164       1.583  -5.923  -3.480  1.00  0.00      A    C
ATOM   2373  HA  LEU A 164       2.546  -6.287  -3.153  1.00  0.00      A    H
ATOM   2374  CB  LEU A 164       0.542  -7.137  -3.416  1.00  0.00      A    C
ATOM   2375  HB1 LEU A 164       0.226  -7.341  -2.371  1.00  0.00      A    H
ATOM   2376  HB2 LEU A 164      -0.372  -6.785  -3.941  1.00  0.00      A    H
ATOM   2377  CG  LEU A 164       1.014  -8.354  -4.199  1.00  0.00      A    C
ATOM   2378  HG  LEU A 164       1.813  -8.036  -4.903  1.00  0.00      A    H
ATOM   2379  CD1 LEU A 164       1.603  -9.282  -3.181  1.00  0.00      A    C
ATOM   2380 HD11 LEU A 164       2.646  -9.050  -2.877  1.00  0.00      A    H
ATOM   2381 HD12 LEU A 164       0.922  -9.212  -2.306  1.00  0.00      A    H
ATOM   2382 HD13 LEU A 164       1.472 -10.326  -3.537  1.00  0.00      A    H
ATOM   2383  CD2 LEU A 164      -0.270  -8.892  -4.860  1.00  0.00      A    C
ATOM   2384 HD21 LEU A 164      -0.013  -9.826  -5.404  1.00  0.00      A    H
ATOM   2385 HD22 LEU A 164      -1.109  -8.948  -4.133  1.00  0.00      A    H
ATOM   2386 HD23 LEU A 164      -0.532  -8.123  -5.617  1.00  0.00      A    H
ATOM   2387  C   LEU A 164       1.692  -5.445  -4.964  1.00  0.00      A    C
ATOM   2388  O   LEU A 164       0.706  -4.992  -5.572  1.00  0.00      A    O
ATOM   2389  N   ILE A 165       2.910  -5.547  -5.530  1.00  0.00      A    N
ATOM   2390  HN  ILE A 165       3.652  -6.049  -5.091  1.00  0.00      A    H
ATOM   2391  CA  ILE A 165       3.133  -5.130  -6.929  1.00  0.00      A    C
ATOM   2392  HA  ILE A 165       2.433  -4.374  -7.254  1.00  0.00      A    H
ATOM   2393  CB  ILE A 165       4.479  -4.421  -7.093  1.00  0.00      A    C
ATOM   2394  HB  ILE A 165       5.181  -5.100  -6.564  1.00  0.00      A    H
ATOM   2395  CG2 ILE A 165       4.793  -4.100  -8.605  1.00  0.00      A    C
ATOM   2396 HG21 ILE A 165       4.877  -5.004  -9.244  1.00  0.00      A    H
ATOM   2397 HG22 ILE A 165       4.024  -3.392  -8.981  1.00  0.00      A    H
ATOM   2398 HG23 ILE A 165       5.750  -3.536  -8.636  1.00  0.00      A    H
ATOM   2399  CG1 ILE A 165       4.425  -3.081  -6.247  1.00  0.00      A    C
ATOM   2400 HG11 ILE A 165       3.524  -2.439  -6.347  1.00  0.00      A    H
ATOM   2401 HG12 ILE A 165       4.455  -3.423  -5.190  1.00  0.00      A    H
ATOM   2402  CD  ILE A 165       5.652  -2.159  -6.443  1.00  0.00      A    C
ATOM   2403  HD1 ILE A 165       5.673  -1.454  -5.585  1.00  0.00      A    H
ATOM   2404  HD2 ILE A 165       6.598  -2.726  -6.577  1.00  0.00      A    H
ATOM   2405  HD3 ILE A 165       5.537  -1.466  -7.304  1.00  0.00      A    H
ATOM   2406  C   ILE A 165       2.997  -6.243  -7.920  1.00  0.00      A    C
ATOM   2407  O   ILE A 165       3.698  -7.290  -7.783  1.00  0.00      A    O
ATOM   2408  N   VAL A 166       2.029  -6.179  -8.833  1.00  0.00      A    N
ATOM   2409  HN  VAL A 166       1.478  -5.349  -8.805  1.00  0.00      A    H
ATOM   2410  CA  VAL A 166       1.592  -7.204  -9.743  1.00  0.00      A    C
ATOM   2411  HA  VAL A 166       1.974  -8.161  -9.417  1.00  0.00      A    H
ATOM   2412  CB  VAL A 166      -0.001  -7.313  -9.747  1.00  0.00      A    C
ATOM   2413  HB  VAL A 166      -0.320  -8.156 -10.397  1.00  0.00      A    H
ATOM   2414  CG1 VAL A 166      -0.407  -7.570  -8.284  1.00  0.00      A    C
ATOM   2415 HG11 VAL A 166      -0.251  -6.669  -7.652  1.00  0.00      A    H
ATOM   2416 HG12 VAL A 166      -1.446  -7.954  -8.199  1.00  0.00      A    H
ATOM   2417 HG13 VAL A 166       0.173  -8.423  -7.870  1.00  0.00      A    H
ATOM   2418  CG2 VAL A 166      -0.624  -5.951 -10.173  1.00  0.00      A    C
ATOM   2419 HG21 VAL A 166       0.079  -5.359 -10.797  1.00  0.00      A    H
ATOM   2420 HG22 VAL A 166      -1.578  -6.090 -10.726  1.00  0.00      A    H
ATOM   2421 HG23 VAL A 166      -0.843  -5.337  -9.274  1.00  0.00      A    H
ATOM   2422  C   VAL A 166       2.095  -7.007 -11.153  1.00  0.00      A    C
ATOM   2423  O   VAL A 166       1.578  -7.673 -12.054  1.00  0.00      A    O
ATOM   2424  N   GLY A 167       2.994  -6.042 -11.374  1.00  0.00      A    N
ATOM   2425  HN  GLY A 167       3.335  -5.540 -10.583  1.00  0.00      A    H
ATOM   2426  CA  GLY A 167       3.388  -5.759 -12.722  1.00  0.00      A    C
ATOM   2427  HA1 GLY A 167       4.206  -6.398 -13.020  1.00  0.00      A    H
ATOM   2428  HA2 GLY A 167       2.529  -5.926 -13.355  1.00  0.00      A    H
ATOM   2429  C   GLY A 167       3.970  -4.435 -12.859  1.00  0.00      A    C
ATOM   2430  O   GLY A 167       3.935  -3.537 -12.040  1.00  0.00      A    O
ATOM   2431  N   TYR A 168       4.707  -4.285 -13.961  1.00  0.00      A    N
ATOM   2432  HN  TYR A 168       4.730  -5.002 -14.652  1.00  0.00      A    H
ATOM   2433  CA  TYR A 168       5.206  -2.949 -14.359  1.00  0.00      A    C
ATOM   2434  HA  TYR A 168       4.893  -2.175 -13.674  1.00  0.00      A    H
ATOM   2435  CB  TYR A 168       6.767  -2.756 -14.260  1.00  0.00      A    C
ATOM   2436  HB1 TYR A 168       6.935  -1.734 -14.662  1.00  0.00      A    H
ATOM   2437  HB2 TYR A 168       7.112  -2.796 -13.204  1.00  0.00      A    H
ATOM   2438  CG  TYR A 168       7.544  -3.817 -14.956  1.00  0.00      A    C
ATOM   2439  CD1 TYR A 168       8.121  -3.512 -16.204  1.00  0.00      A    C
ATOM   2440  HD1 TYR A 168       7.848  -2.587 -16.690  1.00  0.00      A    H
ATOM   2441  CE1 TYR A 168       8.956  -4.435 -16.870  1.00  0.00      A    C
ATOM   2442  HE1 TYR A 168       9.348  -4.152 -17.836  1.00  0.00      A    H
ATOM   2443  CZ  TYR A 168       9.265  -5.651 -16.251  1.00  0.00      A    C
ATOM   2444  OH  TYR A 168      10.060  -6.618 -16.974  1.00  0.00      A    O
ATOM   2445  HH  TYR A 168      10.260  -6.232 -17.830  1.00  0.00      A    H
ATOM   2446  CD2 TYR A 168       7.943  -5.020 -14.358  1.00  0.00      A    C
ATOM   2447  HD2 TYR A 168       7.758  -5.193 -13.308  1.00  0.00      A    H
ATOM   2448  CE2 TYR A 168       8.815  -5.873 -14.913  1.00  0.00      A    C
ATOM   2449  HE2 TYR A 168       9.051  -6.819 -14.448  1.00  0.00      A    H
ATOM   2450  C   TYR A 168       4.635  -2.610 -15.748  1.00  0.00      A    C
ATOM   2451  O   TYR A 168       4.353  -3.478 -16.569  1.00  0.00      A    O
ATOM   2452  N   GLY A 169       4.530  -1.283 -16.148  1.00  0.00      A    N
ATOM   2453  HN  GLY A 169       4.673  -0.526 -15.516  1.00  0.00      A    H
ATOM   2454  CA  GLY A 169       4.378  -0.955 -17.586  1.00  0.00      A    C
ATOM   2455  HA1 GLY A 169       4.974  -1.651 -18.158  1.00  0.00      A    H
ATOM   2456  HA2 GLY A 169       3.336  -1.069 -17.849  1.00  0.00      A    H
ATOM   2457  C   GLY A 169       4.759   0.506 -17.785  1.00  0.00      A    C
ATOM   2458  O   GLY A 169       5.611   0.974 -17.032  1.00  0.00      A    O
ATOM   2459  N   SER A 170       4.173   1.097 -18.800  1.00  0.00      A    N
ATOM   2460  HN  SER A 170       3.818   0.574 -19.571  1.00  0.00      A    H
ATOM   2461  CA  SER A 170       4.455   2.515 -19.135  1.00  0.00      A    C
ATOM   2462  HA  SER A 170       4.567   3.148 -18.267  1.00  0.00      A    H
ATOM   2463  CB  SER A 170       5.759   2.737 -19.765  1.00  0.00      A    C
ATOM   2464  HB1 SER A 170       6.059   3.807 -19.769  1.00  0.00      A    H
ATOM   2465  HB2 SER A 170       6.518   2.131 -19.226  1.00  0.00      A    H
ATOM   2466  OG  SER A 170       5.859   2.289 -21.083  1.00  0.00      A    O
ATOM   2467  HG1 SER A 170       6.744   1.940 -21.213  1.00  0.00      A    H
ATOM   2468  C   SER A 170       3.327   3.225 -19.897  1.00  0.00      A    C
ATOM   2469  O   SER A 170       2.440   2.552 -20.519  1.00  0.00      A    O
ATOM   2470  N   GLU A 171       3.275   4.520 -19.835  1.00  0.00      A    N
ATOM   2471  HN  GLU A 171       3.944   5.037 -19.308  1.00  0.00      A    H
ATOM   2472  CA  GLU A 171       2.536   5.431 -20.728  1.00  0.00      A    C
ATOM   2473  HA  GLU A 171       1.579   4.967 -20.919  1.00  0.00      A    H
ATOM   2474  CB  GLU A 171       2.079   6.736 -20.014  1.00  0.00      A    C
ATOM   2475  HB1 GLU A 171       1.528   6.331 -19.138  1.00  0.00      A    H
ATOM   2476  HB2 GLU A 171       2.947   7.364 -19.719  1.00  0.00      A    H
ATOM   2477  CG  GLU A 171       1.118   7.668 -20.781  1.00  0.00      A    C
ATOM   2478  HG1 GLU A 171       1.564   7.915 -21.768  1.00  0.00      A    H
ATOM   2479  HG2 GLU A 171       0.142   7.183 -21.001  1.00  0.00      A    H
ATOM   2480  CD  GLU A 171       0.821   8.920 -20.100  1.00  0.00      A    C
ATOM   2481  OE1 GLU A 171       1.750   9.821 -20.106  1.00  0.00      A    O
ATOM   2482  OE2 GLU A 171      -0.393   9.157 -19.680  1.00  0.00      A    O
ATOM   2483  C   GLU A 171       3.296   5.653 -22.011  1.00  0.00      A    C
ATOM   2484  O   GLU A 171       3.330   4.813 -22.934  1.00  0.00      A    O
ATOM   2485  N   ASN A 172       4.062   6.783 -22.102  1.00  0.00      A    N
ATOM   2486  HN  ASN A 172       3.861   7.420 -21.361  1.00  0.00      A    H
ATOM   2487  CA  ASN A 172       5.012   7.075 -23.192  1.00  0.00      A    C
ATOM   2488  HA  ASN A 172       5.160   6.203 -23.811  1.00  0.00      A    H
ATOM   2489  CB  ASN A 172       4.634   8.237 -24.159  1.00  0.00      A    C
ATOM   2490  HB1 ASN A 172       4.461   9.194 -23.620  1.00  0.00      A    H
ATOM   2491  HB2 ASN A 172       5.470   8.475 -24.850  1.00  0.00      A    H
ATOM   2492  CG  ASN A 172       3.280   8.042 -24.880  1.00  0.00      A    C
ATOM   2493  OD1 ASN A 172       2.168   8.396 -24.455  1.00  0.00      A    O
ATOM   2494  ND2 ASN A 172       3.453   7.282 -26.022  1.00  0.00      A    N
ATOM   2495 HD21 ASN A 172       2.750   6.977 -26.665  1.00  0.00      A    H
ATOM   2496 HD22 ASN A 172       4.348   6.899 -26.248  1.00  0.00      A    H
ATOM   2497  C   ASN A 172       6.405   7.305 -22.616  1.00  0.00      A    C
ATOM   2498  O   ASN A 172       7.189   6.372 -22.505  1.00  0.00      A    O
ATOM   2499  N   GLY A 173       6.688   8.480 -22.015  1.00  0.00      A    N
ATOM   2500  HN  GLY A 173       5.949   9.144 -22.099  1.00  0.00      A    H
ATOM   2501  CA  GLY A 173       7.883   8.755 -21.149  1.00  0.00      A    C
ATOM   2502  HA1 GLY A 173       8.737   8.227 -21.546  1.00  0.00      A    H
ATOM   2503  HA2 GLY A 173       8.063   9.820 -21.136  1.00  0.00      A    H
ATOM   2504  C   GLY A 173       7.671   8.139 -19.751  1.00  0.00      A    C
ATOM   2505  O   GLY A 173       8.569   7.616 -19.098  1.00  0.00      A    O
ATOM   2506  N   LYS A 174       6.446   8.260 -19.198  1.00  0.00      A    N
ATOM   2507  HN  LYS A 174       5.707   8.694 -19.706  1.00  0.00      A    H
ATOM   2508  CA  LYS A 174       6.260   7.894 -17.784  1.00  0.00      A    C
ATOM   2509  HA  LYS A 174       7.105   8.194 -17.182  1.00  0.00      A    H
ATOM   2510  CB  LYS A 174       5.077   8.625 -17.140  1.00  0.00      A    C
ATOM   2511  HB1 LYS A 174       4.162   8.376 -17.718  1.00  0.00      A    H
ATOM   2512  HB2 LYS A 174       4.868   8.225 -16.125  1.00  0.00      A    H
ATOM   2513  CG  LYS A 174       5.125  10.176 -17.185  1.00  0.00      A    C
ATOM   2514  HG1 LYS A 174       5.276  10.500 -18.237  1.00  0.00      A    H
ATOM   2515  HG2 LYS A 174       4.120  10.546 -16.889  1.00  0.00      A    H
ATOM   2516  CD  LYS A 174       6.175  10.693 -16.180  1.00  0.00      A    C
ATOM   2517  HD1 LYS A 174       5.721  10.579 -15.172  1.00  0.00      A    H
ATOM   2518  HD2 LYS A 174       7.185  10.232 -16.212  1.00  0.00      A    H
ATOM   2519  CE  LYS A 174       6.356  12.185 -16.250  1.00  0.00      A    C
ATOM   2520  HE1 LYS A 174       5.443  12.803 -16.387  1.00  0.00      A    H
ATOM   2521  HE2 LYS A 174       6.841  12.465 -15.291  1.00  0.00      A    H
ATOM   2522  NZ  LYS A 174       7.281  12.487 -17.291  1.00  0.00      A    N
ATOM   2523  HZ1 LYS A 174       7.686  13.401 -17.002  1.00  0.00      A    H
ATOM   2524  HZ2 LYS A 174       8.068  11.826 -17.445  1.00  0.00      A    H
ATOM   2525  HZ3 LYS A 174       6.822  12.486 -18.224  1.00  0.00      A    H
ATOM   2526  C   LYS A 174       6.055   6.400 -17.634  1.00  0.00      A    C
ATOM   2527  O   LYS A 174       5.131   5.801 -18.116  1.00  0.00      A    O
ATOM   2528  N   GLU A 175       6.925   5.758 -16.911  1.00  0.00      A    N
ATOM   2529  HN  GLU A 175       7.619   6.265 -16.407  1.00  0.00      A    H
ATOM   2530  CA  GLU A 175       6.902   4.301 -16.638  1.00  0.00      A    C
ATOM   2531  HA  GLU A 175       6.293   3.655 -17.253  1.00  0.00      A    H
ATOM   2532  CB  GLU A 175       8.294   3.794 -16.532  1.00  0.00      A    C
ATOM   2533  HB1 GLU A 175       8.852   4.323 -15.729  1.00  0.00      A    H
ATOM   2534  HB2 GLU A 175       8.241   2.723 -16.243  1.00  0.00      A    H
ATOM   2535  CG  GLU A 175       9.027   3.865 -17.917  1.00  0.00      A    C
ATOM   2536  HG1 GLU A 175       8.398   3.501 -18.758  1.00  0.00      A    H
ATOM   2537  HG2 GLU A 175       9.171   4.956 -18.068  1.00  0.00      A    H
ATOM   2538  CD  GLU A 175      10.227   3.143 -17.844  1.00  0.00      A    C
ATOM   2539  OE1 GLU A 175      10.165   1.904 -17.813  1.00  0.00      A    O
ATOM   2540  OE2 GLU A 175      11.273   3.809 -17.529  1.00  0.00      A    O
ATOM   2541  C   GLU A 175       6.183   4.221 -15.307  1.00  0.00      A    C
ATOM   2542  O   GLU A 175       6.373   5.060 -14.455  1.00  0.00      A    O
ATOM   2543  N   TYR A 176       5.553   3.122 -14.944  1.00  0.00      A    N
ATOM   2544  HN  TYR A 176       5.431   2.352 -15.566  1.00  0.00      A    H
ATOM   2545  CA  TYR A 176       4.772   3.064 -13.743  1.00  0.00      A    C
ATOM   2546  HA  TYR A 176       5.243   3.599 -12.931  1.00  0.00      A    H
ATOM   2547  CB  TYR A 176       3.317   3.557 -13.887  1.00  0.00      A    C
ATOM   2548  HB1 TYR A 176       2.687   3.248 -13.026  1.00  0.00      A    H
ATOM   2549  HB2 TYR A 176       3.388   4.664 -13.952  1.00  0.00      A    H
ATOM   2550  CG  TYR A 176       2.621   3.054 -15.131  1.00  0.00      A    C
ATOM   2551  CD1 TYR A 176       2.182   1.759 -15.340  1.00  0.00      A    C
ATOM   2552  HD1 TYR A 176       2.445   0.953 -14.671  1.00  0.00      A    H
ATOM   2553  CE1 TYR A 176       1.372   1.441 -16.431  1.00  0.00      A    C
ATOM   2554  HE1 TYR A 176       0.999   0.443 -16.606  1.00  0.00      A    H
ATOM   2555  CZ  TYR A 176       1.015   2.383 -17.343  1.00  0.00      A    C
ATOM   2556  OH  TYR A 176       0.188   2.143 -18.439  1.00  0.00      A    O
ATOM   2557  HH  TYR A 176      -0.121   1.244 -18.308  1.00  0.00      A    H
ATOM   2558  CD2 TYR A 176       2.216   4.064 -16.095  1.00  0.00      A    C
ATOM   2559  HD2 TYR A 176       2.515   5.102 -16.073  1.00  0.00      A    H
ATOM   2560  CE2 TYR A 176       1.469   3.693 -17.216  1.00  0.00      A    C
ATOM   2561  HE2 TYR A 176       1.140   4.452 -17.911  1.00  0.00      A    H
ATOM   2562  C   TYR A 176       4.800   1.647 -13.285  1.00  0.00      A    C
ATOM   2563  O   TYR A 176       5.195   0.748 -14.041  1.00  0.00      A    O
ATOM   2564  N   TRP A 177       4.281   1.456 -12.041  1.00  0.00      A    N
ATOM   2565  HN  TRP A 177       4.058   2.231 -11.454  1.00  0.00      A    H
ATOM   2566  CA  TRP A 177       4.112   0.182 -11.463  1.00  0.00      A    C
ATOM   2567  HA  TRP A 177       4.510  -0.617 -12.069  1.00  0.00      A    H
ATOM   2568  CB  TRP A 177       4.685   0.110  -9.947  1.00  0.00      A    C
ATOM   2569  HB1 TRP A 177       4.086   0.698  -9.219  1.00  0.00      A    H
ATOM   2570  HB2 TRP A 177       4.655  -0.969  -9.686  1.00  0.00      A    H
ATOM   2571  CG  TRP A 177       6.093   0.476  -9.733  1.00  0.00      A    C
ATOM   2572  CD1 TRP A 177       6.559   1.783  -9.303  1.00  0.00      A    C
ATOM   2573  HD1 TRP A 177       5.975   2.669  -9.101  1.00  0.00      A    H
ATOM   2574  NE1 TRP A 177       7.833   1.659  -8.952  1.00  0.00      A    N
ATOM   2575  HE1 TRP A 177       8.261   2.366  -8.433  1.00  0.00      A    H
ATOM   2576  CE2 TRP A 177       8.312   0.413  -9.304  1.00  0.00      A    C
ATOM   2577  CD2 TRP A 177       7.226  -0.442  -9.732  1.00  0.00      A    C
ATOM   2578  CE3 TRP A 177       7.422  -1.749 -10.049  1.00  0.00      A    C
ATOM   2579  HE3 TRP A 177       6.623  -2.430 -10.302  1.00  0.00      A    H
ATOM   2580  CZ3 TRP A 177       8.735  -2.289  -9.984  1.00  0.00      A    C
ATOM   2581  HZ3 TRP A 177       8.929  -3.316 -10.256  1.00  0.00      A    H
ATOM   2582  CZ2 TRP A 177       9.592  -0.154  -9.226  1.00  0.00      A    C
ATOM   2583  HZ2 TRP A 177      10.330   0.461  -8.733  1.00  0.00      A    H
ATOM   2584  CH2 TRP A 177       9.756  -1.505  -9.528  1.00  0.00      A    C
ATOM   2585  HH2 TRP A 177      10.751  -1.908  -9.646  1.00  0.00      A    H
ATOM   2586  C   TRP A 177       2.640  -0.103 -11.319  1.00  0.00      A    C
ATOM   2587  O   TRP A 177       1.851   0.845 -11.304  1.00  0.00      A    O
ATOM   2588  N   ILE A 178       2.157  -1.367 -11.297  1.00  0.00      A    N
ATOM   2589  HN  ILE A 178       2.798  -2.107 -11.484  1.00  0.00      A    H
ATOM   2590  CA  ILE A 178       0.731  -1.653 -11.120  1.00  0.00      A    C
ATOM   2591  HA  ILE A 178       0.118  -0.764 -11.136  1.00  0.00      A    H
ATOM   2592  CB  ILE A 178       0.353  -2.575 -12.252  1.00  0.00      A    C
ATOM   2593  HB  ILE A 178       0.901  -3.517 -12.036  1.00  0.00      A    H
ATOM   2594  CG2 ILE A 178      -1.185  -2.928 -12.190  1.00  0.00      A    C
ATOM   2595 HG21 ILE A 178      -1.441  -3.523 -11.288  1.00  0.00      A    H
ATOM   2596 HG22 ILE A 178      -1.773  -1.986 -12.211  1.00  0.00      A    H
ATOM   2597 HG23 ILE A 178      -1.442  -3.613 -13.026  1.00  0.00      A    H
ATOM   2598  CG1 ILE A 178       0.641  -2.024 -13.641  1.00  0.00      A    C
ATOM   2599 HG11 ILE A 178      -0.058  -1.260 -14.043  1.00  0.00      A    H
ATOM   2600 HG12 ILE A 178       1.678  -1.630 -13.691  1.00  0.00      A    H
ATOM   2601  CD  ILE A 178       0.686  -3.080 -14.689  1.00  0.00      A    C
ATOM   2602  HD1 ILE A 178       1.401  -3.853 -14.332  1.00  0.00      A    H
ATOM   2603  HD2 ILE A 178      -0.267  -3.632 -14.838  1.00  0.00      A    H
ATOM   2604  HD3 ILE A 178       1.174  -2.759 -15.634  1.00  0.00      A    H
ATOM   2605  C   ILE A 178       0.409  -2.309  -9.801  1.00  0.00      A    C
ATOM   2606  O   ILE A 178       0.993  -3.337  -9.485  1.00  0.00      A    O
ATOM   2607  N   VAL A 179      -0.403  -1.684  -8.976  1.00  0.00      A    N
ATOM   2608  HN  VAL A 179      -1.024  -0.957  -9.258  1.00  0.00      A    H
ATOM   2609  CA  VAL A 179      -0.316  -2.064  -7.554  1.00  0.00      A    C
ATOM   2610  HA  VAL A 179       0.346  -2.904  -7.399  1.00  0.00      A    H
ATOM   2611  CB  VAL A 179       0.176  -0.879  -6.727  1.00  0.00      A    C
ATOM   2612  HB  VAL A 179      -0.532  -0.025  -6.787  1.00  0.00      A    H
ATOM   2613  CG1 VAL A 179       0.611  -1.281  -5.278  1.00  0.00      A    C
ATOM   2614 HG11 VAL A 179       0.803  -0.299  -4.794  1.00  0.00      A    H
ATOM   2615 HG12 VAL A 179      -0.225  -1.732  -4.702  1.00  0.00      A    H
ATOM   2616 HG13 VAL A 179       1.441  -1.997  -5.462  1.00  0.00      A    H
ATOM   2617  CG2 VAL A 179       1.465  -0.239  -7.342  1.00  0.00      A    C
ATOM   2618 HG21 VAL A 179       1.419   0.832  -7.050  1.00  0.00      A    H
ATOM   2619 HG22 VAL A 179       2.431  -0.747  -7.133  1.00  0.00      A    H
ATOM   2620 HG23 VAL A 179       1.440  -0.129  -8.447  1.00  0.00      A    H
ATOM   2621  C   VAL A 179      -1.622  -2.574  -6.958  1.00  0.00      A    C
ATOM   2622  O   VAL A 179      -2.502  -1.796  -6.774  1.00  0.00      A    O
ATOM   2623  N   LYS A 180      -1.724  -3.816  -6.505  1.00  0.00      A    N
ATOM   2624  HN  LYS A 180      -0.849  -4.293  -6.517  1.00  0.00      A    H
ATOM   2625  CA  LYS A 180      -2.827  -4.394  -5.713  1.00  0.00      A    C
ATOM   2626  HA  LYS A 180      -3.720  -3.974  -6.152  1.00  0.00      A    H
ATOM   2627  CB  LYS A 180      -2.880  -5.989  -5.811  1.00  0.00      A    C
ATOM   2628  HB1 LYS A 180      -3.240  -6.227  -6.834  1.00  0.00      A    H
ATOM   2629  HB2 LYS A 180      -1.803  -6.258  -5.801  1.00  0.00      A    H
ATOM   2630  CG  LYS A 180      -3.705  -6.767  -4.836  1.00  0.00      A    C
ATOM   2631  HG1 LYS A 180      -3.139  -6.951  -3.898  1.00  0.00      A    H
ATOM   2632  HG2 LYS A 180      -4.623  -6.173  -4.644  1.00  0.00      A    H
ATOM   2633  CD  LYS A 180      -4.007  -8.170  -5.307  1.00  0.00      A    C
ATOM   2634  HD1 LYS A 180      -4.348  -8.009  -6.352  1.00  0.00      A    H
ATOM   2635  HD2 LYS A 180      -3.057  -8.734  -5.428  1.00  0.00      A    H
ATOM   2636  CE  LYS A 180      -4.698  -9.019  -4.292  1.00  0.00      A    C
ATOM   2637  HE1 LYS A 180      -4.013  -9.218  -3.441  1.00  0.00      A    H
ATOM   2638  HE2 LYS A 180      -5.535  -8.449  -3.835  1.00  0.00      A    H
ATOM   2639  NZ  LYS A 180      -5.336 -10.193  -4.886  1.00  0.00      A    N
ATOM   2640  HZ1 LYS A 180      -4.835 -11.085  -4.701  1.00  0.00      A    H
ATOM   2641  HZ2 LYS A 180      -6.333 -10.145  -4.594  1.00  0.00      A    H
ATOM   2642  HZ3 LYS A 180      -5.456 -10.076  -5.913  1.00  0.00      A    H
ATOM   2643  C   LYS A 180      -2.882  -3.981  -4.222  1.00  0.00      A    C
ATOM   2644  O   LYS A 180      -1.893  -4.025  -3.483  1.00  0.00      A    O
ATOM   2645  N   ASN A 181      -4.027  -3.610  -3.688  1.00  0.00      A    N
ATOM   2646  HN  ASN A 181      -4.854  -3.705  -4.236  1.00  0.00      A    H
ATOM   2647  CA  ASN A 181      -4.166  -3.039  -2.383  1.00  0.00      A    C
ATOM   2648  HA  ASN A 181      -3.289  -3.212  -1.778  1.00  0.00      A    H
ATOM   2649  CB  ASN A 181      -4.248  -1.491  -2.647  1.00  0.00      A    C
ATOM   2650  HB1 ASN A 181      -4.394  -1.063  -1.632  1.00  0.00      A    H
ATOM   2651  HB2 ASN A 181      -3.404  -1.106  -3.259  1.00  0.00      A    H
ATOM   2652  CG  ASN A 181      -5.478  -1.040  -3.447  1.00  0.00      A    C
ATOM   2653  OD1 ASN A 181      -6.557  -0.993  -2.893  1.00  0.00      A    O
ATOM   2654  ND2 ASN A 181      -5.346  -0.794  -4.764  1.00  0.00      A    N
ATOM   2655 HD21 ASN A 181      -6.156  -0.611  -5.322  1.00  0.00      A    H
ATOM   2656 HD22 ASN A 181      -4.467  -0.724  -5.234  1.00  0.00      A    H
ATOM   2657  C   ASN A 181      -5.251  -3.757  -1.705  1.00  0.00      A    C
ATOM   2658  O   ASN A 181      -5.316  -4.966  -1.730  1.00  0.00      A    O
ATOM   2659  N   SER A 182      -6.084  -3.010  -1.028  1.00  0.00      A    N
ATOM   2660  HN  SER A 182      -5.986  -2.019  -0.973  1.00  0.00      A    H
ATOM   2661  CA  SER A 182      -7.204  -3.579  -0.284  1.00  0.00      A    C
ATOM   2662  HA  SER A 182      -7.556  -4.480  -0.764  1.00  0.00      A    H
ATOM   2663  CB  SER A 182      -6.786  -4.127   1.104  1.00  0.00      A    C
ATOM   2664  HB1 SER A 182      -7.681  -4.368   1.716  1.00  0.00      A    H
ATOM   2665  HB2 SER A 182      -6.218  -5.061   0.910  1.00  0.00      A    H
ATOM   2666  OG  SER A 182      -5.956  -3.329   1.878  1.00  0.00      A    O
ATOM   2667  HG1 SER A 182      -6.252  -3.367   2.790  1.00  0.00      A    H
ATOM   2668  C   SER A 182      -8.373  -2.588  -0.112  1.00  0.00      A    C
ATOM   2669  O   SER A 182      -9.159  -2.727   0.826  1.00  0.00      A    O
ATOM   2670  N   TRP A 183      -8.650  -1.543  -1.005  1.00  0.00      A    N
ATOM   2671  HN  TRP A 183      -8.031  -1.246  -1.728  1.00  0.00      A    H
ATOM   2672  CA  TRP A 183      -9.764  -0.635  -0.879  1.00  0.00      A    C
ATOM   2673  HA  TRP A 183     -10.033  -0.705   0.164  1.00  0.00      A    H
ATOM   2674  CB  TRP A 183      -9.416   0.806  -1.074  1.00  0.00      A    C
ATOM   2675  HB1 TRP A 183      -9.047   0.985  -2.106  1.00  0.00      A    H
ATOM   2676  HB2 TRP A 183     -10.317   1.424  -0.877  1.00  0.00      A    H
ATOM   2677  CG  TRP A 183      -8.447   1.177   0.016  1.00  0.00      A    C
ATOM   2678  CD1 TRP A 183      -8.647   1.077   1.384  1.00  0.00      A    C
ATOM   2679  HD1 TRP A 183      -9.562   0.678   1.796  1.00  0.00      A    H
ATOM   2680  NE1 TRP A 183      -7.525   1.546   2.027  1.00  0.00      A    N
ATOM   2681  HE1 TRP A 183      -7.432   2.005   2.883  1.00  0.00      A    H
ATOM   2682  CE2 TRP A 183      -6.590   1.797   1.044  1.00  0.00      A    C
ATOM   2683  CD2 TRP A 183      -7.165   1.632  -0.236  1.00  0.00      A    C
ATOM   2684  CE3 TRP A 183      -6.491   1.890  -1.434  1.00  0.00      A    C
ATOM   2685  HE3 TRP A 183      -6.945   1.796  -2.409  1.00  0.00      A    H
ATOM   2686  CZ3 TRP A 183      -5.167   2.256  -1.296  1.00  0.00      A    C
ATOM   2687  HZ3 TRP A 183      -4.632   2.224  -2.234  1.00  0.00      A    H
ATOM   2688  CZ2 TRP A 183      -5.224   2.274   1.159  1.00  0.00      A    C
ATOM   2689  HZ2 TRP A 183      -4.717   2.465   2.093  1.00  0.00      A    H
ATOM   2690  CH2 TRP A 183      -4.460   2.394  -0.079  1.00  0.00      A    C
ATOM   2691  HH2 TRP A 183      -3.399   2.593  -0.037  1.00  0.00      A    H
ATOM   2692  C   TRP A 183     -11.023  -1.074  -1.706  1.00  0.00      A    C
ATOM   2693  O   TRP A 183     -12.023  -0.389  -1.989  1.00  0.00      A    O
ATOM   2694  N   GLY A 184     -11.014  -2.377  -2.082  1.00  0.00      A    N
ATOM   2695  HN  GLY A 184     -10.108  -2.792  -2.088  1.00  0.00      A    H
ATOM   2696  CA  GLY A 184     -11.979  -3.027  -2.951  1.00  0.00      A    C
ATOM   2697  HA1 GLY A 184     -12.125  -4.078  -2.748  1.00  0.00      A    H
ATOM   2698  HA2 GLY A 184     -12.907  -2.551  -2.672  1.00  0.00      A    H
ATOM   2699  C   GLY A 184     -11.773  -2.792  -4.465  1.00  0.00      A    C
ATOM   2700  O   GLY A 184     -10.744  -2.383  -4.940  1.00  0.00      A    O
ATOM   2701  N   THR A 185     -12.830  -3.093  -5.237  1.00  0.00      A    N
ATOM   2702  HN  THR A 185     -13.720  -3.373  -4.886  1.00  0.00      A    H
ATOM   2703  CA  THR A 185     -12.854  -3.070  -6.716  1.00  0.00      A    C
ATOM   2704  HA  THR A 185     -11.852  -3.058  -7.117  1.00  0.00      A    H
ATOM   2705  CB  THR A 185     -13.623  -4.255  -7.275  1.00  0.00      A    C
ATOM   2706  HB  THR A 185     -13.682  -4.262  -8.384  1.00  0.00      A    H
ATOM   2707  OG1 THR A 185     -14.919  -4.367  -6.787  1.00  0.00      A    O
ATOM   2708  HG1 THR A 185     -15.426  -4.873  -7.426  1.00  0.00      A    H
ATOM   2709  CG2 THR A 185     -12.818  -5.508  -6.744  1.00  0.00      A    C
ATOM   2710 HG21 THR A 185     -13.109  -6.347  -7.412  1.00  0.00      A    H
ATOM   2711 HG22 THR A 185     -11.734  -5.354  -6.935  1.00  0.00      A    H
ATOM   2712 HG23 THR A 185     -13.068  -5.578  -5.664  1.00  0.00      A    H
ATOM   2713  C   THR A 185     -13.426  -1.822  -7.268  1.00  0.00      A    C
ATOM   2714  O   THR A 185     -13.214  -1.466  -8.396  1.00  0.00      A    O
ATOM   2715  N   ARG A 186     -14.226  -1.057  -6.433  1.00  0.00      A    N
ATOM   2716  HN  ARG A 186     -14.354  -1.233  -5.460  1.00  0.00      A    H
ATOM   2717  CA  ARG A 186     -15.021   0.042  -6.943  1.00  0.00      A    C
ATOM   2718  HA  ARG A 186     -15.189  -0.178  -7.987  1.00  0.00      A    H
ATOM   2719  CB  ARG A 186     -16.393   0.147  -6.189  1.00  0.00      A    C
ATOM   2720  HB1 ARG A 186     -16.252   0.386  -5.113  1.00  0.00      A    H
ATOM   2721  HB2 ARG A 186     -16.951   1.029  -6.570  1.00  0.00      A    H
ATOM   2722  CG  ARG A 186     -17.308  -1.162  -6.331  1.00  0.00      A    C
ATOM   2723  HG1 ARG A 186     -17.754  -1.154  -7.348  1.00  0.00      A    H
ATOM   2724  HG2 ARG A 186     -16.753  -2.105  -6.137  1.00  0.00      A    H
ATOM   2725  CD  ARG A 186     -18.510  -1.256  -5.348  1.00  0.00      A    C
ATOM   2726  HD1 ARG A 186     -18.175  -1.502  -4.318  1.00  0.00      A    H
ATOM   2727  HD2 ARG A 186     -19.113  -0.324  -5.393  1.00  0.00      A    H
ATOM   2728  NE  ARG A 186     -19.448  -2.377  -5.741  1.00  0.00      A    N
ATOM   2729  HE  ARG A 186     -20.199  -2.071  -6.326  1.00  0.00      A    H
ATOM   2730  CZ  ARG A 186     -19.398  -3.631  -5.351  1.00  0.00      A    C
ATOM   2731  NH1 ARG A 186     -18.524  -4.123  -4.489  1.00  0.00      A    N
ATOM   2732 HH11 ARG A 186     -17.874  -3.469  -4.101  1.00  0.00      A    H
ATOM   2733 HH12 ARG A 186     -18.465  -5.121  -4.459  1.00  0.00      A    H
ATOM   2734  NH2 ARG A 186     -20.233  -4.567  -5.878  1.00  0.00      A    N
ATOM   2735 HH21 ARG A 186     -20.993  -4.278  -6.460  1.00  0.00      A    H
ATOM   2736 HH22 ARG A 186     -20.385  -5.406  -5.355  1.00  0.00      A    H
ATOM   2737  C   ARG A 186     -14.201   1.354  -6.840  1.00  0.00      A    C
ATOM   2738  O   ARG A 186     -14.474   2.361  -7.479  1.00  0.00      A    O
ATOM   2739  N   TRP A 187     -13.172   1.319  -6.062  1.00  0.00      A    N
ATOM   2740  HN  TRP A 187     -12.940   0.484  -5.570  1.00  0.00      A    H
ATOM   2741  CA  TRP A 187     -12.218   2.443  -5.953  1.00  0.00      A    C
ATOM   2742  HA  TRP A 187     -12.616   3.447  -5.976  1.00  0.00      A    H
ATOM   2743  CB  TRP A 187     -11.644   2.455  -4.478  1.00  0.00      A    C
ATOM   2744  HB1 TRP A 187     -12.527   2.349  -3.812  1.00  0.00      A    H
ATOM   2745  HB2 TRP A 187     -11.079   1.507  -4.345  1.00  0.00      A    H
ATOM   2746  CG  TRP A 187     -10.775   3.587  -3.992  1.00  0.00      A    C
ATOM   2747  CD1 TRP A 187     -11.149   4.605  -3.113  1.00  0.00      A    C
ATOM   2748  HD1 TRP A 187     -12.157   4.976  -3.002  1.00  0.00      A    H
ATOM   2749  NE1 TRP A 187      -9.997   5.215  -2.619  1.00  0.00      A    N
ATOM   2750  HE1 TRP A 187     -10.147   6.032  -2.108  1.00  0.00      A    H
ATOM   2751  CE2 TRP A 187      -8.929   4.607  -3.163  1.00  0.00      A    C
ATOM   2752  CD2 TRP A 187      -9.348   3.586  -4.018  1.00  0.00      A    C
ATOM   2753  CE3 TRP A 187      -8.455   2.841  -4.763  1.00  0.00      A    C
ATOM   2754  HE3 TRP A 187      -8.780   2.080  -5.456  1.00  0.00      A    H
ATOM   2755  CZ3 TRP A 187      -7.096   3.173  -4.702  1.00  0.00      A    C
ATOM   2756  HZ3 TRP A 187      -6.392   2.612  -5.298  1.00  0.00      A    H
ATOM   2757  CZ2 TRP A 187      -7.587   5.008  -3.124  1.00  0.00      A    C
ATOM   2758  HZ2 TRP A 187      -7.236   5.867  -2.571  1.00  0.00      A    H
ATOM   2759  CH2 TRP A 187      -6.663   4.280  -3.896  1.00  0.00      A    C
ATOM   2760  HH2 TRP A 187      -5.607   4.508  -3.871  1.00  0.00      A    H
ATOM   2761  C   TRP A 187     -11.223   2.314  -7.047  1.00  0.00      A    C
ATOM   2762  O   TRP A 187     -10.904   1.211  -7.491  1.00  0.00      A    O
ATOM   2763  N   GLY A 188     -10.674   3.389  -7.609  1.00  0.00      A    N
ATOM   2764  HN  GLY A 188     -11.037   4.281  -7.353  1.00  0.00      A    H
ATOM   2765  CA  GLY A 188      -9.500   3.291  -8.518  1.00  0.00      A    C
ATOM   2766  HA1 GLY A 188      -9.089   4.288  -8.583  1.00  0.00      A    H
ATOM   2767  HA2 GLY A 188      -8.825   2.540  -8.134  1.00  0.00      A    H
ATOM   2768  C   GLY A 188      -9.774   2.872  -9.948  1.00  0.00      A    C
ATOM   2769  O   GLY A 188     -10.871   3.009 -10.408  1.00  0.00      A    O
ATOM   2770  N   MET A 189      -8.764   2.195 -10.607  1.00  0.00      A    N
ATOM   2771  HN  MET A 189      -7.913   2.053 -10.108  1.00  0.00      A    H
ATOM   2772  CA  MET A 189      -8.855   1.518 -11.904  1.00  0.00      A    C
ATOM   2773  HA  MET A 189      -9.721   1.841 -12.462  1.00  0.00      A    H
ATOM   2774  CB  MET A 189      -7.590   1.802 -12.712  1.00  0.00      A    C
ATOM   2775  HB1 MET A 189      -6.801   1.478 -12.000  1.00  0.00      A    H
ATOM   2776  HB2 MET A 189      -7.510   1.185 -13.633  1.00  0.00      A    H
ATOM   2777  CG  MET A 189      -7.467   3.266 -13.230  1.00  0.00      A    C
ATOM   2778  HG1 MET A 189      -8.553   3.434 -13.394  1.00  0.00      A    H
ATOM   2779  HG2 MET A 189      -7.108   3.835 -12.345  1.00  0.00      A    H
ATOM   2780  SD  MET A 189      -6.400   3.752 -14.721  1.00  0.00      A    S
ATOM   2781  CE  MET A 189      -4.786   3.186 -14.117  1.00  0.00      A    C
ATOM   2782  HE1 MET A 189      -4.861   2.085 -13.990  1.00  0.00      A    H
ATOM   2783  HE2 MET A 189      -3.929   3.308 -14.813  1.00  0.00      A    H
ATOM   2784  HE3 MET A 189      -4.391   3.789 -13.272  1.00  0.00      A    H
ATOM   2785  C   MET A 189      -9.082   0.053 -11.759  1.00  0.00      A    C
ATOM   2786  O   MET A 189      -8.096  -0.704 -11.758  1.00  0.00      A    O
ATOM   2787  N   ASN A 190     -10.370  -0.352 -11.480  1.00  0.00      A    N
ATOM   2788  HN  ASN A 190     -11.098   0.329 -11.520  1.00  0.00      A    H
ATOM   2789  CA  ASN A 190     -10.845  -1.705 -11.171  1.00  0.00      A    C
ATOM   2790  HA  ASN A 190     -11.859  -1.512 -10.854  1.00  0.00      A    H
ATOM   2791  CB  ASN A 190     -10.908  -2.741 -12.414  1.00  0.00      A    C
ATOM   2792  HB1 ASN A 190      -9.889  -2.888 -12.833  1.00  0.00      A    H
ATOM   2793  HB2 ASN A 190     -11.377  -3.734 -12.252  1.00  0.00      A    H
ATOM   2794  CG  ASN A 190     -11.659  -2.011 -13.537  1.00  0.00      A    C
ATOM   2795  OD1 ASN A 190     -12.840  -1.947 -13.578  1.00  0.00      A    O
ATOM   2796  ND2 ASN A 190     -10.958  -1.541 -14.524  1.00  0.00      A    N
ATOM   2797 HD21 ASN A 190     -11.354  -0.900 -15.181  1.00  0.00      A    H
ATOM   2798 HD22 ASN A 190      -9.961  -1.558 -14.601  1.00  0.00      A    H
ATOM   2799  C   ASN A 190     -10.077  -2.238  -9.949  1.00  0.00      A    C
ATOM   2800  O   ASN A 190      -9.381  -3.259  -9.960  1.00  0.00      A    O
ATOM   2801  N   GLY A 191     -10.186  -1.468  -8.786  1.00  0.00      A    N
ATOM   2802  HN  GLY A 191     -10.818  -0.707  -8.660  1.00  0.00      A    H
ATOM   2803  CA  GLY A 191      -9.390  -1.703  -7.616  1.00  0.00      A    C
ATOM   2804  HA1 GLY A 191      -9.849  -1.087  -6.857  1.00  0.00      A    H
ATOM   2805  HA2 GLY A 191      -9.297  -2.765  -7.442  1.00  0.00      A    H
ATOM   2806  C   GLY A 191      -7.923  -1.342  -7.548  1.00  0.00      A    C
ATOM   2807  O   GLY A 191      -7.459  -0.944  -6.505  1.00  0.00      A    O
ATOM   2808  N   TYR A 192      -7.243  -1.446  -8.679  1.00  0.00      A    N
ATOM   2809  HN  TYR A 192      -7.754  -1.744  -9.481  1.00  0.00      A    H
ATOM   2810  CA  TYR A 192      -5.833  -1.203  -8.836  1.00  0.00      A    C
ATOM   2811  HA  TYR A 192      -5.250  -1.713  -8.084  1.00  0.00      A    H
ATOM   2812  CB  TYR A 192      -5.352  -1.869 -10.188  1.00  0.00      A    C
ATOM   2813  HB1 TYR A 192      -6.188  -1.643 -10.885  1.00  0.00      A    H
ATOM   2814  HB2 TYR A 192      -4.363  -1.513 -10.547  1.00  0.00      A    H
ATOM   2815  CG  TYR A 192      -5.299  -3.319  -9.934  1.00  0.00      A    C
ATOM   2816  CD1 TYR A 192      -6.355  -4.126 -10.326  1.00  0.00      A    C
ATOM   2817  HD1 TYR A 192      -7.137  -3.744 -10.965  1.00  0.00      A    H
ATOM   2818  CE1 TYR A 192      -6.305  -5.489 -10.043  1.00  0.00      A    C
ATOM   2819  HE1 TYR A 192      -7.066  -6.198 -10.333  1.00  0.00      A    H
ATOM   2820  CZ  TYR A 192      -5.204  -6.080  -9.373  1.00  0.00      A    C
ATOM   2821  OH  TYR A 192      -5.133  -7.454  -9.275  1.00  0.00      A    O
ATOM   2822  HH  TYR A 192      -5.881  -7.855  -9.725  1.00  0.00      A    H
ATOM   2823  CD2 TYR A 192      -4.138  -3.840  -9.302  1.00  0.00      A    C
ATOM   2824  HD2 TYR A 192      -3.279  -3.219  -9.090  1.00  0.00      A    H
ATOM   2825  CE2 TYR A 192      -4.097  -5.265  -9.079  1.00  0.00      A    C
ATOM   2826  HE2 TYR A 192      -3.198  -5.735  -8.709  1.00  0.00      A    H
ATOM   2827  C   TYR A 192      -5.536   0.322  -8.738  1.00  0.00      A    C
ATOM   2828  O   TYR A 192      -6.365   1.150  -9.132  1.00  0.00      A    O
ATOM   2829  N   ILE A 193      -4.287   0.650  -8.268  1.00  0.00      A    N
ATOM   2830  HN  ILE A 193      -3.716  -0.120  -7.994  1.00  0.00      A    H
ATOM   2831  CA  ILE A 193      -3.668   1.922  -8.525  1.00  0.00      A    C
ATOM   2832  HA  ILE A 193      -4.454   2.476  -9.015  1.00  0.00      A    H
ATOM   2833  CB  ILE A 193      -3.345   2.684  -7.231  1.00  0.00      A    C
ATOM   2834  HB  ILE A 193      -4.269   2.659  -6.615  1.00  0.00      A    H
ATOM   2835  CG2 ILE A 193      -2.447   1.841  -6.285  1.00  0.00      A    C
ATOM   2836 HG21 ILE A 193      -2.835   0.801  -6.239  1.00  0.00      A    H
ATOM   2837 HG22 ILE A 193      -1.451   1.783  -6.775  1.00  0.00      A    H
ATOM   2838 HG23 ILE A 193      -2.333   2.333  -5.295  1.00  0.00      A    H
ATOM   2839  CG1 ILE A 193      -2.897   4.096  -7.455  1.00  0.00      A    C
ATOM   2840 HG11 ILE A 193      -1.937   3.996  -8.005  1.00  0.00      A    H
ATOM   2841 HG12 ILE A 193      -3.631   4.704  -8.026  1.00  0.00      A    H
ATOM   2842  CD  ILE A 193      -2.469   4.809  -6.162  1.00  0.00      A    C
ATOM   2843  HD1 ILE A 193      -3.351   4.799  -5.486  1.00  0.00      A    H
ATOM   2844  HD2 ILE A 193      -1.574   4.435  -5.619  1.00  0.00      A    H
ATOM   2845  HD3 ILE A 193      -2.291   5.893  -6.324  1.00  0.00      A    H
ATOM   2846  C   ILE A 193      -2.405   1.770  -9.371  1.00  0.00      A    C
ATOM   2847  O   ILE A 193      -1.584   0.857  -9.188  1.00  0.00      A    O
ATOM   2848  N   HSE A 194      -2.067   2.703 -10.343  1.00  0.00      A    N
ATOM   2849  HN  HSE A 194      -2.765   3.376 -10.573  1.00  0.00      A    H
ATOM   2850  CA  HSE A 194      -0.783   2.677 -11.016  1.00  0.00      A    C
ATOM   2851  HA  HSE A 194      -0.333   1.704 -10.886  1.00  0.00      A    H
ATOM   2852  CB  HSE A 194      -0.737   2.934 -12.544  1.00  0.00      A    C
ATOM   2853  HB1 HSE A 194      -1.253   3.897 -12.748  1.00  0.00      A    H
ATOM   2854  HB2 HSE A 194       0.292   3.059 -12.942  1.00  0.00      A    H
ATOM   2855  ND1 HSE A 194      -1.528   2.065 -14.713  1.00  0.00      A    N
ATOM   2856  CG  HSE A 194      -1.409   1.879 -13.385  1.00  0.00      A    C
ATOM   2857  CE1 HSE A 194      -2.128   1.057 -15.195  1.00  0.00      A    C
ATOM   2858  HE1 HSE A 194      -2.375   0.866 -16.239  1.00  0.00      A    H
ATOM   2859  NE2 HSE A 194      -2.493   0.173 -14.286  1.00  0.00      A    N
ATOM   2860  HE2 HSE A 194      -3.044  -0.626 -14.526  1.00  0.00      A    H
ATOM   2861  CD2 HSE A 194      -1.971   0.675 -13.077  1.00  0.00      A    C
ATOM   2862  HD2 HSE A 194      -2.019   0.127 -12.144  1.00  0.00      A    H
ATOM   2863  C   HSE A 194       0.089   3.756 -10.349  1.00  0.00      A    C
ATOM   2864  O   HSE A 194      -0.268   4.934 -10.293  1.00  0.00      A    O
ATOM   2865  N   ILE A 195       1.323   3.407  -9.873  1.00  0.00      A    N
ATOM   2866  HN  ILE A 195       1.612   2.459  -9.979  1.00  0.00      A    H
ATOM   2867  CA  ILE A 195       2.247   4.389  -9.297  1.00  0.00      A    C
ATOM   2868  HA  ILE A 195       1.789   5.366  -9.260  1.00  0.00      A    H
ATOM   2869  CB  ILE A 195       2.798   3.992  -7.874  1.00  0.00      A    C
ATOM   2870  HB  ILE A 195       3.395   3.055  -7.904  1.00  0.00      A    H
ATOM   2871  CG2 ILE A 195       3.859   5.057  -7.361  1.00  0.00      A    C
ATOM   2872 HG21 ILE A 195       3.500   6.078  -7.110  1.00  0.00      A    H
ATOM   2873 HG22 ILE A 195       4.265   4.782  -6.364  1.00  0.00      A    H
ATOM   2874 HG23 ILE A 195       4.770   5.098  -7.995  1.00  0.00      A    H
ATOM   2875  CG1 ILE A 195       1.555   3.871  -6.926  1.00  0.00      A    C
ATOM   2876 HG11 ILE A 195       0.711   4.574  -7.097  1.00  0.00      A    H
ATOM   2877 HG12 ILE A 195       0.968   2.967  -7.192  1.00  0.00      A    H
ATOM   2878  CD  ILE A 195       1.918   3.657  -5.497  1.00  0.00      A    C
ATOM   2879  HD1 ILE A 195       2.315   4.586  -5.035  1.00  0.00      A    H
ATOM   2880  HD2 ILE A 195       0.985   3.347  -4.980  1.00  0.00      A    H
ATOM   2881  HD3 ILE A 195       2.603   2.790  -5.378  1.00  0.00      A    H
ATOM   2882  C   ILE A 195       3.474   4.693 -10.174  1.00  0.00      A    C
ATOM   2883  O   ILE A 195       4.013   3.752 -10.817  1.00  0.00      A    O
ATOM   2884  N   LEU A 196       3.979   5.943 -10.371  1.00  0.00      A    N
ATOM   2885  HN  LEU A 196       3.553   6.623  -9.779  1.00  0.00      A    H
ATOM   2886  CA  LEU A 196       5.071   6.331 -11.191  1.00  0.00      A    C
ATOM   2887  HA  LEU A 196       4.923   5.897 -12.169  1.00  0.00      A    H
ATOM   2888  CB  LEU A 196       5.023   7.945 -11.173  1.00  0.00      A    C
ATOM   2889  HB1 LEU A 196       4.123   8.318 -11.708  1.00  0.00      A    H
ATOM   2890  HB2 LEU A 196       4.896   8.186 -10.096  1.00  0.00      A    H
ATOM   2891  CG  LEU A 196       6.345   8.644 -11.589  1.00  0.00      A    C
ATOM   2892  HG  LEU A 196       7.224   8.120 -11.156  1.00  0.00      A    H
ATOM   2893  CD1 LEU A 196       6.464   8.745 -13.148  1.00  0.00      A    C
ATOM   2894 HD11 LEU A 196       6.664   7.770 -13.642  1.00  0.00      A    H
ATOM   2895 HD12 LEU A 196       5.567   9.211 -13.611  1.00  0.00      A    H
ATOM   2896 HD13 LEU A 196       7.278   9.477 -13.338  1.00  0.00      A    H
ATOM   2897  CD2 LEU A 196       6.392  10.091 -10.988  1.00  0.00      A    C
ATOM   2898 HD21 LEU A 196       5.505  10.672 -11.318  1.00  0.00      A    H
ATOM   2899 HD22 LEU A 196       6.455  10.087  -9.879  1.00  0.00      A    H
ATOM   2900 HD23 LEU A 196       7.352  10.545 -11.315  1.00  0.00      A    H
ATOM   2901  C   LEU A 196       6.473   5.773 -10.749  1.00  0.00      A    C
ATOM   2902  O   LEU A 196       6.762   5.727  -9.593  1.00  0.00      A    O
ATOM   2903  N   ARG A 197       7.424   5.396 -11.626  1.00  0.00      A    N
ATOM   2904  HN  ARG A 197       7.164   5.316 -12.585  1.00  0.00      A    H
ATOM   2905  CA  ARG A 197       8.728   4.872 -11.230  1.00  0.00      A    C
ATOM   2906  HA  ARG A 197       8.783   4.287 -10.323  1.00  0.00      A    H
ATOM   2907  CB  ARG A 197       9.251   3.985 -12.422  1.00  0.00      A    C
ATOM   2908  HB1 ARG A 197       8.872   4.444 -13.360  1.00  0.00      A    H
ATOM   2909  HB2 ARG A 197      10.362   3.965 -12.409  1.00  0.00      A    H
ATOM   2910  CG  ARG A 197       8.824   2.568 -12.196  1.00  0.00      A    C
ATOM   2911  HG1 ARG A 197       9.104   2.336 -11.146  1.00  0.00      A    H
ATOM   2912  HG2 ARG A 197       7.719   2.487 -12.119  1.00  0.00      A    H
ATOM   2913  CD  ARG A 197       9.248   1.642 -13.271  1.00  0.00      A    C
ATOM   2914  HD1 ARG A 197       8.976   0.574 -13.127  1.00  0.00      A    H
ATOM   2915  HD2 ARG A 197       8.740   2.028 -14.180  1.00  0.00      A    H
ATOM   2916  NE  ARG A 197      10.713   1.761 -13.459  1.00  0.00      A    N
ATOM   2917  HE  ARG A 197      11.220   2.405 -12.887  1.00  0.00      A    H
ATOM   2918  CZ  ARG A 197      11.364   0.968 -14.263  1.00  0.00      A    C
ATOM   2919  NH1 ARG A 197      10.831   0.167 -15.146  1.00  0.00      A    N
ATOM   2920 HH11 ARG A 197       9.847   0.196 -15.324  1.00  0.00      A    H
ATOM   2921 HH12 ARG A 197      11.297  -0.155 -15.970  1.00  0.00      A    H
ATOM   2922  NH2 ARG A 197      12.715   1.011 -14.240  1.00  0.00      A    N
ATOM   2923 HH21 ARG A 197      13.031   1.648 -13.537  1.00  0.00      A    H
ATOM   2924 HH22 ARG A 197      13.255   0.273 -14.645  1.00  0.00      A    H
ATOM   2925  C   ARG A 197       9.651   6.067 -11.076  1.00  0.00      A    C
ATOM   2926  O   ARG A 197       9.847   6.893 -12.021  1.00  0.00      A    O
ATOM   2927  N   ASN A 198      10.248   6.256  -9.902  1.00  0.00      A    N
ATOM   2928  HN  ASN A 198      10.053   5.669  -9.121  1.00  0.00      A    H
ATOM   2929  CA  ASN A 198      11.216   7.363  -9.823  1.00  0.00      A    C
ATOM   2930  HA  ASN A 198      11.806   7.232 -10.719  1.00  0.00      A    H
ATOM   2931  CB  ASN A 198      10.446   8.775  -9.669  1.00  0.00      A    C
ATOM   2932  HB1 ASN A 198       9.761   8.829 -10.542  1.00  0.00      A    H
ATOM   2933  HB2 ASN A 198       9.928   8.838  -8.688  1.00  0.00      A    H
ATOM   2934  CG  ASN A 198      11.292   9.955  -9.998  1.00  0.00      A    C
ATOM   2935  OD1 ASN A 198      10.958  10.671 -10.977  1.00  0.00      A    O
ATOM   2936  ND2 ASN A 198      12.355  10.286  -9.206  1.00  0.00      A    N
ATOM   2937 HD21 ASN A 198      13.017  10.927  -9.595  1.00  0.00      A    H
ATOM   2938 HD22 ASN A 198      12.519   9.665  -8.439  1.00  0.00      A    H
ATOM   2939  C   ASN A 198      12.220   7.184  -8.711  1.00  0.00      A    C
ATOM   2940  O   ASN A 198      12.324   8.049  -7.805  1.00  0.00      A    O
ATOM   2941  N   SER A 199      12.938   6.055  -8.644  1.00  0.00      A    N
ATOM   2942  HN  SER A 199      12.813   5.327  -9.314  1.00  0.00      A    H
ATOM   2943  CA  SER A 199      13.948   5.857  -7.629  1.00  0.00      A    C
ATOM   2944  HA  SER A 199      13.774   6.607  -6.872  1.00  0.00      A    H
ATOM   2945  CB  SER A 199      13.961   4.358  -7.147  1.00  0.00      A    C
ATOM   2946  HB1 SER A 199      12.891   4.079  -7.032  1.00  0.00      A    H
ATOM   2947  HB2 SER A 199      14.312   3.669  -7.945  1.00  0.00      A    H
ATOM   2948  OG  SER A 199      14.614   4.284  -5.885  1.00  0.00      A    O
ATOM   2949  HG1 SER A 199      14.717   3.341  -5.737  1.00  0.00      A    H
ATOM   2950  C   SER A 199      15.226   6.260  -8.208  1.00  0.00      A    C
ATOM   2951  O   SER A 199      15.417   6.379  -9.382  1.00  0.00      A    O
ATOM   2952  N   GLY A 200      16.245   6.484  -7.354  1.00  0.00      A    N
ATOM   2953  HN  GLY A 200      16.069   6.444  -6.374  1.00  0.00      A    H
ATOM   2954  CA  GLY A 200      17.604   6.827  -7.806  1.00  0.00      A    C
ATOM   2955  HA1 GLY A 200      18.126   5.884  -7.742  1.00  0.00      A    H
ATOM   2956  HA2 GLY A 200      17.536   7.379  -8.732  1.00  0.00      A    H
ATOM   2957  C   GLY A 200      18.271   7.642  -6.835  1.00  0.00      A    C
ATOM   2958  O   GLY A 200      19.192   7.153  -6.135  1.00  0.00      A    O
ATOM   2959  N   ASP A 201      17.946   8.964  -6.762  1.00  0.00      A    N
ATOM   2960  HN  ASP A 201      17.277   9.342  -7.398  1.00  0.00      A    H
ATOM   2961  CA  ASP A 201      18.267   9.793  -5.667  1.00  0.00      A    C
ATOM   2962  HA  ASP A 201      19.143   9.419  -5.158  1.00  0.00      A    H
ATOM   2963  CB  ASP A 201      18.445  11.272  -6.140  1.00  0.00      A    C
ATOM   2964  HB1 ASP A 201      17.519  11.581  -6.671  1.00  0.00      A    H
ATOM   2965  HB2 ASP A 201      18.699  11.957  -5.303  1.00  0.00      A    H
ATOM   2966  CG  ASP A 201      19.640  11.346  -7.048  1.00  0.00      A    C
ATOM   2967  OD1 ASP A 201      20.780  11.039  -6.613  1.00  0.00      A    O
ATOM   2968  OD2 ASP A 201      19.532  11.775  -8.254  1.00  0.00      A    O
ATOM   2969  C   ASP A 201      17.059   9.616  -4.757  1.00  0.00      A    C
ATOM   2970  O   ASP A 201      17.301   9.395  -3.633  1.00  0.00      A    O
ATOM   2971  N   SER A 202      15.739   9.791  -5.161  1.00  0.00      A    N
ATOM   2972  HN  SER A 202      15.623   9.863  -6.148  1.00  0.00      A    H
ATOM   2973  CA  SER A 202      14.546   9.566  -4.410  1.00  0.00      A    C
ATOM   2974  HA  SER A 202      14.561  10.108  -3.476  1.00  0.00      A    H
ATOM   2975  CB  SER A 202      13.331  10.089  -5.219  1.00  0.00      A    C
ATOM   2976  HB1 SER A 202      13.424  11.144  -5.554  1.00  0.00      A    H
ATOM   2977  HB2 SER A 202      13.186   9.422  -6.096  1.00  0.00      A    H
ATOM   2978  OG  SER A 202      12.142  10.028  -4.474  1.00  0.00      A    O
ATOM   2979  HG1 SER A 202      11.485  10.385  -5.077  1.00  0.00      A    H
ATOM   2980  C   SER A 202      14.310   8.064  -4.102  1.00  0.00      A    C
ATOM   2981  O   SER A 202      14.817   7.187  -4.760  1.00  0.00      A    O
ATOM   2982  N   LYS A 203      13.520   7.800  -3.007  1.00  0.00      A    N
ATOM   2983  HN  LYS A 203      13.160   8.562  -2.475  1.00  0.00      A    H
ATOM   2984  CA  LYS A 203      13.123   6.465  -2.622  1.00  0.00      A    C
ATOM   2985  HA  LYS A 203      13.928   5.753  -2.511  1.00  0.00      A    H
ATOM   2986  CB  LYS A 203      12.625   6.648  -1.189  1.00  0.00      A    C
ATOM   2987  HB1 LYS A 203      11.812   7.402  -1.107  1.00  0.00      A    H
ATOM   2988  HB2 LYS A 203      12.069   5.800  -0.735  1.00  0.00      A    H
ATOM   2989  CG  LYS A 203      13.758   6.845  -0.179  1.00  0.00      A    C
ATOM   2990  HG1 LYS A 203      14.389   5.931  -0.196  1.00  0.00      A    H
ATOM   2991  HG2 LYS A 203      14.366   7.718  -0.499  1.00  0.00      A    H
ATOM   2992  CD  LYS A 203      13.134   7.004   1.253  1.00  0.00      A    C
ATOM   2993  HD1 LYS A 203      12.410   7.839   1.142  1.00  0.00      A    H
ATOM   2994  HD2 LYS A 203      12.514   6.100   1.432  1.00  0.00      A    H
ATOM   2995  CE  LYS A 203      14.196   7.218   2.279  1.00  0.00      A    C
ATOM   2996  HE1 LYS A 203      13.690   7.446   3.241  1.00  0.00      A    H
ATOM   2997  HE2 LYS A 203      14.805   6.324   2.533  1.00  0.00      A    H
ATOM   2998  NZ  LYS A 203      15.191   8.332   1.950  1.00  0.00      A    N
ATOM   2999  HZ1 LYS A 203      14.693   9.118   1.485  1.00  0.00      A    H
ATOM   3000  HZ2 LYS A 203      15.488   8.784   2.838  1.00  0.00      A    H
ATOM   3001  HZ3 LYS A 203      16.007   7.984   1.406  1.00  0.00      A    H
ATOM   3002  C   LYS A 203      11.996   5.935  -3.379  1.00  0.00      A    C
ATOM   3003  O   LYS A 203      11.371   4.948  -3.026  1.00  0.00      A    O
ATOM   3004  N   GLY A 204      11.591   6.544  -4.536  1.00  0.00      A    N
ATOM   3005  HN  GLY A 204      12.087   7.368  -4.796  1.00  0.00      A    H
ATOM   3006  CA  GLY A 204      10.366   6.131  -5.227  1.00  0.00      A    C
ATOM   3007  HA1 GLY A 204      10.349   6.444  -6.261  1.00  0.00      A    H
ATOM   3008  HA2 GLY A 204      10.196   5.065  -5.195  1.00  0.00      A    H
ATOM   3009  C   GLY A 204       9.132   6.710  -4.663  1.00  0.00      A    C
ATOM   3010  O   GLY A 204       9.061   7.020  -3.509  1.00  0.00      A    O
ATOM   3011  N   ILE A 205       8.076   6.935  -5.476  1.00  0.00      A    N
ATOM   3012  HN  ILE A 205       8.115   6.652  -6.432  1.00  0.00      A    H
ATOM   3013  CA  ILE A 205       6.811   7.452  -5.071  1.00  0.00      A    C
ATOM   3014  HA  ILE A 205       7.129   8.380  -4.619  1.00  0.00      A    H
ATOM   3015  CB  ILE A 205       5.859   7.919  -6.211  1.00  0.00      A    C
ATOM   3016  HB  ILE A 205       5.298   7.052  -6.620  1.00  0.00      A    H
ATOM   3017  CG2 ILE A 205       4.748   8.763  -5.572  1.00  0.00      A    C
ATOM   3018 HG21 ILE A 205       3.993   9.020  -6.345  1.00  0.00      A    H
ATOM   3019 HG22 ILE A 205       4.431   8.365  -4.584  1.00  0.00      A    H
ATOM   3020 HG23 ILE A 205       5.187   9.732  -5.251  1.00  0.00      A    H
ATOM   3021  CG1 ILE A 205       6.539   8.627  -7.389  1.00  0.00      A    C
ATOM   3022 HG11 ILE A 205       7.277   7.892  -7.774  1.00  0.00      A    H
ATOM   3023 HG12 ILE A 205       5.732   8.741  -8.144  1.00  0.00      A    H
ATOM   3024  CD  ILE A 205       7.278   9.959  -7.088  1.00  0.00      A    C
ATOM   3025  HD1 ILE A 205       7.832  10.193  -8.022  1.00  0.00      A    H
ATOM   3026  HD2 ILE A 205       6.543  10.760  -6.859  1.00  0.00      A    H
ATOM   3027  HD3 ILE A 205       7.928   9.674  -6.234  1.00  0.00      A    H
ATOM   3028  C   ILE A 205       6.097   6.642  -3.942  1.00  0.00      A    C
ATOM   3029  O   ILE A 205       5.759   5.515  -4.178  1.00  0.00      A    O
ATOM   3030  N   CYS A 206       5.934   7.256  -2.766  1.00  0.00      A    N
ATOM   3031  HN  CYS A 206       6.274   8.150  -2.487  1.00  0.00      A    H
ATOM   3032  CA  CYS A 206       5.335   6.642  -1.551  1.00  0.00      A    C
ATOM   3033  HA  CYS A 206       5.392   7.399  -0.783  1.00  0.00      A    H
ATOM   3034  CB  CYS A 206       3.860   6.169  -1.586  1.00  0.00      A    C
ATOM   3035  HB1 CYS A 206       3.914   5.249  -2.207  1.00  0.00      A    H
ATOM   3036  HB2 CYS A 206       3.543   5.907  -0.554  1.00  0.00      A    H
ATOM   3037  SG  CYS A 206       2.760   7.352  -2.384  1.00  0.00      A    S
ATOM   3038  C   CYS A 206       6.274   5.593  -0.834  1.00  0.00      A    C
ATOM   3039  O   CYS A 206       5.948   4.930   0.120  1.00  0.00      A    O
ATOM   3040  N   GLY A 207       7.566   5.544  -1.231  1.00  0.00      A    N
ATOM   3041  HN  GLY A 207       7.882   6.144  -1.961  1.00  0.00      A    H
ATOM   3042  CA  GLY A 207       8.550   4.542  -0.777  1.00  0.00      A    C
ATOM   3043  HA1 GLY A 207       9.524   4.944  -1.015  1.00  0.00      A    H
ATOM   3044  HA2 GLY A 207       8.558   4.463   0.300  1.00  0.00      A    H
ATOM   3045  C   GLY A 207       8.386   3.154  -1.369  1.00  0.00      A    C
ATOM   3046  O   GLY A 207       8.570   2.123  -0.700  1.00  0.00      A    O
ATOM   3047  N   ILE A 208       8.173   3.121  -2.722  1.00  0.00      A    N
ATOM   3048  HN  ILE A 208       7.831   3.890  -3.257  1.00  0.00      A    H
ATOM   3049  CA  ILE A 208       7.920   1.931  -3.457  1.00  0.00      A    C
ATOM   3050  HA  ILE A 208       7.290   1.280  -2.869  1.00  0.00      A    H
ATOM   3051  CB  ILE A 208       7.178   2.285  -4.711  1.00  0.00      A    C
ATOM   3052  HB  ILE A 208       6.313   2.909  -4.399  1.00  0.00      A    H
ATOM   3053  CG2 ILE A 208       7.956   2.959  -5.874  1.00  0.00      A    C
ATOM   3054 HG21 ILE A 208       8.488   3.883  -5.561  1.00  0.00      A    H
ATOM   3055 HG22 ILE A 208       8.769   2.285  -6.217  1.00  0.00      A    H
ATOM   3056 HG23 ILE A 208       7.297   3.178  -6.742  1.00  0.00      A    H
ATOM   3057  CG1 ILE A 208       6.546   1.007  -5.291  1.00  0.00      A    C
ATOM   3058 HG11 ILE A 208       7.294   0.529  -5.959  1.00  0.00      A    H
ATOM   3059 HG12 ILE A 208       6.254   0.368  -4.429  1.00  0.00      A    H
ATOM   3060  CD  ILE A 208       5.233   1.394  -5.996  1.00  0.00      A    C
ATOM   3061  HD1 ILE A 208       5.462   1.689  -7.042  1.00  0.00      A    H
ATOM   3062  HD2 ILE A 208       4.580   0.499  -6.081  1.00  0.00      A    H
ATOM   3063  HD3 ILE A 208       4.748   2.209  -5.418  1.00  0.00      A    H
ATOM   3064  C   ILE A 208       9.240   1.246  -3.564  1.00  0.00      A    C
ATOM   3065  O   ILE A 208       9.273   0.019  -3.606  1.00  0.00      A    O
ATOM   3066  N   ASN A 209      10.436   1.860  -3.429  1.00  0.00      A    N
ATOM   3067  HN  ASN A 209      10.533   2.844  -3.301  1.00  0.00      A    H
ATOM   3068  CA  ASN A 209      11.657   1.063  -3.293  1.00  0.00      A    C
ATOM   3069  HA  ASN A 209      11.510  -0.002  -3.390  1.00  0.00      A    H
ATOM   3070  CB  ASN A 209      12.746   1.490  -4.428  1.00  0.00      A    C
ATOM   3071  HB1 ASN A 209      12.784   2.599  -4.486  1.00  0.00      A    H
ATOM   3072  HB2 ASN A 209      13.722   0.995  -4.237  1.00  0.00      A    H
ATOM   3073  CG  ASN A 209      12.262   1.009  -5.797  1.00  0.00      A    C
ATOM   3074  OD1 ASN A 209      11.670   1.739  -6.561  1.00  0.00      A    O
ATOM   3075  ND2 ASN A 209      12.585  -0.260  -6.055  1.00  0.00      A    N
ATOM   3076 HD21 ASN A 209      12.304  -0.653  -6.930  1.00  0.00      A    H
ATOM   3077 HD22 ASN A 209      13.158  -0.703  -5.365  1.00  0.00      A    H
ATOM   3078  C   ASN A 209      12.328   1.289  -1.906  1.00  0.00      A    C
ATOM   3079  O   ASN A 209      13.553   1.375  -1.737  1.00  0.00      A    O
ATOM   3080  N   MET A 210      11.523   1.195  -0.816  1.00  0.00      A    N
ATOM   3081  HN  MET A 210      10.570   1.350  -1.064  1.00  0.00      A    H
ATOM   3082  CA  MET A 210      11.903   1.179   0.540  1.00  0.00      A    C
ATOM   3083  HA  MET A 210      12.938   1.478   0.621  1.00  0.00      A    H
ATOM   3084  CB  MET A 210      11.071   2.144   1.501  1.00  0.00      A    C
ATOM   3085  HB1 MET A 210       9.995   2.001   1.263  1.00  0.00      A    H
ATOM   3086  HB2 MET A 210      11.166   1.846   2.567  1.00  0.00      A    H
ATOM   3087  CG  MET A 210      11.355   3.601   1.252  1.00  0.00      A    C
ATOM   3088  HG1 MET A 210      12.446   3.752   1.394  1.00  0.00      A    H
ATOM   3089  HG2 MET A 210      11.210   3.887   0.188  1.00  0.00      A    H
ATOM   3090  SD  MET A 210      10.423   4.651   2.381  1.00  0.00      A    S
ATOM   3091  CE  MET A 210      11.531   4.432   3.877  1.00  0.00      A    C
ATOM   3092  HE1 MET A 210      11.683   3.397   4.250  1.00  0.00      A    H
ATOM   3093  HE2 MET A 210      12.552   4.810   3.655  1.00  0.00      A    H
ATOM   3094  HE3 MET A 210      11.129   4.995   4.747  1.00  0.00      A    H
ATOM   3095  C   MET A 210      11.788  -0.209   0.998  1.00  0.00      A    C
ATOM   3096  O   MET A 210      12.797  -0.856   1.413  1.00  0.00      A    O
ATOM   3097  N   LEU A 211      10.589  -0.734   1.077  1.00  0.00      A    N
ATOM   3098  HN  LEU A 211       9.702  -0.316   0.900  1.00  0.00      A    H
ATOM   3099  CA  LEU A 211      10.379  -2.061   1.674  1.00  0.00      A    C
ATOM   3100  HA  LEU A 211      11.290  -2.587   1.918  1.00  0.00      A    H
ATOM   3101  CB  LEU A 211       9.547  -1.721   2.984  1.00  0.00      A    C
ATOM   3102  HB1 LEU A 211      10.120  -0.894   3.453  1.00  0.00      A    H
ATOM   3103  HB2 LEU A 211       8.538  -1.357   2.693  1.00  0.00      A    H
ATOM   3104  CG  LEU A 211       9.377  -2.861   4.044  1.00  0.00      A    C
ATOM   3105  HG  LEU A 211       8.980  -3.777   3.559  1.00  0.00      A    H
ATOM   3106  CD1 LEU A 211      10.601  -3.267   4.767  1.00  0.00      A    C
ATOM   3107 HD11 LEU A 211      10.382  -3.960   5.608  1.00  0.00      A    H
ATOM   3108 HD12 LEU A 211      11.359  -3.802   4.156  1.00  0.00      A    H
ATOM   3109 HD13 LEU A 211      11.064  -2.347   5.184  1.00  0.00      A    H
ATOM   3110  CD2 LEU A 211       8.329  -2.359   5.103  1.00  0.00      A    C
ATOM   3111 HD21 LEU A 211       7.448  -2.362   4.426  1.00  0.00      A    H
ATOM   3112 HD22 LEU A 211       8.236  -3.039   5.977  1.00  0.00      A    H
ATOM   3113 HD23 LEU A 211       8.618  -1.325   5.387  1.00  0.00      A    H
ATOM   3114  C   LEU A 211       9.656  -3.070   0.897  1.00  0.00      A    C
ATOM   3115  O   LEU A 211       8.536  -2.926   0.476  1.00  0.00      A    O
ATOM   3116  N   ALA A 212      10.284  -4.194   0.574  1.00  0.00      A    N
ATOM   3117  HN  ALA A 212      11.193  -4.339   0.956  1.00  0.00      A    H
ATOM   3118  CA  ALA A 212       9.717  -5.254  -0.180  1.00  0.00      A    C
ATOM   3119  HA  ALA A 212       8.639  -5.189  -0.200  1.00  0.00      A    H
ATOM   3120  CB  ALA A 212      10.163  -5.097  -1.630  1.00  0.00      A    C
ATOM   3121  HB1 ALA A 212      11.265  -5.020  -1.755  1.00  0.00      A    H
ATOM   3122  HB2 ALA A 212       9.876  -5.943  -2.290  1.00  0.00      A    H
ATOM   3123  HB3 ALA A 212       9.701  -4.159  -2.006  1.00  0.00      A    H
ATOM   3124  C   ALA A 212      10.175  -6.640   0.439  1.00  0.00      A    C
ATOM   3125  O   ALA A 212      11.340  -6.829   0.768  1.00  0.00      A    O
ATOM   3126  N   SER A 213       9.236  -7.636   0.446  1.00  0.00      A    N
ATOM   3127  HN  SER A 213       8.351  -7.435   0.033  1.00  0.00      A    H
ATOM   3128  CA  SER A 213       9.508  -9.021   0.893  1.00  0.00      A    C
ATOM   3129  HA  SER A 213      10.565  -9.135   1.082  1.00  0.00      A    H
ATOM   3130  CB  SER A 213       8.844  -9.311   2.240  1.00  0.00      A    C
ATOM   3131  HB1 SER A 213       9.245  -8.607   3.001  1.00  0.00      A    H
ATOM   3132  HB2 SER A 213       7.734  -9.261   2.243  1.00  0.00      A    H
ATOM   3133  OG  SER A 213       9.115 -10.581   2.823  1.00  0.00      A    O
ATOM   3134  HG1 SER A 213       9.606 -10.474   3.641  1.00  0.00      A    H
ATOM   3135  C   SER A 213       9.152  -9.935  -0.265  1.00  0.00      A    C
ATOM   3136  O   SER A 213       8.122  -9.754  -0.942  1.00  0.00      A    O
ATOM   3137  N   TYR A 214       9.969 -11.016  -0.500  1.00  0.00      A    N
ATOM   3138  HN  TYR A 214      10.711 -11.164   0.149  1.00  0.00      A    H
ATOM   3139  CA  TYR A 214       9.731 -12.049  -1.520  1.00  0.00      A    C
ATOM   3140  HA  TYR A 214       8.784 -11.836  -1.995  1.00  0.00      A    H
ATOM   3141  CB  TYR A 214      10.987 -12.020  -2.536  1.00  0.00      A    C
ATOM   3142  HB1 TYR A 214      11.157 -10.973  -2.867  1.00  0.00      A    H
ATOM   3143  HB2 TYR A 214      11.880 -12.355  -1.967  1.00  0.00      A    H
ATOM   3144  CG  TYR A 214      10.998 -12.874  -3.788  1.00  0.00      A    C
ATOM   3145  CD1 TYR A 214      11.171 -14.275  -3.772  1.00  0.00      A    C
ATOM   3146  HD1 TYR A 214      11.227 -14.788  -2.824  1.00  0.00      A    H
ATOM   3147  CE1 TYR A 214      11.034 -14.972  -4.977  1.00  0.00      A    C
ATOM   3148  HE1 TYR A 214      11.125 -16.046  -4.901  1.00  0.00      A    H
ATOM   3149  CZ  TYR A 214      10.884 -14.316  -6.213  1.00  0.00      A    C
ATOM   3150  OH  TYR A 214      10.882 -14.971  -7.441  1.00  0.00      A    O
ATOM   3151  HH  TYR A 214      11.219 -15.860  -7.307  1.00  0.00      A    H
ATOM   3152  CD2 TYR A 214      10.700 -12.190  -5.006  1.00  0.00      A    C
ATOM   3153  HD2 TYR A 214      10.531 -11.126  -5.086  1.00  0.00      A    H
ATOM   3154  CE2 TYR A 214      10.759 -12.904  -6.252  1.00  0.00      A    C
ATOM   3155  HE2 TYR A 214      10.655 -12.479  -7.239  1.00  0.00      A    H
ATOM   3156  C   TYR A 214       9.583 -13.400  -0.897  1.00  0.00      A    C
ATOM   3157  O   TYR A 214      10.606 -13.908  -0.352  1.00  0.00      A    O
ATOM   3158  N   PRO A 215       8.477 -14.185  -0.754  1.00  0.00      A    N
ATOM   3159  CD  PRO A 215       7.147 -13.614  -0.839  1.00  0.00      A    C
ATOM   3160  HD1 PRO A 215       7.105 -12.927  -1.711  1.00  0.00      A    H
ATOM   3161  HD2 PRO A 215       6.905 -13.071   0.100  1.00  0.00      A    H
ATOM   3162  CA  PRO A 215       8.462 -15.582  -0.239  1.00  0.00      A    C
ATOM   3163  HA  PRO A 215       9.116 -15.766   0.600  1.00  0.00      A    H
ATOM   3164  CB  PRO A 215       6.966 -15.818   0.110  1.00  0.00      A    C
ATOM   3165  HB1 PRO A 215       6.728 -16.903   0.132  1.00  0.00      A    H
ATOM   3166  HB2 PRO A 215       6.899 -15.524   1.179  1.00  0.00      A    H
ATOM   3167  CG  PRO A 215       6.238 -14.872  -0.870  1.00  0.00      A    C
ATOM   3168  HG1 PRO A 215       6.282 -15.284  -1.901  1.00  0.00      A    H
ATOM   3169  HG2 PRO A 215       5.173 -14.697  -0.603  1.00  0.00      A    H
ATOM   3170  C   PRO A 215       8.980 -16.473  -1.247  1.00  0.00      A    C
ATOM   3171  O   PRO A 215       8.636 -16.332  -2.406  1.00  0.00      A    O
ATOM   3172  N   THR A 216       9.874 -17.440  -0.913  1.00  0.00      A    N
ATOM   3173  HN  THR A 216      10.009 -17.688   0.043  1.00  0.00      A    H
ATOM   3174  CA  THR A 216      10.591 -18.309  -1.856  1.00  0.00      A    C
ATOM   3175  HA  THR A 216      10.398 -17.855  -2.817  1.00  0.00      A    H
ATOM   3176  CB  THR A 216      12.009 -18.638  -1.572  1.00  0.00      A    C
ATOM   3177  HB  THR A 216      12.125 -19.324  -0.706  1.00  0.00      A    H
ATOM   3178  OG1 THR A 216      12.791 -17.511  -1.088  1.00  0.00      A    O
ATOM   3179  HG1 THR A 216      12.921 -16.962  -1.865  1.00  0.00      A    H
ATOM   3180  CG2 THR A 216      12.685 -19.189  -2.838  1.00  0.00      A    C
ATOM   3181 HG21 THR A 216      11.992 -19.944  -3.267  1.00  0.00      A    H
ATOM   3182 HG22 THR A 216      12.816 -18.288  -3.474  1.00  0.00      A    H
ATOM   3183 HG23 THR A 216      13.678 -19.603  -2.561  1.00  0.00      A    H
ATOM   3184  C   THR A 216       9.840 -19.691  -1.894  1.00  0.00      A    C
ATOM   3185  O   THR A 216       9.722 -20.409  -0.932  1.00  0.00      A    O
ATOM   3186  N   LYS A 217       9.193 -20.030  -3.055  1.00  0.00      A    N
ATOM   3187  HN  LYS A 217       9.335 -19.488  -3.879  1.00  0.00      A    H
ATOM   3188  CA  LYS A 217       8.604 -21.345  -3.427  1.00  0.00      A    C
ATOM   3189  HA  LYS A 217       8.505 -21.863  -2.485  1.00  0.00      A    H
ATOM   3190  CB  LYS A 217       7.312 -21.160  -4.272  1.00  0.00      A    C
ATOM   3191  HB1 LYS A 217       6.620 -20.475  -3.737  1.00  0.00      A    H
ATOM   3192  HB2 LYS A 217       7.446 -20.607  -5.227  1.00  0.00      A    H
ATOM   3193  CG  LYS A 217       6.563 -22.450  -4.323  1.00  0.00      A    C
ATOM   3194  HG1 LYS A 217       5.558 -22.353  -4.786  1.00  0.00      A    H
ATOM   3195  HG2 LYS A 217       7.147 -23.151  -4.956  1.00  0.00      A    H
ATOM   3196  CD  LYS A 217       6.264 -23.114  -2.957  1.00  0.00      A    C
ATOM   3197  HD1 LYS A 217       7.172 -23.320  -2.350  1.00  0.00      A    H
ATOM   3198  HD2 LYS A 217       5.717 -22.374  -2.334  1.00  0.00      A    H
ATOM   3199  CE  LYS A 217       5.478 -24.455  -3.133  1.00  0.00      A    C
ATOM   3200  HE1 LYS A 217       4.440 -24.306  -3.501  1.00  0.00      A    H
ATOM   3201  HE2 LYS A 217       6.021 -25.077  -3.876  1.00  0.00      A    H
ATOM   3202  NZ  LYS A 217       5.438 -25.197  -1.892  1.00  0.00      A    N
ATOM   3203  HZ1 LYS A 217       6.428 -25.403  -1.649  1.00  0.00      A    H
ATOM   3204  HZ2 LYS A 217       5.037 -24.709  -1.065  1.00  0.00      A    H
ATOM   3205  HZ3 LYS A 217       4.862 -26.045  -2.067  1.00  0.00      A    H
ATOM   3206  C   LYS A 217       9.676 -22.128  -4.156  1.00  0.00      A    C
ATOM   3207  O   LYS A 217      10.212 -23.075  -3.616  1.00  0.00      A    O
ATOM   3208  N   ALA A 218      10.036 -21.670  -5.377  1.00  0.00      A    N
ATOM   3209  HN  ALA A 218       9.604 -20.904  -5.847  1.00  0.00      A    H
ATOM   3210  CA  ALA A 218      11.074 -22.404  -6.180  1.00  0.00      A    C
ATOM   3211  HA  ALA A 218      11.413 -23.183  -5.514  1.00  0.00      A    H
ATOM   3212  CB  ALA A 218      10.387 -22.963  -7.487  1.00  0.00      A    C
ATOM   3213  HB1 ALA A 218       9.590 -23.613  -7.066  1.00  0.00      A    H
ATOM   3214  HB2 ALA A 218       9.932 -22.180  -8.131  1.00  0.00      A    H
ATOM   3215  HB3 ALA A 218      11.065 -23.508  -8.176  1.00  0.00      A    H
ATOM   3216  C   ALA A 218      12.304 -21.572  -6.558  1.00  0.00      A    C
ATOM   3217  O   ALA A 218      12.265 -20.357  -6.694  1.00  0.00      A    O
ATOM   3218  N   SER A 219      13.481 -22.189  -6.757  1.00  0.00      A    N
ATOM   3219  HN  SER A 219      13.531 -23.184  -6.780  1.00  0.00      A    H
ATOM   3220  CA  SER A 219      14.684 -21.452  -7.258  1.00  0.00      A    C
ATOM   3221  HA  SER A 219      14.444 -20.535  -7.777  1.00  0.00      A    H
ATOM   3222  CB  SER A 219      15.707 -21.098  -6.127  1.00  0.00      A    C
ATOM   3223  HB1 SER A 219      16.606 -20.556  -6.492  1.00  0.00      A    H
ATOM   3224  HB2 SER A 219      15.213 -20.377  -5.441  1.00  0.00      A    H
ATOM   3225  OG  SER A 219      16.040 -22.230  -5.379  1.00  0.00      A    O
ATOM   3226  HG1 SER A 219      16.702 -21.991  -4.726  1.00  0.00      A    H
ATOM   3227  C   SER A 219      15.370 -22.254  -8.332  1.00  0.00      A    C
ATOM   3228  O   SER A 219      15.137 -23.478  -8.332  1.00  0.00      A    O
ATOM   3229  N   PRO A 220      16.176 -21.698  -9.288  1.00  0.00      A    N
ATOM   3230  CD  PRO A 220      16.108 -20.312  -9.742  1.00  0.00      A    C
ATOM   3231  HD1 PRO A 220      16.356 -19.607  -8.921  1.00  0.00      A    H
ATOM   3232  HD2 PRO A 220      15.128 -20.180 -10.250  1.00  0.00      A    H
ATOM   3233  CA  PRO A 220      17.059 -22.411 -10.120  1.00  0.00      A    C
ATOM   3234  HA  PRO A 220      16.531 -23.255 -10.539  1.00  0.00      A    H
ATOM   3235  CB  PRO A 220      17.495 -21.527 -11.269  1.00  0.00      A    C
ATOM   3236  HB1 PRO A 220      18.571 -21.690 -11.492  1.00  0.00      A    H
ATOM   3237  HB2 PRO A 220      16.995 -21.725 -12.240  1.00  0.00      A    H
ATOM   3238  CG  PRO A 220      17.204 -20.081 -10.841  1.00  0.00      A    C
ATOM   3239  HG1 PRO A 220      17.998 -19.527 -10.296  1.00  0.00      A    H
ATOM   3240  HG2 PRO A 220      16.727 -19.351 -11.529  1.00  0.00      A    H
ATOM   3241  C   PRO A 220      18.218 -22.910  -9.341  1.00  0.00      A    C
ATOM   3242  OT1 PRO A 220      18.746 -22.163  -8.411  1.00  0.00      A    O
ATOM   3243  OT2 PRO A 220      18.643 -24.065  -9.590  1.00  0.00      A    O
END
