# Supplementary material for: Sequence comparison, molecular modeling, and network analysis predict structural diversity in cysteine proteases from the Cape sundew, Drosera capensis
Source: Comput Struct Biotechnol J. 2016 Jun 14;14:271–82. doi: 10.1016/j.csbj.2016.05.003 (PMC4949590; doi:10.1016/j.csbj.2016.05.003)
Supplement: Supplementary file 4 [file mmc4.zip › Rosetta_mature/DCAP_0515_mature_m1.pdb]

CRYST1   64.828   70.215   56.751  90.00  90.00  90.00 P 1           1
ATOM      1  N   LEU A   1      22.144  -7.172  -5.774  1.00  0.00      A    N
ATOM      2  HT1 LEU A   1      22.253  -6.143  -5.666  1.00  0.00      A    H
ATOM      3  HT2 LEU A   1      22.755  -7.515  -6.543  1.00  0.00      A    H
ATOM      4  HT3 LEU A   1      22.448  -7.619  -4.886  1.00  0.00      A    H
ATOM      5  CA  LEU A   1      20.688  -7.547  -6.023  1.00  0.00      A    C
ATOM      6  HA  LEU A   1      20.604  -8.587  -5.743  1.00  0.00      A    H
ATOM      7  CB  LEU A   1      19.938  -6.592  -5.106  1.00  0.00      A    C
ATOM      8  HB1 LEU A   1      20.067  -5.517  -5.352  1.00  0.00      A    H
ATOM      9  HB2 LEU A   1      18.845  -6.755  -5.220  1.00  0.00      A    H
ATOM     10  CG  LEU A   1      20.305  -6.650  -3.548  1.00  0.00      A    C
ATOM     11  HG  LEU A   1      21.363  -6.341  -3.413  1.00  0.00      A    H
ATOM     12  CD1 LEU A   1      19.484  -5.750  -2.672  1.00  0.00      A    C
ATOM     13 HD11 LEU A   1      19.530  -4.760  -3.173  1.00  0.00      A    H
ATOM     14 HD12 LEU A   1      18.401  -5.994  -2.634  1.00  0.00      A    H
ATOM     15 HD13 LEU A   1      19.953  -5.739  -1.665  1.00  0.00      A    H
ATOM     16  CD2 LEU A   1      19.998  -8.006  -2.939  1.00  0.00      A    C
ATOM     17 HD21 LEU A   1      20.599  -8.756  -3.498  1.00  0.00      A    H
ATOM     18 HD22 LEU A   1      20.396  -8.074  -1.904  1.00  0.00      A    H
ATOM     19 HD23 LEU A   1      18.928  -8.245  -3.117  1.00  0.00      A    H
ATOM     20  C   LEU A   1      20.272  -7.288  -7.470  1.00  0.00      A    C
ATOM     21  O   LEU A   1      20.928  -6.482  -8.168  1.00  0.00      A    O
ATOM     22  N   PRO A   2      19.209  -7.866  -7.877  1.00  0.00      A    N
ATOM     23  CD  PRO A   2      18.540  -9.036  -7.234  1.00  0.00      A    C
ATOM     24  HD1 PRO A   2      18.338  -8.756  -6.178  1.00  0.00      A    H
ATOM     25  HD2 PRO A   2      19.166  -9.941  -7.386  1.00  0.00      A    H
ATOM     26  CA  PRO A   2      18.614  -7.624  -9.205  1.00  0.00      A    C
ATOM     27  HA  PRO A   2      19.440  -7.624  -9.900  1.00  0.00      A    H
ATOM     28  CB  PRO A   2      17.607  -8.796  -9.367  1.00  0.00      A    C
ATOM     29  HB1 PRO A   2      16.804  -8.538 -10.090  1.00  0.00      A    H
ATOM     30  HB2 PRO A   2      18.127  -9.683  -9.787  1.00  0.00      A    H
ATOM     31  CG  PRO A   2      17.148  -9.171  -7.931  1.00  0.00      A    C
ATOM     32  HG1 PRO A   2      16.410  -8.498  -7.445  1.00  0.00      A    H
ATOM     33  HG2 PRO A   2      16.811 -10.221  -8.066  1.00  0.00      A    H
ATOM     34  C   PRO A   2      17.909  -6.256  -9.214  1.00  0.00      A    C
ATOM     35  O   PRO A   2      17.527  -5.748  -8.144  1.00  0.00      A    O
ATOM     36  N   LYS A   3      17.922  -5.567 -10.357  1.00  0.00      A    N
ATOM     37  HN  LYS A   3      18.325  -5.947 -11.186  1.00  0.00      A    H
ATOM     38  CA  LYS A   3      17.364  -4.224 -10.426  1.00  0.00      A    C
ATOM     39  HA  LYS A   3      17.716  -3.686  -9.558  1.00  0.00      A    H
ATOM     40  CB  LYS A   3      17.821  -3.414 -11.650  1.00  0.00      A    C
ATOM     41  HB1 LYS A   3      17.812  -4.068 -12.549  1.00  0.00      A    H
ATOM     42  HB2 LYS A   3      17.083  -2.600 -11.812  1.00  0.00      A    H
ATOM     43  CG  LYS A   3      19.331  -3.007 -11.517  1.00  0.00      A    C
ATOM     44  HG1 LYS A   3      19.978  -3.884 -11.301  1.00  0.00      A    H
ATOM     45  HG2 LYS A   3      19.669  -2.594 -12.491  1.00  0.00      A    H
ATOM     46  CD  LYS A   3      19.625  -1.848 -10.474  1.00  0.00      A    C
ATOM     47  HD1 LYS A   3      18.943  -0.979 -10.587  1.00  0.00      A    H
ATOM     48  HD2 LYS A   3      19.431  -2.222  -9.446  1.00  0.00      A    H
ATOM     49  CE  LYS A   3      21.137  -1.513 -10.519  1.00  0.00      A    C
ATOM     50  HE1 LYS A   3      21.556  -1.566 -11.546  1.00  0.00      A    H
ATOM     51  HE2 LYS A   3      21.275  -0.464 -10.178  1.00  0.00      A    H
ATOM     52  NZ  LYS A   3      21.898  -2.387  -9.657  1.00  0.00      A    N
ATOM     53  HZ1 LYS A   3      22.917  -2.289  -9.841  1.00  0.00      A    H
ATOM     54  HZ2 LYS A   3      21.682  -2.250  -8.649  1.00  0.00      A    H
ATOM     55  HZ3 LYS A   3      21.692  -3.385  -9.866  1.00  0.00      A    H
ATOM     56  C   LYS A   3      15.801  -4.091 -10.376  1.00  0.00      A    C
ATOM     57  O   LYS A   3      15.288  -3.575  -9.404  1.00  0.00      A    O
ATOM     58  N   SER A   4      15.151  -4.635 -11.399  1.00  0.00      A    N
ATOM     59  HN  SER A   4      15.573  -5.213 -12.092  1.00  0.00      A    H
ATOM     60  CA  SER A   4      13.744  -4.445 -11.610  1.00  0.00      A    C
ATOM     61  HA  SER A   4      13.316  -3.634 -11.040  1.00  0.00      A    H
ATOM     62  CB  SER A   4      13.573  -4.205 -13.083  1.00  0.00      A    C
ATOM     63  HB1 SER A   4      14.076  -5.027 -13.635  1.00  0.00      A    H
ATOM     64  HB2 SER A   4      12.511  -4.219 -13.412  1.00  0.00      A    H
ATOM     65  OG  SER A   4      14.188  -3.006 -13.490  1.00  0.00      A    O
ATOM     66  HG1 SER A   4      14.341  -3.050 -14.437  1.00  0.00      A    H
ATOM     67  C   SER A   4      12.908  -5.719 -11.290  1.00  0.00      A    C
ATOM     68  O   SER A   4      12.722  -6.654 -12.133  1.00  0.00      A    O
ATOM     69  N   ILE A   5      12.478  -5.851 -10.034  1.00  0.00      A    N
ATOM     70  HN  ILE A   5      12.703  -5.182  -9.330  1.00  0.00      A    H
ATOM     71  CA  ILE A   5      11.626  -6.992  -9.645  1.00  0.00      A    C
ATOM     72  HA  ILE A   5      11.834  -7.896 -10.198  1.00  0.00      A    H
ATOM     73  CB  ILE A   5      11.765  -7.200  -8.188  1.00  0.00      A    C
ATOM     74  HB  ILE A   5      11.732  -6.268  -7.585  1.00  0.00      A    H
ATOM     75  CG2 ILE A   5      10.645  -8.100  -7.561  1.00  0.00      A    C
ATOM     76 HG21 ILE A   5      10.904  -8.230  -6.488  1.00  0.00      A    H
ATOM     77 HG22 ILE A   5       9.600  -7.724  -7.593  1.00  0.00      A    H
ATOM     78 HG23 ILE A   5      10.684  -9.042  -8.148  1.00  0.00      A    H
ATOM     79  CG1 ILE A   5      13.099  -7.945  -7.844  1.00  0.00      A    C
ATOM     80 HG11 ILE A   5      13.932  -7.315  -8.223  1.00  0.00      A    H
ATOM     81 HG12 ILE A   5      13.158  -7.998  -6.736  1.00  0.00      A    H
ATOM     82  CD  ILE A   5      13.282  -9.308  -8.507  1.00  0.00      A    C
ATOM     83  HD1 ILE A   5      12.347  -9.906  -8.551  1.00  0.00      A    H
ATOM     84  HD2 ILE A   5      13.545  -9.142  -9.573  1.00  0.00      A    H
ATOM     85  HD3 ILE A   5      14.054  -9.831  -7.902  1.00  0.00      A    H
ATOM     86  C   ILE A   5      10.192  -6.505  -9.874  1.00  0.00      A    C
ATOM     87  O   ILE A   5       9.778  -5.490  -9.357  1.00  0.00      A    O
ATOM     88  N   ASP A   6       9.425  -7.277 -10.604  1.00  0.00      A    N
ATOM     89  HN  ASP A   6       9.895  -8.000 -11.106  1.00  0.00      A    H
ATOM     90  CA  ASP A   6       8.032  -7.160 -10.825  1.00  0.00      A    C
ATOM     91  HA  ASP A   6       7.613  -6.471 -10.107  1.00  0.00      A    H
ATOM     92  CB  ASP A   6       7.700  -6.560 -12.186  1.00  0.00      A    C
ATOM     93  HB1 ASP A   6       8.515  -5.828 -12.372  1.00  0.00      A    H
ATOM     94  HB2 ASP A   6       7.787  -7.313 -12.997  1.00  0.00      A    H
ATOM     95  CG  ASP A   6       6.377  -5.893 -12.246  1.00  0.00      A    C
ATOM     96  OD1 ASP A   6       5.322  -6.573 -11.993  1.00  0.00      A    O
ATOM     97  OD2 ASP A   6       6.277  -4.663 -12.423  1.00  0.00      A    O
ATOM     98  C   ASP A   6       7.403  -8.424 -10.592  1.00  0.00      A    C
ATOM     99  O   ASP A   6       7.426  -9.206 -11.576  1.00  0.00      A    O
ATOM    100  N   TRP A   7       6.841  -8.750  -9.458  1.00  0.00      A    N
ATOM    101  HN  TRP A   7       6.808  -8.134  -8.676  1.00  0.00      A    H
ATOM    102  CA  TRP A   7       6.091  -9.996  -9.337  1.00  0.00      A    C
ATOM    103  HA  TRP A   7       6.659 -10.737  -9.880  1.00  0.00      A    H
ATOM    104  CB  TRP A   7       5.921 -10.480  -7.850  1.00  0.00      A    C
ATOM    105  HB1 TRP A   7       5.394  -9.651  -7.331  1.00  0.00      A    H
ATOM    106  HB2 TRP A   7       5.293 -11.389  -7.732  1.00  0.00      A    H
ATOM    107  CG  TRP A   7       7.229 -10.787  -7.243  1.00  0.00      A    C
ATOM    108  CD1 TRP A   7       7.880  -9.986  -6.354  1.00  0.00      A    C
ATOM    109  HD1 TRP A   7       7.382  -9.184  -5.829  1.00  0.00      A    H
ATOM    110  NE1 TRP A   7       9.102 -10.586  -6.063  1.00  0.00      A    N
ATOM    111  HE1 TRP A   7       9.817 -10.268  -5.480  1.00  0.00      A    H
ATOM    112  CE2 TRP A   7       9.333 -11.728  -6.783  1.00  0.00      A    C
ATOM    113  CD2 TRP A   7       8.145 -11.897  -7.547  1.00  0.00      A    C
ATOM    114  CE3 TRP A   7       7.940 -12.994  -8.378  1.00  0.00      A    C
ATOM    115  HE3 TRP A   7       6.974 -13.092  -8.852  1.00  0.00      A    H
ATOM    116  CZ3 TRP A   7       9.065 -13.757  -8.594  1.00  0.00      A    C
ATOM    117  HZ3 TRP A   7       9.045 -14.654  -9.194  1.00  0.00      A    H
ATOM    118  CZ2 TRP A   7      10.407 -12.587  -6.902  1.00  0.00      A    C
ATOM    119  HZ2 TRP A   7      11.273 -12.508  -6.262  1.00  0.00      A    H
ATOM    120  CH2 TRP A   7      10.276 -13.558  -7.884  1.00  0.00      A    C
ATOM    121  HH2 TRP A   7      11.100 -14.252  -7.961  1.00  0.00      A    H
ATOM    122  C   TRP A   7       4.680 -10.029  -9.992  1.00  0.00      A    C
ATOM    123  O   TRP A   7       4.022 -11.106  -9.957  1.00  0.00      A    O
ATOM    124  N   ARG A   8       4.194  -8.991 -10.672  1.00  0.00      A    N
ATOM    125  HN  ARG A   8       4.775  -8.186 -10.754  1.00  0.00      A    H
ATOM    126  CA  ARG A   8       2.964  -8.953 -11.446  1.00  0.00      A    C
ATOM    127  HA  ARG A   8       2.221  -9.590 -10.990  1.00  0.00      A    H
ATOM    128  CB  ARG A   8       2.334  -7.538 -11.524  1.00  0.00      A    C
ATOM    129  HB1 ARG A   8       2.982  -7.014 -12.258  1.00  0.00      A    H
ATOM    130  HB2 ARG A   8       1.321  -7.554 -11.979  1.00  0.00      A    H
ATOM    131  CG  ARG A   8       2.279  -6.877 -10.085  1.00  0.00      A    C
ATOM    132  HG1 ARG A   8       1.453  -7.322  -9.490  1.00  0.00      A    H
ATOM    133  HG2 ARG A   8       3.325  -6.862  -9.712  1.00  0.00      A    H
ATOM    134  CD  ARG A   8       1.961  -5.453 -10.271  1.00  0.00      A    C
ATOM    135  HD1 ARG A   8       0.993  -5.328 -10.801  1.00  0.00      A    H
ATOM    136  HD2 ARG A   8       1.867  -5.052  -9.239  1.00  0.00      A    H
ATOM    137  NE  ARG A   8       3.096  -4.836 -10.938  1.00  0.00      A    N
ATOM    138  HE  ARG A   8       3.851  -5.471 -11.106  1.00  0.00      A    H
ATOM    139  CZ  ARG A   8       3.297  -3.501 -11.009  1.00  0.00      A    C
ATOM    140  NH1 ARG A   8       2.253  -2.715 -10.724  1.00  0.00      A    N
ATOM    141 HH11 ARG A   8       1.363  -3.080 -10.450  1.00  0.00      A    H
ATOM    142 HH12 ARG A   8       2.442  -1.740 -10.607  1.00  0.00      A    H
ATOM    143  NH2 ARG A   8       4.491  -2.997 -11.320  1.00  0.00      A    N
ATOM    144 HH21 ARG A   8       5.171  -3.650 -11.653  1.00  0.00      A    H
ATOM    145 HH22 ARG A   8       4.495  -2.013 -11.499  1.00  0.00      A    H
ATOM    146  C   ARG A   8       3.272  -9.487 -12.820  1.00  0.00      A    C
ATOM    147  O   ARG A   8       2.645 -10.405 -13.298  1.00  0.00      A    O
ATOM    148  N   LYS A   9       4.378  -9.039 -13.472  1.00  0.00      A    N
ATOM    149  HN  LYS A   9       4.802  -8.180 -13.194  1.00  0.00      A    H
ATOM    150  CA  LYS A   9       4.949  -9.639 -14.663  1.00  0.00      A    C
ATOM    151  HA  LYS A   9       4.183  -9.887 -15.383  1.00  0.00      A    H
ATOM    152  CB  LYS A   9       5.811  -8.611 -15.538  1.00  0.00      A    C
ATOM    153  HB1 LYS A   9       6.803  -8.526 -15.046  1.00  0.00      A    H
ATOM    154  HB2 LYS A   9       6.015  -9.065 -16.531  1.00  0.00      A    H
ATOM    155  CG  LYS A   9       5.201  -7.210 -15.739  1.00  0.00      A    C
ATOM    156  HG1 LYS A   9       4.301  -7.243 -16.390  1.00  0.00      A    H
ATOM    157  HG2 LYS A   9       4.945  -6.822 -14.730  1.00  0.00      A    H
ATOM    158  CD  LYS A   9       6.214  -6.221 -16.307  1.00  0.00      A    C
ATOM    159  HD1 LYS A   9       7.207  -6.295 -15.814  1.00  0.00      A    H
ATOM    160  HD2 LYS A   9       6.284  -6.384 -17.403  1.00  0.00      A    H
ATOM    161  CE  LYS A   9       5.674  -4.747 -16.221  1.00  0.00      A    C
ATOM    162  HE1 LYS A   9       6.522  -4.095 -16.523  1.00  0.00      A    H
ATOM    163  HE2 LYS A   9       4.936  -4.726 -17.051  1.00  0.00      A    H
ATOM    164  NZ  LYS A   9       5.125  -4.281 -15.019  1.00  0.00      A    N
ATOM    165  HZ1 LYS A   9       5.185  -3.243 -15.062  1.00  0.00      A    H
ATOM    166  HZ2 LYS A   9       4.139  -4.604 -14.944  1.00  0.00      A    H
ATOM    167  HZ3 LYS A   9       5.684  -4.545 -14.182  1.00  0.00      A    H
ATOM    168  C   LYS A   9       5.660 -10.972 -14.636  1.00  0.00      A    C
ATOM    169  O   LYS A   9       6.203 -11.383 -15.712  1.00  0.00      A    O
ATOM    170  N   LYS A  10       5.755 -11.593 -13.447  1.00  0.00      A    N
ATOM    171  HN  LYS A  10       5.451 -10.992 -12.712  1.00  0.00      A    H
ATOM    172  CA  LYS A  10       6.112 -12.994 -13.242  1.00  0.00      A    C
ATOM    173  HA  LYS A  10       6.564 -13.424 -14.123  1.00  0.00      A    H
ATOM    174  CB  LYS A  10       7.152 -13.078 -11.989  1.00  0.00      A    C
ATOM    175  HB1 LYS A  10       6.746 -12.429 -11.184  1.00  0.00      A    H
ATOM    176  HB2 LYS A  10       7.239 -14.142 -11.680  1.00  0.00      A    H
ATOM    177  CG  LYS A  10       8.566 -12.568 -12.362  1.00  0.00      A    C
ATOM    178  HG1 LYS A  10       8.459 -11.610 -12.915  1.00  0.00      A    H
ATOM    179  HG2 LYS A  10       9.036 -12.269 -11.401  1.00  0.00      A    H
ATOM    180  CD  LYS A  10       9.338 -13.589 -13.129  1.00  0.00      A    C
ATOM    181  HD1 LYS A  10       9.374 -14.535 -12.548  1.00  0.00      A    H
ATOM    182  HD2 LYS A  10       8.819 -13.846 -14.077  1.00  0.00      A    H
ATOM    183  CE  LYS A  10      10.823 -13.188 -13.450  1.00  0.00      A    C
ATOM    184  HE1 LYS A  10      10.909 -12.234 -14.012  1.00  0.00      A    H
ATOM    185  HE2 LYS A  10      11.390 -13.117 -12.497  1.00  0.00      A    H
ATOM    186  NZ  LYS A  10      11.437 -14.257 -14.240  1.00  0.00      A    N
ATOM    187  HZ1 LYS A  10      12.409 -14.048 -14.545  1.00  0.00      A    H
ATOM    188  HZ2 LYS A  10      11.547 -15.167 -13.750  1.00  0.00      A    H
ATOM    189  HZ3 LYS A  10      10.948 -14.474 -15.132  1.00  0.00      A    H
ATOM    190  C   LYS A  10       4.800 -13.652 -12.991  1.00  0.00      A    C
ATOM    191  O   LYS A  10       4.316 -14.375 -13.884  1.00  0.00      A    O
ATOM    192  N   GLY A  11       4.122 -13.468 -11.825  1.00  0.00      A    N
ATOM    193  HN  GLY A  11       4.417 -13.042 -10.973  1.00  0.00      A    H
ATOM    194  CA  GLY A  11       2.780 -13.796 -11.628  1.00  0.00      A    C
ATOM    195  HA1 GLY A  11       2.264 -12.859 -11.774  1.00  0.00      A    H
ATOM    196  HA2 GLY A  11       2.500 -14.511 -12.387  1.00  0.00      A    H
ATOM    197  C   GLY A  11       2.527 -14.473 -10.339  1.00  0.00      A    C
ATOM    198  O   GLY A  11       2.030 -15.559 -10.248  1.00  0.00      A    O
ATOM    199  N   ALA A  12       2.769 -13.783  -9.266  1.00  0.00      A    N
ATOM    200  HN  ALA A  12       3.268 -12.921  -9.313  1.00  0.00      A    H
ATOM    201  CA  ALA A  12       2.695 -14.318  -7.906  1.00  0.00      A    C
ATOM    202  HA  ALA A  12       2.405 -15.354  -7.813  1.00  0.00      A    H
ATOM    203  CB  ALA A  12       4.019 -14.234  -7.138  1.00  0.00      A    C
ATOM    204  HB1 ALA A  12       3.937 -15.012  -6.349  1.00  0.00      A    H
ATOM    205  HB2 ALA A  12       4.918 -14.505  -7.731  1.00  0.00      A    H
ATOM    206  HB3 ALA A  12       4.155 -13.266  -6.609  1.00  0.00      A    H
ATOM    207  C   ALA A  12       1.579 -13.525  -7.194  1.00  0.00      A    C
ATOM    208  O   ALA A  12       1.186 -13.859  -6.073  1.00  0.00      A    O
ATOM    209  N   VAL A  13       0.969 -12.553  -7.891  1.00  0.00      A    N
ATOM    210  HN  VAL A  13       1.148 -12.526  -8.872  1.00  0.00      A    H
ATOM    211  CA  VAL A  13       0.088 -11.536  -7.374  1.00  0.00      A    C
ATOM    212  HA  VAL A  13      -0.013 -11.521  -6.299  1.00  0.00      A    H
ATOM    213  CB  VAL A  13       0.583 -10.110  -7.709  1.00  0.00      A    C
ATOM    214  HB  VAL A  13       0.361 -10.012  -8.793  1.00  0.00      A    H
ATOM    215  CG1 VAL A  13      -0.322  -9.078  -7.006  1.00  0.00      A    C
ATOM    216 HG11 VAL A  13      -0.087  -9.208  -5.928  1.00  0.00      A    H
ATOM    217 HG12 VAL A  13      -0.097  -8.042  -7.339  1.00  0.00      A    H
ATOM    218 HG13 VAL A  13      -1.396  -9.224  -7.249  1.00  0.00      A    H
ATOM    219  CG2 VAL A  13       2.028  -9.937  -7.185  1.00  0.00      A    C
ATOM    220 HG21 VAL A  13       2.705 -10.684  -7.652  1.00  0.00      A    H
ATOM    221 HG22 VAL A  13       2.408  -8.941  -7.500  1.00  0.00      A    H
ATOM    222 HG23 VAL A  13       2.100 -10.098  -6.088  1.00  0.00      A    H
ATOM    223  C   VAL A  13      -1.326 -11.774  -8.020  1.00  0.00      A    C
ATOM    224  O   VAL A  13      -1.510 -11.894  -9.215  1.00  0.00      A    O
ATOM    225  N   ALA A  14      -2.279 -11.813  -7.166  1.00  0.00      A    N
ATOM    226  HN  ALA A  14      -2.062 -11.792  -6.193  1.00  0.00      A    H
ATOM    227  CA  ALA A  14      -3.674 -11.855  -7.588  1.00  0.00      A    C
ATOM    228  HA  ALA A  14      -3.829 -12.199  -8.600  1.00  0.00      A    H
ATOM    229  CB  ALA A  14      -4.438 -12.881  -6.682  1.00  0.00      A    C
ATOM    230  HB1 ALA A  14      -3.953 -13.827  -6.359  1.00  0.00      A    H
ATOM    231  HB2 ALA A  14      -4.608 -12.367  -5.711  1.00  0.00      A    H
ATOM    232  HB3 ALA A  14      -5.384 -13.139  -7.204  1.00  0.00      A    H
ATOM    233  C   ALA A  14      -4.340 -10.521  -7.625  1.00  0.00      A    C
ATOM    234  O   ALA A  14      -3.764  -9.579  -7.138  1.00  0.00      A    O
ATOM    235  N   PRO A  15      -5.540 -10.188  -8.188  1.00  0.00      A    N
ATOM    236  CD  PRO A  15      -6.211 -11.137  -9.101  1.00  0.00      A    C
ATOM    237  HD1 PRO A  15      -6.305 -12.165  -8.688  1.00  0.00      A    H
ATOM    238  HD2 PRO A  15      -5.604 -11.297 -10.018  1.00  0.00      A    H
ATOM    239  CA  PRO A  15      -5.897  -8.856  -8.519  1.00  0.00      A    C
ATOM    240  HA  PRO A  15      -5.126  -8.362  -9.092  1.00  0.00      A    H
ATOM    241  CB  PRO A  15      -7.195  -9.072  -9.406  1.00  0.00      A    C
ATOM    242  HB1 PRO A  15      -8.105  -8.589  -8.992  1.00  0.00      A    H
ATOM    243  HB2 PRO A  15      -7.042  -8.655 -10.424  1.00  0.00      A    H
ATOM    244  CG  PRO A  15      -7.539 -10.532  -9.329  1.00  0.00      A    C
ATOM    245  HG1 PRO A  15      -8.100 -10.665  -8.379  1.00  0.00      A    H
ATOM    246  HG2 PRO A  15      -8.162 -10.796 -10.210  1.00  0.00      A    H
ATOM    247  C   PRO A  15      -6.294  -7.883  -7.394  1.00  0.00      A    C
ATOM    248  O   PRO A  15      -6.495  -8.205  -6.216  1.00  0.00      A    O
ATOM    249  N   VAL A  16      -6.374  -6.575  -7.761  1.00  0.00      A    N
ATOM    250  HN  VAL A  16      -6.175  -6.331  -8.707  1.00  0.00      A    H
ATOM    251  CA  VAL A  16      -6.755  -5.449  -6.877  1.00  0.00      A    C
ATOM    252  HA  VAL A  16      -6.041  -5.475  -6.067  1.00  0.00      A    H
ATOM    253  CB  VAL A  16      -6.539  -4.078  -7.533  1.00  0.00      A    C
ATOM    254  HB  VAL A  16      -6.938  -4.207  -8.562  1.00  0.00      A    H
ATOM    255  CG1 VAL A  16      -7.187  -2.910  -6.719  1.00  0.00      A    C
ATOM    256 HG11 VAL A  16      -8.285  -3.031  -6.600  1.00  0.00      A    H
ATOM    257 HG12 VAL A  16      -6.871  -2.789  -5.661  1.00  0.00      A    H
ATOM    258 HG13 VAL A  16      -6.977  -1.933  -7.206  1.00  0.00      A    H
ATOM    259  CG2 VAL A  16      -5.046  -3.892  -7.618  1.00  0.00      A    C
ATOM    260 HG21 VAL A  16      -4.689  -3.850  -6.567  1.00  0.00      A    H
ATOM    261 HG22 VAL A  16      -4.609  -4.785  -8.113  1.00  0.00      A    H
ATOM    262 HG23 VAL A  16      -4.871  -2.954  -8.187  1.00  0.00      A    H
ATOM    263  C   VAL A  16      -8.173  -5.592  -6.395  1.00  0.00      A    C
ATOM    264  O   VAL A  16      -9.125  -5.948  -7.115  1.00  0.00      A    O
ATOM    265  N   LYS A  17      -8.377  -5.561  -5.014  1.00  0.00      A    N
ATOM    266  HN  LYS A  17      -7.561  -5.562  -4.441  1.00  0.00      A    H
ATOM    267  CA  LYS A  17      -9.687  -5.578  -4.393  1.00  0.00      A    C
ATOM    268  HA  LYS A  17     -10.428  -5.875  -5.120  1.00  0.00      A    H
ATOM    269  CB  LYS A  17      -9.844  -6.576  -3.211  1.00  0.00      A    C
ATOM    270  HB1 LYS A  17      -9.058  -6.350  -2.460  1.00  0.00      A    H
ATOM    271  HB2 LYS A  17     -10.768  -6.498  -2.599  1.00  0.00      A    H
ATOM    272  CG  LYS A  17      -9.706  -8.020  -3.744  1.00  0.00      A    C
ATOM    273  HG1 LYS A  17     -10.125  -8.007  -4.772  1.00  0.00      A    H
ATOM    274  HG2 LYS A  17      -8.601  -8.119  -3.685  1.00  0.00      A    H
ATOM    275  CD  LYS A  17     -10.316  -8.956  -2.669  1.00  0.00      A    C
ATOM    276  HD1 LYS A  17      -9.905  -8.854  -1.642  1.00  0.00      A    H
ATOM    277  HD2 LYS A  17     -11.368  -8.674  -2.448  1.00  0.00      A    H
ATOM    278  CE  LYS A  17     -10.302 -10.432  -3.114  1.00  0.00      A    C
ATOM    279  HE1 LYS A  17     -10.751 -10.501  -4.128  1.00  0.00      A    H
ATOM    280  HE2 LYS A  17      -9.245 -10.760  -3.015  1.00  0.00      A    H
ATOM    281  NZ  LYS A  17     -11.119 -11.222  -2.248  1.00  0.00      A    N
ATOM    282  HZ1 LYS A  17     -12.083 -10.842  -2.158  1.00  0.00      A    H
ATOM    283  HZ2 LYS A  17     -11.111 -12.250  -2.405  1.00  0.00      A    H
ATOM    284  HZ3 LYS A  17     -10.709 -11.056  -1.307  1.00  0.00      A    H
ATOM    285  C   LYS A  17     -10.180  -4.179  -3.988  1.00  0.00      A    C
ATOM    286  O   LYS A  17      -9.399  -3.229  -3.754  1.00  0.00      A    O
ATOM    287  N   ASN A  18     -11.560  -4.013  -3.843  1.00  0.00      A    N
ATOM    288  HN  ASN A  18     -12.172  -4.739  -4.147  1.00  0.00      A    H
ATOM    289  CA  ASN A  18     -12.069  -2.682  -3.322  1.00  0.00      A    C
ATOM    290  HA  ASN A  18     -11.199  -2.178  -2.930  1.00  0.00      A    H
ATOM    291  CB  ASN A  18     -12.788  -1.815  -4.334  1.00  0.00      A    C
ATOM    292  HB1 ASN A  18     -12.293  -1.690  -5.320  1.00  0.00      A    H
ATOM    293  HB2 ASN A  18     -13.708  -2.350  -4.651  1.00  0.00      A    H
ATOM    294  CG  ASN A  18     -13.051  -0.360  -3.838  1.00  0.00      A    C
ATOM    295  OD1 ASN A  18     -12.319   0.101  -2.963  1.00  0.00      A    O
ATOM    296  ND2 ASN A  18     -13.968   0.372  -4.502  1.00  0.00      A    N
ATOM    297 HD21 ASN A  18     -14.036   1.341  -4.265  1.00  0.00      A    H
ATOM    298 HD22 ASN A  18     -14.395  -0.066  -5.293  1.00  0.00      A    H
ATOM    299  C   ASN A  18     -13.000  -2.884  -2.082  1.00  0.00      A    C
ATOM    300  O   ASN A  18     -14.079  -3.510  -2.209  1.00  0.00      A    O
ATOM    301  N   GLN A  19     -12.660  -2.356  -0.823  1.00  0.00      A    N
ATOM    302  HN  GLN A  19     -11.761  -1.926  -0.787  1.00  0.00      A    H
ATOM    303  CA  GLN A  19     -13.419  -2.640   0.367  1.00  0.00      A    C
ATOM    304  HA  GLN A  19     -13.950  -3.577   0.281  1.00  0.00      A    H
ATOM    305  CB  GLN A  19     -12.373  -2.665   1.552  1.00  0.00      A    C
ATOM    306  HB1 GLN A  19     -12.876  -2.983   2.490  1.00  0.00      A    H
ATOM    307  HB2 GLN A  19     -11.537  -3.344   1.280  1.00  0.00      A    H
ATOM    308  CG  GLN A  19     -11.675  -1.329   1.701  1.00  0.00      A    C
ATOM    309  HG1 GLN A  19     -11.041  -1.097   0.818  1.00  0.00      A    H
ATOM    310  HG2 GLN A  19     -12.358  -0.466   1.853  1.00  0.00      A    H
ATOM    311  CD  GLN A  19     -10.719  -1.419   2.888  1.00  0.00      A    C
ATOM    312  OE1 GLN A  19      -9.544  -1.455   2.730  1.00  0.00      A    O
ATOM    313  NE2 GLN A  19     -11.242  -1.247   4.151  1.00  0.00      A    N
ATOM    314 HE21 GLN A  19     -10.512  -1.279   4.833  1.00  0.00      A    H
ATOM    315 HE22 GLN A  19     -12.220  -1.099   4.301  1.00  0.00      A    H
ATOM    316  C   GLN A  19     -14.580  -1.620   0.479  1.00  0.00      A    C
ATOM    317  O   GLN A  19     -14.596  -0.567  -0.137  1.00  0.00      A    O
ATOM    318  N   GLY A  20     -15.597  -1.965   1.264  1.00  0.00      A    N
ATOM    319  HN  GLY A  20     -15.513  -2.842   1.731  1.00  0.00      A    H
ATOM    320  CA  GLY A  20     -16.893  -1.315   1.223  1.00  0.00      A    C
ATOM    321  HA1 GLY A  20     -16.799  -0.318   0.819  1.00  0.00      A    H
ATOM    322  HA2 GLY A  20     -17.429  -1.963   0.546  1.00  0.00      A    H
ATOM    323  C   GLY A  20     -17.622  -1.413   2.549  1.00  0.00      A    C
ATOM    324  O   GLY A  20     -17.542  -0.478   3.301  1.00  0.00      A    O
ATOM    325  N   SER A  21     -18.272  -2.533   2.866  1.00  0.00      A    N
ATOM    326  HN  SER A  21     -18.538  -3.199   2.174  1.00  0.00      A    H
ATOM    327  CA  SER A  21     -18.969  -2.628   4.215  1.00  0.00      A    C
ATOM    328  HA  SER A  21     -19.054  -1.680   4.726  1.00  0.00      A    H
ATOM    329  CB  SER A  21     -20.430  -2.972   4.121  1.00  0.00      A    C
ATOM    330  HB1 SER A  21     -20.894  -3.155   5.114  1.00  0.00      A    H
ATOM    331  HB2 SER A  21     -20.976  -2.069   3.773  1.00  0.00      A    H
ATOM    332  OG  SER A  21     -20.628  -4.010   3.168  1.00  0.00      A    O
ATOM    333  HG1 SER A  21     -21.566  -4.155   3.314  1.00  0.00      A    H
ATOM    334  C   SER A  21     -18.210  -3.507   5.215  1.00  0.00      A    C
ATOM    335  O   SER A  21     -17.614  -3.055   6.145  1.00  0.00      A    O
ATOM    336  N   CYS A  22     -18.254  -4.815   4.911  1.00  0.00      A    N
ATOM    337  HN  CYS A  22     -18.787  -5.213   4.168  1.00  0.00      A    H
ATOM    338  CA  CYS A  22     -17.513  -5.784   5.764  1.00  0.00      A    C
ATOM    339  HA  CYS A  22     -17.121  -5.288   6.640  1.00  0.00      A    H
ATOM    340  CB  CYS A  22     -18.459  -6.915   6.229  1.00  0.00      A    C
ATOM    341  HB1 CYS A  22     -19.511  -6.557   6.203  1.00  0.00      A    H
ATOM    342  HB2 CYS A  22     -18.472  -7.809   5.571  1.00  0.00      A    H
ATOM    343  SG  CYS A  22     -18.174  -7.568   7.939  1.00  0.00      A    S
ATOM    344  C   CYS A  22     -16.405  -6.488   4.997  1.00  0.00      A    C
ATOM    345  O   CYS A  22     -15.185  -6.247   5.145  1.00  0.00      A    O
ATOM    346  N   GLU A  23     -16.785  -7.266   3.971  1.00  0.00      A    N
ATOM    347  HN  GLU A  23     -17.750  -7.300   3.721  1.00  0.00      A    H
ATOM    348  CA  GLU A  23     -15.872  -8.027   3.188  1.00  0.00      A    C
ATOM    349  HA  GLU A  23     -14.874  -8.046   3.600  1.00  0.00      A    H
ATOM    350  CB  GLU A  23     -16.480  -9.449   2.976  1.00  0.00      A    C
ATOM    351  HB1 GLU A  23     -16.929  -9.759   3.944  1.00  0.00      A    H
ATOM    352  HB2 GLU A  23     -17.291  -9.423   2.217  1.00  0.00      A    H
ATOM    353  CG  GLU A  23     -15.542 -10.637   2.498  1.00  0.00      A    C
ATOM    354  HG1 GLU A  23     -14.995 -10.879   3.434  1.00  0.00      A    H
ATOM    355  HG2 GLU A  23     -16.159 -11.511   2.198  1.00  0.00      A    H
ATOM    356  CD  GLU A  23     -14.609 -10.373   1.362  1.00  0.00      A    C
ATOM    357  OE1 GLU A  23     -14.994 -10.426   0.160  1.00  0.00      A    O
ATOM    358  OE2 GLU A  23     -13.457  -9.954   1.616  1.00  0.00      A    O
ATOM    359  C   GLU A  23     -15.785  -7.354   1.851  1.00  0.00      A    C
ATOM    360  O   GLU A  23     -16.709  -6.653   1.412  1.00  0.00      A    O
ATOM    361  N   SER A  24     -14.601  -7.357   1.187  1.00  0.00      A    N
ATOM    362  HN  SER A  24     -13.849  -7.908   1.541  1.00  0.00      A    H
ATOM    363  CA  SER A  24     -14.424  -6.704  -0.126  1.00  0.00      A    C
ATOM    364  HA  SER A  24     -14.589  -5.643  -0.007  1.00  0.00      A    H
ATOM    365  CB  SER A  24     -12.946  -6.754  -0.674  1.00  0.00      A    C
ATOM    366  HB1 SER A  24     -12.798  -7.825  -0.933  1.00  0.00      A    H
ATOM    367  HB2 SER A  24     -12.875  -6.084  -1.557  1.00  0.00      A    H
ATOM    368  OG  SER A  24     -11.988  -6.329   0.241  1.00  0.00      A    O
ATOM    369  HG1 SER A  24     -12.036  -7.024   0.901  1.00  0.00      A    H
ATOM    370  C   SER A  24     -15.239  -7.123  -1.350  1.00  0.00      A    C
ATOM    371  O   SER A  24     -15.435  -6.363  -2.295  1.00  0.00      A    O
ATOM    372  N   LEU A  25     -15.820  -8.305  -1.393  1.00  0.00      A    N
ATOM    373  HN  LEU A  25     -15.581  -9.016  -0.737  1.00  0.00      A    H
ATOM    374  CA  LEU A  25     -16.833  -8.731  -2.339  1.00  0.00      A    C
ATOM    375  HA  LEU A  25     -16.480  -8.713  -3.360  1.00  0.00      A    H
ATOM    376  CB  LEU A  25     -17.306 -10.166  -1.992  1.00  0.00      A    C
ATOM    377  HB1 LEU A  25     -16.374 -10.770  -1.982  1.00  0.00      A    H
ATOM    378  HB2 LEU A  25     -17.877 -10.195  -1.040  1.00  0.00      A    H
ATOM    379  CG  LEU A  25     -18.174 -10.896  -3.111  1.00  0.00      A    C
ATOM    380  HG  LEU A  25     -19.099 -10.335  -3.363  1.00  0.00      A    H
ATOM    381  CD1 LEU A  25     -17.266 -10.969  -4.336  1.00  0.00      A    C
ATOM    382 HD11 LEU A  25     -17.128  -9.965  -4.790  1.00  0.00      A    H
ATOM    383 HD12 LEU A  25     -16.327 -11.544  -4.187  1.00  0.00      A    H
ATOM    384 HD13 LEU A  25     -17.876 -11.466  -5.120  1.00  0.00      A    H
ATOM    385  CD2 LEU A  25     -18.543 -12.274  -2.634  1.00  0.00      A    C
ATOM    386 HD21 LEU A  25     -17.646 -12.912  -2.479  1.00  0.00      A    H
ATOM    387 HD22 LEU A  25     -19.094 -12.269  -1.669  1.00  0.00      A    H
ATOM    388 HD23 LEU A  25     -19.076 -12.736  -3.492  1.00  0.00      A    H
ATOM    389  C   LEU A  25     -18.096  -7.827  -2.470  1.00  0.00      A    C
ATOM    390  O   LEU A  25     -18.576  -7.585  -3.535  1.00  0.00      A    O
ATOM    391  N   SER A  26     -18.488  -7.128  -1.403  1.00  0.00      A    N
ATOM    392  HN  SER A  26     -17.857  -7.214  -0.636  1.00  0.00      A    H
ATOM    393  CA  SER A  26     -19.502  -6.137  -1.267  1.00  0.00      A    C
ATOM    394  HA  SER A  26     -20.438  -6.677  -1.259  1.00  0.00      A    H
ATOM    395  CB  SER A  26     -19.271  -5.413   0.060  1.00  0.00      A    C
ATOM    396  HB1 SER A  26     -20.062  -4.638   0.157  1.00  0.00      A    H
ATOM    397  HB2 SER A  26     -19.446  -6.182   0.842  1.00  0.00      A    H
ATOM    398  OG  SER A  26     -17.980  -4.781   0.160  1.00  0.00      A    O
ATOM    399  HG1 SER A  26     -17.474  -5.333   0.761  1.00  0.00      A    H
ATOM    400  C   SER A  26     -19.699  -5.003  -2.280  1.00  0.00      A    C
ATOM    401  O   SER A  26     -20.800  -4.706  -2.679  1.00  0.00      A    O
ATOM    402  N   THR A  27     -18.595  -4.242  -2.665  1.00  0.00      A    N
ATOM    403  HN  THR A  27     -17.786  -4.507  -2.147  1.00  0.00      A    H
ATOM    404  CA  THR A  27     -18.505  -3.239  -3.732  1.00  0.00      A    C
ATOM    405  HA  THR A  27     -19.274  -2.527  -3.469  1.00  0.00      A    H
ATOM    406  CB  THR A  27     -17.132  -2.435  -3.732  1.00  0.00      A    C
ATOM    407  HB  THR A  27     -17.214  -1.687  -4.549  1.00  0.00      A    H
ATOM    408  OG1 THR A  27     -16.082  -3.299  -4.015  1.00  0.00      A    O
ATOM    409  HG1 THR A  27     -15.457  -3.293  -3.287  1.00  0.00      A    H
ATOM    410  CG2 THR A  27     -16.763  -1.843  -2.373  1.00  0.00      A    C
ATOM    411 HG21 THR A  27     -15.878  -1.173  -2.431  1.00  0.00      A    H
ATOM    412 HG22 THR A  27     -17.570  -1.212  -1.944  1.00  0.00      A    H
ATOM    413 HG23 THR A  27     -16.552  -2.594  -1.582  1.00  0.00      A    H
ATOM    414  C   THR A  27     -18.786  -3.695  -5.049  1.00  0.00      A    C
ATOM    415  O   THR A  27     -19.685  -3.224  -5.653  1.00  0.00      A    O
ATOM    416  N   GLY A  28     -18.099  -4.752  -5.463  1.00  0.00      A    N
ATOM    417  HN  GLY A  28     -17.330  -5.067  -4.913  1.00  0.00      A    H
ATOM    418  CA  GLY A  28     -18.424  -5.507  -6.626  1.00  0.00      A    C
ATOM    419  HA1 GLY A  28     -18.130  -5.001  -7.534  1.00  0.00      A    H
ATOM    420  HA2 GLY A  28     -17.773  -6.366  -6.558  1.00  0.00      A    H
ATOM    421  C   GLY A  28     -19.880  -6.017  -6.756  1.00  0.00      A    C
ATOM    422  O   GLY A  28     -20.591  -5.583  -7.641  1.00  0.00      A    O
ATOM    423  N   ALA A  29     -20.345  -6.859  -5.802  1.00  0.00      A    N
ATOM    424  HN  ALA A  29     -19.826  -7.283  -5.064  1.00  0.00      A    H
ATOM    425  CA  ALA A  29     -21.662  -7.365  -5.772  1.00  0.00      A    C
ATOM    426  HA  ALA A  29     -21.843  -7.936  -6.671  1.00  0.00      A    H
ATOM    427  CB  ALA A  29     -21.746  -8.253  -4.577  1.00  0.00      A    C
ATOM    428  HB1 ALA A  29     -22.757  -8.714  -4.563  1.00  0.00      A    H
ATOM    429  HB2 ALA A  29     -21.000  -9.058  -4.749  1.00  0.00      A    H
ATOM    430  HB3 ALA A  29     -21.471  -7.801  -3.600  1.00  0.00      A    H
ATOM    431  C   ALA A  29     -22.752  -6.269  -5.674  1.00  0.00      A    C
ATOM    432  O   ALA A  29     -23.858  -6.398  -6.159  1.00  0.00      A    O
ATOM    433  N   ASN A  30     -22.399  -5.067  -5.069  1.00  0.00      A    N
ATOM    434  HN  ASN A  30     -21.493  -4.806  -4.746  1.00  0.00      A    H
ATOM    435  CA  ASN A  30     -23.335  -3.970  -4.798  1.00  0.00      A    C
ATOM    436  HA  ASN A  30     -22.657  -3.289  -4.304  1.00  0.00      A    H
ATOM    437  CB  ASN A  30     -23.880  -3.205  -6.041  1.00  0.00      A    C
ATOM    438  HB1 ASN A  30     -24.500  -3.827  -6.721  1.00  0.00      A    H
ATOM    439  HB2 ASN A  30     -24.698  -2.502  -5.772  1.00  0.00      A    H
ATOM    440  CG  ASN A  30     -22.837  -2.289  -6.679  1.00  0.00      A    C
ATOM    441  OD1 ASN A  30     -22.685  -1.133  -6.399  1.00  0.00      A    O
ATOM    442  ND2 ASN A  30     -22.100  -2.851  -7.619  1.00  0.00      A    N
ATOM    443 HD21 ASN A  30     -21.447  -2.316  -8.156  1.00  0.00      A    H
ATOM    444 HD22 ASN A  30     -22.059  -3.819  -7.869  1.00  0.00      A    H
ATOM    445  C   ASN A  30     -24.383  -4.280  -3.787  1.00  0.00      A    C
ATOM    446  O   ASN A  30     -25.630  -4.258  -4.016  1.00  0.00      A    O
ATOM    447  N   ILE A  31     -23.921  -4.492  -2.556  1.00  0.00      A    N
ATOM    448  HN  ILE A  31     -22.935  -4.509  -2.410  1.00  0.00      A    H
ATOM    449  CA  ILE A  31     -24.893  -4.324  -1.467  1.00  0.00      A    C
ATOM    450  HA  ILE A  31     -25.892  -4.400  -1.870  1.00  0.00      A    H
ATOM    451  CB  ILE A  31     -24.691  -5.392  -0.379  1.00  0.00      A    C
ATOM    452  HB  ILE A  31     -25.308  -5.202   0.524  1.00  0.00      A    H
ATOM    453  CG2 ILE A  31     -25.254  -6.765  -0.884  1.00  0.00      A    C
ATOM    454 HG21 ILE A  31     -25.117  -7.526  -0.086  1.00  0.00      A    H
ATOM    455 HG22 ILE A  31     -26.306  -6.554  -1.172  1.00  0.00      A    H
ATOM    456 HG23 ILE A  31     -24.796  -7.091  -1.843  1.00  0.00      A    H
ATOM    457  CG1 ILE A  31     -23.231  -5.494  -0.113  1.00  0.00      A    C
ATOM    458 HG11 ILE A  31     -22.720  -6.054  -0.925  1.00  0.00      A    H
ATOM    459 HG12 ILE A  31     -22.884  -4.439  -0.146  1.00  0.00      A    H
ATOM    460  CD  ILE A  31     -22.885  -6.140   1.229  1.00  0.00      A    C
ATOM    461  HD1 ILE A  31     -22.857  -7.237   1.059  1.00  0.00      A    H
ATOM    462  HD2 ILE A  31     -21.885  -5.918   1.659  1.00  0.00      A    H
ATOM    463  HD3 ILE A  31     -23.564  -5.908   2.077  1.00  0.00      A    H
ATOM    464  C   ILE A  31     -24.734  -2.850  -0.942  1.00  0.00      A    C
ATOM    465  O   ILE A  31     -23.961  -2.048  -1.478  1.00  0.00      A    O
ATOM    466  N   ASN A  32     -25.440  -2.424   0.117  1.00  0.00      A    N
ATOM    467  HN  ASN A  32     -25.964  -3.114   0.610  1.00  0.00      A    H
ATOM    468  CA  ASN A  32     -25.332  -1.059   0.543  1.00  0.00      A    C
ATOM    469  HA  ASN A  32     -25.262  -0.406  -0.314  1.00  0.00      A    H
ATOM    470  CB  ASN A  32     -26.616  -0.522   1.207  1.00  0.00      A    C
ATOM    471  HB1 ASN A  32     -27.382  -0.544   0.404  1.00  0.00      A    H
ATOM    472  HB2 ASN A  32     -26.859  -1.152   2.090  1.00  0.00      A    H
ATOM    473  CG  ASN A  32     -26.509   0.921   1.780  1.00  0.00      A    C
ATOM    474  OD1 ASN A  32     -25.809   1.847   1.340  1.00  0.00      A    O
ATOM    475  ND2 ASN A  32     -27.183   1.050   2.916  1.00  0.00      A    N
ATOM    476 HD21 ASN A  32     -27.060   1.803   3.563  1.00  0.00      A    H
ATOM    477 HD22 ASN A  32     -27.762   0.349   3.333  1.00  0.00      A    H
ATOM    478  C   ASN A  32     -24.077  -0.928   1.365  1.00  0.00      A    C
ATOM    479  O   ASN A  32     -24.131  -1.108   2.597  1.00  0.00      A    O
ATOM    480  N   ILE A  33     -22.943  -0.438   0.775  1.00  0.00      A    N
ATOM    481  HN  ILE A  33     -22.931  -0.199  -0.193  1.00  0.00      A    H
ATOM    482  CA  ILE A  33     -21.670  -0.300   1.470  1.00  0.00      A    C
ATOM    483  HA  ILE A  33     -21.574  -1.257   1.962  1.00  0.00      A    H
ATOM    484  CB  ILE A  33     -20.522  -0.142   0.466  1.00  0.00      A    C
ATOM    485  HB  ILE A  33     -19.497   0.071   0.836  1.00  0.00      A    H
ATOM    486  CG2 ILE A  33     -20.377  -1.501  -0.257  1.00  0.00      A    C
ATOM    487 HG21 ILE A  33     -19.971  -2.331   0.359  1.00  0.00      A    H
ATOM    488 HG22 ILE A  33     -21.351  -1.900  -0.614  1.00  0.00      A    H
ATOM    489 HG23 ILE A  33     -19.681  -1.356  -1.111  1.00  0.00      A    H
ATOM    490  CG1 ILE A  33     -20.873   0.961  -0.616  1.00  0.00      A    C
ATOM    491 HG11 ILE A  33     -21.814   0.669  -1.129  1.00  0.00      A    H
ATOM    492 HG12 ILE A  33     -21.015   1.910  -0.056  1.00  0.00      A    H
ATOM    493  CD  ILE A  33     -19.764   1.156  -1.578  1.00  0.00      A    C
ATOM    494  HD1 ILE A  33     -18.781   1.409  -1.126  1.00  0.00      A    H
ATOM    495  HD2 ILE A  33     -19.464   0.215  -2.087  1.00  0.00      A    H
ATOM    496  HD3 ILE A  33     -19.968   2.033  -2.229  1.00  0.00      A    H
ATOM    497  C   ILE A  33     -21.579   0.843   2.530  1.00  0.00      A    C
ATOM    498  O   ILE A  33     -22.551   1.568   2.840  1.00  0.00      A    O
ATOM    499  N   GLY A  34     -20.331   1.107   3.066  1.00  0.00      A    N
ATOM    500  HN  GLY A  34     -19.541   0.569   2.783  1.00  0.00      A    H
ATOM    501  CA  GLY A  34     -20.023   2.044   4.133  1.00  0.00      A    C
ATOM    502  HA1 GLY A  34     -20.734   2.856   4.106  1.00  0.00      A    H
ATOM    503  HA2 GLY A  34     -20.042   1.530   5.082  1.00  0.00      A    H
ATOM    504  C   GLY A  34     -18.704   2.712   4.001  1.00  0.00      A    C
ATOM    505  O   GLY A  34     -18.090   2.643   2.949  1.00  0.00      A    O
ATOM    506  N   SER A  35     -18.174   3.409   5.088  1.00  0.00      A    N
ATOM    507  HN  SER A  35     -18.603   3.526   5.981  1.00  0.00      A    H
ATOM    508  CA  SER A  35     -16.876   4.124   5.091  1.00  0.00      A    C
ATOM    509  HA  SER A  35     -16.652   4.280   4.046  1.00  0.00      A    H
ATOM    510  CB  SER A  35     -17.068   5.553   5.747  1.00  0.00      A    C
ATOM    511  HB1 SER A  35     -16.221   6.214   5.464  1.00  0.00      A    H
ATOM    512  HB2 SER A  35     -17.972   6.071   5.360  1.00  0.00      A    H
ATOM    513  OG  SER A  35     -17.171   5.527   7.156  1.00  0.00      A    O
ATOM    514  HG1 SER A  35     -17.825   6.196   7.371  1.00  0.00      A    H
ATOM    515  C   SER A  35     -15.710   3.341   5.760  1.00  0.00      A    C
ATOM    516  O   SER A  35     -14.567   3.591   5.465  1.00  0.00      A    O
ATOM    517  N   ASP A  36     -15.998   2.571   6.845  1.00  0.00      A    N
ATOM    518  HN  ASP A  36     -16.927   2.260   7.027  1.00  0.00      A    H
ATOM    519  CA  ASP A  36     -15.020   1.827   7.598  1.00  0.00      A    C
ATOM    520  HA  ASP A  36     -14.140   2.426   7.783  1.00  0.00      A    H
ATOM    521  CB  ASP A  36     -15.592   1.451   9.010  1.00  0.00      A    C
ATOM    522  HB1 ASP A  36     -16.502   0.814   9.032  1.00  0.00      A    H
ATOM    523  HB2 ASP A  36     -14.711   0.894   9.396  1.00  0.00      A    H
ATOM    524  CG  ASP A  36     -15.781   2.663   9.889  1.00  0.00      A    C
ATOM    525  OD1 ASP A  36     -14.836   3.451  10.124  1.00  0.00      A    O
ATOM    526  OD2 ASP A  36     -16.926   2.677  10.466  1.00  0.00      A    O
ATOM    527  C   ASP A  36     -14.577   0.584   6.706  1.00  0.00      A    C
ATOM    528  O   ASP A  36     -13.942   0.735   5.650  1.00  0.00      A    O
ATOM    529  N   ALA A  37     -14.896  -0.660   7.082  1.00  0.00      A    N
ATOM    530  HN  ALA A  37     -15.582  -0.843   7.782  1.00  0.00      A    H
ATOM    531  CA  ALA A  37     -14.377  -1.833   6.509  1.00  0.00      A    C
ATOM    532  HA  ALA A  37     -14.929  -2.633   6.981  1.00  0.00      A    H
ATOM    533  CB  ALA A  37     -14.781  -1.992   5.009  1.00  0.00      A    C
ATOM    534  HB1 ALA A  37     -14.142  -1.243   4.495  1.00  0.00      A    H
ATOM    535  HB2 ALA A  37     -14.716  -3.050   4.674  1.00  0.00      A    H
ATOM    536  HB3 ALA A  37     -15.763  -1.484   4.908  1.00  0.00      A    H
ATOM    537  C   ALA A  37     -12.909  -2.061   6.886  1.00  0.00      A    C
ATOM    538  O   ALA A  37     -12.128  -1.143   7.121  1.00  0.00      A    O
ATOM    539  N   GLY A  38     -12.450  -3.323   6.889  1.00  0.00      A    N
ATOM    540  HN  GLY A  38     -11.461  -3.418   6.976  1.00  0.00      A    H
ATOM    541  CA  GLY A  38     -13.190  -4.550   6.627  1.00  0.00      A    C
ATOM    542  HA1 GLY A  38     -14.026  -4.620   7.307  1.00  0.00      A    H
ATOM    543  HA2 GLY A  38     -13.619  -4.484   5.638  1.00  0.00      A    H
ATOM    544  C   GLY A  38     -12.322  -5.740   6.594  1.00  0.00      A    C
ATOM    545  O   GLY A  38     -11.745  -6.094   7.621  1.00  0.00      A    O
ATOM    546  N   SER A  39     -12.246  -6.345   5.429  1.00  0.00      A    N
ATOM    547  HN  SER A  39     -12.865  -5.990   4.733  1.00  0.00      A    H
ATOM    548  CA  SER A  39     -11.368  -7.424   5.094  1.00  0.00      A    C
ATOM    549  HA  SER A  39     -10.945  -7.840   5.996  1.00  0.00      A    H
ATOM    550  CB  SER A  39     -11.879  -8.522   4.158  1.00  0.00      A    C
ATOM    551  HB1 SER A  39     -11.076  -9.266   3.969  1.00  0.00      A    H
ATOM    552  HB2 SER A  39     -12.719  -9.117   4.576  1.00  0.00      A    H
ATOM    553  OG  SER A  39     -12.271  -7.983   2.893  1.00  0.00      A    O
ATOM    554  HG1 SER A  39     -12.624  -8.725   2.396  1.00  0.00      A    H
ATOM    555  C   SER A  39     -10.039  -6.888   4.504  1.00  0.00      A    C
ATOM    556  O   SER A  39      -9.516  -7.469   3.530  1.00  0.00      A    O
ATOM    557  N   CYS A  40      -9.502  -5.748   5.045  1.00  0.00      A    N
ATOM    558  HN  CYS A  40      -9.886  -5.168   5.760  1.00  0.00      A    H
ATOM    559  CA  CYS A  40      -8.343  -5.065   4.495  1.00  0.00      A    C
ATOM    560  HA  CYS A  40      -8.342  -5.123   3.417  1.00  0.00      A    H
ATOM    561  CB  CYS A  40      -8.415  -3.596   4.993  1.00  0.00      A    C
ATOM    562  HB1 CYS A  40      -7.509  -2.997   4.757  1.00  0.00      A    H
ATOM    563  HB2 CYS A  40      -9.276  -3.200   4.412  1.00  0.00      A    H
ATOM    564  SG  CYS A  40      -8.898  -3.509   6.826  1.00  0.00      A    S
ATOM    565  C   CYS A  40      -7.103  -5.870   4.915  1.00  0.00      A    C
ATOM    566  O   CYS A  40      -6.218  -6.323   4.155  1.00  0.00      A    O
ATOM    567  N   TRP A  41      -7.007  -6.133   6.241  1.00  0.00      A    N
ATOM    568  HN  TRP A  41      -7.642  -5.534   6.723  1.00  0.00      A    H
ATOM    569  CA  TRP A  41      -6.045  -6.973   6.936  1.00  0.00      A    C
ATOM    570  HA  TRP A  41      -5.101  -6.454   6.853  1.00  0.00      A    H
ATOM    571  CB  TRP A  41      -6.175  -6.753   8.438  1.00  0.00      A    C
ATOM    572  HB1 TRP A  41      -5.313  -7.288   8.891  1.00  0.00      A    H
ATOM    573  HB2 TRP A  41      -6.049  -5.652   8.508  1.00  0.00      A    H
ATOM    574  CG  TRP A  41      -7.504  -7.162   8.990  1.00  0.00      A    C
ATOM    575  CD1 TRP A  41      -8.629  -6.413   9.151  1.00  0.00      A    C
ATOM    576  HD1 TRP A  41      -8.642  -5.422   8.721  1.00  0.00      A    H
ATOM    577  NE1 TRP A  41      -9.665  -7.203   9.572  1.00  0.00      A    N
ATOM    578  HE1 TRP A  41     -10.630  -7.058   9.606  1.00  0.00      A    H
ATOM    579  CE2 TRP A  41      -9.264  -8.505   9.583  1.00  0.00      A    C
ATOM    580  CD2 TRP A  41      -7.910  -8.531   9.182  1.00  0.00      A    C
ATOM    581  CE3 TRP A  41      -7.229  -9.747   9.026  1.00  0.00      A    C
ATOM    582  HE3 TRP A  41      -6.234  -9.809   8.609  1.00  0.00      A    H
ATOM    583  CZ3 TRP A  41      -7.852 -10.941   9.413  1.00  0.00      A    C
ATOM    584  HZ3 TRP A  41      -7.268 -11.849   9.374  1.00  0.00      A    H
ATOM    585  CZ2 TRP A  41      -9.877  -9.723   9.908  1.00  0.00      A    C
ATOM    586  HZ2 TRP A  41     -10.897  -9.590  10.237  1.00  0.00      A    H
ATOM    587  CH2 TRP A  41      -9.166 -10.912   9.870  1.00  0.00      A    C
ATOM    588  HH2 TRP A  41      -9.583 -11.864  10.163  1.00  0.00      A    H
ATOM    589  C   TRP A  41      -6.073  -8.355   6.405  1.00  0.00      A    C
ATOM    590  O   TRP A  41      -5.008  -9.013   6.260  1.00  0.00      A    O
ATOM    591  N   ALA A  42      -7.241  -8.913   6.063  1.00  0.00      A    N
ATOM    592  HN  ALA A  42      -8.064  -8.428   6.349  1.00  0.00      A    H
ATOM    593  CA  ALA A  42      -7.444 -10.196   5.457  1.00  0.00      A    C
ATOM    594  HA  ALA A  42      -6.965 -10.955   6.057  1.00  0.00      A    H
ATOM    595  CB  ALA A  42      -8.941 -10.582   5.461  1.00  0.00      A    C
ATOM    596  HB1 ALA A  42      -9.347 -10.764   6.479  1.00  0.00      A    H
ATOM    597  HB2 ALA A  42      -9.366  -9.662   5.005  1.00  0.00      A    H
ATOM    598  HB3 ALA A  42      -9.223 -11.449   4.826  1.00  0.00      A    H
ATOM    599  C   ALA A  42      -6.843 -10.245   3.956  1.00  0.00      A    C
ATOM    600  O   ALA A  42      -6.178 -11.180   3.619  1.00  0.00      A    O
ATOM    601  N   PHE A  43      -7.040  -9.145   3.191  1.00  0.00      A    N
ATOM    602  HN  PHE A  43      -7.599  -8.382   3.505  1.00  0.00      A    H
ATOM    603  CA  PHE A  43      -6.408  -8.911   1.925  1.00  0.00      A    C
ATOM    604  HA  PHE A  43      -6.751  -9.688   1.258  1.00  0.00      A    H
ATOM    605  CB  PHE A  43      -6.783  -7.561   1.319  1.00  0.00      A    C
ATOM    606  HB1 PHE A  43      -7.882  -7.476   1.185  1.00  0.00      A    H
ATOM    607  HB2 PHE A  43      -6.597  -6.832   2.137  1.00  0.00      A    H
ATOM    608  CG  PHE A  43      -6.061  -7.290   0.056  1.00  0.00      A    C
ATOM    609  CD1 PHE A  43      -6.472  -7.824  -1.195  1.00  0.00      A    C
ATOM    610  HD1 PHE A  43      -7.182  -8.637  -1.166  1.00  0.00      A    H
ATOM    611  CE1 PHE A  43      -6.057  -7.274  -2.467  1.00  0.00      A    C
ATOM    612  HE1 PHE A  43      -6.317  -7.720  -3.416  1.00  0.00      A    H
ATOM    613  CZ  PHE A  43      -5.280  -6.126  -2.482  1.00  0.00      A    C
ATOM    614  HZ  PHE A  43      -4.985  -5.650  -3.405  1.00  0.00      A    H
ATOM    615  CD2 PHE A  43      -5.186  -6.172  -0.029  1.00  0.00      A    C
ATOM    616  HD2 PHE A  43      -5.002  -5.620   0.881  1.00  0.00      A    H
ATOM    617  CE2 PHE A  43      -4.809  -5.568  -1.228  1.00  0.00      A    C
ATOM    618  HE2 PHE A  43      -4.246  -4.651  -1.318  1.00  0.00      A    H
ATOM    619  C   PHE A  43      -4.834  -9.076   2.028  1.00  0.00      A    C
ATOM    620  O   PHE A  43      -4.280  -9.885   1.319  1.00  0.00      A    O
ATOM    621  N   SER A  44      -4.115  -8.315   2.922  1.00  0.00      A    N
ATOM    622  HN  SER A  44      -4.665  -7.759   3.540  1.00  0.00      A    H
ATOM    623  CA  SER A  44      -2.703  -8.426   3.227  1.00  0.00      A    C
ATOM    624  HA  SER A  44      -2.177  -8.383   2.285  1.00  0.00      A    H
ATOM    625  CB  SER A  44      -2.321  -7.171   4.002  1.00  0.00      A    C
ATOM    626  HB1 SER A  44      -2.707  -6.352   3.357  1.00  0.00      A    H
ATOM    627  HB2 SER A  44      -2.885  -7.249   4.956  1.00  0.00      A    H
ATOM    628  OG  SER A  44      -0.951  -7.128   4.180  1.00  0.00      A    O
ATOM    629  HG1 SER A  44      -0.550  -6.409   3.686  1.00  0.00      A    H
ATOM    630  C   SER A  44      -2.240  -9.624   3.959  1.00  0.00      A    C
ATOM    631  O   SER A  44      -1.080  -9.979   3.754  1.00  0.00      A    O
ATOM    632  N   THR A  45      -3.077 -10.392   4.670  1.00  0.00      A    N
ATOM    633  HN  THR A  45      -4.012 -10.157   4.925  1.00  0.00      A    H
ATOM    634  CA  THR A  45      -2.803 -11.756   5.110  1.00  0.00      A    C
ATOM    635  HA  THR A  45      -1.864 -11.875   5.629  1.00  0.00      A    H
ATOM    636  CB  THR A  45      -3.936 -12.296   6.033  1.00  0.00      A    C
ATOM    637  HB  THR A  45      -4.841 -12.371   5.394  1.00  0.00      A    H
ATOM    638  OG1 THR A  45      -4.257 -11.406   7.060  1.00  0.00      A    O
ATOM    639  HG1 THR A  45      -4.654 -10.605   6.710  1.00  0.00      A    H
ATOM    640  CG2 THR A  45      -3.734 -13.690   6.589  1.00  0.00      A    C
ATOM    641 HG21 THR A  45      -4.726 -13.922   7.031  1.00  0.00      A    H
ATOM    642 HG22 THR A  45      -3.487 -14.405   5.775  1.00  0.00      A    H
ATOM    643 HG23 THR A  45      -3.045 -13.790   7.455  1.00  0.00      A    H
ATOM    644  C   THR A  45      -2.734 -12.638   3.875  1.00  0.00      A    C
ATOM    645  O   THR A  45      -1.812 -13.440   3.802  1.00  0.00      A    O
ATOM    646  N   VAL A  46      -3.772 -12.593   3.000  1.00  0.00      A    N
ATOM    647  HN  VAL A  46      -4.506 -11.937   3.159  1.00  0.00      A    H
ATOM    648  CA  VAL A  46      -3.745 -13.331   1.719  1.00  0.00      A    C
ATOM    649  HA  VAL A  46      -3.576 -14.345   2.050  1.00  0.00      A    H
ATOM    650  CB  VAL A  46      -5.116 -13.330   1.037  1.00  0.00      A    C
ATOM    651  HB  VAL A  46      -5.402 -12.256   1.045  1.00  0.00      A    H
ATOM    652  CG1 VAL A  46      -5.127 -13.822  -0.380  1.00  0.00      A    C
ATOM    653 HG11 VAL A  46      -6.117 -13.728  -0.877  1.00  0.00      A    H
ATOM    654 HG12 VAL A  46      -4.420 -13.309  -1.067  1.00  0.00      A    H
ATOM    655 HG13 VAL A  46      -4.734 -14.849  -0.221  1.00  0.00      A    H
ATOM    656  CG2 VAL A  46      -6.128 -14.146   1.903  1.00  0.00      A    C
ATOM    657 HG21 VAL A  46      -7.118 -14.118   1.400  1.00  0.00      A    H
ATOM    658 HG22 VAL A  46      -5.918 -15.234   1.983  1.00  0.00      A    H
ATOM    659 HG23 VAL A  46      -6.214 -13.690   2.913  1.00  0.00      A    H
ATOM    660  C   VAL A  46      -2.680 -12.978   0.748  1.00  0.00      A    C
ATOM    661  O   VAL A  46      -2.221 -13.853  -0.012  1.00  0.00      A    O
ATOM    662  N   ALA A  47      -2.263 -11.761   0.683  1.00  0.00      A    N
ATOM    663  HN  ALA A  47      -2.592 -11.107   1.360  1.00  0.00      A    H
ATOM    664  CA  ALA A  47      -1.078 -11.349  -0.030  1.00  0.00      A    C
ATOM    665  HA  ALA A  47      -1.273 -11.497  -1.082  1.00  0.00      A    H
ATOM    666  CB  ALA A  47      -0.785  -9.834   0.158  1.00  0.00      A    C
ATOM    667  HB1 ALA A  47       0.155  -9.548  -0.361  1.00  0.00      A    H
ATOM    668  HB2 ALA A  47      -1.679  -9.315  -0.252  1.00  0.00      A    H
ATOM    669  HB3 ALA A  47      -0.679  -9.635   1.246  1.00  0.00      A    H
ATOM    670  C   ALA A  47       0.152 -12.224   0.205  1.00  0.00      A    C
ATOM    671  O   ALA A  47       0.908 -12.582  -0.734  1.00  0.00      A    O
ATOM    672  N   ALA A  48       0.460 -12.509   1.451  1.00  0.00      A    N
ATOM    673  HN  ALA A  48      -0.128 -12.079   2.132  1.00  0.00      A    H
ATOM    674  CA  ALA A  48       1.598 -13.414   1.757  1.00  0.00      A    C
ATOM    675  HA  ALA A  48       2.517 -13.244   1.215  1.00  0.00      A    H
ATOM    676  CB  ALA A  48       1.964 -13.368   3.296  1.00  0.00      A    C
ATOM    677  HB1 ALA A  48       1.176 -13.805   3.945  1.00  0.00      A    H
ATOM    678  HB2 ALA A  48       2.889 -13.952   3.490  1.00  0.00      A    H
ATOM    679  HB3 ALA A  48       2.182 -12.308   3.548  1.00  0.00      A    H
ATOM    680  C   ALA A  48       1.306 -14.851   1.302  1.00  0.00      A    C
ATOM    681  O   ALA A  48       2.155 -15.565   0.943  1.00  0.00      A    O
ATOM    682  N   VAL A  49       0.048 -15.321   1.262  1.00  0.00      A    N
ATOM    683  HN  VAL A  49      -0.713 -14.724   1.505  1.00  0.00      A    H
ATOM    684  CA  VAL A  49      -0.394 -16.665   0.869  1.00  0.00      A    C
ATOM    685  HA  VAL A  49       0.347 -17.385   1.183  1.00  0.00      A    H
ATOM    686  CB  VAL A  49      -1.755 -16.956   1.413  1.00  0.00      A    C
ATOM    687  HB  VAL A  49      -2.481 -16.318   0.864  1.00  0.00      A    H
ATOM    688  CG1 VAL A  49      -2.084 -18.449   1.149  1.00  0.00      A    C
ATOM    689 HG11 VAL A  49      -2.657 -18.504   0.199  1.00  0.00      A    H
ATOM    690 HG12 VAL A  49      -1.218 -19.141   1.226  1.00  0.00      A    H
ATOM    691 HG13 VAL A  49      -2.836 -18.860   1.856  1.00  0.00      A    H
ATOM    692  CG2 VAL A  49      -1.892 -16.722   2.892  1.00  0.00      A    C
ATOM    693 HG21 VAL A  49      -2.893 -17.114   3.173  1.00  0.00      A    H
ATOM    694 HG22 VAL A  49      -1.193 -17.273   3.557  1.00  0.00      A    H
ATOM    695 HG23 VAL A  49      -1.865 -15.628   3.083  1.00  0.00      A    H
ATOM    696  C   VAL A  49      -0.211 -16.697  -0.652  1.00  0.00      A    C
ATOM    697  O   VAL A  49       0.457 -17.639  -1.059  1.00  0.00      A    O
ATOM    698  N   GLU A  50      -0.835 -15.848  -1.515  1.00  0.00      A    N
ATOM    699  HN  GLU A  50      -1.403 -15.148  -1.090  1.00  0.00      A    H
ATOM    700  CA  GLU A  50      -0.582 -15.844  -3.020  1.00  0.00      A    C
ATOM    701  HA  GLU A  50      -1.057 -16.756  -3.351  1.00  0.00      A    H
ATOM    702  CB  GLU A  50      -1.407 -14.762  -3.758  1.00  0.00      A    C
ATOM    703  HB1 GLU A  50      -1.510 -14.814  -4.863  1.00  0.00      A    H
ATOM    704  HB2 GLU A  50      -2.439 -14.808  -3.348  1.00  0.00      A    H
ATOM    705  CG  GLU A  50      -0.931 -13.323  -3.455  1.00  0.00      A    C
ATOM    706  HG1 GLU A  50      -0.502 -13.214  -2.435  1.00  0.00      A    H
ATOM    707  HG2 GLU A  50      -0.026 -13.094  -4.057  1.00  0.00      A    H
ATOM    708  CD  GLU A  50      -2.066 -12.364  -3.652  1.00  0.00      A    C
ATOM    709  OE1 GLU A  50      -1.911 -11.449  -4.477  1.00  0.00      A    O
ATOM    710  OE2 GLU A  50      -3.168 -12.453  -2.957  1.00  0.00      A    O
ATOM    711  C   GLU A  50       0.902 -15.970  -3.411  1.00  0.00      A    C
ATOM    712  O   GLU A  50       1.256 -16.643  -4.378  1.00  0.00      A    O
ATOM    713  N   GLY A  51       1.874 -15.418  -2.678  1.00  0.00      A    N
ATOM    714  HN  GLY A  51       1.612 -14.888  -1.876  1.00  0.00      A    H
ATOM    715  CA  GLY A  51       3.351 -15.511  -2.928  1.00  0.00      A    C
ATOM    716  HA1 GLY A  51       3.508 -15.491  -3.996  1.00  0.00      A    H
ATOM    717  HA2 GLY A  51       3.848 -14.686  -2.441  1.00  0.00      A    H
ATOM    718  C   GLY A  51       3.884 -16.826  -2.359  1.00  0.00      A    C
ATOM    719  O   GLY A  51       4.706 -17.400  -2.974  1.00  0.00      A    O
ATOM    720  N   ILE A  52       3.400 -17.233  -1.132  1.00  0.00      A    N
ATOM    721  HN  ILE A  52       2.796 -16.644  -0.600  1.00  0.00      A    H
ATOM    722  CA  ILE A  52       3.987 -18.452  -0.528  1.00  0.00      A    C
ATOM    723  HA  ILE A  52       5.014 -18.322  -0.836  1.00  0.00      A    H
ATOM    724  CB  ILE A  52       3.720 -18.552   0.954  1.00  0.00      A    C
ATOM    725  HB  ILE A  52       3.838 -17.530   1.374  1.00  0.00      A    H
ATOM    726  CG2 ILE A  52       2.456 -19.371   1.317  1.00  0.00      A    C
ATOM    727 HG21 ILE A  52       2.596 -20.422   0.985  1.00  0.00      A    H
ATOM    728 HG22 ILE A  52       2.199 -19.261   2.393  1.00  0.00      A    H
ATOM    729 HG23 ILE A  52       1.635 -18.979   0.680  1.00  0.00      A    H
ATOM    730  CG1 ILE A  52       5.024 -19.178   1.576  1.00  0.00      A    C
ATOM    731 HG11 ILE A  52       5.334 -20.056   0.969  1.00  0.00      A    H
ATOM    732 HG12 ILE A  52       5.896 -18.517   1.382  1.00  0.00      A    H
ATOM    733  CD  ILE A  52       4.944 -19.546   3.028  1.00  0.00      A    C
ATOM    734  HD1 ILE A  52       4.989 -18.678   3.721  1.00  0.00      A    H
ATOM    735  HD2 ILE A  52       4.061 -20.112   3.394  1.00  0.00      A    H
ATOM    736  HD3 ILE A  52       5.818 -20.174   3.304  1.00  0.00      A    H
ATOM    737  C   ILE A  52       3.610 -19.702  -1.275  1.00  0.00      A    C
ATOM    738  O   ILE A  52       4.444 -20.524  -1.642  1.00  0.00      A    O
ATOM    739  N   ASN A  53       2.318 -19.839  -1.661  1.00  0.00      A    N
ATOM    740  HN  ASN A  53       1.691 -19.073  -1.545  1.00  0.00      A    H
ATOM    741  CA  ASN A  53       1.810 -20.931  -2.449  1.00  0.00      A    C
ATOM    742  HA  ASN A  53       2.198 -21.855  -2.046  1.00  0.00      A    H
ATOM    743  CB  ASN A  53       0.252 -20.953  -2.398  1.00  0.00      A    C
ATOM    744  HB1 ASN A  53      -0.113 -19.925  -2.605  1.00  0.00      A    H
ATOM    745  HB2 ASN A  53      -0.157 -21.671  -3.141  1.00  0.00      A    H
ATOM    746  CG  ASN A  53      -0.389 -21.397  -1.040  1.00  0.00      A    C
ATOM    747  OD1 ASN A  53       0.332 -21.984  -0.239  1.00  0.00      A    O
ATOM    748  ND2 ASN A  53      -1.679 -21.154  -0.802  1.00  0.00      A    N
ATOM    749 HD21 ASN A  53      -2.153 -21.539  -0.011  1.00  0.00      A    H
ATOM    750 HD22 ASN A  53      -2.180 -20.414  -1.251  1.00  0.00      A    H
ATOM    751  C   ASN A  53       2.329 -21.037  -3.902  1.00  0.00      A    C
ATOM    752  O   ASN A  53       2.512 -22.156  -4.353  1.00  0.00      A    O
ATOM    753  N   GLN A  54       2.588 -19.911  -4.588  1.00  0.00      A    N
ATOM    754  HN  GLN A  54       2.379 -19.016  -4.201  1.00  0.00      A    H
ATOM    755  CA  GLN A  54       3.243 -20.001  -5.930  1.00  0.00      A    C
ATOM    756  HA  GLN A  54       2.655 -20.702  -6.505  1.00  0.00      A    H
ATOM    757  CB  GLN A  54       3.261 -18.570  -6.452  1.00  0.00      A    C
ATOM    758  HB1 GLN A  54       2.244 -18.125  -6.411  1.00  0.00      A    H
ATOM    759  HB2 GLN A  54       3.946 -17.938  -5.847  1.00  0.00      A    H
ATOM    760  CG  GLN A  54       3.696 -18.378  -7.949  1.00  0.00      A    C
ATOM    761  HG1 GLN A  54       3.730 -17.295  -8.194  1.00  0.00      A    H
ATOM    762  HG2 GLN A  54       4.752 -18.696  -8.086  1.00  0.00      A    H
ATOM    763  CD  GLN A  54       2.885 -19.178  -9.012  1.00  0.00      A    C
ATOM    764  OE1 GLN A  54       3.062 -20.382  -9.157  1.00  0.00      A    O
ATOM    765  NE2 GLN A  54       2.009 -18.463  -9.775  1.00  0.00      A    N
ATOM    766 HE21 GLN A  54       1.393 -19.013 -10.339  1.00  0.00      A    H
ATOM    767 HE22 GLN A  54       1.979 -17.466  -9.710  1.00  0.00      A    H
ATOM    768  C   GLN A  54       4.614 -20.630  -5.936  1.00  0.00      A    C
ATOM    769  O   GLN A  54       4.849 -21.582  -6.659  1.00  0.00      A    O
ATOM    770  N   ILE A  55       5.535 -20.172  -4.991  1.00  0.00      A    N
ATOM    771  HN  ILE A  55       5.322 -19.475  -4.310  1.00  0.00      A    H
ATOM    772  CA  ILE A  55       6.798 -20.881  -4.711  1.00  0.00      A    C
ATOM    773  HA  ILE A  55       7.314 -21.049  -5.645  1.00  0.00      A    H
ATOM    774  CB  ILE A  55       7.771 -19.855  -3.980  1.00  0.00      A    C
ATOM    775  HB  ILE A  55       8.693 -20.467  -3.881  1.00  0.00      A    H
ATOM    776  CG2 ILE A  55       7.983 -18.656  -4.919  1.00  0.00      A    C
ATOM    777 HG21 ILE A  55       7.173 -17.905  -4.799  1.00  0.00      A    H
ATOM    778 HG22 ILE A  55       8.983 -18.185  -4.801  1.00  0.00      A    H
ATOM    779 HG23 ILE A  55       8.009 -19.051  -5.957  1.00  0.00      A    H
ATOM    780  CG1 ILE A  55       7.446 -19.427  -2.597  1.00  0.00      A    C
ATOM    781 HG11 ILE A  55       6.407 -19.037  -2.542  1.00  0.00      A    H
ATOM    782 HG12 ILE A  55       7.593 -20.307  -1.935  1.00  0.00      A    H
ATOM    783  CD  ILE A  55       8.336 -18.388  -1.996  1.00  0.00      A    C
ATOM    784  HD1 ILE A  55       8.241 -17.443  -2.572  1.00  0.00      A    H
ATOM    785  HD2 ILE A  55       8.013 -18.181  -0.953  1.00  0.00      A    H
ATOM    786  HD3 ILE A  55       9.410 -18.673  -1.983  1.00  0.00      A    H
ATOM    787  C   ILE A  55       6.698 -22.216  -4.056  1.00  0.00      A    C
ATOM    788  O   ILE A  55       7.186 -23.239  -4.458  1.00  0.00      A    O
ATOM    789  N   VAL A  56       6.133 -22.368  -2.858  1.00  0.00      A    N
ATOM    790  HN  VAL A  56       5.661 -21.577  -2.475  1.00  0.00      A    H
ATOM    791  CA  VAL A  56       6.347 -23.553  -2.103  1.00  0.00      A    C
ATOM    792  HA  VAL A  56       7.310 -24.040  -2.134  1.00  0.00      A    H
ATOM    793  CB  VAL A  56       6.042 -23.377  -0.559  1.00  0.00      A    C
ATOM    794  HB  VAL A  56       4.959 -23.193  -0.387  1.00  0.00      A    H
ATOM    795  CG1 VAL A  56       6.278 -24.704   0.115  1.00  0.00      A    C
ATOM    796 HG11 VAL A  56       5.540 -25.471  -0.205  1.00  0.00      A    H
ATOM    797 HG12 VAL A  56       7.279 -25.159  -0.041  1.00  0.00      A    H
ATOM    798 HG13 VAL A  56       6.215 -24.643   1.223  1.00  0.00      A    H
ATOM    799  CG2 VAL A  56       6.983 -22.335  -0.061  1.00  0.00      A    C
ATOM    800 HG21 VAL A  56       6.748 -21.312  -0.425  1.00  0.00      A    H
ATOM    801 HG22 VAL A  56       6.932 -22.187   1.039  1.00  0.00      A    H
ATOM    802 HG23 VAL A  56       8.002 -22.716  -0.286  1.00  0.00      A    H
ATOM    803  C   VAL A  56       5.378 -24.679  -2.615  1.00  0.00      A    C
ATOM    804  O   VAL A  56       5.745 -25.803  -2.937  1.00  0.00      A    O
ATOM    805  N   THR A  57       4.042 -24.424  -2.639  1.00  0.00      A    N
ATOM    806  HN  THR A  57       3.792 -23.576  -2.178  1.00  0.00      A    H
ATOM    807  CA  THR A  57       2.951 -25.388  -2.735  1.00  0.00      A    C
ATOM    808  HA  THR A  57       3.204 -26.359  -2.335  1.00  0.00      A    H
ATOM    809  CB  THR A  57       1.582 -24.790  -2.263  1.00  0.00      A    C
ATOM    810  HB  THR A  57       1.178 -24.000  -2.931  1.00  0.00      A    H
ATOM    811  OG1 THR A  57       1.846 -24.247  -1.014  1.00  0.00      A    O
ATOM    812  HG1 THR A  57       1.181 -23.618  -0.727  1.00  0.00      A    H
ATOM    813  CG2 THR A  57       0.557 -25.868  -1.890  1.00  0.00      A    C
ATOM    814 HG21 THR A  57      -0.014 -26.270  -2.755  1.00  0.00      A    H
ATOM    815 HG22 THR A  57       0.994 -26.681  -1.271  1.00  0.00      A    H
ATOM    816 HG23 THR A  57      -0.254 -25.396  -1.296  1.00  0.00      A    H
ATOM    817  C   THR A  57       2.635 -25.824  -4.156  1.00  0.00      A    C
ATOM    818  O   THR A  57       2.069 -26.881  -4.379  1.00  0.00      A    O
ATOM    819  N   GLY A  58       2.698 -24.928  -5.134  1.00  0.00      A    N
ATOM    820  HN  GLY A  58       2.886 -23.971  -4.928  1.00  0.00      A    H
ATOM    821  CA  GLY A  58       2.491 -25.377  -6.522  1.00  0.00      A    C
ATOM    822  HA1 GLY A  58       3.321 -25.919  -6.949  1.00  0.00      A    H
ATOM    823  HA2 GLY A  58       1.611 -26.001  -6.572  1.00  0.00      A    H
ATOM    824  C   GLY A  58       2.227 -24.201  -7.376  1.00  0.00      A    C
ATOM    825  O   GLY A  58       3.103 -23.645  -8.109  1.00  0.00      A    O
ATOM    826  N   ASN A  59       0.998 -23.588  -7.327  1.00  0.00      A    N
ATOM    827  HN  ASN A  59       0.229 -23.757  -6.715  1.00  0.00      A    H
ATOM    828  CA  ASN A  59       0.660 -22.510  -8.179  1.00  0.00      A    C
ATOM    829  HA  ASN A  59       1.538 -22.002  -8.551  1.00  0.00      A    H
ATOM    830  CB  ASN A  59      -0.214 -23.021  -9.306  1.00  0.00      A    C
ATOM    831  HB1 ASN A  59       0.355 -23.791  -9.869  1.00  0.00      A    H
ATOM    832  HB2 ASN A  59      -1.200 -23.429  -8.997  1.00  0.00      A    H
ATOM    833  CG  ASN A  59      -0.474 -21.963 -10.431  1.00  0.00      A    C
ATOM    834  OD1 ASN A  59       0.181 -20.941 -10.444  1.00  0.00      A    O
ATOM    835  ND2 ASN A  59      -1.355 -22.132 -11.438  1.00  0.00      A    N
ATOM    836 HD21 ASN A  59      -1.456 -21.405 -12.116  1.00  0.00      A    H
ATOM    837 HD22 ASN A  59      -1.636 -23.045 -11.735  1.00  0.00      A    H
ATOM    838  C   ASN A  59      -0.084 -21.569  -7.214  1.00  0.00      A    C
ATOM    839  O   ASN A  59      -0.050 -21.726  -6.035  1.00  0.00      A    O
ATOM    840  N   ILE A  60      -0.757 -20.533  -7.741  1.00  0.00      A    N
ATOM    841  HN  ILE A  60      -0.721 -20.387  -8.727  1.00  0.00      A    H
ATOM    842  CA  ILE A  60      -1.414 -19.404  -7.079  1.00  0.00      A    C
ATOM    843  HA  ILE A  60      -0.826 -19.163  -6.206  1.00  0.00      A    H
ATOM    844  CB  ILE A  60      -1.263 -18.100  -7.886  1.00  0.00      A    C
ATOM    845  HB  ILE A  60      -0.176 -17.881  -7.936  1.00  0.00      A    H
ATOM    846  CG2 ILE A  60      -1.731 -18.254  -9.323  1.00  0.00      A    C
ATOM    847 HG21 ILE A  60      -1.146 -18.931  -9.982  1.00  0.00      A    H
ATOM    848 HG22 ILE A  60      -2.726 -18.739  -9.237  1.00  0.00      A    H
ATOM    849 HG23 ILE A  60      -1.850 -17.252  -9.788  1.00  0.00      A    H
ATOM    850  CG1 ILE A  60      -1.831 -16.843  -7.163  1.00  0.00      A    C
ATOM    851 HG11 ILE A  60      -2.896 -16.946  -6.865  1.00  0.00      A    H
ATOM    852 HG12 ILE A  60      -1.255 -16.842  -6.213  1.00  0.00      A    H
ATOM    853  CD  ILE A  60      -1.397 -15.493  -7.752  1.00  0.00      A    C
ATOM    854  HD1 ILE A  60      -1.624 -14.630  -7.090  1.00  0.00      A    H
ATOM    855  HD2 ILE A  60      -0.338 -15.371  -8.067  1.00  0.00      A    H
ATOM    856  HD3 ILE A  60      -1.966 -15.338  -8.694  1.00  0.00      A    H
ATOM    857  C   ILE A  60      -2.845 -19.752  -6.640  1.00  0.00      A    C
ATOM    858  O   ILE A  60      -3.884 -19.108  -6.925  1.00  0.00      A    O
ATOM    859  N   THR A  61      -2.948 -20.631  -5.605  1.00  0.00      A    N
ATOM    860  HN  THR A  61      -2.158 -21.209  -5.416  1.00  0.00      A    H
ATOM    861  CA  THR A  61      -4.097 -20.875  -4.741  1.00  0.00      A    C
ATOM    862  HA  THR A  61      -5.010 -20.864  -5.319  1.00  0.00      A    H
ATOM    863  CB  THR A  61      -4.058 -22.193  -4.029  1.00  0.00      A    C
ATOM    864  HB  THR A  61      -3.410 -22.151  -3.127  1.00  0.00      A    H
ATOM    865  OG1 THR A  61      -3.789 -23.168  -4.990  1.00  0.00      A    O
ATOM    866  HG1 THR A  61      -3.726 -23.917  -4.392  1.00  0.00      A    H
ATOM    867  CG2 THR A  61      -5.398 -22.540  -3.512  1.00  0.00      A    C
ATOM    868 HG21 THR A  61      -5.691 -21.799  -2.738  1.00  0.00      A    H
ATOM    869 HG22 THR A  61      -6.127 -22.693  -4.336  1.00  0.00      A    H
ATOM    870 HG23 THR A  61      -5.284 -23.506  -2.976  1.00  0.00      A    H
ATOM    871  C   THR A  61      -4.332 -19.851  -3.687  1.00  0.00      A    C
ATOM    872  O   THR A  61      -3.604 -19.777  -2.639  1.00  0.00      A    O
ATOM    873  N   THR A  62      -5.330 -18.930  -3.834  1.00  0.00      A    N
ATOM    874  HN  THR A  62      -5.675 -18.703  -4.741  1.00  0.00      A    H
ATOM    875  CA  THR A  62      -5.902 -18.000  -2.775  1.00  0.00      A    C
ATOM    876  HA  THR A  62      -5.046 -17.722  -2.178  1.00  0.00      A    H
ATOM    877  CB  THR A  62      -6.660 -16.877  -3.478  1.00  0.00      A    C
ATOM    878  HB  THR A  62      -7.323 -16.243  -2.852  1.00  0.00      A    H
ATOM    879  OG1 THR A  62      -7.463 -17.335  -4.624  1.00  0.00      A    O
ATOM    880  HG1 THR A  62      -8.388 -17.309  -4.369  1.00  0.00      A    H
ATOM    881  CG2 THR A  62      -5.622 -15.967  -4.129  1.00  0.00      A    C
ATOM    882 HG21 THR A  62      -6.093 -15.389  -4.953  1.00  0.00      A    H
ATOM    883 HG22 THR A  62      -5.009 -15.321  -3.465  1.00  0.00      A    H
ATOM    884 HG23 THR A  62      -4.788 -16.535  -4.594  1.00  0.00      A    H
ATOM    885  C   THR A  62      -6.898 -18.703  -1.882  1.00  0.00      A    C
ATOM    886  O   THR A  62      -7.588 -19.686  -2.271  1.00  0.00      A    O
ATOM    887  N   LEU A  63      -6.836 -18.352  -0.620  1.00  0.00      A    N
ATOM    888  HN  LEU A  63      -6.195 -17.622  -0.395  1.00  0.00      A    H
ATOM    889  CA  LEU A  63      -7.554 -19.016   0.466  1.00  0.00      A    C
ATOM    890  HA  LEU A  63      -8.199 -19.812   0.124  1.00  0.00      A    H
ATOM    891  CB  LEU A  63      -6.596 -19.700   1.440  1.00  0.00      A    C
ATOM    892  HB1 LEU A  63      -6.103 -18.865   1.982  1.00  0.00      A    H
ATOM    893  HB2 LEU A  63      -7.167 -20.353   2.134  1.00  0.00      A    H
ATOM    894  CG  LEU A  63      -5.612 -20.663   0.794  1.00  0.00      A    C
ATOM    895  HG  LEU A  63      -4.947 -20.096   0.108  1.00  0.00      A    H
ATOM    896  CD1 LEU A  63      -4.640 -21.330   1.782  1.00  0.00      A    C
ATOM    897 HD11 LEU A  63      -5.191 -21.818   2.614  1.00  0.00      A    H
ATOM    898 HD12 LEU A  63      -4.071 -22.118   1.242  1.00  0.00      A    H
ATOM    899 HD13 LEU A  63      -4.006 -20.537   2.233  1.00  0.00      A    H
ATOM    900  CD2 LEU A  63      -6.181 -21.870   0.065  1.00  0.00      A    C
ATOM    901 HD21 LEU A  63      -6.918 -21.519  -0.689  1.00  0.00      A    H
ATOM    902 HD22 LEU A  63      -5.431 -22.477  -0.487  1.00  0.00      A    H
ATOM    903 HD23 LEU A  63      -6.828 -22.442   0.764  1.00  0.00      A    H
ATOM    904  C   LEU A  63      -8.486 -18.008   1.107  1.00  0.00      A    C
ATOM    905  O   LEU A  63      -8.631 -16.880   0.716  1.00  0.00      A    O
ATOM    906  N   SER A  64      -9.281 -18.618   2.044  1.00  0.00      A    N
ATOM    907  HN  SER A  64      -9.212 -19.502   2.501  1.00  0.00      A    H
ATOM    908  CA  SER A  64     -10.505 -17.966   2.414  1.00  0.00      A    C
ATOM    909  HA  SER A  64     -10.983 -17.664   1.494  1.00  0.00      A    H
ATOM    910  CB  SER A  64     -11.486 -18.971   3.096  1.00  0.00      A    C
ATOM    911  HB1 SER A  64     -11.618 -19.872   2.459  1.00  0.00      A    H
ATOM    912  HB2 SER A  64     -11.153 -19.251   4.118  1.00  0.00      A    H
ATOM    913  OG  SER A  64     -12.747 -18.352   3.186  1.00  0.00      A    O
ATOM    914  HG1 SER A  64     -13.371 -18.845   2.649  1.00  0.00      A    H
ATOM    915  C   SER A  64     -10.337 -16.720   3.268  1.00  0.00      A    C
ATOM    916  O   SER A  64      -9.907 -16.829   4.378  1.00  0.00      A    O
ATOM    917  N   GLU A  65     -10.751 -15.547   2.786  1.00  0.00      A    N
ATOM    918  HN  GLU A  65     -11.106 -15.515   1.855  1.00  0.00      A    H
ATOM    919  CA  GLU A  65     -10.867 -14.346   3.555  1.00  0.00      A    C
ATOM    920  HA  GLU A  65     -10.052 -14.302   4.262  1.00  0.00      A    H
ATOM    921  CB  GLU A  65     -10.932 -13.165   2.581  1.00  0.00      A    C
ATOM    922  HB1 GLU A  65     -11.724 -13.542   1.899  1.00  0.00      A    H
ATOM    923  HB2 GLU A  65     -11.231 -12.172   2.981  1.00  0.00      A    H
ATOM    924  CG  GLU A  65      -9.654 -13.032   1.741  1.00  0.00      A    C
ATOM    925  HG1 GLU A  65      -9.070 -12.220   2.226  1.00  0.00      A    H
ATOM    926  HG2 GLU A  65      -8.984 -13.917   1.703  1.00  0.00      A    H
ATOM    927  CD  GLU A  65      -9.976 -12.500   0.349  1.00  0.00      A    C
ATOM    928  OE1 GLU A  65      -9.626 -11.360   0.054  1.00  0.00      A    O
ATOM    929  OE2 GLU A  65     -10.506 -13.257  -0.478  1.00  0.00      A    O
ATOM    930  C   GLU A  65     -12.039 -14.327   4.452  1.00  0.00      A    C
ATOM    931  O   GLU A  65     -12.051 -13.729   5.529  1.00  0.00      A    O
ATOM    932  N   GLN A  66     -13.104 -15.107   4.036  1.00  0.00      A    N
ATOM    933  HN  GLN A  66     -13.093 -15.641   3.194  1.00  0.00      A    H
ATOM    934  CA  GLN A  66     -14.308 -15.347   4.865  1.00  0.00      A    C
ATOM    935  HA  GLN A  66     -14.653 -14.403   5.260  1.00  0.00      A    H
ATOM    936  CB  GLN A  66     -15.419 -15.960   4.000  1.00  0.00      A    C
ATOM    937  HB1 GLN A  66     -15.428 -15.554   2.966  1.00  0.00      A    H
ATOM    938  HB2 GLN A  66     -15.044 -16.959   3.693  1.00  0.00      A    H
ATOM    939  CG  GLN A  66     -16.781 -16.076   4.530  1.00  0.00      A    C
ATOM    940  HG1 GLN A  66     -17.320 -16.883   3.991  1.00  0.00      A    H
ATOM    941  HG2 GLN A  66     -16.703 -16.380   5.596  1.00  0.00      A    H
ATOM    942  CD  GLN A  66     -17.613 -14.747   4.522  1.00  0.00      A    C
ATOM    943  OE1 GLN A  66     -18.078 -14.366   3.461  1.00  0.00      A    O
ATOM    944  NE2 GLN A  66     -17.753 -14.104   5.734  1.00  0.00      A    N
ATOM    945 HE21 GLN A  66     -18.423 -13.365   5.794  1.00  0.00      A    H
ATOM    946 HE22 GLN A  66     -17.438 -14.583   6.553  1.00  0.00      A    H
ATOM    947  C   GLN A  66     -14.031 -16.280   6.063  1.00  0.00      A    C
ATOM    948  O   GLN A  66     -14.639 -16.066   7.127  1.00  0.00      A    O
ATOM    949  N   GLU A  67     -13.039 -17.212   5.986  1.00  0.00      A    N
ATOM    950  HN  GLU A  67     -12.695 -17.493   5.093  1.00  0.00      A    H
ATOM    951  CA  GLU A  67     -12.711 -17.945   7.196  1.00  0.00      A    C
ATOM    952  HA  GLU A  67     -13.658 -18.279   7.594  1.00  0.00      A    H
ATOM    953  CB  GLU A  67     -11.855 -19.230   6.884  1.00  0.00      A    C
ATOM    954  HB1 GLU A  67     -12.520 -19.881   6.277  1.00  0.00      A    H
ATOM    955  HB2 GLU A  67     -10.968 -18.870   6.320  1.00  0.00      A    H
ATOM    956  CG  GLU A  67     -11.552 -20.156   8.071  1.00  0.00      A    C
ATOM    957  HG1 GLU A  67     -11.123 -19.602   8.934  1.00  0.00      A    H
ATOM    958  HG2 GLU A  67     -12.547 -20.549   8.369  1.00  0.00      A    H
ATOM    959  CD  GLU A  67     -10.784 -21.415   7.680  1.00  0.00      A    C
ATOM    960  OE1 GLU A  67     -10.492 -21.567   6.475  1.00  0.00      A    O
ATOM    961  OE2 GLU A  67     -10.563 -22.296   8.593  1.00  0.00      A    O
ATOM    962  C   GLU A  67     -12.060 -17.027   8.147  1.00  0.00      A    C
ATOM    963  O   GLU A  67     -12.314 -17.112   9.343  1.00  0.00      A    O
ATOM    964  N   LEU A  68     -11.121 -16.211   7.690  1.00  0.00      A    N
ATOM    965  HN  LEU A  68     -10.916 -16.165   6.716  1.00  0.00      A    H
ATOM    966  CA  LEU A  68     -10.372 -15.298   8.538  1.00  0.00      A    C
ATOM    967  HA  LEU A  68      -9.886 -15.873   9.313  1.00  0.00      A    H
ATOM    968  CB  LEU A  68      -9.363 -14.361   7.729  1.00  0.00      A    C
ATOM    969  HB1 LEU A  68      -9.899 -13.763   6.961  1.00  0.00      A    H
ATOM    970  HB2 LEU A  68      -8.843 -13.638   8.392  1.00  0.00      A    H
ATOM    971  CG  LEU A  68      -8.169 -15.131   7.084  1.00  0.00      A    C
ATOM    972  HG  LEU A  68      -8.590 -15.906   6.408  1.00  0.00      A    H
ATOM    973  CD1 LEU A  68      -7.438 -14.197   6.153  1.00  0.00      A    C
ATOM    974 HD11 LEU A  68      -6.494 -14.678   5.820  1.00  0.00      A    H
ATOM    975 HD12 LEU A  68      -7.985 -14.163   5.186  1.00  0.00      A    H
ATOM    976 HD13 LEU A  68      -7.307 -13.174   6.567  1.00  0.00      A    H
ATOM    977  CD2 LEU A  68      -7.193 -15.816   8.134  1.00  0.00      A    C
ATOM    978 HD21 LEU A  68      -6.682 -15.014   8.708  1.00  0.00      A    H
ATOM    979 HD22 LEU A  68      -7.647 -16.544   8.839  1.00  0.00      A    H
ATOM    980 HD23 LEU A  68      -6.428 -16.404   7.583  1.00  0.00      A    H
ATOM    981  C   LEU A  68     -11.365 -14.429   9.249  1.00  0.00      A    C
ATOM    982  O   LEU A  68     -11.219 -14.165  10.445  1.00  0.00      A    O
ATOM    983  N   ILE A  69     -12.309 -13.761   8.450  1.00  0.00      A    N
ATOM    984  HN  ILE A  69     -12.225 -13.942   7.474  1.00  0.00      A    H
ATOM    985  CA  ILE A  69     -13.336 -12.821   8.917  1.00  0.00      A    C
ATOM    986  HA  ILE A  69     -12.824 -12.031   9.445  1.00  0.00      A    H
ATOM    987  CB  ILE A  69     -13.973 -12.212   7.662  1.00  0.00      A    C
ATOM    988  HB  ILE A  69     -14.172 -13.081   6.999  1.00  0.00      A    H
ATOM    989  CG2 ILE A  69     -15.317 -11.571   8.108  1.00  0.00      A    C
ATOM    990 HG21 ILE A  69     -15.707 -11.014   7.229  1.00  0.00      A    H
ATOM    991 HG22 ILE A  69     -16.115 -12.327   8.267  1.00  0.00      A    H
ATOM    992 HG23 ILE A  69     -15.258 -10.870   8.968  1.00  0.00      A    H
ATOM    993  CG1 ILE A  69     -13.027 -11.182   7.016  1.00  0.00      A    C
ATOM    994 HG11 ILE A  69     -11.989 -11.552   6.879  1.00  0.00      A    H
ATOM    995 HG12 ILE A  69     -13.271 -10.936   5.960  1.00  0.00      A    H
ATOM    996  CD  ILE A  69     -12.870  -9.825   7.754  1.00  0.00      A    C
ATOM    997  HD1 ILE A  69     -13.861  -9.338   7.869  1.00  0.00      A    H
ATOM    998  HD2 ILE A  69     -12.395 -10.065   8.729  1.00  0.00      A    H
ATOM    999  HD3 ILE A  69     -12.185  -9.141   7.208  1.00  0.00      A    H
ATOM   1000  C   ILE A  69     -14.351 -13.422   9.864  1.00  0.00      A    C
ATOM   1001  O   ILE A  69     -14.674 -12.804  10.824  1.00  0.00      A    O
ATOM   1002  N   ASP A  70     -14.695 -14.679   9.608  1.00  0.00      A    N
ATOM   1003  HN  ASP A  70     -14.520 -15.130   8.736  1.00  0.00      A    H
ATOM   1004  CA  ASP A  70     -15.636 -15.290  10.524  1.00  0.00      A    C
ATOM   1005  HA  ASP A  70     -16.356 -14.540  10.817  1.00  0.00      A    H
ATOM   1006  CB  ASP A  70     -16.316 -16.487   9.955  1.00  0.00      A    C
ATOM   1007  HB1 ASP A  70     -15.594 -17.113   9.388  1.00  0.00      A    H
ATOM   1008  HB2 ASP A  70     -16.870 -17.105  10.695  1.00  0.00      A    H
ATOM   1009  CG  ASP A  70     -17.261 -16.179   8.789  1.00  0.00      A    C
ATOM   1010  OD1 ASP A  70     -17.551 -14.965   8.546  1.00  0.00      A    O
ATOM   1011  OD2 ASP A  70     -17.692 -17.115   8.133  1.00  0.00      A    O
ATOM   1012  C   ASP A  70     -14.949 -15.867  11.745  1.00  0.00      A    C
ATOM   1013  O   ASP A  70     -15.208 -15.426  12.848  1.00  0.00      A    O
ATOM   1014  N   CYS A  71     -14.065 -16.837  11.507  1.00  0.00      A    N
ATOM   1015  HN  CYS A  71     -13.688 -17.004  10.599  1.00  0.00      A    H
ATOM   1016  CA  CYS A  71     -13.694 -17.764  12.548  1.00  0.00      A    C
ATOM   1017  HA  CYS A  71     -14.568 -18.259  12.945  1.00  0.00      A    H
ATOM   1018  CB  CYS A  71     -12.802 -18.839  11.944  1.00  0.00      A    C
ATOM   1019  HB1 CYS A  71     -11.981 -18.347  11.380  1.00  0.00      A    H
ATOM   1020  HB2 CYS A  71     -12.364 -19.401  12.797  1.00  0.00      A    H
ATOM   1021  SG  CYS A  71     -13.698 -19.917  10.761  1.00  0.00      A    S
ATOM   1022  C   CYS A  71     -13.023 -17.124  13.766  1.00  0.00      A    C
ATOM   1023  O   CYS A  71     -13.311 -17.588  14.859  1.00  0.00      A    O
ATOM   1024  N   ASP A  72     -12.033 -16.191  13.630  1.00  0.00      A    N
ATOM   1025  HN  ASP A  72     -11.716 -15.903  12.729  1.00  0.00      A    H
ATOM   1026  CA  ASP A  72     -11.427 -15.711  14.805  1.00  0.00      A    C
ATOM   1027  HA  ASP A  72     -11.457 -16.505  15.536  1.00  0.00      A    H
ATOM   1028  CB  ASP A  72     -10.001 -15.277  14.426  1.00  0.00      A    C
ATOM   1029  HB1 ASP A  72      -9.492 -16.199  14.073  1.00  0.00      A    H
ATOM   1030  HB2 ASP A  72     -10.037 -14.575  13.566  1.00  0.00      A    H
ATOM   1031  CG  ASP A  72      -9.090 -14.846  15.526  1.00  0.00      A    C
ATOM   1032  OD1 ASP A  72      -9.281 -15.351  16.659  1.00  0.00      A    O
ATOM   1033  OD2 ASP A  72      -8.161 -14.006  15.330  1.00  0.00      A    O
ATOM   1034  C   ASP A  72     -12.276 -14.666  15.423  1.00  0.00      A    C
ATOM   1035  O   ASP A  72     -12.810 -13.813  14.709  1.00  0.00      A    O
ATOM   1036  N   THR A  73     -12.433 -14.676  16.753  1.00  0.00      A    N
ATOM   1037  HN  THR A  73     -12.036 -15.346  17.376  1.00  0.00      A    H
ATOM   1038  CA  THR A  73     -12.898 -13.606  17.490  1.00  0.00      A    C
ATOM   1039  HA  THR A  73     -13.152 -12.728  16.914  1.00  0.00      A    H
ATOM   1040  CB  THR A  73     -14.174 -13.951  18.334  1.00  0.00      A    C
ATOM   1041  HB  THR A  73     -14.243 -13.097  19.040  1.00  0.00      A    H
ATOM   1042  OG1 THR A  73     -13.984 -15.038  19.157  1.00  0.00      A    O
ATOM   1043  HG1 THR A  73     -14.271 -14.805  20.043  1.00  0.00      A    H
ATOM   1044  CG2 THR A  73     -15.456 -14.050  17.497  1.00  0.00      A    C
ATOM   1045 HG21 THR A  73     -15.446 -13.337  16.644  1.00  0.00      A    H
ATOM   1046 HG22 THR A  73     -15.271 -15.028  17.003  1.00  0.00      A    H
ATOM   1047 HG23 THR A  73     -16.446 -14.182  17.984  1.00  0.00      A    H
ATOM   1048  C   THR A  73     -11.845 -13.188  18.512  1.00  0.00      A    C
ATOM   1049  O   THR A  73     -12.112 -12.277  19.285  1.00  0.00      A    O
ATOM   1050  N   THR A  74     -10.693 -13.940  18.606  1.00  0.00      A    N
ATOM   1051  HN  THR A  74     -10.436 -14.456  17.793  1.00  0.00      A    H
ATOM   1052  CA  THR A  74      -9.689 -13.828  19.673  1.00  0.00      A    C
ATOM   1053  HA  THR A  74     -10.266 -13.431  20.495  1.00  0.00      A    H
ATOM   1054  CB  THR A  74      -9.198 -15.129  20.207  1.00  0.00      A    C
ATOM   1055  HB  THR A  74      -8.580 -15.739  19.514  1.00  0.00      A    H
ATOM   1056  OG1 THR A  74     -10.349 -15.918  20.576  1.00  0.00      A    O
ATOM   1057  HG1 THR A  74     -10.652 -16.249  19.728  1.00  0.00      A    H
ATOM   1058  CG2 THR A  74      -8.281 -14.979  21.535  1.00  0.00      A    C
ATOM   1059 HG21 THR A  74      -8.940 -14.620  22.355  1.00  0.00      A    H
ATOM   1060 HG22 THR A  74      -7.979 -15.989  21.887  1.00  0.00      A    H
ATOM   1061 HG23 THR A  74      -7.388 -14.343  21.354  1.00  0.00      A    H
ATOM   1062  C   THR A  74      -8.595 -12.839  19.393  1.00  0.00      A    C
ATOM   1063  O   THR A  74      -8.294 -11.896  20.163  1.00  0.00      A    O
ATOM   1064  N   TYR A  75      -7.914 -12.909  18.243  1.00  0.00      A    N
ATOM   1065  HN  TYR A  75      -8.249 -13.524  17.534  1.00  0.00      A    H
ATOM   1066  CA  TYR A  75      -6.704 -12.057  17.969  1.00  0.00      A    C
ATOM   1067  HA  TYR A  75      -6.385 -11.558  18.872  1.00  0.00      A    H
ATOM   1068  CB  TYR A  75      -5.478 -12.753  17.460  1.00  0.00      A    C
ATOM   1069  HB1 TYR A  75      -5.604 -13.136  16.425  1.00  0.00      A    H
ATOM   1070  HB2 TYR A  75      -4.691 -11.974  17.380  1.00  0.00      A    H
ATOM   1071  CG  TYR A  75      -4.964 -13.779  18.457  1.00  0.00      A    C
ATOM   1072  CD1 TYR A  75      -5.680 -15.005  18.592  1.00  0.00      A    C
ATOM   1073  HD1 TYR A  75      -6.478 -15.293  17.924  1.00  0.00      A    H
ATOM   1074  CE1 TYR A  75      -5.313 -15.902  19.626  1.00  0.00      A    C
ATOM   1075  HE1 TYR A  75      -5.823 -16.840  19.790  1.00  0.00      A    H
ATOM   1076  CZ  TYR A  75      -4.284 -15.635  20.542  1.00  0.00      A    C
ATOM   1077  OH  TYR A  75      -3.915 -16.530  21.537  1.00  0.00      A    O
ATOM   1078  HH  TYR A  75      -3.310 -16.062  22.118  1.00  0.00      A    H
ATOM   1079  CD2 TYR A  75      -3.991 -13.472  19.382  1.00  0.00      A    C
ATOM   1080  HD2 TYR A  75      -3.362 -12.596  19.341  1.00  0.00      A    H
ATOM   1081  CE2 TYR A  75      -3.600 -14.442  20.358  1.00  0.00      A    C
ATOM   1082  HE2 TYR A  75      -2.773 -14.158  20.992  1.00  0.00      A    H
ATOM   1083  C   TYR A  75      -7.114 -10.968  16.988  1.00  0.00      A    C
ATOM   1084  O   TYR A  75      -6.849  -9.791  17.186  1.00  0.00      A    O
ATOM   1085  N   ASN A  76      -7.757 -11.374  15.887  1.00  0.00      A    N
ATOM   1086  HN  ASN A  76      -7.822 -12.360  15.753  1.00  0.00      A    H
ATOM   1087  CA  ASN A  76      -8.492 -10.480  14.967  1.00  0.00      A    C
ATOM   1088  HA  ASN A  76      -7.963  -9.541  15.036  1.00  0.00      A    H
ATOM   1089  CB  ASN A  76      -8.444 -10.903  13.556  1.00  0.00      A    C
ATOM   1090  HB1 ASN A  76      -9.054 -11.816  13.389  1.00  0.00      A    H
ATOM   1091  HB2 ASN A  76      -8.830 -10.194  12.793  1.00  0.00      A    H
ATOM   1092  CG  ASN A  76      -7.000 -11.274  13.140  1.00  0.00      A    C
ATOM   1093  OD1 ASN A  76      -6.155 -10.371  13.027  1.00  0.00      A    O
ATOM   1094  ND2 ASN A  76      -6.768 -12.621  13.027  1.00  0.00      A    N
ATOM   1095 HD21 ASN A  76      -5.822 -12.919  12.898  1.00  0.00      A    H
ATOM   1096 HD22 ASN A  76      -7.488 -13.260  13.296  1.00  0.00      A    H
ATOM   1097  C   ASN A  76      -9.864 -10.323  15.455  1.00  0.00      A    C
ATOM   1098  O   ASN A  76     -10.403 -11.135  16.250  1.00  0.00      A    O
ATOM   1099  N   SER A  77     -10.506  -9.285  14.979  1.00  0.00      A    N
ATOM   1100  HN  SER A  77      -9.996  -8.675  14.377  1.00  0.00      A    H
ATOM   1101  CA  SER A  77     -11.978  -9.083  15.208  1.00  0.00      A    C
ATOM   1102  HA  SER A  77     -12.383 -10.043  15.492  1.00  0.00      A    H
ATOM   1103  CB  SER A  77     -12.306  -7.870  16.185  1.00  0.00      A    C
ATOM   1104  HB1 SER A  77     -11.824  -6.994  15.702  1.00  0.00      A    H
ATOM   1105  HB2 SER A  77     -13.395  -7.651  16.144  1.00  0.00      A    H
ATOM   1106  OG  SER A  77     -11.928  -8.160  17.554  1.00  0.00      A    O
ATOM   1107  HG1 SER A  77     -10.969  -8.117  17.549  1.00  0.00      A    H
ATOM   1108  C   SER A  77     -12.727  -8.770  13.898  1.00  0.00      A    C
ATOM   1109  O   SER A  77     -13.480  -7.801  13.875  1.00  0.00      A    O
ATOM   1110  N   GLY A  78     -12.625  -9.664  12.913  1.00  0.00      A    N
ATOM   1111  HN  GLY A  78     -12.047 -10.461  13.072  1.00  0.00      A    H
ATOM   1112  CA  GLY A  78     -13.381  -9.543  11.641  1.00  0.00      A    C
ATOM   1113  HA1 GLY A  78     -13.014 -10.281  10.943  1.00  0.00      A    H
ATOM   1114  HA2 GLY A  78     -14.428  -9.725  11.837  1.00  0.00      A    H
ATOM   1115  C   GLY A  78     -13.263  -8.148  10.957  1.00  0.00      A    C
ATOM   1116  O   GLY A  78     -12.167  -7.626  10.811  1.00  0.00      A    O
ATOM   1117  N   CYS A  79     -14.391  -7.520  10.518  1.00  0.00      A    N
ATOM   1118  HN  CYS A  79     -15.269  -7.970  10.656  1.00  0.00      A    H
ATOM   1119  CA  CYS A  79     -14.543  -6.217   9.889  1.00  0.00      A    C
ATOM   1120  HA  CYS A  79     -13.772  -6.027   9.158  1.00  0.00      A    H
ATOM   1121  CB  CYS A  79     -15.912  -6.214   9.171  1.00  0.00      A    C
ATOM   1122  HB1 CYS A  79     -16.767  -6.204   9.880  1.00  0.00      A    H
ATOM   1123  HB2 CYS A  79     -16.049  -5.300   8.554  1.00  0.00      A    H
ATOM   1124  SG  CYS A  79     -16.163  -7.640   8.062  1.00  0.00      A    S
ATOM   1125  C   CYS A  79     -14.338  -5.001  10.779  1.00  0.00      A    C
ATOM   1126  O   CYS A  79     -14.232  -3.841  10.432  1.00  0.00      A    O
ATOM   1127  N   SER A  80     -14.296  -5.232  12.146  1.00  0.00      A    N
ATOM   1128  HN  SER A  80     -14.389  -6.155  12.511  1.00  0.00      A    H
ATOM   1129  CA  SER A  80     -13.947  -4.153  13.076  1.00  0.00      A    C
ATOM   1130  HA  SER A  80     -14.348  -3.225  12.695  1.00  0.00      A    H
ATOM   1131  CB  SER A  80     -14.257  -4.447  14.591  1.00  0.00      A    C
ATOM   1132  HB1 SER A  80     -13.931  -5.460  14.911  1.00  0.00      A    H
ATOM   1133  HB2 SER A  80     -13.793  -3.627  15.180  1.00  0.00      A    H
ATOM   1134  OG  SER A  80     -15.709  -4.541  14.846  1.00  0.00      A    O
ATOM   1135  HG1 SER A  80     -15.963  -5.295  14.309  1.00  0.00      A    H
ATOM   1136  C   SER A  80     -12.426  -3.830  13.079  1.00  0.00      A    C
ATOM   1137  O   SER A  80     -11.982  -2.678  13.015  1.00  0.00      A    O
ATOM   1138  N   GLY A  81     -11.592  -4.827  13.168  1.00  0.00      A    N
ATOM   1139  HN  GLY A  81     -11.836  -5.790  13.256  1.00  0.00      A    H
ATOM   1140  CA  GLY A  81     -10.173  -4.665  13.040  1.00  0.00      A    C
ATOM   1141  HA1 GLY A  81      -9.916  -4.218  12.091  1.00  0.00      A    H
ATOM   1142  HA2 GLY A  81      -9.717  -4.039  13.793  1.00  0.00      A    H
ATOM   1143  C   GLY A  81      -9.382  -5.949  13.238  1.00  0.00      A    C
ATOM   1144  O   GLY A  81      -9.830  -6.964  13.826  1.00  0.00      A    O
ATOM   1145  N   GLY A  82      -8.100  -5.842  12.717  1.00  0.00      A    N
ATOM   1146  HN  GLY A  82      -7.715  -5.035  12.276  1.00  0.00      A    H
ATOM   1147  CA  GLY A  82      -7.237  -7.086  12.729  1.00  0.00      A    C
ATOM   1148  HA1 GLY A  82      -7.186  -7.326  13.781  1.00  0.00      A    H
ATOM   1149  HA2 GLY A  82      -7.622  -7.882  12.108  1.00  0.00      A    H
ATOM   1150  C   GLY A  82      -5.855  -6.709  12.130  1.00  0.00      A    C
ATOM   1151  O   GLY A  82      -5.591  -5.588  11.765  1.00  0.00      A    O
ATOM   1152  N   LEU A  83      -4.958  -7.685  12.123  1.00  0.00      A    N
ATOM   1153  HN  LEU A  83      -5.301  -8.596  12.337  1.00  0.00      A    H
ATOM   1154  CA  LEU A  83      -3.558  -7.475  11.702  1.00  0.00      A    C
ATOM   1155  HA  LEU A  83      -3.538  -6.754  10.898  1.00  0.00      A    H
ATOM   1156  CB  LEU A  83      -2.737  -7.105  12.916  1.00  0.00      A    C
ATOM   1157  HB1 LEU A  83      -3.521  -6.692  13.586  1.00  0.00      A    H
ATOM   1158  HB2 LEU A  83      -2.409  -8.060  13.379  1.00  0.00      A    H
ATOM   1159  CG  LEU A  83      -1.602  -6.098  12.587  1.00  0.00      A    C
ATOM   1160  HG  LEU A  83      -1.010  -6.493  11.734  1.00  0.00      A    H
ATOM   1161  CD1 LEU A  83      -2.152  -4.642  12.190  1.00  0.00      A    C
ATOM   1162 HD11 LEU A  83      -2.582  -4.127  13.075  1.00  0.00      A    H
ATOM   1163 HD12 LEU A  83      -1.294  -4.035  11.832  1.00  0.00      A    H
ATOM   1164 HD13 LEU A  83      -2.949  -4.670  11.415  1.00  0.00      A    H
ATOM   1165  CD2 LEU A  83      -0.829  -5.976  13.839  1.00  0.00      A    C
ATOM   1166 HD21 LEU A  83      -0.292  -6.912  14.106  1.00  0.00      A    H
ATOM   1167 HD22 LEU A  83      -0.016  -5.238  13.665  1.00  0.00      A    H
ATOM   1168 HD23 LEU A  83      -1.393  -5.573  14.707  1.00  0.00      A    H
ATOM   1169  C   LEU A  83      -3.022  -8.780  11.093  1.00  0.00      A    C
ATOM   1170  O   LEU A  83      -3.576  -9.831  11.362  1.00  0.00      A    O
ATOM   1171  N   MET A  84      -1.936  -8.747  10.345  1.00  0.00      A    N
ATOM   1172  HN  MET A  84      -1.409  -7.911  10.210  1.00  0.00      A    H
ATOM   1173  CA  MET A  84      -1.442  -9.813   9.571  1.00  0.00      A    C
ATOM   1174  HA  MET A  84      -2.353 -10.316   9.281  1.00  0.00      A    H
ATOM   1175  CB  MET A  84      -0.563  -9.289   8.463  1.00  0.00      A    C
ATOM   1176  HB1 MET A  84       0.162  -8.528   8.822  1.00  0.00      A    H
ATOM   1177  HB2 MET A  84      -0.001 -10.087   7.933  1.00  0.00      A    H
ATOM   1178  CG  MET A  84      -1.423  -8.481   7.446  1.00  0.00      A    C
ATOM   1179  HG1 MET A  84      -0.730  -8.235   6.613  1.00  0.00      A    H
ATOM   1180  HG2 MET A  84      -2.164  -9.266   7.183  1.00  0.00      A    H
ATOM   1181  SD  MET A  84      -2.226  -6.892   7.961  1.00  0.00      A    S
ATOM   1182  CE  MET A  84      -0.769  -5.886   7.921  1.00  0.00      A    C
ATOM   1183  HE1 MET A  84      -0.153  -6.177   7.044  1.00  0.00      A    H
ATOM   1184  HE2 MET A  84      -0.928  -4.789   7.855  1.00  0.00      A    H
ATOM   1185  HE3 MET A  84      -0.120  -6.078   8.802  1.00  0.00      A    H
ATOM   1186  C   MET A  84      -0.725 -10.805  10.390  1.00  0.00      A    C
ATOM   1187  O   MET A  84      -0.906 -12.014  10.161  1.00  0.00      A    O
ATOM   1188  N   ASP A  85       0.184 -10.394  11.303  1.00  0.00      A    N
ATOM   1189  HN  ASP A  85       0.298  -9.431  11.537  1.00  0.00      A    H
ATOM   1190  CA  ASP A  85       0.761 -11.348  12.276  1.00  0.00      A    C
ATOM   1191  HA  ASP A  85       1.405 -12.037  11.750  1.00  0.00      A    H
ATOM   1192  CB  ASP A  85       1.687 -10.583  13.333  1.00  0.00      A    C
ATOM   1193  HB1 ASP A  85       1.090 -10.019  14.081  1.00  0.00      A    H
ATOM   1194  HB2 ASP A  85       2.233 -11.444  13.775  1.00  0.00      A    H
ATOM   1195  CG  ASP A  85       2.735  -9.696  12.824  1.00  0.00      A    C
ATOM   1196  OD1 ASP A  85       2.584  -8.489  12.984  1.00  0.00      A    O
ATOM   1197  OD2 ASP A  85       3.735 -10.198  12.198  1.00  0.00      A    O
ATOM   1198  C   ASP A  85      -0.326 -12.069  13.077  1.00  0.00      A    C
ATOM   1199  O   ASP A  85      -0.233 -13.288  13.324  1.00  0.00      A    O
ATOM   1200  N   TYR A  86      -1.396 -11.373  13.433  1.00  0.00      A    N
ATOM   1201  HN  TYR A  86      -1.532 -10.447  13.090  1.00  0.00      A    H
ATOM   1202  CA  TYR A  86      -2.435 -11.883  14.339  1.00  0.00      A    C
ATOM   1203  HA  TYR A  86      -1.979 -12.281  15.233  1.00  0.00      A    H
ATOM   1204  CB  TYR A  86      -3.550 -10.799  14.638  1.00  0.00      A    C
ATOM   1205  HB1 TYR A  86      -3.923 -10.384  13.677  1.00  0.00      A    H
ATOM   1206  HB2 TYR A  86      -4.425 -11.277  15.129  1.00  0.00      A    H
ATOM   1207  CG  TYR A  86      -3.065  -9.641  15.462  1.00  0.00      A    C
ATOM   1208  CD1 TYR A  86      -4.098  -8.810  16.040  1.00  0.00      A    C
ATOM   1209  HD1 TYR A  86      -5.126  -9.085  15.853  1.00  0.00      A    H
ATOM   1210  CE1 TYR A  86      -3.742  -7.715  16.797  1.00  0.00      A    C
ATOM   1211  HE1 TYR A  86      -4.576  -7.088  17.074  1.00  0.00      A    H
ATOM   1212  CZ  TYR A  86      -2.396  -7.312  16.881  1.00  0.00      A    C
ATOM   1213  OH  TYR A  86      -2.077  -6.154  17.543  1.00  0.00      A    O
ATOM   1214  HH  TYR A  86      -2.917  -5.750  17.771  1.00  0.00      A    H
ATOM   1215  CD2 TYR A  86      -1.735  -9.390  15.759  1.00  0.00      A    C
ATOM   1216  HD2 TYR A  86      -0.872  -9.978  15.486  1.00  0.00      A    H
ATOM   1217  CE2 TYR A  86      -1.403  -8.234  16.472  1.00  0.00      A    C
ATOM   1218  HE2 TYR A  86      -0.379  -8.091  16.784  1.00  0.00      A    H
ATOM   1219  C   TYR A  86      -3.188 -12.941  13.538  1.00  0.00      A    C
ATOM   1220  O   TYR A  86      -3.683 -13.895  14.066  1.00  0.00      A    O
ATOM   1221  N   ALA A  87      -3.425 -12.755  12.250  1.00  0.00      A    N
ATOM   1222  HN  ALA A  87      -3.029 -11.933  11.848  1.00  0.00      A    H
ATOM   1223  CA  ALA A  87      -4.096 -13.583  11.261  1.00  0.00      A    C
ATOM   1224  HA  ALA A  87      -4.957 -13.975  11.781  1.00  0.00      A    H
ATOM   1225  CB  ALA A  87      -4.431 -12.779   9.972  1.00  0.00      A    C
ATOM   1226  HB1 ALA A  87      -3.510 -12.407   9.474  1.00  0.00      A    H
ATOM   1227  HB2 ALA A  87      -5.019 -13.402   9.265  1.00  0.00      A    H
ATOM   1228  HB3 ALA A  87      -5.085 -11.953  10.324  1.00  0.00      A    H
ATOM   1229  C   ALA A  87      -3.281 -14.796  10.860  1.00  0.00      A    C
ATOM   1230  O   ALA A  87      -3.788 -15.916  10.773  1.00  0.00      A    O
ATOM   1231  N   PHE A  88      -1.913 -14.683  10.563  1.00  0.00      A    N
ATOM   1232  HN  PHE A  88      -1.498 -13.791  10.401  1.00  0.00      A    H
ATOM   1233  CA  PHE A  88      -1.056 -15.832  10.310  1.00  0.00      A    C
ATOM   1234  HA  PHE A  88      -1.575 -16.328   9.503  1.00  0.00      A    H
ATOM   1235  CB  PHE A  88       0.371 -15.423  10.057  1.00  0.00      A    C
ATOM   1236  HB1 PHE A  88       0.889 -14.964  10.926  1.00  0.00      A    H
ATOM   1237  HB2 PHE A  88       0.995 -16.319   9.849  1.00  0.00      A    H
ATOM   1238  CG  PHE A  88       0.573 -14.634   8.842  1.00  0.00      A    C
ATOM   1239  CD1 PHE A  88       1.457 -13.528   8.959  1.00  0.00      A    C
ATOM   1240  HD1 PHE A  88       1.995 -13.421   9.890  1.00  0.00      A    H
ATOM   1241  CE1 PHE A  88       1.781 -12.737   7.863  1.00  0.00      A    C
ATOM   1242  HE1 PHE A  88       2.516 -11.946   7.811  1.00  0.00      A    H
ATOM   1243  CZ  PHE A  88       1.219 -13.067   6.604  1.00  0.00      A    C
ATOM   1244  HZ  PHE A  88       1.465 -12.459   5.746  1.00  0.00      A    H
ATOM   1245  CD2 PHE A  88       0.008 -14.909   7.578  1.00  0.00      A    C
ATOM   1246  HD2 PHE A  88      -0.556 -15.826   7.492  1.00  0.00      A    H
ATOM   1247  CE2 PHE A  88       0.321 -14.097   6.506  1.00  0.00      A    C
ATOM   1248  HE2 PHE A  88      -0.081 -14.326   5.530  1.00  0.00      A    H
ATOM   1249  C   PHE A  88      -0.997 -16.747  11.539  1.00  0.00      A    C
ATOM   1250  O   PHE A  88      -0.833 -17.937  11.428  1.00  0.00      A    O
ATOM   1251  N   ALA A  89      -1.308 -16.189  12.763  1.00  0.00      A    N
ATOM   1252  HN  ALA A  89      -1.159 -15.209  12.868  1.00  0.00      A    H
ATOM   1253  CA  ALA A  89      -1.522 -16.954  13.951  1.00  0.00      A    C
ATOM   1254  HA  ALA A  89      -0.689 -17.640  13.979  1.00  0.00      A    H
ATOM   1255  CB  ALA A  89      -1.320 -16.166  15.288  1.00  0.00      A    C
ATOM   1256  HB1 ALA A  89      -1.166 -16.937  16.073  1.00  0.00      A    H
ATOM   1257  HB2 ALA A  89      -0.397 -15.548  15.273  1.00  0.00      A    H
ATOM   1258  HB3 ALA A  89      -2.250 -15.609  15.528  1.00  0.00      A    H
ATOM   1259  C   ALA A  89      -2.764 -17.872  13.874  1.00  0.00      A    C
ATOM   1260  O   ALA A  89      -2.704 -19.007  14.419  1.00  0.00      A    O
ATOM   1261  N   TYR A  90      -3.837 -17.486  13.250  1.00  0.00      A    N
ATOM   1262  HN  TYR A  90      -3.800 -16.598  12.798  1.00  0.00      A    H
ATOM   1263  CA  TYR A  90      -5.034 -18.313  13.004  1.00  0.00      A    C
ATOM   1264  HA  TYR A  90      -5.328 -18.764  13.940  1.00  0.00      A    H
ATOM   1265  CB  TYR A  90      -6.299 -17.575  12.566  1.00  0.00      A    C
ATOM   1266  HB1 TYR A  90      -6.736 -17.063  13.450  1.00  0.00      A    H
ATOM   1267  HB2 TYR A  90      -6.057 -16.851  11.760  1.00  0.00      A    H
ATOM   1268  CG  TYR A  90      -7.452 -18.540  12.143  1.00  0.00      A    C
ATOM   1269  CD1 TYR A  90      -8.468 -18.820  13.056  1.00  0.00      A    C
ATOM   1270  HD1 TYR A  90      -8.403 -18.420  14.057  1.00  0.00      A    H
ATOM   1271  CE1 TYR A  90      -9.532 -19.640  12.738  1.00  0.00      A    C
ATOM   1272  HE1 TYR A  90     -10.219 -20.093  13.437  1.00  0.00      A    H
ATOM   1273  CZ  TYR A  90      -9.623 -20.179  11.486  1.00  0.00      A    C
ATOM   1274  OH  TYR A  90     -10.461 -21.266  11.144  1.00  0.00      A    O
ATOM   1275  HH  TYR A  90     -10.316 -21.477  10.219  1.00  0.00      A    H
ATOM   1276  CD2 TYR A  90      -7.574 -19.008  10.857  1.00  0.00      A    C
ATOM   1277  HD2 TYR A  90      -6.901 -18.804  10.037  1.00  0.00      A    H
ATOM   1278  CE2 TYR A  90      -8.627 -19.918  10.538  1.00  0.00      A    C
ATOM   1279  HE2 TYR A  90      -8.801 -20.144   9.496  1.00  0.00      A    H
ATOM   1280  C   TYR A  90      -4.719 -19.466  12.174  1.00  0.00      A    C
ATOM   1281  O   TYR A  90      -5.144 -20.577  12.410  1.00  0.00      A    O
ATOM   1282  N   ILE A  91      -3.850 -19.264  11.136  1.00  0.00      A    N
ATOM   1283  HN  ILE A  91      -3.546 -18.323  11.012  1.00  0.00      A    H
ATOM   1284  CA  ILE A  91      -3.487 -20.320  10.203  1.00  0.00      A    C
ATOM   1285  HA  ILE A  91      -4.338 -20.889   9.860  1.00  0.00      A    H
ATOM   1286  CB  ILE A  91      -2.783 -19.665   8.953  1.00  0.00      A    C
ATOM   1287  HB  ILE A  91      -1.798 -19.286   9.299  1.00  0.00      A    H
ATOM   1288  CG2 ILE A  91      -2.568 -20.712   7.900  1.00  0.00      A    C
ATOM   1289 HG21 ILE A  91      -3.579 -20.950   7.507  1.00  0.00      A    H
ATOM   1290 HG22 ILE A  91      -1.960 -20.371   7.035  1.00  0.00      A    H
ATOM   1291 HG23 ILE A  91      -2.289 -21.718   8.278  1.00  0.00      A    H
ATOM   1292  CG1 ILE A  91      -3.638 -18.522   8.446  1.00  0.00      A    C
ATOM   1293 HG11 ILE A  91      -4.636 -18.964   8.240  1.00  0.00      A    H
ATOM   1294 HG12 ILE A  91      -3.764 -17.750   9.235  1.00  0.00      A    H
ATOM   1295  CD  ILE A  91      -3.231 -17.883   7.129  1.00  0.00      A    C
ATOM   1296  HD1 ILE A  91      -3.359 -16.782   7.201  1.00  0.00      A    H
ATOM   1297  HD2 ILE A  91      -2.162 -18.085   6.904  1.00  0.00      A    H
ATOM   1298  HD3 ILE A  91      -3.860 -18.187   6.265  1.00  0.00      A    H
ATOM   1299  C   ILE A  91      -2.556 -21.330  10.934  1.00  0.00      A    C
ATOM   1300  O   ILE A  91      -2.645 -22.530  10.752  1.00  0.00      A    O
ATOM   1301  N   MET A  92      -1.631 -20.809  11.713  1.00  0.00      A    N
ATOM   1302  HN  MET A  92      -1.493 -19.823  11.770  1.00  0.00      A    H
ATOM   1303  CA  MET A  92      -0.723 -21.586  12.531  1.00  0.00      A    C
ATOM   1304  HA  MET A  92      -0.213 -22.325  11.930  1.00  0.00      A    H
ATOM   1305  CB  MET A  92       0.196 -20.640  13.244  1.00  0.00      A    C
ATOM   1306  HB1 MET A  92       0.756 -19.963  12.562  1.00  0.00      A    H
ATOM   1307  HB2 MET A  92      -0.387 -19.972  13.914  1.00  0.00      A    H
ATOM   1308  CG  MET A  92       1.249 -21.275  14.184  1.00  0.00      A    C
ATOM   1309  HG1 MET A  92       0.668 -21.770  14.991  1.00  0.00      A    H
ATOM   1310  HG2 MET A  92       1.832 -21.973  13.545  1.00  0.00      A    H
ATOM   1311  SD  MET A  92       2.489 -20.074  14.869  1.00  0.00      A    S
ATOM   1312  CE  MET A  92       3.169 -21.307  15.991  1.00  0.00      A    C
ATOM   1313  HE1 MET A  92       2.379 -21.815  16.585  1.00  0.00      A    H
ATOM   1314  HE2 MET A  92       3.624 -22.090  15.347  1.00  0.00      A    H
ATOM   1315  HE3 MET A  92       3.891 -20.811  16.673  1.00  0.00      A    H
ATOM   1316  C   MET A  92      -1.504 -22.415  13.607  1.00  0.00      A    C
ATOM   1317  O   MET A  92      -1.204 -23.595  13.775  1.00  0.00      A    O
ATOM   1318  N   SER A  93      -2.472 -21.832  14.257  1.00  0.00      A    N
ATOM   1319  HN  SER A  93      -2.754 -20.882  14.141  1.00  0.00      A    H
ATOM   1320  CA  SER A  93      -3.243 -22.464  15.321  1.00  0.00      A    C
ATOM   1321  HA  SER A  93      -2.566 -23.031  15.943  1.00  0.00      A    H
ATOM   1322  CB  SER A  93      -4.006 -21.370  16.219  1.00  0.00      A    C
ATOM   1323  HB1 SER A  93      -4.148 -21.867  17.203  1.00  0.00      A    H
ATOM   1324  HB2 SER A  93      -3.201 -20.613  16.343  1.00  0.00      A    H
ATOM   1325  OG  SER A  93      -5.209 -20.947  15.742  1.00  0.00      A    O
ATOM   1326  HG1 SER A  93      -5.769 -20.547  16.411  1.00  0.00      A    H
ATOM   1327  C   SER A  93      -4.202 -23.497  14.696  1.00  0.00      A    C
ATOM   1328  O   SER A  93      -4.361 -24.547  15.286  1.00  0.00      A    O
ATOM   1329  N   ASN A  94      -4.839 -23.285  13.493  1.00  0.00      A    N
ATOM   1330  HN  ASN A  94      -4.693 -22.425  13.011  1.00  0.00      A    H
ATOM   1331  CA  ASN A  94      -5.770 -24.153  12.845  1.00  0.00      A    C
ATOM   1332  HA  ASN A  94      -6.439 -24.611  13.558  1.00  0.00      A    H
ATOM   1333  CB  ASN A  94      -6.425 -23.208  11.712  1.00  0.00      A    C
ATOM   1334  HB1 ASN A  94      -7.036 -22.399  12.167  1.00  0.00      A    H
ATOM   1335  HB2 ASN A  94      -5.688 -22.814  10.979  1.00  0.00      A    H
ATOM   1336  CG  ASN A  94      -7.453 -24.054  10.893  1.00  0.00      A    C
ATOM   1337  OD1 ASN A  94      -7.968 -25.071  11.353  1.00  0.00      A    O
ATOM   1338  ND2 ASN A  94      -7.719 -23.536   9.693  1.00  0.00      A    N
ATOM   1339 HD21 ASN A  94      -8.524 -23.912   9.232  1.00  0.00      A    H
ATOM   1340 HD22 ASN A  94      -7.030 -22.901   9.343  1.00  0.00      A    H
ATOM   1341  C   ASN A  94      -5.021 -25.296  12.181  1.00  0.00      A    C
ATOM   1342  O   ASN A  94      -5.340 -26.435  12.399  1.00  0.00      A    O
ATOM   1343  N   GLY A  95      -3.966 -25.031  11.354  1.00  0.00      A    N
ATOM   1344  HN  GLY A  95      -3.747 -24.084  11.130  1.00  0.00      A    H
ATOM   1345  CA  GLY A  95      -3.164 -25.919  10.681  1.00  0.00      A    C
ATOM   1346  HA1 GLY A  95      -2.185 -25.714  11.088  1.00  0.00      A    H
ATOM   1347  HA2 GLY A  95      -3.671 -26.864  10.813  1.00  0.00      A    H
ATOM   1348  C   GLY A  95      -3.008 -25.612   9.209  1.00  0.00      A    C
ATOM   1349  O   GLY A  95      -2.305 -26.262   8.488  1.00  0.00      A    O
ATOM   1350  N   GLY A  96      -3.692 -24.594   8.749  1.00  0.00      A    N
ATOM   1351  HN  GLY A  96      -4.364 -24.047   9.243  1.00  0.00      A    H
ATOM   1352  CA  GLY A  96      -3.919 -24.440   7.295  1.00  0.00      A    C
ATOM   1353  HA1 GLY A  96      -3.093 -23.933   6.819  1.00  0.00      A    H
ATOM   1354  HA2 GLY A  96      -4.141 -25.393   6.839  1.00  0.00      A    H
ATOM   1355  C   GLY A  96      -5.089 -23.470   7.201  1.00  0.00      A    C
ATOM   1356  O   GLY A  96      -5.407 -22.733   8.121  1.00  0.00      A    O
ATOM   1357  N   LEU A  97      -5.703 -23.385   6.038  1.00  0.00      A    N
ATOM   1358  HN  LEU A  97      -5.351 -23.848   5.229  1.00  0.00      A    H
ATOM   1359  CA  LEU A  97      -6.823 -22.510   5.808  1.00  0.00      A    C
ATOM   1360  HA  LEU A  97      -7.536 -22.485   6.619  1.00  0.00      A    H
ATOM   1361  CB  LEU A  97      -6.391 -21.088   5.470  1.00  0.00      A    C
ATOM   1362  HB1 LEU A  97      -5.546 -20.811   6.136  1.00  0.00      A    H
ATOM   1363  HB2 LEU A  97      -6.016 -21.015   4.426  1.00  0.00      A    H
ATOM   1364  CG  LEU A  97      -7.446 -19.982   5.675  1.00  0.00      A    C
ATOM   1365  HG  LEU A  97      -8.379 -20.303   5.165  1.00  0.00      A    H
ATOM   1366  CD1 LEU A  97      -7.733 -19.797   7.170  1.00  0.00      A    C
ATOM   1367 HD11 LEU A  97      -6.847 -19.528   7.783  1.00  0.00      A    H
ATOM   1368 HD12 LEU A  97      -8.479 -18.983   7.290  1.00  0.00      A    H
ATOM   1369 HD13 LEU A  97      -8.106 -20.745   7.614  1.00  0.00      A    H
ATOM   1370  CD2 LEU A  97      -7.061 -18.614   5.106  1.00  0.00      A    C
ATOM   1371 HD21 LEU A  97      -7.928 -17.921   5.157  1.00  0.00      A    H
ATOM   1372 HD22 LEU A  97      -6.226 -18.089   5.617  1.00  0.00      A    H
ATOM   1373 HD23 LEU A  97      -6.747 -18.728   4.046  1.00  0.00      A    H
ATOM   1374  C   LEU A  97      -7.541 -23.251   4.724  1.00  0.00      A    C
ATOM   1375  O   LEU A  97      -6.954 -24.056   3.988  1.00  0.00      A    O
ATOM   1376  N   ARG A  98      -8.845 -22.998   4.600  1.00  0.00      A    N
ATOM   1377  HN  ARG A  98      -9.343 -22.406   5.229  1.00  0.00      A    H
ATOM   1378  CA  ARG A  98      -9.642 -23.576   3.554  1.00  0.00      A    C
ATOM   1379  HA  ARG A  98      -9.140 -24.497   3.298  1.00  0.00      A    H
ATOM   1380  CB  ARG A  98     -11.094 -23.826   4.017  1.00  0.00      A    C
ATOM   1381  HB1 ARG A  98     -11.534 -22.888   4.417  1.00  0.00      A    H
ATOM   1382  HB2 ARG A  98     -11.657 -24.053   3.086  1.00  0.00      A    H
ATOM   1383  CG  ARG A  98     -11.308 -25.046   4.925  1.00  0.00      A    C
ATOM   1384  HG1 ARG A  98     -12.389 -25.298   4.864  1.00  0.00      A    H
ATOM   1385  HG2 ARG A  98     -10.606 -25.833   4.576  1.00  0.00      A    H
ATOM   1386  CD  ARG A  98     -10.929 -24.726   6.368  1.00  0.00      A    C
ATOM   1387  HD1 ARG A  98      -9.902 -24.361   6.581  1.00  0.00      A    H
ATOM   1388  HD2 ARG A  98     -11.540 -23.859   6.699  1.00  0.00      A    H
ATOM   1389  NE  ARG A  98     -11.223 -25.921   7.242  1.00  0.00      A    N
ATOM   1390  HE  ARG A  98     -11.256 -26.842   6.854  1.00  0.00      A    H
ATOM   1391  CZ  ARG A  98     -11.666 -25.918   8.497  1.00  0.00      A    C
ATOM   1392  NH1 ARG A  98     -11.745 -24.768   9.187  1.00  0.00      A    N
ATOM   1393 HH11 ARG A  98     -11.418 -23.887   8.847  1.00  0.00      A    H
ATOM   1394 HH12 ARG A  98     -11.971 -24.920  10.149  1.00  0.00      A    H
ATOM   1395  NH2 ARG A  98     -11.998 -27.071   9.058  1.00  0.00      A    N
ATOM   1396 HH21 ARG A  98     -12.361 -27.776   8.449  1.00  0.00      A    H
ATOM   1397 HH22 ARG A  98     -12.360 -27.036   9.990  1.00  0.00      A    H
ATOM   1398  C   ARG A  98      -9.736 -22.739   2.332  1.00  0.00      A    C
ATOM   1399  O   ARG A  98      -9.433 -21.511   2.334  1.00  0.00      A    O
ATOM   1400  N   LYS A  99     -10.095 -23.289   1.136  1.00  0.00      A    N
ATOM   1401  HN  LYS A  99     -10.269 -24.269   1.082  1.00  0.00      A    H
ATOM   1402  CA  LYS A  99     -10.170 -22.435   0.024  1.00  0.00      A    C
ATOM   1403  HA  LYS A  99      -9.224 -21.918  -0.046  1.00  0.00      A    H
ATOM   1404  CB  LYS A  99     -10.384 -23.294  -1.292  1.00  0.00      A    C
ATOM   1405  HB1 LYS A  99      -9.561 -24.039  -1.237  1.00  0.00      A    H
ATOM   1406  HB2 LYS A  99     -11.366 -23.803  -1.395  1.00  0.00      A    H
ATOM   1407  CG  LYS A  99     -10.117 -22.670  -2.711  1.00  0.00      A    C
ATOM   1408  HG1 LYS A  99     -10.849 -21.882  -2.990  1.00  0.00      A    H
ATOM   1409  HG2 LYS A  99      -9.089 -22.249  -2.742  1.00  0.00      A    H
ATOM   1410  CD  LYS A  99     -10.099 -23.714  -3.800  1.00  0.00      A    C
ATOM   1411  HD1 LYS A  99      -9.353 -24.464  -3.460  1.00  0.00      A    H
ATOM   1412  HD2 LYS A  99     -11.120 -24.151  -3.814  1.00  0.00      A    H
ATOM   1413  CE  LYS A  99      -9.607 -23.185  -5.187  1.00  0.00      A    C
ATOM   1414  HE1 LYS A  99      -8.536 -22.891  -5.148  1.00  0.00      A    H
ATOM   1415  HE2 LYS A  99      -9.722 -24.084  -5.829  1.00  0.00      A    H
ATOM   1416  NZ  LYS A  99     -10.414 -22.034  -5.651  1.00  0.00      A    N
ATOM   1417  HZ1 LYS A  99     -11.442 -22.019  -5.493  1.00  0.00      A    H
ATOM   1418  HZ2 LYS A  99     -10.209 -21.185  -5.087  1.00  0.00      A    H
ATOM   1419  HZ3 LYS A  99     -10.303 -21.807  -6.660  1.00  0.00      A    H
ATOM   1420  C   LYS A  99     -11.420 -21.496   0.038  1.00  0.00      A    C
ATOM   1421  O   LYS A  99     -12.220 -21.544   0.933  1.00  0.00      A    O
ATOM   1422  N   GLU A 100     -11.530 -20.611  -0.950  1.00  0.00      A    N
ATOM   1423  HN  GLU A 100     -10.839 -20.637  -1.668  1.00  0.00      A    H
ATOM   1424  CA  GLU A 100     -12.653 -19.785  -1.169  1.00  0.00      A    C
ATOM   1425  HA  GLU A 100     -12.845 -19.143  -0.322  1.00  0.00      A    H
ATOM   1426  CB  GLU A 100     -12.401 -18.888  -2.398  1.00  0.00      A    C
ATOM   1427  HB1 GLU A 100     -12.178 -19.551  -3.262  1.00  0.00      A    H
ATOM   1428  HB2 GLU A 100     -13.351 -18.441  -2.761  1.00  0.00      A    H
ATOM   1429  CG  GLU A 100     -11.286 -17.878  -2.157  1.00  0.00      A    C
ATOM   1430  HG1 GLU A 100     -11.622 -17.233  -1.317  1.00  0.00      A    H
ATOM   1431  HG2 GLU A 100     -10.360 -18.329  -1.741  1.00  0.00      A    H
ATOM   1432  CD  GLU A 100     -11.042 -17.077  -3.367  1.00  0.00      A    C
ATOM   1433  OE1 GLU A 100     -10.059 -17.420  -4.048  1.00  0.00      A    O
ATOM   1434  OE2 GLU A 100     -11.797 -16.093  -3.819  1.00  0.00      A    O
ATOM   1435  C   GLU A 100     -13.989 -20.533  -1.523  1.00  0.00      A    C
ATOM   1436  O   GLU A 100     -15.057 -19.939  -1.410  1.00  0.00      A    O
ATOM   1437  N   ASP A 101     -13.880 -21.735  -2.166  1.00  0.00      A    N
ATOM   1438  HN  ASP A 101     -13.032 -22.132  -2.510  1.00  0.00      A    H
ATOM   1439  CA  ASP A 101     -14.962 -22.526  -2.535  1.00  0.00      A    C
ATOM   1440  HA  ASP A 101     -15.745 -21.933  -2.984  1.00  0.00      A    H
ATOM   1441  CB  ASP A 101     -14.367 -23.557  -3.505  1.00  0.00      A    C
ATOM   1442  HB1 ASP A 101     -13.547 -24.199  -3.116  1.00  0.00      A    H
ATOM   1443  HB2 ASP A 101     -15.133 -24.348  -3.653  1.00  0.00      A    H
ATOM   1444  CG  ASP A 101     -14.033 -22.812  -4.698  1.00  0.00      A    C
ATOM   1445  OD1 ASP A 101     -14.857 -22.836  -5.672  1.00  0.00      A    O
ATOM   1446  OD2 ASP A 101     -12.905 -22.256  -4.795  1.00  0.00      A    O
ATOM   1447  C   ASP A 101     -15.428 -23.370  -1.297  1.00  0.00      A    C
ATOM   1448  O   ASP A 101     -16.547 -23.405  -0.845  1.00  0.00      A    O
ATOM   1449  N   ASP A 102     -14.459 -23.985  -0.619  1.00  0.00      A    N
ATOM   1450  HN  ASP A 102     -13.544 -23.895  -1.005  1.00  0.00      A    H
ATOM   1451  CA  ASP A 102     -14.752 -24.674   0.593  1.00  0.00      A    C
ATOM   1452  HA  ASP A 102     -15.463 -25.465   0.404  1.00  0.00      A    H
ATOM   1453  CB  ASP A 102     -13.479 -25.342   1.142  1.00  0.00      A    C
ATOM   1454  HB1 ASP A 102     -12.740 -24.518   1.239  1.00  0.00      A    H
ATOM   1455  HB2 ASP A 102     -13.641 -25.888   2.095  1.00  0.00      A    H
ATOM   1456  CG  ASP A 102     -12.929 -26.362   0.125  1.00  0.00      A    C
ATOM   1457  OD1 ASP A 102     -11.821 -26.126  -0.328  1.00  0.00      A    O
ATOM   1458  OD2 ASP A 102     -13.621 -27.411  -0.110  1.00  0.00      A    O
ATOM   1459  C   ASP A 102     -15.275 -23.882   1.715  1.00  0.00      A    C
ATOM   1460  O   ASP A 102     -16.191 -24.336   2.397  1.00  0.00      A    O
ATOM   1461  N   TYR A 103     -14.853 -22.670   1.924  1.00  0.00      A    N
ATOM   1462  HN  TYR A 103     -14.118 -22.319   1.350  1.00  0.00      A    H
ATOM   1463  CA  TYR A 103     -15.443 -21.728   2.858  1.00  0.00      A    C
ATOM   1464  HA  TYR A 103     -16.158 -22.336   3.392  1.00  0.00      A    H
ATOM   1465  CB  TYR A 103     -14.392 -21.354   3.911  1.00  0.00      A    C
ATOM   1466  HB1 TYR A 103     -13.672 -22.190   4.047  1.00  0.00      A    H
ATOM   1467  HB2 TYR A 103     -13.842 -20.552   3.375  1.00  0.00      A    H
ATOM   1468  CG  TYR A 103     -14.958 -20.901   5.187  1.00  0.00      A    C
ATOM   1469  CD1 TYR A 103     -14.605 -21.585   6.397  1.00  0.00      A    C
ATOM   1470  HD1 TYR A 103     -13.867 -22.372   6.353  1.00  0.00      A    H
ATOM   1471  CE1 TYR A 103     -15.037 -21.133   7.581  1.00  0.00      A    C
ATOM   1472  HE1 TYR A 103     -14.777 -21.690   8.469  1.00  0.00      A    H
ATOM   1473  CZ  TYR A 103     -16.026 -20.079   7.650  1.00  0.00      A    C
ATOM   1474  OH  TYR A 103     -16.571 -19.626   8.890  1.00  0.00      A    O
ATOM   1475  HH  TYR A 103     -16.964 -18.821   8.545  1.00  0.00      A    H
ATOM   1476  CD2 TYR A 103     -15.777 -19.717   5.301  1.00  0.00      A    C
ATOM   1477  HD2 TYR A 103     -15.913 -19.165   4.383  1.00  0.00      A    H
ATOM   1478  CE2 TYR A 103     -16.418 -19.441   6.462  1.00  0.00      A    C
ATOM   1479  HE2 TYR A 103     -17.013 -18.543   6.533  1.00  0.00      A    H
ATOM   1480  C   TYR A 103     -16.139 -20.640   2.005  1.00  0.00      A    C
ATOM   1481  O   TYR A 103     -15.537 -19.581   1.801  1.00  0.00      A    O
ATOM   1482  N   PRO A 104     -17.410 -20.762   1.641  1.00  0.00      A    N
ATOM   1483  CD  PRO A 104     -18.295 -21.935   1.969  1.00  0.00      A    C
ATOM   1484  HD1 PRO A 104     -18.415 -22.054   3.067  1.00  0.00      A    H
ATOM   1485  HD2 PRO A 104     -17.902 -22.852   1.480  1.00  0.00      A    H
ATOM   1486  CA  PRO A 104     -17.949 -19.905   0.612  1.00  0.00      A    C
ATOM   1487  HA  PRO A 104     -17.159 -19.795  -0.116  1.00  0.00      A    H
ATOM   1488  CB  PRO A 104     -19.203 -20.659   0.106  1.00  0.00      A    C
ATOM   1489  HB1 PRO A 104     -19.981 -19.928  -0.202  1.00  0.00      A    H
ATOM   1490  HB2 PRO A 104     -19.029 -21.384  -0.718  1.00  0.00      A    H
ATOM   1491  CG  PRO A 104     -19.572 -21.577   1.235  1.00  0.00      A    C
ATOM   1492  HG1 PRO A 104     -20.235 -21.057   1.958  1.00  0.00      A    H
ATOM   1493  HG2 PRO A 104     -20.108 -22.484   0.883  1.00  0.00      A    H
ATOM   1494  C   PRO A 104     -18.394 -18.678   1.195  1.00  0.00      A    C
ATOM   1495  O   PRO A 104     -18.590 -18.574   2.395  1.00  0.00      A    O
ATOM   1496  N   TYR A 105     -18.582 -17.628   0.381  1.00  0.00      A    N
ATOM   1497  HN  TYR A 105     -18.504 -17.750  -0.605  1.00  0.00      A    H
ATOM   1498  CA  TYR A 105     -18.644 -16.241   0.855  1.00  0.00      A    C
ATOM   1499  HA  TYR A 105     -18.336 -16.209   1.890  1.00  0.00      A    H
ATOM   1500  CB  TYR A 105     -17.843 -15.214  -0.041  1.00  0.00      A    C
ATOM   1501  HB1 TYR A 105     -18.099 -15.244  -1.121  1.00  0.00      A    H
ATOM   1502  HB2 TYR A 105     -18.121 -14.229   0.391  1.00  0.00      A    H
ATOM   1503  CG  TYR A 105     -16.286 -15.353   0.023  1.00  0.00      A    C
ATOM   1504  CD1 TYR A 105     -15.488 -14.160   0.068  1.00  0.00      A    C
ATOM   1505  HD1 TYR A 105     -16.056 -13.244  -0.004  1.00  0.00      A    H
ATOM   1506  CE1 TYR A 105     -14.077 -14.147  -0.047  1.00  0.00      A    C
ATOM   1507  HE1 TYR A 105     -13.477 -13.265  -0.216  1.00  0.00      A    H
ATOM   1508  CZ  TYR A 105     -13.429 -15.343   0.125  1.00  0.00      A    C
ATOM   1509  OH  TYR A 105     -11.974 -15.401   0.156  1.00  0.00      A    O
ATOM   1510  HH  TYR A 105     -11.579 -14.542  -0.010  1.00  0.00      A    H
ATOM   1511  CD2 TYR A 105     -15.542 -16.529   0.075  1.00  0.00      A    C
ATOM   1512  HD2 TYR A 105     -15.989 -17.512   0.077  1.00  0.00      A    H
ATOM   1513  CE2 TYR A 105     -14.156 -16.525   0.222  1.00  0.00      A    C
ATOM   1514  HE2 TYR A 105     -13.670 -17.473   0.401  1.00  0.00      A    H
ATOM   1515  C   TYR A 105     -20.047 -15.798   0.876  1.00  0.00      A    C
ATOM   1516  O   TYR A 105     -20.714 -15.840  -0.116  1.00  0.00      A    O
ATOM   1517  N   ILE A 106     -20.507 -15.348   2.069  1.00  0.00      A    N
ATOM   1518  HN  ILE A 106     -20.036 -15.523   2.929  1.00  0.00      A    H
ATOM   1519  CA  ILE A 106     -21.800 -14.651   2.216  1.00  0.00      A    C
ATOM   1520  HA  ILE A 106     -22.281 -14.519   1.258  1.00  0.00      A    H
ATOM   1521  CB  ILE A 106     -22.807 -15.368   3.148  1.00  0.00      A    C
ATOM   1522  HB  ILE A 106     -23.735 -14.758   3.148  1.00  0.00      A    H
ATOM   1523  CG2 ILE A 106     -23.089 -16.810   2.636  1.00  0.00      A    C
ATOM   1524 HG21 ILE A 106     -22.322 -17.578   2.876  1.00  0.00      A    H
ATOM   1525 HG22 ILE A 106     -24.049 -17.191   3.045  1.00  0.00      A    H
ATOM   1526 HG23 ILE A 106     -23.173 -16.878   1.531  1.00  0.00      A    H
ATOM   1527  CG1 ILE A 106     -22.329 -15.526   4.593  1.00  0.00      A    C
ATOM   1528 HG11 ILE A 106     -21.959 -16.559   4.764  1.00  0.00      A    H
ATOM   1529 HG12 ILE A 106     -21.535 -14.806   4.887  1.00  0.00      A    H
ATOM   1530  CD  ILE A 106     -23.480 -15.267   5.611  1.00  0.00      A    C
ATOM   1531  HD1 ILE A 106     -23.107 -15.174   6.653  1.00  0.00      A    H
ATOM   1532  HD2 ILE A 106     -23.805 -14.244   5.325  1.00  0.00      A    H
ATOM   1533  HD3 ILE A 106     -24.276 -16.034   5.503  1.00  0.00      A    H
ATOM   1534  C   ILE A 106     -21.727 -13.277   2.583  1.00  0.00      A    C
ATOM   1535  O   ILE A 106     -22.696 -12.656   3.000  1.00  0.00      A    O
ATOM   1536  N   MET A 107     -20.519 -12.701   2.538  1.00  0.00      A    N
ATOM   1537  HN  MET A 107     -19.750 -13.328   2.438  1.00  0.00      A    H
ATOM   1538  CA  MET A 107     -20.312 -11.286   2.735  1.00  0.00      A    C
ATOM   1539  HA  MET A 107     -19.267 -11.247   2.466  1.00  0.00      A    H
ATOM   1540  CB  MET A 107     -21.003 -10.290   1.684  1.00  0.00      A    C
ATOM   1541  HB1 MET A 107     -22.087 -10.515   1.784  1.00  0.00      A    H
ATOM   1542  HB2 MET A 107     -20.732  -9.258   1.995  1.00  0.00      A    H
ATOM   1543  CG  MET A 107     -20.597 -10.441   0.218  1.00  0.00      A    C
ATOM   1544  HG1 MET A 107     -19.582  -9.997   0.133  1.00  0.00      A    H
ATOM   1545  HG2 MET A 107     -20.582 -11.532   0.010  1.00  0.00      A    H
ATOM   1546  SD  MET A 107     -21.569  -9.456  -0.931  1.00  0.00      A    S
ATOM   1547  CE  MET A 107     -22.739 -10.659  -1.557  1.00  0.00      A    C
ATOM   1548  HE1 MET A 107     -23.729 -10.171  -1.433  1.00  0.00      A    H
ATOM   1549  HE2 MET A 107     -22.524 -10.944  -2.609  1.00  0.00      A    H
ATOM   1550  HE3 MET A 107     -22.906 -11.548  -0.912  1.00  0.00      A    H
ATOM   1551  C   MET A 107     -20.458 -10.735   4.104  1.00  0.00      A    C
ATOM   1552  O   MET A 107     -19.500  -9.944   4.405  1.00  0.00      A    O
ATOM   1553  N   GLU A 108     -21.453 -11.097   4.865  1.00  0.00      A    N
ATOM   1554  HN  GLU A 108     -22.126 -11.752   4.531  1.00  0.00      A    H
ATOM   1555  CA  GLU A 108     -21.485 -10.779   6.244  1.00  0.00      A    C
ATOM   1556  HA  GLU A 108     -21.358  -9.712   6.356  1.00  0.00      A    H
ATOM   1557  CB  GLU A 108     -22.872 -11.141   6.850  1.00  0.00      A    C
ATOM   1558  HB1 GLU A 108     -23.036 -12.211   6.598  1.00  0.00      A    H
ATOM   1559  HB2 GLU A 108     -22.877 -10.985   7.950  1.00  0.00      A    H
ATOM   1560  CG  GLU A 108     -24.100 -10.509   6.086  1.00  0.00      A    C
ATOM   1561  HG1 GLU A 108     -24.199 -10.895   5.049  1.00  0.00      A    H
ATOM   1562  HG2 GLU A 108     -25.099 -10.773   6.496  1.00  0.00      A    H
ATOM   1563  CD  GLU A 108     -24.158  -9.008   6.078  1.00  0.00      A    C
ATOM   1564  OE1 GLU A 108     -24.352  -8.369   7.190  1.00  0.00      A    O
ATOM   1565  OE2 GLU A 108     -24.128  -8.378   4.956  1.00  0.00      A    O
ATOM   1566  C   GLU A 108     -20.480 -11.472   7.102  1.00  0.00      A    C
ATOM   1567  O   GLU A 108     -20.028 -12.626   6.835  1.00  0.00      A    O
ATOM   1568  N   GLU A 109     -20.162 -10.797   8.241  1.00  0.00      A    N
ATOM   1569  HN  GLU A 109     -20.679  -9.992   8.523  1.00  0.00      A    H
ATOM   1570  CA  GLU A 109     -19.407 -11.448   9.281  1.00  0.00      A    C
ATOM   1571  HA  GLU A 109     -18.529 -11.957   8.913  1.00  0.00      A    H
ATOM   1572  CB  GLU A 109     -19.023 -10.341  10.288  1.00  0.00      A    C
ATOM   1573  HB1 GLU A 109     -18.527  -9.471   9.806  1.00  0.00      A    H
ATOM   1574  HB2 GLU A 109     -19.905  -9.977  10.857  1.00  0.00      A    H
ATOM   1575  CG  GLU A 109     -17.968 -10.742  11.276  1.00  0.00      A    C
ATOM   1576  HG1 GLU A 109     -18.311 -11.617  11.869  1.00  0.00      A    H
ATOM   1577  HG2 GLU A 109     -16.997 -11.032  10.821  1.00  0.00      A    H
ATOM   1578  CD  GLU A 109     -17.520  -9.656  12.203  1.00  0.00      A    C
ATOM   1579  OE1 GLU A 109     -17.271  -8.539  11.698  1.00  0.00      A    O
ATOM   1580  OE2 GLU A 109     -17.594  -9.877  13.491  1.00  0.00      A    O
ATOM   1581  C   GLU A 109     -20.293 -12.503   9.960  1.00  0.00      A    C
ATOM   1582  O   GLU A 109     -21.518 -12.332  10.104  1.00  0.00      A    O
ATOM   1583  N   GLY A 110     -19.669 -13.653  10.340  1.00  0.00      A    N
ATOM   1584  HN  GLY A 110     -18.734 -13.754  10.010  1.00  0.00      A    H
ATOM   1585  CA  GLY A 110     -20.351 -14.754  10.995  1.00  0.00      A    C
ATOM   1586  HA1 GLY A 110     -21.215 -14.424  11.553  1.00  0.00      A    H
ATOM   1587  HA2 GLY A 110     -20.657 -15.476  10.253  1.00  0.00      A    H
ATOM   1588  C   GLY A 110     -19.581 -15.550  11.923  1.00  0.00      A    C
ATOM   1589  O   GLY A 110     -18.452 -15.177  12.174  1.00  0.00      A    O
ATOM   1590  N   THR A 111     -20.046 -16.753  12.328  1.00  0.00      A    N
ATOM   1591  HN  THR A 111     -20.892 -17.166  11.999  1.00  0.00      A    H
ATOM   1592  CA  THR A 111     -19.367 -17.587  13.322  1.00  0.00      A    C
ATOM   1593  HA  THR A 111     -18.620 -17.007  13.843  1.00  0.00      A    H
ATOM   1594  CB  THR A 111     -20.254 -18.289  14.361  1.00  0.00      A    C
ATOM   1595  HB  THR A 111     -19.817 -19.083  15.004  1.00  0.00      A    H
ATOM   1596  OG1 THR A 111     -21.444 -18.858  13.784  1.00  0.00      A    O
ATOM   1597  HG1 THR A 111     -21.187 -19.749  13.534  1.00  0.00      A    H
ATOM   1598  CG2 THR A 111     -20.729 -17.215  15.334  1.00  0.00      A    C
ATOM   1599 HG21 THR A 111     -21.376 -17.729  16.077  1.00  0.00      A    H
ATOM   1600 HG22 THR A 111     -19.868 -16.702  15.813  1.00  0.00      A    H
ATOM   1601 HG23 THR A 111     -21.361 -16.510  14.753  1.00  0.00      A    H
ATOM   1602  C   THR A 111     -18.530 -18.633  12.550  1.00  0.00      A    C
ATOM   1603  O   THR A 111     -18.824 -18.846  11.380  1.00  0.00      A    O
ATOM   1604  N   CYS A 112     -17.496 -19.357  13.104  1.00  0.00      A    N
ATOM   1605  HN  CYS A 112     -17.284 -19.342  14.078  1.00  0.00      A    H
ATOM   1606  CA  CYS A 112     -16.671 -20.318  12.285  1.00  0.00      A    C
ATOM   1607  HA  CYS A 112     -16.191 -19.833  11.448  1.00  0.00      A    H
ATOM   1608  CB  CYS A 112     -15.461 -20.915  13.034  1.00  0.00      A    C
ATOM   1609  HB1 CYS A 112     -15.124 -20.033  13.619  1.00  0.00      A    H
ATOM   1610  HB2 CYS A 112     -15.672 -21.746  13.741  1.00  0.00      A    H
ATOM   1611  SG  CYS A 112     -14.133 -21.572  11.907  1.00  0.00      A    S
ATOM   1612  C   CYS A 112     -17.464 -21.561  11.820  1.00  0.00      A    C
ATOM   1613  O   CYS A 112     -17.927 -22.349  12.616  1.00  0.00      A    O
ATOM   1614  N   GLU A 113     -17.586 -21.793  10.504  1.00  0.00      A    N
ATOM   1615  HN  GLU A 113     -17.308 -21.131   9.813  1.00  0.00      A    H
ATOM   1616  CA  GLU A 113     -18.355 -22.867  10.021  1.00  0.00      A    C
ATOM   1617  HA  GLU A 113     -19.051 -23.238  10.759  1.00  0.00      A    H
ATOM   1618  CB  GLU A 113     -19.075 -22.622   8.681  1.00  0.00      A    C
ATOM   1619  HB1 GLU A 113     -18.335 -22.492   7.862  1.00  0.00      A    H
ATOM   1620  HB2 GLU A 113     -19.604 -23.515   8.285  1.00  0.00      A    H
ATOM   1621  CG  GLU A 113     -20.082 -21.423   8.631  1.00  0.00      A    C
ATOM   1622  HG1 GLU A 113     -19.623 -20.538   9.121  1.00  0.00      A    H
ATOM   1623  HG2 GLU A 113     -20.155 -21.046   7.589  1.00  0.00      A    H
ATOM   1624  CD  GLU A 113     -21.388 -21.670   9.235  1.00  0.00      A    C
ATOM   1625  OE1 GLU A 113     -22.398 -21.835   8.502  1.00  0.00      A    O
ATOM   1626  OE2 GLU A 113     -21.538 -21.702  10.468  1.00  0.00      A    O
ATOM   1627  C   GLU A 113     -17.449 -24.030   9.676  1.00  0.00      A    C
ATOM   1628  O   GLU A 113     -17.360 -24.537   8.612  1.00  0.00      A    O
ATOM   1629  N   ASP A 114     -16.610 -24.459  10.609  1.00  0.00      A    N
ATOM   1630  HN  ASP A 114     -16.695 -24.209  11.571  1.00  0.00      A    H
ATOM   1631  CA  ASP A 114     -15.498 -25.328  10.255  1.00  0.00      A    C
ATOM   1632  HA  ASP A 114     -14.860 -24.802   9.560  1.00  0.00      A    H
ATOM   1633  CB  ASP A 114     -14.854 -25.475  11.714  1.00  0.00      A    C
ATOM   1634  HB1 ASP A 114     -14.646 -24.496  12.198  1.00  0.00      A    H
ATOM   1635  HB2 ASP A 114     -15.552 -26.133  12.274  1.00  0.00      A    H
ATOM   1636  CG  ASP A 114     -13.482 -26.186  11.685  1.00  0.00      A    C
ATOM   1637  OD1 ASP A 114     -13.496 -27.426  11.504  1.00  0.00      A    O
ATOM   1638  OD2 ASP A 114     -12.407 -25.571  11.825  1.00  0.00      A    O
ATOM   1639  C   ASP A 114     -15.910 -26.730   9.593  1.00  0.00      A    C
ATOM   1640  O   ASP A 114     -15.380 -27.242   8.632  1.00  0.00      A    O
ATOM   1641  N   THR A 115     -16.952 -27.354  10.123  1.00  0.00      A    N
ATOM   1642  HN  THR A 115     -17.621 -26.878  10.689  1.00  0.00      A    H
ATOM   1643  CA  THR A 115     -17.386 -28.688   9.685  1.00  0.00      A    C
ATOM   1644  HA  THR A 115     -16.469 -29.224   9.489  1.00  0.00      A    H
ATOM   1645  CB  THR A 115     -18.219 -29.442  10.764  1.00  0.00      A    C
ATOM   1646  HB  THR A 115     -18.593 -30.396  10.333  1.00  0.00      A    H
ATOM   1647  OG1 THR A 115     -19.469 -28.764  11.129  1.00  0.00      A    O
ATOM   1648  HG1 THR A 115     -19.917 -29.419  11.669  1.00  0.00      A    H
ATOM   1649  CG2 THR A 115     -17.407 -29.565  12.061  1.00  0.00      A    C
ATOM   1650 HG21 THR A 115     -16.421 -30.020  11.824  1.00  0.00      A    H
ATOM   1651 HG22 THR A 115     -17.239 -28.644  12.659  1.00  0.00      A    H
ATOM   1652 HG23 THR A 115     -17.895 -30.328  12.703  1.00  0.00      A    H
ATOM   1653  C   THR A 115     -18.076 -28.689   8.395  1.00  0.00      A    C
ATOM   1654  O   THR A 115     -18.062 -29.626   7.668  1.00  0.00      A    O
ATOM   1655  N   LYS A 116     -18.777 -27.558   8.107  1.00  0.00      A    N
ATOM   1656  HN  LYS A 116     -18.959 -26.827   8.760  1.00  0.00      A    H
ATOM   1657  CA  LYS A 116     -19.356 -27.315   6.823  1.00  0.00      A    C
ATOM   1658  HA  LYS A 116     -19.811 -28.200   6.404  1.00  0.00      A    H
ATOM   1659  CB  LYS A 116     -20.449 -26.139   6.864  1.00  0.00      A    C
ATOM   1660  HB1 LYS A 116     -21.166 -26.329   7.691  1.00  0.00      A    H
ATOM   1661  HB2 LYS A 116     -19.958 -25.204   7.208  1.00  0.00      A    H
ATOM   1662  CG  LYS A 116     -21.067 -25.928   5.486  1.00  0.00      A    C
ATOM   1663  HG1 LYS A 116     -20.196 -25.648   4.855  1.00  0.00      A    H
ATOM   1664  HG2 LYS A 116     -21.464 -26.898   5.119  1.00  0.00      A    H
ATOM   1665  CD  LYS A 116     -22.102 -24.789   5.500  1.00  0.00      A    C
ATOM   1666  HD1 LYS A 116     -22.840 -25.051   6.289  1.00  0.00      A    H
ATOM   1667  HD2 LYS A 116     -21.578 -23.845   5.763  1.00  0.00      A    H
ATOM   1668  CE  LYS A 116     -22.887 -24.508   4.219  1.00  0.00      A    C
ATOM   1669  HE1 LYS A 116     -22.132 -24.121   3.502  1.00  0.00      A    H
ATOM   1670  HE2 LYS A 116     -23.345 -25.438   3.818  1.00  0.00      A    H
ATOM   1671  NZ  LYS A 116     -23.947 -23.509   4.435  1.00  0.00      A    N
ATOM   1672  HZ1 LYS A 116     -23.439 -22.663   4.765  1.00  0.00      A    H
ATOM   1673  HZ2 LYS A 116     -24.420 -23.225   3.554  1.00  0.00      A    H
ATOM   1674  HZ3 LYS A 116     -24.628 -23.866   5.136  1.00  0.00      A    H
ATOM   1675  C   LYS A 116     -18.248 -26.936   5.842  1.00  0.00      A    C
ATOM   1676  O   LYS A 116     -18.235 -27.379   4.680  1.00  0.00      A    O
ATOM   1677  N   ALA A 117     -17.215 -26.245   6.238  1.00  0.00      A    N
ATOM   1678  HN  ALA A 117     -17.289 -25.874   7.160  1.00  0.00      A    H
ATOM   1679  CA  ALA A 117     -16.024 -26.038   5.454  1.00  0.00      A    C
ATOM   1680  HA  ALA A 117     -16.330 -25.666   4.488  1.00  0.00      A    H
ATOM   1681  CB  ALA A 117     -15.285 -24.886   6.196  1.00  0.00      A    C
ATOM   1682  HB1 ALA A 117     -14.279 -24.608   5.814  1.00  0.00      A    H
ATOM   1683  HB2 ALA A 117     -16.006 -24.043   6.139  1.00  0.00      A    H
ATOM   1684  HB3 ALA A 117     -15.128 -25.111   7.272  1.00  0.00      A    H
ATOM   1685  C   ALA A 117     -15.074 -27.241   5.262  1.00  0.00      A    C
ATOM   1686  O   ALA A 117     -14.233 -27.253   4.391  1.00  0.00      A    O
ATOM   1687  N   VAL A 118     -15.323 -28.317   6.037  1.00  0.00      A    N
ATOM   1688  HN  VAL A 118     -15.940 -28.227   6.815  1.00  0.00      A    H
ATOM   1689  CA  VAL A 118     -14.579 -29.610   5.989  1.00  0.00      A    C
ATOM   1690  HA  VAL A 118     -15.061 -30.090   6.828  1.00  0.00      A    H
ATOM   1691  CB  VAL A 118     -14.946 -30.514   4.840  1.00  0.00      A    C
ATOM   1692  HB  VAL A 118     -14.422 -30.193   3.915  1.00  0.00      A    H
ATOM   1693  CG1 VAL A 118     -14.627 -31.969   5.210  1.00  0.00      A    C
ATOM   1694 HG11 VAL A 118     -15.297 -32.347   6.012  1.00  0.00      A    H
ATOM   1695 HG12 VAL A 118     -14.844 -32.693   4.396  1.00  0.00      A    H
ATOM   1696 HG13 VAL A 118     -13.567 -32.151   5.493  1.00  0.00      A    H
ATOM   1697  CG2 VAL A 118     -16.477 -30.448   4.826  1.00  0.00      A    C
ATOM   1698 HG21 VAL A 118     -16.920 -31.043   3.999  1.00  0.00      A    H
ATOM   1699 HG22 VAL A 118     -16.822 -30.864   5.797  1.00  0.00      A    H
ATOM   1700 HG23 VAL A 118     -16.990 -29.468   4.726  1.00  0.00      A    H
ATOM   1701  C   VAL A 118     -13.111 -29.483   6.331  1.00  0.00      A    C
ATOM   1702  O   VAL A 118     -12.790 -29.025   7.425  1.00  0.00      A    O
ATOM   1703  N   ALA A 119     -12.128 -29.728   5.449  1.00  0.00      A    N
ATOM   1704  HN  ALA A 119     -12.409 -29.982   4.526  1.00  0.00      A    H
ATOM   1705  CA  ALA A 119     -10.719 -29.771   5.793  1.00  0.00      A    C
ATOM   1706  HA  ALA A 119     -10.548 -29.564   6.839  1.00  0.00      A    H
ATOM   1707  CB  ALA A 119      -9.981 -31.042   5.392  1.00  0.00      A    C
ATOM   1708  HB1 ALA A 119      -8.921 -30.938   5.710  1.00  0.00      A    H
ATOM   1709  HB2 ALA A 119     -10.305 -31.908   6.008  1.00  0.00      A    H
ATOM   1710  HB3 ALA A 119     -10.094 -31.333   4.326  1.00  0.00      A    H
ATOM   1711  C   ALA A 119      -9.981 -28.635   5.003  1.00  0.00      A    C
ATOM   1712  O   ALA A 119     -10.498 -28.081   4.042  1.00  0.00      A    O
ATOM   1713  N   GLU A 120      -8.709 -28.369   5.436  1.00  0.00      A    N
ATOM   1714  HN  GLU A 120      -8.147 -28.958   6.012  1.00  0.00      A    H
ATOM   1715  CA  GLU A 120      -8.014 -27.240   4.930  1.00  0.00      A    C
ATOM   1716  HA  GLU A 120      -8.640 -26.383   4.733  1.00  0.00      A    H
ATOM   1717  CB  GLU A 120      -6.848 -26.898   5.801  1.00  0.00      A    C
ATOM   1718  HB1 GLU A 120      -6.011 -27.628   5.835  1.00  0.00      A    H
ATOM   1719  HB2 GLU A 120      -6.373 -25.954   5.461  1.00  0.00      A    H
ATOM   1720  CG  GLU A 120      -7.351 -26.789   7.303  1.00  0.00      A    C
ATOM   1721  HG1 GLU A 120      -6.818 -25.994   7.868  1.00  0.00      A    H
ATOM   1722  HG2 GLU A 120      -8.418 -26.494   7.388  1.00  0.00      A    H
ATOM   1723  CD  GLU A 120      -6.926 -28.030   8.157  1.00  0.00      A    C
ATOM   1724  OE1 GLU A 120      -7.346 -29.170   7.785  1.00  0.00      A    O
ATOM   1725  OE2 GLU A 120      -6.022 -27.925   8.981  1.00  0.00      A    O
ATOM   1726  C   GLU A 120      -7.338 -27.582   3.593  1.00  0.00      A    C
ATOM   1727  O   GLU A 120      -7.168 -28.738   3.166  1.00  0.00      A    O
ATOM   1728  N   MET A 121      -7.053 -26.595   2.767  1.00  0.00      A    N
ATOM   1729  HN  MET A 121      -7.253 -25.687   3.127  1.00  0.00      A    H
ATOM   1730  CA  MET A 121      -6.631 -26.792   1.349  1.00  0.00      A    C
ATOM   1731  HA  MET A 121      -7.075 -27.716   1.010  1.00  0.00      A    H
ATOM   1732  CB  MET A 121      -7.077 -25.578   0.474  1.00  0.00      A    C
ATOM   1733  HB1 MET A 121      -8.151 -25.463   0.731  1.00  0.00      A    H
ATOM   1734  HB2 MET A 121      -6.614 -24.634   0.833  1.00  0.00      A    H
ATOM   1735  CG  MET A 121      -6.913 -25.698  -1.027  1.00  0.00      A    C
ATOM   1736  HG1 MET A 121      -6.981 -24.680  -1.465  1.00  0.00      A    H
ATOM   1737  HG2 MET A 121      -5.879 -26.083  -1.157  1.00  0.00      A    H
ATOM   1738  SD  MET A 121      -8.046 -26.804  -1.867  1.00  0.00      A    S
ATOM   1739  CE  MET A 121      -7.146 -26.789  -3.484  1.00  0.00      A    C
ATOM   1740  HE1 MET A 121      -6.115 -27.113  -3.224  1.00  0.00      A    H
ATOM   1741  HE2 MET A 121      -7.557 -27.528  -4.204  1.00  0.00      A    H
ATOM   1742  HE3 MET A 121      -7.124 -25.839  -4.060  1.00  0.00      A    H
ATOM   1743  C   MET A 121      -5.117 -26.871   1.217  1.00  0.00      A    C
ATOM   1744  O   MET A 121      -4.585 -27.640   0.412  1.00  0.00      A    O
ATOM   1745  N   VAL A 122      -4.409 -26.023   1.975  1.00  0.00      A    N
ATOM   1746  HN  VAL A 122      -4.818 -25.383   2.621  1.00  0.00      A    H
ATOM   1747  CA  VAL A 122      -2.957 -25.986   2.125  1.00  0.00      A    C
ATOM   1748  HA  VAL A 122      -2.613 -26.895   1.655  1.00  0.00      A    H
ATOM   1749  CB  VAL A 122      -2.249 -24.731   1.580  1.00  0.00      A    C
ATOM   1750  HB  VAL A 122      -2.496 -23.759   2.059  1.00  0.00      A    H
ATOM   1751  CG1 VAL A 122      -0.678 -24.915   1.637  1.00  0.00      A    C
ATOM   1752 HG11 VAL A 122      -0.232 -24.078   1.058  1.00  0.00      A    H
ATOM   1753 HG12 VAL A 122      -0.278 -24.750   2.660  1.00  0.00      A    H
ATOM   1754 HG13 VAL A 122      -0.413 -25.917   1.237  1.00  0.00      A    H
ATOM   1755  CG2 VAL A 122      -2.632 -24.592   0.025  1.00  0.00      A    C
ATOM   1756 HG21 VAL A 122      -2.430 -25.508  -0.571  1.00  0.00      A    H
ATOM   1757 HG22 VAL A 122      -3.665 -24.238  -0.180  1.00  0.00      A    H
ATOM   1758 HG23 VAL A 122      -1.938 -23.861  -0.442  1.00  0.00      A    H
ATOM   1759  C   VAL A 122      -2.634 -25.989   3.607  1.00  0.00      A    C
ATOM   1760  O   VAL A 122      -3.269 -25.218   4.319  1.00  0.00      A    O
ATOM   1761  N   SER A 123      -1.753 -26.857   4.174  1.00  0.00      A    N
ATOM   1762  HN  SER A 123      -1.309 -27.532   3.591  1.00  0.00      A    H
ATOM   1763  CA  SER A 123      -1.350 -26.734   5.546  1.00  0.00      A    C
ATOM   1764  HA  SER A 123      -2.164 -26.313   6.116  1.00  0.00      A    H
ATOM   1765  CB  SER A 123      -0.915 -28.048   6.170  1.00  0.00      A    C
ATOM   1766  HB1 SER A 123      -0.079 -28.448   5.558  1.00  0.00      A    H
ATOM   1767  HB2 SER A 123      -0.621 -27.986   7.239  1.00  0.00      A    H
ATOM   1768  OG  SER A 123      -2.000 -28.888   6.093  1.00  0.00      A    O
ATOM   1769  HG1 SER A 123      -2.449 -28.862   6.941  1.00  0.00      A    H
ATOM   1770  C   SER A 123      -0.182 -25.814   5.701  1.00  0.00      A    C
ATOM   1771  O   SER A 123       0.636 -25.718   4.782  1.00  0.00      A    O
ATOM   1772  N   ILE A 124      -0.113 -25.145   6.888  1.00  0.00      A    N
ATOM   1773  HN  ILE A 124      -0.719 -25.303   7.664  1.00  0.00      A    H
ATOM   1774  CA  ILE A 124       0.785 -24.037   7.234  1.00  0.00      A    C
ATOM   1775  HA  ILE A 124       1.688 -23.984   6.644  1.00  0.00      A    H
ATOM   1776  CB  ILE A 124       0.288 -22.574   6.860  1.00  0.00      A    C
ATOM   1777  HB  ILE A 124      -0.814 -22.525   6.995  1.00  0.00      A    H
ATOM   1778  CG2 ILE A 124       0.855 -21.526   7.881  1.00  0.00      A    C
ATOM   1779 HG21 ILE A 124       0.443 -20.504   7.743  1.00  0.00      A    H
ATOM   1780 HG22 ILE A 124       0.681 -21.842   8.932  1.00  0.00      A    H
ATOM   1781 HG23 ILE A 124       1.929 -21.471   7.602  1.00  0.00      A    H
ATOM   1782  CG1 ILE A 124       0.629 -22.326   5.421  1.00  0.00      A    C
ATOM   1783 HG11 ILE A 124       1.695 -22.022   5.341  1.00  0.00      A    H
ATOM   1784 HG12 ILE A 124       0.558 -23.281   4.859  1.00  0.00      A    H
ATOM   1785  CD  ILE A 124      -0.192 -21.205   4.801  1.00  0.00      A    C
ATOM   1786  HD1 ILE A 124       0.082 -20.230   5.258  1.00  0.00      A    H
ATOM   1787  HD2 ILE A 124       0.009 -21.033   3.722  1.00  0.00      A    H
ATOM   1788  HD3 ILE A 124      -1.263 -21.473   4.923  1.00  0.00      A    H
ATOM   1789  C   ILE A 124       1.222 -24.232   8.722  1.00  0.00      A    C
ATOM   1790  O   ILE A 124       0.427 -24.647   9.578  1.00  0.00      A    O
ATOM   1791  N   ASP A 125       2.538 -24.170   8.984  1.00  0.00      A    N
ATOM   1792  HN  ASP A 125       3.092 -23.693   8.307  1.00  0.00      A    H
ATOM   1793  CA  ASP A 125       3.251 -24.646  10.114  1.00  0.00      A    C
ATOM   1794  HA  ASP A 125       2.712 -25.430  10.626  1.00  0.00      A    H
ATOM   1795  CB  ASP A 125       4.661 -25.148   9.611  1.00  0.00      A    C
ATOM   1796  HB1 ASP A 125       5.251 -24.430   9.002  1.00  0.00      A    H
ATOM   1797  HB2 ASP A 125       5.197 -25.336  10.566  1.00  0.00      A    H
ATOM   1798  CG  ASP A 125       4.555 -26.321   8.700  1.00  0.00      A    C
ATOM   1799  OD1 ASP A 125       4.185 -27.409   9.267  1.00  0.00      A    O
ATOM   1800  OD2 ASP A 125       4.936 -26.299   7.515  1.00  0.00      A    O
ATOM   1801  C   ASP A 125       3.452 -23.537  11.108  1.00  0.00      A    C
ATOM   1802  O   ASP A 125       3.437 -23.825  12.272  1.00  0.00      A    O
ATOM   1803  N   GLY A 126       3.730 -22.260  10.576  1.00  0.00      A    N
ATOM   1804  HN  GLY A 126       3.800 -22.043   9.605  1.00  0.00      A    H
ATOM   1805  CA  GLY A 126       4.078 -21.163  11.497  1.00  0.00      A    C
ATOM   1806  HA1 GLY A 126       3.197 -21.147  12.122  1.00  0.00      A    H
ATOM   1807  HA2 GLY A 126       4.995 -21.404  12.016  1.00  0.00      A    H
ATOM   1808  C   GLY A 126       4.232 -19.767  10.886  1.00  0.00      A    C
ATOM   1809  O   GLY A 126       3.780 -19.513   9.762  1.00  0.00      A    O
ATOM   1810  N   TYR A 127       4.862 -18.746  11.574  1.00  0.00      A    N
ATOM   1811  HN  TYR A 127       5.324 -19.063  12.399  1.00  0.00      A    H
ATOM   1812  CA  TYR A 127       5.138 -17.463  10.985  1.00  0.00      A    C
ATOM   1813  HA  TYR A 127       5.543 -17.782  10.036  1.00  0.00      A    H
ATOM   1814  CB  TYR A 127       3.967 -16.441  10.800  1.00  0.00      A    C
ATOM   1815  HB1 TYR A 127       4.206 -15.547  10.185  1.00  0.00      A    H
ATOM   1816  HB2 TYR A 127       3.221 -16.968  10.168  1.00  0.00      A    H
ATOM   1817  CG  TYR A 127       3.295 -16.042  12.135  1.00  0.00      A    C
ATOM   1818  CD1 TYR A 127       3.786 -14.906  12.754  1.00  0.00      A    C
ATOM   1819  HD1 TYR A 127       4.490 -14.207  12.328  1.00  0.00      A    H
ATOM   1820  CE1 TYR A 127       3.357 -14.590  14.051  1.00  0.00      A    C
ATOM   1821  HE1 TYR A 127       3.806 -13.687  14.439  1.00  0.00      A    H
ATOM   1822  CZ  TYR A 127       2.448 -15.372  14.645  1.00  0.00      A    C
ATOM   1823  OH  TYR A 127       1.883 -15.007  15.896  1.00  0.00      A    O
ATOM   1824  HH  TYR A 127       2.523 -14.385  16.250  1.00  0.00      A    H
ATOM   1825  CD2 TYR A 127       2.402 -16.857  12.848  1.00  0.00      A    C
ATOM   1826  HD2 TYR A 127       1.993 -17.768  12.435  1.00  0.00      A    H
ATOM   1827  CE2 TYR A 127       1.934 -16.491  14.089  1.00  0.00      A    C
ATOM   1828  HE2 TYR A 127       1.232 -17.126  14.609  1.00  0.00      A    H
ATOM   1829  C   TYR A 127       6.338 -16.894  11.610  1.00  0.00      A    C
ATOM   1830  O   TYR A 127       6.683 -17.191  12.740  1.00  0.00      A    O
ATOM   1831  N   HSE A 128       7.005 -15.971  10.973  1.00  0.00      A    N
ATOM   1832  HN  HSE A 128       6.705 -15.751  10.049  1.00  0.00      A    H
ATOM   1833  CA  HSE A 128       8.188 -15.220  11.432  1.00  0.00      A    C
ATOM   1834  HA  HSE A 128       8.175 -15.070  12.502  1.00  0.00      A    H
ATOM   1835  CB  HSE A 128       9.467 -15.917  11.193  1.00  0.00      A    C
ATOM   1836  HB1 HSE A 128      10.335 -15.359  11.604  1.00  0.00      A    H
ATOM   1837  HB2 HSE A 128       9.450 -16.931  11.646  1.00  0.00      A    H
ATOM   1838  ND1 HSE A 128      10.962 -16.987   9.400  1.00  0.00      A    N
ATOM   1839  CG  HSE A 128       9.806 -16.292   9.754  1.00  0.00      A    C
ATOM   1840  CE1 HSE A 128      10.886 -17.045   8.057  1.00  0.00      A    C
ATOM   1841  HE1 HSE A 128      11.604 -17.353   7.296  1.00  0.00      A    H
ATOM   1842  NE2 HSE A 128       9.796 -16.431   7.612  1.00  0.00      A    N
ATOM   1843  HE2 HSE A 128       9.436 -16.431   6.679  1.00  0.00      A    H
ATOM   1844  CD2 HSE A 128       9.064 -15.955   8.661  1.00  0.00      A    C
ATOM   1845  HD2 HSE A 128       8.028 -15.647   8.591  1.00  0.00      A    H
ATOM   1846  C   HSE A 128       8.326 -13.848  10.736  1.00  0.00      A    C
ATOM   1847  O   HSE A 128       7.750 -13.486   9.704  1.00  0.00      A    O
ATOM   1848  N   ASP A 129       9.215 -12.987  11.308  1.00  0.00      A    N
ATOM   1849  HN  ASP A 129       9.740 -13.136  12.143  1.00  0.00      A    H
ATOM   1850  CA  ASP A 129       9.452 -11.668  10.903  1.00  0.00      A    C
ATOM   1851  HA  ASP A 129       8.566 -11.170  10.537  1.00  0.00      A    H
ATOM   1852  CB  ASP A 129       9.834 -10.884  12.158  1.00  0.00      A    C
ATOM   1853  HB1 ASP A 129      10.736 -11.302  12.654  1.00  0.00      A    H
ATOM   1854  HB2 ASP A 129       9.889  -9.817  11.852  1.00  0.00      A    H
ATOM   1855  CG  ASP A 129       8.722 -10.940  13.193  1.00  0.00      A    C
ATOM   1856  OD1 ASP A 129       7.584 -10.614  12.831  1.00  0.00      A    O
ATOM   1857  OD2 ASP A 129       9.045 -11.381  14.339  1.00  0.00      A    O
ATOM   1858  C   ASP A 129      10.507 -11.679   9.797  1.00  0.00      A    C
ATOM   1859  O   ASP A 129      11.419 -12.512   9.778  1.00  0.00      A    O
ATOM   1860  N   VAL A 130      10.392 -10.852   8.762  1.00  0.00      A    N
ATOM   1861  HN  VAL A 130       9.758 -10.102   8.932  1.00  0.00      A    H
ATOM   1862  CA  VAL A 130      11.248 -10.752   7.604  1.00  0.00      A    C
ATOM   1863  HA  VAL A 130      11.668 -11.730   7.426  1.00  0.00      A    H
ATOM   1864  CB  VAL A 130      10.519 -10.187   6.452  1.00  0.00      A    C
ATOM   1865  HB  VAL A 130      10.019  -9.252   6.784  1.00  0.00      A    H
ATOM   1866  CG1 VAL A 130      11.566  -9.858   5.330  1.00  0.00      A    C
ATOM   1867 HG11 VAL A 130      11.922 -10.871   5.046  1.00  0.00      A    H
ATOM   1868 HG12 VAL A 130      11.158  -9.550   4.344  1.00  0.00      A    H
ATOM   1869 HG13 VAL A 130      12.456  -9.262   5.625  1.00  0.00      A    H
ATOM   1870  CG2 VAL A 130       9.432 -11.305   6.081  1.00  0.00      A    C
ATOM   1871 HG21 VAL A 130       9.921 -12.288   5.910  1.00  0.00      A    H
ATOM   1872 HG22 VAL A 130       8.761 -11.357   6.964  1.00  0.00      A    H
ATOM   1873 HG23 VAL A 130       8.788 -11.013   5.224  1.00  0.00      A    H
ATOM   1874  C   VAL A 130      12.313  -9.821   8.094  1.00  0.00      A    C
ATOM   1875  O   VAL A 130      11.922  -8.845   8.681  1.00  0.00      A    O
ATOM   1876  N   PRO A 131      13.623  -9.981   7.949  1.00  0.00      A    N
ATOM   1877  CD  PRO A 131      14.165 -11.265   7.600  1.00  0.00      A    C
ATOM   1878  HD1 PRO A 131      14.373 -11.336   6.511  1.00  0.00      A    H
ATOM   1879  HD2 PRO A 131      13.609 -12.101   8.076  1.00  0.00      A    H
ATOM   1880  CA  PRO A 131      14.599  -8.999   8.490  1.00  0.00      A    C
ATOM   1881  HA  PRO A 131      14.404  -8.755   9.523  1.00  0.00      A    H
ATOM   1882  CB  PRO A 131      15.871  -9.831   8.373  1.00  0.00      A    C
ATOM   1883  HB1 PRO A 131      16.505  -9.588   7.494  1.00  0.00      A    H
ATOM   1884  HB2 PRO A 131      16.608  -9.583   9.167  1.00  0.00      A    H
ATOM   1885  CG  PRO A 131      15.480 -11.324   8.355  1.00  0.00      A    C
ATOM   1886  HG1 PRO A 131      16.213 -12.016   7.890  1.00  0.00      A    H
ATOM   1887  HG2 PRO A 131      15.403 -11.632   9.420  1.00  0.00      A    H
ATOM   1888  C   PRO A 131      14.629  -7.734   7.710  1.00  0.00      A    C
ATOM   1889  O   PRO A 131      15.059  -7.633   6.546  1.00  0.00      A    O
ATOM   1890  N   ALA A 132      14.111  -6.678   8.327  1.00  0.00      A    N
ATOM   1891  HN  ALA A 132      13.776  -6.784   9.260  1.00  0.00      A    H
ATOM   1892  CA  ALA A 132      13.776  -5.360   7.737  1.00  0.00      A    C
ATOM   1893  HA  ALA A 132      14.027  -5.404   6.687  1.00  0.00      A    H
ATOM   1894  CB  ALA A 132      12.254  -5.121   7.975  1.00  0.00      A    C
ATOM   1895  HB1 ALA A 132      11.702  -5.963   7.506  1.00  0.00      A    H
ATOM   1896  HB2 ALA A 132      12.092  -5.053   9.072  1.00  0.00      A    H
ATOM   1897  HB3 ALA A 132      12.046  -4.158   7.462  1.00  0.00      A    H
ATOM   1898  C   ALA A 132      14.669  -4.366   8.418  1.00  0.00      A    C
ATOM   1899  O   ALA A 132      15.849  -4.614   8.557  1.00  0.00      A    O
ATOM   1900  N   ASN A 133      14.247  -3.143   8.781  1.00  0.00      A    N
ATOM   1901  HN  ASN A 133      13.286  -2.883   8.819  1.00  0.00      A    H
ATOM   1902  CA  ASN A 133      14.996  -2.030   9.168  1.00  0.00      A    C
ATOM   1903  HA  ASN A 133      14.261  -1.245   9.266  1.00  0.00      A    H
ATOM   1904  CB  ASN A 133      15.880  -2.206  10.467  1.00  0.00      A    C
ATOM   1905  HB1 ASN A 133      16.398  -3.186  10.392  1.00  0.00      A    H
ATOM   1906  HB2 ASN A 133      16.701  -1.467  10.579  1.00  0.00      A    H
ATOM   1907  CG  ASN A 133      15.099  -2.190  11.840  1.00  0.00      A    C
ATOM   1908  OD1 ASN A 133      15.146  -1.283  12.687  1.00  0.00      A    O
ATOM   1909  ND2 ASN A 133      14.385  -3.338  12.044  1.00  0.00      A    N
ATOM   1910 HD21 ASN A 133      13.804  -3.393  12.857  1.00  0.00      A    H
ATOM   1911 HD22 ASN A 133      13.903  -3.841  11.328  1.00  0.00      A    H
ATOM   1912  C   ASN A 133      15.893  -1.461   8.065  1.00  0.00      A    C
ATOM   1913  O   ASN A 133      15.647  -0.310   7.607  1.00  0.00      A    O
ATOM   1914  N   GLU A 134      17.020  -2.095   7.703  1.00  0.00      A    N
ATOM   1915  HN  GLU A 134      17.270  -3.002   8.032  1.00  0.00      A    H
ATOM   1916  CA  GLU A 134      17.755  -1.726   6.498  1.00  0.00      A    C
ATOM   1917  HA  GLU A 134      18.019  -0.688   6.638  1.00  0.00      A    H
ATOM   1918  CB  GLU A 134      19.111  -2.418   6.475  1.00  0.00      A    C
ATOM   1919  HB1 GLU A 134      19.022  -3.524   6.418  1.00  0.00      A    H
ATOM   1920  HB2 GLU A 134      19.805  -2.093   5.670  1.00  0.00      A    H
ATOM   1921  CG  GLU A 134      20.005  -2.158   7.722  1.00  0.00      A    C
ATOM   1922  HG1 GLU A 134      21.051  -2.498   7.560  1.00  0.00      A    H
ATOM   1923  HG2 GLU A 134      20.136  -1.063   7.860  1.00  0.00      A    H
ATOM   1924  CD  GLU A 134      19.663  -2.766   9.057  1.00  0.00      A    C
ATOM   1925  OE1 GLU A 134      19.575  -3.988   9.060  1.00  0.00      A    O
ATOM   1926  OE2 GLU A 134      19.512  -2.056  10.032  1.00  0.00      A    O
ATOM   1927  C   GLU A 134      17.058  -2.000   5.165  1.00  0.00      A    C
ATOM   1928  O   GLU A 134      16.312  -2.929   4.934  1.00  0.00      A    O
ATOM   1929  N   GLU A 135      17.276  -1.146   4.172  1.00  0.00      A    N
ATOM   1930  HN  GLU A 135      17.906  -0.401   4.378  1.00  0.00      A    H
ATOM   1931  CA  GLU A 135      16.540  -1.020   2.892  1.00  0.00      A    C
ATOM   1932  HA  GLU A 135      15.477  -1.190   2.982  1.00  0.00      A    H
ATOM   1933  CB  GLU A 135      16.670   0.456   2.365  1.00  0.00      A    C
ATOM   1934  HB1 GLU A 135      16.319   1.168   3.143  1.00  0.00      A    H
ATOM   1935  HB2 GLU A 135      17.718   0.797   2.225  1.00  0.00      A    H
ATOM   1936  CG  GLU A 135      15.935   0.635   1.035  1.00  0.00      A    C
ATOM   1937  HG1 GLU A 135      16.537   0.244   0.187  1.00  0.00      A    H
ATOM   1938  HG2 GLU A 135      14.978   0.086   1.168  1.00  0.00      A    H
ATOM   1939  CD  GLU A 135      15.548   2.033   0.735  1.00  0.00      A    C
ATOM   1940  OE1 GLU A 135      14.635   2.557   1.549  1.00  0.00      A    O
ATOM   1941  OE2 GLU A 135      16.193   2.699  -0.098  1.00  0.00      A    O
ATOM   1942  C   GLU A 135      17.002  -2.110   1.938  1.00  0.00      A    C
ATOM   1943  O   GLU A 135      16.083  -2.796   1.476  1.00  0.00      A    O
ATOM   1944  N   GLN A 136      18.295  -2.355   1.730  1.00  0.00      A    N
ATOM   1945  HN  GLN A 136      19.001  -1.734   2.062  1.00  0.00      A    H
ATOM   1946  CA  GLN A 136      18.758  -3.538   1.065  1.00  0.00      A    C
ATOM   1947  HA  GLN A 136      18.591  -3.544  -0.002  1.00  0.00      A    H
ATOM   1948  CB  GLN A 136      20.319  -3.646   1.251  1.00  0.00      A    C
ATOM   1949  HB1 GLN A 136      20.458  -3.473   2.339  1.00  0.00      A    H
ATOM   1950  HB2 GLN A 136      20.673  -4.643   0.912  1.00  0.00      A    H
ATOM   1951  CG  GLN A 136      21.138  -2.499   0.557  1.00  0.00      A    C
ATOM   1952  HG1 GLN A 136      20.792  -1.529   0.975  1.00  0.00      A    H
ATOM   1953  HG2 GLN A 136      22.177  -2.711   0.891  1.00  0.00      A    H
ATOM   1954  CD  GLN A 136      21.100  -2.524  -0.919  1.00  0.00      A    C
ATOM   1955  OE1 GLN A 136      20.557  -1.670  -1.586  1.00  0.00      A    O
ATOM   1956  NE2 GLN A 136      21.855  -3.462  -1.552  1.00  0.00      A    N
ATOM   1957 HE21 GLN A 136      21.791  -3.508  -2.549  1.00  0.00      A    H
ATOM   1958 HE22 GLN A 136      22.473  -3.986  -0.967  1.00  0.00      A    H
ATOM   1959  C   GLN A 136      18.050  -4.871   1.634  1.00  0.00      A    C
ATOM   1960  O   GLN A 136      17.792  -5.769   0.875  1.00  0.00      A    O
ATOM   1961  N   SER A 137      17.748  -5.054   2.919  1.00  0.00      A    N
ATOM   1962  HN  SER A 137      17.981  -4.281   3.503  1.00  0.00      A    H
ATOM   1963  CA  SER A 137      17.300  -6.289   3.537  1.00  0.00      A    C
ATOM   1964  HA  SER A 137      17.987  -7.052   3.199  1.00  0.00      A    H
ATOM   1965  CB  SER A 137      17.391  -6.217   5.080  1.00  0.00      A    C
ATOM   1966  HB1 SER A 137      16.666  -5.452   5.431  1.00  0.00      A    H
ATOM   1967  HB2 SER A 137      17.042  -7.191   5.483  1.00  0.00      A    H
ATOM   1968  OG  SER A 137      18.708  -5.998   5.540  1.00  0.00      A    O
ATOM   1969  HG1 SER A 137      18.727  -6.050   6.498  1.00  0.00      A    H
ATOM   1970  C   SER A 137      15.863  -6.427   3.193  1.00  0.00      A    C
ATOM   1971  O   SER A 137      15.458  -7.552   3.037  1.00  0.00      A    O
ATOM   1972  N   LEU A 138      15.097  -5.298   2.964  1.00  0.00      A    N
ATOM   1973  HN  LEU A 138      15.609  -4.486   3.231  1.00  0.00      A    H
ATOM   1974  CA  LEU A 138      13.770  -5.265   2.350  1.00  0.00      A    C
ATOM   1975  HA  LEU A 138      13.249  -6.043   2.887  1.00  0.00      A    H
ATOM   1976  CB  LEU A 138      12.938  -3.981   2.607  1.00  0.00      A    C
ATOM   1977  HB1 LEU A 138      12.767  -3.841   3.696  1.00  0.00      A    H
ATOM   1978  HB2 LEU A 138      13.510  -3.094   2.259  1.00  0.00      A    H
ATOM   1979  CG  LEU A 138      11.561  -3.986   2.064  1.00  0.00      A    C
ATOM   1980  HG  LEU A 138      11.516  -4.184   0.972  1.00  0.00      A    H
ATOM   1981  CD1 LEU A 138      10.675  -5.087   2.743  1.00  0.00      A    C
ATOM   1982 HD11 LEU A 138      10.393  -4.941   3.808  1.00  0.00      A    H
ATOM   1983 HD12 LEU A 138       9.784  -5.275   2.107  1.00  0.00      A    H
ATOM   1984 HD13 LEU A 138      11.175  -6.077   2.685  1.00  0.00      A    H
ATOM   1985  CD2 LEU A 138      10.939  -2.678   2.331  1.00  0.00      A    C
ATOM   1986 HD21 LEU A 138      11.417  -1.780   1.885  1.00  0.00      A    H
ATOM   1987 HD22 LEU A 138       9.884  -2.736   1.988  1.00  0.00      A    H
ATOM   1988 HD23 LEU A 138      10.862  -2.434   3.412  1.00  0.00      A    H
ATOM   1989  C   LEU A 138      13.847  -5.682   0.941  1.00  0.00      A    C
ATOM   1990  O   LEU A 138      13.120  -6.547   0.425  1.00  0.00      A    O
ATOM   1991  N   LEU A 139      14.718  -5.056   0.101  1.00  0.00      A    N
ATOM   1992  HN  LEU A 139      15.338  -4.389   0.509  1.00  0.00      A    H
ATOM   1993  CA  LEU A 139      14.912  -5.361  -1.271  1.00  0.00      A    C
ATOM   1994  HA  LEU A 139      13.979  -5.202  -1.790  1.00  0.00      A    H
ATOM   1995  CB  LEU A 139      15.914  -4.339  -1.913  1.00  0.00      A    C
ATOM   1996  HB1 LEU A 139      16.896  -4.335  -1.392  1.00  0.00      A    H
ATOM   1997  HB2 LEU A 139      16.005  -4.688  -2.964  1.00  0.00      A    H
ATOM   1998  CG  LEU A 139      15.436  -2.855  -1.831  1.00  0.00      A    C
ATOM   1999  HG  LEU A 139      15.081  -2.824  -0.778  1.00  0.00      A    H
ATOM   2000  CD1 LEU A 139      16.608  -1.901  -1.967  1.00  0.00      A    C
ATOM   2001 HD11 LEU A 139      17.396  -2.144  -1.223  1.00  0.00      A    H
ATOM   2002 HD12 LEU A 139      16.954  -1.993  -3.019  1.00  0.00      A    H
ATOM   2003 HD13 LEU A 139      16.272  -0.859  -1.778  1.00  0.00      A    H
ATOM   2004  CD2 LEU A 139      14.319  -2.476  -2.772  1.00  0.00      A    C
ATOM   2005 HD21 LEU A 139      13.591  -3.288  -2.985  1.00  0.00      A    H
ATOM   2006 HD22 LEU A 139      13.837  -1.582  -2.322  1.00  0.00      A    H
ATOM   2007 HD23 LEU A 139      14.778  -2.195  -3.744  1.00  0.00      A    H
ATOM   2008  C   LEU A 139      15.386  -6.769  -1.608  1.00  0.00      A    C
ATOM   2009  O   LEU A 139      14.868  -7.355  -2.559  1.00  0.00      A    O
ATOM   2010  N   LYS A 140      16.254  -7.370  -0.772  1.00  0.00      A    N
ATOM   2011  HN  LYS A 140      16.787  -6.891  -0.078  1.00  0.00      A    H
ATOM   2012  CA  LYS A 140      16.754  -8.685  -0.880  1.00  0.00      A    C
ATOM   2013  HA  LYS A 140      17.028  -8.792  -1.919  1.00  0.00      A    H
ATOM   2014  CB  LYS A 140      17.930  -8.904   0.066  1.00  0.00      A    C
ATOM   2015  HB1 LYS A 140      18.476  -7.948  -0.083  1.00  0.00      A    H
ATOM   2016  HB2 LYS A 140      17.648  -8.898   1.141  1.00  0.00      A    H
ATOM   2017  CG  LYS A 140      18.872 -10.155  -0.171  1.00  0.00      A    C
ATOM   2018  HG1 LYS A 140      18.206 -11.032  -0.022  1.00  0.00      A    H
ATOM   2019  HG2 LYS A 140      19.284 -10.119  -1.202  1.00  0.00      A    H
ATOM   2020  CD  LYS A 140      20.165 -10.150   0.667  1.00  0.00      A    C
ATOM   2021  HD1 LYS A 140      20.755  -9.250   0.391  1.00  0.00      A    H
ATOM   2022  HD2 LYS A 140      19.928 -10.169   1.752  1.00  0.00      A    H
ATOM   2023  CE  LYS A 140      21.129 -11.335   0.346  1.00  0.00      A    C
ATOM   2024  HE1 LYS A 140      20.702 -12.223   0.859  1.00  0.00      A    H
ATOM   2025  HE2 LYS A 140      21.239 -11.480  -0.750  1.00  0.00      A    H
ATOM   2026  NZ  LYS A 140      22.440 -10.973   0.956  1.00  0.00      A    N
ATOM   2027  HZ1 LYS A 140      23.194 -11.668   0.786  1.00  0.00      A    H
ATOM   2028  HZ2 LYS A 140      22.816 -10.127   0.483  1.00  0.00      A    H
ATOM   2029  HZ3 LYS A 140      22.330 -10.778   1.972  1.00  0.00      A    H
ATOM   2030  C   LYS A 140      15.689  -9.775  -0.603  1.00  0.00      A    C
ATOM   2031  O   LYS A 140      15.638 -10.791  -1.291  1.00  0.00      A    O
ATOM   2032  N   ALA A 141      14.750  -9.551   0.392  1.00  0.00      A    N
ATOM   2033  HN  ALA A 141      14.824  -8.693   0.894  1.00  0.00      A    H
ATOM   2034  CA  ALA A 141      13.645 -10.376   0.716  1.00  0.00      A    C
ATOM   2035  HA  ALA A 141      13.908 -11.424   0.695  1.00  0.00      A    H
ATOM   2036  CB  ALA A 141      12.959  -9.755   1.958  1.00  0.00      A    C
ATOM   2037  HB1 ALA A 141      13.648  -9.824   2.827  1.00  0.00      A    H
ATOM   2038  HB2 ALA A 141      12.774  -8.667   1.828  1.00  0.00      A    H
ATOM   2039  HB3 ALA A 141      12.006 -10.247   2.250  1.00  0.00      A    H
ATOM   2040  C   ALA A 141      12.545 -10.177  -0.451  1.00  0.00      A    C
ATOM   2041  O   ALA A 141      11.946 -11.126  -1.059  1.00  0.00      A    O
ATOM   2042  N   LEU A 142      12.363  -8.913  -0.932  1.00  0.00      A    N
ATOM   2043  HN  LEU A 142      12.745  -8.221  -0.324  1.00  0.00      A    H
ATOM   2044  CA  LEU A 142      11.506  -8.664  -2.089  1.00  0.00      A    C
ATOM   2045  HA  LEU A 142      10.526  -9.080  -1.904  1.00  0.00      A    H
ATOM   2046  CB  LEU A 142      11.409  -7.158  -2.483  1.00  0.00      A    C
ATOM   2047  HB1 LEU A 142      12.458  -6.804  -2.398  1.00  0.00      A    H
ATOM   2048  HB2 LEU A 142      11.025  -7.149  -3.525  1.00  0.00      A    H
ATOM   2049  CG  LEU A 142      10.517  -6.454  -1.490  1.00  0.00      A    C
ATOM   2050  HG  LEU A 142      10.773  -6.750  -0.450  1.00  0.00      A    H
ATOM   2051  CD1 LEU A 142      10.746  -4.906  -1.663  1.00  0.00      A    C
ATOM   2052 HD11 LEU A 142      10.066  -4.410  -0.938  1.00  0.00      A    H
ATOM   2053 HD12 LEU A 142      11.765  -4.570  -1.373  1.00  0.00      A    H
ATOM   2054 HD13 LEU A 142      10.560  -4.523  -2.689  1.00  0.00      A    H
ATOM   2055  CD2 LEU A 142       8.961  -6.671  -1.666  1.00  0.00      A    C
ATOM   2056 HD21 LEU A 142       8.707  -6.448  -2.724  1.00  0.00      A    H
ATOM   2057 HD22 LEU A 142       8.674  -7.716  -1.420  1.00  0.00      A    H
ATOM   2058 HD23 LEU A 142       8.387  -6.110  -0.898  1.00  0.00      A    H
ATOM   2059  C   LEU A 142      11.959  -9.341  -3.409  1.00  0.00      A    C
ATOM   2060  O   LEU A 142      11.136  -9.647  -4.234  1.00  0.00      A    O
ATOM   2061  N   ALA A 143      13.274  -9.502  -3.614  1.00  0.00      A    N
ATOM   2062  HN  ALA A 143      13.924  -9.110  -2.968  1.00  0.00      A    H
ATOM   2063  CA  ALA A 143      13.841 -10.205  -4.656  1.00  0.00      A    C
ATOM   2064  HA  ALA A 143      13.459  -9.869  -5.609  1.00  0.00      A    H
ATOM   2065  CB  ALA A 143      15.393 -10.161  -4.729  1.00  0.00      A    C
ATOM   2066  HB1 ALA A 143      15.655 -10.519  -5.747  1.00  0.00      A    H
ATOM   2067  HB2 ALA A 143      15.698  -9.128  -4.456  1.00  0.00      A    H
ATOM   2068  HB3 ALA A 143      15.862 -10.740  -3.904  1.00  0.00      A    H
ATOM   2069  C   ALA A 143      13.621 -11.754  -4.545  1.00  0.00      A    C
ATOM   2070  O   ALA A 143      13.889 -12.451  -5.451  1.00  0.00      A    O
ATOM   2071  N   ASN A 144      13.141 -12.269  -3.406  1.00  0.00      A    N
ATOM   2072  HN  ASN A 144      12.755 -11.705  -2.680  1.00  0.00      A    H
ATOM   2073  CA  ASN A 144      12.722 -13.662  -3.217  1.00  0.00      A    C
ATOM   2074  HA  ASN A 144      13.230 -14.176  -4.019  1.00  0.00      A    H
ATOM   2075  CB  ASN A 144      13.103 -14.250  -1.810  1.00  0.00      A    C
ATOM   2076  HB1 ASN A 144      12.938 -13.468  -1.039  1.00  0.00      A    H
ATOM   2077  HB2 ASN A 144      12.511 -15.153  -1.549  1.00  0.00      A    H
ATOM   2078  CG  ASN A 144      14.576 -14.573  -1.953  1.00  0.00      A    C
ATOM   2079  OD1 ASN A 144      15.097 -15.581  -2.423  1.00  0.00      A    O
ATOM   2080  ND2 ASN A 144      15.379 -13.488  -1.582  1.00  0.00      A    N
ATOM   2081 HD21 ASN A 144      16.332 -13.736  -1.408  1.00  0.00      A    H
ATOM   2082 HD22 ASN A 144      15.094 -12.539  -1.443  1.00  0.00      A    H
ATOM   2083  C   ASN A 144      11.217 -13.752  -3.491  1.00  0.00      A    C
ATOM   2084  O   ASN A 144      10.845 -14.427  -4.427  1.00  0.00      A    O
ATOM   2085  N   GLN A 145      10.320 -13.066  -2.743  1.00  0.00      A    N
ATOM   2086  HN  GLN A 145      10.557 -12.405  -2.035  1.00  0.00      A    H
ATOM   2087  CA  GLN A 145       8.853 -13.171  -2.984  1.00  0.00      A    C
ATOM   2088  HA  GLN A 145       8.663 -13.377  -4.027  1.00  0.00      A    H
ATOM   2089  CB  GLN A 145       8.247 -14.224  -2.075  1.00  0.00      A    C
ATOM   2090  HB1 GLN A 145       7.152 -14.266  -2.253  1.00  0.00      A    H
ATOM   2091  HB2 GLN A 145       8.594 -15.257  -2.292  1.00  0.00      A    H
ATOM   2092  CG  GLN A 145       8.393 -13.972  -0.546  1.00  0.00      A    C
ATOM   2093  HG1 GLN A 145       8.246 -12.915  -0.236  1.00  0.00      A    H
ATOM   2094  HG2 GLN A 145       7.528 -14.429  -0.020  1.00  0.00      A    H
ATOM   2095  CD  GLN A 145       9.663 -14.585   0.115  1.00  0.00      A    C
ATOM   2096  OE1 GLN A 145       9.829 -15.816   0.195  1.00  0.00      A    O
ATOM   2097  NE2 GLN A 145      10.414 -13.721   0.796  1.00  0.00      A    N
ATOM   2098 HE21 GLN A 145      11.207 -14.069   1.296  1.00  0.00      A    H
ATOM   2099 HE22 GLN A 145      10.076 -12.782   0.733  1.00  0.00      A    H
ATOM   2100  C   GLN A 145       8.108 -11.882  -2.714  1.00  0.00      A    C
ATOM   2101  O   GLN A 145       8.732 -11.060  -2.078  1.00  0.00      A    O
ATOM   2102  N   PRO A 146       6.918 -11.598  -3.123  1.00  0.00      A    N
ATOM   2103  CD  PRO A 146       6.058 -12.404  -4.035  1.00  0.00      A    C
ATOM   2104  HD1 PRO A 146       5.988 -13.416  -3.583  1.00  0.00      A    H
ATOM   2105  HD2 PRO A 146       6.507 -12.493  -5.047  1.00  0.00      A    H
ATOM   2106  CA  PRO A 146       6.215 -10.418  -2.546  1.00  0.00      A    C
ATOM   2107  HA  PRO A 146       6.840  -9.548  -2.684  1.00  0.00      A    H
ATOM   2108  CB  PRO A 146       4.934 -10.302  -3.422  1.00  0.00      A    C
ATOM   2109  HB1 PRO A 146       4.072 -10.132  -2.743  1.00  0.00      A    H
ATOM   2110  HB2 PRO A 146       5.037  -9.589  -4.268  1.00  0.00      A    H
ATOM   2111  CG  PRO A 146       4.733 -11.661  -4.133  1.00  0.00      A    C
ATOM   2112  HG1 PRO A 146       3.988 -12.117  -3.447  1.00  0.00      A    H
ATOM   2113  HG2 PRO A 146       4.361 -11.667  -5.180  1.00  0.00      A    H
ATOM   2114  C   PRO A 146       5.931 -10.480  -1.045  1.00  0.00      A    C
ATOM   2115  O   PRO A 146       5.666 -11.530  -0.502  1.00  0.00      A    O
ATOM   2116  N   ILE A 147       5.949  -9.318  -0.442  1.00  0.00      A    N
ATOM   2117  HN  ILE A 147       5.984  -8.489  -0.995  1.00  0.00      A    H
ATOM   2118  CA  ILE A 147       5.858  -9.221   1.015  1.00  0.00      A    C
ATOM   2119  HA  ILE A 147       5.776 -10.201   1.462  1.00  0.00      A    H
ATOM   2120  CB  ILE A 147       7.060  -8.477   1.667  1.00  0.00      A    C
ATOM   2121  HB  ILE A 147       7.045  -7.385   1.463  1.00  0.00      A    H
ATOM   2122  CG2 ILE A 147       6.977  -8.599   3.178  1.00  0.00      A    C
ATOM   2123 HG21 ILE A 147       6.764  -9.621   3.558  1.00  0.00      A    H
ATOM   2124 HG22 ILE A 147       7.968  -8.382   3.630  1.00  0.00      A    H
ATOM   2125 HG23 ILE A 147       6.220  -7.917   3.620  1.00  0.00      A    H
ATOM   2126  CG1 ILE A 147       8.394  -9.131   1.193  1.00  0.00      A    C
ATOM   2127 HG11 ILE A 147       8.474  -8.945   0.101  1.00  0.00      A    H
ATOM   2128 HG12 ILE A 147       9.248  -8.507   1.534  1.00  0.00      A    H
ATOM   2129  CD  ILE A 147       8.699 -10.605   1.541  1.00  0.00      A    C
ATOM   2130  HD1 ILE A 147       8.560 -10.755   2.633  1.00  0.00      A    H
ATOM   2131  HD2 ILE A 147       7.880 -11.187   1.068  1.00  0.00      A    H
ATOM   2132  HD3 ILE A 147       9.592 -11.059   1.061  1.00  0.00      A    H
ATOM   2133  C   ILE A 147       4.659  -8.449   1.429  1.00  0.00      A    C
ATOM   2134  O   ILE A 147       4.428  -7.346   0.956  1.00  0.00      A    O
ATOM   2135  N   SER A 148       3.918  -8.935   2.440  1.00  0.00      A    N
ATOM   2136  HN  SER A 148       3.895  -9.880   2.757  1.00  0.00      A    H
ATOM   2137  CA  SER A 148       2.914  -8.241   3.186  1.00  0.00      A    C
ATOM   2138  HA  SER A 148       2.252  -7.725   2.506  1.00  0.00      A    H
ATOM   2139  CB  SER A 148       2.003  -9.168   3.988  1.00  0.00      A    C
ATOM   2140  HB1 SER A 148       2.594  -9.648   4.797  1.00  0.00      A    H
ATOM   2141  HB2 SER A 148       1.195  -8.649   4.546  1.00  0.00      A    H
ATOM   2142  OG  SER A 148       1.455 -10.143   3.148  1.00  0.00      A    O
ATOM   2143  HG1 SER A 148       0.520  -9.930   3.178  1.00  0.00      A    H
ATOM   2144  C   SER A 148       3.445  -7.356   4.238  1.00  0.00      A    C
ATOM   2145  O   SER A 148       4.398  -7.642   5.003  1.00  0.00      A    O
ATOM   2146  N   ILE A 149       2.856  -6.143   4.337  1.00  0.00      A    N
ATOM   2147  HN  ILE A 149       2.160  -5.827   3.698  1.00  0.00      A    H
ATOM   2148  CA  ILE A 149       3.279  -5.094   5.216  1.00  0.00      A    C
ATOM   2149  HA  ILE A 149       3.668  -5.565   6.106  1.00  0.00      A    H
ATOM   2150  CB  ILE A 149       4.256  -4.234   4.459  1.00  0.00      A    C
ATOM   2151  HB  ILE A 149       4.352  -3.264   4.993  1.00  0.00      A    H
ATOM   2152  CG2 ILE A 149       5.669  -4.866   4.369  1.00  0.00      A    C
ATOM   2153 HG21 ILE A 149       6.443  -4.191   3.945  1.00  0.00      A    H
ATOM   2154 HG22 ILE A 149       6.074  -4.942   5.401  1.00  0.00      A    H
ATOM   2155 HG23 ILE A 149       5.788  -5.855   3.877  1.00  0.00      A    H
ATOM   2156  CG1 ILE A 149       3.689  -3.987   3.035  1.00  0.00      A    C
ATOM   2157 HG11 ILE A 149       3.930  -4.819   2.339  1.00  0.00      A    H
ATOM   2158 HG12 ILE A 149       2.584  -3.876   3.064  1.00  0.00      A    H
ATOM   2159  CD  ILE A 149       4.249  -2.781   2.326  1.00  0.00      A    C
ATOM   2160  HD1 ILE A 149       4.084  -1.834   2.882  1.00  0.00      A    H
ATOM   2161  HD2 ILE A 149       5.346  -2.944   2.272  1.00  0.00      A    H
ATOM   2162  HD3 ILE A 149       3.807  -2.587   1.325  1.00  0.00      A    H
ATOM   2163  C   ILE A 149       2.205  -4.190   5.720  1.00  0.00      A    C
ATOM   2164  O   ILE A 149       1.118  -4.141   5.109  1.00  0.00      A    O
ATOM   2165  N   ALA A 150       2.458  -3.437   6.804  1.00  0.00      A    N
ATOM   2166  HN  ALA A 150       3.384  -3.374   7.169  1.00  0.00      A    H
ATOM   2167  CA  ALA A 150       1.567  -2.441   7.272  1.00  0.00      A    C
ATOM   2168  HA  ALA A 150       0.632  -2.405   6.733  1.00  0.00      A    H
ATOM   2169  CB  ALA A 150       1.451  -2.566   8.744  1.00  0.00      A    C
ATOM   2170  HB1 ALA A 150       0.619  -1.973   9.183  1.00  0.00      A    H
ATOM   2171  HB2 ALA A 150       1.097  -3.587   9.003  1.00  0.00      A    H
ATOM   2172  HB3 ALA A 150       2.446  -2.389   9.205  1.00  0.00      A    H
ATOM   2173  C   ALA A 150       2.193  -1.036   6.967  1.00  0.00      A    C
ATOM   2174  O   ALA A 150       3.403  -0.916   7.027  1.00  0.00      A    O
ATOM   2175  N   ILE A 151       1.316  -0.027   6.671  1.00  0.00      A    N
ATOM   2176  HN  ILE A 151       0.332  -0.100   6.530  1.00  0.00      A    H
ATOM   2177  CA  ILE A 151       1.825   1.288   6.537  1.00  0.00      A    C
ATOM   2178  HA  ILE A 151       2.756   1.404   7.072  1.00  0.00      A    H
ATOM   2179  CB  ILE A 151       1.964   1.696   5.073  1.00  0.00      A    C
ATOM   2180  HB  ILE A 151       2.448   2.689   4.957  1.00  0.00      A    H
ATOM   2181  CG2 ILE A 151       2.881   0.632   4.405  1.00  0.00      A    C
ATOM   2182 HG21 ILE A 151       3.857   0.498   4.919  1.00  0.00      A    H
ATOM   2183 HG22 ILE A 151       2.361  -0.348   4.355  1.00  0.00      A    H
ATOM   2184 HG23 ILE A 151       3.205   0.964   3.396  1.00  0.00      A    H
ATOM   2185  CG1 ILE A 151       0.651   1.760   4.328  1.00  0.00      A    C
ATOM   2186 HG11 ILE A 151       0.304   0.719   4.157  1.00  0.00      A    H
ATOM   2187 HG12 ILE A 151      -0.130   2.299   4.906  1.00  0.00      A    H
ATOM   2188  CD  ILE A 151       0.742   2.480   2.989  1.00  0.00      A    C
ATOM   2189  HD1 ILE A 151       1.532   2.257   2.241  1.00  0.00      A    H
ATOM   2190  HD2 ILE A 151      -0.199   2.406   2.403  1.00  0.00      A    H
ATOM   2191  HD3 ILE A 151       0.819   3.532   3.337  1.00  0.00      A    H
ATOM   2192  C   ILE A 151       0.901   2.343   7.220  1.00  0.00      A    C
ATOM   2193  O   ILE A 151      -0.108   1.981   7.870  1.00  0.00      A    O
ATOM   2194  N   GLU A 152       1.234   3.697   7.207  1.00  0.00      A    N
ATOM   2195  HN  GLU A 152       2.169   3.933   6.953  1.00  0.00      A    H
ATOM   2196  CA  GLU A 152       0.290   4.809   7.582  1.00  0.00      A    C
ATOM   2197  HA  GLU A 152      -0.387   4.413   8.324  1.00  0.00      A    H
ATOM   2198  CB  GLU A 152       1.034   6.026   8.253  1.00  0.00      A    C
ATOM   2199  HB1 GLU A 152       1.610   5.608   9.106  1.00  0.00      A    H
ATOM   2200  HB2 GLU A 152       1.729   6.488   7.519  1.00  0.00      A    H
ATOM   2201  CG  GLU A 152      -0.025   7.068   8.705  1.00  0.00      A    C
ATOM   2202  HG1 GLU A 152      -0.557   7.488   7.824  1.00  0.00      A    H
ATOM   2203  HG2 GLU A 152      -0.822   6.635   9.346  1.00  0.00      A    H
ATOM   2204  CD  GLU A 152       0.610   8.171   9.473  1.00  0.00      A    C
ATOM   2205  OE1 GLU A 152      -0.156   9.025   9.901  1.00  0.00      A    O
ATOM   2206  OE2 GLU A 152       1.821   8.257   9.637  1.00  0.00      A    O
ATOM   2207  C   GLU A 152      -0.363   5.361   6.371  1.00  0.00      A    C
ATOM   2208  O   GLU A 152       0.138   6.289   5.660  1.00  0.00      A    O
ATOM   2209  N   ALA A 153      -1.589   4.917   6.025  1.00  0.00      A    N
ATOM   2210  HN  ALA A 153      -2.029   4.252   6.623  1.00  0.00      A    H
ATOM   2211  CA  ALA A 153      -2.411   5.272   4.877  1.00  0.00      A    C
ATOM   2212  HA  ALA A 153      -1.791   5.707   4.107  1.00  0.00      A    H
ATOM   2213  CB  ALA A 153      -3.061   3.994   4.323  1.00  0.00      A    C
ATOM   2214  HB1 ALA A 153      -2.194   3.309   4.211  1.00  0.00      A    H
ATOM   2215  HB2 ALA A 153      -3.840   3.599   5.010  1.00  0.00      A    H
ATOM   2216  HB3 ALA A 153      -3.454   4.134   3.293  1.00  0.00      A    H
ATOM   2217  C   ALA A 153      -3.359   6.380   5.220  1.00  0.00      A    C
ATOM   2218  O   ALA A 153      -3.730   7.151   4.315  1.00  0.00      A    O
ATOM   2219  N   SER A 154      -3.674   6.571   6.513  1.00  0.00      A    N
ATOM   2220  HN  SER A 154      -3.378   5.920   7.207  1.00  0.00      A    H
ATOM   2221  CA  SER A 154      -4.418   7.737   6.999  1.00  0.00      A    C
ATOM   2222  HA  SER A 154      -5.198   7.852   6.261  1.00  0.00      A    H
ATOM   2223  CB  SER A 154      -5.009   7.437   8.419  1.00  0.00      A    C
ATOM   2224  HB1 SER A 154      -5.614   8.247   8.881  1.00  0.00      A    H
ATOM   2225  HB2 SER A 154      -5.722   6.587   8.461  1.00  0.00      A    H
ATOM   2226  OG  SER A 154      -3.951   7.222   9.325  1.00  0.00      A    O
ATOM   2227  HG1 SER A 154      -3.618   6.324   9.265  1.00  0.00      A    H
ATOM   2228  C   SER A 154      -3.725   9.058   7.040  1.00  0.00      A    C
ATOM   2229  O   SER A 154      -2.490   9.113   6.826  1.00  0.00      A    O
ATOM   2230  N   GLY A 155      -4.478  10.140   7.236  1.00  0.00      A    N
ATOM   2231  HN  GLY A 155      -5.457  10.061   7.411  1.00  0.00      A    H
ATOM   2232  CA  GLY A 155      -3.859  11.490   7.281  1.00  0.00      A    C
ATOM   2233  HA1 GLY A 155      -4.287  11.963   8.152  1.00  0.00      A    H
ATOM   2234  HA2 GLY A 155      -2.785  11.375   7.283  1.00  0.00      A    H
ATOM   2235  C   GLY A 155      -4.287  12.372   6.160  1.00  0.00      A    C
ATOM   2236  O   GLY A 155      -5.144  13.203   6.342  1.00  0.00      A    O
ATOM   2237  N   ARG A 156      -3.615  12.288   5.075  1.00  0.00      A    N
ATOM   2238  HN  ARG A 156      -2.806  11.718   4.952  1.00  0.00      A    H
ATOM   2239  CA  ARG A 156      -3.887  13.341   4.068  1.00  0.00      A    C
ATOM   2240  HA  ARG A 156      -4.937  13.523   3.891  1.00  0.00      A    H
ATOM   2241  CB  ARG A 156      -3.397  14.783   4.414  1.00  0.00      A    C
ATOM   2242  HB1 ARG A 156      -3.856  15.088   5.379  1.00  0.00      A    H
ATOM   2243  HB2 ARG A 156      -2.294  14.784   4.543  1.00  0.00      A    H
ATOM   2244  CG  ARG A 156      -3.693  15.953   3.358  1.00  0.00      A    C
ATOM   2245  HG1 ARG A 156      -3.477  15.604   2.325  1.00  0.00      A    H
ATOM   2246  HG2 ARG A 156      -4.776  16.159   3.495  1.00  0.00      A    H
ATOM   2247  CD  ARG A 156      -3.006  17.272   3.593  1.00  0.00      A    C
ATOM   2248  HD1 ARG A 156      -3.417  18.125   3.011  1.00  0.00      A    H
ATOM   2249  HD2 ARG A 156      -3.139  17.542   4.662  1.00  0.00      A    H
ATOM   2250  NE  ARG A 156      -1.518  17.028   3.257  1.00  0.00      A    N
ATOM   2251  HE  ARG A 156      -1.177  16.107   3.069  1.00  0.00      A    H
ATOM   2252  CZ  ARG A 156      -0.568  17.918   3.018  1.00  0.00      A    C
ATOM   2253  NH1 ARG A 156      -0.754  19.246   3.180  1.00  0.00      A    N
ATOM   2254 HH11 ARG A 156      -1.718  19.485   3.298  1.00  0.00      A    H
ATOM   2255 HH12 ARG A 156      -0.103  19.961   2.925  1.00  0.00      A    H
ATOM   2256  NH2 ARG A 156       0.611  17.524   2.573  1.00  0.00      A    N
ATOM   2257 HH21 ARG A 156       0.765  16.546   2.434  1.00  0.00      A    H
ATOM   2258 HH22 ARG A 156       1.254  18.184   2.184  1.00  0.00      A    H
ATOM   2259  C   ARG A 156      -3.332  12.835   2.756  1.00  0.00      A    C
ATOM   2260  O   ARG A 156      -4.044  12.599   1.813  1.00  0.00      A    O
ATOM   2261  N   ASP A 157      -2.005  12.698   2.673  1.00  0.00      A    N
ATOM   2262  HN  ASP A 157      -1.481  12.955   3.482  1.00  0.00      A    H
ATOM   2263  CA  ASP A 157      -1.309  12.613   1.397  1.00  0.00      A    C
ATOM   2264  HA  ASP A 157      -1.729  13.451   0.860  1.00  0.00      A    H
ATOM   2265  CB  ASP A 157       0.215  12.907   1.528  1.00  0.00      A    C
ATOM   2266  HB1 ASP A 157       0.687  12.189   2.233  1.00  0.00      A    H
ATOM   2267  HB2 ASP A 157       0.857  12.821   0.626  1.00  0.00      A    H
ATOM   2268  CG  ASP A 157       0.394  14.299   2.011  1.00  0.00      A    C
ATOM   2269  OD1 ASP A 157       0.637  15.242   1.173  1.00  0.00      A    O
ATOM   2270  OD2 ASP A 157       0.253  14.510   3.252  1.00  0.00      A    O
ATOM   2271  C   ASP A 157      -1.506  11.302   0.597  1.00  0.00      A    C
ATOM   2272  O   ASP A 157      -1.664  11.316  -0.597  1.00  0.00      A    O
ATOM   2273  N   PHE A 158      -1.506  10.174   1.300  1.00  0.00      A    N
ATOM   2274  HN  PHE A 158      -1.517  10.333   2.285  1.00  0.00      A    H
ATOM   2275  CA  PHE A 158      -1.721   8.809   0.762  1.00  0.00      A    C
ATOM   2276  HA  PHE A 158      -1.156   8.756  -0.157  1.00  0.00      A    H
ATOM   2277  CB  PHE A 158      -1.245   7.682   1.799  1.00  0.00      A    C
ATOM   2278  HB1 PHE A 158      -0.204   7.941   2.089  1.00  0.00      A    H
ATOM   2279  HB2 PHE A 158      -1.794   7.670   2.764  1.00  0.00      A    H
ATOM   2280  CG  PHE A 158      -1.186   6.299   1.289  1.00  0.00      A    C
ATOM   2281  CD1 PHE A 158      -0.058   5.626   0.812  1.00  0.00      A    C
ATOM   2282  HD1 PHE A 158       0.872   6.169   0.897  1.00  0.00      A    H
ATOM   2283  CE1 PHE A 158      -0.205   4.344   0.254  1.00  0.00      A    C
ATOM   2284  HE1 PHE A 158       0.655   3.896  -0.221  1.00  0.00      A    H
ATOM   2285  CZ  PHE A 158      -1.375   3.671   0.316  1.00  0.00      A    C
ATOM   2286  HZ  PHE A 158      -1.394   2.622   0.059  1.00  0.00      A    H
ATOM   2287  CD2 PHE A 158      -2.464   5.543   1.351  1.00  0.00      A    C
ATOM   2288  HD2 PHE A 158      -3.274   6.039   1.864  1.00  0.00      A    H
ATOM   2289  CE2 PHE A 158      -2.512   4.253   0.858  1.00  0.00      A    C
ATOM   2290  HE2 PHE A 158      -3.389   3.623   0.840  1.00  0.00      A    H
ATOM   2291  C   PHE A 158      -3.154   8.628   0.333  1.00  0.00      A    C
ATOM   2292  O   PHE A 158      -3.488   8.088  -0.719  1.00  0.00      A    O
ATOM   2293  N   GLN A 159      -4.097   9.216   1.119  1.00  0.00      A    N
ATOM   2294  HN  GLN A 159      -3.844   9.639   1.985  1.00  0.00      A    H
ATOM   2295  CA  GLN A 159      -5.428   9.263   0.724  1.00  0.00      A    C
ATOM   2296  HA  GLN A 159      -5.824   8.272   0.552  1.00  0.00      A    H
ATOM   2297  CB  GLN A 159      -6.371   9.817   1.755  1.00  0.00      A    C
ATOM   2298  HB1 GLN A 159      -6.049  10.813   2.127  1.00  0.00      A    H
ATOM   2299  HB2 GLN A 159      -7.396   9.909   1.336  1.00  0.00      A    H
ATOM   2300  CG  GLN A 159      -6.504   8.802   2.839  1.00  0.00      A    C
ATOM   2301  HG1 GLN A 159      -7.146   7.919   2.633  1.00  0.00      A    H
ATOM   2302  HG2 GLN A 159      -5.541   8.384   3.203  1.00  0.00      A    H
ATOM   2303  CD  GLN A 159      -7.131   9.458   4.092  1.00  0.00      A    C
ATOM   2304  OE1 GLN A 159      -7.313  10.687   4.245  1.00  0.00      A    O
ATOM   2305  NE2 GLN A 159      -7.507   8.588   5.070  1.00  0.00      A    N
ATOM   2306 HE21 GLN A 159      -7.906   9.057   5.857  1.00  0.00      A    H
ATOM   2307 HE22 GLN A 159      -7.106   7.672   5.046  1.00  0.00      A    H
ATOM   2308  C   GLN A 159      -5.730  10.074  -0.484  1.00  0.00      A    C
ATOM   2309  O   GLN A 159      -6.559   9.640  -1.312  1.00  0.00      A    O
ATOM   2310  N   PHE A 160      -4.899  11.117  -0.773  1.00  0.00      A    N
ATOM   2311  HN  PHE A 160      -4.203  11.308  -0.086  1.00  0.00      A    H
ATOM   2312  CA  PHE A 160      -4.946  12.051  -1.862  1.00  0.00      A    C
ATOM   2313  HA  PHE A 160      -5.914  12.249  -2.298  1.00  0.00      A    H
ATOM   2314  CB  PHE A 160      -4.412  13.502  -1.445  1.00  0.00      A    C
ATOM   2315  HB1 PHE A 160      -3.437  13.408  -0.919  1.00  0.00      A    H
ATOM   2316  HB2 PHE A 160      -4.297  14.098  -2.376  1.00  0.00      A    H
ATOM   2317  CG  PHE A 160      -5.318  14.445  -0.654  1.00  0.00      A    C
ATOM   2318  CD1 PHE A 160      -4.753  15.681  -0.231  1.00  0.00      A    C
ATOM   2319  HD1 PHE A 160      -3.721  15.992  -0.306  1.00  0.00      A    H
ATOM   2320  CE1 PHE A 160      -5.645  16.612   0.392  1.00  0.00      A    C
ATOM   2321  HE1 PHE A 160      -5.174  17.534   0.699  1.00  0.00      A    H
ATOM   2322  CZ  PHE A 160      -7.010  16.379   0.562  1.00  0.00      A    C
ATOM   2323  HZ  PHE A 160      -7.619  17.179   0.954  1.00  0.00      A    H
ATOM   2324  CD2 PHE A 160      -6.691  14.178  -0.384  1.00  0.00      A    C
ATOM   2325  HD2 PHE A 160      -7.144  13.211  -0.543  1.00  0.00      A    H
ATOM   2326  CE2 PHE A 160      -7.589  15.091   0.201  1.00  0.00      A    C
ATOM   2327  HE2 PHE A 160      -8.630  14.855   0.367  1.00  0.00      A    H
ATOM   2328  C   PHE A 160      -4.163  11.500  -3.018  1.00  0.00      A    C
ATOM   2329  O   PHE A 160      -4.112  12.130  -4.096  1.00  0.00      A    O
ATOM   2330  N   TYR A 161      -3.487  10.330  -2.954  1.00  0.00      A    N
ATOM   2331  HN  TYR A 161      -3.520   9.857  -2.076  1.00  0.00      A    H
ATOM   2332  CA  TYR A 161      -2.636   9.756  -4.007  1.00  0.00      A    C
ATOM   2333  HA  TYR A 161      -1.981  10.566  -4.290  1.00  0.00      A    H
ATOM   2334  CB  TYR A 161      -1.662   8.660  -3.450  1.00  0.00      A    C
ATOM   2335  HB1 TYR A 161      -1.102   9.124  -2.610  1.00  0.00      A    H
ATOM   2336  HB2 TYR A 161      -2.343   7.844  -3.126  1.00  0.00      A    H
ATOM   2337  CG  TYR A 161      -0.713   8.168  -4.505  1.00  0.00      A    C
ATOM   2338  CD1 TYR A 161       0.488   8.835  -4.769  1.00  0.00      A    C
ATOM   2339  HD1 TYR A 161       0.719   9.745  -4.235  1.00  0.00      A    H
ATOM   2340  CE1 TYR A 161       1.324   8.370  -5.781  1.00  0.00      A    C
ATOM   2341  HE1 TYR A 161       2.206   8.975  -5.931  1.00  0.00      A    H
ATOM   2342  CZ  TYR A 161       0.998   7.235  -6.524  1.00  0.00      A    C
ATOM   2343  OH  TYR A 161       1.668   6.805  -7.668  1.00  0.00      A    O
ATOM   2344  HH  TYR A 161       2.481   7.297  -7.804  1.00  0.00      A    H
ATOM   2345  CD2 TYR A 161      -1.093   7.004  -5.211  1.00  0.00      A    C
ATOM   2346  HD2 TYR A 161      -2.033   6.491  -5.071  1.00  0.00      A    H
ATOM   2347  CE2 TYR A 161      -0.189   6.584  -6.233  1.00  0.00      A    C
ATOM   2348  HE2 TYR A 161      -0.495   5.769  -6.873  1.00  0.00      A    H
ATOM   2349  C   TYR A 161      -3.432   9.249  -5.142  1.00  0.00      A    C
ATOM   2350  O   TYR A 161      -4.275   8.366  -5.103  1.00  0.00      A    O
ATOM   2351  N   ASN A 162      -3.042   9.797  -6.324  1.00  0.00      A    N
ATOM   2352  HN  ASN A 162      -2.378  10.537  -6.247  1.00  0.00      A    H
ATOM   2353  CA  ASN A 162      -3.743   9.554  -7.607  1.00  0.00      A    C
ATOM   2354  HA  ASN A 162      -4.356   8.664  -7.625  1.00  0.00      A    H
ATOM   2355  CB  ASN A 162      -4.600  10.795  -8.093  1.00  0.00      A    C
ATOM   2356  HB1 ASN A 162      -4.930  10.632  -9.141  1.00  0.00      A    H
ATOM   2357  HB2 ASN A 162      -5.442  10.849  -7.371  1.00  0.00      A    H
ATOM   2358  CG  ASN A 162      -3.949  12.214  -8.043  1.00  0.00      A    C
ATOM   2359  OD1 ASN A 162      -3.597  12.892  -8.992  1.00  0.00      A    O
ATOM   2360  ND2 ASN A 162      -3.760  12.757  -6.821  1.00  0.00      A    N
ATOM   2361 HD21 ASN A 162      -3.381  13.681  -6.851  1.00  0.00      A    H
ATOM   2362 HD22 ASN A 162      -3.950  12.308  -5.948  1.00  0.00      A    H
ATOM   2363  C   ASN A 162      -2.791   9.293  -8.699  1.00  0.00      A    C
ATOM   2364  O   ASN A 162      -3.152   8.822  -9.772  1.00  0.00      A    O
ATOM   2365  N   GLY A 163      -1.470   9.529  -8.422  1.00  0.00      A    N
ATOM   2366  HN  GLY A 163      -1.112   9.954  -7.594  1.00  0.00      A    H
ATOM   2367  CA  GLY A 163      -0.397   9.131  -9.401  1.00  0.00      A    C
ATOM   2368  HA1 GLY A 163      -0.345   8.073  -9.190  1.00  0.00      A    H
ATOM   2369  HA2 GLY A 163      -0.784   9.384 -10.377  1.00  0.00      A    H
ATOM   2370  C   GLY A 163       0.961   9.794  -9.193  1.00  0.00      A    C
ATOM   2371  O   GLY A 163       1.145  10.507  -8.210  1.00  0.00      A    O
ATOM   2372  N   GLY A 164       1.951   9.415 -10.032  1.00  0.00      A    N
ATOM   2373  HN  GLY A 164       1.726   8.931 -10.874  1.00  0.00      A    H
ATOM   2374  CA  GLY A 164       3.305   9.937  -9.908  1.00  0.00      A    C
ATOM   2375  HA1 GLY A 164       3.775   9.651 -10.837  1.00  0.00      A    H
ATOM   2376  HA2 GLY A 164       3.401  10.984  -9.662  1.00  0.00      A    H
ATOM   2377  C   GLY A 164       4.089   9.169  -8.872  1.00  0.00      A    C
ATOM   2378  O   GLY A 164       3.604   8.322  -8.128  1.00  0.00      A    O
ATOM   2379  N   VAL A 165       5.423   9.520  -8.609  1.00  0.00      A    N
ATOM   2380  HN  VAL A 165       5.979  10.165  -9.128  1.00  0.00      A    H
ATOM   2381  CA  VAL A 165       6.099   8.862  -7.482  1.00  0.00      A    C
ATOM   2382  HA  VAL A 165       5.768   7.838  -7.388  1.00  0.00      A    H
ATOM   2383  CB  VAL A 165       7.569   8.684  -7.766  1.00  0.00      A    C
ATOM   2384  HB  VAL A 165       7.731   8.143  -8.722  1.00  0.00      A    H
ATOM   2385  CG1 VAL A 165       8.262   9.966  -8.032  1.00  0.00      A    C
ATOM   2386 HG11 VAL A 165       8.029  10.614  -7.161  1.00  0.00      A    H
ATOM   2387 HG12 VAL A 165       9.354   9.799  -8.150  1.00  0.00      A    H
ATOM   2388 HG13 VAL A 165       7.784  10.402  -8.936  1.00  0.00      A    H
ATOM   2389  CG2 VAL A 165       8.144   7.893  -6.571  1.00  0.00      A    C
ATOM   2390 HG21 VAL A 165       7.531   7.008  -6.297  1.00  0.00      A    H
ATOM   2391 HG22 VAL A 165       9.131   7.509  -6.905  1.00  0.00      A    H
ATOM   2392 HG23 VAL A 165       8.206   8.486  -5.634  1.00  0.00      A    H
ATOM   2393  C   VAL A 165       5.714   9.488  -6.190  1.00  0.00      A    C
ATOM   2394  O   VAL A 165       5.538  10.702  -6.150  1.00  0.00      A    O
ATOM   2395  N   PHE A 166       5.441   8.725  -5.089  1.00  0.00      A    N
ATOM   2396  HN  PHE A 166       5.401   7.747  -5.280  1.00  0.00      A    H
ATOM   2397  CA  PHE A 166       5.060   9.150  -3.701  1.00  0.00      A    C
ATOM   2398  HA  PHE A 166       4.558  10.105  -3.733  1.00  0.00      A    H
ATOM   2399  CB  PHE A 166       3.946   8.256  -3.142  1.00  0.00      A    C
ATOM   2400  HB1 PHE A 166       3.109   8.255  -3.873  1.00  0.00      A    H
ATOM   2401  HB2 PHE A 166       4.256   7.190  -3.096  1.00  0.00      A    H
ATOM   2402  CG  PHE A 166       3.353   8.601  -1.868  1.00  0.00      A    C
ATOM   2403  CD1 PHE A 166       2.397   9.694  -1.732  1.00  0.00      A    C
ATOM   2404  HD1 PHE A 166       2.183  10.293  -2.606  1.00  0.00      A    H
ATOM   2405  CE1 PHE A 166       1.869  10.089  -0.500  1.00  0.00      A    C
ATOM   2406  HE1 PHE A 166       1.293  11.003  -0.514  1.00  0.00      A    H
ATOM   2407  CZ  PHE A 166       2.133   9.286   0.641  1.00  0.00      A    C
ATOM   2408  HZ  PHE A 166       1.740   9.661   1.575  1.00  0.00      A    H
ATOM   2409  CD2 PHE A 166       3.516   7.802  -0.696  1.00  0.00      A    C
ATOM   2410  HD2 PHE A 166       4.137   6.942  -0.897  1.00  0.00      A    H
ATOM   2411  CE2 PHE A 166       2.902   8.119   0.536  1.00  0.00      A    C
ATOM   2412  HE2 PHE A 166       3.054   7.468   1.384  1.00  0.00      A    H
ATOM   2413  C   PHE A 166       6.278   9.408  -2.804  1.00  0.00      A    C
ATOM   2414  O   PHE A 166       6.771   8.525  -2.197  1.00  0.00      A    O
ATOM   2415  N   ASP A 167       6.610  10.648  -2.681  1.00  0.00      A    N
ATOM   2416  HN  ASP A 167       6.106  11.351  -3.176  1.00  0.00      A    H
ATOM   2417  CA  ASP A 167       7.769  11.148  -1.846  1.00  0.00      A    C
ATOM   2418  HA  ASP A 167       8.597  10.462  -1.951  1.00  0.00      A    H
ATOM   2419  CB  ASP A 167       8.302  12.432  -2.466  1.00  0.00      A    C
ATOM   2420  HB1 ASP A 167       9.085  12.765  -1.751  1.00  0.00      A    H
ATOM   2421  HB2 ASP A 167       8.767  12.178  -3.443  1.00  0.00      A    H
ATOM   2422  CG  ASP A 167       7.261  13.526  -2.528  1.00  0.00      A    C
ATOM   2423  OD1 ASP A 167       7.503  14.659  -2.028  1.00  0.00      A    O
ATOM   2424  OD2 ASP A 167       6.139  13.308  -3.080  1.00  0.00      A    O
ATOM   2425  C   ASP A 167       7.362  11.313  -0.366  1.00  0.00      A    C
ATOM   2426  O   ASP A 167       8.235  11.418   0.527  1.00  0.00      A    O
ATOM   2427  N   GLY A 168       5.989  11.345  -0.041  1.00  0.00      A    N
ATOM   2428  HN  GLY A 168       5.268  11.116  -0.690  1.00  0.00      A    H
ATOM   2429  CA  GLY A 168       5.468  11.598   1.329  1.00  0.00      A    C
ATOM   2430  HA1 GLY A 168       5.381  10.722   1.955  1.00  0.00      A    H
ATOM   2431  HA2 GLY A 168       6.076  12.311   1.867  1.00  0.00      A    H
ATOM   2432  C   GLY A 168       4.107  12.169   1.312  1.00  0.00      A    C
ATOM   2433  O   GLY A 168       3.540  12.332   0.289  1.00  0.00      A    O
ATOM   2434  N   HSE A 169       3.551  12.658   2.414  1.00  0.00      A    N
ATOM   2435  HN  HSE A 169       2.661  13.104   2.350  1.00  0.00      A    H
ATOM   2436  CA  HSE A 169       4.044  12.706   3.747  1.00  0.00      A    C
ATOM   2437  HA  HSE A 169       5.055  12.338   3.846  1.00  0.00      A    H
ATOM   2438  CB  HSE A 169       3.850  14.160   4.406  1.00  0.00      A    C
ATOM   2439  HB1 HSE A 169       2.774  14.436   4.383  1.00  0.00      A    H
ATOM   2440  HB2 HSE A 169       4.281  14.286   5.422  1.00  0.00      A    H
ATOM   2441  ND1 HSE A 169       5.800  15.430   3.734  1.00  0.00      A    N
ATOM   2442  CG  HSE A 169       4.484  15.172   3.623  1.00  0.00      A    C
ATOM   2443  CE1 HSE A 169       6.099  16.319   2.805  1.00  0.00      A    C
ATOM   2444  HE1 HSE A 169       7.105  16.732   2.877  1.00  0.00      A    H
ATOM   2445  NE2 HSE A 169       5.021  16.698   2.065  1.00  0.00      A    N
ATOM   2446  HE2 HSE A 169       5.082  17.214   1.210  1.00  0.00      A    H
ATOM   2447  CD2 HSE A 169       3.975  15.904   2.566  1.00  0.00      A    C
ATOM   2448  HD2 HSE A 169       2.988  16.052   2.146  1.00  0.00      A    H
ATOM   2449  C   HSE A 169       3.254  11.779   4.617  1.00  0.00      A    C
ATOM   2450  O   HSE A 169       2.030  11.681   4.490  1.00  0.00      A    O
ATOM   2451  N   CYS A 170       3.819  10.992   5.456  1.00  0.00      A    N
ATOM   2452  HN  CYS A 170       4.803  10.867   5.353  1.00  0.00      A    H
ATOM   2453  CA  CYS A 170       3.189  10.268   6.566  1.00  0.00      A    C
ATOM   2454  HA  CYS A 170       2.169  10.557   6.771  1.00  0.00      A    H
ATOM   2455  CB  CYS A 170       3.409   8.787   6.373  1.00  0.00      A    C
ATOM   2456  HB1 CYS A 170       4.465   8.584   6.092  1.00  0.00      A    H
ATOM   2457  HB2 CYS A 170       3.189   8.172   7.271  1.00  0.00      A    H
ATOM   2458  SG  CYS A 170       2.455   8.153   4.928  1.00  0.00      A    S
ATOM   2459  C   CYS A 170       4.039  10.617   7.823  1.00  0.00      A    C
ATOM   2460  O   CYS A 170       5.092  11.341   7.758  1.00  0.00      A    O
ATOM   2461  N   GLY A 171       3.615  10.071   8.952  1.00  0.00      A    N
ATOM   2462  HN  GLY A 171       2.956   9.338   9.098  1.00  0.00      A    H
ATOM   2463  CA  GLY A 171       4.015  10.576  10.218  1.00  0.00      A    C
ATOM   2464  HA1 GLY A 171       4.701  11.398  10.071  1.00  0.00      A    H
ATOM   2465  HA2 GLY A 171       3.065  10.789  10.683  1.00  0.00      A    H
ATOM   2466  C   GLY A 171       4.752   9.636  11.164  1.00  0.00      A    C
ATOM   2467  O   GLY A 171       6.029   9.660  11.289  1.00  0.00      A    O
ATOM   2468  N   THR A 172       3.954   8.791  11.930  1.00  0.00      A    N
ATOM   2469  HN  THR A 172       3.027   8.627  11.601  1.00  0.00      A    H
ATOM   2470  CA  THR A 172       4.372   8.067  13.141  1.00  0.00      A    C
ATOM   2471  HA  THR A 172       5.445   8.138  13.241  1.00  0.00      A    H
ATOM   2472  CB  THR A 172       3.899   8.728  14.471  1.00  0.00      A    C
ATOM   2473  HB  THR A 172       4.090   8.016  15.303  1.00  0.00      A    H
ATOM   2474  OG1 THR A 172       2.520   9.068  14.467  1.00  0.00      A    O
ATOM   2475  HG1 THR A 172       2.261   9.427  15.319  1.00  0.00      A    H
ATOM   2476  CG2 THR A 172       4.580  10.065  14.729  1.00  0.00      A    C
ATOM   2477 HG21 THR A 172       4.385  10.705  13.842  1.00  0.00      A    H
ATOM   2478 HG22 THR A 172       4.042  10.571  15.559  1.00  0.00      A    H
ATOM   2479 HG23 THR A 172       5.677   9.951  14.860  1.00  0.00      A    H
ATOM   2480  C   THR A 172       3.871   6.625  13.238  1.00  0.00      A    C
ATOM   2481  O   THR A 172       4.629   5.752  12.763  1.00  0.00      A    O
ATOM   2482  N   GLU A 173       2.643   6.308  13.733  1.00  0.00      A    N
ATOM   2483  HN  GLU A 173       2.096   7.033  14.145  1.00  0.00      A    H
ATOM   2484  CA  GLU A 173       1.984   4.968  13.831  1.00  0.00      A    C
ATOM   2485  HA  GLU A 173       2.764   4.226  13.746  1.00  0.00      A    H
ATOM   2486  CB  GLU A 173       1.155   4.799  15.183  1.00  0.00      A    C
ATOM   2487  HB1 GLU A 173       0.319   5.528  15.245  1.00  0.00      A    H
ATOM   2488  HB2 GLU A 173       0.776   3.755  15.167  1.00  0.00      A    H
ATOM   2489  CG  GLU A 173       2.063   4.958  16.427  1.00  0.00      A    C
ATOM   2490  HG1 GLU A 173       2.715   4.059  16.400  1.00  0.00      A    H
ATOM   2491  HG2 GLU A 173       2.567   5.947  16.377  1.00  0.00      A    H
ATOM   2492  CD  GLU A 173       1.303   4.880  17.769  1.00  0.00      A    C
ATOM   2493  OE1 GLU A 173       1.387   5.817  18.591  1.00  0.00      A    O
ATOM   2494  OE2 GLU A 173       0.664   3.835  18.004  1.00  0.00      A    O
ATOM   2495  C   GLU A 173       1.137   4.577  12.646  1.00  0.00      A    C
ATOM   2496  O   GLU A 173       0.637   5.361  11.880  1.00  0.00      A    O
ATOM   2497  N   LEU A 174       1.016   3.250  12.421  1.00  0.00      A    N
ATOM   2498  HN  LEU A 174       1.266   2.518  13.050  1.00  0.00      A    H
ATOM   2499  CA  LEU A 174       0.609   2.620  11.174  1.00  0.00      A    C
ATOM   2500  HA  LEU A 174       0.605   3.371  10.399  1.00  0.00      A    H
ATOM   2501  CB  LEU A 174       1.597   1.456  10.812  1.00  0.00      A    C
ATOM   2502  HB1 LEU A 174       1.428   0.607  11.509  1.00  0.00      A    H
ATOM   2503  HB2 LEU A 174       1.432   1.002   9.812  1.00  0.00      A    H
ATOM   2504  CG  LEU A 174       3.094   1.901  10.963  1.00  0.00      A    C
ATOM   2505  HG  LEU A 174       3.405   1.979  12.027  1.00  0.00      A    H
ATOM   2506  CD1 LEU A 174       3.980   0.741  10.586  1.00  0.00      A    C
ATOM   2507 HD11 LEU A 174       5.025   1.031  10.830  1.00  0.00      A    H
ATOM   2508 HD12 LEU A 174       3.715  -0.205  11.105  1.00  0.00      A    H
ATOM   2509 HD13 LEU A 174       3.962   0.541   9.494  1.00  0.00      A    H
ATOM   2510  CD2 LEU A 174       3.530   3.222  10.269  1.00  0.00      A    C
ATOM   2511 HD21 LEU A 174       3.381   3.153   9.170  1.00  0.00      A    H
ATOM   2512 HD22 LEU A 174       2.826   4.041  10.528  1.00  0.00      A    H
ATOM   2513 HD23 LEU A 174       4.599   3.461  10.452  1.00  0.00      A    H
ATOM   2514  C   LEU A 174      -0.866   2.038  11.385  1.00  0.00      A    C
ATOM   2515  O   LEU A 174      -1.347   1.961  12.509  1.00  0.00      A    O
ATOM   2516  N   ASP A 175      -1.528   1.736  10.237  1.00  0.00      A    N
ATOM   2517  HN  ASP A 175      -1.049   1.748   9.362  1.00  0.00      A    H
ATOM   2518  CA  ASP A 175      -2.922   1.430  10.134  1.00  0.00      A    C
ATOM   2519  HA  ASP A 175      -3.210   0.948  11.057  1.00  0.00      A    H
ATOM   2520  CB  ASP A 175      -3.782   2.733   9.955  1.00  0.00      A    C
ATOM   2521  HB1 ASP A 175      -4.881   2.573   9.929  1.00  0.00      A    H
ATOM   2522  HB2 ASP A 175      -3.567   3.376  10.835  1.00  0.00      A    H
ATOM   2523  CG  ASP A 175      -3.418   3.708   8.800  1.00  0.00      A    C
ATOM   2524  OD1 ASP A 175      -3.642   3.490   7.627  1.00  0.00      A    O
ATOM   2525  OD2 ASP A 175      -2.892   4.822   9.174  1.00  0.00      A    O
ATOM   2526  C   ASP A 175      -3.200   0.384   9.092  1.00  0.00      A    C
ATOM   2527  O   ASP A 175      -3.424  -0.777   9.447  1.00  0.00      A    O
ATOM   2528  N   HSP A 176      -3.172   0.778   7.795  1.00  0.00      A    N
ATOM   2529  HN  HSP A 176      -3.063   1.747   7.587  1.00  0.00      A    H
ATOM   2530  CA  HSP A 176      -3.672  -0.066   6.757  1.00  0.00      A    C
ATOM   2531  HA  HSP A 176      -4.568  -0.585   7.063  1.00  0.00      A    H
ATOM   2532  CB  HSP A 176      -3.931   0.766   5.469  1.00  0.00      A    C
ATOM   2533  HB1 HSP A 176      -4.479   1.664   5.825  1.00  0.00      A    H
ATOM   2534  HB2 HSP A 176      -3.010   1.149   4.981  1.00  0.00      A    H
ATOM   2535  CD2 HSP A 176      -4.584  -0.680   3.396  1.00  0.00      A    C
ATOM   2536  HD2 HSP A 176      -3.609  -0.959   3.015  1.00  0.00      A    H
ATOM   2537  CG  HSP A 176      -4.894   0.183   4.398  1.00  0.00      A    C
ATOM   2538  NE2 HSP A 176      -5.722  -1.184   2.912  1.00  0.00      A    N
ATOM   2539  HE2 HSP A 176      -5.880  -1.860   2.193  1.00  0.00      A    H
ATOM   2540  ND1 HSP A 176      -6.255   0.234   4.465  1.00  0.00      A    N
ATOM   2541  HD1 HSP A 176      -6.893   0.603   5.140  1.00  0.00      A    H
ATOM   2542  CE1 HSP A 176      -6.733  -0.675   3.600  1.00  0.00      A    C
ATOM   2543  HE1 HSP A 176      -7.753  -0.746   3.285  1.00  0.00      A    H
ATOM   2544  C   HSP A 176      -2.710  -1.139   6.247  1.00  0.00      A    C
ATOM   2545  O   HSP A 176      -1.560  -0.940   5.885  1.00  0.00      A    O
ATOM   2546  N   GLY A 177      -3.253  -2.290   5.925  1.00  0.00      A    N
ATOM   2547  HN  GLY A 177      -4.219  -2.480   6.080  1.00  0.00      A    H
ATOM   2548  CA  GLY A 177      -2.612  -3.453   5.435  1.00  0.00      A    C
ATOM   2549  HA1 GLY A 177      -1.627  -3.523   5.873  1.00  0.00      A    H
ATOM   2550  HA2 GLY A 177      -3.124  -4.358   5.726  1.00  0.00      A    H
ATOM   2551  C   GLY A 177      -2.489  -3.402   3.857  1.00  0.00      A    C
ATOM   2552  O   GLY A 177      -3.433  -3.407   3.081  1.00  0.00      A    O
ATOM   2553  N   VAL A 178      -1.259  -3.318   3.403  1.00  0.00      A    N
ATOM   2554  HN  VAL A 178      -0.456  -3.460   3.977  1.00  0.00      A    H
ATOM   2555  CA  VAL A 178      -0.891  -3.382   1.938  1.00  0.00      A    C
ATOM   2556  HA  VAL A 178      -1.735  -3.628   1.312  1.00  0.00      A    H
ATOM   2557  CB  VAL A 178      -0.413  -2.014   1.411  1.00  0.00      A    C
ATOM   2558  HB  VAL A 178      -0.206  -2.061   0.321  1.00  0.00      A    H
ATOM   2559  CG1 VAL A 178      -1.618  -1.065   1.631  1.00  0.00      A    C
ATOM   2560 HG11 VAL A 178      -1.538  -0.057   1.170  1.00  0.00      A    H
ATOM   2561 HG12 VAL A 178      -2.536  -1.508   1.189  1.00  0.00      A    H
ATOM   2562 HG13 VAL A 178      -1.616  -0.903   2.730  1.00  0.00      A    H
ATOM   2563  CG2 VAL A 178       0.843  -1.479   2.202  1.00  0.00      A    C
ATOM   2564 HG21 VAL A 178       1.675  -2.191   2.010  1.00  0.00      A    H
ATOM   2565 HG22 VAL A 178       1.091  -0.434   1.919  1.00  0.00      A    H
ATOM   2566 HG23 VAL A 178       0.655  -1.435   3.296  1.00  0.00      A    H
ATOM   2567  C   VAL A 178       0.028  -4.535   1.681  1.00  0.00      A    C
ATOM   2568  O   VAL A 178       0.501  -5.265   2.580  1.00  0.00      A    O
ATOM   2569  N   ALA A 179       0.347  -4.852   0.348  1.00  0.00      A    N
ATOM   2570  HN  ALA A 179      -0.254  -4.575  -0.398  1.00  0.00      A    H
ATOM   2571  CA  ALA A 179       1.574  -5.594   0.062  1.00  0.00      A    C
ATOM   2572  HA  ALA A 179       2.229  -5.613   0.920  1.00  0.00      A    H
ATOM   2573  CB  ALA A 179       1.199  -7.105  -0.240  1.00  0.00      A    C
ATOM   2574  HB1 ALA A 179       2.050  -7.818  -0.200  1.00  0.00      A    H
ATOM   2575  HB2 ALA A 179       0.469  -7.426   0.533  1.00  0.00      A    H
ATOM   2576  HB3 ALA A 179       0.617  -7.120  -1.187  1.00  0.00      A    H
ATOM   2577  C   ALA A 179       2.455  -5.145  -1.026  1.00  0.00      A    C
ATOM   2578  O   ALA A 179       2.098  -4.580  -2.077  1.00  0.00      A    O
ATOM   2579  N   ALA A 180       3.717  -5.375  -0.854  1.00  0.00      A    N
ATOM   2580  HN  ALA A 180       3.911  -5.963  -0.073  1.00  0.00      A    H
ATOM   2581  CA  ALA A 180       4.737  -4.908  -1.702  1.00  0.00      A    C
ATOM   2582  HA  ALA A 180       4.437  -4.081  -2.328  1.00  0.00      A    H
ATOM   2583  CB  ALA A 180       5.994  -4.497  -0.846  1.00  0.00      A    C
ATOM   2584  HB1 ALA A 180       6.815  -4.061  -1.454  1.00  0.00      A    H
ATOM   2585  HB2 ALA A 180       5.676  -3.735  -0.103  1.00  0.00      A    H
ATOM   2586  HB3 ALA A 180       6.362  -5.436  -0.381  1.00  0.00      A    H
ATOM   2587  C   ALA A 180       5.097  -6.017  -2.670  1.00  0.00      A    C
ATOM   2588  O   ALA A 180       5.362  -7.215  -2.322  1.00  0.00      A    O
ATOM   2589  N   VAL A 181       5.021  -5.699  -3.952  1.00  0.00      A    N
ATOM   2590  HN  VAL A 181       4.582  -4.838  -4.199  1.00  0.00      A    H
ATOM   2591  CA  VAL A 181       5.130  -6.701  -5.008  1.00  0.00      A    C
ATOM   2592  HA  VAL A 181       5.190  -7.692  -4.584  1.00  0.00      A    H
ATOM   2593  CB  VAL A 181       3.811  -6.764  -5.750  1.00  0.00      A    C
ATOM   2594  HB  VAL A 181       3.788  -7.730  -6.298  1.00  0.00      A    H
ATOM   2595  CG1 VAL A 181       2.614  -6.817  -4.750  1.00  0.00      A    C
ATOM   2596 HG11 VAL A 181       2.356  -5.807  -4.368  1.00  0.00      A    H
ATOM   2597 HG12 VAL A 181       1.739  -7.134  -5.357  1.00  0.00      A    H
ATOM   2598 HG13 VAL A 181       2.947  -7.469  -3.914  1.00  0.00      A    H
ATOM   2599  CG2 VAL A 181       3.619  -5.672  -6.801  1.00  0.00      A    C
ATOM   2600 HG21 VAL A 181       4.494  -5.575  -7.478  1.00  0.00      A    H
ATOM   2601 HG22 VAL A 181       2.675  -5.755  -7.380  1.00  0.00      A    H
ATOM   2602 HG23 VAL A 181       3.544  -4.675  -6.316  1.00  0.00      A    H
ATOM   2603  C   VAL A 181       6.370  -6.604  -5.890  1.00  0.00      A    C
ATOM   2604  O   VAL A 181       6.506  -7.229  -6.926  1.00  0.00      A    O
ATOM   2605  N   GLY A 182       7.286  -5.705  -5.563  1.00  0.00      A    N
ATOM   2606  HN  GLY A 182       7.238  -5.052  -4.811  1.00  0.00      A    H
ATOM   2607  CA  GLY A 182       8.512  -5.521  -6.299  1.00  0.00      A    C
ATOM   2608  HA1 GLY A 182       9.267  -6.252  -6.053  1.00  0.00      A    H
ATOM   2609  HA2 GLY A 182       8.144  -5.485  -7.314  1.00  0.00      A    H
ATOM   2610  C   GLY A 182       9.083  -4.121  -6.068  1.00  0.00      A    C
ATOM   2611  O   GLY A 182       8.721  -3.455  -5.174  1.00  0.00      A    O
ATOM   2612  N   TYR A 183       9.926  -3.648  -6.970  1.00  0.00      A    N
ATOM   2613  HN  TYR A 183      10.117  -4.156  -7.806  1.00  0.00      A    H
ATOM   2614  CA  TYR A 183      10.625  -2.414  -6.877  1.00  0.00      A    C
ATOM   2615  HA  TYR A 183       9.850  -1.674  -6.745  1.00  0.00      A    H
ATOM   2616  CB  TYR A 183      11.590  -2.179  -5.711  1.00  0.00      A    C
ATOM   2617  HB1 TYR A 183      12.094  -1.211  -5.918  1.00  0.00      A    H
ATOM   2618  HB2 TYR A 183      11.023  -2.220  -4.756  1.00  0.00      A    H
ATOM   2619  CG  TYR A 183      12.660  -3.185  -5.656  1.00  0.00      A    C
ATOM   2620  CD1 TYR A 183      13.807  -2.916  -6.418  1.00  0.00      A    C
ATOM   2621  HD1 TYR A 183      13.944  -1.958  -6.898  1.00  0.00      A    H
ATOM   2622  CE1 TYR A 183      14.925  -3.766  -6.366  1.00  0.00      A    C
ATOM   2623  HE1 TYR A 183      15.819  -3.484  -6.903  1.00  0.00      A    H
ATOM   2624  CZ  TYR A 183      14.792  -4.961  -5.747  1.00  0.00      A    C
ATOM   2625  OH  TYR A 183      15.797  -5.970  -5.943  1.00  0.00      A    O
ATOM   2626  HH  TYR A 183      16.340  -5.756  -6.706  1.00  0.00      A    H
ATOM   2627  CD2 TYR A 183      12.590  -4.345  -4.906  1.00  0.00      A    C
ATOM   2628  HD2 TYR A 183      11.738  -4.508  -4.264  1.00  0.00      A    H
ATOM   2629  CE2 TYR A 183      13.723  -5.181  -4.878  1.00  0.00      A    C
ATOM   2630  HE2 TYR A 183      13.667  -6.154  -4.413  1.00  0.00      A    H
ATOM   2631  C   TYR A 183      11.203  -2.043  -8.290  1.00  0.00      A    C
ATOM   2632  O   TYR A 183      11.461  -2.936  -9.139  1.00  0.00      A    O
ATOM   2633  N   GLY A 184      11.342  -0.776  -8.515  1.00  0.00      A    N
ATOM   2634  HN  GLY A 184      11.167  -0.087  -7.816  1.00  0.00      A    H
ATOM   2635  CA  GLY A 184      11.678  -0.184  -9.850  1.00  0.00      A    C
ATOM   2636  HA1 GLY A 184      12.338  -0.848 -10.388  1.00  0.00      A    H
ATOM   2637  HA2 GLY A 184      10.746  -0.051 -10.379  1.00  0.00      A    H
ATOM   2638  C   GLY A 184      12.370   1.178  -9.676  1.00  0.00      A    C
ATOM   2639  O   GLY A 184      12.581   1.647  -8.561  1.00  0.00      A    O
ATOM   2640  N   SER A 185      12.795   1.838 -10.782  1.00  0.00      A    N
ATOM   2641  HN  SER A 185      12.586   1.581 -11.722  1.00  0.00      A    H
ATOM   2642  CA  SER A 185      13.554   3.123 -10.688  1.00  0.00      A    C
ATOM   2643  HA  SER A 185      13.079   3.769  -9.965  1.00  0.00      A    H
ATOM   2644  CB  SER A 185      15.087   2.941 -10.371  1.00  0.00      A    C
ATOM   2645  HB1 SER A 185      15.199   2.242  -9.515  1.00  0.00      A    H
ATOM   2646  HB2 SER A 185      15.665   2.524 -11.224  1.00  0.00      A    H
ATOM   2647  OG  SER A 185      15.653   4.249 -10.073  1.00  0.00      A    O
ATOM   2648  HG1 SER A 185      15.852   4.296  -9.135  1.00  0.00      A    H
ATOM   2649  C   SER A 185      13.297   3.821 -11.978  1.00  0.00      A    C
ATOM   2650  O   SER A 185      13.681   3.373 -13.071  1.00  0.00      A    O
ATOM   2651  N   THR A 186      12.770   5.078 -11.866  1.00  0.00      A    N
ATOM   2652  HN  THR A 186      12.568   5.482 -10.977  1.00  0.00      A    H
ATOM   2653  CA  THR A 186      12.444   5.880 -13.043  1.00  0.00      A    C
ATOM   2654  HA  THR A 186      12.907   5.422 -13.905  1.00  0.00      A    H
ATOM   2655  CB  THR A 186      10.996   5.990 -13.528  1.00  0.00      A    C
ATOM   2656  HB  THR A 186      10.402   6.603 -12.817  1.00  0.00      A    H
ATOM   2657  OG1 THR A 186      10.394   4.801 -13.688  1.00  0.00      A    O
ATOM   2658  HG1 THR A 186       9.480   5.037 -13.510  1.00  0.00      A    H
ATOM   2659  CG2 THR A 186      10.919   6.608 -14.965  1.00  0.00      A    C
ATOM   2660 HG21 THR A 186       9.904   6.462 -15.393  1.00  0.00      A    H
ATOM   2661 HG22 THR A 186      11.070   7.699 -14.821  1.00  0.00      A    H
ATOM   2662 HG23 THR A 186      11.603   6.091 -15.672  1.00  0.00      A    H
ATOM   2663  C   THR A 186      13.049   7.202 -12.859  1.00  0.00      A    C
ATOM   2664  O   THR A 186      12.725   7.890 -11.867  1.00  0.00      A    O
ATOM   2665  N   MET A 187      13.966   7.642 -13.736  1.00  0.00      A    N
ATOM   2666  HN  MET A 187      14.243   7.012 -14.458  1.00  0.00      A    H
ATOM   2667  CA  MET A 187      14.750   8.884 -13.640  1.00  0.00      A    C
ATOM   2668  HA  MET A 187      15.386   9.075 -14.492  1.00  0.00      A    H
ATOM   2669  CB  MET A 187      13.867  10.102 -13.809  1.00  0.00      A    C
ATOM   2670  HB1 MET A 187      13.146  10.091 -12.964  1.00  0.00      A    H
ATOM   2671  HB2 MET A 187      14.496  11.014 -13.716  1.00  0.00      A    H
ATOM   2672  CG  MET A 187      12.975  10.115 -15.097  1.00  0.00      A    C
ATOM   2673  HG1 MET A 187      12.325   9.215 -15.148  1.00  0.00      A    H
ATOM   2674  HG2 MET A 187      12.208  10.910 -14.978  1.00  0.00      A    H
ATOM   2675  SD  MET A 187      13.868  10.482 -16.654  1.00  0.00      A    S
ATOM   2676  CE  MET A 187      12.470   9.887 -17.703  1.00  0.00      A    C
ATOM   2677  HE1 MET A 187      12.193   8.863 -17.373  1.00  0.00      A    H
ATOM   2678  HE2 MET A 187      11.593  10.564 -17.792  1.00  0.00      A    H
ATOM   2679  HE3 MET A 187      12.850   9.539 -18.688  1.00  0.00      A    H
ATOM   2680  C   MET A 187      15.804   9.041 -12.521  1.00  0.00      A    C
ATOM   2681  O   MET A 187      17.016   9.322 -12.666  1.00  0.00      A    O
ATOM   2682  N   GLY A 188      15.353   8.973 -11.233  1.00  0.00      A    N
ATOM   2683  HN  GLY A 188      14.408   8.698 -11.074  1.00  0.00      A    H
ATOM   2684  CA  GLY A 188      16.238   9.342 -10.138  1.00  0.00      A    C
ATOM   2685  HA1 GLY A 188      17.183   8.819 -10.168  1.00  0.00      A    H
ATOM   2686  HA2 GLY A 188      16.306  10.419 -10.108  1.00  0.00      A    H
ATOM   2687  C   GLY A 188      15.642   8.855  -8.810  1.00  0.00      A    C
ATOM   2688  O   GLY A 188      16.317   8.195  -8.046  1.00  0.00      A    O
ATOM   2689  N   ILE A 189      14.370   9.149  -8.469  1.00  0.00      A    N
ATOM   2690  HN  ILE A 189      13.887   9.861  -8.973  1.00  0.00      A    H
ATOM   2691  CA  ILE A 189      13.782   8.692  -7.264  1.00  0.00      A    C
ATOM   2692  HA  ILE A 189      14.536   8.941  -6.531  1.00  0.00      A    H
ATOM   2693  CB  ILE A 189      12.595   9.440  -7.007  1.00  0.00      A    C
ATOM   2694  HB  ILE A 189      11.870   9.446  -7.850  1.00  0.00      A    H
ATOM   2695  CG2 ILE A 189      11.731   8.765  -5.914  1.00  0.00      A    C
ATOM   2696 HG21 ILE A 189      10.879   9.388  -5.565  1.00  0.00      A    H
ATOM   2697 HG22 ILE A 189      11.300   7.834  -6.339  1.00  0.00      A    H
ATOM   2698 HG23 ILE A 189      12.380   8.607  -5.026  1.00  0.00      A    H
ATOM   2699  CG1 ILE A 189      12.978  10.895  -6.575  1.00  0.00      A    C
ATOM   2700 HG11 ILE A 189      13.565  10.967  -5.634  1.00  0.00      A    H
ATOM   2701 HG12 ILE A 189      13.529  11.368  -7.415  1.00  0.00      A    H
ATOM   2702  CD  ILE A 189      11.793  11.782  -6.399  1.00  0.00      A    C
ATOM   2703  HD1 ILE A 189      11.174  11.519  -5.515  1.00  0.00      A    H
ATOM   2704  HD2 ILE A 189      12.150  12.820  -6.224  1.00  0.00      A    H
ATOM   2705  HD3 ILE A 189      11.110  11.763  -7.275  1.00  0.00      A    H
ATOM   2706  C   ILE A 189      13.516   7.141  -7.326  1.00  0.00      A    C
ATOM   2707  O   ILE A 189      12.825   6.676  -8.278  1.00  0.00      A    O
ATOM   2708  N   ASP A 190      14.044   6.405  -6.391  1.00  0.00      A    N
ATOM   2709  HN  ASP A 190      14.534   6.740  -5.589  1.00  0.00      A    H
ATOM   2710  CA  ASP A 190      13.825   4.915  -6.291  1.00  0.00      A    C
ATOM   2711  HA  ASP A 190      13.803   4.423  -7.252  1.00  0.00      A    H
ATOM   2712  CB  ASP A 190      15.060   4.296  -5.568  1.00  0.00      A    C
ATOM   2713  HB1 ASP A 190      15.101   4.759  -4.558  1.00  0.00      A    H
ATOM   2714  HB2 ASP A 190      14.877   3.207  -5.445  1.00  0.00      A    H
ATOM   2715  CG  ASP A 190      16.398   4.517  -6.258  1.00  0.00      A    C
ATOM   2716  OD1 ASP A 190      17.331   4.824  -5.500  1.00  0.00      A    O
ATOM   2717  OD2 ASP A 190      16.548   4.298  -7.462  1.00  0.00      A    O
ATOM   2718  C   ASP A 190      12.507   4.600  -5.601  1.00  0.00      A    C
ATOM   2719  O   ASP A 190      12.127   5.338  -4.687  1.00  0.00      A    O
ATOM   2720  N   TYR A 191      11.875   3.430  -5.931  1.00  0.00      A    N
ATOM   2721  HN  TYR A 191      12.389   2.820  -6.530  1.00  0.00      A    H
ATOM   2722  CA  TYR A 191      10.540   3.083  -5.578  1.00  0.00      A    C
ATOM   2723  HA  TYR A 191      10.436   3.534  -4.602  1.00  0.00      A    H
ATOM   2724  CB  TYR A 191       9.485   3.736  -6.468  1.00  0.00      A    C
ATOM   2725  HB1 TYR A 191       8.468   3.500  -6.089  1.00  0.00      A    H
ATOM   2726  HB2 TYR A 191       9.635   4.832  -6.365  1.00  0.00      A    H
ATOM   2727  CG  TYR A 191       9.478   3.381  -7.909  1.00  0.00      A    C
ATOM   2728  CD1 TYR A 191       8.736   2.251  -8.372  1.00  0.00      A    C
ATOM   2729  HD1 TYR A 191       8.286   1.597  -7.640  1.00  0.00      A    H
ATOM   2730  CE1 TYR A 191       8.550   1.932  -9.701  1.00  0.00      A    C
ATOM   2731  HE1 TYR A 191       7.895   1.126  -9.995  1.00  0.00      A    H
ATOM   2732  CZ  TYR A 191       9.050   2.812 -10.622  1.00  0.00      A    C
ATOM   2733  OH  TYR A 191       8.931   2.525 -12.026  1.00  0.00      A    O
ATOM   2734  HH  TYR A 191       9.315   3.303 -12.438  1.00  0.00      A    H
ATOM   2735  CD2 TYR A 191      10.148   4.192  -8.903  1.00  0.00      A    C
ATOM   2736  HD2 TYR A 191      10.776   5.023  -8.617  1.00  0.00      A    H
ATOM   2737  CE2 TYR A 191       9.895   3.905 -10.314  1.00  0.00      A    C
ATOM   2738  HE2 TYR A 191      10.452   4.418 -11.085  1.00  0.00      A    H
ATOM   2739  C   TYR A 191      10.224   1.664  -5.317  1.00  0.00      A    C
ATOM   2740  O   TYR A 191      10.666   0.762  -6.062  1.00  0.00      A    O
ATOM   2741  N   ILE A 192       9.416   1.393  -4.309  1.00  0.00      A    N
ATOM   2742  HN  ILE A 192       9.178   2.125  -3.675  1.00  0.00      A    H
ATOM   2743  CA  ILE A 192       8.799   0.131  -3.984  1.00  0.00      A    C
ATOM   2744  HA  ILE A 192       9.439  -0.625  -4.415  1.00  0.00      A    H
ATOM   2745  CB  ILE A 192       8.700  -0.074  -2.457  1.00  0.00      A    C
ATOM   2746  HB  ILE A 192       8.223   0.781  -1.931  1.00  0.00      A    H
ATOM   2747  CG2 ILE A 192       7.860  -1.340  -2.163  1.00  0.00      A    C
ATOM   2748 HG21 ILE A 192       6.767  -1.442  -2.338  1.00  0.00      A    H
ATOM   2749 HG22 ILE A 192       8.456  -2.219  -2.488  1.00  0.00      A    H
ATOM   2750 HG23 ILE A 192       7.762  -1.331  -1.056  1.00  0.00      A    H
ATOM   2751  CG1 ILE A 192      10.145  -0.157  -1.926  1.00  0.00      A    C
ATOM   2752 HG11 ILE A 192      10.582  -1.136  -2.220  1.00  0.00      A    H
ATOM   2753 HG12 ILE A 192      10.846   0.566  -2.395  1.00  0.00      A    H
ATOM   2754  CD  ILE A 192      10.109  -0.044  -0.380  1.00  0.00      A    C
ATOM   2755  HD1 ILE A 192       9.572  -0.786   0.251  1.00  0.00      A    H
ATOM   2756  HD2 ILE A 192      11.117  -0.165   0.070  1.00  0.00      A    H
ATOM   2757  HD3 ILE A 192       9.915   0.999  -0.051  1.00  0.00      A    H
ATOM   2758  C   ILE A 192       7.396   0.083  -4.576  1.00  0.00      A    C
ATOM   2759  O   ILE A 192       6.614   1.052  -4.623  1.00  0.00      A    O
ATOM   2760  N   ILE A 193       7.010  -0.929  -5.218  1.00  0.00      A    N
ATOM   2761  HN  ILE A 193       7.593  -1.727  -5.347  1.00  0.00      A    H
ATOM   2762  CA  ILE A 193       5.698  -1.084  -5.818  1.00  0.00      A    C
ATOM   2763  HA  ILE A 193       5.327  -0.138  -6.184  1.00  0.00      A    H
ATOM   2764  CB  ILE A 193       5.948  -1.945  -7.123  1.00  0.00      A    C
ATOM   2765  HB  ILE A 193       6.307  -2.914  -6.715  1.00  0.00      A    H
ATOM   2766  CG2 ILE A 193       4.609  -2.091  -7.902  1.00  0.00      A    C
ATOM   2767 HG21 ILE A 193       4.785  -2.623  -8.862  1.00  0.00      A    H
ATOM   2768 HG22 ILE A 193       3.856  -2.715  -7.374  1.00  0.00      A    H
ATOM   2769 HG23 ILE A 193       4.128  -1.160  -8.271  1.00  0.00      A    H
ATOM   2770  CG1 ILE A 193       7.035  -1.282  -8.004  1.00  0.00      A    C
ATOM   2771 HG11 ILE A 193       6.823  -0.194  -8.079  1.00  0.00      A    H
ATOM   2772 HG12 ILE A 193       7.981  -1.462  -7.448  1.00  0.00      A    H
ATOM   2773  CD  ILE A 193       7.332  -1.965  -9.342  1.00  0.00      A    C
ATOM   2774  HD1 ILE A 193       6.527  -1.853 -10.099  1.00  0.00      A    H
ATOM   2775  HD2 ILE A 193       8.165  -1.365  -9.768  1.00  0.00      A    H
ATOM   2776  HD3 ILE A 193       7.633  -3.034  -9.325  1.00  0.00      A    H
ATOM   2777  C   ILE A 193       4.609  -1.778  -4.923  1.00  0.00      A    C
ATOM   2778  O   ILE A 193       4.664  -2.935  -4.602  1.00  0.00      A    O
ATOM   2779  N   VAL A 194       3.575  -1.023  -4.524  1.00  0.00      A    N
ATOM   2780  HN  VAL A 194       3.394  -0.101  -4.857  1.00  0.00      A    H
ATOM   2781  CA  VAL A 194       2.673  -1.402  -3.469  1.00  0.00      A    C
ATOM   2782  HA  VAL A 194       3.041  -2.265  -2.933  1.00  0.00      A    H
ATOM   2783  CB  VAL A 194       2.832  -0.303  -2.339  1.00  0.00      A    C
ATOM   2784  HB  VAL A 194       2.778   0.642  -2.920  1.00  0.00      A    H
ATOM   2785  CG1 VAL A 194       1.728  -0.492  -1.267  1.00  0.00      A    C
ATOM   2786 HG11 VAL A 194       1.558   0.463  -0.725  1.00  0.00      A    H
ATOM   2787 HG12 VAL A 194       0.710  -0.788  -1.599  1.00  0.00      A    H
ATOM   2788 HG13 VAL A 194       2.093  -1.297  -0.594  1.00  0.00      A    H
ATOM   2789  CG2 VAL A 194       4.280  -0.305  -1.804  1.00  0.00      A    C
ATOM   2790 HG21 VAL A 194       5.034  -0.125  -2.600  1.00  0.00      A    H
ATOM   2791 HG22 VAL A 194       4.253   0.430  -0.972  1.00  0.00      A    H
ATOM   2792 HG23 VAL A 194       4.496  -1.313  -1.390  1.00  0.00      A    H
ATOM   2793  C   VAL A 194       1.181  -1.569  -3.850  1.00  0.00      A    C
ATOM   2794  O   VAL A 194       0.551  -0.630  -4.376  1.00  0.00      A    O
ATOM   2795  N   LYS A 195       0.610  -2.687  -3.413  1.00  0.00      A    N
ATOM   2796  HN  LYS A 195       1.093  -3.342  -2.837  1.00  0.00      A    H
ATOM   2797  CA  LYS A 195      -0.754  -3.257  -3.640  1.00  0.00      A    C
ATOM   2798  HA  LYS A 195      -1.144  -3.071  -4.630  1.00  0.00      A    H
ATOM   2799  CB  LYS A 195      -0.722  -4.761  -3.512  1.00  0.00      A    C
ATOM   2800  HB1 LYS A 195       0.347  -4.987  -3.713  1.00  0.00      A    H
ATOM   2801  HB2 LYS A 195      -0.684  -5.064  -2.444  1.00  0.00      A    H
ATOM   2802  CG  LYS A 195      -1.730  -5.542  -4.309  1.00  0.00      A    C
ATOM   2803  HG1 LYS A 195      -2.681  -4.971  -4.258  1.00  0.00      A    H
ATOM   2804  HG2 LYS A 195      -1.483  -5.592  -5.391  1.00  0.00      A    H
ATOM   2805  CD  LYS A 195      -2.044  -6.978  -3.830  1.00  0.00      A    C
ATOM   2806  HD1 LYS A 195      -1.102  -7.563  -3.770  1.00  0.00      A    H
ATOM   2807  HD2 LYS A 195      -2.449  -6.962  -2.796  1.00  0.00      A    H
ATOM   2808  CE  LYS A 195      -3.016  -7.906  -4.700  1.00  0.00      A    C
ATOM   2809  HE1 LYS A 195      -4.007  -7.442  -4.894  1.00  0.00      A    H
ATOM   2810  HE2 LYS A 195      -2.507  -8.040  -5.678  1.00  0.00      A    H
ATOM   2811  NZ  LYS A 195      -3.250  -9.215  -3.970  1.00  0.00      A    N
ATOM   2812  HZ1 LYS A 195      -2.571  -9.941  -4.276  1.00  0.00      A    H
ATOM   2813  HZ2 LYS A 195      -3.055  -9.120  -2.953  1.00  0.00      A    H
ATOM   2814  HZ3 LYS A 195      -4.202  -9.547  -4.226  1.00  0.00      A    H
ATOM   2815  C   LYS A 195      -1.764  -2.863  -2.517  1.00  0.00      A    C
ATOM   2816  O   LYS A 195      -1.584  -3.222  -1.386  1.00  0.00      A    O
ATOM   2817  N   ASN A 196      -2.757  -2.030  -2.790  1.00  0.00      A    N
ATOM   2818  HN  ASN A 196      -2.899  -1.600  -3.678  1.00  0.00      A    H
ATOM   2819  CA  ASN A 196      -3.661  -1.532  -1.846  1.00  0.00      A    C
ATOM   2820  HA  ASN A 196      -3.276  -1.897  -0.905  1.00  0.00      A    H
ATOM   2821  CB  ASN A 196      -3.562   0.081  -1.949  1.00  0.00      A    C
ATOM   2822  HB1 ASN A 196      -2.504   0.417  -2.007  1.00  0.00      A    H
ATOM   2823  HB2 ASN A 196      -4.021   0.325  -2.931  1.00  0.00      A    H
ATOM   2824  CG  ASN A 196      -4.302   0.674  -0.718  1.00  0.00      A    C
ATOM   2825  OD1 ASN A 196      -4.743  -0.064   0.181  1.00  0.00      A    O
ATOM   2826  ND2 ASN A 196      -4.570   2.057  -0.789  1.00  0.00      A    N
ATOM   2827 HD21 ASN A 196      -5.242   2.411  -0.138  1.00  0.00      A    H
ATOM   2828 HD22 ASN A 196      -4.327   2.548  -1.626  1.00  0.00      A    H
ATOM   2829  C   ASN A 196      -5.074  -2.144  -2.199  1.00  0.00      A    C
ATOM   2830  O   ASN A 196      -5.315  -2.607  -3.315  1.00  0.00      A    O
ATOM   2831  N   SER A 197      -6.025  -1.996  -1.267  1.00  0.00      A    N
ATOM   2832  HN  SER A 197      -5.855  -1.481  -0.430  1.00  0.00      A    H
ATOM   2833  CA  SER A 197      -7.357  -2.531  -1.293  1.00  0.00      A    C
ATOM   2834  HA  SER A 197      -7.420  -3.091  -2.214  1.00  0.00      A    H
ATOM   2835  CB  SER A 197      -7.724  -3.366  -0.107  1.00  0.00      A    C
ATOM   2836  HB1 SER A 197      -8.791  -3.669  -0.181  1.00  0.00      A    H
ATOM   2837  HB2 SER A 197      -7.121  -4.299  -0.125  1.00  0.00      A    H
ATOM   2838  OG  SER A 197      -7.471  -2.668   1.143  1.00  0.00      A    O
ATOM   2839  HG1 SER A 197      -8.135  -3.059   1.716  1.00  0.00      A    H
ATOM   2840  C   SER A 197      -8.417  -1.442  -1.529  1.00  0.00      A    C
ATOM   2841  O   SER A 197      -9.529  -1.435  -1.054  1.00  0.00      A    O
ATOM   2842  N   TRP A 198      -7.988  -0.364  -2.275  1.00  0.00      A    N
ATOM   2843  HN  TRP A 198      -7.027  -0.271  -2.521  1.00  0.00      A    H
ATOM   2844  CA  TRP A 198      -8.739   0.788  -2.526  1.00  0.00      A    C
ATOM   2845  HA  TRP A 198      -9.670   0.717  -1.984  1.00  0.00      A    H
ATOM   2846  CB  TRP A 198      -7.955   2.060  -2.055  1.00  0.00      A    C
ATOM   2847  HB1 TRP A 198      -6.882   1.977  -2.333  1.00  0.00      A    H
ATOM   2848  HB2 TRP A 198      -8.274   2.998  -2.558  1.00  0.00      A    H
ATOM   2849  CG  TRP A 198      -8.100   2.258  -0.561  1.00  0.00      A    C
ATOM   2850  CD1 TRP A 198      -8.722   1.511   0.381  1.00  0.00      A    C
ATOM   2851  HD1 TRP A 198      -9.264   0.592   0.215  1.00  0.00      A    H
ATOM   2852  NE1 TRP A 198      -8.352   1.932   1.681  1.00  0.00      A    N
ATOM   2853  HE1 TRP A 198      -8.747   1.558   2.491  1.00  0.00      A    H
ATOM   2854  CE2 TRP A 198      -7.555   3.012   1.563  1.00  0.00      A    C
ATOM   2855  CD2 TRP A 198      -7.439   3.286   0.177  1.00  0.00      A    C
ATOM   2856  CE3 TRP A 198      -6.623   4.368  -0.277  1.00  0.00      A    C
ATOM   2857  HE3 TRP A 198      -6.553   4.571  -1.336  1.00  0.00      A    H
ATOM   2858  CZ3 TRP A 198      -6.121   5.264   0.659  1.00  0.00      A    C
ATOM   2859  HZ3 TRP A 198      -5.639   6.181   0.353  1.00  0.00      A    H
ATOM   2860  CZ2 TRP A 198      -6.963   3.826   2.494  1.00  0.00      A    C
ATOM   2861  HZ2 TRP A 198      -7.070   3.748   3.566  1.00  0.00      A    H
ATOM   2862  CH2 TRP A 198      -6.208   5.027   2.055  1.00  0.00      A    C
ATOM   2863  HH2 TRP A 198      -5.923   5.789   2.766  1.00  0.00      A    H
ATOM   2864  C   TRP A 198      -9.156   0.924  -4.084  1.00  0.00      A    C
ATOM   2865  O   TRP A 198      -9.453   2.030  -4.524  1.00  0.00      A    O
ATOM   2866  N   GLY A 199      -9.245  -0.190  -4.820  1.00  0.00      A    N
ATOM   2867  HN  GLY A 199      -9.031  -1.059  -4.380  1.00  0.00      A    H
ATOM   2868  CA  GLY A 199      -9.786  -0.239  -6.192  1.00  0.00      A    C
ATOM   2869  HA1 GLY A 199      -9.828  -1.308  -6.340  1.00  0.00      A    H
ATOM   2870  HA2 GLY A 199     -10.767   0.191  -6.050  1.00  0.00      A    H
ATOM   2871  C   GLY A 199      -8.998   0.414  -7.293  1.00  0.00      A    C
ATOM   2872  O   GLY A 199      -8.107   1.195  -7.029  1.00  0.00      A    O
ATOM   2873  N   PRO A 200      -9.310   0.298  -8.585  1.00  0.00      A    N
ATOM   2874  CD  PRO A 200      -9.716  -1.025  -9.073  1.00  0.00      A    C
ATOM   2875  HD1 PRO A 200     -10.822  -1.107  -9.131  1.00  0.00      A    H
ATOM   2876  HD2 PRO A 200      -9.247  -1.839  -8.480  1.00  0.00      A    H
ATOM   2877  CA  PRO A 200      -8.703   1.085  -9.634  1.00  0.00      A    C
ATOM   2878  HA  PRO A 200      -7.639   1.013  -9.468  1.00  0.00      A    H
ATOM   2879  CB  PRO A 200      -9.131   0.336 -10.953  1.00  0.00      A    C
ATOM   2880  HB1 PRO A 200     -10.174   0.557 -11.265  1.00  0.00      A    H
ATOM   2881  HB2 PRO A 200      -8.444   0.541 -11.802  1.00  0.00      A    H
ATOM   2882  CG  PRO A 200      -8.910  -1.119 -10.426  1.00  0.00      A    C
ATOM   2883  HG1 PRO A 200      -9.283  -1.860 -11.165  1.00  0.00      A    H
ATOM   2884  HG2 PRO A 200      -7.818  -1.256 -10.274  1.00  0.00      A    H
ATOM   2885  C   PRO A 200      -9.216   2.490  -9.667  1.00  0.00      A    C
ATOM   2886  O   PRO A 200      -8.735   3.257 -10.534  1.00  0.00      A    O
ATOM   2887  N   LYS A 201     -10.196   2.980  -8.816  1.00  0.00      A    N
ATOM   2888  HN  LYS A 201     -10.518   2.304  -8.157  1.00  0.00      A    H
ATOM   2889  CA  LYS A 201     -10.638   4.345  -8.660  1.00  0.00      A    C
ATOM   2890  HA  LYS A 201     -10.748   4.815  -9.626  1.00  0.00      A    H
ATOM   2891  CB  LYS A 201     -11.979   4.468  -7.888  1.00  0.00      A    C
ATOM   2892  HB1 LYS A 201     -11.820   4.037  -6.876  1.00  0.00      A    H
ATOM   2893  HB2 LYS A 201     -12.112   5.553  -7.690  1.00  0.00      A    H
ATOM   2894  CG  LYS A 201     -13.244   3.859  -8.500  1.00  0.00      A    C
ATOM   2895  HG1 LYS A 201     -13.397   4.192  -9.548  1.00  0.00      A    H
ATOM   2896  HG2 LYS A 201     -13.181   2.754  -8.600  1.00  0.00      A    H
ATOM   2897  CD  LYS A 201     -14.413   4.308  -7.615  1.00  0.00      A    C
ATOM   2898  HD1 LYS A 201     -14.266   4.021  -6.552  1.00  0.00      A    H
ATOM   2899  HD2 LYS A 201     -14.480   5.416  -7.568  1.00  0.00      A    H
ATOM   2900  CE  LYS A 201     -15.791   3.801  -8.032  1.00  0.00      A    C
ATOM   2901  HE1 LYS A 201     -16.226   4.318  -8.913  1.00  0.00      A    H
ATOM   2902  HE2 LYS A 201     -15.580   2.733  -8.256  1.00  0.00      A    H
ATOM   2903  NZ  LYS A 201     -16.740   3.905  -6.850  1.00  0.00      A    N
ATOM   2904  HZ1 LYS A 201     -17.630   3.505  -7.209  1.00  0.00      A    H
ATOM   2905  HZ2 LYS A 201     -16.553   3.347  -5.993  1.00  0.00      A    H
ATOM   2906  HZ3 LYS A 201     -16.870   4.895  -6.559  1.00  0.00      A    H
ATOM   2907  C   LYS A 201      -9.555   5.160  -7.983  1.00  0.00      A    C
ATOM   2908  O   LYS A 201      -9.432   6.363  -8.221  1.00  0.00      A    O
ATOM   2909  N   TRP A 202      -8.774   4.524  -7.085  1.00  0.00      A    N
ATOM   2910  HN  TRP A 202      -8.736   3.583  -6.756  1.00  0.00      A    H
ATOM   2911  CA  TRP A 202      -7.674   5.259  -6.585  1.00  0.00      A    C
ATOM   2912  HA  TRP A 202      -7.757   6.311  -6.813  1.00  0.00      A    H
ATOM   2913  CB  TRP A 202      -7.731   5.037  -5.008  1.00  0.00      A    C
ATOM   2914  HB1 TRP A 202      -8.685   5.519  -4.705  1.00  0.00      A    H
ATOM   2915  HB2 TRP A 202      -7.698   3.946  -4.800  1.00  0.00      A    H
ATOM   2916  CG  TRP A 202      -6.518   5.491  -4.138  1.00  0.00      A    C
ATOM   2917  CD1 TRP A 202      -6.414   6.655  -3.405  1.00  0.00      A    C
ATOM   2918  HD1 TRP A 202      -7.082   7.495  -3.521  1.00  0.00      A    H
ATOM   2919  NE1 TRP A 202      -5.286   6.743  -2.725  1.00  0.00      A    N
ATOM   2920  HE1 TRP A 202      -4.924   7.482  -2.199  1.00  0.00      A    H
ATOM   2921  CE2 TRP A 202      -4.546   5.644  -2.957  1.00  0.00      A    C
ATOM   2922  CD2 TRP A 202      -5.292   4.772  -3.832  1.00  0.00      A    C
ATOM   2923  CE3 TRP A 202      -4.813   3.506  -4.255  1.00  0.00      A    C
ATOM   2924  HE3 TRP A 202      -5.302   2.900  -5.003  1.00  0.00      A    H
ATOM   2925  CZ3 TRP A 202      -3.575   3.128  -3.755  1.00  0.00      A    C
ATOM   2926  HZ3 TRP A 202      -3.005   2.255  -4.036  1.00  0.00      A    H
ATOM   2927  CZ2 TRP A 202      -3.274   5.245  -2.475  1.00  0.00      A    C
ATOM   2928  HZ2 TRP A 202      -2.615   5.857  -1.877  1.00  0.00      A    H
ATOM   2929  CH2 TRP A 202      -2.808   4.009  -2.881  1.00  0.00      A    C
ATOM   2930  HH2 TRP A 202      -1.808   3.666  -2.662  1.00  0.00      A    H
ATOM   2931  C   TRP A 202      -6.306   4.804  -7.194  1.00  0.00      A    C
ATOM   2932  O   TRP A 202      -6.192   3.791  -7.872  1.00  0.00      A    O
ATOM   2933  N   GLY A 203      -5.175   5.526  -6.973  1.00  0.00      A    N
ATOM   2934  HN  GLY A 203      -5.349   6.309  -6.380  1.00  0.00      A    H
ATOM   2935  CA  GLY A 203      -3.805   5.196  -7.455  1.00  0.00      A    C
ATOM   2936  HA1 GLY A 203      -3.202   6.026  -7.116  1.00  0.00      A    H
ATOM   2937  HA2 GLY A 203      -3.563   4.277  -6.941  1.00  0.00      A    H
ATOM   2938  C   GLY A 203      -3.655   5.110  -8.919  1.00  0.00      A    C
ATOM   2939  O   GLY A 203      -4.490   5.597  -9.699  1.00  0.00      A    O
ATOM   2940  N   GLU A 204      -2.660   4.379  -9.348  1.00  0.00      A    N
ATOM   2941  HN  GLU A 204      -1.938   4.018  -8.761  1.00  0.00      A    H
ATOM   2942  CA  GLU A 204      -2.423   4.036 -10.748  1.00  0.00      A    C
ATOM   2943  HA  GLU A 204      -3.073   4.664 -11.338  1.00  0.00      A    H
ATOM   2944  CB  GLU A 204      -0.966   4.250 -11.164  1.00  0.00      A    C
ATOM   2945  HB1 GLU A 204      -0.344   3.718 -10.412  1.00  0.00      A    H
ATOM   2946  HB2 GLU A 204      -0.755   3.986 -12.222  1.00  0.00      A    H
ATOM   2947  CG  GLU A 204      -0.581   5.771 -11.030  1.00  0.00      A    C
ATOM   2948  HG1 GLU A 204      -1.114   6.331 -11.828  1.00  0.00      A    H
ATOM   2949  HG2 GLU A 204      -0.793   6.268 -10.059  1.00  0.00      A    H
ATOM   2950  CD  GLU A 204       0.863   5.896 -11.296  1.00  0.00      A    C
ATOM   2951  OE1 GLU A 204       1.655   5.195 -10.556  1.00  0.00      A    O
ATOM   2952  OE2 GLU A 204       1.311   6.503 -12.236  1.00  0.00      A    O
ATOM   2953  C   GLU A 204      -2.887   2.577 -10.932  1.00  0.00      A    C
ATOM   2954  O   GLU A 204      -2.137   1.625 -10.682  1.00  0.00      A    O
ATOM   2955  N   LYS A 205      -4.213   2.362 -11.163  1.00  0.00      A    N
ATOM   2956  HN  LYS A 205      -4.701   3.163 -11.503  1.00  0.00      A    H
ATOM   2957  CA  LYS A 205      -4.774   1.052 -11.264  1.00  0.00      A    C
ATOM   2958  HA  LYS A 205      -5.829   1.215 -11.431  1.00  0.00      A    H
ATOM   2959  CB  LYS A 205      -4.285   0.226 -12.517  1.00  0.00      A    C
ATOM   2960  HB1 LYS A 205      -3.232  -0.086 -12.350  1.00  0.00      A    H
ATOM   2961  HB2 LYS A 205      -4.945  -0.666 -12.472  1.00  0.00      A    H
ATOM   2962  CG  LYS A 205      -4.447   0.948 -13.956  1.00  0.00      A    C
ATOM   2963  HG1 LYS A 205      -5.415   1.494 -13.932  1.00  0.00      A    H
ATOM   2964  HG2 LYS A 205      -3.757   1.799 -13.772  1.00  0.00      A    H
ATOM   2965  CD  LYS A 205      -4.224   0.102 -15.200  1.00  0.00      A    C
ATOM   2966  HD1 LYS A 205      -3.362  -0.579 -15.035  1.00  0.00      A    H
ATOM   2967  HD2 LYS A 205      -5.100  -0.564 -15.348  1.00  0.00      A    H
ATOM   2968  CE  LYS A 205      -3.972   0.788 -16.496  1.00  0.00      A    C
ATOM   2969  HE1 LYS A 205      -3.797   0.128 -17.373  1.00  0.00      A    H
ATOM   2970  HE2 LYS A 205      -4.861   1.426 -16.686  1.00  0.00      A    H
ATOM   2971  NZ  LYS A 205      -2.843   1.720 -16.367  1.00  0.00      A    N
ATOM   2972  HZ1 LYS A 205      -1.947   1.193 -16.343  1.00  0.00      A    H
ATOM   2973  HZ2 LYS A 205      -2.838   2.401 -17.153  1.00  0.00      A    H
ATOM   2974  HZ3 LYS A 205      -2.742   2.201 -15.451  1.00  0.00      A    H
ATOM   2975  C   LYS A 205      -4.729   0.341  -9.896  1.00  0.00      A    C
ATOM   2976  O   LYS A 205      -4.355  -0.899  -9.838  1.00  0.00      A    O
ATOM   2977  N   GLY A 206      -5.036   0.997  -8.783  1.00  0.00      A    N
ATOM   2978  HN  GLY A 206      -5.353   1.939  -8.867  1.00  0.00      A    H
ATOM   2979  CA  GLY A 206      -4.978   0.570  -7.398  1.00  0.00      A    C
ATOM   2980  HA1 GLY A 206      -5.477   1.234  -6.708  1.00  0.00      A    H
ATOM   2981  HA2 GLY A 206      -5.441  -0.406  -7.384  1.00  0.00      A    H
ATOM   2982  C   GLY A 206      -3.554   0.516  -6.859  1.00  0.00      A    C
ATOM   2983  O   GLY A 206      -3.291   0.382  -5.661  1.00  0.00      A    O
ATOM   2984  N   TYR A 207      -2.485   0.625  -7.708  1.00  0.00      A    N
ATOM   2985  HN  TYR A 207      -2.482   0.651  -8.704  1.00  0.00      A    H
ATOM   2986  CA  TYR A 207      -1.058   0.555  -7.175  1.00  0.00      A    C
ATOM   2987  HA  TYR A 207      -1.016   0.094  -6.199  1.00  0.00      A    H
ATOM   2988  CB  TYR A 207      -0.122  -0.086  -8.266  1.00  0.00      A    C
ATOM   2989  HB1 TYR A 207      -0.497   0.365  -9.210  1.00  0.00      A    H
ATOM   2990  HB2 TYR A 207       0.887   0.287  -7.987  1.00  0.00      A    H
ATOM   2991  CG  TYR A 207      -0.305  -1.597  -8.300  1.00  0.00      A    C
ATOM   2992  CD1 TYR A 207      -1.187  -2.168  -9.139  1.00  0.00      A    C
ATOM   2993  HD1 TYR A 207      -1.597  -1.578  -9.945  1.00  0.00      A    H
ATOM   2994  CE1 TYR A 207      -1.382  -3.584  -9.092  1.00  0.00      A    C
ATOM   2995  HE1 TYR A 207      -2.067  -3.996  -9.818  1.00  0.00      A    H
ATOM   2996  CZ  TYR A 207      -0.802  -4.337  -8.121  1.00  0.00      A    C
ATOM   2997  OH  TYR A 207      -0.984  -5.702  -7.931  1.00  0.00      A    O
ATOM   2998  HH  TYR A 207      -1.563  -5.992  -8.639  1.00  0.00      A    H
ATOM   2999  CD2 TYR A 207       0.364  -2.361  -7.390  1.00  0.00      A    C
ATOM   3000  HD2 TYR A 207       1.061  -1.932  -6.685  1.00  0.00      A    H
ATOM   3001  CE2 TYR A 207       0.160  -3.753  -7.275  1.00  0.00      A    C
ATOM   3002  HE2 TYR A 207       0.662  -4.303  -6.492  1.00  0.00      A    H
ATOM   3003  C   TYR A 207      -0.500   1.928  -6.873  1.00  0.00      A    C
ATOM   3004  O   TYR A 207      -0.989   2.970  -7.222  1.00  0.00      A    O
ATOM   3005  N   ILE A 208       0.466   1.968  -5.958  1.00  0.00      A    N
ATOM   3006  HN  ILE A 208       0.685   1.267  -5.284  1.00  0.00      A    H
ATOM   3007  CA  ILE A 208       1.292   3.120  -5.613  1.00  0.00      A    C
ATOM   3008  HA  ILE A 208       1.237   3.864  -6.394  1.00  0.00      A    H
ATOM   3009  CB  ILE A 208       0.851   3.793  -4.255  1.00  0.00      A    C
ATOM   3010  HB  ILE A 208      -0.184   4.143  -4.457  1.00  0.00      A    H
ATOM   3011  CG2 ILE A 208       0.680   2.743  -3.149  1.00  0.00      A    C
ATOM   3012 HG21 ILE A 208       0.244   3.234  -2.253  1.00  0.00      A    H
ATOM   3013 HG22 ILE A 208       0.078   1.829  -3.338  1.00  0.00      A    H
ATOM   3014 HG23 ILE A 208       1.665   2.349  -2.820  1.00  0.00      A    H
ATOM   3015  CG1 ILE A 208       1.732   4.997  -3.756  1.00  0.00      A    C
ATOM   3016 HG11 ILE A 208       2.656   4.510  -3.376  1.00  0.00      A    H
ATOM   3017 HG12 ILE A 208       1.943   5.710  -4.582  1.00  0.00      A    H
ATOM   3018  CD  ILE A 208       1.042   5.765  -2.616  1.00  0.00      A    C
ATOM   3019  HD1 ILE A 208       1.239   6.858  -2.604  1.00  0.00      A    H
ATOM   3020  HD2 ILE A 208      -0.064   5.787  -2.714  1.00  0.00      A    H
ATOM   3021  HD3 ILE A 208       1.481   5.399  -1.664  1.00  0.00      A    H
ATOM   3022  C   ILE A 208       2.762   2.779  -5.640  1.00  0.00      A    C
ATOM   3023  O   ILE A 208       3.195   1.776  -5.198  1.00  0.00      A    O
ATOM   3024  N   ARG A 209       3.601   3.690  -6.221  1.00  0.00      A    N
ATOM   3025  HN  ARG A 209       3.221   4.575  -6.478  1.00  0.00      A    H
ATOM   3026  CA  ARG A 209       5.024   3.648  -6.305  1.00  0.00      A    C
ATOM   3027  HA  ARG A 209       5.414   2.659  -6.111  1.00  0.00      A    H
ATOM   3028  CB  ARG A 209       5.545   4.165  -7.671  1.00  0.00      A    C
ATOM   3029  HB1 ARG A 209       6.574   4.481  -7.396  1.00  0.00      A    H
ATOM   3030  HB2 ARG A 209       5.712   3.324  -8.378  1.00  0.00      A    H
ATOM   3031  CG  ARG A 209       4.783   5.293  -8.440  1.00  0.00      A    C
ATOM   3032  HG1 ARG A 209       3.764   4.928  -8.692  1.00  0.00      A    H
ATOM   3033  HG2 ARG A 209       4.679   6.227  -7.847  1.00  0.00      A    H
ATOM   3034  CD  ARG A 209       5.396   5.531  -9.890  1.00  0.00      A    C
ATOM   3035  HD1 ARG A 209       6.379   6.048  -9.937  1.00  0.00      A    H
ATOM   3036  HD2 ARG A 209       5.632   4.485 -10.181  1.00  0.00      A    H
ATOM   3037  NE  ARG A 209       4.433   6.145 -10.858  1.00  0.00      A    N
ATOM   3038  HE  ARG A 209       3.463   5.938 -10.735  1.00  0.00      A    H
ATOM   3039  CZ  ARG A 209       4.737   6.727 -12.027  1.00  0.00      A    C
ATOM   3040  NH1 ARG A 209       5.958   7.076 -12.366  1.00  0.00      A    N
ATOM   3041 HH11 ARG A 209       6.682   6.900 -11.699  1.00  0.00      A    H
ATOM   3042 HH12 ARG A 209       6.154   7.477 -13.261  1.00  0.00      A    H
ATOM   3043  NH2 ARG A 209       3.733   6.957 -12.943  1.00  0.00      A    N
ATOM   3044 HH21 ARG A 209       2.858   6.588 -12.629  1.00  0.00      A    H
ATOM   3045 HH22 ARG A 209       3.798   7.354 -13.859  1.00  0.00      A    H
ATOM   3046  C   ARG A 209       5.497   4.566  -5.228  1.00  0.00      A    C
ATOM   3047  O   ARG A 209       5.386   5.795  -5.400  1.00  0.00      A    O
ATOM   3048  N   MET A 210       6.010   4.004  -4.072  1.00  0.00      A    N
ATOM   3049  HN  MET A 210       6.107   3.011  -4.076  1.00  0.00      A    H
ATOM   3050  CA  MET A 210       6.427   4.689  -2.876  1.00  0.00      A    C
ATOM   3051  HA  MET A 210       5.962   5.658  -2.766  1.00  0.00      A    H
ATOM   3052  CB  MET A 210       6.032   3.875  -1.623  1.00  0.00      A    C
ATOM   3053  HB1 MET A 210       6.596   2.929  -1.482  1.00  0.00      A    H
ATOM   3054  HB2 MET A 210       6.332   4.465  -0.730  1.00  0.00      A    H
ATOM   3055  CG  MET A 210       4.465   3.660  -1.503  1.00  0.00      A    C
ATOM   3056  HG1 MET A 210       3.961   4.619  -1.750  1.00  0.00      A    H
ATOM   3057  HG2 MET A 210       4.226   2.886  -2.264  1.00  0.00      A    H
ATOM   3058  SD  MET A 210       3.875   3.039   0.024  1.00  0.00      A    S
ATOM   3059  CE  MET A 210       4.559   4.376   1.028  1.00  0.00      A    C
ATOM   3060  HE1 MET A 210       4.583   5.388   0.570  1.00  0.00      A    H
ATOM   3061  HE2 MET A 210       3.823   4.508   1.850  1.00  0.00      A    H
ATOM   3062  HE3 MET A 210       5.518   4.193   1.559  1.00  0.00      A    H
ATOM   3063  C   MET A 210       7.954   4.868  -2.889  1.00  0.00      A    C
ATOM   3064  O   MET A 210       8.680   3.986  -3.177  1.00  0.00      A    O
ATOM   3065  N   LYS A 211       8.346   6.089  -2.467  1.00  0.00      A    N
ATOM   3066  HN  LYS A 211       7.809   6.861  -2.136  1.00  0.00      A    H
ATOM   3067  CA  LYS A 211       9.760   6.436  -2.583  1.00  0.00      A    C
ATOM   3068  HA  LYS A 211      10.231   6.062  -3.481  1.00  0.00      A    H
ATOM   3069  CB  LYS A 211      10.042   7.940  -2.425  1.00  0.00      A    C
ATOM   3070  HB1 LYS A 211       9.650   8.533  -3.279  1.00  0.00      A    H
ATOM   3071  HB2 LYS A 211       9.523   8.274  -1.502  1.00  0.00      A    H
ATOM   3072  CG  LYS A 211      11.548   8.246  -2.184  1.00  0.00      A    C
ATOM   3073  HG1 LYS A 211      11.813   7.760  -1.222  1.00  0.00      A    H
ATOM   3074  HG2 LYS A 211      12.094   7.764  -3.023  1.00  0.00      A    H
ATOM   3075  CD  LYS A 211      11.949   9.693  -2.140  1.00  0.00      A    C
ATOM   3076  HD1 LYS A 211      11.656  10.203  -3.083  1.00  0.00      A    H
ATOM   3077  HD2 LYS A 211      11.441  10.168  -1.274  1.00  0.00      A    H
ATOM   3078  CE  LYS A 211      13.401  10.013  -1.994  1.00  0.00      A    C
ATOM   3079  HE1 LYS A 211      13.799   9.720  -2.989  1.00  0.00      A    H
ATOM   3080  HE2 LYS A 211      13.414  11.094  -1.738  1.00  0.00      A    H
ATOM   3081  NZ  LYS A 211      14.047   9.295  -0.885  1.00  0.00      A    N
ATOM   3082  HZ1 LYS A 211      14.908   9.750  -0.518  1.00  0.00      A    H
ATOM   3083  HZ2 LYS A 211      13.368   9.122  -0.117  1.00  0.00      A    H
ATOM   3084  HZ3 LYS A 211      14.319   8.307  -1.065  1.00  0.00      A    H
ATOM   3085  C   LYS A 211      10.493   5.657  -1.460  1.00  0.00      A    C
ATOM   3086  O   LYS A 211      10.088   5.570  -0.308  1.00  0.00      A    O
ATOM   3087  N   ARG A 212      11.686   5.061  -1.812  1.00  0.00      A    N
ATOM   3088  HN  ARG A 212      12.063   5.244  -2.716  1.00  0.00      A    H
ATOM   3089  CA  ARG A 212      12.533   4.449  -0.809  1.00  0.00      A    C
ATOM   3090  HA  ARG A 212      11.968   4.385   0.109  1.00  0.00      A    H
ATOM   3091  CB  ARG A 212      12.766   2.935  -1.279  1.00  0.00      A    C
ATOM   3092  HB1 ARG A 212      13.115   2.420  -0.359  1.00  0.00      A    H
ATOM   3093  HB2 ARG A 212      11.731   2.547  -1.393  1.00  0.00      A    H
ATOM   3094  CG  ARG A 212      13.745   2.872  -2.396  1.00  0.00      A    C
ATOM   3095  HG1 ARG A 212      13.314   3.390  -3.279  1.00  0.00      A    H
ATOM   3096  HG2 ARG A 212      14.684   3.405  -2.135  1.00  0.00      A    H
ATOM   3097  CD  ARG A 212      14.135   1.418  -2.614  1.00  0.00      A    C
ATOM   3098  HD1 ARG A 212      14.440   0.980  -1.640  1.00  0.00      A    H
ATOM   3099  HD2 ARG A 212      13.216   0.919  -2.987  1.00  0.00      A    H
ATOM   3100  NE  ARG A 212      15.189   1.207  -3.623  1.00  0.00      A    N
ATOM   3101  HE  ARG A 212      14.918   0.786  -4.488  1.00  0.00      A    H
ATOM   3102  CZ  ARG A 212      16.447   1.310  -3.508  1.00  0.00      A    C
ATOM   3103  NH1 ARG A 212      17.023   1.990  -2.562  1.00  0.00      A    N
ATOM   3104 HH11 ARG A 212      16.477   2.204  -1.751  1.00  0.00      A    H
ATOM   3105 HH12 ARG A 212      18.007   1.850  -2.455  1.00  0.00      A    H
ATOM   3106  NH2 ARG A 212      17.245   0.706  -4.391  1.00  0.00      A    N
ATOM   3107 HH21 ARG A 212      16.863   0.288  -5.215  1.00  0.00      A    H
ATOM   3108 HH22 ARG A 212      18.219   0.652  -4.174  1.00  0.00      A    H
ATOM   3109  C   ARG A 212      13.752   5.412  -0.621  1.00  0.00      A    C
ATOM   3110  O   ARG A 212      13.985   6.397  -1.279  1.00  0.00      A    O
ATOM   3111  N   ASN A 213      14.462   5.083   0.462  1.00  0.00      A    N
ATOM   3112  HN  ASN A 213      14.222   4.235   0.928  1.00  0.00      A    H
ATOM   3113  CA  ASN A 213      15.626   5.820   1.046  1.00  0.00      A    C
ATOM   3114  HA  ASN A 213      16.151   5.135   1.696  1.00  0.00      A    H
ATOM   3115  CB  ASN A 213      16.801   6.264   0.010  1.00  0.00      A    C
ATOM   3116  HB1 ASN A 213      17.024   5.284  -0.465  1.00  0.00      A    H
ATOM   3117  HB2 ASN A 213      16.488   7.009  -0.752  1.00  0.00      A    H
ATOM   3118  CG  ASN A 213      18.005   6.760   0.834  1.00  0.00      A    C
ATOM   3119  OD1 ASN A 213      18.214   6.456   2.024  1.00  0.00      A    O
ATOM   3120  ND2 ASN A 213      18.754   7.645   0.215  1.00  0.00      A    N
ATOM   3121 HD21 ASN A 213      19.642   7.895   0.601  1.00  0.00      A    H
ATOM   3122 HD22 ASN A 213      18.465   7.977  -0.683  1.00  0.00      A    H
ATOM   3123  C   ASN A 213      15.254   6.993   1.892  1.00  0.00      A    C
ATOM   3124  O   ASN A 213      15.256   8.123   1.432  1.00  0.00      A    O
ATOM   3125  N   THR A 214      15.011   6.796   3.191  1.00  0.00      A    N
ATOM   3126  HN  THR A 214      15.066   5.878   3.575  1.00  0.00      A    H
ATOM   3127  CA  THR A 214      14.945   7.881   4.173  1.00  0.00      A    C
ATOM   3128  HA  THR A 214      15.324   8.718   3.606  1.00  0.00      A    H
ATOM   3129  CB  THR A 214      13.508   8.204   4.628  1.00  0.00      A    C
ATOM   3130  HB  THR A 214      12.837   8.234   3.743  1.00  0.00      A    H
ATOM   3131  OG1 THR A 214      13.352   9.481   5.282  1.00  0.00      A    O
ATOM   3132  HG1 THR A 214      12.414   9.673   5.359  1.00  0.00      A    H
ATOM   3133  CG2 THR A 214      12.922   7.156   5.596  1.00  0.00      A    C
ATOM   3134 HG21 THR A 214      13.428   7.355   6.565  1.00  0.00      A    H
ATOM   3135 HG22 THR A 214      11.864   7.438   5.778  1.00  0.00      A    H
ATOM   3136 HG23 THR A 214      13.112   6.129   5.216  1.00  0.00      A    H
ATOM   3137  C   THR A 214      15.866   7.616   5.350  1.00  0.00      A    C
ATOM   3138  O   THR A 214      16.761   6.752   5.277  1.00  0.00      A    O
ATOM   3139  N   GLY A 215      15.775   8.428   6.377  1.00  0.00      A    N
ATOM   3140  HN  GLY A 215      15.089   9.140   6.504  1.00  0.00      A    H
ATOM   3141  CA  GLY A 215      16.767   8.482   7.462  1.00  0.00      A    C
ATOM   3142  HA1 GLY A 215      17.687   8.024   7.130  1.00  0.00      A    H
ATOM   3143  HA2 GLY A 215      16.916   9.523   7.707  1.00  0.00      A    H
ATOM   3144  C   GLY A 215      16.412   7.603   8.638  1.00  0.00      A    C
ATOM   3145  O   GLY A 215      17.222   6.906   9.237  1.00  0.00      A    O
ATOM   3146  N   LYS A 216      15.233   7.723   9.151  1.00  0.00      A    N
ATOM   3147  HN  LYS A 216      14.666   8.516   8.944  1.00  0.00      A    H
ATOM   3148  CA  LYS A 216      14.588   6.938  10.176  1.00  0.00      A    C
ATOM   3149  HA  LYS A 216      15.180   7.229  11.031  1.00  0.00      A    H
ATOM   3150  CB  LYS A 216      13.187   7.607  10.207  1.00  0.00      A    C
ATOM   3151  HB1 LYS A 216      13.429   8.691  10.184  1.00  0.00      A    H
ATOM   3152  HB2 LYS A 216      12.582   7.454   9.288  1.00  0.00      A    H
ATOM   3153  CG  LYS A 216      12.419   7.348  11.458  1.00  0.00      A    C
ATOM   3154  HG1 LYS A 216      11.437   7.866  11.415  1.00  0.00      A    H
ATOM   3155  HG2 LYS A 216      12.085   6.288  11.433  1.00  0.00      A    H
ATOM   3156  CD  LYS A 216      13.112   7.949  12.744  1.00  0.00      A    C
ATOM   3157  HD1 LYS A 216      13.721   7.152  13.220  1.00  0.00      A    H
ATOM   3158  HD2 LYS A 216      13.909   8.691  12.526  1.00  0.00      A    H
ATOM   3159  CE  LYS A 216      12.180   8.512  13.819  1.00  0.00      A    C
ATOM   3160  HE1 LYS A 216      12.794   9.113  14.524  1.00  0.00      A    H
ATOM   3161  HE2 LYS A 216      11.413   9.205  13.411  1.00  0.00      A    H
ATOM   3162  NZ  LYS A 216      11.599   7.339  14.454  1.00  0.00      A    N
ATOM   3163  HZ1 LYS A 216      12.309   6.621  14.701  1.00  0.00      A    H
ATOM   3164  HZ2 LYS A 216      11.133   7.716  15.303  1.00  0.00      A    H
ATOM   3165  HZ3 LYS A 216      10.990   6.816  13.792  1.00  0.00      A    H
ATOM   3166  C   LYS A 216      14.454   5.512   9.830  1.00  0.00      A    C
ATOM   3167  O   LYS A 216      13.838   5.108   8.814  1.00  0.00      A    O
ATOM   3168  N   PRO A 217      14.894   4.554  10.705  1.00  0.00      A    N
ATOM   3169  CD  PRO A 217      15.319   4.676  12.100  1.00  0.00      A    C
ATOM   3170  HD1 PRO A 217      14.596   5.313  12.653  1.00  0.00      A    H
ATOM   3171  HD2 PRO A 217      16.300   5.193  12.039  1.00  0.00      A    H
ATOM   3172  CA  PRO A 217      14.820   3.141  10.245  1.00  0.00      A    C
ATOM   3173  HA  PRO A 217      15.233   2.960   9.263  1.00  0.00      A    H
ATOM   3174  CB  PRO A 217      15.548   2.384  11.431  1.00  0.00      A    C
ATOM   3175  HB1 PRO A 217      15.226   1.323  11.510  1.00  0.00      A    H
ATOM   3176  HB2 PRO A 217      16.643   2.408  11.243  1.00  0.00      A    H
ATOM   3177  CG  PRO A 217      15.280   3.299  12.658  1.00  0.00      A    C
ATOM   3178  HG1 PRO A 217      14.285   3.071  13.095  1.00  0.00      A    H
ATOM   3179  HG2 PRO A 217      16.005   3.281  13.499  1.00  0.00      A    H
ATOM   3180  C   PRO A 217      13.424   2.593  10.110  1.00  0.00      A    C
ATOM   3181  O   PRO A 217      13.236   1.473   9.714  1.00  0.00      A    O
ATOM   3182  N   GLU A 218      12.351   3.339  10.481  1.00  0.00      A    N
ATOM   3183  HN  GLU A 218      12.479   4.228  10.914  1.00  0.00      A    H
ATOM   3184  CA  GLU A 218      10.929   2.917  10.287  1.00  0.00      A    C
ATOM   3185  HA  GLU A 218      10.706   1.912  10.612  1.00  0.00      A    H
ATOM   3186  CB  GLU A 218       9.983   3.945  10.994  1.00  0.00      A    C
ATOM   3187  HB1 GLU A 218      10.362   4.895  10.559  1.00  0.00      A    H
ATOM   3188  HB2 GLU A 218       8.936   3.722  10.697  1.00  0.00      A    H
ATOM   3189  CG  GLU A 218      10.272   3.989  12.517  1.00  0.00      A    C
ATOM   3190  HG1 GLU A 218       9.939   2.998  12.895  1.00  0.00      A    H
ATOM   3191  HG2 GLU A 218      11.361   4.158  12.654  1.00  0.00      A    H
ATOM   3192  CD  GLU A 218       9.409   5.046  13.075  1.00  0.00      A    C
ATOM   3193  OE1 GLU A 218       9.578   6.305  12.898  1.00  0.00      A    O
ATOM   3194  OE2 GLU A 218       8.369   4.597  13.689  1.00  0.00      A    O
ATOM   3195  C   GLU A 218      10.617   2.902   8.791  1.00  0.00      A    C
ATOM   3196  O   GLU A 218      10.010   1.993   8.269  1.00  0.00      A    O
ATOM   3197  N   GLY A 219      11.175   3.843   8.069  1.00  0.00      A    N
ATOM   3198  HN  GLY A 219      11.788   4.546   8.420  1.00  0.00      A    H
ATOM   3199  CA  GLY A 219      11.003   3.947   6.645  1.00  0.00      A    C
ATOM   3200  HA1 GLY A 219      11.953   4.308   6.279  1.00  0.00      A    H
ATOM   3201  HA2 GLY A 219      10.753   3.047   6.102  1.00  0.00      A    H
ATOM   3202  C   GLY A 219       9.918   4.961   6.353  1.00  0.00      A    C
ATOM   3203  O   GLY A 219       9.125   5.366   7.195  1.00  0.00      A    O
ATOM   3204  N   LEU A 220       9.614   5.331   5.025  1.00  0.00      A    N
ATOM   3205  HN  LEU A 220      10.341   5.296   4.344  1.00  0.00      A    H
ATOM   3206  CA  LEU A 220       8.445   6.105   4.592  1.00  0.00      A    C
ATOM   3207  HA  LEU A 220       8.361   7.035   5.135  1.00  0.00      A    H
ATOM   3208  CB  LEU A 220       8.481   6.282   3.125  1.00  0.00      A    C
ATOM   3209  HB1 LEU A 220       9.380   6.903   2.922  1.00  0.00      A    H
ATOM   3210  HB2 LEU A 220       8.589   5.315   2.588  1.00  0.00      A    H
ATOM   3211  CG  LEU A 220       7.391   7.121   2.493  1.00  0.00      A    C
ATOM   3212  HG  LEU A 220       6.411   6.784   2.894  1.00  0.00      A    H
ATOM   3213  CD1 LEU A 220       7.587   8.654   2.846  1.00  0.00      A    C
ATOM   3214 HD11 LEU A 220       7.383   8.813   3.927  1.00  0.00      A    H
ATOM   3215 HD12 LEU A 220       8.634   8.966   2.644  1.00  0.00      A    H
ATOM   3216 HD13 LEU A 220       6.868   9.309   2.310  1.00  0.00      A    H
ATOM   3217  CD2 LEU A 220       7.451   7.002   0.952  1.00  0.00      A    C
ATOM   3218 HD21 LEU A 220       7.491   5.938   0.633  1.00  0.00      A    H
ATOM   3219 HD22 LEU A 220       6.663   7.570   0.413  1.00  0.00      A    H
ATOM   3220 HD23 LEU A 220       8.390   7.484   0.606  1.00  0.00      A    H
ATOM   3221  C   LEU A 220       7.221   5.336   4.933  1.00  0.00      A    C
ATOM   3222  O   LEU A 220       6.957   4.255   4.505  1.00  0.00      A    O
ATOM   3223  N   CYS A 221       6.379   5.937   5.748  1.00  0.00      A    N
ATOM   3224  HN  CYS A 221       6.471   6.879   6.062  1.00  0.00      A    H
ATOM   3225  CA  CYS A 221       5.095   5.474   6.124  1.00  0.00      A    C
ATOM   3226  HA  CYS A 221       4.864   6.257   6.832  1.00  0.00      A    H
ATOM   3227  CB  CYS A 221       3.992   5.485   5.017  1.00  0.00      A    C
ATOM   3228  HB1 CYS A 221       4.326   4.616   4.411  1.00  0.00      A    H
ATOM   3229  HB2 CYS A 221       2.982   5.240   5.410  1.00  0.00      A    H
ATOM   3230  SG  CYS A 221       3.849   6.989   3.982  1.00  0.00      A    S
ATOM   3231  C   CYS A 221       5.090   4.170   6.882  1.00  0.00      A    C
ATOM   3232  O   CYS A 221       4.126   3.385   6.830  1.00  0.00      A    O
ATOM   3233  N   GLY A 222       6.209   3.838   7.601  1.00  0.00      A    N
ATOM   3234  HN  GLY A 222       6.961   4.476   7.748  1.00  0.00      A    H
ATOM   3235  CA  GLY A 222       6.494   2.551   8.161  1.00  0.00      A    C
ATOM   3236  HA1 GLY A 222       7.391   2.686   8.747  1.00  0.00      A    H
ATOM   3237  HA2 GLY A 222       5.619   2.206   8.693  1.00  0.00      A    H
ATOM   3238  C   GLY A 222       6.929   1.394   7.218  1.00  0.00      A    C
ATOM   3239  O   GLY A 222       6.839   0.230   7.620  1.00  0.00      A    O
ATOM   3240  N   ILE A 223       7.342   1.634   5.959  1.00  0.00      A    N
ATOM   3241  HN  ILE A 223       7.249   2.549   5.574  1.00  0.00      A    H
ATOM   3242  CA  ILE A 223       7.632   0.583   4.967  1.00  0.00      A    C
ATOM   3243  HA  ILE A 223       6.736  -0.014   4.882  1.00  0.00      A    H
ATOM   3244  CB  ILE A 223       7.717   1.257   3.624  1.00  0.00      A    C
ATOM   3245  HB  ILE A 223       6.859   1.962   3.647  1.00  0.00      A    H
ATOM   3246  CG2 ILE A 223       8.990   2.092   3.417  1.00  0.00      A    C
ATOM   3247 HG21 ILE A 223       9.931   1.529   3.240  1.00  0.00      A    H
ATOM   3248 HG22 ILE A 223       8.814   2.790   2.570  1.00  0.00      A    H
ATOM   3249 HG23 ILE A 223       9.127   2.849   4.219  1.00  0.00      A    H
ATOM   3250  CG1 ILE A 223       7.427   0.283   2.456  1.00  0.00      A    C
ATOM   3251 HG11 ILE A 223       8.219  -0.484   2.316  1.00  0.00      A    H
ATOM   3252 HG12 ILE A 223       6.443  -0.218   2.585  1.00  0.00      A    H
ATOM   3253  CD  ILE A 223       7.047   1.092   1.208  1.00  0.00      A    C
ATOM   3254  HD1 ILE A 223       7.880   1.578   0.658  1.00  0.00      A    H
ATOM   3255  HD2 ILE A 223       6.660   0.370   0.458  1.00  0.00      A    H
ATOM   3256  HD3 ILE A 223       6.234   1.802   1.473  1.00  0.00      A    H
ATOM   3257  C   ILE A 223       8.821  -0.342   5.250  1.00  0.00      A    C
ATOM   3258  O   ILE A 223       8.890  -1.458   4.790  1.00  0.00      A    O
ATOM   3259  N   ASN A 224       9.757   0.085   6.150  1.00  0.00      A    N
ATOM   3260  HN  ASN A 224       9.755   0.879   6.752  1.00  0.00      A    H
ATOM   3261  CA  ASN A 224      10.890  -0.794   6.456  1.00  0.00      A    C
ATOM   3262  HA  ASN A 224      10.995  -1.581   5.724  1.00  0.00      A    H
ATOM   3263  CB  ASN A 224      12.223  -0.053   6.298  1.00  0.00      A    C
ATOM   3264  HB1 ASN A 224      12.310   0.860   6.924  1.00  0.00      A    H
ATOM   3265  HB2 ASN A 224      13.084  -0.673   6.627  1.00  0.00      A    H
ATOM   3266  CG  ASN A 224      12.369   0.364   4.972  1.00  0.00      A    C
ATOM   3267  OD1 ASN A 224      12.338   1.540   4.603  1.00  0.00      A    O
ATOM   3268  ND2 ASN A 224      12.588  -0.601   4.028  1.00  0.00      A    N
ATOM   3269 HD21 ASN A 224      12.466  -0.364   3.064  1.00  0.00      A    H
ATOM   3270 HD22 ASN A 224      12.905  -1.525   4.240  1.00  0.00      A    H
ATOM   3271  C   ASN A 224      10.648  -1.371   7.898  1.00  0.00      A    C
ATOM   3272  O   ASN A 224      11.612  -1.748   8.565  1.00  0.00      A    O
ATOM   3273  N   LYS A 225       9.353  -1.566   8.409  1.00  0.00      A    N
ATOM   3274  HN  LYS A 225       8.491  -1.375   7.946  1.00  0.00      A    H
ATOM   3275  CA  LYS A 225       9.117  -1.803   9.801  1.00  0.00      A    C
ATOM   3276  HA  LYS A 225      10.037  -2.196  10.210  1.00  0.00      A    H
ATOM   3277  CB  LYS A 225       8.481  -0.546  10.493  1.00  0.00      A    C
ATOM   3278  HB1 LYS A 225       9.123   0.287  10.136  1.00  0.00      A    H
ATOM   3279  HB2 LYS A 225       7.481  -0.302  10.074  1.00  0.00      A    H
ATOM   3280  CG  LYS A 225       8.655  -0.458  12.041  1.00  0.00      A    C
ATOM   3281  HG1 LYS A 225       8.382  -1.390  12.580  1.00  0.00      A    H
ATOM   3282  HG2 LYS A 225       9.729  -0.263  12.250  1.00  0.00      A    H
ATOM   3283  CD  LYS A 225       7.859   0.743  12.693  1.00  0.00      A    C
ATOM   3284  HD1 LYS A 225       8.173   1.631  12.104  1.00  0.00      A    H
ATOM   3285  HD2 LYS A 225       6.795   0.534  12.448  1.00  0.00      A    H
ATOM   3286  CE  LYS A 225       8.060   0.864  14.187  1.00  0.00      A    C
ATOM   3287  HE1 LYS A 225       7.413   0.078  14.632  1.00  0.00      A    H
ATOM   3288  HE2 LYS A 225       9.115   0.678  14.478  1.00  0.00      A    H
ATOM   3289  NZ  LYS A 225       7.629   2.210  14.579  1.00  0.00      A    N
ATOM   3290  HZ1 LYS A 225       6.609   2.390  14.488  1.00  0.00      A    H
ATOM   3291  HZ2 LYS A 225       7.865   2.261  15.590  1.00  0.00      A    H
ATOM   3292  HZ3 LYS A 225       8.211   2.885  14.043  1.00  0.00      A    H
ATOM   3293  C   LYS A 225       8.232  -2.927  10.149  1.00  0.00      A    C
ATOM   3294  O   LYS A 225       8.672  -3.840  10.883  1.00  0.00      A    O
ATOM   3295  N   MET A 226       6.959  -3.009   9.671  1.00  0.00      A    N
ATOM   3296  HN  MET A 226       6.566  -2.282   9.113  1.00  0.00      A    H
ATOM   3297  CA  MET A 226       6.119  -4.182   9.806  1.00  0.00      A    C
ATOM   3298  HA  MET A 226       6.583  -4.877  10.491  1.00  0.00      A    H
ATOM   3299  CB  MET A 226       4.726  -3.932  10.278  1.00  0.00      A    C
ATOM   3300  HB1 MET A 226       4.242  -3.150   9.654  1.00  0.00      A    H
ATOM   3301  HB2 MET A 226       4.166  -4.892  10.275  1.00  0.00      A    H
ATOM   3302  CG  MET A 226       4.679  -3.488  11.785  1.00  0.00      A    C
ATOM   3303  HG1 MET A 226       5.061  -4.390  12.310  1.00  0.00      A    H
ATOM   3304  HG2 MET A 226       5.437  -2.687  11.917  1.00  0.00      A    H
ATOM   3305  SD  MET A 226       3.070  -2.916  12.486  1.00  0.00      A    S
ATOM   3306  CE  MET A 226       2.245  -4.503  12.053  1.00  0.00      A    C
ATOM   3307  HE1 MET A 226       2.758  -5.380  12.503  1.00  0.00      A    H
ATOM   3308  HE2 MET A 226       1.173  -4.503  12.343  1.00  0.00      A    H
ATOM   3309  HE3 MET A 226       2.213  -4.729  10.965  1.00  0.00      A    H
ATOM   3310  C   MET A 226       5.989  -5.008   8.508  1.00  0.00      A    C
ATOM   3311  O   MET A 226       4.995  -4.829   7.810  1.00  0.00      A    O
ATOM   3312  N   ALA A 227       6.981  -5.869   8.340  1.00  0.00      A    N
ATOM   3313  HN  ALA A 227       7.819  -5.717   8.860  1.00  0.00      A    H
ATOM   3314  CA  ALA A 227       7.071  -6.978   7.465  1.00  0.00      A    C
ATOM   3315  HA  ALA A 227       6.105  -7.010   6.982  1.00  0.00      A    H
ATOM   3316  CB  ALA A 227       8.264  -6.754   6.444  1.00  0.00      A    C
ATOM   3317  HB1 ALA A 227       8.056  -5.785   5.942  1.00  0.00      A    H
ATOM   3318  HB2 ALA A 227       9.149  -6.668   7.110  1.00  0.00      A    H
ATOM   3319  HB3 ALA A 227       8.421  -7.580   5.717  1.00  0.00      A    H
ATOM   3320  C   ALA A 227       7.204  -8.367   8.105  1.00  0.00      A    C
ATOM   3321  O   ALA A 227       8.141  -8.665   8.877  1.00  0.00      A    O
ATOM   3322  N   SER A 228       6.294  -9.283   7.772  1.00  0.00      A    N
ATOM   3323  HN  SER A 228       5.738  -9.147   6.956  1.00  0.00      A    H
ATOM   3324  CA  SER A 228       6.396 -10.659   8.277  1.00  0.00      A    C
ATOM   3325  HA  SER A 228       7.441 -10.896   8.410  1.00  0.00      A    H
ATOM   3326  CB  SER A 228       5.633 -10.950   9.555  1.00  0.00      A    C
ATOM   3327  HB1 SER A 228       5.730 -11.981   9.957  1.00  0.00      A    H
ATOM   3328  HB2 SER A 228       5.825 -10.322  10.451  1.00  0.00      A    H
ATOM   3329  OG  SER A 228       4.202 -10.734   9.505  1.00  0.00      A    O
ATOM   3330  HG1 SER A 228       3.982 -10.730  10.440  1.00  0.00      A    H
ATOM   3331  C   SER A 228       5.871 -11.576   7.206  1.00  0.00      A    C
ATOM   3332  O   SER A 228       5.137 -11.187   6.320  1.00  0.00      A    O
ATOM   3333  N   TYR A 229       6.153 -12.909   7.270  1.00  0.00      A    N
ATOM   3334  HN  TYR A 229       6.746 -13.286   7.977  1.00  0.00      A    H
ATOM   3335  CA  TYR A 229       5.605 -13.926   6.389  1.00  0.00      A    C
ATOM   3336  HA  TYR A 229       4.737 -13.544   5.872  1.00  0.00      A    H
ATOM   3337  CB  TYR A 229       6.849 -14.369   5.507  1.00  0.00      A    C
ATOM   3338  HB1 TYR A 229       7.714 -13.673   5.537  1.00  0.00      A    H
ATOM   3339  HB2 TYR A 229       7.211 -15.403   5.691  1.00  0.00      A    H
ATOM   3340  CG  TYR A 229       6.487 -14.354   4.023  1.00  0.00      A    C
ATOM   3341  CD1 TYR A 229       5.960 -13.128   3.493  1.00  0.00      A    C
ATOM   3342  HD1 TYR A 229       6.241 -12.197   3.964  1.00  0.00      A    H
ATOM   3343  CE1 TYR A 229       5.387 -13.083   2.234  1.00  0.00      A    C
ATOM   3344  HE1 TYR A 229       4.895 -12.184   1.893  1.00  0.00      A    H
ATOM   3345  CZ  TYR A 229       5.374 -14.308   1.469  1.00  0.00      A    C
ATOM   3346  OH  TYR A 229       4.888 -14.163   0.165  1.00  0.00      A    O
ATOM   3347  HH  TYR A 229       4.934 -13.243  -0.106  1.00  0.00      A    H
ATOM   3348  CD2 TYR A 229       6.358 -15.522   3.250  1.00  0.00      A    C
ATOM   3349  HD2 TYR A 229       6.800 -16.406   3.686  1.00  0.00      A    H
ATOM   3350  CE2 TYR A 229       5.782 -15.529   1.991  1.00  0.00      A    C
ATOM   3351  HE2 TYR A 229       5.598 -16.379   1.352  1.00  0.00      A    H
ATOM   3352  C   TYR A 229       5.180 -15.205   7.203  1.00  0.00      A    C
ATOM   3353  O   TYR A 229       5.702 -15.396   8.270  1.00  0.00      A    O
ATOM   3354  N   PRO A 230       4.368 -16.085   6.631  1.00  0.00      A    N
ATOM   3355  CD  PRO A 230       3.508 -15.844   5.461  1.00  0.00      A    C
ATOM   3356  HD1 PRO A 230       4.132 -15.788   4.543  1.00  0.00      A    H
ATOM   3357  HD2 PRO A 230       2.926 -14.972   5.828  1.00  0.00      A    H
ATOM   3358  CA  PRO A 230       4.122 -17.405   7.075  1.00  0.00      A    C
ATOM   3359  HA  PRO A 230       4.213 -17.372   8.151  1.00  0.00      A    H
ATOM   3360  CB  PRO A 230       2.737 -17.727   6.699  1.00  0.00      A    C
ATOM   3361  HB1 PRO A 230       2.606 -18.823   6.577  1.00  0.00      A    H
ATOM   3362  HB2 PRO A 230       1.994 -17.346   7.432  1.00  0.00      A    H
ATOM   3363  CG  PRO A 230       2.492 -17.060   5.298  1.00  0.00      A    C
ATOM   3364  HG1 PRO A 230       2.784 -17.706   4.442  1.00  0.00      A    H
ATOM   3365  HG2 PRO A 230       1.453 -16.700   5.140  1.00  0.00      A    H
ATOM   3366  C   PRO A 230       5.119 -18.331   6.667  1.00  0.00      A    C
ATOM   3367  O   PRO A 230       5.931 -17.977   5.768  1.00  0.00      A    O
ATOM   3368  N   ILE A 231       5.077 -19.535   7.322  1.00  0.00      A    N
ATOM   3369  HN  ILE A 231       4.255 -19.654   7.874  1.00  0.00      A    H
ATOM   3370  CA  ILE A 231       6.016 -20.593   7.155  1.00  0.00      A    C
ATOM   3371  HA  ILE A 231       6.631 -20.413   6.286  1.00  0.00      A    H
ATOM   3372  CB  ILE A 231       6.881 -20.844   8.429  1.00  0.00      A    C
ATOM   3373  HB  ILE A 231       6.254 -20.834   9.346  1.00  0.00      A    H
ATOM   3374  CG2 ILE A 231       7.629 -22.125   8.369  1.00  0.00      A    C
ATOM   3375 HG21 ILE A 231       8.423 -22.209   7.597  1.00  0.00      A    H
ATOM   3376 HG22 ILE A 231       8.192 -22.350   9.300  1.00  0.00      A    H
ATOM   3377 HG23 ILE A 231       7.070 -23.081   8.275  1.00  0.00      A    H
ATOM   3378  CG1 ILE A 231       7.712 -19.550   8.583  1.00  0.00      A    C
ATOM   3379 HG11 ILE A 231       8.282 -19.541   7.630  1.00  0.00      A    H
ATOM   3380 HG12 ILE A 231       7.119 -18.612   8.535  1.00  0.00      A    H
ATOM   3381  CD  ILE A 231       8.596 -19.553   9.866  1.00  0.00      A    C
ATOM   3382  HD1 ILE A 231       7.922 -19.467  10.745  1.00  0.00      A    H
ATOM   3383  HD2 ILE A 231       9.267 -20.404  10.113  1.00  0.00      A    H
ATOM   3384  HD3 ILE A 231       9.167 -18.602   9.923  1.00  0.00      A    H
ATOM   3385  C   ILE A 231       5.256 -21.841   6.735  1.00  0.00      A    C
ATOM   3386  O   ILE A 231       4.305 -22.246   7.364  1.00  0.00      A    O
ATOM   3387  N   LYS A 232       5.763 -22.513   5.681  1.00  0.00      A    N
ATOM   3388  HN  LYS A 232       6.602 -22.117   5.314  1.00  0.00      A    H
ATOM   3389  CA  LYS A 232       5.338 -23.845   5.301  1.00  0.00      A    C
ATOM   3390  HA  LYS A 232       4.866 -24.406   6.094  1.00  0.00      A    H
ATOM   3391  CB  LYS A 232       4.416 -23.673   4.047  1.00  0.00      A    C
ATOM   3392  HB1 LYS A 232       3.477 -23.202   4.408  1.00  0.00      A    H
ATOM   3393  HB2 LYS A 232       4.999 -23.080   3.310  1.00  0.00      A    H
ATOM   3394  CG  LYS A 232       4.063 -24.960   3.365  1.00  0.00      A    C
ATOM   3395  HG1 LYS A 232       4.961 -25.474   2.962  1.00  0.00      A    H
ATOM   3396  HG2 LYS A 232       3.739 -25.638   4.183  1.00  0.00      A    H
ATOM   3397  CD  LYS A 232       2.954 -24.899   2.338  1.00  0.00      A    C
ATOM   3398  HD1 LYS A 232       2.069 -24.482   2.865  1.00  0.00      A    H
ATOM   3399  HD2 LYS A 232       3.240 -24.240   1.491  1.00  0.00      A    H
ATOM   3400  CE  LYS A 232       2.639 -26.282   1.743  1.00  0.00      A    C
ATOM   3401  HE1 LYS A 232       1.851 -26.079   0.986  1.00  0.00      A    H
ATOM   3402  HE2 LYS A 232       3.539 -26.804   1.352  1.00  0.00      A    H
ATOM   3403  NZ  LYS A 232       2.108 -27.103   2.797  1.00  0.00      A    N
ATOM   3404  HZ1 LYS A 232       1.451 -27.835   2.459  1.00  0.00      A    H
ATOM   3405  HZ2 LYS A 232       2.961 -27.526   3.218  1.00  0.00      A    H
ATOM   3406  HZ3 LYS A 232       1.622 -26.527   3.514  1.00  0.00      A    H
ATOM   3407  C   LYS A 232       6.634 -24.598   5.056  1.00  0.00      A    C
ATOM   3408  O   LYS A 232       7.558 -24.042   4.425  1.00  0.00      A    O
ATOM   3409  N   LYS A 233       6.861 -25.780   5.669  1.00  0.00      A    N
ATOM   3410  HN  LYS A 233       6.145 -26.132   6.268  1.00  0.00      A    H
ATOM   3411  CA  LYS A 233       8.074 -26.586   5.554  1.00  0.00      A    C
ATOM   3412  HA  LYS A 233       8.844 -25.919   5.196  1.00  0.00      A    H
ATOM   3413  CB  LYS A 233       8.506 -27.167   6.925  1.00  0.00      A    C
ATOM   3414  HB1 LYS A 233       7.664 -27.789   7.298  1.00  0.00      A    H
ATOM   3415  HB2 LYS A 233       9.327 -27.871   6.670  1.00  0.00      A    H
ATOM   3416  CG  LYS A 233       8.921 -26.100   7.959  1.00  0.00      A    C
ATOM   3417  HG1 LYS A 233       9.753 -25.586   7.432  1.00  0.00      A    H
ATOM   3418  HG2 LYS A 233       8.105 -25.349   8.031  1.00  0.00      A    H
ATOM   3419  CD  LYS A 233       9.421 -26.677   9.335  1.00  0.00      A    C
ATOM   3420  HD1 LYS A 233       8.834 -27.517   9.765  1.00  0.00      A    H
ATOM   3421  HD2 LYS A 233      10.417 -27.107   9.093  1.00  0.00      A    H
ATOM   3422  CE  LYS A 233       9.763 -25.635  10.359  1.00  0.00      A    C
ATOM   3423  HE1 LYS A 233      10.642 -25.023  10.067  1.00  0.00      A    H
ATOM   3424  HE2 LYS A 233       8.867 -25.012  10.570  1.00  0.00      A    H
ATOM   3425  NZ  LYS A 233      10.058 -26.291  11.659  1.00  0.00      A    N
ATOM   3426  HZ1 LYS A 233      10.351 -25.542  12.319  1.00  0.00      A    H
ATOM   3427  HZ2 LYS A 233       9.214 -26.784  12.015  1.00  0.00      A    H
ATOM   3428  HZ3 LYS A 233      10.839 -26.958  11.493  1.00  0.00      A    H
ATOM   3429  C   LYS A 233       7.820 -27.664   4.477  1.00  0.00      A    C
ATOM   3430  O   LYS A 233       6.803 -27.691   3.833  1.00  0.00      A    O
ATOM   3431  N   LYS A 234       8.947 -28.355   4.230  1.00  0.00      A    N
ATOM   3432  HN  LYS A 234       9.770 -28.194   4.767  1.00  0.00      A    H
ATOM   3433  CA  LYS A 234       9.037 -29.487   3.285  1.00  0.00      A    C
ATOM   3434  HA  LYS A 234       8.138 -29.435   2.689  1.00  0.00      A    H
ATOM   3435  CB  LYS A 234      10.333 -29.503   2.370  1.00  0.00      A    C
ATOM   3436  HB1 LYS A 234      10.165 -28.695   1.626  1.00  0.00      A    H
ATOM   3437  HB2 LYS A 234      11.268 -29.297   2.934  1.00  0.00      A    H
ATOM   3438  CG  LYS A 234      10.492 -30.899   1.594  1.00  0.00      A    C
ATOM   3439  HG1 LYS A 234      11.551 -30.908   1.259  1.00  0.00      A    H
ATOM   3440  HG2 LYS A 234      10.380 -31.702   2.353  1.00  0.00      A    H
ATOM   3441  CD  LYS A 234       9.558 -30.994   0.380  1.00  0.00      A    C
ATOM   3442  HD1 LYS A 234       8.610 -31.350   0.837  1.00  0.00      A    H
ATOM   3443  HD2 LYS A 234       9.389 -29.960   0.010  1.00  0.00      A    H
ATOM   3444  CE  LYS A 234      10.036 -31.946  -0.681  1.00  0.00      A    C
ATOM   3445  HE1 LYS A 234       9.159 -32.168  -1.325  1.00  0.00      A    H
ATOM   3446  HE2 LYS A 234      10.910 -31.495  -1.199  1.00  0.00      A    H
ATOM   3447  NZ  LYS A 234      10.281 -33.225  -0.079  1.00  0.00      A    N
ATOM   3448  HZ1 LYS A 234      11.094 -33.268   0.568  1.00  0.00      A    H
ATOM   3449  HZ2 LYS A 234       9.440 -33.655   0.357  1.00  0.00      A    H
ATOM   3450  HZ3 LYS A 234      10.464 -33.804  -0.923  1.00  0.00      A    H
ATOM   3451  C   LYS A 234       8.822 -30.831   4.064  1.00  0.00      A    C
ATOM   3452  OT1 LYS A 234       7.808 -31.528   3.836  1.00  0.00      A    O
ATOM   3453  OT2 LYS A 234       9.769 -31.218   4.816  1.00  0.00      A    O
END
