# Supplementary material for: Sequence comparison, molecular modeling, and network analysis predict structural diversity in cysteine proteases from the Cape sundew, Drosera capensis
Source: Comput Struct Biotechnol J. 2016 Jun 14;14:271–82. doi: 10.1016/j.csbj.2016.05.003 (PMC4949590; doi:10.1016/j.csbj.2016.05.003)
Supplement: Supplementary file 4 [file mmc4.zip › Rosetta_mature/DCAP_0624_mature_m1.pdb]

CRYST1   58.031   67.248   64.432  90.00  90.00  90.00 P 1           1
ATOM      1  N   VAL A   1      23.300   2.749  -5.412  1.00  0.00      A    N
ATOM      2  HT1 VAL A   1      23.291   3.734  -5.746  1.00  0.00      A    H
ATOM      3  HT2 VAL A   1      23.932   2.200  -6.029  1.00  0.00      A    H
ATOM      4  HT3 VAL A   1      23.743   2.598  -4.484  1.00  0.00      A    H
ATOM      5  CA  VAL A   1      21.899   2.313  -5.448  1.00  0.00      A    C
ATOM      6  HA  VAL A   1      21.896   1.234  -5.497  1.00  0.00      A    H
ATOM      7  CB  VAL A   1      21.178   2.987  -4.246  1.00  0.00      A    C
ATOM      8  HB  VAL A   1      20.110   2.742  -4.061  1.00  0.00      A    H
ATOM      9  CG1 VAL A   1      21.853   2.478  -2.903  1.00  0.00      A    C
ATOM     10 HG11 VAL A   1      22.841   2.980  -2.821  1.00  0.00      A    H
ATOM     11 HG12 VAL A   1      21.311   2.980  -2.073  1.00  0.00      A    H
ATOM     12 HG13 VAL A   1      21.768   1.379  -2.761  1.00  0.00      A    H
ATOM     13  CG2 VAL A   1      21.282   4.477  -4.279  1.00  0.00      A    C
ATOM     14 HG21 VAL A   1      22.328   4.744  -4.017  1.00  0.00      A    H
ATOM     15 HG22 VAL A   1      20.830   4.842  -5.226  1.00  0.00      A    H
ATOM     16 HG23 VAL A   1      20.645   4.894  -3.471  1.00  0.00      A    H
ATOM     17  C   VAL A   1      21.265   2.688  -6.743  1.00  0.00      A    C
ATOM     18  O   VAL A   1      21.597   3.725  -7.294  1.00  0.00      A    O
ATOM     19  N   PRO A   2      20.532   1.779  -7.429  1.00  0.00      A    N
ATOM     20  CD  PRO A   2      19.910   0.607  -6.842  1.00  0.00      A    C
ATOM     21  HD1 PRO A   2      19.410   0.858  -5.882  1.00  0.00      A    H
ATOM     22  HD2 PRO A   2      20.694  -0.157  -6.655  1.00  0.00      A    H
ATOM     23  CA  PRO A   2      20.055   2.007  -8.818  1.00  0.00      A    C
ATOM     24  HA  PRO A   2      20.863   2.245  -9.494  1.00  0.00      A    H
ATOM     25  CB  PRO A   2      19.348   0.716  -9.234  1.00  0.00      A    C
ATOM     26  HB1 PRO A   2      18.464   0.757  -9.905  1.00  0.00      A    H
ATOM     27  HB2 PRO A   2      20.105   0.131  -9.800  1.00  0.00      A    H
ATOM     28  CG  PRO A   2      18.844   0.183  -7.892  1.00  0.00      A    C
ATOM     29  HG1 PRO A   2      17.919   0.718  -7.588  1.00  0.00      A    H
ATOM     30  HG2 PRO A   2      18.485  -0.868  -7.910  1.00  0.00      A    H
ATOM     31  C   PRO A   2      19.019   3.118  -8.966  1.00  0.00      A    C
ATOM     32  O   PRO A   2      18.603   3.748  -7.959  1.00  0.00      A    O
ATOM     33  N   ALA A   3      18.746   3.460 -10.173  1.00  0.00      A    N
ATOM     34  HN  ALA A   3      19.057   2.884 -10.925  1.00  0.00      A    H
ATOM     35  CA  ALA A   3      17.992   4.514 -10.667  1.00  0.00      A    C
ATOM     36  HA  ALA A   3      18.433   5.414 -10.264  1.00  0.00      A    H
ATOM     37  CB  ALA A   3      17.928   4.573 -12.230  1.00  0.00      A    C
ATOM     38  HB1 ALA A   3      17.584   5.570 -12.577  1.00  0.00      A    H
ATOM     39  HB2 ALA A   3      18.967   4.414 -12.590  1.00  0.00      A    H
ATOM     40  HB3 ALA A   3      17.257   3.777 -12.620  1.00  0.00      A    H
ATOM     41  C   ALA A   3      16.576   4.551 -10.222  1.00  0.00      A    C
ATOM     42  O   ALA A   3      16.191   5.534  -9.601  1.00  0.00      A    O
ATOM     43  N   SER A   4      15.765   3.620 -10.478  1.00  0.00      A    N
ATOM     44  HN  SER A   4      16.098   2.774 -10.888  1.00  0.00      A    H
ATOM     45  CA  SER A   4      14.348   3.687 -10.175  1.00  0.00      A    C
ATOM     46  HA  SER A   4      14.227   4.318  -9.307  1.00  0.00      A    H
ATOM     47  CB  SER A   4      13.308   4.043 -11.264  1.00  0.00      A    C
ATOM     48  HB1 SER A   4      13.231   3.205 -11.989  1.00  0.00      A    H
ATOM     49  HB2 SER A   4      12.317   4.178 -10.780  1.00  0.00      A    H
ATOM     50  OG  SER A   4      13.624   5.296 -11.842  1.00  0.00      A    O
ATOM     51  HG1 SER A   4      13.885   5.118 -12.749  1.00  0.00      A    H
ATOM     52  C   SER A   4      13.973   2.368  -9.646  1.00  0.00      A    C
ATOM     53  O   SER A   4      13.749   1.466 -10.431  1.00  0.00      A    O
ATOM     54  N   ILE A   5      13.830   2.134  -8.297  1.00  0.00      A    N
ATOM     55  HN  ILE A   5      14.004   2.855  -7.631  1.00  0.00      A    H
ATOM     56  CA  ILE A   5      13.150   1.039  -7.659  1.00  0.00      A    C
ATOM     57  HA  ILE A   5      13.208   0.211  -8.350  1.00  0.00      A    H
ATOM     58  CB  ILE A   5      13.927   0.553  -6.359  1.00  0.00      A    C
ATOM     59  HB  ILE A   5      13.995   1.304  -5.543  1.00  0.00      A    H
ATOM     60  CG2 ILE A   5      13.187  -0.557  -5.729  1.00  0.00      A    C
ATOM     61 HG21 ILE A   5      12.424  -0.211  -5.000  1.00  0.00      A    H
ATOM     62 HG22 ILE A   5      12.771  -1.265  -6.477  1.00  0.00      A    H
ATOM     63 HG23 ILE A   5      13.858  -1.193  -5.112  1.00  0.00      A    H
ATOM     64  CG1 ILE A   5      15.356   0.098  -6.766  1.00  0.00      A    C
ATOM     65 HG11 ILE A   5      15.984   0.948  -7.109  1.00  0.00      A    H
ATOM     66 HG12 ILE A   5      15.784  -0.381  -5.859  1.00  0.00      A    H
ATOM     67  CD  ILE A   5      15.423  -1.008  -7.823  1.00  0.00      A    C
ATOM     68  HD1 ILE A   5      14.717  -1.834  -7.588  1.00  0.00      A    H
ATOM     69  HD2 ILE A   5      15.121  -0.698  -8.846  1.00  0.00      A    H
ATOM     70  HD3 ILE A   5      16.460  -1.401  -7.895  1.00  0.00      A    H
ATOM     71  C   ILE A   5      11.682   1.283  -7.338  1.00  0.00      A    C
ATOM     72  O   ILE A   5      11.330   2.166  -6.483  1.00  0.00      A    O
ATOM     73  N   ASP A   6      10.803   0.415  -7.819  1.00  0.00      A    N
ATOM     74  HN  ASP A   6      11.110  -0.471  -8.158  1.00  0.00      A    H
ATOM     75  CA  ASP A   6       9.453   0.329  -7.423  1.00  0.00      A    C
ATOM     76  HA  ASP A   6       9.310   0.903  -6.519  1.00  0.00      A    H
ATOM     77  CB  ASP A   6       8.536   0.779  -8.572  1.00  0.00      A    C
ATOM     78  HB1 ASP A   6       8.681   1.863  -8.764  1.00  0.00      A    H
ATOM     79  HB2 ASP A   6       8.932   0.270  -9.477  1.00  0.00      A    H
ATOM     80  CG  ASP A   6       7.068   0.569  -8.332  1.00  0.00      A    C
ATOM     81  OD1 ASP A   6       6.432   1.371  -7.598  1.00  0.00      A    O
ATOM     82  OD2 ASP A   6       6.567  -0.498  -8.739  1.00  0.00      A    O
ATOM     83  C   ASP A   6       9.183  -1.097  -6.983  1.00  0.00      A    C
ATOM     84  O   ASP A   6       9.155  -2.103  -7.763  1.00  0.00      A    O
ATOM     85  N   TRP A   7       8.842  -1.241  -5.632  1.00  0.00      A    N
ATOM     86  HN  TRP A   7       8.982  -0.510  -4.969  1.00  0.00      A    H
ATOM     87  CA  TRP A   7       8.597  -2.601  -5.111  1.00  0.00      A    C
ATOM     88  HA  TRP A   7       9.297  -3.252  -5.612  1.00  0.00      A    H
ATOM     89  CB  TRP A   7       8.875  -2.639  -3.620  1.00  0.00      A    C
ATOM     90  HB1 TRP A   7       8.385  -1.720  -3.235  1.00  0.00      A    H
ATOM     91  HB2 TRP A   7       8.498  -3.556  -3.119  1.00  0.00      A    H
ATOM     92  CG  TRP A   7      10.325  -2.620  -3.251  1.00  0.00      A    C
ATOM     93  CD1 TRP A   7      11.099  -1.727  -2.614  1.00  0.00      A    C
ATOM     94  HD1 TRP A   7      10.735  -0.712  -2.550  1.00  0.00      A    H
ATOM     95  NE1 TRP A   7      12.368  -2.200  -2.456  1.00  0.00      A    N
ATOM     96  HE1 TRP A   7      13.051  -1.574  -2.150  1.00  0.00      A    H
ATOM     97  CE2 TRP A   7      12.465  -3.386  -3.164  1.00  0.00      A    C
ATOM     98  CD2 TRP A   7      11.175  -3.758  -3.595  1.00  0.00      A    C
ATOM     99  CE3 TRP A   7      10.990  -4.897  -4.385  1.00  0.00      A    C
ATOM    100  HE3 TRP A   7      10.079  -5.352  -4.743  1.00  0.00      A    H
ATOM    101  CZ3 TRP A   7      12.140  -5.702  -4.644  1.00  0.00      A    C
ATOM    102  HZ3 TRP A   7      12.034  -6.666  -5.119  1.00  0.00      A    H
ATOM    103  CZ2 TRP A   7      13.550  -4.194  -3.368  1.00  0.00      A    C
ATOM    104  HZ2 TRP A   7      14.466  -3.869  -2.897  1.00  0.00      A    H
ATOM    105  CH2 TRP A   7      13.371  -5.374  -4.079  1.00  0.00      A    C
ATOM    106  HH2 TRP A   7      14.243  -5.949  -4.356  1.00  0.00      A    H
ATOM    107  C   TRP A   7       7.264  -3.224  -5.421  1.00  0.00      A    C
ATOM    108  O   TRP A   7       7.039  -4.416  -5.229  1.00  0.00      A    O
ATOM    109  N   ARG A   8       6.342  -2.419  -5.913  1.00  0.00      A    N
ATOM    110  HN  ARG A   8       6.619  -1.468  -6.027  1.00  0.00      A    H
ATOM    111  CA  ARG A   8       5.052  -2.897  -6.375  1.00  0.00      A    C
ATOM    112  HA  ARG A   8       4.714  -3.554  -5.587  1.00  0.00      A    H
ATOM    113  CB  ARG A   8       4.079  -1.732  -6.601  1.00  0.00      A    C
ATOM    114  HB1 ARG A   8       4.398  -1.216  -7.531  1.00  0.00      A    H
ATOM    115  HB2 ARG A   8       3.017  -2.057  -6.641  1.00  0.00      A    H
ATOM    116  CG  ARG A   8       4.163  -0.735  -5.417  1.00  0.00      A    C
ATOM    117  HG1 ARG A   8       3.663  -1.241  -4.564  1.00  0.00      A    H
ATOM    118  HG2 ARG A   8       5.189  -0.432  -5.117  1.00  0.00      A    H
ATOM    119  CD  ARG A   8       3.254   0.441  -5.653  1.00  0.00      A    C
ATOM    120  HD1 ARG A   8       2.235   0.290  -6.069  1.00  0.00      A    H
ATOM    121  HD2 ARG A   8       3.269   1.058  -4.729  1.00  0.00      A    H
ATOM    122  NE  ARG A   8       4.019   1.355  -6.571  1.00  0.00      A    N
ATOM    123  HE  ARG A   8       4.948   1.239  -6.921  1.00  0.00      A    H
ATOM    124  CZ  ARG A   8       3.509   2.553  -6.975  1.00  0.00      A    C
ATOM    125  NH1 ARG A   8       2.430   3.088  -6.387  1.00  0.00      A    N
ATOM    126 HH11 ARG A   8       2.059   2.642  -5.572  1.00  0.00      A    H
ATOM    127 HH12 ARG A   8       2.127   3.993  -6.685  1.00  0.00      A    H
ATOM    128  NH2 ARG A   8       4.186   3.263  -7.830  1.00  0.00      A    N
ATOM    129 HH21 ARG A   8       5.055   2.816  -8.039  1.00  0.00      A    H
ATOM    130 HH22 ARG A   8       3.954   4.234  -7.894  1.00  0.00      A    H
ATOM    131  C   ARG A   8       5.205  -3.774  -7.633  1.00  0.00      A    C
ATOM    132  O   ARG A   8       4.943  -4.945  -7.628  1.00  0.00      A    O
ATOM    133  N   SER A   9       5.721  -3.117  -8.753  1.00  0.00      A    N
ATOM    134  HN  SER A   9       5.925  -2.146  -8.659  1.00  0.00      A    H
ATOM    135  CA  SER A   9       5.854  -3.714 -10.149  1.00  0.00      A    C
ATOM    136  HA  SER A   9       4.876  -4.136 -10.327  1.00  0.00      A    H
ATOM    137  CB  SER A   9       6.334  -2.747 -11.245  1.00  0.00      A    C
ATOM    138  HB1 SER A   9       6.620  -3.223 -12.207  1.00  0.00      A    H
ATOM    139  HB2 SER A   9       5.581  -1.985 -11.538  1.00  0.00      A    H
ATOM    140  OG  SER A   9       7.497  -2.173 -10.757  1.00  0.00      A    O
ATOM    141  HG1 SER A   9       7.232  -1.613 -10.024  1.00  0.00      A    H
ATOM    142  C   SER A   9       6.841  -4.921 -10.128  1.00  0.00      A    C
ATOM    143  O   SER A   9       6.663  -5.885 -10.866  1.00  0.00      A    O
ATOM    144  N   GLN A  10       7.813  -4.894  -9.190  1.00  0.00      A    N
ATOM    145  HN  GLN A  10       8.076  -4.041  -8.745  1.00  0.00      A    H
ATOM    146  CA  GLN A  10       8.603  -6.118  -8.795  1.00  0.00      A    C
ATOM    147  HA  GLN A  10       9.119  -6.344  -9.716  1.00  0.00      A    H
ATOM    148  CB  GLN A  10       9.727  -5.880  -7.715  1.00  0.00      A    C
ATOM    149  HB1 GLN A  10       9.182  -5.523  -6.815  1.00  0.00      A    H
ATOM    150  HB2 GLN A  10      10.175  -6.876  -7.514  1.00  0.00      A    H
ATOM    151  CG  GLN A  10      10.812  -4.898  -8.140  1.00  0.00      A    C
ATOM    152  HG1 GLN A  10      10.433  -3.901  -8.449  1.00  0.00      A    H
ATOM    153  HG2 GLN A  10      11.478  -4.617  -7.296  1.00  0.00      A    H
ATOM    154  CD  GLN A  10      11.863  -5.322  -9.204  1.00  0.00      A    C
ATOM    155  OE1 GLN A  10      12.203  -6.474  -9.319  1.00  0.00      A    O
ATOM    156  NE2 GLN A  10      12.207  -4.369 -10.101  1.00  0.00      A    N
ATOM    157 HE21 GLN A  10      12.927  -4.522 -10.778  1.00  0.00      A    H
ATOM    158 HE22 GLN A  10      12.199  -3.452  -9.702  1.00  0.00      A    H
ATOM    159  C   GLN A  10       7.702  -7.337  -8.429  1.00  0.00      A    C
ATOM    160  O   GLN A  10       7.873  -8.435  -8.932  1.00  0.00      A    O
ATOM    161  N   GLY A  11       6.624  -7.143  -7.599  1.00  0.00      A    N
ATOM    162  HN  GLY A  11       6.434  -6.192  -7.371  1.00  0.00      A    H
ATOM    163  CA  GLY A  11       5.570  -8.102  -7.155  1.00  0.00      A    C
ATOM    164  HA1 GLY A  11       4.649  -7.777  -7.615  1.00  0.00      A    H
ATOM    165  HA2 GLY A  11       5.753  -9.117  -7.478  1.00  0.00      A    H
ATOM    166  C   GLY A  11       5.475  -8.158  -5.697  1.00  0.00      A    C
ATOM    167  O   GLY A  11       4.500  -8.637  -5.109  1.00  0.00      A    O
ATOM    168  N   ALA A  12       6.471  -7.571  -5.015  1.00  0.00      A    N
ATOM    169  HN  ALA A  12       7.244  -7.227  -5.542  1.00  0.00      A    H
ATOM    170  CA  ALA A  12       6.642  -7.570  -3.566  1.00  0.00      A    C
ATOM    171  HA  ALA A  12       6.540  -8.613  -3.305  1.00  0.00      A    H
ATOM    172  CB  ALA A  12       7.995  -7.033  -3.221  1.00  0.00      A    C
ATOM    173  HB1 ALA A  12       8.117  -6.780  -2.147  1.00  0.00      A    H
ATOM    174  HB2 ALA A  12       8.760  -7.776  -3.535  1.00  0.00      A    H
ATOM    175  HB3 ALA A  12       8.154  -6.117  -3.830  1.00  0.00      A    H
ATOM    176  C   ALA A  12       5.573  -6.758  -2.781  1.00  0.00      A    C
ATOM    177  O   ALA A  12       4.861  -7.213  -1.919  1.00  0.00      A    O
ATOM    178  N   VAL A  13       5.410  -5.456  -3.091  1.00  0.00      A    N
ATOM    179  HN  VAL A  13       5.942  -5.009  -3.806  1.00  0.00      A    H
ATOM    180  CA  VAL A  13       4.404  -4.669  -2.348  1.00  0.00      A    C
ATOM    181  HA  VAL A  13       4.257  -5.099  -1.368  1.00  0.00      A    H
ATOM    182  CB  VAL A  13       4.848  -3.214  -2.381  1.00  0.00      A    C
ATOM    183  HB  VAL A  13       4.975  -2.895  -3.437  1.00  0.00      A    H
ATOM    184  CG1 VAL A  13       3.767  -2.226  -1.703  1.00  0.00      A    C
ATOM    185 HG11 VAL A  13       4.132  -1.186  -1.841  1.00  0.00      A    H
ATOM    186 HG12 VAL A  13       2.807  -2.257  -2.261  1.00  0.00      A    H
ATOM    187 HG13 VAL A  13       3.537  -2.502  -0.652  1.00  0.00      A    H
ATOM    188  CG2 VAL A  13       6.252  -3.191  -1.681  1.00  0.00      A    C
ATOM    189 HG21 VAL A  13       7.013  -3.886  -2.098  1.00  0.00      A    H
ATOM    190 HG22 VAL A  13       6.820  -2.239  -1.745  1.00  0.00      A    H
ATOM    191 HG23 VAL A  13       6.064  -3.516  -0.636  1.00  0.00      A    H
ATOM    192  C   VAL A  13       2.959  -4.768  -2.871  1.00  0.00      A    C
ATOM    193  O   VAL A  13       2.628  -4.563  -4.019  1.00  0.00      A    O
ATOM    194  N   THR A  14       1.997  -5.052  -1.876  1.00  0.00      A    N
ATOM    195  HN  THR A  14       2.360  -5.336  -0.992  1.00  0.00      A    H
ATOM    196  CA  THR A  14       0.622  -5.308  -2.014  1.00  0.00      A    C
ATOM    197  HA  THR A  14       0.540  -5.938  -2.887  1.00  0.00      A    H
ATOM    198  CB  THR A  14       0.044  -5.961  -0.772  1.00  0.00      A    C
ATOM    199  HB  THR A  14      -1.063  -6.025  -0.696  1.00  0.00      A    H
ATOM    200  OG1 THR A  14       0.513  -5.375   0.450  1.00  0.00      A    O
ATOM    201  HG1 THR A  14       0.382  -6.071   1.098  1.00  0.00      A    H
ATOM    202  CG2 THR A  14       0.635  -7.398  -0.693  1.00  0.00      A    C
ATOM    203 HG21 THR A  14       0.435  -7.959  -1.631  1.00  0.00      A    H
ATOM    204 HG22 THR A  14       1.714  -7.494  -0.447  1.00  0.00      A    H
ATOM    205 HG23 THR A  14       0.136  -7.957   0.127  1.00  0.00      A    H
ATOM    206  C   THR A  14      -0.171  -4.061  -2.159  1.00  0.00      A    C
ATOM    207  O   THR A  14       0.268  -3.008  -1.722  1.00  0.00      A    O
ATOM    208  N   PRO A  15      -1.331  -3.975  -2.694  1.00  0.00      A    N
ATOM    209  CD  PRO A  15      -1.788  -4.801  -3.871  1.00  0.00      A    C
ATOM    210  HD1 PRO A  15      -2.137  -5.838  -3.678  1.00  0.00      A    H
ATOM    211  HD2 PRO A  15      -0.859  -5.018  -4.440  1.00  0.00      A    H
ATOM    212  CA  PRO A  15      -2.278  -2.866  -2.486  1.00  0.00      A    C
ATOM    213  HA  PRO A  15      -1.701  -2.018  -2.825  1.00  0.00      A    H
ATOM    214  CB  PRO A  15      -3.441  -3.200  -3.388  1.00  0.00      A    C
ATOM    215  HB1 PRO A  15      -4.114  -3.922  -2.876  1.00  0.00      A    H
ATOM    216  HB2 PRO A  15      -3.950  -2.244  -3.636  1.00  0.00      A    H
ATOM    217  CG  PRO A  15      -2.773  -3.873  -4.571  1.00  0.00      A    C
ATOM    218  HG1 PRO A  15      -3.491  -4.409  -5.228  1.00  0.00      A    H
ATOM    219  HG2 PRO A  15      -2.166  -3.134  -5.137  1.00  0.00      A    H
ATOM    220  C   PRO A  15      -2.792  -2.428  -1.117  1.00  0.00      A    C
ATOM    221  O   PRO A  15      -2.599  -3.076  -0.100  1.00  0.00      A    O
ATOM    222  N   ILE A  16      -3.365  -1.228  -1.005  1.00  0.00      A    N
ATOM    223  HN  ILE A  16      -3.601  -0.626  -1.764  1.00  0.00      A    H
ATOM    224  CA  ILE A  16      -4.054  -0.807   0.174  1.00  0.00      A    C
ATOM    225  HA  ILE A  16      -3.393  -0.944   1.018  1.00  0.00      A    H
ATOM    226  CB  ILE A  16      -4.495   0.661   0.119  1.00  0.00      A    C
ATOM    227  HB  ILE A  16      -5.186   0.782  -0.742  1.00  0.00      A    H
ATOM    228  CG2 ILE A  16      -5.312   1.095   1.394  1.00  0.00      A    C
ATOM    229 HG21 ILE A  16      -4.615   1.057   2.258  1.00  0.00      A    H
ATOM    230 HG22 ILE A  16      -5.695   2.101   1.121  1.00  0.00      A    H
ATOM    231 HG23 ILE A  16      -6.225   0.498   1.606  1.00  0.00      A    H
ATOM    232  CG1 ILE A  16      -3.217   1.560   0.042  1.00  0.00      A    C
ATOM    233 HG11 ILE A  16      -3.671   2.557   0.226  1.00  0.00      A    H
ATOM    234 HG12 ILE A  16      -2.607   1.392   0.956  1.00  0.00      A    H
ATOM    235  CD  ILE A  16      -2.298   1.495  -1.220  1.00  0.00      A    C
ATOM    236  HD1 ILE A  16      -2.855   1.315  -2.164  1.00  0.00      A    H
ATOM    237  HD2 ILE A  16      -1.785   2.472  -1.353  1.00  0.00      A    H
ATOM    238  HD3 ILE A  16      -1.439   0.821  -1.015  1.00  0.00      A    H
ATOM    239  C   ILE A  16      -5.375  -1.692   0.393  1.00  0.00      A    C
ATOM    240  O   ILE A  16      -6.187  -1.976  -0.470  1.00  0.00      A    O
ATOM    241  N   LYS A  17      -5.494  -2.299   1.633  1.00  0.00      A    N
ATOM    242  HN  LYS A  17      -4.825  -2.118   2.349  1.00  0.00      A    H
ATOM    243  CA  LYS A  17      -6.285  -3.439   2.031  1.00  0.00      A    C
ATOM    244  HA  LYS A  17      -6.537  -3.896   1.086  1.00  0.00      A    H
ATOM    245  CB  LYS A  17      -5.476  -4.361   2.983  1.00  0.00      A    C
ATOM    246  HB1 LYS A  17      -4.989  -3.821   3.823  1.00  0.00      A    H
ATOM    247  HB2 LYS A  17      -6.003  -5.251   3.388  1.00  0.00      A    H
ATOM    248  CG  LYS A  17      -4.263  -5.023   2.196  1.00  0.00      A    C
ATOM    249  HG1 LYS A  17      -4.636  -5.826   1.525  1.00  0.00      A    H
ATOM    250  HG2 LYS A  17      -3.648  -4.214   1.747  1.00  0.00      A    H
ATOM    251  CD  LYS A  17      -3.310  -5.664   3.182  1.00  0.00      A    C
ATOM    252  HD1 LYS A  17      -2.375  -5.967   2.663  1.00  0.00      A    H
ATOM    253  HD2 LYS A  17      -3.048  -4.953   3.994  1.00  0.00      A    H
ATOM    254  CE  LYS A  17      -3.849  -7.004   3.798  1.00  0.00      A    C
ATOM    255  HE1 LYS A  17      -4.781  -6.804   4.369  1.00  0.00      A    H
ATOM    256  HE2 LYS A  17      -3.919  -7.707   2.940  1.00  0.00      A    H
ATOM    257  NZ  LYS A  17      -2.908  -7.440   4.742  1.00  0.00      A    N
ATOM    258  HZ1 LYS A  17      -1.989  -7.620   4.291  1.00  0.00      A    H
ATOM    259  HZ2 LYS A  17      -2.852  -6.734   5.503  1.00  0.00      A    H
ATOM    260  HZ3 LYS A  17      -3.122  -8.366   5.164  1.00  0.00      A    H
ATOM    261  C   LYS A  17      -7.541  -2.902   2.629  1.00  0.00      A    C
ATOM    262  O   LYS A  17      -8.334  -2.058   2.123  1.00  0.00      A    O
ATOM    263  N   ASN A  18      -7.916  -3.336   3.893  1.00  0.00      A    N
ATOM    264  HN  ASN A  18      -7.316  -3.748   4.574  1.00  0.00      A    H
ATOM    265  CA  ASN A  18      -9.232  -3.433   4.328  1.00  0.00      A    C
ATOM    266  HA  ASN A  18      -9.884  -2.684   3.903  1.00  0.00      A    H
ATOM    267  CB  ASN A  18      -9.707  -4.803   3.950  1.00  0.00      A    C
ATOM    268  HB1 ASN A  18      -9.418  -4.952   2.888  1.00  0.00      A    H
ATOM    269  HB2 ASN A  18      -9.121  -5.481   4.607  1.00  0.00      A    H
ATOM    270  CG  ASN A  18     -11.229  -4.927   4.062  1.00  0.00      A    C
ATOM    271  OD1 ASN A  18     -11.949  -3.930   4.135  1.00  0.00      A    O
ATOM    272  ND2 ASN A  18     -11.716  -6.172   4.310  1.00  0.00      A    N
ATOM    273 HD21 ASN A  18     -12.702  -6.327   4.377  1.00  0.00      A    H
ATOM    274 HD22 ASN A  18     -11.049  -6.915   4.278  1.00  0.00      A    H
ATOM    275  C   ASN A  18      -9.288  -3.341   5.914  1.00  0.00      A    C
ATOM    276  O   ASN A  18      -9.656  -4.352   6.528  1.00  0.00      A    O
ATOM    277  N   GLN A  19      -9.048  -2.094   6.504  1.00  0.00      A    N
ATOM    278  HN  GLN A  19      -8.825  -1.295   5.952  1.00  0.00      A    H
ATOM    279  CA  GLN A  19      -9.080  -1.884   7.957  1.00  0.00      A    C
ATOM    280  HA  GLN A  19      -8.657  -2.726   8.485  1.00  0.00      A    H
ATOM    281  CB  GLN A  19      -8.186  -0.658   8.284  1.00  0.00      A    C
ATOM    282  HB1 GLN A  19      -8.663   0.290   7.956  1.00  0.00      A    H
ATOM    283  HB2 GLN A  19      -8.327  -0.538   9.379  1.00  0.00      A    H
ATOM    284  CG  GLN A  19      -6.679  -0.719   7.862  1.00  0.00      A    C
ATOM    285  HG1 GLN A  19      -6.622  -0.970   6.782  1.00  0.00      A    H
ATOM    286  HG2 GLN A  19      -6.165   0.259   7.973  1.00  0.00      A    H
ATOM    287  CD  GLN A  19      -5.917  -1.761   8.686  1.00  0.00      A    C
ATOM    288  OE1 GLN A  19      -5.236  -1.338   9.635  1.00  0.00      A    O
ATOM    289  NE2 GLN A  19      -6.001  -3.034   8.285  1.00  0.00      A    N
ATOM    290 HE21 GLN A  19      -5.550  -3.779   8.775  1.00  0.00      A    H
ATOM    291 HE22 GLN A  19      -6.801  -3.261   7.728  1.00  0.00      A    H
ATOM    292  C   GLN A  19     -10.527  -1.714   8.464  1.00  0.00      A    C
ATOM    293  O   GLN A  19     -11.206  -2.697   8.789  1.00  0.00      A    O
ATOM    294  N   GLY A  20     -11.021  -0.434   8.564  1.00  0.00      A    N
ATOM    295  HN  GLY A  20     -10.388   0.329   8.462  1.00  0.00      A    H
ATOM    296  CA  GLY A  20     -12.413  -0.191   8.850  1.00  0.00      A    C
ATOM    297  HA1 GLY A  20     -12.855  -0.073   7.872  1.00  0.00      A    H
ATOM    298  HA2 GLY A  20     -12.761  -1.059   9.391  1.00  0.00      A    H
ATOM    299  C   GLY A  20     -12.766   1.073   9.562  1.00  0.00      A    C
ATOM    300  O   GLY A  20     -12.628   2.226   9.089  1.00  0.00      A    O
ATOM    301  N   GLN A  21     -13.268   0.871  10.824  1.00  0.00      A    N
ATOM    302  HN  GLN A  21     -13.453  -0.076  11.074  1.00  0.00      A    H
ATOM    303  CA  GLN A  21     -13.686   1.977  11.691  1.00  0.00      A    C
ATOM    304  HA  GLN A  21     -14.103   2.767  11.084  1.00  0.00      A    H
ATOM    305  CB  GLN A  21     -14.799   1.394  12.562  1.00  0.00      A    C
ATOM    306  HB1 GLN A  21     -14.393   0.526  13.124  1.00  0.00      A    H
ATOM    307  HB2 GLN A  21     -15.083   2.173  13.302  1.00  0.00      A    H
ATOM    308  CG  GLN A  21     -16.066   0.988  11.713  1.00  0.00      A    C
ATOM    309  HG1 GLN A  21     -16.282   1.763  10.947  1.00  0.00      A    H
ATOM    310  HG2 GLN A  21     -15.959   0.034  11.154  1.00  0.00      A    H
ATOM    311  CD  GLN A  21     -17.351   0.801  12.515  1.00  0.00      A    C
ATOM    312  OE1 GLN A  21     -17.716  -0.308  12.926  1.00  0.00      A    O
ATOM    313  NE2 GLN A  21     -18.157   1.915  12.665  1.00  0.00      A    N
ATOM    314 HE21 GLN A  21     -19.054   1.605  12.979  1.00  0.00      A    H
ATOM    315 HE22 GLN A  21     -17.935   2.790  12.235  1.00  0.00      A    H
ATOM    316  C   GLN A  21     -12.488   2.536  12.399  1.00  0.00      A    C
ATOM    317  O   GLN A  21     -12.345   3.748  12.433  1.00  0.00      A    O
ATOM    318  N   CYS A  22     -11.594   1.636  12.918  1.00  0.00      A    N
ATOM    319  HN  CYS A  22     -11.916   0.692  12.918  1.00  0.00      A    H
ATOM    320  CA  CYS A  22     -10.307   1.989  13.488  1.00  0.00      A    C
ATOM    321  HA  CYS A  22     -10.252   3.066  13.556  1.00  0.00      A    H
ATOM    322  CB  CYS A  22     -10.011   1.386  14.847  1.00  0.00      A    C
ATOM    323  HB1 CYS A  22     -10.105   0.295  14.657  1.00  0.00      A    H
ATOM    324  HB2 CYS A  22      -8.965   1.550  15.184  1.00  0.00      A    H
ATOM    325  SG  CYS A  22     -11.225   1.823  16.171  1.00  0.00      A    S
ATOM    326  C   CYS A  22      -9.323   1.618  12.410  1.00  0.00      A    C
ATOM    327  O   CYS A  22      -9.568   0.919  11.394  1.00  0.00      A    O
ATOM    328  N   GLY A  23      -8.036   2.095  12.550  1.00  0.00      A    N
ATOM    329  HN  GLY A  23      -7.752   2.772  13.225  1.00  0.00      A    H
ATOM    330  CA  GLY A  23      -7.010   2.018  11.581  1.00  0.00      A    C
ATOM    331  HA1 GLY A  23      -7.247   1.292  10.818  1.00  0.00      A    H
ATOM    332  HA2 GLY A  23      -7.032   3.050  11.261  1.00  0.00      A    H
ATOM    333  C   GLY A  23      -5.805   1.584  12.383  1.00  0.00      A    C
ATOM    334  O   GLY A  23      -5.356   2.397  13.210  1.00  0.00      A    O
ATOM    335  N   CYS A  24      -5.225   0.418  12.109  1.00  0.00      A    N
ATOM    336  HN  CYS A  24      -5.474  -0.160  11.336  1.00  0.00      A    H
ATOM    337  CA  CYS A  24      -3.992  -0.032  12.753  1.00  0.00      A    C
ATOM    338  HA  CYS A  24      -3.910   0.575  13.642  1.00  0.00      A    H
ATOM    339  CB  CYS A  24      -4.135  -1.461  13.222  1.00  0.00      A    C
ATOM    340  HB1 CYS A  24      -4.153  -2.155  12.355  1.00  0.00      A    H
ATOM    341  HB2 CYS A  24      -3.200  -1.619  13.801  1.00  0.00      A    H
ATOM    342  SG  CYS A  24      -5.540  -1.752  14.376  1.00  0.00      A    S
ATOM    343  HG1 CYS A  24      -5.204  -3.033  14.390  1.00  0.00      A    H
ATOM    344  C   CYS A  24      -2.693   0.116  11.998  1.00  0.00      A    C
ATOM    345  O   CYS A  24      -1.973  -0.857  11.762  1.00  0.00      A    O
ATOM    346  N   CYS A  25      -2.361   1.357  11.579  1.00  0.00      A    N
ATOM    347  HN  CYS A  25      -2.975   2.126  11.742  1.00  0.00      A    H
ATOM    348  CA  CYS A  25      -1.194   1.875  10.859  1.00  0.00      A    C
ATOM    349  HA  CYS A  25      -1.406   1.712   9.813  1.00  0.00      A    H
ATOM    350  CB  CYS A  25      -1.174   3.401  11.077  1.00  0.00      A    C
ATOM    351  HB1 CYS A  25      -0.848   3.573  12.125  1.00  0.00      A    H
ATOM    352  HB2 CYS A  25      -0.334   3.830  10.489  1.00  0.00      A    H
ATOM    353  SG  CYS A  25      -2.644   4.392  10.561  1.00  0.00      A    S
ATOM    354  C   CYS A  25       0.139   1.257  11.117  1.00  0.00      A    C
ATOM    355  O   CYS A  25       0.707   0.641  10.225  1.00  0.00      A    O
ATOM    356  N   TRP A  26       0.576   1.130  12.378  1.00  0.00      A    N
ATOM    357  HN  TRP A  26      -0.021   1.523  13.073  1.00  0.00      A    H
ATOM    358  CA  TRP A  26       1.843   0.476  12.766  1.00  0.00      A    C
ATOM    359  HA  TRP A  26       2.591   0.947  12.145  1.00  0.00      A    H
ATOM    360  CB  TRP A  26       2.093   0.550  14.315  1.00  0.00      A    C
ATOM    361  HB1 TRP A  26       2.996  -0.028  14.606  1.00  0.00      A    H
ATOM    362  HB2 TRP A  26       2.317   1.615  14.541  1.00  0.00      A    H
ATOM    363  CG  TRP A  26       0.920   0.137  15.191  1.00  0.00      A    C
ATOM    364  CD1 TRP A  26      -0.195   0.900  15.474  1.00  0.00      A    C
ATOM    365  HD1 TRP A  26      -0.354   1.884  15.059  1.00  0.00      A    H
ATOM    366  NE1 TRP A  26      -0.931   0.225  16.425  1.00  0.00      A    N
ATOM    367  HE1 TRP A  26      -1.799   0.541  16.742  1.00  0.00      A    H
ATOM    368  CE2 TRP A  26      -0.321  -0.980  16.748  1.00  0.00      A    C
ATOM    369  CD2 TRP A  26       0.899  -1.033  16.089  1.00  0.00      A    C
ATOM    370  CE3 TRP A  26       1.806  -2.098  16.162  1.00  0.00      A    C
ATOM    371  HE3 TRP A  26       2.709  -2.127  15.570  1.00  0.00      A    H
ATOM    372  CZ3 TRP A  26       1.412  -3.151  17.082  1.00  0.00      A    C
ATOM    373  HZ3 TRP A  26       2.091  -3.960  17.307  1.00  0.00      A    H
ATOM    374  CZ2 TRP A  26      -0.740  -2.002  17.630  1.00  0.00      A    C
ATOM    375  HZ2 TRP A  26      -1.708  -2.098  18.098  1.00  0.00      A    H
ATOM    376  CH2 TRP A  26       0.239  -3.059  17.848  1.00  0.00      A    C
ATOM    377  HH2 TRP A  26       0.060  -3.919  18.476  1.00  0.00      A    H
ATOM    378  C   TRP A  26       1.906  -0.995  12.380  1.00  0.00      A    C
ATOM    379  O   TRP A  26       2.852  -1.403  11.767  1.00  0.00      A    O
ATOM    380  N   ALA A  27       0.826  -1.794  12.721  1.00  0.00      A    N
ATOM    381  HN  ALA A  27       0.123  -1.350  13.271  1.00  0.00      A    H
ATOM    382  CA  ALA A  27       0.662  -3.182  12.438  1.00  0.00      A    C
ATOM    383  HA  ALA A  27       1.512  -3.686  12.874  1.00  0.00      A    H
ATOM    384  CB  ALA A  27      -0.591  -3.707  13.048  1.00  0.00      A    C
ATOM    385  HB1 ALA A  27      -0.430  -3.846  14.139  1.00  0.00      A    H
ATOM    386  HB2 ALA A  27      -1.407  -3.011  12.757  1.00  0.00      A    H
ATOM    387  HB3 ALA A  27      -0.895  -4.720  12.709  1.00  0.00      A    H
ATOM    388  C   ALA A  27       0.632  -3.275  10.896  1.00  0.00      A    C
ATOM    389  O   ALA A  27       1.439  -3.970  10.263  1.00  0.00      A    O
ATOM    390  N   PHE A  28      -0.302  -2.537  10.190  1.00  0.00      A    N
ATOM    391  HN  PHE A  28      -0.814  -1.940  10.803  1.00  0.00      A    H
ATOM    392  CA  PHE A  28      -0.530  -2.413   8.767  1.00  0.00      A    C
ATOM    393  HA  PHE A  28      -0.927  -3.331   8.359  1.00  0.00      A    H
ATOM    394  CB  PHE A  28      -1.395  -1.250   8.477  1.00  0.00      A    C
ATOM    395  HB1 PHE A  28      -2.288  -1.250   9.139  1.00  0.00      A    H
ATOM    396  HB2 PHE A  28      -0.787  -0.354   8.724  1.00  0.00      A    H
ATOM    397  CG  PHE A  28      -1.784  -1.090   7.029  1.00  0.00      A    C
ATOM    398  CD1 PHE A  28      -2.814  -1.830   6.435  1.00  0.00      A    C
ATOM    399  HD1 PHE A  28      -3.416  -2.437   7.095  1.00  0.00      A    H
ATOM    400  CE1 PHE A  28      -3.290  -1.478   5.172  1.00  0.00      A    C
ATOM    401  HE1 PHE A  28      -4.169  -1.850   4.665  1.00  0.00      A    H
ATOM    402  CZ  PHE A  28      -2.521  -0.605   4.441  1.00  0.00      A    C
ATOM    403  HZ  PHE A  28      -2.962  -0.347   3.489  1.00  0.00      A    H
ATOM    404  CD2 PHE A  28      -1.024  -0.227   6.207  1.00  0.00      A    C
ATOM    405  HD2 PHE A  28      -0.098   0.254   6.487  1.00  0.00      A    H
ATOM    406  CE2 PHE A  28      -1.362  -0.016   4.882  1.00  0.00      A    C
ATOM    407  HE2 PHE A  28      -0.875   0.696   4.232  1.00  0.00      A    H
ATOM    408  C   PHE A  28       0.823  -2.250   7.991  1.00  0.00      A    C
ATOM    409  O   PHE A  28       1.295  -3.087   7.240  1.00  0.00      A    O
ATOM    410  N   ALA A  29       1.631  -1.181   8.219  1.00  0.00      A    N
ATOM    411  HN  ALA A  29       1.450  -0.533   8.955  1.00  0.00      A    H
ATOM    412  CA  ALA A  29       2.863  -0.852   7.552  1.00  0.00      A    C
ATOM    413  HA  ALA A  29       2.528  -0.932   6.529  1.00  0.00      A    H
ATOM    414  CB  ALA A  29       3.516   0.463   7.955  1.00  0.00      A    C
ATOM    415  HB1 ALA A  29       4.494   0.654   7.462  1.00  0.00      A    H
ATOM    416  HB2 ALA A  29       2.825   1.230   7.544  1.00  0.00      A    H
ATOM    417  HB3 ALA A  29       3.716   0.534   9.045  1.00  0.00      A    H
ATOM    418  C   ALA A  29       3.929  -1.914   7.715  1.00  0.00      A    C
ATOM    419  O   ALA A  29       4.738  -2.204   6.862  1.00  0.00      A    O
ATOM    420  N   ALA A  30       3.907  -2.581   8.904  1.00  0.00      A    N
ATOM    421  HN  ALA A  30       3.322  -2.256   9.643  1.00  0.00      A    H
ATOM    422  CA  ALA A  30       4.787  -3.698   9.275  1.00  0.00      A    C
ATOM    423  HA  ALA A  30       5.751  -3.422   8.874  1.00  0.00      A    H
ATOM    424  CB  ALA A  30       4.845  -3.792  10.781  1.00  0.00      A    C
ATOM    425  HB1 ALA A  30       5.504  -4.638  11.072  1.00  0.00      A    H
ATOM    426  HB2 ALA A  30       5.249  -2.876  11.262  1.00  0.00      A    H
ATOM    427  HB3 ALA A  30       3.843  -3.914  11.245  1.00  0.00      A    H
ATOM    428  C   ALA A  30       4.346  -5.042   8.643  1.00  0.00      A    C
ATOM    429  O   ALA A  30       5.145  -5.895   8.268  1.00  0.00      A    O
ATOM    430  N   ILE A  31       3.050  -5.197   8.460  1.00  0.00      A    N
ATOM    431  HN  ILE A  31       2.453  -4.516   8.878  1.00  0.00      A    H
ATOM    432  CA  ILE A  31       2.335  -6.331   7.799  1.00  0.00      A    C
ATOM    433  HA  ILE A  31       2.896  -7.172   8.179  1.00  0.00      A    H
ATOM    434  CB  ILE A  31       0.838  -6.234   8.082  1.00  0.00      A    C
ATOM    435  HB  ILE A  31       0.511  -5.173   8.099  1.00  0.00      A    H
ATOM    436  CG2 ILE A  31       0.070  -7.047   7.043  1.00  0.00      A    C
ATOM    437 HG21 ILE A  31      -0.940  -7.313   7.423  1.00  0.00      A    H
ATOM    438 HG22 ILE A  31       0.114  -6.644   6.009  1.00  0.00      A    H
ATOM    439 HG23 ILE A  31       0.588  -8.027   6.969  1.00  0.00      A    H
ATOM    440  CG1 ILE A  31       0.546  -6.838   9.516  1.00  0.00      A    C
ATOM    441 HG11 ILE A  31       0.984  -6.188  10.303  1.00  0.00      A    H
ATOM    442 HG12 ILE A  31      -0.534  -6.731   9.755  1.00  0.00      A    H
ATOM    443  CD  ILE A  31       0.895  -8.313   9.590  1.00  0.00      A    C
ATOM    444  HD1 ILE A  31       0.496  -8.672  10.562  1.00  0.00      A    H
ATOM    445  HD2 ILE A  31       0.449  -8.949   8.796  1.00  0.00      A    H
ATOM    446  HD3 ILE A  31       1.982  -8.545   9.602  1.00  0.00      A    H
ATOM    447  C   ILE A  31       2.710  -6.267   6.395  1.00  0.00      A    C
ATOM    448  O   ILE A  31       3.287  -7.162   5.854  1.00  0.00      A    O
ATOM    449  N   ALA A  32       2.477  -5.011   5.837  1.00  0.00      A    N
ATOM    450  HN  ALA A  32       2.095  -4.214   6.299  1.00  0.00      A    H
ATOM    451  CA  ALA A  32       2.953  -4.668   4.500  1.00  0.00      A    C
ATOM    452  HA  ALA A  32       2.519  -5.350   3.783  1.00  0.00      A    H
ATOM    453  CB  ALA A  32       2.361  -3.323   4.060  1.00  0.00      A    C
ATOM    454  HB1 ALA A  32       2.658  -3.174   3.000  1.00  0.00      A    H
ATOM    455  HB2 ALA A  32       1.258  -3.449   4.039  1.00  0.00      A    H
ATOM    456  HB3 ALA A  32       2.808  -2.462   4.602  1.00  0.00      A    H
ATOM    457  C   ALA A  32       4.410  -4.918   4.158  1.00  0.00      A    C
ATOM    458  O   ALA A  32       4.755  -5.384   3.070  1.00  0.00      A    O
ATOM    459  N   ALA A  33       5.340  -4.581   5.104  1.00  0.00      A    N
ATOM    460  HN  ALA A  33       5.005  -4.247   5.982  1.00  0.00      A    H
ATOM    461  CA  ALA A  33       6.674  -4.882   4.946  1.00  0.00      A    C
ATOM    462  HA  ALA A  33       6.998  -4.548   3.971  1.00  0.00      A    H
ATOM    463  CB  ALA A  33       7.387  -3.957   5.926  1.00  0.00      A    C
ATOM    464  HB1 ALA A  33       6.984  -4.159   6.941  1.00  0.00      A    H
ATOM    465  HB2 ALA A  33       8.472  -4.176   5.833  1.00  0.00      A    H
ATOM    466  HB3 ALA A  33       7.240  -2.904   5.603  1.00  0.00      A    H
ATOM    467  C   ALA A  33       7.052  -6.394   5.112  1.00  0.00      A    C
ATOM    468  O   ALA A  33       7.980  -6.928   4.570  1.00  0.00      A    O
ATOM    469  N   THR A  34       6.398  -7.081   6.005  1.00  0.00      A    N
ATOM    470  HN  THR A  34       5.712  -6.560   6.507  1.00  0.00      A    H
ATOM    471  CA  THR A  34       6.318  -8.558   6.144  1.00  0.00      A    C
ATOM    472  HA  THR A  34       7.333  -8.902   6.280  1.00  0.00      A    H
ATOM    473  CB  THR A  34       5.553  -9.059   7.339  1.00  0.00      A    C
ATOM    474  HB  THR A  34       4.488  -8.746   7.377  1.00  0.00      A    H
ATOM    475  OG1 THR A  34       6.152  -8.587   8.543  1.00  0.00      A    O
ATOM    476  HG1 THR A  34       5.842  -7.703   8.751  1.00  0.00      A    H
ATOM    477  CG2 THR A  34       5.597 -10.648   7.399  1.00  0.00      A    C
ATOM    478 HG21 THR A  34       5.107 -10.995   8.333  1.00  0.00      A    H
ATOM    479 HG22 THR A  34       5.093 -11.162   6.553  1.00  0.00      A    H
ATOM    480 HG23 THR A  34       6.680 -10.894   7.367  1.00  0.00      A    H
ATOM    481  C   THR A  34       5.842  -9.279   4.912  1.00  0.00      A    C
ATOM    482  O   THR A  34       6.544 -10.145   4.412  1.00  0.00      A    O
ATOM    483  N   GLU A  35       4.774  -8.810   4.334  1.00  0.00      A    N
ATOM    484  HN  GLU A  35       4.204  -8.126   4.783  1.00  0.00      A    H
ATOM    485  CA  GLU A  35       4.191  -9.227   3.008  1.00  0.00      A    C
ATOM    486  HA  GLU A  35       4.106 -10.303   3.033  1.00  0.00      A    H
ATOM    487  CB  GLU A  35       2.911  -8.463   2.647  1.00  0.00      A    C
ATOM    488  HB1 GLU A  35       3.060  -7.387   2.878  1.00  0.00      A    H
ATOM    489  HB2 GLU A  35       2.755  -8.483   1.547  1.00  0.00      A    H
ATOM    490  CG  GLU A  35       1.615  -8.795   3.448  1.00  0.00      A    C
ATOM    491  HG1 GLU A  35       1.338  -9.853   3.254  1.00  0.00      A    H
ATOM    492  HG2 GLU A  35       1.923  -8.836   4.514  1.00  0.00      A    H
ATOM    493  CD  GLU A  35       0.427  -7.943   3.241  1.00  0.00      A    C
ATOM    494  OE1 GLU A  35       0.481  -6.841   2.609  1.00  0.00      A    O
ATOM    495  OE2 GLU A  35      -0.702  -8.417   3.625  1.00  0.00      A    O
ATOM    496  C   GLU A  35       5.280  -8.948   1.936  1.00  0.00      A    C
ATOM    497  O   GLU A  35       5.713  -9.861   1.275  1.00  0.00      A    O
ATOM    498  N   GLY A  36       5.774  -7.665   1.876  1.00  0.00      A    N
ATOM    499  HN  GLY A  36       5.377  -6.942   2.437  1.00  0.00      A    H
ATOM    500  CA  GLY A  36       6.751  -7.328   0.785  1.00  0.00      A    C
ATOM    501  HA1 GLY A  36       6.338  -7.389  -0.211  1.00  0.00      A    H
ATOM    502  HA2 GLY A  36       7.147  -6.371   1.091  1.00  0.00      A    H
ATOM    503  C   GLY A  36       7.996  -8.276   0.795  1.00  0.00      A    C
ATOM    504  O   GLY A  36       8.376  -8.937  -0.187  1.00  0.00      A    O
ATOM    505  N   ILE A  37       8.732  -8.346   1.978  1.00  0.00      A    N
ATOM    506  HN  ILE A  37       8.329  -7.962   2.805  1.00  0.00      A    H
ATOM    507  CA  ILE A  37       9.889  -9.247   2.191  1.00  0.00      A    C
ATOM    508  HA  ILE A  37      10.521  -9.021   1.344  1.00  0.00      A    H
ATOM    509  CB  ILE A  37      10.790  -8.885   3.378  1.00  0.00      A    C
ATOM    510  HB  ILE A  37      10.862  -7.781   3.476  1.00  0.00      A    H
ATOM    511  CG2 ILE A  37      10.224  -9.497   4.665  1.00  0.00      A    C
ATOM    512 HG21 ILE A  37       9.149  -9.301   4.867  1.00  0.00      A    H
ATOM    513 HG22 ILE A  37      10.237 -10.601   4.543  1.00  0.00      A    H
ATOM    514 HG23 ILE A  37      10.913  -9.224   5.492  1.00  0.00      A    H
ATOM    515  CG1 ILE A  37      12.237  -9.438   3.157  1.00  0.00      A    C
ATOM    516 HG11 ILE A  37      12.854  -9.246   4.061  1.00  0.00      A    H
ATOM    517 HG12 ILE A  37      12.237 -10.541   3.026  1.00  0.00      A    H
ATOM    518  CD  ILE A  37      12.884  -8.752   1.971  1.00  0.00      A    C
ATOM    519  HD1 ILE A  37      12.775  -9.294   1.007  1.00  0.00      A    H
ATOM    520  HD2 ILE A  37      12.486  -7.716   1.910  1.00  0.00      A    H
ATOM    521  HD3 ILE A  37      13.972  -8.636   2.161  1.00  0.00      A    H
ATOM    522  C   ILE A  37       9.662 -10.716   2.037  1.00  0.00      A    C
ATOM    523  O   ILE A  37      10.487 -11.436   1.515  1.00  0.00      A    O
ATOM    524  N   THR A  38       8.461 -11.268   2.290  1.00  0.00      A    N
ATOM    525  HN  THR A  38       7.726 -10.642   2.542  1.00  0.00      A    H
ATOM    526  CA  THR A  38       8.052 -12.664   2.215  1.00  0.00      A    C
ATOM    527  HA  THR A  38       8.818 -13.213   2.743  1.00  0.00      A    H
ATOM    528  CB  THR A  38       6.729 -12.972   2.953  1.00  0.00      A    C
ATOM    529  HB  THR A  38       5.925 -12.317   2.555  1.00  0.00      A    H
ATOM    530  OG1 THR A  38       6.882 -12.725   4.320  1.00  0.00      A    O
ATOM    531  HG1 THR A  38       6.742 -11.777   4.372  1.00  0.00      A    H
ATOM    532  CG2 THR A  38       6.384 -14.439   2.804  1.00  0.00      A    C
ATOM    533 HG21 THR A  38       6.166 -14.758   1.762  1.00  0.00      A    H
ATOM    534 HG22 THR A  38       7.221 -15.002   3.271  1.00  0.00      A    H
ATOM    535 HG23 THR A  38       5.500 -14.710   3.420  1.00  0.00      A    H
ATOM    536  C   THR A  38       8.038 -13.091   0.738  1.00  0.00      A    C
ATOM    537  O   THR A  38       8.510 -14.175   0.436  1.00  0.00      A    O
ATOM    538  N   GLU A  39       7.424 -12.367  -0.164  1.00  0.00      A    N
ATOM    539  HN  GLU A  39       6.756 -11.657   0.043  1.00  0.00      A    H
ATOM    540  CA  GLU A  39       7.583 -12.680  -1.600  1.00  0.00      A    C
ATOM    541  HA  GLU A  39       7.265 -13.662  -1.919  1.00  0.00      A    H
ATOM    542  CB  GLU A  39       6.937 -11.521  -2.413  1.00  0.00      A    C
ATOM    543  HB1 GLU A  39       5.890 -11.430  -2.051  1.00  0.00      A    H
ATOM    544  HB2 GLU A  39       7.290 -10.551  -2.002  1.00  0.00      A    H
ATOM    545  CG  GLU A  39       6.899 -11.659  -3.914  1.00  0.00      A    C
ATOM    546  HG1 GLU A  39       6.672 -10.667  -4.360  1.00  0.00      A    H
ATOM    547  HG2 GLU A  39       7.896 -12.028  -4.236  1.00  0.00      A    H
ATOM    548  CD  GLU A  39       5.809 -12.647  -4.386  1.00  0.00      A    C
ATOM    549  OE1 GLU A  39       4.616 -12.526  -4.009  1.00  0.00      A    O
ATOM    550  OE2 GLU A  39       6.158 -13.468  -5.301  1.00  0.00      A    O
ATOM    551  C   GLU A  39       9.016 -12.757  -2.103  1.00  0.00      A    C
ATOM    552  O   GLU A  39       9.416 -13.417  -3.016  1.00  0.00      A    O
ATOM    553  N   ILE A  40       9.882 -11.920  -1.600  1.00  0.00      A    N
ATOM    554  HN  ILE A  40       9.617 -11.224  -0.938  1.00  0.00      A    H
ATOM    555  CA  ILE A  40      11.221 -11.641  -2.080  1.00  0.00      A    C
ATOM    556  HA  ILE A  40      11.281 -11.714  -3.156  1.00  0.00      A    H
ATOM    557  CB  ILE A  40      11.748 -10.227  -1.677  1.00  0.00      A    C
ATOM    558  HB  ILE A  40      11.540 -10.000  -0.610  1.00  0.00      A    H
ATOM    559  CG2 ILE A  40      13.356 -10.267  -1.851  1.00  0.00      A    C
ATOM    560 HG21 ILE A  40      13.659  -9.202  -1.948  1.00  0.00      A    H
ATOM    561 HG22 ILE A  40      13.868 -10.864  -1.067  1.00  0.00      A    H
ATOM    562 HG23 ILE A  40      13.575 -10.584  -2.893  1.00  0.00      A    H
ATOM    563  CG1 ILE A  40      10.979  -9.178  -2.551  1.00  0.00      A    C
ATOM    564 HG11 ILE A  40      11.268  -9.399  -3.601  1.00  0.00      A    H
ATOM    565 HG12 ILE A  40       9.877  -9.224  -2.424  1.00  0.00      A    H
ATOM    566  CD  ILE A  40      11.375  -7.712  -2.148  1.00  0.00      A    C
ATOM    567  HD1 ILE A  40      10.813  -6.987  -2.775  1.00  0.00      A    H
ATOM    568  HD2 ILE A  40      11.007  -7.507  -1.121  1.00  0.00      A    H
ATOM    569  HD3 ILE A  40      12.463  -7.488  -2.122  1.00  0.00      A    H
ATOM    570  C   ILE A  40      12.129 -12.755  -1.607  1.00  0.00      A    C
ATOM    571  O   ILE A  40      12.536 -13.632  -2.398  1.00  0.00      A    O
ATOM    572  N   ASN A  41      12.364 -12.820  -0.275  1.00  0.00      A    N
ATOM    573  HN  ASN A  41      11.942 -12.166   0.348  1.00  0.00      A    H
ATOM    574  CA  ASN A  41      13.305 -13.781   0.266  1.00  0.00      A    C
ATOM    575  HA  ASN A  41      14.223 -13.902  -0.289  1.00  0.00      A    H
ATOM    576  CB  ASN A  41      13.731 -13.403   1.694  1.00  0.00      A    C
ATOM    577  HB1 ASN A  41      12.866 -13.133   2.337  1.00  0.00      A    H
ATOM    578  HB2 ASN A  41      14.264 -14.253   2.172  1.00  0.00      A    H
ATOM    579  CG  ASN A  41      14.798 -12.270   1.712  1.00  0.00      A    C
ATOM    580  OD1 ASN A  41      15.438 -11.953   0.713  1.00  0.00      A    O
ATOM    581  ND2 ASN A  41      14.983 -11.642   2.894  1.00  0.00      A    N
ATOM    582 HD21 ASN A  41      15.501 -10.789   2.959  1.00  0.00      A    H
ATOM    583 HD22 ASN A  41      14.654 -12.060   3.741  1.00  0.00      A    H
ATOM    584  C   ASN A  41      12.751 -15.212   0.347  1.00  0.00      A    C
ATOM    585  O   ASN A  41      13.483 -16.236   0.133  1.00  0.00      A    O
ATOM    586  N   THR A  42      11.498 -15.350   0.730  1.00  0.00      A    N
ATOM    587  HN  THR A  42      10.934 -14.534   0.834  1.00  0.00      A    H
ATOM    588  CA  THR A  42      10.942 -16.567   1.291  1.00  0.00      A    C
ATOM    589  HA  THR A  42      11.807 -17.118   1.628  1.00  0.00      A    H
ATOM    590  CB  THR A  42      10.056 -16.390   2.536  1.00  0.00      A    C
ATOM    591  HB  THR A  42       9.119 -15.877   2.228  1.00  0.00      A    H
ATOM    592  OG1 THR A  42      10.656 -15.512   3.569  1.00  0.00      A    O
ATOM    593  HG1 THR A  42       9.916 -15.166   4.073  1.00  0.00      A    H
ATOM    594  CG2 THR A  42       9.724 -17.761   3.274  1.00  0.00      A    C
ATOM    595 HG21 THR A  42       8.909 -18.217   2.672  1.00  0.00      A    H
ATOM    596 HG22 THR A  42      10.600 -18.443   3.315  1.00  0.00      A    H
ATOM    597 HG23 THR A  42       9.214 -17.737   4.260  1.00  0.00      A    H
ATOM    598  C   THR A  42      10.198 -17.370   0.340  1.00  0.00      A    C
ATOM    599  O   THR A  42      10.719 -18.473  -0.010  1.00  0.00      A    O
ATOM    600  N   GLY A  43       9.018 -16.997  -0.188  1.00  0.00      A    N
ATOM    601  HN  GLY A  43       8.676 -16.107   0.104  1.00  0.00      A    H
ATOM    602  CA  GLY A  43       8.225 -17.950  -0.967  1.00  0.00      A    C
ATOM    603  HA1 GLY A  43       8.878 -18.109  -1.812  1.00  0.00      A    H
ATOM    604  HA2 GLY A  43       8.003 -18.815  -0.359  1.00  0.00      A    H
ATOM    605  C   GLY A  43       6.915 -17.326  -1.347  1.00  0.00      A    C
ATOM    606  O   GLY A  43       6.781 -16.354  -2.127  1.00  0.00      A    O
ATOM    607  N   THR A  44       5.831 -17.968  -0.836  1.00  0.00      A    N
ATOM    608  HN  THR A  44       6.106 -18.680  -0.196  1.00  0.00      A    H
ATOM    609  CA  THR A  44       4.426 -17.591  -1.073  1.00  0.00      A    C
ATOM    610  HA  THR A  44       4.167 -17.453  -2.112  1.00  0.00      A    H
ATOM    611  CB  THR A  44       3.484 -18.796  -0.722  1.00  0.00      A    C
ATOM    612  HB  THR A  44       3.728 -19.009   0.341  1.00  0.00      A    H
ATOM    613  OG1 THR A  44       3.726 -19.939  -1.476  1.00  0.00      A    O
ATOM    614  HG1 THR A  44       4.638 -20.193  -1.316  1.00  0.00      A    H
ATOM    615  CG2 THR A  44       2.012 -18.408  -0.795  1.00  0.00      A    C
ATOM    616 HG21 THR A  44       1.781 -17.690   0.020  1.00  0.00      A    H
ATOM    617 HG22 THR A  44       1.905 -17.768  -1.696  1.00  0.00      A    H
ATOM    618 HG23 THR A  44       1.357 -19.306  -0.807  1.00  0.00      A    H
ATOM    619  C   THR A  44       4.113 -16.336  -0.354  1.00  0.00      A    C
ATOM    620  O   THR A  44       4.156 -16.400   0.900  1.00  0.00      A    O
ATOM    621  N   LEU A  45       3.704 -15.205  -0.990  1.00  0.00      A    N
ATOM    622  HN  LEU A  45       3.615 -15.117  -1.979  1.00  0.00      A    H
ATOM    623  CA  LEU A  45       2.979 -14.090  -0.258  1.00  0.00      A    C
ATOM    624  HA  LEU A  45       3.284 -14.197   0.772  1.00  0.00      A    H
ATOM    625  CB  LEU A  45       3.301 -12.733  -0.992  1.00  0.00      A    C
ATOM    626  HB1 LEU A  45       4.386 -12.628  -1.206  1.00  0.00      A    H
ATOM    627  HB2 LEU A  45       2.806 -12.756  -1.986  1.00  0.00      A    H
ATOM    628  CG  LEU A  45       2.859 -11.430  -0.328  1.00  0.00      A    C
ATOM    629  HG  LEU A  45       2.982 -11.536   0.771  1.00  0.00      A    H
ATOM    630  CD1 LEU A  45       3.680 -10.209  -0.848  1.00  0.00      A    C
ATOM    631 HD11 LEU A  45       3.383 -10.151  -1.917  1.00  0.00      A    H
ATOM    632 HD12 LEU A  45       3.465  -9.232  -0.366  1.00  0.00      A    H
ATOM    633 HD13 LEU A  45       4.764 -10.442  -0.776  1.00  0.00      A    H
ATOM    634  CD2 LEU A  45       1.351 -11.058  -0.441  1.00  0.00      A    C
ATOM    635 HD21 LEU A  45       1.224 -10.210   0.265  1.00  0.00      A    H
ATOM    636 HD22 LEU A  45       1.161 -10.711  -1.479  1.00  0.00      A    H
ATOM    637 HD23 LEU A  45       0.629 -11.814  -0.065  1.00  0.00      A    H
ATOM    638  C   LEU A  45       1.485 -14.379  -0.303  1.00  0.00      A    C
ATOM    639  O   LEU A  45       0.880 -14.206  -1.343  1.00  0.00      A    O
ATOM    640  N   THR A  46       0.872 -14.844   0.851  1.00  0.00      A    N
ATOM    641  HN  THR A  46       1.377 -15.118   1.666  1.00  0.00      A    H
ATOM    642  CA  THR A  46      -0.559 -14.676   0.969  1.00  0.00      A    C
ATOM    643  HA  THR A  46      -0.994 -14.578  -0.015  1.00  0.00      A    H
ATOM    644  CB  THR A  46      -1.173 -15.826   1.672  1.00  0.00      A    C
ATOM    645  HB  THR A  46      -0.775 -16.737   1.176  1.00  0.00      A    H
ATOM    646  OG1 THR A  46      -2.568 -15.847   1.534  1.00  0.00      A    O
ATOM    647  HG1 THR A  46      -2.877 -16.684   1.887  1.00  0.00      A    H
ATOM    648  CG2 THR A  46      -0.776 -15.878   3.145  1.00  0.00      A    C
ATOM    649 HG21 THR A  46      -1.215 -14.980   3.631  1.00  0.00      A    H
ATOM    650 HG22 THR A  46      -1.299 -16.802   3.472  1.00  0.00      A    H
ATOM    651 HG23 THR A  46       0.310 -15.825   3.373  1.00  0.00      A    H
ATOM    652  C   THR A  46      -0.860 -13.394   1.680  1.00  0.00      A    C
ATOM    653  O   THR A  46      -0.006 -12.589   2.156  1.00  0.00      A    O
ATOM    654  N   SER A  47      -2.147 -13.092   1.837  1.00  0.00      A    N
ATOM    655  HN  SER A  47      -2.864 -13.783   1.887  1.00  0.00      A    H
ATOM    656  CA  SER A  47      -2.494 -11.789   2.374  1.00  0.00      A    C
ATOM    657  HA  SER A  47      -1.923 -10.942   2.022  1.00  0.00      A    H
ATOM    658  CB  SER A  47      -3.869 -11.419   1.830  1.00  0.00      A    C
ATOM    659  HB1 SER A  47      -3.809 -11.727   0.764  1.00  0.00      A    H
ATOM    660  HB2 SER A  47      -4.692 -12.029   2.260  1.00  0.00      A    H
ATOM    661  OG  SER A  47      -4.163 -10.051   1.847  1.00  0.00      A    O
ATOM    662  HG1 SER A  47      -5.068 -10.031   1.529  1.00  0.00      A    H
ATOM    663  C   SER A  47      -2.596 -11.766   3.899  1.00  0.00      A    C
ATOM    664  O   SER A  47      -3.534 -12.417   4.442  1.00  0.00      A    O
ATOM    665  N   LEU A  48      -1.703 -11.096   4.671  1.00  0.00      A    N
ATOM    666  HN  LEU A  48      -0.975 -10.552   4.263  1.00  0.00      A    H
ATOM    667  CA  LEU A  48      -1.498 -11.333   6.065  1.00  0.00      A    C
ATOM    668  HA  LEU A  48      -1.690 -12.388   6.192  1.00  0.00      A    H
ATOM    669  CB  LEU A  48      -0.013 -11.038   6.481  1.00  0.00      A    C
ATOM    670  HB1 LEU A  48       0.164  -9.956   6.301  1.00  0.00      A    H
ATOM    671  HB2 LEU A  48       0.288 -11.299   7.519  1.00  0.00      A    H
ATOM    672  CG  LEU A  48       1.032 -11.865   5.683  1.00  0.00      A    C
ATOM    673  HG  LEU A  48       0.930 -11.783   4.580  1.00  0.00      A    H
ATOM    674  CD1 LEU A  48       2.401 -11.319   5.960  1.00  0.00      A    C
ATOM    675 HD11 LEU A  48       2.592 -11.381   7.052  1.00  0.00      A    H
ATOM    676 HD12 LEU A  48       3.257 -11.895   5.549  1.00  0.00      A    H
ATOM    677 HD13 LEU A  48       2.524 -10.253   5.672  1.00  0.00      A    H
ATOM    678  CD2 LEU A  48       0.982 -13.391   5.981  1.00  0.00      A    C
ATOM    679 HD21 LEU A  48      -0.060 -13.773   6.013  1.00  0.00      A    H
ATOM    680 HD22 LEU A  48       1.403 -13.956   5.122  1.00  0.00      A    H
ATOM    681 HD23 LEU A  48       1.636 -13.702   6.824  1.00  0.00      A    H
ATOM    682  C   LEU A  48      -2.458 -10.549   7.060  1.00  0.00      A    C
ATOM    683  O   LEU A  48      -3.025  -9.580   6.645  1.00  0.00      A    O
ATOM    684  N   SER A  49      -2.656 -10.894   8.334  1.00  0.00      A    N
ATOM    685  HN  SER A  49      -2.130 -11.684   8.639  1.00  0.00      A    H
ATOM    686  CA  SER A  49      -3.558 -10.258   9.255  1.00  0.00      A    C
ATOM    687  HA  SER A  49      -4.285  -9.706   8.678  1.00  0.00      A    H
ATOM    688  CB  SER A  49      -4.282 -11.302  10.190  1.00  0.00      A    C
ATOM    689  HB1 SER A  49      -4.764 -12.061   9.537  1.00  0.00      A    H
ATOM    690  HB2 SER A  49      -3.460 -11.813  10.736  1.00  0.00      A    H
ATOM    691  OG  SER A  49      -5.274 -10.835  11.010  1.00  0.00      A    O
ATOM    692  HG1 SER A  49      -6.110 -11.074  10.604  1.00  0.00      A    H
ATOM    693  C   SER A  49      -2.888  -9.293  10.144  1.00  0.00      A    C
ATOM    694  O   SER A  49      -1.969  -9.579  10.924  1.00  0.00      A    O
ATOM    695  N   GLU A  50      -3.497  -8.056  10.237  1.00  0.00      A    N
ATOM    696  HN  GLU A  50      -4.365  -7.974   9.754  1.00  0.00      A    H
ATOM    697  CA  GLU A  50      -3.259  -6.975  11.146  1.00  0.00      A    C
ATOM    698  HA  GLU A  50      -2.196  -6.893  11.321  1.00  0.00      A    H
ATOM    699  CB  GLU A  50      -3.712  -5.542  10.560  1.00  0.00      A    C
ATOM    700  HB1 GLU A  50      -4.819  -5.452  10.568  1.00  0.00      A    H
ATOM    701  HB2 GLU A  50      -3.338  -4.817  11.315  1.00  0.00      A    H
ATOM    702  CG  GLU A  50      -3.179  -5.145   9.163  1.00  0.00      A    C
ATOM    703  HG1 GLU A  50      -3.239  -4.038   9.088  1.00  0.00      A    H
ATOM    704  HG2 GLU A  50      -2.100  -5.328   8.972  1.00  0.00      A    H
ATOM    705  CD  GLU A  50      -3.996  -5.692   7.963  1.00  0.00      A    C
ATOM    706  OE1 GLU A  50      -5.252  -5.857   8.080  1.00  0.00      A    O
ATOM    707  OE2 GLU A  50      -3.339  -6.052   6.977  1.00  0.00      A    O
ATOM    708  C   GLU A  50      -3.998  -7.296  12.441  1.00  0.00      A    C
ATOM    709  O   GLU A  50      -3.541  -7.032  13.564  1.00  0.00      A    O
ATOM    710  N   GLN A  51      -5.156  -7.914  12.468  1.00  0.00      A    N
ATOM    711  HN  GLN A  51      -5.557  -8.326  11.653  1.00  0.00      A    H
ATOM    712  CA  GLN A  51      -5.922  -8.166  13.678  1.00  0.00      A    C
ATOM    713  HA  GLN A  51      -5.993  -7.297  14.317  1.00  0.00      A    H
ATOM    714  CB  GLN A  51      -7.445  -8.660  13.405  1.00  0.00      A    C
ATOM    715  HB1 GLN A  51      -7.824  -8.156  12.490  1.00  0.00      A    H
ATOM    716  HB2 GLN A  51      -7.417  -9.694  12.999  1.00  0.00      A    H
ATOM    717  CG  GLN A  51      -8.403  -8.503  14.613  1.00  0.00      A    C
ATOM    718  HG1 GLN A  51      -9.432  -8.883  14.439  1.00  0.00      A    H
ATOM    719  HG2 GLN A  51      -7.897  -9.158  15.354  1.00  0.00      A    H
ATOM    720  CD  GLN A  51      -8.446  -7.130  15.185  1.00  0.00      A    C
ATOM    721  OE1 GLN A  51      -8.924  -6.164  14.500  1.00  0.00      A    O
ATOM    722  NE2 GLN A  51      -7.849  -6.926  16.382  1.00  0.00      A    N
ATOM    723 HE21 GLN A  51      -7.870  -5.945  16.576  1.00  0.00      A    H
ATOM    724 HE22 GLN A  51      -7.802  -7.654  17.065  1.00  0.00      A    H
ATOM    725  C   GLN A  51      -5.221  -9.183  14.578  1.00  0.00      A    C
ATOM    726  O   GLN A  51      -5.439  -9.063  15.797  1.00  0.00      A    O
ATOM    727  N   GLN A  52      -4.461 -10.099  14.048  1.00  0.00      A    N
ATOM    728  HN  GLN A  52      -4.435 -10.237  13.061  1.00  0.00      A    H
ATOM    729  CA  GLN A  52      -3.780 -11.076  14.874  1.00  0.00      A    C
ATOM    730  HA  GLN A  52      -4.514 -11.552  15.508  1.00  0.00      A    H
ATOM    731  CB  GLN A  52      -3.055 -12.165  14.125  1.00  0.00      A    C
ATOM    732  HB1 GLN A  52      -3.791 -12.672  13.465  1.00  0.00      A    H
ATOM    733  HB2 GLN A  52      -2.326 -11.714  13.418  1.00  0.00      A    H
ATOM    734  CG  GLN A  52      -2.466 -13.185  15.057  1.00  0.00      A    C
ATOM    735  HG1 GLN A  52      -1.485 -12.878  15.479  1.00  0.00      A    H
ATOM    736  HG2 GLN A  52      -3.180 -13.321  15.897  1.00  0.00      A    H
ATOM    737  CD  GLN A  52      -2.311 -14.640  14.634  1.00  0.00      A    C
ATOM    738  OE1 GLN A  52      -2.978 -15.068  13.671  1.00  0.00      A    O
ATOM    739  NE2 GLN A  52      -1.352 -15.343  15.262  1.00  0.00      A    N
ATOM    740 HE21 GLN A  52      -0.972 -16.240  15.035  1.00  0.00      A    H
ATOM    741 HE22 GLN A  52      -0.885 -14.958  16.058  1.00  0.00      A    H
ATOM    742  C   GLN A  52      -2.868 -10.391  15.875  1.00  0.00      A    C
ATOM    743  O   GLN A  52      -2.938 -10.754  17.057  1.00  0.00      A    O
ATOM    744  N   ILE A  53      -2.048  -9.446  15.463  1.00  0.00      A    N
ATOM    745  HN  ILE A  53      -2.076  -9.215  14.493  1.00  0.00      A    H
ATOM    746  CA  ILE A  53      -1.121  -8.703  16.293  1.00  0.00      A    C
ATOM    747  HA  ILE A  53      -0.597  -9.427  16.899  1.00  0.00      A    H
ATOM    748  CB  ILE A  53      -0.053  -7.909  15.444  1.00  0.00      A    C
ATOM    749  HB  ILE A  53       0.479  -8.778  15.000  1.00  0.00      A    H
ATOM    750  CG2 ILE A  53      -0.583  -6.966  14.401  1.00  0.00      A    C
ATOM    751 HG21 ILE A  53      -1.310  -6.276  14.881  1.00  0.00      A    H
ATOM    752 HG22 ILE A  53       0.270  -6.439  13.923  1.00  0.00      A    H
ATOM    753 HG23 ILE A  53      -1.061  -7.510  13.558  1.00  0.00      A    H
ATOM    754  CG1 ILE A  53       0.922  -7.173  16.390  1.00  0.00      A    C
ATOM    755 HG11 ILE A  53       1.421  -6.363  15.816  1.00  0.00      A    H
ATOM    756 HG12 ILE A  53       0.483  -6.612  17.242  1.00  0.00      A    H
ATOM    757  CD  ILE A  53       1.979  -8.126  16.960  1.00  0.00      A    C
ATOM    758  HD1 ILE A  53       2.668  -7.613  17.665  1.00  0.00      A    H
ATOM    759  HD2 ILE A  53       1.427  -8.959  17.446  1.00  0.00      A    H
ATOM    760  HD3 ILE A  53       2.686  -8.378  16.141  1.00  0.00      A    H
ATOM    761  C   ILE A  53      -1.892  -7.875  17.327  1.00  0.00      A    C
ATOM    762  O   ILE A  53      -1.538  -7.888  18.475  1.00  0.00      A    O
ATOM    763  N   VAL A  54      -2.996  -7.186  16.937  1.00  0.00      A    N
ATOM    764  HN  VAL A  54      -3.394  -7.341  16.036  1.00  0.00      A    H
ATOM    765  CA  VAL A  54      -3.760  -6.309  17.847  1.00  0.00      A    C
ATOM    766  HA  VAL A  54      -3.140  -5.590  18.361  1.00  0.00      A    H
ATOM    767  CB  VAL A  54      -4.716  -5.509  17.053  1.00  0.00      A    C
ATOM    768  HB  VAL A  54      -5.210  -6.130  16.276  1.00  0.00      A    H
ATOM    769  CG1 VAL A  54      -5.678  -4.705  17.876  1.00  0.00      A    C
ATOM    770 HG11 VAL A  54      -5.133  -4.126  18.652  1.00  0.00      A    H
ATOM    771 HG12 VAL A  54      -6.244  -4.073  17.158  1.00  0.00      A    H
ATOM    772 HG13 VAL A  54      -6.377  -5.357  18.441  1.00  0.00      A    H
ATOM    773  CG2 VAL A  54      -3.787  -4.530  16.208  1.00  0.00      A    C
ATOM    774 HG21 VAL A  54      -3.134  -5.215  15.626  1.00  0.00      A    H
ATOM    775 HG22 VAL A  54      -4.411  -3.899  15.541  1.00  0.00      A    H
ATOM    776 HG23 VAL A  54      -3.105  -3.890  16.808  1.00  0.00      A    H
ATOM    777  C   VAL A  54      -4.466  -7.170  18.980  1.00  0.00      A    C
ATOM    778  O   VAL A  54      -4.696  -6.675  20.110  1.00  0.00      A    O
ATOM    779  N   ASP A  55      -4.872  -8.405  18.587  1.00  0.00      A    N
ATOM    780  HN  ASP A  55      -4.850  -8.680  17.629  1.00  0.00      A    H
ATOM    781  CA  ASP A  55      -5.417  -9.400  19.492  1.00  0.00      A    C
ATOM    782  HA  ASP A  55      -6.132  -8.936  20.155  1.00  0.00      A    H
ATOM    783  CB  ASP A  55      -6.092 -10.585  18.652  1.00  0.00      A    C
ATOM    784  HB1 ASP A  55      -5.520 -10.820  17.728  1.00  0.00      A    H
ATOM    785  HB2 ASP A  55      -6.213 -11.413  19.383  1.00  0.00      A    H
ATOM    786  CG  ASP A  55      -7.503 -10.161  18.223  1.00  0.00      A    C
ATOM    787  OD1 ASP A  55      -8.000  -9.085  18.589  1.00  0.00      A    O
ATOM    788  OD2 ASP A  55      -8.200 -10.910  17.452  1.00  0.00      A    O
ATOM    789  C   ASP A  55      -4.334  -9.938  20.349  1.00  0.00      A    C
ATOM    790  O   ASP A  55      -4.369  -9.806  21.530  1.00  0.00      A    O
ATOM    791  N   CYS A  56      -3.346 -10.692  19.742  1.00  0.00      A    N
ATOM    792  HN  CYS A  56      -3.316 -10.723  18.746  1.00  0.00      A    H
ATOM    793  CA  CYS A  56      -2.565 -11.668  20.578  1.00  0.00      A    C
ATOM    794  HA  CYS A  56      -3.363 -12.114  21.153  1.00  0.00      A    H
ATOM    795  CB  CYS A  56      -1.949 -12.828  19.720  1.00  0.00      A    C
ATOM    796  HB1 CYS A  56      -1.291 -12.378  18.946  1.00  0.00      A    H
ATOM    797  HB2 CYS A  56      -1.372 -13.393  20.483  1.00  0.00      A    H
ATOM    798  SG  CYS A  56      -3.159 -13.945  18.845  1.00  0.00      A    S
ATOM    799  C   CYS A  56      -1.563 -11.116  21.535  1.00  0.00      A    C
ATOM    800  O   CYS A  56      -1.146 -11.657  22.556  1.00  0.00      A    O
ATOM    801  N   ASP A  57      -1.022  -9.927  21.269  1.00  0.00      A    N
ATOM    802  HN  ASP A  57      -1.279  -9.387  20.471  1.00  0.00      A    H
ATOM    803  CA  ASP A  57       0.050  -9.283  22.046  1.00  0.00      A    C
ATOM    804  HA  ASP A  57       0.532 -10.001  22.692  1.00  0.00      A    H
ATOM    805  CB  ASP A  57       1.053  -8.647  21.124  1.00  0.00      A    C
ATOM    806  HB1 ASP A  57       1.380  -9.481  20.466  1.00  0.00      A    H
ATOM    807  HB2 ASP A  57       0.579  -7.842  20.523  1.00  0.00      A    H
ATOM    808  CG  ASP A  57       2.283  -8.128  21.744  1.00  0.00      A    C
ATOM    809  OD1 ASP A  57       2.516  -8.306  22.941  1.00  0.00      A    O
ATOM    810  OD2 ASP A  57       3.103  -7.529  21.002  1.00  0.00      A    O
ATOM    811  C   ASP A  57      -0.689  -8.268  22.916  1.00  0.00      A    C
ATOM    812  O   ASP A  57      -1.158  -7.255  22.384  1.00  0.00      A    O
ATOM    813  N   THR A  58      -0.905  -8.541  24.286  1.00  0.00      A    N
ATOM    814  HN  THR A  58      -0.672  -9.455  24.609  1.00  0.00      A    H
ATOM    815  CA  THR A  58      -1.513  -7.630  25.274  1.00  0.00      A    C
ATOM    816  HA  THR A  58      -2.407  -7.232  24.816  1.00  0.00      A    H
ATOM    817  CB  THR A  58      -1.943  -8.431  26.497  1.00  0.00      A    C
ATOM    818  HB  THR A  58      -2.259  -7.766  27.329  1.00  0.00      A    H
ATOM    819  OG1 THR A  58      -0.879  -9.156  26.984  1.00  0.00      A    O
ATOM    820  HG1 THR A  58      -0.719  -8.953  27.908  1.00  0.00      A    H
ATOM    821  CG2 THR A  58      -3.144  -9.380  26.207  1.00  0.00      A    C
ATOM    822 HG21 THR A  58      -3.911  -8.904  25.559  1.00  0.00      A    H
ATOM    823 HG22 THR A  58      -2.830 -10.215  25.545  1.00  0.00      A    H
ATOM    824 HG23 THR A  58      -3.582  -9.781  27.146  1.00  0.00      A    H
ATOM    825  C   THR A  58      -0.501  -6.571  25.575  1.00  0.00      A    C
ATOM    826  O   THR A  58      -0.122  -6.300  26.679  1.00  0.00      A    O
ATOM    827  N   ASN A  59      -0.235  -5.736  24.556  1.00  0.00      A    N
ATOM    828  HN  ASN A  59      -0.706  -6.000  23.718  1.00  0.00      A    H
ATOM    829  CA  ASN A  59       0.663  -4.604  24.572  1.00  0.00      A    C
ATOM    830  HA  ASN A  59       1.486  -4.901  25.205  1.00  0.00      A    H
ATOM    831  CB  ASN A  59       1.066  -4.352  23.153  1.00  0.00      A    C
ATOM    832  HB1 ASN A  59       1.380  -5.333  22.738  1.00  0.00      A    H
ATOM    833  HB2 ASN A  59       0.243  -4.135  22.437  1.00  0.00      A    H
ATOM    834  CG  ASN A  59       2.180  -3.272  22.980  1.00  0.00      A    C
ATOM    835  OD1 ASN A  59       2.645  -2.715  23.927  1.00  0.00      A    O
ATOM    836  ND2 ASN A  59       2.470  -3.001  21.710  1.00  0.00      A    N
ATOM    837 HD21 ASN A  59       3.237  -2.366  21.614  1.00  0.00      A    H
ATOM    838 HD22 ASN A  59       2.075  -3.497  20.936  1.00  0.00      A    H
ATOM    839  C   ASN A  59      -0.037  -3.341  25.226  1.00  0.00      A    C
ATOM    840  O   ASN A  59      -1.164  -2.870  24.947  1.00  0.00      A    O
ATOM    841  N   GLY A  60       0.693  -2.704  26.174  1.00  0.00      A    N
ATOM    842  HN  GLY A  60       1.578  -3.128  26.351  1.00  0.00      A    H
ATOM    843  CA  GLY A  60       0.110  -1.527  26.949  1.00  0.00      A    C
ATOM    844  HA1 GLY A  60      -0.933  -1.650  27.202  1.00  0.00      A    H
ATOM    845  HA2 GLY A  60       0.727  -1.463  27.833  1.00  0.00      A    H
ATOM    846  C   GLY A  60       0.362  -0.258  26.190  1.00  0.00      A    C
ATOM    847  O   GLY A  60      -0.184   0.762  26.491  1.00  0.00      A    O
ATOM    848  N   ASN A  61       1.284  -0.275  25.205  1.00  0.00      A    N
ATOM    849  HN  ASN A  61       1.569  -1.191  24.936  1.00  0.00      A    H
ATOM    850  CA  ASN A  61       2.066   0.769  24.583  1.00  0.00      A    C
ATOM    851  HA  ASN A  61       1.989   1.734  25.062  1.00  0.00      A    H
ATOM    852  CB  ASN A  61       3.579   0.527  24.329  1.00  0.00      A    C
ATOM    853  HB1 ASN A  61       3.787  -0.233  23.545  1.00  0.00      A    H
ATOM    854  HB2 ASN A  61       4.028   1.486  23.994  1.00  0.00      A    H
ATOM    855  CG  ASN A  61       4.373   0.115  25.528  1.00  0.00      A    C
ATOM    856  OD1 ASN A  61       4.126   0.645  26.609  1.00  0.00      A    O
ATOM    857  ND2 ASN A  61       5.344  -0.772  25.421  1.00  0.00      A    N
ATOM    858 HD21 ASN A  61       5.951  -0.867  26.210  1.00  0.00      A    H
ATOM    859 HD22 ASN A  61       5.775  -1.097  24.579  1.00  0.00      A    H
ATOM    860  C   ASN A  61       1.294   1.044  23.348  1.00  0.00      A    C
ATOM    861  O   ASN A  61       0.637   2.021  23.270  1.00  0.00      A    O
ATOM    862  N   ASP A  62       1.419   0.152  22.317  1.00  0.00      A    N
ATOM    863  HN  ASP A  62       2.176  -0.496  22.309  1.00  0.00      A    H
ATOM    864  CA  ASP A  62       0.720   0.263  21.025  1.00  0.00      A    C
ATOM    865  HA  ASP A  62       0.597   1.316  20.820  1.00  0.00      A    H
ATOM    866  CB  ASP A  62       1.529  -0.286  19.843  1.00  0.00      A    C
ATOM    867  HB1 ASP A  62       1.379  -1.386  19.801  1.00  0.00      A    H
ATOM    868  HB2 ASP A  62       1.083   0.099  18.901  1.00  0.00      A    H
ATOM    869  CG  ASP A  62       3.021  -0.039  19.977  1.00  0.00      A    C
ATOM    870  OD1 ASP A  62       3.694  -1.046  20.287  1.00  0.00      A    O
ATOM    871  OD2 ASP A  62       3.437   1.069  19.826  1.00  0.00      A    O
ATOM    872  C   ASP A  62      -0.669  -0.288  20.925  1.00  0.00      A    C
ATOM    873  O   ASP A  62      -1.002  -1.458  21.251  1.00  0.00      A    O
ATOM    874  N   GLN A  63      -1.655   0.472  20.457  1.00  0.00      A    N
ATOM    875  HN  GLN A  63      -1.430   1.393  20.148  1.00  0.00      A    H
ATOM    876  CA  GLN A  63      -3.052   0.270  20.572  1.00  0.00      A    C
ATOM    877  HA  GLN A  63      -3.210  -0.718  20.980  1.00  0.00      A    H
ATOM    878  CB  GLN A  63      -3.827   1.284  21.437  1.00  0.00      A    C
ATOM    879  HB1 GLN A  63      -3.745   2.293  20.980  1.00  0.00      A    H
ATOM    880  HB2 GLN A  63      -4.876   0.996  21.666  1.00  0.00      A    H
ATOM    881  CG  GLN A  63      -3.113   1.542  22.837  1.00  0.00      A    C
ATOM    882  HG1 GLN A  63      -2.017   1.667  22.699  1.00  0.00      A    H
ATOM    883  HG2 GLN A  63      -3.570   2.431  23.322  1.00  0.00      A    H
ATOM    884  CD  GLN A  63      -3.281   0.429  23.855  1.00  0.00      A    C
ATOM    885  OE1 GLN A  63      -3.805   0.626  24.993  1.00  0.00      A    O
ATOM    886  NE2 GLN A  63      -2.733  -0.755  23.577  1.00  0.00      A    N
ATOM    887 HE21 GLN A  63      -2.676  -1.465  24.280  1.00  0.00      A    H
ATOM    888 HE22 GLN A  63      -2.117  -0.965  22.818  1.00  0.00      A    H
ATOM    889  C   GLN A  63      -3.655   0.196  19.183  1.00  0.00      A    C
ATOM    890  O   GLN A  63      -3.166   0.828  18.241  1.00  0.00      A    O
ATOM    891  N   GLY A  64      -4.805  -0.518  18.980  1.00  0.00      A    N
ATOM    892  HN  GLY A  64      -5.206  -1.027  19.739  1.00  0.00      A    H
ATOM    893  CA  GLY A  64      -5.471  -0.641  17.719  1.00  0.00      A    C
ATOM    894  HA1 GLY A  64      -4.731  -0.802  16.950  1.00  0.00      A    H
ATOM    895  HA2 GLY A  64      -6.190  -1.448  17.721  1.00  0.00      A    H
ATOM    896  C   GLY A  64      -6.272   0.592  17.283  1.00  0.00      A    C
ATOM    897  O   GLY A  64      -6.117   1.140  16.189  1.00  0.00      A    O
ATOM    898  N   CYS A  65      -7.279   1.016  18.110  1.00  0.00      A    N
ATOM    899  HN  CYS A  65      -7.479   0.386  18.856  1.00  0.00      A    H
ATOM    900  CA  CYS A  65      -8.014   2.245  17.809  1.00  0.00      A    C
ATOM    901  HA  CYS A  65      -8.238   2.262  16.753  1.00  0.00      A    H
ATOM    902  CB  CYS A  65      -9.328   2.265  18.541  1.00  0.00      A    C
ATOM    903  HB1 CYS A  65      -9.094   2.079  19.611  1.00  0.00      A    H
ATOM    904  HB2 CYS A  65      -9.773   3.249  18.279  1.00  0.00      A    H
ATOM    905  SG  CYS A  65     -10.471   0.995  17.811  1.00  0.00      A    S
ATOM    906  C   CYS A  65      -7.095   3.453  17.906  1.00  0.00      A    C
ATOM    907  O   CYS A  65      -7.079   4.229  16.971  1.00  0.00      A    O
ATOM    908  N   ASN A  66      -6.357   3.577  18.983  1.00  0.00      A    N
ATOM    909  HN  ASN A  66      -6.451   2.952  19.754  1.00  0.00      A    H
ATOM    910  CA  ASN A  66      -5.526   4.840  19.116  1.00  0.00      A    C
ATOM    911  HA  ASN A  66      -6.156   5.634  18.744  1.00  0.00      A    H
ATOM    912  CB  ASN A  66      -5.150   5.244  20.579  1.00  0.00      A    C
ATOM    913  HB1 ASN A  66      -4.625   4.386  21.050  1.00  0.00      A    H
ATOM    914  HB2 ASN A  66      -4.500   6.127  20.400  1.00  0.00      A    H
ATOM    915  CG  ASN A  66      -6.361   5.680  21.416  1.00  0.00      A    C
ATOM    916  OD1 ASN A  66      -7.435   5.990  20.843  1.00  0.00      A    O
ATOM    917  ND2 ASN A  66      -6.207   5.930  22.739  1.00  0.00      A    N
ATOM    918 HD21 ASN A  66      -6.928   6.447  23.202  1.00  0.00      A    H
ATOM    919 HD22 ASN A  66      -5.291   5.950  23.138  1.00  0.00      A    H
ATOM    920  C   ASN A  66      -4.305   4.835  18.238  1.00  0.00      A    C
ATOM    921  O   ASN A  66      -4.147   5.762  17.487  1.00  0.00      A    O
ATOM    922  N   GLY A  67      -3.470   3.764  18.286  1.00  0.00      A    N
ATOM    923  HN  GLY A  67      -3.656   2.959  18.843  1.00  0.00      A    H
ATOM    924  CA  GLY A  67      -2.249   3.698  17.444  1.00  0.00      A    C
ATOM    925  HA1 GLY A  67      -2.354   2.887  16.738  1.00  0.00      A    H
ATOM    926  HA2 GLY A  67      -2.154   4.618  16.887  1.00  0.00      A    H
ATOM    927  C   GLY A  67      -0.966   3.415  18.244  1.00  0.00      A    C
ATOM    928  O   GLY A  67      -0.951   3.179  19.452  1.00  0.00      A    O
ATOM    929  N   GLY A  68       0.208   3.474  17.532  1.00  0.00      A    N
ATOM    930  HN  GLY A  68       0.171   3.891  16.627  1.00  0.00      A    H
ATOM    931  CA  GLY A  68       1.476   3.291  18.093  1.00  0.00      A    C
ATOM    932  HA1 GLY A  68       1.705   4.170  18.678  1.00  0.00      A    H
ATOM    933  HA2 GLY A  68       1.476   2.413  18.722  1.00  0.00      A    H
ATOM    934  C   GLY A  68       2.674   3.305  17.171  1.00  0.00      A    C
ATOM    935  O   GLY A  68       2.831   4.201  16.302  1.00  0.00      A    O
ATOM    936  N   TYR A  69       3.622   2.286  17.329  1.00  0.00      A    N
ATOM    937  HN  TYR A  69       3.490   1.696  18.122  1.00  0.00      A    H
ATOM    938  CA  TYR A  69       4.858   2.084  16.537  1.00  0.00      A    C
ATOM    939  HA  TYR A  69       4.885   2.849  15.775  1.00  0.00      A    H
ATOM    940  CB  TYR A  69       6.148   2.120  17.461  1.00  0.00      A    C
ATOM    941  HB1 TYR A  69       6.001   1.403  18.297  1.00  0.00      A    H
ATOM    942  HB2 TYR A  69       7.081   1.906  16.896  1.00  0.00      A    H
ATOM    943  CG  TYR A  69       6.272   3.529  17.996  1.00  0.00      A    C
ATOM    944  CD1 TYR A  69       6.064   3.824  19.304  1.00  0.00      A    C
ATOM    945  HD1 TYR A  69       5.838   2.991  19.953  1.00  0.00      A    H
ATOM    946  CE1 TYR A  69       6.249   5.073  19.841  1.00  0.00      A    C
ATOM    947  HE1 TYR A  69       6.242   5.244  20.908  1.00  0.00      A    H
ATOM    948  CZ  TYR A  69       6.510   6.135  18.985  1.00  0.00      A    C
ATOM    949  OH  TYR A  69       6.752   7.428  19.479  1.00  0.00      A    O
ATOM    950  HH  TYR A  69       6.308   7.608  20.311  1.00  0.00      A    H
ATOM    951  CD2 TYR A  69       6.714   4.612  17.176  1.00  0.00      A    C
ATOM    952  HD2 TYR A  69       6.834   4.399  16.123  1.00  0.00      A    H
ATOM    953  CE2 TYR A  69       6.750   5.900  17.641  1.00  0.00      A    C
ATOM    954  HE2 TYR A  69       6.935   6.677  16.914  1.00  0.00      A    H
ATOM    955  C   TYR A  69       4.943   0.737  15.844  1.00  0.00      A    C
ATOM    956  O   TYR A  69       4.536  -0.283  16.327  1.00  0.00      A    O
ATOM    957  N   ALA A  70       5.616   0.658  14.694  1.00  0.00      A    N
ATOM    958  HN  ALA A  70       5.960   1.528  14.348  1.00  0.00      A    H
ATOM    959  CA  ALA A  70       5.724  -0.501  13.894  1.00  0.00      A    C
ATOM    960  HA  ALA A  70       4.698  -0.830  13.821  1.00  0.00      A    H
ATOM    961  CB  ALA A  70       6.252  -0.161  12.505  1.00  0.00      A    C
ATOM    962  HB1 ALA A  70       7.301   0.176  12.646  1.00  0.00      A    H
ATOM    963  HB2 ALA A  70       6.212  -0.992  11.768  1.00  0.00      A    H
ATOM    964  HB3 ALA A  70       5.796   0.756  12.074  1.00  0.00      A    H
ATOM    965  C   ALA A  70       6.540  -1.676  14.433  1.00  0.00      A    C
ATOM    966  O   ALA A  70       6.068  -2.798  14.298  1.00  0.00      A    O
ATOM    967  N   ASP A  71       7.725  -1.457  15.001  1.00  0.00      A    N
ATOM    968  HN  ASP A  71       7.944  -0.485  15.036  1.00  0.00      A    H
ATOM    969  CA  ASP A  71       8.771  -2.439  15.376  1.00  0.00      A    C
ATOM    970  HA  ASP A  71       9.114  -2.728  14.393  1.00  0.00      A    H
ATOM    971  CB  ASP A  71       9.961  -1.740  16.118  1.00  0.00      A    C
ATOM    972  HB1 ASP A  71       9.681  -1.432  17.148  1.00  0.00      A    H
ATOM    973  HB2 ASP A  71      10.825  -2.439  16.139  1.00  0.00      A    H
ATOM    974  CG  ASP A  71      10.431  -0.490  15.347  1.00  0.00      A    C
ATOM    975  OD1 ASP A  71      11.379  -0.466  14.590  1.00  0.00      A    O
ATOM    976  OD2 ASP A  71       9.715   0.542  15.582  1.00  0.00      A    O
ATOM    977  C   ASP A  71       8.241  -3.686  16.209  1.00  0.00      A    C
ATOM    978  O   ASP A  71       8.746  -4.780  15.998  1.00  0.00      A    O
ATOM    979  N   GLY A  72       7.116  -3.593  16.993  1.00  0.00      A    N
ATOM    980  HN  GLY A  72       6.756  -2.683  17.183  1.00  0.00      A    H
ATOM    981  CA  GLY A  72       6.732  -4.727  17.851  1.00  0.00      A    C
ATOM    982  HA1 GLY A  72       7.598  -5.318  18.110  1.00  0.00      A    H
ATOM    983  HA2 GLY A  72       6.244  -4.247  18.686  1.00  0.00      A    H
ATOM    984  C   GLY A  72       5.730  -5.630  17.161  1.00  0.00      A    C
ATOM    985  O   GLY A  72       5.505  -6.701  17.678  1.00  0.00      A    O
ATOM    986  N   ALA A  73       5.203  -5.135  15.962  1.00  0.00      A    N
ATOM    987  HN  ALA A  73       5.479  -4.282  15.526  1.00  0.00      A    H
ATOM    988  CA  ALA A  73       4.459  -6.085  15.168  1.00  0.00      A    C
ATOM    989  HA  ALA A  73       3.775  -6.690  15.745  1.00  0.00      A    H
ATOM    990  CB  ALA A  73       3.752  -5.384  13.950  1.00  0.00      A    C
ATOM    991  HB1 ALA A  73       4.356  -4.651  13.374  1.00  0.00      A    H
ATOM    992  HB2 ALA A  73       3.236  -6.134  13.313  1.00  0.00      A    H
ATOM    993  HB3 ALA A  73       2.944  -4.808  14.449  1.00  0.00      A    H
ATOM    994  C   ALA A  73       5.459  -7.115  14.590  1.00  0.00      A    C
ATOM    995  O   ALA A  73       5.170  -8.297  14.638  1.00  0.00      A    O
ATOM    996  N   PHE A  74       6.691  -6.671  14.179  1.00  0.00      A    N
ATOM    997  HN  PHE A  74       6.965  -5.715  14.245  1.00  0.00      A    H
ATOM    998  CA  PHE A  74       7.744  -7.602  13.682  1.00  0.00      A    C
ATOM    999  HA  PHE A  74       7.276  -8.043  12.815  1.00  0.00      A    H
ATOM   1000  CB  PHE A  74       9.054  -6.768  13.205  1.00  0.00      A    C
ATOM   1001  HB1 PHE A  74       9.464  -6.161  14.040  1.00  0.00      A    H
ATOM   1002  HB2 PHE A  74       9.887  -7.433  12.891  1.00  0.00      A    H
ATOM   1003  CG  PHE A  74       8.795  -5.773  12.049  1.00  0.00      A    C
ATOM   1004  CD1 PHE A  74       9.696  -4.670  12.029  1.00  0.00      A    C
ATOM   1005  HD1 PHE A  74      10.343  -4.530  12.882  1.00  0.00      A    H
ATOM   1006  CE1 PHE A  74       9.652  -3.799  10.887  1.00  0.00      A    C
ATOM   1007  HE1 PHE A  74      10.350  -2.976  10.853  1.00  0.00      A    H
ATOM   1008  CZ  PHE A  74       8.634  -3.914   9.951  1.00  0.00      A    C
ATOM   1009  HZ  PHE A  74       8.644  -3.181   9.158  1.00  0.00      A    H
ATOM   1010  CD2 PHE A  74       7.923  -6.018  11.027  1.00  0.00      A    C
ATOM   1011  HD2 PHE A  74       7.256  -6.864  11.092  1.00  0.00      A    H
ATOM   1012  CE2 PHE A  74       7.822  -5.052   9.947  1.00  0.00      A    C
ATOM   1013  HE2 PHE A  74       7.162  -5.160   9.099  1.00  0.00      A    H
ATOM   1014  C   PHE A  74       8.121  -8.681  14.662  1.00  0.00      A    C
ATOM   1015  O   PHE A  74       8.002  -9.872  14.345  1.00  0.00      A    O
ATOM   1016  N   GLN A  75       8.457  -8.232  15.880  1.00  0.00      A    N
ATOM   1017  HN  GLN A  75       8.487  -7.249  16.046  1.00  0.00      A    H
ATOM   1018  CA  GLN A  75       8.727  -9.137  16.951  1.00  0.00      A    C
ATOM   1019  HA  GLN A  75       9.705  -9.526  16.711  1.00  0.00      A    H
ATOM   1020  CB  GLN A  75       8.932  -8.389  18.296  1.00  0.00      A    C
ATOM   1021  HB1 GLN A  75       8.085  -7.673  18.357  1.00  0.00      A    H
ATOM   1022  HB2 GLN A  75       8.930  -9.038  19.198  1.00  0.00      A    H
ATOM   1023  CG  GLN A  75      10.333  -7.741  18.422  1.00  0.00      A    C
ATOM   1024  HG1 GLN A  75      11.135  -8.492  18.255  1.00  0.00      A    H
ATOM   1025  HG2 GLN A  75      10.494  -7.025  17.588  1.00  0.00      A    H
ATOM   1026  CD  GLN A  75      10.405  -6.902  19.648  1.00  0.00      A    C
ATOM   1027  OE1 GLN A  75      10.139  -5.686  19.689  1.00  0.00      A    O
ATOM   1028  NE2 GLN A  75      10.675  -7.631  20.746  1.00  0.00      A    N
ATOM   1029 HE21 GLN A  75      10.901  -7.182  21.611  1.00  0.00      A    H
ATOM   1030 HE22 GLN A  75      10.864  -8.608  20.642  1.00  0.00      A    H
ATOM   1031  C   GLN A  75       7.748 -10.297  17.232  1.00  0.00      A    C
ATOM   1032  O   GLN A  75       8.141 -11.392  17.609  1.00  0.00      A    O
ATOM   1033  N   TYR A  76       6.401 -10.193  17.163  1.00  0.00      A    N
ATOM   1034  HN  TYR A  76       6.087  -9.265  16.974  1.00  0.00      A    H
ATOM   1035  CA  TYR A  76       5.487 -11.288  17.416  1.00  0.00      A    C
ATOM   1036  HA  TYR A  76       5.702 -11.597  18.429  1.00  0.00      A    H
ATOM   1037  CB  TYR A  76       4.011 -10.653  17.332  1.00  0.00      A    C
ATOM   1038  HB1 TYR A  76       4.002  -9.927  18.173  1.00  0.00      A    H
ATOM   1039  HB2 TYR A  76       3.968 -10.295  16.281  1.00  0.00      A    H
ATOM   1040  CG  TYR A  76       2.917 -11.623  17.559  1.00  0.00      A    C
ATOM   1041  CD1 TYR A  76       2.632 -12.327  18.758  1.00  0.00      A    C
ATOM   1042  HD1 TYR A  76       3.003 -12.032  19.729  1.00  0.00      A    H
ATOM   1043  CE1 TYR A  76       1.668 -13.403  18.749  1.00  0.00      A    C
ATOM   1044  HE1 TYR A  76       1.440 -14.024  19.602  1.00  0.00      A    H
ATOM   1045  CZ  TYR A  76       1.120 -13.860  17.614  1.00  0.00      A    C
ATOM   1046  OH  TYR A  76       0.434 -15.034  17.501  1.00  0.00      A    O
ATOM   1047  HH  TYR A  76       0.417 -15.349  18.407  1.00  0.00      A    H
ATOM   1048  CD2 TYR A  76       2.274 -12.090  16.390  1.00  0.00      A    C
ATOM   1049  HD2 TYR A  76       2.503 -11.757  15.388  1.00  0.00      A    H
ATOM   1050  CE2 TYR A  76       1.437 -13.174  16.446  1.00  0.00      A    C
ATOM   1051  HE2 TYR A  76       1.008 -13.494  15.508  1.00  0.00      A    H
ATOM   1052  C   TYR A  76       5.612 -12.418  16.364  1.00  0.00      A    C
ATOM   1053  O   TYR A  76       5.433 -13.585  16.622  1.00  0.00      A    O
ATOM   1054  N   ILE A  77       5.939 -12.091  15.079  1.00  0.00      A    N
ATOM   1055  HN  ILE A  77       5.956 -11.132  14.807  1.00  0.00      A    H
ATOM   1056  CA  ILE A  77       6.231 -12.852  13.947  1.00  0.00      A    C
ATOM   1057  HA  ILE A  77       5.467 -13.614  13.907  1.00  0.00      A    H
ATOM   1058  CB  ILE A  77       6.017 -11.950  12.746  1.00  0.00      A    C
ATOM   1059  HB  ILE A  77       6.871 -11.267  12.553  1.00  0.00      A    H
ATOM   1060  CG2 ILE A  77       5.771 -12.878  11.497  1.00  0.00      A    C
ATOM   1061 HG21 ILE A  77       4.725 -13.252  11.522  1.00  0.00      A    H
ATOM   1062 HG22 ILE A  77       5.861 -12.368  10.514  1.00  0.00      A    H
ATOM   1063 HG23 ILE A  77       6.525 -13.693  11.448  1.00  0.00      A    H
ATOM   1064  CG1 ILE A  77       4.788 -11.032  12.821  1.00  0.00      A    C
ATOM   1065 HG11 ILE A  77       3.959 -11.608  13.284  1.00  0.00      A    H
ATOM   1066 HG12 ILE A  77       4.949 -10.195  13.534  1.00  0.00      A    H
ATOM   1067  CD  ILE A  77       4.354 -10.401  11.446  1.00  0.00      A    C
ATOM   1068  HD1 ILE A  77       3.613  -9.596  11.636  1.00  0.00      A    H
ATOM   1069  HD2 ILE A  77       5.195  -9.909  10.912  1.00  0.00      A    H
ATOM   1070  HD3 ILE A  77       3.947 -11.135  10.719  1.00  0.00      A    H
ATOM   1071  C   ILE A  77       7.584 -13.564  13.973  1.00  0.00      A    C
ATOM   1072  O   ILE A  77       7.870 -14.573  13.338  1.00  0.00      A    O
ATOM   1073  N   ILE A  78       8.505 -12.980  14.686  1.00  0.00      A    N
ATOM   1074  HN  ILE A  78       8.344 -12.033  14.952  1.00  0.00      A    H
ATOM   1075  CA  ILE A  78       9.721 -13.676  15.223  1.00  0.00      A    C
ATOM   1076  HA  ILE A  78      10.057 -14.293  14.402  1.00  0.00      A    H
ATOM   1077  CB  ILE A  78      10.762 -12.650  15.611  1.00  0.00      A    C
ATOM   1078  HB  ILE A  78      10.342 -12.016  16.421  1.00  0.00      A    H
ATOM   1079  CG2 ILE A  78      12.033 -13.315  16.141  1.00  0.00      A    C
ATOM   1080 HG21 ILE A  78      12.500 -13.945  15.355  1.00  0.00      A    H
ATOM   1081 HG22 ILE A  78      12.647 -12.455  16.485  1.00  0.00      A    H
ATOM   1082 HG23 ILE A  78      11.867 -14.029  16.976  1.00  0.00      A    H
ATOM   1083  CG1 ILE A  78      11.118 -11.542  14.503  1.00  0.00      A    C
ATOM   1084 HG11 ILE A  78      11.478 -11.982  13.549  1.00  0.00      A    H
ATOM   1085 HG12 ILE A  78      10.212 -11.002  14.154  1.00  0.00      A    H
ATOM   1086  CD  ILE A  78      12.011 -10.466  15.095  1.00  0.00      A    C
ATOM   1087  HD1 ILE A  78      11.595 -10.220  16.095  1.00  0.00      A    H
ATOM   1088  HD2 ILE A  78      12.965 -11.004  15.281  1.00  0.00      A    H
ATOM   1089  HD3 ILE A  78      12.097  -9.546  14.478  1.00  0.00      A    H
ATOM   1090  C   ILE A  78       9.458 -14.666  16.349  1.00  0.00      A    C
ATOM   1091  O   ILE A  78       9.804 -15.839  16.239  1.00  0.00      A    O
ATOM   1092  N   ASN A  79       8.916 -14.163  17.453  1.00  0.00      A    N
ATOM   1093  HN  ASN A  79       8.559 -13.234  17.508  1.00  0.00      A    H
ATOM   1094  CA  ASN A  79       8.817 -14.923  18.723  1.00  0.00      A    C
ATOM   1095  HA  ASN A  79       9.749 -15.463  18.645  1.00  0.00      A    H
ATOM   1096  CB  ASN A  79       8.656 -13.980  19.973  1.00  0.00      A    C
ATOM   1097  HB1 ASN A  79       7.865 -13.217  19.810  1.00  0.00      A    H
ATOM   1098  HB2 ASN A  79       8.480 -14.651  20.840  1.00  0.00      A    H
ATOM   1099  CG  ASN A  79      10.015 -13.320  20.208  1.00  0.00      A    C
ATOM   1100  OD1 ASN A  79      10.744 -13.630  21.160  1.00  0.00      A    O
ATOM   1101  ND2 ASN A  79      10.306 -12.216  19.415  1.00  0.00      A    N
ATOM   1102 HD21 ASN A  79      11.219 -11.808  19.427  1.00  0.00      A    H
ATOM   1103 HD22 ASN A  79       9.575 -11.953  18.786  1.00  0.00      A    H
ATOM   1104  C   ASN A  79       7.763 -15.942  18.721  1.00  0.00      A    C
ATOM   1105  O   ASN A  79       8.067 -17.107  19.055  1.00  0.00      A    O
ATOM   1106  N   ALA A  80       6.533 -15.632  18.357  1.00  0.00      A    N
ATOM   1107  HN  ALA A  80       6.394 -14.730  17.956  1.00  0.00      A    H
ATOM   1108  CA  ALA A  80       5.465 -16.648  18.381  1.00  0.00      A    C
ATOM   1109  HA  ALA A  80       5.659 -17.253  19.255  1.00  0.00      A    H
ATOM   1110  CB  ALA A  80       4.105 -15.902  18.346  1.00  0.00      A    C
ATOM   1111  HB1 ALA A  80       3.938 -15.276  19.248  1.00  0.00      A    H
ATOM   1112  HB2 ALA A  80       4.037 -15.280  17.428  1.00  0.00      A    H
ATOM   1113  HB3 ALA A  80       3.264 -16.628  18.337  1.00  0.00      A    H
ATOM   1114  C   ALA A  80       5.558 -17.657  17.237  1.00  0.00      A    C
ATOM   1115  O   ALA A  80       5.355 -18.868  17.378  1.00  0.00      A    O
ATOM   1116  N   GLY A  81       5.776 -17.183  16.021  1.00  0.00      A    N
ATOM   1117  HN  GLY A  81       5.773 -16.206  15.822  1.00  0.00      A    H
ATOM   1118  CA  GLY A  81       6.028 -17.931  14.825  1.00  0.00      A    C
ATOM   1119  HA1 GLY A  81       7.094 -17.980  14.654  1.00  0.00      A    H
ATOM   1120  HA2 GLY A  81       5.560 -18.904  14.858  1.00  0.00      A    H
ATOM   1121  C   GLY A  81       5.461 -17.368  13.622  1.00  0.00      A    C
ATOM   1122  O   GLY A  81       6.075 -17.447  12.510  1.00  0.00      A    O
ATOM   1123  N   GLY A  82       4.322 -16.686  13.749  1.00  0.00      A    N
ATOM   1124  HN  GLY A  82       3.818 -16.612  14.606  1.00  0.00      A    H
ATOM   1125  CA  GLY A  82       3.710 -16.128  12.617  1.00  0.00      A    C
ATOM   1126  HA1 GLY A  82       4.314 -15.268  12.369  1.00  0.00      A    H
ATOM   1127  HA2 GLY A  82       3.588 -16.915  11.888  1.00  0.00      A    H
ATOM   1128  C   GLY A  82       2.277 -15.674  12.789  1.00  0.00      A    C
ATOM   1129  O   GLY A  82       1.530 -16.136  13.690  1.00  0.00      A    O
ATOM   1130  N   VAL A  83       1.825 -14.714  11.884  1.00  0.00      A    N
ATOM   1131  HN  VAL A  83       2.337 -14.236  11.174  1.00  0.00      A    H
ATOM   1132  CA  VAL A  83       0.464 -14.329  11.766  1.00  0.00      A    C
ATOM   1133  HA  VAL A  83       0.052 -14.552  12.740  1.00  0.00      A    H
ATOM   1134  CB  VAL A  83       0.176 -12.907  11.226  1.00  0.00      A    C
ATOM   1135  HB  VAL A  83      -0.873 -12.736  10.903  1.00  0.00      A    H
ATOM   1136  CG1 VAL A  83       0.566 -11.998  12.492  1.00  0.00      A    C
ATOM   1137 HG11 VAL A  83       1.621 -12.079  12.830  1.00  0.00      A    H
ATOM   1138 HG12 VAL A  83       0.416 -10.918  12.277  1.00  0.00      A    H
ATOM   1139 HG13 VAL A  83      -0.011 -12.336  13.379  1.00  0.00      A    H
ATOM   1140  CG2 VAL A  83       1.086 -12.513  10.031  1.00  0.00      A    C
ATOM   1141 HG21 VAL A  83       2.173 -12.710  10.147  1.00  0.00      A    H
ATOM   1142 HG22 VAL A  83       0.802 -13.012   9.080  1.00  0.00      A    H
ATOM   1143 HG23 VAL A  83       0.918 -11.434   9.826  1.00  0.00      A    H
ATOM   1144  C   VAL A  83      -0.361 -15.297  10.858  1.00  0.00      A    C
ATOM   1145  O   VAL A  83       0.185 -16.046  10.059  1.00  0.00      A    O
ATOM   1146  N   THR A  84      -1.673 -15.404  10.993  1.00  0.00      A    N
ATOM   1147  HN  THR A  84      -2.216 -14.947  11.693  1.00  0.00      A    H
ATOM   1148  CA  THR A  84      -2.554 -16.054  10.004  1.00  0.00      A    C
ATOM   1149  HA  THR A  84      -1.912 -16.789   9.541  1.00  0.00      A    H
ATOM   1150  CB  THR A  84      -3.826 -16.660  10.648  1.00  0.00      A    C
ATOM   1151  HB  THR A  84      -4.526 -17.021   9.864  1.00  0.00      A    H
ATOM   1152  OG1 THR A  84      -4.603 -15.724  11.399  1.00  0.00      A    O
ATOM   1153  HG1 THR A  84      -4.085 -15.523  12.182  1.00  0.00      A    H
ATOM   1154  CG2 THR A  84      -3.438 -17.795  11.546  1.00  0.00      A    C
ATOM   1155 HG21 THR A  84      -3.123 -18.639  10.896  1.00  0.00      A    H
ATOM   1156 HG22 THR A  84      -2.591 -17.518  12.210  1.00  0.00      A    H
ATOM   1157 HG23 THR A  84      -4.318 -18.046  12.176  1.00  0.00      A    H
ATOM   1158  C   THR A  84      -2.989 -14.956   8.973  1.00  0.00      A    C
ATOM   1159  O   THR A  84      -2.502 -13.805   8.959  1.00  0.00      A    O
ATOM   1160  N   THR A  85      -3.869 -15.355   8.019  1.00  0.00      A    N
ATOM   1161  HN  THR A  85      -4.185 -16.299   7.963  1.00  0.00      A    H
ATOM   1162  CA  THR A  85      -4.290 -14.451   6.918  1.00  0.00      A    C
ATOM   1163  HA  THR A  85      -3.485 -13.804   6.599  1.00  0.00      A    H
ATOM   1164  CB  THR A  85      -4.569 -15.297   5.634  1.00  0.00      A    C
ATOM   1165  HB  THR A  85      -4.762 -14.654   4.750  1.00  0.00      A    H
ATOM   1166  OG1 THR A  85      -5.658 -16.236   5.792  1.00  0.00      A    O
ATOM   1167  HG1 THR A  85      -5.777 -16.819   5.039  1.00  0.00      A    H
ATOM   1168  CG2 THR A  85      -3.406 -16.209   5.429  1.00  0.00      A    C
ATOM   1169 HG21 THR A  85      -3.505 -16.809   4.499  1.00  0.00      A    H
ATOM   1170 HG22 THR A  85      -2.480 -15.597   5.379  1.00  0.00      A    H
ATOM   1171 HG23 THR A  85      -3.246 -16.942   6.249  1.00  0.00      A    H
ATOM   1172  C   THR A  85      -5.488 -13.646   7.095  1.00  0.00      A    C
ATOM   1173  O   THR A  85      -6.278 -13.842   7.992  1.00  0.00      A    O
ATOM   1174  N   GLU A  86      -5.892 -12.780   6.112  1.00  0.00      A    N
ATOM   1175  HN  GLU A  86      -5.302 -12.591   5.331  1.00  0.00      A    H
ATOM   1176  CA  GLU A  86      -7.187 -12.137   6.175  1.00  0.00      A    C
ATOM   1177  HA  GLU A  86      -7.329 -11.582   7.090  1.00  0.00      A    H
ATOM   1178  CB  GLU A  86      -7.209 -11.088   4.984  1.00  0.00      A    C
ATOM   1179  HB1 GLU A  86      -8.047 -10.387   5.188  1.00  0.00      A    H
ATOM   1180  HB2 GLU A  86      -6.320 -10.424   5.054  1.00  0.00      A    H
ATOM   1181  CG  GLU A  86      -7.391 -11.578   3.487  1.00  0.00      A    C
ATOM   1182  HG1 GLU A  86      -6.445 -12.138   3.332  1.00  0.00      A    H
ATOM   1183  HG2 GLU A  86      -8.220 -12.297   3.315  1.00  0.00      A    H
ATOM   1184  CD  GLU A  86      -7.491 -10.511   2.401  1.00  0.00      A    C
ATOM   1185  OE1 GLU A  86      -8.343  -9.668   2.519  1.00  0.00      A    O
ATOM   1186  OE2 GLU A  86      -6.716 -10.595   1.383  1.00  0.00      A    O
ATOM   1187  C   GLU A  86      -8.458 -12.988   5.932  1.00  0.00      A    C
ATOM   1188  O   GLU A  86      -9.476 -12.756   6.612  1.00  0.00      A    O
ATOM   1189  N   ALA A  87      -8.351 -14.107   5.241  1.00  0.00      A    N
ATOM   1190  HN  ALA A  87      -7.460 -14.148   4.795  1.00  0.00      A    H
ATOM   1191  CA  ALA A  87      -9.308 -15.174   5.142  1.00  0.00      A    C
ATOM   1192  HA  ALA A  87     -10.204 -14.685   4.791  1.00  0.00      A    H
ATOM   1193  CB  ALA A  87      -8.793 -16.217   4.143  1.00  0.00      A    C
ATOM   1194  HB1 ALA A  87      -9.579 -16.973   3.935  1.00  0.00      A    H
ATOM   1195  HB2 ALA A  87      -8.585 -15.774   3.146  1.00  0.00      A    H
ATOM   1196  HB3 ALA A  87      -7.895 -16.700   4.586  1.00  0.00      A    H
ATOM   1197  C   ALA A  87      -9.614 -15.789   6.480  1.00  0.00      A    C
ATOM   1198  O   ALA A  87     -10.781 -15.833   6.870  1.00  0.00      A    O
ATOM   1199  N   ASN A  88      -8.633 -16.278   7.188  1.00  0.00      A    N
ATOM   1200  HN  ASN A  88      -7.723 -16.264   6.780  1.00  0.00      A    H
ATOM   1201  CA  ASN A  88      -8.710 -16.861   8.477  1.00  0.00      A    C
ATOM   1202  HA  ASN A  88      -9.502 -17.593   8.423  1.00  0.00      A    H
ATOM   1203  CB  ASN A  88      -7.364 -17.534   8.828  1.00  0.00      A    C
ATOM   1204  HB1 ASN A  88      -6.408 -16.972   8.768  1.00  0.00      A    H
ATOM   1205  HB2 ASN A  88      -7.503 -17.898   9.868  1.00  0.00      A    H
ATOM   1206  CG  ASN A  88      -7.300 -18.816   7.975  1.00  0.00      A    C
ATOM   1207  OD1 ASN A  88      -7.938 -19.856   8.255  1.00  0.00      A    O
ATOM   1208  ND2 ASN A  88      -6.491 -18.701   6.922  1.00  0.00      A    N
ATOM   1209 HD21 ASN A  88      -6.379 -19.436   6.253  1.00  0.00      A    H
ATOM   1210 HD22 ASN A  88      -6.077 -17.804   6.768  1.00  0.00      A    H
ATOM   1211  C   ASN A  88      -9.241 -15.888   9.568  1.00  0.00      A    C
ATOM   1212  O   ASN A  88     -10.166 -16.105  10.321  1.00  0.00      A    O
ATOM   1213  N   TYR A  89      -8.554 -14.722   9.497  1.00  0.00      A    N
ATOM   1214  HN  TYR A  89      -8.029 -14.483   8.683  1.00  0.00      A    H
ATOM   1215  CA  TYR A  89      -8.618 -13.734  10.578  1.00  0.00      A    C
ATOM   1216  HA  TYR A  89      -9.508 -13.877  11.172  1.00  0.00      A    H
ATOM   1217  CB  TYR A  89      -7.352 -13.874  11.489  1.00  0.00      A    C
ATOM   1218  HB1 TYR A  89      -6.895 -14.878  11.354  1.00  0.00      A    H
ATOM   1219  HB2 TYR A  89      -6.524 -13.195  11.192  1.00  0.00      A    H
ATOM   1220  CG  TYR A  89      -7.689 -13.834  12.899  1.00  0.00      A    C
ATOM   1221  CD1 TYR A  89      -8.410 -14.829  13.565  1.00  0.00      A    C
ATOM   1222  HD1 TYR A  89      -8.867 -15.671  13.066  1.00  0.00      A    H
ATOM   1223  CE1 TYR A  89      -8.666 -14.661  14.965  1.00  0.00      A    C
ATOM   1224  HE1 TYR A  89      -9.226 -15.430  15.477  1.00  0.00      A    H
ATOM   1225  CZ  TYR A  89      -8.072 -13.635  15.650  1.00  0.00      A    C
ATOM   1226  OH  TYR A  89      -8.300 -13.510  17.063  1.00  0.00      A    O
ATOM   1227  HH  TYR A  89      -8.108 -12.597  17.292  1.00  0.00      A    H
ATOM   1228  CD2 TYR A  89      -7.194 -12.750  13.615  1.00  0.00      A    C
ATOM   1229  HD2 TYR A  89      -6.630 -12.011  13.066  1.00  0.00      A    H
ATOM   1230  CE2 TYR A  89      -7.368 -12.580  14.954  1.00  0.00      A    C
ATOM   1231  HE2 TYR A  89      -7.136 -11.663  15.476  1.00  0.00      A    H
ATOM   1232  C   TYR A  89      -8.692 -12.256  10.137  1.00  0.00      A    C
ATOM   1233  O   TYR A  89      -7.680 -11.556  10.084  1.00  0.00      A    O
ATOM   1234  N   PRO A  90      -9.916 -11.770   9.877  1.00  0.00      A    N
ATOM   1235  CD  PRO A  90     -11.142 -12.618   9.675  1.00  0.00      A    C
ATOM   1236  HD1 PRO A  90     -11.368 -13.273  10.543  1.00  0.00      A    H
ATOM   1237  HD2 PRO A  90     -10.813 -13.275   8.841  1.00  0.00      A    H
ATOM   1238  CA  PRO A  90     -10.120 -10.394   9.460  1.00  0.00      A    C
ATOM   1239  HA  PRO A  90      -9.360 -10.073   8.763  1.00  0.00      A    H
ATOM   1240  CB  PRO A  90     -11.429 -10.469   8.704  1.00  0.00      A    C
ATOM   1241  HB1 PRO A  90     -11.993  -9.517   8.605  1.00  0.00      A    H
ATOM   1242  HB2 PRO A  90     -11.281 -10.805   7.655  1.00  0.00      A    H
ATOM   1243  CG  PRO A  90     -12.187 -11.528   9.473  1.00  0.00      A    C
ATOM   1244  HG1 PRO A  90     -12.649 -11.077  10.377  1.00  0.00      A    H
ATOM   1245  HG2 PRO A  90     -13.020 -11.985   8.897  1.00  0.00      A    H
ATOM   1246  C   PRO A  90     -10.112  -9.300  10.522  1.00  0.00      A    C
ATOM   1247  O   PRO A  90     -10.258  -9.551  11.731  1.00  0.00      A    O
ATOM   1248  N   PHE A  91      -9.945  -8.055  10.084  1.00  0.00      A    N
ATOM   1249  HN  PHE A  91      -9.786  -7.951   9.106  1.00  0.00      A    H
ATOM   1250  CA  PHE A  91      -9.980  -6.854  10.914  1.00  0.00      A    C
ATOM   1251  HA  PHE A  91      -9.324  -7.082  11.741  1.00  0.00      A    H
ATOM   1252  CB  PHE A  91      -9.456  -5.680  10.005  1.00  0.00      A    C
ATOM   1253  HB1 PHE A  91      -8.564  -6.085   9.481  1.00  0.00      A    H
ATOM   1254  HB2 PHE A  91     -10.223  -5.432   9.241  1.00  0.00      A    H
ATOM   1255  CG  PHE A  91      -9.059  -4.425  10.803  1.00  0.00      A    C
ATOM   1256  CD1 PHE A  91      -7.701  -4.115  10.841  1.00  0.00      A    C
ATOM   1257  HD1 PHE A  91      -6.952  -4.774  10.427  1.00  0.00      A    H
ATOM   1258  CE1 PHE A  91      -7.226  -2.989  11.421  1.00  0.00      A    C
ATOM   1259  HE1 PHE A  91      -6.175  -2.741  11.416  1.00  0.00      A    H
ATOM   1260  CZ  PHE A  91      -8.132  -2.090  11.953  1.00  0.00      A    C
ATOM   1261  HZ  PHE A  91      -7.765  -1.165  12.370  1.00  0.00      A    H
ATOM   1262  CD2 PHE A  91     -10.007  -3.493  11.286  1.00  0.00      A    C
ATOM   1263  HD2 PHE A  91     -11.061  -3.650  11.113  1.00  0.00      A    H
ATOM   1264  CE2 PHE A  91      -9.518  -2.256  11.853  1.00  0.00      A    C
ATOM   1265  HE2 PHE A  91     -10.159  -1.497  12.276  1.00  0.00      A    H
ATOM   1266  C   PHE A  91     -11.277  -6.504  11.464  1.00  0.00      A    C
ATOM   1267  O   PHE A  91     -12.355  -6.673  10.935  1.00  0.00      A    O
ATOM   1268  N   VAL A  92     -11.189  -6.079  12.734  1.00  0.00      A    N
ATOM   1269  HN  VAL A  92     -10.275  -6.143  13.126  1.00  0.00      A    H
ATOM   1270  CA  VAL A  92     -12.302  -5.782  13.584  1.00  0.00      A    C
ATOM   1271  HA  VAL A  92     -13.243  -5.721  13.057  1.00  0.00      A    H
ATOM   1272  CB  VAL A  92     -12.603  -6.694  14.753  1.00  0.00      A    C
ATOM   1273  HB  VAL A  92     -11.775  -6.907  15.462  1.00  0.00      A    H
ATOM   1274  CG1 VAL A  92     -13.803  -6.347  15.632  1.00  0.00      A    C
ATOM   1275 HG11 VAL A  92     -14.568  -5.913  14.953  1.00  0.00      A    H
ATOM   1276 HG12 VAL A  92     -14.177  -7.226  16.199  1.00  0.00      A    H
ATOM   1277 HG13 VAL A  92     -13.463  -5.557  16.336  1.00  0.00      A    H
ATOM   1278  CG2 VAL A  92     -12.812  -8.051  14.133  1.00  0.00      A    C
ATOM   1279 HG21 VAL A  92     -13.722  -8.061  13.495  1.00  0.00      A    H
ATOM   1280 HG22 VAL A  92     -12.020  -8.459  13.469  1.00  0.00      A    H
ATOM   1281 HG23 VAL A  92     -12.988  -8.860  14.874  1.00  0.00      A    H
ATOM   1282  C   VAL A  92     -12.039  -4.449  14.260  1.00  0.00      A    C
ATOM   1283  O   VAL A  92     -12.543  -3.424  13.908  1.00  0.00      A    O
ATOM   1284  N   GLY A  93     -11.080  -4.328  15.226  1.00  0.00      A    N
ATOM   1285  HN  GLY A  93     -10.597  -5.125  15.580  1.00  0.00      A    H
ATOM   1286  CA  GLY A  93     -10.523  -3.042  15.565  1.00  0.00      A    C
ATOM   1287  HA1 GLY A  93      -9.901  -2.826  14.709  1.00  0.00      A    H
ATOM   1288  HA2 GLY A  93     -11.274  -2.338  15.893  1.00  0.00      A    H
ATOM   1289  C   GLY A  93      -9.733  -3.259  16.800  1.00  0.00      A    C
ATOM   1290  O   GLY A  93      -8.496  -3.102  16.816  1.00  0.00      A    O
ATOM   1291  N   SER A  94     -10.410  -3.446  17.933  1.00  0.00      A    N
ATOM   1292  HN  SER A  94     -11.406  -3.435  17.937  1.00  0.00      A    H
ATOM   1293  CA  SER A  94      -9.713  -3.460  19.192  1.00  0.00      A    C
ATOM   1294  HA  SER A  94      -8.723  -3.030  19.152  1.00  0.00      A    H
ATOM   1295  CB  SER A  94     -10.556  -2.685  20.302  1.00  0.00      A    C
ATOM   1296  HB1 SER A  94     -10.864  -1.709  19.872  1.00  0.00      A    H
ATOM   1297  HB2 SER A  94     -11.455  -3.262  20.605  1.00  0.00      A    H
ATOM   1298  OG  SER A  94      -9.718  -2.279  21.362  1.00  0.00      A    O
ATOM   1299  HG1 SER A  94     -10.233  -1.748  21.973  1.00  0.00      A    H
ATOM   1300  C   SER A  94      -9.417  -4.849  19.637  1.00  0.00      A    C
ATOM   1301  O   SER A  94      -9.489  -5.807  18.822  1.00  0.00      A    O
ATOM   1302  N   GLN A  95      -8.945  -5.071  20.897  1.00  0.00      A    N
ATOM   1303  HN  GLN A  95      -9.097  -4.254  21.448  1.00  0.00      A    H
ATOM   1304  CA  GLN A  95      -8.286  -6.371  21.205  1.00  0.00      A    C
ATOM   1305  HA  GLN A  95      -7.830  -6.838  20.344  1.00  0.00      A    H
ATOM   1306  CB  GLN A  95      -7.174  -6.095  22.161  1.00  0.00      A    C
ATOM   1307  HB1 GLN A  95      -6.374  -5.498  21.673  1.00  0.00      A    H
ATOM   1308  HB2 GLN A  95      -7.622  -5.491  22.978  1.00  0.00      A    H
ATOM   1309  CG  GLN A  95      -6.581  -7.259  22.932  1.00  0.00      A    C
ATOM   1310  HG1 GLN A  95      -7.180  -7.856  23.653  1.00  0.00      A    H
ATOM   1311  HG2 GLN A  95      -6.248  -8.056  22.233  1.00  0.00      A    H
ATOM   1312  CD  GLN A  95      -5.320  -6.804  23.640  1.00  0.00      A    C
ATOM   1313  OE1 GLN A  95      -5.187  -6.944  24.852  1.00  0.00      A    O
ATOM   1314  NE2 GLN A  95      -4.315  -6.309  22.833  1.00  0.00      A    N
ATOM   1315 HE21 GLN A  95      -3.419  -6.694  23.051  1.00  0.00      A    H
ATOM   1316 HE22 GLN A  95      -4.513  -6.234  21.855  1.00  0.00      A    H
ATOM   1317  C   GLN A  95      -9.259  -7.356  21.733  1.00  0.00      A    C
ATOM   1318  O   GLN A  95     -10.035  -6.982  22.629  1.00  0.00      A    O
ATOM   1319  N   GLY A  96      -9.240  -8.593  21.217  1.00  0.00      A    N
ATOM   1320  HN  GLY A  96      -8.606  -8.729  20.459  1.00  0.00      A    H
ATOM   1321  CA  GLY A  96      -9.981  -9.674  21.802  1.00  0.00      A    C
ATOM   1322  HA1 GLY A  96     -10.655  -9.229  22.520  1.00  0.00      A    H
ATOM   1323  HA2 GLY A  96     -10.507 -10.187  21.011  1.00  0.00      A    H
ATOM   1324  C   GLY A  96      -9.076 -10.620  22.507  1.00  0.00      A    C
ATOM   1325  O   GLY A  96      -8.103 -10.277  23.172  1.00  0.00      A    O
ATOM   1326  N   THR A  97      -9.367 -11.838  22.351  1.00  0.00      A    N
ATOM   1327  HN  THR A  97     -10.193 -12.136  21.879  1.00  0.00      A    H
ATOM   1328  CA  THR A  97      -8.572 -12.977  22.793  1.00  0.00      A    C
ATOM   1329  HA  THR A  97      -7.889 -12.631  23.554  1.00  0.00      A    H
ATOM   1330  CB  THR A  97      -9.429 -14.192  23.259  1.00  0.00      A    C
ATOM   1331  HB  THR A  97      -8.885 -15.160  23.257  1.00  0.00      A    H
ATOM   1332  OG1 THR A  97     -10.581 -14.348  22.394  1.00  0.00      A    O
ATOM   1333  HG1 THR A  97     -11.055 -15.085  22.787  1.00  0.00      A    H
ATOM   1334  CG2 THR A  97     -10.008 -13.904  24.622  1.00  0.00      A    C
ATOM   1335 HG21 THR A  97     -10.398 -14.836  25.083  1.00  0.00      A    H
ATOM   1336 HG22 THR A  97      -9.143 -13.655  25.273  1.00  0.00      A    H
ATOM   1337 HG23 THR A  97     -10.750 -13.078  24.624  1.00  0.00      A    H
ATOM   1338  C   THR A  97      -7.794 -13.459  21.566  1.00  0.00      A    C
ATOM   1339  O   THR A  97      -7.974 -12.877  20.515  1.00  0.00      A    O
ATOM   1340  N   CYS A  98      -6.872 -14.439  21.748  1.00  0.00      A    N
ATOM   1341  HN  CYS A  98      -6.698 -14.792  22.664  1.00  0.00      A    H
ATOM   1342  CA  CYS A  98      -5.941 -14.925  20.756  1.00  0.00      A    C
ATOM   1343  HA  CYS A  98      -5.838 -14.160  20.000  1.00  0.00      A    H
ATOM   1344  CB  CYS A  98      -4.547 -15.238  21.392  1.00  0.00      A    C
ATOM   1345  HB1 CYS A  98      -4.217 -14.374  22.008  1.00  0.00      A    H
ATOM   1346  HB2 CYS A  98      -4.632 -16.151  22.019  1.00  0.00      A    H
ATOM   1347  SG  CYS A  98      -3.232 -15.565  20.123  1.00  0.00      A    S
ATOM   1348  C   CYS A  98      -6.570 -16.125  19.969  1.00  0.00      A    C
ATOM   1349  O   CYS A  98      -7.407 -16.856  20.459  1.00  0.00      A    O
ATOM   1350  N   ASN A  99      -6.128 -16.366  18.697  1.00  0.00      A    N
ATOM   1351  HN  ASN A  99      -5.321 -15.943  18.292  1.00  0.00      A    H
ATOM   1352  CA  ASN A  99      -6.596 -17.527  18.006  1.00  0.00      A    C
ATOM   1353  HA  ASN A  99      -7.571 -17.900  18.281  1.00  0.00      A    H
ATOM   1354  CB  ASN A  99      -6.579 -17.180  16.548  1.00  0.00      A    C
ATOM   1355  HB1 ASN A  99      -6.926 -18.106  16.043  1.00  0.00      A    H
ATOM   1356  HB2 ASN A  99      -7.417 -16.512  16.255  1.00  0.00      A    H
ATOM   1357  CG  ASN A  99      -5.391 -16.608  15.912  1.00  0.00      A    C
ATOM   1358  OD1 ASN A  99      -4.414 -16.204  16.533  1.00  0.00      A    O
ATOM   1359  ND2 ASN A  99      -5.438 -16.567  14.613  1.00  0.00      A    N
ATOM   1360 HD21 ASN A  99      -4.732 -16.081  14.098  1.00  0.00      A    H
ATOM   1361 HD22 ASN A  99      -6.197 -17.050  14.177  1.00  0.00      A    H
ATOM   1362  C   ASN A  99      -5.744 -18.747  18.243  1.00  0.00      A    C
ATOM   1363  O   ASN A  99      -5.318 -19.455  17.348  1.00  0.00      A    O
ATOM   1364  N   THR A 100      -5.693 -19.137  19.535  1.00  0.00      A    N
ATOM   1365  HN  THR A 100      -6.084 -18.492  20.187  1.00  0.00      A    H
ATOM   1366  CA  THR A 100      -5.023 -20.328  20.028  1.00  0.00      A    C
ATOM   1367  HA  THR A 100      -3.991 -20.193  19.738  1.00  0.00      A    H
ATOM   1368  CB  THR A 100      -5.128 -20.487  21.581  1.00  0.00      A    C
ATOM   1369  HB  THR A 100      -6.136 -20.786  21.940  1.00  0.00      A    H
ATOM   1370  OG1 THR A 100      -4.945 -19.211  22.201  1.00  0.00      A    O
ATOM   1371  HG1 THR A 100      -5.036 -19.421  23.133  1.00  0.00      A    H
ATOM   1372  CG2 THR A 100      -4.112 -21.477  22.071  1.00  0.00      A    C
ATOM   1373 HG21 THR A 100      -3.091 -21.069  21.908  1.00  0.00      A    H
ATOM   1374 HG22 THR A 100      -4.186 -21.592  23.174  1.00  0.00      A    H
ATOM   1375 HG23 THR A 100      -4.202 -22.451  21.544  1.00  0.00      A    H
ATOM   1376  C   THR A 100      -5.419 -21.675  19.429  1.00  0.00      A    C
ATOM   1377  O   THR A 100      -4.581 -22.470  18.922  1.00  0.00      A    O
ATOM   1378  N   ASN A 101      -6.718 -22.005  19.481  1.00  0.00      A    N
ATOM   1379  HN  ASN A 101      -7.377 -21.372  19.880  1.00  0.00      A    H
ATOM   1380  CA  ASN A 101      -7.234 -23.211  18.883  1.00  0.00      A    C
ATOM   1381  HA  ASN A 101      -6.529 -24.002  19.092  1.00  0.00      A    H
ATOM   1382  CB  ASN A 101      -8.578 -23.579  19.497  1.00  0.00      A    C
ATOM   1383  HB1 ASN A 101      -9.257 -22.773  19.143  1.00  0.00      A    H
ATOM   1384  HB2 ASN A 101      -8.956 -24.468  18.949  1.00  0.00      A    H
ATOM   1385  CG  ASN A 101      -8.591 -23.719  21.024  1.00  0.00      A    C
ATOM   1386  OD1 ASN A 101      -8.859 -22.653  21.570  1.00  0.00      A    O
ATOM   1387  ND2 ASN A 101      -8.298 -24.906  21.614  1.00  0.00      A    N
ATOM   1388 HD21 ASN A 101      -8.649 -24.942  22.550  1.00  0.00      A    H
ATOM   1389 HD22 ASN A 101      -8.120 -25.748  21.106  1.00  0.00      A    H
ATOM   1390  C   ASN A 101      -7.258 -23.136  17.341  1.00  0.00      A    C
ATOM   1391  O   ASN A 101      -6.842 -24.178  16.799  1.00  0.00      A    O
ATOM   1392  N   ALA A 102      -7.700 -22.031  16.704  1.00  0.00      A    N
ATOM   1393  HN  ALA A 102      -8.173 -21.322  17.221  1.00  0.00      A    H
ATOM   1394  CA  ALA A 102      -7.898 -21.901  15.280  1.00  0.00      A    C
ATOM   1395  HA  ALA A 102      -8.636 -22.606  14.927  1.00  0.00      A    H
ATOM   1396  CB  ALA A 102      -8.594 -20.522  15.103  1.00  0.00      A    C
ATOM   1397  HB1 ALA A 102      -8.693 -20.362  14.008  1.00  0.00      A    H
ATOM   1398  HB2 ALA A 102      -9.544 -20.540  15.679  1.00  0.00      A    H
ATOM   1399  HB3 ALA A 102      -7.966 -19.661  15.416  1.00  0.00      A    H
ATOM   1400  C   ALA A 102      -6.541 -21.921  14.380  1.00  0.00      A    C
ATOM   1401  O   ALA A 102      -6.629 -22.200  13.188  1.00  0.00      A    O
ATOM   1402  N   ALA A 103      -5.304 -21.572  14.939  1.00  0.00      A    N
ATOM   1403  HN  ALA A 103      -5.304 -21.472  15.931  1.00  0.00      A    H
ATOM   1404  CA  ALA A 103      -4.133 -21.366  14.142  1.00  0.00      A    C
ATOM   1405  HA  ALA A 103      -4.535 -21.073  13.184  1.00  0.00      A    H
ATOM   1406  CB  ALA A 103      -3.293 -20.357  14.819  1.00  0.00      A    C
ATOM   1407  HB1 ALA A 103      -2.384 -20.155  14.214  1.00  0.00      A    H
ATOM   1408  HB2 ALA A 103      -3.889 -19.433  14.983  1.00  0.00      A    H
ATOM   1409  HB3 ALA A 103      -3.002 -20.674  15.843  1.00  0.00      A    H
ATOM   1410  C   ALA A 103      -3.460 -22.683  13.788  1.00  0.00      A    C
ATOM   1411  O   ALA A 103      -3.714 -23.325  12.791  1.00  0.00      A    O
ATOM   1412  N   SER A 104      -2.502 -23.199  14.620  1.00  0.00      A    N
ATOM   1413  HN  SER A 104      -2.430 -22.865  15.557  1.00  0.00      A    H
ATOM   1414  CA  SER A 104      -1.657 -24.349  14.298  1.00  0.00      A    C
ATOM   1415  HA  SER A 104      -1.035 -24.630  15.135  1.00  0.00      A    H
ATOM   1416  CB  SER A 104      -2.519 -25.742  14.078  1.00  0.00      A    C
ATOM   1417  HB1 SER A 104      -3.131 -25.731  15.004  1.00  0.00      A    H
ATOM   1418  HB2 SER A 104      -3.208 -25.600  13.218  1.00  0.00      A    H
ATOM   1419  OG  SER A 104      -1.751 -26.922  13.930  1.00  0.00      A    O
ATOM   1420  HG1 SER A 104      -1.193 -27.149  14.678  1.00  0.00      A    H
ATOM   1421  C   SER A 104      -0.611 -24.088  13.223  1.00  0.00      A    C
ATOM   1422  O   SER A 104       0.561 -23.985  13.558  1.00  0.00      A    O
ATOM   1423  N   GLN A 105      -1.079 -23.934  11.938  1.00  0.00      A    N
ATOM   1424  HN  GLN A 105      -2.028 -23.811  11.658  1.00  0.00      A    H
ATOM   1425  CA  GLN A 105      -0.165 -23.522  10.923  1.00  0.00      A    C
ATOM   1426  HA  GLN A 105       0.854 -23.597  11.272  1.00  0.00      A    H
ATOM   1427  CB  GLN A 105      -0.401 -24.532   9.723  1.00  0.00      A    C
ATOM   1428  HB1 GLN A 105       0.053 -25.491  10.052  1.00  0.00      A    H
ATOM   1429  HB2 GLN A 105      -1.467 -24.683   9.448  1.00  0.00      A    H
ATOM   1430  CG  GLN A 105       0.442 -24.057   8.532  1.00  0.00      A    C
ATOM   1431  HG1 GLN A 105       0.267 -23.041   8.118  1.00  0.00      A    H
ATOM   1432  HG2 GLN A 105       1.517 -24.114   8.808  1.00  0.00      A    H
ATOM   1433  CD  GLN A 105       0.367 -25.023   7.317  1.00  0.00      A    C
ATOM   1434  OE1 GLN A 105      -0.522 -24.900   6.403  1.00  0.00      A    O
ATOM   1435  NE2 GLN A 105       1.060 -26.201   7.418  1.00  0.00      A    N
ATOM   1436 HE21 GLN A 105       0.497 -26.905   6.985  1.00  0.00      A    H
ATOM   1437 HE22 GLN A 105       1.573 -26.403   8.252  1.00  0.00      A    H
ATOM   1438  C   GLN A 105      -0.417 -22.066  10.645  1.00  0.00      A    C
ATOM   1439  O   GLN A 105      -1.550 -21.574  10.716  1.00  0.00      A    O
ATOM   1440  N   VAL A 106       0.715 -21.354  10.412  1.00  0.00      A    N
ATOM   1441  HN  VAL A 106       1.532 -21.886  10.206  1.00  0.00      A    H
ATOM   1442  CA  VAL A 106       0.854 -19.917  10.182  1.00  0.00      A    C
ATOM   1443  HA  VAL A 106      -0.096 -19.419  10.303  1.00  0.00      A    H
ATOM   1444  CB  VAL A 106       1.834 -19.225  11.142  1.00  0.00      A    C
ATOM   1445  HB  VAL A 106       1.734 -18.119  11.115  1.00  0.00      A    H
ATOM   1446  CG1 VAL A 106       1.533 -19.495  12.626  1.00  0.00      A    C
ATOM   1447 HG11 VAL A 106       0.477 -19.274  12.891  1.00  0.00      A    H
ATOM   1448 HG12 VAL A 106       1.793 -20.546  12.876  1.00  0.00      A    H
ATOM   1449 HG13 VAL A 106       2.102 -18.780  13.258  1.00  0.00      A    H
ATOM   1450  CG2 VAL A 106       3.317 -19.615  10.767  1.00  0.00      A    C
ATOM   1451 HG21 VAL A 106       3.439 -20.719  10.736  1.00  0.00      A    H
ATOM   1452 HG22 VAL A 106       3.602 -19.292   9.743  1.00  0.00      A    H
ATOM   1453 HG23 VAL A 106       4.091 -19.287  11.493  1.00  0.00      A    H
ATOM   1454  C   VAL A 106       1.095 -19.581   8.688  1.00  0.00      A    C
ATOM   1455  O   VAL A 106       1.336 -20.463   7.878  1.00  0.00      A    O
ATOM   1456  N   ALA A 107       0.984 -18.317   8.318  1.00  0.00      A    N
ATOM   1457  HN  ALA A 107       0.741 -17.608   8.975  1.00  0.00      A    H
ATOM   1458  CA  ALA A 107       1.335 -18.006   6.959  1.00  0.00      A    C
ATOM   1459  HA  ALA A 107       1.154 -18.774   6.222  1.00  0.00      A    H
ATOM   1460  CB  ALA A 107       0.698 -16.724   6.452  1.00  0.00      A    C
ATOM   1461  HB1 ALA A 107       0.702 -15.923   7.222  1.00  0.00      A    H
ATOM   1462  HB2 ALA A 107       1.140 -16.358   5.501  1.00  0.00      A    H
ATOM   1463  HB3 ALA A 107      -0.349 -17.003   6.205  1.00  0.00      A    H
ATOM   1464  C   ALA A 107       2.845 -17.687   6.952  1.00  0.00      A    C
ATOM   1465  O   ALA A 107       3.750 -18.464   6.856  1.00  0.00      A    O
ATOM   1466  N   ALA A 108       3.228 -16.380   7.107  1.00  0.00      A    N
ATOM   1467  HN  ALA A 108       2.516 -15.729   7.360  1.00  0.00      A    H
ATOM   1468  CA  ALA A 108       4.665 -16.079   7.180  1.00  0.00      A    C
ATOM   1469  HA  ALA A 108       5.178 -16.748   6.505  1.00  0.00      A    H
ATOM   1470  CB  ALA A 108       4.993 -14.637   6.573  1.00  0.00      A    C
ATOM   1471  HB1 ALA A 108       4.597 -14.527   5.541  1.00  0.00      A    H
ATOM   1472  HB2 ALA A 108       4.651 -13.737   7.127  1.00  0.00      A    H
ATOM   1473  HB3 ALA A 108       6.098 -14.623   6.462  1.00  0.00      A    H
ATOM   1474  C   ALA A 108       5.258 -16.089   8.567  1.00  0.00      A    C
ATOM   1475  O   ALA A 108       4.576 -16.177   9.568  1.00  0.00      A    O
ATOM   1476  N   THR A 109       6.562 -15.983   8.659  1.00  0.00      A    N
ATOM   1477  HN  THR A 109       7.036 -15.959   7.783  1.00  0.00      A    H
ATOM   1478  CA  THR A 109       7.449 -16.000   9.829  1.00  0.00      A    C
ATOM   1479  HA  THR A 109       6.813 -15.748  10.665  1.00  0.00      A    H
ATOM   1480  CB  THR A 109       8.220 -17.319   9.957  1.00  0.00      A    C
ATOM   1481  HB  THR A 109       8.737 -17.519   8.995  1.00  0.00      A    H
ATOM   1482  OG1 THR A 109       7.231 -18.379  10.119  1.00  0.00      A    O
ATOM   1483  HG1 THR A 109       6.819 -18.065  10.927  1.00  0.00      A    H
ATOM   1484  CG2 THR A 109       9.181 -17.249  11.126  1.00  0.00      A    C
ATOM   1485 HG21 THR A 109       9.626 -18.262  11.221  1.00  0.00      A    H
ATOM   1486 HG22 THR A 109      10.007 -16.531  10.930  1.00  0.00      A    H
ATOM   1487 HG23 THR A 109       8.657 -17.069  12.089  1.00  0.00      A    H
ATOM   1488  C   THR A 109       8.492 -14.829   9.527  1.00  0.00      A    C
ATOM   1489  O   THR A 109       8.832 -14.490   8.399  1.00  0.00      A    O
ATOM   1490  N   LEU A 110       9.085 -14.234  10.613  1.00  0.00      A    N
ATOM   1491  HN  LEU A 110       9.052 -14.638  11.524  1.00  0.00      A    H
ATOM   1492  CA  LEU A 110      10.315 -13.392  10.472  1.00  0.00      A    C
ATOM   1493  HA  LEU A 110      10.598 -13.400   9.430  1.00  0.00      A    H
ATOM   1494  CB  LEU A 110      10.088 -11.968  10.940  1.00  0.00      A    C
ATOM   1495  HB1 LEU A 110       9.547 -12.008  11.910  1.00  0.00      A    H
ATOM   1496  HB2 LEU A 110      11.039 -11.408  11.066  1.00  0.00      A    H
ATOM   1497  CG  LEU A 110       9.268 -11.070   9.916  1.00  0.00      A    C
ATOM   1498  HG  LEU A 110       8.263 -11.528   9.796  1.00  0.00      A    H
ATOM   1499  CD1 LEU A 110       8.972  -9.638  10.579  1.00  0.00      A    C
ATOM   1500 HD11 LEU A 110       8.585  -9.761  11.614  1.00  0.00      A    H
ATOM   1501 HD12 LEU A 110       9.996  -9.223  10.690  1.00  0.00      A    H
ATOM   1502 HD13 LEU A 110       8.294  -8.961  10.016  1.00  0.00      A    H
ATOM   1503  CD2 LEU A 110       9.902 -10.858   8.543  1.00  0.00      A    C
ATOM   1504 HD21 LEU A 110      10.120 -11.846   8.084  1.00  0.00      A    H
ATOM   1505 HD22 LEU A 110       9.252 -10.358   7.794  1.00  0.00      A    H
ATOM   1506 HD23 LEU A 110      10.843 -10.280   8.662  1.00  0.00      A    H
ATOM   1507  C   LEU A 110      11.486 -13.978  11.264  1.00  0.00      A    C
ATOM   1508  O   LEU A 110      11.283 -14.593  12.290  1.00  0.00      A    O
ATOM   1509  N   THR A 111      12.745 -13.655  10.837  1.00  0.00      A    N
ATOM   1510  HN  THR A 111      12.763 -13.123   9.994  1.00  0.00      A    H
ATOM   1511  CA  THR A 111      14.038 -14.017  11.464  1.00  0.00      A    C
ATOM   1512  HA  THR A 111      13.865 -14.888  12.079  1.00  0.00      A    H
ATOM   1513  CB  THR A 111      15.143 -14.114  10.377  1.00  0.00      A    C
ATOM   1514  HB  THR A 111      15.272 -13.269   9.667  1.00  0.00      A    H
ATOM   1515  OG1 THR A 111      14.933 -15.272   9.533  1.00  0.00      A    O
ATOM   1516  HG1 THR A 111      15.400 -15.089   8.714  1.00  0.00      A    H
ATOM   1517  CG2 THR A 111      16.494 -14.330  11.089  1.00  0.00      A    C
ATOM   1518 HG21 THR A 111      16.739 -13.518  11.806  1.00  0.00      A    H
ATOM   1519 HG22 THR A 111      16.403 -15.197  11.777  1.00  0.00      A    H
ATOM   1520 HG23 THR A 111      17.221 -14.386  10.251  1.00  0.00      A    H
ATOM   1521  C   THR A 111      14.497 -13.033  12.449  1.00  0.00      A    C
ATOM   1522  O   THR A 111      14.910 -13.382  13.552  1.00  0.00      A    O
ATOM   1523  N   SER A 112      14.502 -11.838  12.039  1.00  0.00      A    N
ATOM   1524  HN  SER A 112      13.991 -11.644  11.205  1.00  0.00      A    H
ATOM   1525  CA  SER A 112      14.974 -10.685  12.774  1.00  0.00      A    C
ATOM   1526  HA  SER A 112      14.733 -10.796  13.821  1.00  0.00      A    H
ATOM   1527  CB  SER A 112      16.529 -10.498  12.772  1.00  0.00      A    C
ATOM   1528  HB1 SER A 112      16.896 -11.531  12.950  1.00  0.00      A    H
ATOM   1529  HB2 SER A 112      16.867 -10.186  11.761  1.00  0.00      A    H
ATOM   1530  OG  SER A 112      16.973  -9.558  13.782  1.00  0.00      A    O
ATOM   1531  HG1 SER A 112      17.869  -9.888  13.878  1.00  0.00      A    H
ATOM   1532  C   SER A 112      14.277  -9.340  12.318  1.00  0.00      A    C
ATOM   1533  O   SER A 112      13.218  -9.337  11.719  1.00  0.00      A    O
ATOM   1534  N   PHE A 113      14.876  -8.150  12.588  1.00  0.00      A    N
ATOM   1535  HN  PHE A 113      15.694  -8.158  13.157  1.00  0.00      A    H
ATOM   1536  CA  PHE A 113      14.556  -6.852  11.980  1.00  0.00      A    C
ATOM   1537  HA  PHE A 113      14.415  -6.993  10.918  1.00  0.00      A    H
ATOM   1538  CB  PHE A 113      13.333  -6.105  12.555  1.00  0.00      A    C
ATOM   1539  HB1 PHE A 113      13.243  -5.088  12.118  1.00  0.00      A    H
ATOM   1540  HB2 PHE A 113      12.439  -6.738  12.371  1.00  0.00      A    H
ATOM   1541  CG  PHE A 113      13.235  -5.978  14.146  1.00  0.00      A    C
ATOM   1542  CD1 PHE A 113      12.917  -4.717  14.642  1.00  0.00      A    C
ATOM   1543  HD1 PHE A 113      12.902  -3.818  14.043  1.00  0.00      A    H
ATOM   1544  CE1 PHE A 113      12.757  -4.523  16.017  1.00  0.00      A    C
ATOM   1545  HE1 PHE A 113      12.433  -3.582  16.439  1.00  0.00      A    H
ATOM   1546  CZ  PHE A 113      12.782  -5.632  16.875  1.00  0.00      A    C
ATOM   1547  HZ  PHE A 113      12.529  -5.540  17.921  1.00  0.00      A    H
ATOM   1548  CD2 PHE A 113      13.182  -7.050  15.014  1.00  0.00      A    C
ATOM   1549  HD2 PHE A 113      13.421  -8.044  14.666  1.00  0.00      A    H
ATOM   1550  CE2 PHE A 113      13.043  -6.878  16.338  1.00  0.00      A    C
ATOM   1551  HE2 PHE A 113      12.993  -7.742  16.984  1.00  0.00      A    H
ATOM   1552  C   PHE A 113      15.842  -5.962  12.249  1.00  0.00      A    C
ATOM   1553  O   PHE A 113      16.648  -6.167  13.156  1.00  0.00      A    O
ATOM   1554  N   GLN A 114      16.044  -4.820  11.564  1.00  0.00      A    N
ATOM   1555  HN  GLN A 114      15.423  -4.483  10.861  1.00  0.00      A    H
ATOM   1556  CA  GLN A 114      17.207  -3.948  11.773  1.00  0.00      A    C
ATOM   1557  HA  GLN A 114      17.621  -3.958  12.771  1.00  0.00      A    H
ATOM   1558  CB  GLN A 114      18.315  -4.273  10.764  1.00  0.00      A    C
ATOM   1559  HB1 GLN A 114      18.671  -5.284  11.057  1.00  0.00      A    H
ATOM   1560  HB2 GLN A 114      17.791  -4.465   9.803  1.00  0.00      A    H
ATOM   1561  CG  GLN A 114      19.432  -3.223  10.403  1.00  0.00      A    C
ATOM   1562  HG1 GLN A 114      18.956  -2.559   9.650  1.00  0.00      A    H
ATOM   1563  HG2 GLN A 114      19.725  -2.658  11.313  1.00  0.00      A    H
ATOM   1564  CD  GLN A 114      20.606  -4.034   9.858  1.00  0.00      A    C
ATOM   1565  OE1 GLN A 114      20.512  -5.244   9.602  1.00  0.00      A    O
ATOM   1566  NE2 GLN A 114      21.696  -3.254   9.636  1.00  0.00      A    N
ATOM   1567 HE21 GLN A 114      22.543  -3.778   9.548  1.00  0.00      A    H
ATOM   1568 HE22 GLN A 114      21.670  -2.302   9.942  1.00  0.00      A    H
ATOM   1569  C   GLN A 114      16.763  -2.461  11.585  1.00  0.00      A    C
ATOM   1570  O   GLN A 114      15.753  -2.175  10.962  1.00  0.00      A    O
ATOM   1571  N   ASP A 115      17.444  -1.400  12.235  1.00  0.00      A    N
ATOM   1572  HN  ASP A 115      18.276  -1.570  12.758  1.00  0.00      A    H
ATOM   1573  CA  ASP A 115      17.002  -0.032  12.028  1.00  0.00      A    C
ATOM   1574  HA  ASP A 115      15.934   0.084  11.922  1.00  0.00      A    H
ATOM   1575  CB  ASP A 115      17.477   0.841  13.264  1.00  0.00      A    C
ATOM   1576  HB1 ASP A 115      18.588   0.805  13.244  1.00  0.00      A    H
ATOM   1577  HB2 ASP A 115      17.134   1.895  13.328  1.00  0.00      A    H
ATOM   1578  CG  ASP A 115      16.964   0.216  14.603  1.00  0.00      A    C
ATOM   1579  OD1 ASP A 115      15.734   0.398  14.831  1.00  0.00      A    O
ATOM   1580  OD2 ASP A 115      17.707  -0.453  15.355  1.00  0.00      A    O
ATOM   1581  C   ASP A 115      17.590   0.531  10.702  1.00  0.00      A    C
ATOM   1582  O   ASP A 115      18.607   0.049  10.153  1.00  0.00      A    O
ATOM   1583  N   VAL A 116      16.907   1.622  10.309  1.00  0.00      A    N
ATOM   1584  HN  VAL A 116      16.065   1.931  10.744  1.00  0.00      A    H
ATOM   1585  CA  VAL A 116      17.546   2.536   9.387  1.00  0.00      A    C
ATOM   1586  HA  VAL A 116      18.375   2.121   8.833  1.00  0.00      A    H
ATOM   1587  CB  VAL A 116      16.617   3.163   8.368  1.00  0.00      A    C
ATOM   1588  HB  VAL A 116      15.839   3.749   8.902  1.00  0.00      A    H
ATOM   1589  CG1 VAL A 116      17.513   4.024   7.390  1.00  0.00      A    C
ATOM   1590 HG11 VAL A 116      18.411   3.445   7.085  1.00  0.00      A    H
ATOM   1591 HG12 VAL A 116      16.959   4.257   6.455  1.00  0.00      A    H
ATOM   1592 HG13 VAL A 116      17.892   4.911   7.941  1.00  0.00      A    H
ATOM   1593  CG2 VAL A 116      16.029   2.040   7.528  1.00  0.00      A    C
ATOM   1594 HG21 VAL A 116      15.329   2.349   6.723  1.00  0.00      A    H
ATOM   1595 HG22 VAL A 116      16.881   1.515   7.044  1.00  0.00      A    H
ATOM   1596 HG23 VAL A 116      15.504   1.279   8.144  1.00  0.00      A    H
ATOM   1597  C   VAL A 116      18.275   3.652  10.215  1.00  0.00      A    C
ATOM   1598  O   VAL A 116      17.875   4.087  11.290  1.00  0.00      A    O
ATOM   1599  N   THR A 117      19.548   4.050   9.799  1.00  0.00      A    N
ATOM   1600  HN  THR A 117      19.932   3.442   9.109  1.00  0.00      A    H
ATOM   1601  CA  THR A 117      20.417   4.966  10.417  1.00  0.00      A    C
ATOM   1602  HA  THR A 117      20.558   4.585  11.418  1.00  0.00      A    H
ATOM   1603  CB  THR A 117      21.756   5.008   9.622  1.00  0.00      A    C
ATOM   1604  HB  THR A 117      21.528   5.081   8.537  1.00  0.00      A    H
ATOM   1605  OG1 THR A 117      22.496   3.836   9.860  1.00  0.00      A    O
ATOM   1606  HG1 THR A 117      22.069   3.129   9.371  1.00  0.00      A    H
ATOM   1607  CG2 THR A 117      22.612   6.150  10.097  1.00  0.00      A    C
ATOM   1608 HG21 THR A 117      22.868   6.225  11.176  1.00  0.00      A    H
ATOM   1609 HG22 THR A 117      23.577   6.165   9.547  1.00  0.00      A    H
ATOM   1610 HG23 THR A 117      22.143   7.130   9.865  1.00  0.00      A    H
ATOM   1611  C   THR A 117      19.750   6.285  10.323  1.00  0.00      A    C
ATOM   1612  O   THR A 117      19.476   6.832   9.262  1.00  0.00      A    O
ATOM   1613  N   GLU A 118      19.375   6.902  11.453  1.00  0.00      A    N
ATOM   1614  HN  GLU A 118      19.569   6.559  12.369  1.00  0.00      A    H
ATOM   1615  CA  GLU A 118      18.495   7.996  11.513  1.00  0.00      A    C
ATOM   1616  HA  GLU A 118      17.609   7.790  10.931  1.00  0.00      A    H
ATOM   1617  CB  GLU A 118      17.921   8.214  12.907  1.00  0.00      A    C
ATOM   1618  HB1 GLU A 118      17.079   8.923  12.751  1.00  0.00      A    H
ATOM   1619  HB2 GLU A 118      17.451   7.229  13.114  1.00  0.00      A    H
ATOM   1620  CG  GLU A 118      18.799   8.911  14.028  1.00  0.00      A    C
ATOM   1621  HG1 GLU A 118      19.718   8.298  14.145  1.00  0.00      A    H
ATOM   1622  HG2 GLU A 118      19.050   9.918  13.630  1.00  0.00      A    H
ATOM   1623  CD  GLU A 118      18.105   8.980  15.396  1.00  0.00      A    C
ATOM   1624  OE1 GLU A 118      17.734   7.902  15.941  1.00  0.00      A    O
ATOM   1625  OE2 GLU A 118      17.907  10.090  15.968  1.00  0.00      A    O
ATOM   1626  C   GLU A 118      19.075   9.360  11.035  1.00  0.00      A    C
ATOM   1627  O   GLU A 118      20.278   9.534  10.985  1.00  0.00      A    O
ATOM   1628  N   ASN A 119      18.201  10.305  10.699  1.00  0.00      A    N
ATOM   1629  HN  ASN A 119      17.258  10.002  10.815  1.00  0.00      A    H
ATOM   1630  CA  ASN A 119      18.347  11.608  10.030  1.00  0.00      A    C
ATOM   1631  HA  ASN A 119      17.358  11.953   9.765  1.00  0.00      A    H
ATOM   1632  CB  ASN A 119      18.923  12.758  10.917  1.00  0.00      A    C
ATOM   1633  HB1 ASN A 119      19.921  12.454  11.300  1.00  0.00      A    H
ATOM   1634  HB2 ASN A 119      19.052  13.714  10.365  1.00  0.00      A    H
ATOM   1635  CG  ASN A 119      18.016  12.935  12.127  1.00  0.00      A    C
ATOM   1636  OD1 ASN A 119      16.889  13.401  11.987  1.00  0.00      A    O
ATOM   1637  ND2 ASN A 119      18.506  12.602  13.309  1.00  0.00      A    N
ATOM   1638 HD21 ASN A 119      17.820  12.436  14.017  1.00  0.00      A    H
ATOM   1639 HD22 ASN A 119      19.489  12.422  13.345  1.00  0.00      A    H
ATOM   1640  C   ASN A 119      19.212  11.524   8.780  1.00  0.00      A    C
ATOM   1641  O   ASN A 119      20.150  12.256   8.694  1.00  0.00      A    O
ATOM   1642  N   SER A 120      18.795  10.778   7.776  1.00  0.00      A    N
ATOM   1643  HN  SER A 120      17.879  10.386   7.795  1.00  0.00      A    H
ATOM   1644  CA  SER A 120      19.649  10.571   6.567  1.00  0.00      A    C
ATOM   1645  HA  SER A 120      20.014  11.567   6.361  1.00  0.00      A    H
ATOM   1646  CB  SER A 120      20.794   9.630   7.005  1.00  0.00      A    C
ATOM   1647  HB1 SER A 120      21.431  10.133   7.764  1.00  0.00      A    H
ATOM   1648  HB2 SER A 120      20.413   8.698   7.476  1.00  0.00      A    H
ATOM   1649  OG  SER A 120      21.589   9.293   5.836  1.00  0.00      A    O
ATOM   1650  HG1 SER A 120      22.267   8.700   6.170  1.00  0.00      A    H
ATOM   1651  C   SER A 120      18.890  10.212   5.317  1.00  0.00      A    C
ATOM   1652  O   SER A 120      18.301   9.122   5.326  1.00  0.00      A    O
ATOM   1653  N   GLU A 121      18.900  10.963   4.258  1.00  0.00      A    N
ATOM   1654  HN  GLU A 121      19.344  11.855   4.262  1.00  0.00      A    H
ATOM   1655  CA  GLU A 121      18.324  10.431   3.000  1.00  0.00      A    C
ATOM   1656  HA  GLU A 121      17.322  10.086   3.208  1.00  0.00      A    H
ATOM   1657  CB  GLU A 121      18.162  11.596   1.895  1.00  0.00      A    C
ATOM   1658  HB1 GLU A 121      17.722  12.424   2.492  1.00  0.00      A    H
ATOM   1659  HB2 GLU A 121      19.114  12.044   1.537  1.00  0.00      A    H
ATOM   1660  CG  GLU A 121      17.180  11.302   0.694  1.00  0.00      A    C
ATOM   1661  HG1 GLU A 121      17.542  10.433   0.105  1.00  0.00      A    H
ATOM   1662  HG2 GLU A 121      16.144  11.053   1.011  1.00  0.00      A    H
ATOM   1663  CD  GLU A 121      17.154  12.458  -0.243  1.00  0.00      A    C
ATOM   1664  OE1 GLU A 121      16.762  13.594   0.213  1.00  0.00      A    O
ATOM   1665  OE2 GLU A 121      17.467  12.294  -1.437  1.00  0.00      A    O
ATOM   1666  C   GLU A 121      19.219   9.475   2.308  1.00  0.00      A    C
ATOM   1667  O   GLU A 121      18.753   8.513   1.679  1.00  0.00      A    O
ATOM   1668  N   ALA A 122      20.551   9.509   2.523  1.00  0.00      A    N
ATOM   1669  HN  ALA A 122      20.888  10.259   3.087  1.00  0.00      A    H
ATOM   1670  CA  ALA A 122      21.481   8.396   2.163  1.00  0.00      A    C
ATOM   1671  HA  ALA A 122      21.579   8.335   1.090  1.00  0.00      A    H
ATOM   1672  CB  ALA A 122      22.853   8.879   2.651  1.00  0.00      A    C
ATOM   1673  HB1 ALA A 122      23.607   8.110   2.378  1.00  0.00      A    H
ATOM   1674  HB2 ALA A 122      23.243   9.708   2.022  1.00  0.00      A    H
ATOM   1675  HB3 ALA A 122      22.750   9.034   3.746  1.00  0.00      A    H
ATOM   1676  C   ALA A 122      21.123   6.963   2.707  1.00  0.00      A    C
ATOM   1677  O   ALA A 122      21.021   5.956   1.952  1.00  0.00      A    O
ATOM   1678  N   ALA A 123      20.805   6.845   4.055  1.00  0.00      A    N
ATOM   1679  HN  ALA A 123      20.619   7.634   4.636  1.00  0.00      A    H
ATOM   1680  CA  ALA A 123      20.531   5.610   4.657  1.00  0.00      A    C
ATOM   1681  HA  ALA A 123      21.340   4.918   4.479  1.00  0.00      A    H
ATOM   1682  CB  ALA A 123      20.419   5.801   6.157  1.00  0.00      A    C
ATOM   1683  HB1 ALA A 123      20.387   4.824   6.685  1.00  0.00      A    H
ATOM   1684  HB2 ALA A 123      21.336   6.342   6.474  1.00  0.00      A    H
ATOM   1685  HB3 ALA A 123      19.537   6.403   6.465  1.00  0.00      A    H
ATOM   1686  C   ALA A 123      19.147   5.111   4.124  1.00  0.00      A    C
ATOM   1687  O   ALA A 123      18.893   3.920   3.932  1.00  0.00      A    O
ATOM   1688  N   LEU A 124      18.164   6.040   3.923  1.00  0.00      A    N
ATOM   1689  HN  LEU A 124      18.304   7.024   3.999  1.00  0.00      A    H
ATOM   1690  CA  LEU A 124      16.784   5.701   3.557  1.00  0.00      A    C
ATOM   1691  HA  LEU A 124      16.364   4.973   4.236  1.00  0.00      A    H
ATOM   1692  CB  LEU A 124      15.924   6.849   3.889  1.00  0.00      A    C
ATOM   1693  HB1 LEU A 124      16.298   7.434   4.756  1.00  0.00      A    H
ATOM   1694  HB2 LEU A 124      15.875   7.584   3.057  1.00  0.00      A    H
ATOM   1695  CG  LEU A 124      14.442   6.531   4.207  1.00  0.00      A    C
ATOM   1696  HG  LEU A 124      14.094   5.904   3.359  1.00  0.00      A    H
ATOM   1697  CD1 LEU A 124      14.305   5.782   5.545  1.00  0.00      A    C
ATOM   1698 HD11 LEU A 124      13.311   5.738   6.039  1.00  0.00      A    H
ATOM   1699 HD12 LEU A 124      14.480   4.686   5.485  1.00  0.00      A    H
ATOM   1700 HD13 LEU A 124      15.004   6.207   6.297  1.00  0.00      A    H
ATOM   1701  CD2 LEU A 124      13.652   7.847   4.304  1.00  0.00      A    C
ATOM   1702 HD21 LEU A 124      12.638   7.610   4.690  1.00  0.00      A    H
ATOM   1703 HD22 LEU A 124      14.116   8.555   5.023  1.00  0.00      A    H
ATOM   1704 HD23 LEU A 124      13.509   8.308   3.303  1.00  0.00      A    H
ATOM   1705  C   LEU A 124      16.679   5.142   2.152  1.00  0.00      A    C
ATOM   1706  O   LEU A 124      15.968   4.164   1.864  1.00  0.00      A    O
ATOM   1707  N   LEU A 125      17.581   5.661   1.292  1.00  0.00      A    N
ATOM   1708  HN  LEU A 125      18.283   6.222   1.723  1.00  0.00      A    H
ATOM   1709  CA  LEU A 125      17.723   5.281  -0.055  1.00  0.00      A    C
ATOM   1710  HA  LEU A 125      16.750   5.285  -0.525  1.00  0.00      A    H
ATOM   1711  CB  LEU A 125      18.651   6.242  -0.851  1.00  0.00      A    C
ATOM   1712  HB1 LEU A 125      19.305   6.749  -0.110  1.00  0.00      A    H
ATOM   1713  HB2 LEU A 125      19.269   5.634  -1.546  1.00  0.00      A    H
ATOM   1714  CG  LEU A 125      18.001   7.444  -1.535  1.00  0.00      A    C
ATOM   1715  HG  LEU A 125      17.261   7.908  -0.850  1.00  0.00      A    H
ATOM   1716  CD1 LEU A 125      19.041   8.547  -2.026  1.00  0.00      A    C
ATOM   1717 HD11 LEU A 125      19.874   8.141  -2.639  1.00  0.00      A    H
ATOM   1718 HD12 LEU A 125      18.465   9.158  -2.754  1.00  0.00      A    H
ATOM   1719 HD13 LEU A 125      19.275   9.211  -1.167  1.00  0.00      A    H
ATOM   1720  CD2 LEU A 125      17.292   6.900  -2.715  1.00  0.00      A    C
ATOM   1721 HD21 LEU A 125      16.626   6.050  -2.455  1.00  0.00      A    H
ATOM   1722 HD22 LEU A 125      16.542   7.545  -3.221  1.00  0.00      A    H
ATOM   1723 HD23 LEU A 125      17.940   6.513  -3.530  1.00  0.00      A    H
ATOM   1724  C   LEU A 125      18.249   3.893  -0.180  1.00  0.00      A    C
ATOM   1725  O   LEU A 125      17.778   3.103  -0.977  1.00  0.00      A    O
ATOM   1726  N   GLN A 126      19.349   3.534   0.564  1.00  0.00      A    N
ATOM   1727  HN  GLN A 126      19.678   4.215   1.214  1.00  0.00      A    H
ATOM   1728  CA  GLN A 126      20.012   2.214   0.642  1.00  0.00      A    C
ATOM   1729  HA  GLN A 126      20.157   1.987  -0.404  1.00  0.00      A    H
ATOM   1730  CB  GLN A 126      21.339   2.339   1.423  1.00  0.00      A    C
ATOM   1731  HB1 GLN A 126      21.813   3.242   0.983  1.00  0.00      A    H
ATOM   1732  HB2 GLN A 126      21.198   2.460   2.518  1.00  0.00      A    H
ATOM   1733  CG  GLN A 126      22.323   1.195   1.302  1.00  0.00      A    C
ATOM   1734  HG1 GLN A 126      21.741   0.250   1.319  1.00  0.00      A    H
ATOM   1735  HG2 GLN A 126      22.596   1.307   0.230  1.00  0.00      A    H
ATOM   1736  CD  GLN A 126      23.448   1.348   2.201  1.00  0.00      A    C
ATOM   1737  OE1 GLN A 126      23.840   2.499   2.474  1.00  0.00      A    O
ATOM   1738  NE2 GLN A 126      24.082   0.216   2.753  1.00  0.00      A    N
ATOM   1739 HE21 GLN A 126      24.865   0.393   3.348  1.00  0.00      A    H
ATOM   1740 HE22 GLN A 126      23.743  -0.704   2.551  1.00  0.00      A    H
ATOM   1741  C   GLN A 126      19.053   1.173   1.251  1.00  0.00      A    C
ATOM   1742  O   GLN A 126      18.966   0.044   0.820  1.00  0.00      A    O
ATOM   1743  N   ALA A 127      18.247   1.618   2.174  1.00  0.00      A    N
ATOM   1744  HN  ALA A 127      18.195   2.574   2.451  1.00  0.00      A    H
ATOM   1745  CA  ALA A 127      17.250   0.760   2.804  1.00  0.00      A    C
ATOM   1746  HA  ALA A 127      17.744  -0.150   3.110  1.00  0.00      A    H
ATOM   1747  CB  ALA A 127      16.648   1.384   4.052  1.00  0.00      A    C
ATOM   1748  HB1 ALA A 127      17.446   1.816   4.692  1.00  0.00      A    H
ATOM   1749  HB2 ALA A 127      15.859   2.156   3.927  1.00  0.00      A    H
ATOM   1750  HB3 ALA A 127      16.068   0.649   4.651  1.00  0.00      A    H
ATOM   1751  C   ALA A 127      16.062   0.310   1.950  1.00  0.00      A    C
ATOM   1752  O   ALA A 127      15.650  -0.861   1.968  1.00  0.00      A    O
ATOM   1753  N   VAL A 128      15.590   1.274   1.189  1.00  0.00      A    N
ATOM   1754  HN  VAL A 128      15.936   2.207   1.254  1.00  0.00      A    H
ATOM   1755  CA  VAL A 128      14.576   1.132   0.194  1.00  0.00      A    C
ATOM   1756  HA  VAL A 128      13.710   0.633   0.604  1.00  0.00      A    H
ATOM   1757  CB  VAL A 128      13.929   2.548  -0.075  1.00  0.00      A    C
ATOM   1758  HB  VAL A 128      14.748   3.221  -0.409  1.00  0.00      A    H
ATOM   1759  CG1 VAL A 128      12.839   2.583  -1.088  1.00  0.00      A    C
ATOM   1760 HG11 VAL A 128      13.357   2.771  -2.053  1.00  0.00      A    H
ATOM   1761 HG12 VAL A 128      12.302   1.631  -1.287  1.00  0.00      A    H
ATOM   1762 HG13 VAL A 128      12.102   3.336  -0.734  1.00  0.00      A    H
ATOM   1763  CG2 VAL A 128      13.259   3.022   1.255  1.00  0.00      A    C
ATOM   1764 HG21 VAL A 128      13.962   2.944   2.111  1.00  0.00      A    H
ATOM   1765 HG22 VAL A 128      12.943   4.084   1.178  1.00  0.00      A    H
ATOM   1766 HG23 VAL A 128      12.352   2.434   1.514  1.00  0.00      A    H
ATOM   1767  C   VAL A 128      15.040   0.509  -1.123  1.00  0.00      A    C
ATOM   1768  O   VAL A 128      14.345  -0.162  -1.835  1.00  0.00      A    O
ATOM   1769  N   ALA A 129      16.320   0.638  -1.425  1.00  0.00      A    N
ATOM   1770  HN  ALA A 129      16.960   1.194  -0.900  1.00  0.00      A    H
ATOM   1771  CA  ALA A 129      16.891  -0.147  -2.513  1.00  0.00      A    C
ATOM   1772  HA  ALA A 129      16.179  -0.225  -3.321  1.00  0.00      A    H
ATOM   1773  CB  ALA A 129      18.057   0.672  -3.000  1.00  0.00      A    C
ATOM   1774  HB1 ALA A 129      18.414   0.174  -3.927  1.00  0.00      A    H
ATOM   1775  HB2 ALA A 129      17.826   1.717  -3.296  1.00  0.00      A    H
ATOM   1776  HB3 ALA A 129      18.884   0.703  -2.259  1.00  0.00      A    H
ATOM   1777  C   ALA A 129      17.242  -1.546  -2.171  1.00  0.00      A    C
ATOM   1778  O   ALA A 129      17.365  -2.430  -2.991  1.00  0.00      A    O
ATOM   1779  N   GLN A 130      17.363  -1.852  -0.850  1.00  0.00      A    N
ATOM   1780  HN  GLN A 130      17.167  -1.179  -0.142  1.00  0.00      A    H
ATOM   1781  CA  GLN A 130      17.348  -3.129  -0.284  1.00  0.00      A    C
ATOM   1782  HA  GLN A 130      17.948  -3.752  -0.931  1.00  0.00      A    H
ATOM   1783  CB  GLN A 130      17.971  -3.088   1.141  1.00  0.00      A    C
ATOM   1784  HB1 GLN A 130      18.990  -2.673   0.991  1.00  0.00      A    H
ATOM   1785  HB2 GLN A 130      17.277  -2.363   1.617  1.00  0.00      A    H
ATOM   1786  CG  GLN A 130      18.187  -4.521   1.744  1.00  0.00      A    C
ATOM   1787  HG1 GLN A 130      17.185  -4.977   1.892  1.00  0.00      A    H
ATOM   1788  HG2 GLN A 130      18.752  -5.197   1.067  1.00  0.00      A    H
ATOM   1789  CD  GLN A 130      18.925  -4.462   3.060  1.00  0.00      A    C
ATOM   1790  OE1 GLN A 130      20.020  -3.913   3.116  1.00  0.00      A    O
ATOM   1791  NE2 GLN A 130      18.381  -4.943   4.141  1.00  0.00      A    N
ATOM   1792 HE21 GLN A 130      18.763  -5.014   5.062  1.00  0.00      A    H
ATOM   1793 HE22 GLN A 130      17.508  -5.402   3.981  1.00  0.00      A    H
ATOM   1794  C   GLN A 130      15.895  -3.717  -0.277  1.00  0.00      A    C
ATOM   1795  O   GLN A 130      15.641  -4.811  -0.837  1.00  0.00      A    O
ATOM   1796  N   GLN A 131      14.868  -3.101   0.427  1.00  0.00      A    N
ATOM   1797  HN  GLN A 131      15.066  -2.255   0.915  1.00  0.00      A    H
ATOM   1798  CA  GLN A 131      13.555  -3.741   0.629  1.00  0.00      A    C
ATOM   1799  HA  GLN A 131      13.361  -4.153  -0.350  1.00  0.00      A    H
ATOM   1800  CB  GLN A 131      13.579  -4.817   1.742  1.00  0.00      A    C
ATOM   1801  HB1 GLN A 131      12.570  -5.273   1.835  1.00  0.00      A    H
ATOM   1802  HB2 GLN A 131      14.206  -5.565   1.212  1.00  0.00      A    H
ATOM   1803  CG  GLN A 131      14.114  -4.363   3.175  1.00  0.00      A    C
ATOM   1804  HG1 GLN A 131      15.070  -3.827   2.992  1.00  0.00      A    H
ATOM   1805  HG2 GLN A 131      13.390  -3.643   3.613  1.00  0.00      A    H
ATOM   1806  CD  GLN A 131      14.343  -5.503   4.096  1.00  0.00      A    C
ATOM   1807  OE1 GLN A 131      15.457  -5.991   4.299  1.00  0.00      A    O
ATOM   1808  NE2 GLN A 131      13.265  -5.979   4.811  1.00  0.00      A    N
ATOM   1809 HE21 GLN A 131      13.479  -6.626   5.543  1.00  0.00      A    H
ATOM   1810 HE22 GLN A 131      12.298  -5.742   4.718  1.00  0.00      A    H
ATOM   1811  C   GLN A 131      12.482  -2.654   0.795  1.00  0.00      A    C
ATOM   1812  O   GLN A 131      12.796  -1.488   0.806  1.00  0.00      A    O
ATOM   1813  N   PRO A 132      11.122  -2.910   0.803  1.00  0.00      A    N
ATOM   1814  CD  PRO A 132      10.433  -4.149   0.423  1.00  0.00      A    C
ATOM   1815  HD1 PRO A 132      10.964  -5.043   0.814  1.00  0.00      A    H
ATOM   1816  HD2 PRO A 132      10.529  -4.163  -0.684  1.00  0.00      A    H
ATOM   1817  CA  PRO A 132      10.247  -1.926   1.448  1.00  0.00      A    C
ATOM   1818  HA  PRO A 132      10.364  -0.975   0.949  1.00  0.00      A    H
ATOM   1819  CB  PRO A 132       8.869  -2.469   1.155  1.00  0.00      A    C
ATOM   1820  HB1 PRO A 132       8.226  -2.334   2.051  1.00  0.00      A    H
ATOM   1821  HB2 PRO A 132       8.528  -1.993   0.211  1.00  0.00      A    H
ATOM   1822  CG  PRO A 132       9.020  -3.979   0.888  1.00  0.00      A    C
ATOM   1823  HG1 PRO A 132       8.794  -4.452   1.868  1.00  0.00      A    H
ATOM   1824  HG2 PRO A 132       8.319  -4.421   0.149  1.00  0.00      A    H
ATOM   1825  C   PRO A 132      10.506  -1.731   2.937  1.00  0.00      A    C
ATOM   1826  O   PRO A 132      10.706  -2.730   3.641  1.00  0.00      A    O
ATOM   1827  N   VAL A 133      10.623  -0.483   3.439  1.00  0.00      A    N
ATOM   1828  HN  VAL A 133      10.341   0.255   2.831  1.00  0.00      A    H
ATOM   1829  CA  VAL A 133      10.908  -0.078   4.808  1.00  0.00      A    C
ATOM   1830  HA  VAL A 133      11.324  -0.892   5.383  1.00  0.00      A    H
ATOM   1831  CB  VAL A 133      12.029   0.972   4.727  1.00  0.00      A    C
ATOM   1832  HB  VAL A 133      11.813   1.727   3.941  1.00  0.00      A    H
ATOM   1833  CG1 VAL A 133      12.260   1.660   6.112  1.00  0.00      A    C
ATOM   1834 HG11 VAL A 133      13.136   2.303   5.882  1.00  0.00      A    H
ATOM   1835 HG12 VAL A 133      11.440   2.365   6.369  1.00  0.00      A    H
ATOM   1836 HG13 VAL A 133      12.349   0.921   6.937  1.00  0.00      A    H
ATOM   1837  CG2 VAL A 133      13.378   0.264   4.260  1.00  0.00      A    C
ATOM   1838 HG21 VAL A 133      13.850  -0.090   5.202  1.00  0.00      A    H
ATOM   1839 HG22 VAL A 133      13.172  -0.562   3.547  1.00  0.00      A    H
ATOM   1840 HG23 VAL A 133      13.997   1.042   3.765  1.00  0.00      A    H
ATOM   1841  C   VAL A 133       9.735   0.423   5.433  1.00  0.00      A    C
ATOM   1842  O   VAL A 133       8.905   1.070   4.776  1.00  0.00      A    O
ATOM   1843  N   ALA A 134       9.473   0.245   6.753  1.00  0.00      A    N
ATOM   1844  HN  ALA A 134      10.199  -0.250   7.224  1.00  0.00      A    H
ATOM   1845  CA  ALA A 134       8.463   0.940   7.545  1.00  0.00      A    C
ATOM   1846  HA  ALA A 134       7.538   1.051   6.998  1.00  0.00      A    H
ATOM   1847  CB  ALA A 134       8.104   0.212   8.833  1.00  0.00      A    C
ATOM   1848  HB1 ALA A 134       8.915   0.046   9.575  1.00  0.00      A    H
ATOM   1849  HB2 ALA A 134       7.253   0.566   9.453  1.00  0.00      A    H
ATOM   1850  HB3 ALA A 134       7.943  -0.855   8.567  1.00  0.00      A    H
ATOM   1851  C   ALA A 134       9.011   2.295   8.006  1.00  0.00      A    C
ATOM   1852  O   ALA A 134       9.980   2.335   8.741  1.00  0.00      A    O
ATOM   1853  N   VAL A 135       8.427   3.447   7.604  1.00  0.00      A    N
ATOM   1854  HN  VAL A 135       7.597   3.479   7.054  1.00  0.00      A    H
ATOM   1855  CA  VAL A 135       8.815   4.731   8.032  1.00  0.00      A    C
ATOM   1856  HA  VAL A 135       9.668   4.635   8.687  1.00  0.00      A    H
ATOM   1857  CB  VAL A 135       9.155   5.787   6.903  1.00  0.00      A    C
ATOM   1858  HB  VAL A 135       9.648   6.648   7.403  1.00  0.00      A    H
ATOM   1859  CG1 VAL A 135      10.259   5.236   5.959  1.00  0.00      A    C
ATOM   1860 HG11 VAL A 135      11.203   5.320   6.538  1.00  0.00      A    H
ATOM   1861 HG12 VAL A 135      10.114   4.166   5.699  1.00  0.00      A    H
ATOM   1862 HG13 VAL A 135      10.286   5.783   4.992  1.00  0.00      A    H
ATOM   1863  CG2 VAL A 135       7.866   6.192   6.133  1.00  0.00      A    C
ATOM   1864 HG21 VAL A 135       7.251   5.310   5.855  1.00  0.00      A    H
ATOM   1865 HG22 VAL A 135       7.314   6.971   6.700  1.00  0.00      A    H
ATOM   1866 HG23 VAL A 135       8.147   6.649   5.160  1.00  0.00      A    H
ATOM   1867  C   VAL A 135       7.710   5.200   8.915  1.00  0.00      A    C
ATOM   1868  O   VAL A 135       6.743   4.518   9.045  1.00  0.00      A    O
ATOM   1869  N   ALA A 136       7.942   6.318   9.586  1.00  0.00      A    N
ATOM   1870  HN  ALA A 136       8.781   6.849   9.494  1.00  0.00      A    H
ATOM   1871  CA  ALA A 136       6.914   7.032  10.303  1.00  0.00      A    C
ATOM   1872  HA  ALA A 136       5.964   6.526  10.216  1.00  0.00      A    H
ATOM   1873  CB  ALA A 136       7.257   7.034  11.785  1.00  0.00      A    C
ATOM   1874  HB1 ALA A 136       6.506   7.614  12.362  1.00  0.00      A    H
ATOM   1875  HB2 ALA A 136       7.541   6.043  12.200  1.00  0.00      A    H
ATOM   1876  HB3 ALA A 136       8.204   7.598  11.926  1.00  0.00      A    H
ATOM   1877  C   ALA A 136       6.764   8.447   9.747  1.00  0.00      A    C
ATOM   1878  O   ALA A 136       7.787   8.969   9.258  1.00  0.00      A    O
ATOM   1879  N   ILE A 137       5.537   9.032   9.730  1.00  0.00      A    N
ATOM   1880  HN  ILE A 137       4.775   8.438   9.978  1.00  0.00      A    H
ATOM   1881  CA  ILE A 137       5.428  10.401   9.192  1.00  0.00      A    C
ATOM   1882  HA  ILE A 137       6.398  10.874   9.223  1.00  0.00      A    H
ATOM   1883  CB  ILE A 137       5.055  10.346   7.798  1.00  0.00      A    C
ATOM   1884  HB  ILE A 137       4.741  11.326   7.380  1.00  0.00      A    H
ATOM   1885  CG2 ILE A 137       6.226   9.888   6.897  1.00  0.00      A    C
ATOM   1886 HG21 ILE A 137       6.824   8.986   7.150  1.00  0.00      A    H
ATOM   1887 HG22 ILE A 137       5.825   9.672   5.883  1.00  0.00      A    H
ATOM   1888 HG23 ILE A 137       6.970  10.687   6.693  1.00  0.00      A    H
ATOM   1889  CG1 ILE A 137       3.790   9.474   7.539  1.00  0.00      A    C
ATOM   1890 HG11 ILE A 137       4.126   8.421   7.424  1.00  0.00      A    H
ATOM   1891 HG12 ILE A 137       3.098   9.497   8.408  1.00  0.00      A    H
ATOM   1892  CD  ILE A 137       2.885  10.052   6.432  1.00  0.00      A    C
ATOM   1893  HD1 ILE A 137       2.015   9.419   6.153  1.00  0.00      A    H
ATOM   1894  HD2 ILE A 137       2.589  11.060   6.793  1.00  0.00      A    H
ATOM   1895  HD3 ILE A 137       3.510  10.256   5.537  1.00  0.00      A    H
ATOM   1896  C   ILE A 137       4.401  11.255   9.962  1.00  0.00      A    C
ATOM   1897  O   ILE A 137       3.560  10.725  10.598  1.00  0.00      A    O
ATOM   1898  N   ASP A 138       4.351  12.614   9.822  1.00  0.00      A    N
ATOM   1899  HN  ASP A 138       5.134  13.090   9.430  1.00  0.00      A    H
ATOM   1900  CA  ASP A 138       3.205  13.461  10.212  1.00  0.00      A    C
ATOM   1901  HA  ASP A 138       2.626  12.898  10.930  1.00  0.00      A    H
ATOM   1902  CB  ASP A 138       3.712  14.850  10.871  1.00  0.00      A    C
ATOM   1903  HB1 ASP A 138       4.276  14.727  11.820  1.00  0.00      A    H
ATOM   1904  HB2 ASP A 138       4.464  15.242  10.153  1.00  0.00      A    H
ATOM   1905  CG  ASP A 138       2.528  15.766  11.076  1.00  0.00      A    C
ATOM   1906  OD1 ASP A 138       1.385  15.315  11.388  1.00  0.00      A    O
ATOM   1907  OD2 ASP A 138       2.652  16.986  10.900  1.00  0.00      A    O
ATOM   1908  C   ASP A 138       2.319  13.735   9.028  1.00  0.00      A    C
ATOM   1909  O   ASP A 138       2.501  14.654   8.217  1.00  0.00      A    O
ATOM   1910  N   ALA A 139       1.199  12.996   9.231  1.00  0.00      A    N
ATOM   1911  HN  ALA A 139       1.048  12.262   9.888  1.00  0.00      A    H
ATOM   1912  CA  ALA A 139       0.046  13.166   8.414  1.00  0.00      A    C
ATOM   1913  HA  ALA A 139       0.216  13.785   7.545  1.00  0.00      A    H
ATOM   1914  CB  ALA A 139      -0.310  11.745   8.085  1.00  0.00      A    C
ATOM   1915  HB1 ALA A 139      -0.472  11.278   9.080  1.00  0.00      A    H
ATOM   1916  HB2 ALA A 139      -1.262  11.733   7.513  1.00  0.00      A    H
ATOM   1917  HB3 ALA A 139       0.568  11.290   7.580  1.00  0.00      A    H
ATOM   1918  C   ALA A 139      -1.127  13.892   9.081  1.00  0.00      A    C
ATOM   1919  O   ALA A 139      -2.255  13.664   8.537  1.00  0.00      A    O
ATOM   1920  N   SER A 140      -0.930  14.545  10.219  1.00  0.00      A    N
ATOM   1921  HN  SER A 140       0.024  14.723  10.444  1.00  0.00      A    H
ATOM   1922  CA  SER A 140      -2.035  15.037  11.048  1.00  0.00      A    C
ATOM   1923  HA  SER A 140      -2.834  14.315  10.973  1.00  0.00      A    H
ATOM   1924  CB  SER A 140      -1.745  15.165  12.560  1.00  0.00      A    C
ATOM   1925  HB1 SER A 140      -2.584  15.519  13.196  1.00  0.00      A    H
ATOM   1926  HB2 SER A 140      -1.410  14.188  12.970  1.00  0.00      A    H
ATOM   1927  OG  SER A 140      -0.698  16.069  12.788  1.00  0.00      A    O
ATOM   1928  HG1 SER A 140       0.051  15.716  12.302  1.00  0.00      A    H
ATOM   1929  C   SER A 140      -2.664  16.420  10.615  1.00  0.00      A    C
ATOM   1930  O   SER A 140      -3.567  16.943  11.252  1.00  0.00      A    O
ATOM   1931  N   GLY A 141      -2.168  16.948   9.455  1.00  0.00      A    N
ATOM   1932  HN  GLY A 141      -1.418  16.467   9.009  1.00  0.00      A    H
ATOM   1933  CA  GLY A 141      -2.584  18.263   9.090  1.00  0.00      A    C
ATOM   1934  HA1 GLY A 141      -3.044  18.751   9.937  1.00  0.00      A    H
ATOM   1935  HA2 GLY A 141      -1.688  18.829   8.883  1.00  0.00      A    H
ATOM   1936  C   GLY A 141      -3.413  18.377   7.834  1.00  0.00      A    C
ATOM   1937  O   GLY A 141      -3.508  17.448   7.033  1.00  0.00      A    O
ATOM   1938  N   ASN A 142      -3.960  19.598   7.615  1.00  0.00      A    N
ATOM   1939  HN  ASN A 142      -3.664  20.304   8.254  1.00  0.00      A    H
ATOM   1940  CA  ASN A 142      -4.711  20.066   6.465  1.00  0.00      A    C
ATOM   1941  HA  ASN A 142      -5.638  19.514   6.437  1.00  0.00      A    H
ATOM   1942  CB  ASN A 142      -5.047  21.555   6.733  1.00  0.00      A    C
ATOM   1943  HB1 ASN A 142      -4.046  21.988   6.945  1.00  0.00      A    H
ATOM   1944  HB2 ASN A 142      -5.528  22.019   5.845  1.00  0.00      A    H
ATOM   1945  CG  ASN A 142      -5.857  21.826   8.037  1.00  0.00      A    C
ATOM   1946  OD1 ASN A 142      -6.396  21.047   8.766  1.00  0.00      A    O
ATOM   1947  ND2 ASN A 142      -5.933  23.182   8.354  1.00  0.00      A    N
ATOM   1948 HD21 ASN A 142      -6.290  23.483   9.239  1.00  0.00      A    H
ATOM   1949 HD22 ASN A 142      -5.357  23.786   7.804  1.00  0.00      A    H
ATOM   1950  C   ASN A 142      -3.994  19.775   5.081  1.00  0.00      A    C
ATOM   1951  O   ASN A 142      -4.546  19.165   4.194  1.00  0.00      A    O
ATOM   1952  N   ASP A 143      -2.701  20.190   4.917  1.00  0.00      A    N
ATOM   1953  HN  ASP A 143      -2.273  20.634   5.700  1.00  0.00      A    H
ATOM   1954  CA  ASP A 143      -1.958  20.081   3.713  1.00  0.00      A    C
ATOM   1955  HA  ASP A 143      -2.511  20.592   2.939  1.00  0.00      A    H
ATOM   1956  CB  ASP A 143      -0.553  20.721   3.829  1.00  0.00      A    C
ATOM   1957  HB1 ASP A 143      -0.178  20.287   4.780  1.00  0.00      A    H
ATOM   1958  HB2 ASP A 143       0.116  20.340   3.028  1.00  0.00      A    H
ATOM   1959  CG  ASP A 143      -0.749  22.223   3.823  1.00  0.00      A    C
ATOM   1960  OD1 ASP A 143      -1.095  22.811   4.840  1.00  0.00      A    O
ATOM   1961  OD2 ASP A 143      -0.342  22.839   2.813  1.00  0.00      A    O
ATOM   1962  C   ASP A 143      -1.780  18.650   3.283  1.00  0.00      A    C
ATOM   1963  O   ASP A 143      -2.005  18.359   2.096  1.00  0.00      A    O
ATOM   1964  N   PHE A 144      -1.541  17.752   4.257  1.00  0.00      A    N
ATOM   1965  HN  PHE A 144      -1.356  18.108   5.170  1.00  0.00      A    H
ATOM   1966  CA  PHE A 144      -1.421  16.309   3.954  1.00  0.00      A    C
ATOM   1967  HA  PHE A 144      -0.779  16.195   3.093  1.00  0.00      A    H
ATOM   1968  CB  PHE A 144      -0.710  15.599   5.109  1.00  0.00      A    C
ATOM   1969  HB1 PHE A 144       0.113  16.306   5.343  1.00  0.00      A    H
ATOM   1970  HB2 PHE A 144      -1.351  15.579   6.016  1.00  0.00      A    H
ATOM   1971  CG  PHE A 144      -0.038  14.376   4.697  1.00  0.00      A    C
ATOM   1972  CD1 PHE A 144       1.271  14.388   4.282  1.00  0.00      A    C
ATOM   1973  HD1 PHE A 144       1.722  15.363   4.171  1.00  0.00      A    H
ATOM   1974  CE1 PHE A 144       2.028  13.253   4.004  1.00  0.00      A    C
ATOM   1975  HE1 PHE A 144       3.074  13.367   3.759  1.00  0.00      A    H
ATOM   1976  CZ  PHE A 144       1.391  11.981   4.176  1.00  0.00      A    C
ATOM   1977  HZ  PHE A 144       1.899  11.053   3.959  1.00  0.00      A    H
ATOM   1978  CD2 PHE A 144      -0.707  13.119   4.883  1.00  0.00      A    C
ATOM   1979  HD2 PHE A 144      -1.769  13.082   5.078  1.00  0.00      A    H
ATOM   1980  CE2 PHE A 144       0.055  11.912   4.586  1.00  0.00      A    C
ATOM   1981  HE2 PHE A 144      -0.429  10.963   4.760  1.00  0.00      A    H
ATOM   1982  C   PHE A 144      -2.788  15.667   3.565  1.00  0.00      A    C
ATOM   1983  O   PHE A 144      -2.927  14.740   2.710  1.00  0.00      A    O
ATOM   1984  N   GLN A 145      -3.919  16.155   4.228  1.00  0.00      A    N
ATOM   1985  HN  GLN A 145      -3.653  16.676   5.035  1.00  0.00      A    H
ATOM   1986  CA  GLN A 145      -5.214  15.569   4.065  1.00  0.00      A    C
ATOM   1987  HA  GLN A 145      -4.947  14.524   4.115  1.00  0.00      A    H
ATOM   1988  CB  GLN A 145      -6.172  15.862   5.263  1.00  0.00      A    C
ATOM   1989  HB1 GLN A 145      -6.536  16.902   5.404  1.00  0.00      A    H
ATOM   1990  HB2 GLN A 145      -7.096  15.281   5.058  1.00  0.00      A    H
ATOM   1991  CG  GLN A 145      -5.721  15.278   6.600  1.00  0.00      A    C
ATOM   1992  HG1 GLN A 145      -5.886  14.194   6.423  1.00  0.00      A    H
ATOM   1993  HG2 GLN A 145      -4.650  15.453   6.838  1.00  0.00      A    H
ATOM   1994  CD  GLN A 145      -6.569  15.756   7.765  1.00  0.00      A    C
ATOM   1995  OE1 GLN A 145      -7.179  16.824   7.712  1.00  0.00      A    O
ATOM   1996  NE2 GLN A 145      -6.514  15.085   8.942  1.00  0.00      A    N
ATOM   1997 HE21 GLN A 145      -7.176  15.310   9.657  1.00  0.00      A    H
ATOM   1998 HE22 GLN A 145      -5.944  14.270   9.049  1.00  0.00      A    H
ATOM   1999  C   GLN A 145      -5.829  15.825   2.721  1.00  0.00      A    C
ATOM   2000  O   GLN A 145      -6.520  14.967   2.204  1.00  0.00      A    O
ATOM   2001  N   GLN A 146      -5.626  17.038   2.199  1.00  0.00      A    N
ATOM   2002  HN  GLN A 146      -5.073  17.668   2.740  1.00  0.00      A    H
ATOM   2003  CA  GLN A 146      -6.142  17.506   0.913  1.00  0.00      A    C
ATOM   2004  HA  GLN A 146      -7.127  17.100   0.737  1.00  0.00      A    H
ATOM   2005  CB  GLN A 146      -6.274  19.039   1.068  1.00  0.00      A    C
ATOM   2006  HB1 GLN A 146      -5.250  19.342   1.374  1.00  0.00      A    H
ATOM   2007  HB2 GLN A 146      -6.573  19.547   0.126  1.00  0.00      A    H
ATOM   2008  CG  GLN A 146      -7.224  19.394   2.237  1.00  0.00      A    C
ATOM   2009  HG1 GLN A 146      -8.188  18.873   2.054  1.00  0.00      A    H
ATOM   2010  HG2 GLN A 146      -6.886  19.074   3.246  1.00  0.00      A    H
ATOM   2011  CD  GLN A 146      -7.420  20.879   2.372  1.00  0.00      A    C
ATOM   2012  OE1 GLN A 146      -8.504  21.366   2.005  1.00  0.00      A    O
ATOM   2013  NE2 GLN A 146      -6.314  21.688   2.613  1.00  0.00      A    N
ATOM   2014 HE21 GLN A 146      -6.463  22.676   2.630  1.00  0.00      A    H
ATOM   2015 HE22 GLN A 146      -5.412  21.270   2.719  1.00  0.00      A    H
ATOM   2016  C   GLN A 146      -5.407  17.005  -0.236  1.00  0.00      A    C
ATOM   2017  O   GLN A 146      -5.798  17.318  -1.365  1.00  0.00      A    O
ATOM   2018  N   TYR A 147      -4.317  16.174  -0.124  1.00  0.00      A    N
ATOM   2019  HN  TYR A 147      -3.925  15.853   0.735  1.00  0.00      A    H
ATOM   2020  CA  TYR A 147      -3.478  15.901  -1.254  1.00  0.00      A    C
ATOM   2021  HA  TYR A 147      -3.266  16.870  -1.682  1.00  0.00      A    H
ATOM   2022  CB  TYR A 147      -2.126  15.349  -0.761  1.00  0.00      A    C
ATOM   2023  HB1 TYR A 147      -1.438  16.174  -0.477  1.00  0.00      A    H
ATOM   2024  HB2 TYR A 147      -2.392  14.732   0.124  1.00  0.00      A    H
ATOM   2025  CG  TYR A 147      -1.260  14.530  -1.716  1.00  0.00      A    C
ATOM   2026  CD1 TYR A 147      -0.388  15.189  -2.558  1.00  0.00      A    C
ATOM   2027  HD1 TYR A 147      -0.278  16.260  -2.647  1.00  0.00      A    H
ATOM   2028  CE1 TYR A 147       0.345  14.463  -3.442  1.00  0.00      A    C
ATOM   2029  HE1 TYR A 147       1.061  15.006  -4.041  1.00  0.00      A    H
ATOM   2030  CZ  TYR A 147       0.299  13.041  -3.483  1.00  0.00      A    C
ATOM   2031  OH  TYR A 147       1.082  12.172  -4.335  1.00  0.00      A    O
ATOM   2032  HH  TYR A 147       1.635  12.751  -4.864  1.00  0.00      A    H
ATOM   2033  CD2 TYR A 147      -1.494  13.155  -1.811  1.00  0.00      A    C
ATOM   2034  HD2 TYR A 147      -2.235  12.692  -1.176  1.00  0.00      A    H
ATOM   2035  CE2 TYR A 147      -0.639  12.364  -2.638  1.00  0.00      A    C
ATOM   2036  HE2 TYR A 147      -0.785  11.297  -2.559  1.00  0.00      A    H
ATOM   2037  C   TYR A 147      -4.131  14.873  -2.317  1.00  0.00      A    C
ATOM   2038  O   TYR A 147      -4.651  13.802  -2.068  1.00  0.00      A    O
ATOM   2039  N   SER A 148      -4.171  15.394  -3.582  1.00  0.00      A    N
ATOM   2040  HN  SER A 148      -3.726  16.253  -3.821  1.00  0.00      A    H
ATOM   2041  CA  SER A 148      -4.853  14.653  -4.653  1.00  0.00      A    C
ATOM   2042  HA  SER A 148      -5.498  13.895  -4.233  1.00  0.00      A    H
ATOM   2043  CB  SER A 148      -5.739  15.624  -5.393  1.00  0.00      A    C
ATOM   2044  HB1 SER A 148      -6.571  15.967  -4.742  1.00  0.00      A    H
ATOM   2045  HB2 SER A 148      -5.174  16.544  -5.654  1.00  0.00      A    H
ATOM   2046  OG  SER A 148      -6.327  14.987  -6.570  1.00  0.00      A    O
ATOM   2047  HG1 SER A 148      -7.051  15.543  -6.868  1.00  0.00      A    H
ATOM   2048  C   SER A 148      -3.846  13.888  -5.444  1.00  0.00      A    C
ATOM   2049  O   SER A 148      -3.877  12.676  -5.556  1.00  0.00      A    O
ATOM   2050  N   GLY A 149      -2.753  14.638  -5.959  1.00  0.00      A    N
ATOM   2051  HN  GLY A 149      -2.716  15.609  -5.733  1.00  0.00      A    H
ATOM   2052  CA  GLY A 149      -1.572  14.004  -6.502  1.00  0.00      A    C
ATOM   2053  HA1 GLY A 149      -1.160  13.214  -5.892  1.00  0.00      A    H
ATOM   2054  HA2 GLY A 149      -1.878  13.534  -7.425  1.00  0.00      A    H
ATOM   2055  C   GLY A 149      -0.435  14.879  -6.710  1.00  0.00      A    C
ATOM   2056  O   GLY A 149      -0.607  16.053  -6.394  1.00  0.00      A    O
ATOM   2057  N   GLY A 150       0.714  14.354  -7.255  1.00  0.00      A    N
ATOM   2058  HN  GLY A 150       0.681  13.371  -7.424  1.00  0.00      A    H
ATOM   2059  CA  GLY A 150       1.940  15.054  -7.418  1.00  0.00      A    C
ATOM   2060  HA1 GLY A 150       2.404  14.744  -8.343  1.00  0.00      A    H
ATOM   2061  HA2 GLY A 150       1.762  16.119  -7.441  1.00  0.00      A    H
ATOM   2062  C   GLY A 150       2.919  14.649  -6.402  1.00  0.00      A    C
ATOM   2063  O   GLY A 150       2.681  13.755  -5.612  1.00  0.00      A    O
ATOM   2064  N   VAL A 151       4.148  15.281  -6.461  1.00  0.00      A    N
ATOM   2065  HN  VAL A 151       4.200  16.060  -7.081  1.00  0.00      A    H
ATOM   2066  CA  VAL A 151       5.181  15.039  -5.460  1.00  0.00      A    C
ATOM   2067  HA  VAL A 151       5.051  14.049  -5.048  1.00  0.00      A    H
ATOM   2068  CB  VAL A 151       6.557  15.218  -6.042  1.00  0.00      A    C
ATOM   2069  HB  VAL A 151       6.609  16.307  -6.258  1.00  0.00      A    H
ATOM   2070  CG1 VAL A 151       7.555  14.819  -4.883  1.00  0.00      A    C
ATOM   2071 HG11 VAL A 151       7.434  13.732  -4.689  1.00  0.00      A    H
ATOM   2072 HG12 VAL A 151       8.549  14.958  -5.361  1.00  0.00      A    H
ATOM   2073 HG13 VAL A 151       7.397  15.342  -3.916  1.00  0.00      A    H
ATOM   2074  CG2 VAL A 151       6.895  14.407  -7.315  1.00  0.00      A    C
ATOM   2075 HG21 VAL A 151       6.746  13.324  -7.114  1.00  0.00      A    H
ATOM   2076 HG22 VAL A 151       6.205  14.720  -8.127  1.00  0.00      A    H
ATOM   2077 HG23 VAL A 151       7.922  14.553  -7.712  1.00  0.00      A    H
ATOM   2078  C   VAL A 151       4.902  16.087  -4.434  1.00  0.00      A    C
ATOM   2079  O   VAL A 151       4.615  17.261  -4.632  1.00  0.00      A    O
ATOM   2080  N   PHE A 152       4.777  15.655  -3.241  1.00  0.00      A    N
ATOM   2081  HN  PHE A 152       5.025  14.715  -3.019  1.00  0.00      A    H
ATOM   2082  CA  PHE A 152       4.406  16.377  -2.062  1.00  0.00      A    C
ATOM   2083  HA  PHE A 152       3.942  17.342  -2.205  1.00  0.00      A    H
ATOM   2084  CB  PHE A 152       3.476  15.517  -1.162  1.00  0.00      A    C
ATOM   2085  HB1 PHE A 152       2.567  15.219  -1.727  1.00  0.00      A    H
ATOM   2086  HB2 PHE A 152       4.024  14.579  -0.927  1.00  0.00      A    H
ATOM   2087  CG  PHE A 152       3.040  16.180   0.099  1.00  0.00      A    C
ATOM   2088  CD1 PHE A 152       1.728  16.769   0.254  1.00  0.00      A    C
ATOM   2089  HD1 PHE A 152       0.952  16.659  -0.489  1.00  0.00      A    H
ATOM   2090  CE1 PHE A 152       1.429  17.409   1.422  1.00  0.00      A    C
ATOM   2091  HE1 PHE A 152       0.415  17.781   1.408  1.00  0.00      A    H
ATOM   2092  CZ  PHE A 152       2.380  17.586   2.459  1.00  0.00      A    C
ATOM   2093  HZ  PHE A 152       2.188  18.102   3.388  1.00  0.00      A    H
ATOM   2094  CD2 PHE A 152       3.986  16.268   1.175  1.00  0.00      A    C
ATOM   2095  HD2 PHE A 152       4.956  15.797   1.109  1.00  0.00      A    H
ATOM   2096  CE2 PHE A 152       3.676  16.982   2.298  1.00  0.00      A    C
ATOM   2097  HE2 PHE A 152       4.439  17.148   3.044  1.00  0.00      A    H
ATOM   2098  C   PHE A 152       5.726  16.765  -1.289  1.00  0.00      A    C
ATOM   2099  O   PHE A 152       6.695  15.967  -1.077  1.00  0.00      A    O
ATOM   2100  N   SER A 153       5.727  18.084  -0.844  1.00  0.00      A    N
ATOM   2101  HN  SER A 153       4.933  18.666  -1.004  1.00  0.00      A    H
ATOM   2102  CA  SER A 153       6.698  18.777  -0.023  1.00  0.00      A    C
ATOM   2103  HA  SER A 153       7.559  18.132   0.067  1.00  0.00      A    H
ATOM   2104  CB  SER A 153       7.399  20.019  -0.658  1.00  0.00      A    C
ATOM   2105  HB1 SER A 153       8.053  20.592   0.034  1.00  0.00      A    H
ATOM   2106  HB2 SER A 153       8.027  19.796  -1.548  1.00  0.00      A    H
ATOM   2107  OG  SER A 153       6.488  21.019  -1.057  1.00  0.00      A    O
ATOM   2108  HG1 SER A 153       6.570  21.141  -2.006  1.00  0.00      A    H
ATOM   2109  C   SER A 153       6.179  19.209   1.365  1.00  0.00      A    C
ATOM   2110  O   SER A 153       6.795  19.110   2.426  1.00  0.00      A    O
ATOM   2111  N   GLY A 154       5.017  19.965   1.449  1.00  0.00      A    N
ATOM   2112  HN  GLY A 154       4.455  20.000   0.627  1.00  0.00      A    H
ATOM   2113  CA  GLY A 154       4.695  20.659   2.702  1.00  0.00      A    C
ATOM   2114  HA1 GLY A 154       4.824  20.017   3.561  1.00  0.00      A    H
ATOM   2115  HA2 GLY A 154       5.294  21.555   2.772  1.00  0.00      A    H
ATOM   2116  C   GLY A 154       3.231  20.972   2.690  1.00  0.00      A    C
ATOM   2117  O   GLY A 154       2.572  20.675   1.684  1.00  0.00      A    O
ATOM   2118  N   SER A 155       2.691  21.613   3.763  1.00  0.00      A    N
ATOM   2119  HN  SER A 155       1.746  21.911   3.659  1.00  0.00      A    H
ATOM   2120  CA  SER A 155       3.339  22.120   5.001  1.00  0.00      A    C
ATOM   2121  HA  SER A 155       4.403  21.936   4.976  1.00  0.00      A    H
ATOM   2122  CB  SER A 155       3.064  23.589   5.419  1.00  0.00      A    C
ATOM   2123  HB1 SER A 155       1.987  23.753   5.634  1.00  0.00      A    H
ATOM   2124  HB2 SER A 155       3.561  23.923   6.355  1.00  0.00      A    H
ATOM   2125  OG  SER A 155       3.513  24.432   4.279  1.00  0.00      A    O
ATOM   2126  HG1 SER A 155       3.570  25.347   4.566  1.00  0.00      A    H
ATOM   2127  C   SER A 155       2.873  21.264   6.208  1.00  0.00      A    C
ATOM   2128  O   SER A 155       1.754  21.347   6.653  1.00  0.00      A    O
ATOM   2129  N   CYS A 156       3.768  20.381   6.671  1.00  0.00      A    N
ATOM   2130  HN  CYS A 156       4.731  20.416   6.417  1.00  0.00      A    H
ATOM   2131  CA  CYS A 156       3.504  19.495   7.752  1.00  0.00      A    C
ATOM   2132  HA  CYS A 156       2.516  19.731   8.118  1.00  0.00      A    H
ATOM   2133  CB  CYS A 156       3.845  17.996   7.272  1.00  0.00      A    C
ATOM   2134  HB1 CYS A 156       3.931  17.247   8.087  1.00  0.00      A    H
ATOM   2135  HB2 CYS A 156       3.075  17.682   6.535  1.00  0.00      A    H
ATOM   2136  SG  CYS A 156       5.212  17.825   6.221  1.00  0.00      A    S
ATOM   2137  C   CYS A 156       4.383  19.716   8.989  1.00  0.00      A    C
ATOM   2138  O   CYS A 156       5.004  20.790   9.152  1.00  0.00      A    O
ATOM   2139  N   GLY A 157       4.517  18.804   9.938  1.00  0.00      A    N
ATOM   2140  HN  GLY A 157       3.895  18.025   9.975  1.00  0.00      A    H
ATOM   2141  CA  GLY A 157       5.412  18.994  11.160  1.00  0.00      A    C
ATOM   2142  HA1 GLY A 157       5.852  19.980  11.186  1.00  0.00      A    H
ATOM   2143  HA2 GLY A 157       4.731  18.739  11.959  1.00  0.00      A    H
ATOM   2144  C   GLY A 157       6.487  17.915  11.261  1.00  0.00      A    C
ATOM   2145  O   GLY A 157       6.828  17.265  10.246  1.00  0.00      A    O
ATOM   2146  N   THR A 158       7.071  17.768  12.528  1.00  0.00      A    N
ATOM   2147  HN  THR A 158       6.643  18.166  13.335  1.00  0.00      A    H
ATOM   2148  CA  THR A 158       8.198  16.925  12.733  1.00  0.00      A    C
ATOM   2149  HA  THR A 158       8.405  16.317  11.864  1.00  0.00      A    H
ATOM   2150  CB  THR A 158       9.538  17.655  12.942  1.00  0.00      A    C
ATOM   2151  HB  THR A 158      10.403  16.983  13.131  1.00  0.00      A    H
ATOM   2152  OG1 THR A 158       9.539  18.642  13.926  1.00  0.00      A    O
ATOM   2153  HG1 THR A 158      10.339  19.161  13.815  1.00  0.00      A    H
ATOM   2154  CG2 THR A 158       9.907  18.346  11.573  1.00  0.00      A    C
ATOM   2155 HG21 THR A 158       9.046  18.930  11.184  1.00  0.00      A    H
ATOM   2156 HG22 THR A 158      10.820  18.971  11.668  1.00  0.00      A    H
ATOM   2157 HG23 THR A 158      10.164  17.649  10.747  1.00  0.00      A    H
ATOM   2158  C   THR A 158       7.889  15.949  13.861  1.00  0.00      A    C
ATOM   2159  O   THR A 158       8.516  14.891  13.927  1.00  0.00      A    O
ATOM   2160  N   ASN A 159       6.980  16.324  14.738  1.00  0.00      A    N
ATOM   2161  HN  ASN A 159       6.708  17.273  14.879  1.00  0.00      A    H
ATOM   2162  CA  ASN A 159       6.495  15.256  15.667  1.00  0.00      A    C
ATOM   2163  HA  ASN A 159       7.354  14.680  15.976  1.00  0.00      A    H
ATOM   2164  CB  ASN A 159       5.818  15.861  16.978  1.00  0.00      A    C
ATOM   2165  HB1 ASN A 159       4.984  16.541  16.700  1.00  0.00      A    H
ATOM   2166  HB2 ASN A 159       5.549  15.014  17.644  1.00  0.00      A    H
ATOM   2167  CG  ASN A 159       6.867  16.788  17.556  1.00  0.00      A    C
ATOM   2168  OD1 ASN A 159       7.133  17.841  16.986  1.00  0.00      A    O
ATOM   2169  ND2 ASN A 159       7.543  16.415  18.654  1.00  0.00      A    N
ATOM   2170 HD21 ASN A 159       7.962  17.159  19.176  1.00  0.00      A    H
ATOM   2171 HD22 ASN A 159       7.489  15.502  19.060  1.00  0.00      A    H
ATOM   2172  C   ASN A 159       5.554  14.375  14.960  1.00  0.00      A    C
ATOM   2173  O   ASN A 159       4.716  14.862  14.205  1.00  0.00      A    O
ATOM   2174  N   LEU A 160       5.600  13.021  15.186  1.00  0.00      A    N
ATOM   2175  HN  LEU A 160       6.332  12.692  15.778  1.00  0.00      A    H
ATOM   2176  CA  LEU A 160       5.162  12.089  14.157  1.00  0.00      A    C
ATOM   2177  HA  LEU A 160       5.152  12.699  13.266  1.00  0.00      A    H
ATOM   2178  CB  LEU A 160       6.114  10.966  14.002  1.00  0.00      A    C
ATOM   2179  HB1 LEU A 160       6.249  10.546  15.021  1.00  0.00      A    H
ATOM   2180  HB2 LEU A 160       5.673  10.173  13.361  1.00  0.00      A    H
ATOM   2181  CG  LEU A 160       7.557  11.443  13.488  1.00  0.00      A    C
ATOM   2182  HG  LEU A 160       7.955  12.329  14.028  1.00  0.00      A    H
ATOM   2183  CD1 LEU A 160       8.506  10.247  13.600  1.00  0.00      A    C
ATOM   2184 HD11 LEU A 160       8.424   9.739  14.584  1.00  0.00      A    H
ATOM   2185 HD12 LEU A 160       8.334   9.456  12.839  1.00  0.00      A    H
ATOM   2186 HD13 LEU A 160       9.558  10.604  13.601  1.00  0.00      A    H
ATOM   2187  CD2 LEU A 160       7.499  11.977  12.009  1.00  0.00      A    C
ATOM   2188 HD21 LEU A 160       6.796  12.836  12.060  1.00  0.00      A    H
ATOM   2189 HD22 LEU A 160       8.495  12.333  11.670  1.00  0.00      A    H
ATOM   2190 HD23 LEU A 160       7.271  11.290  11.167  1.00  0.00      A    H
ATOM   2191  C   LEU A 160       3.740  11.539  14.426  1.00  0.00      A    C
ATOM   2192  O   LEU A 160       3.343  11.287  15.548  1.00  0.00      A    O
ATOM   2193  N   ASP A 161       2.875  11.309  13.405  1.00  0.00      A    N
ATOM   2194  HN  ASP A 161       3.209  11.328  12.466  1.00  0.00      A    H
ATOM   2195  CA  ASP A 161       1.522  10.816  13.610  1.00  0.00      A    C
ATOM   2196  HA  ASP A 161       1.172  11.098  14.592  1.00  0.00      A    H
ATOM   2197  CB  ASP A 161       0.687  11.477  12.439  1.00  0.00      A    C
ATOM   2198  HB1 ASP A 161       0.812  12.580  12.390  1.00  0.00      A    H
ATOM   2199  HB2 ASP A 161       1.091  11.105  11.473  1.00  0.00      A    H
ATOM   2200  CG  ASP A 161      -0.776  11.203  12.544  1.00  0.00      A    C
ATOM   2201  OD1 ASP A 161      -1.169  10.428  11.650  1.00  0.00      A    O
ATOM   2202  OD2 ASP A 161      -1.410  11.667  13.496  1.00  0.00      A    O
ATOM   2203  C   ASP A 161       1.530   9.295  13.563  1.00  0.00      A    C
ATOM   2204  O   ASP A 161       1.523   8.616  14.599  1.00  0.00      A    O
ATOM   2205  N   HSP A 162       1.761   8.671  12.370  1.00  0.00      A    N
ATOM   2206  HN  HSP A 162       2.070   9.143  11.548  1.00  0.00      A    H
ATOM   2207  CA  HSP A 162       1.512   7.223  12.203  1.00  0.00      A    C
ATOM   2208  HA  HSP A 162       1.667   6.702  13.136  1.00  0.00      A    H
ATOM   2209  CB  HSP A 162       0.102   6.885  11.742  1.00  0.00      A    C
ATOM   2210  HB1 HSP A 162      -0.356   5.883  11.887  1.00  0.00      A    H
ATOM   2211  HB2 HSP A 162      -0.543   7.565  12.339  1.00  0.00      A    H
ATOM   2212  CD2 HSP A 162      -0.429   6.540   9.235  1.00  0.00      A    C
ATOM   2213  HD2 HSP A 162      -0.504   5.460   9.274  1.00  0.00      A    H
ATOM   2214  CG  HSP A 162      -0.266   7.298  10.307  1.00  0.00      A    C
ATOM   2215  NE2 HSP A 162      -0.763   7.325   8.149  1.00  0.00      A    N
ATOM   2216  HE2 HSP A 162      -1.261   6.950   7.366  1.00  0.00      A    H
ATOM   2217  ND1 HSP A 162      -0.592   8.550   9.906  1.00  0.00      A    N
ATOM   2218  HD1 HSP A 162      -0.831   9.213  10.616  1.00  0.00      A    H
ATOM   2219  CE1 HSP A 162      -0.787   8.579   8.619  1.00  0.00      A    C
ATOM   2220  HE1 HSP A 162      -1.057   9.456   8.068  1.00  0.00      A    H
ATOM   2221  C   HSP A 162       2.496   6.643  11.208  1.00  0.00      A    C
ATOM   2222  O   HSP A 162       3.280   7.365  10.536  1.00  0.00      A    O
ATOM   2223  N   ALA A 163       2.597   5.332  11.190  1.00  0.00      A    N
ATOM   2224  HN  ALA A 163       2.061   4.681  11.721  1.00  0.00      A    H
ATOM   2225  CA  ALA A 163       3.517   4.656  10.275  1.00  0.00      A    C
ATOM   2226  HA  ALA A 163       4.459   5.157  10.101  1.00  0.00      A    H
ATOM   2227  CB  ALA A 163       3.947   3.371  10.977  1.00  0.00      A    C
ATOM   2228  HB1 ALA A 163       4.826   2.958  10.438  1.00  0.00      A    H
ATOM   2229  HB2 ALA A 163       4.123   3.575  12.055  1.00  0.00      A    H
ATOM   2230  HB3 ALA A 163       3.067   2.696  10.922  1.00  0.00      A    H
ATOM   2231  C   ALA A 163       2.827   4.388   8.979  1.00  0.00      A    C
ATOM   2232  O   ALA A 163       1.603   4.412   8.916  1.00  0.00      A    O
ATOM   2233  N   VAL A 164       3.642   4.264   7.960  1.00  0.00      A    N
ATOM   2234  HN  VAL A 164       4.608   4.501   8.028  1.00  0.00      A    H
ATOM   2235  CA  VAL A 164       3.223   4.072   6.565  1.00  0.00      A    C
ATOM   2236  HA  VAL A 164       2.248   3.618   6.461  1.00  0.00      A    H
ATOM   2237  CB  VAL A 164       3.101   5.386   5.800  1.00  0.00      A    C
ATOM   2238  HB  VAL A 164       3.041   5.268   4.697  1.00  0.00      A    H
ATOM   2239  CG1 VAL A 164       1.901   6.081   6.342  1.00  0.00      A    C
ATOM   2240 HG11 VAL A 164       1.574   6.934   5.710  1.00  0.00      A    H
ATOM   2241 HG12 VAL A 164       1.045   5.372   6.333  1.00  0.00      A    H
ATOM   2242 HG13 VAL A 164       2.198   6.337   7.381  1.00  0.00      A    H
ATOM   2243  CG2 VAL A 164       4.284   6.305   6.000  1.00  0.00      A    C
ATOM   2244 HG21 VAL A 164       4.526   6.498   7.067  1.00  0.00      A    H
ATOM   2245 HG22 VAL A 164       5.191   5.902   5.503  1.00  0.00      A    H
ATOM   2246 HG23 VAL A 164       3.992   7.330   5.686  1.00  0.00      A    H
ATOM   2247  C   VAL A 164       4.382   3.163   5.982  1.00  0.00      A    C
ATOM   2248  O   VAL A 164       5.328   2.822   6.663  1.00  0.00      A    O
ATOM   2249  N   THR A 165       4.254   2.724   4.713  1.00  0.00      A    N
ATOM   2250  HN  THR A 165       3.388   2.734   4.219  1.00  0.00      A    H
ATOM   2251  CA  THR A 165       5.353   1.881   4.091  1.00  0.00      A    C
ATOM   2252  HA  THR A 165       6.178   1.602   4.730  1.00  0.00      A    H
ATOM   2253  CB  THR A 165       4.840   0.487   3.605  1.00  0.00      A    C
ATOM   2254  HB  THR A 165       4.410   0.671   2.597  1.00  0.00      A    H
ATOM   2255  OG1 THR A 165       3.957  -0.094   4.565  1.00  0.00      A    O
ATOM   2256  HG1 THR A 165       4.510  -0.428   5.275  1.00  0.00      A    H
ATOM   2257  CG2 THR A 165       5.975  -0.559   3.296  1.00  0.00      A    C
ATOM   2258 HG21 THR A 165       5.522  -1.553   3.093  1.00  0.00      A    H
ATOM   2259 HG22 THR A 165       6.546  -0.259   2.391  1.00  0.00      A    H
ATOM   2260 HG23 THR A 165       6.620  -0.648   4.196  1.00  0.00      A    H
ATOM   2261  C   THR A 165       6.103   2.525   2.974  1.00  0.00      A    C
ATOM   2262  O   THR A 165       5.530   2.872   1.923  1.00  0.00      A    O
ATOM   2263  N   ALA A 166       7.442   2.669   3.036  1.00  0.00      A    N
ATOM   2264  HN  ALA A 166       8.016   2.367   3.793  1.00  0.00      A    H
ATOM   2265  CA  ALA A 166       8.335   3.178   1.985  1.00  0.00      A    C
ATOM   2266  HA  ALA A 166       7.726   3.955   1.546  1.00  0.00      A    H
ATOM   2267  CB  ALA A 166       9.686   3.724   2.629  1.00  0.00      A    C
ATOM   2268  HB1 ALA A 166      10.294   4.374   1.965  1.00  0.00      A    H
ATOM   2269  HB2 ALA A 166       9.361   4.339   3.495  1.00  0.00      A    H
ATOM   2270  HB3 ALA A 166      10.292   2.871   3.002  1.00  0.00      A    H
ATOM   2271  C   ALA A 166       8.643   2.134   0.942  1.00  0.00      A    C
ATOM   2272  O   ALA A 166       9.563   1.369   1.048  1.00  0.00      A    O
ATOM   2273  N   VAL A 167       7.882   2.123  -0.139  1.00  0.00      A    N
ATOM   2274  HN  VAL A 167       7.237   2.860  -0.325  1.00  0.00      A    H
ATOM   2275  CA  VAL A 167       7.822   1.023  -1.090  1.00  0.00      A    C
ATOM   2276  HA  VAL A 167       8.226   0.122  -0.654  1.00  0.00      A    H
ATOM   2277  CB  VAL A 167       6.298   0.734  -1.545  1.00  0.00      A    C
ATOM   2278  HB  VAL A 167       6.263  -0.135  -2.235  1.00  0.00      A    H
ATOM   2279  CG1 VAL A 167       5.597   0.347  -0.255  1.00  0.00      A    C
ATOM   2280 HG11 VAL A 167       4.536   0.675  -0.289  1.00  0.00      A    H
ATOM   2281 HG12 VAL A 167       5.741  -0.753  -0.187  1.00  0.00      A    H
ATOM   2282 HG13 VAL A 167       6.005   0.838   0.654  1.00  0.00      A    H
ATOM   2283  CG2 VAL A 167       5.669   2.017  -2.187  1.00  0.00      A    C
ATOM   2284 HG21 VAL A 167       4.627   1.751  -2.465  1.00  0.00      A    H
ATOM   2285 HG22 VAL A 167       5.567   2.887  -1.504  1.00  0.00      A    H
ATOM   2286 HG23 VAL A 167       6.288   2.295  -3.067  1.00  0.00      A    H
ATOM   2287  C   VAL A 167       8.612   1.303  -2.424  1.00  0.00      A    C
ATOM   2288  O   VAL A 167       8.540   0.536  -3.387  1.00  0.00      A    O
ATOM   2289  N   GLY A 168       9.364   2.442  -2.416  1.00  0.00      A    N
ATOM   2290  HN  GLY A 168       9.504   3.081  -1.664  1.00  0.00      A    H
ATOM   2291  CA  GLY A 168      10.149   2.703  -3.588  1.00  0.00      A    C
ATOM   2292  HA1 GLY A 168      11.047   2.103  -3.584  1.00  0.00      A    H
ATOM   2293  HA2 GLY A 168       9.524   2.566  -4.459  1.00  0.00      A    H
ATOM   2294  C   GLY A 168      10.522   4.139  -3.756  1.00  0.00      A    C
ATOM   2295  O   GLY A 168      10.384   4.982  -2.842  1.00  0.00      A    O
ATOM   2296  N   TYR A 169      11.167   4.422  -4.929  1.00  0.00      A    N
ATOM   2297  HN  TYR A 169      11.280   3.745  -5.653  1.00  0.00      A    H
ATOM   2298  CA  TYR A 169      11.590   5.750  -5.348  1.00  0.00      A    C
ATOM   2299  HA  TYR A 169      10.849   6.446  -4.983  1.00  0.00      A    H
ATOM   2300  CB  TYR A 169      12.944   6.274  -4.709  1.00  0.00      A    C
ATOM   2301  HB1 TYR A 169      13.195   7.281  -5.105  1.00  0.00      A    H
ATOM   2302  HB2 TYR A 169      12.963   6.393  -3.604  1.00  0.00      A    H
ATOM   2303  CG  TYR A 169      14.103   5.350  -4.994  1.00  0.00      A    C
ATOM   2304  CD1 TYR A 169      14.775   5.453  -6.170  1.00  0.00      A    C
ATOM   2305  HD1 TYR A 169      14.501   6.169  -6.931  1.00  0.00      A    H
ATOM   2306  CE1 TYR A 169      15.981   4.672  -6.378  1.00  0.00      A    C
ATOM   2307  HE1 TYR A 169      16.432   4.867  -7.339  1.00  0.00      A    H
ATOM   2308  CZ  TYR A 169      16.413   3.827  -5.356  1.00  0.00      A    C
ATOM   2309  OH  TYR A 169      17.617   3.098  -5.509  1.00  0.00      A    O
ATOM   2310  HH  TYR A 169      17.951   3.341  -6.376  1.00  0.00      A    H
ATOM   2311  CD2 TYR A 169      14.646   4.576  -3.900  1.00  0.00      A    C
ATOM   2312  HD2 TYR A 169      14.201   4.708  -2.925  1.00  0.00      A    H
ATOM   2313  CE2 TYR A 169      15.733   3.722  -4.071  1.00  0.00      A    C
ATOM   2314  HE2 TYR A 169      16.048   3.096  -3.250  1.00  0.00      A    H
ATOM   2315  C   TYR A 169      11.517   5.863  -6.815  1.00  0.00      A    C
ATOM   2316  O   TYR A 169      11.741   4.926  -7.533  1.00  0.00      A    O
ATOM   2317  N   GLY A 170      11.287   7.115  -7.282  1.00  0.00      A    N
ATOM   2318  HN  GLY A 170      10.983   7.838  -6.666  1.00  0.00      A    H
ATOM   2319  CA  GLY A 170      11.369   7.365  -8.699  1.00  0.00      A    C
ATOM   2320  HA1 GLY A 170      12.185   6.775  -9.087  1.00  0.00      A    H
ATOM   2321  HA2 GLY A 170      10.408   7.114  -9.124  1.00  0.00      A    H
ATOM   2322  C   GLY A 170      11.536   8.870  -8.921  1.00  0.00      A    C
ATOM   2323  O   GLY A 170      11.918   9.580  -7.961  1.00  0.00      A    O
ATOM   2324  N   THR A 171      11.397   9.286 -10.148  1.00  0.00      A    N
ATOM   2325  HN  THR A 171      11.185   8.596 -10.836  1.00  0.00      A    H
ATOM   2326  CA  THR A 171      11.663  10.631 -10.555  1.00  0.00      A    C
ATOM   2327  HA  THR A 171      11.559  11.305  -9.717  1.00  0.00      A    H
ATOM   2328  CB  THR A 171      13.051  10.863 -11.280  1.00  0.00      A    C
ATOM   2329  HB  THR A 171      12.958  10.193 -12.161  1.00  0.00      A    H
ATOM   2330  OG1 THR A 171      14.030  10.498 -10.339  1.00  0.00      A    O
ATOM   2331  HG1 THR A 171      13.945   9.543 -10.392  1.00  0.00      A    H
ATOM   2332  CG2 THR A 171      13.446  12.315 -11.683  1.00  0.00      A    C
ATOM   2333 HG21 THR A 171      13.438  12.958 -10.777  1.00  0.00      A    H
ATOM   2334 HG22 THR A 171      14.400  12.358 -12.250  1.00  0.00      A    H
ATOM   2335 HG23 THR A 171      12.700  12.597 -12.456  1.00  0.00      A    H
ATOM   2336  C   THR A 171      10.591  10.963 -11.598  1.00  0.00      A    C
ATOM   2337  O   THR A 171      10.099  10.135 -12.330  1.00  0.00      A    O
ATOM   2338  N   THR A 172      10.166  12.267 -11.667  1.00  0.00      A    N
ATOM   2339  HN  THR A 172      10.565  13.034 -11.169  1.00  0.00      A    H
ATOM   2340  CA  THR A 172       9.096  12.716 -12.563  1.00  0.00      A    C
ATOM   2341  HA  THR A 172       8.350  11.950 -12.715  1.00  0.00      A    H
ATOM   2342  CB  THR A 172       8.363  13.997 -12.152  1.00  0.00      A    C
ATOM   2343  HB  THR A 172       7.505  14.130 -12.845  1.00  0.00      A    H
ATOM   2344  OG1 THR A 172       9.176  15.171 -12.163  1.00  0.00      A    O
ATOM   2345  HG1 THR A 172       8.549  15.844 -11.888  1.00  0.00      A    H
ATOM   2346  CG2 THR A 172       7.831  13.924 -10.757  1.00  0.00      A    C
ATOM   2347 HG21 THR A 172       7.381  14.876 -10.402  1.00  0.00      A    H
ATOM   2348 HG22 THR A 172       7.038  13.148 -10.716  1.00  0.00      A    H
ATOM   2349 HG23 THR A 172       8.616  13.640 -10.025  1.00  0.00      A    H
ATOM   2350  C   THR A 172       9.704  12.846 -13.974  1.00  0.00      A    C
ATOM   2351  O   THR A 172      10.872  12.430 -14.246  1.00  0.00      A    O
ATOM   2352  N   SER A 173       8.945  13.437 -14.907  1.00  0.00      A    N
ATOM   2353  HN  SER A 173       8.024  13.762 -14.705  1.00  0.00      A    H
ATOM   2354  CA  SER A 173       9.288  13.381 -16.346  1.00  0.00      A    C
ATOM   2355  HA  SER A 173       9.714  12.404 -16.518  1.00  0.00      A    H
ATOM   2356  CB  SER A 173       8.123  13.308 -17.329  1.00  0.00      A    C
ATOM   2357  HB1 SER A 173       7.531  14.239 -17.194  1.00  0.00      A    H
ATOM   2358  HB2 SER A 173       8.404  13.308 -18.404  1.00  0.00      A    H
ATOM   2359  OG  SER A 173       7.191  12.253 -17.061  1.00  0.00      A    O
ATOM   2360  HG1 SER A 173       6.687  12.075 -17.859  1.00  0.00      A    H
ATOM   2361  C   SER A 173      10.193  14.473 -16.680  1.00  0.00      A    C
ATOM   2362  O   SER A 173      11.275  14.256 -17.223  1.00  0.00      A    O
ATOM   2363  N   ASP A 174       9.828  15.685 -16.206  1.00  0.00      A    N
ATOM   2364  HN  ASP A 174       8.974  15.889 -15.735  1.00  0.00      A    H
ATOM   2365  CA  ASP A 174      10.682  16.828 -16.294  1.00  0.00      A    C
ATOM   2366  HA  ASP A 174      11.053  16.985 -17.296  1.00  0.00      A    H
ATOM   2367  CB  ASP A 174       9.817  18.029 -15.818  1.00  0.00      A    C
ATOM   2368  HB1 ASP A 174       8.949  18.183 -16.494  1.00  0.00      A    H
ATOM   2369  HB2 ASP A 174       9.315  17.919 -14.834  1.00  0.00      A    H
ATOM   2370  CG  ASP A 174      10.537  19.310 -15.846  1.00  0.00      A    C
ATOM   2371  OD1 ASP A 174      11.385  19.474 -14.931  1.00  0.00      A    O
ATOM   2372  OD2 ASP A 174      10.422  20.076 -16.815  1.00  0.00      A    O
ATOM   2373  C   ASP A 174      11.928  16.657 -15.390  1.00  0.00      A    C
ATOM   2374  O   ASP A 174      13.000  16.599 -15.915  1.00  0.00      A    O
ATOM   2375  N   GLY A 175      11.627  16.571 -14.100  1.00  0.00      A    N
ATOM   2376  HN  GLY A 175      10.786  17.073 -13.916  1.00  0.00      A    H
ATOM   2377  CA  GLY A 175      12.627  16.095 -13.177  1.00  0.00      A    C
ATOM   2378  HA1 GLY A 175      12.297  15.068 -13.224  1.00  0.00      A    H
ATOM   2379  HA2 GLY A 175      13.638  16.228 -13.531  1.00  0.00      A    H
ATOM   2380  C   GLY A 175      12.601  16.624 -11.763  1.00  0.00      A    C
ATOM   2381  O   GLY A 175      13.488  17.278 -11.342  1.00  0.00      A    O
ATOM   2382  N   THR A 176      11.586  16.117 -11.014  1.00  0.00      A    N
ATOM   2383  HN  THR A 176      10.836  15.652 -11.477  1.00  0.00      A    H
ATOM   2384  CA  THR A 176      11.567  16.136  -9.562  1.00  0.00      A    C
ATOM   2385  HA  THR A 176      12.461  16.668  -9.273  1.00  0.00      A    H
ATOM   2386  CB  THR A 176      10.278  16.617  -8.902  1.00  0.00      A    C
ATOM   2387  HB  THR A 176       9.426  16.062  -9.348  1.00  0.00      A    H
ATOM   2388  OG1 THR A 176      10.067  18.015  -9.002  1.00  0.00      A    O
ATOM   2389  HG1 THR A 176      10.125  18.359  -9.896  1.00  0.00      A    H
ATOM   2390  CG2 THR A 176      10.172  16.329  -7.437  1.00  0.00      A    C
ATOM   2391 HG21 THR A 176       9.268  16.716  -6.921  1.00  0.00      A    H
ATOM   2392 HG22 THR A 176      10.228  15.264  -7.124  1.00  0.00      A    H
ATOM   2393 HG23 THR A 176      11.113  16.675  -6.958  1.00  0.00      A    H
ATOM   2394  C   THR A 176      11.867  14.759  -9.029  1.00  0.00      A    C
ATOM   2395  O   THR A 176      11.358  13.805  -9.662  1.00  0.00      A    O
ATOM   2396  N   ASP A 177      12.666  14.542  -7.920  1.00  0.00      A    N
ATOM   2397  HN  ASP A 177      13.136  15.276  -7.435  1.00  0.00      A    H
ATOM   2398  CA  ASP A 177      12.910  13.188  -7.349  1.00  0.00      A    C
ATOM   2399  HA  ASP A 177      12.755  12.504  -8.171  1.00  0.00      A    H
ATOM   2400  CB  ASP A 177      14.404  13.147  -6.924  1.00  0.00      A    C
ATOM   2401  HB1 ASP A 177      14.471  13.444  -5.856  1.00  0.00      A    H
ATOM   2402  HB2 ASP A 177      14.777  12.134  -7.189  1.00  0.00      A    H
ATOM   2403  CG  ASP A 177      15.401  13.994  -7.704  1.00  0.00      A    C
ATOM   2404  OD1 ASP A 177      15.504  13.883  -8.925  1.00  0.00      A    O
ATOM   2405  OD2 ASP A 177      15.967  14.929  -7.015  1.00  0.00      A    O
ATOM   2406  C   ASP A 177      11.960  12.814  -6.191  1.00  0.00      A    C
ATOM   2407  O   ASP A 177      11.610  13.654  -5.339  1.00  0.00      A    O
ATOM   2408  N   TYR A 178      11.391  11.566  -6.183  1.00  0.00      A    N
ATOM   2409  HN  TYR A 178      11.568  10.826  -6.828  1.00  0.00      A    H
ATOM   2410  CA  TYR A 178      10.333  11.204  -5.194  1.00  0.00      A    C
ATOM   2411  HA  TYR A 178      10.238  11.905  -4.377  1.00  0.00      A    H
ATOM   2412  CB  TYR A 178       8.886  11.277  -5.784  1.00  0.00      A    C
ATOM   2413  HB1 TYR A 178       8.138  11.105  -4.981  1.00  0.00      A    H
ATOM   2414  HB2 TYR A 178       8.813  12.346  -6.080  1.00  0.00      A    H
ATOM   2415  CG  TYR A 178       8.660  10.499  -7.070  1.00  0.00      A    C
ATOM   2416  CD1 TYR A 178       8.577   9.101  -7.051  1.00  0.00      A    C
ATOM   2417  HD1 TYR A 178       8.614   8.595  -6.098  1.00  0.00      A    H
ATOM   2418  CE1 TYR A 178       8.169   8.362  -8.161  1.00  0.00      A    C
ATOM   2419  HE1 TYR A 178       8.009   7.295  -8.116  1.00  0.00      A    H
ATOM   2420  CZ  TYR A 178       7.948   9.082  -9.366  1.00  0.00      A    C
ATOM   2421  OH  TYR A 178       7.314   8.463 -10.384  1.00  0.00      A    O
ATOM   2422  HH  TYR A 178       7.631   7.557 -10.418  1.00  0.00      A    H
ATOM   2423  CD2 TYR A 178       8.448  11.111  -8.350  1.00  0.00      A    C
ATOM   2424  HD2 TYR A 178       8.553  12.186  -8.329  1.00  0.00      A    H
ATOM   2425  CE2 TYR A 178       8.078  10.425  -9.482  1.00  0.00      A    C
ATOM   2426  HE2 TYR A 178       7.766  10.985 -10.352  1.00  0.00      A    H
ATOM   2427  C   TYR A 178      10.573   9.898  -4.429  1.00  0.00      A    C
ATOM   2428  O   TYR A 178      11.237   9.009  -4.936  1.00  0.00      A    O
ATOM   2429  N   TRP A 179       9.929   9.808  -3.244  1.00  0.00      A    N
ATOM   2430  HN  TRP A 179       9.427  10.590  -2.883  1.00  0.00      A    H
ATOM   2431  CA  TRP A 179       9.756   8.514  -2.603  1.00  0.00      A    C
ATOM   2432  HA  TRP A 179      10.529   7.805  -2.860  1.00  0.00      A    H
ATOM   2433  CB  TRP A 179       9.745   8.644  -0.995  1.00  0.00      A    C
ATOM   2434  HB1 TRP A 179       8.997   9.453  -0.855  1.00  0.00      A    H
ATOM   2435  HB2 TRP A 179       9.524   7.680  -0.489  1.00  0.00      A    H
ATOM   2436  CG  TRP A 179      11.013   9.191  -0.410  1.00  0.00      A    C
ATOM   2437  CD1 TRP A 179      11.231  10.424   0.093  1.00  0.00      A    C
ATOM   2438  HD1 TRP A 179      10.604  11.286  -0.082  1.00  0.00      A    H
ATOM   2439  NE1 TRP A 179      12.525  10.539   0.660  1.00  0.00      A    N
ATOM   2440  HE1 TRP A 179      12.931  11.335   1.052  1.00  0.00      A    H
ATOM   2441  CE2 TRP A 179      13.045   9.274   0.668  1.00  0.00      A    C
ATOM   2442  CD2 TRP A 179      12.158   8.430  -0.133  1.00  0.00      A    C
ATOM   2443  CE3 TRP A 179      12.534   7.093  -0.444  1.00  0.00      A    C
ATOM   2444  HE3 TRP A 179      11.933   6.379  -0.988  1.00  0.00      A    H
ATOM   2445  CZ3 TRP A 179      13.823   6.728  -0.119  1.00  0.00      A    C
ATOM   2446  HZ3 TRP A 179      14.300   5.906  -0.633  1.00  0.00      A    H
ATOM   2447  CZ2 TRP A 179      14.312   8.807   1.106  1.00  0.00      A    C
ATOM   2448  HZ2 TRP A 179      15.033   9.399   1.649  1.00  0.00      A    H
ATOM   2449  CH2 TRP A 179      14.699   7.563   0.544  1.00  0.00      A    C
ATOM   2450  HH2 TRP A 179      15.732   7.252   0.601  1.00  0.00      A    H
ATOM   2451  C   TRP A 179       8.406   7.897  -3.016  1.00  0.00      A    C
ATOM   2452  O   TRP A 179       7.533   8.533  -3.655  1.00  0.00      A    O
ATOM   2453  N   ILE A 180       8.164   6.620  -2.782  1.00  0.00      A    N
ATOM   2454  HN  ILE A 180       8.884   6.003  -2.474  1.00  0.00      A    H
ATOM   2455  CA  ILE A 180       6.799   6.100  -2.981  1.00  0.00      A    C
ATOM   2456  HA  ILE A 180       6.116   6.926  -3.111  1.00  0.00      A    H
ATOM   2457  CB  ILE A 180       6.590   5.092  -4.045  1.00  0.00      A    C
ATOM   2458  HB  ILE A 180       7.178   4.218  -3.692  1.00  0.00      A    H
ATOM   2459  CG2 ILE A 180       5.047   4.932  -4.111  1.00  0.00      A    C
ATOM   2460 HG21 ILE A 180       4.661   4.309  -3.276  1.00  0.00      A    H
ATOM   2461 HG22 ILE A 180       4.606   5.952  -4.120  1.00  0.00      A    H
ATOM   2462 HG23 ILE A 180       4.747   4.420  -5.050  1.00  0.00      A    H
ATOM   2463  CG1 ILE A 180       7.300   5.523  -5.353  1.00  0.00      A    C
ATOM   2464 HG11 ILE A 180       6.837   6.476  -5.689  1.00  0.00      A    H
ATOM   2465 HG12 ILE A 180       8.383   5.600  -5.117  1.00  0.00      A    H
ATOM   2466  CD  ILE A 180       7.294   4.500  -6.536  1.00  0.00      A    C
ATOM   2467  HD1 ILE A 180       7.913   3.615  -6.275  1.00  0.00      A    H
ATOM   2468  HD2 ILE A 180       6.256   4.135  -6.691  1.00  0.00      A    H
ATOM   2469  HD3 ILE A 180       7.664   5.003  -7.456  1.00  0.00      A    H
ATOM   2470  C   ILE A 180       6.423   5.615  -1.526  1.00  0.00      A    C
ATOM   2471  O   ILE A 180       6.959   4.641  -0.959  1.00  0.00      A    O
ATOM   2472  N   VAL A 181       5.408   6.269  -0.992  1.00  0.00      A    N
ATOM   2473  HN  VAL A 181       4.879   6.964  -1.473  1.00  0.00      A    H
ATOM   2474  CA  VAL A 181       4.805   5.891   0.300  1.00  0.00      A    C
ATOM   2475  HA  VAL A 181       5.389   5.068   0.686  1.00  0.00      A    H
ATOM   2476  CB  VAL A 181       4.986   6.906   1.352  1.00  0.00      A    C
ATOM   2477  HB  VAL A 181       4.294   7.733   1.082  1.00  0.00      A    H
ATOM   2478  CG1 VAL A 181       4.598   6.431   2.731  1.00  0.00      A    C
ATOM   2479 HG11 VAL A 181       4.657   7.381   3.304  1.00  0.00      A    H
ATOM   2480 HG12 VAL A 181       3.568   6.018   2.755  1.00  0.00      A    H
ATOM   2481 HG13 VAL A 181       5.301   5.753   3.260  1.00  0.00      A    H
ATOM   2482  CG2 VAL A 181       6.422   7.452   1.456  1.00  0.00      A    C
ATOM   2483 HG21 VAL A 181       6.501   8.028   2.403  1.00  0.00      A    H
ATOM   2484 HG22 VAL A 181       7.148   6.618   1.563  1.00  0.00      A    H
ATOM   2485 HG23 VAL A 181       6.700   8.187   0.670  1.00  0.00      A    H
ATOM   2486  C   VAL A 181       3.338   5.359   0.241  1.00  0.00      A    C
ATOM   2487  O   VAL A 181       2.395   5.956  -0.335  1.00  0.00      A    O
ATOM   2488  N   LYS A 182       3.194   4.107   0.708  1.00  0.00      A    N
ATOM   2489  HN  LYS A 182       3.881   3.585   1.207  1.00  0.00      A    H
ATOM   2490  CA  LYS A 182       1.921   3.449   0.826  1.00  0.00      A    C
ATOM   2491  HA  LYS A 182       1.343   3.713  -0.048  1.00  0.00      A    H
ATOM   2492  CB  LYS A 182       2.179   1.916   0.863  1.00  0.00      A    C
ATOM   2493  HB1 LYS A 182       2.792   1.713  -0.042  1.00  0.00      A    H
ATOM   2494  HB2 LYS A 182       2.822   1.547   1.690  1.00  0.00      A    H
ATOM   2495  CG  LYS A 182       0.855   1.100   0.992  1.00  0.00      A    C
ATOM   2496  HG1 LYS A 182       0.371   1.250   1.980  1.00  0.00      A    H
ATOM   2497  HG2 LYS A 182       0.128   1.567   0.293  1.00  0.00      A    H
ATOM   2498  CD  LYS A 182       1.039  -0.390   0.816  1.00  0.00      A    C
ATOM   2499  HD1 LYS A 182       1.203  -0.449  -0.282  1.00  0.00      A    H
ATOM   2500  HD2 LYS A 182       1.971  -0.701   1.334  1.00  0.00      A    H
ATOM   2501  CE  LYS A 182      -0.203  -1.116   1.265  1.00  0.00      A    C
ATOM   2502  HE1 LYS A 182      -0.281  -0.963   2.363  1.00  0.00      A    H
ATOM   2503  HE2 LYS A 182      -1.150  -0.729   0.832  1.00  0.00      A    H
ATOM   2504  NZ  LYS A 182      -0.206  -2.588   0.985  1.00  0.00      A    N
ATOM   2505  HZ1 LYS A 182       0.198  -3.322   1.600  1.00  0.00      A    H
ATOM   2506  HZ2 LYS A 182      -1.227  -2.789   0.962  1.00  0.00      A    H
ATOM   2507  HZ3 LYS A 182       0.017  -2.712  -0.023  1.00  0.00      A    H
ATOM   2508  C   LYS A 182       1.182   3.834   2.135  1.00  0.00      A    C
ATOM   2509  O   LYS A 182       1.549   3.430   3.276  1.00  0.00      A    O
ATOM   2510  N   ASN A 183       0.076   4.571   2.026  1.00  0.00      A    N
ATOM   2511  HN  ASN A 183      -0.351   4.824   1.161  1.00  0.00      A    H
ATOM   2512  CA  ASN A 183      -0.663   4.955   3.224  1.00  0.00      A    C
ATOM   2513  HA  ASN A 183       0.002   5.109   4.060  1.00  0.00      A    H
ATOM   2514  CB  ASN A 183      -1.359   6.323   2.956  1.00  0.00      A    C
ATOM   2515  HB1 ASN A 183      -0.678   6.937   2.328  1.00  0.00      A    H
ATOM   2516  HB2 ASN A 183      -2.270   6.214   2.330  1.00  0.00      A    H
ATOM   2517  CG  ASN A 183      -1.590   7.263   4.151  1.00  0.00      A    C
ATOM   2518  OD1 ASN A 183      -1.335   6.895   5.311  1.00  0.00      A    O
ATOM   2519  ND2 ASN A 183      -2.099   8.440   3.833  1.00  0.00      A    N
ATOM   2520 HD21 ASN A 183      -2.514   9.099   4.460  1.00  0.00      A    H
ATOM   2521 HD22 ASN A 183      -2.346   8.557   2.872  1.00  0.00      A    H
ATOM   2522  C   ASN A 183      -1.701   3.939   3.633  1.00  0.00      A    C
ATOM   2523  O   ASN A 183      -1.919   2.867   2.998  1.00  0.00      A    O
ATOM   2524  N   SER A 184      -2.282   4.121   4.823  1.00  0.00      A    N
ATOM   2525  HN  SER A 184      -2.059   4.926   5.367  1.00  0.00      A    H
ATOM   2526  CA  SER A 184      -3.004   3.052   5.502  1.00  0.00      A    C
ATOM   2527  HA  SER A 184      -2.840   2.063   5.101  1.00  0.00      A    H
ATOM   2528  CB  SER A 184      -2.581   2.924   6.975  1.00  0.00      A    C
ATOM   2529  HB1 SER A 184      -3.152   2.094   7.443  1.00  0.00      A    H
ATOM   2530  HB2 SER A 184      -1.516   2.611   6.968  1.00  0.00      A    H
ATOM   2531  OG  SER A 184      -2.818   4.215   7.550  1.00  0.00      A    O
ATOM   2532  HG1 SER A 184      -2.698   4.076   8.492  1.00  0.00      A    H
ATOM   2533  C   SER A 184      -4.516   3.065   5.361  1.00  0.00      A    C
ATOM   2534  O   SER A 184      -5.313   2.161   5.592  1.00  0.00      A    O
ATOM   2535  N   TRP A 185      -5.037   4.277   5.208  1.00  0.00      A    N
ATOM   2536  HN  TRP A 185      -4.441   5.052   5.012  1.00  0.00      A    H
ATOM   2537  CA  TRP A 185      -6.446   4.686   5.181  1.00  0.00      A    C
ATOM   2538  HA  TRP A 185      -6.770   4.481   6.191  1.00  0.00      A    H
ATOM   2539  CB  TRP A 185      -6.625   6.209   5.151  1.00  0.00      A    C
ATOM   2540  HB1 TRP A 185      -6.506   6.484   4.081  1.00  0.00      A    H
ATOM   2541  HB2 TRP A 185      -7.634   6.464   5.538  1.00  0.00      A    H
ATOM   2542  CG  TRP A 185      -5.746   6.984   6.082  1.00  0.00      A    C
ATOM   2543  CD1 TRP A 185      -5.068   6.644   7.201  1.00  0.00      A    C
ATOM   2544  HD1 TRP A 185      -4.995   5.642   7.597  1.00  0.00      A    H
ATOM   2545  NE1 TRP A 185      -4.441   7.764   7.683  1.00  0.00      A    N
ATOM   2546  HE1 TRP A 185      -4.285   7.807   8.645  1.00  0.00      A    H
ATOM   2547  CE2 TRP A 185      -4.632   8.844   6.882  1.00  0.00      A    C
ATOM   2548  CD2 TRP A 185      -5.434   8.394   5.854  1.00  0.00      A    C
ATOM   2549  CE3 TRP A 185      -5.864   9.239   4.883  1.00  0.00      A    C
ATOM   2550  HE3 TRP A 185      -6.673   9.024   4.201  1.00  0.00      A    H
ATOM   2551  CZ3 TRP A 185      -5.417  10.569   4.921  1.00  0.00      A    C
ATOM   2552  HZ3 TRP A 185      -5.658  11.203   4.080  1.00  0.00      A    H
ATOM   2553  CZ2 TRP A 185      -4.119  10.154   6.912  1.00  0.00      A    C
ATOM   2554  HZ2 TRP A 185      -3.495  10.567   7.691  1.00  0.00      A    H
ATOM   2555  CH2 TRP A 185      -4.436  10.934   5.784  1.00  0.00      A    C
ATOM   2556  HH2 TRP A 185      -4.100  11.960   5.770  1.00  0.00      A    H
ATOM   2557  C   TRP A 185      -7.412   4.052   4.146  1.00  0.00      A    C
ATOM   2558  O   TRP A 185      -8.515   3.586   4.492  1.00  0.00      A    O
ATOM   2559  N   GLY A 186      -7.086   4.063   2.926  1.00  0.00      A    N
ATOM   2560  HN  GLY A 186      -6.197   4.445   2.687  1.00  0.00      A    H
ATOM   2561  CA  GLY A 186      -8.029   3.672   1.895  1.00  0.00      A    C
ATOM   2562  HA1 GLY A 186      -7.917   2.604   1.783  1.00  0.00      A    H
ATOM   2563  HA2 GLY A 186      -8.978   4.139   2.112  1.00  0.00      A    H
ATOM   2564  C   GLY A 186      -7.740   4.340   0.499  1.00  0.00      A    C
ATOM   2565  O   GLY A 186      -6.725   5.020   0.261  1.00  0.00      A    O
ATOM   2566  N   THR A 187      -8.474   3.987  -0.536  1.00  0.00      A    N
ATOM   2567  HN  THR A 187      -9.296   3.462  -0.331  1.00  0.00      A    H
ATOM   2568  CA  THR A 187      -8.047   4.151  -1.971  1.00  0.00      A    C
ATOM   2569  HA  THR A 187      -6.979   4.076  -2.115  1.00  0.00      A    H
ATOM   2570  CB  THR A 187      -8.634   3.021  -2.837  1.00  0.00      A    C
ATOM   2571  HB  THR A 187      -8.384   3.302  -3.882  1.00  0.00      A    H
ATOM   2572  OG1 THR A 187     -10.005   2.736  -2.664  1.00  0.00      A    O
ATOM   2573  HG1 THR A 187     -10.127   1.861  -3.039  1.00  0.00      A    H
ATOM   2574  CG2 THR A 187      -7.876   1.752  -2.559  1.00  0.00      A    C
ATOM   2575 HG21 THR A 187      -7.777   1.559  -1.469  1.00  0.00      A    H
ATOM   2576 HG22 THR A 187      -8.374   0.874  -3.024  1.00  0.00      A    H
ATOM   2577 HG23 THR A 187      -6.904   1.896  -3.077  1.00  0.00      A    H
ATOM   2578  C   THR A 187      -8.476   5.475  -2.532  1.00  0.00      A    C
ATOM   2579  O   THR A 187      -7.806   5.953  -3.450  1.00  0.00      A    O
ATOM   2580  N   SER A 188      -9.484   6.047  -1.969  1.00  0.00      A    N
ATOM   2581  HN  SER A 188      -9.991   5.610  -1.229  1.00  0.00      A    H
ATOM   2582  CA  SER A 188     -10.239   7.196  -2.502  1.00  0.00      A    C
ATOM   2583  HA  SER A 188     -10.151   7.134  -3.576  1.00  0.00      A    H
ATOM   2584  CB  SER A 188     -11.721   7.344  -1.994  1.00  0.00      A    C
ATOM   2585  HB1 SER A 188     -12.023   8.413  -1.965  1.00  0.00      A    H
ATOM   2586  HB2 SER A 188     -12.283   6.805  -2.785  1.00  0.00      A    H
ATOM   2587  OG  SER A 188     -11.839   6.879  -0.668  1.00  0.00      A    O
ATOM   2588  HG1 SER A 188     -11.981   5.930  -0.652  1.00  0.00      A    H
ATOM   2589  C   SER A 188      -9.496   8.480  -2.074  1.00  0.00      A    C
ATOM   2590  O   SER A 188      -9.683   9.497  -2.663  1.00  0.00      A    O
ATOM   2591  N   TRP A 189      -8.592   8.352  -1.133  1.00  0.00      A    N
ATOM   2592  HN  TRP A 189      -8.609   7.490  -0.631  1.00  0.00      A    H
ATOM   2593  CA  TRP A 189      -7.453   9.287  -0.894  1.00  0.00      A    C
ATOM   2594  HA  TRP A 189      -7.764  10.312  -1.031  1.00  0.00      A    H
ATOM   2595  CB  TRP A 189      -6.943   8.998   0.566  1.00  0.00      A    C
ATOM   2596  HB1 TRP A 189      -7.852   8.934   1.202  1.00  0.00      A    H
ATOM   2597  HB2 TRP A 189      -6.488   7.990   0.461  1.00  0.00      A    H
ATOM   2598  CG  TRP A 189      -6.001  10.110   1.103  1.00  0.00      A    C
ATOM   2599  CD1 TRP A 189      -6.270  11.393   1.546  1.00  0.00      A    C
ATOM   2600  HD1 TRP A 189      -7.287  11.754   1.590  1.00  0.00      A    H
ATOM   2601  NE1 TRP A 189      -5.062  12.083   1.733  1.00  0.00      A    N
ATOM   2602  HE1 TRP A 189      -4.987  13.056   1.767  1.00  0.00      A    H
ATOM   2603  CE2 TRP A 189      -4.026  11.270   1.547  1.00  0.00      A    C
ATOM   2604  CD2 TRP A 189      -4.569  10.011   1.085  1.00  0.00      A    C
ATOM   2605  CE3 TRP A 189      -3.691   9.018   0.664  1.00  0.00      A    C
ATOM   2606  HE3 TRP A 189      -3.936   8.134   0.093  1.00  0.00      A    H
ATOM   2607  CZ3 TRP A 189      -2.337   9.241   0.673  1.00  0.00      A    C
ATOM   2608  HZ3 TRP A 189      -1.642   8.554   0.212  1.00  0.00      A    H
ATOM   2609  CZ2 TRP A 189      -2.676  11.456   1.563  1.00  0.00      A    C
ATOM   2610  HZ2 TRP A 189      -2.225  12.409   1.798  1.00  0.00      A    H
ATOM   2611  CH2 TRP A 189      -1.828  10.454   1.195  1.00  0.00      A    C
ATOM   2612  HH2 TRP A 189      -0.758  10.603   1.159  1.00  0.00      A    H
ATOM   2613  C   TRP A 189      -6.317   9.001  -1.943  1.00  0.00      A    C
ATOM   2614  O   TRP A 189      -6.150   7.807  -2.370  1.00  0.00      A    O
ATOM   2615  N   GLY A 190      -5.618  10.111  -2.270  1.00  0.00      A    N
ATOM   2616  HN  GLY A 190      -6.012  11.000  -2.047  1.00  0.00      A    H
ATOM   2617  CA  GLY A 190      -4.284  10.147  -2.841  1.00  0.00      A    C
ATOM   2618  HA1 GLY A 190      -4.090  11.189  -3.046  1.00  0.00      A    H
ATOM   2619  HA2 GLY A 190      -3.609   9.659  -2.154  1.00  0.00      A    H
ATOM   2620  C   GLY A 190      -4.180   9.573  -4.159  1.00  0.00      A    C
ATOM   2621  O   GLY A 190      -5.147   9.561  -4.919  1.00  0.00      A    O
ATOM   2622  N   GLU A 191      -2.985   9.120  -4.542  1.00  0.00      A    N
ATOM   2623  HN  GLU A 191      -2.147   9.216  -4.010  1.00  0.00      A    H
ATOM   2624  CA  GLU A 191      -2.886   8.454  -5.797  1.00  0.00      A    C
ATOM   2625  HA  GLU A 191      -3.655   8.698  -6.514  1.00  0.00      A    H
ATOM   2626  CB  GLU A 191      -1.552   8.692  -6.485  1.00  0.00      A    C
ATOM   2627  HB1 GLU A 191      -0.738   8.580  -5.737  1.00  0.00      A    H
ATOM   2628  HB2 GLU A 191      -1.169   7.923  -7.189  1.00  0.00      A    H
ATOM   2629  CG  GLU A 191      -1.462  10.106  -7.154  1.00  0.00      A    C
ATOM   2630  HG1 GLU A 191      -2.002  10.183  -8.122  1.00  0.00      A    H
ATOM   2631  HG2 GLU A 191      -1.863  10.822  -6.406  1.00  0.00      A    H
ATOM   2632  CD  GLU A 191      -0.043  10.463  -7.476  1.00  0.00      A    C
ATOM   2633  OE1 GLU A 191       0.902   9.630  -7.392  1.00  0.00      A    O
ATOM   2634  OE2 GLU A 191       0.201  11.618  -8.008  1.00  0.00      A    O
ATOM   2635  C   GLU A 191      -3.182   6.993  -5.478  1.00  0.00      A    C
ATOM   2636  O   GLU A 191      -2.233   6.174  -5.455  1.00  0.00      A    O
ATOM   2637  N   GLN A 192      -4.435   6.626  -5.221  1.00  0.00      A    N
ATOM   2638  HN  GLN A 192      -5.002   7.443  -5.144  1.00  0.00      A    H
ATOM   2639  CA  GLN A 192      -4.934   5.290  -5.071  1.00  0.00      A    C
ATOM   2640  HA  GLN A 192      -5.987   5.354  -4.840  1.00  0.00      A    H
ATOM   2641  CB  GLN A 192      -4.697   4.366  -6.297  1.00  0.00      A    C
ATOM   2642  HB1 GLN A 192      -3.599   4.314  -6.458  1.00  0.00      A    H
ATOM   2643  HB2 GLN A 192      -5.079   3.338  -6.117  1.00  0.00      A    H
ATOM   2644  CG  GLN A 192      -5.363   4.987  -7.581  1.00  0.00      A    C
ATOM   2645  HG1 GLN A 192      -6.458   4.802  -7.593  1.00  0.00      A    H
ATOM   2646  HG2 GLN A 192      -5.100   6.066  -7.585  1.00  0.00      A    H
ATOM   2647  CD  GLN A 192      -4.843   4.340  -8.878  1.00  0.00      A    C
ATOM   2648  OE1 GLN A 192      -4.224   4.948  -9.726  1.00  0.00      A    O
ATOM   2649  NE2 GLN A 192      -5.173   3.048  -9.028  1.00  0.00      A    N
ATOM   2650 HE21 GLN A 192      -4.727   2.499  -9.736  1.00  0.00      A    H
ATOM   2651 HE22 GLN A 192      -5.790   2.570  -8.403  1.00  0.00      A    H
ATOM   2652  C   GLN A 192      -4.379   4.593  -3.869  1.00  0.00      A    C
ATOM   2653  O   GLN A 192      -3.920   3.492  -3.983  1.00  0.00      A    O
ATOM   2654  N   GLY A 193      -4.387   5.321  -2.699  1.00  0.00      A    N
ATOM   2655  HN  GLY A 193      -4.996   6.109  -2.737  1.00  0.00      A    H
ATOM   2656  CA  GLY A 193      -3.776   4.853  -1.536  1.00  0.00      A    C
ATOM   2657  HA1 GLY A 193      -4.366   5.178  -0.692  1.00  0.00      A    H
ATOM   2658  HA2 GLY A 193      -3.761   3.773  -1.536  1.00  0.00      A    H
ATOM   2659  C   GLY A 193      -2.364   5.368  -1.376  1.00  0.00      A    C
ATOM   2660  O   GLY A 193      -1.739   5.455  -0.294  1.00  0.00      A    O
ATOM   2661  N   TYR A 194      -1.663   5.692  -2.509  1.00  0.00      A    N
ATOM   2662  HN  TYR A 194      -2.051   5.739  -3.427  1.00  0.00      A    H
ATOM   2663  CA  TYR A 194      -0.250   5.987  -2.417  1.00  0.00      A    C
ATOM   2664  HA  TYR A 194       0.059   5.500  -1.504  1.00  0.00      A    H
ATOM   2665  CB  TYR A 194       0.516   5.501  -3.623  1.00  0.00      A    C
ATOM   2666  HB1 TYR A 194       0.044   6.020  -4.484  1.00  0.00      A    H
ATOM   2667  HB2 TYR A 194       1.607   5.696  -3.538  1.00  0.00      A    H
ATOM   2668  CG  TYR A 194       0.462   3.970  -3.669  1.00  0.00      A    C
ATOM   2669  CD1 TYR A 194      -0.489   3.212  -4.358  1.00  0.00      A    C
ATOM   2670  HD1 TYR A 194      -1.142   3.735  -5.041  1.00  0.00      A    H
ATOM   2671  CE1 TYR A 194      -0.677   1.881  -4.074  1.00  0.00      A    C
ATOM   2672  HE1 TYR A 194      -1.433   1.310  -4.594  1.00  0.00      A    H
ATOM   2673  CZ  TYR A 194       0.218   1.245  -3.192  1.00  0.00      A    C
ATOM   2674  OH  TYR A 194       0.070  -0.179  -2.930  1.00  0.00      A    O
ATOM   2675  HH  TYR A 194      -0.071  -0.613  -3.775  1.00  0.00      A    H
ATOM   2676  CD2 TYR A 194       1.369   3.274  -2.830  1.00  0.00      A    C
ATOM   2677  HD2 TYR A 194       2.204   3.714  -2.305  1.00  0.00      A    H
ATOM   2678  CE2 TYR A 194       1.290   1.916  -2.624  1.00  0.00      A    C
ATOM   2679  HE2 TYR A 194       1.934   1.442  -1.898  1.00  0.00      A    H
ATOM   2680  C   TYR A 194      -0.082   7.475  -2.263  1.00  0.00      A    C
ATOM   2681  O   TYR A 194      -0.999   8.213  -2.422  1.00  0.00      A    O
ATOM   2682  N   ILE A 195       1.108   8.041  -1.924  1.00  0.00      A    N
ATOM   2683  HN  ILE A 195       1.811   7.446  -1.541  1.00  0.00      A    H
ATOM   2684  CA  ILE A 195       1.523   9.408  -2.002  1.00  0.00      A    C
ATOM   2685  HA  ILE A 195       1.015   9.957  -2.781  1.00  0.00      A    H
ATOM   2686  CB  ILE A 195       1.252  10.117  -0.742  1.00  0.00      A    C
ATOM   2687  HB  ILE A 195       0.183  10.418  -0.719  1.00  0.00      A    H
ATOM   2688  CG2 ILE A 195       1.546   9.225   0.442  1.00  0.00      A    C
ATOM   2689 HG21 ILE A 195       2.556   8.766   0.384  1.00  0.00      A    H
ATOM   2690 HG22 ILE A 195       1.488   9.732   1.429  1.00  0.00      A    H
ATOM   2691 HG23 ILE A 195       0.853   8.372   0.602  1.00  0.00      A    H
ATOM   2692  CG1 ILE A 195       1.992  11.539  -0.542  1.00  0.00      A    C
ATOM   2693 HG11 ILE A 195       3.057  11.270  -0.378  1.00  0.00      A    H
ATOM   2694 HG12 ILE A 195       1.977  12.064  -1.521  1.00  0.00      A    H
ATOM   2695  CD  ILE A 195       1.518  12.418   0.580  1.00  0.00      A    C
ATOM   2696  HD1 ILE A 195       0.412  12.526   0.591  1.00  0.00      A    H
ATOM   2697  HD2 ILE A 195       1.832  11.992   1.557  1.00  0.00      A    H
ATOM   2698  HD3 ILE A 195       1.959  13.427   0.732  1.00  0.00      A    H
ATOM   2699  C   ILE A 195       2.993   9.500  -2.365  1.00  0.00      A    C
ATOM   2700  O   ILE A 195       3.752   8.700  -1.848  1.00  0.00      A    O
ATOM   2701  N   ARG A 196       3.354  10.376  -3.284  1.00  0.00      A    N
ATOM   2702  HN  ARG A 196       2.707  10.972  -3.753  1.00  0.00      A    H
ATOM   2703  CA  ARG A 196       4.747  10.631  -3.640  1.00  0.00      A    C
ATOM   2704  HA  ARG A 196       5.241   9.681  -3.498  1.00  0.00      A    H
ATOM   2705  CB  ARG A 196       4.852  10.936  -5.122  1.00  0.00      A    C
ATOM   2706  HB1 ARG A 196       4.167  11.762  -5.410  1.00  0.00      A    H
ATOM   2707  HB2 ARG A 196       5.895  11.097  -5.469  1.00  0.00      A    H
ATOM   2708  CG  ARG A 196       4.330   9.684  -5.903  1.00  0.00      A    C
ATOM   2709  HG1 ARG A 196       4.872   8.794  -5.519  1.00  0.00      A    H
ATOM   2710  HG2 ARG A 196       3.240   9.537  -5.748  1.00  0.00      A    H
ATOM   2711  CD  ARG A 196       4.511   9.715  -7.431  1.00  0.00      A    C
ATOM   2712  HD1 ARG A 196       5.488  10.118  -7.775  1.00  0.00      A    H
ATOM   2713  HD2 ARG A 196       4.508   8.641  -7.715  1.00  0.00      A    H
ATOM   2714  NE  ARG A 196       3.432  10.562  -7.956  1.00  0.00      A    N
ATOM   2715  HE  ARG A 196       2.502  10.409  -7.622  1.00  0.00      A    H
ATOM   2716  CZ  ARG A 196       3.499  11.407  -8.970  1.00  0.00      A    C
ATOM   2717  NH1 ARG A 196       4.640  11.944  -9.476  1.00  0.00      A    N
ATOM   2718 HH11 ARG A 196       5.402  11.297  -9.452  1.00  0.00      A    H
ATOM   2719 HH12 ARG A 196       4.450  12.499 -10.286  1.00  0.00      A    H
ATOM   2720  NH2 ARG A 196       2.353  11.959  -9.438  1.00  0.00      A    N
ATOM   2721 HH21 ARG A 196       1.538  11.752  -8.897  1.00  0.00      A    H
ATOM   2722 HH22 ARG A 196       2.424  12.631 -10.175  1.00  0.00      A    H
ATOM   2723  C   ARG A 196       5.328  11.761  -2.758  1.00  0.00      A    C
ATOM   2724  O   ARG A 196       4.842  12.889  -2.680  1.00  0.00      A    O
ATOM   2725  N   MET A 197       6.521  11.551  -2.010  1.00  0.00      A    N
ATOM   2726  HN  MET A 197       7.084  10.733  -2.096  1.00  0.00      A    H
ATOM   2727  CA  MET A 197       7.064  12.558  -1.086  1.00  0.00      A    C
ATOM   2728  HA  MET A 197       6.461  13.446  -1.205  1.00  0.00      A    H
ATOM   2729  CB  MET A 197       7.152  12.110   0.398  1.00  0.00      A    C
ATOM   2730  HB1 MET A 197       7.838  11.235   0.403  1.00  0.00      A    H
ATOM   2731  HB2 MET A 197       7.686  12.886   0.986  1.00  0.00      A    H
ATOM   2732  CG  MET A 197       5.719  11.622   0.918  1.00  0.00      A    C
ATOM   2733  HG1 MET A 197       4.982  12.451   0.844  1.00  0.00      A    H
ATOM   2734  HG2 MET A 197       5.315  10.901   0.176  1.00  0.00      A    H
ATOM   2735  SD  MET A 197       5.837  10.876   2.611  1.00  0.00      A    S
ATOM   2736  CE  MET A 197       6.126  12.320   3.637  1.00  0.00      A    C
ATOM   2737  HE1 MET A 197       7.201  12.531   3.451  1.00  0.00      A    H
ATOM   2738  HE2 MET A 197       5.511  13.196   3.340  1.00  0.00      A    H
ATOM   2739  HE3 MET A 197       5.923  12.109   4.708  1.00  0.00      A    H
ATOM   2740  C   MET A 197       8.383  12.898  -1.689  1.00  0.00      A    C
ATOM   2741  O   MET A 197       9.104  12.126  -2.285  1.00  0.00      A    O
ATOM   2742  N   GLN A 198       8.826  14.208  -1.629  1.00  0.00      A    N
ATOM   2743  HN  GLN A 198       8.215  14.867  -1.198  1.00  0.00      A    H
ATOM   2744  CA  GLN A 198      10.046  14.661  -2.296  1.00  0.00      A    C
ATOM   2745  HA  GLN A 198       9.931  14.309  -3.311  1.00  0.00      A    H
ATOM   2746  CB  GLN A 198      10.022  16.203  -2.365  1.00  0.00      A    C
ATOM   2747  HB1 GLN A 198       8.959  16.519  -2.425  1.00  0.00      A    H
ATOM   2748  HB2 GLN A 198      10.301  16.530  -1.340  1.00  0.00      A    H
ATOM   2749  CG  GLN A 198      10.911  16.690  -3.465  1.00  0.00      A    C
ATOM   2750  HG1 GLN A 198      11.997  16.494  -3.334  1.00  0.00      A    H
ATOM   2751  HG2 GLN A 198      10.775  16.086  -4.388  1.00  0.00      A    H
ATOM   2752  CD  GLN A 198      10.603  18.080  -3.832  1.00  0.00      A    C
ATOM   2753  OE1 GLN A 198       9.426  18.340  -4.188  1.00  0.00      A    O
ATOM   2754  NE2 GLN A 198      11.494  19.045  -3.752  1.00  0.00      A    N
ATOM   2755 HE21 GLN A 198      11.085  19.873  -4.134  1.00  0.00      A    H
ATOM   2756 HE22 GLN A 198      12.467  19.014  -3.520  1.00  0.00      A    H
ATOM   2757  C   GLN A 198      11.400  14.068  -1.670  1.00  0.00      A    C
ATOM   2758  O   GLN A 198      11.522  13.797  -0.448  1.00  0.00      A    O
ATOM   2759  N   ARG A 199      12.399  13.879  -2.524  1.00  0.00      A    N
ATOM   2760  HN  ARG A 199      12.320  13.806  -3.515  1.00  0.00      A    H
ATOM   2761  CA  ARG A 199      13.745  13.619  -2.125  1.00  0.00      A    C
ATOM   2762  HA  ARG A 199      13.922  13.842  -1.084  1.00  0.00      A    H
ATOM   2763  CB  ARG A 199      14.082  12.092  -2.208  1.00  0.00      A    C
ATOM   2764  HB1 ARG A 199      15.038  11.934  -1.664  1.00  0.00      A    H
ATOM   2765  HB2 ARG A 199      13.348  11.643  -1.506  1.00  0.00      A    H
ATOM   2766  CG  ARG A 199      14.236  11.427  -3.580  1.00  0.00      A    C
ATOM   2767  HG1 ARG A 199      13.260  11.607  -4.080  1.00  0.00      A    H
ATOM   2768  HG2 ARG A 199      15.056  11.977  -4.089  1.00  0.00      A    H
ATOM   2769  CD  ARG A 199      14.477   9.962  -3.487  1.00  0.00      A    C
ATOM   2770  HD1 ARG A 199      15.509   9.831  -3.096  1.00  0.00      A    H
ATOM   2771  HD2 ARG A 199      13.667   9.506  -2.878  1.00  0.00      A    H
ATOM   2772  NE  ARG A 199      14.323   9.473  -4.874  1.00  0.00      A    N
ATOM   2773  HE  ARG A 199      13.430   9.373  -5.312  1.00  0.00      A    H
ATOM   2774  CZ  ARG A 199      15.288   9.178  -5.696  1.00  0.00      A    C
ATOM   2775  NH1 ARG A 199      16.562   9.133  -5.428  1.00  0.00      A    N
ATOM   2776 HH11 ARG A 199      16.955   9.643  -4.662  1.00  0.00      A    H
ATOM   2777 HH12 ARG A 199      17.120   8.943  -6.236  1.00  0.00      A    H
ATOM   2778  NH2 ARG A 199      14.946   8.809  -6.941  1.00  0.00      A    N
ATOM   2779 HH21 ARG A 199      14.060   8.983  -7.371  1.00  0.00      A    H
ATOM   2780 HH22 ARG A 199      15.591   8.276  -7.490  1.00  0.00      A    H
ATOM   2781  C   ARG A 199      14.611  14.456  -2.904  1.00  0.00      A    C
ATOM   2782  O   ARG A 199      14.007  15.064  -3.778  1.00  0.00      A    O
ATOM   2783  N   GLY A 200      15.842  14.671  -2.462  1.00  0.00      A    N
ATOM   2784  HN  GLY A 200      16.261  14.094  -1.766  1.00  0.00      A    H
ATOM   2785  CA  GLY A 200      16.628  15.782  -2.875  1.00  0.00      A    C
ATOM   2786  HA1 GLY A 200      17.683  15.575  -2.770  1.00  0.00      A    H
ATOM   2787  HA2 GLY A 200      16.278  16.049  -3.862  1.00  0.00      A    H
ATOM   2788  C   GLY A 200      16.287  17.026  -2.105  1.00  0.00      A    C
ATOM   2789  O   GLY A 200      16.503  18.087  -2.695  1.00  0.00      A    O
ATOM   2790  N   VAL A 201      15.818  16.930  -0.824  1.00  0.00      A    N
ATOM   2791  HN  VAL A 201      15.975  16.079  -0.328  1.00  0.00      A    H
ATOM   2792  CA  VAL A 201      15.439  18.086  -0.012  1.00  0.00      A    C
ATOM   2793  HA  VAL A 201      15.465  18.917  -0.701  1.00  0.00      A    H
ATOM   2794  CB  VAL A 201      14.085  17.935   0.636  1.00  0.00      A    C
ATOM   2795  HB  VAL A 201      13.753  18.893   1.091  1.00  0.00      A    H
ATOM   2796  CG1 VAL A 201      13.094  17.513  -0.550  1.00  0.00      A    C
ATOM   2797 HG11 VAL A 201      12.064  17.482  -0.135  1.00  0.00      A    H
ATOM   2798 HG12 VAL A 201      13.253  18.259  -1.358  1.00  0.00      A    H
ATOM   2799 HG13 VAL A 201      13.257  16.445  -0.809  1.00  0.00      A    H
ATOM   2800  CG2 VAL A 201      14.098  16.888   1.675  1.00  0.00      A    C
ATOM   2801 HG21 VAL A 201      13.060  16.775   2.056  1.00  0.00      A    H
ATOM   2802 HG22 VAL A 201      14.504  15.933   1.277  1.00  0.00      A    H
ATOM   2803 HG23 VAL A 201      14.857  17.102   2.457  1.00  0.00      A    H
ATOM   2804  C   VAL A 201      16.560  18.513   0.924  1.00  0.00      A    C
ATOM   2805  O   VAL A 201      17.471  17.778   1.221  1.00  0.00      A    O
ATOM   2806  N   ASN A 202      16.483  19.777   1.407  1.00  0.00      A    N
ATOM   2807  HN  ASN A 202      15.716  20.355   1.142  1.00  0.00      A    H
ATOM   2808  CA  ASN A 202      17.347  20.333   2.388  1.00  0.00      A    C
ATOM   2809  HA  ASN A 202      18.324  20.237   1.939  1.00  0.00      A    H
ATOM   2810  CB  ASN A 202      17.011  21.799   2.812  1.00  0.00      A    C
ATOM   2811  HB1 ASN A 202      15.996  21.712   3.254  1.00  0.00      A    H
ATOM   2812  HB2 ASN A 202      17.701  22.178   3.597  1.00  0.00      A    H
ATOM   2813  CG  ASN A 202      17.023  22.701   1.606  1.00  0.00      A    C
ATOM   2814  OD1 ASN A 202      17.241  22.403   0.442  1.00  0.00      A    O
ATOM   2815  ND2 ASN A 202      16.757  24.001   1.956  1.00  0.00      A    N
ATOM   2816 HD21 ASN A 202      16.787  24.654   1.199  1.00  0.00      A    H
ATOM   2817 HD22 ASN A 202      16.779  24.306   2.908  1.00  0.00      A    H
ATOM   2818  C   ASN A 202      17.457  19.543   3.555  1.00  0.00      A    C
ATOM   2819  O   ASN A 202      18.582  19.185   3.997  1.00  0.00      A    O
ATOM   2820  N   SER A 203      16.321  19.279   4.228  1.00  0.00      A    N
ATOM   2821  HN  SER A 203      15.421  19.425   3.824  1.00  0.00      A    H
ATOM   2822  CA  SER A 203      16.312  18.686   5.621  1.00  0.00      A    C
ATOM   2823  HA  SER A 203      17.060  19.224   6.184  1.00  0.00      A    H
ATOM   2824  CB  SER A 203      14.873  18.852   6.235  1.00  0.00      A    C
ATOM   2825  HB1 SER A 203      14.607  19.931   6.244  1.00  0.00      A    H
ATOM   2826  HB2 SER A 203      14.193  18.310   5.543  1.00  0.00      A    H
ATOM   2827  OG  SER A 203      14.774  18.288   7.555  1.00  0.00      A    O
ATOM   2828  HG1 SER A 203      13.947  18.562   7.959  1.00  0.00      A    H
ATOM   2829  C   SER A 203      16.719  17.209   5.646  1.00  0.00      A    C
ATOM   2830  O   SER A 203      16.014  16.413   4.956  1.00  0.00      A    O
ATOM   2831  N   PRO A 204      17.698  16.814   6.446  1.00  0.00      A    N
ATOM   2832  CD  PRO A 204      18.351  17.679   7.419  1.00  0.00      A    C
ATOM   2833  HD1 PRO A 204      17.558  18.064   8.095  1.00  0.00      A    H
ATOM   2834  HD2 PRO A 204      19.050  18.474   7.081  1.00  0.00      A    H
ATOM   2835  CA  PRO A 204      17.961  15.373   6.708  1.00  0.00      A    C
ATOM   2836  HA  PRO A 204      18.052  14.848   5.768  1.00  0.00      A    H
ATOM   2837  CB  PRO A 204      19.222  15.387   7.519  1.00  0.00      A    C
ATOM   2838  HB1 PRO A 204      19.387  14.485   8.146  1.00  0.00      A    H
ATOM   2839  HB2 PRO A 204      20.089  15.609   6.861  1.00  0.00      A    H
ATOM   2840  CG  PRO A 204      19.031  16.673   8.340  1.00  0.00      A    C
ATOM   2841  HG1 PRO A 204      18.406  16.560   9.252  1.00  0.00      A    H
ATOM   2842  HG2 PRO A 204      19.940  17.263   8.584  1.00  0.00      A    H
ATOM   2843  C   PRO A 204      16.840  14.701   7.466  1.00  0.00      A    C
ATOM   2844  O   PRO A 204      16.889  13.493   7.560  1.00  0.00      A    O
ATOM   2845  N   GLN A 205      15.811  15.352   8.029  1.00  0.00      A    N
ATOM   2846  HN  GLN A 205      15.758  16.338   7.889  1.00  0.00      A    H
ATOM   2847  CA  GLN A 205      14.674  14.722   8.637  1.00  0.00      A    C
ATOM   2848  HA  GLN A 205      14.938  13.799   9.132  1.00  0.00      A    H
ATOM   2849  CB  GLN A 205      13.817  15.687   9.580  1.00  0.00      A    C
ATOM   2850  HB1 GLN A 205      13.646  16.594   8.961  1.00  0.00      A    H
ATOM   2851  HB2 GLN A 205      12.795  15.281   9.738  1.00  0.00      A    H
ATOM   2852  CG  GLN A 205      14.434  16.025  10.983  1.00  0.00      A    C
ATOM   2853  HG1 GLN A 205      13.785  16.626  11.656  1.00  0.00      A    H
ATOM   2854  HG2 GLN A 205      14.635  15.011  11.391  1.00  0.00      A    H
ATOM   2855  CD  GLN A 205      15.758  16.807  10.917  1.00  0.00      A    C
ATOM   2856  OE1 GLN A 205      15.743  18.005  10.696  1.00  0.00      A    O
ATOM   2857  NE2 GLN A 205      16.890  16.105  11.122  1.00  0.00      A    N
ATOM   2858 HE21 GLN A 205      17.705  16.669  11.253  1.00  0.00      A    H
ATOM   2859 HE22 GLN A 205      16.912  15.154  11.430  1.00  0.00      A    H
ATOM   2860  C   GLN A 205      13.743  14.391   7.388  1.00  0.00      A    C
ATOM   2861  O   GLN A 205      13.036  13.369   7.461  1.00  0.00      A    O
ATOM   2862  N   GLY A 206      13.801  15.204   6.291  1.00  0.00      A    N
ATOM   2863  HN  GLY A 206      14.442  15.967   6.311  1.00  0.00      A    H
ATOM   2864  CA  GLY A 206      13.095  14.741   5.036  1.00  0.00      A    C
ATOM   2865  HA1 GLY A 206      13.598  15.012   4.119  1.00  0.00      A    H
ATOM   2866  HA2 GLY A 206      12.959  13.676   5.156  1.00  0.00      A    H
ATOM   2867  C   GLY A 206      11.766  15.434   4.993  1.00  0.00      A    C
ATOM   2868  O   GLY A 206      11.429  16.280   5.789  1.00  0.00      A    O
ATOM   2869  N   ILE A 207      10.853  14.986   4.163  1.00  0.00      A    N
ATOM   2870  HN  ILE A 207      11.119  14.293   3.498  1.00  0.00      A    H
ATOM   2871  CA  ILE A 207       9.495  15.534   4.113  1.00  0.00      A    C
ATOM   2872  HA  ILE A 207       9.577  16.609   4.177  1.00  0.00      A    H
ATOM   2873  CB  ILE A 207       8.849  15.190   2.806  1.00  0.00      A    C
ATOM   2874  HB  ILE A 207       8.795  14.083   2.732  1.00  0.00      A    H
ATOM   2875  CG2 ILE A 207       7.479  15.887   2.615  1.00  0.00      A    C
ATOM   2876 HG21 ILE A 207       7.306  15.712   1.531  1.00  0.00      A    H
ATOM   2877 HG22 ILE A 207       6.643  15.418   3.177  1.00  0.00      A    H
ATOM   2878 HG23 ILE A 207       7.581  16.958   2.893  1.00  0.00      A    H
ATOM   2879  CG1 ILE A 207       9.696  15.691   1.617  1.00  0.00      A    C
ATOM   2880 HG11 ILE A 207      10.608  15.060   1.548  1.00  0.00      A    H
ATOM   2881 HG12 ILE A 207       9.133  15.511   0.677  1.00  0.00      A    H
ATOM   2882  CD  ILE A 207      10.023  17.202   1.657  1.00  0.00      A    C
ATOM   2883  HD1 ILE A 207       9.230  17.853   2.084  1.00  0.00      A    H
ATOM   2884  HD2 ILE A 207      10.913  17.455   2.272  1.00  0.00      A    H
ATOM   2885  HD3 ILE A 207      10.061  17.544   0.601  1.00  0.00      A    H
ATOM   2886  C   ILE A 207       8.682  14.963   5.278  1.00  0.00      A    C
ATOM   2887  O   ILE A 207       8.706  13.726   5.486  1.00  0.00      A    O
ATOM   2888  N   CYS A 208       7.977  15.784   6.129  1.00  0.00      A    N
ATOM   2889  HN  CYS A 208       7.942  16.748   5.875  1.00  0.00      A    H
ATOM   2890  CA  CYS A 208       7.026  15.296   7.187  1.00  0.00      A    C
ATOM   2891  HA  CYS A 208       6.773  16.210   7.703  1.00  0.00      A    H
ATOM   2892  CB  CYS A 208       5.700  14.793   6.549  1.00  0.00      A    C
ATOM   2893  HB1 CYS A 208       5.917  13.810   6.078  1.00  0.00      A    H
ATOM   2894  HB2 CYS A 208       5.106  14.508   7.444  1.00  0.00      A    H
ATOM   2895  SG  CYS A 208       4.862  16.071   5.507  1.00  0.00      A    S
ATOM   2896  C   CYS A 208       7.643  14.368   8.241  1.00  0.00      A    C
ATOM   2897  O   CYS A 208       6.844  13.683   9.009  1.00  0.00      A    O
ATOM   2898  N   GLY A 209       9.033  14.371   8.377  1.00  0.00      A    N
ATOM   2899  HN  GLY A 209       9.505  14.891   7.670  1.00  0.00      A    H
ATOM   2900  CA  GLY A 209       9.806  13.697   9.406  1.00  0.00      A    C
ATOM   2901  HA1 GLY A 209      10.762  14.194   9.483  1.00  0.00      A    H
ATOM   2902  HA2 GLY A 209       9.292  13.613  10.352  1.00  0.00      A    H
ATOM   2903  C   GLY A 209      10.123  12.250   9.090  1.00  0.00      A    C
ATOM   2904  O   GLY A 209      10.521  11.454   9.910  1.00  0.00      A    O
ATOM   2905  N   ILE A 210       9.999  11.923   7.792  1.00  0.00      A    N
ATOM   2906  HN  ILE A 210       9.697  12.623   7.149  1.00  0.00      A    H
ATOM   2907  CA  ILE A 210      10.095  10.541   7.200  1.00  0.00      A    C
ATOM   2908  HA  ILE A 210       9.408   9.921   7.756  1.00  0.00      A    H
ATOM   2909  CB  ILE A 210       9.763  10.564   5.668  1.00  0.00      A    C
ATOM   2910  HB  ILE A 210       8.813  11.141   5.673  1.00  0.00      A    H
ATOM   2911  CG2 ILE A 210      10.833  11.300   4.855  1.00  0.00      A    C
ATOM   2912 HG21 ILE A 210      11.812  10.790   4.979  1.00  0.00      A    H
ATOM   2913 HG22 ILE A 210      10.521  11.329   3.789  1.00  0.00      A    H
ATOM   2914 HG23 ILE A 210      10.981  12.331   5.242  1.00  0.00      A    H
ATOM   2915  CG1 ILE A 210       9.545   9.178   5.139  1.00  0.00      A    C
ATOM   2916 HG11 ILE A 210      10.444   8.559   5.348  1.00  0.00      A    H
ATOM   2917 HG12 ILE A 210       8.777   8.713   5.794  1.00  0.00      A    H
ATOM   2918  CD  ILE A 210       9.062   9.069   3.709  1.00  0.00      A    C
ATOM   2919  HD1 ILE A 210       7.998   9.388   3.725  1.00  0.00      A    H
ATOM   2920  HD2 ILE A 210       9.596   9.642   2.921  1.00  0.00      A    H
ATOM   2921  HD3 ILE A 210       8.832   7.995   3.542  1.00  0.00      A    H
ATOM   2922  C   ILE A 210      11.409   9.802   7.549  1.00  0.00      A    C
ATOM   2923  O   ILE A 210      11.392   8.664   7.991  1.00  0.00      A    O
ATOM   2924  N   ALA A 211      12.597  10.435   7.382  1.00  0.00      A    N
ATOM   2925  HN  ALA A 211      12.625  11.399   7.126  1.00  0.00      A    H
ATOM   2926  CA  ALA A 211      13.997  10.048   7.587  1.00  0.00      A    C
ATOM   2927  HA  ALA A 211      13.866   8.993   7.395  1.00  0.00      A    H
ATOM   2928  CB  ALA A 211      14.986  10.791   6.680  1.00  0.00      A    C
ATOM   2929  HB1 ALA A 211      16.025  10.458   6.889  1.00  0.00      A    H
ATOM   2930  HB2 ALA A 211      14.637  10.868   5.628  1.00  0.00      A    H
ATOM   2931  HB3 ALA A 211      15.059  11.839   7.042  1.00  0.00      A    H
ATOM   2932  C   ALA A 211      14.407  10.068   9.130  1.00  0.00      A    C
ATOM   2933  O   ALA A 211      15.539   9.790   9.486  1.00  0.00      A    O
ATOM   2934  N   MET A 212      13.428  10.251  10.021  1.00  0.00      A    N
ATOM   2935  HN  MET A 212      12.526  10.492   9.671  1.00  0.00      A    H
ATOM   2936  CA  MET A 212      13.613  10.327  11.407  1.00  0.00      A    C
ATOM   2937  HA  MET A 212      14.596  10.664  11.703  1.00  0.00      A    H
ATOM   2938  CB  MET A 212      12.723  11.235  12.238  1.00  0.00      A    C
ATOM   2939  HB1 MET A 212      11.669  10.886  12.190  1.00  0.00      A    H
ATOM   2940  HB2 MET A 212      12.968  11.225  13.322  1.00  0.00      A    H
ATOM   2941  CG  MET A 212      12.873  12.741  11.841  1.00  0.00      A    C
ATOM   2942  HG1 MET A 212      13.937  13.058  11.864  1.00  0.00      A    H
ATOM   2943  HG2 MET A 212      12.573  12.786  10.772  1.00  0.00      A    H
ATOM   2944  SD  MET A 212      11.843  13.912  12.802  1.00  0.00      A    S
ATOM   2945  CE  MET A 212      13.189  14.418  14.048  1.00  0.00      A    C
ATOM   2946  HE1 MET A 212      14.096  14.657  13.453  1.00  0.00      A    H
ATOM   2947  HE2 MET A 212      12.896  15.291  14.669  1.00  0.00      A    H
ATOM   2948  HE3 MET A 212      13.576  13.610  14.705  1.00  0.00      A    H
ATOM   2949  C   MET A 212      13.617   8.989  12.129  1.00  0.00      A    C
ATOM   2950  O   MET A 212      14.511   8.728  12.936  1.00  0.00      A    O
ATOM   2951  N   GLN A 213      12.608   8.190  11.812  1.00  0.00      A    N
ATOM   2952  HN  GLN A 213      12.073   8.352  10.986  1.00  0.00      A    H
ATOM   2953  CA  GLN A 213      12.407   6.915  12.420  1.00  0.00      A    C
ATOM   2954  HA  GLN A 213      13.313   6.530  12.864  1.00  0.00      A    H
ATOM   2955  CB  GLN A 213      11.246   7.084  13.381  1.00  0.00      A    C
ATOM   2956  HB1 GLN A 213      11.319   8.090  13.847  1.00  0.00      A    H
ATOM   2957  HB2 GLN A 213      10.302   7.274  12.828  1.00  0.00      A    H
ATOM   2958  CG  GLN A 213      11.176   6.009  14.490  1.00  0.00      A    C
ATOM   2959  HG1 GLN A 213      11.141   4.995  14.035  1.00  0.00      A    H
ATOM   2960  HG2 GLN A 213      12.118   5.928  15.073  1.00  0.00      A    H
ATOM   2961  CD  GLN A 213      10.054   6.204  15.455  1.00  0.00      A    C
ATOM   2962  OE1 GLN A 213       9.515   7.264  15.681  1.00  0.00      A    O
ATOM   2963  NE2 GLN A 213       9.595   5.026  16.043  1.00  0.00      A    N
ATOM   2964 HE21 GLN A 213       8.867   5.161  16.715  1.00  0.00      A    H
ATOM   2965 HE22 GLN A 213      10.036   4.129  16.073  1.00  0.00      A    H
ATOM   2966  C   GLN A 213      11.993   5.931  11.373  1.00  0.00      A    C
ATOM   2967  O   GLN A 213      10.984   6.046  10.722  1.00  0.00      A    O
ATOM   2968  N   ALA A 214      12.813   4.873  11.242  1.00  0.00      A    N
ATOM   2969  HN  ALA A 214      13.681   4.873  11.733  1.00  0.00      A    H
ATOM   2970  CA  ALA A 214      12.650   3.889  10.214  1.00  0.00      A    C
ATOM   2971  HA  ALA A 214      11.620   3.564  10.245  1.00  0.00      A    H
ATOM   2972  CB  ALA A 214      13.022   4.478   8.878  1.00  0.00      A    C
ATOM   2973  HB1 ALA A 214      14.050   4.897   8.837  1.00  0.00      A    H
ATOM   2974  HB2 ALA A 214      12.852   3.686   8.117  1.00  0.00      A    H
ATOM   2975  HB3 ALA A 214      12.472   5.401   8.594  1.00  0.00      A    H
ATOM   2976  C   ALA A 214      13.482   2.610  10.441  1.00  0.00      A    C
ATOM   2977  O   ALA A 214      14.554   2.777  11.036  1.00  0.00      A    O
ATOM   2978  N   SER A 215      12.944   1.482  10.042  1.00  0.00      A    N
ATOM   2979  HN  SER A 215      12.050   1.585   9.613  1.00  0.00      A    H
ATOM   2980  CA  SER A 215      13.409   0.155  10.359  1.00  0.00      A    C
ATOM   2981  HA  SER A 215      14.470   0.095  10.165  1.00  0.00      A    H
ATOM   2982  CB  SER A 215      13.157  -0.257  11.794  1.00  0.00      A    C
ATOM   2983  HB1 SER A 215      13.525  -1.292  11.962  1.00  0.00      A    H
ATOM   2984  HB2 SER A 215      13.814   0.377  12.428  1.00  0.00      A    H
ATOM   2985  OG  SER A 215      11.795  -0.088  12.129  1.00  0.00      A    O
ATOM   2986  HG1 SER A 215      11.637  -0.330  13.044  1.00  0.00      A    H
ATOM   2987  C   SER A 215      12.733  -0.768   9.358  1.00  0.00      A    C
ATOM   2988  O   SER A 215      11.702  -0.466   8.704  1.00  0.00      A    O
ATOM   2989  N   PHE A 216      13.300  -1.949   9.131  1.00  0.00      A    N
ATOM   2990  HN  PHE A 216      14.098  -2.389   9.536  1.00  0.00      A    H
ATOM   2991  CA  PHE A 216      12.791  -2.818   8.035  1.00  0.00      A    C
ATOM   2992  HA  PHE A 216      11.754  -2.564   7.877  1.00  0.00      A    H
ATOM   2993  CB  PHE A 216      13.614  -2.559   6.699  1.00  0.00      A    C
ATOM   2994  HB1 PHE A 216      13.218  -3.328   6.001  1.00  0.00      A    H
ATOM   2995  HB2 PHE A 216      13.462  -1.511   6.362  1.00  0.00      A    H
ATOM   2996  CG  PHE A 216      15.096  -2.694   6.879  1.00  0.00      A    C
ATOM   2997  CD1 PHE A 216      15.741  -3.989   6.917  1.00  0.00      A    C
ATOM   2998  HD1 PHE A 216      15.258  -4.952   6.847  1.00  0.00      A    H
ATOM   2999  CE1 PHE A 216      17.132  -4.094   7.069  1.00  0.00      A    C
ATOM   3000  HE1 PHE A 216      17.659  -5.034   7.139  1.00  0.00      A    H
ATOM   3001  CZ  PHE A 216      17.884  -2.963   7.282  1.00  0.00      A    C
ATOM   3002  HZ  PHE A 216      18.959  -3.019   7.194  1.00  0.00      A    H
ATOM   3003  CD2 PHE A 216      15.843  -1.582   7.029  1.00  0.00      A    C
ATOM   3004  HD2 PHE A 216      15.488  -0.570   6.900  1.00  0.00      A    H
ATOM   3005  CE2 PHE A 216      17.199  -1.762   7.265  1.00  0.00      A    C
ATOM   3006  HE2 PHE A 216      17.727  -0.823   7.346  1.00  0.00      A    H
ATOM   3007  C   PHE A 216      12.900  -4.247   8.570  1.00  0.00      A    C
ATOM   3008  O   PHE A 216      13.696  -4.419   9.532  1.00  0.00      A    O
ATOM   3009  N   PRO A 217      12.025  -5.210   8.123  1.00  0.00      A    N
ATOM   3010  CD  PRO A 217      10.798  -4.969   7.402  1.00  0.00      A    C
ATOM   3011  HD1 PRO A 217      10.923  -4.427   6.440  1.00  0.00      A    H
ATOM   3012  HD2 PRO A 217      10.098  -4.399   8.049  1.00  0.00      A    H
ATOM   3013  CA  PRO A 217      11.995  -6.537   8.827  1.00  0.00      A    C
ATOM   3014  HA  PRO A 217      12.119  -6.380   9.888  1.00  0.00      A    H
ATOM   3015  CB  PRO A 217      10.524  -7.006   8.477  1.00  0.00      A    C
ATOM   3016  HB1 PRO A 217      10.487  -8.116   8.453  1.00  0.00      A    H
ATOM   3017  HB2 PRO A 217       9.880  -6.621   9.296  1.00  0.00      A    H
ATOM   3018  CG  PRO A 217      10.201  -6.338   7.217  1.00  0.00      A    C
ATOM   3019  HG1 PRO A 217      10.627  -6.796   6.298  1.00  0.00      A    H
ATOM   3020  HG2 PRO A 217       9.109  -6.225   7.045  1.00  0.00      A    H
ATOM   3021  C   PRO A 217      13.007  -7.421   8.231  1.00  0.00      A    C
ATOM   3022  O   PRO A 217      13.466  -7.047   7.206  1.00  0.00      A    O
ATOM   3023  N   ILE A 218      13.329  -8.541   8.827  1.00  0.00      A    N
ATOM   3024  HN  ILE A 218      12.886  -8.898   9.646  1.00  0.00      A    H
ATOM   3025  CA  ILE A 218      14.341  -9.389   8.204  1.00  0.00      A    C
ATOM   3026  HA  ILE A 218      14.495  -9.120   7.170  1.00  0.00      A    H
ATOM   3027  CB  ILE A 218      15.772  -9.283   8.787  1.00  0.00      A    C
ATOM   3028  HB  ILE A 218      15.683  -9.791   9.771  1.00  0.00      A    H
ATOM   3029  CG2 ILE A 218      16.861 -10.076   8.018  1.00  0.00      A    C
ATOM   3030 HG21 ILE A 218      17.807  -9.954   8.588  1.00  0.00      A    H
ATOM   3031 HG22 ILE A 218      16.765 -11.183   7.988  1.00  0.00      A    H
ATOM   3032 HG23 ILE A 218      17.023  -9.733   6.974  1.00  0.00      A    H
ATOM   3033  CG1 ILE A 218      16.286  -7.836   8.692  1.00  0.00      A    C
ATOM   3034 HG11 ILE A 218      16.194  -7.523   7.630  1.00  0.00      A    H
ATOM   3035 HG12 ILE A 218      15.497  -7.223   9.177  1.00  0.00      A    H
ATOM   3036  CD  ILE A 218      17.711  -7.444   9.122  1.00  0.00      A    C
ATOM   3037  HD1 ILE A 218      17.908  -7.742  10.173  1.00  0.00      A    H
ATOM   3038  HD2 ILE A 218      18.532  -7.898   8.525  1.00  0.00      A    H
ATOM   3039  HD3 ILE A 218      17.890  -6.354   8.995  1.00  0.00      A    H
ATOM   3040  C   ILE A 218      13.810 -10.809   8.215  1.00  0.00      A    C
ATOM   3041  O   ILE A 218      13.482 -11.371   9.221  1.00  0.00      A    O
ATOM   3042  N   ALA A 219      13.693 -11.366   7.049  1.00  0.00      A    N
ATOM   3043  HN  ALA A 219      14.092 -10.814   6.321  1.00  0.00      A    H
ATOM   3044  CA  ALA A 219      13.178 -12.669   6.680  1.00  0.00      A    C
ATOM   3045  HA  ALA A 219      12.941 -13.169   7.607  1.00  0.00      A    H
ATOM   3046  CB  ALA A 219      11.976 -12.631   5.810  1.00  0.00      A    C
ATOM   3047  HB1 ALA A 219      11.396 -13.575   5.729  1.00  0.00      A    H
ATOM   3048  HB2 ALA A 219      11.311 -11.804   6.138  1.00  0.00      A    H
ATOM   3049  HB3 ALA A 219      12.269 -12.351   4.776  1.00  0.00      A    H
ATOM   3050  C   ALA A 219      14.262 -13.604   5.974  1.00  0.00      A    C
ATOM   3051  OT1 ALA A 219      15.223 -13.197   5.338  1.00  0.00      A    O
ATOM   3052  OT2 ALA A 219      14.073 -14.825   6.166  1.00  0.00      A    O
END
