# Supplementary material for: Sequence comparison, molecular modeling, and network analysis predict structural diversity in cysteine proteases from the Cape sundew, Drosera capensis
Source: Comput Struct Biotechnol J. 2016 Jun 14;14:271–82. doi: 10.1016/j.csbj.2016.05.003 (PMC4949590; doi:10.1016/j.csbj.2016.05.003)
Supplement: Supplementary file 4 [file mmc4.zip › Rosetta_mature/DCAP_0995_mature_m1.pdb]

CRYST1   62.537   62.046   62.770  90.00  90.00  90.00 P 1           1
ATOM      1  N   VAL A   1      12.466 -13.450 -35.025  1.00  0.00      A    N
ATOM      2  HT1 VAL A   1      12.906 -12.710 -34.441  1.00  0.00      A    H
ATOM      3  HT2 VAL A   1      13.151 -13.636 -35.785  1.00  0.00      A    H
ATOM      4  HT3 VAL A   1      12.411 -14.290 -34.414  1.00  0.00      A    H
ATOM      5  CA  VAL A   1      11.126 -12.977 -35.523  1.00  0.00      A    C
ATOM      6  HA  VAL A   1      10.951 -13.633 -36.362  1.00  0.00      A    H
ATOM      7  CB  VAL A   1      10.002 -13.233 -34.580  1.00  0.00      A    C
ATOM      8  HB  VAL A   1       9.000 -12.919 -34.945  1.00  0.00      A    H
ATOM      9  CG1 VAL A   1       9.907 -14.761 -34.462  1.00  0.00      A    C
ATOM     10 HG11 VAL A   1       9.208 -15.001 -33.633  1.00  0.00      A    H
ATOM     11 HG12 VAL A   1       9.399 -15.173 -35.360  1.00  0.00      A    H
ATOM     12 HG13 VAL A   1      10.903 -15.209 -34.258  1.00  0.00      A    H
ATOM     13  CG2 VAL A   1      10.263 -12.656 -33.134  1.00  0.00      A    C
ATOM     14 HG21 VAL A   1      11.007 -13.187 -32.502  1.00  0.00      A    H
ATOM     15 HG22 VAL A   1      10.449 -11.563 -33.062  1.00  0.00      A    H
ATOM     16 HG23 VAL A   1       9.368 -12.843 -32.502  1.00  0.00      A    H
ATOM     17  C   VAL A   1      11.216 -11.540 -35.962  1.00  0.00      A    C
ATOM     18  O   VAL A   1      12.316 -10.974 -36.103  1.00  0.00      A    O
ATOM     19  N   ALA A   2      10.072 -10.801 -36.061  1.00  0.00      A    N
ATOM     20  HN  ALA A   2       9.158 -11.146 -35.862  1.00  0.00      A    H
ATOM     21  CA  ALA A   2       9.993  -9.396 -36.466  1.00  0.00      A    C
ATOM     22  HA  ALA A   2      10.812  -9.266 -37.158  1.00  0.00      A    H
ATOM     23  CB  ALA A   2       8.676  -8.995 -37.207  1.00  0.00      A    C
ATOM     24  HB1 ALA A   2       7.838  -8.882 -36.486  1.00  0.00      A    H
ATOM     25  HB2 ALA A   2       8.823  -7.974 -37.619  1.00  0.00      A    H
ATOM     26  HB3 ALA A   2       8.374  -9.713 -37.999  1.00  0.00      A    H
ATOM     27  C   ALA A   2      10.355  -8.479 -35.320  1.00  0.00      A    C
ATOM     28  O   ALA A   2      10.452  -8.916 -34.191  1.00  0.00      A    O
ATOM     29  N   THR A   3      10.763  -7.219 -35.634  1.00  0.00      A    N
ATOM     30  HN  THR A   3      10.756  -6.974 -36.600  1.00  0.00      A    H
ATOM     31  CA  THR A   3      11.247  -6.110 -34.785  1.00  0.00      A    C
ATOM     32  HA  THR A   3      11.764  -6.497 -33.919  1.00  0.00      A    H
ATOM     33  CB  THR A   3      12.199  -5.179 -35.498  1.00  0.00      A    C
ATOM     34  HB  THR A   3      12.468  -4.373 -34.781  1.00  0.00      A    H
ATOM     35  OG1 THR A   3      11.649  -4.574 -36.682  1.00  0.00      A    O
ATOM     36  HG1 THR A   3      12.243  -3.870 -36.953  1.00  0.00      A    H
ATOM     37  CG2 THR A   3      13.494  -5.957 -35.770  1.00  0.00      A    C
ATOM     38 HG21 THR A   3      14.312  -5.322 -36.173  1.00  0.00      A    H
ATOM     39 HG22 THR A   3      13.835  -6.421 -34.820  1.00  0.00      A    H
ATOM     40 HG23 THR A   3      13.140  -6.807 -36.391  1.00  0.00      A    H
ATOM     41  C   THR A   3      10.011  -5.273 -34.330  1.00  0.00      A    C
ATOM     42  O   THR A   3      10.013  -4.772 -33.256  1.00  0.00      A    O
ATOM     43  N   THR A   4       8.986  -5.146 -35.147  1.00  0.00      A    N
ATOM     44  HN  THR A   4       9.060  -5.532 -36.063  1.00  0.00      A    H
ATOM     45  CA  THR A   4       7.802  -4.409 -34.767  1.00  0.00      A    C
ATOM     46  HA  THR A   4       7.639  -4.142 -33.733  1.00  0.00      A    H
ATOM     47  CB  THR A   4       7.617  -3.046 -35.432  1.00  0.00      A    C
ATOM     48  HB  THR A   4       6.636  -2.627 -35.123  1.00  0.00      A    H
ATOM     49  OG1 THR A   4       7.695  -3.187 -36.893  1.00  0.00      A    O
ATOM     50  HG1 THR A   4       7.232  -2.439 -37.277  1.00  0.00      A    H
ATOM     51  CG2 THR A   4       8.713  -2.157 -35.011  1.00  0.00      A    C
ATOM     52 HG21 THR A   4       9.758  -2.471 -35.222  1.00  0.00      A    H
ATOM     53 HG22 THR A   4       8.694  -1.186 -35.551  1.00  0.00      A    H
ATOM     54 HG23 THR A   4       8.609  -1.920 -33.931  1.00  0.00      A    H
ATOM     55  C   THR A   4       6.748  -5.301 -35.229  1.00  0.00      A    C
ATOM     56  O   THR A   4       6.991  -6.060 -36.187  1.00  0.00      A    O
ATOM     57  N   MET A   5       5.547  -5.412 -34.619  1.00  0.00      A    N
ATOM     58  HN  MET A   5       5.277  -4.923 -33.793  1.00  0.00      A    H
ATOM     59  CA  MET A   5       4.479  -6.266 -35.055  1.00  0.00      A    C
ATOM     60  HA  MET A   5       4.529  -6.441 -36.120  1.00  0.00      A    H
ATOM     61  CB  MET A   5       4.633  -7.682 -34.449  1.00  0.00      A    C
ATOM     62  HB1 MET A   5       5.597  -8.122 -34.782  1.00  0.00      A    H
ATOM     63  HB2 MET A   5       4.825  -7.511 -33.368  1.00  0.00      A    H
ATOM     64  CG  MET A   5       3.515  -8.712 -34.658  1.00  0.00      A    C
ATOM     65  HG1 MET A   5       3.849  -9.581 -34.052  1.00  0.00      A    H
ATOM     66  HG2 MET A   5       2.518  -8.424 -34.263  1.00  0.00      A    H
ATOM     67  SD  MET A   5       3.197  -9.320 -36.401  1.00  0.00      A    S
ATOM     68  CE  MET A   5       4.850  -9.982 -36.827  1.00  0.00      A    C
ATOM     69  HE1 MET A   5       5.271 -10.426 -35.900  1.00  0.00      A    H
ATOM     70  HE2 MET A   5       4.724 -10.722 -37.646  1.00  0.00      A    H
ATOM     71  HE3 MET A   5       5.564  -9.181 -37.114  1.00  0.00      A    H
ATOM     72  C   MET A   5       3.150  -5.641 -34.590  1.00  0.00      A    C
ATOM     73  O   MET A   5       3.112  -5.164 -33.447  1.00  0.00      A    O
ATOM     74  N   ASP A   6       2.103  -5.663 -35.458  1.00  0.00      A    N
ATOM     75  HN  ASP A   6       2.256  -6.007 -36.381  1.00  0.00      A    H
ATOM     76  CA  ASP A   6       0.897  -4.998 -35.153  1.00  0.00      A    C
ATOM     77  HA  ASP A   6       0.670  -5.216 -34.119  1.00  0.00      A    H
ATOM     78  CB  ASP A   6       1.069  -3.488 -35.379  1.00  0.00      A    C
ATOM     79  HB1 ASP A   6       2.087  -3.125 -35.125  1.00  0.00      A    H
ATOM     80  HB2 ASP A   6       0.885  -3.120 -36.412  1.00  0.00      A    H
ATOM     81  CG  ASP A   6       0.090  -2.683 -34.539  1.00  0.00      A    C
ATOM     82  OD1 ASP A   6       0.612  -1.753 -33.890  1.00  0.00      A    O
ATOM     83  OD2 ASP A   6      -1.154  -2.941 -34.617  1.00  0.00      A    O
ATOM     84  C   ASP A   6      -0.179  -5.595 -36.045  1.00  0.00      A    C
ATOM     85  O   ASP A   6      -0.207  -5.493 -37.298  1.00  0.00      A    O
ATOM     86  N   TRP A   7      -1.086  -6.370 -35.437  1.00  0.00      A    N
ATOM     87  HN  TRP A   7      -1.039  -6.644 -34.479  1.00  0.00      A    H
ATOM     88  CA  TRP A   7      -2.144  -6.990 -36.341  1.00  0.00      A    C
ATOM     89  HA  TRP A   7      -1.743  -7.209 -37.320  1.00  0.00      A    H
ATOM     90  CB  TRP A   7      -2.675  -8.359 -35.841  1.00  0.00      A    C
ATOM     91  HB1 TRP A   7      -3.057  -8.281 -34.800  1.00  0.00      A    H
ATOM     92  HB2 TRP A   7      -3.585  -8.705 -36.377  1.00  0.00      A    H
ATOM     93  CG  TRP A   7      -1.622  -9.524 -35.921  1.00  0.00      A    C
ATOM     94  CD1 TRP A   7      -1.263 -10.252 -34.862  1.00  0.00      A    C
ATOM     95  HD1 TRP A   7      -1.629 -10.141 -33.852  1.00  0.00      A    H
ATOM     96  NE1 TRP A   7      -0.323 -11.198 -35.203  1.00  0.00      A    N
ATOM     97  HE1 TRP A   7       0.258 -11.743 -34.640  1.00  0.00      A    H
ATOM     98  CE2 TRP A   7      -0.073 -11.128 -36.483  1.00  0.00      A    C
ATOM     99  CD2 TRP A   7      -0.807 -10.062 -36.999  1.00  0.00      A    C
ATOM    100  CE3 TRP A   7      -0.650  -9.622 -38.268  1.00  0.00      A    C
ATOM    101  HE3 TRP A   7      -1.169  -8.726 -38.577  1.00  0.00      A    H
ATOM    102  CZ3 TRP A   7       0.198 -10.379 -39.112  1.00  0.00      A    C
ATOM    103  HZ3 TRP A   7       0.445 -10.032 -40.104  1.00  0.00      A    H
ATOM    104  CZ2 TRP A   7       0.752 -11.843 -37.265  1.00  0.00      A    C
ATOM    105  HZ2 TRP A   7       1.243 -12.734 -36.903  1.00  0.00      A    H
ATOM    106  CH2 TRP A   7       0.931 -11.442 -38.630  1.00  0.00      A    C
ATOM    107  HH2 TRP A   7       1.467 -12.129 -39.269  1.00  0.00      A    H
ATOM    108  C   TRP A   7      -3.266  -6.020 -36.663  1.00  0.00      A    C
ATOM    109  O   TRP A   7      -4.256  -6.491 -37.261  1.00  0.00      A    O
ATOM    110  N   ARG A   8      -3.097  -4.679 -36.444  1.00  0.00      A    N
ATOM    111  HN  ARG A   8      -2.234  -4.365 -36.056  1.00  0.00      A    H
ATOM    112  CA  ARG A   8      -4.052  -3.708 -36.888  1.00  0.00      A    C
ATOM    113  HA  ARG A   8      -5.044  -4.134 -36.893  1.00  0.00      A    H
ATOM    114  CB  ARG A   8      -4.005  -2.421 -36.024  1.00  0.00      A    C
ATOM    115  HB1 ARG A   8      -2.980  -1.992 -36.012  1.00  0.00      A    H
ATOM    116  HB2 ARG A   8      -4.602  -1.607 -36.488  1.00  0.00      A    H
ATOM    117  CG  ARG A   8      -4.512  -2.669 -34.516  1.00  0.00      A    C
ATOM    118  HG1 ARG A   8      -5.561  -3.009 -34.383  1.00  0.00      A    H
ATOM    119  HG2 ARG A   8      -3.825  -3.402 -34.042  1.00  0.00      A    H
ATOM    120  CD  ARG A   8      -4.420  -1.437 -33.667  1.00  0.00      A    C
ATOM    121  HD1 ARG A   8      -4.858  -0.645 -34.310  1.00  0.00      A    H
ATOM    122  HD2 ARG A   8      -4.759  -1.590 -32.619  1.00  0.00      A    H
ATOM    123  NE  ARG A   8      -3.013  -1.066 -33.673  1.00  0.00      A    N
ATOM    124  HE  ARG A   8      -2.395  -1.682 -34.162  1.00  0.00      A    H
ATOM    125  CZ  ARG A   8      -2.518  -0.088 -32.930  1.00  0.00      A    C
ATOM    126  NH1 ARG A   8      -3.363   0.573 -32.124  1.00  0.00      A    N
ATOM    127 HH11 ARG A   8      -4.348   0.623 -32.287  1.00  0.00      A    H
ATOM    128 HH12 ARG A   8      -3.045   1.191 -31.405  1.00  0.00      A    H
ATOM    129  NH2 ARG A   8      -1.211   0.067 -32.771  1.00  0.00      A    N
ATOM    130 HH21 ARG A   8      -0.571  -0.566 -33.208  1.00  0.00      A    H
ATOM    131 HH22 ARG A   8      -0.900   0.816 -32.186  1.00  0.00      A    H
ATOM    132  C   ARG A   8      -3.714  -3.265 -38.310  1.00  0.00      A    C
ATOM    133  O   ARG A   8      -4.562  -3.268 -39.204  1.00  0.00      A    O
ATOM    134  N   THR A   9      -2.500  -2.858 -38.517  1.00  0.00      A    N
ATOM    135  HN  THR A   9      -1.744  -3.084 -37.908  1.00  0.00      A    H
ATOM    136  CA  THR A   9      -2.028  -2.194 -39.789  1.00  0.00      A    C
ATOM    137  HA  THR A   9      -2.571  -1.265 -39.884  1.00  0.00      A    H
ATOM    138  CB  THR A   9      -0.510  -1.803 -39.715  1.00  0.00      A    C
ATOM    139  HB  THR A   9      -0.392  -1.220 -40.654  1.00  0.00      A    H
ATOM    140  OG1 THR A   9       0.352  -2.957 -39.544  1.00  0.00      A    O
ATOM    141  HG1 THR A   9       1.234  -2.580 -39.561  1.00  0.00      A    H
ATOM    142  CG2 THR A   9      -0.280  -0.926 -38.450  1.00  0.00      A    C
ATOM    143 HG21 THR A   9       0.808  -0.782 -38.280  1.00  0.00      A    H
ATOM    144 HG22 THR A   9      -0.746   0.079 -38.538  1.00  0.00      A    H
ATOM    145 HG23 THR A   9      -0.688  -1.292 -37.484  1.00  0.00      A    H
ATOM    146  C   THR A   9      -2.289  -2.972 -40.972  1.00  0.00      A    C
ATOM    147  O   THR A   9      -2.997  -2.542 -41.876  1.00  0.00      A    O
ATOM    148  N   LYS A  10      -1.743  -4.218 -41.005  1.00  0.00      A    N
ATOM    149  HN  LYS A  10      -0.985  -4.465 -40.406  1.00  0.00      A    H
ATOM    150  CA  LYS A  10      -1.910  -5.176 -42.051  1.00  0.00      A    C
ATOM    151  HA  LYS A  10      -1.759  -4.678 -42.997  1.00  0.00      A    H
ATOM    152  CB  LYS A  10      -0.874  -6.265 -41.863  1.00  0.00      A    C
ATOM    153  HB1 LYS A  10      -1.005  -6.877 -40.945  1.00  0.00      A    H
ATOM    154  HB2 LYS A  10      -0.905  -6.907 -42.770  1.00  0.00      A    H
ATOM    155  CG  LYS A  10       0.585  -5.800 -41.715  1.00  0.00      A    C
ATOM    156  HG1 LYS A  10       0.714  -5.172 -40.807  1.00  0.00      A    H
ATOM    157  HG2 LYS A  10       1.112  -6.760 -41.528  1.00  0.00      A    H
ATOM    158  CD  LYS A  10       1.231  -5.182 -42.929  1.00  0.00      A    C
ATOM    159  HD1 LYS A  10       1.593  -6.039 -43.536  1.00  0.00      A    H
ATOM    160  HD2 LYS A  10       0.421  -4.665 -43.486  1.00  0.00      A    H
ATOM    161  CE  LYS A  10       2.355  -4.293 -42.610  1.00  0.00      A    C
ATOM    162  HE1 LYS A  10       2.012  -3.413 -42.026  1.00  0.00      A    H
ATOM    163  HE2 LYS A  10       3.144  -4.743 -41.970  1.00  0.00      A    H
ATOM    164  NZ  LYS A  10       3.000  -3.750 -43.843  1.00  0.00      A    N
ATOM    165  HZ1 LYS A  10       3.219  -4.601 -44.400  1.00  0.00      A    H
ATOM    166  HZ2 LYS A  10       2.355  -3.131 -44.374  1.00  0.00      A    H
ATOM    167  HZ3 LYS A  10       3.848  -3.164 -43.705  1.00  0.00      A    H
ATOM    168  C   LYS A  10      -3.262  -5.791 -42.143  1.00  0.00      A    C
ATOM    169  O   LYS A  10      -3.413  -6.733 -42.953  1.00  0.00      A    O
ATOM    170  N   GLY A  11      -4.283  -5.301 -41.415  1.00  0.00      A    N
ATOM    171  HN  GLY A  11      -4.046  -4.666 -40.683  1.00  0.00      A    H
ATOM    172  CA  GLY A  11      -5.727  -5.624 -41.541  1.00  0.00      A    C
ATOM    173  HA1 GLY A  11      -6.225  -5.045 -40.777  1.00  0.00      A    H
ATOM    174  HA2 GLY A  11      -6.093  -5.520 -42.551  1.00  0.00      A    H
ATOM    175  C   GLY A  11      -6.162  -6.983 -41.173  1.00  0.00      A    C
ATOM    176  O   GLY A  11      -6.943  -7.668 -41.925  1.00  0.00      A    O
ATOM    177  N   VAL A  12      -5.587  -7.388 -40.009  1.00  0.00      A    N
ATOM    178  HN  VAL A  12      -4.708  -6.960 -39.813  1.00  0.00      A    H
ATOM    179  CA  VAL A  12      -5.753  -8.774 -39.577  1.00  0.00      A    C
ATOM    180  HA  VAL A  12      -6.124  -9.264 -40.465  1.00  0.00      A    H
ATOM    181  CB  VAL A  12      -4.453  -9.452 -39.143  1.00  0.00      A    C
ATOM    182  HB  VAL A  12      -3.914  -8.725 -38.500  1.00  0.00      A    H
ATOM    183  CG1 VAL A  12      -4.635 -10.773 -38.401  1.00  0.00      A    C
ATOM    184 HG11 VAL A  12      -3.607 -11.153 -38.219  1.00  0.00      A    H
ATOM    185 HG12 VAL A  12      -5.181 -10.649 -37.442  1.00  0.00      A    H
ATOM    186 HG13 VAL A  12      -5.151 -11.534 -39.025  1.00  0.00      A    H
ATOM    187  CG2 VAL A  12      -3.632  -9.745 -40.467  1.00  0.00      A    C
ATOM    188 HG21 VAL A  12      -4.287 -10.342 -41.136  1.00  0.00      A    H
ATOM    189 HG22 VAL A  12      -3.335  -8.814 -40.996  1.00  0.00      A    H
ATOM    190 HG23 VAL A  12      -2.716 -10.284 -40.145  1.00  0.00      A    H
ATOM    191  C   VAL A  12      -6.929  -8.735 -38.649  1.00  0.00      A    C
ATOM    192  O   VAL A  12      -7.791  -9.603 -38.686  1.00  0.00      A    O
ATOM    193  N   VAL A  13      -6.986  -7.824 -37.701  1.00  0.00      A    N
ATOM    194  HN  VAL A  13      -6.313  -7.100 -37.829  1.00  0.00      A    H
ATOM    195  CA  VAL A  13      -7.997  -7.875 -36.653  1.00  0.00      A    C
ATOM    196  HA  VAL A  13      -8.439  -8.856 -36.556  1.00  0.00      A    H
ATOM    197  CB  VAL A  13      -7.238  -7.569 -35.329  1.00  0.00      A    C
ATOM    198  HB  VAL A  13      -6.811  -6.550 -35.448  1.00  0.00      A    H
ATOM    199  CG1 VAL A  13      -8.239  -7.434 -34.181  1.00  0.00      A    C
ATOM    200 HG11 VAL A  13      -8.876  -6.534 -34.322  1.00  0.00      A    H
ATOM    201 HG12 VAL A  13      -8.912  -8.316 -34.129  1.00  0.00      A    H
ATOM    202 HG13 VAL A  13      -7.713  -7.422 -33.203  1.00  0.00      A    H
ATOM    203  CG2 VAL A  13      -6.150  -8.680 -35.086  1.00  0.00      A    C
ATOM    204 HG21 VAL A  13      -5.621  -8.595 -34.113  1.00  0.00      A    H
ATOM    205 HG22 VAL A  13      -6.624  -9.684 -35.115  1.00  0.00      A    H
ATOM    206 HG23 VAL A  13      -5.398  -8.729 -35.903  1.00  0.00      A    H
ATOM    207  C   VAL A  13      -9.051  -6.824 -37.012  1.00  0.00      A    C
ATOM    208  O   VAL A  13      -8.672  -5.826 -37.622  1.00  0.00      A    O
ATOM    209  N   THR A  14     -10.362  -6.918 -36.644  1.00  0.00      A    N
ATOM    210  HN  THR A  14     -10.656  -7.642 -36.025  1.00  0.00      A    H
ATOM    211  CA  THR A  14     -11.335  -5.846 -36.885  1.00  0.00      A    C
ATOM    212  HA  THR A  14     -10.937  -5.402 -37.786  1.00  0.00      A    H
ATOM    213  CB  THR A  14     -12.796  -6.392 -36.837  1.00  0.00      A    C
ATOM    214  HB  THR A  14     -13.436  -5.525 -37.109  1.00  0.00      A    H
ATOM    215  OG1 THR A  14     -13.328  -6.878 -35.615  1.00  0.00      A    O
ATOM    216  HG1 THR A  14     -13.343  -7.837 -35.663  1.00  0.00      A    H
ATOM    217  CG2 THR A  14     -13.058  -7.544 -37.808  1.00  0.00      A    C
ATOM    218 HG21 THR A  14     -14.126  -7.745 -37.580  1.00  0.00      A    H
ATOM    219 HG22 THR A  14     -12.931  -7.169 -38.847  1.00  0.00      A    H
ATOM    220 HG23 THR A  14     -12.379  -8.404 -37.624  1.00  0.00      A    H
ATOM    221  C   THR A  14     -11.264  -4.829 -35.745  1.00  0.00      A    C
ATOM    222  O   THR A  14     -10.556  -5.130 -34.734  1.00  0.00      A    O
ATOM    223  N   PRO A  15     -11.998  -3.692 -35.832  1.00  0.00      A    N
ATOM    224  CD  PRO A  15     -12.161  -3.064 -37.139  1.00  0.00      A    C
ATOM    225  HD1 PRO A  15     -12.984  -3.537 -37.715  1.00  0.00      A    H
ATOM    226  HD2 PRO A  15     -11.238  -2.918 -37.739  1.00  0.00      A    H
ATOM    227  CA  PRO A  15     -12.109  -2.769 -34.686  1.00  0.00      A    C
ATOM    228  HA  PRO A  15     -11.058  -2.642 -34.473  1.00  0.00      A    H
ATOM    229  CB  PRO A  15     -12.992  -1.661 -35.332  1.00  0.00      A    C
ATOM    230  HB1 PRO A  15     -14.058  -1.969 -35.276  1.00  0.00      A    H
ATOM    231  HB2 PRO A  15     -12.816  -0.665 -34.873  1.00  0.00      A    H
ATOM    232  CG  PRO A  15     -12.528  -1.626 -36.848  1.00  0.00      A    C
ATOM    233  HG1 PRO A  15     -13.183  -1.198 -37.636  1.00  0.00      A    H
ATOM    234  HG2 PRO A  15     -11.598  -1.021 -36.782  1.00  0.00      A    H
ATOM    235  C   PRO A  15     -12.652  -3.288 -33.310  1.00  0.00      A    C
ATOM    236  O   PRO A  15     -12.838  -4.506 -33.102  1.00  0.00      A    O
ATOM    237  N   ILE A  16     -12.806  -2.389 -32.315  1.00  0.00      A    N
ATOM    238  HN  ILE A  16     -12.592  -1.421 -32.419  1.00  0.00      A    H
ATOM    239  CA  ILE A  16     -13.175  -2.737 -30.953  1.00  0.00      A    C
ATOM    240  HA  ILE A  16     -12.770  -3.700 -30.677  1.00  0.00      A    H
ATOM    241  CB  ILE A  16     -12.657  -1.697 -29.907  1.00  0.00      A    C
ATOM    242  HB  ILE A  16     -13.096  -0.697 -30.110  1.00  0.00      A    H
ATOM    243  CG2 ILE A  16     -13.047  -2.098 -28.468  1.00  0.00      A    C
ATOM    244 HG21 ILE A  16     -12.266  -1.838 -27.722  1.00  0.00      A    H
ATOM    245 HG22 ILE A  16     -13.968  -1.608 -28.087  1.00  0.00      A    H
ATOM    246 HG23 ILE A  16     -13.212  -3.197 -28.450  1.00  0.00      A    H
ATOM    247  CG1 ILE A  16     -11.175  -1.428 -30.020  1.00  0.00      A    C
ATOM    248 HG11 ILE A  16     -10.924  -1.036 -31.029  1.00  0.00      A    H
ATOM    249 HG12 ILE A  16     -11.074  -0.623 -29.260  1.00  0.00      A    H
ATOM    250  CD  ILE A  16     -10.305  -2.621 -29.616  1.00  0.00      A    C
ATOM    251  HD1 ILE A  16     -10.091  -3.197 -30.542  1.00  0.00      A    H
ATOM    252  HD2 ILE A  16      -9.363  -2.106 -29.331  1.00  0.00      A    H
ATOM    253  HD3 ILE A  16     -10.768  -3.182 -28.776  1.00  0.00      A    H
ATOM    254  C   ILE A  16     -14.651  -2.979 -30.871  1.00  0.00      A    C
ATOM    255  O   ILE A  16     -15.493  -2.130 -31.276  1.00  0.00      A    O
ATOM    256  N   LYS A  17     -15.003  -4.174 -30.331  1.00  0.00      A    N
ATOM    257  HN  LYS A  17     -14.242  -4.783 -30.121  1.00  0.00      A    H
ATOM    258  CA  LYS A  17     -16.392  -4.630 -30.003  1.00  0.00      A    C
ATOM    259  HA  LYS A  17     -17.048  -4.041 -30.625  1.00  0.00      A    H
ATOM    260  CB  LYS A  17     -16.682  -6.000 -30.349  1.00  0.00      A    C
ATOM    261  HB1 LYS A  17     -16.262  -6.779 -29.676  1.00  0.00      A    H
ATOM    262  HB2 LYS A  17     -17.768  -6.190 -30.482  1.00  0.00      A    H
ATOM    263  CG  LYS A  17     -16.124  -6.486 -31.714  1.00  0.00      A    C
ATOM    264  HG1 LYS A  17     -16.334  -5.692 -32.462  1.00  0.00      A    H
ATOM    265  HG2 LYS A  17     -15.052  -6.694 -31.512  1.00  0.00      A    H
ATOM    266  CD  LYS A  17     -16.769  -7.857 -32.163  1.00  0.00      A    C
ATOM    267  HD1 LYS A  17     -16.322  -8.604 -31.472  1.00  0.00      A    H
ATOM    268  HD2 LYS A  17     -17.875  -7.881 -32.063  1.00  0.00      A    H
ATOM    269  CE  LYS A  17     -16.297  -8.247 -33.577  1.00  0.00      A    C
ATOM    270  HE1 LYS A  17     -16.495  -7.369 -34.229  1.00  0.00      A    H
ATOM    271  HE2 LYS A  17     -15.221  -8.472 -33.740  1.00  0.00      A    H
ATOM    272  NZ  LYS A  17     -17.081  -9.387 -34.177  1.00  0.00      A    N
ATOM    273  HZ1 LYS A  17     -17.615  -8.972 -34.966  1.00  0.00      A    H
ATOM    274  HZ2 LYS A  17     -16.418 -10.120 -34.501  1.00  0.00      A    H
ATOM    275  HZ3 LYS A  17     -17.748  -9.804 -33.497  1.00  0.00      A    H
ATOM    276  C   LYS A  17     -16.772  -4.347 -28.521  1.00  0.00      A    C
ATOM    277  O   LYS A  17     -15.917  -4.657 -27.687  1.00  0.00      A    O
ATOM    278  N   ASP A  18     -17.902  -3.846 -28.169  1.00  0.00      A    N
ATOM    279  HN  ASP A  18     -18.512  -3.468 -28.861  1.00  0.00      A    H
ATOM    280  CA  ASP A  18     -18.361  -3.632 -26.795  1.00  0.00      A    C
ATOM    281  HA  ASP A  18     -17.473  -3.422 -26.216  1.00  0.00      A    H
ATOM    282  CB  ASP A  18     -19.354  -2.497 -26.667  1.00  0.00      A    C
ATOM    283  HB1 ASP A  18     -20.368  -2.807 -26.999  1.00  0.00      A    H
ATOM    284  HB2 ASP A  18     -19.397  -2.281 -25.578  1.00  0.00      A    H
ATOM    285  CG  ASP A  18     -19.020  -1.286 -27.554  1.00  0.00      A    C
ATOM    286  OD1 ASP A  18     -18.810  -0.187 -26.949  1.00  0.00      A    O
ATOM    287  OD2 ASP A  18     -19.115  -1.323 -28.805  1.00  0.00      A    O
ATOM    288  C   ASP A  18     -19.026  -4.825 -26.212  1.00  0.00      A    C
ATOM    289  O   ASP A  18     -20.085  -5.251 -26.623  1.00  0.00      A    O
ATOM    290  N   GLN A  19     -18.350  -5.463 -25.176  1.00  0.00      A    N
ATOM    291  HN  GLN A  19     -17.431  -5.140 -24.965  1.00  0.00      A    H
ATOM    292  CA  GLN A  19     -18.887  -6.618 -24.513  1.00  0.00      A    C
ATOM    293  HA  GLN A  19     -19.059  -7.372 -25.267  1.00  0.00      A    H
ATOM    294  CB  GLN A  19     -17.850  -7.257 -23.615  1.00  0.00      A    C
ATOM    295  HB1 GLN A  19     -18.361  -8.216 -23.385  1.00  0.00      A    H
ATOM    296  HB2 GLN A  19     -16.874  -7.356 -24.136  1.00  0.00      A    H
ATOM    297  CG  GLN A  19     -17.491  -6.613 -22.215  1.00  0.00      A    C
ATOM    298  HG1 GLN A  19     -17.163  -5.594 -22.512  1.00  0.00      A    H
ATOM    299  HG2 GLN A  19     -18.382  -6.597 -21.552  1.00  0.00      A    H
ATOM    300  CD  GLN A  19     -16.451  -7.438 -21.524  1.00  0.00      A    C
ATOM    301  OE1 GLN A  19     -15.782  -8.289 -22.047  1.00  0.00      A    O
ATOM    302  NE2 GLN A  19     -16.378  -7.146 -20.202  1.00  0.00      A    N
ATOM    303 HE21 GLN A  19     -15.783  -7.757 -19.680  1.00  0.00      A    H
ATOM    304 HE22 GLN A  19     -17.155  -6.675 -19.785  1.00  0.00      A    H
ATOM    305  C   GLN A  19     -20.152  -6.402 -23.720  1.00  0.00      A    C
ATOM    306  O   GLN A  19     -20.944  -7.301 -23.679  1.00  0.00      A    O
ATOM    307  N   GLY A  20     -20.404  -5.201 -23.199  1.00  0.00      A    N
ATOM    308  HN  GLY A  20     -19.710  -4.490 -23.128  1.00  0.00      A    H
ATOM    309  CA  GLY A  20     -21.682  -4.860 -22.763  1.00  0.00      A    C
ATOM    310  HA1 GLY A  20     -21.833  -3.907 -23.248  1.00  0.00      A    H
ATOM    311  HA2 GLY A  20     -22.366  -5.615 -23.121  1.00  0.00      A    H
ATOM    312  C   GLY A  20     -21.682  -4.865 -21.226  1.00  0.00      A    C
ATOM    313  O   GLY A  20     -20.761  -4.325 -20.518  1.00  0.00      A    O
ATOM    314  N   GLN A  21     -22.825  -5.362 -20.691  1.00  0.00      A    N
ATOM    315  HN  GLN A  21     -23.515  -5.703 -21.325  1.00  0.00      A    H
ATOM    316  CA  GLN A  21     -23.260  -5.421 -19.281  1.00  0.00      A    C
ATOM    317  HA  GLN A  21     -23.165  -4.444 -18.829  1.00  0.00      A    H
ATOM    318  CB  GLN A  21     -24.738  -5.778 -19.337  1.00  0.00      A    C
ATOM    319  HB1 GLN A  21     -25.318  -5.019 -19.904  1.00  0.00      A    H
ATOM    320  HB2 GLN A  21     -24.866  -6.724 -19.906  1.00  0.00      A    H
ATOM    321  CG  GLN A  21     -25.319  -5.955 -17.951  1.00  0.00      A    C
ATOM    322  HG1 GLN A  21     -24.833  -6.819 -17.450  1.00  0.00      A    H
ATOM    323  HG2 GLN A  21     -25.295  -5.038 -17.323  1.00  0.00      A    H
ATOM    324  CD  GLN A  21     -26.828  -6.370 -18.055  1.00  0.00      A    C
ATOM    325  OE1 GLN A  21     -27.129  -7.517 -17.751  1.00  0.00      A    O
ATOM    326  NE2 GLN A  21     -27.726  -5.394 -18.304  1.00  0.00      A    N
ATOM    327 HE21 GLN A  21     -28.690  -5.629 -18.430  1.00  0.00      A    H
ATOM    328 HE22 GLN A  21     -27.346  -4.477 -18.420  1.00  0.00      A    H
ATOM    329  C   GLN A  21     -22.418  -6.445 -18.481  1.00  0.00      A    C
ATOM    330  O   GLN A  21     -21.915  -6.172 -17.363  1.00  0.00      A    O
ATOM    331  N   CYS A  22     -22.262  -7.671 -18.998  1.00  0.00      A    N
ATOM    332  HN  CYS A  22     -22.577  -7.890 -19.918  1.00  0.00      A    H
ATOM    333  CA  CYS A  22     -21.682  -8.691 -18.225  1.00  0.00      A    C
ATOM    334  HA  CYS A  22     -21.617  -8.549 -17.156  1.00  0.00      A    H
ATOM    335  CB  CYS A  22     -22.334 -10.095 -18.354  1.00  0.00      A    C
ATOM    336  HB1 CYS A  22     -22.265 -10.458 -19.402  1.00  0.00      A    H
ATOM    337  HB2 CYS A  22     -21.778 -10.842 -17.748  1.00  0.00      A    H
ATOM    338  SG  CYS A  22     -24.121 -10.202 -17.918  1.00  0.00      A    S
ATOM    339  C   CYS A  22     -20.257  -8.876 -18.539  1.00  0.00      A    C
ATOM    340  O   CYS A  22     -19.748  -8.319 -19.524  1.00  0.00      A    O
ATOM    341  N   GLY A  23     -19.506  -9.707 -17.795  1.00  0.00      A    N
ATOM    342  HN  GLY A  23     -19.940 -10.009 -16.950  1.00  0.00      A    H
ATOM    343  CA  GLY A  23     -18.162  -9.963 -18.061  1.00  0.00      A    C
ATOM    344  HA1 GLY A  23     -17.647  -9.071 -18.386  1.00  0.00      A    H
ATOM    345  HA2 GLY A  23     -17.683 -10.372 -17.183  1.00  0.00      A    H
ATOM    346  C   GLY A  23     -17.874 -11.024 -19.162  1.00  0.00      A    C
ATOM    347  O   GLY A  23     -17.190 -11.991 -18.939  1.00  0.00      A    O
ATOM    348  N   CYS A  24     -18.361 -10.845 -20.425  1.00  0.00      A    N
ATOM    349  HN  CYS A  24     -18.712  -9.952 -20.698  1.00  0.00      A    H
ATOM    350  CA  CYS A  24     -18.417 -11.913 -21.487  1.00  0.00      A    C
ATOM    351  HA  CYS A  24     -18.658 -12.848 -21.004  1.00  0.00      A    H
ATOM    352  CB  CYS A  24     -19.488 -11.595 -22.615  1.00  0.00      A    C
ATOM    353  HB1 CYS A  24     -19.145 -10.642 -23.069  1.00  0.00      A    H
ATOM    354  HB2 CYS A  24     -19.609 -12.376 -23.396  1.00  0.00      A    H
ATOM    355  SG  CYS A  24     -21.143 -11.413 -21.881  1.00  0.00      A    S
ATOM    356  HG1 CYS A  24     -21.274 -10.263 -22.524  1.00  0.00      A    H
ATOM    357  C   CYS A  24     -17.060 -12.116 -22.123  1.00  0.00      A    C
ATOM    358  O   CYS A  24     -16.865 -12.634 -23.173  1.00  0.00      A    O
ATOM    359  N   CYS A  25     -15.975 -11.625 -21.526  1.00  0.00      A    N
ATOM    360  HN  CYS A  25     -15.981 -11.512 -20.536  1.00  0.00      A    H
ATOM    361  CA  CYS A  25     -14.645 -11.468 -22.113  1.00  0.00      A    C
ATOM    362  HA  CYS A  25     -14.721 -10.768 -22.932  1.00  0.00      A    H
ATOM    363  CB  CYS A  25     -13.717 -10.984 -20.941  1.00  0.00      A    C
ATOM    364  HB1 CYS A  25     -12.759 -10.845 -21.486  1.00  0.00      A    H
ATOM    365  HB2 CYS A  25     -14.111  -9.989 -20.641  1.00  0.00      A    H
ATOM    366  SG  CYS A  25     -13.483 -12.092 -19.519  1.00  0.00      A    S
ATOM    367  C   CYS A  25     -14.071 -12.694 -22.762  1.00  0.00      A    C
ATOM    368  O   CYS A  25     -13.487 -12.639 -23.815  1.00  0.00      A    O
ATOM    369  N   TRP A  26     -14.256 -13.901 -22.152  1.00  0.00      A    N
ATOM    370  HN  TRP A  26     -14.512 -13.851 -21.189  1.00  0.00      A    H
ATOM    371  CA  TRP A  26     -13.921 -15.254 -22.666  1.00  0.00      A    C
ATOM    372  HA  TRP A  26     -12.847 -15.368 -22.693  1.00  0.00      A    H
ATOM    373  CB  TRP A  26     -14.507 -16.355 -21.755  1.00  0.00      A    C
ATOM    374  HB1 TRP A  26     -14.394 -17.355 -22.226  1.00  0.00      A    H
ATOM    375  HB2 TRP A  26     -13.956 -16.341 -20.791  1.00  0.00      A    H
ATOM    376  CG  TRP A  26     -16.004 -16.116 -21.219  1.00  0.00      A    C
ATOM    377  CD1 TRP A  26     -16.424 -15.270 -20.244  1.00  0.00      A    C
ATOM    378  HD1 TRP A  26     -15.760 -14.594 -19.725  1.00  0.00      A    H
ATOM    379  NE1 TRP A  26     -17.750 -15.362 -20.106  1.00  0.00      A    N
ATOM    380  HE1 TRP A  26     -18.282 -14.805 -19.506  1.00  0.00      A    H
ATOM    381  CE2 TRP A  26     -18.239 -16.344 -20.987  1.00  0.00      A    C
ATOM    382  CD2 TRP A  26     -17.122 -16.799 -21.762  1.00  0.00      A    C
ATOM    383  CE3 TRP A  26     -17.252 -17.799 -22.705  1.00  0.00      A    C
ATOM    384  HE3 TRP A  26     -16.397 -18.108 -23.288  1.00  0.00      A    H
ATOM    385  CZ3 TRP A  26     -18.509 -18.219 -22.928  1.00  0.00      A    C
ATOM    386  HZ3 TRP A  26     -18.775 -18.869 -23.749  1.00  0.00      A    H
ATOM    387  CZ2 TRP A  26     -19.496 -16.784 -21.234  1.00  0.00      A    C
ATOM    388  HZ2 TRP A  26     -20.288 -16.639 -20.515  1.00  0.00      A    H
ATOM    389  CH2 TRP A  26     -19.682 -17.759 -22.218  1.00  0.00      A    C
ATOM    390  HH2 TRP A  26     -20.606 -18.268 -22.449  1.00  0.00      A    H
ATOM    391  C   TRP A  26     -14.405 -15.451 -24.152  1.00  0.00      A    C
ATOM    392  O   TRP A  26     -13.781 -16.101 -25.002  1.00  0.00      A    O
ATOM    393  N   ALA A  27     -15.548 -14.843 -24.426  1.00  0.00      A    N
ATOM    394  HN  ALA A  27     -16.031 -14.294 -23.749  1.00  0.00      A    H
ATOM    395  CA  ALA A  27     -16.213 -14.963 -25.707  1.00  0.00      A    C
ATOM    396  HA  ALA A  27     -16.016 -15.945 -26.110  1.00  0.00      A    H
ATOM    397  CB  ALA A  27     -17.680 -14.741 -25.692  1.00  0.00      A    C
ATOM    398  HB1 ALA A  27     -17.966 -13.734 -25.320  1.00  0.00      A    H
ATOM    399  HB2 ALA A  27     -18.089 -14.858 -26.719  1.00  0.00      A    H
ATOM    400  HB3 ALA A  27     -18.219 -15.389 -24.969  1.00  0.00      A    H
ATOM    401  C   ALA A  27     -15.509 -14.056 -26.779  1.00  0.00      A    C
ATOM    402  O   ALA A  27     -15.087 -14.349 -27.888  1.00  0.00      A    O
ATOM    403  N   PHE A  28     -15.294 -12.781 -26.388  1.00  0.00      A    N
ATOM    404  HN  PHE A  28     -15.401 -12.618 -25.410  1.00  0.00      A    H
ATOM    405  CA  PHE A  28     -14.867 -11.700 -27.233  1.00  0.00      A    C
ATOM    406  HA  PHE A  28     -15.362 -11.740 -28.192  1.00  0.00      A    H
ATOM    407  CB  PHE A  28     -15.226 -10.390 -26.546  1.00  0.00      A    C
ATOM    408  HB1 PHE A  28     -15.256 -10.504 -25.442  1.00  0.00      A    H
ATOM    409  HB2 PHE A  28     -14.578  -9.544 -26.861  1.00  0.00      A    H
ATOM    410  CG  PHE A  28     -16.624  -9.913 -26.801  1.00  0.00      A    C
ATOM    411  CD1 PHE A  28     -17.660 -10.596 -26.139  1.00  0.00      A    C
ATOM    412  HD1 PHE A  28     -17.474 -11.416 -25.461  1.00  0.00      A    H
ATOM    413  CE1 PHE A  28     -19.027 -10.204 -26.459  1.00  0.00      A    C
ATOM    414  HE1 PHE A  28     -19.844 -10.738 -25.996  1.00  0.00      A    H
ATOM    415  CZ  PHE A  28     -19.250  -9.037 -27.227  1.00  0.00      A    C
ATOM    416  HZ  PHE A  28     -20.266  -8.709 -27.386  1.00  0.00      A    H
ATOM    417  CD2 PHE A  28     -16.884  -8.855 -27.670  1.00  0.00      A    C
ATOM    418  HD2 PHE A  28     -16.080  -8.390 -28.221  1.00  0.00      A    H
ATOM    419  CE2 PHE A  28     -18.216  -8.353 -27.807  1.00  0.00      A    C
ATOM    420  HE2 PHE A  28     -18.279  -7.623 -28.600  1.00  0.00      A    H
ATOM    421  C   PHE A  28     -13.340 -11.797 -27.547  1.00  0.00      A    C
ATOM    422  O   PHE A  28     -12.937 -11.538 -28.625  1.00  0.00      A    O
ATOM    423  N   SER A  29     -12.513 -12.256 -26.486  1.00  0.00      A    N
ATOM    424  HN  SER A  29     -13.047 -12.497 -25.680  1.00  0.00      A    H
ATOM    425  CA  SER A  29     -11.077 -12.643 -26.601  1.00  0.00      A    C
ATOM    426  HA  SER A  29     -10.500 -11.808 -26.971  1.00  0.00      A    H
ATOM    427  CB  SER A  29     -10.488 -13.041 -25.223  1.00  0.00      A    C
ATOM    428  HB1 SER A  29     -10.521 -12.129 -24.590  1.00  0.00      A    H
ATOM    429  HB2 SER A  29     -11.162 -13.822 -24.810  1.00  0.00      A    H
ATOM    430  OG  SER A  29      -9.199 -13.616 -25.275  1.00  0.00      A    O
ATOM    431  HG1 SER A  29      -8.603 -12.940 -24.945  1.00  0.00      A    H
ATOM    432  C   SER A  29     -10.956 -13.744 -27.708  1.00  0.00      A    C
ATOM    433  O   SER A  29     -10.100 -13.635 -28.555  1.00  0.00      A    O
ATOM    434  N   THR A  30     -11.785 -14.842 -27.612  1.00  0.00      A    N
ATOM    435  HN  THR A  30     -12.287 -14.848 -26.751  1.00  0.00      A    H
ATOM    436  CA  THR A  30     -11.669 -15.959 -28.484  1.00  0.00      A    C
ATOM    437  HA  THR A  30     -10.647 -16.299 -28.396  1.00  0.00      A    H
ATOM    438  CB  THR A  30     -12.414 -17.164 -27.984  1.00  0.00      A    C
ATOM    439  HB  THR A  30     -13.517 -17.093 -28.104  1.00  0.00      A    H
ATOM    440  OG1 THR A  30     -12.109 -17.408 -26.583  1.00  0.00      A    O
ATOM    441  HG1 THR A  30     -12.754 -17.072 -25.956  1.00  0.00      A    H
ATOM    442  CG2 THR A  30     -12.131 -18.497 -28.713  1.00  0.00      A    C
ATOM    443 HG21 THR A  30     -12.323 -18.435 -29.805  1.00  0.00      A    H
ATOM    444 HG22 THR A  30     -11.111 -18.845 -28.443  1.00  0.00      A    H
ATOM    445 HG23 THR A  30     -12.674 -19.349 -28.251  1.00  0.00      A    H
ATOM    446  C   THR A  30     -12.084 -15.681 -29.915  1.00  0.00      A    C
ATOM    447  O   THR A  30     -11.271 -15.894 -30.840  1.00  0.00      A    O
ATOM    448  N   VAL A  31     -13.260 -15.132 -30.115  1.00  0.00      A    N
ATOM    449  HN  VAL A  31     -13.796 -14.968 -29.290  1.00  0.00      A    H
ATOM    450  CA  VAL A  31     -13.622 -14.336 -31.322  1.00  0.00      A    C
ATOM    451  HA  VAL A  31     -13.693 -15.109 -32.073  1.00  0.00      A    H
ATOM    452  CB  VAL A  31     -14.996 -13.811 -31.255  1.00  0.00      A    C
ATOM    453  HB  VAL A  31     -15.027 -13.026 -30.470  1.00  0.00      A    H
ATOM    454  CG1 VAL A  31     -15.349 -13.007 -32.559  1.00  0.00      A    C
ATOM    455 HG11 VAL A  31     -14.693 -12.130 -32.748  1.00  0.00      A    H
ATOM    456 HG12 VAL A  31     -15.347 -13.777 -33.359  1.00  0.00      A    H
ATOM    457 HG13 VAL A  31     -16.404 -12.669 -32.476  1.00  0.00      A    H
ATOM    458  CG2 VAL A  31     -15.988 -14.960 -30.966  1.00  0.00      A    C
ATOM    459 HG21 VAL A  31     -17.062 -14.681 -30.912  1.00  0.00      A    H
ATOM    460 HG22 VAL A  31     -16.083 -15.655 -31.828  1.00  0.00      A    H
ATOM    461 HG23 VAL A  31     -15.665 -15.602 -30.119  1.00  0.00      A    H
ATOM    462  C   VAL A  31     -12.577 -13.349 -31.912  1.00  0.00      A    C
ATOM    463  O   VAL A  31     -12.211 -13.527 -33.060  1.00  0.00      A    O
ATOM    464  N   ALA A  32     -12.000 -12.386 -31.099  1.00  0.00      A    N
ATOM    465  HN  ALA A  32     -12.266 -12.390 -30.138  1.00  0.00      A    H
ATOM    466  CA  ALA A  32     -10.938 -11.377 -31.421  1.00  0.00      A    C
ATOM    467  HA  ALA A  32     -11.218 -10.753 -32.257  1.00  0.00      A    H
ATOM    468  CB  ALA A  32     -10.788 -10.360 -30.241  1.00  0.00      A    C
ATOM    469  HB1 ALA A  32     -11.784  -9.956 -29.961  1.00  0.00      A    H
ATOM    470  HB2 ALA A  32     -10.277 -10.677 -29.307  1.00  0.00      A    H
ATOM    471  HB3 ALA A  32     -10.277  -9.425 -30.558  1.00  0.00      A    H
ATOM    472  C   ALA A  32      -9.571 -11.971 -31.894  1.00  0.00      A    C
ATOM    473  O   ALA A  32      -8.821 -11.423 -32.706  1.00  0.00      A    O
ATOM    474  N   ALA A  33      -9.256 -13.182 -31.386  1.00  0.00      A    N
ATOM    475  HN  ALA A  33      -9.833 -13.619 -30.699  1.00  0.00      A    H
ATOM    476  CA  ALA A  33      -8.257 -14.034 -31.957  1.00  0.00      A    C
ATOM    477  HA  ALA A  33      -7.489 -13.334 -32.247  1.00  0.00      A    H
ATOM    478  CB  ALA A  33      -7.808 -15.014 -30.819  1.00  0.00      A    C
ATOM    479  HB1 ALA A  33      -7.011 -15.742 -31.083  1.00  0.00      A    H
ATOM    480  HB2 ALA A  33      -7.606 -14.542 -29.833  1.00  0.00      A    H
ATOM    481  HB3 ALA A  33      -8.741 -15.617 -30.787  1.00  0.00      A    H
ATOM    482  C   ALA A  33      -8.666 -14.652 -33.254  1.00  0.00      A    C
ATOM    483  O   ALA A  33      -8.059 -14.517 -34.308  1.00  0.00      A    O
ATOM    484  N   MET A  34      -9.712 -15.464 -33.134  1.00  0.00      A    N
ATOM    485  HN  MET A  34     -10.281 -15.510 -32.317  1.00  0.00      A    H
ATOM    486  CA  MET A  34     -10.147 -16.227 -34.332  1.00  0.00      A    C
ATOM    487  HA  MET A  34      -9.354 -16.880 -34.666  1.00  0.00      A    H
ATOM    488  CB  MET A  34     -11.279 -17.142 -33.951  1.00  0.00      A    C
ATOM    489  HB1 MET A  34     -10.878 -17.717 -33.090  1.00  0.00      A    H
ATOM    490  HB2 MET A  34     -12.035 -16.425 -33.565  1.00  0.00      A    H
ATOM    491  CG  MET A  34     -11.836 -18.106 -35.010  1.00  0.00      A    C
ATOM    492  HG1 MET A  34     -12.455 -17.429 -35.636  1.00  0.00      A    H
ATOM    493  HG2 MET A  34     -11.098 -18.532 -35.722  1.00  0.00      A    H
ATOM    494  SD  MET A  34     -12.875 -19.453 -34.265  1.00  0.00      A    S
ATOM    495  CE  MET A  34     -13.158 -20.158 -36.023  1.00  0.00      A    C
ATOM    496  HE1 MET A  34     -14.204 -20.250 -36.385  1.00  0.00      A    H
ATOM    497  HE2 MET A  34     -12.519 -19.699 -36.808  1.00  0.00      A    H
ATOM    498  HE3 MET A  34     -12.674 -21.157 -36.061  1.00  0.00      A    H
ATOM    499  C   MET A  34     -10.442 -15.446 -35.633  1.00  0.00      A    C
ATOM    500  O   MET A  34     -10.029 -15.806 -36.785  1.00  0.00      A    O
ATOM    501  N   GLU A  35     -11.152 -14.311 -35.559  1.00  0.00      A    N
ATOM    502  HN  GLU A  35     -11.701 -13.999 -34.788  1.00  0.00      A    H
ATOM    503  CA  GLU A  35     -11.335 -13.429 -36.655  1.00  0.00      A    C
ATOM    504  HA  GLU A  35     -11.923 -13.956 -37.392  1.00  0.00      A    H
ATOM    505  CB  GLU A  35     -12.055 -12.129 -36.190  1.00  0.00      A    C
ATOM    506  HB1 GLU A  35     -12.315 -11.595 -37.129  1.00  0.00      A    H
ATOM    507  HB2 GLU A  35     -13.000 -12.308 -35.634  1.00  0.00      A    H
ATOM    508  CG  GLU A  35     -11.189 -11.086 -35.333  1.00  0.00      A    C
ATOM    509  HG1 GLU A  35     -10.750 -11.614 -34.459  1.00  0.00      A    H
ATOM    510  HG2 GLU A  35     -10.263 -10.733 -35.836  1.00  0.00      A    H
ATOM    511  CD  GLU A  35     -11.998  -9.934 -34.907  1.00  0.00      A    C
ATOM    512  OE1 GLU A  35     -13.228  -9.825 -35.166  1.00  0.00      A    O
ATOM    513  OE2 GLU A  35     -11.490  -9.043 -34.154  1.00  0.00      A    O
ATOM    514  C   GLU A  35     -10.115 -13.061 -37.489  1.00  0.00      A    C
ATOM    515  O   GLU A  35     -10.168 -13.068 -38.687  1.00  0.00      A    O
ATOM    516  N   GLY A  36      -8.975 -12.951 -36.854  1.00  0.00      A    N
ATOM    517  HN  GLY A  36      -9.053 -13.206 -35.893  1.00  0.00      A    H
ATOM    518  CA  GLY A  36      -7.695 -12.707 -37.494  1.00  0.00      A    C
ATOM    519  HA1 GLY A  36      -7.922 -12.197 -38.419  1.00  0.00      A    H
ATOM    520  HA2 GLY A  36      -6.980 -12.241 -36.832  1.00  0.00      A    H
ATOM    521  C   GLY A  36      -6.985 -13.965 -38.108  1.00  0.00      A    C
ATOM    522  O   GLY A  36      -6.530 -13.957 -39.279  1.00  0.00      A    O
ATOM    523  N   LEU A  37      -6.942 -15.119 -37.401  1.00  0.00      A    N
ATOM    524  HN  LEU A  37      -7.306 -15.129 -36.473  1.00  0.00      A    H
ATOM    525  CA  LEU A  37      -6.514 -16.356 -38.019  1.00  0.00      A    C
ATOM    526  HA  LEU A  37      -5.492 -16.280 -38.360  1.00  0.00      A    H
ATOM    527  CB  LEU A  37      -6.553 -17.427 -36.939  1.00  0.00      A    C
ATOM    528  HB1 LEU A  37      -5.962 -17.018 -36.092  1.00  0.00      A    H
ATOM    529  HB2 LEU A  37      -7.603 -17.651 -36.655  1.00  0.00      A    H
ATOM    530  CG  LEU A  37      -5.781 -18.704 -37.270  1.00  0.00      A    C
ATOM    531  HG  LEU A  37      -6.262 -19.314 -38.064  1.00  0.00      A    H
ATOM    532  CD1 LEU A  37      -4.270 -18.436 -37.707  1.00  0.00      A    C
ATOM    533 HD11 LEU A  37      -4.263 -18.274 -38.806  1.00  0.00      A    H
ATOM    534 HD12 LEU A  37      -3.939 -17.437 -37.353  1.00  0.00      A    H
ATOM    535 HD13 LEU A  37      -3.510 -19.170 -37.363  1.00  0.00      A    H
ATOM    536  CD2 LEU A  37      -5.833 -19.627 -36.089  1.00  0.00      A    C
ATOM    537 HD21 LEU A  37      -5.578 -20.656 -36.418  1.00  0.00      A    H
ATOM    538 HD22 LEU A  37      -5.032 -19.283 -35.400  1.00  0.00      A    H
ATOM    539 HD23 LEU A  37      -6.776 -19.705 -35.506  1.00  0.00      A    H
ATOM    540  C   LEU A  37      -7.340 -16.765 -39.191  1.00  0.00      A    C
ATOM    541  O   LEU A  37      -6.778 -17.374 -40.122  1.00  0.00      A    O
ATOM    542  N   THR A  38      -8.582 -16.389 -39.209  1.00  0.00      A    N
ATOM    543  HN  THR A  38      -9.065 -15.809 -38.558  1.00  0.00      A    H
ATOM    544  CA  THR A  38      -9.369 -16.733 -40.360  1.00  0.00      A    C
ATOM    545  HA  THR A  38      -9.242 -17.787 -40.556  1.00  0.00      A    H
ATOM    546  CB  THR A  38     -10.870 -16.566 -40.210  1.00  0.00      A    C
ATOM    547  HB  THR A  38     -11.070 -15.473 -40.212  1.00  0.00      A    H
ATOM    548  OG1 THR A  38     -11.289 -17.207 -38.892  1.00  0.00      A    O
ATOM    549  HG1 THR A  38     -10.791 -16.761 -38.203  1.00  0.00      A    H
ATOM    550  CG2 THR A  38     -11.738 -17.291 -41.239  1.00  0.00      A    C
ATOM    551 HG21 THR A  38     -11.457 -16.927 -42.251  1.00  0.00      A    H
ATOM    552 HG22 THR A  38     -11.516 -18.377 -41.158  1.00  0.00      A    H
ATOM    553 HG23 THR A  38     -12.840 -17.192 -41.145  1.00  0.00      A    H
ATOM    554  C   THR A  38      -8.867 -15.978 -41.522  1.00  0.00      A    C
ATOM    555  O   THR A  38      -8.611 -16.491 -42.587  1.00  0.00      A    O
ATOM    556  N   LYS A  39      -8.654 -14.628 -41.300  1.00  0.00      A    N
ATOM    557  HN  LYS A  39      -8.851 -14.212 -40.415  1.00  0.00      A    H
ATOM    558  CA  LYS A  39      -7.955 -13.804 -42.261  1.00  0.00      A    C
ATOM    559  HA  LYS A  39      -8.575 -13.818 -43.145  1.00  0.00      A    H
ATOM    560  CB  LYS A  39      -7.841 -12.311 -41.764  1.00  0.00      A    C
ATOM    561  HB1 LYS A  39      -8.888 -12.004 -41.550  1.00  0.00      A    H
ATOM    562  HB2 LYS A  39      -7.283 -12.207 -40.809  1.00  0.00      A    H
ATOM    563  CG  LYS A  39      -7.310 -11.167 -42.699  1.00  0.00      A    C
ATOM    564  HG1 LYS A  39      -7.389 -10.145 -42.272  1.00  0.00      A    H
ATOM    565  HG2 LYS A  39      -6.225 -11.386 -42.602  1.00  0.00      A    H
ATOM    566  CD  LYS A  39      -7.920 -11.230 -44.089  1.00  0.00      A    C
ATOM    567  HD1 LYS A  39      -7.597 -12.216 -44.485  1.00  0.00      A    H
ATOM    568  HD2 LYS A  39      -9.013 -11.204 -43.891  1.00  0.00      A    H
ATOM    569  CE  LYS A  39      -7.529 -10.085 -45.095  1.00  0.00      A    C
ATOM    570  HE1 LYS A  39      -7.750  -9.112 -44.607  1.00  0.00      A    H
ATOM    571  HE2 LYS A  39      -6.436 -10.140 -45.287  1.00  0.00      A    H
ATOM    572  NZ  LYS A  39      -8.326 -10.190 -46.306  1.00  0.00      A    N
ATOM    573  HZ1 LYS A  39      -8.560 -11.167 -46.573  1.00  0.00      A    H
ATOM    574  HZ2 LYS A  39      -9.265  -9.776 -46.135  1.00  0.00      A    H
ATOM    575  HZ3 LYS A  39      -7.899  -9.612 -47.058  1.00  0.00      A    H
ATOM    576  C   LYS A  39      -6.549 -14.242 -42.791  1.00  0.00      A    C
ATOM    577  O   LYS A  39      -6.321 -14.392 -44.007  1.00  0.00      A    O
ATOM    578  N   LEU A  40      -5.693 -14.628 -41.890  1.00  0.00      A    N
ATOM    579  HN  LEU A  40      -5.964 -14.722 -40.935  1.00  0.00      A    H
ATOM    580  CA  LEU A  40      -4.336 -15.137 -42.193  1.00  0.00      A    C
ATOM    581  HA  LEU A  40      -3.922 -14.451 -42.917  1.00  0.00      A    H
ATOM    582  CB  LEU A  40      -3.516 -15.363 -40.847  1.00  0.00      A    C
ATOM    583  HB1 LEU A  40      -4.086 -16.054 -40.190  1.00  0.00      A    H
ATOM    584  HB2 LEU A  40      -2.504 -15.781 -41.038  1.00  0.00      A    H
ATOM    585  CG  LEU A  40      -3.289 -14.113 -40.025  1.00  0.00      A    C
ATOM    586  HG  LEU A  40      -4.229 -13.567 -39.794  1.00  0.00      A    H
ATOM    587  CD1 LEU A  40      -2.718 -14.447 -38.604  1.00  0.00      A    C
ATOM    588 HD11 LEU A  40      -2.608 -13.550 -37.959  1.00  0.00      A    H
ATOM    589 HD12 LEU A  40      -3.263 -15.194 -37.987  1.00  0.00      A    H
ATOM    590 HD13 LEU A  40      -1.669 -14.804 -38.687  1.00  0.00      A    H
ATOM    591  CD2 LEU A  40      -2.386 -13.124 -40.721  1.00  0.00      A    C
ATOM    592 HD21 LEU A  40      -1.459 -13.634 -41.060  1.00  0.00      A    H
ATOM    593 HD22 LEU A  40      -2.929 -12.618 -41.548  1.00  0.00      A    H
ATOM    594 HD23 LEU A  40      -2.129 -12.351 -39.965  1.00  0.00      A    H
ATOM    595  C   LEU A  40      -4.338 -16.457 -42.995  1.00  0.00      A    C
ATOM    596  O   LEU A  40      -3.499 -16.645 -43.861  1.00  0.00      A    O
ATOM    597  N   LYS A  41      -5.318 -17.295 -42.719  1.00  0.00      A    N
ATOM    598  HN  LYS A  41      -6.027 -16.904 -42.138  1.00  0.00      A    H
ATOM    599  CA  LYS A  41      -5.400 -18.561 -43.342  1.00  0.00      A    C
ATOM    600  HA  LYS A  41      -4.441 -18.901 -43.704  1.00  0.00      A    H
ATOM    601  CB  LYS A  41      -6.055 -19.611 -42.415  1.00  0.00      A    C
ATOM    602  HB1 LYS A  41      -6.938 -19.129 -41.941  1.00  0.00      A    H
ATOM    603  HB2 LYS A  41      -6.250 -20.559 -42.960  1.00  0.00      A    H
ATOM    604  CG  LYS A  41      -5.222 -20.188 -41.273  1.00  0.00      A    C
ATOM    605  HG1 LYS A  41      -5.165 -19.288 -40.625  1.00  0.00      A    H
ATOM    606  HG2 LYS A  41      -5.881 -20.924 -40.765  1.00  0.00      A    H
ATOM    607  CD  LYS A  41      -3.802 -20.648 -41.663  1.00  0.00      A    C
ATOM    608  HD1 LYS A  41      -3.935 -20.929 -42.730  1.00  0.00      A    H
ATOM    609  HD2 LYS A  41      -3.118 -19.774 -41.700  1.00  0.00      A    H
ATOM    610  CE  LYS A  41      -3.285 -21.913 -40.917  1.00  0.00      A    C
ATOM    611  HE1 LYS A  41      -2.184 -22.037 -41.005  1.00  0.00      A    H
ATOM    612  HE2 LYS A  41      -3.594 -21.818 -39.854  1.00  0.00      A    H
ATOM    613  NZ  LYS A  41      -3.953 -23.162 -41.405  1.00  0.00      A    N
ATOM    614  HZ1 LYS A  41      -3.451 -23.988 -41.020  1.00  0.00      A    H
ATOM    615  HZ2 LYS A  41      -4.969 -23.240 -41.195  1.00  0.00      A    H
ATOM    616  HZ3 LYS A  41      -3.817 -23.091 -42.433  1.00  0.00      A    H
ATOM    617  C   LYS A  41      -6.209 -18.462 -44.569  1.00  0.00      A    C
ATOM    618  O   LYS A  41      -5.610 -18.715 -45.639  1.00  0.00      A    O
ATOM    619  N   THR A  42      -7.523 -18.251 -44.602  1.00  0.00      A    N
ATOM    620  HN  THR A  42      -8.069 -18.057 -43.790  1.00  0.00      A    H
ATOM    621  CA  THR A  42      -8.249 -18.315 -45.846  1.00  0.00      A    C
ATOM    622  HA  THR A  42      -7.741 -19.023 -46.483  1.00  0.00      A    H
ATOM    623  CB  THR A  42      -9.692 -18.791 -45.671  1.00  0.00      A    C
ATOM    624  HB  THR A  42     -10.263 -18.820 -46.624  1.00  0.00      A    H
ATOM    625  OG1 THR A  42     -10.381 -17.776 -44.908  1.00  0.00      A    O
ATOM    626  HG1 THR A  42     -11.150 -18.268 -44.611  1.00  0.00      A    H
ATOM    627  CG2 THR A  42      -9.688 -20.073 -44.862  1.00  0.00      A    C
ATOM    628 HG21 THR A  42      -9.179 -20.930 -45.353  1.00  0.00      A    H
ATOM    629 HG22 THR A  42      -9.277 -19.920 -43.841  1.00  0.00      A    H
ATOM    630 HG23 THR A  42     -10.753 -20.373 -44.762  1.00  0.00      A    H
ATOM    631  C   THR A  42      -8.309 -17.025 -46.634  1.00  0.00      A    C
ATOM    632  O   THR A  42      -8.281 -16.972 -47.864  1.00  0.00      A    O
ATOM    633  N   GLY A  43      -8.349 -15.869 -45.946  1.00  0.00      A    N
ATOM    634  HN  GLY A  43      -8.053 -15.903 -44.994  1.00  0.00      A    H
ATOM    635  CA  GLY A  43      -8.509 -14.537 -46.549  1.00  0.00      A    C
ATOM    636  HA1 GLY A  43      -7.588 -14.009 -46.351  1.00  0.00      A    H
ATOM    637  HA2 GLY A  43      -8.851 -14.592 -47.572  1.00  0.00      A    H
ATOM    638  C   GLY A  43      -9.656 -13.791 -45.896  1.00  0.00      A    C
ATOM    639  O   GLY A  43      -9.735 -12.573 -46.095  1.00  0.00      A    O
ATOM    640  N   LYS A  44     -10.602 -14.481 -45.241  1.00  0.00      A    N
ATOM    641  HN  LYS A  44     -10.503 -15.470 -45.159  1.00  0.00      A    H
ATOM    642  CA  LYS A  44     -11.840 -13.891 -44.805  1.00  0.00      A    C
ATOM    643  HA  LYS A  44     -12.041 -13.092 -45.503  1.00  0.00      A    H
ATOM    644  CB  LYS A  44     -12.959 -15.012 -44.887  1.00  0.00      A    C
ATOM    645  HB1 LYS A  44     -12.642 -15.846 -44.226  1.00  0.00      A    H
ATOM    646  HB2 LYS A  44     -13.904 -14.637 -44.439  1.00  0.00      A    H
ATOM    647  CG  LYS A  44     -13.121 -15.510 -46.349  1.00  0.00      A    C
ATOM    648  HG1 LYS A  44     -12.121 -15.916 -46.612  1.00  0.00      A    H
ATOM    649  HG2 LYS A  44     -13.680 -16.470 -46.339  1.00  0.00      A    H
ATOM    650  CD  LYS A  44     -13.878 -14.569 -47.177  1.00  0.00      A    C
ATOM    651  HD1 LYS A  44     -14.905 -14.491 -46.761  1.00  0.00      A    H
ATOM    652  HD2 LYS A  44     -13.273 -13.641 -47.094  1.00  0.00      A    H
ATOM    653  CE  LYS A  44     -13.731 -14.717 -48.744  1.00  0.00      A    C
ATOM    654  HE1 LYS A  44     -14.081 -15.690 -49.151  1.00  0.00      A    H
ATOM    655  HE2 LYS A  44     -14.301 -13.919 -49.267  1.00  0.00      A    H
ATOM    656  NZ  LYS A  44     -12.330 -14.553 -49.155  1.00  0.00      A    N
ATOM    657  HZ1 LYS A  44     -11.843 -15.468 -49.075  1.00  0.00      A    H
ATOM    658  HZ2 LYS A  44     -12.507 -14.484 -50.177  1.00  0.00      A    H
ATOM    659  HZ3 LYS A  44     -11.859 -13.705 -48.780  1.00  0.00      A    H
ATOM    660  C   LYS A  44     -11.691 -13.324 -43.381  1.00  0.00      A    C
ATOM    661  O   LYS A  44     -11.603 -14.049 -42.389  1.00  0.00      A    O
ATOM    662  N   LEU A  45     -11.859 -11.961 -43.287  1.00  0.00      A    N
ATOM    663  HN  LEU A  45     -12.039 -11.431 -44.112  1.00  0.00      A    H
ATOM    664  CA  LEU A  45     -12.063 -11.299 -42.038  1.00  0.00      A    C
ATOM    665  HA  LEU A  45     -11.599 -11.791 -41.196  1.00  0.00      A    H
ATOM    666  CB  LEU A  45     -11.518  -9.854 -42.197  1.00  0.00      A    C
ATOM    667  HB1 LEU A  45     -10.464 -10.067 -42.475  1.00  0.00      A    H
ATOM    668  HB2 LEU A  45     -11.910  -9.228 -43.027  1.00  0.00      A    H
ATOM    669  CG  LEU A  45     -11.446  -8.950 -40.860  1.00  0.00      A    C
ATOM    670  HG  LEU A  45     -12.432  -8.581 -40.505  1.00  0.00      A    H
ATOM    671  CD1 LEU A  45     -10.797  -9.687 -39.657  1.00  0.00      A    C
ATOM    672 HD11 LEU A  45      -9.813 -10.050 -40.023  1.00  0.00      A    H
ATOM    673 HD12 LEU A  45     -10.730  -9.153 -38.685  1.00  0.00      A    H
ATOM    674 HD13 LEU A  45     -11.290 -10.660 -39.448  1.00  0.00      A    H
ATOM    675  CD2 LEU A  45     -10.596  -7.652 -41.180  1.00  0.00      A    C
ATOM    676 HD21 LEU A  45     -10.915  -7.291 -42.181  1.00  0.00      A    H
ATOM    677 HD22 LEU A  45     -10.802  -6.800 -40.498  1.00  0.00      A    H
ATOM    678 HD23 LEU A  45      -9.509  -7.878 -41.218  1.00  0.00      A    H
ATOM    679  C   LEU A  45     -13.555 -11.225 -41.827  1.00  0.00      A    C
ATOM    680  O   LEU A  45     -14.283 -10.562 -42.580  1.00  0.00      A    O
ATOM    681  N   ILE A  46     -14.149 -11.924 -40.831  1.00  0.00      A    N
ATOM    682  HN  ILE A  46     -13.658 -12.497 -40.179  1.00  0.00      A    H
ATOM    683  CA  ILE A  46     -15.561 -12.087 -40.785  1.00  0.00      A    C
ATOM    684  HA  ILE A  46     -16.107 -11.509 -41.517  1.00  0.00      A    H
ATOM    685  CB  ILE A  46     -15.991 -13.521 -40.771  1.00  0.00      A    C
ATOM    686  HB  ILE A  46     -15.598 -14.091 -39.902  1.00  0.00      A    H
ATOM    687  CG2 ILE A  46     -17.514 -13.639 -40.846  1.00  0.00      A    C
ATOM    688 HG21 ILE A  46     -17.780 -14.698 -41.050  1.00  0.00      A    H
ATOM    689 HG22 ILE A  46     -18.091 -13.201 -40.004  1.00  0.00      A    H
ATOM    690 HG23 ILE A  46     -17.893 -13.172 -41.780  1.00  0.00      A    H
ATOM    691  CG1 ILE A  46     -15.300 -14.303 -41.957  1.00  0.00      A    C
ATOM    692 HG11 ILE A  46     -15.644 -13.747 -42.855  1.00  0.00      A    H
ATOM    693 HG12 ILE A  46     -14.203 -14.224 -41.799  1.00  0.00      A    H
ATOM    694  CD  ILE A  46     -15.667 -15.774 -42.075  1.00  0.00      A    C
ATOM    695  HD1 ILE A  46     -15.418 -16.423 -42.942  1.00  0.00      A    H
ATOM    696  HD2 ILE A  46     -15.350 -16.229 -41.113  1.00  0.00      A    H
ATOM    697  HD3 ILE A  46     -16.754 -15.991 -42.002  1.00  0.00      A    H
ATOM    698  C   ILE A  46     -15.960 -11.576 -39.462  1.00  0.00      A    C
ATOM    699  O   ILE A  46     -15.323 -11.985 -38.479  1.00  0.00      A    O
ATOM    700  N   SER A  47     -16.925 -10.643 -39.270  1.00  0.00      A    N
ATOM    701  HN  SER A  47     -17.457 -10.361 -40.065  1.00  0.00      A    H
ATOM    702  CA  SER A  47     -17.390 -10.305 -37.946  1.00  0.00      A    C
ATOM    703  HA  SER A  47     -16.538 -10.120 -37.310  1.00  0.00      A    H
ATOM    704  CB  SER A  47     -18.278  -9.030 -37.864  1.00  0.00      A    C
ATOM    705  HB1 SER A  47     -17.740  -8.189 -38.353  1.00  0.00      A    H
ATOM    706  HB2 SER A  47     -19.132  -9.230 -38.546  1.00  0.00      A    H
ATOM    707  OG  SER A  47     -18.523  -8.569 -36.511  1.00  0.00      A    O
ATOM    708  HG1 SER A  47     -19.416  -8.223 -36.568  1.00  0.00      A    H
ATOM    709  C   SER A  47     -18.279 -11.429 -37.447  1.00  0.00      A    C
ATOM    710  O   SER A  47     -19.410 -11.604 -37.902  1.00  0.00      A    O
ATOM    711  N   LEU A  48     -17.777 -12.343 -36.550  1.00  0.00      A    N
ATOM    712  HN  LEU A  48     -16.884 -12.144 -36.155  1.00  0.00      A    H
ATOM    713  CA  LEU A  48     -18.588 -13.550 -36.235  1.00  0.00      A    C
ATOM    714  HA  LEU A  48     -19.077 -13.819 -37.159  1.00  0.00      A    H
ATOM    715  CB  LEU A  48     -17.673 -14.650 -35.713  1.00  0.00      A    C
ATOM    716  HB1 LEU A  48     -17.197 -14.228 -34.802  1.00  0.00      A    H
ATOM    717  HB2 LEU A  48     -18.224 -15.521 -35.299  1.00  0.00      A    H
ATOM    718  CG  LEU A  48     -16.540 -15.222 -36.604  1.00  0.00      A    C
ATOM    719  HG  LEU A  48     -15.968 -14.356 -37.001  1.00  0.00      A    H
ATOM    720  CD1 LEU A  48     -15.490 -16.000 -35.728  1.00  0.00      A    C
ATOM    721 HD11 LEU A  48     -15.218 -15.411 -34.826  1.00  0.00      A    H
ATOM    722 HD12 LEU A  48     -15.906 -16.954 -35.338  1.00  0.00      A    H
ATOM    723 HD13 LEU A  48     -14.570 -16.106 -36.340  1.00  0.00      A    H
ATOM    724  CD2 LEU A  48     -17.016 -16.024 -37.814  1.00  0.00      A    C
ATOM    725 HD21 LEU A  48     -16.090 -16.391 -38.307  1.00  0.00      A    H
ATOM    726 HD22 LEU A  48     -17.705 -16.826 -37.472  1.00  0.00      A    H
ATOM    727 HD23 LEU A  48     -17.631 -15.392 -38.490  1.00  0.00      A    H
ATOM    728  C   LEU A  48     -19.633 -13.262 -35.157  1.00  0.00      A    C
ATOM    729  O   LEU A  48     -19.901 -12.146 -34.715  1.00  0.00      A    O
ATOM    730  N   SER A  49     -20.293 -14.348 -34.636  1.00  0.00      A    N
ATOM    731  HN  SER A  49     -20.189 -15.275 -34.989  1.00  0.00      A    H
ATOM    732  CA  SER A  49     -21.146 -14.212 -33.451  1.00  0.00      A    C
ATOM    733  HA  SER A  49     -21.534 -13.211 -33.330  1.00  0.00      A    H
ATOM    734  CB  SER A  49     -22.325 -15.143 -33.445  1.00  0.00      A    C
ATOM    735  HB1 SER A  49     -22.907 -15.068 -34.388  1.00  0.00      A    H
ATOM    736  HB2 SER A  49     -22.012 -16.209 -33.442  1.00  0.00      A    H
ATOM    737  OG  SER A  49     -23.252 -14.823 -32.385  1.00  0.00      A    O
ATOM    738  HG1 SER A  49     -23.792 -14.134 -32.780  1.00  0.00      A    H
ATOM    739  C   SER A  49     -20.435 -14.504 -32.152  1.00  0.00      A    C
ATOM    740  O   SER A  49     -19.770 -15.547 -31.995  1.00  0.00      A    O
ATOM    741  N   GLU A  50     -20.438 -13.533 -31.195  1.00  0.00      A    N
ATOM    742  HN  GLU A  50     -20.708 -12.580 -31.313  1.00  0.00      A    H
ATOM    743  CA  GLU A  50     -20.010 -13.836 -29.818  1.00  0.00      A    C
ATOM    744  HA  GLU A  50     -19.264 -14.613 -29.743  1.00  0.00      A    H
ATOM    745  CB  GLU A  50     -19.408 -12.534 -29.119  1.00  0.00      A    C
ATOM    746  HB1 GLU A  50     -20.246 -11.920 -28.724  1.00  0.00      A    H
ATOM    747  HB2 GLU A  50     -18.882 -12.900 -28.211  1.00  0.00      A    H
ATOM    748  CG  GLU A  50     -18.354 -11.781 -29.986  1.00  0.00      A    C
ATOM    749  HG1 GLU A  50     -17.908 -10.998 -29.336  1.00  0.00      A    H
ATOM    750  HG2 GLU A  50     -17.576 -12.460 -30.395  1.00  0.00      A    H
ATOM    751  CD  GLU A  50     -18.969 -11.032 -31.185  1.00  0.00      A    C
ATOM    752  OE1 GLU A  50     -20.142 -10.599 -31.045  1.00  0.00      A    O
ATOM    753  OE2 GLU A  50     -18.186 -10.641 -32.111  1.00  0.00      A    O
ATOM    754  C   GLU A  50     -21.070 -14.310 -28.862  1.00  0.00      A    C
ATOM    755  O   GLU A  50     -20.816 -14.938 -27.800  1.00  0.00      A    O
ATOM    756  N   GLN A  51     -22.298 -14.098 -29.370  1.00  0.00      A    N
ATOM    757  HN  GLN A  51     -22.470 -13.459 -30.115  1.00  0.00      A    H
ATOM    758  CA  GLN A  51     -23.539 -14.353 -28.646  1.00  0.00      A    C
ATOM    759  HA  GLN A  51     -23.360 -13.964 -27.654  1.00  0.00      A    H
ATOM    760  CB  GLN A  51     -24.653 -13.500 -29.232  1.00  0.00      A    C
ATOM    761  HB1 GLN A  51     -24.201 -12.486 -29.262  1.00  0.00      A    H
ATOM    762  HB2 GLN A  51     -24.931 -13.802 -30.265  1.00  0.00      A    H
ATOM    763  CG  GLN A  51     -25.923 -13.374 -28.323  1.00  0.00      A    C
ATOM    764  HG1 GLN A  51     -26.472 -12.518 -28.770  1.00  0.00      A    H
ATOM    765  HG2 GLN A  51     -26.635 -14.226 -28.291  1.00  0.00      A    H
ATOM    766  CD  GLN A  51     -25.684 -12.839 -26.875  1.00  0.00      A    C
ATOM    767  OE1 GLN A  51     -25.421 -11.626 -26.771  1.00  0.00      A    O
ATOM    768  NE2 GLN A  51     -25.959 -13.620 -25.825  1.00  0.00      A    N
ATOM    769 HE21 GLN A  51     -25.950 -13.135 -24.951  1.00  0.00      A    H
ATOM    770 HE22 GLN A  51     -26.332 -14.540 -25.951  1.00  0.00      A    H
ATOM    771  C   GLN A  51     -23.993 -15.821 -28.581  1.00  0.00      A    C
ATOM    772  O   GLN A  51     -24.491 -16.184 -27.520  1.00  0.00      A    O
ATOM    773  N   GLN A  52     -23.695 -16.608 -29.600  1.00  0.00      A    N
ATOM    774  HN  GLN A  52     -23.318 -16.326 -30.479  1.00  0.00      A    H
ATOM    775  CA  GLN A  52     -23.699 -18.114 -29.609  1.00  0.00      A    C
ATOM    776  HA  GLN A  52     -24.693 -18.468 -29.378  1.00  0.00      A    H
ATOM    777  CB  GLN A  52     -23.286 -18.601 -31.117  1.00  0.00      A    C
ATOM    778  HB1 GLN A  52     -23.986 -17.997 -31.732  1.00  0.00      A    H
ATOM    779  HB2 GLN A  52     -22.229 -18.361 -31.362  1.00  0.00      A    H
ATOM    780  CG  GLN A  52     -23.427 -20.092 -31.349  1.00  0.00      A    C
ATOM    781  HG1 GLN A  52     -22.693 -20.664 -30.742  1.00  0.00      A    H
ATOM    782  HG2 GLN A  52     -24.462 -20.405 -31.092  1.00  0.00      A    H
ATOM    783  CD  GLN A  52     -23.170 -20.395 -32.826  1.00  0.00      A    C
ATOM    784  OE1 GLN A  52     -22.663 -19.598 -33.636  1.00  0.00      A    O
ATOM    785  NE2 GLN A  52     -23.176 -21.650 -33.301  1.00  0.00      A    N
ATOM    786 HE21 GLN A  52     -22.830 -21.851 -34.218  1.00  0.00      A    H
ATOM    787 HE22 GLN A  52     -23.700 -22.312 -32.766  1.00  0.00      A    H
ATOM    788  C   GLN A  52     -22.746 -18.809 -28.657  1.00  0.00      A    C
ATOM    789  O   GLN A  52     -22.812 -20.031 -28.371  1.00  0.00      A    O
ATOM    790  N   LEU A  53     -21.724 -18.169 -28.135  1.00  0.00      A    N
ATOM    791  HN  LEU A  53     -21.579 -17.209 -28.364  1.00  0.00      A    H
ATOM    792  CA  LEU A  53     -20.862 -18.698 -27.194  1.00  0.00      A    C
ATOM    793  HA  LEU A  53     -20.673 -19.751 -27.343  1.00  0.00      A    H
ATOM    794  CB  LEU A  53     -19.542 -18.017 -27.219  1.00  0.00      A    C
ATOM    795  HB1 LEU A  53     -19.637 -16.917 -27.093  1.00  0.00      A    H
ATOM    796  HB2 LEU A  53     -18.848 -18.409 -26.445  1.00  0.00      A    H
ATOM    797  CG  LEU A  53     -18.660 -18.130 -28.517  1.00  0.00      A    C
ATOM    798  HG  LEU A  53     -19.283 -17.853 -29.394  1.00  0.00      A    H
ATOM    799  CD1 LEU A  53     -17.502 -17.184 -28.475  1.00  0.00      A    C
ATOM    800 HD11 LEU A  53     -17.803 -16.117 -28.556  1.00  0.00      A    H
ATOM    801 HD12 LEU A  53     -16.886 -17.374 -27.570  1.00  0.00      A    H
ATOM    802 HD13 LEU A  53     -16.930 -17.399 -29.403  1.00  0.00      A    H
ATOM    803  CD2 LEU A  53     -18.086 -19.522 -28.742  1.00  0.00      A    C
ATOM    804 HD21 LEU A  53     -17.343 -19.579 -29.566  1.00  0.00      A    H
ATOM    805 HD22 LEU A  53     -17.649 -19.897 -27.792  1.00  0.00      A    H
ATOM    806 HD23 LEU A  53     -18.939 -20.208 -28.933  1.00  0.00      A    H
ATOM    807  C   LEU A  53     -21.503 -18.486 -25.855  1.00  0.00      A    C
ATOM    808  O   LEU A  53     -21.452 -19.378 -24.984  1.00  0.00      A    O
ATOM    809  N   VAL A  54     -22.171 -17.313 -25.704  1.00  0.00      A    N
ATOM    810  HN  VAL A  54     -22.497 -16.721 -26.436  1.00  0.00      A    H
ATOM    811  CA  VAL A  54     -22.707 -16.890 -24.475  1.00  0.00      A    C
ATOM    812  HA  VAL A  54     -22.058 -17.110 -23.641  1.00  0.00      A    H
ATOM    813  CB  VAL A  54     -22.826 -15.382 -24.354  1.00  0.00      A    C
ATOM    814  HB  VAL A  54     -23.359 -14.978 -25.241  1.00  0.00      A    H
ATOM    815  CG1 VAL A  54     -23.694 -14.945 -23.147  1.00  0.00      A    C
ATOM    816 HG11 VAL A  54     -23.697 -13.868 -22.875  1.00  0.00      A    H
ATOM    817 HG12 VAL A  54     -24.760 -15.188 -23.347  1.00  0.00      A    H
ATOM    818 HG13 VAL A  54     -23.334 -15.522 -22.268  1.00  0.00      A    H
ATOM    819  CG2 VAL A  54     -21.443 -14.707 -24.169  1.00  0.00      A    C
ATOM    820 HG21 VAL A  54     -20.796 -14.839 -25.063  1.00  0.00      A    H
ATOM    821 HG22 VAL A  54     -21.686 -13.625 -24.094  1.00  0.00      A    H
ATOM    822 HG23 VAL A  54     -20.893 -15.167 -23.321  1.00  0.00      A    H
ATOM    823  C   VAL A  54     -24.039 -17.649 -24.105  1.00  0.00      A    C
ATOM    824  O   VAL A  54     -24.044 -18.290 -23.041  1.00  0.00      A    O
ATOM    825  N   ASP A  55     -25.074 -17.619 -24.915  1.00  0.00      A    N
ATOM    826  HN  ASP A  55     -24.870 -17.125 -25.756  1.00  0.00      A    H
ATOM    827  CA  ASP A  55     -26.308 -18.298 -24.794  1.00  0.00      A    C
ATOM    828  HA  ASP A  55     -26.828 -17.889 -23.941  1.00  0.00      A    H
ATOM    829  CB  ASP A  55     -27.083 -18.164 -26.154  1.00  0.00      A    C
ATOM    830  HB1 ASP A  55     -26.274 -18.434 -26.866  1.00  0.00      A    H
ATOM    831  HB2 ASP A  55     -27.969 -18.831 -26.231  1.00  0.00      A    H
ATOM    832  CG  ASP A  55     -27.558 -16.702 -26.436  1.00  0.00      A    C
ATOM    833  OD1 ASP A  55     -27.789 -15.891 -25.536  1.00  0.00      A    O
ATOM    834  OD2 ASP A  55     -27.887 -16.411 -27.644  1.00  0.00      A    O
ATOM    835  C   ASP A  55     -26.157 -19.788 -24.436  1.00  0.00      A    C
ATOM    836  O   ASP A  55     -26.700 -20.276 -23.411  1.00  0.00      A    O
ATOM    837  N   CYS A  56     -25.366 -20.510 -25.258  1.00  0.00      A    N
ATOM    838  HN  CYS A  56     -25.002 -20.138 -26.109  1.00  0.00      A    H
ATOM    839  CA  CYS A  56     -25.209 -21.960 -25.293  1.00  0.00      A    C
ATOM    840  HA  CYS A  56     -26.213 -22.359 -25.293  1.00  0.00      A    H
ATOM    841  CB  CYS A  56     -24.498 -22.436 -26.565  1.00  0.00      A    C
ATOM    842  HB1 CYS A  56     -23.427 -22.203 -26.748  1.00  0.00      A    H
ATOM    843  HB2 CYS A  56     -24.506 -23.546 -26.599  1.00  0.00      A    H
ATOM    844  SG  CYS A  56     -25.464 -21.760 -27.943  1.00  0.00      A    S
ATOM    845  C   CYS A  56     -24.566 -22.501 -24.074  1.00  0.00      A    C
ATOM    846  O   CYS A  56     -25.132 -23.443 -23.525  1.00  0.00      A    O
ATOM    847  N   ASP A  57     -23.466 -21.962 -23.662  1.00  0.00      A    N
ATOM    848  HN  ASP A  57     -23.126 -21.141 -24.115  1.00  0.00      A    H
ATOM    849  CA  ASP A  57     -22.742 -22.443 -22.521  1.00  0.00      A    C
ATOM    850  HA  ASP A  57     -22.721 -23.499 -22.748  1.00  0.00      A    H
ATOM    851  CB  ASP A  57     -21.292 -21.853 -22.608  1.00  0.00      A    C
ATOM    852  HB1 ASP A  57     -20.968 -21.541 -23.623  1.00  0.00      A    H
ATOM    853  HB2 ASP A  57     -21.030 -21.030 -21.909  1.00  0.00      A    H
ATOM    854  CG  ASP A  57     -20.448 -23.042 -22.129  1.00  0.00      A    C
ATOM    855  OD1 ASP A  57     -20.103 -23.852 -23.071  1.00  0.00      A    O
ATOM    856  OD2 ASP A  57     -19.992 -23.145 -20.990  1.00  0.00      A    O
ATOM    857  C   ASP A  57     -23.450 -22.280 -21.182  1.00  0.00      A    C
ATOM    858  O   ASP A  57     -23.130 -23.045 -20.235  1.00  0.00      A    O
ATOM    859  N   VAL A  58     -24.283 -21.221 -21.081  1.00  0.00      A    N
ATOM    860  HN  VAL A  58     -24.374 -20.538 -21.802  1.00  0.00      A    H
ATOM    861  CA  VAL A  58     -25.238 -21.080 -19.984  1.00  0.00      A    C
ATOM    862  HA  VAL A  58     -24.749 -21.322 -19.052  1.00  0.00      A    H
ATOM    863  CB  VAL A  58     -25.837 -19.691 -19.915  1.00  0.00      A    C
ATOM    864  HB  VAL A  58     -26.250 -19.405 -20.906  1.00  0.00      A    H
ATOM    865  CG1 VAL A  58     -27.001 -19.618 -18.942  1.00  0.00      A    C
ATOM    866 HG11 VAL A  58     -27.544 -18.650 -18.895  1.00  0.00      A    H
ATOM    867 HG12 VAL A  58     -27.782 -20.331 -19.281  1.00  0.00      A    H
ATOM    868 HG13 VAL A  58     -26.638 -19.925 -17.938  1.00  0.00      A    H
ATOM    869  CG2 VAL A  58     -24.668 -18.771 -19.442  1.00  0.00      A    C
ATOM    870 HG21 VAL A  58     -24.376 -19.068 -18.411  1.00  0.00      A    H
ATOM    871 HG22 VAL A  58     -23.768 -18.927 -20.074  1.00  0.00      A    H
ATOM    872 HG23 VAL A  58     -24.969 -17.704 -19.512  1.00  0.00      A    H
ATOM    873  C   VAL A  58     -26.286 -22.220 -20.037  1.00  0.00      A    C
ATOM    874  O   VAL A  58     -26.428 -22.997 -19.097  1.00  0.00      A    O
ATOM    875  N   ASP A  59     -26.893 -22.295 -21.190  1.00  0.00      A    N
ATOM    876  HN  ASP A  59     -26.581 -21.693 -21.921  1.00  0.00      A    H
ATOM    877  CA  ASP A  59     -27.980 -23.244 -21.459  1.00  0.00      A    C
ATOM    878  HA  ASP A  59     -28.787 -22.950 -20.804  1.00  0.00      A    H
ATOM    879  CB  ASP A  59     -28.573 -23.116 -22.928  1.00  0.00      A    C
ATOM    880  HB1 ASP A  59     -28.595 -22.044 -23.219  1.00  0.00      A    H
ATOM    881  HB2 ASP A  59     -27.871 -23.635 -23.614  1.00  0.00      A    H
ATOM    882  CG  ASP A  59     -29.875 -23.765 -23.109  1.00  0.00      A    C
ATOM    883  OD1 ASP A  59     -30.794 -23.650 -22.255  1.00  0.00      A    O
ATOM    884  OD2 ASP A  59     -30.028 -24.503 -24.102  1.00  0.00      A    O
ATOM    885  C   ASP A  59     -27.658 -24.666 -21.101  1.00  0.00      A    C
ATOM    886  O   ASP A  59     -28.484 -25.394 -20.596  1.00  0.00      A    O
ATOM    887  N   TYR A  60     -26.351 -25.150 -21.457  1.00  0.00      A    N
ATOM    888  HN  TYR A  60     -25.744 -24.674 -22.088  1.00  0.00      A    H
ATOM    889  CA  TYR A  60     -25.751 -26.401 -21.015  1.00  0.00      A    C
ATOM    890  HA  TYR A  60     -26.438 -27.192 -21.281  1.00  0.00      A    H
ATOM    891  CB  TYR A  60     -24.333 -26.591 -21.773  1.00  0.00      A    C
ATOM    892  HB1 TYR A  60     -23.691 -25.701 -21.600  1.00  0.00      A    H
ATOM    893  HB2 TYR A  60     -23.742 -27.458 -21.410  1.00  0.00      A    H
ATOM    894  CG  TYR A  60     -24.376 -26.783 -23.270  1.00  0.00      A    C
ATOM    895  CD1 TYR A  60     -23.354 -26.262 -24.028  1.00  0.00      A    C
ATOM    896  HD1 TYR A  60     -22.535 -25.767 -23.527  1.00  0.00      A    H
ATOM    897  CE1 TYR A  60     -23.230 -26.555 -25.399  1.00  0.00      A    C
ATOM    898  HE1 TYR A  60     -22.417 -26.189 -26.008  1.00  0.00      A    H
ATOM    899  CZ  TYR A  60     -24.136 -27.414 -26.061  1.00  0.00      A    C
ATOM    900  OH  TYR A  60     -23.932 -27.819 -27.401  1.00  0.00      A    O
ATOM    901  HH  TYR A  60     -24.147 -28.753 -27.443  1.00  0.00      A    H
ATOM    902  CD2 TYR A  60     -25.236 -27.744 -23.857  1.00  0.00      A    C
ATOM    903  HD2 TYR A  60     -26.109 -28.086 -23.323  1.00  0.00      A    H
ATOM    904  CE2 TYR A  60     -25.130 -27.933 -25.212  1.00  0.00      A    C
ATOM    905  HE2 TYR A  60     -25.839 -28.595 -25.686  1.00  0.00      A    H
ATOM    906  C   TYR A  60     -25.497 -26.365 -19.418  1.00  0.00      A    C
ATOM    907  O   TYR A  60     -26.141 -27.174 -18.672  1.00  0.00      A    O
ATOM    908  N   GLY A  61     -24.717 -25.378 -18.882  1.00  0.00      A    N
ATOM    909  HN  GLY A  61     -24.269 -24.681 -19.437  1.00  0.00      A    H
ATOM    910  CA  GLY A  61     -24.564 -25.253 -17.432  1.00  0.00      A    C
ATOM    911  HA1 GLY A  61     -25.333 -24.559 -17.126  1.00  0.00      A    H
ATOM    912  HA2 GLY A  61     -24.820 -26.189 -16.958  1.00  0.00      A    H
ATOM    913  C   GLY A  61     -23.249 -24.762 -16.933  1.00  0.00      A    C
ATOM    914  O   GLY A  61     -22.504 -25.445 -16.275  1.00  0.00      A    O
ATOM    915  N   ASP A  62     -23.077 -23.414 -17.069  1.00  0.00      A    N
ATOM    916  HN  ASP A  62     -23.830 -23.017 -17.587  1.00  0.00      A    H
ATOM    917  CA  ASP A  62     -22.078 -22.658 -16.403  1.00  0.00      A    C
ATOM    918  HA  ASP A  62     -21.805 -23.239 -15.535  1.00  0.00      A    H
ATOM    919  CB  ASP A  62     -20.802 -22.415 -17.213  1.00  0.00      A    C
ATOM    920  HB1 ASP A  62     -20.653 -23.109 -18.068  1.00  0.00      A    H
ATOM    921  HB2 ASP A  62     -20.882 -21.454 -17.765  1.00  0.00      A    H
ATOM    922  CG  ASP A  62     -19.542 -22.279 -16.426  1.00  0.00      A    C
ATOM    923  OD1 ASP A  62     -19.371 -21.314 -15.610  1.00  0.00      A    O
ATOM    924  OD2 ASP A  62     -18.593 -23.106 -16.503  1.00  0.00      A    O
ATOM    925  C   ASP A  62     -22.770 -21.316 -16.009  1.00  0.00      A    C
ATOM    926  O   ASP A  62     -24.015 -21.219 -16.279  1.00  0.00      A    O
ATOM    927  N   GLU A  63     -22.015 -20.446 -15.410  1.00  0.00      A    N
ATOM    928  HN  GLU A  63     -21.039 -20.646 -15.372  1.00  0.00      A    H
ATOM    929  CA  GLU A  63     -22.482 -19.324 -14.660  1.00  0.00      A    C
ATOM    930  HA  GLU A  63     -23.339 -19.553 -14.044  1.00  0.00      A    H
ATOM    931  CB  GLU A  63     -21.348 -18.879 -13.702  1.00  0.00      A    C
ATOM    932  HB1 GLU A  63     -20.418 -18.763 -14.299  1.00  0.00      A    H
ATOM    933  HB2 GLU A  63     -21.747 -17.944 -13.255  1.00  0.00      A    H
ATOM    934  CG  GLU A  63     -21.162 -19.941 -12.599  1.00  0.00      A    C
ATOM    935  HG1 GLU A  63     -22.143 -20.283 -12.205  1.00  0.00      A    H
ATOM    936  HG2 GLU A  63     -20.612 -20.808 -13.024  1.00  0.00      A    H
ATOM    937  CD  GLU A  63     -20.263 -19.382 -11.530  1.00  0.00      A    C
ATOM    938  OE1 GLU A  63     -19.028 -19.568 -11.661  1.00  0.00      A    O
ATOM    939  OE2 GLU A  63     -20.729 -18.687 -10.603  1.00  0.00      A    O
ATOM    940  C   GLU A  63     -22.946 -18.246 -15.594  1.00  0.00      A    C
ATOM    941  O   GLU A  63     -24.114 -17.744 -15.532  1.00  0.00      A    O
ATOM    942  N   GLY A  64     -22.046 -17.773 -16.531  1.00  0.00      A    N
ATOM    943  HN  GLY A  64     -21.073 -17.986 -16.505  1.00  0.00      A    H
ATOM    944  CA  GLY A  64     -22.505 -16.920 -17.654  1.00  0.00      A    C
ATOM    945  HA1 GLY A  64     -22.066 -17.251 -18.584  1.00  0.00      A    H
ATOM    946  HA2 GLY A  64     -23.579 -16.962 -17.766  1.00  0.00      A    H
ATOM    947  C   GLY A  64     -22.211 -15.468 -17.476  1.00  0.00      A    C
ATOM    948  O   GLY A  64     -21.367 -14.924 -18.156  1.00  0.00      A    O
ATOM    949  N   CYS A  65     -22.998 -14.735 -16.635  1.00  0.00      A    N
ATOM    950  HN  CYS A  65     -23.633 -15.247 -16.062  1.00  0.00      A    H
ATOM    951  CA  CYS A  65     -22.737 -13.355 -16.394  1.00  0.00      A    C
ATOM    952  HA  CYS A  65     -22.273 -12.850 -17.229  1.00  0.00      A    H
ATOM    953  CB  CYS A  65     -24.045 -12.573 -16.091  1.00  0.00      A    C
ATOM    954  HB1 CYS A  65     -24.762 -12.944 -16.854  1.00  0.00      A    H
ATOM    955  HB2 CYS A  65     -24.393 -13.086 -15.169  1.00  0.00      A    H
ATOM    956  SG  CYS A  65     -24.029 -10.751 -15.913  1.00  0.00      A    S
ATOM    957  C   CYS A  65     -21.660 -12.986 -15.468  1.00  0.00      A    C
ATOM    958  O   CYS A  65     -20.748 -12.194 -15.745  1.00  0.00      A    O
ATOM    959  N   GLU A  66     -21.676 -13.593 -14.221  1.00  0.00      A    N
ATOM    960  HN  GLU A  66     -22.327 -14.324 -14.028  1.00  0.00      A    H
ATOM    961  CA  GLU A  66     -20.712 -13.281 -13.203  1.00  0.00      A    C
ATOM    962  HA  GLU A  66     -20.472 -12.229 -13.169  1.00  0.00      A    H
ATOM    963  CB  GLU A  66     -21.360 -13.591 -11.848  1.00  0.00      A    C
ATOM    964  HB1 GLU A  66     -21.621 -14.669 -11.787  1.00  0.00      A    H
ATOM    965  HB2 GLU A  66     -20.674 -13.552 -10.975  1.00  0.00      A    H
ATOM    966  CG  GLU A  66     -22.578 -12.790 -11.408  1.00  0.00      A    C
ATOM    967  HG1 GLU A  66     -23.347 -12.828 -12.209  1.00  0.00      A    H
ATOM    968  HG2 GLU A  66     -22.934 -13.340 -10.510  1.00  0.00      A    H
ATOM    969  CD  GLU A  66     -22.278 -11.431 -10.969  1.00  0.00      A    C
ATOM    970  OE1 GLU A  66     -22.262 -10.523 -11.883  1.00  0.00      A    O
ATOM    971  OE2 GLU A  66     -22.065 -11.164  -9.777  1.00  0.00      A    O
ATOM    972  C   GLU A  66     -19.365 -14.065 -13.399  1.00  0.00      A    C
ATOM    973  O   GLU A  66     -18.264 -13.565 -13.157  1.00  0.00      A    O
ATOM    974  N   GLY A  67     -19.393 -15.376 -13.841  1.00  0.00      A    N
ATOM    975  HN  GLY A  67     -20.221 -15.873 -14.091  1.00  0.00      A    H
ATOM    976  CA  GLY A  67     -18.255 -16.221 -14.027  1.00  0.00      A    C
ATOM    977  HA1 GLY A  67     -17.323 -15.701 -13.861  1.00  0.00      A    H
ATOM    978  HA2 GLY A  67     -18.398 -17.137 -13.473  1.00  0.00      A    H
ATOM    979  C   GLY A  67     -18.148 -16.751 -15.430  1.00  0.00      A    C
ATOM    980  O   GLY A  67     -19.187 -17.168 -15.990  1.00  0.00      A    O
ATOM    981  N   GLY A  68     -16.890 -16.789 -15.967  1.00  0.00      A    N
ATOM    982  HN  GLY A  68     -16.253 -16.215 -15.458  1.00  0.00      A    H
ATOM    983  CA  GLY A  68     -16.652 -17.395 -17.234  1.00  0.00      A    C
ATOM    984  HA1 GLY A  68     -16.991 -18.419 -17.176  1.00  0.00      A    H
ATOM    985  HA2 GLY A  68     -17.105 -16.828 -18.032  1.00  0.00      A    H
ATOM    986  C   GLY A  68     -15.117 -17.347 -17.381  1.00  0.00      A    C
ATOM    987  O   GLY A  68     -14.477 -16.391 -16.909  1.00  0.00      A    O
ATOM    988  N   LEU A  69     -14.702 -18.337 -18.046  1.00  0.00      A    N
ATOM    989  HN  LEU A  69     -15.394 -18.890 -18.504  1.00  0.00      A    H
ATOM    990  CA  LEU A  69     -13.272 -18.629 -18.328  1.00  0.00      A    C
ATOM    991  HA  LEU A  69     -12.668 -17.747 -18.175  1.00  0.00      A    H
ATOM    992  CB  LEU A  69     -12.878 -19.915 -17.508  1.00  0.00      A    C
ATOM    993  HB1 LEU A  69     -13.501 -20.820 -17.669  1.00  0.00      A    H
ATOM    994  HB2 LEU A  69     -11.890 -20.183 -17.941  1.00  0.00      A    H
ATOM    995  CG  LEU A  69     -12.814 -19.774 -15.971  1.00  0.00      A    C
ATOM    996  HG  LEU A  69     -13.837 -19.491 -15.642  1.00  0.00      A    H
ATOM    997  CD1 LEU A  69     -12.501 -21.130 -15.349  1.00  0.00      A    C
ATOM    998 HD11 LEU A  69     -13.258 -21.936 -15.452  1.00  0.00      A    H
ATOM    999 HD12 LEU A  69     -11.554 -21.546 -15.756  1.00  0.00      A    H
ATOM   1000 HD13 LEU A  69     -12.446 -21.013 -14.246  1.00  0.00      A    H
ATOM   1001  CD2 LEU A  69     -11.650 -18.817 -15.565  1.00  0.00      A    C
ATOM   1002 HD21 LEU A  69     -12.095 -17.825 -15.793  1.00  0.00      A    H
ATOM   1003 HD22 LEU A  69     -11.539 -19.034 -14.481  1.00  0.00      A    H
ATOM   1004 HD23 LEU A  69     -10.697 -19.004 -16.103  1.00  0.00      A    H
ATOM   1005  C   LEU A  69     -13.157 -18.917 -19.767  1.00  0.00      A    C
ATOM   1006  O   LEU A  69     -14.113 -19.296 -20.477  1.00  0.00      A    O
ATOM   1007  N   MET A  70     -12.027 -18.654 -20.302  1.00  0.00      A    N
ATOM   1008  HN  MET A  70     -11.213 -18.510 -19.744  1.00  0.00      A    H
ATOM   1009  CA  MET A  70     -11.698 -18.777 -21.671  1.00  0.00      A    C
ATOM   1010  HA  MET A  70     -12.393 -18.170 -22.233  1.00  0.00      A    H
ATOM   1011  CB  MET A  70     -10.339 -18.197 -21.945  1.00  0.00      A    C
ATOM   1012  HB1 MET A  70      -9.574 -18.724 -21.336  1.00  0.00      A    H
ATOM   1013  HB2 MET A  70     -10.034 -18.359 -23.001  1.00  0.00      A    H
ATOM   1014  CG  MET A  70     -10.106 -16.713 -21.659  1.00  0.00      A    C
ATOM   1015  HG1 MET A  70     -10.895 -16.121 -22.171  1.00  0.00      A    H
ATOM   1016  HG2 MET A  70     -10.046 -16.398 -20.596  1.00  0.00      A    H
ATOM   1017  SD  MET A  70      -8.542 -16.081 -22.341  1.00  0.00      A    S
ATOM   1018  CE  MET A  70      -7.424 -17.257 -21.665  1.00  0.00      A    C
ATOM   1019  HE1 MET A  70      -7.480 -18.277 -22.102  1.00  0.00      A    H
ATOM   1020  HE2 MET A  70      -6.391 -16.892 -21.853  1.00  0.00      A    H
ATOM   1021  HE3 MET A  70      -7.524 -17.338 -20.561  1.00  0.00      A    H
ATOM   1022  C   MET A  70     -12.010 -20.139 -22.322  1.00  0.00      A    C
ATOM   1023  O   MET A  70     -12.514 -20.271 -23.422  1.00  0.00      A    O
ATOM   1024  N   ASP A  71     -11.593 -21.213 -21.638  1.00  0.00      A    N
ATOM   1025  HN  ASP A  71     -10.987 -21.107 -20.854  1.00  0.00      A    H
ATOM   1026  CA  ASP A  71     -11.994 -22.617 -21.624  1.00  0.00      A    C
ATOM   1027  HA  ASP A  71     -11.377 -23.085 -22.377  1.00  0.00      A    H
ATOM   1028  CB  ASP A  71     -11.822 -23.250 -20.235  1.00  0.00      A    C
ATOM   1029  HB1 ASP A  71     -12.334 -22.507 -19.586  1.00  0.00      A    H
ATOM   1030  HB2 ASP A  71     -12.391 -24.167 -19.974  1.00  0.00      A    H
ATOM   1031  CG  ASP A  71     -10.412 -23.129 -19.839  1.00  0.00      A    C
ATOM   1032  OD1 ASP A  71     -10.118 -22.237 -19.023  1.00  0.00      A    O
ATOM   1033  OD2 ASP A  71      -9.559 -23.934 -20.318  1.00  0.00      A    O
ATOM   1034  C   ASP A  71     -13.468 -22.873 -22.099  1.00  0.00      A    C
ATOM   1035  O   ASP A  71     -13.701 -23.811 -22.885  1.00  0.00      A    O
ATOM   1036  N   ASN A  72     -14.436 -22.004 -21.699  1.00  0.00      A    N
ATOM   1037  HN  ASN A  72     -14.287 -21.303 -21.007  1.00  0.00      A    H
ATOM   1038  CA  ASN A  72     -15.839 -22.069 -22.175  1.00  0.00      A    C
ATOM   1039  HA  ASN A  72     -16.084 -23.119 -22.108  1.00  0.00      A    H
ATOM   1040  CB  ASN A  72     -16.863 -21.168 -21.373  1.00  0.00      A    C
ATOM   1041  HB1 ASN A  72     -16.571 -20.097 -21.338  1.00  0.00      A    H
ATOM   1042  HB2 ASN A  72     -17.846 -21.094 -21.885  1.00  0.00      A    H
ATOM   1043  CG  ASN A  72     -16.999 -21.446 -19.849  1.00  0.00      A    C
ATOM   1044  OD1 ASN A  72     -16.020 -21.431 -19.127  1.00  0.00      A    O
ATOM   1045  ND2 ASN A  72     -18.201 -21.808 -19.377  1.00  0.00      A    N
ATOM   1046 HD21 ASN A  72     -18.145 -22.195 -18.457  1.00  0.00      A    H
ATOM   1047 HD22 ASN A  72     -18.846 -22.021 -20.111  1.00  0.00      A    H
ATOM   1048  C   ASN A  72     -15.985 -21.672 -23.663  1.00  0.00      A    C
ATOM   1049  O   ASN A  72     -16.745 -22.242 -24.425  1.00  0.00      A    O
ATOM   1050  N   ALA A  73     -15.327 -20.572 -24.148  1.00  0.00      A    N
ATOM   1051  HN  ALA A  73     -14.646 -20.092 -23.600  1.00  0.00      A    H
ATOM   1052  CA  ALA A  73     -15.489 -20.217 -25.593  1.00  0.00      A    C
ATOM   1053  HA  ALA A  73     -16.529 -20.370 -25.842  1.00  0.00      A    H
ATOM   1054  CB  ALA A  73     -15.068 -18.791 -25.867  1.00  0.00      A    C
ATOM   1055  HB1 ALA A  73     -13.973 -18.975 -25.827  1.00  0.00      A    H
ATOM   1056  HB2 ALA A  73     -15.442 -18.423 -26.846  1.00  0.00      A    H
ATOM   1057  HB3 ALA A  73     -15.353 -18.168 -24.992  1.00  0.00      A    H
ATOM   1058  C   ALA A  73     -14.727 -21.188 -26.506  1.00  0.00      A    C
ATOM   1059  O   ALA A  73     -15.114 -21.412 -27.617  1.00  0.00      A    O
ATOM   1060  N   PHE A  74     -13.547 -21.733 -26.000  1.00  0.00      A    N
ATOM   1061  HN  PHE A  74     -13.257 -21.402 -25.105  1.00  0.00      A    H
ATOM   1062  CA  PHE A  74     -12.570 -22.620 -26.732  1.00  0.00      A    C
ATOM   1063  HA  PHE A  74     -12.373 -22.143 -27.681  1.00  0.00      A    H
ATOM   1064  CB  PHE A  74     -11.350 -22.960 -25.932  1.00  0.00      A    C
ATOM   1065  HB1 PHE A  74     -11.468 -23.275 -24.873  1.00  0.00      A    H
ATOM   1066  HB2 PHE A  74     -10.796 -23.819 -26.368  1.00  0.00      A    H
ATOM   1067  CG  PHE A  74     -10.427 -21.821 -25.912  1.00  0.00      A    C
ATOM   1068  CD1 PHE A  74      -9.790 -21.656 -27.111  1.00  0.00      A    C
ATOM   1069  HD1 PHE A  74     -10.132 -22.140 -28.014  1.00  0.00      A    H
ATOM   1070  CE1 PHE A  74      -8.872 -20.664 -27.274  1.00  0.00      A    C
ATOM   1071  HE1 PHE A  74      -8.376 -20.608 -28.231  1.00  0.00      A    H
ATOM   1072  CZ  PHE A  74      -8.375 -19.996 -26.129  1.00  0.00      A    C
ATOM   1073  HZ  PHE A  74      -7.467 -19.411 -26.154  1.00  0.00      A    H
ATOM   1074  CD2 PHE A  74      -9.951 -21.199 -24.758  1.00  0.00      A    C
ATOM   1075  HD2 PHE A  74     -10.358 -21.535 -23.816  1.00  0.00      A    H
ATOM   1076  CE2 PHE A  74      -8.899 -20.261 -24.866  1.00  0.00      A    C
ATOM   1077  HE2 PHE A  74      -8.591 -19.714 -23.987  1.00  0.00      A    H
ATOM   1078  C   PHE A  74     -13.289 -23.938 -27.068  1.00  0.00      A    C
ATOM   1079  O   PHE A  74     -13.574 -24.363 -28.185  1.00  0.00      A    O
ATOM   1080  N   THR A  75     -13.779 -24.628 -25.996  1.00  0.00      A    N
ATOM   1081  HN  THR A  75     -13.576 -24.278 -25.085  1.00  0.00      A    H
ATOM   1082  CA  THR A  75     -14.545 -25.901 -26.108  1.00  0.00      A    C
ATOM   1083  HA  THR A  75     -13.884 -26.638 -26.540  1.00  0.00      A    H
ATOM   1084  CB  THR A  75     -14.954 -26.463 -24.756  1.00  0.00      A    C
ATOM   1085  HB  THR A  75     -15.831 -25.907 -24.359  1.00  0.00      A    H
ATOM   1086  OG1 THR A  75     -13.828 -26.459 -23.914  1.00  0.00      A    O
ATOM   1087  HG1 THR A  75     -13.719 -25.572 -23.563  1.00  0.00      A    H
ATOM   1088  CG2 THR A  75     -15.242 -27.948 -25.048  1.00  0.00      A    C
ATOM   1089 HG21 THR A  75     -14.422 -28.344 -25.685  1.00  0.00      A    H
ATOM   1090 HG22 THR A  75     -15.322 -28.558 -24.123  1.00  0.00      A    H
ATOM   1091 HG23 THR A  75     -16.203 -27.920 -25.607  1.00  0.00      A    H
ATOM   1092  C   THR A  75     -15.686 -25.932 -27.103  1.00  0.00      A    C
ATOM   1093  O   THR A  75     -15.859 -26.841 -27.930  1.00  0.00      A    O
ATOM   1094  N   TYR A  76     -16.559 -24.855 -27.052  1.00  0.00      A    N
ATOM   1095  HN  TYR A  76     -16.471 -24.157 -26.346  1.00  0.00      A    H
ATOM   1096  CA  TYR A  76     -17.738 -24.726 -27.877  1.00  0.00      A    C
ATOM   1097  HA  TYR A  76     -18.435 -25.483 -27.548  1.00  0.00      A    H
ATOM   1098  CB  TYR A  76     -18.458 -23.364 -27.791  1.00  0.00      A    C
ATOM   1099  HB1 TYR A  76     -18.579 -23.114 -26.715  1.00  0.00      A    H
ATOM   1100  HB2 TYR A  76     -17.896 -22.514 -28.235  1.00  0.00      A    H
ATOM   1101  CG  TYR A  76     -19.822 -23.457 -28.400  1.00  0.00      A    C
ATOM   1102  CD1 TYR A  76     -20.810 -24.244 -27.825  1.00  0.00      A    C
ATOM   1103  HD1 TYR A  76     -20.666 -24.837 -26.933  1.00  0.00      A    H
ATOM   1104  CE1 TYR A  76     -22.039 -24.443 -28.455  1.00  0.00      A    C
ATOM   1105  HE1 TYR A  76     -22.921 -24.867 -27.999  1.00  0.00      A    H
ATOM   1106  CZ  TYR A  76     -22.267 -23.747 -29.642  1.00  0.00      A    C
ATOM   1107  OH  TYR A  76     -23.425 -24.036 -30.414  1.00  0.00      A    O
ATOM   1108  HH  TYR A  76     -23.922 -24.678 -29.901  1.00  0.00      A    H
ATOM   1109  CD2 TYR A  76     -20.029 -22.864 -29.638  1.00  0.00      A    C
ATOM   1110  HD2 TYR A  76     -19.288 -22.333 -30.217  1.00  0.00      A    H
ATOM   1111  CE2 TYR A  76     -21.268 -23.033 -30.277  1.00  0.00      A    C
ATOM   1112  HE2 TYR A  76     -21.417 -22.484 -31.196  1.00  0.00      A    H
ATOM   1113  C   TYR A  76     -17.513 -24.950 -29.289  1.00  0.00      A    C
ATOM   1114  O   TYR A  76     -18.158 -25.797 -29.860  1.00  0.00      A    O
ATOM   1115  N   ILE A  77     -16.643 -24.065 -29.907  1.00  0.00      A    N
ATOM   1116  HN  ILE A  77     -16.218 -23.437 -29.260  1.00  0.00      A    H
ATOM   1117  CA  ILE A  77     -16.284 -24.007 -31.325  1.00  0.00      A    C
ATOM   1118  HA  ILE A  77     -17.138 -23.794 -31.950  1.00  0.00      A    H
ATOM   1119  CB  ILE A  77     -15.266 -22.922 -31.674  1.00  0.00      A    C
ATOM   1120  HB  ILE A  77     -14.237 -23.233 -31.394  1.00  0.00      A    H
ATOM   1121  CG2 ILE A  77     -15.286 -22.695 -33.173  1.00  0.00      A    C
ATOM   1122 HG21 ILE A  77     -14.716 -23.541 -33.612  1.00  0.00      A    H
ATOM   1123 HG22 ILE A  77     -16.270 -22.541 -33.665  1.00  0.00      A    H
ATOM   1124 HG23 ILE A  77     -14.845 -21.685 -33.308  1.00  0.00      A    H
ATOM   1125  CG1 ILE A  77     -15.731 -21.631 -30.920  1.00  0.00      A    C
ATOM   1126 HG11 ILE A  77     -16.617 -21.245 -31.467  1.00  0.00      A    H
ATOM   1127 HG12 ILE A  77     -15.957 -21.854 -29.855  1.00  0.00      A    H
ATOM   1128  CD  ILE A  77     -14.697 -20.481 -30.866  1.00  0.00      A    C
ATOM   1129  HD1 ILE A  77     -15.121 -19.662 -30.247  1.00  0.00      A    H
ATOM   1130  HD2 ILE A  77     -13.729 -20.776 -30.408  1.00  0.00      A    H
ATOM   1131  HD3 ILE A  77     -14.538 -20.115 -31.903  1.00  0.00      A    H
ATOM   1132  C   ILE A  77     -15.881 -25.296 -31.917  1.00  0.00      A    C
ATOM   1133  O   ILE A  77     -16.265 -25.730 -33.014  1.00  0.00      A    O
ATOM   1134  N   LYS A  78     -15.141 -26.101 -31.097  1.00  0.00      A    N
ATOM   1135  HN  LYS A  78     -14.795 -25.726 -30.241  1.00  0.00      A    H
ATOM   1136  CA  LYS A  78     -14.697 -27.403 -31.524  1.00  0.00      A    C
ATOM   1137  HA  LYS A  78     -14.441 -27.342 -32.571  1.00  0.00      A    H
ATOM   1138  CB  LYS A  78     -13.525 -27.884 -30.660  1.00  0.00      A    C
ATOM   1139  HB1 LYS A  78     -12.640 -27.214 -30.606  1.00  0.00      A    H
ATOM   1140  HB2 LYS A  78     -13.876 -28.094 -29.627  1.00  0.00      A    H
ATOM   1141  CG  LYS A  78     -12.934 -29.233 -31.099  1.00  0.00      A    C
ATOM   1142  HG1 LYS A  78     -11.954 -29.357 -30.590  1.00  0.00      A    H
ATOM   1143  HG2 LYS A  78     -13.538 -30.142 -30.888  1.00  0.00      A    H
ATOM   1144  CD  LYS A  78     -12.564 -29.244 -32.536  1.00  0.00      A    C
ATOM   1145  HD1 LYS A  78     -13.376 -28.949 -33.235  1.00  0.00      A    H
ATOM   1146  HD2 LYS A  78     -11.670 -28.602 -32.681  1.00  0.00      A    H
ATOM   1147  CE  LYS A  78     -12.095 -30.647 -32.966  1.00  0.00      A    C
ATOM   1148  HE1 LYS A  78     -11.291 -31.030 -32.302  1.00  0.00      A    H
ATOM   1149  HE2 LYS A  78     -12.931 -31.379 -32.947  1.00  0.00      A    H
ATOM   1150  NZ  LYS A  78     -11.556 -30.505 -34.410  1.00  0.00      A    N
ATOM   1151  HZ1 LYS A  78     -11.471 -31.459 -34.817  1.00  0.00      A    H
ATOM   1152  HZ2 LYS A  78     -12.289 -29.978 -34.925  1.00  0.00      A    H
ATOM   1153  HZ3 LYS A  78     -10.629 -30.033 -34.399  1.00  0.00      A    H
ATOM   1154  C   LYS A  78     -15.862 -28.431 -31.472  1.00  0.00      A    C
ATOM   1155  O   LYS A  78     -15.942 -29.217 -32.451  1.00  0.00      A    O
ATOM   1156  N   ASN A  79     -16.704 -28.459 -30.445  1.00  0.00      A    N
ATOM   1157  HN  ASN A  79     -16.597 -27.742 -29.761  1.00  0.00      A    H
ATOM   1158  CA  ASN A  79     -17.916 -29.291 -30.453  1.00  0.00      A    C
ATOM   1159  HA  ASN A  79     -17.568 -30.299 -30.623  1.00  0.00      A    H
ATOM   1160  CB  ASN A  79     -18.719 -29.064 -29.136  1.00  0.00      A    C
ATOM   1161  HB1 ASN A  79     -18.704 -27.979 -28.893  1.00  0.00      A    H
ATOM   1162  HB2 ASN A  79     -19.779 -29.390 -29.210  1.00  0.00      A    H
ATOM   1163  CG  ASN A  79     -18.195 -29.930 -28.107  1.00  0.00      A    C
ATOM   1164  OD1 ASN A  79     -17.625 -30.953 -28.399  1.00  0.00      A    O
ATOM   1165  ND2 ASN A  79     -18.213 -29.430 -26.843  1.00  0.00      A    N
ATOM   1166 HD21 ASN A  79     -17.868 -29.975 -26.079  1.00  0.00      A    H
ATOM   1167 HD22 ASN A  79     -18.871 -28.678 -26.813  1.00  0.00      A    H
ATOM   1168  C   ASN A  79     -18.911 -28.972 -31.558  1.00  0.00      A    C
ATOM   1169  O   ASN A  79     -19.575 -29.831 -32.047  1.00  0.00      A    O
ATOM   1170  N   ASN A  80     -19.045 -27.660 -31.936  1.00  0.00      A    N
ATOM   1171  HN  ASN A  80     -18.661 -26.961 -31.337  1.00  0.00      A    H
ATOM   1172  CA  ASN A  80     -19.896 -27.219 -33.021  1.00  0.00      A    C
ATOM   1173  HA  ASN A  80     -20.779 -27.841 -33.046  1.00  0.00      A    H
ATOM   1174  CB  ASN A  80     -20.275 -25.727 -32.719  1.00  0.00      A    C
ATOM   1175  HB1 ASN A  80     -20.381 -25.578 -31.623  1.00  0.00      A    H
ATOM   1176  HB2 ASN A  80     -19.426 -25.105 -33.074  1.00  0.00      A    H
ATOM   1177  CG  ASN A  80     -21.539 -25.361 -33.489  1.00  0.00      A    C
ATOM   1178  OD1 ASN A  80     -22.515 -26.034 -33.485  1.00  0.00      A    O
ATOM   1179  ND2 ASN A  80     -21.477 -24.196 -34.225  1.00  0.00      A    N
ATOM   1180 HD21 ASN A  80     -22.198 -23.908 -34.855  1.00  0.00      A    H
ATOM   1181 HD22 ASN A  80     -20.638 -23.654 -34.276  1.00  0.00      A    H
ATOM   1182  C   ASN A  80     -19.227 -27.390 -34.387  1.00  0.00      A    C
ATOM   1183  O   ASN A  80     -19.983 -27.817 -35.286  1.00  0.00      A    O
ATOM   1184  N   GLY A  81     -17.983 -27.035 -34.542  1.00  0.00      A    N
ATOM   1185  HN  GLY A  81     -17.523 -26.619 -33.761  1.00  0.00      A    H
ATOM   1186  CA  GLY A  81     -17.275 -27.107 -35.805  1.00  0.00      A    C
ATOM   1187  HA1 GLY A  81     -16.447 -27.790 -35.688  1.00  0.00      A    H
ATOM   1188  HA2 GLY A  81     -17.913 -27.490 -36.587  1.00  0.00      A    H
ATOM   1189  C   GLY A  81     -16.781 -25.772 -36.321  1.00  0.00      A    C
ATOM   1190  O   GLY A  81     -15.727 -25.688 -36.954  1.00  0.00      A    O
ATOM   1191  N   GLY A  82     -17.543 -24.748 -35.995  1.00  0.00      A    N
ATOM   1192  HN  GLY A  82     -18.356 -25.030 -35.492  1.00  0.00      A    H
ATOM   1193  CA  GLY A  82     -17.345 -23.359 -36.238  1.00  0.00      A    C
ATOM   1194  HA1 GLY A  82     -16.319 -23.135 -35.987  1.00  0.00      A    H
ATOM   1195  HA2 GLY A  82     -17.588 -23.087 -37.255  1.00  0.00      A    H
ATOM   1196  C   GLY A  82     -18.276 -22.540 -35.341  1.00  0.00      A    C
ATOM   1197  O   GLY A  82     -18.716 -22.900 -34.253  1.00  0.00      A    O
ATOM   1198  N   LEU A  83     -18.565 -21.327 -35.896  1.00  0.00      A    N
ATOM   1199  HN  LEU A  83     -18.093 -21.019 -36.719  1.00  0.00      A    H
ATOM   1200  CA  LEU A  83     -19.346 -20.267 -35.319  1.00  0.00      A    C
ATOM   1201  HA  LEU A  83     -20.209 -20.681 -34.819  1.00  0.00      A    H
ATOM   1202  CB  LEU A  83     -18.354 -19.275 -34.563  1.00  0.00      A    C
ATOM   1203  HB1 LEU A  83     -17.346 -19.733 -34.463  1.00  0.00      A    H
ATOM   1204  HB2 LEU A  83     -18.064 -18.419 -35.209  1.00  0.00      A    H
ATOM   1205  CG  LEU A  83     -18.892 -18.796 -33.193  1.00  0.00      A    C
ATOM   1206  HG  LEU A  83     -19.744 -18.118 -33.413  1.00  0.00      A    H
ATOM   1207  CD1 LEU A  83     -19.279 -19.932 -32.247  1.00  0.00      A    C
ATOM   1208 HD11 LEU A  83     -20.211 -20.426 -32.596  1.00  0.00      A    H
ATOM   1209 HD12 LEU A  83     -18.510 -20.734 -32.228  1.00  0.00      A    H
ATOM   1210 HD13 LEU A  83     -19.491 -19.570 -31.218  1.00  0.00      A    H
ATOM   1211  CD2 LEU A  83     -17.857 -17.942 -32.465  1.00  0.00      A    C
ATOM   1212 HD21 LEU A  83     -18.217 -17.617 -31.465  1.00  0.00      A    H
ATOM   1213 HD22 LEU A  83     -16.829 -18.361 -32.506  1.00  0.00      A    H
ATOM   1214 HD23 LEU A  83     -17.672 -16.965 -32.959  1.00  0.00      A    H
ATOM   1215  C   LEU A  83     -20.016 -19.549 -36.420  1.00  0.00      A    C
ATOM   1216  O   LEU A  83     -19.575 -19.541 -37.614  1.00  0.00      A    O
ATOM   1217  N   THR A  84     -21.164 -18.887 -36.190  1.00  0.00      A    N
ATOM   1218  HN  THR A  84     -21.492 -18.772 -35.256  1.00  0.00      A    H
ATOM   1219  CA  THR A  84     -21.941 -18.205 -37.161  1.00  0.00      A    C
ATOM   1220  HA  THR A  84     -21.917 -18.640 -38.149  1.00  0.00      A    H
ATOM   1221  CB  THR A  84     -23.350 -18.154 -36.670  1.00  0.00      A    C
ATOM   1222  HB  THR A  84     -23.942 -17.574 -37.410  1.00  0.00      A    H
ATOM   1223  OG1 THR A  84     -23.576 -17.585 -35.373  1.00  0.00      A    O
ATOM   1224  HG1 THR A  84     -23.490 -18.373 -34.830  1.00  0.00      A    H
ATOM   1225  CG2 THR A  84     -24.010 -19.517 -36.634  1.00  0.00      A    C
ATOM   1226 HG21 THR A  84     -23.940 -20.051 -37.606  1.00  0.00      A    H
ATOM   1227 HG22 THR A  84     -23.603 -20.151 -35.817  1.00  0.00      A    H
ATOM   1228 HG23 THR A  84     -25.067 -19.344 -36.341  1.00  0.00      A    H
ATOM   1229  C   THR A  84     -21.513 -16.749 -37.303  1.00  0.00      A    C
ATOM   1230  O   THR A  84     -20.765 -16.235 -36.513  1.00  0.00      A    O
ATOM   1231  N   THR A  85     -22.012 -16.032 -38.313  1.00  0.00      A    N
ATOM   1232  HN  THR A  85     -22.720 -16.330 -38.949  1.00  0.00      A    H
ATOM   1233  CA  THR A  85     -21.602 -14.631 -38.527  1.00  0.00      A    C
ATOM   1234  HA  THR A  85     -20.575 -14.428 -38.264  1.00  0.00      A    H
ATOM   1235  CB  THR A  85     -21.690 -14.276 -39.987  1.00  0.00      A    C
ATOM   1236  HB  THR A  85     -21.016 -14.956 -40.552  1.00  0.00      A    H
ATOM   1237  OG1 THR A  85     -21.362 -12.894 -40.284  1.00  0.00      A    O
ATOM   1238  HG1 THR A  85     -21.403 -12.713 -41.226  1.00  0.00      A    H
ATOM   1239  CG2 THR A  85     -23.052 -14.545 -40.542  1.00  0.00      A    C
ATOM   1240 HG21 THR A  85     -23.246 -15.564 -40.940  1.00  0.00      A    H
ATOM   1241 HG22 THR A  85     -23.838 -14.159 -39.857  1.00  0.00      A    H
ATOM   1242 HG23 THR A  85     -23.155 -13.947 -41.473  1.00  0.00      A    H
ATOM   1243  C   THR A  85     -22.560 -13.719 -37.709  1.00  0.00      A    C
ATOM   1244  O   THR A  85     -23.661 -14.159 -37.402  1.00  0.00      A    O
ATOM   1245  N   GLU A  86     -22.076 -12.446 -37.443  1.00  0.00      A    N
ATOM   1246  HN  GLU A  86     -21.087 -12.324 -37.426  1.00  0.00      A    H
ATOM   1247  CA  GLU A  86     -22.924 -11.385 -36.929  1.00  0.00      A    C
ATOM   1248  HA  GLU A  86     -23.204 -11.610 -35.910  1.00  0.00      A    H
ATOM   1249  CB  GLU A  86     -22.074 -10.056 -36.914  1.00  0.00      A    C
ATOM   1250  HB1 GLU A  86     -21.190 -10.136 -36.246  1.00  0.00      A    H
ATOM   1251  HB2 GLU A  86     -21.640  -9.838 -37.913  1.00  0.00      A    H
ATOM   1252  CG  GLU A  86     -22.872  -8.785 -36.552  1.00  0.00      A    C
ATOM   1253  HG1 GLU A  86     -23.656  -8.451 -37.265  1.00  0.00      A    H
ATOM   1254  HG2 GLU A  86     -23.488  -9.180 -35.715  1.00  0.00      A    H
ATOM   1255  CD  GLU A  86     -22.083  -7.584 -36.020  1.00  0.00      A    C
ATOM   1256  OE1 GLU A  86     -20.961  -7.385 -36.498  1.00  0.00      A    O
ATOM   1257  OE2 GLU A  86     -22.592  -6.850 -35.158  1.00  0.00      A    O
ATOM   1258  C   GLU A  86     -24.142 -11.086 -37.721  1.00  0.00      A    C
ATOM   1259  O   GLU A  86     -25.157 -10.650 -37.139  1.00  0.00      A    O
ATOM   1260  N   ALA A  87     -24.046 -11.313 -39.036  1.00  0.00      A    N
ATOM   1261  HN  ALA A  87     -23.197 -11.594 -39.475  1.00  0.00      A    H
ATOM   1262  CA  ALA A  87     -25.106 -11.091 -40.020  1.00  0.00      A    C
ATOM   1263  HA  ALA A  87     -25.422 -10.065 -39.904  1.00  0.00      A    H
ATOM   1264  CB  ALA A  87     -24.590 -11.326 -41.467  1.00  0.00      A    C
ATOM   1265  HB1 ALA A  87     -23.866 -12.157 -41.599  1.00  0.00      A    H
ATOM   1266  HB2 ALA A  87     -25.286 -11.278 -42.332  1.00  0.00      A    H
ATOM   1267  HB3 ALA A  87     -23.904 -10.464 -41.611  1.00  0.00      A    H
ATOM   1268  C   ALA A  87     -26.349 -11.980 -39.721  1.00  0.00      A    C
ATOM   1269  O   ALA A  87     -27.542 -11.593 -39.824  1.00  0.00      A    O
ATOM   1270  N   ASN A  88     -25.988 -13.152 -39.181  1.00  0.00      A    N
ATOM   1271  HN  ASN A  88     -25.020 -13.320 -39.014  1.00  0.00      A    H
ATOM   1272  CA  ASN A  88     -26.966 -14.157 -38.779  1.00  0.00      A    C
ATOM   1273  HA  ASN A  88     -27.848 -13.986 -39.378  1.00  0.00      A    H
ATOM   1274  CB  ASN A  88     -26.464 -15.687 -38.960  1.00  0.00      A    C
ATOM   1275  HB1 ASN A  88     -25.383 -15.734 -38.707  1.00  0.00      A    H
ATOM   1276  HB2 ASN A  88     -27.014 -16.234 -38.164  1.00  0.00      A    H
ATOM   1277  CG  ASN A  88     -26.515 -16.242 -40.368  1.00  0.00      A    C
ATOM   1278  OD1 ASN A  88     -25.652 -16.174 -41.229  1.00  0.00      A    O
ATOM   1279  ND2 ASN A  88     -27.575 -17.023 -40.602  1.00  0.00      A    N
ATOM   1280 HD21 ASN A  88     -27.327 -17.641 -41.348  1.00  0.00      A    H
ATOM   1281 HD22 ASN A  88     -28.264 -17.200 -39.899  1.00  0.00      A    H
ATOM   1282  C   ASN A  88     -27.284 -13.995 -37.258  1.00  0.00      A    C
ATOM   1283  O   ASN A  88     -28.442 -13.730 -36.998  1.00  0.00      A    O
ATOM   1284  N   TYR A  89     -26.306 -14.062 -36.365  1.00  0.00      A    N
ATOM   1285  HN  TYR A  89     -25.352 -14.158 -36.639  1.00  0.00      A    H
ATOM   1286  CA  TYR A  89     -26.572 -14.236 -34.963  1.00  0.00      A    C
ATOM   1287  HA  TYR A  89     -27.599 -14.429 -34.692  1.00  0.00      A    H
ATOM   1288  CB  TYR A  89     -25.941 -15.548 -34.578  1.00  0.00      A    C
ATOM   1289  HB1 TYR A  89     -26.018 -16.280 -35.409  1.00  0.00      A    H
ATOM   1290  HB2 TYR A  89     -24.864 -15.309 -34.450  1.00  0.00      A    H
ATOM   1291  CG  TYR A  89     -26.419 -16.227 -33.284  1.00  0.00      A    C
ATOM   1292  CD1 TYR A  89     -26.638 -17.671 -33.402  1.00  0.00      A    C
ATOM   1293  HD1 TYR A  89     -26.532 -18.099 -34.388  1.00  0.00      A    H
ATOM   1294  CE1 TYR A  89     -27.151 -18.351 -32.299  1.00  0.00      A    C
ATOM   1295  HE1 TYR A  89     -27.473 -19.381 -32.257  1.00  0.00      A    H
ATOM   1296  CZ  TYR A  89     -27.378 -17.669 -31.092  1.00  0.00      A    C
ATOM   1297  OH  TYR A  89     -27.711 -18.448 -29.899  1.00  0.00      A    O
ATOM   1298  HH  TYR A  89     -27.809 -17.857 -29.148  1.00  0.00      A    H
ATOM   1299  CD2 TYR A  89     -26.647 -15.609 -32.070  1.00  0.00      A    C
ATOM   1300  HD2 TYR A  89     -26.352 -14.570 -32.036  1.00  0.00      A    H
ATOM   1301  CE2 TYR A  89     -27.083 -16.317 -30.949  1.00  0.00      A    C
ATOM   1302  HE2 TYR A  89     -27.311 -15.952 -29.958  1.00  0.00      A    H
ATOM   1303  C   TYR A  89     -25.975 -13.079 -34.111  1.00  0.00      A    C
ATOM   1304  O   TYR A  89     -24.849 -13.144 -33.566  1.00  0.00      A    O
ATOM   1305  N   PRO A  90     -26.717 -12.028 -33.956  1.00  0.00      A    N
ATOM   1306  CD  PRO A  90     -28.099 -11.832 -34.465  1.00  0.00      A    C
ATOM   1307  HD1 PRO A  90     -28.830 -12.614 -34.168  1.00  0.00      A    H
ATOM   1308  HD2 PRO A  90     -28.033 -11.743 -35.571  1.00  0.00      A    H
ATOM   1309  CA  PRO A  90     -26.101 -10.782 -33.452  1.00  0.00      A    C
ATOM   1310  HA  PRO A  90     -25.102 -10.749 -33.861  1.00  0.00      A    H
ATOM   1311  CB  PRO A  90     -27.020  -9.718 -33.917  1.00  0.00      A    C
ATOM   1312  HB1 PRO A  90     -27.127  -8.831 -33.257  1.00  0.00      A    H
ATOM   1313  HB2 PRO A  90     -26.739  -9.469 -34.963  1.00  0.00      A    H
ATOM   1314  CG  PRO A  90     -28.453 -10.409 -34.022  1.00  0.00      A    C
ATOM   1315  HG1 PRO A  90     -28.837 -10.418 -32.979  1.00  0.00      A    H
ATOM   1316  HG2 PRO A  90     -29.108  -9.767 -34.650  1.00  0.00      A    H
ATOM   1317  C   PRO A  90     -25.938 -10.819 -31.962  1.00  0.00      A    C
ATOM   1318  O   PRO A  90     -26.503 -11.634 -31.224  1.00  0.00      A    O
ATOM   1319  N   TYR A  91     -25.269  -9.729 -31.482  1.00  0.00      A    N
ATOM   1320  HN  TYR A  91     -24.941  -8.992 -32.067  1.00  0.00      A    H
ATOM   1321  CA  TYR A  91     -25.088  -9.592 -30.052  1.00  0.00      A    C
ATOM   1322  HA  TYR A  91     -24.868 -10.525 -29.553  1.00  0.00      A    H
ATOM   1323  CB  TYR A  91     -23.914  -8.625 -29.787  1.00  0.00      A    C
ATOM   1324  HB1 TYR A  91     -23.003  -8.774 -30.404  1.00  0.00      A    H
ATOM   1325  HB2 TYR A  91     -24.070  -7.535 -29.938  1.00  0.00      A    H
ATOM   1326  CG  TYR A  91     -23.349  -8.917 -28.326  1.00  0.00      A    C
ATOM   1327  CD1 TYR A  91     -22.784 -10.138 -27.988  1.00  0.00      A    C
ATOM   1328  HD1 TYR A  91     -22.823 -10.867 -28.785  1.00  0.00      A    H
ATOM   1329  CE1 TYR A  91     -22.475 -10.422 -26.651  1.00  0.00      A    C
ATOM   1330  HE1 TYR A  91     -22.086 -11.368 -26.303  1.00  0.00      A    H
ATOM   1331  CZ  TYR A  91     -22.555  -9.403 -25.683  1.00  0.00      A    C
ATOM   1332  OH  TYR A  91     -21.912  -9.631 -24.500  1.00  0.00      A    O
ATOM   1333  HH  TYR A  91     -21.582  -8.817 -24.112  1.00  0.00      A    H
ATOM   1334  CD2 TYR A  91     -23.397  -7.844 -27.466  1.00  0.00      A    C
ATOM   1335  HD2 TYR A  91     -23.901  -6.928 -27.735  1.00  0.00      A    H
ATOM   1336  CE2 TYR A  91     -22.964  -8.111 -26.090  1.00  0.00      A    C
ATOM   1337  HE2 TYR A  91     -22.889  -7.224 -25.479  1.00  0.00      A    H
ATOM   1338  C   TYR A  91     -26.391  -9.040 -29.387  1.00  0.00      A    C
ATOM   1339  O   TYR A  91     -26.810  -7.906 -29.688  1.00  0.00      A    O
ATOM   1340  N   THR A  92     -26.928  -9.714 -28.331  1.00  0.00      A    N
ATOM   1341  HN  THR A  92     -26.462 -10.539 -28.022  1.00  0.00      A    H
ATOM   1342  CA  THR A  92     -27.972  -9.153 -27.466  1.00  0.00      A    C
ATOM   1343  HA  THR A  92     -28.384  -8.273 -27.938  1.00  0.00      A    H
ATOM   1344  CB  THR A  92     -28.898 -10.302 -27.189  1.00  0.00      A    C
ATOM   1345  HB  THR A  92     -28.391 -11.260 -26.942  1.00  0.00      A    H
ATOM   1346  OG1 THR A  92     -29.644 -10.588 -28.416  1.00  0.00      A    O
ATOM   1347  HG1 THR A  92     -29.975 -11.486 -28.345  1.00  0.00      A    H
ATOM   1348  CG2 THR A  92     -29.943  -9.998 -26.120  1.00  0.00      A    C
ATOM   1349 HG21 THR A  92     -30.562  -9.110 -26.367  1.00  0.00      A    H
ATOM   1350 HG22 THR A  92     -30.624 -10.872 -26.035  1.00  0.00      A    H
ATOM   1351 HG23 THR A  92     -29.445  -9.771 -25.153  1.00  0.00      A    H
ATOM   1352  C   THR A  92     -27.361  -8.581 -26.228  1.00  0.00      A    C
ATOM   1353  O   THR A  92     -27.422  -7.378 -26.047  1.00  0.00      A    O
ATOM   1354  N   GLY A  93     -26.731  -9.408 -25.355  1.00  0.00      A    N
ATOM   1355  HN  GLY A  93     -26.601 -10.393 -25.440  1.00  0.00      A    H
ATOM   1356  CA  GLY A  93     -26.051  -9.019 -24.132  1.00  0.00      A    C
ATOM   1357  HA1 GLY A  93     -24.989  -8.982 -24.326  1.00  0.00      A    H
ATOM   1358  HA2 GLY A  93     -26.548  -8.150 -23.727  1.00  0.00      A    H
ATOM   1359  C   GLY A  93     -26.267 -10.017 -23.044  1.00  0.00      A    C
ATOM   1360  O   GLY A  93     -25.334 -10.502 -22.415  1.00  0.00      A    O
ATOM   1361  N   ASN A  94     -27.528 -10.425 -22.773  1.00  0.00      A    N
ATOM   1362  HN  ASN A  94     -28.272 -10.199 -23.397  1.00  0.00      A    H
ATOM   1363  CA  ASN A  94     -27.819 -11.388 -21.697  1.00  0.00      A    C
ATOM   1364  HA  ASN A  94     -26.940 -11.523 -21.084  1.00  0.00      A    H
ATOM   1365  CB  ASN A  94     -28.969 -10.891 -20.813  1.00  0.00      A    C
ATOM   1366  HB1 ASN A  94     -29.913 -10.678 -21.358  1.00  0.00      A    H
ATOM   1367  HB2 ASN A  94     -29.184 -11.671 -20.052  1.00  0.00      A    H
ATOM   1368  CG  ASN A  94     -28.452  -9.588 -20.138  1.00  0.00      A    C
ATOM   1369  OD1 ASN A  94     -28.991  -8.507 -20.367  1.00  0.00      A    O
ATOM   1370  ND2 ASN A  94     -27.373  -9.667 -19.352  1.00  0.00      A    N
ATOM   1371 HD21 ASN A  94     -27.076  -8.880 -18.812  1.00  0.00      A    H
ATOM   1372 HD22 ASN A  94     -27.047 -10.588 -19.138  1.00  0.00      A    H
ATOM   1373  C   ASN A  94     -28.190 -12.704 -22.360  1.00  0.00      A    C
ATOM   1374  O   ASN A  94     -28.699 -12.815 -23.445  1.00  0.00      A    O
ATOM   1375  N   ASP A  95     -27.780 -13.778 -21.661  1.00  0.00      A    N
ATOM   1376  HN  ASP A  95     -27.158 -13.613 -20.899  1.00  0.00      A    H
ATOM   1377  CA  ASP A  95     -27.873 -15.184 -22.139  1.00  0.00      A    C
ATOM   1378  HA  ASP A  95     -27.262 -15.198 -23.030  1.00  0.00      A    H
ATOM   1379  CB  ASP A  95     -27.226 -16.154 -21.155  1.00  0.00      A    C
ATOM   1380  HB1 ASP A  95     -27.351 -17.214 -21.464  1.00  0.00      A    H
ATOM   1381  HB2 ASP A  95     -26.164 -15.832 -21.109  1.00  0.00      A    H
ATOM   1382  CG  ASP A  95     -27.745 -15.856 -19.821  1.00  0.00      A    C
ATOM   1383  OD1 ASP A  95     -27.096 -15.163 -19.021  1.00  0.00      A    O
ATOM   1384  OD2 ASP A  95     -28.745 -16.520 -19.392  1.00  0.00      A    O
ATOM   1385  C   ASP A  95     -29.277 -15.538 -22.461  1.00  0.00      A    C
ATOM   1386  O   ASP A  95     -30.220 -15.150 -21.734  1.00  0.00      A    O
ATOM   1387  N   ASP A  96     -29.547 -16.218 -23.545  1.00  0.00      A    N
ATOM   1388  HN  ASP A  96     -28.765 -16.318 -24.154  1.00  0.00      A    H
ATOM   1389  CA  ASP A  96     -30.862 -16.471 -23.926  1.00  0.00      A    C
ATOM   1390  HA  ASP A  96     -31.499 -16.566 -23.059  1.00  0.00      A    H
ATOM   1391  CB  ASP A  96     -31.392 -15.341 -24.770  1.00  0.00      A    C
ATOM   1392  HB1 ASP A  96     -31.330 -14.319 -24.340  1.00  0.00      A    H
ATOM   1393  HB2 ASP A  96     -30.886 -15.289 -25.758  1.00  0.00      A    H
ATOM   1394  CG  ASP A  96     -32.942 -15.373 -24.845  1.00  0.00      A    C
ATOM   1395  OD1 ASP A  96     -33.467 -15.595 -25.936  1.00  0.00      A    O
ATOM   1396  OD2 ASP A  96     -33.563 -15.030 -23.819  1.00  0.00      A    O
ATOM   1397  C   ASP A  96     -30.908 -17.740 -24.642  1.00  0.00      A    C
ATOM   1398  O   ASP A  96     -30.072 -18.590 -24.385  1.00  0.00      A    O
ATOM   1399  N   THR A  97     -31.780 -17.876 -25.633  1.00  0.00      A    N
ATOM   1400  HN  THR A  97     -32.264 -17.064 -25.947  1.00  0.00      A    H
ATOM   1401  CA  THR A  97     -32.082 -19.102 -26.377  1.00  0.00      A    C
ATOM   1402  HA  THR A  97     -32.280 -19.846 -25.620  1.00  0.00      A    H
ATOM   1403  CB  THR A  97     -33.303 -18.989 -27.307  1.00  0.00      A    C
ATOM   1404  HB  THR A  97     -33.110 -18.367 -28.207  1.00  0.00      A    H
ATOM   1405  OG1 THR A  97     -34.423 -18.268 -26.790  1.00  0.00      A    O
ATOM   1406  HG1 THR A  97     -34.234 -17.327 -26.779  1.00  0.00      A    H
ATOM   1407  CG2 THR A  97     -33.750 -20.306 -27.860  1.00  0.00      A    C
ATOM   1408 HG21 THR A  97     -33.015 -20.914 -28.430  1.00  0.00      A    H
ATOM   1409 HG22 THR A  97     -34.110 -20.844 -26.956  1.00  0.00      A    H
ATOM   1410 HG23 THR A  97     -34.642 -20.232 -28.518  1.00  0.00      A    H
ATOM   1411  C   THR A  97     -30.945 -19.468 -27.250  1.00  0.00      A    C
ATOM   1412  O   THR A  97     -30.512 -18.750 -28.179  1.00  0.00      A    O
ATOM   1413  N   CYS A  98     -30.364 -20.703 -27.065  1.00  0.00      A    N
ATOM   1414  HN  CYS A  98     -30.764 -21.293 -26.368  1.00  0.00      A    H
ATOM   1415  CA  CYS A  98     -29.168 -21.120 -27.868  1.00  0.00      A    C
ATOM   1416  HA  CYS A  98     -28.434 -20.333 -27.957  1.00  0.00      A    H
ATOM   1417  CB  CYS A  98     -28.382 -22.276 -27.211  1.00  0.00      A    C
ATOM   1418  HB1 CYS A  98     -28.027 -21.890 -26.232  1.00  0.00      A    H
ATOM   1419  HB2 CYS A  98     -29.063 -23.134 -27.025  1.00  0.00      A    H
ATOM   1420  SG  CYS A  98     -27.017 -23.041 -28.118  1.00  0.00      A    S
ATOM   1421  C   CYS A  98     -29.659 -21.502 -29.245  1.00  0.00      A    C
ATOM   1422  O   CYS A  98     -30.146 -22.662 -29.439  1.00  0.00      A    O
ATOM   1423  N   ASN A  99     -29.574 -20.638 -30.283  1.00  0.00      A    N
ATOM   1424  HN  ASN A  99     -29.065 -19.789 -30.170  1.00  0.00      A    H
ATOM   1425  CA  ASN A  99     -30.272 -20.841 -31.523  1.00  0.00      A    C
ATOM   1426  HA  ASN A  99     -31.083 -21.548 -31.429  1.00  0.00      A    H
ATOM   1427  CB  ASN A  99     -30.717 -19.439 -32.020  1.00  0.00      A    C
ATOM   1428  HB1 ASN A  99     -29.905 -18.682 -31.977  1.00  0.00      A    H
ATOM   1429  HB2 ASN A  99     -31.097 -19.455 -33.064  1.00  0.00      A    H
ATOM   1430  CG  ASN A  99     -31.813 -18.778 -31.294  1.00  0.00      A    C
ATOM   1431  OD1 ASN A  99     -32.657 -19.359 -30.610  1.00  0.00      A    O
ATOM   1432  ND2 ASN A  99     -31.804 -17.400 -31.243  1.00  0.00      A    N
ATOM   1433 HD21 ASN A  99     -32.444 -16.956 -30.615  1.00  0.00      A    H
ATOM   1434 HD22 ASN A  99     -31.234 -16.892 -31.888  1.00  0.00      A    H
ATOM   1435  C   ASN A  99     -29.404 -21.511 -32.555  1.00  0.00      A    C
ATOM   1436  O   ASN A  99     -29.573 -21.271 -33.744  1.00  0.00      A    O
ATOM   1437  N   THR A 100     -28.503 -22.426 -32.185  1.00  0.00      A    N
ATOM   1438  HN  THR A 100     -28.334 -22.566 -31.212  1.00  0.00      A    H
ATOM   1439  CA  THR A 100     -27.627 -23.145 -33.098  1.00  0.00      A    C
ATOM   1440  HA  THR A 100     -27.086 -22.474 -33.749  1.00  0.00      A    H
ATOM   1441  CB  THR A 100     -26.573 -23.922 -32.287  1.00  0.00      A    C
ATOM   1442  HB  THR A 100     -27.112 -24.589 -31.580  1.00  0.00      A    H
ATOM   1443  OG1 THR A 100     -25.777 -22.928 -31.636  1.00  0.00      A    O
ATOM   1444  HG1 THR A 100     -25.076 -23.379 -31.160  1.00  0.00      A    H
ATOM   1445  CG2 THR A 100     -25.525 -24.712 -33.094  1.00  0.00      A    C
ATOM   1446 HG21 THR A 100     -25.948 -25.461 -33.798  1.00  0.00      A    H
ATOM   1447 HG22 THR A 100     -24.947 -24.042 -33.765  1.00  0.00      A    H
ATOM   1448 HG23 THR A 100     -24.750 -25.194 -32.461  1.00  0.00      A    H
ATOM   1449  C   THR A 100     -28.349 -24.166 -33.973  1.00  0.00      A    C
ATOM   1450  O   THR A 100     -28.054 -24.294 -35.167  1.00  0.00      A    O
ATOM   1451  N   GLN A 101     -29.313 -24.900 -33.418  1.00  0.00      A    N
ATOM   1452  HN  GLN A 101     -29.503 -24.901 -32.440  1.00  0.00      A    H
ATOM   1453  CA  GLN A 101     -30.205 -25.792 -34.153  1.00  0.00      A    C
ATOM   1454  HA  GLN A 101     -29.606 -26.482 -34.729  1.00  0.00      A    H
ATOM   1455  CB  GLN A 101     -31.099 -26.763 -33.270  1.00  0.00      A    C
ATOM   1456  HB1 GLN A 101     -31.387 -27.677 -33.833  1.00  0.00      A    H
ATOM   1457  HB2 GLN A 101     -30.460 -27.168 -32.457  1.00  0.00      A    H
ATOM   1458  CG  GLN A 101     -32.342 -26.076 -32.631  1.00  0.00      A    C
ATOM   1459  HG1 GLN A 101     -33.022 -25.645 -33.396  1.00  0.00      A    H
ATOM   1460  HG2 GLN A 101     -32.929 -26.825 -32.058  1.00  0.00      A    H
ATOM   1461  CD  GLN A 101     -32.074 -24.901 -31.673  1.00  0.00      A    C
ATOM   1462  OE1 GLN A 101     -30.975 -24.558 -31.165  1.00  0.00      A    O
ATOM   1463  NE2 GLN A 101     -33.223 -24.185 -31.414  1.00  0.00      A    N
ATOM   1464 HE21 GLN A 101     -33.077 -23.403 -30.809  1.00  0.00      A    H
ATOM   1465 HE22 GLN A 101     -34.109 -24.604 -31.614  1.00  0.00      A    H
ATOM   1466  C   GLN A 101     -31.055 -25.075 -35.162  1.00  0.00      A    C
ATOM   1467  O   GLN A 101     -31.268 -25.586 -36.221  1.00  0.00      A    O
ATOM   1468  N   GLU A 102     -31.549 -23.822 -34.934  1.00  0.00      A    N
ATOM   1469  HN  GLU A 102     -31.719 -23.474 -34.016  1.00  0.00      A    H
ATOM   1470  CA  GLU A 102     -31.985 -22.950 -36.023  1.00  0.00      A    C
ATOM   1471  HA  GLU A 102     -32.748 -23.402 -36.639  1.00  0.00      A    H
ATOM   1472  CB  GLU A 102     -32.633 -21.669 -35.401  1.00  0.00      A    C
ATOM   1473  HB1 GLU A 102     -31.810 -21.114 -34.900  1.00  0.00      A    H
ATOM   1474  HB2 GLU A 102     -32.949 -21.005 -36.233  1.00  0.00      A    H
ATOM   1475  CG  GLU A 102     -33.858 -21.946 -34.523  1.00  0.00      A    C
ATOM   1476  HG1 GLU A 102     -33.567 -22.526 -33.620  1.00  0.00      A    H
ATOM   1477  HG2 GLU A 102     -34.194 -20.922 -34.252  1.00  0.00      A    H
ATOM   1478  CD  GLU A 102     -35.026 -22.697 -35.147  1.00  0.00      A    C
ATOM   1479  OE1 GLU A 102     -35.672 -22.105 -36.052  1.00  0.00      A    O
ATOM   1480  OE2 GLU A 102     -35.268 -23.873 -34.811  1.00  0.00      A    O
ATOM   1481  C   GLU A 102     -30.950 -22.534 -37.041  1.00  0.00      A    C
ATOM   1482  O   GLU A 102     -31.025 -22.991 -38.209  1.00  0.00      A    O
ATOM   1483  N   GLU A 103     -29.947 -21.636 -36.710  1.00  0.00      A    N
ATOM   1484  HN  GLU A 103     -30.110 -21.269 -35.797  1.00  0.00      A    H
ATOM   1485  CA  GLU A 103     -29.059 -20.832 -37.611  1.00  0.00      A    C
ATOM   1486  HA  GLU A 103     -29.627 -20.394 -38.419  1.00  0.00      A    H
ATOM   1487  CB  GLU A 103     -28.225 -19.763 -36.881  1.00  0.00      A    C
ATOM   1488  HB1 GLU A 103     -27.637 -20.183 -36.037  1.00  0.00      A    H
ATOM   1489  HB2 GLU A 103     -27.532 -19.364 -37.653  1.00  0.00      A    H
ATOM   1490  CG  GLU A 103     -28.997 -18.505 -36.290  1.00  0.00      A    C
ATOM   1491  HG1 GLU A 103     -29.628 -18.888 -35.459  1.00  0.00      A    H
ATOM   1492  HG2 GLU A 103     -28.245 -17.800 -35.877  1.00  0.00      A    H
ATOM   1493  CD  GLU A 103     -29.770 -17.671 -37.301  1.00  0.00      A    C
ATOM   1494  OE1 GLU A 103     -29.296 -17.378 -38.395  1.00  0.00      A    O
ATOM   1495  OE2 GLU A 103     -30.837 -17.179 -36.951  1.00  0.00      A    O
ATOM   1496  C   GLU A 103     -28.173 -21.779 -38.380  1.00  0.00      A    C
ATOM   1497  O   GLU A 103     -28.036 -21.646 -39.604  1.00  0.00      A    O
ATOM   1498  N   ALA A 104     -27.590 -22.685 -37.593  1.00  0.00      A    N
ATOM   1499  HN  ALA A 104     -27.740 -22.807 -36.615  1.00  0.00      A    H
ATOM   1500  CA  ALA A 104     -26.866 -23.859 -38.132  1.00  0.00      A    C
ATOM   1501  HA  ALA A 104     -26.819 -24.497 -37.262  1.00  0.00      A    H
ATOM   1502  CB  ALA A 104     -27.593 -24.720 -39.175  1.00  0.00      A    C
ATOM   1503  HB1 ALA A 104     -28.613 -24.979 -38.820  1.00  0.00      A    H
ATOM   1504  HB2 ALA A 104     -27.663 -24.116 -40.105  1.00  0.00      A    H
ATOM   1505  HB3 ALA A 104     -27.028 -25.616 -39.510  1.00  0.00      A    H
ATOM   1506  C   ALA A 104     -25.513 -23.591 -38.747  1.00  0.00      A    C
ATOM   1507  O   ALA A 104     -24.545 -24.120 -38.232  1.00  0.00      A    O
ATOM   1508  N   GLN A 105     -25.382 -22.765 -39.731  1.00  0.00      A    N
ATOM   1509  HN  GLN A 105     -26.236 -22.261 -39.829  1.00  0.00      A    H
ATOM   1510  CA  GLN A 105     -24.435 -22.759 -40.817  1.00  0.00      A    C
ATOM   1511  HA  GLN A 105     -24.089 -23.761 -41.020  1.00  0.00      A    H
ATOM   1512  CB  GLN A 105     -25.038 -22.002 -41.975  1.00  0.00      A    C
ATOM   1513  HB1 GLN A 105     -26.079 -22.369 -42.096  1.00  0.00      A    H
ATOM   1514  HB2 GLN A 105     -25.163 -20.925 -41.729  1.00  0.00      A    H
ATOM   1515  CG  GLN A 105     -24.232 -22.188 -43.258  1.00  0.00      A    C
ATOM   1516  HG1 GLN A 105     -23.156 -21.956 -43.105  1.00  0.00      A    H
ATOM   1517  HG2 GLN A 105     -24.424 -23.253 -43.510  1.00  0.00      A    H
ATOM   1518  CD  GLN A 105     -24.740 -21.380 -44.503  1.00  0.00      A    C
ATOM   1519  OE1 GLN A 105     -25.868 -21.538 -44.986  1.00  0.00      A    O
ATOM   1520  NE2 GLN A 105     -23.762 -20.616 -45.154  1.00  0.00      A    N
ATOM   1521 HE21 GLN A 105     -23.983 -20.185 -46.029  1.00  0.00      A    H
ATOM   1522 HE22 GLN A 105     -22.825 -20.525 -44.816  1.00  0.00      A    H
ATOM   1523  C   GLN A 105     -23.236 -21.889 -40.329  1.00  0.00      A    C
ATOM   1524  O   GLN A 105     -23.480 -20.778 -39.866  1.00  0.00      A    O
ATOM   1525  N   HSE A 106     -22.000 -22.375 -40.447  1.00  0.00      A    N
ATOM   1526  HN  HSE A 106     -21.835 -23.292 -40.801  1.00  0.00      A    H
ATOM   1527  CA  HSE A 106     -20.815 -21.581 -39.938  1.00  0.00      A    C
ATOM   1528  HA  HSE A 106     -21.184 -21.115 -39.036  1.00  0.00      A    H
ATOM   1529  CB  HSE A 106     -19.644 -22.541 -39.548  1.00  0.00      A    C
ATOM   1530  HB1 HSE A 106     -18.986 -22.872 -40.380  1.00  0.00      A    H
ATOM   1531  HB2 HSE A 106     -19.022 -21.986 -38.814  1.00  0.00      A    H
ATOM   1532  ND1 HSE A 106     -20.518 -23.808 -37.580  1.00  0.00      A    N
ATOM   1533  CG  HSE A 106     -20.022 -23.837 -38.864  1.00  0.00      A    C
ATOM   1534  CE1 HSE A 106     -20.721 -25.081 -37.264  1.00  0.00      A    C
ATOM   1535  HE1 HSE A 106     -21.132 -25.500 -36.346  1.00  0.00      A    H
ATOM   1536  NE2 HSE A 106     -20.377 -25.916 -38.198  1.00  0.00      A    N
ATOM   1537  HE2 HSE A 106     -20.679 -26.868 -38.231  1.00  0.00      A    H
ATOM   1538  CD2 HSE A 106     -19.975 -25.161 -39.248  1.00  0.00      A    C
ATOM   1539  HD2 HSE A 106     -19.478 -25.516 -40.142  1.00  0.00      A    H
ATOM   1540  C   HSE A 106     -20.347 -20.609 -40.924  1.00  0.00      A    C
ATOM   1541  O   HSE A 106     -20.645 -20.700 -42.124  1.00  0.00      A    O
ATOM   1542  N   ALA A 107     -19.675 -19.566 -40.412  1.00  0.00      A    N
ATOM   1543  HN  ALA A 107     -19.540 -19.444 -39.432  1.00  0.00      A    H
ATOM   1544  CA  ALA A 107     -18.977 -18.536 -41.184  1.00  0.00      A    C
ATOM   1545  HA  ALA A 107     -19.325 -18.567 -42.207  1.00  0.00      A    H
ATOM   1546  CB  ALA A 107     -19.279 -17.286 -40.377  1.00  0.00      A    C
ATOM   1547  HB1 ALA A 107     -18.810 -16.426 -40.901  1.00  0.00      A    H
ATOM   1548  HB2 ALA A 107     -20.363 -17.052 -40.303  1.00  0.00      A    H
ATOM   1549  HB3 ALA A 107     -18.786 -17.283 -39.382  1.00  0.00      A    H
ATOM   1550  C   ALA A 107     -17.486 -18.993 -41.235  1.00  0.00      A    C
ATOM   1551  O   ALA A 107     -16.947 -19.224 -42.319  1.00  0.00      A    O
ATOM   1552  N   ALA A 108     -16.840 -19.141 -40.115  1.00  0.00      A    N
ATOM   1553  HN  ALA A 108     -17.288 -18.810 -39.287  1.00  0.00      A    H
ATOM   1554  CA  ALA A 108     -15.576 -19.809 -39.930  1.00  0.00      A    C
ATOM   1555  HA  ALA A 108     -15.043 -19.975 -40.855  1.00  0.00      A    H
ATOM   1556  CB  ALA A 108     -14.649 -18.792 -39.102  1.00  0.00      A    C
ATOM   1557  HB1 ALA A 108     -15.077 -18.565 -38.102  1.00  0.00      A    H
ATOM   1558  HB2 ALA A 108     -13.703 -19.340 -38.901  1.00  0.00      A    H
ATOM   1559  HB3 ALA A 108     -14.475 -17.888 -39.724  1.00  0.00      A    H
ATOM   1560  C   ALA A 108     -15.797 -21.087 -39.239  1.00  0.00      A    C
ATOM   1561  O   ALA A 108     -16.436 -21.235 -38.245  1.00  0.00      A    O
ATOM   1562  N   THR A 109     -15.086 -22.064 -39.753  1.00  0.00      A    N
ATOM   1563  HN  THR A 109     -14.623 -21.906 -40.622  1.00  0.00      A    H
ATOM   1564  CA  THR A 109     -14.799 -23.353 -39.105  1.00  0.00      A    C
ATOM   1565  HA  THR A 109     -15.582 -23.512 -38.378  1.00  0.00      A    H
ATOM   1566  CB  THR A 109     -14.847 -24.572 -40.003  1.00  0.00      A    C
ATOM   1567  HB  THR A 109     -14.774 -25.512 -39.415  1.00  0.00      A    H
ATOM   1568  OG1 THR A 109     -13.881 -24.419 -41.024  1.00  0.00      A    O
ATOM   1569  HG1 THR A 109     -13.761 -25.268 -41.456  1.00  0.00      A    H
ATOM   1570  CG2 THR A 109     -16.259 -24.580 -40.624  1.00  0.00      A    C
ATOM   1571 HG21 THR A 109     -16.454 -23.529 -40.928  1.00  0.00      A    H
ATOM   1572 HG22 THR A 109     -16.315 -25.252 -41.507  1.00  0.00      A    H
ATOM   1573 HG23 THR A 109     -17.063 -24.756 -39.879  1.00  0.00      A    H
ATOM   1574  C   THR A 109     -13.528 -23.366 -38.392  1.00  0.00      A    C
ATOM   1575  O   THR A 109     -12.613 -22.623 -38.755  1.00  0.00      A    O
ATOM   1576  N   ILE A 110     -13.350 -24.183 -37.362  1.00  0.00      A    N
ATOM   1577  HN  ILE A 110     -14.033 -24.805 -36.986  1.00  0.00      A    H
ATOM   1578  CA  ILE A 110     -12.062 -24.251 -36.624  1.00  0.00      A    C
ATOM   1579  HA  ILE A 110     -11.437 -23.416 -36.905  1.00  0.00      A    H
ATOM   1580  CB  ILE A 110     -12.357 -24.081 -35.103  1.00  0.00      A    C
ATOM   1581  HB  ILE A 110     -13.035 -23.201 -35.093  1.00  0.00      A    H
ATOM   1582  CG2 ILE A 110     -13.161 -25.310 -34.565  1.00  0.00      A    C
ATOM   1583 HG21 ILE A 110     -12.673 -26.275 -34.821  1.00  0.00      A    H
ATOM   1584 HG22 ILE A 110     -13.051 -25.340 -33.460  1.00  0.00      A    H
ATOM   1585 HG23 ILE A 110     -14.247 -25.409 -34.777  1.00  0.00      A    H
ATOM   1586  CG1 ILE A 110     -11.163 -23.720 -34.314  1.00  0.00      A    C
ATOM   1587 HG11 ILE A 110     -10.419 -24.540 -34.220  1.00  0.00      A    H
ATOM   1588 HG12 ILE A 110     -10.552 -22.942 -34.819  1.00  0.00      A    H
ATOM   1589  CD  ILE A 110     -11.538 -23.117 -32.926  1.00  0.00      A    C
ATOM   1590  HD1 ILE A 110     -11.964 -23.930 -32.301  1.00  0.00      A    H
ATOM   1591  HD2 ILE A 110     -10.626 -22.691 -32.454  1.00  0.00      A    H
ATOM   1592  HD3 ILE A 110     -12.275 -22.306 -33.107  1.00  0.00      A    H
ATOM   1593  C   ILE A 110     -11.440 -25.607 -36.969  1.00  0.00      A    C
ATOM   1594  O   ILE A 110     -12.132 -26.552 -37.445  1.00  0.00      A    O
ATOM   1595  N   SER A 111     -10.139 -25.737 -36.659  1.00  0.00      A    N
ATOM   1596  HN  SER A 111      -9.602 -24.936 -36.404  1.00  0.00      A    H
ATOM   1597  CA  SER A 111      -9.364 -26.943 -36.571  1.00  0.00      A    C
ATOM   1598  HA  SER A 111      -9.864 -27.679 -37.182  1.00  0.00      A    H
ATOM   1599  CB  SER A 111      -7.913 -26.837 -37.072  1.00  0.00      A    C
ATOM   1600  HB1 SER A 111      -7.882 -26.421 -38.102  1.00  0.00      A    H
ATOM   1601  HB2 SER A 111      -7.403 -26.278 -36.258  1.00  0.00      A    H
ATOM   1602  OG  SER A 111      -7.399 -28.164 -37.171  1.00  0.00      A    O
ATOM   1603  HG1 SER A 111      -6.446 -28.071 -37.242  1.00  0.00      A    H
ATOM   1604  C   SER A 111      -9.373 -27.433 -35.189  1.00  0.00      A    C
ATOM   1605  O   SER A 111      -9.764 -28.568 -34.983  1.00  0.00      A    O
ATOM   1606  N   GLY A 112      -9.035 -26.668 -34.091  1.00  0.00      A    N
ATOM   1607  HN  GLY A 112      -8.857 -25.706 -34.281  1.00  0.00      A    H
ATOM   1608  CA  GLY A 112      -9.022 -27.052 -32.708  1.00  0.00      A    C
ATOM   1609  HA1 GLY A 112     -10.020 -27.271 -32.360  1.00  0.00      A    H
ATOM   1610  HA2 GLY A 112      -8.334 -27.875 -32.586  1.00  0.00      A    H
ATOM   1611  C   GLY A 112      -8.526 -25.943 -31.828  1.00  0.00      A    C
ATOM   1612  O   GLY A 112      -8.773 -24.767 -32.121  1.00  0.00      A    O
ATOM   1613  N   TYR A 113      -7.862 -26.230 -30.668  1.00  0.00      A    N
ATOM   1614  HN  TYR A 113      -7.798 -27.181 -30.375  1.00  0.00      A    H
ATOM   1615  CA  TYR A 113      -7.049 -25.315 -29.928  1.00  0.00      A    C
ATOM   1616  HA  TYR A 113      -6.727 -24.513 -30.576  1.00  0.00      A    H
ATOM   1617  CB  TYR A 113      -7.885 -24.446 -29.078  1.00  0.00      A    C
ATOM   1618  HB1 TYR A 113      -7.229 -23.720 -28.552  1.00  0.00      A    H
ATOM   1619  HB2 TYR A 113      -8.556 -23.853 -29.736  1.00  0.00      A    H
ATOM   1620  CG  TYR A 113      -8.840 -25.304 -28.138  1.00  0.00      A    C
ATOM   1621  CD1 TYR A 113      -8.446 -25.656 -26.843  1.00  0.00      A    C
ATOM   1622  HD1 TYR A 113      -7.557 -25.160 -26.484  1.00  0.00      A    H
ATOM   1623  CE1 TYR A 113      -9.179 -26.597 -26.141  1.00  0.00      A    C
ATOM   1624  HE1 TYR A 113      -8.821 -26.993 -25.202  1.00  0.00      A    H
ATOM   1625  CZ  TYR A 113     -10.337 -27.216 -26.724  1.00  0.00      A    C
ATOM   1626  OH  TYR A 113     -11.067 -28.232 -26.117  1.00  0.00      A    O
ATOM   1627  HH  TYR A 113     -10.554 -28.529 -25.362  1.00  0.00      A    H
ATOM   1628  CD2 TYR A 113     -10.083 -25.735 -28.603  1.00  0.00      A    C
ATOM   1629  HD2 TYR A 113     -10.404 -25.360 -29.564  1.00  0.00      A    H
ATOM   1630  CE2 TYR A 113     -10.847 -26.715 -27.866  1.00  0.00      A    C
ATOM   1631  HE2 TYR A 113     -11.787 -27.076 -28.259  1.00  0.00      A    H
ATOM   1632  C   TYR A 113      -5.754 -25.932 -29.216  1.00  0.00      A    C
ATOM   1633  O   TYR A 113      -5.462 -27.102 -29.456  1.00  0.00      A    O
ATOM   1634  N   GLU A 114      -4.844 -24.996 -28.757  1.00  0.00      A    N
ATOM   1635  HN  GLU A 114      -4.997 -24.011 -28.758  1.00  0.00      A    H
ATOM   1636  CA  GLU A 114      -3.584 -25.248 -28.206  1.00  0.00      A    C
ATOM   1637  HA  GLU A 114      -3.558 -26.222 -27.739  1.00  0.00      A    H
ATOM   1638  CB  GLU A 114      -2.497 -25.186 -29.336  1.00  0.00      A    C
ATOM   1639  HB1 GLU A 114      -2.952 -25.729 -30.192  1.00  0.00      A    H
ATOM   1640  HB2 GLU A 114      -2.509 -24.116 -29.634  1.00  0.00      A    H
ATOM   1641  CG  GLU A 114      -1.057 -25.629 -28.965  1.00  0.00      A    C
ATOM   1642  HG1 GLU A 114      -0.481 -24.893 -28.364  1.00  0.00      A    H
ATOM   1643  HG2 GLU A 114      -1.111 -26.656 -28.545  1.00  0.00      A    H
ATOM   1644  CD  GLU A 114      -0.229 -25.705 -30.250  1.00  0.00      A    C
ATOM   1645  OE1 GLU A 114       0.237 -24.606 -30.748  1.00  0.00      A    O
ATOM   1646  OE2 GLU A 114       0.053 -26.829 -30.747  1.00  0.00      A    O
ATOM   1647  C   GLU A 114      -3.220 -24.226 -27.090  1.00  0.00      A    C
ATOM   1648  O   GLU A 114      -3.599 -23.032 -27.218  1.00  0.00      A    O
ATOM   1649  N   ASP A 115      -2.419 -24.652 -26.045  1.00  0.00      A    N
ATOM   1650  HN  ASP A 115      -2.143 -25.606 -25.952  1.00  0.00      A    H
ATOM   1651  CA  ASP A 115      -1.789 -23.720 -25.136  1.00  0.00      A    C
ATOM   1652  HA  ASP A 115      -2.480 -22.916 -24.927  1.00  0.00      A    H
ATOM   1653  CB  ASP A 115      -1.573 -24.331 -23.742  1.00  0.00      A    C
ATOM   1654  HB1 ASP A 115      -0.766 -25.093 -23.796  1.00  0.00      A    H
ATOM   1655  HB2 ASP A 115      -1.110 -23.560 -23.089  1.00  0.00      A    H
ATOM   1656  CG  ASP A 115      -2.807 -24.876 -23.102  1.00  0.00      A    C
ATOM   1657  OD1 ASP A 115      -3.728 -24.028 -22.900  1.00  0.00      A    O
ATOM   1658  OD2 ASP A 115      -2.752 -26.028 -22.631  1.00  0.00      A    O
ATOM   1659  C   ASP A 115      -0.487 -23.231 -25.721  1.00  0.00      A    C
ATOM   1660  O   ASP A 115       0.285 -23.913 -26.460  1.00  0.00      A    O
ATOM   1661  N   VAL A 116      -0.085 -21.994 -25.272  1.00  0.00      A    N
ATOM   1662  HN  VAL A 116      -0.585 -21.726 -24.452  1.00  0.00      A    H
ATOM   1663  CA  VAL A 116       1.131 -21.212 -25.627  1.00  0.00      A    C
ATOM   1664  HA  VAL A 116       1.525 -21.622 -26.545  1.00  0.00      A    H
ATOM   1665  CB  VAL A 116       0.762 -19.775 -25.861  1.00  0.00      A    C
ATOM   1666  HB  VAL A 116       0.112 -19.488 -25.007  1.00  0.00      A    H
ATOM   1667  CG1 VAL A 116       1.865 -18.715 -25.921  1.00  0.00      A    C
ATOM   1668 HG11 VAL A 116       1.421 -17.697 -25.897  1.00  0.00      A    H
ATOM   1669 HG12 VAL A 116       2.495 -18.854 -25.016  1.00  0.00      A    H
ATOM   1670 HG13 VAL A 116       2.536 -18.942 -26.777  1.00  0.00      A    H
ATOM   1671  CG2 VAL A 116       0.073 -19.503 -27.228  1.00  0.00      A    C
ATOM   1672 HG21 VAL A 116       0.602 -19.911 -28.116  1.00  0.00      A    H
ATOM   1673 HG22 VAL A 116      -0.988 -19.830 -27.279  1.00  0.00      A    H
ATOM   1674 HG23 VAL A 116      -0.029 -18.419 -27.452  1.00  0.00      A    H
ATOM   1675  C   VAL A 116       2.045 -21.334 -24.395  1.00  0.00      A    C
ATOM   1676  O   VAL A 116       1.471 -21.576 -23.300  1.00  0.00      A    O
ATOM   1677  N   PRO A 117       3.353 -21.225 -24.440  1.00  0.00      A    N
ATOM   1678  CD  PRO A 117       4.034 -21.386 -25.739  1.00  0.00      A    C
ATOM   1679  HD1 PRO A 117       4.096 -20.451 -26.336  1.00  0.00      A    H
ATOM   1680  HD2 PRO A 117       3.573 -22.167 -26.381  1.00  0.00      A    H
ATOM   1681  CA  PRO A 117       4.266 -21.508 -23.307  1.00  0.00      A    C
ATOM   1682  HA  PRO A 117       3.940 -22.459 -22.911  1.00  0.00      A    H
ATOM   1683  CB  PRO A 117       5.710 -21.383 -23.918  1.00  0.00      A    C
ATOM   1684  HB1 PRO A 117       6.083 -20.337 -23.893  1.00  0.00      A    H
ATOM   1685  HB2 PRO A 117       6.431 -22.010 -23.350  1.00  0.00      A    H
ATOM   1686  CG  PRO A 117       5.466 -21.840 -25.413  1.00  0.00      A    C
ATOM   1687  HG1 PRO A 117       6.253 -21.311 -25.992  1.00  0.00      A    H
ATOM   1688  HG2 PRO A 117       5.623 -22.939 -25.446  1.00  0.00      A    H
ATOM   1689  C   PRO A 117       4.081 -20.496 -22.182  1.00  0.00      A    C
ATOM   1690  O   PRO A 117       3.791 -19.327 -22.401  1.00  0.00      A    O
ATOM   1691  N   SER A 118       4.180 -21.010 -20.973  1.00  0.00      A    N
ATOM   1692  HN  SER A 118       4.542 -21.932 -20.859  1.00  0.00      A    H
ATOM   1693  CA  SER A 118       4.101 -20.299 -19.702  1.00  0.00      A    C
ATOM   1694  HA  SER A 118       3.407 -19.482 -19.835  1.00  0.00      A    H
ATOM   1695  CB  SER A 118       3.299 -21.050 -18.705  1.00  0.00      A    C
ATOM   1696  HB1 SER A 118       2.518 -21.695 -19.161  1.00  0.00      A    H
ATOM   1697  HB2 SER A 118       3.849 -21.912 -18.270  1.00  0.00      A    H
ATOM   1698  OG  SER A 118       2.806 -20.205 -17.659  1.00  0.00      A    O
ATOM   1699  HG1 SER A 118       1.909 -20.025 -17.950  1.00  0.00      A    H
ATOM   1700  C   SER A 118       5.518 -19.808 -19.336  1.00  0.00      A    C
ATOM   1701  O   SER A 118       6.440 -20.577 -19.493  1.00  0.00      A    O
ATOM   1702  N   ASN A 119       5.635 -18.667 -18.619  1.00  0.00      A    N
ATOM   1703  HN  ASN A 119       4.787 -18.232 -18.329  1.00  0.00      A    H
ATOM   1704  CA  ASN A 119       6.880 -18.025 -18.177  1.00  0.00      A    C
ATOM   1705  HA  ASN A 119       6.664 -17.017 -17.855  1.00  0.00      A    H
ATOM   1706  CB  ASN A 119       7.648 -18.869 -17.081  1.00  0.00      A    C
ATOM   1707  HB1 ASN A 119       7.946 -19.820 -17.573  1.00  0.00      A    H
ATOM   1708  HB2 ASN A 119       8.541 -18.262 -16.819  1.00  0.00      A    H
ATOM   1709  CG  ASN A 119       6.805 -19.067 -15.822  1.00  0.00      A    C
ATOM   1710  OD1 ASN A 119       6.157 -18.105 -15.336  1.00  0.00      A    O
ATOM   1711  ND2 ASN A 119       6.720 -20.254 -15.269  1.00  0.00      A    N
ATOM   1712 HD21 ASN A 119       6.184 -20.313 -14.427  1.00  0.00      A    H
ATOM   1713 HD22 ASN A 119       7.200 -21.016 -15.705  1.00  0.00      A    H
ATOM   1714  C   ASN A 119       7.887 -17.725 -19.306  1.00  0.00      A    C
ATOM   1715  O   ASN A 119       9.081 -17.897 -19.147  1.00  0.00      A    O
ATOM   1716  N   ASN A 120       7.383 -17.294 -20.507  1.00  0.00      A    N
ATOM   1717  HN  ASN A 120       6.421 -17.045 -20.587  1.00  0.00      A    H
ATOM   1718  CA  ASN A 120       8.204 -17.259 -21.590  1.00  0.00      A    C
ATOM   1719  HA  ASN A 120       9.234 -17.535 -21.415  1.00  0.00      A    H
ATOM   1720  CB  ASN A 120       7.739 -18.376 -22.570  1.00  0.00      A    C
ATOM   1721  HB1 ASN A 120       7.238 -19.180 -21.990  1.00  0.00      A    H
ATOM   1722  HB2 ASN A 120       7.044 -17.998 -23.350  1.00  0.00      A    H
ATOM   1723  CG  ASN A 120       8.994 -18.855 -23.318  1.00  0.00      A    C
ATOM   1724  OD1 ASN A 120       9.369 -18.202 -24.288  1.00  0.00      A    O
ATOM   1725  ND2 ASN A 120       9.740 -19.888 -22.860  1.00  0.00      A    N
ATOM   1726 HD21 ASN A 120      10.664 -20.055 -23.205  1.00  0.00      A    H
ATOM   1727 HD22 ASN A 120       9.406 -20.534 -22.174  1.00  0.00      A    H
ATOM   1728  C   ASN A 120       8.238 -15.879 -22.285  1.00  0.00      A    C
ATOM   1729  O   ASN A 120       7.326 -15.003 -22.157  1.00  0.00      A    O
ATOM   1730  N   GLU A 121       9.372 -15.587 -22.975  1.00  0.00      A    N
ATOM   1731  HN  GLU A 121      10.165 -16.192 -22.977  1.00  0.00      A    H
ATOM   1732  CA  GLU A 121       9.394 -14.456 -23.872  1.00  0.00      A    C
ATOM   1733  HA  GLU A 121       8.446 -13.939 -23.864  1.00  0.00      A    H
ATOM   1734  CB  GLU A 121      10.433 -13.409 -23.458  1.00  0.00      A    C
ATOM   1735  HB1 GLU A 121      10.221 -13.113 -22.408  1.00  0.00      A    H
ATOM   1736  HB2 GLU A 121      11.462 -13.826 -23.498  1.00  0.00      A    H
ATOM   1737  CG  GLU A 121      10.386 -12.099 -24.230  1.00  0.00      A    C
ATOM   1738  HG1 GLU A 121      10.713 -12.318 -25.269  1.00  0.00      A    H
ATOM   1739  HG2 GLU A 121       9.370 -11.691 -24.041  1.00  0.00      A    H
ATOM   1740  CD  GLU A 121      11.320 -11.056 -23.646  1.00  0.00      A    C
ATOM   1741  OE1 GLU A 121      10.849  -9.933 -23.309  1.00  0.00      A    O
ATOM   1742  OE2 GLU A 121      12.536 -11.349 -23.714  1.00  0.00      A    O
ATOM   1743  C   GLU A 121       9.747 -14.829 -25.270  1.00  0.00      A    C
ATOM   1744  O   GLU A 121       8.971 -14.515 -26.156  1.00  0.00      A    O
ATOM   1745  N   ALA A 122      10.869 -15.508 -25.581  1.00  0.00      A    N
ATOM   1746  HN  ALA A 122      11.552 -15.720 -24.887  1.00  0.00      A    H
ATOM   1747  CA  ALA A 122      11.230 -15.901 -26.967  1.00  0.00      A    C
ATOM   1748  HA  ALA A 122      11.518 -15.005 -27.497  1.00  0.00      A    H
ATOM   1749  CB  ALA A 122      12.584 -16.714 -26.898  1.00  0.00      A    C
ATOM   1750  HB1 ALA A 122      12.414 -17.686 -26.387  1.00  0.00      A    H
ATOM   1751  HB2 ALA A 122      12.918 -16.940 -27.933  1.00  0.00      A    H
ATOM   1752  HB3 ALA A 122      13.361 -16.092 -26.403  1.00  0.00      A    H
ATOM   1753  C   ALA A 122      10.161 -16.570 -27.798  1.00  0.00      A    C
ATOM   1754  O   ALA A 122       9.767 -16.095 -28.807  1.00  0.00      A    O
ATOM   1755  N   ALA A 123       9.584 -17.653 -27.334  1.00  0.00      A    N
ATOM   1756  HN  ALA A 123       9.997 -18.165 -26.585  1.00  0.00      A    H
ATOM   1757  CA  ALA A 123       8.473 -18.331 -27.909  1.00  0.00      A    C
ATOM   1758  HA  ALA A 123       8.778 -18.553 -28.920  1.00  0.00      A    H
ATOM   1759  CB  ALA A 123       8.339 -19.669 -27.220  1.00  0.00      A    C
ATOM   1760  HB1 ALA A 123       7.939 -19.533 -26.192  1.00  0.00      A    H
ATOM   1761  HB2 ALA A 123       7.734 -20.450 -27.726  1.00  0.00      A    H
ATOM   1762  HB3 ALA A 123       9.332 -20.092 -26.954  1.00  0.00      A    H
ATOM   1763  C   ALA A 123       7.151 -17.607 -27.922  1.00  0.00      A    C
ATOM   1764  O   ALA A 123       6.231 -17.882 -28.723  1.00  0.00      A    O
ATOM   1765  N   LEU A 124       7.007 -16.578 -27.092  1.00  0.00      A    N
ATOM   1766  HN  LEU A 124       7.740 -16.262 -26.495  1.00  0.00      A    H
ATOM   1767  CA  LEU A 124       5.970 -15.642 -26.982  1.00  0.00      A    C
ATOM   1768  HA  LEU A 124       5.034 -16.141 -27.186  1.00  0.00      A    H
ATOM   1769  CB  LEU A 124       5.811 -15.250 -25.536  1.00  0.00      A    C
ATOM   1770  HB1 LEU A 124       6.086 -16.090 -24.863  1.00  0.00      A    H
ATOM   1771  HB2 LEU A 124       6.506 -14.383 -25.539  1.00  0.00      A    H
ATOM   1772  CG  LEU A 124       4.419 -14.741 -25.184  1.00  0.00      A    C
ATOM   1773  HG  LEU A 124       4.280 -13.964 -25.966  1.00  0.00      A    H
ATOM   1774  CD1 LEU A 124       3.281 -15.784 -25.206  1.00  0.00      A    C
ATOM   1775 HD11 LEU A 124       3.286 -16.499 -26.057  1.00  0.00      A    H
ATOM   1776 HD12 LEU A 124       3.333 -16.396 -24.280  1.00  0.00      A    H
ATOM   1777 HD13 LEU A 124       2.301 -15.271 -25.108  1.00  0.00      A    H
ATOM   1778  CD2 LEU A 124       4.478 -13.997 -23.871  1.00  0.00      A    C
ATOM   1779 HD21 LEU A 124       3.603 -13.340 -23.680  1.00  0.00      A    H
ATOM   1780 HD22 LEU A 124       4.560 -14.652 -22.977  1.00  0.00      A    H
ATOM   1781 HD23 LEU A 124       5.343 -13.300 -23.883  1.00  0.00      A    H
ATOM   1782  C   LEU A 124       6.071 -14.541 -27.983  1.00  0.00      A    C
ATOM   1783  O   LEU A 124       5.122 -14.225 -28.716  1.00  0.00      A    O
ATOM   1784  N   LEU A 125       7.249 -13.936 -28.256  1.00  0.00      A    N
ATOM   1785  HN  LEU A 125       8.035 -14.056 -27.656  1.00  0.00      A    H
ATOM   1786  CA  LEU A 125       7.519 -13.228 -29.495  1.00  0.00      A    C
ATOM   1787  HA  LEU A 125       6.804 -12.421 -29.554  1.00  0.00      A    H
ATOM   1788  CB  LEU A 125       8.905 -12.698 -29.605  1.00  0.00      A    C
ATOM   1789  HB1 LEU A 125       9.603 -13.536 -29.815  1.00  0.00      A    H
ATOM   1790  HB2 LEU A 125       9.103 -11.896 -30.348  1.00  0.00      A    H
ATOM   1791  CG  LEU A 125       9.254 -11.981 -28.312  1.00  0.00      A    C
ATOM   1792  HG  LEU A 125       8.857 -12.437 -27.380  1.00  0.00      A    H
ATOM   1793  CD1 LEU A 125      10.742 -11.895 -28.184  1.00  0.00      A    C
ATOM   1794 HD11 LEU A 125      11.145 -12.927 -28.103  1.00  0.00      A    H
ATOM   1795 HD12 LEU A 125      11.156 -11.352 -29.060  1.00  0.00      A    H
ATOM   1796 HD13 LEU A 125      11.035 -11.398 -27.234  1.00  0.00      A    H
ATOM   1797  CD2 LEU A 125       8.738 -10.509 -28.168  1.00  0.00      A    C
ATOM   1798 HD21 LEU A 125       7.647 -10.604 -27.980  1.00  0.00      A    H
ATOM   1799 HD22 LEU A 125       9.167  -9.884 -27.356  1.00  0.00      A    H
ATOM   1800 HD23 LEU A 125       8.908  -9.892 -29.076  1.00  0.00      A    H
ATOM   1801  C   LEU A 125       7.249 -13.925 -30.782  1.00  0.00      A    C
ATOM   1802  O   LEU A 125       6.501 -13.468 -31.650  1.00  0.00      A    O
ATOM   1803  N   GLN A 126       7.682 -15.200 -30.878  1.00  0.00      A    N
ATOM   1804  HN  GLN A 126       8.389 -15.583 -30.288  1.00  0.00      A    H
ATOM   1805  CA  GLN A 126       7.278 -16.194 -31.832  1.00  0.00      A    C
ATOM   1806  HA  GLN A 126       7.518 -15.873 -32.835  1.00  0.00      A    H
ATOM   1807  CB  GLN A 126       7.904 -17.508 -31.521  1.00  0.00      A    C
ATOM   1808  HB1 GLN A 126       8.879 -17.335 -31.019  1.00  0.00      A    H
ATOM   1809  HB2 GLN A 126       7.233 -18.115 -30.875  1.00  0.00      A    H
ATOM   1810  CG  GLN A 126       8.302 -18.397 -32.735  1.00  0.00      A    C
ATOM   1811  HG1 GLN A 126       8.676 -19.388 -32.399  1.00  0.00      A    H
ATOM   1812  HG2 GLN A 126       7.364 -18.605 -33.293  1.00  0.00      A    H
ATOM   1813  CD  GLN A 126       9.311 -17.789 -33.674  1.00  0.00      A    C
ATOM   1814  OE1 GLN A 126       8.988 -17.462 -34.805  1.00  0.00      A    O
ATOM   1815  NE2 GLN A 126      10.594 -17.617 -33.191  1.00  0.00      A    N
ATOM   1816 HE21 GLN A 126      11.339 -17.360 -33.805  1.00  0.00      A    H
ATOM   1817 HE22 GLN A 126      10.777 -18.139 -32.358  1.00  0.00      A    H
ATOM   1818  C   GLN A 126       5.798 -16.355 -31.932  1.00  0.00      A    C
ATOM   1819  O   GLN A 126       5.240 -16.455 -33.077  1.00  0.00      A    O
ATOM   1820  N   ALA A 127       5.092 -16.419 -30.760  1.00  0.00      A    N
ATOM   1821  HN  ALA A 127       5.580 -16.450 -29.890  1.00  0.00      A    H
ATOM   1822  CA  ALA A 127       3.684 -16.815 -30.810  1.00  0.00      A    C
ATOM   1823  HA  ALA A 127       3.543 -17.600 -31.538  1.00  0.00      A    H
ATOM   1824  CB  ALA A 127       3.154 -17.312 -29.447  1.00  0.00      A    C
ATOM   1825  HB1 ALA A 127       2.046 -17.355 -29.515  1.00  0.00      A    H
ATOM   1826  HB2 ALA A 127       3.638 -18.289 -29.233  1.00  0.00      A    H
ATOM   1827  HB3 ALA A 127       3.447 -16.608 -28.639  1.00  0.00      A    H
ATOM   1828  C   ALA A 127       2.744 -15.647 -31.180  1.00  0.00      A    C
ATOM   1829  O   ALA A 127       1.813 -15.904 -31.960  1.00  0.00      A    O
ATOM   1830  N   VAL A 128       3.137 -14.423 -30.850  1.00  0.00      A    N
ATOM   1831  HN  VAL A 128       3.903 -14.309 -30.222  1.00  0.00      A    H
ATOM   1832  CA  VAL A 128       2.416 -13.268 -31.377  1.00  0.00      A    C
ATOM   1833  HA  VAL A 128       1.366 -13.496 -31.270  1.00  0.00      A    H
ATOM   1834  CB  VAL A 128       2.709 -12.052 -30.407  1.00  0.00      A    C
ATOM   1835  HB  VAL A 128       3.774 -12.036 -30.090  1.00  0.00      A    H
ATOM   1836  CG1 VAL A 128       2.263 -10.649 -31.112  1.00  0.00      A    C
ATOM   1837 HG11 VAL A 128       2.995 -10.300 -31.871  1.00  0.00      A    H
ATOM   1838 HG12 VAL A 128       1.218 -10.767 -31.470  1.00  0.00      A    H
ATOM   1839 HG13 VAL A 128       2.192  -9.835 -30.359  1.00  0.00      A    H
ATOM   1840  CG2 VAL A 128       1.812 -12.169 -29.147  1.00  0.00      A    C
ATOM   1841 HG21 VAL A 128       2.031 -13.163 -28.702  1.00  0.00      A    H
ATOM   1842 HG22 VAL A 128       2.119 -11.391 -28.416  1.00  0.00      A    H
ATOM   1843 HG23 VAL A 128       0.711 -12.116 -29.289  1.00  0.00      A    H
ATOM   1844  C   VAL A 128       2.684 -12.973 -32.847  1.00  0.00      A    C
ATOM   1845  O   VAL A 128       1.825 -12.673 -33.686  1.00  0.00      A    O
ATOM   1846  N   ALA A 129       3.923 -13.171 -33.339  1.00  0.00      A    N
ATOM   1847  HN  ALA A 129       4.700 -13.404 -32.760  1.00  0.00      A    H
ATOM   1848  CA  ALA A 129       4.253 -12.930 -34.698  1.00  0.00      A    C
ATOM   1849  HA  ALA A 129       3.997 -11.910 -34.943  1.00  0.00      A    H
ATOM   1850  CB  ALA A 129       5.685 -12.892 -34.727  1.00  0.00      A    C
ATOM   1851  HB1 ALA A 129       6.174 -12.884 -35.724  1.00  0.00      A    H
ATOM   1852  HB2 ALA A 129       6.104 -12.055 -34.129  1.00  0.00      A    H
ATOM   1853  HB3 ALA A 129       6.108 -13.775 -34.201  1.00  0.00      A    H
ATOM   1854  C   ALA A 129       3.807 -14.038 -35.696  1.00  0.00      A    C
ATOM   1855  O   ALA A 129       3.973 -13.976 -36.926  1.00  0.00      A    O
ATOM   1856  N   ASN A 130       3.231 -15.078 -35.128  1.00  0.00      A    N
ATOM   1857  HN  ASN A 130       3.118 -15.000 -34.140  1.00  0.00      A    H
ATOM   1858  CA  ASN A 130       2.370 -16.021 -35.791  1.00  0.00      A    C
ATOM   1859  HA  ASN A 130       2.733 -16.095 -36.806  1.00  0.00      A    H
ATOM   1860  CB  ASN A 130       2.577 -17.286 -34.811  1.00  0.00      A    C
ATOM   1861  HB1 ASN A 130       3.659 -17.416 -34.598  1.00  0.00      A    H
ATOM   1862  HB2 ASN A 130       2.074 -17.243 -33.821  1.00  0.00      A    H
ATOM   1863  CG  ASN A 130       2.091 -18.475 -35.589  1.00  0.00      A    C
ATOM   1864  OD1 ASN A 130       0.984 -19.144 -35.476  1.00  0.00      A    O
ATOM   1865  ND2 ASN A 130       3.029 -18.956 -36.493  1.00  0.00      A    N
ATOM   1866 HD21 ASN A 130       2.706 -19.757 -36.997  1.00  0.00      A    H
ATOM   1867 HD22 ASN A 130       3.902 -18.515 -36.705  1.00  0.00      A    H
ATOM   1868  C   ASN A 130       0.959 -15.495 -35.866  1.00  0.00      A    C
ATOM   1869  O   ASN A 130       0.438 -15.176 -36.931  1.00  0.00      A    O
ATOM   1870  N   GLN A 131       0.260 -15.294 -34.734  1.00  0.00      A    N
ATOM   1871  HN  GLN A 131       0.761 -15.332 -33.873  1.00  0.00      A    H
ATOM   1872  CA  GLN A 131      -1.204 -15.093 -34.761  1.00  0.00      A    C
ATOM   1873  HA  GLN A 131      -1.377 -14.414 -35.582  1.00  0.00      A    H
ATOM   1874  CB  GLN A 131      -2.056 -16.417 -34.910  1.00  0.00      A    C
ATOM   1875  HB1 GLN A 131      -3.128 -16.126 -34.930  1.00  0.00      A    H
ATOM   1876  HB2 GLN A 131      -1.699 -16.924 -35.832  1.00  0.00      A    H
ATOM   1877  CG  GLN A 131      -1.890 -17.326 -33.731  1.00  0.00      A    C
ATOM   1878  HG1 GLN A 131      -0.914 -17.849 -33.633  1.00  0.00      A    H
ATOM   1879  HG2 GLN A 131      -1.988 -16.812 -32.751  1.00  0.00      A    H
ATOM   1880  CD  GLN A 131      -2.945 -18.437 -33.800  1.00  0.00      A    C
ATOM   1881  OE1 GLN A 131      -2.719 -19.587 -34.082  1.00  0.00      A    O
ATOM   1882  NE2 GLN A 131      -4.196 -18.041 -33.376  1.00  0.00      A    N
ATOM   1883 HE21 GLN A 131      -4.834 -18.791 -33.203  1.00  0.00      A    H
ATOM   1884 HE22 GLN A 131      -4.262 -17.101 -33.042  1.00  0.00      A    H
ATOM   1885  C   GLN A 131      -1.601 -14.353 -33.521  1.00  0.00      A    C
ATOM   1886  O   GLN A 131      -0.772 -14.302 -32.636  1.00  0.00      A    O
ATOM   1887  N   PRO A 132      -2.800 -13.751 -33.404  1.00  0.00      A    N
ATOM   1888  CD  PRO A 132      -3.668 -13.376 -34.572  1.00  0.00      A    C
ATOM   1889  HD1 PRO A 132      -4.482 -14.131 -34.531  1.00  0.00      A    H
ATOM   1890  HD2 PRO A 132      -3.137 -13.245 -35.539  1.00  0.00      A    H
ATOM   1891  CA  PRO A 132      -3.269 -13.263 -32.124  1.00  0.00      A    C
ATOM   1892  HA  PRO A 132      -2.605 -12.521 -31.706  1.00  0.00      A    H
ATOM   1893  CB  PRO A 132      -4.582 -12.542 -32.489  1.00  0.00      A    C
ATOM   1894  HB1 PRO A 132      -5.377 -13.317 -32.548  1.00  0.00      A    H
ATOM   1895  HB2 PRO A 132      -4.900 -11.752 -31.775  1.00  0.00      A    H
ATOM   1896  CG  PRO A 132      -4.281 -12.114 -33.930  1.00  0.00      A    C
ATOM   1897  HG1 PRO A 132      -5.148 -11.767 -34.531  1.00  0.00      A    H
ATOM   1898  HG2 PRO A 132      -3.513 -11.312 -33.908  1.00  0.00      A    H
ATOM   1899  C   PRO A 132      -3.428 -14.322 -31.061  1.00  0.00      A    C
ATOM   1900  O   PRO A 132      -3.941 -15.429 -31.282  1.00  0.00      A    O
ATOM   1901  N   VAL A 133      -3.054 -13.966 -29.803  1.00  0.00      A    N
ATOM   1902  HN  VAL A 133      -2.768 -13.031 -29.609  1.00  0.00      A    H
ATOM   1903  CA  VAL A 133      -3.038 -14.936 -28.731  1.00  0.00      A    C
ATOM   1904  HA  VAL A 133      -3.370 -15.891 -29.109  1.00  0.00      A    H
ATOM   1905  CB  VAL A 133      -1.713 -15.026 -27.961  1.00  0.00      A    C
ATOM   1906  HB  VAL A 133      -1.515 -14.003 -27.575  1.00  0.00      A    H
ATOM   1907  CG1 VAL A 133      -1.670 -16.148 -26.901  1.00  0.00      A    C
ATOM   1908 HG11 VAL A 133      -1.941 -17.138 -27.326  1.00  0.00      A    H
ATOM   1909 HG12 VAL A 133      -0.635 -16.231 -26.506  1.00  0.00      A    H
ATOM   1910 HG13 VAL A 133      -2.317 -16.110 -25.998  1.00  0.00      A    H
ATOM   1911  CG2 VAL A 133      -0.652 -15.371 -29.022  1.00  0.00      A    C
ATOM   1912 HG21 VAL A 133      -0.906 -16.253 -29.649  1.00  0.00      A    H
ATOM   1913 HG22 VAL A 133      -0.666 -14.475 -29.679  1.00  0.00      A    H
ATOM   1914 HG23 VAL A 133       0.360 -15.394 -28.565  1.00  0.00      A    H
ATOM   1915  C   VAL A 133      -4.054 -14.504 -27.749  1.00  0.00      A    C
ATOM   1916  O   VAL A 133      -4.188 -13.369 -27.371  1.00  0.00      A    O
ATOM   1917  N   SER A 134      -4.884 -15.425 -27.188  1.00  0.00      A    N
ATOM   1918  HN  SER A 134      -5.191 -16.272 -27.616  1.00  0.00      A    H
ATOM   1919  CA  SER A 134      -5.911 -15.066 -26.158  1.00  0.00      A    C
ATOM   1920  HA  SER A 134      -6.077 -14.001 -26.224  1.00  0.00      A    H
ATOM   1921  CB  SER A 134      -7.075 -15.941 -26.286  1.00  0.00      A    C
ATOM   1922  HB1 SER A 134      -6.926 -17.041 -26.285  1.00  0.00      A    H
ATOM   1923  HB2 SER A 134      -7.891 -15.735 -25.561  1.00  0.00      A    H
ATOM   1924  OG  SER A 134      -7.715 -15.737 -27.563  1.00  0.00      A    O
ATOM   1925  HG1 SER A 134      -8.655 -15.606 -27.420  1.00  0.00      A    H
ATOM   1926  C   SER A 134      -5.430 -15.289 -24.769  1.00  0.00      A    C
ATOM   1927  O   SER A 134      -5.023 -16.357 -24.287  1.00  0.00      A    O
ATOM   1928  N   VAL A 135      -5.479 -14.155 -23.977  1.00  0.00      A    N
ATOM   1929  HN  VAL A 135      -5.827 -13.292 -24.336  1.00  0.00      A    H
ATOM   1930  CA  VAL A 135      -4.784 -14.070 -22.667  1.00  0.00      A    C
ATOM   1931  HA  VAL A 135      -4.552 -15.065 -22.316  1.00  0.00      A    H
ATOM   1932  CB  VAL A 135      -3.524 -13.114 -22.725  1.00  0.00      A    C
ATOM   1933  HB  VAL A 135      -3.848 -12.072 -22.934  1.00  0.00      A    H
ATOM   1934  CG1 VAL A 135      -2.675 -13.159 -21.404  1.00  0.00      A    C
ATOM   1935 HG11 VAL A 135      -3.334 -12.946 -20.536  1.00  0.00      A    H
ATOM   1936 HG12 VAL A 135      -2.258 -14.186 -21.322  1.00  0.00      A    H
ATOM   1937 HG13 VAL A 135      -1.912 -12.356 -21.313  1.00  0.00      A    H
ATOM   1938  CG2 VAL A 135      -2.601 -13.500 -23.893  1.00  0.00      A    C
ATOM   1939 HG21 VAL A 135      -2.146 -14.476 -23.618  1.00  0.00      A    H
ATOM   1940 HG22 VAL A 135      -3.151 -13.560 -24.856  1.00  0.00      A    H
ATOM   1941 HG23 VAL A 135      -1.725 -12.818 -23.914  1.00  0.00      A    H
ATOM   1942  C   VAL A 135      -5.737 -13.571 -21.549  1.00  0.00      A    C
ATOM   1943  O   VAL A 135      -6.422 -12.538 -21.599  1.00  0.00      A    O
ATOM   1944  N   ALA A 136      -5.757 -14.230 -20.402  1.00  0.00      A    N
ATOM   1945  HN  ALA A 136      -5.054 -14.926 -20.274  1.00  0.00      A    H
ATOM   1946  CA  ALA A 136      -6.414 -13.912 -19.131  1.00  0.00      A    C
ATOM   1947  HA  ALA A 136      -7.357 -13.427 -19.336  1.00  0.00      A    H
ATOM   1948  CB  ALA A 136      -6.752 -15.261 -18.342  1.00  0.00      A    C
ATOM   1949  HB1 ALA A 136      -7.522 -15.693 -19.016  1.00  0.00      A    H
ATOM   1950  HB2 ALA A 136      -5.797 -15.829 -18.371  1.00  0.00      A    H
ATOM   1951  HB3 ALA A 136      -7.187 -15.110 -17.331  1.00  0.00      A    H
ATOM   1952  C   ALA A 136      -5.507 -13.003 -18.252  1.00  0.00      A    C
ATOM   1953  O   ALA A 136      -4.337 -13.352 -18.048  1.00  0.00      A    O
ATOM   1954  N   VAL A 137      -6.000 -11.786 -17.956  1.00  0.00      A    N
ATOM   1955  HN  VAL A 137      -6.913 -11.424 -18.129  1.00  0.00      A    H
ATOM   1956  CA  VAL A 137      -5.198 -10.853 -17.179  1.00  0.00      A    C
ATOM   1957  HA  VAL A 137      -4.460 -11.440 -16.654  1.00  0.00      A    H
ATOM   1958  CB  VAL A 137      -4.565  -9.725 -18.014  1.00  0.00      A    C
ATOM   1959  HB  VAL A 137      -3.920  -9.015 -17.454  1.00  0.00      A    H
ATOM   1960  CG1 VAL A 137      -3.665 -10.295 -19.140  1.00  0.00      A    C
ATOM   1961 HG11 VAL A 137      -4.274 -10.807 -19.915  1.00  0.00      A    H
ATOM   1962 HG12 VAL A 137      -3.300  -9.372 -19.639  1.00  0.00      A    H
ATOM   1963 HG13 VAL A 137      -2.811 -10.848 -18.694  1.00  0.00      A    H
ATOM   1964  CG2 VAL A 137      -5.709  -8.862 -18.605  1.00  0.00      A    C
ATOM   1965 HG21 VAL A 137      -5.392  -8.107 -19.356  1.00  0.00      A    H
ATOM   1966 HG22 VAL A 137      -6.389  -9.570 -19.125  1.00  0.00      A    H
ATOM   1967 HG23 VAL A 137      -6.283  -8.345 -17.806  1.00  0.00      A    H
ATOM   1968  C   VAL A 137      -5.967 -10.227 -15.995  1.00  0.00      A    C
ATOM   1969  O   VAL A 137      -7.183 -10.195 -16.024  1.00  0.00      A    O
ATOM   1970  N   ASP A 138      -5.351  -9.642 -14.945  1.00  0.00      A    N
ATOM   1971  HN  ASP A 138      -4.355  -9.606 -14.939  1.00  0.00      A    H
ATOM   1972  CA  ASP A 138      -6.031  -8.866 -13.910  1.00  0.00      A    C
ATOM   1973  HA  ASP A 138      -7.024  -9.287 -13.852  1.00  0.00      A    H
ATOM   1974  CB  ASP A 138      -5.237  -8.920 -12.532  1.00  0.00      A    C
ATOM   1975  HB1 ASP A 138      -5.017  -9.975 -12.261  1.00  0.00      A    H
ATOM   1976  HB2 ASP A 138      -4.196  -8.542 -12.625  1.00  0.00      A    H
ATOM   1977  CG  ASP A 138      -5.848  -8.112 -11.436  1.00  0.00      A    C
ATOM   1978  OD1 ASP A 138      -5.220  -7.241 -10.765  1.00  0.00      A    O
ATOM   1979  OD2 ASP A 138      -7.043  -8.419 -11.118  1.00  0.00      A    O
ATOM   1980  C   ASP A 138      -6.089  -7.417 -14.481  1.00  0.00      A    C
ATOM   1981  O   ASP A 138      -5.240  -6.998 -15.175  1.00  0.00      A    O
ATOM   1982  N   GLY A 139      -7.033  -6.598 -13.949  1.00  0.00      A    N
ATOM   1983  HN  GLY A 139      -7.756  -6.979 -13.377  1.00  0.00      A    H
ATOM   1984  CA  GLY A 139      -7.253  -5.223 -14.445  1.00  0.00      A    C
ATOM   1985  HA1 GLY A 139      -6.433  -4.656 -14.028  1.00  0.00      A    H
ATOM   1986  HA2 GLY A 139      -7.457  -5.187 -15.505  1.00  0.00      A    H
ATOM   1987  C   GLY A 139      -8.433  -4.621 -13.859  1.00  0.00      A    C
ATOM   1988  O   GLY A 139      -9.231  -4.232 -14.656  1.00  0.00      A    O
ATOM   1989  N   GLY A 140      -8.570  -4.548 -12.485  1.00  0.00      A    N
ATOM   1990  HN  GLY A 140      -7.748  -4.746 -11.957  1.00  0.00      A    H
ATOM   1991  CA  GLY A 140      -9.771  -4.027 -11.938  1.00  0.00      A    C
ATOM   1992  HA1 GLY A 140     -10.288  -3.453 -12.692  1.00  0.00      A    H
ATOM   1993  HA2 GLY A 140     -10.233  -4.920 -11.541  1.00  0.00      A    H
ATOM   1994  C   GLY A 140      -9.367  -3.055 -10.822  1.00  0.00      A    C
ATOM   1995  O   GLY A 140      -9.265  -3.353  -9.625  1.00  0.00      A    O
ATOM   1996  N   ASP A 141      -9.118  -1.807 -11.246  1.00  0.00      A    N
ATOM   1997  HN  ASP A 141      -9.277  -1.657 -12.219  1.00  0.00      A    H
ATOM   1998  CA  ASP A 141      -8.590  -0.812 -10.426  1.00  0.00      A    C
ATOM   1999  HA  ASP A 141      -9.157  -1.010  -9.529  1.00  0.00      A    H
ATOM   2000  CB  ASP A 141      -7.102  -1.104 -10.117  1.00  0.00      A    C
ATOM   2001  HB1 ASP A 141      -6.850  -2.169  -9.931  1.00  0.00      A    H
ATOM   2002  HB2 ASP A 141      -6.495  -0.836 -11.008  1.00  0.00      A    H
ATOM   2003  CG  ASP A 141      -6.645  -0.177  -8.980  1.00  0.00      A    C
ATOM   2004  OD1 ASP A 141      -6.493  -0.673  -7.848  1.00  0.00      A    O
ATOM   2005  OD2 ASP A 141      -6.296   1.021  -9.235  1.00  0.00      A    O
ATOM   2006  C   ASP A 141      -8.867   0.587 -11.071  1.00  0.00      A    C
ATOM   2007  O   ASP A 141      -8.687   0.752 -12.254  1.00  0.00      A    O
ATOM   2008  N   MET A 142      -9.296   1.600 -10.292  1.00  0.00      A    N
ATOM   2009  HN  MET A 142      -9.547   1.304  -9.374  1.00  0.00      A    H
ATOM   2010  CA  MET A 142      -9.420   2.961 -10.724  1.00  0.00      A    C
ATOM   2011  HA  MET A 142     -10.322   3.220 -11.258  1.00  0.00      A    H
ATOM   2012  CB  MET A 142      -9.462   3.829  -9.398  1.00  0.00      A    C
ATOM   2013  HB1 MET A 142     -10.272   3.534  -8.697  1.00  0.00      A    H
ATOM   2014  HB2 MET A 142      -8.550   3.755  -8.767  1.00  0.00      A    H
ATOM   2015  CG  MET A 142      -9.731   5.297  -9.583  1.00  0.00      A    C
ATOM   2016  HG1 MET A 142      -8.891   5.806 -10.103  1.00  0.00      A    H
ATOM   2017  HG2 MET A 142     -10.619   5.345 -10.249  1.00  0.00      A    H
ATOM   2018  SD  MET A 142     -10.352   6.237  -8.077  1.00  0.00      A    S
ATOM   2019  CE  MET A 142      -8.689   6.268  -7.288  1.00  0.00      A    C
ATOM   2020  HE1 MET A 142      -7.933   6.544  -8.054  1.00  0.00      A    H
ATOM   2021  HE2 MET A 142      -8.582   6.855  -6.351  1.00  0.00      A    H
ATOM   2022  HE3 MET A 142      -8.554   5.204  -6.996  1.00  0.00      A    H
ATOM   2023  C   MET A 142      -8.261   3.579 -11.451  1.00  0.00      A    C
ATOM   2024  O   MET A 142      -8.410   4.387 -12.392  1.00  0.00      A    O
ATOM   2025  N   ASN A 143      -7.007   3.218 -11.075  1.00  0.00      A    N
ATOM   2026  HN  ASN A 143      -6.810   2.784 -10.199  1.00  0.00      A    H
ATOM   2027  CA  ASN A 143      -5.793   3.765 -11.719  1.00  0.00      A    C
ATOM   2028  HA  ASN A 143      -5.931   4.822 -11.890  1.00  0.00      A    H
ATOM   2029  CB  ASN A 143      -4.599   3.483 -10.818  1.00  0.00      A    C
ATOM   2030  HB1 ASN A 143      -4.479   2.391 -10.651  1.00  0.00      A    H
ATOM   2031  HB2 ASN A 143      -3.626   3.859 -11.199  1.00  0.00      A    H
ATOM   2032  CG  ASN A 143      -4.708   4.336  -9.491  1.00  0.00      A    C
ATOM   2033  OD1 ASN A 143      -4.461   5.548  -9.411  1.00  0.00      A    O
ATOM   2034  ND2 ASN A 143      -5.153   3.597  -8.440  1.00  0.00      A    N
ATOM   2035 HD21 ASN A 143      -5.340   4.075  -7.582  1.00  0.00      A    H
ATOM   2036 HD22 ASN A 143      -5.068   2.602  -8.393  1.00  0.00      A    H
ATOM   2037  C   ASN A 143      -5.569   2.991 -13.050  1.00  0.00      A    C
ATOM   2038  O   ASN A 143      -5.114   3.578 -14.021  1.00  0.00      A    O
ATOM   2039  N   PHE A 144      -6.129   1.735 -13.169  1.00  0.00      A    N
ATOM   2040  HN  PHE A 144      -6.664   1.415 -12.392  1.00  0.00      A    H
ATOM   2041  CA  PHE A 144      -6.224   0.960 -14.408  1.00  0.00      A    C
ATOM   2042  HA  PHE A 144      -5.277   0.977 -14.927  1.00  0.00      A    H
ATOM   2043  CB  PHE A 144      -6.475  -0.495 -13.981  1.00  0.00      A    C
ATOM   2044  HB1 PHE A 144      -5.877  -0.912 -13.143  1.00  0.00      A    H
ATOM   2045  HB2 PHE A 144      -7.478  -0.674 -13.540  1.00  0.00      A    H
ATOM   2046  CG  PHE A 144      -6.269  -1.422 -15.115  1.00  0.00      A    C
ATOM   2047  CD1 PHE A 144      -5.107  -2.266 -15.005  1.00  0.00      A    C
ATOM   2048  HD1 PHE A 144      -4.451  -2.213 -14.148  1.00  0.00      A    H
ATOM   2049  CE1 PHE A 144      -4.821  -3.258 -15.945  1.00  0.00      A    C
ATOM   2050  HE1 PHE A 144      -3.846  -3.722 -15.976  1.00  0.00      A    H
ATOM   2051  CZ  PHE A 144      -5.732  -3.518 -17.017  1.00  0.00      A    C
ATOM   2052  HZ  PHE A 144      -5.561  -4.243 -17.799  1.00  0.00      A    H
ATOM   2053  CD2 PHE A 144      -7.187  -1.704 -16.178  1.00  0.00      A    C
ATOM   2054  HD2 PHE A 144      -8.067  -1.089 -16.294  1.00  0.00      A    H
ATOM   2055  CE2 PHE A 144      -6.910  -2.740 -17.086  1.00  0.00      A    C
ATOM   2056  HE2 PHE A 144      -7.595  -2.800 -17.918  1.00  0.00      A    H
ATOM   2057  C   PHE A 144      -7.222   1.600 -15.392  1.00  0.00      A    C
ATOM   2058  O   PHE A 144      -6.869   1.747 -16.572  1.00  0.00      A    O
ATOM   2059  N   GLN A 145      -8.303   2.097 -14.763  1.00  0.00      A    N
ATOM   2060  HN  GLN A 145      -8.404   1.846 -13.803  1.00  0.00      A    H
ATOM   2061  CA  GLN A 145      -9.313   2.778 -15.539  1.00  0.00      A    C
ATOM   2062  HA  GLN A 145      -9.675   2.161 -16.347  1.00  0.00      A    H
ATOM   2063  CB  GLN A 145     -10.641   2.999 -14.638  1.00  0.00      A    C
ATOM   2064  HB1 GLN A 145     -11.114   2.005 -14.484  1.00  0.00      A    H
ATOM   2065  HB2 GLN A 145     -10.331   3.340 -13.627  1.00  0.00      A    H
ATOM   2066  CG  GLN A 145     -11.623   3.975 -15.198  1.00  0.00      A    C
ATOM   2067  HG1 GLN A 145     -11.249   4.987 -14.934  1.00  0.00      A    H
ATOM   2068  HG2 GLN A 145     -11.725   3.803 -16.291  1.00  0.00      A    H
ATOM   2069  CD  GLN A 145     -13.012   3.858 -14.479  1.00  0.00      A    C
ATOM   2070  OE1 GLN A 145     -13.521   2.732 -14.334  1.00  0.00      A    O
ATOM   2071  NE2 GLN A 145     -13.732   4.939 -14.107  1.00  0.00      A    N
ATOM   2072 HE21 GLN A 145     -14.479   4.785 -13.460  1.00  0.00      A    H
ATOM   2073 HE22 GLN A 145     -13.263   5.816 -14.005  1.00  0.00      A    H
ATOM   2074  C   GLN A 145      -8.824   4.175 -16.033  1.00  0.00      A    C
ATOM   2075  O   GLN A 145      -9.247   4.571 -17.066  1.00  0.00      A    O
ATOM   2076  N   PHE A 146      -7.895   4.825 -15.291  1.00  0.00      A    N
ATOM   2077  HN  PHE A 146      -7.541   4.429 -14.447  1.00  0.00      A    H
ATOM   2078  CA  PHE A 146      -7.389   6.174 -15.696  1.00  0.00      A    C
ATOM   2079  HA  PHE A 146      -8.136   6.667 -16.301  1.00  0.00      A    H
ATOM   2080  CB  PHE A 146      -7.245   7.073 -14.478  1.00  0.00      A    C
ATOM   2081  HB1 PHE A 146      -6.721   6.575 -13.634  1.00  0.00      A    H
ATOM   2082  HB2 PHE A 146      -6.717   7.994 -14.804  1.00  0.00      A    H
ATOM   2083  CG  PHE A 146      -8.597   7.485 -13.748  1.00  0.00      A    C
ATOM   2084  CD1 PHE A 146      -8.625   8.116 -12.506  1.00  0.00      A    C
ATOM   2085  HD1 PHE A 146      -7.694   8.220 -11.970  1.00  0.00      A    H
ATOM   2086  CE1 PHE A 146      -9.755   8.500 -11.868  1.00  0.00      A    C
ATOM   2087  HE1 PHE A 146      -9.671   8.855 -10.852  1.00  0.00      A    H
ATOM   2088  CZ  PHE A 146     -11.000   8.271 -12.479  1.00  0.00      A    C
ATOM   2089  HZ  PHE A 146     -11.994   8.402 -12.078  1.00  0.00      A    H
ATOM   2090  CD2 PHE A 146      -9.830   7.297 -14.400  1.00  0.00      A    C
ATOM   2091  HD2 PHE A 146      -9.865   7.066 -15.454  1.00  0.00      A    H
ATOM   2092  CE2 PHE A 146     -11.053   7.734 -13.767  1.00  0.00      A    C
ATOM   2093  HE2 PHE A 146     -11.965   7.580 -14.324  1.00  0.00      A    H
ATOM   2094  C   PHE A 146      -6.144   6.227 -16.518  1.00  0.00      A    C
ATOM   2095  O   PHE A 146      -5.311   7.098 -16.382  1.00  0.00      A    O
ATOM   2096  N   TYR A 147      -6.024   5.248 -17.450  1.00  0.00      A    N
ATOM   2097  HN  TYR A 147      -6.633   4.467 -17.332  1.00  0.00      A    H
ATOM   2098  CA  TYR A 147      -4.952   5.068 -18.383  1.00  0.00      A    C
ATOM   2099  HA  TYR A 147      -4.033   5.442 -17.956  1.00  0.00      A    H
ATOM   2100  CB  TYR A 147      -4.763   3.562 -18.769  1.00  0.00      A    C
ATOM   2101  HB1 TYR A 147      -4.236   2.916 -18.034  1.00  0.00      A    H
ATOM   2102  HB2 TYR A 147      -5.764   3.083 -18.828  1.00  0.00      A    H
ATOM   2103  CG  TYR A 147      -3.919   3.321 -19.980  1.00  0.00      A    C
ATOM   2104  CD1 TYR A 147      -2.610   3.762 -20.128  1.00  0.00      A    C
ATOM   2105  HD1 TYR A 147      -2.183   4.453 -19.417  1.00  0.00      A    H
ATOM   2106  CE1 TYR A 147      -1.900   3.332 -21.271  1.00  0.00      A    C
ATOM   2107  HE1 TYR A 147      -0.838   3.531 -21.281  1.00  0.00      A    H
ATOM   2108  CZ  TYR A 147      -2.474   2.597 -22.294  1.00  0.00      A    C
ATOM   2109  OH  TYR A 147      -1.562   2.150 -23.352  1.00  0.00      A    O
ATOM   2110  HH  TYR A 147      -0.754   2.646 -23.204  1.00  0.00      A    H
ATOM   2111  CD2 TYR A 147      -4.479   2.511 -20.998  1.00  0.00      A    C
ATOM   2112  HD2 TYR A 147      -5.447   2.067 -20.814  1.00  0.00      A    H
ATOM   2113  CE2 TYR A 147      -3.754   2.183 -22.197  1.00  0.00      A    C
ATOM   2114  HE2 TYR A 147      -4.162   1.598 -23.008  1.00  0.00      A    H
ATOM   2115  C   TYR A 147      -5.268   5.822 -19.656  1.00  0.00      A    C
ATOM   2116  O   TYR A 147      -6.220   5.450 -20.317  1.00  0.00      A    O
ATOM   2117  N   SER A 148      -4.576   6.889 -20.058  1.00  0.00      A    N
ATOM   2118  HN  SER A 148      -3.894   7.229 -19.415  1.00  0.00      A    H
ATOM   2119  CA  SER A 148      -4.761   7.633 -21.312  1.00  0.00      A    C
ATOM   2120  HA  SER A 148      -5.806   7.688 -21.578  1.00  0.00      A    H
ATOM   2121  CB  SER A 148      -4.345   9.103 -21.074  1.00  0.00      A    C
ATOM   2122  HB1 SER A 148      -4.589   9.410 -20.035  1.00  0.00      A    H
ATOM   2123  HB2 SER A 148      -3.247   9.263 -21.138  1.00  0.00      A    H
ATOM   2124  OG  SER A 148      -5.057   9.848 -22.097  1.00  0.00      A    O
ATOM   2125  HG1 SER A 148      -4.761  10.745 -21.927  1.00  0.00      A    H
ATOM   2126  C   SER A 148      -4.105   7.032 -22.435  1.00  0.00      A    C
ATOM   2127  O   SER A 148      -4.698   6.544 -23.374  1.00  0.00      A    O
ATOM   2128  N   SER A 149      -2.757   7.183 -22.407  1.00  0.00      A    N
ATOM   2129  HN  SER A 149      -2.249   7.380 -21.572  1.00  0.00      A    H
ATOM   2130  CA  SER A 149      -1.880   6.815 -23.459  1.00  0.00      A    C
ATOM   2131  HA  SER A 149      -2.337   5.965 -23.945  1.00  0.00      A    H
ATOM   2132  CB  SER A 149      -1.660   8.005 -24.446  1.00  0.00      A    C
ATOM   2133  HB1 SER A 149      -2.671   8.405 -24.674  1.00  0.00      A    H
ATOM   2134  HB2 SER A 149      -1.083   8.827 -23.970  1.00  0.00      A    H
ATOM   2135  OG  SER A 149      -1.116   7.471 -25.676  1.00  0.00      A    O
ATOM   2136  HG1 SER A 149      -1.878   7.306 -26.236  1.00  0.00      A    H
ATOM   2137  C   SER A 149      -0.559   6.413 -22.786  1.00  0.00      A    C
ATOM   2138  O   SER A 149      -0.522   6.334 -21.531  1.00  0.00      A    O
ATOM   2139  N   GLY A 150       0.498   6.129 -23.491  1.00  0.00      A    N
ATOM   2140  HN  GLY A 150       0.356   6.168 -24.477  1.00  0.00      A    H
ATOM   2141  CA  GLY A 150       1.678   5.550 -22.880  1.00  0.00      A    C
ATOM   2142  HA1 GLY A 150       2.495   5.889 -23.500  1.00  0.00      A    H
ATOM   2143  HA2 GLY A 150       1.824   6.043 -21.930  1.00  0.00      A    H
ATOM   2144  C   GLY A 150       1.676   4.082 -22.851  1.00  0.00      A    C
ATOM   2145  O   GLY A 150       0.887   3.344 -23.447  1.00  0.00      A    O
ATOM   2146  N   ILE A 151       2.674   3.577 -22.059  1.00  0.00      A    N
ATOM   2147  HN  ILE A 151       3.374   4.170 -21.668  1.00  0.00      A    H
ATOM   2148  CA  ILE A 151       2.774   2.190 -21.875  1.00  0.00      A    C
ATOM   2149  HA  ILE A 151       2.238   1.658 -22.647  1.00  0.00      A    H
ATOM   2150  CB  ILE A 151       4.260   1.824 -21.888  1.00  0.00      A    C
ATOM   2151  HB  ILE A 151       4.774   2.220 -20.986  1.00  0.00      A    H
ATOM   2152  CG2 ILE A 151       4.368   0.273 -21.779  1.00  0.00      A    C
ATOM   2153 HG21 ILE A 151       3.748  -0.197 -20.985  1.00  0.00      A    H
ATOM   2154 HG22 ILE A 151       4.121  -0.172 -22.766  1.00  0.00      A    H
ATOM   2155 HG23 ILE A 151       5.439   0.037 -21.604  1.00  0.00      A    H
ATOM   2156  CG1 ILE A 151       4.903   2.271 -23.207  1.00  0.00      A    C
ATOM   2157 HG11 ILE A 151       4.376   1.763 -24.042  1.00  0.00      A    H
ATOM   2158 HG12 ILE A 151       4.918   3.368 -23.382  1.00  0.00      A    H
ATOM   2159  CD  ILE A 151       6.341   1.784 -23.365  1.00  0.00      A    C
ATOM   2160  HD1 ILE A 151       6.907   1.884 -22.414  1.00  0.00      A    H
ATOM   2161  HD2 ILE A 151       6.328   0.712 -23.656  1.00  0.00      A    H
ATOM   2162  HD3 ILE A 151       6.907   2.395 -24.100  1.00  0.00      A    H
ATOM   2163  C   ILE A 151       2.148   1.961 -20.485  1.00  0.00      A    C
ATOM   2164  O   ILE A 151       2.515   2.614 -19.510  1.00  0.00      A    O
ATOM   2165  N   LEU A 152       1.187   1.037 -20.414  1.00  0.00      A    N
ATOM   2166  HN  LEU A 152       1.072   0.462 -21.220  1.00  0.00      A    H
ATOM   2167  CA  LEU A 152       0.368   0.772 -19.232  1.00  0.00      A    C
ATOM   2168  HA  LEU A 152       0.130   1.679 -18.695  1.00  0.00      A    H
ATOM   2169  CB  LEU A 152      -0.989   0.133 -19.711  1.00  0.00      A    C
ATOM   2170  HB1 LEU A 152      -1.631   0.876 -20.230  1.00  0.00      A    H
ATOM   2171  HB2 LEU A 152      -0.799  -0.683 -20.440  1.00  0.00      A    H
ATOM   2172  CG  LEU A 152      -1.878  -0.467 -18.626  1.00  0.00      A    C
ATOM   2173  HG  LEU A 152      -1.240  -1.002 -17.890  1.00  0.00      A    H
ATOM   2174  CD1 LEU A 152      -2.634   0.544 -17.753  1.00  0.00      A    C
ATOM   2175 HD11 LEU A 152      -1.893   1.351 -17.569  1.00  0.00      A    H
ATOM   2176 HD12 LEU A 152      -3.470   0.956 -18.358  1.00  0.00      A    H
ATOM   2177 HD13 LEU A 152      -2.999  -0.038 -16.880  1.00  0.00      A    H
ATOM   2178  CD2 LEU A 152      -2.995  -1.358 -19.226  1.00  0.00      A    C
ATOM   2179 HD21 LEU A 152      -3.632  -0.784 -19.933  1.00  0.00      A    H
ATOM   2180 HD22 LEU A 152      -2.433  -2.240 -19.599  1.00  0.00      A    H
ATOM   2181 HD23 LEU A 152      -3.641  -1.768 -18.420  1.00  0.00      A    H
ATOM   2182  C   LEU A 152       1.240  -0.109 -18.352  1.00  0.00      A    C
ATOM   2183  O   LEU A 152       1.744  -1.218 -18.668  1.00  0.00      A    O
ATOM   2184  N   HSE A 153       1.370   0.350 -17.083  1.00  0.00      A    N
ATOM   2185  HN  HSE A 153       0.953   1.215 -16.815  1.00  0.00      A    H
ATOM   2186  CA  HSE A 153       1.998  -0.321 -15.984  1.00  0.00      A    C
ATOM   2187  HA  HSE A 153       2.621  -1.129 -16.337  1.00  0.00      A    H
ATOM   2188  CB  HSE A 153       3.026   0.640 -15.389  1.00  0.00      A    C
ATOM   2189  HB1 HSE A 153       2.553   1.625 -15.189  1.00  0.00      A    H
ATOM   2190  HB2 HSE A 153       3.432   0.310 -14.409  1.00  0.00      A    H
ATOM   2191  ND1 HSE A 153       5.327   1.362 -15.472  1.00  0.00      A    N
ATOM   2192  CG  HSE A 153       4.325   0.910 -16.165  1.00  0.00      A    C
ATOM   2193  CE1 HSE A 153       6.363   1.581 -16.288  1.00  0.00      A    C
ATOM   2194  HE1 HSE A 153       7.356   1.808 -15.900  1.00  0.00      A    H
ATOM   2195  NE2 HSE A 153       5.971   1.212 -17.511  1.00  0.00      A    N
ATOM   2196  HE2 HSE A 153       6.493   1.407 -18.341  1.00  0.00      A    H
ATOM   2197  CD2 HSE A 153       4.667   0.756 -17.472  1.00  0.00      A    C
ATOM   2198  HD2 HSE A 153       4.090   0.346 -18.292  1.00  0.00      A    H
ATOM   2199  C   HSE A 153       1.098  -0.770 -14.851  1.00  0.00      A    C
ATOM   2200  O   HSE A 153       1.504  -1.635 -14.054  1.00  0.00      A    O
ATOM   2201  N   GLY A 154      -0.108  -0.266 -14.674  1.00  0.00      A    N
ATOM   2202  HN  GLY A 154      -0.442   0.449 -15.283  1.00  0.00      A    H
ATOM   2203  CA  GLY A 154      -0.733  -0.752 -13.466  1.00  0.00      A    C
ATOM   2204  HA1 GLY A 154      -0.953  -1.798 -13.617  1.00  0.00      A    H
ATOM   2205  HA2 GLY A 154      -0.079  -0.537 -12.633  1.00  0.00      A    H
ATOM   2206  C   GLY A 154      -2.044  -0.076 -13.357  1.00  0.00      A    C
ATOM   2207  O   GLY A 154      -2.497   0.686 -14.218  1.00  0.00      A    O
ATOM   2208  N   SER A 155      -2.706  -0.222 -12.176  1.00  0.00      A    N
ATOM   2209  HN  SER A 155      -3.611   0.195 -12.161  1.00  0.00      A    H
ATOM   2210  CA  SER A 155      -2.445  -1.191 -11.159  1.00  0.00      A    C
ATOM   2211  HA  SER A 155      -1.387  -1.319 -10.988  1.00  0.00      A    H
ATOM   2212  CB  SER A 155      -2.987  -0.717  -9.848  1.00  0.00      A    C
ATOM   2213  HB1 SER A 155      -4.086  -0.549  -9.854  1.00  0.00      A    H
ATOM   2214  HB2 SER A 155      -2.931  -1.515  -9.078  1.00  0.00      A    H
ATOM   2215  OG  SER A 155      -2.409   0.522  -9.489  1.00  0.00      A    O
ATOM   2216  HG1 SER A 155      -2.764   0.702  -8.616  1.00  0.00      A    H
ATOM   2217  C   SER A 155      -2.990  -2.614 -11.423  1.00  0.00      A    C
ATOM   2218  O   SER A 155      -4.183  -2.741 -11.762  1.00  0.00      A    O
ATOM   2219  N   CYS A 156      -2.199  -3.659 -11.357  1.00  0.00      A    N
ATOM   2220  HN  CYS A 156      -1.208  -3.605 -11.256  1.00  0.00      A    H
ATOM   2221  CA  CYS A 156      -2.690  -4.981 -11.630  1.00  0.00      A    C
ATOM   2222  HA  CYS A 156      -3.684  -5.059 -11.214  1.00  0.00      A    H
ATOM   2223  CB  CYS A 156      -2.651  -5.186 -13.179  1.00  0.00      A    C
ATOM   2224  HB1 CYS A 156      -3.214  -6.058 -13.578  1.00  0.00      A    H
ATOM   2225  HB2 CYS A 156      -3.201  -4.318 -13.601  1.00  0.00      A    H
ATOM   2226  SG  CYS A 156      -0.990  -5.222 -14.090  1.00  0.00      A    S
ATOM   2227  C   CYS A 156      -1.874  -6.040 -10.967  1.00  0.00      A    C
ATOM   2228  O   CYS A 156      -0.662  -5.788 -10.754  1.00  0.00      A    O
ATOM   2229  N   GLY A 157      -2.465  -7.158 -10.562  1.00  0.00      A    N
ATOM   2230  HN  GLY A 157      -3.456  -7.119 -10.666  1.00  0.00      A    H
ATOM   2231  CA  GLY A 157      -1.921  -8.282  -9.851  1.00  0.00      A    C
ATOM   2232  HA1 GLY A 157      -1.041  -7.881  -9.371  1.00  0.00      A    H
ATOM   2233  HA2 GLY A 157      -2.762  -8.564  -9.235  1.00  0.00      A    H
ATOM   2234  C   GLY A 157      -1.499  -9.418 -10.798  1.00  0.00      A    C
ATOM   2235  O   GLY A 157      -1.048  -9.203 -11.909  1.00  0.00      A    O
ATOM   2236  N   THR A 158      -1.665 -10.609 -10.394  1.00  0.00      A    N
ATOM   2237  HN  THR A 158      -2.020 -10.773  -9.477  1.00  0.00      A    H
ATOM   2238  CA  THR A 158      -1.091 -11.727 -11.159  1.00  0.00      A    C
ATOM   2239  HA  THR A 158      -0.884 -11.482 -12.190  1.00  0.00      A    H
ATOM   2240  CB  THR A 158       0.299 -12.152 -10.712  1.00  0.00      A    C
ATOM   2241  HB  THR A 158       0.620 -13.123 -11.147  1.00  0.00      A    H
ATOM   2242  OG1 THR A 158       0.270 -12.218  -9.268  1.00  0.00      A    O
ATOM   2243  HG1 THR A 158       0.256 -11.324  -8.918  1.00  0.00      A    H
ATOM   2244  CG2 THR A 158       1.383 -11.130 -11.123  1.00  0.00      A    C
ATOM   2245 HG21 THR A 158       1.198 -10.070 -10.848  1.00  0.00      A    H
ATOM   2246 HG22 THR A 158       2.438 -11.453 -10.987  1.00  0.00      A    H
ATOM   2247 HG23 THR A 158       1.378 -11.106 -12.234  1.00  0.00      A    H
ATOM   2248  C   THR A 158      -1.947 -12.867 -11.081  1.00  0.00      A    C
ATOM   2249  O   THR A 158      -1.615 -13.913 -11.659  1.00  0.00      A    O
ATOM   2250  N   ASP A 159      -3.160 -12.807 -10.452  1.00  0.00      A    N
ATOM   2251  HN  ASP A 159      -3.310 -11.919 -10.025  1.00  0.00      A    H
ATOM   2252  CA  ASP A 159      -4.268 -13.728 -10.352  1.00  0.00      A    C
ATOM   2253  HA  ASP A 159      -3.858 -14.658 -10.717  1.00  0.00      A    H
ATOM   2254  CB  ASP A 159      -4.736 -13.900  -8.888  1.00  0.00      A    C
ATOM   2255  HB1 ASP A 159      -5.322 -12.974  -8.707  1.00  0.00      A    H
ATOM   2256  HB2 ASP A 159      -5.448 -14.753  -8.862  1.00  0.00      A    H
ATOM   2257  CG  ASP A 159      -3.586 -13.983  -7.837  1.00  0.00      A    C
ATOM   2258  OD1 ASP A 159      -3.647 -13.323  -6.805  1.00  0.00      A    O
ATOM   2259  OD2 ASP A 159      -2.697 -14.840  -8.182  1.00  0.00      A    O
ATOM   2260  C   ASP A 159      -5.362 -13.353 -11.289  1.00  0.00      A    C
ATOM   2261  O   ASP A 159      -5.936 -12.237 -11.331  1.00  0.00      A    O
ATOM   2262  N   LEU A 160      -5.852 -14.297 -12.245  1.00  0.00      A    N
ATOM   2263  HN  LEU A 160      -5.585 -15.257 -12.264  1.00  0.00      A    H
ATOM   2264  CA  LEU A 160      -6.433 -13.821 -13.537  1.00  0.00      A    C
ATOM   2265  HA  LEU A 160      -5.960 -12.860 -13.677  1.00  0.00      A    H
ATOM   2266  CB  LEU A 160      -6.010 -14.710 -14.776  1.00  0.00      A    C
ATOM   2267  HB1 LEU A 160      -6.584 -15.660 -14.813  1.00  0.00      A    H
ATOM   2268  HB2 LEU A 160      -6.358 -14.191 -15.695  1.00  0.00      A    H
ATOM   2269  CG  LEU A 160      -4.543 -14.972 -15.041  1.00  0.00      A    C
ATOM   2270  HG  LEU A 160      -4.440 -15.379 -16.070  1.00  0.00      A    H
ATOM   2271  CD1 LEU A 160      -3.668 -13.661 -14.894  1.00  0.00      A    C
ATOM   2272 HD11 LEU A 160      -3.485 -13.427 -13.823  1.00  0.00      A    H
ATOM   2273 HD12 LEU A 160      -2.722 -13.833 -15.450  1.00  0.00      A    H
ATOM   2274 HD13 LEU A 160      -4.158 -12.790 -15.380  1.00  0.00      A    H
ATOM   2275  CD2 LEU A 160      -3.941 -16.083 -14.205  1.00  0.00      A    C
ATOM   2276 HD21 LEU A 160      -4.322 -17.101 -14.436  1.00  0.00      A    H
ATOM   2277 HD22 LEU A 160      -2.858 -16.105 -14.451  1.00  0.00      A    H
ATOM   2278 HD23 LEU A 160      -3.895 -15.828 -13.125  1.00  0.00      A    H
ATOM   2279  C   LEU A 160      -7.953 -13.570 -13.485  1.00  0.00      A    C
ATOM   2280  O   LEU A 160      -8.605 -14.023 -12.518  1.00  0.00      A    O
ATOM   2281  N   ASP A 161      -8.474 -12.762 -14.408  1.00  0.00      A    N
ATOM   2282  HN  ASP A 161      -7.878 -12.491 -15.159  1.00  0.00      A    H
ATOM   2283  CA  ASP A 161      -9.879 -12.379 -14.401  1.00  0.00      A    C
ATOM   2284  HA  ASP A 161     -10.380 -13.299 -14.141  1.00  0.00      A    H
ATOM   2285  CB  ASP A 161     -10.173 -11.118 -13.572  1.00  0.00      A    C
ATOM   2286  HB1 ASP A 161      -9.695 -11.383 -12.604  1.00  0.00      A    H
ATOM   2287  HB2 ASP A 161      -9.642 -10.235 -13.987  1.00  0.00      A    H
ATOM   2288  CG  ASP A 161     -11.694 -11.005 -13.374  1.00  0.00      A    C
ATOM   2289  OD1 ASP A 161     -12.298 -11.791 -12.582  1.00  0.00      A    O
ATOM   2290  OD2 ASP A 161     -12.260  -9.987 -13.855  1.00  0.00      A    O
ATOM   2291  C   ASP A 161     -10.304 -12.139 -15.844  1.00  0.00      A    C
ATOM   2292  O   ASP A 161     -10.942 -13.091 -16.368  1.00  0.00      A    O
ATOM   2293  N   HSP A 162     -10.090 -10.872 -16.377  1.00  0.00      A    N
ATOM   2294  HN  HSP A 162      -9.404 -10.302 -15.931  1.00  0.00      A    H
ATOM   2295  CA  HSP A 162     -10.676 -10.452 -17.661  1.00  0.00      A    C
ATOM   2296  HA  HSP A 162     -11.674 -10.859 -17.729  1.00  0.00      A    H
ATOM   2297  CB  HSP A 162     -10.874  -8.930 -17.644  1.00  0.00      A    C
ATOM   2298  HB1 HSP A 162     -11.596  -8.668 -16.841  1.00  0.00      A    H
ATOM   2299  HB2 HSP A 162      -9.948  -8.491 -17.216  1.00  0.00      A    H
ATOM   2300  CD2 HSP A 162     -11.683  -8.586 -20.076  1.00  0.00      A    C
ATOM   2301  HD2 HSP A 162     -11.769  -9.585 -20.484  1.00  0.00      A    H
ATOM   2302  CG  HSP A 162     -11.410  -8.149 -18.798  1.00  0.00      A    C
ATOM   2303  NE2 HSP A 162     -11.904  -7.438 -20.759  1.00  0.00      A    N
ATOM   2304  HE2 HSP A 162     -12.228  -7.393 -21.703  1.00  0.00      A    H
ATOM   2305  ND1 HSP A 162     -11.394  -6.783 -18.764  1.00  0.00      A    N
ATOM   2306  HD1 HSP A 162     -10.919  -6.170 -18.133  1.00  0.00      A    H
ATOM   2307  CE1 HSP A 162     -11.568  -6.369 -20.008  1.00  0.00      A    C
ATOM   2308  HE1 HSP A 162     -11.505  -5.347 -20.320  1.00  0.00      A    H
ATOM   2309  C   HSP A 162      -9.824 -10.854 -18.761  1.00  0.00      A    C
ATOM   2310  O   HSP A 162      -8.670 -10.553 -18.737  1.00  0.00      A    O
ATOM   2311  N   ALA A 163     -10.407 -11.459 -19.813  1.00  0.00      A    N
ATOM   2312  HN  ALA A 163     -11.388 -11.639 -19.808  1.00  0.00      A    H
ATOM   2313  CA  ALA A 163      -9.688 -11.859 -20.966  1.00  0.00      A    C
ATOM   2314  HA  ALA A 163      -8.657 -12.103 -20.755  1.00  0.00      A    H
ATOM   2315  CB  ALA A 163     -10.322 -13.125 -21.538  1.00  0.00      A    C
ATOM   2316  HB1 ALA A 163     -10.292 -14.045 -20.915  1.00  0.00      A    H
ATOM   2317  HB2 ALA A 163     -11.390 -12.881 -21.726  1.00  0.00      A    H
ATOM   2318  HB3 ALA A 163      -9.850 -13.332 -22.522  1.00  0.00      A    H
ATOM   2319  C   ALA A 163      -9.612 -10.873 -22.048  1.00  0.00      A    C
ATOM   2320  O   ALA A 163     -10.510 -10.071 -22.332  1.00  0.00      A    O
ATOM   2321  N   VAL A 164      -8.432 -10.781 -22.667  1.00  0.00      A    N
ATOM   2322  HN  VAL A 164      -7.707 -11.437 -22.470  1.00  0.00      A    H
ATOM   2323  CA  VAL A 164      -8.036  -9.815 -23.735  1.00  0.00      A    C
ATOM   2324  HA  VAL A 164      -8.956  -9.448 -24.166  1.00  0.00      A    H
ATOM   2325  CB  VAL A 164      -7.193  -8.665 -23.130  1.00  0.00      A    C
ATOM   2326  HB  VAL A 164      -6.845  -7.918 -23.875  1.00  0.00      A    H
ATOM   2327  CG1 VAL A 164      -8.062  -7.764 -22.192  1.00  0.00      A    C
ATOM   2328 HG11 VAL A 164      -8.896  -7.340 -22.792  1.00  0.00      A    H
ATOM   2329 HG12 VAL A 164      -8.489  -8.310 -21.324  1.00  0.00      A    H
ATOM   2330 HG13 VAL A 164      -7.379  -7.051 -21.683  1.00  0.00      A    H
ATOM   2331  CG2 VAL A 164      -5.915  -9.183 -22.393  1.00  0.00      A    C
ATOM   2332 HG21 VAL A 164      -5.259  -8.356 -22.045  1.00  0.00      A    H
ATOM   2333 HG22 VAL A 164      -6.213  -9.839 -21.548  1.00  0.00      A    H
ATOM   2334 HG23 VAL A 164      -5.234  -9.697 -23.105  1.00  0.00      A    H
ATOM   2335  C   VAL A 164      -7.277 -10.549 -24.848  1.00  0.00      A    C
ATOM   2336  O   VAL A 164      -6.952 -11.709 -24.721  1.00  0.00      A    O
ATOM   2337  N   THR A 165      -6.934  -9.874 -25.976  1.00  0.00      A    N
ATOM   2338  HN  THR A 165      -7.268  -8.952 -26.155  1.00  0.00      A    H
ATOM   2339  CA  THR A 165      -6.194 -10.649 -27.031  1.00  0.00      A    C
ATOM   2340  HA  THR A 165      -5.856 -11.628 -26.727  1.00  0.00      A    H
ATOM   2341  CB  THR A 165      -6.988 -10.729 -28.326  1.00  0.00      A    C
ATOM   2342  HB  THR A 165      -7.030  -9.738 -28.826  1.00  0.00      A    H
ATOM   2343  OG1 THR A 165      -8.259 -11.206 -27.955  1.00  0.00      A    O
ATOM   2344  HG1 THR A 165      -8.231 -12.127 -28.224  1.00  0.00      A    H
ATOM   2345  CG2 THR A 165      -6.331 -11.743 -29.326  1.00  0.00      A    C
ATOM   2346 HG21 THR A 165      -7.018 -11.863 -30.191  1.00  0.00      A    H
ATOM   2347 HG22 THR A 165      -5.306 -11.385 -29.563  1.00  0.00      A    H
ATOM   2348 HG23 THR A 165      -6.176 -12.769 -28.928  1.00  0.00      A    H
ATOM   2349  C   THR A 165      -4.926  -9.851 -27.295  1.00  0.00      A    C
ATOM   2350  O   THR A 165      -4.973  -8.656 -27.574  1.00  0.00      A    O
ATOM   2351  N   ALA A 166      -3.719 -10.529 -27.273  1.00  0.00      A    N
ATOM   2352  HN  ALA A 166      -3.827 -11.507 -27.111  1.00  0.00      A    H
ATOM   2353  CA  ALA A 166      -2.414  -9.906 -27.525  1.00  0.00      A    C
ATOM   2354  HA  ALA A 166      -2.412  -8.862 -27.250  1.00  0.00      A    H
ATOM   2355  CB  ALA A 166      -1.355 -10.550 -26.637  1.00  0.00      A    C
ATOM   2356  HB1 ALA A 166      -1.448 -11.645 -26.798  1.00  0.00      A    H
ATOM   2357  HB2 ALA A 166      -0.352 -10.255 -27.014  1.00  0.00      A    H
ATOM   2358  HB3 ALA A 166      -1.564 -10.242 -25.590  1.00  0.00      A    H
ATOM   2359  C   ALA A 166      -2.190 -10.047 -29.045  1.00  0.00      A    C
ATOM   2360  O   ALA A 166      -2.312 -11.081 -29.755  1.00  0.00      A    O
ATOM   2361  N   ILE A 167      -2.011  -8.867 -29.671  1.00  0.00      A    N
ATOM   2362  HN  ILE A 167      -1.928  -8.012 -29.164  1.00  0.00      A    H
ATOM   2363  CA  ILE A 167      -2.139  -8.715 -31.119  1.00  0.00      A    C
ATOM   2364  HA  ILE A 167      -2.366  -9.666 -31.576  1.00  0.00      A    H
ATOM   2365  CB  ILE A 167      -3.294  -7.774 -31.486  1.00  0.00      A    C
ATOM   2366  HB  ILE A 167      -3.248  -7.630 -32.587  1.00  0.00      A    H
ATOM   2367  CG2 ILE A 167      -4.655  -8.467 -31.097  1.00  0.00      A    C
ATOM   2368 HG21 ILE A 167      -5.454  -8.141 -31.798  1.00  0.00      A    H
ATOM   2369 HG22 ILE A 167      -4.577  -9.557 -31.298  1.00  0.00      A    H
ATOM   2370 HG23 ILE A 167      -4.864  -8.180 -30.044  1.00  0.00      A    H
ATOM   2371  CG1 ILE A 167      -3.128  -6.317 -30.934  1.00  0.00      A    C
ATOM   2372 HG11 ILE A 167      -3.200  -6.281 -29.826  1.00  0.00      A    H
ATOM   2373 HG12 ILE A 167      -2.144  -5.869 -31.189  1.00  0.00      A    H
ATOM   2374  CD  ILE A 167      -4.173  -5.427 -31.564  1.00  0.00      A    C
ATOM   2375  HD1 ILE A 167      -3.649  -4.776 -32.296  1.00  0.00      A    H
ATOM   2376  HD2 ILE A 167      -4.920  -5.996 -32.158  1.00  0.00      A    H
ATOM   2377  HD3 ILE A 167      -4.659  -4.772 -30.810  1.00  0.00      A    H
ATOM   2378  C   ILE A 167      -0.908  -8.133 -31.792  1.00  0.00      A    C
ATOM   2379  O   ILE A 167      -0.825  -7.810 -32.977  1.00  0.00      A    O
ATOM   2380  N   GLY A 168       0.153  -7.966 -31.037  1.00  0.00      A    N
ATOM   2381  HN  GLY A 168       0.104  -8.174 -30.063  1.00  0.00      A    H
ATOM   2382  CA  GLY A 168       1.316  -7.155 -31.506  1.00  0.00      A    C
ATOM   2383  HA1 GLY A 168       1.870  -7.737 -32.227  1.00  0.00      A    H
ATOM   2384  HA2 GLY A 168       0.957  -6.164 -31.741  1.00  0.00      A    H
ATOM   2385  C   GLY A 168       2.378  -6.842 -30.405  1.00  0.00      A    C
ATOM   2386  O   GLY A 168       2.206  -7.148 -29.209  1.00  0.00      A    O
ATOM   2387  N   TYR A 169       3.445  -6.219 -30.836  1.00  0.00      A    N
ATOM   2388  HN  TYR A 169       3.562  -5.885 -31.768  1.00  0.00      A    H
ATOM   2389  CA  TYR A 169       4.484  -5.837 -29.928  1.00  0.00      A    C
ATOM   2390  HA  TYR A 169       3.993  -5.342 -29.103  1.00  0.00      A    H
ATOM   2391  CB  TYR A 169       5.415  -7.037 -29.485  1.00  0.00      A    C
ATOM   2392  HB1 TYR A 169       6.200  -6.745 -28.755  1.00  0.00      A    H
ATOM   2393  HB2 TYR A 169       4.873  -7.732 -28.809  1.00  0.00      A    H
ATOM   2394  CG  TYR A 169       6.022  -7.881 -30.565  1.00  0.00      A    C
ATOM   2395  CD1 TYR A 169       7.114  -7.408 -31.222  1.00  0.00      A    C
ATOM   2396  HD1 TYR A 169       7.393  -6.373 -31.094  1.00  0.00      A    H
ATOM   2397  CE1 TYR A 169       7.754  -8.138 -32.264  1.00  0.00      A    C
ATOM   2398  HE1 TYR A 169       8.488  -7.641 -32.881  1.00  0.00      A    H
ATOM   2399  CZ  TYR A 169       7.357  -9.461 -32.502  1.00  0.00      A    C
ATOM   2400  OH  TYR A 169       8.009 -10.184 -33.490  1.00  0.00      A    O
ATOM   2401  HH  TYR A 169       8.949 -10.034 -33.366  1.00  0.00      A    H
ATOM   2402  CD2 TYR A 169       5.725  -9.223 -30.736  1.00  0.00      A    C
ATOM   2403  HD2 TYR A 169       4.887  -9.599 -30.169  1.00  0.00      A    H
ATOM   2404  CE2 TYR A 169       6.216  -9.962 -31.801  1.00  0.00      A    C
ATOM   2405  HE2 TYR A 169       5.891 -10.978 -31.971  1.00  0.00      A    H
ATOM   2406  C   TYR A 169       5.337  -4.750 -30.578  1.00  0.00      A    C
ATOM   2407  O   TYR A 169       5.255  -4.461 -31.811  1.00  0.00      A    O
ATOM   2408  N   GLY A 170       6.136  -4.108 -29.794  1.00  0.00      A    N
ATOM   2409  HN  GLY A 170       6.090  -4.183 -28.801  1.00  0.00      A    H
ATOM   2410  CA  GLY A 170       6.998  -3.122 -30.458  1.00  0.00      A    C
ATOM   2411  HA1 GLY A 170       7.622  -3.686 -31.136  1.00  0.00      A    H
ATOM   2412  HA2 GLY A 170       6.407  -2.384 -30.979  1.00  0.00      A    H
ATOM   2413  C   GLY A 170       7.692  -2.327 -29.416  1.00  0.00      A    C
ATOM   2414  O   GLY A 170       7.863  -2.783 -28.285  1.00  0.00      A    O
ATOM   2415  N   VAL A 171       8.169  -1.145 -29.741  1.00  0.00      A    N
ATOM   2416  HN  VAL A 171       7.860  -0.672 -30.562  1.00  0.00      A    H
ATOM   2417  CA  VAL A 171       9.029  -0.255 -29.019  1.00  0.00      A    C
ATOM   2418  HA  VAL A 171       8.858  -0.447 -27.970  1.00  0.00      A    H
ATOM   2419  CB  VAL A 171      10.470  -0.544 -29.376  1.00  0.00      A    C
ATOM   2420  HB  VAL A 171      10.553  -1.645 -29.251  1.00  0.00      A    H
ATOM   2421  CG1 VAL A 171      10.735  -0.382 -30.914  1.00  0.00      A    C
ATOM   2422 HG11 VAL A 171      10.081  -1.038 -31.527  1.00  0.00      A    H
ATOM   2423 HG12 VAL A 171      10.452   0.639 -31.248  1.00  0.00      A    H
ATOM   2424 HG13 VAL A 171      11.821  -0.552 -31.082  1.00  0.00      A    H
ATOM   2425  CG2 VAL A 171      11.532   0.191 -28.506  1.00  0.00      A    C
ATOM   2426 HG21 VAL A 171      12.575  -0.058 -28.795  1.00  0.00      A    H
ATOM   2427 HG22 VAL A 171      11.442   1.281 -28.697  1.00  0.00      A    H
ATOM   2428 HG23 VAL A 171      11.397   0.130 -27.405  1.00  0.00      A    H
ATOM   2429  C   VAL A 171       8.630   1.184 -29.297  1.00  0.00      A    C
ATOM   2430  O   VAL A 171       7.980   1.495 -30.301  1.00  0.00      A    O
ATOM   2431  N   GLY A 172       8.990   2.089 -28.365  1.00  0.00      A    N
ATOM   2432  HN  GLY A 172       9.563   1.749 -27.623  1.00  0.00      A    H
ATOM   2433  CA  GLY A 172       8.589   3.424 -28.419  1.00  0.00      A    C
ATOM   2434  HA1 GLY A 172       7.626   3.546 -28.894  1.00  0.00      A    H
ATOM   2435  HA2 GLY A 172       8.660   3.821 -27.417  1.00  0.00      A    H
ATOM   2436  C   GLY A 172       9.637   4.134 -29.270  1.00  0.00      A    C
ATOM   2437  O   GLY A 172       9.871   3.714 -30.401  1.00  0.00      A    O
ATOM   2438  N   SER A 173      10.231   5.203 -28.793  1.00  0.00      A    N
ATOM   2439  HN  SER A 173      10.017   5.462 -27.854  1.00  0.00      A    H
ATOM   2440  CA  SER A 173      11.389   5.787 -29.454  1.00  0.00      A    C
ATOM   2441  HA  SER A 173      11.179   5.783 -30.513  1.00  0.00      A    H
ATOM   2442  CB  SER A 173      11.443   7.327 -29.057  1.00  0.00      A    C
ATOM   2443  HB1 SER A 173      10.498   7.847 -29.323  1.00  0.00      A    H
ATOM   2444  HB2 SER A 173      11.545   7.430 -27.956  1.00  0.00      A    H
ATOM   2445  OG  SER A 173      12.429   8.004 -29.828  1.00  0.00      A    O
ATOM   2446  HG1 SER A 173      12.299   8.931 -29.614  1.00  0.00      A    H
ATOM   2447  C   SER A 173      12.707   5.074 -29.250  1.00  0.00      A    C
ATOM   2448  O   SER A 173      13.152   4.413 -30.181  1.00  0.00      A    O
ATOM   2449  N   ASN A 174      13.420   5.235 -28.098  1.00  0.00      A    N
ATOM   2450  HN  ASN A 174      13.080   5.848 -27.389  1.00  0.00      A    H
ATOM   2451  CA  ASN A 174      14.730   4.584 -27.923  1.00  0.00      A    C
ATOM   2452  HA  ASN A 174      15.306   4.748 -28.822  1.00  0.00      A    H
ATOM   2453  CB  ASN A 174      15.436   5.354 -26.725  1.00  0.00      A    C
ATOM   2454  HB1 ASN A 174      14.774   5.296 -25.835  1.00  0.00      A    H
ATOM   2455  HB2 ASN A 174      16.414   4.919 -26.429  1.00  0.00      A    H
ATOM   2456  CG  ASN A 174      15.591   6.776 -27.028  1.00  0.00      A    C
ATOM   2457  OD1 ASN A 174      14.786   7.624 -26.620  1.00  0.00      A    O
ATOM   2458  ND2 ASN A 174      16.622   7.146 -27.902  1.00  0.00      A    N
ATOM   2459 HD21 ASN A 174      16.639   8.122 -28.120  1.00  0.00      A    H
ATOM   2460 HD22 ASN A 174      16.965   6.468 -28.552  1.00  0.00      A    H
ATOM   2461  C   ASN A 174      14.752   3.037 -27.705  1.00  0.00      A    C
ATOM   2462  O   ASN A 174      15.155   2.266 -28.575  1.00  0.00      A    O
ATOM   2463  N   GLY A 175      14.250   2.595 -26.591  1.00  0.00      A    N
ATOM   2464  HN  GLY A 175      13.852   3.234 -25.938  1.00  0.00      A    H
ATOM   2465  CA  GLY A 175      14.338   1.196 -26.258  1.00  0.00      A    C
ATOM   2466  HA1 GLY A 175      14.344   0.534 -27.112  1.00  0.00      A    H
ATOM   2467  HA2 GLY A 175      15.246   1.019 -25.700  1.00  0.00      A    H
ATOM   2468  C   GLY A 175      13.210   0.705 -25.378  1.00  0.00      A    C
ATOM   2469  O   GLY A 175      13.144  -0.467 -25.125  1.00  0.00      A    O
ATOM   2470  N   MET A 176      12.227   1.546 -25.002  1.00  0.00      A    N
ATOM   2471  HN  MET A 176      12.225   2.536 -25.121  1.00  0.00      A    H
ATOM   2472  CA  MET A 176      11.226   1.121 -24.053  1.00  0.00      A    C
ATOM   2473  HA  MET A 176      11.710   0.373 -23.443  1.00  0.00      A    H
ATOM   2474  CB  MET A 176      10.609   2.186 -23.158  1.00  0.00      A    C
ATOM   2475  HB1 MET A 176      10.286   2.916 -23.931  1.00  0.00      A    H
ATOM   2476  HB2 MET A 176       9.647   1.990 -22.638  1.00  0.00      A    H
ATOM   2477  CG  MET A 176      11.609   2.836 -22.119  1.00  0.00      A    C
ATOM   2478  HG1 MET A 176      12.401   3.416 -22.640  1.00  0.00      A    H
ATOM   2479  HG2 MET A 176      11.039   3.621 -21.579  1.00  0.00      A    H
ATOM   2480  SD  MET A 176      12.210   1.676 -20.840  1.00  0.00      A    S
ATOM   2481  CE  MET A 176      12.761   2.866 -19.650  1.00  0.00      A    C
ATOM   2482  HE1 MET A 176      13.323   3.688 -20.142  1.00  0.00      A    H
ATOM   2483  HE2 MET A 176      11.928   3.330 -19.079  1.00  0.00      A    H
ATOM   2484  HE3 MET A 176      13.554   2.577 -18.927  1.00  0.00      A    H
ATOM   2485  C   MET A 176      10.033   0.389 -24.752  1.00  0.00      A    C
ATOM   2486  O   MET A 176       9.268   0.953 -25.500  1.00  0.00      A    O
ATOM   2487  N   THR A 177      10.014  -0.946 -24.548  1.00  0.00      A    N
ATOM   2488  HN  THR A 177      10.698  -1.306 -23.918  1.00  0.00      A    H
ATOM   2489  CA  THR A 177       9.223  -1.974 -25.248  1.00  0.00      A    C
ATOM   2490  HA  THR A 177       9.015  -1.614 -26.245  1.00  0.00      A    H
ATOM   2491  CB  THR A 177      10.002  -3.258 -25.317  1.00  0.00      A    C
ATOM   2492  HB  THR A 177       9.347  -4.084 -25.667  1.00  0.00      A    H
ATOM   2493  OG1 THR A 177      10.731  -3.568 -24.140  1.00  0.00      A    O
ATOM   2494  HG1 THR A 177      11.302  -4.328 -24.270  1.00  0.00      A    H
ATOM   2495  CG2 THR A 177      11.028  -3.074 -26.480  1.00  0.00      A    C
ATOM   2496 HG21 THR A 177      11.559  -4.048 -26.542  1.00  0.00      A    H
ATOM   2497 HG22 THR A 177      10.485  -2.848 -27.422  1.00  0.00      A    H
ATOM   2498 HG23 THR A 177      11.801  -2.311 -26.244  1.00  0.00      A    H
ATOM   2499  C   THR A 177       7.843  -2.275 -24.656  1.00  0.00      A    C
ATOM   2500  O   THR A 177       7.638  -2.259 -23.445  1.00  0.00      A    O
ATOM   2501  N   TYR A 178       6.895  -2.558 -25.618  1.00  0.00      A    N
ATOM   2502  HN  TYR A 178       7.152  -2.575 -26.580  1.00  0.00      A    H
ATOM   2503  CA  TYR A 178       5.509  -2.861 -25.250  1.00  0.00      A    C
ATOM   2504  HA  TYR A 178       5.504  -2.992 -24.178  1.00  0.00      A    H
ATOM   2505  CB  TYR A 178       4.417  -1.806 -25.609  1.00  0.00      A    C
ATOM   2506  HB1 TYR A 178       3.369  -2.099 -25.387  1.00  0.00      A    H
ATOM   2507  HB2 TYR A 178       4.747  -0.888 -25.077  1.00  0.00      A    H
ATOM   2508  CG  TYR A 178       4.385  -1.392 -27.086  1.00  0.00      A    C
ATOM   2509  CD1 TYR A 178       3.531  -2.061 -27.886  1.00  0.00      A    C
ATOM   2510  HD1 TYR A 178       2.987  -2.909 -27.497  1.00  0.00      A    H
ATOM   2511  CE1 TYR A 178       3.433  -1.747 -29.272  1.00  0.00      A    C
ATOM   2512  HE1 TYR A 178       2.852  -2.397 -29.908  1.00  0.00      A    H
ATOM   2513  CZ  TYR A 178       4.038  -0.557 -29.774  1.00  0.00      A    C
ATOM   2514  OH  TYR A 178       3.757  -0.059 -31.094  1.00  0.00      A    O
ATOM   2515  HH  TYR A 178       3.448  -0.795 -31.628  1.00  0.00      A    H
ATOM   2516  CD2 TYR A 178       5.170  -0.310 -27.592  1.00  0.00      A    C
ATOM   2517  HD2 TYR A 178       5.896   0.184 -26.964  1.00  0.00      A    H
ATOM   2518  CE2 TYR A 178       4.984   0.094 -29.011  1.00  0.00      A    C
ATOM   2519  HE2 TYR A 178       5.537   0.938 -29.396  1.00  0.00      A    H
ATOM   2520  C   TYR A 178       5.052  -4.175 -25.812  1.00  0.00      A    C
ATOM   2521  O   TYR A 178       5.656  -4.779 -26.733  1.00  0.00      A    O
ATOM   2522  N   TRP A 179       3.930  -4.707 -25.228  1.00  0.00      A    N
ATOM   2523  HN  TRP A 179       3.611  -4.319 -24.366  1.00  0.00      A    H
ATOM   2524  CA  TRP A 179       3.060  -5.674 -25.819  1.00  0.00      A    C
ATOM   2525  HA  TRP A 179       3.493  -6.221 -26.644  1.00  0.00      A    H
ATOM   2526  CB  TRP A 179       2.537  -6.536 -24.639  1.00  0.00      A    C
ATOM   2527  HB1 TRP A 179       2.110  -5.965 -23.787  1.00  0.00      A    H
ATOM   2528  HB2 TRP A 179       1.684  -7.199 -24.896  1.00  0.00      A    H
ATOM   2529  CG  TRP A 179       3.628  -7.527 -24.219  1.00  0.00      A    C
ATOM   2530  CD1 TRP A 179       4.047  -7.775 -22.902  1.00  0.00      A    C
ATOM   2531  HD1 TRP A 179       3.640  -7.192 -22.089  1.00  0.00      A    H
ATOM   2532  NE1 TRP A 179       4.833  -8.874 -22.830  1.00  0.00      A    N
ATOM   2533  HE1 TRP A 179       5.197  -9.227 -21.995  1.00  0.00      A    H
ATOM   2534  CE2 TRP A 179       4.905  -9.401 -24.148  1.00  0.00      A    C
ATOM   2535  CD2 TRP A 179       4.231  -8.535 -25.028  1.00  0.00      A    C
ATOM   2536  CE3 TRP A 179       4.094  -8.871 -26.377  1.00  0.00      A    C
ATOM   2537  HE3 TRP A 179       3.534  -8.243 -27.053  1.00  0.00      A    H
ATOM   2538  CZ3 TRP A 179       4.729 -10.034 -26.890  1.00  0.00      A    C
ATOM   2539  HZ3 TRP A 179       4.587 -10.384 -27.902  1.00  0.00      A    H
ATOM   2540  CZ2 TRP A 179       5.456 -10.628 -24.659  1.00  0.00      A    C
ATOM   2541  HZ2 TRP A 179       5.965 -11.322 -24.006  1.00  0.00      A    H
ATOM   2542  CH2 TRP A 179       5.225 -10.987 -26.043  1.00  0.00      A    C
ATOM   2543  HH2 TRP A 179       5.668 -11.901 -26.412  1.00  0.00      A    H
ATOM   2544  C   TRP A 179       1.795  -4.973 -26.241  1.00  0.00      A    C
ATOM   2545  O   TRP A 179       1.262  -4.142 -25.474  1.00  0.00      A    O
ATOM   2546  N   LEU A 180       1.205  -5.286 -27.408  1.00  0.00      A    N
ATOM   2547  HN  LEU A 180       1.622  -5.998 -27.967  1.00  0.00      A    H
ATOM   2548  CA  LEU A 180       0.031  -4.580 -27.933  1.00  0.00      A    C
ATOM   2549  HA  LEU A 180      -0.161  -3.698 -27.340  1.00  0.00      A    H
ATOM   2550  CB  LEU A 180       0.189  -4.029 -29.410  1.00  0.00      A    C
ATOM   2551  HB1 LEU A 180       1.121  -3.425 -29.448  1.00  0.00      A    H
ATOM   2552  HB2 LEU A 180       0.303  -4.822 -30.180  1.00  0.00      A    H
ATOM   2553  CG  LEU A 180      -0.900  -3.054 -29.809  1.00  0.00      A    C
ATOM   2554  HG  LEU A 180      -1.897  -3.399 -29.461  1.00  0.00      A    H
ATOM   2555  CD1 LEU A 180      -0.702  -1.610 -29.320  1.00  0.00      A    C
ATOM   2556 HD11 LEU A 180      -0.898  -1.490 -28.233  1.00  0.00      A    H
ATOM   2557 HD12 LEU A 180       0.375  -1.366 -29.442  1.00  0.00      A    H
ATOM   2558 HD13 LEU A 180      -1.323  -0.903 -29.911  1.00  0.00      A    H
ATOM   2559  CD2 LEU A 180      -0.924  -3.089 -31.394  1.00  0.00      A    C
ATOM   2560 HD21 LEU A 180      -1.639  -2.309 -31.732  1.00  0.00      A    H
ATOM   2561 HD22 LEU A 180       0.080  -2.753 -31.730  1.00  0.00      A    H
ATOM   2562 HD23 LEU A 180      -1.077  -4.118 -31.784  1.00  0.00      A    H
ATOM   2563  C   LEU A 180      -1.208  -5.508 -27.860  1.00  0.00      A    C
ATOM   2564  O   LEU A 180      -1.127  -6.625 -28.365  1.00  0.00      A    O
ATOM   2565  N   VAL A 181      -2.280  -4.918 -27.247  1.00  0.00      A    N
ATOM   2566  HN  VAL A 181      -2.083  -4.012 -26.881  1.00  0.00      A    H
ATOM   2567  CA  VAL A 181      -3.447  -5.688 -26.661  1.00  0.00      A    C
ATOM   2568  HA  VAL A 181      -3.500  -6.573 -27.277  1.00  0.00      A    H
ATOM   2569  CB  VAL A 181      -3.243  -5.972 -25.144  1.00  0.00      A    C
ATOM   2570  HB  VAL A 181      -3.327  -4.985 -24.642  1.00  0.00      A    H
ATOM   2571  CG1 VAL A 181      -4.269  -6.917 -24.546  1.00  0.00      A    C
ATOM   2572 HG11 VAL A 181      -3.905  -7.166 -23.527  1.00  0.00      A    H
ATOM   2573 HG12 VAL A 181      -5.273  -6.441 -24.526  1.00  0.00      A    H
ATOM   2574 HG13 VAL A 181      -4.442  -7.803 -25.194  1.00  0.00      A    H
ATOM   2575  CG2 VAL A 181      -1.821  -6.453 -24.782  1.00  0.00      A    C
ATOM   2576 HG21 VAL A 181      -1.809  -6.768 -23.717  1.00  0.00      A    H
ATOM   2577 HG22 VAL A 181      -1.532  -7.360 -25.353  1.00  0.00      A    H
ATOM   2578 HG23 VAL A 181      -1.043  -5.678 -24.953  1.00  0.00      A    H
ATOM   2579  C   VAL A 181      -4.836  -4.973 -26.879  1.00  0.00      A    C
ATOM   2580  O   VAL A 181      -4.996  -3.810 -26.630  1.00  0.00      A    O
ATOM   2581  N   LYS A 182      -5.737  -5.678 -27.569  1.00  0.00      A    N
ATOM   2582  HN  LYS A 182      -5.534  -6.631 -27.779  1.00  0.00      A    H
ATOM   2583  CA  LYS A 182      -7.093  -5.305 -27.833  1.00  0.00      A    C
ATOM   2584  HA  LYS A 182      -7.312  -4.259 -27.987  1.00  0.00      A    H
ATOM   2585  CB  LYS A 182      -7.470  -6.004 -29.184  1.00  0.00      A    C
ATOM   2586  HB1 LYS A 182      -6.913  -5.486 -29.995  1.00  0.00      A    H
ATOM   2587  HB2 LYS A 182      -7.246  -7.088 -29.094  1.00  0.00      A    H
ATOM   2588  CG  LYS A 182      -8.959  -6.039 -29.441  1.00  0.00      A    C
ATOM   2589  HG1 LYS A 182      -9.361  -6.948 -28.944  1.00  0.00      A    H
ATOM   2590  HG2 LYS A 182      -9.605  -5.183 -29.153  1.00  0.00      A    H
ATOM   2591  CD  LYS A 182      -9.265  -6.314 -30.907  1.00  0.00      A    C
ATOM   2592  HD1 LYS A 182      -8.885  -5.489 -31.546  1.00  0.00      A    H
ATOM   2593  HD2 LYS A 182      -8.799  -7.309 -31.072  1.00  0.00      A    H
ATOM   2594  CE  LYS A 182     -10.725  -6.568 -31.169  1.00  0.00      A    C
ATOM   2595  HE1 LYS A 182     -11.030  -7.413 -30.516  1.00  0.00      A    H
ATOM   2596  HE2 LYS A 182     -11.346  -5.671 -30.959  1.00  0.00      A    H
ATOM   2597  NZ  LYS A 182     -10.953  -6.898 -32.567  1.00  0.00      A    N
ATOM   2598  HZ1 LYS A 182     -10.842  -6.072 -33.191  1.00  0.00      A    H
ATOM   2599  HZ2 LYS A 182     -10.539  -7.817 -32.824  1.00  0.00      A    H
ATOM   2600  HZ3 LYS A 182     -11.975  -7.066 -32.663  1.00  0.00      A    H
ATOM   2601  C   LYS A 182      -8.020  -5.700 -26.757  1.00  0.00      A    C
ATOM   2602  O   LYS A 182      -8.076  -6.849 -26.357  1.00  0.00      A    O
ATOM   2603  N   ASN A 183      -8.784  -4.723 -26.288  1.00  0.00      A    N
ATOM   2604  HN  ASN A 183      -8.837  -3.879 -26.816  1.00  0.00      A    H
ATOM   2605  CA  ASN A 183      -9.720  -4.811 -25.160  1.00  0.00      A    C
ATOM   2606  HA  ASN A 183      -9.402  -5.652 -24.562  1.00  0.00      A    H
ATOM   2607  CB  ASN A 183      -9.576  -3.664 -24.108  1.00  0.00      A    C
ATOM   2608  HB1 ASN A 183      -8.595  -3.143 -24.081  1.00  0.00      A    H
ATOM   2609  HB2 ASN A 183     -10.296  -2.851 -24.340  1.00  0.00      A    H
ATOM   2610  CG  ASN A 183      -9.869  -4.129 -22.726  1.00  0.00      A    C
ATOM   2611  OD1 ASN A 183     -10.893  -4.656 -22.325  1.00  0.00      A    O
ATOM   2612  ND2 ASN A 183      -8.850  -4.042 -21.835  1.00  0.00      A    N
ATOM   2613 HD21 ASN A 183      -9.090  -4.221 -20.881  1.00  0.00      A    H
ATOM   2614 HD22 ASN A 183      -7.998  -3.579 -22.080  1.00  0.00      A    H
ATOM   2615  C   ASN A 183     -11.132  -5.025 -25.685  1.00  0.00      A    C
ATOM   2616  O   ASN A 183     -11.416  -4.990 -26.916  1.00  0.00      A    O
ATOM   2617  N   SER A 184     -12.081  -5.296 -24.786  1.00  0.00      A    N
ATOM   2618  HN  SER A 184     -11.863  -5.091 -23.835  1.00  0.00      A    H
ATOM   2619  CA  SER A 184     -13.425  -5.737 -25.014  1.00  0.00      A    C
ATOM   2620  HA  SER A 184     -13.648  -5.574 -26.058  1.00  0.00      A    H
ATOM   2621  CB  SER A 184     -13.748  -7.181 -24.649  1.00  0.00      A    C
ATOM   2622  HB1 SER A 184     -14.798  -7.397 -24.941  1.00  0.00      A    H
ATOM   2623  HB2 SER A 184     -13.134  -7.905 -25.226  1.00  0.00      A    H
ATOM   2624  OG  SER A 184     -13.537  -7.496 -23.266  1.00  0.00      A    O
ATOM   2625  HG1 SER A 184     -14.386  -7.813 -22.950  1.00  0.00      A    H
ATOM   2626  C   SER A 184     -14.461  -4.919 -24.287  1.00  0.00      A    C
ATOM   2627  O   SER A 184     -15.661  -5.109 -24.409  1.00  0.00      A    O
ATOM   2628  N   TRP A 185     -13.911  -3.912 -23.648  1.00  0.00      A    N
ATOM   2629  HN  TRP A 185     -12.923  -3.787 -23.598  1.00  0.00      A    H
ATOM   2630  CA  TRP A 185     -14.776  -2.969 -22.951  1.00  0.00      A    C
ATOM   2631  HA  TRP A 185     -15.609  -3.464 -22.474  1.00  0.00      A    H
ATOM   2632  CB  TRP A 185     -14.009  -2.229 -21.821  1.00  0.00      A    C
ATOM   2633  HB1 TRP A 185     -13.118  -1.624 -22.093  1.00  0.00      A    H
ATOM   2634  HB2 TRP A 185     -14.721  -1.478 -21.417  1.00  0.00      A    H
ATOM   2635  CG  TRP A 185     -13.553  -3.058 -20.591  1.00  0.00      A    C
ATOM   2636  CD1 TRP A 185     -14.243  -4.057 -20.009  1.00  0.00      A    C
ATOM   2637  HD1 TRP A 185     -15.107  -4.623 -20.325  1.00  0.00      A    H
ATOM   2638  NE1 TRP A 185     -13.653  -4.398 -18.810  1.00  0.00      A    N
ATOM   2639  HE1 TRP A 185     -13.946  -5.067 -18.162  1.00  0.00      A    H
ATOM   2640  CE2 TRP A 185     -12.530  -3.562 -18.627  1.00  0.00      A    C
ATOM   2641  CD2 TRP A 185     -12.345  -2.840 -19.802  1.00  0.00      A    C
ATOM   2642  CE3 TRP A 185     -11.271  -1.950 -19.987  1.00  0.00      A    C
ATOM   2643  HE3 TRP A 185     -11.127  -1.340 -20.866  1.00  0.00      A    H
ATOM   2644  CZ3 TRP A 185     -10.462  -1.750 -18.948  1.00  0.00      A    C
ATOM   2645  HZ3 TRP A 185      -9.638  -1.057 -19.024  1.00  0.00      A    H
ATOM   2646  CZ2 TRP A 185     -11.673  -3.409 -17.561  1.00  0.00      A    C
ATOM   2647  HZ2 TRP A 185     -11.689  -4.064 -16.702  1.00  0.00      A    H
ATOM   2648  CH2 TRP A 185     -10.700  -2.417 -17.712  1.00  0.00      A    C
ATOM   2649  HH2 TRP A 185     -10.006  -2.333 -16.889  1.00  0.00      A    H
ATOM   2650  C   TRP A 185     -15.287  -1.964 -23.946  1.00  0.00      A    C
ATOM   2651  O   TRP A 185     -16.473  -1.896 -24.210  1.00  0.00      A    O
ATOM   2652  N   GLY A 186     -14.482  -1.077 -24.478  1.00  0.00      A    N
ATOM   2653  HN  GLY A 186     -13.589  -0.946 -24.056  1.00  0.00      A    H
ATOM   2654  CA  GLY A 186     -14.910  -0.183 -25.564  1.00  0.00      A    C
ATOM   2655  HA1 GLY A 186     -15.116  -0.725 -26.475  1.00  0.00      A    H
ATOM   2656  HA2 GLY A 186     -15.778   0.407 -25.311  1.00  0.00      A    H
ATOM   2657  C   GLY A 186     -13.909   0.792 -25.993  1.00  0.00      A    C
ATOM   2658  O   GLY A 186     -12.828   0.825 -25.473  1.00  0.00      A    O
ATOM   2659  N   ASN A 187     -14.258   1.622 -26.994  1.00  0.00      A    N
ATOM   2660  HN  ASN A 187     -15.176   1.803 -27.339  1.00  0.00      A    H
ATOM   2661  CA  ASN A 187     -13.256   2.600 -27.538  1.00  0.00      A    C
ATOM   2662  HA  ASN A 187     -12.306   2.156 -27.796  1.00  0.00      A    H
ATOM   2663  CB  ASN A 187     -13.862   3.260 -28.837  1.00  0.00      A    C
ATOM   2664  HB1 ASN A 187     -14.844   3.634 -28.474  1.00  0.00      A    H
ATOM   2665  HB2 ASN A 187     -13.227   4.062 -29.270  1.00  0.00      A    H
ATOM   2666  CG  ASN A 187     -14.017   2.273 -30.116  1.00  0.00      A    C
ATOM   2667  OD1 ASN A 187     -13.232   2.475 -31.042  1.00  0.00      A    O
ATOM   2668  ND2 ASN A 187     -14.922   1.252 -30.070  1.00  0.00      A    N
ATOM   2669 HD21 ASN A 187     -15.152   0.750 -30.904  1.00  0.00      A    H
ATOM   2670 HD22 ASN A 187     -15.591   1.122 -29.339  1.00  0.00      A    H
ATOM   2671  C   ASN A 187     -12.962   3.649 -26.540  1.00  0.00      A    C
ATOM   2672  O   ASN A 187     -11.844   4.181 -26.586  1.00  0.00      A    O
ATOM   2673  N   SER A 188     -13.914   4.010 -25.649  1.00  0.00      A    N
ATOM   2674  HN  SER A 188     -14.812   3.605 -25.804  1.00  0.00      A    H
ATOM   2675  CA  SER A 188     -13.801   5.098 -24.665  1.00  0.00      A    C
ATOM   2676  HA  SER A 188     -13.640   6.024 -25.197  1.00  0.00      A    H
ATOM   2677  CB  SER A 188     -15.053   5.249 -23.814  1.00  0.00      A    C
ATOM   2678  HB1 SER A 188     -15.248   4.213 -23.465  1.00  0.00      A    H
ATOM   2679  HB2 SER A 188     -15.054   6.066 -23.061  1.00  0.00      A    H
ATOM   2680  OG  SER A 188     -16.208   5.541 -24.711  1.00  0.00      A    O
ATOM   2681  HG1 SER A 188     -16.995   5.175 -24.302  1.00  0.00      A    H
ATOM   2682  C   SER A 188     -12.603   4.904 -23.629  1.00  0.00      A    C
ATOM   2683  O   SER A 188     -12.305   5.825 -22.885  1.00  0.00      A    O
ATOM   2684  N   TRP A 189     -11.965   3.667 -23.530  1.00  0.00      A    N
ATOM   2685  HN  TRP A 189     -12.232   2.948 -24.166  1.00  0.00      A    H
ATOM   2686  CA  TRP A 189     -10.845   3.337 -22.632  1.00  0.00      A    C
ATOM   2687  HA  TRP A 189     -10.683   4.011 -21.804  1.00  0.00      A    H
ATOM   2688  CB  TRP A 189     -11.064   1.945 -22.047  1.00  0.00      A    C
ATOM   2689  HB1 TRP A 189     -12.088   1.859 -21.625  1.00  0.00      A    H
ATOM   2690  HB2 TRP A 189     -10.879   1.225 -22.873  1.00  0.00      A    H
ATOM   2691  CG  TRP A 189     -10.098   1.666 -20.880  1.00  0.00      A    C
ATOM   2692  CD1 TRP A 189      -9.983   2.319 -19.655  1.00  0.00      A    C
ATOM   2693  HD1 TRP A 189     -10.638   3.069 -19.236  1.00  0.00      A    H
ATOM   2694  NE1 TRP A 189      -8.892   1.939 -18.967  1.00  0.00      A    N
ATOM   2695  HE1 TRP A 189      -8.645   2.330 -18.107  1.00  0.00      A    H
ATOM   2696  CE2 TRP A 189      -8.286   0.950 -19.744  1.00  0.00      A    C
ATOM   2697  CD2 TRP A 189      -9.053   0.703 -20.924  1.00  0.00      A    C
ATOM   2698  CE3 TRP A 189      -8.676  -0.171 -21.886  1.00  0.00      A    C
ATOM   2699  HE3 TRP A 189      -9.187  -0.252 -22.834  1.00  0.00      A    H
ATOM   2700  CZ3 TRP A 189      -7.549  -0.961 -21.597  1.00  0.00      A    C
ATOM   2701  HZ3 TRP A 189      -7.077  -1.601 -22.327  1.00  0.00      A    H
ATOM   2702  CZ2 TRP A 189      -7.115   0.224 -19.475  1.00  0.00      A    C
ATOM   2703  HZ2 TRP A 189      -6.544   0.319 -18.563  1.00  0.00      A    H
ATOM   2704  CH2 TRP A 189      -6.798  -0.783 -20.389  1.00  0.00      A    C
ATOM   2705  HH2 TRP A 189      -5.882  -1.314 -20.175  1.00  0.00      A    H
ATOM   2706  C   TRP A 189      -9.445   3.284 -23.372  1.00  0.00      A    C
ATOM   2707  O   TRP A 189      -9.405   2.935 -24.575  1.00  0.00      A    O
ATOM   2708  N   GLY A 190      -8.339   3.592 -22.658  1.00  0.00      A    N
ATOM   2709  HN  GLY A 190      -8.340   3.983 -21.741  1.00  0.00      A    H
ATOM   2710  CA  GLY A 190      -6.997   3.628 -23.250  1.00  0.00      A    C
ATOM   2711  HA1 GLY A 190      -6.439   4.340 -22.660  1.00  0.00      A    H
ATOM   2712  HA2 GLY A 190      -6.554   2.644 -23.275  1.00  0.00      A    H
ATOM   2713  C   GLY A 190      -6.809   4.255 -24.653  1.00  0.00      A    C
ATOM   2714  O   GLY A 190      -7.213   5.399 -24.970  1.00  0.00      A    O
ATOM   2715  N   GLU A 191      -6.230   3.480 -25.529  1.00  0.00      A    N
ATOM   2716  HN  GLU A 191      -5.977   2.532 -25.348  1.00  0.00      A    H
ATOM   2717  CA  GLU A 191      -5.825   3.908 -26.917  1.00  0.00      A    C
ATOM   2718  HA  GLU A 191      -5.848   4.987 -26.907  1.00  0.00      A    H
ATOM   2719  CB  GLU A 191      -4.513   3.251 -27.349  1.00  0.00      A    C
ATOM   2720  HB1 GLU A 191      -4.692   2.173 -27.147  1.00  0.00      A    H
ATOM   2721  HB2 GLU A 191      -4.214   3.398 -28.408  1.00  0.00      A    H
ATOM   2722  CG  GLU A 191      -3.233   3.780 -26.667  1.00  0.00      A    C
ATOM   2723  HG1 GLU A 191      -3.489   4.015 -25.611  1.00  0.00      A    H
ATOM   2724  HG2 GLU A 191      -2.475   2.973 -26.580  1.00  0.00      A    H
ATOM   2725  CD  GLU A 191      -2.613   4.962 -27.345  1.00  0.00      A    C
ATOM   2726  OE1 GLU A 191      -1.702   4.766 -28.206  1.00  0.00      A    O
ATOM   2727  OE2 GLU A 191      -2.962   6.110 -26.999  1.00  0.00      A    O
ATOM   2728  C   GLU A 191      -6.922   3.505 -27.878  1.00  0.00      A    C
ATOM   2729  O   GLU A 191      -6.801   2.627 -28.692  1.00  0.00      A    O
ATOM   2730  N   SER A 192      -8.083   4.294 -27.791  1.00  0.00      A    N
ATOM   2731  HN  SER A 192      -8.178   5.037 -27.133  1.00  0.00      A    H
ATOM   2732  CA  SER A 192      -9.349   3.976 -28.547  1.00  0.00      A    C
ATOM   2733  HA  SER A 192     -10.138   4.561 -28.098  1.00  0.00      A    H
ATOM   2734  CB  SER A 192      -9.188   4.381 -30.051  1.00  0.00      A    C
ATOM   2735  HB1 SER A 192      -8.226   4.001 -30.456  1.00  0.00      A    H
ATOM   2736  HB2 SER A 192      -9.973   3.950 -30.709  1.00  0.00      A    H
ATOM   2737  OG  SER A 192      -9.292   5.804 -30.069  1.00  0.00      A    O
ATOM   2738  HG1 SER A 192      -8.391   6.125 -29.975  1.00  0.00      A    H
ATOM   2739  C   SER A 192      -9.874   2.540 -28.455  1.00  0.00      A    C
ATOM   2740  O   SER A 192     -10.398   1.866 -29.350  1.00  0.00      A    O
ATOM   2741  N   GLY A 193      -9.693   1.972 -27.262  1.00  0.00      A    N
ATOM   2742  HN  GLY A 193      -9.388   2.546 -26.506  1.00  0.00      A    H
ATOM   2743  CA  GLY A 193     -10.034   0.621 -26.905  1.00  0.00      A    C
ATOM   2744  HA1 GLY A 193     -10.246   0.551 -25.848  1.00  0.00      A    H
ATOM   2745  HA2 GLY A 193     -10.864   0.208 -27.461  1.00  0.00      A    H
ATOM   2746  C   GLY A 193      -8.950  -0.358 -26.939  1.00  0.00      A    C
ATOM   2747  O   GLY A 193      -9.127  -1.495 -26.533  1.00  0.00      A    O
ATOM   2748  N   TYR A 194      -7.775   0.019 -27.486  1.00  0.00      A    N
ATOM   2749  HN  TYR A 194      -7.718   0.890 -27.968  1.00  0.00      A    H
ATOM   2750  CA  TYR A 194      -6.562  -0.786 -27.272  1.00  0.00      A    C
ATOM   2751  HA  TYR A 194      -6.841  -1.798 -27.018  1.00  0.00      A    H
ATOM   2752  CB  TYR A 194      -5.670  -0.738 -28.556  1.00  0.00      A    C
ATOM   2753  HB1 TYR A 194      -5.497   0.325 -28.828  1.00  0.00      A    H
ATOM   2754  HB2 TYR A 194      -4.683  -1.195 -28.331  1.00  0.00      A    H
ATOM   2755  CG  TYR A 194      -6.375  -1.281 -29.815  1.00  0.00      A    C
ATOM   2756  CD1 TYR A 194      -7.198  -0.470 -30.505  1.00  0.00      A    C
ATOM   2757  HD1 TYR A 194      -7.344   0.571 -30.259  1.00  0.00      A    H
ATOM   2758  CE1 TYR A 194      -7.801  -0.851 -31.731  1.00  0.00      A    C
ATOM   2759  HE1 TYR A 194      -8.315  -0.128 -32.346  1.00  0.00      A    H
ATOM   2760  CZ  TYR A 194      -7.623  -2.161 -32.174  1.00  0.00      A    C
ATOM   2761  OH  TYR A 194      -8.175  -2.590 -33.396  1.00  0.00      A    O
ATOM   2762  HH  TYR A 194      -8.388  -1.843 -33.960  1.00  0.00      A    H
ATOM   2763  CD2 TYR A 194      -6.247  -2.658 -30.230  1.00  0.00      A    C
ATOM   2764  HD2 TYR A 194      -5.714  -3.347 -29.592  1.00  0.00      A    H
ATOM   2765  CE2 TYR A 194      -6.919  -3.102 -31.349  1.00  0.00      A    C
ATOM   2766  HE2 TYR A 194      -6.708  -4.113 -31.667  1.00  0.00      A    H
ATOM   2767  C   TYR A 194      -5.643  -0.432 -26.047  1.00  0.00      A    C
ATOM   2768  O   TYR A 194      -5.802   0.594 -25.320  1.00  0.00      A    O
ATOM   2769  N   MET A 195      -4.678  -1.228 -25.687  1.00  0.00      A    N
ATOM   2770  HN  MET A 195      -4.474  -2.067 -26.184  1.00  0.00      A    H
ATOM   2771  CA  MET A 195      -3.571  -0.816 -24.679  1.00  0.00      A    C
ATOM   2772  HA  MET A 195      -3.542   0.260 -24.771  1.00  0.00      A    H
ATOM   2773  CB  MET A 195      -3.915  -1.269 -23.279  1.00  0.00      A    C
ATOM   2774  HB1 MET A 195      -3.245  -0.822 -22.513  1.00  0.00      A    H
ATOM   2775  HB2 MET A 195      -4.947  -0.927 -23.052  1.00  0.00      A    H
ATOM   2776  CG  MET A 195      -3.892  -2.834 -22.997  1.00  0.00      A    C
ATOM   2777  HG1 MET A 195      -4.531  -3.334 -23.755  1.00  0.00      A    H
ATOM   2778  HG2 MET A 195      -2.872  -3.260 -23.111  1.00  0.00      A    H
ATOM   2779  SD  MET A 195      -4.679  -3.213 -21.445  1.00  0.00      A    S
ATOM   2780  CE  MET A 195      -5.233  -4.919 -21.754  1.00  0.00      A    C
ATOM   2781  HE1 MET A 195      -4.381  -5.422 -22.258  1.00  0.00      A    H
ATOM   2782  HE2 MET A 195      -5.537  -5.500 -20.857  1.00  0.00      A    H
ATOM   2783  HE3 MET A 195      -6.156  -4.851 -22.369  1.00  0.00      A    H
ATOM   2784  C   MET A 195      -2.225  -1.352 -25.142  1.00  0.00      A    C
ATOM   2785  O   MET A 195      -2.198  -2.416 -25.760  1.00  0.00      A    O
ATOM   2786  N   ARG A 196      -1.192  -0.598 -24.781  1.00  0.00      A    N
ATOM   2787  HN  ARG A 196      -1.290   0.135 -24.112  1.00  0.00      A    H
ATOM   2788  CA  ARG A 196       0.225  -0.889 -24.958  1.00  0.00      A    C
ATOM   2789  HA  ARG A 196       0.311  -1.784 -25.557  1.00  0.00      A    H
ATOM   2790  CB  ARG A 196       1.024   0.295 -25.591  1.00  0.00      A    C
ATOM   2791  HB1 ARG A 196       1.341   1.018 -24.809  1.00  0.00      A    H
ATOM   2792  HB2 ARG A 196       1.975  -0.017 -26.074  1.00  0.00      A    H
ATOM   2793  CG  ARG A 196       0.282   1.301 -26.522  1.00  0.00      A    C
ATOM   2794  HG1 ARG A 196      -0.249   0.860 -27.393  1.00  0.00      A    H
ATOM   2795  HG2 ARG A 196      -0.494   1.755 -25.869  1.00  0.00      A    H
ATOM   2796  CD  ARG A 196       1.266   2.371 -26.966  1.00  0.00      A    C
ATOM   2797  HD1 ARG A 196       1.931   2.687 -26.134  1.00  0.00      A    H
ATOM   2798  HD2 ARG A 196       1.919   1.958 -27.764  1.00  0.00      A    H
ATOM   2799  NE  ARG A 196       0.558   3.539 -27.553  1.00  0.00      A    N
ATOM   2800  HE  ARG A 196      -0.403   3.723 -27.349  1.00  0.00      A    H
ATOM   2801  CZ  ARG A 196       1.288   4.586 -27.831  1.00  0.00      A    C
ATOM   2802  NH1 ARG A 196       2.597   4.654 -27.782  1.00  0.00      A    N
ATOM   2803 HH11 ARG A 196       3.200   3.865 -27.901  1.00  0.00      A    H
ATOM   2804 HH12 ARG A 196       3.031   5.492 -28.114  1.00  0.00      A    H
ATOM   2805  NH2 ARG A 196       0.743   5.723 -28.260  1.00  0.00      A    N
ATOM   2806 HH21 ARG A 196      -0.241   5.603 -28.391  1.00  0.00      A    H
ATOM   2807 HH22 ARG A 196       1.298   6.239 -28.912  1.00  0.00      A    H
ATOM   2808  C   ARG A 196       0.668  -1.285 -23.538  1.00  0.00      A    C
ATOM   2809  O   ARG A 196       0.752  -0.475 -22.582  1.00  0.00      A    O
ATOM   2810  N   LEU A 197       0.940  -2.557 -23.287  1.00  0.00      A    N
ATOM   2811  HN  LEU A 197       0.912  -3.266 -23.988  1.00  0.00      A    H
ATOM   2812  CA  LEU A 197       1.181  -3.033 -21.922  1.00  0.00      A    C
ATOM   2813  HA  LEU A 197       1.042  -2.290 -21.151  1.00  0.00      A    H
ATOM   2814  CB  LEU A 197       0.387  -4.327 -21.587  1.00  0.00      A    C
ATOM   2815  HB1 LEU A 197      -0.685  -4.072 -21.727  1.00  0.00      A    H
ATOM   2816  HB2 LEU A 197       0.627  -5.156 -22.288  1.00  0.00      A    H
ATOM   2817  CG  LEU A 197       0.444  -5.034 -20.144  1.00  0.00      A    C
ATOM   2818  HG  LEU A 197       1.432  -5.486 -19.909  1.00  0.00      A    H
ATOM   2819  CD1 LEU A 197       0.137  -4.128 -18.940  1.00  0.00      A    C
ATOM   2820 HD11 LEU A 197       0.845  -3.275 -18.870  1.00  0.00      A    H
ATOM   2821 HD12 LEU A 197      -0.928  -3.814 -18.993  1.00  0.00      A    H
ATOM   2822 HD13 LEU A 197       0.205  -4.820 -18.073  1.00  0.00      A    H
ATOM   2823  CD2 LEU A 197      -0.571  -6.113 -20.119  1.00  0.00      A    C
ATOM   2824 HD21 LEU A 197      -1.604  -5.721 -20.001  1.00  0.00      A    H
ATOM   2825 HD22 LEU A 197      -0.475  -6.740 -21.031  1.00  0.00      A    H
ATOM   2826 HD23 LEU A 197      -0.453  -6.827 -19.276  1.00  0.00      A    H
ATOM   2827  C   LEU A 197       2.686  -3.411 -21.868  1.00  0.00      A    C
ATOM   2828  O   LEU A 197       3.305  -3.805 -22.847  1.00  0.00      A    O
ATOM   2829  N   GLN A 198       3.280  -3.206 -20.745  1.00  0.00      A    N
ATOM   2830  HN  GLN A 198       2.857  -2.798 -19.940  1.00  0.00      A    H
ATOM   2831  CA  GLN A 198       4.782  -3.300 -20.631  1.00  0.00      A    C
ATOM   2832  HA  GLN A 198       5.123  -2.561 -21.341  1.00  0.00      A    H
ATOM   2833  CB  GLN A 198       5.222  -2.833 -19.210  1.00  0.00      A    C
ATOM   2834  HB1 GLN A 198       4.527  -2.034 -18.873  1.00  0.00      A    H
ATOM   2835  HB2 GLN A 198       5.083  -3.645 -18.465  1.00  0.00      A    H
ATOM   2836  CG  GLN A 198       6.730  -2.388 -19.194  1.00  0.00      A    C
ATOM   2837  HG1 GLN A 198       7.383  -3.162 -19.650  1.00  0.00      A    H
ATOM   2838  HG2 GLN A 198       6.810  -1.458 -19.797  1.00  0.00      A    H
ATOM   2839  CD  GLN A 198       7.094  -2.154 -17.717  1.00  0.00      A    C
ATOM   2840  OE1 GLN A 198       6.291  -2.035 -16.818  1.00  0.00      A    O
ATOM   2841  NE2 GLN A 198       8.410  -2.284 -17.427  1.00  0.00      A    N
ATOM   2842 HE21 GLN A 198       8.764  -2.299 -16.491  1.00  0.00      A    H
ATOM   2843 HE22 GLN A 198       9.097  -2.191 -18.148  1.00  0.00      A    H
ATOM   2844  C   GLN A 198       5.586  -4.633 -21.020  1.00  0.00      A    C
ATOM   2845  O   GLN A 198       5.246  -5.708 -20.506  1.00  0.00      A    O
ATOM   2846  N   ARG A 199       6.694  -4.464 -21.787  1.00  0.00      A    N
ATOM   2847  HN  ARG A 199       6.938  -3.608 -22.236  1.00  0.00      A    H
ATOM   2848  CA  ARG A 199       7.606  -5.577 -22.119  1.00  0.00      A    C
ATOM   2849  HA  ARG A 199       7.542  -6.460 -21.500  1.00  0.00      A    H
ATOM   2850  CB  ARG A 199       7.475  -5.934 -23.614  1.00  0.00      A    C
ATOM   2851  HB1 ARG A 199       6.441  -6.224 -23.898  1.00  0.00      A    H
ATOM   2852  HB2 ARG A 199       7.643  -5.021 -24.225  1.00  0.00      A    H
ATOM   2853  CG  ARG A 199       8.434  -7.105 -24.003  1.00  0.00      A    C
ATOM   2854  HG1 ARG A 199       9.501  -6.816 -23.891  1.00  0.00      A    H
ATOM   2855  HG2 ARG A 199       8.338  -7.900 -23.232  1.00  0.00      A    H
ATOM   2856  CD  ARG A 199       8.191  -7.727 -25.374  1.00  0.00      A    C
ATOM   2857  HD1 ARG A 199       8.839  -8.596 -25.617  1.00  0.00      A    H
ATOM   2858  HD2 ARG A 199       7.148  -8.109 -25.391  1.00  0.00      A    H
ATOM   2859  NE  ARG A 199       8.348  -6.582 -26.269  1.00  0.00      A    N
ATOM   2860  HE  ARG A 199       7.519  -6.036 -26.386  1.00  0.00      A    H
ATOM   2861  CZ  ARG A 199       9.185  -6.490 -27.330  1.00  0.00      A    C
ATOM   2862  NH1 ARG A 199      10.244  -7.283 -27.539  1.00  0.00      A    N
ATOM   2863 HH11 ARG A 199      10.713  -7.658 -26.739  1.00  0.00      A    H
ATOM   2864 HH12 ARG A 199      10.837  -7.071 -28.315  1.00  0.00      A    H
ATOM   2865  NH2 ARG A 199       8.954  -5.537 -28.192  1.00  0.00      A    N
ATOM   2866 HH21 ARG A 199       8.203  -4.890 -28.061  1.00  0.00      A    H
ATOM   2867 HH22 ARG A 199       9.601  -5.289 -28.913  1.00  0.00      A    H
ATOM   2868  C   ARG A 199       8.952  -4.865 -21.786  1.00  0.00      A    C
ATOM   2869  O   ARG A 199       9.075  -3.688 -21.531  1.00  0.00      A    O
ATOM   2870  N   GLY A 200       9.932  -5.695 -21.490  1.00  0.00      A    N
ATOM   2871  HN  GLY A 200       9.720  -6.642 -21.263  1.00  0.00      A    H
ATOM   2872  CA  GLY A 200      11.283  -5.263 -21.158  1.00  0.00      A    C
ATOM   2873  HA1 GLY A 200      12.027  -6.015 -21.377  1.00  0.00      A    H
ATOM   2874  HA2 GLY A 200      11.556  -4.345 -21.658  1.00  0.00      A    H
ATOM   2875  C   GLY A 200      11.343  -4.986 -19.665  1.00  0.00      A    C
ATOM   2876  O   GLY A 200      11.457  -3.899 -19.264  1.00  0.00      A    O
ATOM   2877  N   ILE A 201      11.025  -6.097 -18.948  1.00  0.00      A    N
ATOM   2878  HN  ILE A 201      11.020  -7.003 -19.363  1.00  0.00      A    H
ATOM   2879  CA  ILE A 201      10.828  -6.055 -17.520  1.00  0.00      A    C
ATOM   2880  HA  ILE A 201      11.436  -5.269 -17.096  1.00  0.00      A    H
ATOM   2881  CB  ILE A 201       9.349  -5.903 -17.182  1.00  0.00      A    C
ATOM   2882  HB  ILE A 201       8.912  -5.123 -17.842  1.00  0.00      A    H
ATOM   2883  CG2 ILE A 201       8.645  -7.172 -17.638  1.00  0.00      A    C
ATOM   2884 HG21 ILE A 201       9.048  -8.007 -17.026  1.00  0.00      A    H
ATOM   2885 HG22 ILE A 201       7.544  -7.083 -17.517  1.00  0.00      A    H
ATOM   2886 HG23 ILE A 201       8.780  -7.367 -18.723  1.00  0.00      A    H
ATOM   2887  CG1 ILE A 201       9.078  -5.294 -15.815  1.00  0.00      A    C
ATOM   2888 HG11 ILE A 201       9.550  -5.971 -15.071  1.00  0.00      A    H
ATOM   2889 HG12 ILE A 201       9.472  -4.257 -15.878  1.00  0.00      A    H
ATOM   2890  CD  ILE A 201       7.561  -5.348 -15.419  1.00  0.00      A    C
ATOM   2891  HD1 ILE A 201       7.630  -5.135 -14.331  1.00  0.00      A    H
ATOM   2892  HD2 ILE A 201       7.018  -4.497 -15.884  1.00  0.00      A    H
ATOM   2893  HD3 ILE A 201       6.994  -6.279 -15.634  1.00  0.00      A    H
ATOM   2894  C   ILE A 201      11.508  -7.363 -16.921  1.00  0.00      A    C
ATOM   2895  O   ILE A 201      11.888  -8.231 -17.710  1.00  0.00      A    O
ATOM   2896  N   SER A 202      11.745  -7.366 -15.602  1.00  0.00      A    N
ATOM   2897  HN  SER A 202      11.416  -6.604 -15.050  1.00  0.00      A    H
ATOM   2898  CA  SER A 202      12.545  -8.222 -14.777  1.00  0.00      A    C
ATOM   2899  HA  SER A 202      13.475  -8.441 -15.280  1.00  0.00      A    H
ATOM   2900  CB  SER A 202      13.156  -7.479 -13.549  1.00  0.00      A    C
ATOM   2901  HB1 SER A 202      13.644  -8.199 -12.858  1.00  0.00      A    H
ATOM   2902  HB2 SER A 202      13.835  -6.641 -13.813  1.00  0.00      A    H
ATOM   2903  OG  SER A 202      12.151  -6.947 -12.661  1.00  0.00      A    O
ATOM   2904  HG1 SER A 202      12.522  -6.754 -11.797  1.00  0.00      A    H
ATOM   2905  C   SER A 202      11.883  -9.554 -14.436  1.00  0.00      A    C
ATOM   2906  O   SER A 202      12.584 -10.515 -14.308  1.00  0.00      A    O
ATOM   2907  N   SER A 203      10.473  -9.647 -14.448  1.00  0.00      A    N
ATOM   2908  HN  SER A 203       9.961  -8.797 -14.538  1.00  0.00      A    H
ATOM   2909  CA  SER A 203       9.744 -10.869 -14.203  1.00  0.00      A    C
ATOM   2910  HA  SER A 203      10.352 -11.420 -13.501  1.00  0.00      A    H
ATOM   2911  CB  SER A 203       8.331 -10.595 -13.487  1.00  0.00      A    C
ATOM   2912  HB1 SER A 203       8.562 -10.153 -12.495  1.00  0.00      A    H
ATOM   2913  HB2 SER A 203       7.804  -9.783 -14.031  1.00  0.00      A    H
ATOM   2914  OG  SER A 203       7.523 -11.692 -13.255  1.00  0.00      A    O
ATOM   2915  HG1 SER A 203       7.140 -11.670 -12.375  1.00  0.00      A    H
ATOM   2916  C   SER A 203       9.466 -11.682 -15.491  1.00  0.00      A    C
ATOM   2917  O   SER A 203       9.020 -11.172 -16.487  1.00  0.00      A    O
ATOM   2918  N   LYS A 204       9.595 -13.033 -15.466  1.00  0.00      A    N
ATOM   2919  HN  LYS A 204       9.701 -13.353 -14.528  1.00  0.00      A    H
ATOM   2920  CA  LYS A 204       9.299 -13.876 -16.607  1.00  0.00      A    C
ATOM   2921  HA  LYS A 204       9.682 -13.473 -17.533  1.00  0.00      A    H
ATOM   2922  CB  LYS A 204      10.171 -15.078 -16.504  1.00  0.00      A    C
ATOM   2923  HB1 LYS A 204      10.144 -15.632 -17.467  1.00  0.00      A    H
ATOM   2924  HB2 LYS A 204      11.239 -14.778 -16.447  1.00  0.00      A    H
ATOM   2925  CG  LYS A 204       9.786 -16.155 -15.444  1.00  0.00      A    C
ATOM   2926  HG1 LYS A 204       9.778 -15.670 -14.445  1.00  0.00      A    H
ATOM   2927  HG2 LYS A 204       8.769 -16.587 -15.560  1.00  0.00      A    H
ATOM   2928  CD  LYS A 204      10.860 -17.286 -15.379  1.00  0.00      A    C
ATOM   2929  HD1 LYS A 204      10.841 -17.696 -16.412  1.00  0.00      A    H
ATOM   2930  HD2 LYS A 204      11.842 -16.919 -15.011  1.00  0.00      A    H
ATOM   2931  CE  LYS A 204      10.500 -18.535 -14.540  1.00  0.00      A    C
ATOM   2932  HE1 LYS A 204      10.322 -18.225 -13.488  1.00  0.00      A    H
ATOM   2933  HE2 LYS A 204       9.568 -19.035 -14.879  1.00  0.00      A    H
ATOM   2934  NZ  LYS A 204      11.598 -19.535 -14.564  1.00  0.00      A    N
ATOM   2935  HZ1 LYS A 204      11.419 -20.283 -13.864  1.00  0.00      A    H
ATOM   2936  HZ2 LYS A 204      11.712 -20.121 -15.415  1.00  0.00      A    H
ATOM   2937  HZ3 LYS A 204      12.505 -19.084 -14.326  1.00  0.00      A    H
ATOM   2938  C   LYS A 204       7.777 -14.139 -16.729  1.00  0.00      A    C
ATOM   2939  O   LYS A 204       7.240 -14.469 -17.801  1.00  0.00      A    O
ATOM   2940  N   LYS A 205       7.010 -14.082 -15.647  1.00  0.00      A    N
ATOM   2941  HN  LYS A 205       7.395 -13.950 -14.737  1.00  0.00      A    H
ATOM   2942  CA  LYS A 205       5.574 -14.251 -15.523  1.00  0.00      A    C
ATOM   2943  HA  LYS A 205       5.385 -15.191 -16.021  1.00  0.00      A    H
ATOM   2944  CB  LYS A 205       5.217 -14.457 -14.018  1.00  0.00      A    C
ATOM   2945  HB1 LYS A 205       5.983 -15.159 -13.624  1.00  0.00      A    H
ATOM   2946  HB2 LYS A 205       5.264 -13.515 -13.431  1.00  0.00      A    H
ATOM   2947  CG  LYS A 205       3.790 -15.017 -13.831  1.00  0.00      A    C
ATOM   2948  HG1 LYS A 205       3.124 -14.149 -14.028  1.00  0.00      A    H
ATOM   2949  HG2 LYS A 205       3.628 -15.787 -14.616  1.00  0.00      A    H
ATOM   2950  CD  LYS A 205       3.574 -15.575 -12.419  1.00  0.00      A    C
ATOM   2951  HD1 LYS A 205       3.981 -14.894 -11.641  1.00  0.00      A    H
ATOM   2952  HD2 LYS A 205       2.516 -15.799 -12.164  1.00  0.00      A    H
ATOM   2953  CE  LYS A 205       4.280 -16.969 -12.363  1.00  0.00      A    C
ATOM   2954  HE1 LYS A 205       3.940 -17.724 -13.104  1.00  0.00      A    H
ATOM   2955  HE2 LYS A 205       5.353 -16.768 -12.570  1.00  0.00      A    H
ATOM   2956  NZ  LYS A 205       4.057 -17.476 -10.959  1.00  0.00      A    N
ATOM   2957  HZ1 LYS A 205       3.331 -16.933 -10.449  1.00  0.00      A    H
ATOM   2958  HZ2 LYS A 205       3.750 -18.468 -11.003  1.00  0.00      A    H
ATOM   2959  HZ3 LYS A 205       4.927 -17.459 -10.389  1.00  0.00      A    H
ATOM   2960  C   LYS A 205       4.934 -13.059 -16.092  1.00  0.00      A    C
ATOM   2961  O   LYS A 205       3.972 -13.126 -16.823  1.00  0.00      A    O
ATOM   2962  N   GLY A 206       5.368 -11.870 -15.709  1.00  0.00      A    N
ATOM   2963  HN  GLY A 206       5.972 -11.890 -14.917  1.00  0.00      A    H
ATOM   2964  CA  GLY A 206       5.217 -10.692 -16.455  1.00  0.00      A    C
ATOM   2965  HA1 GLY A 206       6.148 -10.151 -16.533  1.00  0.00      A    H
ATOM   2966  HA2 GLY A 206       4.874 -10.888 -17.460  1.00  0.00      A    H
ATOM   2967  C   GLY A 206       4.199  -9.806 -15.751  1.00  0.00      A    C
ATOM   2968  O   GLY A 206       3.813 -10.050 -14.636  1.00  0.00      A    O
ATOM   2969  N   LEU A 207       3.697  -8.804 -16.470  1.00  0.00      A    N
ATOM   2970  HN  LEU A 207       4.021  -8.543 -17.376  1.00  0.00      A    H
ATOM   2971  CA  LEU A 207       2.847  -7.816 -15.911  1.00  0.00      A    C
ATOM   2972  HA  LEU A 207       3.059  -7.754 -14.854  1.00  0.00      A    H
ATOM   2973  CB  LEU A 207       3.081  -6.449 -16.612  1.00  0.00      A    C
ATOM   2974  HB1 LEU A 207       4.188  -6.404 -16.695  1.00  0.00      A    H
ATOM   2975  HB2 LEU A 207       2.812  -6.498 -17.689  1.00  0.00      A    H
ATOM   2976  CG  LEU A 207       2.548  -5.172 -15.831  1.00  0.00      A    C
ATOM   2977  HG  LEU A 207       1.437  -5.197 -15.811  1.00  0.00      A    H
ATOM   2978  CD1 LEU A 207       3.088  -4.967 -14.408  1.00  0.00      A    C
ATOM   2979 HD11 LEU A 207       4.197  -4.975 -14.473  1.00  0.00      A    H
ATOM   2980 HD12 LEU A 207       2.784  -3.983 -13.991  1.00  0.00      A    H
ATOM   2981 HD13 LEU A 207       2.705  -5.701 -13.667  1.00  0.00      A    H
ATOM   2982  CD2 LEU A 207       2.916  -3.981 -16.581  1.00  0.00      A    C
ATOM   2983 HD21 LEU A 207       2.323  -3.089 -16.286  1.00  0.00      A    H
ATOM   2984 HD22 LEU A 207       3.972  -3.636 -16.570  1.00  0.00      A    H
ATOM   2985 HD23 LEU A 207       2.702  -4.220 -17.644  1.00  0.00      A    H
ATOM   2986  C   LEU A 207       1.351  -8.144 -16.153  1.00  0.00      A    C
ATOM   2987  O   LEU A 207       0.876  -8.574 -17.174  1.00  0.00      A    O
ATOM   2988  N   CYS A 208       0.576  -8.109 -15.046  1.00  0.00      A    N
ATOM   2989  HN  CYS A 208       0.944  -7.878 -14.149  1.00  0.00      A    H
ATOM   2990  CA  CYS A 208      -0.825  -8.429 -14.981  1.00  0.00      A    C
ATOM   2991  HA  CYS A 208      -1.157  -8.107 -14.005  1.00  0.00      A    H
ATOM   2992  CB  CYS A 208      -1.797  -7.653 -15.922  1.00  0.00      A    C
ATOM   2993  HB1 CYS A 208      -1.714  -7.988 -16.978  1.00  0.00      A    H
ATOM   2994  HB2 CYS A 208      -2.841  -7.784 -15.564  1.00  0.00      A    H
ATOM   2995  SG  CYS A 208      -1.600  -5.815 -15.958  1.00  0.00      A    S
ATOM   2996  C   CYS A 208      -1.086  -9.928 -15.238  1.00  0.00      A    C
ATOM   2997  O   CYS A 208      -2.222 -10.452 -15.102  1.00  0.00      A    O
ATOM   2998  N   GLY A 209      -0.054 -10.693 -15.332  1.00  0.00      A    N
ATOM   2999  HN  GLY A 209       0.846 -10.266 -15.349  1.00  0.00      A    H
ATOM   3000  CA  GLY A 209       0.085 -12.153 -15.563  1.00  0.00      A    C
ATOM   3001  HA1 GLY A 209       1.059 -12.485 -15.236  1.00  0.00      A    H
ATOM   3002  HA2 GLY A 209      -0.768 -12.588 -15.064  1.00  0.00      A    H
ATOM   3003  C   GLY A 209       0.075 -12.543 -17.033  1.00  0.00      A    C
ATOM   3004  O   GLY A 209      -0.214 -13.655 -17.412  1.00  0.00      A    O
ATOM   3005  N   ILE A 210       0.613 -11.614 -17.900  1.00  0.00      A    N
ATOM   3006  HN  ILE A 210       0.867 -10.679 -17.663  1.00  0.00      A    H
ATOM   3007  CA  ILE A 210       0.515 -11.742 -19.349  1.00  0.00      A    C
ATOM   3008  HA  ILE A 210      -0.551 -11.799 -19.511  1.00  0.00      A    H
ATOM   3009  CB  ILE A 210       0.996 -10.501 -20.029  1.00  0.00      A    C
ATOM   3010  HB  ILE A 210       0.617  -9.578 -19.540  1.00  0.00      A    H
ATOM   3011  CG2 ILE A 210       2.546 -10.378 -20.064  1.00  0.00      A    C
ATOM   3012 HG21 ILE A 210       3.049 -11.337 -20.313  1.00  0.00      A    H
ATOM   3013 HG22 ILE A 210       2.918  -9.519 -20.662  1.00  0.00      A    H
ATOM   3014 HG23 ILE A 210       2.849 -10.284 -18.999  1.00  0.00      A    H
ATOM   3015  CG1 ILE A 210       0.297 -10.427 -21.434  1.00  0.00      A    C
ATOM   3016 HG11 ILE A 210       0.625 -11.329 -21.994  1.00  0.00      A    H
ATOM   3017 HG12 ILE A 210      -0.797 -10.517 -21.260  1.00  0.00      A    H
ATOM   3018  CD  ILE A 210       0.644  -9.173 -22.317  1.00  0.00      A    C
ATOM   3019  HD1 ILE A 210       0.395  -8.270 -21.720  1.00  0.00      A    H
ATOM   3020  HD2 ILE A 210       1.745  -9.047 -22.404  1.00  0.00      A    H
ATOM   3021  HD3 ILE A 210       0.020  -9.112 -23.234  1.00  0.00      A    H
ATOM   3022  C   ILE A 210       1.148 -13.049 -19.939  1.00  0.00      A    C
ATOM   3023  O   ILE A 210       0.596 -13.719 -20.858  1.00  0.00      A    O
ATOM   3024  N   ALA A 211       2.332 -13.573 -19.435  1.00  0.00      A    N
ATOM   3025  HN  ALA A 211       2.806 -13.029 -18.747  1.00  0.00      A    H
ATOM   3026  CA  ALA A 211       2.899 -14.792 -20.001  1.00  0.00      A    C
ATOM   3027  HA  ALA A 211       2.691 -14.852 -21.059  1.00  0.00      A    H
ATOM   3028  CB  ALA A 211       4.484 -14.587 -19.947  1.00  0.00      A    C
ATOM   3029  HB1 ALA A 211       5.004 -15.306 -20.616  1.00  0.00      A    H
ATOM   3030  HB2 ALA A 211       4.760 -13.554 -20.247  1.00  0.00      A    H
ATOM   3031  HB3 ALA A 211       4.879 -14.710 -18.915  1.00  0.00      A    H
ATOM   3032  C   ALA A 211       2.361 -15.951 -19.084  1.00  0.00      A    C
ATOM   3033  O   ALA A 211       2.734 -17.100 -19.317  1.00  0.00      A    O
ATOM   3034  N   MET A 212       1.564 -15.729 -18.084  1.00  0.00      A    N
ATOM   3035  HN  MET A 212       1.287 -14.774 -18.005  1.00  0.00      A    H
ATOM   3036  CA  MET A 212       0.998 -16.746 -17.190  1.00  0.00      A    C
ATOM   3037  HA  MET A 212       1.795 -17.336 -16.762  1.00  0.00      A    H
ATOM   3038  CB  MET A 212       0.308 -16.104 -15.974  1.00  0.00      A    C
ATOM   3039  HB1 MET A 212       0.921 -15.251 -15.614  1.00  0.00      A    H
ATOM   3040  HB2 MET A 212      -0.706 -15.724 -16.222  1.00  0.00      A    H
ATOM   3041  CG  MET A 212       0.294 -17.122 -14.774  1.00  0.00      A    C
ATOM   3042  HG1 MET A 212      -0.436 -17.913 -15.052  1.00  0.00      A    H
ATOM   3043  HG2 MET A 212       1.307 -17.569 -14.684  1.00  0.00      A    H
ATOM   3044  SD  MET A 212      -0.090 -16.278 -13.202  1.00  0.00      A    S
ATOM   3045  CE  MET A 212       0.056 -17.797 -12.243  1.00  0.00      A    C
ATOM   3046  HE1 MET A 212       1.101 -18.161 -12.148  1.00  0.00      A    H
ATOM   3047  HE2 MET A 212      -0.296 -17.600 -11.208  1.00  0.00      A    H
ATOM   3048  HE3 MET A 212      -0.587 -18.547 -12.752  1.00  0.00      A    H
ATOM   3049  C   MET A 212      -0.054 -17.642 -17.853  1.00  0.00      A    C
ATOM   3050  O   MET A 212       0.240 -18.872 -18.042  1.00  0.00      A    O
ATOM   3051  N   MET A 213      -1.181 -17.134 -18.275  1.00  0.00      A    N
ATOM   3052  HN  MET A 213      -1.511 -16.210 -18.094  1.00  0.00      A    H
ATOM   3053  CA  MET A 213      -2.207 -18.004 -18.909  1.00  0.00      A    C
ATOM   3054  HA  MET A 213      -1.955 -19.053 -18.859  1.00  0.00      A    H
ATOM   3055  CB  MET A 213      -3.494 -17.786 -18.033  1.00  0.00      A    C
ATOM   3056  HB1 MET A 213      -3.127 -17.886 -16.989  1.00  0.00      A    H
ATOM   3057  HB2 MET A 213      -3.952 -16.789 -18.210  1.00  0.00      A    H
ATOM   3058  CG  MET A 213      -4.545 -18.860 -18.078  1.00  0.00      A    C
ATOM   3059  HG1 MET A 213      -5.362 -18.578 -17.380  1.00  0.00      A    H
ATOM   3060  HG2 MET A 213      -5.015 -18.818 -19.084  1.00  0.00      A    H
ATOM   3061  SD  MET A 213      -4.031 -20.648 -17.784  1.00  0.00      A    S
ATOM   3062  CE  MET A 213      -3.973 -20.359 -15.997  1.00  0.00      A    C
ATOM   3063  HE1 MET A 213      -3.645 -21.275 -15.460  1.00  0.00      A    H
ATOM   3064  HE2 MET A 213      -3.271 -19.618 -15.558  1.00  0.00      A    H
ATOM   3065  HE3 MET A 213      -5.009 -20.073 -15.718  1.00  0.00      A    H
ATOM   3066  C   MET A 213      -2.425 -17.687 -20.417  1.00  0.00      A    C
ATOM   3067  O   MET A 213      -3.567 -17.277 -20.696  1.00  0.00      A    O
ATOM   3068  N   PRO A 214      -1.573 -17.770 -21.440  1.00  0.00      A    N
ATOM   3069  CD  PRO A 214      -0.106 -17.776 -21.244  1.00  0.00      A    C
ATOM   3070  HD1 PRO A 214       0.157 -18.758 -20.796  1.00  0.00      A    H
ATOM   3071  HD2 PRO A 214       0.217 -16.885 -20.663  1.00  0.00      A    H
ATOM   3072  CA  PRO A 214      -2.024 -17.612 -22.826  1.00  0.00      A    C
ATOM   3073  HA  PRO A 214      -2.813 -16.875 -22.860  1.00  0.00      A    H
ATOM   3074  CB  PRO A 214      -0.756 -17.061 -23.469  1.00  0.00      A    C
ATOM   3075  HB1 PRO A 214      -0.614 -17.293 -24.546  1.00  0.00      A    H
ATOM   3076  HB2 PRO A 214      -0.670 -16.004 -23.139  1.00  0.00      A    H
ATOM   3077  CG  PRO A 214       0.450 -17.700 -22.715  1.00  0.00      A    C
ATOM   3078  HG1 PRO A 214       0.744 -18.747 -22.947  1.00  0.00      A    H
ATOM   3079  HG2 PRO A 214       1.282 -16.964 -22.734  1.00  0.00      A    H
ATOM   3080  C   PRO A 214      -2.341 -18.984 -23.497  1.00  0.00      A    C
ATOM   3081  O   PRO A 214      -1.918 -20.026 -23.041  1.00  0.00      A    O
ATOM   3082  N   SER A 215      -3.178 -18.912 -24.563  1.00  0.00      A    N
ATOM   3083  HN  SER A 215      -3.572 -18.048 -24.867  1.00  0.00      A    H
ATOM   3084  CA  SER A 215      -3.629 -20.056 -25.393  1.00  0.00      A    C
ATOM   3085  HA  SER A 215      -2.758 -20.606 -25.719  1.00  0.00      A    H
ATOM   3086  CB  SER A 215      -4.601 -20.903 -24.620  1.00  0.00      A    C
ATOM   3087  HB1 SER A 215      -4.878 -21.776 -25.249  1.00  0.00      A    H
ATOM   3088  HB2 SER A 215      -4.177 -21.281 -23.665  1.00  0.00      A    H
ATOM   3089  OG  SER A 215      -5.853 -20.238 -24.392  1.00  0.00      A    O
ATOM   3090  HG1 SER A 215      -5.818 -19.734 -23.575  1.00  0.00      A    H
ATOM   3091  C   SER A 215      -4.292 -19.450 -26.656  1.00  0.00      A    C
ATOM   3092  O   SER A 215      -4.247 -18.260 -26.785  1.00  0.00      A    O
ATOM   3093  N   PHE A 216      -4.742 -20.278 -27.623  1.00  0.00      A    N
ATOM   3094  HN  PHE A 216      -4.604 -21.257 -27.492  1.00  0.00      A    H
ATOM   3095  CA  PHE A 216      -5.195 -19.809 -28.918  1.00  0.00      A    C
ATOM   3096  HA  PHE A 216      -6.013 -19.190 -28.583  1.00  0.00      A    H
ATOM   3097  CB  PHE A 216      -4.193 -19.015 -29.770  1.00  0.00      A    C
ATOM   3098  HB1 PHE A 216      -4.562 -18.698 -30.769  1.00  0.00      A    H
ATOM   3099  HB2 PHE A 216      -4.018 -18.090 -29.181  1.00  0.00      A    H
ATOM   3100  CG  PHE A 216      -2.921 -19.611 -30.005  1.00  0.00      A    C
ATOM   3101  CD1 PHE A 216      -2.560 -20.908 -29.835  1.00  0.00      A    C
ATOM   3102  HD1 PHE A 216      -3.230 -21.652 -29.429  1.00  0.00      A    H
ATOM   3103  CE1 PHE A 216      -1.272 -21.430 -30.178  1.00  0.00      A    C
ATOM   3104  HE1 PHE A 216      -1.087 -22.491 -30.091  1.00  0.00      A    H
ATOM   3105  CZ  PHE A 216      -0.303 -20.606 -30.763  1.00  0.00      A    C
ATOM   3106  HZ  PHE A 216       0.697 -20.969 -30.947  1.00  0.00      A    H
ATOM   3107  CD2 PHE A 216      -1.879 -18.789 -30.533  1.00  0.00      A    C
ATOM   3108  HD2 PHE A 216      -2.117 -17.745 -30.673  1.00  0.00      A    H
ATOM   3109  CE2 PHE A 216      -0.599 -19.257 -30.894  1.00  0.00      A    C
ATOM   3110  HE2 PHE A 216       0.107 -18.532 -31.269  1.00  0.00      A    H
ATOM   3111  C   PHE A 216      -5.975 -20.801 -29.819  1.00  0.00      A    C
ATOM   3112  O   PHE A 216      -5.609 -21.988 -29.894  1.00  0.00      A    O
ATOM   3113  N   PRO A 217      -7.111 -20.402 -30.456  1.00  0.00      A    N
ATOM   3114  CD  PRO A 217      -7.600 -19.050 -30.478  1.00  0.00      A    C
ATOM   3115  HD1 PRO A 217      -6.856 -18.320 -30.863  1.00  0.00      A    H
ATOM   3116  HD2 PRO A 217      -7.865 -18.689 -29.461  1.00  0.00      A    H
ATOM   3117  CA  PRO A 217      -7.866 -21.268 -31.364  1.00  0.00      A    C
ATOM   3118  HA  PRO A 217      -7.885 -22.309 -31.077  1.00  0.00      A    H
ATOM   3119  CB  PRO A 217      -9.210 -20.568 -31.514  1.00  0.00      A    C
ATOM   3120  HB1 PRO A 217      -9.535 -20.733 -32.564  1.00  0.00      A    H
ATOM   3121  HB2 PRO A 217      -9.952 -20.986 -30.801  1.00  0.00      A    H
ATOM   3122  CG  PRO A 217      -8.886 -19.077 -31.265  1.00  0.00      A    C
ATOM   3123  HG1 PRO A 217      -8.677 -18.602 -32.247  1.00  0.00      A    H
ATOM   3124  HG2 PRO A 217      -9.679 -18.490 -30.754  1.00  0.00      A    H
ATOM   3125  C   PRO A 217      -7.071 -21.386 -32.652  1.00  0.00      A    C
ATOM   3126  O   PRO A 217      -6.345 -20.439 -33.063  1.00  0.00      A    O
ATOM   3127  N   ILE A 218      -7.113 -22.561 -33.292  1.00  0.00      A    N
ATOM   3128  HN  ILE A 218      -7.757 -23.194 -32.870  1.00  0.00      A    H
ATOM   3129  CA  ILE A 218      -6.291 -23.049 -34.412  1.00  0.00      A    C
ATOM   3130  HA  ILE A 218      -5.649 -22.227 -34.691  1.00  0.00      A    H
ATOM   3131  CB  ILE A 218      -5.354 -24.185 -34.016  1.00  0.00      A    C
ATOM   3132  HB  ILE A 218      -5.977 -25.089 -33.845  1.00  0.00      A    H
ATOM   3133  CG2 ILE A 218      -4.365 -24.523 -35.176  1.00  0.00      A    C
ATOM   3134 HG21 ILE A 218      -3.672 -25.342 -34.884  1.00  0.00      A    H
ATOM   3135 HG22 ILE A 218      -4.956 -24.866 -36.052  1.00  0.00      A    H
ATOM   3136 HG23 ILE A 218      -3.642 -23.711 -35.407  1.00  0.00      A    H
ATOM   3137  CG1 ILE A 218      -4.501 -23.957 -32.756  1.00  0.00      A    C
ATOM   3138 HG11 ILE A 218      -5.140 -23.934 -31.847  1.00  0.00      A    H
ATOM   3139 HG12 ILE A 218      -3.907 -24.894 -32.695  1.00  0.00      A    H
ATOM   3140  CD  ILE A 218      -3.656 -22.690 -32.711  1.00  0.00      A    C
ATOM   3141  HD1 ILE A 218      -2.883 -22.604 -33.504  1.00  0.00      A    H
ATOM   3142  HD2 ILE A 218      -4.342 -21.834 -32.881  1.00  0.00      A    H
ATOM   3143  HD3 ILE A 218      -3.175 -22.450 -31.738  1.00  0.00      A    H
ATOM   3144  C   ILE A 218      -7.137 -23.278 -35.681  1.00  0.00      A    C
ATOM   3145  O   ILE A 218      -8.280 -23.822 -35.569  1.00  0.00      A    O
ATOM   3146  N   ALA A 219      -6.717 -22.787 -36.803  1.00  0.00      A    N
ATOM   3147  HN  ALA A 219      -5.825 -22.343 -36.847  1.00  0.00      A    H
ATOM   3148  CA  ALA A 219      -7.324 -23.022 -38.131  1.00  0.00      A    C
ATOM   3149  HA  ALA A 219      -8.110 -23.757 -38.040  1.00  0.00      A    H
ATOM   3150  CB  ALA A 219      -8.039 -21.750 -38.547  1.00  0.00      A    C
ATOM   3151  HB1 ALA A 219      -7.346 -20.947 -38.877  1.00  0.00      A    H
ATOM   3152  HB2 ALA A 219      -8.676 -21.828 -39.454  1.00  0.00      A    H
ATOM   3153  HB3 ALA A 219      -8.758 -21.401 -37.774  1.00  0.00      A    H
ATOM   3154  C   ALA A 219      -6.294 -23.477 -39.210  1.00  0.00      A    C
ATOM   3155  OT1 ALA A 219      -5.271 -24.138 -38.808  1.00  0.00      A    O
ATOM   3156  OT2 ALA A 219      -6.534 -23.353 -40.408  1.00  0.00      A    O
END
