# Supplementary material for: Sequence comparison, molecular modeling, and network analysis predict structural diversity in cysteine proteases from the Cape sundew, Drosera capensis
Source: Comput Struct Biotechnol J. 2016 Jun 14;14:271–82. doi: 10.1016/j.csbj.2016.05.003 (PMC4949590; doi:10.1016/j.csbj.2016.05.003)
Supplement: Supplementary file 4 [file mmc4.zip › Rosetta_mature/DCAP_1658_mature_m1.pdb]

CRYST1   52.374   60.303   68.726  90.00  90.00  90.00 P 1           1
ATOM      1  N   THR A   1      -4.169 -23.383 -39.192  1.00  0.00      A    N
ATOM      2  HT1 THR A   1      -3.281 -23.810 -39.525  1.00  0.00      A    H
ATOM      3  HT2 THR A   1      -4.266 -22.524 -39.769  1.00  0.00      A    H
ATOM      4  HT3 THR A   1      -5.032 -23.895 -39.468  1.00  0.00      A    H
ATOM      5  CA  THR A   1      -4.139 -23.102 -37.769  1.00  0.00      A    C
ATOM      6  HA  THR A   1      -4.051 -24.001 -37.177  1.00  0.00      A    H
ATOM      7  CB  THR A   1      -2.844 -22.249 -37.565  1.00  0.00      A    C
ATOM      8  HB  THR A   1      -2.808 -21.892 -36.513  1.00  0.00      A    H
ATOM      9  OG1 THR A   1      -2.692 -21.139 -38.462  1.00  0.00      A    O
ATOM     10  HG1 THR A   1      -3.240 -20.381 -38.248  1.00  0.00      A    H
ATOM     11  CG2 THR A   1      -1.650 -23.110 -37.744  1.00  0.00      A    C
ATOM     12 HG21 THR A   1      -1.716 -23.624 -38.726  1.00  0.00      A    H
ATOM     13 HG22 THR A   1      -0.677 -22.578 -37.808  1.00  0.00      A    H
ATOM     14 HG23 THR A   1      -1.624 -23.850 -36.915  1.00  0.00      A    H
ATOM     15  C   THR A   1      -5.326 -22.330 -37.262  1.00  0.00      A    C
ATOM     16  O   THR A   1      -6.170 -21.863 -38.019  1.00  0.00      A    O
ATOM     17  N   PRO A   2      -5.486 -22.097 -35.966  1.00  0.00      A    N
ATOM     18  CD  PRO A   2      -4.843 -22.954 -34.931  1.00  0.00      A    C
ATOM     19  HD1 PRO A   2      -3.732 -22.940 -34.930  1.00  0.00      A    H
ATOM     20  HD2 PRO A   2      -5.061 -24.035 -35.070  1.00  0.00      A    H
ATOM     21  CA  PRO A   2      -6.432 -21.157 -35.404  1.00  0.00      A    C
ATOM     22  HA  PRO A   2      -7.405 -21.399 -35.806  1.00  0.00      A    H
ATOM     23  CB  PRO A   2      -6.379 -21.375 -33.825  1.00  0.00      A    C
ATOM     24  HB1 PRO A   2      -6.129 -20.571 -33.100  1.00  0.00      A    H
ATOM     25  HB2 PRO A   2      -7.402 -21.684 -33.523  1.00  0.00      A    H
ATOM     26  CG  PRO A   2      -5.454 -22.539 -33.533  1.00  0.00      A    C
ATOM     27  HG1 PRO A   2      -4.653 -22.274 -32.811  1.00  0.00      A    H
ATOM     28  HG2 PRO A   2      -6.167 -23.326 -33.205  1.00  0.00      A    H
ATOM     29  C   PRO A   2      -6.033 -19.686 -35.732  1.00  0.00      A    C
ATOM     30  O   PRO A   2      -5.028 -19.426 -36.399  1.00  0.00      A    O
ATOM     31  N   ALA A   3      -6.864 -18.669 -35.399  1.00  0.00      A    N
ATOM     32  HN  ALA A   3      -7.724 -18.800 -34.911  1.00  0.00      A    H
ATOM     33  CA  ALA A   3      -6.677 -17.323 -35.882  1.00  0.00      A    C
ATOM     34  HA  ALA A   3      -5.726 -17.240 -36.386  1.00  0.00      A    H
ATOM     35  CB  ALA A   3      -7.804 -17.029 -36.987  1.00  0.00      A    C
ATOM     36  HB1 ALA A   3      -8.800 -17.276 -36.560  1.00  0.00      A    H
ATOM     37  HB2 ALA A   3      -7.799 -15.950 -37.252  1.00  0.00      A    H
ATOM     38  HB3 ALA A   3      -7.607 -17.803 -37.759  1.00  0.00      A    H
ATOM     39  C   ALA A   3      -6.728 -16.306 -34.768  1.00  0.00      A    C
ATOM     40  O   ALA A   3      -5.696 -16.065 -34.148  1.00  0.00      A    O
ATOM     41  N   SER A   4      -7.941 -15.750 -34.505  1.00  0.00      A    N
ATOM     42  HN  SER A   4      -8.707 -16.095 -35.042  1.00  0.00      A    H
ATOM     43  CA  SER A   4      -8.230 -14.982 -33.312  1.00  0.00      A    C
ATOM     44  HA  SER A   4      -7.562 -14.135 -33.261  1.00  0.00      A    H
ATOM     45  CB  SER A   4      -9.629 -14.206 -33.347  1.00  0.00      A    C
ATOM     46  HB1 SER A   4      -9.839 -13.738 -34.332  1.00  0.00      A    H
ATOM     47  HB2 SER A   4     -10.465 -14.908 -33.139  1.00  0.00      A    H
ATOM     48  OG  SER A   4      -9.631 -13.105 -32.410  1.00  0.00      A    O
ATOM     49  HG1 SER A   4      -9.346 -12.299 -32.848  1.00  0.00      A    H
ATOM     50  C   SER A   4      -8.202 -15.839 -32.069  1.00  0.00      A    C
ATOM     51  O   SER A   4      -9.096 -16.662 -31.776  1.00  0.00      A    O
ATOM     52  N   ILE A   5      -7.230 -15.586 -31.187  1.00  0.00      A    N
ATOM     53  HN  ILE A   5      -6.592 -14.851 -31.405  1.00  0.00      A    H
ATOM     54  CA  ILE A   5      -7.150 -16.172 -29.866  1.00  0.00      A    C
ATOM     55  HA  ILE A   5      -7.808 -17.026 -29.815  1.00  0.00      A    H
ATOM     56  CB  ILE A   5      -5.782 -16.803 -29.568  1.00  0.00      A    C
ATOM     57  HB  ILE A   5      -5.025 -15.994 -29.494  1.00  0.00      A    H
ATOM     58  CG2 ILE A   5      -5.713 -17.393 -28.105  1.00  0.00      A    C
ATOM     59 HG21 ILE A   5      -6.519 -18.144 -27.967  1.00  0.00      A    H
ATOM     60 HG22 ILE A   5      -4.714 -17.837 -27.907  1.00  0.00      A    H
ATOM     61 HG23 ILE A   5      -5.769 -16.634 -27.295  1.00  0.00      A    H
ATOM     62  CG1 ILE A   5      -5.414 -17.792 -30.676  1.00  0.00      A    C
ATOM     63 HG11 ILE A   5      -6.128 -18.639 -30.602  1.00  0.00      A    H
ATOM     64 HG12 ILE A   5      -5.503 -17.320 -31.678  1.00  0.00      A    H
ATOM     65  CD  ILE A   5      -3.976 -18.158 -30.630  1.00  0.00      A    C
ATOM     66  HD1 ILE A   5      -3.694 -18.659 -29.679  1.00  0.00      A    H
ATOM     67  HD2 ILE A   5      -3.769 -18.960 -31.370  1.00  0.00      A    H
ATOM     68  HD3 ILE A   5      -3.236 -17.368 -30.879  1.00  0.00      A    H
ATOM     69  C   ILE A   5      -7.579 -15.205 -28.788  1.00  0.00      A    C
ATOM     70  O   ILE A   5      -7.083 -14.072 -28.786  1.00  0.00      A    O
ATOM     71  N   ASP A   6      -8.519 -15.552 -27.872  1.00  0.00      A    N
ATOM     72  HN  ASP A   6      -8.884 -16.474 -27.775  1.00  0.00      A    H
ATOM     73  CA  ASP A   6      -8.909 -14.588 -26.798  1.00  0.00      A    C
ATOM     74  HA  ASP A   6      -8.116 -13.898 -26.548  1.00  0.00      A    H
ATOM     75  CB  ASP A   6     -10.142 -13.737 -27.209  1.00  0.00      A    C
ATOM     76  HB1 ASP A   6      -9.902 -13.315 -28.208  1.00  0.00      A    H
ATOM     77  HB2 ASP A   6     -11.091 -14.302 -27.328  1.00  0.00      A    H
ATOM     78  CG  ASP A   6     -10.370 -12.531 -26.251  1.00  0.00      A    C
ATOM     79  OD1 ASP A   6     -10.054 -12.582 -25.004  1.00  0.00      A    O
ATOM     80  OD2 ASP A   6     -10.791 -11.427 -26.753  1.00  0.00      A    O
ATOM     81  C   ASP A   6      -9.230 -15.549 -25.661  1.00  0.00      A    C
ATOM     82  O   ASP A   6     -10.042 -16.484 -25.867  1.00  0.00      A    O
ATOM     83  N   TRP A   7      -8.635 -15.373 -24.480  1.00  0.00      A    N
ATOM     84  HN  TRP A   7      -7.835 -14.781 -24.408  1.00  0.00      A    H
ATOM     85  CA  TRP A   7      -8.951 -16.185 -23.291  1.00  0.00      A    C
ATOM     86  HA  TRP A   7      -9.241 -17.129 -23.728  1.00  0.00      A    H
ATOM     87  CB  TRP A   7      -7.682 -16.375 -22.392  1.00  0.00      A    C
ATOM     88  HB1 TRP A   7      -7.175 -15.392 -22.289  1.00  0.00      A    H
ATOM     89  HB2 TRP A   7      -7.933 -16.656 -21.346  1.00  0.00      A    H
ATOM     90  CG  TRP A   7      -6.771 -17.440 -22.911  1.00  0.00      A    C
ATOM     91  CD1 TRP A   7      -5.541 -17.176 -23.474  1.00  0.00      A    C
ATOM     92  HD1 TRP A   7      -5.052 -16.213 -23.459  1.00  0.00      A    H
ATOM     93  NE1 TRP A   7      -4.975 -18.318 -23.940  1.00  0.00      A    N
ATOM     94  HE1 TRP A   7      -4.180 -18.447 -24.491  1.00  0.00      A    H
ATOM     95  CE2 TRP A   7      -5.913 -19.402 -23.760  1.00  0.00      A    C
ATOM     96  CD2 TRP A   7      -6.982 -18.821 -22.994  1.00  0.00      A    C
ATOM     97  CE3 TRP A   7      -8.063 -19.638 -22.734  1.00  0.00      A    C
ATOM     98  HE3 TRP A   7      -8.943 -19.213 -22.273  1.00  0.00      A    H
ATOM     99  CZ3 TRP A   7      -8.023 -20.965 -23.156  1.00  0.00      A    C
ATOM    100  HZ3 TRP A   7      -8.930 -21.551 -23.116  1.00  0.00      A    H
ATOM    101  CZ2 TRP A   7      -5.817 -20.743 -24.092  1.00  0.00      A    C
ATOM    102  HZ2 TRP A   7      -4.995 -21.152 -24.662  1.00  0.00      A    H
ATOM    103  CH2 TRP A   7      -6.939 -21.522 -23.805  1.00  0.00      A    C
ATOM    104  HH2 TRP A   7      -6.875 -22.548 -24.137  1.00  0.00      A    H
ATOM    105  C   TRP A   7     -10.063 -15.617 -22.445  1.00  0.00      A    C
ATOM    106  O   TRP A   7     -10.751 -16.314 -21.655  1.00  0.00      A    O
ATOM    107  N   ARG A   8     -10.360 -14.242 -22.540  1.00  0.00      A    N
ATOM    108  HN  ARG A   8      -9.949 -13.687 -23.259  1.00  0.00      A    H
ATOM    109  CA  ARG A   8     -11.318 -13.656 -21.641  1.00  0.00      A    C
ATOM    110  HA  ARG A   8     -11.104 -13.954 -20.625  1.00  0.00      A    H
ATOM    111  CB  ARG A   8     -11.106 -12.108 -21.688  1.00  0.00      A    C
ATOM    112  HB1 ARG A   8     -11.329 -11.785 -22.727  1.00  0.00      A    H
ATOM    113  HB2 ARG A   8     -11.782 -11.606 -20.964  1.00  0.00      A    H
ATOM    114  CG  ARG A   8      -9.685 -11.520 -21.352  1.00  0.00      A    C
ATOM    115  HG1 ARG A   8      -9.547 -11.555 -20.250  1.00  0.00      A    H
ATOM    116  HG2 ARG A   8      -8.932 -12.203 -21.800  1.00  0.00      A    H
ATOM    117  CD  ARG A   8      -9.442 -10.147 -21.994  1.00  0.00      A    C
ATOM    118  HD1 ARG A   8     -10.230  -9.429 -21.681  1.00  0.00      A    H
ATOM    119  HD2 ARG A   8      -8.460  -9.773 -21.634  1.00  0.00      A    H
ATOM    120  NE  ARG A   8      -9.452 -10.217 -23.461  1.00  0.00      A    N
ATOM    121  HE  ARG A   8      -9.524 -11.073 -23.973  1.00  0.00      A    H
ATOM    122  CZ  ARG A   8      -9.298  -9.211 -24.328  1.00  0.00      A    C
ATOM    123  NH1 ARG A   8      -9.282  -7.962 -23.953  1.00  0.00      A    N
ATOM    124 HH11 ARG A   8      -9.555  -7.731 -23.019  1.00  0.00      A    H
ATOM    125 HH12 ARG A   8      -8.823  -7.371 -24.616  1.00  0.00      A    H
ATOM    126  NH2 ARG A   8      -9.238  -9.471 -25.628  1.00  0.00      A    N
ATOM    127 HH21 ARG A   8      -9.702 -10.294 -25.955  1.00  0.00      A    H
ATOM    128 HH22 ARG A   8      -9.263  -8.672 -26.229  1.00  0.00      A    H
ATOM    129  C   ARG A   8     -12.762 -14.189 -21.864  1.00  0.00      A    C
ATOM    130  O   ARG A   8     -13.617 -14.219 -20.991  1.00  0.00      A    O
ATOM    131  N   THR A   9     -13.042 -14.532 -23.091  1.00  0.00      A    N
ATOM    132  HN  THR A   9     -12.362 -14.550 -23.819  1.00  0.00      A    H
ATOM    133  CA  THR A   9     -14.432 -14.865 -23.513  1.00  0.00      A    C
ATOM    134  HA  THR A   9     -15.081 -14.116 -23.084  1.00  0.00      A    H
ATOM    135  CB  THR A   9     -14.605 -14.784 -24.983  1.00  0.00      A    C
ATOM    136  HB  THR A   9     -15.627 -15.106 -25.275  1.00  0.00      A    H
ATOM    137  OG1 THR A   9     -13.692 -15.578 -25.750  1.00  0.00      A    O
ATOM    138  HG1 THR A   9     -13.893 -15.514 -26.687  1.00  0.00      A    H
ATOM    139  CG2 THR A   9     -14.317 -13.447 -25.475  1.00  0.00      A    C
ATOM    140 HG21 THR A   9     -13.265 -13.109 -25.365  1.00  0.00      A    H
ATOM    141 HG22 THR A   9     -14.672 -13.283 -26.515  1.00  0.00      A    H
ATOM    142 HG23 THR A   9     -14.791 -12.651 -24.861  1.00  0.00      A    H
ATOM    143  C   THR A   9     -15.028 -16.141 -23.054  1.00  0.00      A    C
ATOM    144  O   THR A   9     -16.260 -16.260 -22.756  1.00  0.00      A    O
ATOM    145  N   LEU A  10     -14.128 -17.149 -23.020  1.00  0.00      A    N
ATOM    146  HN  LEU A  10     -13.233 -17.028 -23.443  1.00  0.00      A    H
ATOM    147  CA  LEU A  10     -14.487 -18.430 -22.437  1.00  0.00      A    C
ATOM    148  HA  LEU A  10     -15.468 -18.670 -22.821  1.00  0.00      A    H
ATOM    149  CB  LEU A  10     -13.592 -19.549 -22.842  1.00  0.00      A    C
ATOM    150  HB1 LEU A  10     -12.570 -19.518 -22.408  1.00  0.00      A    H
ATOM    151  HB2 LEU A  10     -14.013 -20.548 -22.600  1.00  0.00      A    H
ATOM    152  CG  LEU A  10     -13.386 -19.607 -24.392  1.00  0.00      A    C
ATOM    153  HG  LEU A  10     -12.959 -18.624 -24.683  1.00  0.00      A    H
ATOM    154  CD1 LEU A  10     -12.367 -20.724 -24.663  1.00  0.00      A    C
ATOM    155 HD11 LEU A  10     -12.951 -21.661 -24.540  1.00  0.00      A    H
ATOM    156 HD12 LEU A  10     -12.009 -20.717 -25.714  1.00  0.00      A    H
ATOM    157 HD13 LEU A  10     -11.489 -20.617 -23.990  1.00  0.00      A    H
ATOM    158  CD2 LEU A  10     -14.737 -19.965 -25.130  1.00  0.00      A    C
ATOM    159 HD21 LEU A  10     -14.481 -19.897 -26.209  1.00  0.00      A    H
ATOM    160 HD22 LEU A  10     -15.264 -20.921 -24.924  1.00  0.00      A    H
ATOM    161 HD23 LEU A  10     -15.427 -19.103 -25.001  1.00  0.00      A    H
ATOM    162  C   LEU A  10     -14.648 -18.397 -20.917  1.00  0.00      A    C
ATOM    163  O   LEU A  10     -15.067 -19.323 -20.241  1.00  0.00      A    O
ATOM    164  N   GLY A  11     -14.177 -17.218 -20.368  1.00  0.00      A    N
ATOM    165  HN  GLY A  11     -13.971 -16.401 -20.901  1.00  0.00      A    H
ATOM    166  CA  GLY A  11     -14.132 -16.996 -18.896  1.00  0.00      A    C
ATOM    167  HA1 GLY A  11     -14.045 -15.942 -18.682  1.00  0.00      A    H
ATOM    168  HA2 GLY A  11     -15.041 -17.414 -18.490  1.00  0.00      A    H
ATOM    169  C   GLY A  11     -12.955 -17.691 -18.358  1.00  0.00      A    C
ATOM    170  O   GLY A  11     -13.084 -18.376 -17.353  1.00  0.00      A    O
ATOM    171  N   ALA A  12     -11.714 -17.522 -18.923  1.00  0.00      A    N
ATOM    172  HN  ALA A  12     -11.781 -17.007 -19.774  1.00  0.00      A    H
ATOM    173  CA  ALA A  12     -10.560 -18.348 -18.412  1.00  0.00      A    C
ATOM    174  HA  ALA A  12     -10.909 -19.048 -17.667  1.00  0.00      A    H
ATOM    175  CB  ALA A  12      -9.840 -18.992 -19.621  1.00  0.00      A    C
ATOM    176  HB1 ALA A  12     -10.492 -19.555 -20.323  1.00  0.00      A    H
ATOM    177  HB2 ALA A  12      -9.325 -18.195 -20.198  1.00  0.00      A    H
ATOM    178  HB3 ALA A  12      -9.164 -19.778 -19.221  1.00  0.00      A    H
ATOM    179  C   ALA A  12      -9.739 -17.343 -17.621  1.00  0.00      A    C
ATOM    180  O   ALA A  12      -9.583 -17.482 -16.440  1.00  0.00      A    O
ATOM    181  N   VAL A  13      -9.149 -16.341 -18.263  1.00  0.00      A    N
ATOM    182  HN  VAL A  13      -9.575 -16.152 -19.144  1.00  0.00      A    H
ATOM    183  CA  VAL A  13      -8.104 -15.365 -17.708  1.00  0.00      A    C
ATOM    184  HA  VAL A  13      -7.604 -15.801 -16.855  1.00  0.00      A    H
ATOM    185  CB  VAL A  13      -6.962 -15.082 -18.681  1.00  0.00      A    C
ATOM    186  HB  VAL A  13      -6.548 -16.060 -19.005  1.00  0.00      A    H
ATOM    187  CG1 VAL A  13      -7.407 -14.206 -19.805  1.00  0.00      A    C
ATOM    188 HG11 VAL A  13      -6.479 -14.107 -20.408  1.00  0.00      A    H
ATOM    189 HG12 VAL A  13      -8.297 -14.695 -20.256  1.00  0.00      A    H
ATOM    190 HG13 VAL A  13      -7.739 -13.188 -19.512  1.00  0.00      A    H
ATOM    191  CG2 VAL A  13      -5.694 -14.458 -17.952  1.00  0.00      A    C
ATOM    192 HG21 VAL A  13      -5.792 -13.460 -17.473  1.00  0.00      A    H
ATOM    193 HG22 VAL A  13      -5.324 -15.205 -17.217  1.00  0.00      A    H
ATOM    194 HG23 VAL A  13      -4.923 -14.413 -18.750  1.00  0.00      A    H
ATOM    195  C   VAL A  13      -8.764 -14.153 -17.019  1.00  0.00      A    C
ATOM    196  O   VAL A  13      -9.667 -13.523 -17.562  1.00  0.00      A    O
ATOM    197  N   THR A  14      -8.424 -13.896 -15.760  1.00  0.00      A    N
ATOM    198  HN  THR A  14      -7.635 -14.300 -15.304  1.00  0.00      A    H
ATOM    199  CA  THR A  14      -9.291 -13.008 -14.924  1.00  0.00      A    C
ATOM    200  HA  THR A  14     -10.333 -13.283 -14.998  1.00  0.00      A    H
ATOM    201  CB  THR A  14      -8.844 -13.337 -13.452  1.00  0.00      A    C
ATOM    202  HB  THR A  14      -9.269 -12.695 -12.652  1.00  0.00      A    H
ATOM    203  OG1 THR A  14      -7.427 -13.178 -13.450  1.00  0.00      A    O
ATOM    204  HG1 THR A  14      -7.045 -13.417 -12.602  1.00  0.00      A    H
ATOM    205  CG2 THR A  14      -9.227 -14.799 -13.194  1.00  0.00      A    C
ATOM    206 HG21 THR A  14      -8.650 -15.504 -13.830  1.00  0.00      A    H
ATOM    207 HG22 THR A  14      -8.983 -15.045 -12.139  1.00  0.00      A    H
ATOM    208 HG23 THR A  14     -10.317 -14.935 -13.365  1.00  0.00      A    H
ATOM    209  C   THR A  14      -9.378 -11.447 -15.161  1.00  0.00      A    C
ATOM    210  O   THR A  14      -8.609 -10.916 -16.017  1.00  0.00      A    O
ATOM    211  N   PRO A  15     -10.248 -10.726 -14.506  1.00  0.00      A    N
ATOM    212  CD  PRO A  15     -11.367 -11.220 -13.699  1.00  0.00      A    C
ATOM    213  HD1 PRO A  15     -10.969 -11.277 -12.663  1.00  0.00      A    H
ATOM    214  HD2 PRO A  15     -11.885 -12.109 -14.116  1.00  0.00      A    H
ATOM    215  CA  PRO A  15     -10.267  -9.282 -14.685  1.00  0.00      A    C
ATOM    216  HA  PRO A  15     -10.437  -8.966 -15.703  1.00  0.00      A    H
ATOM    217  CB  PRO A  15     -11.573  -8.847 -13.923  1.00  0.00      A    C
ATOM    218  HB1 PRO A  15     -11.333  -8.385 -12.942  1.00  0.00      A    H
ATOM    219  HB2 PRO A  15     -12.180  -8.145 -14.534  1.00  0.00      A    H
ATOM    220  CG  PRO A  15     -12.361 -10.105 -13.694  1.00  0.00      A    C
ATOM    221  HG1 PRO A  15     -12.967 -10.062 -12.764  1.00  0.00      A    H
ATOM    222  HG2 PRO A  15     -13.044 -10.307 -14.546  1.00  0.00      A    H
ATOM    223  C   PRO A  15      -9.123  -8.434 -14.140  1.00  0.00      A    C
ATOM    224  O   PRO A  15      -8.128  -8.941 -13.554  1.00  0.00      A    O
ATOM    225  N   ILE A  16      -9.179  -7.098 -14.312  1.00  0.00      A    N
ATOM    226  HN  ILE A  16     -10.045  -6.648 -14.517  1.00  0.00      A    H
ATOM    227  CA  ILE A  16      -8.093  -6.203 -13.990  1.00  0.00      A    C
ATOM    228  HA  ILE A  16      -7.223  -6.789 -14.246  1.00  0.00      A    H
ATOM    229  CB  ILE A  16      -8.055  -4.786 -14.733  1.00  0.00      A    C
ATOM    230  HB  ILE A  16      -8.791  -4.072 -14.306  1.00  0.00      A    H
ATOM    231  CG2 ILE A  16      -6.722  -4.020 -14.404  1.00  0.00      A    C
ATOM    232 HG21 ILE A  16      -5.903  -4.539 -14.948  1.00  0.00      A    H
ATOM    233 HG22 ILE A  16      -6.750  -3.005 -14.853  1.00  0.00      A    H
ATOM    234 HG23 ILE A  16      -6.580  -3.894 -13.310  1.00  0.00      A    H
ATOM    235  CG1 ILE A  16      -8.228  -4.872 -16.275  1.00  0.00      A    C
ATOM    236 HG11 ILE A  16      -9.300  -5.083 -16.481  1.00  0.00      A    H
ATOM    237 HG12 ILE A  16      -8.061  -3.849 -16.675  1.00  0.00      A    H
ATOM    238  CD  ILE A  16      -7.337  -6.013 -16.894  1.00  0.00      A    C
ATOM    239  HD1 ILE A  16      -6.280  -5.953 -16.557  1.00  0.00      A    H
ATOM    240  HD2 ILE A  16      -7.776  -7.000 -16.633  1.00  0.00      A    H
ATOM    241  HD3 ILE A  16      -7.344  -5.925 -18.002  1.00  0.00      A    H
ATOM    242  C   ILE A  16      -7.938  -5.982 -12.545  1.00  0.00      A    C
ATOM    243  O   ILE A  16      -8.703  -5.223 -11.970  1.00  0.00      A    O
ATOM    244  N   LYS A  17      -6.880  -6.500 -11.917  1.00  0.00      A    N
ATOM    245  HN  LYS A  17      -6.306  -7.156 -12.400  1.00  0.00      A    H
ATOM    246  CA  LYS A  17      -6.558  -6.117 -10.566  1.00  0.00      A    C
ATOM    247  HA  LYS A  17      -7.395  -5.784  -9.972  1.00  0.00      A    H
ATOM    248  CB  LYS A  17      -6.023  -7.369  -9.951  1.00  0.00      A    C
ATOM    249  HB1 LYS A  17      -5.247  -7.948 -10.497  1.00  0.00      A    H
ATOM    250  HB2 LYS A  17      -5.626  -7.214  -8.925  1.00  0.00      A    H
ATOM    251  CG  LYS A  17      -7.219  -8.366  -9.797  1.00  0.00      A    C
ATOM    252  HG1 LYS A  17      -8.016  -7.869  -9.203  1.00  0.00      A    H
ATOM    253  HG2 LYS A  17      -7.658  -8.759 -10.739  1.00  0.00      A    H
ATOM    254  CD  LYS A  17      -6.801  -9.598  -9.102  1.00  0.00      A    C
ATOM    255  HD1 LYS A  17      -5.801  -9.923  -9.462  1.00  0.00      A    H
ATOM    256  HD2 LYS A  17      -6.771  -9.339  -8.022  1.00  0.00      A    H
ATOM    257  CE  LYS A  17      -7.596 -10.928  -9.489  1.00  0.00      A    C
ATOM    258  HE1 LYS A  17      -8.674 -10.729  -9.673  1.00  0.00      A    H
ATOM    259  HE2 LYS A  17      -7.243 -11.181 -10.511  1.00  0.00      A    H
ATOM    260  NZ  LYS A  17      -7.309 -12.078  -8.624  1.00  0.00      A    N
ATOM    261  HZ1 LYS A  17      -7.914 -12.091  -7.779  1.00  0.00      A    H
ATOM    262  HZ2 LYS A  17      -7.281 -13.005  -9.095  1.00  0.00      A    H
ATOM    263  HZ3 LYS A  17      -6.353 -11.987  -8.224  1.00  0.00      A    H
ATOM    264  C   LYS A  17      -5.417  -5.061 -10.596  1.00  0.00      A    C
ATOM    265  O   LYS A  17      -4.482  -5.155 -11.382  1.00  0.00      A    O
ATOM    266  N   ASN A  18      -5.601  -3.951  -9.745  1.00  0.00      A    N
ATOM    267  HN  ASN A  18      -6.153  -3.953  -8.915  1.00  0.00      A    H
ATOM    268  CA  ASN A  18      -4.632  -2.806  -9.831  1.00  0.00      A    C
ATOM    269  HA  ASN A  18      -4.055  -2.833 -10.744  1.00  0.00      A    H
ATOM    270  CB  ASN A  18      -5.433  -1.485  -9.806  1.00  0.00      A    C
ATOM    271  HB1 ASN A  18      -6.133  -1.486 -10.669  1.00  0.00      A    H
ATOM    272  HB2 ASN A  18      -5.916  -1.340  -8.816  1.00  0.00      A    H
ATOM    273  CG  ASN A  18      -4.675  -0.256 -10.068  1.00  0.00      A    C
ATOM    274  OD1 ASN A  18      -3.414  -0.312 -10.142  1.00  0.00      A    O
ATOM    275  ND2 ASN A  18      -5.317   0.901 -10.091  1.00  0.00      A    N
ATOM    276 HD21 ASN A  18      -4.881   1.758 -10.363  1.00  0.00      A    H
ATOM    277 HD22 ASN A  18      -6.288   0.971  -9.863  1.00  0.00      A    H
ATOM    278  C   ASN A  18      -3.683  -2.890  -8.703  1.00  0.00      A    C
ATOM    279  O   ASN A  18      -4.092  -2.887  -7.565  1.00  0.00      A    O
ATOM    280  N   GLN A  19      -2.360  -2.972  -9.008  1.00  0.00      A    N
ATOM    281  HN  GLN A  19      -2.133  -3.006  -9.978  1.00  0.00      A    H
ATOM    282  CA  GLN A  19      -1.276  -3.063  -8.072  1.00  0.00      A    C
ATOM    283  HA  GLN A  19      -1.629  -3.765  -7.332  1.00  0.00      A    H
ATOM    284  CB  GLN A  19       0.026  -3.559  -8.709  1.00  0.00      A    C
ATOM    285  HB1 GLN A  19       0.690  -3.814  -7.855  1.00  0.00      A    H
ATOM    286  HB2 GLN A  19      -0.219  -4.552  -9.144  1.00  0.00      A    H
ATOM    287  CG  GLN A  19       0.756  -2.586  -9.662  1.00  0.00      A    C
ATOM    288  HG1 GLN A  19       0.097  -2.049 -10.377  1.00  0.00      A    H
ATOM    289  HG2 GLN A  19       1.187  -1.842  -8.958  1.00  0.00      A    H
ATOM    290  CD  GLN A  19       1.837  -3.301 -10.313  1.00  0.00      A    C
ATOM    291  OE1 GLN A  19       1.894  -4.538 -10.183  1.00  0.00      A    O
ATOM    292  NE2 GLN A  19       2.793  -2.597 -11.060  1.00  0.00      A    N
ATOM    293 HE21 GLN A  19       3.625  -3.007 -11.435  1.00  0.00      A    H
ATOM    294 HE22 GLN A  19       2.757  -1.600 -10.993  1.00  0.00      A    H
ATOM    295  C   GLN A  19      -1.072  -1.784  -7.359  1.00  0.00      A    C
ATOM    296  O   GLN A  19      -0.556  -1.853  -6.214  1.00  0.00      A    O
ATOM    297  N   GLY A  20      -1.516  -0.575  -7.876  1.00  0.00      A    N
ATOM    298  HN  GLY A  20      -2.100  -0.610  -8.684  1.00  0.00      A    H
ATOM    299  CA  GLY A  20      -1.199   0.713  -7.221  1.00  0.00      A    C
ATOM    300  HA1 GLY A  20      -1.700   1.449  -7.832  1.00  0.00      A    H
ATOM    301  HA2 GLY A  20      -1.522   0.762  -6.192  1.00  0.00      A    H
ATOM    302  C   GLY A  20       0.216   1.143  -7.292  1.00  0.00      A    C
ATOM    303  O   GLY A  20       0.766   1.546  -8.327  1.00  0.00      A    O
ATOM    304  N   GLN A  21       0.782   1.142  -6.043  1.00  0.00      A    N
ATOM    305  HN  GLN A  21       0.348   0.776  -5.224  1.00  0.00      A    H
ATOM    306  CA  GLN A  21       2.043   1.784  -5.733  1.00  0.00      A    C
ATOM    307  HA  GLN A  21       2.164   2.696  -6.298  1.00  0.00      A    H
ATOM    308  CB  GLN A  21       2.137   2.169  -4.272  1.00  0.00      A    C
ATOM    309  HB1 GLN A  21       1.255   2.518  -3.694  1.00  0.00      A    H
ATOM    310  HB2 GLN A  21       2.555   1.331  -3.674  1.00  0.00      A    H
ATOM    311  CG  GLN A  21       3.118   3.336  -3.967  1.00  0.00      A    C
ATOM    312  HG1 GLN A  21       4.108   3.018  -4.359  1.00  0.00      A    H
ATOM    313  HG2 GLN A  21       2.871   4.278  -4.502  1.00  0.00      A    H
ATOM    314  CD  GLN A  21       3.396   3.648  -2.475  1.00  0.00      A    C
ATOM    315  OE1 GLN A  21       2.418   4.189  -1.922  1.00  0.00      A    O
ATOM    316  NE2 GLN A  21       4.615   3.490  -1.938  1.00  0.00      A    N
ATOM    317 HE21 GLN A  21       4.755   3.746  -0.981  1.00  0.00      A    H
ATOM    318 HE22 GLN A  21       5.394   3.224  -2.506  1.00  0.00      A    H
ATOM    319  C   GLN A  21       3.228   0.955  -6.152  1.00  0.00      A    C
ATOM    320  O   GLN A  21       4.042   1.290  -6.984  1.00  0.00      A    O
ATOM    321  N   CYS A  22       3.300  -0.323  -5.619  1.00  0.00      A    N
ATOM    322  HN  CYS A  22       2.556  -0.688  -5.065  1.00  0.00      A    H
ATOM    323  CA  CYS A  22       4.335  -1.285  -5.674  1.00  0.00      A    C
ATOM    324  HA  CYS A  22       5.265  -0.849  -5.339  1.00  0.00      A    H
ATOM    325  CB  CYS A  22       4.095  -2.394  -4.684  1.00  0.00      A    C
ATOM    326  HB1 CYS A  22       3.081  -2.825  -4.825  1.00  0.00      A    H
ATOM    327  HB2 CYS A  22       4.799  -3.222  -4.915  1.00  0.00      A    H
ATOM    328  SG  CYS A  22       4.157  -1.898  -3.015  1.00  0.00      A    S
ATOM    329  C   CYS A  22       4.414  -1.867  -7.017  1.00  0.00      A    C
ATOM    330  O   CYS A  22       3.432  -2.128  -7.705  1.00  0.00      A    O
ATOM    331  N   GLY A  23       5.628  -2.304  -7.334  1.00  0.00      A    N
ATOM    332  HN  GLY A  23       6.329  -2.241  -6.628  1.00  0.00      A    H
ATOM    333  CA  GLY A  23       5.891  -2.931  -8.641  1.00  0.00      A    C
ATOM    334  HA1 GLY A  23       5.302  -2.483  -9.428  1.00  0.00      A    H
ATOM    335  HA2 GLY A  23       6.946  -2.870  -8.861  1.00  0.00      A    H
ATOM    336  C   GLY A  23       5.659  -4.483  -8.636  1.00  0.00      A    C
ATOM    337  O   GLY A  23       6.573  -5.324  -9.003  1.00  0.00      A    O
ATOM    338  N   CYS A  24       4.443  -4.873  -8.211  1.00  0.00      A    N
ATOM    339  HN  CYS A  24       3.772  -4.164  -8.010  1.00  0.00      A    H
ATOM    340  CA  CYS A  24       4.085  -6.260  -7.959  1.00  0.00      A    C
ATOM    341  HA  CYS A  24       4.976  -6.865  -7.883  1.00  0.00      A    H
ATOM    342  CB  CYS A  24       3.112  -6.373  -6.740  1.00  0.00      A    C
ATOM    343  HB1 CYS A  24       2.149  -5.836  -6.876  1.00  0.00      A    H
ATOM    344  HB2 CYS A  24       2.876  -7.446  -6.575  1.00  0.00      A    H
ATOM    345  SG  CYS A  24       3.929  -5.871  -5.147  1.00  0.00      A    S
ATOM    346  HG1 CYS A  24       4.691  -6.941  -4.974  1.00  0.00      A    H
ATOM    347  C   CYS A  24       3.521  -6.992  -9.103  1.00  0.00      A    C
ATOM    348  O   CYS A  24       2.688  -7.895  -8.941  1.00  0.00      A    O
ATOM    349  N   CYS A  25       3.886  -6.596 -10.379  1.00  0.00      A    N
ATOM    350  HN  CYS A  25       4.552  -5.863 -10.489  1.00  0.00      A    H
ATOM    351  CA  CYS A  25       3.437  -7.125 -11.625  1.00  0.00      A    C
ATOM    352  HA  CYS A  25       2.397  -6.973 -11.377  1.00  0.00      A    H
ATOM    353  CB  CYS A  25       3.992  -6.192 -12.767  1.00  0.00      A    C
ATOM    354  HB1 CYS A  25       3.463  -6.510 -13.691  1.00  0.00      A    H
ATOM    355  HB2 CYS A  25       3.626  -5.172 -12.523  1.00  0.00      A    H
ATOM    356  SG  CYS A  25       5.821  -6.104 -12.809  1.00  0.00      A    S
ATOM    357  C   CYS A  25       3.737  -8.604 -11.858  1.00  0.00      A    C
ATOM    358  O   CYS A  25       2.890  -9.347 -12.324  1.00  0.00      A    O
ATOM    359  N   TRP A  26       4.929  -9.002 -11.400  1.00  0.00      A    N
ATOM    360  HN  TRP A  26       5.479  -8.194 -11.199  1.00  0.00      A    H
ATOM    361  CA  TRP A  26       5.377 -10.334 -11.285  1.00  0.00      A    C
ATOM    362  HA  TRP A  26       5.374 -10.738 -12.287  1.00  0.00      A    H
ATOM    363  CB  TRP A  26       6.829 -10.391 -10.815  1.00  0.00      A    C
ATOM    364  HB1 TRP A  26       7.221 -11.426 -10.911  1.00  0.00      A    H
ATOM    365  HB2 TRP A  26       7.594  -9.917 -11.466  1.00  0.00      A    H
ATOM    366  CG  TRP A  26       7.052 -10.123  -9.336  1.00  0.00      A    C
ATOM    367  CD1 TRP A  26       6.884  -8.925  -8.793  1.00  0.00      A    C
ATOM    368  HD1 TRP A  26       6.869  -8.032  -9.402  1.00  0.00      A    H
ATOM    369  NE1 TRP A  26       6.942  -8.998  -7.407  1.00  0.00      A    N
ATOM    370  HE1 TRP A  26       6.651  -8.258  -6.841  1.00  0.00      A    H
ATOM    371  CE2 TRP A  26       7.166 -10.315  -7.084  1.00  0.00      A    C
ATOM    372  CD2 TRP A  26       7.368 -11.066  -8.255  1.00  0.00      A    C
ATOM    373  CE3 TRP A  26       7.617 -12.446  -8.236  1.00  0.00      A    C
ATOM    374  HE3 TRP A  26       7.631 -13.004  -9.161  1.00  0.00      A    H
ATOM    375  CZ3 TRP A  26       7.771 -13.097  -6.968  1.00  0.00      A    C
ATOM    376  HZ3 TRP A  26       8.101 -14.125  -6.998  1.00  0.00      A    H
ATOM    377  CZ2 TRP A  26       7.207 -11.017  -5.868  1.00  0.00      A    C
ATOM    378  HZ2 TRP A  26       6.930 -10.491  -4.966  1.00  0.00      A    H
ATOM    379  CH2 TRP A  26       7.556 -12.387  -5.817  1.00  0.00      A    C
ATOM    380  HH2 TRP A  26       7.717 -12.875  -4.867  1.00  0.00      A    H
ATOM    381  C   TRP A  26       4.453 -11.200 -10.353  1.00  0.00      A    C
ATOM    382  O   TRP A  26       4.188 -12.379 -10.734  1.00  0.00      A    O
ATOM    383  N   ALA A  27       4.007 -10.656  -9.204  1.00  0.00      A    N
ATOM    384  HN  ALA A  27       4.202  -9.721  -8.915  1.00  0.00      A    H
ATOM    385  CA  ALA A  27       3.162 -11.478  -8.372  1.00  0.00      A    C
ATOM    386  HA  ALA A  27       3.594 -12.462  -8.264  1.00  0.00      A    H
ATOM    387  CB  ALA A  27       3.115 -10.987  -6.885  1.00  0.00      A    C
ATOM    388  HB1 ALA A  27       2.095 -11.052  -6.450  1.00  0.00      A    H
ATOM    389  HB2 ALA A  27       3.922 -11.490  -6.309  1.00  0.00      A    H
ATOM    390  HB3 ALA A  27       3.366  -9.906  -6.951  1.00  0.00      A    H
ATOM    391  C   ALA A  27       1.680 -11.630  -8.912  1.00  0.00      A    C
ATOM    392  O   ALA A  27       1.026 -12.723  -8.890  1.00  0.00      A    O
ATOM    393  N   PHE A  28       1.169 -10.525  -9.483  1.00  0.00      A    N
ATOM    394  HN  PHE A  28       1.784  -9.741  -9.523  1.00  0.00      A    H
ATOM    395  CA  PHE A  28      -0.093 -10.414 -10.169  1.00  0.00      A    C
ATOM    396  HA  PHE A  28      -0.851 -10.769  -9.487  1.00  0.00      A    H
ATOM    397  CB  PHE A  28      -0.445  -8.947 -10.636  1.00  0.00      A    C
ATOM    398  HB1 PHE A  28       0.424  -8.428 -11.093  1.00  0.00      A    H
ATOM    399  HB2 PHE A  28      -1.258  -8.898 -11.392  1.00  0.00      A    H
ATOM    400  CG  PHE A  28      -0.993  -8.134  -9.441  1.00  0.00      A    C
ATOM    401  CD1 PHE A  28      -0.479  -8.154  -8.118  1.00  0.00      A    C
ATOM    402  HD1 PHE A  28       0.345  -8.800  -7.851  1.00  0.00      A    H
ATOM    403  CE1 PHE A  28      -0.985  -7.466  -7.041  1.00  0.00      A    C
ATOM    404  HE1 PHE A  28      -0.543  -7.670  -6.077  1.00  0.00      A    H
ATOM    405  CZ  PHE A  28      -2.021  -6.567  -7.294  1.00  0.00      A    C
ATOM    406  HZ  PHE A  28      -2.316  -5.835  -6.556  1.00  0.00      A    H
ATOM    407  CD2 PHE A  28      -1.985  -7.171  -9.678  1.00  0.00      A    C
ATOM    408  HD2 PHE A  28      -2.406  -7.022 -10.661  1.00  0.00      A    H
ATOM    409  CE2 PHE A  28      -2.567  -6.474  -8.626  1.00  0.00      A    C
ATOM    410  HE2 PHE A  28      -3.403  -5.800  -8.736  1.00  0.00      A    H
ATOM    411  C   PHE A  28      -0.220 -11.201 -11.439  1.00  0.00      A    C
ATOM    412  O   PHE A  28      -1.251 -11.911 -11.660  1.00  0.00      A    O
ATOM    413  N   SER A  29       0.783 -11.154 -12.327  1.00  0.00      A    N
ATOM    414  HN  SER A  29       1.558 -10.546 -12.171  1.00  0.00      A    H
ATOM    415  CA  SER A  29       1.018 -12.069 -13.424  1.00  0.00      A    C
ATOM    416  HA  SER A  29       0.186 -11.882 -14.088  1.00  0.00      A    H
ATOM    417  CB  SER A  29       2.165 -11.617 -14.325  1.00  0.00      A    C
ATOM    418  HB1 SER A  29       1.925 -10.536 -14.411  1.00  0.00      A    H
ATOM    419  HB2 SER A  29       3.112 -11.762 -13.762  1.00  0.00      A    H
ATOM    420  OG  SER A  29       2.210 -12.112 -15.626  1.00  0.00      A    O
ATOM    421  HG1 SER A  29       2.880 -12.800 -15.646  1.00  0.00      A    H
ATOM    422  C   SER A  29       1.059 -13.537 -13.158  1.00  0.00      A    C
ATOM    423  O   SER A  29       0.357 -14.286 -13.808  1.00  0.00      A    O
ATOM    424  N   ALA A  30       1.834 -13.986 -12.189  1.00  0.00      A    N
ATOM    425  HN  ALA A  30       2.399 -13.303 -11.733  1.00  0.00      A    H
ATOM    426  CA  ALA A  30       1.942 -15.412 -11.883  1.00  0.00      A    C
ATOM    427  HA  ALA A  30       2.209 -15.857 -12.830  1.00  0.00      A    H
ATOM    428  CB  ALA A  30       3.125 -15.433 -10.983  1.00  0.00      A    C
ATOM    429  HB1 ALA A  30       3.208 -16.398 -10.438  1.00  0.00      A    H
ATOM    430  HB2 ALA A  30       4.069 -15.189 -11.514  1.00  0.00      A    H
ATOM    431  HB3 ALA A  30       3.005 -14.680 -10.175  1.00  0.00      A    H
ATOM    432  C   ALA A  30       0.603 -15.964 -11.255  1.00  0.00      A    C
ATOM    433  O   ALA A  30       0.207 -17.085 -11.387  1.00  0.00      A    O
ATOM    434  N   VAL A  31       0.000 -15.076 -10.432  1.00  0.00      A    N
ATOM    435  HN  VAL A  31       0.437 -14.209 -10.207  1.00  0.00      A    H
ATOM    436  CA  VAL A  31      -1.279 -15.326 -10.002  1.00  0.00      A    C
ATOM    437  HA  VAL A  31      -1.346 -16.318  -9.581  1.00  0.00      A    H
ATOM    438  CB  VAL A  31      -1.628 -14.621  -8.778  1.00  0.00      A    C
ATOM    439  HB  VAL A  31      -1.472 -13.530  -8.917  1.00  0.00      A    H
ATOM    440  CG1 VAL A  31      -3.127 -14.810  -8.335  1.00  0.00      A    C
ATOM    441 HG11 VAL A  31      -3.320 -14.429  -7.310  1.00  0.00      A    H
ATOM    442 HG12 VAL A  31      -3.815 -14.305  -9.046  1.00  0.00      A    H
ATOM    443 HG13 VAL A  31      -3.428 -15.879  -8.300  1.00  0.00      A    H
ATOM    444  CG2 VAL A  31      -0.709 -15.073  -7.677  1.00  0.00      A    C
ATOM    445 HG21 VAL A  31      -1.061 -16.073  -7.345  1.00  0.00      A    H
ATOM    446 HG22 VAL A  31       0.315 -15.351  -8.004  1.00  0.00      A    H
ATOM    447 HG23 VAL A  31      -0.636 -14.354  -6.833  1.00  0.00      A    H
ATOM    448  C   VAL A  31      -2.345 -15.339 -11.069  1.00  0.00      A    C
ATOM    449  O   VAL A  31      -3.017 -16.360 -11.224  1.00  0.00      A    O
ATOM    450  N   ALA A  32      -2.461 -14.235 -11.978  1.00  0.00      A    N
ATOM    451  HN  ALA A  32      -1.912 -13.422 -11.797  1.00  0.00      A    H
ATOM    452  CA  ALA A  32      -3.323 -14.275 -13.157  1.00  0.00      A    C
ATOM    453  HA  ALA A  32      -4.353 -14.261 -12.832  1.00  0.00      A    H
ATOM    454  CB  ALA A  32      -3.104 -12.997 -14.028  1.00  0.00      A    C
ATOM    455  HB1 ALA A  32      -3.797 -12.998 -14.896  1.00  0.00      A    H
ATOM    456  HB2 ALA A  32      -3.378 -12.057 -13.501  1.00  0.00      A    H
ATOM    457  HB3 ALA A  32      -2.087 -12.966 -14.474  1.00  0.00      A    H
ATOM    458  C   ALA A  32      -3.202 -15.463 -14.121  1.00  0.00      A    C
ATOM    459  O   ALA A  32      -4.140 -16.072 -14.615  1.00  0.00      A    O
ATOM    460  N   SER A  33      -1.926 -15.849 -14.355  1.00  0.00      A    N
ATOM    461  HN  SER A  33      -1.233 -15.233 -13.987  1.00  0.00      A    H
ATOM    462  CA  SER A  33      -1.560 -17.058 -15.110  1.00  0.00      A    C
ATOM    463  HA  SER A  33      -2.139 -16.954 -16.016  1.00  0.00      A    H
ATOM    464  CB  SER A  33      -0.025 -17.140 -15.397  1.00  0.00      A    C
ATOM    465  HB1 SER A  33       0.505 -17.277 -14.431  1.00  0.00      A    H
ATOM    466  HB2 SER A  33       0.228 -18.053 -15.976  1.00  0.00      A    H
ATOM    467  OG  SER A  33       0.484 -16.030 -16.095  1.00  0.00      A    O
ATOM    468  HG1 SER A  33       0.241 -15.302 -15.519  1.00  0.00      A    H
ATOM    469  C   SER A  33      -2.064 -18.326 -14.359  1.00  0.00      A    C
ATOM    470  O   SER A  33      -2.671 -19.233 -14.917  1.00  0.00      A    O
ATOM    471  N   THR A  34      -1.968 -18.284 -12.992  1.00  0.00      A    N
ATOM    472  HN  THR A  34      -1.563 -17.546 -12.458  1.00  0.00      A    H
ATOM    473  CA  THR A  34      -2.461 -19.458 -12.142  1.00  0.00      A    C
ATOM    474  HA  THR A  34      -2.183 -20.366 -12.656  1.00  0.00      A    H
ATOM    475  CB  THR A  34      -1.860 -19.490 -10.719  1.00  0.00      A    C
ATOM    476  HB  THR A  34      -2.144 -18.511 -10.277  1.00  0.00      A    H
ATOM    477  OG1 THR A  34      -0.406 -19.583 -10.683  1.00  0.00      A    O
ATOM    478  HG1 THR A  34      -0.023 -18.739 -10.932  1.00  0.00      A    H
ATOM    479  CG2 THR A  34      -2.313 -20.639  -9.822  1.00  0.00      A    C
ATOM    480 HG21 THR A  34      -1.816 -20.489  -8.839  1.00  0.00      A    H
ATOM    481 HG22 THR A  34      -3.382 -20.669  -9.521  1.00  0.00      A    H
ATOM    482 HG23 THR A  34      -1.925 -21.594 -10.237  1.00  0.00      A    H
ATOM    483  C   THR A  34      -3.965 -19.579 -12.064  1.00  0.00      A    C
ATOM    484  O   THR A  34      -4.484 -20.737 -12.183  1.00  0.00      A    O
ATOM    485  N   GLU A  35      -4.634 -18.407 -11.914  1.00  0.00      A    N
ATOM    486  HN  GLU A  35      -4.236 -17.512 -11.731  1.00  0.00      A    H
ATOM    487  CA  GLU A  35      -6.052 -18.335 -12.171  1.00  0.00      A    C
ATOM    488  HA  GLU A  35      -6.646 -18.970 -11.531  1.00  0.00      A    H
ATOM    489  CB  GLU A  35      -6.619 -16.854 -11.988  1.00  0.00      A    C
ATOM    490  HB1 GLU A  35      -6.279 -16.142 -12.771  1.00  0.00      A    H
ATOM    491  HB2 GLU A  35      -7.716 -16.943 -12.138  1.00  0.00      A    H
ATOM    492  CG  GLU A  35      -6.290 -16.244 -10.594  1.00  0.00      A    C
ATOM    493  HG1 GLU A  35      -6.678 -16.903  -9.789  1.00  0.00      A    H
ATOM    494  HG2 GLU A  35      -5.208 -16.225 -10.342  1.00  0.00      A    H
ATOM    495  CD  GLU A  35      -6.846 -14.875 -10.452  1.00  0.00      A    C
ATOM    496  OE1 GLU A  35      -6.297 -13.967 -11.139  1.00  0.00      A    O
ATOM    497  OE2 GLU A  35      -7.834 -14.622  -9.657  1.00  0.00      A    O
ATOM    498  C   GLU A  35      -6.546 -18.712 -13.573  1.00  0.00      A    C
ATOM    499  O   GLU A  35      -7.513 -19.397 -13.756  1.00  0.00      A    O
ATOM    500  N   GLY A  36      -5.899 -18.253 -14.683  1.00  0.00      A    N
ATOM    501  HN  GLY A  36      -5.121 -17.645 -14.545  1.00  0.00      A    H
ATOM    502  CA  GLY A  36      -6.106 -18.620 -16.052  1.00  0.00      A    C
ATOM    503  HA1 GLY A  36      -7.059 -18.160 -16.265  1.00  0.00      A    H
ATOM    504  HA2 GLY A  36      -5.216 -18.202 -16.499  1.00  0.00      A    H
ATOM    505  C   GLY A  36      -6.036 -20.095 -16.352  1.00  0.00      A    C
ATOM    506  O   GLY A  36      -7.010 -20.583 -16.931  1.00  0.00      A    O
ATOM    507  N   ILE A  37      -5.002 -20.779 -15.887  1.00  0.00      A    N
ATOM    508  HN  ILE A  37      -4.251 -20.356 -15.387  1.00  0.00      A    H
ATOM    509  CA  ILE A  37      -4.755 -22.191 -16.189  1.00  0.00      A    C
ATOM    510  HA  ILE A  37      -4.912 -22.469 -17.221  1.00  0.00      A    H
ATOM    511  CB  ILE A  37      -3.285 -22.672 -16.019  1.00  0.00      A    C
ATOM    512  HB  ILE A  37      -2.552 -22.051 -16.577  1.00  0.00      A    H
ATOM    513  CG2 ILE A  37      -2.891 -22.602 -14.489  1.00  0.00      A    C
ATOM    514 HG21 ILE A  37      -3.736 -22.940 -13.851  1.00  0.00      A    H
ATOM    515 HG22 ILE A  37      -1.933 -23.140 -14.325  1.00  0.00      A    H
ATOM    516 HG23 ILE A  37      -2.706 -21.540 -14.219  1.00  0.00      A    H
ATOM    517  CG1 ILE A  37      -3.033 -24.131 -16.628  1.00  0.00      A    C
ATOM    518 HG11 ILE A  37      -1.977 -24.475 -16.601  1.00  0.00      A    H
ATOM    519 HG12 ILE A  37      -3.633 -24.766 -15.941  1.00  0.00      A    H
ATOM    520  CD  ILE A  37      -3.518 -24.301 -18.082  1.00  0.00      A    C
ATOM    521  HD1 ILE A  37      -3.211 -23.356 -18.580  1.00  0.00      A    H
ATOM    522  HD2 ILE A  37      -3.044 -25.107 -18.681  1.00  0.00      A    H
ATOM    523  HD3 ILE A  37      -4.629 -24.279 -18.101  1.00  0.00      A    H
ATOM    524  C   ILE A  37      -5.744 -23.060 -15.498  1.00  0.00      A    C
ATOM    525  O   ILE A  37      -6.401 -23.964 -16.029  1.00  0.00      A    O
ATOM    526  N   THR A  38      -6.140 -22.671 -14.255  1.00  0.00      A    N
ATOM    527  HN  THR A  38      -5.666 -21.886 -13.863  1.00  0.00      A    H
ATOM    528  CA  THR A  38      -7.038 -23.375 -13.356  1.00  0.00      A    C
ATOM    529  HA  THR A  38      -6.690 -24.394 -13.265  1.00  0.00      A    H
ATOM    530  CB  THR A  38      -7.027 -22.890 -11.919  1.00  0.00      A    C
ATOM    531  HB  THR A  38      -7.319 -21.821 -11.836  1.00  0.00      A    H
ATOM    532  OG1 THR A  38      -5.800 -23.116 -11.292  1.00  0.00      A    O
ATOM    533  HG1 THR A  38      -5.230 -22.403 -11.589  1.00  0.00      A    H
ATOM    534  CG2 THR A  38      -8.029 -23.714 -11.061  1.00  0.00      A    C
ATOM    535 HG21 THR A  38      -7.936 -23.383 -10.005  1.00  0.00      A    H
ATOM    536 HG22 THR A  38      -9.049 -23.496 -11.443  1.00  0.00      A    H
ATOM    537 HG23 THR A  38      -7.764 -24.784 -11.202  1.00  0.00      A    H
ATOM    538  C   THR A  38      -8.487 -23.267 -13.919  1.00  0.00      A    C
ATOM    539  O   THR A  38      -9.221 -24.246 -14.012  1.00  0.00      A    O
ATOM    540  N   GLN A  39      -8.943 -22.073 -14.425  1.00  0.00      A    N
ATOM    541  HN  GLN A  39      -8.324 -21.291 -14.417  1.00  0.00      A    H
ATOM    542  CA  GLN A  39     -10.254 -21.920 -15.019  1.00  0.00      A    C
ATOM    543  HA  GLN A  39     -10.823 -22.425 -14.252  1.00  0.00      A    H
ATOM    544  CB  GLN A  39     -10.781 -20.467 -14.969  1.00  0.00      A    C
ATOM    545  HB1 GLN A  39      -9.981 -19.917 -15.509  1.00  0.00      A    H
ATOM    546  HB2 GLN A  39     -11.766 -20.526 -15.479  1.00  0.00      A    H
ATOM    547  CG  GLN A  39     -11.064 -19.898 -13.560  1.00  0.00      A    C
ATOM    548  HG1 GLN A  39     -11.584 -20.621 -12.896  1.00  0.00      A    H
ATOM    549  HG2 GLN A  39     -10.106 -19.566 -13.108  1.00  0.00      A    H
ATOM    550  CD  GLN A  39     -12.055 -18.744 -13.678  1.00  0.00      A    C
ATOM    551  OE1 GLN A  39     -13.192 -18.682 -13.154  1.00  0.00      A    O
ATOM    552  NE2 GLN A  39     -11.723 -17.615 -14.365  1.00  0.00      A    N
ATOM    553 HE21 GLN A  39     -12.368 -16.852 -14.337  1.00  0.00      A    H
ATOM    554 HE22 GLN A  39     -10.894 -17.543 -14.919  1.00  0.00      A    H
ATOM    555  C   GLN A  39     -10.366 -22.512 -16.417  1.00  0.00      A    C
ATOM    556  O   GLN A  39     -11.405 -22.984 -16.819  1.00  0.00      A    O
ATOM    557  N   ILE A  40      -9.288 -22.577 -17.258  1.00  0.00      A    N
ATOM    558  HN  ILE A  40      -8.453 -22.067 -17.065  1.00  0.00      A    H
ATOM    559  CA  ILE A  40      -9.146 -23.461 -18.441  1.00  0.00      A    C
ATOM    560  HA  ILE A  40      -9.885 -23.175 -19.175  1.00  0.00      A    H
ATOM    561  CB  ILE A  40      -7.795 -23.439 -19.181  1.00  0.00      A    C
ATOM    562  HB  ILE A  40      -7.026 -23.587 -18.393  1.00  0.00      A    H
ATOM    563  CG2 ILE A  40      -7.663 -24.488 -20.300  1.00  0.00      A    C
ATOM    564 HG21 ILE A  40      -8.526 -24.425 -20.997  1.00  0.00      A    H
ATOM    565 HG22 ILE A  40      -6.764 -24.420 -20.949  1.00  0.00      A    H
ATOM    566 HG23 ILE A  40      -7.609 -25.448 -19.744  1.00  0.00      A    H
ATOM    567  CG1 ILE A  40      -7.628 -21.984 -19.803  1.00  0.00      A    C
ATOM    568 HG11 ILE A  40      -8.410 -21.750 -20.556  1.00  0.00      A    H
ATOM    569 HG12 ILE A  40      -7.794 -21.234 -19.000  1.00  0.00      A    H
ATOM    570  CD  ILE A  40      -6.183 -21.604 -20.236  1.00  0.00      A    C
ATOM    571  HD1 ILE A  40      -5.793 -22.147 -21.123  1.00  0.00      A    H
ATOM    572  HD2 ILE A  40      -6.134 -20.546 -20.569  1.00  0.00      A    H
ATOM    573  HD3 ILE A  40      -5.668 -21.724 -19.258  1.00  0.00      A    H
ATOM    574  C   ILE A  40      -9.518 -24.950 -18.195  1.00  0.00      A    C
ATOM    575  O   ILE A  40     -10.354 -25.551 -18.872  1.00  0.00      A    O
ATOM    576  N   LYS A  41      -8.815 -25.563 -17.271  1.00  0.00      A    N
ATOM    577  HN  LYS A  41      -8.198 -24.977 -16.751  1.00  0.00      A    H
ATOM    578  CA  LYS A  41      -8.735 -26.942 -17.009  1.00  0.00      A    C
ATOM    579  HA  LYS A  41      -8.748 -27.345 -18.012  1.00  0.00      A    H
ATOM    580  CB  LYS A  41      -7.424 -27.342 -16.256  1.00  0.00      A    C
ATOM    581  HB1 LYS A  41      -6.629 -26.751 -16.759  1.00  0.00      A    H
ATOM    582  HB2 LYS A  41      -7.412 -26.842 -15.264  1.00  0.00      A    H
ATOM    583  CG  LYS A  41      -7.182 -28.844 -16.197  1.00  0.00      A    C
ATOM    584  HG1 LYS A  41      -7.963 -29.308 -15.558  1.00  0.00      A    H
ATOM    585  HG2 LYS A  41      -7.293 -29.242 -17.228  1.00  0.00      A    H
ATOM    586  CD  LYS A  41      -5.862 -29.310 -15.495  1.00  0.00      A    C
ATOM    587  HD1 LYS A  41      -4.981 -28.743 -15.865  1.00  0.00      A    H
ATOM    588  HD2 LYS A  41      -5.933 -29.098 -14.406  1.00  0.00      A    H
ATOM    589  CE  LYS A  41      -5.523 -30.860 -15.696  1.00  0.00      A    C
ATOM    590  HE1 LYS A  41      -6.419 -31.515 -15.750  1.00  0.00      A    H
ATOM    591  HE2 LYS A  41      -5.011 -31.067 -16.661  1.00  0.00      A    H
ATOM    592  NZ  LYS A  41      -4.684 -31.331 -14.636  1.00  0.00      A    N
ATOM    593  HZ1 LYS A  41      -3.775 -30.852 -14.478  1.00  0.00      A    H
ATOM    594  HZ2 LYS A  41      -5.040 -31.097 -13.687  1.00  0.00      A    H
ATOM    595  HZ3 LYS A  41      -4.569 -32.364 -14.603  1.00  0.00      A    H
ATOM    596  C   LYS A  41      -9.979 -27.378 -16.118  1.00  0.00      A    C
ATOM    597  O   LYS A  41     -10.844 -28.145 -16.583  1.00  0.00      A    O
ATOM    598  N   THR A  42     -10.077 -27.007 -14.808  1.00  0.00      A    N
ATOM    599  HN  THR A  42      -9.477 -26.411 -14.280  1.00  0.00      A    H
ATOM    600  CA  THR A  42     -11.042 -27.646 -13.919  1.00  0.00      A    C
ATOM    601  HA  THR A  42     -11.138 -28.661 -14.275  1.00  0.00      A    H
ATOM    602  CB  THR A  42     -10.616 -27.758 -12.464  1.00  0.00      A    C
ATOM    603  HB  THR A  42     -11.475 -28.040 -11.818  1.00  0.00      A    H
ATOM    604  OG1 THR A  42     -10.153 -26.533 -11.975  1.00  0.00      A    O
ATOM    605  HG1 THR A  42     -10.029 -26.639 -11.029  1.00  0.00      A    H
ATOM    606  CG2 THR A  42      -9.460 -28.739 -12.237  1.00  0.00      A    C
ATOM    607 HG21 THR A  42      -8.617 -28.413 -12.882  1.00  0.00      A    H
ATOM    608 HG22 THR A  42      -9.197 -28.755 -11.158  1.00  0.00      A    H
ATOM    609 HG23 THR A  42      -9.800 -29.744 -12.566  1.00  0.00      A    H
ATOM    610  C   THR A  42     -12.348 -26.881 -13.926  1.00  0.00      A    C
ATOM    611  O   THR A  42     -13.354 -27.482 -14.323  1.00  0.00      A    O
ATOM    612  N   GLY A  43     -12.393 -25.605 -13.567  1.00  0.00      A    N
ATOM    613  HN  GLY A  43     -11.525 -25.119 -13.503  1.00  0.00      A    H
ATOM    614  CA  GLY A  43     -13.694 -24.956 -13.599  1.00  0.00      A    C
ATOM    615  HA1 GLY A  43     -13.935 -24.896 -14.651  1.00  0.00      A    H
ATOM    616  HA2 GLY A  43     -14.454 -25.524 -13.083  1.00  0.00      A    H
ATOM    617  C   GLY A  43     -13.753 -23.603 -13.010  1.00  0.00      A    C
ATOM    618  O   GLY A  43     -12.717 -23.129 -12.467  1.00  0.00      A    O
ATOM    619  N   THR A  44     -14.961 -22.944 -12.926  1.00  0.00      A    N
ATOM    620  HN  THR A  44     -15.756 -23.423 -13.290  1.00  0.00      A    H
ATOM    621  CA  THR A  44     -15.185 -21.667 -12.384  1.00  0.00      A    C
ATOM    622  HA  THR A  44     -14.539 -21.121 -13.055  1.00  0.00      A    H
ATOM    623  CB  THR A  44     -16.569 -21.131 -12.620  1.00  0.00      A    C
ATOM    624  HB  THR A  44     -17.372 -21.639 -12.044  1.00  0.00      A    H
ATOM    625  OG1 THR A  44     -16.771 -21.252 -14.009  1.00  0.00      A    O
ATOM    626  HG1 THR A  44     -17.672 -20.940 -14.122  1.00  0.00      A    H
ATOM    627  CG2 THR A  44     -16.579 -19.652 -12.309  1.00  0.00      A    C
ATOM    628 HG21 THR A  44     -17.590 -19.250 -12.532  1.00  0.00      A    H
ATOM    629 HG22 THR A  44     -16.429 -19.417 -11.233  1.00  0.00      A    H
ATOM    630 HG23 THR A  44     -15.904 -19.009 -12.913  1.00  0.00      A    H
ATOM    631  C   THR A  44     -14.725 -21.646 -10.892  1.00  0.00      A    C
ATOM    632  O   THR A  44     -15.292 -22.368 -10.108  1.00  0.00      A    O
ATOM    633  N   LEU A  45     -13.756 -20.738 -10.583  1.00  0.00      A    N
ATOM    634  HN  LEU A  45     -13.406 -20.229 -11.366  1.00  0.00      A    H
ATOM    635  CA  LEU A  45     -13.142 -20.450  -9.324  1.00  0.00      A    C
ATOM    636  HA  LEU A  45     -13.448 -21.187  -8.597  1.00  0.00      A    H
ATOM    637  CB  LEU A  45     -11.667 -20.433  -9.625  1.00  0.00      A    C
ATOM    638  HB1 LEU A  45     -11.391 -21.208 -10.372  1.00  0.00      A    H
ATOM    639  HB2 LEU A  45     -11.283 -19.477 -10.040  1.00  0.00      A    H
ATOM    640  CG  LEU A  45     -10.673 -20.815  -8.468  1.00  0.00      A    C
ATOM    641  HG  LEU A  45     -10.760 -20.085  -7.635  1.00  0.00      A    H
ATOM    642  CD1 LEU A  45     -10.986 -22.207  -7.899  1.00  0.00      A    C
ATOM    643 HD11 LEU A  45     -10.689 -22.893  -8.721  1.00  0.00      A    H
ATOM    644 HD12 LEU A  45     -10.272 -22.348  -7.060  1.00  0.00      A    H
ATOM    645 HD13 LEU A  45     -12.046 -22.439  -7.660  1.00  0.00      A    H
ATOM    646  CD2 LEU A  45      -9.176 -20.792  -8.998  1.00  0.00      A    C
ATOM    647 HD21 LEU A  45      -8.715 -21.770  -9.252  1.00  0.00      A    H
ATOM    648 HD22 LEU A  45      -8.997 -20.099  -9.848  1.00  0.00      A    H
ATOM    649 HD23 LEU A  45      -8.597 -20.278  -8.201  1.00  0.00      A    H
ATOM    650  C   LEU A  45     -13.620 -19.092  -8.818  1.00  0.00      A    C
ATOM    651  O   LEU A  45     -14.613 -18.463  -9.248  1.00  0.00      A    O
ATOM    652  N   THR A  46     -12.871 -18.582  -7.777  1.00  0.00      A    N
ATOM    653  HN  THR A  46     -11.980 -19.020  -7.688  1.00  0.00      A    H
ATOM    654  CA  THR A  46     -13.045 -17.314  -7.011  1.00  0.00      A    C
ATOM    655  HA  THR A  46     -13.793 -16.762  -7.561  1.00  0.00      A    H
ATOM    656  CB  THR A  46     -13.576 -17.459  -5.514  1.00  0.00      A    C
ATOM    657  HB  THR A  46     -14.529 -18.029  -5.486  1.00  0.00      A    H
ATOM    658  OG1 THR A  46     -13.759 -16.198  -4.893  1.00  0.00      A    O
ATOM    659  HG1 THR A  46     -14.514 -16.321  -4.313  1.00  0.00      A    H
ATOM    660  CG2 THR A  46     -12.601 -18.268  -4.560  1.00  0.00      A    C
ATOM    661 HG21 THR A  46     -13.182 -18.481  -3.637  1.00  0.00      A    H
ATOM    662 HG22 THR A  46     -12.370 -19.298  -4.906  1.00  0.00      A    H
ATOM    663 HG23 THR A  46     -11.681 -17.681  -4.355  1.00  0.00      A    H
ATOM    664  C   THR A  46     -11.696 -16.563  -7.132  1.00  0.00      A    C
ATOM    665  O   THR A  46     -10.715 -17.122  -7.681  1.00  0.00      A    O
ATOM    666  N   SER A  47     -11.555 -15.278  -6.810  1.00  0.00      A    N
ATOM    667  HN  SER A  47     -12.387 -14.847  -6.470  1.00  0.00      A    H
ATOM    668  CA  SER A  47     -10.281 -14.546  -6.916  1.00  0.00      A    C
ATOM    669  HA  SER A  47     -10.022 -14.633  -7.961  1.00  0.00      A    H
ATOM    670  CB  SER A  47     -10.482 -13.015  -6.564  1.00  0.00      A    C
ATOM    671  HB1 SER A  47     -11.329 -12.737  -7.228  1.00  0.00      A    H
ATOM    672  HB2 SER A  47     -11.034 -12.985  -5.601  1.00  0.00      A    H
ATOM    673  OG  SER A  47      -9.219 -12.225  -6.495  1.00  0.00      A    O
ATOM    674  HG1 SER A  47      -9.489 -11.482  -5.951  1.00  0.00      A    H
ATOM    675  C   SER A  47      -9.192 -15.163  -6.051  1.00  0.00      A    C
ATOM    676  O   SER A  47      -9.350 -15.581  -4.914  1.00  0.00      A    O
ATOM    677  N   LEU A  48      -8.004 -15.323  -6.598  1.00  0.00      A    N
ATOM    678  HN  LEU A  48      -7.859 -15.175  -7.573  1.00  0.00      A    H
ATOM    679  CA  LEU A  48      -6.836 -15.775  -5.807  1.00  0.00      A    C
ATOM    680  HA  LEU A  48      -7.111 -16.384  -4.959  1.00  0.00      A    H
ATOM    681  CB  LEU A  48      -5.867 -16.636  -6.671  1.00  0.00      A    C
ATOM    682  HB1 LEU A  48      -5.481 -16.080  -7.551  1.00  0.00      A    H
ATOM    683  HB2 LEU A  48      -5.034 -16.939  -6.000  1.00  0.00      A    H
ATOM    684  CG  LEU A  48      -6.384 -18.051  -7.172  1.00  0.00      A    C
ATOM    685  HG  LEU A  48      -7.174 -17.883  -7.935  1.00  0.00      A    H
ATOM    686  CD1 LEU A  48      -5.270 -18.951  -7.835  1.00  0.00      A    C
ATOM    687 HD11 LEU A  48      -4.401 -19.108  -7.161  1.00  0.00      A    H
ATOM    688 HD12 LEU A  48      -5.525 -19.954  -8.240  1.00  0.00      A    H
ATOM    689 HD13 LEU A  48      -4.837 -18.337  -8.653  1.00  0.00      A    H
ATOM    690  CD2 LEU A  48      -6.990 -18.957  -6.072  1.00  0.00      A    C
ATOM    691 HD21 LEU A  48      -7.078 -19.978  -6.502  1.00  0.00      A    H
ATOM    692 HD22 LEU A  48      -6.242 -18.970  -5.251  1.00  0.00      A    H
ATOM    693 HD23 LEU A  48      -7.931 -18.572  -5.625  1.00  0.00      A    H
ATOM    694  C   LEU A  48      -6.149 -14.563  -5.137  1.00  0.00      A    C
ATOM    695  O   LEU A  48      -6.545 -13.439  -5.173  1.00  0.00      A    O
ATOM    696  N   SER A  49      -5.134 -14.810  -4.313  1.00  0.00      A    N
ATOM    697  HN  SER A  49      -4.847 -15.753  -4.166  1.00  0.00      A    H
ATOM    698  CA  SER A  49      -4.238 -13.904  -3.659  1.00  0.00      A    C
ATOM    699  HA  SER A  49      -4.676 -12.925  -3.532  1.00  0.00      A    H
ATOM    700  CB  SER A  49      -3.861 -14.245  -2.194  1.00  0.00      A    C
ATOM    701  HB1 SER A  49      -4.816 -14.384  -1.644  1.00  0.00      A    H
ATOM    702  HB2 SER A  49      -3.183 -15.113  -2.047  1.00  0.00      A    H
ATOM    703  OG  SER A  49      -3.296 -13.094  -1.516  1.00  0.00      A    O
ATOM    704  HG1 SER A  49      -4.035 -12.719  -1.032  1.00  0.00      A    H
ATOM    705  C   SER A  49      -2.916 -13.703  -4.382  1.00  0.00      A    C
ATOM    706  O   SER A  49      -2.119 -14.627  -4.530  1.00  0.00      A    O
ATOM    707  N   GLU A  50      -2.700 -12.368  -4.651  1.00  0.00      A    N
ATOM    708  HN  GLU A  50      -3.455 -11.718  -4.611  1.00  0.00      A    H
ATOM    709  CA  GLU A  50      -1.420 -11.710  -5.093  1.00  0.00      A    C
ATOM    710  HA  GLU A  50      -0.752 -12.413  -5.569  1.00  0.00      A    H
ATOM    711  CB  GLU A  50      -1.718 -10.544  -6.174  1.00  0.00      A    C
ATOM    712  HB1 GLU A  50      -1.980  -9.587  -5.675  1.00  0.00      A    H
ATOM    713  HB2 GLU A  50      -0.686 -10.386  -6.557  1.00  0.00      A    H
ATOM    714  CG  GLU A  50      -2.747 -10.915  -7.258  1.00  0.00      A    C
ATOM    715  HG1 GLU A  50      -2.618 -10.246  -8.135  1.00  0.00      A    H
ATOM    716  HG2 GLU A  50      -2.461 -11.896  -7.695  1.00  0.00      A    H
ATOM    717  CD  GLU A  50      -4.228 -10.899  -6.759  1.00  0.00      A    C
ATOM    718  OE1 GLU A  50      -4.455 -10.371  -5.612  1.00  0.00      A    O
ATOM    719  OE2 GLU A  50      -5.120 -11.386  -7.519  1.00  0.00      A    O
ATOM    720  C   GLU A  50      -0.623 -11.177  -3.930  1.00  0.00      A    C
ATOM    721  O   GLU A  50       0.544 -10.782  -3.959  1.00  0.00      A    O
ATOM    722  N   GLN A  51      -1.356 -11.105  -2.746  1.00  0.00      A    N
ATOM    723  HN  GLN A  51      -2.304 -11.409  -2.808  1.00  0.00      A    H
ATOM    724  CA  GLN A  51      -0.825 -10.425  -1.548  1.00  0.00      A    C
ATOM    725  HA  GLN A  51      -0.197  -9.617  -1.894  1.00  0.00      A    H
ATOM    726  CB  GLN A  51      -1.980  -9.874  -0.671  1.00  0.00      A    C
ATOM    727  HB1 GLN A  51      -2.775  -9.435  -1.311  1.00  0.00      A    H
ATOM    728  HB2 GLN A  51      -2.412 -10.769  -0.174  1.00  0.00      A    H
ATOM    729  CG  GLN A  51      -1.502  -8.950   0.482  1.00  0.00      A    C
ATOM    730  HG1 GLN A  51      -2.436  -8.553   0.934  1.00  0.00      A    H
ATOM    731  HG2 GLN A  51      -0.901  -9.527   1.216  1.00  0.00      A    H
ATOM    732  CD  GLN A  51      -0.757  -7.694   0.075  1.00  0.00      A    C
ATOM    733  OE1 GLN A  51      -1.314  -6.593  -0.304  1.00  0.00      A    O
ATOM    734  NE2 GLN A  51       0.597  -7.645   0.215  1.00  0.00      A    N
ATOM    735 HE21 GLN A  51       1.038  -6.859  -0.218  1.00  0.00      A    H
ATOM    736 HE22 GLN A  51       1.037  -8.310   0.819  1.00  0.00      A    H
ATOM    737  C   GLN A  51       0.107 -11.344  -0.758  1.00  0.00      A    C
ATOM    738  O   GLN A  51       1.117 -10.917  -0.235  1.00  0.00      A    O
ATOM    739  N   GLU A  52      -0.180 -12.648  -0.711  1.00  0.00      A    N
ATOM    740  HN  GLU A  52      -1.051 -13.046  -0.990  1.00  0.00      A    H
ATOM    741  CA  GLU A  52       0.636 -13.707   0.003  1.00  0.00      A    C
ATOM    742  HA  GLU A  52       0.675 -13.308   1.006  1.00  0.00      A    H
ATOM    743  CB  GLU A  52       0.005 -15.080  -0.086  1.00  0.00      A    C
ATOM    744  HB1 GLU A  52      -1.085 -15.086   0.127  1.00  0.00      A    H
ATOM    745  HB2 GLU A  52       0.033 -15.409  -1.146  1.00  0.00      A    H
ATOM    746  CG  GLU A  52       0.702 -16.068   0.942  1.00  0.00      A    C
ATOM    747  HG1 GLU A  52       1.785 -16.147   0.707  1.00  0.00      A    H
ATOM    748  HG2 GLU A  52       0.610 -15.744   2.001  1.00  0.00      A    H
ATOM    749  CD  GLU A  52       0.206 -17.463   0.798  1.00  0.00      A    C
ATOM    750  OE1 GLU A  52      -0.981 -17.698   0.481  1.00  0.00      A    O
ATOM    751  OE2 GLU A  52       0.932 -18.456   1.098  1.00  0.00      A    O
ATOM    752  C   GLU A  52       2.080 -13.792  -0.480  1.00  0.00      A    C
ATOM    753  O   GLU A  52       2.988 -14.175   0.207  1.00  0.00      A    O
ATOM    754  N   ILE A  53       2.397 -13.427  -1.751  1.00  0.00      A    N
ATOM    755  HN  ILE A  53       1.617 -13.131  -2.297  1.00  0.00      A    H
ATOM    756  CA  ILE A  53       3.722 -13.670  -2.333  1.00  0.00      A    C
ATOM    757  HA  ILE A  53       4.090 -14.641  -2.037  1.00  0.00      A    H
ATOM    758  CB  ILE A  53       3.703 -13.864  -3.860  1.00  0.00      A    C
ATOM    759  HB  ILE A  53       3.594 -12.973  -4.515  1.00  0.00      A    H
ATOM    760  CG2 ILE A  53       5.027 -14.461  -4.344  1.00  0.00      A    C
ATOM    761 HG21 ILE A  53       5.279 -14.369  -5.423  1.00  0.00      A    H
ATOM    762 HG22 ILE A  53       5.886 -14.026  -3.790  1.00  0.00      A    H
ATOM    763 HG23 ILE A  53       5.044 -15.567  -4.245  1.00  0.00      A    H
ATOM    764  CG1 ILE A  53       2.449 -14.677  -4.292  1.00  0.00      A    C
ATOM    765 HG11 ILE A  53       2.646 -15.665  -3.824  1.00  0.00      A    H
ATOM    766 HG12 ILE A  53       1.518 -14.194  -3.926  1.00  0.00      A    H
ATOM    767  CD  ILE A  53       2.464 -14.883  -5.802  1.00  0.00      A    C
ATOM    768  HD1 ILE A  53       2.086 -13.994  -6.349  1.00  0.00      A    H
ATOM    769  HD2 ILE A  53       3.484 -14.972  -6.233  1.00  0.00      A    H
ATOM    770  HD3 ILE A  53       1.863 -15.765  -6.110  1.00  0.00      A    H
ATOM    771  C   ILE A  53       4.575 -12.337  -2.040  1.00  0.00      A    C
ATOM    772  O   ILE A  53       5.805 -12.368  -1.969  1.00  0.00      A    O
ATOM    773  N   VAL A  54       3.828 -11.240  -2.002  1.00  0.00      A    N
ATOM    774  HN  VAL A  54       2.835 -11.317  -2.058  1.00  0.00      A    H
ATOM    775  CA  VAL A  54       4.336  -9.908  -1.628  1.00  0.00      A    C
ATOM    776  HA  VAL A  54       5.190  -9.565  -2.193  1.00  0.00      A    H
ATOM    777  CB  VAL A  54       3.291  -8.866  -2.065  1.00  0.00      A    C
ATOM    778  HB  VAL A  54       2.351  -9.188  -1.568  1.00  0.00      A    H
ATOM    779  CG1 VAL A  54       3.646  -7.407  -1.575  1.00  0.00      A    C
ATOM    780 HG11 VAL A  54       4.500  -7.008  -2.164  1.00  0.00      A    H
ATOM    781 HG12 VAL A  54       2.893  -6.639  -1.853  1.00  0.00      A    H
ATOM    782 HG13 VAL A  54       3.871  -7.353  -0.489  1.00  0.00      A    H
ATOM    783  CG2 VAL A  54       3.161  -8.816  -3.633  1.00  0.00      A    C
ATOM    784 HG21 VAL A  54       2.388  -8.079  -3.939  1.00  0.00      A    H
ATOM    785 HG22 VAL A  54       4.145  -8.525  -4.058  1.00  0.00      A    H
ATOM    786 HG23 VAL A  54       2.956  -9.804  -4.096  1.00  0.00      A    H
ATOM    787  C   VAL A  54       4.659  -9.817  -0.151  1.00  0.00      A    C
ATOM    788  O   VAL A  54       5.765  -9.418   0.219  1.00  0.00      A    O
ATOM    789  N   ASP A  55       3.759 -10.285   0.739  1.00  0.00      A    N
ATOM    790  HN  ASP A  55       2.820 -10.396   0.424  1.00  0.00      A    H
ATOM    791  CA  ASP A  55       4.041 -10.541   2.118  1.00  0.00      A    C
ATOM    792  HA  ASP A  55       4.282  -9.609   2.608  1.00  0.00      A    H
ATOM    793  CB  ASP A  55       2.750 -11.022   2.863  1.00  0.00      A    C
ATOM    794  HB1 ASP A  55       2.229 -11.912   2.448  1.00  0.00      A    H
ATOM    795  HB2 ASP A  55       3.084 -11.211   3.905  1.00  0.00      A    H
ATOM    796  CG  ASP A  55       1.662  -9.963   2.790  1.00  0.00      A    C
ATOM    797  OD1 ASP A  55       1.949  -8.761   2.546  1.00  0.00      A    O
ATOM    798  OD2 ASP A  55       0.527 -10.220   3.287  1.00  0.00      A    O
ATOM    799  C   ASP A  55       5.241 -11.524   2.273  1.00  0.00      A    C
ATOM    800  O   ASP A  55       6.341 -11.221   2.775  1.00  0.00      A    O
ATOM    801  N   CYS A  56       5.090 -12.792   1.806  1.00  0.00      A    N
ATOM    802  HN  CYS A  56       4.261 -13.124   1.362  1.00  0.00      A    H
ATOM    803  CA  CYS A  56       6.063 -13.810   1.990  1.00  0.00      A    C
ATOM    804  HA  CYS A  56       6.464 -13.649   2.980  1.00  0.00      A    H
ATOM    805  CB  CYS A  56       5.340 -15.131   1.833  1.00  0.00      A    C
ATOM    806  HB1 CYS A  56       5.016 -15.195   0.773  1.00  0.00      A    H
ATOM    807  HB2 CYS A  56       6.026 -15.996   1.955  1.00  0.00      A    H
ATOM    808  SG  CYS A  56       3.976 -15.381   3.009  1.00  0.00      A    S
ATOM    809  C   CYS A  56       7.185 -13.722   0.958  1.00  0.00      A    C
ATOM    810  O   CYS A  56       7.532 -14.707   0.305  1.00  0.00      A    O
ATOM    811  N   ASP A  57       7.864 -12.574   0.792  1.00  0.00      A    N
ATOM    812  HN  ASP A  57       7.722 -11.801   1.405  1.00  0.00      A    H
ATOM    813  CA  ASP A  57       8.882 -12.211  -0.199  1.00  0.00      A    C
ATOM    814  HA  ASP A  57       8.378 -12.219  -1.154  1.00  0.00      A    H
ATOM    815  CB  ASP A  57       9.296 -10.741   0.071  1.00  0.00      A    C
ATOM    816  HB1 ASP A  57       9.769 -10.376  -0.865  1.00  0.00      A    H
ATOM    817  HB2 ASP A  57       8.378 -10.132   0.217  1.00  0.00      A    H
ATOM    818  CG  ASP A  57      10.078 -10.529   1.281  1.00  0.00      A    C
ATOM    819  OD1 ASP A  57       9.710 -11.021   2.356  1.00  0.00      A    O
ATOM    820  OD2 ASP A  57      11.115  -9.846   1.246  1.00  0.00      A    O
ATOM    821  C   ASP A  57      10.056 -13.185  -0.204  1.00  0.00      A    C
ATOM    822  O   ASP A  57      10.568 -13.611  -1.231  1.00  0.00      A    O
ATOM    823  N   THR A  58      10.444 -13.583   1.024  1.00  0.00      A    N
ATOM    824  HN  THR A  58      10.100 -13.128   1.842  1.00  0.00      A    H
ATOM    825  CA  THR A  58      11.496 -14.553   1.162  1.00  0.00      A    C
ATOM    826  HA  THR A  58      12.283 -14.231   0.496  1.00  0.00      A    H
ATOM    827  CB  THR A  58      12.028 -14.735   2.644  1.00  0.00      A    C
ATOM    828  HB  THR A  58      12.748 -15.581   2.678  1.00  0.00      A    H
ATOM    829  OG1 THR A  58      10.960 -14.982   3.604  1.00  0.00      A    O
ATOM    830  HG1 THR A  58      11.172 -15.764   4.118  1.00  0.00      A    H
ATOM    831  CG2 THR A  58      12.684 -13.458   2.994  1.00  0.00      A    C
ATOM    832 HG21 THR A  58      13.251 -13.558   3.944  1.00  0.00      A    H
ATOM    833 HG22 THR A  58      13.407 -12.979   2.300  1.00  0.00      A    H
ATOM    834 HG23 THR A  58      11.976 -12.637   3.240  1.00  0.00      A    H
ATOM    835  C   THR A  58      11.151 -15.940   0.605  1.00  0.00      A    C
ATOM    836  O   THR A  58      12.055 -16.585  -0.001  1.00  0.00      A    O
ATOM    837  N   ASN A  59       9.867 -16.427   0.648  1.00  0.00      A    N
ATOM    838  HN  ASN A  59       9.096 -15.957   1.071  1.00  0.00      A    H
ATOM    839  CA  ASN A  59       9.516 -17.727   0.047  1.00  0.00      A    C
ATOM    840  HA  ASN A  59      10.270 -18.478   0.233  1.00  0.00      A    H
ATOM    841  CB  ASN A  59       8.252 -18.086   0.755  1.00  0.00      A    C
ATOM    842  HB1 ASN A  59       7.491 -17.303   0.549  1.00  0.00      A    H
ATOM    843  HB2 ASN A  59       7.939 -19.087   0.389  1.00  0.00      A    H
ATOM    844  CG  ASN A  59       8.285 -18.040   2.291  1.00  0.00      A    C
ATOM    845  OD1 ASN A  59       7.917 -17.072   2.946  1.00  0.00      A    O
ATOM    846  ND2 ASN A  59       8.705 -19.220   2.880  1.00  0.00      A    N
ATOM    847 HD21 ASN A  59       8.505 -19.329   3.854  1.00  0.00      A    H
ATOM    848 HD22 ASN A  59       9.102 -19.912   2.278  1.00  0.00      A    H
ATOM    849  C   ASN A  59       9.221 -17.600  -1.407  1.00  0.00      A    C
ATOM    850  O   ASN A  59       9.325 -18.603  -2.139  1.00  0.00      A    O
ATOM    851  N   GLY A  60       8.873 -16.355  -1.921  1.00  0.00      A    N
ATOM    852  HN  GLY A  60       8.745 -15.488  -1.445  1.00  0.00      A    H
ATOM    853  CA  GLY A  60       8.615 -16.111  -3.311  1.00  0.00      A    C
ATOM    854  HA1 GLY A  60       8.309 -16.948  -3.921  1.00  0.00      A    H
ATOM    855  HA2 GLY A  60       7.901 -15.301  -3.297  1.00  0.00      A    H
ATOM    856  C   GLY A  60       9.855 -15.593  -3.978  1.00  0.00      A    C
ATOM    857  O   GLY A  60       9.827 -15.318  -5.156  1.00  0.00      A    O
ATOM    858  N   ASN A  61      10.974 -15.486  -3.289  1.00  0.00      A    N
ATOM    859  HN  ASN A  61      10.988 -15.707  -2.317  1.00  0.00      A    H
ATOM    860  CA  ASN A  61      12.212 -15.355  -4.012  1.00  0.00      A    C
ATOM    861  HA  ASN A  61      12.985 -15.724  -3.354  1.00  0.00      A    H
ATOM    862  CB  ASN A  61      12.522 -16.355  -5.223  1.00  0.00      A    C
ATOM    863  HB1 ASN A  61      11.622 -16.439  -5.870  1.00  0.00      A    H
ATOM    864  HB2 ASN A  61      13.488 -16.139  -5.728  1.00  0.00      A    H
ATOM    865  CG  ASN A  61      12.722 -17.741  -4.732  1.00  0.00      A    C
ATOM    866  OD1 ASN A  61      13.650 -18.050  -3.966  1.00  0.00      A    O
ATOM    867  ND2 ASN A  61      11.791 -18.630  -5.064  1.00  0.00      A    N
ATOM    868 HD21 ASN A  61      11.712 -19.460  -4.512  1.00  0.00      A    H
ATOM    869 HD22 ASN A  61      11.063 -18.479  -5.733  1.00  0.00      A    H
ATOM    870  C   ASN A  61      12.568 -13.935  -4.300  1.00  0.00      A    C
ATOM    871  O   ASN A  61      13.503 -13.336  -3.769  1.00  0.00      A    O
ATOM    872  N   ASP A  62      11.873 -13.305  -5.218  1.00  0.00      A    N
ATOM    873  HN  ASP A  62      11.020 -13.739  -5.498  1.00  0.00      A    H
ATOM    874  CA  ASP A  62      12.069 -11.916  -5.513  1.00  0.00      A    C
ATOM    875  HA  ASP A  62      13.116 -11.678  -5.395  1.00  0.00      A    H
ATOM    876  CB  ASP A  62      11.805 -11.770  -7.036  1.00  0.00      A    C
ATOM    877  HB1 ASP A  62      10.747 -12.105  -7.083  1.00  0.00      A    H
ATOM    878  HB2 ASP A  62      11.789 -10.692  -7.305  1.00  0.00      A    H
ATOM    879  CG  ASP A  62      12.742 -12.625  -7.879  1.00  0.00      A    C
ATOM    880  OD1 ASP A  62      13.937 -12.593  -7.528  1.00  0.00      A    O
ATOM    881  OD2 ASP A  62      12.246 -13.321  -8.840  1.00  0.00      A    O
ATOM    882  C   ASP A  62      11.413 -10.898  -4.620  1.00  0.00      A    C
ATOM    883  O   ASP A  62      10.335 -11.035  -4.064  1.00  0.00      A    O
ATOM    884  N   GLN A  63      12.095  -9.752  -4.351  1.00  0.00      A    N
ATOM    885  HN  GLN A  63      12.883  -9.538  -4.924  1.00  0.00      A    H
ATOM    886  CA  GLN A  63      11.830  -8.872  -3.159  1.00  0.00      A    C
ATOM    887  HA  GLN A  63      11.894  -9.427  -2.235  1.00  0.00      A    H
ATOM    888  CB  GLN A  63      13.146  -8.064  -3.008  1.00  0.00      A    C
ATOM    889  HB1 GLN A  63      13.995  -8.770  -3.128  1.00  0.00      A    H
ATOM    890  HB2 GLN A  63      13.236  -7.270  -3.779  1.00  0.00      A    H
ATOM    891  CG  GLN A  63      13.285  -7.321  -1.613  1.00  0.00      A    C
ATOM    892  HG1 GLN A  63      12.417  -6.653  -1.427  1.00  0.00      A    H
ATOM    893  HG2 GLN A  63      13.183  -8.099  -0.827  1.00  0.00      A    H
ATOM    894  CD  GLN A  63      14.651  -6.810  -1.442  1.00  0.00      A    C
ATOM    895  OE1 GLN A  63      15.516  -7.420  -0.847  1.00  0.00      A    O
ATOM    896  NE2 GLN A  63      14.919  -5.644  -2.170  1.00  0.00      A    N
ATOM    897 HE21 GLN A  63      15.839  -5.323  -2.392  1.00  0.00      A    H
ATOM    898 HE22 GLN A  63      14.085  -5.191  -2.485  1.00  0.00      A    H
ATOM    899  C   GLN A  63      10.527  -8.056  -3.174  1.00  0.00      A    C
ATOM    900  O   GLN A  63      10.453  -6.860  -3.020  1.00  0.00      A    O
ATOM    901  N   GLY A  64       9.371  -8.742  -3.238  1.00  0.00      A    N
ATOM    902  HN  GLY A  64       9.507  -9.652  -3.620  1.00  0.00      A    H
ATOM    903  CA  GLY A  64       7.984  -8.279  -2.858  1.00  0.00      A    C
ATOM    904  HA1 GLY A  64       7.262  -9.070  -2.990  1.00  0.00      A    H
ATOM    905  HA2 GLY A  64       7.959  -7.972  -1.823  1.00  0.00      A    H
ATOM    906  C   GLY A  64       7.481  -7.013  -3.554  1.00  0.00      A    C
ATOM    907  O   GLY A  64       6.910  -7.167  -4.663  1.00  0.00      A    O
ATOM    908  N   CYS A  65       7.657  -5.843  -3.060  1.00  0.00      A    N
ATOM    909  HN  CYS A  65       8.069  -5.675  -2.167  1.00  0.00      A    H
ATOM    910  CA  CYS A  65       7.059  -4.629  -3.669  1.00  0.00      A    C
ATOM    911  HA  CYS A  65       6.151  -5.018  -4.105  1.00  0.00      A    H
ATOM    912  CB  CYS A  65       6.807  -3.385  -2.829  1.00  0.00      A    C
ATOM    913  HB1 CYS A  65       7.534  -3.392  -1.989  1.00  0.00      A    H
ATOM    914  HB2 CYS A  65       6.953  -2.460  -3.427  1.00  0.00      A    H
ATOM    915  SG  CYS A  65       5.141  -3.383  -2.127  1.00  0.00      A    S
ATOM    916  C   CYS A  65       7.963  -4.174  -4.800  1.00  0.00      A    C
ATOM    917  O   CYS A  65       7.584  -3.230  -5.466  1.00  0.00      A    O
ATOM    918  N   ASN A  66       9.232  -4.654  -4.887  1.00  0.00      A    N
ATOM    919  HN  ASN A  66       9.478  -5.368  -4.236  1.00  0.00      A    H
ATOM    920  CA  ASN A  66      10.173  -4.105  -5.866  1.00  0.00      A    C
ATOM    921  HA  ASN A  66       9.872  -3.085  -6.054  1.00  0.00      A    H
ATOM    922  CB  ASN A  66      11.602  -4.381  -5.252  1.00  0.00      A    C
ATOM    923  HB1 ASN A  66      11.692  -5.471  -5.057  1.00  0.00      A    H
ATOM    924  HB2 ASN A  66      12.482  -4.000  -5.813  1.00  0.00      A    H
ATOM    925  CG  ASN A  66      11.664  -3.764  -3.850  1.00  0.00      A    C
ATOM    926  OD1 ASN A  66      12.216  -4.394  -2.968  1.00  0.00      A    O
ATOM    927  ND2 ASN A  66      11.145  -2.537  -3.681  1.00  0.00      A    N
ATOM    928 HD21 ASN A  66      11.173  -2.141  -2.763  1.00  0.00      A    H
ATOM    929 HD22 ASN A  66      10.698  -2.052  -4.432  1.00  0.00      A    H
ATOM    930  C   ASN A  66       9.992  -4.656  -7.303  1.00  0.00      A    C
ATOM    931  O   ASN A  66       9.516  -3.957  -8.160  1.00  0.00      A    O
ATOM    932  N   GLY A  67      10.352  -5.946  -7.587  1.00  0.00      A    N
ATOM    933  HN  GLY A  67      10.790  -6.532  -6.910  1.00  0.00      A    H
ATOM    934  CA  GLY A  67      10.093  -6.486  -8.901  1.00  0.00      A    C
ATOM    935  HA1 GLY A  67       9.036  -6.679  -9.010  1.00  0.00      A    H
ATOM    936  HA2 GLY A  67      10.543  -5.868  -9.664  1.00  0.00      A    H
ATOM    937  C   GLY A  67      10.612  -7.910  -8.927  1.00  0.00      A    C
ATOM    938  O   GLY A  67      11.573  -8.261  -8.244  1.00  0.00      A    O
ATOM    939  N   GLY A  68      10.178  -8.811  -9.807  1.00  0.00      A    N
ATOM    940  HN  GLY A  68       9.519  -8.570 -10.516  1.00  0.00      A    H
ATOM    941  CA  GLY A  68      10.728 -10.118  -9.787  1.00  0.00      A    C
ATOM    942  HA1 GLY A  68      11.793 -10.161  -9.609  1.00  0.00      A    H
ATOM    943  HA2 GLY A  68      10.155 -10.617  -9.020  1.00  0.00      A    H
ATOM    944  C   GLY A  68      10.489 -10.914 -11.106  1.00  0.00      A    C
ATOM    945  O   GLY A  68       9.825 -10.600 -12.074  1.00  0.00      A    O
ATOM    946  N   THR A  69      11.027 -12.170 -11.145  1.00  0.00      A    N
ATOM    947  HN  THR A  69      11.580 -12.400 -10.348  1.00  0.00      A    H
ATOM    948  CA  THR A  69      10.858 -13.252 -12.205  1.00  0.00      A    C
ATOM    949  HA  THR A  69      10.840 -12.784 -13.178  1.00  0.00      A    H
ATOM    950  CB  THR A  69      11.985 -14.190 -12.219  1.00  0.00      A    C
ATOM    951  HB  THR A  69      11.832 -14.975 -12.990  1.00  0.00      A    H
ATOM    952  OG1 THR A  69      12.068 -14.962 -10.996  1.00  0.00      A    O
ATOM    953  HG1 THR A  69      12.178 -14.274 -10.335  1.00  0.00      A    H
ATOM    954  CG2 THR A  69      13.352 -13.574 -12.506  1.00  0.00      A    C
ATOM    955 HG21 THR A  69      13.664 -12.913 -11.669  1.00  0.00      A    H
ATOM    956 HG22 THR A  69      14.099 -14.382 -12.657  1.00  0.00      A    H
ATOM    957 HG23 THR A  69      13.285 -12.969 -13.435  1.00  0.00      A    H
ATOM    958  C   THR A  69       9.552 -13.937 -11.988  1.00  0.00      A    C
ATOM    959  O   THR A  69       8.923 -14.060 -10.933  1.00  0.00      A    O
ATOM    960  N   ALA A  70       8.997 -14.534 -13.019  1.00  0.00      A    N
ATOM    961  HN  ALA A  70       9.508 -14.548 -13.875  1.00  0.00      A    H
ATOM    962  CA  ALA A  70       7.745 -15.237 -13.029  1.00  0.00      A    C
ATOM    963  HA  ALA A  70       7.059 -14.757 -12.346  1.00  0.00      A    H
ATOM    964  CB  ALA A  70       7.203 -15.324 -14.414  1.00  0.00      A    C
ATOM    965  HB1 ALA A  70       7.307 -14.247 -14.666  1.00  0.00      A    H
ATOM    966  HB2 ALA A  70       7.875 -15.843 -15.130  1.00  0.00      A    H
ATOM    967  HB3 ALA A  70       6.134 -15.624 -14.417  1.00  0.00      A    H
ATOM    968  C   ALA A  70       8.089 -16.633 -12.515  1.00  0.00      A    C
ATOM    969  O   ALA A  70       7.356 -17.150 -11.660  1.00  0.00      A    O
ATOM    970  N   ASP A  71       9.179 -17.334 -12.933  1.00  0.00      A    N
ATOM    971  HN  ASP A  71       9.788 -16.925 -13.608  1.00  0.00      A    H
ATOM    972  CA  ASP A  71       9.717 -18.519 -12.353  1.00  0.00      A    C
ATOM    973  HA  ASP A  71       9.017 -19.308 -12.584  1.00  0.00      A    H
ATOM    974  CB  ASP A  71      11.164 -18.702 -12.902  1.00  0.00      A    C
ATOM    975  HB1 ASP A  71      11.907 -17.948 -12.562  1.00  0.00      A    H
ATOM    976  HB2 ASP A  71      11.512 -19.728 -12.656  1.00  0.00      A    H
ATOM    977  CG  ASP A  71      11.034 -18.687 -14.423  1.00  0.00      A    C
ATOM    978  OD1 ASP A  71      11.698 -17.877 -15.056  1.00  0.00      A    O
ATOM    979  OD2 ASP A  71      10.295 -19.534 -15.041  1.00  0.00      A    O
ATOM    980  C   ASP A  71       9.679 -18.494 -10.843  1.00  0.00      A    C
ATOM    981  O   ASP A  71       9.142 -19.360 -10.166  1.00  0.00      A    O
ATOM    982  N   GLY A  72      10.212 -17.436 -10.238  1.00  0.00      A    N
ATOM    983  HN  GLY A  72      10.734 -16.756 -10.747  1.00  0.00      A    H
ATOM    984  CA  GLY A  72      10.305 -17.257  -8.767  1.00  0.00      A    C
ATOM    985  HA1 GLY A  72      10.885 -18.040  -8.302  1.00  0.00      A    H
ATOM    986  HA2 GLY A  72      10.793 -16.313  -8.575  1.00  0.00      A    H
ATOM    987  C   GLY A  72       8.946 -17.260  -8.026  1.00  0.00      A    C
ATOM    988  O   GLY A  72       8.879 -17.803  -6.931  1.00  0.00      A    O
ATOM    989  N   ALA A  73       7.939 -16.685  -8.665  1.00  0.00      A    N
ATOM    990  HN  ALA A  73       8.051 -16.095  -9.461  1.00  0.00      A    H
ATOM    991  CA  ALA A  73       6.533 -16.723  -8.233  1.00  0.00      A    C
ATOM    992  HA  ALA A  73       6.595 -16.567  -7.166  1.00  0.00      A    H
ATOM    993  CB  ALA A  73       5.687 -15.684  -8.839  1.00  0.00      A    C
ATOM    994  HB1 ALA A  73       5.676 -15.866  -9.935  1.00  0.00      A    H
ATOM    995  HB2 ALA A  73       4.634 -15.611  -8.493  1.00  0.00      A    H
ATOM    996  HB3 ALA A  73       6.097 -14.665  -8.674  1.00  0.00      A    H
ATOM    997  C   ALA A  73       5.984 -18.120  -8.508  1.00  0.00      A    C
ATOM    998  O   ALA A  73       5.555 -18.837  -7.600  1.00  0.00      A    O
ATOM    999  N   PHE A  74       6.028 -18.587  -9.723  1.00  0.00      A    N
ATOM   1000  HN  PHE A  74       6.325 -17.947 -10.428  1.00  0.00      A    H
ATOM   1001  CA  PHE A  74       5.598 -19.974 -10.090  1.00  0.00      A    C
ATOM   1002  HA  PHE A  74       4.522 -19.975 -10.005  1.00  0.00      A    H
ATOM   1003  CB  PHE A  74       5.958 -20.301 -11.640  1.00  0.00      A    C
ATOM   1004  HB1 PHE A  74       7.059 -20.165 -11.705  1.00  0.00      A    H
ATOM   1005  HB2 PHE A  74       5.579 -21.329 -11.823  1.00  0.00      A    H
ATOM   1006  CG  PHE A  74       5.317 -19.393 -12.615  1.00  0.00      A    C
ATOM   1007  CD1 PHE A  74       5.942 -19.213 -13.863  1.00  0.00      A    C
ATOM   1008  HD1 PHE A  74       6.912 -19.634 -14.085  1.00  0.00      A    H
ATOM   1009  CE1 PHE A  74       5.236 -18.473 -14.857  1.00  0.00      A    C
ATOM   1010  HE1 PHE A  74       5.612 -18.146 -15.815  1.00  0.00      A    H
ATOM   1011  CZ  PHE A  74       3.900 -18.200 -14.711  1.00  0.00      A    C
ATOM   1012  HZ  PHE A  74       3.334 -17.579 -15.390  1.00  0.00      A    H
ATOM   1013  CD2 PHE A  74       3.941 -19.074 -12.465  1.00  0.00      A    C
ATOM   1014  HD2 PHE A  74       3.412 -19.392 -11.579  1.00  0.00      A    H
ATOM   1015  CE2 PHE A  74       3.276 -18.370 -13.458  1.00  0.00      A    C
ATOM   1016  HE2 PHE A  74       2.222 -18.172 -13.335  1.00  0.00      A    H
ATOM   1017  C   PHE A  74       6.182 -21.103  -9.225  1.00  0.00      A    C
ATOM   1018  O   PHE A  74       5.516 -22.091  -8.843  1.00  0.00      A    O
ATOM   1019  N   SER A  75       7.481 -20.956  -8.796  1.00  0.00      A    N
ATOM   1020  HN  SER A  75       7.965 -20.135  -9.092  1.00  0.00      A    H
ATOM   1021  CA  SER A  75       8.278 -21.744  -7.831  1.00  0.00      A    C
ATOM   1022  HA  SER A  75       8.304 -22.735  -8.259  1.00  0.00      A    H
ATOM   1023  CB  SER A  75       9.775 -21.269  -7.673  1.00  0.00      A    C
ATOM   1024  HB1 SER A  75      10.271 -21.108  -8.654  1.00  0.00      A    H
ATOM   1025  HB2 SER A  75       9.847 -20.228  -7.293  1.00  0.00      A    H
ATOM   1026  OG  SER A  75      10.636 -22.105  -6.909  1.00  0.00      A    O
ATOM   1027  HG1 SER A  75      11.419 -21.575  -6.746  1.00  0.00      A    H
ATOM   1028  C   SER A  75       7.667 -21.879  -6.453  1.00  0.00      A    C
ATOM   1029  O   SER A  75       7.424 -22.972  -5.977  1.00  0.00      A    O
ATOM   1030  N   PHE A  76       7.234 -20.764  -5.800  1.00  0.00      A    N
ATOM   1031  HN  PHE A  76       7.218 -19.930  -6.346  1.00  0.00      A    H
ATOM   1032  CA  PHE A  76       6.455 -20.773  -4.609  1.00  0.00      A    C
ATOM   1033  HA  PHE A  76       7.038 -21.347  -3.904  1.00  0.00      A    H
ATOM   1034  CB  PHE A  76       6.190 -19.245  -4.278  1.00  0.00      A    C
ATOM   1035  HB1 PHE A  76       7.150 -18.866  -3.867  1.00  0.00      A    H
ATOM   1036  HB2 PHE A  76       5.788 -18.702  -5.160  1.00  0.00      A    H
ATOM   1037  CG  PHE A  76       5.291 -18.993  -3.063  1.00  0.00      A    C
ATOM   1038  CD1 PHE A  76       5.682 -19.164  -1.708  1.00  0.00      A    C
ATOM   1039  HD1 PHE A  76       6.675 -19.508  -1.461  1.00  0.00      A    H
ATOM   1040  CE1 PHE A  76       4.873 -18.690  -0.673  1.00  0.00      A    C
ATOM   1041  HE1 PHE A  76       5.153 -18.604   0.366  1.00  0.00      A    H
ATOM   1042  CZ  PHE A  76       3.647 -18.151  -0.991  1.00  0.00      A    C
ATOM   1043  HZ  PHE A  76       2.928 -17.765  -0.283  1.00  0.00      A    H
ATOM   1044  CD2 PHE A  76       4.020 -18.534  -3.337  1.00  0.00      A    C
ATOM   1045  HD2 PHE A  76       3.633 -18.469  -4.343  1.00  0.00      A    H
ATOM   1046  CE2 PHE A  76       3.190 -18.114  -2.282  1.00  0.00      A    C
ATOM   1047  HE2 PHE A  76       2.207 -17.703  -2.460  1.00  0.00      A    H
ATOM   1048  C   PHE A  76       5.123 -21.523  -4.707  1.00  0.00      A    C
ATOM   1049  O   PHE A  76       4.785 -22.377  -3.895  1.00  0.00      A    O
ATOM   1050  N   ILE A  77       4.334 -21.218  -5.764  1.00  0.00      A    N
ATOM   1051  HN  ILE A  77       4.483 -20.370  -6.267  1.00  0.00      A    H
ATOM   1052  CA  ILE A  77       3.050 -21.835  -5.963  1.00  0.00      A    C
ATOM   1053  HA  ILE A  77       2.531 -21.726  -5.022  1.00  0.00      A    H
ATOM   1054  CB  ILE A  77       2.224 -21.166  -7.093  1.00  0.00      A    C
ATOM   1055  HB  ILE A  77       2.701 -21.327  -8.083  1.00  0.00      A    H
ATOM   1056  CG2 ILE A  77       0.778 -21.807  -7.101  1.00  0.00      A    C
ATOM   1057 HG21 ILE A  77       0.222 -21.655  -6.151  1.00  0.00      A    H
ATOM   1058 HG22 ILE A  77       0.137 -21.450  -7.935  1.00  0.00      A    H
ATOM   1059 HG23 ILE A  77       0.771 -22.885  -7.368  1.00  0.00      A    H
ATOM   1060  CG1 ILE A  77       2.125 -19.644  -6.831  1.00  0.00      A    C
ATOM   1061 HG11 ILE A  77       1.972 -19.325  -5.778  1.00  0.00      A    H
ATOM   1062 HG12 ILE A  77       3.153 -19.237  -6.940  1.00  0.00      A    H
ATOM   1063  CD  ILE A  77       1.236 -18.930  -7.841  1.00  0.00      A    C
ATOM   1064  HD1 ILE A  77       0.161 -19.141  -7.656  1.00  0.00      A    H
ATOM   1065  HD2 ILE A  77       1.304 -17.822  -7.804  1.00  0.00      A    H
ATOM   1066  HD3 ILE A  77       1.451 -19.377  -8.836  1.00  0.00      A    H
ATOM   1067  C   ILE A  77       3.162 -23.290  -6.214  1.00  0.00      A    C
ATOM   1068  O   ILE A  77       2.355 -24.093  -5.732  1.00  0.00      A    O
ATOM   1069  N   MET A  78       4.204 -23.683  -6.934  1.00  0.00      A    N
ATOM   1070  HN  MET A  78       4.779 -23.029  -7.421  1.00  0.00      A    H
ATOM   1071  CA  MET A  78       4.545 -25.042  -7.088  1.00  0.00      A    C
ATOM   1072  HA  MET A  78       3.689 -25.627  -7.388  1.00  0.00      A    H
ATOM   1073  CB  MET A  78       5.354 -25.164  -8.442  1.00  0.00      A    C
ATOM   1074  HB1 MET A  78       4.921 -24.680  -9.344  1.00  0.00      A    H
ATOM   1075  HB2 MET A  78       6.301 -24.598  -8.310  1.00  0.00      A    H
ATOM   1076  CG  MET A  78       5.527 -26.659  -8.867  1.00  0.00      A    C
ATOM   1077  HG1 MET A  78       5.661 -27.436  -8.084  1.00  0.00      A    H
ATOM   1078  HG2 MET A  78       4.525 -26.895  -9.285  1.00  0.00      A    H
ATOM   1079  SD  MET A  78       6.925 -26.946  -9.931  1.00  0.00      A    S
ATOM   1080  CE  MET A  78       8.288 -26.975  -8.736  1.00  0.00      A    C
ATOM   1081  HE1 MET A  78       9.150 -27.522  -9.175  1.00  0.00      A    H
ATOM   1082  HE2 MET A  78       8.678 -25.964  -8.491  1.00  0.00      A    H
ATOM   1083  HE3 MET A  78       7.907 -27.382  -7.775  1.00  0.00      A    H
ATOM   1084  C   MET A  78       5.175 -25.737  -5.896  1.00  0.00      A    C
ATOM   1085  O   MET A  78       4.479 -26.600  -5.362  1.00  0.00      A    O
ATOM   1086  N   SER A  79       6.421 -25.479  -5.485  1.00  0.00      A    N
ATOM   1087  HN  SER A  79       6.898 -24.653  -5.777  1.00  0.00      A    H
ATOM   1088  CA  SER A  79       7.181 -26.228  -4.447  1.00  0.00      A    C
ATOM   1089  HA  SER A  79       6.826 -27.243  -4.551  1.00  0.00      A    H
ATOM   1090  CB  SER A  79       8.695 -26.186  -4.783  1.00  0.00      A    C
ATOM   1091  HB1 SER A  79       9.111 -26.926  -4.066  1.00  0.00      A    H
ATOM   1092  HB2 SER A  79       8.874 -26.380  -5.862  1.00  0.00      A    H
ATOM   1093  OG  SER A  79       9.309 -24.896  -4.423  1.00  0.00      A    O
ATOM   1094  HG1 SER A  79      10.236 -24.982  -4.656  1.00  0.00      A    H
ATOM   1095  C   SER A  79       6.748 -25.816  -3.043  1.00  0.00      A    C
ATOM   1096  O   SER A  79       6.788 -26.714  -2.179  1.00  0.00      A    O
ATOM   1097  N   ASN A  80       6.382 -24.552  -2.686  1.00  0.00      A    N
ATOM   1098  HN  ASN A  80       6.009 -23.835  -3.269  1.00  0.00      A    H
ATOM   1099  CA  ASN A  80       6.359 -24.336  -1.245  1.00  0.00      A    C
ATOM   1100  HA  ASN A  80       7.187 -24.857  -0.789  1.00  0.00      A    H
ATOM   1101  CB  ASN A  80       6.606 -22.875  -0.969  1.00  0.00      A    C
ATOM   1102  HB1 ASN A  80       7.511 -22.587  -1.545  1.00  0.00      A    H
ATOM   1103  HB2 ASN A  80       5.815 -22.246  -1.430  1.00  0.00      A    H
ATOM   1104  CG  ASN A  80       6.660 -22.549   0.500  1.00  0.00      A    C
ATOM   1105  OD1 ASN A  80       7.661 -22.859   1.162  1.00  0.00      A    O
ATOM   1106  ND2 ASN A  80       5.587 -22.020   1.102  1.00  0.00      A    N
ATOM   1107 HD21 ASN A  80       5.565 -22.008   2.102  1.00  0.00      A    H
ATOM   1108 HD22 ASN A  80       4.787 -21.569   0.706  1.00  0.00      A    H
ATOM   1109  C   ASN A  80       5.016 -24.773  -0.598  1.00  0.00      A    C
ATOM   1110  O   ASN A  80       4.976 -25.693   0.225  1.00  0.00      A    O
ATOM   1111  N   GLY A  81       3.867 -24.255  -1.019  1.00  0.00      A    N
ATOM   1112  HN  GLY A  81       3.741 -23.440  -1.580  1.00  0.00      A    H
ATOM   1113  CA  GLY A  81       2.591 -24.807  -0.653  1.00  0.00      A    C
ATOM   1114  HA1 GLY A  81       2.635 -25.874  -0.493  1.00  0.00      A    H
ATOM   1115  HA2 GLY A  81       2.250 -24.422   0.297  1.00  0.00      A    H
ATOM   1116  C   GLY A  81       1.565 -24.603  -1.653  1.00  0.00      A    C
ATOM   1117  O   GLY A  81       0.707 -25.493  -1.892  1.00  0.00      A    O
ATOM   1118  N   GLY A  82       1.460 -23.417  -2.305  1.00  0.00      A    N
ATOM   1119  HN  GLY A  82       2.109 -22.705  -2.049  1.00  0.00      A    H
ATOM   1120  CA  GLY A  82       0.421 -23.130  -3.324  1.00  0.00      A    C
ATOM   1121  HA1 GLY A  82       0.968 -23.347  -4.230  1.00  0.00      A    H
ATOM   1122  HA2 GLY A  82      -0.469 -23.733  -3.224  1.00  0.00      A    H
ATOM   1123  C   GLY A  82       0.091 -21.702  -3.245  1.00  0.00      A    C
ATOM   1124  O   GLY A  82       1.009 -20.929  -3.028  1.00  0.00      A    O
ATOM   1125  N   ILE A  83      -1.155 -21.318  -3.483  1.00  0.00      A    N
ATOM   1126  HN  ILE A  83      -1.799 -22.031  -3.747  1.00  0.00      A    H
ATOM   1127  CA  ILE A  83      -1.595 -19.957  -3.434  1.00  0.00      A    C
ATOM   1128  HA  ILE A  83      -1.017 -19.554  -2.616  1.00  0.00      A    H
ATOM   1129  CB  ILE A  83      -1.411 -19.202  -4.711  1.00  0.00      A    C
ATOM   1130  HB  ILE A  83      -0.367 -19.410  -5.029  1.00  0.00      A    H
ATOM   1131  CG2 ILE A  83      -2.370 -19.748  -5.748  1.00  0.00      A    C
ATOM   1132 HG21 ILE A  83      -3.378 -19.326  -5.549  1.00  0.00      A    H
ATOM   1133 HG22 ILE A  83      -2.006 -19.339  -6.715  1.00  0.00      A    H
ATOM   1134 HG23 ILE A  83      -2.336 -20.855  -5.662  1.00  0.00      A    H
ATOM   1135  CG1 ILE A  83      -1.379 -17.653  -4.598  1.00  0.00      A    C
ATOM   1136 HG11 ILE A  83      -1.276 -17.184  -5.600  1.00  0.00      A    H
ATOM   1137 HG12 ILE A  83      -2.282 -17.204  -4.133  1.00  0.00      A    H
ATOM   1138  CD  ILE A  83      -0.168 -17.135  -3.740  1.00  0.00      A    C
ATOM   1139  HD1 ILE A  83      -0.072 -16.048  -3.948  1.00  0.00      A    H
ATOM   1140  HD2 ILE A  83      -0.264 -17.330  -2.650  1.00  0.00      A    H
ATOM   1141  HD3 ILE A  83       0.714 -17.651  -4.177  1.00  0.00      A    H
ATOM   1142  C   ILE A  83      -2.927 -19.824  -2.757  1.00  0.00      A    C
ATOM   1143  O   ILE A  83      -3.754 -20.691  -2.882  1.00  0.00      A    O
ATOM   1144  N   THR A  84      -3.288 -18.736  -1.979  1.00  0.00      A    N
ATOM   1145  HN  THR A  84      -2.642 -18.047  -1.658  1.00  0.00      A    H
ATOM   1146  CA  THR A  84      -4.612 -18.854  -1.306  1.00  0.00      A    C
ATOM   1147  HA  THR A  84      -5.043 -19.841  -1.382  1.00  0.00      A    H
ATOM   1148  CB  THR A  84      -4.515 -18.395   0.143  1.00  0.00      A    C
ATOM   1149  HB  THR A  84      -5.556 -18.329   0.526  1.00  0.00      A    H
ATOM   1150  OG1 THR A  84      -3.815 -17.150   0.414  1.00  0.00      A    O
ATOM   1151  HG1 THR A  84      -2.940 -17.530   0.525  1.00  0.00      A    H
ATOM   1152  CG2 THR A  84      -3.773 -19.450   0.913  1.00  0.00      A    C
ATOM   1153 HG21 THR A  84      -3.523 -19.069   1.926  1.00  0.00      A    H
ATOM   1154 HG22 THR A  84      -4.394 -20.370   0.972  1.00  0.00      A    H
ATOM   1155 HG23 THR A  84      -2.832 -19.783   0.427  1.00  0.00      A    H
ATOM   1156  C   THR A  84      -5.647 -18.014  -2.022  1.00  0.00      A    C
ATOM   1157  O   THR A  84      -5.505 -17.654  -3.188  1.00  0.00      A    O
ATOM   1158  N   THR A  85      -6.854 -17.712  -1.467  1.00  0.00      A    N
ATOM   1159  HN  THR A  85      -7.177 -18.123  -0.617  1.00  0.00      A    H
ATOM   1160  CA  THR A  85      -7.868 -16.859  -2.136  1.00  0.00      A    C
ATOM   1161  HA  THR A  85      -7.620 -16.697  -3.174  1.00  0.00      A    H
ATOM   1162  CB  THR A  85      -9.143 -17.565  -2.051  1.00  0.00      A    C
ATOM   1163  HB  THR A  85      -9.974 -17.027  -2.556  1.00  0.00      A    H
ATOM   1164  OG1 THR A  85      -9.600 -17.732  -0.733  1.00  0.00      A    O
ATOM   1165  HG1 THR A  85     -10.441 -18.166  -0.895  1.00  0.00      A    H
ATOM   1166  CG2 THR A  85      -9.094 -18.902  -2.780  1.00  0.00      A    C
ATOM   1167 HG21 THR A  85     -10.093 -19.376  -2.672  1.00  0.00      A    H
ATOM   1168 HG22 THR A  85      -8.750 -18.708  -3.819  1.00  0.00      A    H
ATOM   1169 HG23 THR A  85      -8.279 -19.496  -2.314  1.00  0.00      A    H
ATOM   1170  C   THR A  85      -8.015 -15.394  -1.579  1.00  0.00      A    C
ATOM   1171  O   THR A  85      -7.314 -15.058  -0.658  1.00  0.00      A    O
ATOM   1172  N   GLU A  86      -8.826 -14.583  -2.184  1.00  0.00      A    N
ATOM   1173  HN  GLU A  86      -9.344 -14.738  -3.021  1.00  0.00      A    H
ATOM   1174  CA  GLU A  86      -9.105 -13.208  -1.671  1.00  0.00      A    C
ATOM   1175  HA  GLU A  86      -8.144 -12.819  -1.369  1.00  0.00      A    H
ATOM   1176  CB  GLU A  86      -9.829 -12.509  -2.876  1.00  0.00      A    C
ATOM   1177  HB1 GLU A  86      -9.069 -12.440  -3.683  1.00  0.00      A    H
ATOM   1178  HB2 GLU A  86     -10.732 -13.082  -3.177  1.00  0.00      A    H
ATOM   1179  CG  GLU A  86     -10.188 -10.993  -2.643  1.00  0.00      A    C
ATOM   1180  HG1 GLU A  86     -10.838 -10.669  -1.802  1.00  0.00      A    H
ATOM   1181  HG2 GLU A  86      -9.296 -10.340  -2.536  1.00  0.00      A    H
ATOM   1182  CD  GLU A  86     -10.770 -10.476  -3.968  1.00  0.00      A    C
ATOM   1183  OE1 GLU A  86     -10.083 -10.223  -4.933  1.00  0.00      A    O
ATOM   1184  OE2 GLU A  86     -12.005 -10.250  -4.131  1.00  0.00      A    O
ATOM   1185  C   GLU A  86      -9.985 -13.184  -0.432  1.00  0.00      A    C
ATOM   1186  O   GLU A  86      -9.911 -12.235   0.342  1.00  0.00      A    O
ATOM   1187  N   SER A  87     -10.654 -14.283  -0.148  1.00  0.00      A    N
ATOM   1188  HN  SER A  87     -10.854 -14.980  -0.832  1.00  0.00      A    H
ATOM   1189  CA  SER A  87     -11.273 -14.490   1.206  1.00  0.00      A    C
ATOM   1190  HA  SER A  87     -11.686 -13.525   1.461  1.00  0.00      A    H
ATOM   1191  CB  SER A  87     -12.210 -15.684   1.097  1.00  0.00      A    C
ATOM   1192  HB1 SER A  87     -11.730 -16.564   0.619  1.00  0.00      A    H
ATOM   1193  HB2 SER A  87     -12.585 -15.926   2.115  1.00  0.00      A    H
ATOM   1194  OG  SER A  87     -13.257 -15.266   0.212  1.00  0.00      A    O
ATOM   1195  HG1 SER A  87     -13.653 -16.095  -0.066  1.00  0.00      A    H
ATOM   1196  C   SER A  87     -10.276 -14.939   2.346  1.00  0.00      A    C
ATOM   1197  O   SER A  87     -10.579 -15.043   3.564  1.00  0.00      A    O
ATOM   1198  N   ASN A  88      -9.030 -15.177   1.976  1.00  0.00      A    N
ATOM   1199  HN  ASN A  88      -8.915 -15.148   0.986  1.00  0.00      A    H
ATOM   1200  CA  ASN A  88      -7.908 -15.261   2.943  1.00  0.00      A    C
ATOM   1201  HA  ASN A  88      -8.268 -15.442   3.945  1.00  0.00      A    H
ATOM   1202  CB  ASN A  88      -6.897 -16.328   2.492  1.00  0.00      A    C
ATOM   1203  HB1 ASN A  88      -6.720 -16.165   1.407  1.00  0.00      A    H
ATOM   1204  HB2 ASN A  88      -5.893 -16.158   2.938  1.00  0.00      A    H
ATOM   1205  CG  ASN A  88      -7.516 -17.644   2.787  1.00  0.00      A    C
ATOM   1206  OD1 ASN A  88      -7.282 -18.106   3.948  1.00  0.00      A    O
ATOM   1207  ND2 ASN A  88      -8.263 -18.260   1.906  1.00  0.00      A    N
ATOM   1208 HD21 ASN A  88      -8.560 -19.205   2.044  1.00  0.00      A    H
ATOM   1209 HD22 ASN A  88      -8.636 -17.791   1.106  1.00  0.00      A    H
ATOM   1210  C   ASN A  88      -7.223 -13.930   3.051  1.00  0.00      A    C
ATOM   1211  O   ASN A  88      -7.209 -13.267   4.098  1.00  0.00      A    O
ATOM   1212  N   TYR A  89      -6.600 -13.522   1.931  1.00  0.00      A    N
ATOM   1213  HN  TYR A  89      -6.741 -14.115   1.143  1.00  0.00      A    H
ATOM   1214  CA  TYR A  89      -5.664 -12.479   1.771  1.00  0.00      A    C
ATOM   1215  HA  TYR A  89      -5.695 -11.859   2.655  1.00  0.00      A    H
ATOM   1216  CB  TYR A  89      -4.229 -12.963   1.640  1.00  0.00      A    C
ATOM   1217  HB1 TYR A  89      -4.067 -13.398   0.630  1.00  0.00      A    H
ATOM   1218  HB2 TYR A  89      -3.590 -12.058   1.715  1.00  0.00      A    H
ATOM   1219  CG  TYR A  89      -3.896 -13.869   2.788  1.00  0.00      A    C
ATOM   1220  CD1 TYR A  89      -3.073 -15.042   2.526  1.00  0.00      A    C
ATOM   1221  HD1 TYR A  89      -2.700 -15.155   1.519  1.00  0.00      A    H
ATOM   1222  CE1 TYR A  89      -2.785 -15.919   3.548  1.00  0.00      A    C
ATOM   1223  HE1 TYR A  89      -2.452 -16.914   3.295  1.00  0.00      A    H
ATOM   1224  CZ  TYR A  89      -3.225 -15.689   4.885  1.00  0.00      A    C
ATOM   1225  OH  TYR A  89      -2.973 -16.629   5.889  1.00  0.00      A    O
ATOM   1226  HH  TYR A  89      -2.225 -17.218   5.764  1.00  0.00      A    H
ATOM   1227  CD2 TYR A  89      -4.264 -13.643   4.158  1.00  0.00      A    C
ATOM   1228  HD2 TYR A  89      -4.882 -12.802   4.436  1.00  0.00      A    H
ATOM   1229  CE2 TYR A  89      -3.925 -14.528   5.151  1.00  0.00      A    C
ATOM   1230  HE2 TYR A  89      -4.294 -14.421   6.161  1.00  0.00      A    H
ATOM   1231  C   TYR A  89      -6.034 -11.590   0.559  1.00  0.00      A    C
ATOM   1232  O   TYR A  89      -5.492 -11.780  -0.528  1.00  0.00      A    O
ATOM   1233  N   PRO A  90      -6.929 -10.537   0.682  1.00  0.00      A    N
ATOM   1234  CD  PRO A  90      -7.397  -9.926   1.939  1.00  0.00      A    C
ATOM   1235  HD1 PRO A  90      -6.435  -9.641   2.418  1.00  0.00      A    H
ATOM   1236  HD2 PRO A  90      -7.968 -10.563   2.648  1.00  0.00      A    H
ATOM   1237  CA  PRO A  90      -7.125  -9.540  -0.401  1.00  0.00      A    C
ATOM   1238  HA  PRO A  90      -7.222 -10.004  -1.371  1.00  0.00      A    H
ATOM   1239  CB  PRO A  90      -8.301  -8.738   0.109  1.00  0.00      A    C
ATOM   1240  HB1 PRO A  90      -8.542  -7.753  -0.344  1.00  0.00      A    H
ATOM   1241  HB2 PRO A  90      -9.249  -9.287  -0.076  1.00  0.00      A    H
ATOM   1242  CG  PRO A  90      -8.088  -8.604   1.554  1.00  0.00      A    C
ATOM   1243  HG1 PRO A  90      -7.403  -7.730   1.591  1.00  0.00      A    H
ATOM   1244  HG2 PRO A  90      -8.908  -8.329   2.251  1.00  0.00      A    H
ATOM   1245  C   PRO A  90      -5.834  -8.569  -0.447  1.00  0.00      A    C
ATOM   1246  O   PRO A  90      -5.031  -8.449   0.495  1.00  0.00      A    O
ATOM   1247  N   PHE A  91      -5.656  -7.863  -1.629  1.00  0.00      A    N
ATOM   1248  HN  PHE A  91      -6.240  -8.002  -2.425  1.00  0.00      A    H
ATOM   1249  CA  PHE A  91      -4.584  -6.933  -1.795  1.00  0.00      A    C
ATOM   1250  HA  PHE A  91      -3.699  -7.354  -1.341  1.00  0.00      A    H
ATOM   1251  CB  PHE A  91      -4.178  -6.611  -3.269  1.00  0.00      A    C
ATOM   1252  HB1 PHE A  91      -4.235  -7.551  -3.858  1.00  0.00      A    H
ATOM   1253  HB2 PHE A  91      -4.844  -5.818  -3.673  1.00  0.00      A    H
ATOM   1254  CG  PHE A  91      -2.787  -6.109  -3.486  1.00  0.00      A    C
ATOM   1255  CD1 PHE A  91      -1.670  -6.934  -3.289  1.00  0.00      A    C
ATOM   1256  HD1 PHE A  91      -1.731  -8.012  -3.266  1.00  0.00      A    H
ATOM   1257  CE1 PHE A  91      -0.415  -6.427  -3.653  1.00  0.00      A    C
ATOM   1258  HE1 PHE A  91       0.468  -7.048  -3.641  1.00  0.00      A    H
ATOM   1259  CZ  PHE A  91      -0.193  -5.073  -4.012  1.00  0.00      A    C
ATOM   1260  HZ  PHE A  91       0.782  -4.780  -4.372  1.00  0.00      A    H
ATOM   1261  CD2 PHE A  91      -2.592  -4.733  -3.813  1.00  0.00      A    C
ATOM   1262  HD2 PHE A  91      -3.475  -4.112  -3.832  1.00  0.00      A    H
ATOM   1263  CE2 PHE A  91      -1.299  -4.213  -3.957  1.00  0.00      A    C
ATOM   1264  HE2 PHE A  91      -1.132  -3.154  -4.086  1.00  0.00      A    H
ATOM   1265  C   PHE A  91      -4.884  -5.640  -0.968  1.00  0.00      A    C
ATOM   1266  O   PHE A  91      -5.882  -4.933  -1.051  1.00  0.00      A    O
ATOM   1267  N   VAL A  92      -3.966  -5.355  -0.009  1.00  0.00      A    N
ATOM   1268  HN  VAL A  92      -3.179  -5.966   0.037  1.00  0.00      A    H
ATOM   1269  CA  VAL A  92      -4.144  -4.280   0.909  1.00  0.00      A    C
ATOM   1270  HA  VAL A  92      -5.182  -3.985   0.870  1.00  0.00      A    H
ATOM   1271  CB  VAL A  92      -3.819  -4.712   2.352  1.00  0.00      A    C
ATOM   1272  HB  VAL A  92      -3.930  -3.848   3.041  1.00  0.00      A    H
ATOM   1273  CG1 VAL A  92      -4.866  -5.775   2.871  1.00  0.00      A    C
ATOM   1274 HG11 VAL A  92      -5.840  -5.395   3.248  1.00  0.00      A    H
ATOM   1275 HG12 VAL A  92      -5.081  -6.594   2.151  1.00  0.00      A    H
ATOM   1276 HG13 VAL A  92      -4.327  -6.217   3.735  1.00  0.00      A    H
ATOM   1277  CG2 VAL A  92      -2.369  -5.264   2.573  1.00  0.00      A    C
ATOM   1278 HG21 VAL A  92      -1.689  -4.508   2.126  1.00  0.00      A    H
ATOM   1279 HG22 VAL A  92      -2.175  -5.511   3.638  1.00  0.00      A    H
ATOM   1280 HG23 VAL A  92      -2.251  -6.238   2.053  1.00  0.00      A    H
ATOM   1281  C   VAL A  92      -3.401  -3.065   0.437  1.00  0.00      A    C
ATOM   1282  O   VAL A  92      -3.950  -1.975   0.240  1.00  0.00      A    O
ATOM   1283  N   GLY A  93      -2.115  -3.248   0.059  1.00  0.00      A    N
ATOM   1284  HN  GLY A  93      -1.810  -4.187   0.202  1.00  0.00      A    H
ATOM   1285  CA  GLY A  93      -1.329  -2.235  -0.685  1.00  0.00      A    C
ATOM   1286  HA1 GLY A  93      -1.540  -2.283  -1.743  1.00  0.00      A    H
ATOM   1287  HA2 GLY A  93      -1.565  -1.280  -0.239  1.00  0.00      A    H
ATOM   1288  C   GLY A  93       0.236  -2.390  -0.649  1.00  0.00      A    C
ATOM   1289  O   GLY A  93       0.961  -2.124  -1.667  1.00  0.00      A    O
ATOM   1290  N   SER A  94       0.729  -2.719   0.543  1.00  0.00      A    N
ATOM   1291  HN  SER A  94       0.105  -3.079   1.232  1.00  0.00      A    H
ATOM   1292  CA  SER A  94       2.113  -2.783   0.689  1.00  0.00      A    C
ATOM   1293  HA  SER A  94       2.694  -2.605  -0.204  1.00  0.00      A    H
ATOM   1294  CB  SER A  94       2.695  -1.624   1.552  1.00  0.00      A    C
ATOM   1295  HB1 SER A  94       2.165  -0.680   1.302  1.00  0.00      A    H
ATOM   1296  HB2 SER A  94       2.459  -1.871   2.609  1.00  0.00      A    H
ATOM   1297  OG  SER A  94       4.104  -1.582   1.440  1.00  0.00      A    O
ATOM   1298  HG1 SER A  94       4.408  -0.934   2.079  1.00  0.00      A    H
ATOM   1299  C   SER A  94       2.533  -4.143   1.168  1.00  0.00      A    C
ATOM   1300  O   SER A  94       1.726  -5.046   1.369  1.00  0.00      A    O
ATOM   1301  N   GLN A  95       3.773  -4.324   1.521  1.00  0.00      A    N
ATOM   1302  HN  GLN A  95       4.356  -3.518   1.587  1.00  0.00      A    H
ATOM   1303  CA  GLN A  95       4.281  -5.638   1.938  1.00  0.00      A    C
ATOM   1304  HA  GLN A  95       3.870  -6.495   1.424  1.00  0.00      A    H
ATOM   1305  CB  GLN A  95       5.773  -5.842   1.595  1.00  0.00      A    C
ATOM   1306  HB1 GLN A  95       5.840  -6.224   0.553  1.00  0.00      A    H
ATOM   1307  HB2 GLN A  95       6.376  -4.909   1.578  1.00  0.00      A    H
ATOM   1308  CG  GLN A  95       6.528  -6.869   2.389  1.00  0.00      A    C
ATOM   1309  HG1 GLN A  95       6.492  -6.633   3.474  1.00  0.00      A    H
ATOM   1310  HG2 GLN A  95       6.115  -7.849   2.067  1.00  0.00      A    H
ATOM   1311  CD  GLN A  95       8.018  -6.632   2.101  1.00  0.00      A    C
ATOM   1312  OE1 GLN A  95       8.735  -5.690   2.491  1.00  0.00      A    O
ATOM   1313  NE2 GLN A  95       8.518  -7.551   1.242  1.00  0.00      A    N
ATOM   1314 HE21 GLN A  95       9.455  -7.550   0.892  1.00  0.00      A    H
ATOM   1315 HE22 GLN A  95       8.049  -8.433   1.204  1.00  0.00      A    H
ATOM   1316  C   GLN A  95       4.067  -5.759   3.433  1.00  0.00      A    C
ATOM   1317  O   GLN A  95       4.371  -4.833   4.196  1.00  0.00      A    O
ATOM   1318  N   GLY A  96       3.702  -6.956   4.007  1.00  0.00      A    N
ATOM   1319  HN  GLY A  96       3.410  -7.685   3.393  1.00  0.00      A    H
ATOM   1320  CA  GLY A  96       3.598  -7.157   5.423  1.00  0.00      A    C
ATOM   1321  HA1 GLY A  96       4.306  -6.500   5.907  1.00  0.00      A    H
ATOM   1322  HA2 GLY A  96       2.560  -7.119   5.718  1.00  0.00      A    H
ATOM   1323  C   GLY A  96       4.094  -8.549   5.781  1.00  0.00      A    C
ATOM   1324  O   GLY A  96       4.946  -9.074   5.114  1.00  0.00      A    O
ATOM   1325  N   THR A  97       3.472  -9.168   6.736  1.00  0.00      A    N
ATOM   1326  HN  THR A  97       2.592  -8.854   7.085  1.00  0.00      A    H
ATOM   1327  CA  THR A  97       4.100 -10.287   7.440  1.00  0.00      A    C
ATOM   1328  HA  THR A  97       5.171 -10.352   7.318  1.00  0.00      A    H
ATOM   1329  CB  THR A  97       3.867 -10.255   8.947  1.00  0.00      A    C
ATOM   1330  HB  THR A  97       2.796 -10.472   9.149  1.00  0.00      A    H
ATOM   1331  OG1 THR A  97       4.126  -8.963   9.469  1.00  0.00      A    O
ATOM   1332  HG1 THR A  97       3.279  -8.538   9.623  1.00  0.00      A    H
ATOM   1333  CG2 THR A  97       4.857 -11.207   9.668  1.00  0.00      A    C
ATOM   1334 HG21 THR A  97       4.653 -11.131  10.757  1.00  0.00      A    H
ATOM   1335 HG22 THR A  97       4.874 -12.272   9.352  1.00  0.00      A    H
ATOM   1336 HG23 THR A  97       5.835 -10.713   9.483  1.00  0.00      A    H
ATOM   1337  C   THR A  97       3.500 -11.541   6.876  1.00  0.00      A    C
ATOM   1338  O   THR A  97       2.369 -11.689   6.444  1.00  0.00      A    O
ATOM   1339  N   CYS A  98       4.318 -12.645   6.825  1.00  0.00      A    N
ATOM   1340  HN  CYS A  98       5.233 -12.715   7.214  1.00  0.00      A    H
ATOM   1341  CA  CYS A  98       3.922 -13.789   6.080  1.00  0.00      A    C
ATOM   1342  HA  CYS A  98       3.356 -13.470   5.218  1.00  0.00      A    H
ATOM   1343  CB  CYS A  98       5.145 -14.496   5.581  1.00  0.00      A    C
ATOM   1344  HB1 CYS A  98       5.800 -13.749   5.083  1.00  0.00      A    H
ATOM   1345  HB2 CYS A  98       5.743 -14.920   6.415  1.00  0.00      A    H
ATOM   1346  SG  CYS A  98       4.888 -15.995   4.661  1.00  0.00      A    S
ATOM   1347  C   CYS A  98       3.180 -14.737   7.060  1.00  0.00      A    C
ATOM   1348  O   CYS A  98       3.618 -15.100   8.159  1.00  0.00      A    O
ATOM   1349  N   ASN A  99       1.970 -15.210   6.643  1.00  0.00      A    N
ATOM   1350  HN  ASN A  99       1.441 -14.783   5.914  1.00  0.00      A    H
ATOM   1351  CA  ASN A  99       1.315 -16.284   7.296  1.00  0.00      A    C
ATOM   1352  HA  ASN A  99       1.963 -16.827   7.968  1.00  0.00      A    H
ATOM   1353  CB  ASN A  99       0.045 -15.874   8.115  1.00  0.00      A    C
ATOM   1354  HB1 ASN A  99      -0.763 -15.616   7.397  1.00  0.00      A    H
ATOM   1355  HB2 ASN A  99      -0.339 -16.771   8.648  1.00  0.00      A    H
ATOM   1356  CG  ASN A  99       0.394 -14.828   9.143  1.00  0.00      A    C
ATOM   1357  OD1 ASN A  99       0.837 -15.062  10.248  1.00  0.00      A    O
ATOM   1358  ND2 ASN A  99      -0.148 -13.598   8.866  1.00  0.00      A    N
ATOM   1359 HD21 ASN A  99      -0.045 -12.835   9.504  1.00  0.00      A    H
ATOM   1360 HD22 ASN A  99      -0.541 -13.492   7.952  1.00  0.00      A    H
ATOM   1361  C   ASN A  99       1.020 -17.289   6.201  1.00  0.00      A    C
ATOM   1362  O   ASN A  99      -0.158 -17.598   6.010  1.00  0.00      A    O
ATOM   1363  N   THR A 100       2.013 -17.926   5.607  1.00  0.00      A    N
ATOM   1364  HN  THR A 100       2.880 -17.612   5.986  1.00  0.00      A    H
ATOM   1365  CA  THR A 100       1.868 -19.060   4.681  1.00  0.00      A    C
ATOM   1366  HA  THR A 100       0.995 -18.762   4.120  1.00  0.00      A    H
ATOM   1367  CB  THR A 100       3.054 -19.182   3.707  1.00  0.00      A    C
ATOM   1368  HB  THR A 100       3.448 -18.186   3.412  1.00  0.00      A    H
ATOM   1369  OG1 THR A 100       2.645 -19.919   2.525  1.00  0.00      A    O
ATOM   1370  HG1 THR A 100       2.003 -19.283   2.200  1.00  0.00      A    H
ATOM   1371  CG2 THR A 100       4.234 -19.999   4.208  1.00  0.00      A    C
ATOM   1372 HG21 THR A 100       4.651 -19.780   5.214  1.00  0.00      A    H
ATOM   1373 HG22 THR A 100       3.962 -21.076   4.243  1.00  0.00      A    H
ATOM   1374 HG23 THR A 100       5.080 -19.865   3.501  1.00  0.00      A    H
ATOM   1375  C   THR A 100       1.476 -20.415   5.305  1.00  0.00      A    C
ATOM   1376  O   THR A 100       0.698 -21.142   4.753  1.00  0.00      A    O
ATOM   1377  N   ASN A 101       1.994 -20.738   6.531  1.00  0.00      A    N
ATOM   1378  HN  ASN A 101       2.790 -20.280   6.919  1.00  0.00      A    H
ATOM   1379  CA  ASN A 101       1.497 -21.814   7.341  1.00  0.00      A    C
ATOM   1380  HA  ASN A 101       1.190 -22.610   6.679  1.00  0.00      A    H
ATOM   1381  CB  ASN A 101       2.588 -22.312   8.354  1.00  0.00      A    C
ATOM   1382  HB1 ASN A 101       2.896 -21.497   9.043  1.00  0.00      A    H
ATOM   1383  HB2 ASN A 101       2.279 -23.151   9.014  1.00  0.00      A    H
ATOM   1384  CG  ASN A 101       3.827 -22.647   7.585  1.00  0.00      A    C
ATOM   1385  OD1 ASN A 101       4.897 -22.110   7.692  1.00  0.00      A    O
ATOM   1386  ND2 ASN A 101       3.619 -23.552   6.529  1.00  0.00      A    N
ATOM   1387 HD21 ASN A 101       4.348 -23.764   5.879  1.00  0.00      A    H
ATOM   1388 HD22 ASN A 101       2.764 -24.068   6.582  1.00  0.00      A    H
ATOM   1389  C   ASN A 101       0.279 -21.434   8.122  1.00  0.00      A    C
ATOM   1390  O   ASN A 101       0.195 -21.571   9.328  1.00  0.00      A    O
ATOM   1391  N   ALA A 102      -0.821 -21.007   7.480  1.00  0.00      A    N
ATOM   1392  HN  ALA A 102      -0.693 -20.714   6.536  1.00  0.00      A    H
ATOM   1393  CA  ALA A 102      -2.175 -20.787   8.058  1.00  0.00      A    C
ATOM   1394  HA  ALA A 102      -2.087 -20.722   9.132  1.00  0.00      A    H
ATOM   1395  CB  ALA A 102      -2.783 -19.516   7.391  1.00  0.00      A    C
ATOM   1396  HB1 ALA A 102      -2.081 -18.658   7.458  1.00  0.00      A    H
ATOM   1397  HB2 ALA A 102      -3.233 -19.686   6.389  1.00  0.00      A    H
ATOM   1398  HB3 ALA A 102      -3.648 -19.275   8.045  1.00  0.00      A    H
ATOM   1399  C   ALA A 102      -2.995 -22.065   7.837  1.00  0.00      A    C
ATOM   1400  O   ALA A 102      -3.800 -22.495   8.684  1.00  0.00      A    O
ATOM   1401  N   GLY A 103      -2.879 -22.791   6.746  1.00  0.00      A    N
ATOM   1402  HN  GLY A 103      -2.297 -22.377   6.049  1.00  0.00      A    H
ATOM   1403  CA  GLY A 103      -3.505 -24.144   6.545  1.00  0.00      A    C
ATOM   1404  HA1 GLY A 103      -2.712 -24.876   6.577  1.00  0.00      A    H
ATOM   1405  HA2 GLY A 103      -4.303 -24.374   7.236  1.00  0.00      A    H
ATOM   1406  C   GLY A 103      -4.122 -24.225   5.194  1.00  0.00      A    C
ATOM   1407  O   GLY A 103      -3.368 -24.682   4.318  1.00  0.00      A    O
ATOM   1408  N   PRO A 104      -5.352 -23.815   4.971  1.00  0.00      A    N
ATOM   1409  CD  PRO A 104      -6.181 -23.273   5.956  1.00  0.00      A    C
ATOM   1410  HD1 PRO A 104      -5.789 -22.273   6.241  1.00  0.00      A    H
ATOM   1411  HD2 PRO A 104      -6.344 -23.825   6.906  1.00  0.00      A    H
ATOM   1412  CA  PRO A 104      -6.134 -24.252   3.835  1.00  0.00      A    C
ATOM   1413  HA  PRO A 104      -6.010 -25.322   3.753  1.00  0.00      A    H
ATOM   1414  CB  PRO A 104      -7.575 -23.898   4.099  1.00  0.00      A    C
ATOM   1415  HB1 PRO A 104      -8.162 -23.347   3.334  1.00  0.00      A    H
ATOM   1416  HB2 PRO A 104      -8.155 -24.818   4.327  1.00  0.00      A    H
ATOM   1417  CG  PRO A 104      -7.574 -23.065   5.387  1.00  0.00      A    C
ATOM   1418  HG1 PRO A 104      -7.561 -21.999   5.074  1.00  0.00      A    H
ATOM   1419  HG2 PRO A 104      -8.316 -23.294   6.182  1.00  0.00      A    H
ATOM   1420  C   PRO A 104      -5.716 -23.638   2.515  1.00  0.00      A    C
ATOM   1421  O   PRO A 104      -6.180 -22.515   2.267  1.00  0.00      A    O
ATOM   1422  N   VAL A 105      -4.919 -24.266   1.663  1.00  0.00      A    N
ATOM   1423  HN  VAL A 105      -4.576 -25.184   1.843  1.00  0.00      A    H
ATOM   1424  CA  VAL A 105      -4.518 -23.611   0.321  1.00  0.00      A    C
ATOM   1425  HA  VAL A 105      -4.471 -22.543   0.475  1.00  0.00      A    H
ATOM   1426  CB  VAL A 105      -3.039 -23.963   0.045  1.00  0.00      A    C
ATOM   1427  HB  VAL A 105      -2.829 -25.051   0.135  1.00  0.00      A    H
ATOM   1428  CG1 VAL A 105      -2.503 -23.347  -1.248  1.00  0.00      A    C
ATOM   1429 HG11 VAL A 105      -2.627 -22.250  -1.124  1.00  0.00      A    H
ATOM   1430 HG12 VAL A 105      -1.429 -23.575  -1.414  1.00  0.00      A    H
ATOM   1431 HG13 VAL A 105      -3.085 -23.636  -2.149  1.00  0.00      A    H
ATOM   1432  CG2 VAL A 105      -2.197 -23.317   1.177  1.00  0.00      A    C
ATOM   1433 HG21 VAL A 105      -1.101 -23.475   1.087  1.00  0.00      A    H
ATOM   1434 HG22 VAL A 105      -2.325 -22.235   1.396  1.00  0.00      A    H
ATOM   1435 HG23 VAL A 105      -2.525 -23.752   2.145  1.00  0.00      A    H
ATOM   1436  C   VAL A 105      -5.451 -23.944  -0.814  1.00  0.00      A    C
ATOM   1437  O   VAL A 105      -5.795 -25.089  -1.087  1.00  0.00      A    O
ATOM   1438  N   ALA A 106      -5.835 -22.962  -1.616  1.00  0.00      A    N
ATOM   1439  HN  ALA A 106      -5.664 -22.003  -1.400  1.00  0.00      A    H
ATOM   1440  CA  ALA A 106      -6.648 -23.138  -2.852  1.00  0.00      A    C
ATOM   1441  HA  ALA A 106      -7.572 -23.557  -2.482  1.00  0.00      A    H
ATOM   1442  CB  ALA A 106      -6.901 -21.791  -3.504  1.00  0.00      A    C
ATOM   1443  HB1 ALA A 106      -5.891 -21.341  -3.616  1.00  0.00      A    H
ATOM   1444  HB2 ALA A 106      -7.352 -21.807  -4.519  1.00  0.00      A    H
ATOM   1445  HB3 ALA A 106      -7.471 -21.175  -2.777  1.00  0.00      A    H
ATOM   1446  C   ALA A 106      -6.084 -24.026  -3.986  1.00  0.00      A    C
ATOM   1447  O   ALA A 106      -6.696 -25.045  -4.408  1.00  0.00      A    O
ATOM   1448  N   ALA A 107      -4.922 -23.529  -4.523  1.00  0.00      A    N
ATOM   1449  HN  ALA A 107      -4.578 -22.681  -4.126  1.00  0.00      A    H
ATOM   1450  CA  ALA A 107      -4.335 -23.974  -5.791  1.00  0.00      A    C
ATOM   1451  HA  ALA A 107      -4.841 -24.876  -6.102  1.00  0.00      A    H
ATOM   1452  CB  ALA A 107      -4.539 -22.887  -6.833  1.00  0.00      A    C
ATOM   1453  HB1 ALA A 107      -5.613 -22.696  -7.046  1.00  0.00      A    H
ATOM   1454  HB2 ALA A 107      -3.982 -21.970  -6.542  1.00  0.00      A    H
ATOM   1455  HB3 ALA A 107      -4.030 -23.188  -7.773  1.00  0.00      A    H
ATOM   1456  C   ALA A 107      -2.815 -24.249  -5.657  1.00  0.00      A    C
ATOM   1457  O   ALA A 107      -2.106 -23.501  -5.011  1.00  0.00      A    O
ATOM   1458  N   THR A 108      -2.246 -25.234  -6.299  1.00  0.00      A    N
ATOM   1459  HN  THR A 108      -2.836 -25.862  -6.799  1.00  0.00      A    H
ATOM   1460  CA  THR A 108      -0.835 -25.682  -6.164  1.00  0.00      A    C
ATOM   1461  HA  THR A 108      -0.180 -24.857  -5.924  1.00  0.00      A    H
ATOM   1462  CB  THR A 108      -0.563 -26.850  -5.178  1.00  0.00      A    C
ATOM   1463  HB  THR A 108      -1.032 -27.804  -5.501  1.00  0.00      A    H
ATOM   1464  OG1 THR A 108      -1.308 -26.617  -4.000  1.00  0.00      A    O
ATOM   1465  HG1 THR A 108      -0.777 -25.961  -3.543  1.00  0.00      A    H
ATOM   1466  CG2 THR A 108       0.913 -26.967  -4.691  1.00  0.00      A    C
ATOM   1467 HG21 THR A 108       0.993 -27.689  -3.851  1.00  0.00      A    H
ATOM   1468 HG22 THR A 108       1.621 -27.384  -5.439  1.00  0.00      A    H
ATOM   1469 HG23 THR A 108       1.257 -25.927  -4.503  1.00  0.00      A    H
ATOM   1470  C   THR A 108      -0.464 -26.330  -7.543  1.00  0.00      A    C
ATOM   1471  O   THR A 108      -1.120 -27.274  -8.079  1.00  0.00      A    O
ATOM   1472  N   LEU A 109       0.590 -25.859  -8.194  1.00  0.00      A    N
ATOM   1473  HN  LEU A 109       1.243 -25.191  -7.845  1.00  0.00      A    H
ATOM   1474  CA  LEU A 109       0.762 -26.306  -9.511  1.00  0.00      A    C
ATOM   1475  HA  LEU A 109      -0.173 -26.186 -10.038  1.00  0.00      A    H
ATOM   1476  CB  LEU A 109       1.814 -25.419 -10.205  1.00  0.00      A    C
ATOM   1477  HB1 LEU A 109       2.841 -25.563  -9.808  1.00  0.00      A    H
ATOM   1478  HB2 LEU A 109       1.776 -25.620 -11.297  1.00  0.00      A    H
ATOM   1479  CG  LEU A 109       1.631 -23.908 -10.267  1.00  0.00      A    C
ATOM   1480  HG  LEU A 109       1.590 -23.442  -9.259  1.00  0.00      A    H
ATOM   1481  CD1 LEU A 109       2.752 -23.182 -11.062  1.00  0.00      A    C
ATOM   1482 HD11 LEU A 109       2.936 -23.521 -12.105  1.00  0.00      A    H
ATOM   1483 HD12 LEU A 109       2.571 -22.087 -11.096  1.00  0.00      A    H
ATOM   1484 HD13 LEU A 109       3.725 -23.289 -10.536  1.00  0.00      A    H
ATOM   1485  CD2 LEU A 109       0.257 -23.477 -10.924  1.00  0.00      A    C
ATOM   1486 HD21 LEU A 109       0.279 -22.367 -10.947  1.00  0.00      A    H
ATOM   1487 HD22 LEU A 109       0.127 -23.919 -11.935  1.00  0.00      A    H
ATOM   1488 HD23 LEU A 109      -0.581 -23.858 -10.302  1.00  0.00      A    H
ATOM   1489  C   LEU A 109       1.358 -27.691  -9.640  1.00  0.00      A    C
ATOM   1490  O   LEU A 109       1.787 -28.300  -8.677  1.00  0.00      A    O
ATOM   1491  N   SER A 110       1.352 -28.279 -10.873  1.00  0.00      A    N
ATOM   1492  HN  SER A 110       0.929 -27.775 -11.622  1.00  0.00      A    H
ATOM   1493  CA  SER A 110       2.187 -29.479 -11.111  1.00  0.00      A    C
ATOM   1494  HA  SER A 110       2.232 -30.040 -10.190  1.00  0.00      A    H
ATOM   1495  CB  SER A 110       1.649 -30.423 -12.173  1.00  0.00      A    C
ATOM   1496  HB1 SER A 110       2.422 -31.166 -12.463  1.00  0.00      A    H
ATOM   1497  HB2 SER A 110       0.722 -30.917 -11.810  1.00  0.00      A    H
ATOM   1498  OG  SER A 110       1.263 -29.749 -13.348  1.00  0.00      A    O
ATOM   1499  HG1 SER A 110       0.314 -29.839 -13.469  1.00  0.00      A    H
ATOM   1500  C   SER A 110       3.522 -28.945 -11.514  1.00  0.00      A    C
ATOM   1501  O   SER A 110       4.549 -29.376 -10.992  1.00  0.00      A    O
ATOM   1502  N   SER A 111       3.616 -28.032 -12.467  1.00  0.00      A    N
ATOM   1503  HN  SER A 111       2.774 -27.731 -12.910  1.00  0.00      A    H
ATOM   1504  CA  SER A 111       4.832 -27.636 -13.175  1.00  0.00      A    C
ATOM   1505  HA  SER A 111       5.735 -27.440 -12.616  1.00  0.00      A    H
ATOM   1506  CB  SER A 111       5.274 -28.759 -14.251  1.00  0.00      A    C
ATOM   1507  HB1 SER A 111       5.265 -29.721 -13.695  1.00  0.00      A    H
ATOM   1508  HB2 SER A 111       4.547 -28.781 -15.090  1.00  0.00      A    H
ATOM   1509  OG  SER A 111       6.555 -28.611 -14.784  1.00  0.00      A    O
ATOM   1510  HG1 SER A 111       6.504 -29.028 -15.647  1.00  0.00      A    H
ATOM   1511  C   SER A 111       4.684 -26.258 -13.783  1.00  0.00      A    C
ATOM   1512  O   SER A 111       3.666 -25.624 -13.667  1.00  0.00      A    O
ATOM   1513  N   TYR A 112       5.787 -25.793 -14.413  1.00  0.00      A    N
ATOM   1514  HN  TYR A 112       6.612 -26.349 -14.475  1.00  0.00      A    H
ATOM   1515  CA  TYR A 112       5.809 -24.630 -15.265  1.00  0.00      A    C
ATOM   1516  HA  TYR A 112       4.909 -24.719 -15.855  1.00  0.00      A    H
ATOM   1517  CB  TYR A 112       5.830 -23.356 -14.329  1.00  0.00      A    C
ATOM   1518  HB1 TYR A 112       5.916 -22.498 -15.029  1.00  0.00      A    H
ATOM   1519  HB2 TYR A 112       4.914 -23.203 -13.719  1.00  0.00      A    H
ATOM   1520  CG  TYR A 112       6.948 -23.297 -13.369  1.00  0.00      A    C
ATOM   1521  CD1 TYR A 112       8.208 -22.810 -13.745  1.00  0.00      A    C
ATOM   1522  HD1 TYR A 112       8.302 -22.667 -14.811  1.00  0.00      A    H
ATOM   1523  CE1 TYR A 112       9.273 -22.747 -12.887  1.00  0.00      A    C
ATOM   1524  HE1 TYR A 112      10.189 -22.236 -13.148  1.00  0.00      A    H
ATOM   1525  CZ  TYR A 112       9.172 -23.355 -11.638  1.00  0.00      A    C
ATOM   1526  OH  TYR A 112      10.309 -23.487 -10.825  1.00  0.00      A    O
ATOM   1527  HH  TYR A 112      11.019 -23.002 -11.251  1.00  0.00      A    H
ATOM   1528  CD2 TYR A 112       6.801 -23.778 -12.055  1.00  0.00      A    C
ATOM   1529  HD2 TYR A 112       5.824 -24.052 -11.685  1.00  0.00      A    H
ATOM   1530  CE2 TYR A 112       7.960 -23.861 -11.210  1.00  0.00      A    C
ATOM   1531  HE2 TYR A 112       7.892 -24.276 -10.215  1.00  0.00      A    H
ATOM   1532  C   TYR A 112       6.918 -24.763 -16.295  1.00  0.00      A    C
ATOM   1533  O   TYR A 112       7.987 -25.387 -16.137  1.00  0.00      A    O
ATOM   1534  N   GLN A 113       6.702 -24.081 -17.473  1.00  0.00      A    N
ATOM   1535  HN  GLN A 113       5.846 -23.595 -17.626  1.00  0.00      A    H
ATOM   1536  CA  GLN A 113       7.491 -24.307 -18.642  1.00  0.00      A    C
ATOM   1537  HA  GLN A 113       8.396 -24.857 -18.431  1.00  0.00      A    H
ATOM   1538  CB  GLN A 113       6.643 -25.175 -19.615  1.00  0.00      A    C
ATOM   1539  HB1 GLN A 113       6.310 -26.123 -19.140  1.00  0.00      A    H
ATOM   1540  HB2 GLN A 113       5.650 -24.780 -19.918  1.00  0.00      A    H
ATOM   1541  CG  GLN A 113       7.442 -25.484 -20.867  1.00  0.00      A    C
ATOM   1542  HG1 GLN A 113       7.333 -24.594 -21.522  1.00  0.00      A    H
ATOM   1543  HG2 GLN A 113       8.476 -25.786 -20.593  1.00  0.00      A    H
ATOM   1544  CD  GLN A 113       6.929 -26.608 -21.790  1.00  0.00      A    C
ATOM   1545  OE1 GLN A 113       6.167 -27.573 -21.464  1.00  0.00      A    O
ATOM   1546  NE2 GLN A 113       7.352 -26.714 -23.059  1.00  0.00      A    N
ATOM   1547 HE21 GLN A 113       7.134 -27.563 -23.539  1.00  0.00      A    H
ATOM   1548 HE22 GLN A 113       8.035 -26.106 -23.464  1.00  0.00      A    H
ATOM   1549  C   GLN A 113       7.803 -23.062 -19.281  1.00  0.00      A    C
ATOM   1550  O   GLN A 113       6.874 -22.349 -19.585  1.00  0.00      A    O
ATOM   1551  N   ASP A 114       9.108 -22.800 -19.621  1.00  0.00      A    N
ATOM   1552  HN  ASP A 114       9.829 -23.309 -19.159  1.00  0.00      A    H
ATOM   1553  CA  ASP A 114       9.541 -21.697 -20.496  1.00  0.00      A    C
ATOM   1554  HA  ASP A 114       9.189 -20.740 -20.143  1.00  0.00      A    H
ATOM   1555  CB  ASP A 114      11.076 -21.666 -20.562  1.00  0.00      A    C
ATOM   1556  HB1 ASP A 114      11.436 -22.610 -21.024  1.00  0.00      A    H
ATOM   1557  HB2 ASP A 114      11.495 -20.846 -21.183  1.00  0.00      A    H
ATOM   1558  CG  ASP A 114      11.855 -21.439 -19.263  1.00  0.00      A    C
ATOM   1559  OD1 ASP A 114      12.662 -22.352 -18.940  1.00  0.00      A    O
ATOM   1560  OD2 ASP A 114      11.667 -20.360 -18.616  1.00  0.00      A    O
ATOM   1561  C   ASP A 114       9.062 -21.928 -21.957  1.00  0.00      A    C
ATOM   1562  O   ASP A 114       9.111 -23.039 -22.484  1.00  0.00      A    O
ATOM   1563  N   VAL A 115       8.674 -20.841 -22.622  1.00  0.00      A    N
ATOM   1564  HN  VAL A 115       8.714 -19.948 -22.181  1.00  0.00      A    H
ATOM   1565  CA  VAL A 115       8.389 -20.830 -24.054  1.00  0.00      A    C
ATOM   1566  HA  VAL A 115       7.861 -21.729 -24.336  1.00  0.00      A    H
ATOM   1567  CB  VAL A 115       7.691 -19.523 -24.331  1.00  0.00      A    C
ATOM   1568  HB  VAL A 115       8.315 -18.783 -23.785  1.00  0.00      A    H
ATOM   1569  CG1 VAL A 115       7.557 -19.299 -25.812  1.00  0.00      A    C
ATOM   1570 HG11 VAL A 115       6.930 -20.047 -26.343  1.00  0.00      A    H
ATOM   1571 HG12 VAL A 115       7.207 -18.262 -26.000  1.00  0.00      A    H
ATOM   1572 HG13 VAL A 115       8.519 -19.174 -26.352  1.00  0.00      A    H
ATOM   1573  CG2 VAL A 115       6.325 -19.447 -23.612  1.00  0.00      A    C
ATOM   1574 HG21 VAL A 115       5.882 -18.434 -23.716  1.00  0.00      A    H
ATOM   1575 HG22 VAL A 115       5.744 -20.258 -24.101  1.00  0.00      A    H
ATOM   1576 HG23 VAL A 115       6.380 -19.707 -22.533  1.00  0.00      A    H
ATOM   1577  C   VAL A 115       9.805 -20.827 -24.705  1.00  0.00      A    C
ATOM   1578  O   VAL A 115      10.586 -19.978 -24.287  1.00  0.00      A    O
ATOM   1579  N   PRO A 116      10.234 -21.661 -25.622  1.00  0.00      A    N
ATOM   1580  CD  PRO A 116       9.389 -22.785 -26.159  1.00  0.00      A    C
ATOM   1581  HD1 PRO A 116       8.406 -22.452 -26.556  1.00  0.00      A    H
ATOM   1582  HD2 PRO A 116       9.081 -23.545 -25.410  1.00  0.00      A    H
ATOM   1583  CA  PRO A 116      11.532 -21.577 -26.226  1.00  0.00      A    C
ATOM   1584  HA  PRO A 116      12.352 -21.363 -25.556  1.00  0.00      A    H
ATOM   1585  CB  PRO A 116      11.688 -22.933 -26.951  1.00  0.00      A    C
ATOM   1586  HB1 PRO A 116      12.328 -22.830 -27.853  1.00  0.00      A    H
ATOM   1587  HB2 PRO A 116      12.284 -23.536 -26.233  1.00  0.00      A    H
ATOM   1588  CG  PRO A 116      10.237 -23.383 -27.303  1.00  0.00      A    C
ATOM   1589  HG1 PRO A 116      10.008 -22.905 -28.280  1.00  0.00      A    H
ATOM   1590  HG2 PRO A 116      10.182 -24.486 -27.425  1.00  0.00      A    H
ATOM   1591  C   PRO A 116      11.528 -20.306 -27.150  1.00  0.00      A    C
ATOM   1592  O   PRO A 116      10.637 -20.092 -27.919  1.00  0.00      A    O
ATOM   1593  N   SER A 117      12.454 -19.372 -26.824  1.00  0.00      A    N
ATOM   1594  HN  SER A 117      13.314 -19.590 -26.370  1.00  0.00      A    H
ATOM   1595  CA  SER A 117      12.284 -17.929 -27.044  1.00  0.00      A    C
ATOM   1596  HA  SER A 117      11.220 -17.760 -27.122  1.00  0.00      A    H
ATOM   1597  CB  SER A 117      12.959 -17.072 -25.961  1.00  0.00      A    C
ATOM   1598  HB1 SER A 117      12.663 -16.004 -25.888  1.00  0.00      A    H
ATOM   1599  HB2 SER A 117      12.398 -17.352 -25.044  1.00  0.00      A    H
ATOM   1600  OG  SER A 117      14.354 -17.296 -25.721  1.00  0.00      A    O
ATOM   1601  HG1 SER A 117      14.633 -16.842 -24.923  1.00  0.00      A    H
ATOM   1602  C   SER A 117      12.888 -17.590 -28.395  1.00  0.00      A    C
ATOM   1603  O   SER A 117      13.493 -18.384 -29.102  1.00  0.00      A    O
ATOM   1604  N   ASN A 118      12.787 -16.329 -28.733  1.00  0.00      A    N
ATOM   1605  HN  ASN A 118      12.300 -15.742 -28.092  1.00  0.00      A    H
ATOM   1606  CA  ASN A 118      13.231 -15.803 -30.029  1.00  0.00      A    C
ATOM   1607  HA  ASN A 118      12.785 -14.822 -29.961  1.00  0.00      A    H
ATOM   1608  CB  ASN A 118      14.700 -15.391 -30.283  1.00  0.00      A    C
ATOM   1609  HB1 ASN A 118      15.158 -16.403 -30.304  1.00  0.00      A    H
ATOM   1610  HB2 ASN A 118      14.844 -14.855 -31.246  1.00  0.00      A    H
ATOM   1611  CG  ASN A 118      15.261 -14.695 -29.075  1.00  0.00      A    C
ATOM   1612  OD1 ASN A 118      15.341 -13.483 -29.055  1.00  0.00      A    O
ATOM   1613  ND2 ASN A 118      15.653 -15.409 -28.019  1.00  0.00      A    N
ATOM   1614 HD21 ASN A 118      16.198 -15.013 -27.280  1.00  0.00      A    H
ATOM   1615 HD22 ASN A 118      15.485 -16.394 -28.059  1.00  0.00      A    H
ATOM   1616  C   ASN A 118      12.406 -16.318 -31.211  1.00  0.00      A    C
ATOM   1617  O   ASN A 118      12.881 -16.469 -32.359  1.00  0.00      A    O
ATOM   1618  N   SER A 119      11.046 -16.454 -30.949  1.00  0.00      A    N
ATOM   1619  HN  SER A 119      10.663 -16.101 -30.099  1.00  0.00      A    H
ATOM   1620  CA  SER A 119      10.220 -17.034 -31.969  1.00  0.00      A    C
ATOM   1621  HA  SER A 119      10.513 -16.644 -32.932  1.00  0.00      A    H
ATOM   1622  CB  SER A 119      10.249 -18.605 -31.887  1.00  0.00      A    C
ATOM   1623  HB1 SER A 119      11.310 -18.895 -32.037  1.00  0.00      A    H
ATOM   1624  HB2 SER A 119       9.963 -18.859 -30.844  1.00  0.00      A    H
ATOM   1625  OG  SER A 119       9.440 -19.355 -32.852  1.00  0.00      A    O
ATOM   1626  HG1 SER A 119       9.772 -20.239 -33.022  1.00  0.00      A    H
ATOM   1627  C   SER A 119       8.731 -16.625 -31.696  1.00  0.00      A    C
ATOM   1628  O   SER A 119       8.229 -16.718 -30.572  1.00  0.00      A    O
ATOM   1629  N   GLU A 120       7.989 -16.281 -32.727  1.00  0.00      A    N
ATOM   1630  HN  GLU A 120       8.416 -16.003 -33.584  1.00  0.00      A    H
ATOM   1631  CA  GLU A 120       6.579 -15.973 -32.681  1.00  0.00      A    C
ATOM   1632  HA  GLU A 120       6.337 -15.356 -31.828  1.00  0.00      A    H
ATOM   1633  CB  GLU A 120       6.160 -15.034 -33.845  1.00  0.00      A    C
ATOM   1634  HB1 GLU A 120       6.774 -14.109 -33.885  1.00  0.00      A    H
ATOM   1635  HB2 GLU A 120       6.305 -15.576 -34.804  1.00  0.00      A    H
ATOM   1636  CG  GLU A 120       4.723 -14.540 -33.753  1.00  0.00      A    C
ATOM   1637  HG1 GLU A 120       4.067 -15.413 -33.545  1.00  0.00      A    H
ATOM   1638  HG2 GLU A 120       4.550 -13.765 -32.976  1.00  0.00      A    H
ATOM   1639  CD  GLU A 120       4.288 -13.904 -35.001  1.00  0.00      A    C
ATOM   1640  OE1 GLU A 120       5.145 -13.538 -35.820  1.00  0.00      A    O
ATOM   1641  OE2 GLU A 120       3.079 -13.764 -35.199  1.00  0.00      A    O
ATOM   1642  C   GLU A 120       5.785 -17.157 -32.676  1.00  0.00      A    C
ATOM   1643  O   GLU A 120       4.746 -17.150 -31.982  1.00  0.00      A    O
ATOM   1644  N   SER A 121       6.212 -18.235 -33.358  1.00  0.00      A    N
ATOM   1645  HN  SER A 121       7.076 -18.152 -33.848  1.00  0.00      A    H
ATOM   1646  CA  SER A 121       5.502 -19.538 -33.344  1.00  0.00      A    C
ATOM   1647  HA  SER A 121       4.492 -19.406 -33.705  1.00  0.00      A    H
ATOM   1648  CB  SER A 121       6.112 -20.648 -34.340  1.00  0.00      A    C
ATOM   1649  HB1 SER A 121       7.125 -20.775 -33.903  1.00  0.00      A    H
ATOM   1650  HB2 SER A 121       5.549 -21.593 -34.182  1.00  0.00      A    H
ATOM   1651  OG  SER A 121       5.995 -20.070 -35.702  1.00  0.00      A    O
ATOM   1652  HG1 SER A 121       5.741 -20.714 -36.366  1.00  0.00      A    H
ATOM   1653  C   SER A 121       5.468 -20.164 -32.003  1.00  0.00      A    C
ATOM   1654  O   SER A 121       4.504 -20.842 -31.575  1.00  0.00      A    O
ATOM   1655  N   ALA A 122       6.545 -19.866 -31.161  1.00  0.00      A    N
ATOM   1656  HN  ALA A 122       7.140 -19.117 -31.440  1.00  0.00      A    H
ATOM   1657  CA  ALA A 122       6.696 -20.478 -29.819  1.00  0.00      A    C
ATOM   1658  HA  ALA A 122       6.487 -21.534 -29.900  1.00  0.00      A    H
ATOM   1659  CB  ALA A 122       8.119 -20.308 -29.300  1.00  0.00      A    C
ATOM   1660  HB1 ALA A 122       8.277 -20.723 -28.281  1.00  0.00      A    H
ATOM   1661  HB2 ALA A 122       8.689 -20.935 -30.019  1.00  0.00      A    H
ATOM   1662  HB3 ALA A 122       8.390 -19.231 -29.331  1.00  0.00      A    H
ATOM   1663  C   ALA A 122       5.785 -19.862 -28.791  1.00  0.00      A    C
ATOM   1664  O   ALA A 122       5.190 -20.551 -27.993  1.00  0.00      A    O
ATOM   1665  N   LEU A 123       5.605 -18.537 -28.851  1.00  0.00      A    N
ATOM   1666  HN  LEU A 123       6.183 -18.084 -29.526  1.00  0.00      A    H
ATOM   1667  CA  LEU A 123       4.710 -17.787 -27.992  1.00  0.00      A    C
ATOM   1668  HA  LEU A 123       4.670 -18.298 -27.041  1.00  0.00      A    H
ATOM   1669  CB  LEU A 123       4.993 -16.296 -27.941  1.00  0.00      A    C
ATOM   1670  HB1 LEU A 123       6.072 -16.094 -27.769  1.00  0.00      A    H
ATOM   1671  HB2 LEU A 123       4.660 -15.883 -28.917  1.00  0.00      A    H
ATOM   1672  CG  LEU A 123       4.243 -15.497 -26.766  1.00  0.00      A    C
ATOM   1673  HG  LEU A 123       3.136 -15.596 -26.753  1.00  0.00      A    H
ATOM   1674  CD1 LEU A 123       4.758 -16.070 -25.402  1.00  0.00      A    C
ATOM   1675 HD11 LEU A 123       4.358 -15.461 -24.564  1.00  0.00      A    H
ATOM   1676 HD12 LEU A 123       4.259 -17.056 -25.291  1.00  0.00      A    H
ATOM   1677 HD13 LEU A 123       5.853 -16.250 -25.350  1.00  0.00      A    H
ATOM   1678  CD2 LEU A 123       4.649 -14.065 -26.906  1.00  0.00      A    C
ATOM   1679 HD21 LEU A 123       5.696 -13.950 -26.551  1.00  0.00      A    H
ATOM   1680 HD22 LEU A 123       4.594 -13.778 -27.978  1.00  0.00      A    H
ATOM   1681 HD23 LEU A 123       3.894 -13.446 -26.376  1.00  0.00      A    H
ATOM   1682  C   LEU A 123       3.284 -18.044 -28.475  1.00  0.00      A    C
ATOM   1683  O   LEU A 123       2.374 -18.061 -27.671  1.00  0.00      A    O
ATOM   1684  N   LEU A 124       2.963 -18.234 -29.785  1.00  0.00      A    N
ATOM   1685  HN  LEU A 124       3.688 -18.120 -30.460  1.00  0.00      A    H
ATOM   1686  CA  LEU A 124       1.682 -18.607 -30.329  1.00  0.00      A    C
ATOM   1687  HA  LEU A 124       0.925 -17.953 -29.923  1.00  0.00      A    H
ATOM   1688  CB  LEU A 124       1.701 -18.455 -31.877  1.00  0.00      A    C
ATOM   1689  HB1 LEU A 124       1.796 -17.380 -32.138  1.00  0.00      A    H
ATOM   1690  HB2 LEU A 124       2.440 -19.149 -32.334  1.00  0.00      A    H
ATOM   1691  CG  LEU A 124       0.430 -18.704 -32.637  1.00  0.00      A    C
ATOM   1692  HG  LEU A 124       0.236 -19.783 -32.819  1.00  0.00      A    H
ATOM   1693  CD1 LEU A 124      -0.870 -18.232 -31.875  1.00  0.00      A    C
ATOM   1694 HD11 LEU A 124      -1.201 -19.007 -31.150  1.00  0.00      A    H
ATOM   1695 HD12 LEU A 124      -0.654 -17.220 -31.470  1.00  0.00      A    H
ATOM   1696 HD13 LEU A 124      -1.687 -18.156 -32.624  1.00  0.00      A    H
ATOM   1697  CD2 LEU A 124       0.443 -18.116 -34.070  1.00  0.00      A    C
ATOM   1698 HD21 LEU A 124       1.116 -18.614 -34.801  1.00  0.00      A    H
ATOM   1699 HD22 LEU A 124      -0.595 -18.263 -34.439  1.00  0.00      A    H
ATOM   1700 HD23 LEU A 124       0.619 -17.021 -34.017  1.00  0.00      A    H
ATOM   1701  C   LEU A 124       1.295 -19.989 -29.864  1.00  0.00      A    C
ATOM   1702  O   LEU A 124       0.233 -20.205 -29.200  1.00  0.00      A    O
ATOM   1703  N   ASN A 125       2.147 -21.005 -30.124  1.00  0.00      A    N
ATOM   1704  HN  ASN A 125       3.014 -20.833 -30.587  1.00  0.00      A    H
ATOM   1705  CA  ASN A 125       2.040 -22.326 -29.569  1.00  0.00      A    C
ATOM   1706  HA  ASN A 125       1.126 -22.704 -30.003  1.00  0.00      A    H
ATOM   1707  CB  ASN A 125       3.238 -23.195 -29.928  1.00  0.00      A    C
ATOM   1708  HB1 ASN A 125       4.103 -22.498 -29.941  1.00  0.00      A    H
ATOM   1709  HB2 ASN A 125       3.485 -23.918 -29.121  1.00  0.00      A    H
ATOM   1710  CG  ASN A 125       3.006 -24.139 -31.113  1.00  0.00      A    C
ATOM   1711  OD1 ASN A 125       2.441 -25.194 -30.902  1.00  0.00      A    O
ATOM   1712  ND2 ASN A 125       3.205 -23.641 -32.309  1.00  0.00      A    N
ATOM   1713 HD21 ASN A 125       2.903 -24.057 -33.166  1.00  0.00      A    H
ATOM   1714 HD22 ASN A 125       3.629 -22.736 -32.329  1.00  0.00      A    H
ATOM   1715  C   ASN A 125       1.747 -22.418 -28.120  1.00  0.00      A    C
ATOM   1716  O   ASN A 125       0.953 -23.300 -27.710  1.00  0.00      A    O
ATOM   1717  N   ALA A 126       2.452 -21.653 -27.270  1.00  0.00      A    N
ATOM   1718  HN  ALA A 126       3.173 -21.072 -27.639  1.00  0.00      A    H
ATOM   1719  CA  ALA A 126       2.223 -21.569 -25.866  1.00  0.00      A    C
ATOM   1720  HA  ALA A 126       2.115 -22.588 -25.525  1.00  0.00      A    H
ATOM   1721  CB  ALA A 126       3.363 -20.855 -25.162  1.00  0.00      A    C
ATOM   1722  HB1 ALA A 126       3.177 -20.453 -24.143  1.00  0.00      A    H
ATOM   1723  HB2 ALA A 126       4.234 -21.528 -25.013  1.00  0.00      A    H
ATOM   1724  HB3 ALA A 126       3.561 -19.996 -25.838  1.00  0.00      A    H
ATOM   1725  C   ALA A 126       0.870 -20.943 -25.519  1.00  0.00      A    C
ATOM   1726  O   ALA A 126       0.043 -21.574 -24.943  1.00  0.00      A    O
ATOM   1727  N   ALA A 127       0.678 -19.717 -25.963  1.00  0.00      A    N
ATOM   1728  HN  ALA A 127       1.424 -19.280 -26.460  1.00  0.00      A    H
ATOM   1729  CA  ALA A 127      -0.488 -18.918 -25.763  1.00  0.00      A    C
ATOM   1730  HA  ALA A 127      -0.469 -18.839 -24.686  1.00  0.00      A    H
ATOM   1731  CB  ALA A 127      -0.324 -17.428 -26.274  1.00  0.00      A    C
ATOM   1732  HB1 ALA A 127      -1.164 -16.774 -25.957  1.00  0.00      A    H
ATOM   1733  HB2 ALA A 127       0.672 -17.060 -25.946  1.00  0.00      A    H
ATOM   1734  HB3 ALA A 127      -0.291 -17.444 -27.384  1.00  0.00      A    H
ATOM   1735  C   ALA A 127      -1.870 -19.452 -26.235  1.00  0.00      A    C
ATOM   1736  O   ALA A 127      -2.880 -19.139 -25.622  1.00  0.00      A    O
ATOM   1737  N   ALA A 128      -1.929 -20.249 -27.385  1.00  0.00      A    N
ATOM   1738  HN  ALA A 128      -1.083 -20.247 -27.913  1.00  0.00      A    H
ATOM   1739  CA  ALA A 128      -3.040 -21.059 -27.900  1.00  0.00      A    C
ATOM   1740  HA  ALA A 128      -3.850 -20.407 -28.191  1.00  0.00      A    H
ATOM   1741  CB  ALA A 128      -2.404 -21.789 -29.077  1.00  0.00      A    C
ATOM   1742  HB1 ALA A 128      -3.144 -22.392 -29.647  1.00  0.00      A    H
ATOM   1743  HB2 ALA A 128      -2.034 -20.983 -29.746  1.00  0.00      A    H
ATOM   1744  HB3 ALA A 128      -1.516 -22.368 -28.745  1.00  0.00      A    H
ATOM   1745  C   ALA A 128      -3.442 -22.119 -26.941  1.00  0.00      A    C
ATOM   1746  O   ALA A 128      -4.603 -22.564 -27.056  1.00  0.00      A    O
ATOM   1747  N   ASN A 129      -2.543 -22.673 -26.102  1.00  0.00      A    N
ATOM   1748  HN  ASN A 129      -1.597 -22.365 -26.176  1.00  0.00      A    H
ATOM   1749  CA  ASN A 129      -2.780 -23.690 -25.145  1.00  0.00      A    C
ATOM   1750  HA  ASN A 129      -3.671 -24.253 -25.375  1.00  0.00      A    H
ATOM   1751  CB  ASN A 129      -1.559 -24.672 -25.268  1.00  0.00      A    C
ATOM   1752  HB1 ASN A 129      -0.649 -24.034 -25.280  1.00  0.00      A    H
ATOM   1753  HB2 ASN A 129      -1.561 -25.390 -24.420  1.00  0.00      A    H
ATOM   1754  CG  ASN A 129      -1.785 -25.495 -26.523  1.00  0.00      A    C
ATOM   1755  OD1 ASN A 129      -2.812 -26.186 -26.698  1.00  0.00      A    O
ATOM   1756  ND2 ASN A 129      -0.789 -25.493 -27.443  1.00  0.00      A    N
ATOM   1757 HD21 ASN A 129      -0.788 -26.173 -28.176  1.00  0.00      A    H
ATOM   1758 HD22 ASN A 129       0.012 -24.972 -27.148  1.00  0.00      A    H
ATOM   1759  C   ASN A 129      -3.059 -23.178 -23.739  1.00  0.00      A    C
ATOM   1760  O   ASN A 129      -3.961 -23.663 -23.049  1.00  0.00      A    O
ATOM   1761  N   GLN A 130      -2.326 -22.163 -23.301  1.00  0.00      A    N
ATOM   1762  HN  GLN A 130      -1.554 -21.870 -23.860  1.00  0.00      A    H
ATOM   1763  CA  GLN A 130      -2.448 -21.643 -21.968  1.00  0.00      A    C
ATOM   1764  HA  GLN A 130      -3.510 -21.664 -21.772  1.00  0.00      A    H
ATOM   1765  CB  GLN A 130      -1.822 -22.546 -20.825  1.00  0.00      A    C
ATOM   1766  HB1 GLN A 130      -1.971 -22.075 -19.830  1.00  0.00      A    H
ATOM   1767  HB2 GLN A 130      -2.484 -23.438 -20.821  1.00  0.00      A    H
ATOM   1768  CG  GLN A 130      -0.412 -22.985 -21.099  1.00  0.00      A    C
ATOM   1769  HG1 GLN A 130      -0.051 -22.917 -22.148  1.00  0.00      A    H
ATOM   1770  HG2 GLN A 130       0.243 -22.212 -20.642  1.00  0.00      A    H
ATOM   1771  CD  GLN A 130      -0.064 -24.484 -20.758  1.00  0.00      A    C
ATOM   1772  OE1 GLN A 130       0.132 -25.188 -21.771  1.00  0.00      A    O
ATOM   1773  NE2 GLN A 130       0.031 -24.862 -19.449  1.00  0.00      A    N
ATOM   1774 HE21 GLN A 130       0.105 -25.824 -19.188  1.00  0.00      A    H
ATOM   1775 HE22 GLN A 130      -0.069 -24.119 -18.787  1.00  0.00      A    H
ATOM   1776  C   GLN A 130      -1.859 -20.265 -21.815  1.00  0.00      A    C
ATOM   1777  O   GLN A 130      -0.904 -20.060 -22.598  1.00  0.00      A    O
ATOM   1778  N   PRO A 131      -2.275 -19.352 -20.945  1.00  0.00      A    N
ATOM   1779  CD  PRO A 131      -3.451 -19.537 -20.050  1.00  0.00      A    C
ATOM   1780  HD1 PRO A 131      -3.507 -20.553 -19.605  1.00  0.00      A    H
ATOM   1781  HD2 PRO A 131      -4.365 -19.274 -20.624  1.00  0.00      A    H
ATOM   1782  CA  PRO A 131      -1.770 -17.947 -20.824  1.00  0.00      A    C
ATOM   1783  HA  PRO A 131      -1.878 -17.490 -21.796  1.00  0.00      A    H
ATOM   1784  CB  PRO A 131      -2.503 -17.302 -19.598  1.00  0.00      A    C
ATOM   1785  HB1 PRO A 131      -1.779 -16.818 -18.909  1.00  0.00      A    H
ATOM   1786  HB2 PRO A 131      -3.164 -16.473 -19.929  1.00  0.00      A    H
ATOM   1787  CG  PRO A 131      -3.343 -18.484 -19.002  1.00  0.00      A    C
ATOM   1788  HG1 PRO A 131      -2.823 -18.960 -18.144  1.00  0.00      A    H
ATOM   1789  HG2 PRO A 131      -4.347 -18.189 -18.627  1.00  0.00      A    H
ATOM   1790  C   PRO A 131      -0.279 -17.885 -20.597  1.00  0.00      A    C
ATOM   1791  O   PRO A 131       0.198 -18.757 -19.868  1.00  0.00      A    O
ATOM   1792  N   VAL A 132       0.491 -16.881 -21.066  1.00  0.00      A    N
ATOM   1793  HN  VAL A 132       0.088 -16.069 -21.481  1.00  0.00      A    H
ATOM   1794  CA  VAL A 132       1.922 -16.898 -20.868  1.00  0.00      A    C
ATOM   1795  HA  VAL A 132       2.313 -17.693 -20.251  1.00  0.00      A    H
ATOM   1796  CB  VAL A 132       2.686 -16.919 -22.182  1.00  0.00      A    C
ATOM   1797  HB  VAL A 132       2.447 -16.005 -22.766  1.00  0.00      A    H
ATOM   1798  CG1 VAL A 132       4.165 -17.022 -21.987  1.00  0.00      A    C
ATOM   1799 HG11 VAL A 132       4.768 -16.702 -22.864  1.00  0.00      A    H
ATOM   1800 HG12 VAL A 132       4.465 -16.352 -21.154  1.00  0.00      A    H
ATOM   1801 HG13 VAL A 132       4.460 -18.067 -21.751  1.00  0.00      A    H
ATOM   1802  CG2 VAL A 132       2.211 -18.023 -23.170  1.00  0.00      A    C
ATOM   1803 HG21 VAL A 132       1.182 -17.923 -23.577  1.00  0.00      A    H
ATOM   1804 HG22 VAL A 132       2.772 -18.079 -24.127  1.00  0.00      A    H
ATOM   1805 HG23 VAL A 132       2.267 -19.036 -22.717  1.00  0.00      A    H
ATOM   1806  C   VAL A 132       2.224 -15.636 -20.183  1.00  0.00      A    C
ATOM   1807  O   VAL A 132       1.699 -14.508 -20.452  1.00  0.00      A    O
ATOM   1808  N   SER A 133       3.029 -15.679 -19.115  1.00  0.00      A    N
ATOM   1809  HN  SER A 133       3.256 -16.589 -18.777  1.00  0.00      A    H
ATOM   1810  CA  SER A 133       3.655 -14.566 -18.376  1.00  0.00      A    C
ATOM   1811  HA  SER A 133       3.010 -13.705 -18.474  1.00  0.00      A    H
ATOM   1812  CB  SER A 133       3.878 -14.948 -16.814  1.00  0.00      A    C
ATOM   1813  HB1 SER A 133       2.991 -15.465 -16.389  1.00  0.00      A    H
ATOM   1814  HB2 SER A 133       4.638 -15.758 -16.835  1.00  0.00      A    H
ATOM   1815  OG  SER A 133       4.190 -13.921 -15.879  1.00  0.00      A    O
ATOM   1816  HG1 SER A 133       5.084 -13.680 -16.133  1.00  0.00      A    H
ATOM   1817  C   SER A 133       4.986 -14.207 -19.037  1.00  0.00      A    C
ATOM   1818  O   SER A 133       5.867 -15.063 -19.214  1.00  0.00      A    O
ATOM   1819  N   VAL A 134       5.120 -12.934 -19.465  1.00  0.00      A    N
ATOM   1820  HN  VAL A 134       4.380 -12.282 -19.318  1.00  0.00      A    H
ATOM   1821  CA  VAL A 134       6.261 -12.427 -20.193  1.00  0.00      A    C
ATOM   1822  HA  VAL A 134       7.109 -13.096 -20.211  1.00  0.00      A    H
ATOM   1823  CB  VAL A 134       5.868 -12.015 -21.586  1.00  0.00      A    C
ATOM   1824  HB  VAL A 134       5.119 -11.202 -21.476  1.00  0.00      A    H
ATOM   1825  CG1 VAL A 134       7.168 -11.812 -22.475  1.00  0.00      A    C
ATOM   1826 HG11 VAL A 134       7.703 -12.757 -22.710  1.00  0.00      A    H
ATOM   1827 HG12 VAL A 134       6.898 -11.382 -23.463  1.00  0.00      A    H
ATOM   1828 HG13 VAL A 134       7.913 -11.125 -22.020  1.00  0.00      A    H
ATOM   1829  CG2 VAL A 134       5.141 -13.247 -22.332  1.00  0.00      A    C
ATOM   1830 HG21 VAL A 134       4.918 -13.131 -23.414  1.00  0.00      A    H
ATOM   1831 HG22 VAL A 134       5.768 -14.142 -22.130  1.00  0.00      A    H
ATOM   1832 HG23 VAL A 134       4.181 -13.445 -21.809  1.00  0.00      A    H
ATOM   1833  C   VAL A 134       6.789 -11.328 -19.322  1.00  0.00      A    C
ATOM   1834  O   VAL A 134       6.064 -10.860 -18.420  1.00  0.00      A    O
ATOM   1835  N   ALA A 135       8.103 -10.924 -19.437  1.00  0.00      A    N
ATOM   1836  HN  ALA A 135       8.701 -11.339 -20.118  1.00  0.00      A    H
ATOM   1837  CA  ALA A 135       8.581  -9.676 -18.937  1.00  0.00      A    C
ATOM   1838  HA  ALA A 135       7.723  -9.245 -18.442  1.00  0.00      A    H
ATOM   1839  CB  ALA A 135       9.762  -9.946 -18.001  1.00  0.00      A    C
ATOM   1840  HB1 ALA A 135       9.866  -9.158 -17.224  1.00  0.00      A    H
ATOM   1841  HB2 ALA A 135       9.506 -10.864 -17.431  1.00  0.00      A    H
ATOM   1842  HB3 ALA A 135      10.738 -10.173 -18.481  1.00  0.00      A    H
ATOM   1843  C   ALA A 135       8.893  -8.772 -20.109  1.00  0.00      A    C
ATOM   1844  O   ALA A 135       9.718  -9.183 -20.899  1.00  0.00      A    O
ATOM   1845  N   ILE A 136       8.297  -7.580 -20.291  1.00  0.00      A    N
ATOM   1846  HN  ILE A 136       7.852  -7.071 -19.559  1.00  0.00      A    H
ATOM   1847  CA  ILE A 136       8.407  -6.890 -21.584  1.00  0.00      A    C
ATOM   1848  HA  ILE A 136       8.953  -7.491 -22.296  1.00  0.00      A    H
ATOM   1849  CB  ILE A 136       6.997  -6.556 -22.173  1.00  0.00      A    C
ATOM   1850  HB  ILE A 136       7.036  -5.959 -23.110  1.00  0.00      A    H
ATOM   1851  CG2 ILE A 136       6.428  -7.880 -22.634  1.00  0.00      A    C
ATOM   1852 HG21 ILE A 136       5.461  -7.621 -23.115  1.00  0.00      A    H
ATOM   1853 HG22 ILE A 136       7.201  -8.231 -23.350  1.00  0.00      A    H
ATOM   1854 HG23 ILE A 136       6.336  -8.627 -21.817  1.00  0.00      A    H
ATOM   1855  CG1 ILE A 136       6.042  -5.761 -21.180  1.00  0.00      A    C
ATOM   1856 HG11 ILE A 136       5.729  -6.425 -20.346  1.00  0.00      A    H
ATOM   1857 HG12 ILE A 136       6.563  -4.837 -20.852  1.00  0.00      A    H
ATOM   1858  CD  ILE A 136       4.812  -5.198 -21.831  1.00  0.00      A    C
ATOM   1859  HD1 ILE A 136       4.141  -5.904 -22.365  1.00  0.00      A    H
ATOM   1860  HD2 ILE A 136       4.148  -4.596 -21.174  1.00  0.00      A    H
ATOM   1861  HD3 ILE A 136       5.102  -4.432 -22.582  1.00  0.00      A    H
ATOM   1862  C   ILE A 136       9.048  -5.495 -21.323  1.00  0.00      A    C
ATOM   1863  O   ILE A 136       9.406  -5.112 -20.152  1.00  0.00      A    O
ATOM   1864  N   ASP A 137       9.188  -4.616 -22.382  1.00  0.00      A    N
ATOM   1865  HN  ASP A 137       8.965  -4.999 -23.275  1.00  0.00      A    H
ATOM   1866  CA  ASP A 137       9.628  -3.222 -22.265  1.00  0.00      A    C
ATOM   1867  HA  ASP A 137      10.225  -3.179 -21.366  1.00  0.00      A    H
ATOM   1868  CB  ASP A 137      10.523  -2.873 -23.449  1.00  0.00      A    C
ATOM   1869  HB1 ASP A 137      11.245  -3.683 -23.691  1.00  0.00      A    H
ATOM   1870  HB2 ASP A 137       9.942  -2.851 -24.396  1.00  0.00      A    H
ATOM   1871  CG  ASP A 137      11.220  -1.529 -23.238  1.00  0.00      A    C
ATOM   1872  OD1 ASP A 137      10.721  -0.420 -23.604  1.00  0.00      A    O
ATOM   1873  OD2 ASP A 137      12.257  -1.528 -22.449  1.00  0.00      A    O
ATOM   1874  C   ASP A 137       8.423  -2.304 -22.098  1.00  0.00      A    C
ATOM   1875  O   ASP A 137       7.748  -1.874 -23.005  1.00  0.00      A    O
ATOM   1876  N   ALA A 138       8.087  -1.944 -20.827  1.00  0.00      A    N
ATOM   1877  HN  ALA A 138       8.539  -2.410 -20.070  1.00  0.00      A    H
ATOM   1878  CA  ALA A 138       6.941  -1.114 -20.448  1.00  0.00      A    C
ATOM   1879  HA  ALA A 138       6.262  -0.770 -21.215  1.00  0.00      A    H
ATOM   1880  CB  ALA A 138       5.994  -1.966 -19.570  1.00  0.00      A    C
ATOM   1881  HB1 ALA A 138       5.001  -1.473 -19.496  1.00  0.00      A    H
ATOM   1882  HB2 ALA A 138       5.802  -2.989 -19.959  1.00  0.00      A    H
ATOM   1883  HB3 ALA A 138       6.566  -2.151 -18.635  1.00  0.00      A    H
ATOM   1884  C   ALA A 138       7.340   0.231 -19.811  1.00  0.00      A    C
ATOM   1885  O   ALA A 138       6.477   1.056 -19.600  1.00  0.00      A    O
ATOM   1886  N   SER A 139       8.637   0.493 -19.577  1.00  0.00      A    N
ATOM   1887  HN  SER A 139       9.380  -0.139 -19.784  1.00  0.00      A    H
ATOM   1888  CA  SER A 139       9.097   1.718 -18.922  1.00  0.00      A    C
ATOM   1889  HA  SER A 139       8.357   1.937 -18.166  1.00  0.00      A    H
ATOM   1890  CB  SER A 139      10.486   1.488 -18.337  1.00  0.00      A    C
ATOM   1891  HB1 SER A 139      10.798   2.395 -17.777  1.00  0.00      A    H
ATOM   1892  HB2 SER A 139      10.486   0.717 -17.537  1.00  0.00      A    H
ATOM   1893  OG  SER A 139      11.382   1.258 -19.398  1.00  0.00      A    O
ATOM   1894  HG1 SER A 139      11.383   0.299 -19.441  1.00  0.00      A    H
ATOM   1895  C   SER A 139       9.135   3.038 -19.720  1.00  0.00      A    C
ATOM   1896  O   SER A 139       9.573   4.051 -19.159  1.00  0.00      A    O
ATOM   1897  N   GLY A 140       8.681   3.089 -20.962  1.00  0.00      A    N
ATOM   1898  HN  GLY A 140       8.428   2.275 -21.480  1.00  0.00      A    H
ATOM   1899  CA  GLY A 140       8.739   4.224 -21.818  1.00  0.00      A    C
ATOM   1900  HA1 GLY A 140       9.655   4.792 -21.754  1.00  0.00      A    H
ATOM   1901  HA2 GLY A 140       8.594   3.797 -22.799  1.00  0.00      A    H
ATOM   1902  C   GLY A 140       7.604   5.184 -21.662  1.00  0.00      A    C
ATOM   1903  O   GLY A 140       6.516   4.813 -21.132  1.00  0.00      A    O
ATOM   1904  N   ASN A 141       7.728   6.408 -22.295  1.00  0.00      A    N
ATOM   1905  HN  ASN A 141       8.562   6.682 -22.768  1.00  0.00      A    H
ATOM   1906  CA  ASN A 141       6.660   7.425 -22.256  1.00  0.00      A    C
ATOM   1907  HA  ASN A 141       6.275   7.353 -21.249  1.00  0.00      A    H
ATOM   1908  CB  ASN A 141       7.212   8.827 -22.711  1.00  0.00      A    C
ATOM   1909  HB1 ASN A 141       7.662   8.769 -23.725  1.00  0.00      A    H
ATOM   1910  HB2 ASN A 141       6.339   9.514 -22.736  1.00  0.00      A    H
ATOM   1911  CG  ASN A 141       8.355   9.318 -21.847  1.00  0.00      A    C
ATOM   1912  OD1 ASN A 141       9.461   8.832 -21.747  1.00  0.00      A    O
ATOM   1913  ND2 ASN A 141       8.054  10.187 -20.889  1.00  0.00      A    N
ATOM   1914 HD21 ASN A 141       8.691  10.505 -20.187  1.00  0.00      A    H
ATOM   1915 HD22 ASN A 141       7.070  10.348 -20.823  1.00  0.00      A    H
ATOM   1916  C   ASN A 141       5.487   7.129 -23.149  1.00  0.00      A    C
ATOM   1917  O   ASN A 141       4.379   7.520 -22.768  1.00  0.00      A    O
ATOM   1918  N   ASP A 142       5.599   6.398 -24.314  1.00  0.00      A    N
ATOM   1919  HN  ASP A 142       6.531   6.190 -24.599  1.00  0.00      A    H
ATOM   1920  CA  ASP A 142       4.490   6.078 -25.228  1.00  0.00      A    C
ATOM   1921  HA  ASP A 142       3.882   6.962 -25.346  1.00  0.00      A    H
ATOM   1922  CB  ASP A 142       4.877   5.616 -26.603  1.00  0.00      A    C
ATOM   1923  HB1 ASP A 142       5.593   4.769 -26.662  1.00  0.00      A    H
ATOM   1924  HB2 ASP A 142       3.980   5.326 -27.191  1.00  0.00      A    H
ATOM   1925  CG  ASP A 142       5.447   6.794 -27.376  1.00  0.00      A    C
ATOM   1926  OD1 ASP A 142       6.581   6.617 -27.885  1.00  0.00      A    O
ATOM   1927  OD2 ASP A 142       4.785   7.837 -27.513  1.00  0.00      A    O
ATOM   1928  C   ASP A 142       3.646   4.947 -24.540  1.00  0.00      A    C
ATOM   1929  O   ASP A 142       2.425   4.952 -24.509  1.00  0.00      A    O
ATOM   1930  N   PHE A 143       4.247   3.960 -23.848  1.00  0.00      A    N
ATOM   1931  HN  PHE A 143       5.213   3.713 -23.849  1.00  0.00      A    H
ATOM   1932  CA  PHE A 143       3.543   3.060 -22.980  1.00  0.00      A    C
ATOM   1933  HA  PHE A 143       2.691   2.686 -23.528  1.00  0.00      A    H
ATOM   1934  CB  PHE A 143       4.421   1.825 -22.550  1.00  0.00      A    C
ATOM   1935  HB1 PHE A 143       5.212   1.712 -23.322  1.00  0.00      A    H
ATOM   1936  HB2 PHE A 143       4.995   2.037 -21.623  1.00  0.00      A    H
ATOM   1937  CG  PHE A 143       3.741   0.470 -22.345  1.00  0.00      A    C
ATOM   1938  CD1 PHE A 143       4.229  -0.670 -23.051  1.00  0.00      A    C
ATOM   1939  HD1 PHE A 143       4.864  -0.576 -23.919  1.00  0.00      A    H
ATOM   1940  CE1 PHE A 143       3.827  -1.961 -22.753  1.00  0.00      A    C
ATOM   1941  HE1 PHE A 143       4.219  -2.773 -23.348  1.00  0.00      A    H
ATOM   1942  CZ  PHE A 143       2.921  -2.149 -21.666  1.00  0.00      A    C
ATOM   1943  HZ  PHE A 143       2.503  -3.129 -21.493  1.00  0.00      A    H
ATOM   1944  CD2 PHE A 143       2.961   0.238 -21.224  1.00  0.00      A    C
ATOM   1945  HD2 PHE A 143       2.546   0.974 -20.551  1.00  0.00      A    H
ATOM   1946  CE2 PHE A 143       2.628  -1.064 -20.881  1.00  0.00      A    C
ATOM   1947  HE2 PHE A 143       1.960  -1.255 -20.054  1.00  0.00      A    H
ATOM   1948  C   PHE A 143       2.908   3.685 -21.713  1.00  0.00      A    C
ATOM   1949  O   PHE A 143       1.798   3.275 -21.367  1.00  0.00      A    O
ATOM   1950  N   GLN A 144       3.525   4.740 -21.147  1.00  0.00      A    N
ATOM   1951  HN  GLN A 144       4.406   4.966 -21.556  1.00  0.00      A    H
ATOM   1952  CA  GLN A 144       2.843   5.458 -20.128  1.00  0.00      A    C
ATOM   1953  HA  GLN A 144       2.582   4.744 -19.361  1.00  0.00      A    H
ATOM   1954  CB  GLN A 144       3.776   6.399 -19.326  1.00  0.00      A    C
ATOM   1955  HB1 GLN A 144       4.495   5.658 -18.917  1.00  0.00      A    H
ATOM   1956  HB2 GLN A 144       4.206   7.193 -19.973  1.00  0.00      A    H
ATOM   1957  CG  GLN A 144       3.019   7.025 -18.193  1.00  0.00      A    C
ATOM   1958  HG1 GLN A 144       2.004   7.446 -18.358  1.00  0.00      A    H
ATOM   1959  HG2 GLN A 144       2.989   6.274 -17.375  1.00  0.00      A    H
ATOM   1960  CD  GLN A 144       3.732   8.283 -17.659  1.00  0.00      A    C
ATOM   1961  OE1 GLN A 144       3.676   9.397 -18.194  1.00  0.00      A    O
ATOM   1962  NE2 GLN A 144       4.551   8.082 -16.561  1.00  0.00      A    N
ATOM   1963 HE21 GLN A 144       4.990   8.853 -16.101  1.00  0.00      A    H
ATOM   1964 HE22 GLN A 144       4.545   7.139 -16.227  1.00  0.00      A    H
ATOM   1965  C   GLN A 144       1.610   6.203 -20.626  1.00  0.00      A    C
ATOM   1966  O   GLN A 144       0.458   5.864 -20.322  1.00  0.00      A    O
ATOM   1967  N   GLN A 145       1.812   7.199 -21.532  1.00  0.00      A    N
ATOM   1968  HN  GLN A 145       2.721   7.365 -21.908  1.00  0.00      A    H
ATOM   1969  CA  GLN A 145       0.750   7.840 -22.284  1.00  0.00      A    C
ATOM   1970  HA  GLN A 145      -0.066   7.990 -21.593  1.00  0.00      A    H
ATOM   1971  CB  GLN A 145       1.169   9.179 -22.799  1.00  0.00      A    C
ATOM   1972  HB1 GLN A 145       1.984   9.002 -23.534  1.00  0.00      A    H
ATOM   1973  HB2 GLN A 145       0.298   9.584 -23.357  1.00  0.00      A    H
ATOM   1974  CG  GLN A 145       1.555  10.071 -21.645  1.00  0.00      A    C
ATOM   1975  HG1 GLN A 145       2.471   9.677 -21.155  1.00  0.00      A    H
ATOM   1976  HG2 GLN A 145       1.909  11.046 -22.044  1.00  0.00      A    H
ATOM   1977  CD  GLN A 145       0.453  10.457 -20.631  1.00  0.00      A    C
ATOM   1978  OE1 GLN A 145      -0.391  11.259 -20.998  1.00  0.00      A    O
ATOM   1979  NE2 GLN A 145       0.683  10.087 -19.320  1.00  0.00      A    N
ATOM   1980 HE21 GLN A 145       0.038  10.315 -18.591  1.00  0.00      A    H
ATOM   1981 HE22 GLN A 145       1.565   9.682 -19.078  1.00  0.00      A    H
ATOM   1982  C   GLN A 145       0.047   6.927 -23.382  1.00  0.00      A    C
ATOM   1983  O   GLN A 145      -0.221   7.328 -24.507  1.00  0.00      A    O
ATOM   1984  N   TYR A 146      -0.255   5.617 -23.110  1.00  0.00      A    N
ATOM   1985  HN  TYR A 146       0.033   5.233 -22.235  1.00  0.00      A    H
ATOM   1986  CA  TYR A 146      -1.125   4.776 -23.908  1.00  0.00      A    C
ATOM   1987  HA  TYR A 146      -0.949   4.993 -24.951  1.00  0.00      A    H
ATOM   1988  CB  TYR A 146      -0.680   3.296 -23.844  1.00  0.00      A    C
ATOM   1989  HB1 TYR A 146       0.281   3.224 -24.397  1.00  0.00      A    H
ATOM   1990  HB2 TYR A 146      -0.550   2.820 -22.849  1.00  0.00      A    H
ATOM   1991  CG  TYR A 146      -1.553   2.348 -24.680  1.00  0.00      A    C
ATOM   1992  CD1 TYR A 146      -1.611   2.516 -26.063  1.00  0.00      A    C
ATOM   1993  HD1 TYR A 146      -1.098   3.286 -26.620  1.00  0.00      A    H
ATOM   1994  CE1 TYR A 146      -2.470   1.663 -26.809  1.00  0.00      A    C
ATOM   1995  HE1 TYR A 146      -2.507   1.831 -27.876  1.00  0.00      A    H
ATOM   1996  CZ  TYR A 146      -3.342   0.686 -26.184  1.00  0.00      A    C
ATOM   1997  OH  TYR A 146      -4.115  -0.133 -27.054  1.00  0.00      A    O
ATOM   1998  HH  TYR A 146      -4.150   0.330 -27.894  1.00  0.00      A    H
ATOM   1999  CD2 TYR A 146      -2.416   1.408 -24.034  1.00  0.00      A    C
ATOM   2000  HD2 TYR A 146      -2.553   1.381 -22.964  1.00  0.00      A    H
ATOM   2001  CE2 TYR A 146      -3.295   0.592 -24.803  1.00  0.00      A    C
ATOM   2002  HE2 TYR A 146      -4.028  -0.108 -24.428  1.00  0.00      A    H
ATOM   2003  C   TYR A 146      -2.630   5.105 -23.719  1.00  0.00      A    C
ATOM   2004  O   TYR A 146      -3.248   4.848 -22.716  1.00  0.00      A    O
ATOM   2005  N   SER A 147      -3.253   5.775 -24.711  1.00  0.00      A    N
ATOM   2006  HN  SER A 147      -2.773   6.105 -25.520  1.00  0.00      A    H
ATOM   2007  CA  SER A 147      -4.646   6.103 -24.685  1.00  0.00      A    C
ATOM   2008  HA  SER A 147      -4.992   6.422 -23.713  1.00  0.00      A    H
ATOM   2009  CB  SER A 147      -4.850   7.364 -25.537  1.00  0.00      A    C
ATOM   2010  HB1 SER A 147      -4.252   8.198 -25.112  1.00  0.00      A    H
ATOM   2011  HB2 SER A 147      -4.517   7.110 -26.567  1.00  0.00      A    H
ATOM   2012  OG  SER A 147      -6.236   7.853 -25.596  1.00  0.00      A    O
ATOM   2013  HG1 SER A 147      -6.273   8.615 -26.179  1.00  0.00      A    H
ATOM   2014  C   SER A 147      -5.486   5.007 -25.237  1.00  0.00      A    C
ATOM   2015  O   SER A 147      -6.404   4.504 -24.564  1.00  0.00      A    O
ATOM   2016  N   GLY A 148      -5.194   4.490 -26.496  1.00  0.00      A    N
ATOM   2017  HN  GLY A 148      -4.385   4.693 -27.043  1.00  0.00      A    H
ATOM   2018  CA  GLY A 148      -6.133   3.590 -27.188  1.00  0.00      A    C
ATOM   2019  HA1 GLY A 148      -6.250   2.613 -26.744  1.00  0.00      A    H
ATOM   2020  HA2 GLY A 148      -7.000   4.200 -27.396  1.00  0.00      A    H
ATOM   2021  C   GLY A 148      -5.551   3.374 -28.568  1.00  0.00      A    C
ATOM   2022  O   GLY A 148      -4.815   4.208 -29.033  1.00  0.00      A    O
ATOM   2023  N   GLY A 149      -5.851   2.291 -29.257  1.00  0.00      A    N
ATOM   2024  HN  GLY A 149      -6.605   1.702 -28.975  1.00  0.00      A    H
ATOM   2025  CA  GLY A 149      -5.244   2.028 -30.558  1.00  0.00      A    C
ATOM   2026  HA1 GLY A 149      -6.038   2.090 -31.288  1.00  0.00      A    H
ATOM   2027  HA2 GLY A 149      -4.550   2.825 -30.779  1.00  0.00      A    H
ATOM   2028  C   GLY A 149      -4.403   0.753 -30.598  1.00  0.00      A    C
ATOM   2029  O   GLY A 149      -3.840   0.309 -29.569  1.00  0.00      A    O
ATOM   2030  N   VAL A 150      -4.158   0.246 -31.831  1.00  0.00      A    N
ATOM   2031  HN  VAL A 150      -4.580   0.689 -32.618  1.00  0.00      A    H
ATOM   2032  CA  VAL A 150      -3.081  -0.722 -31.898  1.00  0.00      A    C
ATOM   2033  HA  VAL A 150      -3.183  -1.402 -31.065  1.00  0.00      A    H
ATOM   2034  CB  VAL A 150      -3.058  -1.439 -33.271  1.00  0.00      A    C
ATOM   2035  HB  VAL A 150      -2.902  -0.782 -34.153  1.00  0.00      A    H
ATOM   2036  CG1 VAL A 150      -1.941  -2.435 -33.192  1.00  0.00      A    C
ATOM   2037 HG11 VAL A 150      -2.056  -3.131 -32.334  1.00  0.00      A    H
ATOM   2038 HG12 VAL A 150      -1.938  -3.097 -34.085  1.00  0.00      A    H
ATOM   2039 HG13 VAL A 150      -0.971  -1.916 -33.036  1.00  0.00      A    H
ATOM   2040  CG2 VAL A 150      -4.405  -2.217 -33.480  1.00  0.00      A    C
ATOM   2041 HG21 VAL A 150      -4.517  -2.523 -34.542  1.00  0.00      A    H
ATOM   2042 HG22 VAL A 150      -4.335  -3.200 -32.967  1.00  0.00      A    H
ATOM   2043 HG23 VAL A 150      -5.309  -1.671 -33.138  1.00  0.00      A    H
ATOM   2044  C   VAL A 150      -1.759   0.053 -31.756  1.00  0.00      A    C
ATOM   2045  O   VAL A 150      -1.374   1.004 -32.429  1.00  0.00      A    O
ATOM   2046  N   PHE A 151      -0.914  -0.348 -30.750  1.00  0.00      A    N
ATOM   2047  HN  PHE A 151      -1.188  -1.109 -30.167  1.00  0.00      A    H
ATOM   2048  CA  PHE A 151       0.299   0.260 -30.373  1.00  0.00      A    C
ATOM   2049  HA  PHE A 151       0.162   1.329 -30.299  1.00  0.00      A    H
ATOM   2050  CB  PHE A 151       0.569  -0.245 -28.881  1.00  0.00      A    C
ATOM   2051  HB1 PHE A 151      -0.267   0.045 -28.209  1.00  0.00      A    H
ATOM   2052  HB2 PHE A 151       0.594  -1.351 -28.772  1.00  0.00      A    H
ATOM   2053  CG  PHE A 151       1.815   0.532 -28.300  1.00  0.00      A    C
ATOM   2054  CD1 PHE A 151       1.613   1.727 -27.602  1.00  0.00      A    C
ATOM   2055  HD1 PHE A 151       0.621   2.133 -27.466  1.00  0.00      A    H
ATOM   2056  CE1 PHE A 151       2.775   2.331 -27.034  1.00  0.00      A    C
ATOM   2057  HE1 PHE A 151       2.686   3.310 -26.586  1.00  0.00      A    H
ATOM   2058  CZ  PHE A 151       3.982   1.647 -26.995  1.00  0.00      A    C
ATOM   2059  HZ  PHE A 151       4.778   2.082 -26.409  1.00  0.00      A    H
ATOM   2060  CD2 PHE A 151       2.960  -0.185 -28.255  1.00  0.00      A    C
ATOM   2061  HD2 PHE A 151       3.002  -1.184 -28.662  1.00  0.00      A    H
ATOM   2062  CE2 PHE A 151       4.044   0.440 -27.674  1.00  0.00      A    C
ATOM   2063  HE2 PHE A 151       4.968  -0.119 -27.706  1.00  0.00      A    H
ATOM   2064  C   PHE A 151       1.457  -0.025 -31.320  1.00  0.00      A    C
ATOM   2065  O   PHE A 151       1.933  -1.179 -31.363  1.00  0.00      A    O
ATOM   2066  N   SER A 152       1.911   0.979 -32.070  1.00  0.00      A    N
ATOM   2067  HN  SER A 152       1.527   1.896 -31.995  1.00  0.00      A    H
ATOM   2068  CA  SER A 152       3.067   0.890 -32.929  1.00  0.00      A    C
ATOM   2069  HA  SER A 152       3.092  -0.042 -33.476  1.00  0.00      A    H
ATOM   2070  CB  SER A 152       3.157   2.016 -33.969  1.00  0.00      A    C
ATOM   2071  HB1 SER A 152       4.178   2.032 -34.407  1.00  0.00      A    H
ATOM   2072  HB2 SER A 152       2.405   1.850 -34.770  1.00  0.00      A    H
ATOM   2073  OG  SER A 152       2.805   3.278 -33.350  1.00  0.00      A    O
ATOM   2074  HG1 SER A 152       2.859   3.922 -34.060  1.00  0.00      A    H
ATOM   2075  C   SER A 152       4.329   0.914 -32.184  1.00  0.00      A    C
ATOM   2076  O   SER A 152       5.216   0.056 -32.249  1.00  0.00      A    O
ATOM   2077  N   GLY A 153       4.515   1.908 -31.320  1.00  0.00      A    N
ATOM   2078  HN  GLY A 153       3.758   2.552 -31.238  1.00  0.00      A    H
ATOM   2079  CA  GLY A 153       5.683   2.263 -30.545  1.00  0.00      A    C
ATOM   2080  HA1 GLY A 153       5.660   1.518 -29.764  1.00  0.00      A    H
ATOM   2081  HA2 GLY A 153       6.543   2.227 -31.198  1.00  0.00      A    H
ATOM   2082  C   GLY A 153       5.656   3.605 -29.840  1.00  0.00      A    C
ATOM   2083  O   GLY A 153       4.725   4.404 -29.889  1.00  0.00      A    O
ATOM   2084  N   SER A 154       6.777   3.989 -29.235  1.00  0.00      A    N
ATOM   2085  HN  SER A 154       6.769   4.931 -28.908  1.00  0.00      A    H
ATOM   2086  CA  SER A 154       8.109   3.346 -29.356  1.00  0.00      A    C
ATOM   2087  HA  SER A 154       8.257   2.721 -30.224  1.00  0.00      A    H
ATOM   2088  CB  SER A 154       9.286   4.307 -29.537  1.00  0.00      A    C
ATOM   2089  HB1 SER A 154       9.302   5.134 -28.796  1.00  0.00      A    H
ATOM   2090  HB2 SER A 154      10.218   3.744 -29.313  1.00  0.00      A    H
ATOM   2091  OG  SER A 154       9.240   4.891 -30.839  1.00  0.00      A    O
ATOM   2092  HG1 SER A 154       9.926   5.562 -30.879  1.00  0.00      A    H
ATOM   2093  C   SER A 154       8.286   2.570 -28.112  1.00  0.00      A    C
ATOM   2094  O   SER A 154       7.749   2.911 -27.065  1.00  0.00      A    O
ATOM   2095  N   CYS A 155       9.105   1.489 -28.185  1.00  0.00      A    N
ATOM   2096  HN  CYS A 155       9.277   1.098 -29.086  1.00  0.00      A    H
ATOM   2097  CA  CYS A 155       9.539   0.768 -26.986  1.00  0.00      A    C
ATOM   2098  HA  CYS A 155       9.718   1.478 -26.193  1.00  0.00      A    H
ATOM   2099  CB  CYS A 155       8.509  -0.240 -26.451  1.00  0.00      A    C
ATOM   2100  HB1 CYS A 155       8.927  -0.838 -25.613  1.00  0.00      A    H
ATOM   2101  HB2 CYS A 155       7.716   0.436 -26.064  1.00  0.00      A    H
ATOM   2102  SG  CYS A 155       7.941  -1.446 -27.688  1.00  0.00      A    S
ATOM   2103  C   CYS A 155      10.886   0.058 -27.293  1.00  0.00      A    C
ATOM   2104  O   CYS A 155      11.188  -0.240 -28.487  1.00  0.00      A    O
ATOM   2105  N   GLY A 156      11.692  -0.269 -26.251  1.00  0.00      A    N
ATOM   2106  HN  GLY A 156      11.319  -0.208 -25.329  1.00  0.00      A    H
ATOM   2107  CA  GLY A 156      12.977  -0.919 -26.350  1.00  0.00      A    C
ATOM   2108  HA1 GLY A 156      13.575  -0.725 -27.229  1.00  0.00      A    H
ATOM   2109  HA2 GLY A 156      13.518  -0.515 -25.507  1.00  0.00      A    H
ATOM   2110  C   GLY A 156      12.941  -2.440 -26.160  1.00  0.00      A    C
ATOM   2111  O   GLY A 156      11.961  -3.062 -26.500  1.00  0.00      A    O
ATOM   2112  N   THR A 157      14.001  -2.999 -25.600  1.00  0.00      A    N
ATOM   2113  HN  THR A 157      14.835  -2.470 -25.464  1.00  0.00      A    H
ATOM   2114  CA  THR A 157      14.117  -4.454 -25.283  1.00  0.00      A    C
ATOM   2115  HA  THR A 157      13.154  -4.939 -25.228  1.00  0.00      A    H
ATOM   2116  CB  THR A 157      14.885  -5.309 -26.274  1.00  0.00      A    C
ATOM   2117  HB  THR A 157      15.008  -6.305 -25.797  1.00  0.00      A    H
ATOM   2118  OG1 THR A 157      16.134  -4.745 -26.584  1.00  0.00      A    O
ATOM   2119  HG1 THR A 157      16.036  -3.790 -26.583  1.00  0.00      A    H
ATOM   2120  CG2 THR A 157      14.309  -5.500 -27.730  1.00  0.00      A    C
ATOM   2121 HG21 THR A 157      14.898  -6.202 -28.357  1.00  0.00      A    H
ATOM   2122 HG22 THR A 157      13.257  -5.848 -27.652  1.00  0.00      A    H
ATOM   2123 HG23 THR A 157      14.266  -4.544 -28.294  1.00  0.00      A    H
ATOM   2124  C   THR A 157      14.630  -4.644 -23.849  1.00  0.00      A    C
ATOM   2125  O   THR A 157      15.389  -5.569 -23.565  1.00  0.00      A    O
ATOM   2126  N   ASN A 158      14.260  -3.826 -22.855  1.00  0.00      A    N
ATOM   2127  HN  ASN A 158      13.543  -3.165 -23.059  1.00  0.00      A    H
ATOM   2128  CA  ASN A 158      14.608  -4.056 -21.418  1.00  0.00      A    C
ATOM   2129  HA  ASN A 158      15.435  -4.743 -21.320  1.00  0.00      A    H
ATOM   2130  CB  ASN A 158      14.691  -2.820 -20.434  1.00  0.00      A    C
ATOM   2131  HB1 ASN A 158      15.363  -2.088 -20.932  1.00  0.00      A    H
ATOM   2132  HB2 ASN A 158      13.729  -2.353 -20.131  1.00  0.00      A    H
ATOM   2133  CG  ASN A 158      15.480  -3.340 -19.190  1.00  0.00      A    C
ATOM   2134  OD1 ASN A 158      16.709  -3.482 -19.252  1.00  0.00      A    O
ATOM   2135  ND2 ASN A 158      14.842  -3.531 -18.060  1.00  0.00      A    N
ATOM   2136 HD21 ASN A 158      15.333  -4.094 -17.394  1.00  0.00      A    H
ATOM   2137 HD22 ASN A 158      13.848  -3.428 -18.083  1.00  0.00      A    H
ATOM   2138  C   ASN A 158      13.514  -4.944 -20.878  1.00  0.00      A    C
ATOM   2139  O   ASN A 158      12.350  -4.837 -21.190  1.00  0.00      A    O
ATOM   2140  N   LEU A 159      13.937  -5.943 -20.129  1.00  0.00      A    N
ATOM   2141  HN  LEU A 159      14.923  -6.086 -20.082  1.00  0.00      A    H
ATOM   2142  CA  LEU A 159      12.984  -7.011 -19.712  1.00  0.00      A    C
ATOM   2143  HA  LEU A 159      12.038  -6.961 -20.232  1.00  0.00      A    H
ATOM   2144  CB  LEU A 159      13.285  -8.410 -20.252  1.00  0.00      A    C
ATOM   2145  HB1 LEU A 159      14.109  -8.898 -19.689  1.00  0.00      A    H
ATOM   2146  HB2 LEU A 159      12.397  -9.045 -20.045  1.00  0.00      A    H
ATOM   2147  CG  LEU A 159      13.666  -8.365 -21.715  1.00  0.00      A    C
ATOM   2148  HG  LEU A 159      14.332  -7.505 -21.941  1.00  0.00      A    H
ATOM   2149  CD1 LEU A 159      14.440  -9.578 -22.175  1.00  0.00      A    C
ATOM   2150 HD11 LEU A 159      14.151 -10.631 -21.971  1.00  0.00      A    H
ATOM   2151 HD12 LEU A 159      14.720  -9.579 -23.250  1.00  0.00      A    H
ATOM   2152 HD13 LEU A 159      15.433  -9.501 -21.683  1.00  0.00      A    H
ATOM   2153  CD2 LEU A 159      12.470  -8.153 -22.697  1.00  0.00      A    C
ATOM   2154 HD21 LEU A 159      11.901  -9.087 -22.888  1.00  0.00      A    H
ATOM   2155 HD22 LEU A 159      11.796  -7.388 -22.255  1.00  0.00      A    H
ATOM   2156 HD23 LEU A 159      12.897  -7.588 -23.554  1.00  0.00      A    H
ATOM   2157  C   LEU A 159      12.652  -6.876 -18.210  1.00  0.00      A    C
ATOM   2158  O   LEU A 159      13.489  -7.379 -17.415  1.00  0.00      A    O
ATOM   2159  N   ASP A 160      11.484  -6.292 -17.784  1.00  0.00      A    N
ATOM   2160  HN  ASP A 160      10.856  -5.907 -18.456  1.00  0.00      A    H
ATOM   2161  CA  ASP A 160      11.317  -6.081 -16.321  1.00  0.00      A    C
ATOM   2162  HA  ASP A 160      11.667  -6.956 -15.793  1.00  0.00      A    H
ATOM   2163  CB  ASP A 160      12.116  -4.916 -15.750  1.00  0.00      A    C
ATOM   2164  HB1 ASP A 160      11.951  -4.784 -14.659  1.00  0.00      A    H
ATOM   2165  HB2 ASP A 160      13.184  -5.177 -15.911  1.00  0.00      A    H
ATOM   2166  CG  ASP A 160      11.772  -3.516 -16.275  1.00  0.00      A    C
ATOM   2167  OD1 ASP A 160      11.115  -2.700 -15.573  1.00  0.00      A    O
ATOM   2168  OD2 ASP A 160      12.076  -3.264 -17.455  1.00  0.00      A    O
ATOM   2169  C   ASP A 160       9.906  -6.179 -15.786  1.00  0.00      A    C
ATOM   2170  O   ASP A 160       9.535  -7.023 -14.936  1.00  0.00      A    O
ATOM   2171  N   HSP A 161       8.924  -5.398 -16.312  1.00  0.00      A    N
ATOM   2172  HN  HSP A 161       9.093  -4.797 -17.090  1.00  0.00      A    H
ATOM   2173  CA  HSP A 161       7.540  -5.484 -15.856  1.00  0.00      A    C
ATOM   2174  HA  HSP A 161       7.534  -5.557 -14.778  1.00  0.00      A    H
ATOM   2175  CB  HSP A 161       6.748  -4.352 -16.487  1.00  0.00      A    C
ATOM   2176  HB1 HSP A 161       7.219  -3.424 -16.099  1.00  0.00      A    H
ATOM   2177  HB2 HSP A 161       6.855  -4.373 -17.593  1.00  0.00      A    H
ATOM   2178  CD2 HSP A 161       4.345  -3.545 -17.026  1.00  0.00      A    C
ATOM   2179  HD2 HSP A 161       4.574  -3.272 -18.048  1.00  0.00      A    H
ATOM   2180  CG  HSP A 161       5.274  -4.171 -16.206  1.00  0.00      A    C
ATOM   2181  NE2 HSP A 161       3.145  -3.451 -16.344  1.00  0.00      A    N
ATOM   2182  HE2 HSP A 161       2.216  -3.297 -16.679  1.00  0.00      A    H
ATOM   2183  ND1 HSP A 161       4.598  -4.422 -15.057  1.00  0.00      A    N
ATOM   2184  HD1 HSP A 161       4.885  -4.910 -14.232  1.00  0.00      A    H
ATOM   2185  CE1 HSP A 161       3.362  -3.995 -15.124  1.00  0.00      A    C
ATOM   2186  HE1 HSP A 161       2.601  -3.998 -14.371  1.00  0.00      A    H
ATOM   2187  C   HSP A 161       6.918  -6.771 -16.390  1.00  0.00      A    C
ATOM   2188  O   HSP A 161       7.210  -7.189 -17.502  1.00  0.00      A    O
ATOM   2189  N   ALA A 162       6.077  -7.496 -15.709  1.00  0.00      A    N
ATOM   2190  HN  ALA A 162       5.891  -7.168 -14.786  1.00  0.00      A    H
ATOM   2191  CA  ALA A 162       5.399  -8.677 -16.092  1.00  0.00      A    C
ATOM   2192  HA  ALA A 162       5.989  -9.164 -16.854  1.00  0.00      A    H
ATOM   2193  CB  ALA A 162       5.188  -9.610 -14.946  1.00  0.00      A    C
ATOM   2194  HB1 ALA A 162       5.076 -10.649 -15.323  1.00  0.00      A    H
ATOM   2195  HB2 ALA A 162       6.156  -9.733 -14.414  1.00  0.00      A    H
ATOM   2196  HB3 ALA A 162       4.345  -9.396 -14.255  1.00  0.00      A    H
ATOM   2197  C   ALA A 162       4.028  -8.405 -16.678  1.00  0.00      A    C
ATOM   2198  O   ALA A 162       3.174  -7.694 -16.179  1.00  0.00      A    O
ATOM   2199  N   VAL A 163       3.744  -8.984 -17.891  1.00  0.00      A    N
ATOM   2200  HN  VAL A 163       4.457  -9.472 -18.388  1.00  0.00      A    H
ATOM   2201  CA  VAL A 163       2.384  -9.019 -18.454  1.00  0.00      A    C
ATOM   2202  HA  VAL A 163       1.721  -8.550 -17.742  1.00  0.00      A    H
ATOM   2203  CB  VAL A 163       2.242  -8.075 -19.743  1.00  0.00      A    C
ATOM   2204  HB  VAL A 163       1.244  -8.307 -20.173  1.00  0.00      A    H
ATOM   2205  CG1 VAL A 163       2.512  -6.639 -19.369  1.00  0.00      A    C
ATOM   2206 HG11 VAL A 163       2.407  -5.907 -20.199  1.00  0.00      A    H
ATOM   2207 HG12 VAL A 163       1.803  -6.410 -18.545  1.00  0.00      A    H
ATOM   2208 HG13 VAL A 163       3.523  -6.500 -18.931  1.00  0.00      A    H
ATOM   2209  CG2 VAL A 163       3.324  -8.425 -20.730  1.00  0.00      A    C
ATOM   2210 HG21 VAL A 163       3.375  -7.716 -21.584  1.00  0.00      A    H
ATOM   2211 HG22 VAL A 163       4.331  -8.379 -20.264  1.00  0.00      A    H
ATOM   2212 HG23 VAL A 163       3.114  -9.418 -21.182  1.00  0.00      A    H
ATOM   2213  C   VAL A 163       1.836 -10.413 -18.761  1.00  0.00      A    C
ATOM   2214  O   VAL A 163       2.506 -11.338 -19.150  1.00  0.00      A    O
ATOM   2215  N   THR A 164       0.492 -10.554 -18.630  1.00  0.00      A    N
ATOM   2216  HN  THR A 164      -0.089  -9.838 -18.251  1.00  0.00      A    H
ATOM   2217  CA  THR A 164      -0.077 -11.884 -18.895  1.00  0.00      A    C
ATOM   2218  HA  THR A 164       0.610 -12.709 -18.778  1.00  0.00      A    H
ATOM   2219  CB  THR A 164      -1.344 -12.198 -18.021  1.00  0.00      A    C
ATOM   2220  HB  THR A 164      -2.084 -11.373 -18.102  1.00  0.00      A    H
ATOM   2221  OG1 THR A 164      -0.906 -12.183 -16.679  1.00  0.00      A    O
ATOM   2222  HG1 THR A 164       0.024 -12.401 -16.583  1.00  0.00      A    H
ATOM   2223  CG2 THR A 164      -1.942 -13.607 -18.275  1.00  0.00      A    C
ATOM   2224 HG21 THR A 164      -1.100 -14.331 -18.248  1.00  0.00      A    H
ATOM   2225 HG22 THR A 164      -2.731 -13.815 -17.521  1.00  0.00      A    H
ATOM   2226 HG23 THR A 164      -2.513 -13.668 -19.226  1.00  0.00      A    H
ATOM   2227  C   THR A 164      -0.574 -11.853 -20.356  1.00  0.00      A    C
ATOM   2228  O   THR A 164      -1.199 -10.899 -20.696  1.00  0.00      A    O
ATOM   2229  N   VAL A 165      -0.297 -12.895 -21.182  1.00  0.00      A    N
ATOM   2230  HN  VAL A 165       0.334 -13.639 -20.971  1.00  0.00      A    H
ATOM   2231  CA  VAL A 165      -0.832 -12.988 -22.573  1.00  0.00      A    C
ATOM   2232  HA  VAL A 165      -1.029 -11.990 -22.937  1.00  0.00      A    H
ATOM   2233  CB  VAL A 165       0.078 -13.739 -23.498  1.00  0.00      A    C
ATOM   2234  HB  VAL A 165       0.220 -14.760 -23.082  1.00  0.00      A    H
ATOM   2235  CG1 VAL A 165      -0.486 -13.762 -24.956  1.00  0.00      A    C
ATOM   2236 HG11 VAL A 165      -1.380 -14.420 -24.936  1.00  0.00      A    H
ATOM   2237 HG12 VAL A 165      -0.827 -12.733 -25.202  1.00  0.00      A    H
ATOM   2238 HG13 VAL A 165       0.129 -14.177 -25.783  1.00  0.00      A    H
ATOM   2239  CG2 VAL A 165       1.430 -12.965 -23.538  1.00  0.00      A    C
ATOM   2240 HG21 VAL A 165       2.054 -13.327 -24.382  1.00  0.00      A    H
ATOM   2241 HG22 VAL A 165       1.258 -11.895 -23.784  1.00  0.00      A    H
ATOM   2242 HG23 VAL A 165       2.019 -13.175 -22.620  1.00  0.00      A    H
ATOM   2243  C   VAL A 165      -2.249 -13.573 -22.638  1.00  0.00      A    C
ATOM   2244  O   VAL A 165      -2.457 -14.672 -22.247  1.00  0.00      A    O
ATOM   2245  N   VAL A 166      -3.232 -12.785 -23.069  1.00  0.00      A    N
ATOM   2246  HN  VAL A 166      -3.111 -11.874 -23.457  1.00  0.00      A    H
ATOM   2247  CA  VAL A 166      -4.616 -13.204 -23.058  1.00  0.00      A    C
ATOM   2248  HA  VAL A 166      -4.651 -14.105 -22.464  1.00  0.00      A    H
ATOM   2249  CB  VAL A 166      -5.405 -12.066 -22.381  1.00  0.00      A    C
ATOM   2250  HB  VAL A 166      -6.472 -12.371 -22.340  1.00  0.00      A    H
ATOM   2251  CG1 VAL A 166      -4.953 -12.071 -20.959  1.00  0.00      A    C
ATOM   2252 HG11 VAL A 166      -4.819 -13.060 -20.471  1.00  0.00      A    H
ATOM   2253 HG12 VAL A 166      -3.923 -11.675 -20.826  1.00  0.00      A    H
ATOM   2254 HG13 VAL A 166      -5.526 -11.284 -20.423  1.00  0.00      A    H
ATOM   2255  CG2 VAL A 166      -5.369 -10.689 -23.032  1.00  0.00      A    C
ATOM   2256 HG21 VAL A 166      -6.056 -10.016 -22.476  1.00  0.00      A    H
ATOM   2257 HG22 VAL A 166      -4.331 -10.301 -22.951  1.00  0.00      A    H
ATOM   2258 HG23 VAL A 166      -5.649 -10.825 -24.099  1.00  0.00      A    H
ATOM   2259  C   VAL A 166      -5.028 -13.537 -24.527  1.00  0.00      A    C
ATOM   2260  O   VAL A 166      -6.028 -14.197 -24.656  1.00  0.00      A    O
ATOM   2261  N   GLY A 167      -4.258 -13.148 -25.556  1.00  0.00      A    N
ATOM   2262  HN  GLY A 167      -3.360 -12.734 -25.423  1.00  0.00      A    H
ATOM   2263  CA  GLY A 167      -4.639 -13.521 -26.872  1.00  0.00      A    C
ATOM   2264  HA1 GLY A 167      -4.903 -14.561 -26.998  1.00  0.00      A    H
ATOM   2265  HA2 GLY A 167      -5.510 -12.908 -27.047  1.00  0.00      A    H
ATOM   2266  C   GLY A 167      -3.683 -13.079 -27.995  1.00  0.00      A    C
ATOM   2267  O   GLY A 167      -2.613 -12.566 -27.733  1.00  0.00      A    O
ATOM   2268  N   TYR A 168      -4.142 -13.162 -29.234  1.00  0.00      A    N
ATOM   2269  HN  TYR A 168      -5.084 -13.481 -29.306  1.00  0.00      A    H
ATOM   2270  CA  TYR A 168      -3.499 -12.915 -30.547  1.00  0.00      A    C
ATOM   2271  HA  TYR A 168      -2.809 -12.085 -30.520  1.00  0.00      A    H
ATOM   2272  CB  TYR A 168      -2.858 -14.242 -30.996  1.00  0.00      A    C
ATOM   2273  HB1 TYR A 168      -3.292 -15.085 -30.417  1.00  0.00      A    H
ATOM   2274  HB2 TYR A 168      -3.057 -14.432 -32.072  1.00  0.00      A    H
ATOM   2275  CG  TYR A 168      -1.333 -14.435 -30.789  1.00  0.00      A    C
ATOM   2276  CD1 TYR A 168      -0.663 -14.515 -29.562  1.00  0.00      A    C
ATOM   2277  HD1 TYR A 168      -1.214 -14.351 -28.648  1.00  0.00      A    H
ATOM   2278  CE1 TYR A 168       0.713 -14.759 -29.502  1.00  0.00      A    C
ATOM   2279  HE1 TYR A 168       1.346 -14.738 -28.627  1.00  0.00      A    H
ATOM   2280  CZ  TYR A 168       1.454 -14.963 -30.650  1.00  0.00      A    C
ATOM   2281  OH  TYR A 168       2.857 -14.930 -30.615  1.00  0.00      A    O
ATOM   2282  HH  TYR A 168       3.100 -15.395 -31.418  1.00  0.00      A    H
ATOM   2283  CD2 TYR A 168      -0.548 -14.656 -31.930  1.00  0.00      A    C
ATOM   2284  HD2 TYR A 168      -0.944 -14.624 -32.934  1.00  0.00      A    H
ATOM   2285  CE2 TYR A 168       0.783 -14.897 -31.888  1.00  0.00      A    C
ATOM   2286  HE2 TYR A 168       1.246 -14.903 -32.864  1.00  0.00      A    H
ATOM   2287  C   TYR A 168      -4.592 -12.635 -31.629  1.00  0.00      A    C
ATOM   2288  O   TYR A 168      -5.662 -13.260 -31.610  1.00  0.00      A    O
ATOM   2289  N   GLY A 169      -4.331 -11.660 -32.563  1.00  0.00      A    N
ATOM   2290  HN  GLY A 169      -3.506 -11.115 -32.695  1.00  0.00      A    H
ATOM   2291  CA  GLY A 169      -5.419 -11.401 -33.525  1.00  0.00      A    C
ATOM   2292  HA1 GLY A 169      -5.730 -12.297 -34.042  1.00  0.00      A    H
ATOM   2293  HA2 GLY A 169      -6.225 -10.928 -32.984  1.00  0.00      A    H
ATOM   2294  C   GLY A 169      -4.949 -10.393 -34.519  1.00  0.00      A    C
ATOM   2295  O   GLY A 169      -3.719 -10.117 -34.737  1.00  0.00      A    O
ATOM   2296  N   THR A 170      -5.881  -9.759 -35.214  1.00  0.00      A    N
ATOM   2297  HN  THR A 170      -6.832  -9.732 -34.916  1.00  0.00      A    H
ATOM   2298  CA  THR A 170      -5.612  -8.997 -36.449  1.00  0.00      A    C
ATOM   2299  HA  THR A 170      -4.752  -8.352 -36.344  1.00  0.00      A    H
ATOM   2300  CB  THR A 170      -5.689  -9.844 -37.667  1.00  0.00      A    C
ATOM   2301  HB  THR A 170      -6.703 -10.290 -37.753  1.00  0.00      A    H
ATOM   2302  OG1 THR A 170      -4.773 -10.969 -37.611  1.00  0.00      A    O
ATOM   2303  HG1 THR A 170      -3.919 -10.547 -37.493  1.00  0.00      A    H
ATOM   2304  CG2 THR A 170      -5.215  -9.131 -38.933  1.00  0.00      A    C
ATOM   2305 HG21 THR A 170      -5.358  -9.758 -39.839  1.00  0.00      A    H
ATOM   2306 HG22 THR A 170      -5.878  -8.278 -39.192  1.00  0.00      A    H
ATOM   2307 HG23 THR A 170      -4.132  -8.913 -38.816  1.00  0.00      A    H
ATOM   2308  C   THR A 170      -6.855  -8.082 -36.590  1.00  0.00      A    C
ATOM   2309  O   THR A 170      -7.945  -8.262 -35.998  1.00  0.00      A    O
ATOM   2310  N   THR A 171      -6.646  -7.012 -37.327  1.00  0.00      A    N
ATOM   2311  HN  THR A 171      -5.716  -6.825 -37.634  1.00  0.00      A    H
ATOM   2312  CA  THR A 171      -7.665  -5.989 -37.628  1.00  0.00      A    C
ATOM   2313  HA  THR A 171      -8.551  -5.889 -37.019  1.00  0.00      A    H
ATOM   2314  CB  THR A 171      -7.151  -4.593 -37.677  1.00  0.00      A    C
ATOM   2315  HB  THR A 171      -7.880  -3.778 -37.873  1.00  0.00      A    H
ATOM   2316  OG1 THR A 171      -6.065  -4.437 -38.597  1.00  0.00      A    O
ATOM   2317  HG1 THR A 171      -5.778  -3.529 -38.479  1.00  0.00      A    H
ATOM   2318  CG2 THR A 171      -6.478  -4.284 -36.256  1.00  0.00      A    C
ATOM   2319 HG21 THR A 171      -6.095  -3.246 -36.153  1.00  0.00      A    H
ATOM   2320 HG22 THR A 171      -7.239  -4.538 -35.487  1.00  0.00      A    H
ATOM   2321 HG23 THR A 171      -5.702  -5.076 -36.189  1.00  0.00      A    H
ATOM   2322  C   THR A 171      -8.327  -6.245 -39.009  1.00  0.00      A    C
ATOM   2323  O   THR A 171      -7.821  -7.012 -39.829  1.00  0.00      A    O
ATOM   2324  N   SER A 172      -9.435  -5.526 -39.215  1.00  0.00      A    N
ATOM   2325  HN  SER A 172      -9.833  -5.112 -38.401  1.00  0.00      A    H
ATOM   2326  CA  SER A 172     -10.180  -5.580 -40.458  1.00  0.00      A    C
ATOM   2327  HA  SER A 172     -10.456  -6.597 -40.695  1.00  0.00      A    H
ATOM   2328  CB  SER A 172     -11.558  -4.756 -40.313  1.00  0.00      A    C
ATOM   2329  HB1 SER A 172     -12.203  -4.875 -41.210  1.00  0.00      A    H
ATOM   2330  HB2 SER A 172     -12.119  -5.073 -39.408  1.00  0.00      A    H
ATOM   2331  OG  SER A 172     -11.240  -3.406 -40.074  1.00  0.00      A    O
ATOM   2332  HG1 SER A 172     -11.222  -3.372 -39.115  1.00  0.00      A    H
ATOM   2333  C   SER A 172      -9.383  -5.047 -41.647  1.00  0.00      A    C
ATOM   2334  O   SER A 172      -9.399  -5.695 -42.763  1.00  0.00      A    O
ATOM   2335  N   ASP A 173      -8.494  -4.040 -41.426  1.00  0.00      A    N
ATOM   2336  HN  ASP A 173      -8.554  -3.602 -40.533  1.00  0.00      A    H
ATOM   2337  CA  ASP A 173      -7.666  -3.517 -42.475  1.00  0.00      A    C
ATOM   2338  HA  ASP A 173      -8.300  -3.398 -43.341  1.00  0.00      A    H
ATOM   2339  CB  ASP A 173      -7.104  -2.107 -42.133  1.00  0.00      A    C
ATOM   2340  HB1 ASP A 173      -6.615  -2.127 -41.135  1.00  0.00      A    H
ATOM   2341  HB2 ASP A 173      -6.331  -1.799 -42.868  1.00  0.00      A    H
ATOM   2342  CG  ASP A 173      -8.220  -1.175 -42.076  1.00  0.00      A    C
ATOM   2343  OD1 ASP A 173      -8.946  -1.024 -43.102  1.00  0.00      A    O
ATOM   2344  OD2 ASP A 173      -8.518  -0.595 -40.987  1.00  0.00      A    O
ATOM   2345  C   ASP A 173      -6.618  -4.583 -42.791  1.00  0.00      A    C
ATOM   2346  O   ASP A 173      -6.167  -4.706 -43.964  1.00  0.00      A    O
ATOM   2347  N   GLY A 174      -6.172  -5.303 -41.782  1.00  0.00      A    N
ATOM   2348  HN  GLY A 174      -6.460  -4.981 -40.884  1.00  0.00      A    H
ATOM   2349  CA  GLY A 174      -5.322  -6.495 -41.827  1.00  0.00      A    C
ATOM   2350  HA1 GLY A 174      -5.755  -7.320 -41.280  1.00  0.00      A    H
ATOM   2351  HA2 GLY A 174      -5.103  -6.602 -42.879  1.00  0.00      A    H
ATOM   2352  C   GLY A 174      -3.960  -6.287 -41.225  1.00  0.00      A    C
ATOM   2353  O   GLY A 174      -2.927  -6.764 -41.750  1.00  0.00      A    O
ATOM   2354  N   THR A 175      -3.869  -5.469 -40.115  1.00  0.00      A    N
ATOM   2355  HN  THR A 175      -4.706  -5.120 -39.701  1.00  0.00      A    H
ATOM   2356  CA  THR A 175      -2.646  -5.384 -39.260  1.00  0.00      A    C
ATOM   2357  HA  THR A 175      -1.783  -5.715 -39.820  1.00  0.00      A    H
ATOM   2358  CB  THR A 175      -2.434  -4.006 -38.595  1.00  0.00      A    C
ATOM   2359  HB  THR A 175      -3.290  -3.773 -37.927  1.00  0.00      A    H
ATOM   2360  OG1 THR A 175      -2.452  -2.952 -39.477  1.00  0.00      A    O
ATOM   2361  HG1 THR A 175      -2.425  -2.127 -38.987  1.00  0.00      A    H
ATOM   2362  CG2 THR A 175      -1.138  -3.835 -37.869  1.00  0.00      A    C
ATOM   2363 HG21 THR A 175      -1.054  -4.487 -36.974  1.00  0.00      A    H
ATOM   2364 HG22 THR A 175      -0.289  -4.110 -38.531  1.00  0.00      A    H
ATOM   2365 HG23 THR A 175      -0.954  -2.801 -37.507  1.00  0.00      A    H
ATOM   2366  C   THR A 175      -2.775  -6.326 -38.131  1.00  0.00      A    C
ATOM   2367  O   THR A 175      -3.857  -6.538 -37.553  1.00  0.00      A    O
ATOM   2368  N   ASP A 176      -1.653  -6.977 -37.716  1.00  0.00      A    N
ATOM   2369  HN  ASP A 176      -0.779  -6.841 -38.175  1.00  0.00      A    H
ATOM   2370  CA  ASP A 176      -1.684  -7.975 -36.681  1.00  0.00      A    C
ATOM   2371  HA  ASP A 176      -2.674  -8.400 -36.772  1.00  0.00      A    H
ATOM   2372  CB  ASP A 176      -0.677  -9.042 -36.980  1.00  0.00      A    C
ATOM   2373  HB1 ASP A 176       0.278  -8.508 -37.174  1.00  0.00      A    H
ATOM   2374  HB2 ASP A 176      -0.568  -9.757 -36.137  1.00  0.00      A    H
ATOM   2375  CG  ASP A 176      -1.024  -9.903 -38.238  1.00  0.00      A    C
ATOM   2376  OD1 ASP A 176      -2.140 -10.492 -38.209  1.00  0.00      A    O
ATOM   2377  OD2 ASP A 176      -0.342 -10.113 -39.246  1.00  0.00      A    O
ATOM   2378  C   ASP A 176      -1.450  -7.291 -35.283  1.00  0.00      A    C
ATOM   2379  O   ASP A 176      -0.931  -6.171 -35.155  1.00  0.00      A    O
ATOM   2380  N   TYR A 177      -1.856  -8.024 -34.228  1.00  0.00      A    N
ATOM   2381  HN  TYR A 177      -2.362  -8.878 -34.328  1.00  0.00      A    H
ATOM   2382  CA  TYR A 177      -1.548  -7.627 -32.843  1.00  0.00      A    C
ATOM   2383  HA  TYR A 177      -0.710  -6.949 -32.784  1.00  0.00      A    H
ATOM   2384  CB  TYR A 177      -2.605  -6.601 -32.255  1.00  0.00      A    C
ATOM   2385  HB1 TYR A 177      -2.364  -6.279 -31.219  1.00  0.00      A    H
ATOM   2386  HB2 TYR A 177      -2.588  -5.671 -32.863  1.00  0.00      A    H
ATOM   2387  CG  TYR A 177      -4.042  -7.055 -32.327  1.00  0.00      A    C
ATOM   2388  CD1 TYR A 177      -4.570  -7.972 -31.444  1.00  0.00      A    C
ATOM   2389  HD1 TYR A 177      -3.896  -8.363 -30.696  1.00  0.00      A    H
ATOM   2390  CE1 TYR A 177      -5.935  -8.338 -31.443  1.00  0.00      A    C
ATOM   2391  HE1 TYR A 177      -6.274  -9.189 -30.871  1.00  0.00      A    H
ATOM   2392  CZ  TYR A 177      -6.726  -7.834 -32.495  1.00  0.00      A    C
ATOM   2393  OH  TYR A 177      -8.087  -8.171 -32.583  1.00  0.00      A    O
ATOM   2394  HH  TYR A 177      -8.302  -8.652 -31.781  1.00  0.00      A    H
ATOM   2395  CD2 TYR A 177      -4.810  -6.524 -33.339  1.00  0.00      A    C
ATOM   2396  HD2 TYR A 177      -4.426  -5.840 -34.082  1.00  0.00      A    H
ATOM   2397  CE2 TYR A 177      -6.203  -6.873 -33.361  1.00  0.00      A    C
ATOM   2398  HE2 TYR A 177      -6.829  -6.472 -34.144  1.00  0.00      A    H
ATOM   2399  C   TYR A 177      -1.404  -8.845 -31.869  1.00  0.00      A    C
ATOM   2400  O   TYR A 177      -1.796  -9.993 -32.198  1.00  0.00      A    O
ATOM   2401  N   TRP A 178      -0.760  -8.581 -30.720  1.00  0.00      A    N
ATOM   2402  HN  TRP A 178      -0.389  -7.656 -30.692  1.00  0.00      A    H
ATOM   2403  CA  TRP A 178      -0.673  -9.395 -29.497  1.00  0.00      A    C
ATOM   2404  HA  TRP A 178      -0.968 -10.388 -29.802  1.00  0.00      A    H
ATOM   2405  CB  TRP A 178       0.750  -9.354 -28.923  1.00  0.00      A    C
ATOM   2406  HB1 TRP A 178       1.181  -8.333 -29.001  1.00  0.00      A    H
ATOM   2407  HB2 TRP A 178       0.805  -9.635 -27.849  1.00  0.00      A    H
ATOM   2408  CG  TRP A 178       1.795 -10.146 -29.649  1.00  0.00      A    C
ATOM   2409  CD1 TRP A 178       1.955 -11.527 -29.701  1.00  0.00      A    C
ATOM   2410  HD1 TRP A 178       1.177 -12.176 -29.327  1.00  0.00      A    H
ATOM   2411  NE1 TRP A 178       3.048 -11.890 -30.402  1.00  0.00      A    N
ATOM   2412  HE1 TRP A 178       3.358 -12.803 -30.553  1.00  0.00      A    H
ATOM   2413  CE2 TRP A 178       3.700 -10.785 -30.813  1.00  0.00      A    C
ATOM   2414  CD2 TRP A 178       2.963  -9.662 -30.325  1.00  0.00      A    C
ATOM   2415  CE3 TRP A 178       3.471  -8.358 -30.643  1.00  0.00      A    C
ATOM   2416  HE3 TRP A 178       2.932  -7.441 -30.453  1.00  0.00      A    H
ATOM   2417  CZ3 TRP A 178       4.565  -8.294 -31.443  1.00  0.00      A    C
ATOM   2418  HZ3 TRP A 178       4.909  -7.382 -31.908  1.00  0.00      A    H
ATOM   2419  CZ2 TRP A 178       4.875 -10.691 -31.532  1.00  0.00      A    C
ATOM   2420  HZ2 TRP A 178       5.530 -11.466 -31.903  1.00  0.00      A    H
ATOM   2421  CH2 TRP A 178       5.252  -9.429 -31.850  1.00  0.00      A    C
ATOM   2422  HH2 TRP A 178       6.095  -9.296 -32.512  1.00  0.00      A    H
ATOM   2423  C   TRP A 178      -1.600  -8.745 -28.448  1.00  0.00      A    C
ATOM   2424  O   TRP A 178      -1.518  -7.503 -28.336  1.00  0.00      A    O
ATOM   2425  N   ILE A 179      -2.356  -9.585 -27.596  1.00  0.00      A    N
ATOM   2426  HN  ILE A 179      -2.393 -10.579 -27.661  1.00  0.00      A    H
ATOM   2427  CA  ILE A 179      -3.109  -8.874 -26.502  1.00  0.00      A    C
ATOM   2428  HA  ILE A 179      -2.996  -7.804 -26.594  1.00  0.00      A    H
ATOM   2429  CB  ILE A 179      -4.601  -9.171 -26.470  1.00  0.00      A    C
ATOM   2430  HB  ILE A 179      -4.781 -10.144 -25.964  1.00  0.00      A    H
ATOM   2431  CG2 ILE A 179      -5.227  -8.065 -25.542  1.00  0.00      A    C
ATOM   2432 HG21 ILE A 179      -5.074  -7.100 -26.071  1.00  0.00      A    H
ATOM   2433 HG22 ILE A 179      -6.320  -8.266 -25.559  1.00  0.00      A    H
ATOM   2434 HG23 ILE A 179      -5.064  -7.940 -24.450  1.00  0.00      A    H
ATOM   2435  CG1 ILE A 179      -5.211  -9.205 -27.941  1.00  0.00      A    C
ATOM   2436 HG11 ILE A 179      -5.032  -8.222 -28.426  1.00  0.00      A    H
ATOM   2437 HG12 ILE A 179      -4.765 -10.062 -28.489  1.00  0.00      A    H
ATOM   2438  CD  ILE A 179      -6.727  -9.458 -27.850  1.00  0.00      A    C
ATOM   2439  HD1 ILE A 179      -6.935 -10.264 -27.115  1.00  0.00      A    H
ATOM   2440  HD2 ILE A 179      -7.220  -8.494 -27.601  1.00  0.00      A    H
ATOM   2441  HD3 ILE A 179      -6.956  -9.770 -28.891  1.00  0.00      A    H
ATOM   2442  C   ILE A 179      -2.534  -9.223 -25.150  1.00  0.00      A    C
ATOM   2443  O   ILE A 179      -2.600 -10.427 -24.870  1.00  0.00      A    O
ATOM   2444  N   VAL A 180      -2.135  -8.299 -24.258  1.00  0.00      A    N
ATOM   2445  HN  VAL A 180      -2.218  -7.353 -24.560  1.00  0.00      A    H
ATOM   2446  CA  VAL A 180      -1.657  -8.417 -22.904  1.00  0.00      A    C
ATOM   2447  HA  VAL A 180      -1.632  -9.467 -22.653  1.00  0.00      A    H
ATOM   2448  CB  VAL A 180      -0.223  -8.357 -22.718  1.00  0.00      A    C
ATOM   2449  HB  VAL A 180       0.032  -8.797 -21.730  1.00  0.00      A    H
ATOM   2450  CG1 VAL A 180       0.582  -9.198 -23.723  1.00  0.00      A    C
ATOM   2451 HG11 VAL A 180       1.636  -9.341 -23.401  1.00  0.00      A    H
ATOM   2452 HG12 VAL A 180       0.065 -10.178 -23.808  1.00  0.00      A    H
ATOM   2453 HG13 VAL A 180       0.538  -8.704 -24.717  1.00  0.00      A    H
ATOM   2454  CG2 VAL A 180       0.263  -6.896 -22.731  1.00  0.00      A    C
ATOM   2455 HG21 VAL A 180       1.356  -6.790 -22.565  1.00  0.00      A    H
ATOM   2456 HG22 VAL A 180       0.037  -6.423 -23.710  1.00  0.00      A    H
ATOM   2457 HG23 VAL A 180      -0.204  -6.228 -21.975  1.00  0.00      A    H
ATOM   2458  C   VAL A 180      -2.451  -7.793 -21.782  1.00  0.00      A    C
ATOM   2459  O   VAL A 180      -2.916  -6.667 -21.902  1.00  0.00      A    O
ATOM   2460  N   LYS A 181      -2.648  -8.578 -20.702  1.00  0.00      A    N
ATOM   2461  HN  LYS A 181      -2.339  -9.526 -20.675  1.00  0.00      A    H
ATOM   2462  CA  LYS A 181      -3.194  -8.085 -19.470  1.00  0.00      A    C
ATOM   2463  HA  LYS A 181      -3.994  -7.402 -19.716  1.00  0.00      A    H
ATOM   2464  CB  LYS A 181      -3.924  -9.155 -18.588  1.00  0.00      A    C
ATOM   2465  HB1 LYS A 181      -4.680  -9.528 -19.311  1.00  0.00      A    H
ATOM   2466  HB2 LYS A 181      -3.359 -10.025 -18.189  1.00  0.00      A    H
ATOM   2467  CG  LYS A 181      -4.541  -8.538 -17.286  1.00  0.00      A    C
ATOM   2468  HG1 LYS A 181      -3.680  -8.155 -16.696  1.00  0.00      A    H
ATOM   2469  HG2 LYS A 181      -5.217  -7.682 -17.496  1.00  0.00      A    H
ATOM   2470  CD  LYS A 181      -5.343  -9.507 -16.433  1.00  0.00      A    C
ATOM   2471  HD1 LYS A 181      -6.374  -9.299 -16.790  1.00  0.00      A    H
ATOM   2472  HD2 LYS A 181      -5.108 -10.501 -16.869  1.00  0.00      A    H
ATOM   2473  CE  LYS A 181      -5.114  -9.486 -14.957  1.00  0.00      A    C
ATOM   2474  HE1 LYS A 181      -4.070  -9.849 -14.844  1.00  0.00      A    H
ATOM   2475  HE2 LYS A 181      -5.136  -8.503 -14.439  1.00  0.00      A    H
ATOM   2476  NZ  LYS A 181      -5.976 -10.334 -14.135  1.00  0.00      A    N
ATOM   2477  HZ1 LYS A 181      -6.986 -10.139 -14.291  1.00  0.00      A    H
ATOM   2478  HZ2 LYS A 181      -5.816 -11.341 -14.339  1.00  0.00      A    H
ATOM   2479  HZ3 LYS A 181      -5.764 -10.192 -13.127  1.00  0.00      A    H
ATOM   2480  C   LYS A 181      -2.089  -7.404 -18.617  1.00  0.00      A    C
ATOM   2481  O   LYS A 181      -1.038  -7.982 -18.358  1.00  0.00      A    O
ATOM   2482  N   ASN A 182      -2.334  -6.090 -18.324  1.00  0.00      A    N
ATOM   2483  HN  ASN A 182      -3.129  -5.703 -18.784  1.00  0.00      A    H
ATOM   2484  CA  ASN A 182      -1.524  -5.277 -17.435  1.00  0.00      A    C
ATOM   2485  HA  ASN A 182      -0.555  -5.744 -17.334  1.00  0.00      A    H
ATOM   2486  CB  ASN A 182      -1.478  -3.873 -18.173  1.00  0.00      A    C
ATOM   2487  HB1 ASN A 182      -1.372  -4.127 -19.250  1.00  0.00      A    H
ATOM   2488  HB2 ASN A 182      -2.460  -3.400 -17.959  1.00  0.00      A    H
ATOM   2489  CG  ASN A 182      -0.359  -3.016 -17.713  1.00  0.00      A    C
ATOM   2490  OD1 ASN A 182       0.433  -3.337 -16.810  1.00  0.00      A    O
ATOM   2491  ND2 ASN A 182      -0.206  -1.932 -18.433  1.00  0.00      A    N
ATOM   2492 HD21 ASN A 182       0.327  -1.186 -18.035  1.00  0.00      A    H
ATOM   2493 HD22 ASN A 182      -0.817  -1.661 -19.177  1.00  0.00      A    H
ATOM   2494  C   ASN A 182      -2.064  -5.259 -16.057  1.00  0.00      A    C
ATOM   2495  O   ASN A 182      -3.211  -5.622 -15.937  1.00  0.00      A    O
ATOM   2496  N   SER A 183      -1.245  -4.983 -15.010  1.00  0.00      A    N
ATOM   2497  HN  SER A 183      -0.307  -4.796 -15.290  1.00  0.00      A    H
ATOM   2498  CA  SER A 183      -1.582  -4.910 -13.612  1.00  0.00      A    C
ATOM   2499  HA  SER A 183      -2.410  -5.564 -13.381  1.00  0.00      A    H
ATOM   2500  CB  SER A 183      -0.476  -5.478 -12.658  1.00  0.00      A    C
ATOM   2501  HB1 SER A 183      -0.637  -5.399 -11.561  1.00  0.00      A    H
ATOM   2502  HB2 SER A 183      -0.435  -6.554 -12.931  1.00  0.00      A    H
ATOM   2503  OG  SER A 183       0.798  -4.797 -12.932  1.00  0.00      A    O
ATOM   2504  HG1 SER A 183       1.423  -5.300 -12.405  1.00  0.00      A    H
ATOM   2505  C   SER A 183      -1.929  -3.504 -13.113  1.00  0.00      A    C
ATOM   2506  O   SER A 183      -1.773  -3.114 -11.938  1.00  0.00      A    O
ATOM   2507  N   TRP A 184      -2.379  -2.649 -14.019  1.00  0.00      A    N
ATOM   2508  HN  TRP A 184      -2.827  -3.064 -14.808  1.00  0.00      A    H
ATOM   2509  CA  TRP A 184      -2.456  -1.237 -13.824  1.00  0.00      A    C
ATOM   2510  HA  TRP A 184      -2.062  -0.986 -12.850  1.00  0.00      A    H
ATOM   2511  CB  TRP A 184      -1.867  -0.379 -14.935  1.00  0.00      A    C
ATOM   2512  HB1 TRP A 184      -2.255  -0.683 -15.931  1.00  0.00      A    H
ATOM   2513  HB2 TRP A 184      -2.005   0.718 -14.833  1.00  0.00      A    H
ATOM   2514  CG  TRP A 184      -0.382  -0.557 -14.981  1.00  0.00      A    C
ATOM   2515  CD1 TRP A 184       0.540  -1.168 -14.135  1.00  0.00      A    C
ATOM   2516  HD1 TRP A 184       0.296  -1.706 -13.231  1.00  0.00      A    H
ATOM   2517  NE1 TRP A 184       1.856  -0.956 -14.625  1.00  0.00      A    N
ATOM   2518  HE1 TRP A 184       2.721  -0.997 -14.173  1.00  0.00      A    H
ATOM   2519  CE2 TRP A 184       1.819  -0.271 -15.767  1.00  0.00      A    C
ATOM   2520  CD2 TRP A 184       0.445   0.076 -16.039  1.00  0.00      A    C
ATOM   2521  CE3 TRP A 184       0.091   0.809 -17.136  1.00  0.00      A    C
ATOM   2522  HE3 TRP A 184      -0.839   1.333 -17.300  1.00  0.00      A    H
ATOM   2523  CZ3 TRP A 184       1.152   1.250 -17.956  1.00  0.00      A    C
ATOM   2524  HZ3 TRP A 184       0.953   1.761 -18.886  1.00  0.00      A    H
ATOM   2525  CZ2 TRP A 184       2.835   0.021 -16.656  1.00  0.00      A    C
ATOM   2526  HZ2 TRP A 184       3.804  -0.446 -16.563  1.00  0.00      A    H
ATOM   2527  CH2 TRP A 184       2.449   0.814 -17.723  1.00  0.00      A    C
ATOM   2528  HH2 TRP A 184       3.234   1.141 -18.389  1.00  0.00      A    H
ATOM   2529  C   TRP A 184      -3.929  -0.961 -13.678  1.00  0.00      A    C
ATOM   2530  O   TRP A 184      -4.718  -1.853 -13.505  1.00  0.00      A    O
ATOM   2531  N   GLY A 185      -4.399   0.251 -13.824  1.00  0.00      A    N
ATOM   2532  HN  GLY A 185      -3.817   1.060 -13.853  1.00  0.00      A    H
ATOM   2533  CA  GLY A 185      -5.812   0.557 -13.686  1.00  0.00      A    C
ATOM   2534  HA1 GLY A 185      -6.362   0.069 -12.895  1.00  0.00      A    H
ATOM   2535  HA2 GLY A 185      -5.861   1.621 -13.505  1.00  0.00      A    H
ATOM   2536  C   GLY A 185      -6.650   0.326 -14.898  1.00  0.00      A    C
ATOM   2537  O   GLY A 185      -6.182   0.388 -16.040  1.00  0.00      A    O
ATOM   2538  N   THR A 186      -7.929   0.031 -14.761  1.00  0.00      A    N
ATOM   2539  HN  THR A 186      -8.291  -0.138 -13.848  1.00  0.00      A    H
ATOM   2540  CA  THR A 186      -8.760  -0.244 -15.959  1.00  0.00      A    C
ATOM   2541  HA  THR A 186      -8.277  -0.908 -16.661  1.00  0.00      A    H
ATOM   2542  CB  THR A 186     -10.077  -0.727 -15.453  1.00  0.00      A    C
ATOM   2543  HB  THR A 186     -10.662   0.046 -14.910  1.00  0.00      A    H
ATOM   2544  OG1 THR A 186     -10.008  -1.957 -14.645  1.00  0.00      A    O
ATOM   2545  HG1 THR A 186     -10.823  -2.403 -14.888  1.00  0.00      A    H
ATOM   2546  CG2 THR A 186     -10.985  -1.156 -16.582  1.00  0.00      A    C
ATOM   2547 HG21 THR A 186     -11.264  -0.188 -17.051  1.00  0.00      A    H
ATOM   2548 HG22 THR A 186     -10.375  -1.746 -17.299  1.00  0.00      A    H
ATOM   2549 HG23 THR A 186     -11.976  -1.564 -16.290  1.00  0.00      A    H
ATOM   2550  C   THR A 186      -9.029   0.954 -16.798  1.00  0.00      A    C
ATOM   2551  O   THR A 186      -9.229   0.842 -17.979  1.00  0.00      A    O
ATOM   2552  N   THR A 187      -9.021   2.166 -16.244  1.00  0.00      A    N
ATOM   2553  HN  THR A 187      -9.013   2.267 -15.252  1.00  0.00      A    H
ATOM   2554  CA  THR A 187      -9.117   3.327 -17.114  1.00  0.00      A    C
ATOM   2555  HA  THR A 187      -9.891   3.173 -17.851  1.00  0.00      A    H
ATOM   2556  CB  THR A 187      -9.593   4.613 -16.505  1.00  0.00      A    C
ATOM   2557  HB  THR A 187      -9.760   5.394 -17.277  1.00  0.00      A    H
ATOM   2558  OG1 THR A 187      -8.701   5.126 -15.525  1.00  0.00      A    O
ATOM   2559  HG1 THR A 187      -9.281   5.680 -14.997  1.00  0.00      A    H
ATOM   2560  CG2 THR A 187     -10.916   4.309 -15.748  1.00  0.00      A    C
ATOM   2561 HG21 THR A 187     -11.341   5.253 -15.344  1.00  0.00      A    H
ATOM   2562 HG22 THR A 187     -11.632   3.714 -16.353  1.00  0.00      A    H
ATOM   2563 HG23 THR A 187     -10.754   3.581 -14.924  1.00  0.00      A    H
ATOM   2564  C   THR A 187      -7.785   3.794 -17.853  1.00  0.00      A    C
ATOM   2565  O   THR A 187      -7.749   4.891 -18.457  1.00  0.00      A    O
ATOM   2566  N   TRP A 188      -6.719   2.993 -17.902  1.00  0.00      A    N
ATOM   2567  HN  TRP A 188      -6.748   2.151 -17.368  1.00  0.00      A    H
ATOM   2568  CA  TRP A 188      -5.586   3.168 -18.830  1.00  0.00      A    C
ATOM   2569  HA  TRP A 188      -5.554   4.181 -19.203  1.00  0.00      A    H
ATOM   2570  CB  TRP A 188      -4.292   2.879 -17.955  1.00  0.00      A    C
ATOM   2571  HB1 TRP A 188      -4.173   3.657 -17.171  1.00  0.00      A    H
ATOM   2572  HB2 TRP A 188      -4.495   1.960 -17.364  1.00  0.00      A    H
ATOM   2573  CG  TRP A 188      -2.966   2.857 -18.748  1.00  0.00      A    C
ATOM   2574  CD1 TRP A 188      -2.019   3.786 -18.957  1.00  0.00      A    C
ATOM   2575  HD1 TRP A 188      -2.046   4.762 -18.495  1.00  0.00      A    H
ATOM   2576  NE1 TRP A 188      -0.994   3.255 -19.736  1.00  0.00      A    N
ATOM   2577  HE1 TRP A 188      -0.199   3.678 -20.114  1.00  0.00      A    H
ATOM   2578  CE2 TRP A 188      -1.273   1.951 -20.097  1.00  0.00      A    C
ATOM   2579  CD2 TRP A 188      -2.497   1.644 -19.440  1.00  0.00      A    C
ATOM   2580  CE3 TRP A 188      -3.075   0.311 -19.551  1.00  0.00      A    C
ATOM   2581  HE3 TRP A 188      -3.933  -0.031 -18.991  1.00  0.00      A    H
ATOM   2582  CZ3 TRP A 188      -2.345  -0.646 -20.326  1.00  0.00      A    C
ATOM   2583  HZ3 TRP A 188      -2.787  -1.629 -20.396  1.00  0.00      A    H
ATOM   2584  CZ2 TRP A 188      -0.585   1.049 -20.872  1.00  0.00      A    C
ATOM   2585  HZ2 TRP A 188       0.333   1.335 -21.365  1.00  0.00      A    H
ATOM   2586  CH2 TRP A 188      -1.130  -0.200 -20.895  1.00  0.00      A    C
ATOM   2587  HH2 TRP A 188      -0.534  -0.938 -21.409  1.00  0.00      A    H
ATOM   2588  C   TRP A 188      -5.737   2.206 -20.014  1.00  0.00      A    C
ATOM   2589  O   TRP A 188      -6.389   1.148 -19.982  1.00  0.00      A    O
ATOM   2590  N   GLY A 189      -5.236   2.634 -21.224  1.00  0.00      A    N
ATOM   2591  HN  GLY A 189      -4.947   3.589 -21.238  1.00  0.00      A    H
ATOM   2592  CA  GLY A 189      -5.309   1.902 -22.470  1.00  0.00      A    C
ATOM   2593  HA1 GLY A 189      -4.951   2.536 -23.267  1.00  0.00      A    H
ATOM   2594  HA2 GLY A 189      -4.653   1.074 -22.244  1.00  0.00      A    H
ATOM   2595  C   GLY A 189      -6.687   1.510 -22.789  1.00  0.00      A    C
ATOM   2596  O   GLY A 189      -7.625   2.289 -22.562  1.00  0.00      A    O
ATOM   2597  N   GLU A 190      -6.799   0.345 -23.353  1.00  0.00      A    N
ATOM   2598  HN  GLU A 190      -6.034  -0.279 -23.489  1.00  0.00      A    H
ATOM   2599  CA  GLU A 190      -8.066  -0.251 -23.802  1.00  0.00      A    C
ATOM   2600  HA  GLU A 190      -8.905   0.424 -23.885  1.00  0.00      A    H
ATOM   2601  CB  GLU A 190      -7.918  -0.814 -25.248  1.00  0.00      A    C
ATOM   2602  HB1 GLU A 190      -6.989  -1.420 -25.194  1.00  0.00      A    H
ATOM   2603  HB2 GLU A 190      -8.791  -1.442 -25.528  1.00  0.00      A    H
ATOM   2604  CG  GLU A 190      -7.695   0.231 -26.286  1.00  0.00      A    C
ATOM   2605  HG1 GLU A 190      -8.474   1.024 -26.275  1.00  0.00      A    H
ATOM   2606  HG2 GLU A 190      -6.759   0.802 -26.107  1.00  0.00      A    H
ATOM   2607  CD  GLU A 190      -7.695  -0.325 -27.631  1.00  0.00      A    C
ATOM   2608  OE1 GLU A 190      -7.327  -1.525 -27.812  1.00  0.00      A    O
ATOM   2609  OE2 GLU A 190      -7.857   0.401 -28.631  1.00  0.00      A    O
ATOM   2610  C   GLU A 190      -8.605  -1.201 -22.705  1.00  0.00      A    C
ATOM   2611  O   GLU A 190      -8.503  -2.401 -22.844  1.00  0.00      A    O
ATOM   2612  N   GLN A 191      -9.226  -0.558 -21.674  1.00  0.00      A    N
ATOM   2613  HN  GLN A 191      -9.198   0.437 -21.619  1.00  0.00      A    H
ATOM   2614  CA  GLN A 191      -9.750  -1.201 -20.534  1.00  0.00      A    C
ATOM   2615  HA  GLN A 191     -10.133  -0.350 -19.991  1.00  0.00      A    H
ATOM   2616  CB  GLN A 191     -11.065  -2.008 -20.813  1.00  0.00      A    C
ATOM   2617  HB1 GLN A 191     -10.914  -2.933 -21.409  1.00  0.00      A    H
ATOM   2618  HB2 GLN A 191     -11.575  -2.203 -19.845  1.00  0.00      A    H
ATOM   2619  CG  GLN A 191     -12.080  -1.166 -21.625  1.00  0.00      A    C
ATOM   2620  HG1 GLN A 191     -12.350  -0.175 -21.200  1.00  0.00      A    H
ATOM   2621  HG2 GLN A 191     -11.652  -0.977 -22.632  1.00  0.00      A    H
ATOM   2622  CD  GLN A 191     -13.453  -1.870 -21.772  1.00  0.00      A    C
ATOM   2623  OE1 GLN A 191     -13.618  -2.840 -22.542  1.00  0.00      A    O
ATOM   2624  NE2 GLN A 191     -14.462  -1.419 -21.049  1.00  0.00      A    N
ATOM   2625 HE21 GLN A 191     -15.384  -1.774 -21.204  1.00  0.00      A    H
ATOM   2626 HE22 GLN A 191     -14.530  -0.510 -20.639  1.00  0.00      A    H
ATOM   2627  C   GLN A 191      -8.764  -1.955 -19.612  1.00  0.00      A    C
ATOM   2628  O   GLN A 191      -9.062  -3.073 -19.073  1.00  0.00      A    O
ATOM   2629  N   GLY A 192      -7.503  -1.409 -19.459  1.00  0.00      A    N
ATOM   2630  HN  GLY A 192      -7.362  -0.487 -19.812  1.00  0.00      A    H
ATOM   2631  CA  GLY A 192      -6.429  -2.176 -18.819  1.00  0.00      A    C
ATOM   2632  HA1 GLY A 192      -5.711  -1.479 -18.411  1.00  0.00      A    H
ATOM   2633  HA2 GLY A 192      -6.703  -2.918 -18.084  1.00  0.00      A    H
ATOM   2634  C   GLY A 192      -5.645  -3.089 -19.735  1.00  0.00      A    C
ATOM   2635  O   GLY A 192      -4.646  -3.723 -19.322  1.00  0.00      A    O
ATOM   2636  N   TYR A 193      -6.040  -3.264 -20.951  1.00  0.00      A    N
ATOM   2637  HN  TYR A 193      -6.915  -2.800 -21.074  1.00  0.00      A    H
ATOM   2638  CA  TYR A 193      -5.381  -4.005 -21.991  1.00  0.00      A    C
ATOM   2639  HA  TYR A 193      -4.710  -4.740 -21.571  1.00  0.00      A    H
ATOM   2640  CB  TYR A 193      -6.369  -4.970 -22.824  1.00  0.00      A    C
ATOM   2641  HB1 TYR A 193      -7.137  -4.417 -23.406  1.00  0.00      A    H
ATOM   2642  HB2 TYR A 193      -5.670  -5.521 -23.487  1.00  0.00      A    H
ATOM   2643  CG  TYR A 193      -7.058  -5.895 -21.913  1.00  0.00      A    C
ATOM   2644  CD1 TYR A 193      -8.366  -5.638 -21.481  1.00  0.00      A    C
ATOM   2645  HD1 TYR A 193      -8.900  -4.862 -22.009  1.00  0.00      A    H
ATOM   2646  CE1 TYR A 193      -9.017  -6.471 -20.538  1.00  0.00      A    C
ATOM   2647  HE1 TYR A 193     -10.068  -6.368 -20.311  1.00  0.00      A    H
ATOM   2648  CZ  TYR A 193      -8.346  -7.573 -20.039  1.00  0.00      A    C
ATOM   2649  OH  TYR A 193      -9.013  -8.484 -19.229  1.00  0.00      A    O
ATOM   2650  HH  TYR A 193      -9.697  -8.013 -18.748  1.00  0.00      A    H
ATOM   2651  CD2 TYR A 193      -6.396  -7.014 -21.347  1.00  0.00      A    C
ATOM   2652  HD2 TYR A 193      -5.344  -7.236 -21.446  1.00  0.00      A    H
ATOM   2653  CE2 TYR A 193      -7.042  -7.800 -20.404  1.00  0.00      A    C
ATOM   2654  HE2 TYR A 193      -6.579  -8.705 -20.038  1.00  0.00      A    H
ATOM   2655  C   TYR A 193      -4.607  -3.175 -23.053  1.00  0.00      A    C
ATOM   2656  O   TYR A 193      -4.965  -2.043 -23.256  1.00  0.00      A    O
ATOM   2657  N   ILE A 194      -3.501  -3.645 -23.558  1.00  0.00      A    N
ATOM   2658  HN  ILE A 194      -3.156  -4.521 -23.230  1.00  0.00      A    H
ATOM   2659  CA  ILE A 194      -2.712  -2.954 -24.565  1.00  0.00      A    C
ATOM   2660  HA  ILE A 194      -3.254  -2.088 -24.916  1.00  0.00      A    H
ATOM   2661  CB  ILE A 194      -1.350  -2.358 -24.138  1.00  0.00      A    C
ATOM   2662  HB  ILE A 194      -1.581  -1.486 -23.490  1.00  0.00      A    H
ATOM   2663  CG2 ILE A 194      -0.647  -3.400 -23.287  1.00  0.00      A    C
ATOM   2664 HG21 ILE A 194      -0.539  -4.345 -23.862  1.00  0.00      A    H
ATOM   2665 HG22 ILE A 194       0.407  -3.087 -23.129  1.00  0.00      A    H
ATOM   2666 HG23 ILE A 194      -1.142  -3.636 -22.320  1.00  0.00      A    H
ATOM   2667  CG1 ILE A 194      -0.393  -1.809 -25.284  1.00  0.00      A    C
ATOM   2668 HG11 ILE A 194       0.226  -2.664 -25.628  1.00  0.00      A    H
ATOM   2669 HG12 ILE A 194      -0.976  -1.531 -26.188  1.00  0.00      A    H
ATOM   2670  CD  ILE A 194       0.532  -0.747 -24.845  1.00  0.00      A    C
ATOM   2671  HD1 ILE A 194       1.170  -0.394 -25.684  1.00  0.00      A    H
ATOM   2672  HD2 ILE A 194      -0.054   0.086 -24.401  1.00  0.00      A    H
ATOM   2673  HD3 ILE A 194       1.118  -1.155 -23.994  1.00  0.00      A    H
ATOM   2674  C   ILE A 194      -2.560  -3.929 -25.749  1.00  0.00      A    C
ATOM   2675  O   ILE A 194      -2.234  -5.160 -25.585  1.00  0.00      A    O
ATOM   2676  N   ARG A 195      -3.015  -3.397 -26.975  1.00  0.00      A    N
ATOM   2677  HN  ARG A 195      -3.495  -2.527 -27.052  1.00  0.00      A    H
ATOM   2678  CA  ARG A 195      -2.805  -4.146 -28.221  1.00  0.00      A    C
ATOM   2679  HA  ARG A 195      -2.830  -5.163 -27.859  1.00  0.00      A    H
ATOM   2680  CB  ARG A 195      -3.977  -3.876 -29.240  1.00  0.00      A    C
ATOM   2681  HB1 ARG A 195      -4.023  -2.782 -29.427  1.00  0.00      A    H
ATOM   2682  HB2 ARG A 195      -3.673  -4.317 -30.214  1.00  0.00      A    H
ATOM   2683  CG  ARG A 195      -5.288  -4.577 -28.823  1.00  0.00      A    C
ATOM   2684  HG1 ARG A 195      -5.033  -5.597 -28.464  1.00  0.00      A    H
ATOM   2685  HG2 ARG A 195      -5.601  -4.026 -27.910  1.00  0.00      A    H
ATOM   2686  CD  ARG A 195      -6.317  -4.637 -29.974  1.00  0.00      A    C
ATOM   2687  HD1 ARG A 195      -5.938  -4.956 -30.969  1.00  0.00      A    H
ATOM   2688  HD2 ARG A 195      -7.162  -5.294 -29.680  1.00  0.00      A    H
ATOM   2689  NE  ARG A 195      -6.681  -3.150 -30.109  1.00  0.00      A    N
ATOM   2690  HE  ARG A 195      -6.910  -2.645 -29.276  1.00  0.00      A    H
ATOM   2691  CZ  ARG A 195      -7.294  -2.509 -31.143  1.00  0.00      A    C
ATOM   2692  NH1 ARG A 195      -7.633  -3.121 -32.225  1.00  0.00      A    N
ATOM   2693 HH11 ARG A 195      -7.718  -4.107 -32.084  1.00  0.00      A    H
ATOM   2694 HH12 ARG A 195      -8.307  -2.702 -32.833  1.00  0.00      A    H
ATOM   2695  NH2 ARG A 195      -7.618  -1.190 -30.983  1.00  0.00      A    N
ATOM   2696 HH21 ARG A 195      -7.559  -0.669 -30.132  1.00  0.00      A    H
ATOM   2697 HH22 ARG A 195      -7.954  -0.624 -31.736  1.00  0.00      A    H
ATOM   2698  C   ARG A 195      -1.550  -3.796 -28.959  1.00  0.00      A    C
ATOM   2699  O   ARG A 195      -1.439  -2.735 -29.560  1.00  0.00      A    O
ATOM   2700  N   MET A 196      -0.500  -4.650 -28.908  1.00  0.00      A    N
ATOM   2701  HN  MET A 196      -0.714  -5.520 -28.471  1.00  0.00      A    H
ATOM   2702  CA  MET A 196       0.792  -4.374 -29.365  1.00  0.00      A    C
ATOM   2703  HA  MET A 196       0.952  -3.306 -29.377  1.00  0.00      A    H
ATOM   2704  CB  MET A 196       1.796  -5.178 -28.436  1.00  0.00      A    C
ATOM   2705  HB1 MET A 196       1.610  -6.274 -28.433  1.00  0.00      A    H
ATOM   2706  HB2 MET A 196       2.729  -5.133 -29.037  1.00  0.00      A    H
ATOM   2707  CG  MET A 196       1.833  -4.774 -26.982  1.00  0.00      A    C
ATOM   2708  HG1 MET A 196       2.120  -3.705 -26.885  1.00  0.00      A    H
ATOM   2709  HG2 MET A 196       0.773  -4.645 -26.676  1.00  0.00      A    H
ATOM   2710  SD  MET A 196       2.734  -5.860 -25.833  1.00  0.00      A    S
ATOM   2711  CE  MET A 196       4.308  -5.537 -26.630  1.00  0.00      A    C
ATOM   2712  HE1 MET A 196       4.506  -6.388 -27.317  1.00  0.00      A    H
ATOM   2713  HE2 MET A 196       4.154  -4.560 -27.136  1.00  0.00      A    H
ATOM   2714  HE3 MET A 196       5.106  -5.524 -25.857  1.00  0.00      A    H
ATOM   2715  C   MET A 196       0.960  -4.837 -30.814  1.00  0.00      A    C
ATOM   2716  O   MET A 196       0.742  -6.010 -31.102  1.00  0.00      A    O
ATOM   2717  N   GLN A 197       1.337  -3.993 -31.764  1.00  0.00      A    N
ATOM   2718  HN  GLN A 197       1.348  -3.031 -31.503  1.00  0.00      A    H
ATOM   2719  CA  GLN A 197       1.471  -4.430 -33.144  1.00  0.00      A    C
ATOM   2720  HA  GLN A 197       0.565  -4.915 -33.477  1.00  0.00      A    H
ATOM   2721  CB  GLN A 197       1.639  -3.133 -33.998  1.00  0.00      A    C
ATOM   2722  HB1 GLN A 197       0.757  -2.481 -33.826  1.00  0.00      A    H
ATOM   2723  HB2 GLN A 197       2.563  -2.603 -33.680  1.00  0.00      A    H
ATOM   2724  CG  GLN A 197       1.821  -3.451 -35.430  1.00  0.00      A    C
ATOM   2725  HG1 GLN A 197       2.608  -4.131 -35.822  1.00  0.00      A    H
ATOM   2726  HG2 GLN A 197       0.883  -3.897 -35.824  1.00  0.00      A    H
ATOM   2727  CD  GLN A 197       1.978  -2.162 -36.105  1.00  0.00      A    C
ATOM   2728  OE1 GLN A 197       1.232  -1.286 -35.797  1.00  0.00      A    O
ATOM   2729  NE2 GLN A 197       2.925  -2.043 -37.051  1.00  0.00      A    N
ATOM   2730 HE21 GLN A 197       3.185  -1.181 -37.486  1.00  0.00      A    H
ATOM   2731 HE22 GLN A 197       3.633  -2.747 -37.102  1.00  0.00      A    H
ATOM   2732  C   GLN A 197       2.522  -5.498 -33.543  1.00  0.00      A    C
ATOM   2733  O   GLN A 197       3.688  -5.341 -33.149  1.00  0.00      A    O
ATOM   2734  N   ARG A 198       2.079  -6.644 -34.141  1.00  0.00      A    N
ATOM   2735  HN  ARG A 198       1.145  -6.727 -34.479  1.00  0.00      A    H
ATOM   2736  CA  ARG A 198       2.719  -7.889 -34.363  1.00  0.00      A    C
ATOM   2737  HA  ARG A 198       3.700  -7.972 -33.918  1.00  0.00      A    H
ATOM   2738  CB  ARG A 198       1.863  -8.961 -33.843  1.00  0.00      A    C
ATOM   2739  HB1 ARG A 198       1.803  -8.891 -32.736  1.00  0.00      A    H
ATOM   2740  HB2 ARG A 198       0.922  -8.851 -34.423  1.00  0.00      A    H
ATOM   2741  CG  ARG A 198       2.218 -10.484 -34.123  1.00  0.00      A    C
ATOM   2742  HG1 ARG A 198       2.292 -10.673 -35.215  1.00  0.00      A    H
ATOM   2743  HG2 ARG A 198       3.243 -10.572 -33.703  1.00  0.00      A    H
ATOM   2744  CD  ARG A 198       1.450 -11.527 -33.404  1.00  0.00      A    C
ATOM   2745  HD1 ARG A 198       1.972 -12.501 -33.518  1.00  0.00      A    H
ATOM   2746  HD2 ARG A 198       1.426 -11.347 -32.308  1.00  0.00      A    H
ATOM   2747  NE  ARG A 198       0.084 -11.449 -33.980  1.00  0.00      A    N
ATOM   2748  HE  ARG A 198      -0.670 -10.997 -33.503  1.00  0.00      A    H
ATOM   2749  CZ  ARG A 198      -0.288 -12.279 -34.961  1.00  0.00      A    C
ATOM   2750  NH1 ARG A 198       0.475 -13.147 -35.502  1.00  0.00      A    N
ATOM   2751 HH11 ARG A 198       1.433 -13.229 -35.228  1.00  0.00      A    H
ATOM   2752 HH12 ARG A 198       0.183 -13.584 -36.352  1.00  0.00      A    H
ATOM   2753  NH2 ARG A 198      -1.569 -12.207 -35.313  1.00  0.00      A    N
ATOM   2754 HH21 ARG A 198      -2.021 -11.331 -35.148  1.00  0.00      A    H
ATOM   2755 HH22 ARG A 198      -1.881 -12.815 -36.043  1.00  0.00      A    H
ATOM   2756  C   ARG A 198       2.904  -7.988 -35.866  1.00  0.00      A    C
ATOM   2757  O   ARG A 198       2.168  -7.360 -36.613  1.00  0.00      A    O
ATOM   2758  N   GLY A 199       3.971  -8.751 -36.189  1.00  0.00      A    N
ATOM   2759  HN  GLY A 199       4.559  -9.173 -35.504  1.00  0.00      A    H
ATOM   2760  CA  GLY A 199       4.323  -8.864 -37.589  1.00  0.00      A    C
ATOM   2761  HA1 GLY A 199       4.478  -9.897 -37.865  1.00  0.00      A    H
ATOM   2762  HA2 GLY A 199       3.646  -8.248 -38.161  1.00  0.00      A    H
ATOM   2763  C   GLY A 199       5.647  -8.274 -37.932  1.00  0.00      A    C
ATOM   2764  O   GLY A 199       5.778  -7.415 -38.806  1.00  0.00      A    O
ATOM   2765  N   LEU A 200       6.690  -8.635 -37.140  1.00  0.00      A    N
ATOM   2766  HN  LEU A 200       6.627  -9.352 -36.450  1.00  0.00      A    H
ATOM   2767  CA  LEU A 200       7.978  -8.023 -37.232  1.00  0.00      A    C
ATOM   2768  HA  LEU A 200       7.956  -7.147 -37.864  1.00  0.00      A    H
ATOM   2769  CB  LEU A 200       8.639  -7.733 -35.867  1.00  0.00      A    C
ATOM   2770  HB1 LEU A 200       8.562  -8.721 -35.365  1.00  0.00      A    H
ATOM   2771  HB2 LEU A 200       9.704  -7.557 -36.128  1.00  0.00      A    H
ATOM   2772  CG  LEU A 200       7.962  -6.551 -35.039  1.00  0.00      A    C
ATOM   2773  HG  LEU A 200       8.039  -5.568 -35.551  1.00  0.00      A    H
ATOM   2774  CD1 LEU A 200       6.492  -6.893 -34.557  1.00  0.00      A    C
ATOM   2775 HD11 LEU A 200       5.737  -6.893 -35.372  1.00  0.00      A    H
ATOM   2776 HD12 LEU A 200       6.462  -7.936 -34.175  1.00  0.00      A    H
ATOM   2777 HD13 LEU A 200       6.110  -6.116 -33.861  1.00  0.00      A    H
ATOM   2778  CD2 LEU A 200       8.812  -6.220 -33.850  1.00  0.00      A    C
ATOM   2779 HD21 LEU A 200       8.829  -7.168 -33.271  1.00  0.00      A    H
ATOM   2780 HD22 LEU A 200       9.835  -6.016 -34.234  1.00  0.00      A    H
ATOM   2781 HD23 LEU A 200       8.415  -5.333 -33.311  1.00  0.00      A    H
ATOM   2782  C   LEU A 200       8.898  -8.892 -38.075  1.00  0.00      A    C
ATOM   2783  O   LEU A 200       8.476  -9.877 -38.573  1.00  0.00      A    O
ATOM   2784  N   ASN A 201      10.059  -8.414 -38.350  1.00  0.00      A    N
ATOM   2785  HN  ASN A 201      10.200  -7.475 -38.046  1.00  0.00      A    H
ATOM   2786  CA  ASN A 201      11.146  -9.226 -38.924  1.00  0.00      A    C
ATOM   2787  HA  ASN A 201      10.855 -10.085 -39.510  1.00  0.00      A    H
ATOM   2788  CB  ASN A 201      11.996  -8.342 -39.850  1.00  0.00      A    C
ATOM   2789  HB1 ASN A 201      12.511  -7.526 -39.300  1.00  0.00      A    H
ATOM   2790  HB2 ASN A 201      12.791  -8.982 -40.291  1.00  0.00      A    H
ATOM   2791  CG  ASN A 201      11.120  -7.664 -40.908  1.00  0.00      A    C
ATOM   2792  OD1 ASN A 201      11.007  -6.495 -41.016  1.00  0.00      A    O
ATOM   2793  ND2 ASN A 201      10.624  -8.469 -41.860  1.00  0.00      A    N
ATOM   2794 HD21 ASN A 201      10.215  -8.062 -42.677  1.00  0.00      A    H
ATOM   2795 HD22 ASN A 201      10.803  -9.453 -41.888  1.00  0.00      A    H
ATOM   2796  C   ASN A 201      12.043  -9.834 -37.740  1.00  0.00      A    C
ATOM   2797  O   ASN A 201      12.358 -11.015 -37.674  1.00  0.00      A    O
ATOM   2798  N   SER A 202      12.424  -8.969 -36.801  1.00  0.00      A    N
ATOM   2799  HN  SER A 202      12.271  -8.050 -37.157  1.00  0.00      A    H
ATOM   2800  CA  SER A 202      13.204  -9.232 -35.608  1.00  0.00      A    C
ATOM   2801  HA  SER A 202      14.223  -9.429 -35.909  1.00  0.00      A    H
ATOM   2802  CB  SER A 202      13.343  -8.003 -34.680  1.00  0.00      A    C
ATOM   2803  HB1 SER A 202      13.696  -7.174 -35.330  1.00  0.00      A    H
ATOM   2804  HB2 SER A 202      12.294  -7.769 -34.398  1.00  0.00      A    H
ATOM   2805  OG  SER A 202      14.255  -8.179 -33.574  1.00  0.00      A    O
ATOM   2806  HG1 SER A 202      14.331  -7.408 -33.007  1.00  0.00      A    H
ATOM   2807  C   SER A 202      12.611 -10.355 -34.719  1.00  0.00      A    C
ATOM   2808  O   SER A 202      11.431 -10.298 -34.467  1.00  0.00      A    O
ATOM   2809  N   PRO A 203      13.385 -11.340 -34.254  1.00  0.00      A    N
ATOM   2810  CD  PRO A 203      14.727 -11.650 -34.890  1.00  0.00      A    C
ATOM   2811  HD1 PRO A 203      15.421 -10.789 -34.781  1.00  0.00      A    H
ATOM   2812  HD2 PRO A 203      14.625 -11.957 -35.953  1.00  0.00      A    H
ATOM   2813  CA  PRO A 203      12.819 -12.498 -33.640  1.00  0.00      A    C
ATOM   2814  HA  PRO A 203      11.932 -12.791 -34.183  1.00  0.00      A    H
ATOM   2815  CB  PRO A 203      13.909 -13.600 -33.804  1.00  0.00      A    C
ATOM   2816  HB1 PRO A 203      14.037 -14.266 -32.924  1.00  0.00      A    H
ATOM   2817  HB2 PRO A 203      13.587 -14.113 -34.735  1.00  0.00      A    H
ATOM   2818  CG  PRO A 203      15.190 -12.863 -34.114  1.00  0.00      A    C
ATOM   2819  HG1 PRO A 203      15.559 -12.558 -33.112  1.00  0.00      A    H
ATOM   2820  HG2 PRO A 203      15.885 -13.509 -34.692  1.00  0.00      A    H
ATOM   2821  C   PRO A 203      12.506 -12.146 -32.156  1.00  0.00      A    C
ATOM   2822  O   PRO A 203      11.930 -12.960 -31.438  1.00  0.00      A    O
ATOM   2823  N   GLN A 204      12.897 -11.025 -31.702  1.00  0.00      A    N
ATOM   2824  HN  GLN A 204      13.506 -10.416 -32.204  1.00  0.00      A    H
ATOM   2825  CA  GLN A 204      12.589 -10.608 -30.359  1.00  0.00      A    C
ATOM   2826  HA  GLN A 204      12.807 -11.439 -29.704  1.00  0.00      A    H
ATOM   2827  CB  GLN A 204      13.559  -9.426 -29.990  1.00  0.00      A    C
ATOM   2828  HB1 GLN A 204      13.363  -8.515 -30.594  1.00  0.00      A    H
ATOM   2829  HB2 GLN A 204      13.508  -9.230 -28.897  1.00  0.00      A    H
ATOM   2830  CG  GLN A 204      15.087  -9.716 -30.367  1.00  0.00      A    C
ATOM   2831  HG1 GLN A 204      15.335 -10.639 -29.801  1.00  0.00      A    H
ATOM   2832  HG2 GLN A 204      15.378  -9.733 -31.439  1.00  0.00      A    H
ATOM   2833  CD  GLN A 204      16.077  -8.795 -29.687  1.00  0.00      A    C
ATOM   2834  OE1 GLN A 204      16.746  -9.262 -28.718  1.00  0.00      A    O
ATOM   2835  NE2 GLN A 204      16.258  -7.561 -30.108  1.00  0.00      A    N
ATOM   2836 HE21 GLN A 204      16.952  -7.001 -29.655  1.00  0.00      A    H
ATOM   2837 HE22 GLN A 204      15.643  -6.991 -30.653  1.00  0.00      A    H
ATOM   2838  C   GLN A 204      11.162 -10.064 -30.230  1.00  0.00      A    C
ATOM   2839  O   GLN A 204      10.708  -9.882 -29.044  1.00  0.00      A    O
ATOM   2840  N   GLY A 205      10.551  -9.632 -31.334  1.00  0.00      A    N
ATOM   2841  HN  GLY A 205      10.876  -9.831 -32.256  1.00  0.00      A    H
ATOM   2842  CA  GLY A 205       9.215  -9.042 -31.147  1.00  0.00      A    C
ATOM   2843  HA1 GLY A 205       8.646  -8.991 -32.064  1.00  0.00      A    H
ATOM   2844  HA2 GLY A 205       8.684  -9.661 -30.439  1.00  0.00      A    H
ATOM   2845  C   GLY A 205       9.171  -7.605 -30.601  1.00  0.00      A    C
ATOM   2846  O   GLY A 205      10.183  -7.096 -30.121  1.00  0.00      A    O
ATOM   2847  N   LEU A 206       7.960  -7.045 -30.480  1.00  0.00      A    N
ATOM   2848  HN  LEU A 206       7.106  -7.552 -30.564  1.00  0.00      A    H
ATOM   2849  CA  LEU A 206       7.748  -5.623 -30.064  1.00  0.00      A    C
ATOM   2850  HA  LEU A 206       8.593  -5.087 -30.470  1.00  0.00      A    H
ATOM   2851  CB  LEU A 206       6.414  -5.074 -30.732  1.00  0.00      A    C
ATOM   2852  HB1 LEU A 206       6.450  -5.256 -31.827  1.00  0.00      A    H
ATOM   2853  HB2 LEU A 206       5.615  -5.761 -30.379  1.00  0.00      A    H
ATOM   2854  CG  LEU A 206       5.991  -3.620 -30.427  1.00  0.00      A    C
ATOM   2855  HG  LEU A 206       5.842  -3.515 -29.331  1.00  0.00      A    H
ATOM   2856  CD1 LEU A 206       6.911  -2.533 -30.961  1.00  0.00      A    C
ATOM   2857 HD11 LEU A 206       7.222  -2.877 -31.970  1.00  0.00      A    H
ATOM   2858 HD12 LEU A 206       6.443  -1.526 -30.989  1.00  0.00      A    H
ATOM   2859 HD13 LEU A 206       7.836  -2.545 -30.345  1.00  0.00      A    H
ATOM   2860  CD2 LEU A 206       4.621  -3.210 -31.021  1.00  0.00      A    C
ATOM   2861 HD21 LEU A 206       4.391  -2.162 -30.734  1.00  0.00      A    H
ATOM   2862 HD22 LEU A 206       4.751  -3.248 -32.123  1.00  0.00      A    H
ATOM   2863 HD23 LEU A 206       3.803  -3.878 -30.675  1.00  0.00      A    H
ATOM   2864  C   LEU A 206       7.714  -5.629 -28.561  1.00  0.00      A    C
ATOM   2865  O   LEU A 206       7.053  -6.404 -27.898  1.00  0.00      A    O
ATOM   2866  N   CYS A 207       8.654  -4.752 -27.983  1.00  0.00      A    N
ATOM   2867  HN  CYS A 207       9.192  -4.081 -28.488  1.00  0.00      A    H
ATOM   2868  CA  CYS A 207       8.838  -4.534 -26.559  1.00  0.00      A    C
ATOM   2869  HA  CYS A 207       9.650  -3.822 -26.558  1.00  0.00      A    H
ATOM   2870  CB  CYS A 207       7.684  -3.887 -25.843  1.00  0.00      A    C
ATOM   2871  HB1 CYS A 207       6.968  -4.703 -25.607  1.00  0.00      A    H
ATOM   2872  HB2 CYS A 207       8.161  -3.496 -24.919  1.00  0.00      A    H
ATOM   2873  SG  CYS A 207       6.695  -2.733 -26.714  1.00  0.00      A    S
ATOM   2874  C   CYS A 207       9.408  -5.742 -25.846  1.00  0.00      A    C
ATOM   2875  O   CYS A 207       9.388  -5.815 -24.646  1.00  0.00      A    O
ATOM   2876  N   GLY A 208       9.935  -6.801 -26.546  1.00  0.00      A    N
ATOM   2877  HN  GLY A 208      10.136  -6.713 -27.518  1.00  0.00      A    H
ATOM   2878  CA  GLY A 208      10.612  -7.892 -25.862  1.00  0.00      A    C
ATOM   2879  HA1 GLY A 208      11.370  -8.147 -26.587  1.00  0.00      A    H
ATOM   2880  HA2 GLY A 208      11.048  -7.631 -24.910  1.00  0.00      A    H
ATOM   2881  C   GLY A 208       9.688  -9.127 -25.725  1.00  0.00      A    C
ATOM   2882  O   GLY A 208       9.917 -10.079 -24.929  1.00  0.00      A    O
ATOM   2883  N   ILE A 209       8.542  -9.140 -26.412  1.00  0.00      A    N
ATOM   2884  HN  ILE A 209       8.427  -8.345 -27.003  1.00  0.00      A    H
ATOM   2885  CA  ILE A 209       7.525 -10.104 -26.192  1.00  0.00      A    C
ATOM   2886  HA  ILE A 209       7.342 -10.017 -25.131  1.00  0.00      A    H
ATOM   2887  CB  ILE A 209       6.123  -9.648 -26.785  1.00  0.00      A    C
ATOM   2888  HB  ILE A 209       6.032  -8.581 -26.487  1.00  0.00      A    H
ATOM   2889  CG2 ILE A 209       6.203  -9.858 -28.364  1.00  0.00      A    C
ATOM   2890 HG21 ILE A 209       6.966  -9.260 -28.906  1.00  0.00      A    H
ATOM   2891 HG22 ILE A 209       6.361 -10.919 -28.655  1.00  0.00      A    H
ATOM   2892 HG23 ILE A 209       5.261  -9.567 -28.875  1.00  0.00      A    H
ATOM   2893  CG1 ILE A 209       4.844 -10.382 -26.170  1.00  0.00      A    C
ATOM   2894 HG11 ILE A 209       4.725 -11.407 -26.584  1.00  0.00      A    H
ATOM   2895 HG12 ILE A 209       5.112 -10.472 -25.096  1.00  0.00      A    H
ATOM   2896  CD  ILE A 209       3.524  -9.670 -26.454  1.00  0.00      A    C
ATOM   2897  HD1 ILE A 209       3.631  -8.574 -26.301  1.00  0.00      A    H
ATOM   2898  HD2 ILE A 209       3.273  -9.773 -27.531  1.00  0.00      A    H
ATOM   2899  HD3 ILE A 209       2.619  -9.982 -25.892  1.00  0.00      A    H
ATOM   2900  C   ILE A 209       7.832 -11.538 -26.561  1.00  0.00      A    C
ATOM   2901  O   ILE A 209       7.259 -12.418 -25.921  1.00  0.00      A    O
ATOM   2902  N   ASN A 210       8.700 -11.844 -27.547  1.00  0.00      A    N
ATOM   2903  HN  ASN A 210       9.116 -11.112 -28.081  1.00  0.00      A    H
ATOM   2904  CA  ASN A 210       9.080 -13.327 -27.753  1.00  0.00      A    C
ATOM   2905  HA  ASN A 210       8.325 -14.006 -27.384  1.00  0.00      A    H
ATOM   2906  CB  ASN A 210       9.467 -13.657 -29.155  1.00  0.00      A    C
ATOM   2907  HB1 ASN A 210      10.444 -13.253 -29.496  1.00  0.00      A    H
ATOM   2908  HB2 ASN A 210       9.364 -14.753 -29.300  1.00  0.00      A    H
ATOM   2909  CG  ASN A 210       8.430 -13.042 -30.056  1.00  0.00      A    C
ATOM   2910  OD1 ASN A 210       7.238 -12.870 -29.747  1.00  0.00      A    O
ATOM   2911  ND2 ASN A 210       8.916 -12.767 -31.314  1.00  0.00      A    N
ATOM   2912 HD21 ASN A 210       8.326 -12.166 -31.853  1.00  0.00      A    H
ATOM   2913 HD22 ASN A 210       9.891 -12.931 -31.465  1.00  0.00      A    H
ATOM   2914  C   ASN A 210      10.397 -13.595 -27.067  1.00  0.00      A    C
ATOM   2915  O   ASN A 210      11.168 -14.463 -27.509  1.00  0.00      A    O
ATOM   2916  N   MET A 211      10.646 -12.838 -25.989  1.00  0.00      A    N
ATOM   2917  HN  MET A 211      10.068 -12.108 -25.634  1.00  0.00      A    H
ATOM   2918  CA  MET A 211      11.814 -13.062 -25.187  1.00  0.00      A    C
ATOM   2919  HA  MET A 211      12.535 -13.652 -25.734  1.00  0.00      A    H
ATOM   2920  CB  MET A 211      12.647 -11.755 -24.923  1.00  0.00      A    C
ATOM   2921  HB1 MET A 211      12.014 -11.007 -24.400  1.00  0.00      A    H
ATOM   2922  HB2 MET A 211      13.449 -12.049 -24.212  1.00  0.00      A    H
ATOM   2923  CG  MET A 211      13.298 -11.127 -26.217  1.00  0.00      A    C
ATOM   2924  HG1 MET A 211      13.982 -11.919 -26.591  1.00  0.00      A    H
ATOM   2925  HG2 MET A 211      12.529 -10.968 -27.002  1.00  0.00      A    H
ATOM   2926  SD  MET A 211      14.218  -9.621 -26.058  1.00  0.00      A    S
ATOM   2927  CE  MET A 211      15.774 -10.414 -25.676  1.00  0.00      A    C
ATOM   2928  HE1 MET A 211      15.960 -11.150 -26.487  1.00  0.00      A    H
ATOM   2929  HE2 MET A 211      16.615  -9.691 -25.611  1.00  0.00      A    H
ATOM   2930  HE3 MET A 211      15.640 -11.065 -24.786  1.00  0.00      A    H
ATOM   2931  C   MET A 211      11.559 -13.824 -23.901  1.00  0.00      A    C
ATOM   2932  O   MET A 211      11.329 -15.015 -23.917  1.00  0.00      A    O
ATOM   2933  N   ASP A 212      11.712 -13.165 -22.736  1.00  0.00      A    N
ATOM   2934  HN  ASP A 212      11.794 -12.173 -22.680  1.00  0.00      A    H
ATOM   2935  CA  ASP A 212      11.580 -13.841 -21.406  1.00  0.00      A    C
ATOM   2936  HA  ASP A 212      12.057 -14.787 -21.614  1.00  0.00      A    H
ATOM   2937  CB  ASP A 212      12.353 -13.010 -20.345  1.00  0.00      A    C
ATOM   2938  HB1 ASP A 212      12.196 -11.934 -20.573  1.00  0.00      A    H
ATOM   2939  HB2 ASP A 212      12.034 -13.279 -19.315  1.00  0.00      A    H
ATOM   2940  CG  ASP A 212      13.824 -13.270 -20.428  1.00  0.00      A    C
ATOM   2941  OD1 ASP A 212      14.475 -13.026 -19.345  1.00  0.00      A    O
ATOM   2942  OD2 ASP A 212      14.367 -13.877 -21.370  1.00  0.00      A    O
ATOM   2943  C   ASP A 212      10.142 -14.243 -21.105  1.00  0.00      A    C
ATOM   2944  O   ASP A 212       9.419 -13.392 -20.521  1.00  0.00      A    O
ATOM   2945  N   ALA A 213       9.666 -15.439 -21.567  1.00  0.00      A    N
ATOM   2946  HN  ALA A 213      10.309 -16.030 -22.047  1.00  0.00      A    H
ATOM   2947  CA  ALA A 213       8.259 -15.891 -21.481  1.00  0.00      A    C
ATOM   2948  HA  ALA A 213       7.648 -15.146 -20.993  1.00  0.00      A    H
ATOM   2949  CB  ALA A 213       7.742 -15.986 -22.969  1.00  0.00      A    C
ATOM   2950  HB1 ALA A 213       6.786 -16.550 -22.994  1.00  0.00      A    H
ATOM   2951  HB2 ALA A 213       7.754 -15.016 -23.511  1.00  0.00      A    H
ATOM   2952  HB3 ALA A 213       8.416 -16.670 -23.527  1.00  0.00      A    H
ATOM   2953  C   ALA A 213       8.096 -17.308 -20.818  1.00  0.00      A    C
ATOM   2954  O   ALA A 213       8.835 -18.292 -21.220  1.00  0.00      A    O
ATOM   2955  N   SER A 214       7.199 -17.562 -19.848  1.00  0.00      A    N
ATOM   2956  HN  SER A 214       6.537 -16.881 -19.547  1.00  0.00      A    H
ATOM   2957  CA  SER A 214       7.066 -18.842 -19.234  1.00  0.00      A    C
ATOM   2958  HA  SER A 214       7.157 -19.684 -19.904  1.00  0.00      A    H
ATOM   2959  CB  SER A 214       8.001 -19.180 -17.992  1.00  0.00      A    C
ATOM   2960  HB1 SER A 214       7.973 -20.223 -17.612  1.00  0.00      A    H
ATOM   2961  HB2 SER A 214       9.061 -19.014 -18.284  1.00  0.00      A    H
ATOM   2962  OG  SER A 214       8.039 -18.238 -16.909  1.00  0.00      A    O
ATOM   2963  HG1 SER A 214       8.467 -18.695 -16.181  1.00  0.00      A    H
ATOM   2964  C   SER A 214       5.608 -18.973 -18.744  1.00  0.00      A    C
ATOM   2965  O   SER A 214       4.872 -18.020 -18.484  1.00  0.00      A    O
ATOM   2966  N   TYR A 215       5.055 -20.251 -18.733  1.00  0.00      A    N
ATOM   2967  HN  TYR A 215       5.527 -21.110 -18.911  1.00  0.00      A    H
ATOM   2968  CA  TYR A 215       3.643 -20.440 -18.369  1.00  0.00      A    C
ATOM   2969  HA  TYR A 215       3.349 -19.539 -17.850  1.00  0.00      A    H
ATOM   2970  CB  TYR A 215       2.695 -20.656 -19.616  1.00  0.00      A    C
ATOM   2971  HB1 TYR A 215       1.636 -20.796 -19.313  1.00  0.00      A    H
ATOM   2972  HB2 TYR A 215       2.670 -19.772 -20.289  1.00  0.00      A    H
ATOM   2973  CG  TYR A 215       3.214 -21.819 -20.539  1.00  0.00      A    C
ATOM   2974  CD1 TYR A 215       2.857 -23.154 -20.453  1.00  0.00      A    C
ATOM   2975  HD1 TYR A 215       2.120 -23.347 -19.688  1.00  0.00      A    H
ATOM   2976  CE1 TYR A 215       3.235 -24.160 -21.239  1.00  0.00      A    C
ATOM   2977  HE1 TYR A 215       2.838 -25.141 -21.026  1.00  0.00      A    H
ATOM   2978  CZ  TYR A 215       4.135 -23.934 -22.258  1.00  0.00      A    C
ATOM   2979  OH  TYR A 215       4.562 -24.955 -23.061  1.00  0.00      A    O
ATOM   2980  HH  TYR A 215       5.383 -24.594 -23.401  1.00  0.00      A    H
ATOM   2981  CD2 TYR A 215       4.076 -21.544 -21.652  1.00  0.00      A    C
ATOM   2982  HD2 TYR A 215       4.415 -20.548 -21.897  1.00  0.00      A    H
ATOM   2983  CE2 TYR A 215       4.538 -22.631 -22.453  1.00  0.00      A    C
ATOM   2984  HE2 TYR A 215       5.190 -22.510 -23.305  1.00  0.00      A    H
ATOM   2985  C   TYR A 215       3.495 -21.587 -17.351  1.00  0.00      A    C
ATOM   2986  O   TYR A 215       4.259 -22.566 -17.436  1.00  0.00      A    O
ATOM   2987  N   PRO A 216       2.499 -21.510 -16.379  1.00  0.00      A    N
ATOM   2988  CD  PRO A 216       1.548 -20.419 -16.262  1.00  0.00      A    C
ATOM   2989  HD1 PRO A 216       1.024 -20.237 -17.225  1.00  0.00      A    H
ATOM   2990  HD2 PRO A 216       2.101 -19.482 -16.042  1.00  0.00      A    H
ATOM   2991  CA  PRO A 216       2.272 -22.582 -15.401  1.00  0.00      A    C
ATOM   2992  HA  PRO A 216       3.200 -22.954 -14.993  1.00  0.00      A    H
ATOM   2993  CB  PRO A 216       1.484 -21.847 -14.338  1.00  0.00      A    C
ATOM   2994  HB1 PRO A 216       0.970 -22.577 -13.676  1.00  0.00      A    H
ATOM   2995  HB2 PRO A 216       2.115 -21.196 -13.697  1.00  0.00      A    H
ATOM   2996  CG  PRO A 216       0.645 -20.821 -15.081  1.00  0.00      A    C
ATOM   2997  HG1 PRO A 216      -0.282 -21.273 -15.494  1.00  0.00      A    H
ATOM   2998  HG2 PRO A 216       0.349 -19.972 -14.429  1.00  0.00      A    H
ATOM   2999  C   PRO A 216       1.435 -23.694 -15.927  1.00  0.00      A    C
ATOM   3000  O   PRO A 216       0.732 -23.579 -16.957  1.00  0.00      A    O
ATOM   3001  N   ILE A 217       1.521 -24.846 -15.288  1.00  0.00      A    N
ATOM   3002  HN  ILE A 217       2.209 -24.952 -14.574  1.00  0.00      A    H
ATOM   3003  CA  ILE A 217       0.828 -26.059 -15.635  1.00  0.00      A    C
ATOM   3004  HA  ILE A 217       0.134 -25.845 -16.434  1.00  0.00      A    H
ATOM   3005  CB  ILE A 217       1.755 -27.115 -16.083  1.00  0.00      A    C
ATOM   3006  HB  ILE A 217       2.233 -27.499 -15.157  1.00  0.00      A    H
ATOM   3007  CG2 ILE A 217       0.961 -28.238 -16.720  1.00  0.00      A    C
ATOM   3008 HG21 ILE A 217       1.724 -28.928 -17.139  1.00  0.00      A    H
ATOM   3009 HG22 ILE A 217       0.385 -28.879 -16.018  1.00  0.00      A    H
ATOM   3010 HG23 ILE A 217       0.218 -27.878 -17.463  1.00  0.00      A    H
ATOM   3011  CG1 ILE A 217       2.959 -26.790 -17.045  1.00  0.00      A    C
ATOM   3012 HG11 ILE A 217       3.566 -25.929 -16.690  1.00  0.00      A    H
ATOM   3013 HG12 ILE A 217       3.517 -27.743 -17.165  1.00  0.00      A    H
ATOM   3014  CD  ILE A 217       2.560 -26.422 -18.447  1.00  0.00      A    C
ATOM   3015  HD1 ILE A 217       1.681 -26.959 -18.865  1.00  0.00      A    H
ATOM   3016  HD2 ILE A 217       2.457 -25.329 -18.620  1.00  0.00      A    H
ATOM   3017  HD3 ILE A 217       3.408 -26.849 -19.023  1.00  0.00      A    H
ATOM   3018  C   ILE A 217       0.107 -26.648 -14.405  1.00  0.00      A    C
ATOM   3019  O   ILE A 217       0.663 -26.480 -13.324  1.00  0.00      A    O
ATOM   3020  N   VAL A 218      -1.130 -27.211 -14.531  1.00  0.00      A    N
ATOM   3021  HN  VAL A 218      -1.537 -27.245 -15.441  1.00  0.00      A    H
ATOM   3022  CA  VAL A 218      -1.731 -28.030 -13.445  1.00  0.00      A    C
ATOM   3023  HA  VAL A 218      -1.010 -28.144 -12.649  1.00  0.00      A    H
ATOM   3024  CB  VAL A 218      -2.980 -27.465 -12.864  1.00  0.00      A    C
ATOM   3025  HB  VAL A 218      -3.677 -27.524 -13.727  1.00  0.00      A    H
ATOM   3026  CG1 VAL A 218      -3.599 -28.274 -11.721  1.00  0.00      A    C
ATOM   3027 HG11 VAL A 218      -2.990 -28.215 -10.794  1.00  0.00      A    H
ATOM   3028 HG12 VAL A 218      -4.578 -27.819 -11.457  1.00  0.00      A    H
ATOM   3029 HG13 VAL A 218      -3.709 -29.346 -11.991  1.00  0.00      A    H
ATOM   3030  CG2 VAL A 218      -2.817 -25.943 -12.552  1.00  0.00      A    C
ATOM   3031 HG21 VAL A 218      -3.846 -25.543 -12.425  1.00  0.00      A    H
ATOM   3032 HG22 VAL A 218      -2.263 -25.939 -11.589  1.00  0.00      A    H
ATOM   3033 HG23 VAL A 218      -2.329 -25.359 -13.361  1.00  0.00      A    H
ATOM   3034  C   VAL A 218      -1.858 -29.535 -14.040  1.00  0.00      A    C
ATOM   3035  OT1 VAL A 218      -2.700 -29.667 -14.960  1.00  0.00      A    O
ATOM   3036  OT2 VAL A 218      -1.123 -30.454 -13.680  1.00  0.00      A    O
END
