# Supplementary material for: Sequence comparison, molecular modeling, and network analysis predict structural diversity in cysteine proteases from the Cape sundew, Drosera capensis
Source: Comput Struct Biotechnol J. 2016 Jun 14;14:271–82. doi: 10.1016/j.csbj.2016.05.003 (PMC4949590; doi:10.1016/j.csbj.2016.05.003)
Supplement: Supplementary file 4 [file mmc4.zip › Rosetta_mature/DCAP_1708_mature_m1.pdb]

CRYST1   57.819   73.782   54.948  90.00  90.00  90.00 P 1           1
ATOM      1  N   ILE A   1      12.636  -2.653 -29.764  1.00  0.00      A    N
ATOM      2  HT1 ILE A   1      11.712  -3.062 -30.008  1.00  0.00      A    H
ATOM      3  HT2 ILE A   1      13.391  -3.287 -30.097  1.00  0.00      A    H
ATOM      4  HT3 ILE A   1      12.745  -1.725 -30.221  1.00  0.00      A    H
ATOM      5  CA  ILE A   1      12.766  -2.534 -28.298  1.00  0.00      A    C
ATOM      6  HA  ILE A   1      13.447  -3.333 -28.045  1.00  0.00      A    H
ATOM      7  CB  ILE A   1      13.512  -1.184 -27.887  1.00  0.00      A    C
ATOM      8  HB  ILE A   1      13.909  -1.314 -26.858  1.00  0.00      A    H
ATOM      9  CG2 ILE A   1      14.799  -0.991 -28.705  1.00  0.00      A    C
ATOM     10 HG21 ILE A   1      14.685  -0.625 -29.747  1.00  0.00      A    H
ATOM     11 HG22 ILE A   1      15.479  -0.271 -28.202  1.00  0.00      A    H
ATOM     12 HG23 ILE A   1      15.402  -1.924 -28.703  1.00  0.00      A    H
ATOM     13  CG1 ILE A   1      12.547   0.002 -27.943  1.00  0.00      A    C
ATOM     14 HG11 ILE A   1      11.894   0.038 -28.841  1.00  0.00      A    H
ATOM     15 HG12 ILE A   1      11.852   0.035 -27.078  1.00  0.00      A    H
ATOM     16  CD  ILE A   1      13.214   1.353 -27.804  1.00  0.00      A    C
ATOM     17  HD1 ILE A   1      13.774   1.325 -26.845  1.00  0.00      A    H
ATOM     18  HD2 ILE A   1      13.927   1.530 -28.637  1.00  0.00      A    H
ATOM     19  HD3 ILE A   1      12.574   2.261 -27.807  1.00  0.00      A    H
ATOM     20  C   ILE A   1      11.508  -2.878 -27.470  1.00  0.00      A    C
ATOM     21  O   ILE A   1      10.447  -3.005 -28.094  1.00  0.00      A    O
ATOM     22  N   PRO A   2      11.560  -3.228 -26.214  1.00  0.00      A    N
ATOM     23  CD  PRO A   2      12.755  -3.409 -25.377  1.00  0.00      A    C
ATOM     24  HD1 PRO A   2      13.458  -2.554 -25.269  1.00  0.00      A    H
ATOM     25  HD2 PRO A   2      13.351  -4.241 -25.810  1.00  0.00      A    H
ATOM     26  CA  PRO A   2      10.455  -3.917 -25.528  1.00  0.00      A    C
ATOM     27  HA  PRO A   2      10.005  -4.513 -26.309  1.00  0.00      A    H
ATOM     28  CB  PRO A   2      11.086  -4.754 -24.390  1.00  0.00      A    C
ATOM     29  HB1 PRO A   2      10.419  -5.134 -23.587  1.00  0.00      A    H
ATOM     30  HB2 PRO A   2      11.480  -5.657 -24.903  1.00  0.00      A    H
ATOM     31  CG  PRO A   2      12.282  -3.895 -23.996  1.00  0.00      A    C
ATOM     32  HG1 PRO A   2      12.043  -3.054 -23.310  1.00  0.00      A    H
ATOM     33  HG2 PRO A   2      13.050  -4.532 -23.508  1.00  0.00      A    H
ATOM     34  C   PRO A   2       9.446  -2.959 -24.952  1.00  0.00      A    C
ATOM     35  O   PRO A   2       9.743  -1.741 -24.873  1.00  0.00      A    O
ATOM     36  N   ARG A   3       8.277  -3.466 -24.490  1.00  0.00      A    N
ATOM     37  HN  ARG A   3       8.118  -4.450 -24.521  1.00  0.00      A    H
ATOM     38  CA  ARG A   3       7.158  -2.692 -23.925  1.00  0.00      A    C
ATOM     39  HA  ARG A   3       7.673  -1.754 -23.782  1.00  0.00      A    H
ATOM     40  CB  ARG A   3       5.954  -2.780 -24.888  1.00  0.00      A    C
ATOM     41  HB1 ARG A   3       5.448  -3.742 -24.659  1.00  0.00      A    H
ATOM     42  HB2 ARG A   3       5.236  -2.002 -24.551  1.00  0.00      A    H
ATOM     43  CG  ARG A   3       6.214  -2.471 -26.372  1.00  0.00      A    C
ATOM     44  HG1 ARG A   3       6.558  -1.417 -26.444  1.00  0.00      A    H
ATOM     45  HG2 ARG A   3       7.128  -2.978 -26.750  1.00  0.00      A    H
ATOM     46  CD  ARG A   3       5.060  -2.696 -27.346  1.00  0.00      A    C
ATOM     47  HD1 ARG A   3       5.471  -2.561 -28.369  1.00  0.00      A    H
ATOM     48  HD2 ARG A   3       4.809  -3.772 -27.228  1.00  0.00      A    H
ATOM     49  NE  ARG A   3       3.809  -1.802 -27.197  1.00  0.00      A    N
ATOM     50  HE  ARG A   3       3.819  -0.880 -26.809  1.00  0.00      A    H
ATOM     51  CZ  ARG A   3       2.525  -2.038 -27.560  1.00  0.00      A    C
ATOM     52  NH1 ARG A   3       2.153  -3.161 -28.182  1.00  0.00      A    N
ATOM     53 HH11 ARG A   3       2.817  -3.876 -28.402  1.00  0.00      A    H
ATOM     54 HH12 ARG A   3       1.230  -3.395 -28.488  1.00  0.00      A    H
ATOM     55  NH2 ARG A   3       1.538  -1.181 -27.116  1.00  0.00      A    N
ATOM     56 HH21 ARG A   3       1.655  -0.287 -26.686  1.00  0.00      A    H
ATOM     57 HH22 ARG A   3       0.625  -1.587 -27.075  1.00  0.00      A    H
ATOM     58  C   ARG A   3       6.815  -3.296 -22.597  1.00  0.00      A    C
ATOM     59  O   ARG A   3       7.207  -4.374 -22.124  1.00  0.00      A    O
ATOM     60  N   SER A   4       5.743  -2.747 -22.043  1.00  0.00      A    N
ATOM     61  HN  SER A   4       5.445  -1.919 -22.513  1.00  0.00      A    H
ATOM     62  CA  SER A   4       5.028  -3.245 -20.861  1.00  0.00      A    C
ATOM     63  HA  SER A   4       5.774  -3.205 -20.082  1.00  0.00      A    H
ATOM     64  CB  SER A   4       3.858  -2.351 -20.549  1.00  0.00      A    C
ATOM     65  HB1 SER A   4       3.198  -2.188 -21.427  1.00  0.00      A    H
ATOM     66  HB2 SER A   4       3.174  -2.630 -19.719  1.00  0.00      A    H
ATOM     67  OG  SER A   4       4.378  -1.104 -20.041  1.00  0.00      A    O
ATOM     68  HG1 SER A   4       4.892  -0.627 -20.696  1.00  0.00      A    H
ATOM     69  C   SER A   4       4.506  -4.645 -20.833  1.00  0.00      A    C
ATOM     70  O   SER A   4       4.129  -5.287 -21.808  1.00  0.00      A    O
ATOM     71  N   ILE A   5       4.447  -5.118 -19.562  1.00  0.00      A    N
ATOM     72  HN  ILE A   5       4.731  -4.616 -18.748  1.00  0.00      A    H
ATOM     73  CA  ILE A   5       3.946  -6.440 -19.238  1.00  0.00      A    C
ATOM     74  HA  ILE A   5       3.848  -7.058 -20.117  1.00  0.00      A    H
ATOM     75  CB  ILE A   5       4.755  -7.225 -18.174  1.00  0.00      A    C
ATOM     76  HB  ILE A   5       4.844  -6.681 -17.209  1.00  0.00      A    H
ATOM     77  CG2 ILE A   5       3.976  -8.531 -17.908  1.00  0.00      A    C
ATOM     78 HG21 ILE A   5       3.030  -8.461 -17.330  1.00  0.00      A    H
ATOM     79 HG22 ILE A   5       3.900  -9.180 -18.806  1.00  0.00      A    H
ATOM     80 HG23 ILE A   5       4.592  -9.122 -17.197  1.00  0.00      A    H
ATOM     81  CG1 ILE A   5       6.187  -7.551 -18.702  1.00  0.00      A    C
ATOM     82 HG11 ILE A   5       6.124  -8.244 -19.568  1.00  0.00      A    H
ATOM     83 HG12 ILE A   5       6.675  -6.627 -19.078  1.00  0.00      A    H
ATOM     84  CD  ILE A   5       7.012  -8.129 -17.572  1.00  0.00      A    C
ATOM     85  HD1 ILE A   5       6.882  -7.604 -16.601  1.00  0.00      A    H
ATOM     86  HD2 ILE A   5       6.783  -9.210 -17.455  1.00  0.00      A    H
ATOM     87  HD3 ILE A   5       8.050  -8.193 -17.965  1.00  0.00      A    H
ATOM     88  C   ILE A   5       2.611  -6.207 -18.637  1.00  0.00      A    C
ATOM     89  O   ILE A   5       2.467  -5.629 -17.545  1.00  0.00      A    O
ATOM     90  N   ASP A   6       1.565  -6.682 -19.209  1.00  0.00      A    N
ATOM     91  HN  ASP A   6       1.641  -7.219 -20.045  1.00  0.00      A    H
ATOM     92  CA  ASP A   6       0.235  -6.522 -18.669  1.00  0.00      A    C
ATOM     93  HA  ASP A   6       0.320  -6.544 -17.592  1.00  0.00      A    H
ATOM     94  CB  ASP A   6      -0.353  -5.335 -19.426  1.00  0.00      A    C
ATOM     95  HB1 ASP A   6       0.335  -4.472 -19.297  1.00  0.00      A    H
ATOM     96  HB2 ASP A   6      -0.447  -5.484 -20.523  1.00  0.00      A    H
ATOM     97  CG  ASP A   6      -1.665  -4.912 -18.922  1.00  0.00      A    C
ATOM     98  OD1 ASP A   6      -2.303  -5.640 -18.099  1.00  0.00      A    O
ATOM     99  OD2 ASP A   6      -2.153  -3.788 -19.245  1.00  0.00      A    O
ATOM    100  C   ASP A   6      -0.564  -7.819 -19.096  1.00  0.00      A    C
ATOM    101  O   ASP A   6      -0.747  -8.085 -20.297  1.00  0.00      A    O
ATOM    102  N   TRP A   7      -1.151  -8.594 -18.140  1.00  0.00      A    N
ATOM    103  HN  TRP A   7      -0.845  -8.382 -17.215  1.00  0.00      A    H
ATOM    104  CA  TRP A   7      -2.017  -9.750 -18.299  1.00  0.00      A    C
ATOM    105  HA  TRP A   7      -1.556 -10.284 -19.117  1.00  0.00      A    H
ATOM    106  CB  TRP A   7      -1.995 -10.546 -16.967  1.00  0.00      A    C
ATOM    107  HB1 TRP A   7      -2.096  -9.844 -16.112  1.00  0.00      A    H
ATOM    108  HB2 TRP A   7      -2.852 -11.237 -16.814  1.00  0.00      A    H
ATOM    109  CG  TRP A   7      -0.867 -11.499 -16.851  1.00  0.00      A    C
ATOM    110  CD1 TRP A   7       0.091 -11.554 -15.859  1.00  0.00      A    C
ATOM    111  HD1 TRP A   7       0.278 -10.759 -15.153  1.00  0.00      A    H
ATOM    112  NE1 TRP A   7       0.969 -12.599 -16.185  1.00  0.00      A    N
ATOM    113  HE1 TRP A   7       1.678 -12.894 -15.583  1.00  0.00      A    H
ATOM    114  CE2 TRP A   7       0.535 -13.255 -17.321  1.00  0.00      A    C
ATOM    115  CD2 TRP A   7      -0.628 -12.592 -17.795  1.00  0.00      A    C
ATOM    116  CE3 TRP A   7      -1.326 -13.032 -18.981  1.00  0.00      A    C
ATOM    117  HE3 TRP A   7      -2.316 -12.758 -19.315  1.00  0.00      A    H
ATOM    118  CZ3 TRP A   7      -0.724 -14.114 -19.649  1.00  0.00      A    C
ATOM    119  HZ3 TRP A   7      -1.165 -14.603 -20.505  1.00  0.00      A    H
ATOM    120  CZ2 TRP A   7       1.112 -14.219 -18.089  1.00  0.00      A    C
ATOM    121  HZ2 TRP A   7       2.095 -14.583 -17.827  1.00  0.00      A    H
ATOM    122  CH2 TRP A   7       0.473 -14.656 -19.273  1.00  0.00      A    C
ATOM    123  HH2 TRP A   7       0.808 -15.553 -19.774  1.00  0.00      A    H
ATOM    124  C   TRP A   7      -3.402  -9.516 -18.724  1.00  0.00      A    C
ATOM    125  O   TRP A   7      -4.203 -10.450 -18.936  1.00  0.00      A    O
ATOM    126  N   ARG A   8      -3.789  -8.217 -18.930  1.00  0.00      A    N
ATOM    127  HN  ARG A   8      -3.162  -7.471 -18.722  1.00  0.00      A    H
ATOM    128  CA  ARG A   8      -5.025  -7.799 -19.522  1.00  0.00      A    C
ATOM    129  HA  ARG A   8      -5.826  -8.498 -19.335  1.00  0.00      A    H
ATOM    130  CB  ARG A   8      -5.550  -6.393 -19.331  1.00  0.00      A    C
ATOM    131  HB1 ARG A   8      -4.838  -5.624 -19.697  1.00  0.00      A    H
ATOM    132  HB2 ARG A   8      -6.500  -6.170 -19.862  1.00  0.00      A    H
ATOM    133  CG  ARG A   8      -5.749  -6.189 -17.813  1.00  0.00      A    C
ATOM    134  HG1 ARG A   8      -6.705  -6.625 -17.452  1.00  0.00      A    H
ATOM    135  HG2 ARG A   8      -4.899  -6.524 -17.179  1.00  0.00      A    H
ATOM    136  CD  ARG A   8      -5.864  -4.657 -17.458  1.00  0.00      A    C
ATOM    137  HD1 ARG A   8      -6.626  -4.199 -18.124  1.00  0.00      A    H
ATOM    138  HD2 ARG A   8      -6.320  -4.573 -16.449  1.00  0.00      A    H
ATOM    139  NE  ARG A   8      -4.504  -4.075 -17.464  1.00  0.00      A    N
ATOM    140  HE  ARG A   8      -3.687  -4.591 -17.722  1.00  0.00      A    H
ATOM    141  CZ  ARG A   8      -4.310  -2.777 -17.194  1.00  0.00      A    C
ATOM    142  NH1 ARG A   8      -5.375  -1.959 -16.953  1.00  0.00      A    N
ATOM    143 HH11 ARG A   8      -6.308  -2.290 -17.096  1.00  0.00      A    H
ATOM    144 HH12 ARG A   8      -5.220  -0.972 -16.985  1.00  0.00      A    H
ATOM    145  NH2 ARG A   8      -3.113  -2.284 -17.258  1.00  0.00      A    N
ATOM    146 HH21 ARG A   8      -2.515  -2.844 -17.833  1.00  0.00      A    H
ATOM    147 HH22 ARG A   8      -2.740  -1.467 -16.820  1.00  0.00      A    H
ATOM    148  C   ARG A   8      -4.805  -7.918 -21.058  1.00  0.00      A    C
ATOM    149  O   ARG A   8      -5.624  -8.438 -21.814  1.00  0.00      A    O
ATOM    150  N   ARG A   9      -3.742  -7.319 -21.638  1.00  0.00      A    N
ATOM    151  HN  ARG A   9      -3.059  -6.787 -21.143  1.00  0.00      A    H
ATOM    152  CA  ARG A   9      -3.498  -7.353 -23.026  1.00  0.00      A    C
ATOM    153  HA  ARG A   9      -4.327  -6.935 -23.577  1.00  0.00      A    H
ATOM    154  CB  ARG A   9      -2.146  -6.613 -23.279  1.00  0.00      A    C
ATOM    155  HB1 ARG A   9      -1.339  -7.211 -22.805  1.00  0.00      A    H
ATOM    156  HB2 ARG A   9      -1.977  -6.721 -24.372  1.00  0.00      A    H
ATOM    157  CG  ARG A   9      -2.139  -5.144 -23.036  1.00  0.00      A    C
ATOM    158  HG1 ARG A   9      -3.023  -4.705 -23.546  1.00  0.00      A    H
ATOM    159  HG2 ARG A   9      -2.305  -4.862 -21.974  1.00  0.00      A    H
ATOM    160  CD  ARG A   9      -0.875  -4.429 -23.492  1.00  0.00      A    C
ATOM    161  HD1 ARG A   9      -0.127  -4.784 -22.751  1.00  0.00      A    H
ATOM    162  HD2 ARG A   9      -0.503  -4.799 -24.471  1.00  0.00      A    H
ATOM    163  NE  ARG A   9      -0.927  -2.916 -23.411  1.00  0.00      A    N
ATOM    164  HE  ARG A   9      -1.826  -2.486 -23.326  1.00  0.00      A    H
ATOM    165  CZ  ARG A   9       0.083  -1.994 -23.341  1.00  0.00      A    C
ATOM    166  NH1 ARG A   9       1.309  -2.414 -23.464  1.00  0.00      A    N
ATOM    167 HH11 ARG A   9       1.319  -3.386 -23.702  1.00  0.00      A    H
ATOM    168 HH12 ARG A   9       1.972  -1.699 -23.684  1.00  0.00      A    H
ATOM    169  NH2 ARG A   9      -0.128  -0.701 -23.069  1.00  0.00      A    N
ATOM    170 HH21 ARG A   9      -0.926  -0.374 -22.562  1.00  0.00      A    H
ATOM    171 HH22 ARG A   9       0.681  -0.145 -22.879  1.00  0.00      A    H
ATOM    172  C   ARG A   9      -3.374  -8.780 -23.531  1.00  0.00      A    C
ATOM    173  O   ARG A   9      -3.840  -9.185 -24.604  1.00  0.00      A    O
ATOM    174  N   LYS A  10      -2.829  -9.621 -22.667  1.00  0.00      A    N
ATOM    175  HN  LYS A  10      -2.459  -9.225 -21.830  1.00  0.00      A    H
ATOM    176  CA  LYS A  10      -2.687 -11.067 -22.769  1.00  0.00      A    C
ATOM    177  HA  LYS A  10      -2.476 -11.246 -23.813  1.00  0.00      A    H
ATOM    178  CB  LYS A  10      -1.430 -11.534 -21.979  1.00  0.00      A    C
ATOM    179  HB1 LYS A  10      -1.640 -11.436 -20.892  1.00  0.00      A    H
ATOM    180  HB2 LYS A  10      -1.241 -12.610 -22.180  1.00  0.00      A    H
ATOM    181  CG  LYS A  10      -0.164 -10.894 -22.352  1.00  0.00      A    C
ATOM    182  HG1 LYS A  10      -0.065 -10.760 -23.450  1.00  0.00      A    H
ATOM    183  HG2 LYS A  10      -0.164  -9.883 -21.891  1.00  0.00      A    H
ATOM    184  CD  LYS A  10       1.054 -11.676 -21.821  1.00  0.00      A    C
ATOM    185  HD1 LYS A  10       0.886 -11.771 -20.727  1.00  0.00      A    H
ATOM    186  HD2 LYS A  10       1.151 -12.707 -22.221  1.00  0.00      A    H
ATOM    187  CE  LYS A  10       2.405 -10.915 -21.996  1.00  0.00      A    C
ATOM    188  HE1 LYS A  10       2.523 -10.661 -23.071  1.00  0.00      A    H
ATOM    189  HE2 LYS A  10       2.325  -9.932 -21.484  1.00  0.00      A    H
ATOM    190  NZ  LYS A  10       3.493 -11.735 -21.449  1.00  0.00      A    N
ATOM    191  HZ1 LYS A  10       3.848 -12.442 -22.124  1.00  0.00      A    H
ATOM    192  HZ2 LYS A  10       4.302 -11.085 -21.378  1.00  0.00      A    H
ATOM    193  HZ3 LYS A  10       3.261 -12.178 -20.538  1.00  0.00      A    H
ATOM    194  C   LYS A  10      -3.941 -11.986 -22.328  1.00  0.00      A    C
ATOM    195  O   LYS A  10      -3.824 -13.223 -22.191  1.00  0.00      A    O
ATOM    196  N   GLY A  11      -5.182 -11.404 -22.077  1.00  0.00      A    N
ATOM    197  HN  GLY A  11      -5.308 -10.433 -22.263  1.00  0.00      A    H
ATOM    198  CA  GLY A  11      -6.371 -12.212 -21.743  1.00  0.00      A    C
ATOM    199  HA1 GLY A  11      -7.145 -11.474 -21.596  1.00  0.00      A    H
ATOM    200  HA2 GLY A  11      -6.538 -12.860 -22.591  1.00  0.00      A    H
ATOM    201  C   GLY A  11      -6.427 -13.066 -20.539  1.00  0.00      A    C
ATOM    202  O   GLY A  11      -7.037 -14.122 -20.610  1.00  0.00      A    O
ATOM    203  N   ALA A  12      -5.780 -12.643 -19.445  1.00  0.00      A    N
ATOM    204  HN  ALA A  12      -5.201 -11.832 -19.428  1.00  0.00      A    H
ATOM    205  CA  ALA A  12      -5.722 -13.592 -18.316  1.00  0.00      A    C
ATOM    206  HA  ALA A  12      -6.206 -14.546 -18.465  1.00  0.00      A    H
ATOM    207  CB  ALA A  12      -4.205 -13.901 -17.937  1.00  0.00      A    C
ATOM    208  HB1 ALA A  12      -3.719 -12.903 -17.878  1.00  0.00      A    H
ATOM    209  HB2 ALA A  12      -4.014 -14.455 -16.994  1.00  0.00      A    H
ATOM    210  HB3 ALA A  12      -3.785 -14.516 -18.761  1.00  0.00      A    H
ATOM    211  C   ALA A  12      -6.399 -12.963 -17.027  1.00  0.00      A    C
ATOM    212  O   ALA A  12      -6.749 -13.620 -16.070  1.00  0.00      A    O
ATOM    213  N   VAL A  13      -6.498 -11.624 -16.991  1.00  0.00      A    N
ATOM    214  HN  VAL A  13      -6.209 -11.116 -17.799  1.00  0.00      A    H
ATOM    215  CA  VAL A  13      -7.100 -10.909 -15.879  1.00  0.00      A    C
ATOM    216  HA  VAL A  13      -6.752 -11.391 -14.978  1.00  0.00      A    H
ATOM    217  CB  VAL A  13      -6.609  -9.455 -15.802  1.00  0.00      A    C
ATOM    218  HB  VAL A  13      -6.757  -8.995 -16.802  1.00  0.00      A    H
ATOM    219  CG1 VAL A  13      -7.455  -8.511 -14.870  1.00  0.00      A    C
ATOM    220 HG11 VAL A  13      -7.545  -8.947 -13.852  1.00  0.00      A    H
ATOM    221 HG12 VAL A  13      -6.981  -7.507 -14.849  1.00  0.00      A    H
ATOM    222 HG13 VAL A  13      -8.481  -8.446 -15.292  1.00  0.00      A    H
ATOM    223  CG2 VAL A  13      -5.204  -9.387 -15.312  1.00  0.00      A    C
ATOM    224 HG21 VAL A  13      -5.048  -9.707 -14.260  1.00  0.00      A    H
ATOM    225 HG22 VAL A  13      -4.555 -10.131 -15.822  1.00  0.00      A    H
ATOM    226 HG23 VAL A  13      -4.817  -8.346 -15.277  1.00  0.00      A    H
ATOM    227  C   VAL A  13      -8.643 -10.931 -15.964  1.00  0.00      A    C
ATOM    228  O   VAL A  13      -9.207 -10.796 -17.040  1.00  0.00      A    O
ATOM    229  N   THR A  14      -9.355 -11.272 -14.872  1.00  0.00      A    N
ATOM    230  HN  THR A  14      -8.860 -11.518 -14.042  1.00  0.00      A    H
ATOM    231  CA  THR A  14     -10.793 -11.253 -14.740  1.00  0.00      A    C
ATOM    232  HA  THR A  14     -11.233 -11.437 -15.709  1.00  0.00      A    H
ATOM    233  CB  THR A  14     -11.183 -12.289 -13.654  1.00  0.00      A    C
ATOM    234  HB  THR A  14     -12.222 -12.013 -13.372  1.00  0.00      A    H
ATOM    235  OG1 THR A  14     -10.313 -12.139 -12.566  1.00  0.00      A    O
ATOM    236  HG1 THR A  14     -10.591 -12.721 -11.855  1.00  0.00      A    H
ATOM    237  CG2 THR A  14     -10.925 -13.724 -14.219  1.00  0.00      A    C
ATOM    238 HG21 THR A  14      -9.890 -13.906 -14.580  1.00  0.00      A    H
ATOM    239 HG22 THR A  14     -11.117 -14.431 -13.384  1.00  0.00      A    H
ATOM    240 HG23 THR A  14     -11.536 -13.822 -15.142  1.00  0.00      A    H
ATOM    241  C   THR A  14     -11.331  -9.849 -14.418  1.00  0.00      A    C
ATOM    242  O   THR A  14     -10.560  -9.044 -13.873  1.00  0.00      A    O
ATOM    243  N   PRO A  15     -12.601  -9.392 -14.619  1.00  0.00      A    N
ATOM    244  CD  PRO A  15     -13.529 -10.007 -15.449  1.00  0.00      A    C
ATOM    245  HD1 PRO A  15     -14.125 -10.734 -14.856  1.00  0.00      A    H
ATOM    246  HD2 PRO A  15     -13.085 -10.460 -16.361  1.00  0.00      A    H
ATOM    247  CA  PRO A  15     -12.953  -7.995 -14.228  1.00  0.00      A    C
ATOM    248  HA  PRO A  15     -12.242  -7.393 -14.775  1.00  0.00      A    H
ATOM    249  CB  PRO A  15     -14.401  -7.922 -14.760  1.00  0.00      A    C
ATOM    250  HB1 PRO A  15     -15.078  -8.309 -13.969  1.00  0.00      A    H
ATOM    251  HB2 PRO A  15     -14.759  -6.911 -15.048  1.00  0.00      A    H
ATOM    252  CG  PRO A  15     -14.437  -8.882 -15.903  1.00  0.00      A    C
ATOM    253  HG1 PRO A  15     -15.426  -9.372 -16.028  1.00  0.00      A    H
ATOM    254  HG2 PRO A  15     -14.243  -8.369 -16.869  1.00  0.00      A    H
ATOM    255  C   PRO A  15     -12.988  -7.698 -12.778  1.00  0.00      A    C
ATOM    256  O   PRO A  15     -12.619  -8.524 -11.925  1.00  0.00      A    O
ATOM    257  N   ILE A  16     -13.340  -6.409 -12.392  1.00  0.00      A    N
ATOM    258  HN  ILE A  16     -13.666  -5.690 -13.001  1.00  0.00      A    H
ATOM    259  CA  ILE A  16     -13.198  -5.881 -11.019  1.00  0.00      A    C
ATOM    260  HA  ILE A  16     -12.323  -6.361 -10.606  1.00  0.00      A    H
ATOM    261  CB  ILE A  16     -13.035  -4.343 -10.984  1.00  0.00      A    C
ATOM    262  HB  ILE A  16     -13.937  -3.922 -11.477  1.00  0.00      A    H
ATOM    263  CG2 ILE A  16     -12.939  -3.833  -9.515  1.00  0.00      A    C
ATOM    264 HG21 ILE A  16     -14.002  -3.916  -9.200  1.00  0.00      A    H
ATOM    265 HG22 ILE A  16     -12.376  -4.536  -8.864  1.00  0.00      A    H
ATOM    266 HG23 ILE A  16     -12.504  -2.813  -9.437  1.00  0.00      A    H
ATOM    267  CG1 ILE A  16     -11.870  -3.790 -11.842  1.00  0.00      A    C
ATOM    268 HG11 ILE A  16     -11.948  -4.161 -12.886  1.00  0.00      A    H
ATOM    269 HG12 ILE A  16     -11.874  -2.684 -11.737  1.00  0.00      A    H
ATOM    270  CD  ILE A  16     -10.470  -4.120 -11.343  1.00  0.00      A    C
ATOM    271  HD1 ILE A  16     -10.323  -5.209 -11.505  1.00  0.00      A    H
ATOM    272  HD2 ILE A  16      -9.689  -3.586 -11.925  1.00  0.00      A    H
ATOM    273  HD3 ILE A  16     -10.377  -3.894 -10.260  1.00  0.00      A    H
ATOM    274  C   ILE A  16     -14.345  -6.240 -10.119  1.00  0.00      A    C
ATOM    275  O   ILE A  16     -15.467  -5.711 -10.284  1.00  0.00      A    O
ATOM    276  N   LYS A  17     -14.184  -7.073  -9.070  1.00  0.00      A    N
ATOM    277  HN  LYS A  17     -13.279  -7.381  -8.789  1.00  0.00      A    H
ATOM    278  CA  LYS A  17     -15.277  -7.452  -8.247  1.00  0.00      A    C
ATOM    279  HA  LYS A  17     -16.109  -7.601  -8.919  1.00  0.00      A    H
ATOM    280  CB  LYS A  17     -14.953  -8.827  -7.493  1.00  0.00      A    C
ATOM    281  HB1 LYS A  17     -14.040  -8.713  -6.870  1.00  0.00      A    H
ATOM    282  HB2 LYS A  17     -15.763  -8.985  -6.749  1.00  0.00      A    H
ATOM    283  CG  LYS A  17     -14.805 -10.019  -8.469  1.00  0.00      A    C
ATOM    284  HG1 LYS A  17     -15.768 -10.205  -8.992  1.00  0.00      A    H
ATOM    285  HG2 LYS A  17     -14.030  -9.855  -9.247  1.00  0.00      A    H
ATOM    286  CD  LYS A  17     -14.505 -11.234  -7.715  1.00  0.00      A    C
ATOM    287  HD1 LYS A  17     -13.825 -11.076  -6.851  1.00  0.00      A    H
ATOM    288  HD2 LYS A  17     -15.467 -11.598  -7.296  1.00  0.00      A    H
ATOM    289  CE  LYS A  17     -13.908 -12.377  -8.516  1.00  0.00      A    C
ATOM    290  HE1 LYS A  17     -14.509 -12.630  -9.415  1.00  0.00      A    H
ATOM    291  HE2 LYS A  17     -12.867 -12.108  -8.795  1.00  0.00      A    H
ATOM    292  NZ  LYS A  17     -13.843 -13.562  -7.654  1.00  0.00      A    N
ATOM    293  HZ1 LYS A  17     -13.155 -14.169  -8.143  1.00  0.00      A    H
ATOM    294  HZ2 LYS A  17     -13.528 -13.352  -6.686  1.00  0.00      A    H
ATOM    295  HZ3 LYS A  17     -14.708 -14.138  -7.705  1.00  0.00      A    H
ATOM    296  C   LYS A  17     -15.446  -6.414  -7.183  1.00  0.00      A    C
ATOM    297  O   LYS A  17     -14.493  -5.780  -6.785  1.00  0.00      A    O
ATOM    298  N   ASP A  18     -16.693  -6.225  -6.749  1.00  0.00      A    N
ATOM    299  HN  ASP A  18     -17.483  -6.720  -7.105  1.00  0.00      A    H
ATOM    300  CA  ASP A  18     -17.091  -5.190  -5.770  1.00  0.00      A    C
ATOM    301  HA  ASP A  18     -16.452  -4.319  -5.773  1.00  0.00      A    H
ATOM    302  CB  ASP A  18     -18.501  -4.798  -6.152  1.00  0.00      A    C
ATOM    303  HB1 ASP A  18     -19.146  -5.701  -6.194  1.00  0.00      A    H
ATOM    304  HB2 ASP A  18     -18.878  -4.077  -5.395  1.00  0.00      A    H
ATOM    305  CG  ASP A  18     -18.590  -4.004  -7.461  1.00  0.00      A    C
ATOM    306  OD1 ASP A  18     -17.954  -2.944  -7.748  1.00  0.00      A    O
ATOM    307  OD2 ASP A  18     -19.515  -4.439  -8.274  1.00  0.00      A    O
ATOM    308  C   ASP A  18     -17.097  -5.676  -4.383  1.00  0.00      A    C
ATOM    309  O   ASP A  18     -17.297  -6.851  -4.124  1.00  0.00      A    O
ATOM    310  N   GLN A  19     -16.807  -4.762  -3.424  1.00  0.00      A    N
ATOM    311  HN  GLN A  19     -16.500  -3.832  -3.609  1.00  0.00      A    H
ATOM    312  CA  GLN A  19     -16.902  -5.131  -2.018  1.00  0.00      A    C
ATOM    313  HA  GLN A  19     -16.565  -6.142  -1.846  1.00  0.00      A    H
ATOM    314  CB  GLN A  19     -16.159  -4.038  -1.213  1.00  0.00      A    C
ATOM    315  HB1 GLN A  19     -16.694  -3.064  -1.211  1.00  0.00      A    H
ATOM    316  HB2 GLN A  19     -16.086  -4.285  -0.132  1.00  0.00      A    H
ATOM    317  CG  GLN A  19     -14.723  -3.839  -1.728  1.00  0.00      A    C
ATOM    318  HG1 GLN A  19     -14.251  -4.845  -1.710  1.00  0.00      A    H
ATOM    319  HG2 GLN A  19     -14.717  -3.430  -2.761  1.00  0.00      A    H
ATOM    320  CD  GLN A  19     -13.849  -2.809  -0.954  1.00  0.00      A    C
ATOM    321  OE1 GLN A  19     -13.028  -3.234  -0.132  1.00  0.00      A    O
ATOM    322  NE2 GLN A  19     -14.002  -1.528  -1.227  1.00  0.00      A    N
ATOM    323 HE21 GLN A  19     -13.345  -0.820  -0.968  1.00  0.00      A    H
ATOM    324 HE22 GLN A  19     -14.598  -1.183  -1.952  1.00  0.00      A    H
ATOM    325  C   GLN A  19     -18.314  -5.272  -1.441  1.00  0.00      A    C
ATOM    326  O   GLN A  19     -18.750  -6.301  -0.908  1.00  0.00      A    O
ATOM    327  N   GLY A  20     -19.020  -4.185  -1.502  1.00  0.00      A    N
ATOM    328  HN  GLY A  20     -18.544  -3.355  -1.783  1.00  0.00      A    H
ATOM    329  CA  GLY A  20     -20.390  -4.036  -1.007  1.00  0.00      A    C
ATOM    330  HA1 GLY A  20     -20.871  -3.312  -1.648  1.00  0.00      A    H
ATOM    331  HA2 GLY A  20     -20.795  -5.031  -0.892  1.00  0.00      A    H
ATOM    332  C   GLY A  20     -20.357  -3.454   0.354  1.00  0.00      A    C
ATOM    333  O   GLY A  20     -19.979  -2.342   0.512  1.00  0.00      A    O
ATOM    334  N   LEU A  21     -20.683  -4.308   1.328  1.00  0.00      A    N
ATOM    335  HN  LEU A  21     -20.780  -5.259   1.047  1.00  0.00      A    H
ATOM    336  CA  LEU A  21     -20.659  -3.961   2.773  1.00  0.00      A    C
ATOM    337  HA  LEU A  21     -20.539  -2.909   2.984  1.00  0.00      A    H
ATOM    338  CB  LEU A  21     -21.996  -4.357   3.469  1.00  0.00      A    C
ATOM    339  HB1 LEU A  21     -22.238  -5.424   3.277  1.00  0.00      A    H
ATOM    340  HB2 LEU A  21     -22.014  -4.136   4.558  1.00  0.00      A    H
ATOM    341  CG  LEU A  21     -23.290  -3.636   2.982  1.00  0.00      A    C
ATOM    342  HG  LEU A  21     -23.315  -3.843   1.890  1.00  0.00      A    H
ATOM    343  CD1 LEU A  21     -24.571  -4.220   3.579  1.00  0.00      A    C
ATOM    344 HD11 LEU A  21     -25.430  -3.601   3.240  1.00  0.00      A    H
ATOM    345 HD12 LEU A  21     -24.776  -5.277   3.304  1.00  0.00      A    H
ATOM    346 HD13 LEU A  21     -24.547  -4.151   4.687  1.00  0.00      A    H
ATOM    347  CD2 LEU A  21     -23.088  -2.052   3.046  1.00  0.00      A    C
ATOM    348 HD21 LEU A  21     -22.334  -1.593   2.372  1.00  0.00      A    H
ATOM    349 HD22 LEU A  21     -24.085  -1.600   2.857  1.00  0.00      A    H
ATOM    350 HD23 LEU A  21     -22.792  -1.971   4.114  1.00  0.00      A    H
ATOM    351  C   LEU A  21     -19.515  -4.540   3.417  1.00  0.00      A    C
ATOM    352  O   LEU A  21     -18.849  -3.938   4.277  1.00  0.00      A    O
ATOM    353  N   CYS A  22     -19.096  -5.773   2.978  1.00  0.00      A    N
ATOM    354  HN  CYS A  22     -19.736  -6.150   2.313  1.00  0.00      A    H
ATOM    355  CA  CYS A  22     -17.803  -6.455   3.370  1.00  0.00      A    C
ATOM    356  HA  CYS A  22     -17.483  -5.973   4.281  1.00  0.00      A    H
ATOM    357  CB  CYS A  22     -18.059  -7.951   3.625  1.00  0.00      A    C
ATOM    358  HB1 CYS A  22     -18.922  -8.183   4.284  1.00  0.00      A    H
ATOM    359  HB2 CYS A  22     -18.229  -8.400   2.623  1.00  0.00      A    H
ATOM    360  SG  CYS A  22     -16.648  -8.799   4.370  1.00  0.00      A    S
ATOM    361  C   CYS A  22     -16.708  -6.163   2.299  1.00  0.00      A    C
ATOM    362  O   CYS A  22     -16.359  -4.974   2.217  1.00  0.00      A    O
ATOM    363  N   GLY A  23     -16.072  -7.197   1.643  1.00  0.00      A    N
ATOM    364  HN  GLY A  23     -16.406  -8.133   1.709  1.00  0.00      A    H
ATOM    365  CA  GLY A  23     -14.911  -6.963   0.844  1.00  0.00      A    C
ATOM    366  HA1 GLY A  23     -15.195  -7.325  -0.133  1.00  0.00      A    H
ATOM    367  HA2 GLY A  23     -14.670  -5.911   0.834  1.00  0.00      A    H
ATOM    368  C   GLY A  23     -13.769  -7.616   1.469  1.00  0.00      A    C
ATOM    369  O   GLY A  23     -13.032  -7.004   2.174  1.00  0.00      A    O
ATOM    370  N   SER A  24     -13.681  -8.907   1.269  1.00  0.00      A    N
ATOM    371  HN  SER A  24     -14.419  -9.379   0.794  1.00  0.00      A    H
ATOM    372  CA  SER A  24     -12.689  -9.760   1.812  1.00  0.00      A    C
ATOM    373  HA  SER A  24     -12.557  -9.430   2.832  1.00  0.00      A    H
ATOM    374  CB  SER A  24     -13.119 -11.214   1.757  1.00  0.00      A    C
ATOM    375  HB1 SER A  24     -13.291 -11.515   0.702  1.00  0.00      A    H
ATOM    376  HB2 SER A  24     -12.297 -11.842   2.163  1.00  0.00      A    H
ATOM    377  OG  SER A  24     -14.355 -11.452   2.442  1.00  0.00      A    O
ATOM    378  HG1 SER A  24     -14.222 -11.443   3.393  1.00  0.00      A    H
ATOM    379  C   SER A  24     -11.365  -9.640   1.039  1.00  0.00      A    C
ATOM    380  O   SER A  24     -11.092 -10.480   0.236  1.00  0.00      A    O
ATOM    381  N   CYS A  25     -10.624  -8.507   1.334  1.00  0.00      A    N
ATOM    382  HN  CYS A  25     -11.047  -7.892   1.995  1.00  0.00      A    H
ATOM    383  CA  CYS A  25      -9.272  -8.223   0.744  1.00  0.00      A    C
ATOM    384  HA  CYS A  25      -9.399  -7.871  -0.269  1.00  0.00      A    H
ATOM    385  CB  CYS A  25      -8.636  -7.024   1.481  1.00  0.00      A    C
ATOM    386  HB1 CYS A  25      -7.775  -6.590   0.929  1.00  0.00      A    H
ATOM    387  HB2 CYS A  25      -9.397  -6.215   1.482  1.00  0.00      A    H
ATOM    388  SG  CYS A  25      -8.244  -7.455   3.242  1.00  0.00      A    S
ATOM    389  HG1 CYS A  25      -9.482  -7.479   3.714  1.00  0.00      A    H
ATOM    390  C   CYS A  25      -8.313  -9.408   0.546  1.00  0.00      A    C
ATOM    391  O   CYS A  25      -7.821  -9.616  -0.569  1.00  0.00      A    O
ATOM    392  N   TRP A  26      -7.957 -10.095   1.612  1.00  0.00      A    N
ATOM    393  HN  TRP A  26      -8.231  -9.837   2.535  1.00  0.00      A    H
ATOM    394  CA  TRP A  26      -7.158 -11.293   1.558  1.00  0.00      A    C
ATOM    395  HA  TRP A  26      -6.141 -11.078   1.264  1.00  0.00      A    H
ATOM    396  CB  TRP A  26      -7.023 -11.755   3.027  1.00  0.00      A    C
ATOM    397  HB1 TRP A  26      -6.377 -12.658   2.993  1.00  0.00      A    H
ATOM    398  HB2 TRP A  26      -6.588 -10.919   3.615  1.00  0.00      A    H
ATOM    399  CG  TRP A  26      -8.345 -12.021   3.771  1.00  0.00      A    C
ATOM    400  CD1 TRP A  26      -9.144 -11.108   4.440  1.00  0.00      A    C
ATOM    401  HD1 TRP A  26      -8.923 -10.051   4.458  1.00  0.00      A    H
ATOM    402  NE1 TRP A  26     -10.409 -11.747   4.834  1.00  0.00      A    N
ATOM    403  HE1 TRP A  26     -11.266 -11.476   5.214  1.00  0.00      A    H
ATOM    404  CE2 TRP A  26     -10.345 -13.010   4.461  1.00  0.00      A    C
ATOM    405  CD2 TRP A  26      -9.080 -13.262   3.819  1.00  0.00      A    C
ATOM    406  CE3 TRP A  26      -8.700 -14.518   3.385  1.00  0.00      A    C
ATOM    407  HE3 TRP A  26      -7.726 -14.614   2.928  1.00  0.00      A    H
ATOM    408  CZ3 TRP A  26      -9.569 -15.603   3.487  1.00  0.00      A    C
ATOM    409  HZ3 TRP A  26      -9.222 -16.601   3.263  1.00  0.00      A    H
ATOM    410  CZ2 TRP A  26     -11.254 -14.114   4.566  1.00  0.00      A    C
ATOM    411  HZ2 TRP A  26     -12.217 -13.935   5.021  1.00  0.00      A    H
ATOM    412  CH2 TRP A  26     -10.860 -15.373   3.984  1.00  0.00      A    C
ATOM    413  HH2 TRP A  26     -11.542 -16.209   3.927  1.00  0.00      A    H
ATOM    414  C   TRP A  26      -7.680 -12.453   0.650  1.00  0.00      A    C
ATOM    415  O   TRP A  26      -6.975 -12.969  -0.245  1.00  0.00      A    O
ATOM    416  N   ALA A  27      -8.943 -12.837   0.817  1.00  0.00      A    N
ATOM    417  HN  ALA A  27      -9.550 -12.427   1.493  1.00  0.00      A    H
ATOM    418  CA  ALA A  27      -9.677 -13.696  -0.117  1.00  0.00      A    C
ATOM    419  HA  ALA A  27      -9.175 -14.628  -0.330  1.00  0.00      A    H
ATOM    420  CB  ALA A  27     -11.064 -13.922   0.473  1.00  0.00      A    C
ATOM    421  HB1 ALA A  27     -11.008 -13.696   1.560  1.00  0.00      A    H
ATOM    422  HB2 ALA A  27     -11.887 -13.263   0.122  1.00  0.00      A    H
ATOM    423  HB3 ALA A  27     -11.541 -14.885   0.193  1.00  0.00      A    H
ATOM    424  C   ALA A  27      -9.702 -13.149  -1.532  1.00  0.00      A    C
ATOM    425  O   ALA A  27      -9.170 -13.785  -2.410  1.00  0.00      A    O
ATOM    426  N   PHE A  28     -10.123 -11.925  -1.798  1.00  0.00      A    N
ATOM    427  HN  PHE A  28     -10.575 -11.408  -1.075  1.00  0.00      A    H
ATOM    428  CA  PHE A  28      -9.970 -11.308  -3.081  1.00  0.00      A    C
ATOM    429  HA  PHE A  28     -10.815 -11.634  -3.670  1.00  0.00      A    H
ATOM    430  CB  PHE A  28     -10.212  -9.749  -2.930  1.00  0.00      A    C
ATOM    431  HB1 PHE A  28      -9.628  -9.447  -2.035  1.00  0.00      A    H
ATOM    432  HB2 PHE A  28      -9.734  -9.244  -3.797  1.00  0.00      A    H
ATOM    433  CG  PHE A  28     -11.655  -9.308  -2.919  1.00  0.00      A    C
ATOM    434  CD1 PHE A  28     -12.490  -9.806  -3.937  1.00  0.00      A    C
ATOM    435  HD1 PHE A  28     -12.064 -10.507  -4.640  1.00  0.00      A    H
ATOM    436  CE1 PHE A  28     -13.817  -9.425  -4.036  1.00  0.00      A    C
ATOM    437  HE1 PHE A  28     -14.434  -9.774  -4.850  1.00  0.00      A    H
ATOM    438  CZ  PHE A  28     -14.322  -8.428  -3.118  1.00  0.00      A    C
ATOM    439  HZ  PHE A  28     -15.337  -8.072  -3.216  1.00  0.00      A    H
ATOM    440  CD2 PHE A  28     -12.091  -8.238  -2.104  1.00  0.00      A    C
ATOM    441  HD2 PHE A  28     -11.367  -7.643  -1.567  1.00  0.00      A    H
ATOM    442  CE2 PHE A  28     -13.411  -7.792  -2.268  1.00  0.00      A    C
ATOM    443  HE2 PHE A  28     -13.779  -6.977  -1.662  1.00  0.00      A    H
ATOM    444  C   PHE A  28      -8.715 -11.539  -3.896  1.00  0.00      A    C
ATOM    445  O   PHE A  28      -8.752 -12.046  -5.024  1.00  0.00      A    O
ATOM    446  N   SER A  29      -7.570 -11.124  -3.259  1.00  0.00      A    N
ATOM    447  HN  SER A  29      -7.724 -10.652  -2.394  1.00  0.00      A    H
ATOM    448  CA  SER A  29      -6.203 -11.257  -3.736  1.00  0.00      A    C
ATOM    449  HA  SER A  29      -6.179 -10.684  -4.651  1.00  0.00      A    H
ATOM    450  CB  SER A  29      -5.342 -10.543  -2.739  1.00  0.00      A    C
ATOM    451  HB1 SER A  29      -5.695  -9.490  -2.729  1.00  0.00      A    H
ATOM    452  HB2 SER A  29      -5.523 -11.140  -1.819  1.00  0.00      A    H
ATOM    453  OG  SER A  29      -3.976 -10.605  -3.144  1.00  0.00      A    O
ATOM    454  HG1 SER A  29      -3.693  -9.948  -3.783  1.00  0.00      A    H
ATOM    455  C   SER A  29      -5.757 -12.683  -4.041  1.00  0.00      A    C
ATOM    456  O   SER A  29      -5.155 -13.011  -5.079  1.00  0.00      A    O
ATOM    457  N   ALA A  30      -6.075 -13.526  -3.091  1.00  0.00      A    N
ATOM    458  HN  ALA A  30      -6.647 -13.201  -2.341  1.00  0.00      A    H
ATOM    459  CA  ALA A  30      -5.834 -14.899  -3.210  1.00  0.00      A    C
ATOM    460  HA  ALA A  30      -4.797 -15.019  -3.486  1.00  0.00      A    H
ATOM    461  CB  ALA A  30      -6.000 -15.632  -1.881  1.00  0.00      A    C
ATOM    462  HB1 ALA A  30      -5.496 -15.096  -1.049  1.00  0.00      A    H
ATOM    463  HB2 ALA A  30      -7.066 -15.607  -1.568  1.00  0.00      A    H
ATOM    464  HB3 ALA A  30      -5.627 -16.665  -2.045  1.00  0.00      A    H
ATOM    465  C   ALA A  30      -6.554 -15.541  -4.364  1.00  0.00      A    C
ATOM    466  O   ALA A  30      -5.998 -16.272  -5.199  1.00  0.00      A    O
ATOM    467  N   VAL A  31      -7.908 -15.391  -4.357  1.00  0.00      A    N
ATOM    468  HN  VAL A  31      -8.294 -14.863  -3.605  1.00  0.00      A    H
ATOM    469  CA  VAL A  31      -8.821 -15.842  -5.378  1.00  0.00      A    C
ATOM    470  HA  VAL A  31      -8.722 -16.917  -5.358  1.00  0.00      A    H
ATOM    471  CB  VAL A  31     -10.352 -15.532  -5.096  1.00  0.00      A    C
ATOM    472  HB  VAL A  31     -10.361 -14.479  -4.740  1.00  0.00      A    H
ATOM    473  CG1 VAL A  31     -11.148 -15.799  -6.344  1.00  0.00      A    C
ATOM    474 HG11 VAL A  31     -12.241 -15.639  -6.222  1.00  0.00      A    H
ATOM    475 HG12 VAL A  31     -10.830 -15.203  -7.225  1.00  0.00      A    H
ATOM    476 HG13 VAL A  31     -11.017 -16.861  -6.643  1.00  0.00      A    H
ATOM    477  CG2 VAL A  31     -10.953 -16.431  -3.967  1.00  0.00      A    C
ATOM    478 HG21 VAL A  31     -10.790 -17.517  -4.138  1.00  0.00      A    H
ATOM    479 HG22 VAL A  31     -10.336 -16.191  -3.075  1.00  0.00      A    H
ATOM    480 HG23 VAL A  31     -12.036 -16.257  -3.787  1.00  0.00      A    H
ATOM    481  C   VAL A  31      -8.281 -15.498  -6.810  1.00  0.00      A    C
ATOM    482  O   VAL A  31      -8.345 -16.380  -7.653  1.00  0.00      A    O
ATOM    483  N   ALA A  32      -7.857 -14.290  -7.123  1.00  0.00      A    N
ATOM    484  HN  ALA A  32      -7.803 -13.702  -6.319  1.00  0.00      A    H
ATOM    485  CA  ALA A  32      -7.535 -13.731  -8.414  1.00  0.00      A    C
ATOM    486  HA  ALA A  32      -8.238 -14.032  -9.177  1.00  0.00      A    H
ATOM    487  CB  ALA A  32      -7.480 -12.160  -8.389  1.00  0.00      A    C
ATOM    488  HB1 ALA A  32      -7.669 -11.921  -9.458  1.00  0.00      A    H
ATOM    489  HB2 ALA A  32      -8.274 -11.516  -7.953  1.00  0.00      A    H
ATOM    490  HB3 ALA A  32      -6.562 -11.675  -7.993  1.00  0.00      A    H
ATOM    491  C   ALA A  32      -6.246 -14.285  -8.957  1.00  0.00      A    C
ATOM    492  O   ALA A  32      -6.067 -14.277 -10.143  1.00  0.00      A    O
ATOM    493  N   ALA A  33      -5.355 -14.734  -8.047  1.00  0.00      A    N
ATOM    494  HN  ALA A  33      -5.432 -14.576  -7.065  1.00  0.00      A    H
ATOM    495  CA  ALA A  33      -4.109 -15.400  -8.488  1.00  0.00      A    C
ATOM    496  HA  ALA A  33      -3.720 -14.884  -9.353  1.00  0.00      A    H
ATOM    497  CB  ALA A  33      -3.226 -15.349  -7.305  1.00  0.00      A    C
ATOM    498  HB1 ALA A  33      -2.162 -15.477  -7.597  1.00  0.00      A    H
ATOM    499  HB2 ALA A  33      -3.379 -14.397  -6.754  1.00  0.00      A    H
ATOM    500  HB3 ALA A  33      -3.485 -16.037  -6.472  1.00  0.00      A    H
ATOM    501  C   ALA A  33      -4.447 -16.786  -9.034  1.00  0.00      A    C
ATOM    502  O   ALA A  33      -3.989 -17.236 -10.040  1.00  0.00      A    O
ATOM    503  N   ILE A  34      -5.395 -17.406  -8.384  1.00  0.00      A    N
ATOM    504  HN  ILE A  34      -5.779 -16.929  -7.597  1.00  0.00      A    H
ATOM    505  CA  ILE A  34      -5.976 -18.691  -8.785  1.00  0.00      A    C
ATOM    506  HA  ILE A  34      -5.123 -19.307  -9.029  1.00  0.00      A    H
ATOM    507  CB  ILE A  34      -6.758 -19.333  -7.693  1.00  0.00      A    C
ATOM    508  HB  ILE A  34      -7.398 -18.574  -7.193  1.00  0.00      A    H
ATOM    509  CG2 ILE A  34      -7.585 -20.503  -8.196  1.00  0.00      A    C
ATOM    510 HG21 ILE A  34      -8.523 -20.265  -8.741  1.00  0.00      A    H
ATOM    511 HG22 ILE A  34      -7.028 -21.118  -8.935  1.00  0.00      A    H
ATOM    512 HG23 ILE A  34      -8.012 -21.054  -7.330  1.00  0.00      A    H
ATOM    513  CG1 ILE A  34      -5.755 -19.633  -6.475  1.00  0.00      A    C
ATOM    514 HG11 ILE A  34      -4.996 -20.393  -6.757  1.00  0.00      A    H
ATOM    515 HG12 ILE A  34      -5.172 -18.706  -6.293  1.00  0.00      A    H
ATOM    516  CD  ILE A  34      -6.603 -20.027  -5.284  1.00  0.00      A    C
ATOM    517  HD1 ILE A  34      -7.439 -20.737  -5.461  1.00  0.00      A    H
ATOM    518  HD2 ILE A  34      -5.923 -20.687  -4.705  1.00  0.00      A    H
ATOM    519  HD3 ILE A  34      -6.897 -19.173  -4.637  1.00  0.00      A    H
ATOM    520  C   ILE A  34      -6.711 -18.564 -10.027  1.00  0.00      A    C
ATOM    521  O   ILE A  34      -6.498 -19.257 -11.005  1.00  0.00      A    O
ATOM    522  N   GLU A  35      -7.681 -17.577 -10.035  1.00  0.00      A    N
ATOM    523  HN  GLU A  35      -7.904 -16.951  -9.291  1.00  0.00      A    H
ATOM    524  CA  GLU A  35      -8.486 -17.401 -11.228  1.00  0.00      A    C
ATOM    525  HA  GLU A  35      -9.067 -18.300 -11.369  1.00  0.00      A    H
ATOM    526  CB  GLU A  35      -9.554 -16.242 -11.215  1.00  0.00      A    C
ATOM    527  HB1 GLU A  35      -9.047 -15.254 -11.212  1.00  0.00      A    H
ATOM    528  HB2 GLU A  35     -10.190 -16.342 -12.121  1.00  0.00      A    H
ATOM    529  CG  GLU A  35     -10.428 -16.156  -9.960  1.00  0.00      A    C
ATOM    530  HG1 GLU A  35     -11.090 -17.042  -9.855  1.00  0.00      A    H
ATOM    531  HG2 GLU A  35      -9.817 -15.978  -9.049  1.00  0.00      A    H
ATOM    532  CD  GLU A  35     -11.405 -14.971  -9.961  1.00  0.00      A    C
ATOM    533  OE1 GLU A  35     -10.929 -13.898 -10.385  1.00  0.00      A    O
ATOM    534  OE2 GLU A  35     -12.558 -15.124  -9.515  1.00  0.00      A    O
ATOM    535  C   GLU A  35      -7.560 -17.098 -12.434  1.00  0.00      A    C
ATOM    536  O   GLU A  35      -7.691 -17.706 -13.464  1.00  0.00      A    O
ATOM    537  N   GLY A  36      -6.579 -16.213 -12.355  1.00  0.00      A    N
ATOM    538  HN  GLY A  36      -6.538 -15.556 -11.607  1.00  0.00      A    H
ATOM    539  CA  GLY A  36      -5.696 -15.989 -13.524  1.00  0.00      A    C
ATOM    540  HA1 GLY A  36      -6.292 -15.728 -14.386  1.00  0.00      A    H
ATOM    541  HA2 GLY A  36      -5.127 -15.080 -13.399  1.00  0.00      A    H
ATOM    542  C   GLY A  36      -4.746 -17.187 -13.910  1.00  0.00      A    C
ATOM    543  O   GLY A  36      -4.578 -17.506 -15.093  1.00  0.00      A    O
ATOM    544  N   LEU A  37      -4.138 -17.955 -12.938  1.00  0.00      A    N
ATOM    545  HN  LEU A  37      -4.214 -17.625 -12.000  1.00  0.00      A    H
ATOM    546  CA  LEU A  37      -3.395 -19.186 -13.302  1.00  0.00      A    C
ATOM    547  HA  LEU A  37      -2.653 -18.907 -14.035  1.00  0.00      A    H
ATOM    548  CB  LEU A  37      -2.632 -19.760 -12.047  1.00  0.00      A    C
ATOM    549  HB1 LEU A  37      -2.031 -18.981 -11.530  1.00  0.00      A    H
ATOM    550  HB2 LEU A  37      -3.409 -20.128 -11.344  1.00  0.00      A    H
ATOM    551  CG  LEU A  37      -1.592 -20.917 -12.384  1.00  0.00      A    C
ATOM    552  HG  LEU A  37      -2.143 -21.825 -12.709  1.00  0.00      A    H
ATOM    553  CD1 LEU A  37      -0.537 -20.561 -13.455  1.00  0.00      A    C
ATOM    554 HD11 LEU A  37      -0.904 -20.045 -14.367  1.00  0.00      A    H
ATOM    555 HD12 LEU A  37       0.173 -19.917 -12.894  1.00  0.00      A    H
ATOM    556 HD13 LEU A  37      -0.048 -21.486 -13.829  1.00  0.00      A    H
ATOM    557  CD2 LEU A  37      -0.884 -21.224 -11.034  1.00  0.00      A    C
ATOM    558 HD21 LEU A  37      -1.634 -21.539 -10.277  1.00  0.00      A    H
ATOM    559 HD22 LEU A  37      -0.159 -22.051 -11.189  1.00  0.00      A    H
ATOM    560 HD23 LEU A  37      -0.132 -20.476 -10.702  1.00  0.00      A    H
ATOM    561  C   LEU A  37      -4.205 -20.283 -13.860  1.00  0.00      A    C
ATOM    562  O   LEU A  37      -3.773 -20.974 -14.794  1.00  0.00      A    O
ATOM    563  N   THR A  38      -5.434 -20.496 -13.513  1.00  0.00      A    N
ATOM    564  HN  THR A  38      -5.788 -20.015 -12.714  1.00  0.00      A    H
ATOM    565  CA  THR A  38      -6.374 -21.393 -14.073  1.00  0.00      A    C
ATOM    566  HA  THR A  38      -5.996 -22.378 -14.305  1.00  0.00      A    H
ATOM    567  CB  THR A  38      -7.667 -21.458 -13.202  1.00  0.00      A    C
ATOM    568  HB  THR A  38      -8.092 -20.435 -13.286  1.00  0.00      A    H
ATOM    569  OG1 THR A  38      -7.429 -21.639 -11.800  1.00  0.00      A    O
ATOM    570  HG1 THR A  38      -7.182 -20.792 -11.420  1.00  0.00      A    H
ATOM    571  CG2 THR A  38      -8.583 -22.666 -13.630  1.00  0.00      A    C
ATOM    572 HG21 THR A  38      -8.010 -23.604 -13.471  1.00  0.00      A    H
ATOM    573 HG22 THR A  38      -9.585 -22.643 -13.150  1.00  0.00      A    H
ATOM    574 HG23 THR A  38      -8.852 -22.573 -14.704  1.00  0.00      A    H
ATOM    575  C   THR A  38      -6.762 -20.907 -15.475  1.00  0.00      A    C
ATOM    576  O   THR A  38      -6.902 -21.730 -16.441  1.00  0.00      A    O
ATOM    577  N   LYS A  39      -6.908 -19.628 -15.834  1.00  0.00      A    N
ATOM    578  HN  LYS A  39      -6.850 -18.904 -15.151  1.00  0.00      A    H
ATOM    579  CA  LYS A  39      -6.965 -19.136 -17.150  1.00  0.00      A    C
ATOM    580  HA  LYS A  39      -7.730 -19.735 -17.621  1.00  0.00      A    H
ATOM    581  CB  LYS A  39      -7.354 -17.646 -17.174  1.00  0.00      A    C
ATOM    582  HB1 LYS A  39      -8.413 -17.648 -16.840  1.00  0.00      A    H
ATOM    583  HB2 LYS A  39      -6.719 -16.969 -16.563  1.00  0.00      A    H
ATOM    584  CG  LYS A  39      -7.252 -17.139 -18.664  1.00  0.00      A    C
ATOM    585  HG1 LYS A  39      -7.533 -16.065 -18.709  1.00  0.00      A    H
ATOM    586  HG2 LYS A  39      -6.182 -17.011 -18.933  1.00  0.00      A    H
ATOM    587  CD  LYS A  39      -8.070 -17.942 -19.733  1.00  0.00      A    C
ATOM    588  HD1 LYS A  39      -7.733 -18.987 -19.901  1.00  0.00      A    H
ATOM    589  HD2 LYS A  39      -9.086 -17.997 -19.287  1.00  0.00      A    H
ATOM    590  CE  LYS A  39      -8.054 -17.213 -21.087  1.00  0.00      A    C
ATOM    591  HE1 LYS A  39      -8.485 -17.842 -21.896  1.00  0.00      A    H
ATOM    592  HE2 LYS A  39      -8.549 -16.236 -20.905  1.00  0.00      A    H
ATOM    593  NZ  LYS A  39      -6.704 -16.939 -21.629  1.00  0.00      A    N
ATOM    594  HZ1 LYS A  39      -6.159 -17.824 -21.626  1.00  0.00      A    H
ATOM    595  HZ2 LYS A  39      -6.713 -16.656 -22.630  1.00  0.00      A    H
ATOM    596  HZ3 LYS A  39      -6.139 -16.235 -21.114  1.00  0.00      A    H
ATOM    597  C   LYS A  39      -5.764 -19.424 -17.962  1.00  0.00      A    C
ATOM    598  O   LYS A  39      -5.928 -20.096 -18.999  1.00  0.00      A    O
ATOM    599  N   ILE A  40      -4.521 -19.026 -17.519  1.00  0.00      A    N
ATOM    600  HN  ILE A  40      -4.439 -18.551 -16.647  1.00  0.00      A    H
ATOM    601  CA  ILE A  40      -3.295 -19.096 -18.283  1.00  0.00      A    C
ATOM    602  HA  ILE A  40      -3.492 -18.654 -19.249  1.00  0.00      A    H
ATOM    603  CB  ILE A  40      -2.115 -18.387 -17.502  1.00  0.00      A    C
ATOM    604  HB  ILE A  40      -1.852 -18.901 -16.552  1.00  0.00      A    H
ATOM    605  CG2 ILE A  40      -0.825 -18.642 -18.290  1.00  0.00      A    C
ATOM    606 HG21 ILE A  40       0.103 -18.209 -17.859  1.00  0.00      A    H
ATOM    607 HG22 ILE A  40      -0.479 -19.697 -18.314  1.00  0.00      A    H
ATOM    608 HG23 ILE A  40      -0.951 -18.223 -19.311  1.00  0.00      A    H
ATOM    609  CG1 ILE A  40      -2.342 -16.825 -17.417  1.00  0.00      A    C
ATOM    610 HG11 ILE A  40      -1.993 -16.429 -18.395  1.00  0.00      A    H
ATOM    611 HG12 ILE A  40      -3.417 -16.547 -17.445  1.00  0.00      A    H
ATOM    612  CD  ILE A  40      -1.772 -16.247 -16.150  1.00  0.00      A    C
ATOM    613  HD1 ILE A  40      -2.295 -16.775 -15.323  1.00  0.00      A    H
ATOM    614  HD2 ILE A  40      -0.680 -16.443 -16.081  1.00  0.00      A    H
ATOM    615  HD3 ILE A  40      -1.964 -15.165 -15.989  1.00  0.00      A    H
ATOM    616  C   ILE A  40      -2.973 -20.570 -18.643  1.00  0.00      A    C
ATOM    617  O   ILE A  40      -2.961 -21.017 -19.788  1.00  0.00      A    O
ATOM    618  N   LYS A  41      -2.736 -21.421 -17.561  1.00  0.00      A    N
ATOM    619  HN  LYS A  41      -2.956 -21.209 -16.613  1.00  0.00      A    H
ATOM    620  CA  LYS A  41      -2.067 -22.661 -17.761  1.00  0.00      A    C
ATOM    621  HA  LYS A  41      -1.492 -22.556 -18.669  1.00  0.00      A    H
ATOM    622  CB  LYS A  41      -1.242 -23.059 -16.536  1.00  0.00      A    C
ATOM    623  HB1 LYS A  41      -0.386 -22.358 -16.432  1.00  0.00      A    H
ATOM    624  HB2 LYS A  41      -1.799 -22.940 -15.583  1.00  0.00      A    H
ATOM    625  CG  LYS A  41      -0.658 -24.534 -16.483  1.00  0.00      A    C
ATOM    626  HG1 LYS A  41      -1.522 -25.203 -16.685  1.00  0.00      A    H
ATOM    627  HG2 LYS A  41       0.101 -24.783 -17.255  1.00  0.00      A    H
ATOM    628  CD  LYS A  41      -0.024 -24.766 -15.064  1.00  0.00      A    C
ATOM    629  HD1 LYS A  41       0.644 -23.893 -14.898  1.00  0.00      A    H
ATOM    630  HD2 LYS A  41      -0.820 -24.737 -14.289  1.00  0.00      A    H
ATOM    631  CE  LYS A  41       0.961 -25.970 -15.031  1.00  0.00      A    C
ATOM    632  HE1 LYS A  41       0.461 -26.923 -15.308  1.00  0.00      A    H
ATOM    633  HE2 LYS A  41       1.769 -25.744 -15.759  1.00  0.00      A    H
ATOM    634  NZ  LYS A  41       1.518 -25.985 -13.711  1.00  0.00      A    N
ATOM    635  HZ1 LYS A  41       0.882 -26.227 -12.924  1.00  0.00      A    H
ATOM    636  HZ2 LYS A  41       2.254 -26.720 -13.735  1.00  0.00      A    H
ATOM    637  HZ3 LYS A  41       2.004 -25.087 -13.513  1.00  0.00      A    H
ATOM    638  C   LYS A  41      -3.114 -23.733 -18.124  1.00  0.00      A    C
ATOM    639  O   LYS A  41      -2.981 -24.557 -19.072  1.00  0.00      A    O
ATOM    640  N   THR A  42      -4.241 -23.777 -17.337  1.00  0.00      A    N
ATOM    641  HN  THR A  42      -4.359 -23.015 -16.706  1.00  0.00      A    H
ATOM    642  CA  THR A  42      -5.194 -24.872 -17.459  1.00  0.00      A    C
ATOM    643  HA  THR A  42      -4.646 -25.725 -17.830  1.00  0.00      A    H
ATOM    644  CB  THR A  42      -6.007 -25.064 -16.141  1.00  0.00      A    C
ATOM    645  HB  THR A  42      -6.519 -24.101 -15.929  1.00  0.00      A    H
ATOM    646  OG1 THR A  42      -5.019 -25.486 -15.143  1.00  0.00      A    O
ATOM    647  HG1 THR A  42      -5.352 -25.289 -14.264  1.00  0.00      A    H
ATOM    648  CG2 THR A  42      -7.144 -26.108 -15.996  1.00  0.00      A    C
ATOM    649 HG21 THR A  42      -7.734 -25.962 -16.926  1.00  0.00      A    H
ATOM    650 HG22 THR A  42      -6.745 -27.142 -16.069  1.00  0.00      A    H
ATOM    651 HG23 THR A  42      -7.620 -25.992 -14.998  1.00  0.00      A    H
ATOM    652  C   THR A  42      -6.176 -24.600 -18.588  1.00  0.00      A    C
ATOM    653  O   THR A  42      -6.394 -25.380 -19.479  1.00  0.00      A    O
ATOM    654  N   GLY A  43      -6.877 -23.473 -18.714  1.00  0.00      A    N
ATOM    655  HN  GLY A  43      -6.814 -22.924 -17.884  1.00  0.00      A    H
ATOM    656  CA  GLY A  43      -7.629 -23.002 -19.898  1.00  0.00      A    C
ATOM    657  HA1 GLY A  43      -6.914 -22.441 -20.482  1.00  0.00      A    H
ATOM    658  HA2 GLY A  43      -8.039 -23.888 -20.360  1.00  0.00      A    H
ATOM    659  C   GLY A  43      -8.768 -22.085 -19.679  1.00  0.00      A    C
ATOM    660  O   GLY A  43      -9.219 -21.484 -20.639  1.00  0.00      A    O
ATOM    661  N   LYS A  44      -9.463 -21.957 -18.496  1.00  0.00      A    N
ATOM    662  HN  LYS A  44      -8.994 -22.231 -17.660  1.00  0.00      A    H
ATOM    663  CA  LYS A  44     -10.819 -21.480 -18.308  1.00  0.00      A    C
ATOM    664  HA  LYS A  44     -11.253 -21.261 -19.272  1.00  0.00      A    H
ATOM    665  CB  LYS A  44     -11.724 -22.537 -17.523  1.00  0.00      A    C
ATOM    666  HB1 LYS A  44     -11.655 -23.535 -18.006  1.00  0.00      A    H
ATOM    667  HB2 LYS A  44     -11.342 -22.767 -16.506  1.00  0.00      A    H
ATOM    668  CG  LYS A  44     -13.235 -22.326 -17.477  1.00  0.00      A    C
ATOM    669  HG1 LYS A  44     -13.670 -23.110 -16.821  1.00  0.00      A    H
ATOM    670  HG2 LYS A  44     -13.419 -21.348 -16.984  1.00  0.00      A    H
ATOM    671  CD  LYS A  44     -14.072 -22.319 -18.801  1.00  0.00      A    C
ATOM    672  HD1 LYS A  44     -15.161 -22.416 -18.603  1.00  0.00      A    H
ATOM    673  HD2 LYS A  44     -14.106 -21.310 -19.263  1.00  0.00      A    H
ATOM    674  CE  LYS A  44     -13.755 -23.402 -19.863  1.00  0.00      A    C
ATOM    675  HE1 LYS A  44     -14.296 -23.243 -20.820  1.00  0.00      A    H
ATOM    676  HE2 LYS A  44     -12.701 -23.241 -20.173  1.00  0.00      A    H
ATOM    677  NZ  LYS A  44     -14.000 -24.742 -19.326  1.00  0.00      A    N
ATOM    678  HZ1 LYS A  44     -13.790 -25.501 -20.006  1.00  0.00      A    H
ATOM    679  HZ2 LYS A  44     -13.444 -24.922 -18.466  1.00  0.00      A    H
ATOM    680  HZ3 LYS A  44     -15.004 -24.817 -19.066  1.00  0.00      A    H
ATOM    681  C   LYS A  44     -10.772 -20.124 -17.629  1.00  0.00      A    C
ATOM    682  O   LYS A  44     -10.183 -19.910 -16.602  1.00  0.00      A    O
ATOM    683  N   LEU A  45     -11.454 -19.105 -18.308  1.00  0.00      A    N
ATOM    684  HN  LEU A  45     -12.014 -19.380 -19.086  1.00  0.00      A    H
ATOM    685  CA  LEU A  45     -11.677 -17.748 -17.778  1.00  0.00      A    C
ATOM    686  HA  LEU A  45     -10.900 -17.463 -17.084  1.00  0.00      A    H
ATOM    687  CB  LEU A  45     -11.972 -16.701 -18.899  1.00  0.00      A    C
ATOM    688  HB1 LEU A  45     -11.200 -16.814 -19.691  1.00  0.00      A    H
ATOM    689  HB2 LEU A  45     -12.949 -16.866 -19.401  1.00  0.00      A    H
ATOM    690  CG  LEU A  45     -11.994 -15.169 -18.458  1.00  0.00      A    C
ATOM    691  HG  LEU A  45     -12.553 -15.045 -17.505  1.00  0.00      A    H
ATOM    692  CD1 LEU A  45     -10.581 -14.809 -18.145  1.00  0.00      A    C
ATOM    693 HD11 LEU A  45     -10.174 -15.497 -17.373  1.00  0.00      A    H
ATOM    694 HD12 LEU A  45      -9.880 -14.730 -19.003  1.00  0.00      A    H
ATOM    695 HD13 LEU A  45     -10.454 -13.839 -17.618  1.00  0.00      A    H
ATOM    696  CD2 LEU A  45     -12.661 -14.275 -19.560  1.00  0.00      A    C
ATOM    697 HD21 LEU A  45     -12.253 -14.536 -20.560  1.00  0.00      A    H
ATOM    698 HD22 LEU A  45     -13.768 -14.327 -19.487  1.00  0.00      A    H
ATOM    699 HD23 LEU A  45     -12.298 -13.226 -19.497  1.00  0.00      A    H
ATOM    700  C   LEU A  45     -13.008 -17.932 -16.911  1.00  0.00      A    C
ATOM    701  O   LEU A  45     -14.136 -17.685 -17.366  1.00  0.00      A    O
ATOM    702  N   ILE A  46     -12.825 -18.388 -15.668  1.00  0.00      A    N
ATOM    703  HN  ILE A  46     -11.903 -18.559 -15.330  1.00  0.00      A    H
ATOM    704  CA  ILE A  46     -13.778 -18.615 -14.655  1.00  0.00      A    C
ATOM    705  HA  ILE A  46     -14.728 -18.924 -15.065  1.00  0.00      A    H
ATOM    706  CB  ILE A  46     -13.262 -19.870 -13.892  1.00  0.00      A    C
ATOM    707  HB  ILE A  46     -12.885 -20.634 -14.605  1.00  0.00      A    H
ATOM    708  CG2 ILE A  46     -12.076 -19.597 -12.952  1.00  0.00      A    C
ATOM    709 HG21 ILE A  46     -11.204 -19.195 -13.511  1.00  0.00      A    H
ATOM    710 HG22 ILE A  46     -12.326 -18.788 -12.232  1.00  0.00      A    H
ATOM    711 HG23 ILE A  46     -11.838 -20.522 -12.384  1.00  0.00      A    H
ATOM    712  CG1 ILE A  46     -14.336 -20.463 -13.020  1.00  0.00      A    C
ATOM    713 HG11 ILE A  46     -13.821 -21.248 -12.426  1.00  0.00      A    H
ATOM    714 HG12 ILE A  46     -14.684 -19.625 -12.380  1.00  0.00      A    H
ATOM    715  CD  ILE A  46     -15.503 -21.071 -13.828  1.00  0.00      A    C
ATOM    716  HD1 ILE A  46     -15.233 -22.003 -14.368  1.00  0.00      A    H
ATOM    717  HD2 ILE A  46     -16.266 -21.340 -13.067  1.00  0.00      A    H
ATOM    718  HD3 ILE A  46     -15.867 -20.411 -14.645  1.00  0.00      A    H
ATOM    719  C   ILE A  46     -13.856 -17.361 -13.797  1.00  0.00      A    C
ATOM    720  O   ILE A  46     -12.948 -16.504 -13.700  1.00  0.00      A    O
ATOM    721  N   SER A  47     -14.995 -17.173 -13.038  1.00  0.00      A    N
ATOM    722  HN  SER A  47     -15.756 -17.794 -13.210  1.00  0.00      A    H
ATOM    723  CA  SER A  47     -15.067 -16.324 -11.871  1.00  0.00      A    C
ATOM    724  HA  SER A  47     -14.179 -15.800 -11.548  1.00  0.00      A    H
ATOM    725  CB  SER A  47     -16.239 -15.348 -12.038  1.00  0.00      A    C
ATOM    726  HB1 SER A  47     -16.120 -14.846 -13.022  1.00  0.00      A    H
ATOM    727  HB2 SER A  47     -17.220 -15.856 -11.920  1.00  0.00      A    H
ATOM    728  OG  SER A  47     -16.192 -14.323 -11.027  1.00  0.00      A    O
ATOM    729  HG1 SER A  47     -17.043 -13.880 -11.051  1.00  0.00      A    H
ATOM    730  C   SER A  47     -15.294 -17.257 -10.729  1.00  0.00      A    C
ATOM    731  O   SER A  47     -16.205 -18.069 -10.749  1.00  0.00      A    O
ATOM    732  N   LEU A  48     -14.413 -17.240  -9.677  1.00  0.00      A    N
ATOM    733  HN  LEU A  48     -13.622 -16.634  -9.642  1.00  0.00      A    H
ATOM    734  CA  LEU A  48     -14.569 -18.018  -8.489  1.00  0.00      A    C
ATOM    735  HA  LEU A  48     -15.253 -18.853  -8.531  1.00  0.00      A    H
ATOM    736  CB  LEU A  48     -13.178 -18.774  -8.107  1.00  0.00      A    C
ATOM    737  HB1 LEU A  48     -12.318 -18.076  -8.018  1.00  0.00      A    H
ATOM    738  HB2 LEU A  48     -13.271 -19.451  -7.231  1.00  0.00      A    H
ATOM    739  CG  LEU A  48     -12.740 -19.732  -9.256  1.00  0.00      A    C
ATOM    740  HG  LEU A  48     -12.840 -19.123 -10.180  1.00  0.00      A    H
ATOM    741  CD1 LEU A  48     -11.405 -20.284  -9.127  1.00  0.00      A    C
ATOM    742 HD11 LEU A  48     -11.364 -20.936  -8.228  1.00  0.00      A    H
ATOM    743 HD12 LEU A  48     -11.164 -20.890 -10.027  1.00  0.00      A    H
ATOM    744 HD13 LEU A  48     -10.610 -19.551  -8.873  1.00  0.00      A    H
ATOM    745  CD2 LEU A  48     -13.724 -20.919  -9.431  1.00  0.00      A    C
ATOM    746 HD21 LEU A  48     -13.178 -21.737  -9.948  1.00  0.00      A    H
ATOM    747 HD22 LEU A  48     -14.023 -21.245  -8.412  1.00  0.00      A    H
ATOM    748 HD23 LEU A  48     -14.661 -20.669  -9.974  1.00  0.00      A    H
ATOM    749  C   LEU A  48     -14.934 -17.284  -7.271  1.00  0.00      A    C
ATOM    750  O   LEU A  48     -14.861 -16.040  -7.269  1.00  0.00      A    O
ATOM    751  N   SER A  49     -15.204 -17.928  -6.066  1.00  0.00      A    N
ATOM    752  HN  SER A  49     -15.090 -18.914  -5.967  1.00  0.00      A    H
ATOM    753  CA  SER A  49     -15.916 -17.293  -4.891  1.00  0.00      A    C
ATOM    754  HA  SER A  49     -16.295 -16.298  -5.069  1.00  0.00      A    H
ATOM    755  CB  SER A  49     -17.045 -18.237  -4.467  1.00  0.00      A    C
ATOM    756  HB1 SER A  49     -17.557 -18.604  -5.383  1.00  0.00      A    H
ATOM    757  HB2 SER A  49     -16.621 -19.202  -4.116  1.00  0.00      A    H
ATOM    758  OG  SER A  49     -17.932 -17.652  -3.449  1.00  0.00      A    O
ATOM    759  HG1 SER A  49     -18.760 -17.884  -3.875  1.00  0.00      A    H
ATOM    760  C   SER A  49     -15.045 -17.129  -3.719  1.00  0.00      A    C
ATOM    761  O   SER A  49     -14.554 -18.155  -3.179  1.00  0.00      A    O
ATOM    762  N   GLU A  50     -14.945 -15.961  -3.213  1.00  0.00      A    N
ATOM    763  HN  GLU A  50     -15.339 -15.218  -3.748  1.00  0.00      A    H
ATOM    764  CA  GLU A  50     -14.422 -15.524  -2.013  1.00  0.00      A    C
ATOM    765  HA  GLU A  50     -13.473 -16.039  -1.983  1.00  0.00      A    H
ATOM    766  CB  GLU A  50     -14.412 -13.971  -1.976  1.00  0.00      A    C
ATOM    767  HB1 GLU A  50     -15.403 -13.504  -2.163  1.00  0.00      A    H
ATOM    768  HB2 GLU A  50     -14.054 -13.758  -0.946  1.00  0.00      A    H
ATOM    769  CG  GLU A  50     -13.469 -13.333  -2.999  1.00  0.00      A    C
ATOM    770  HG1 GLU A  50     -13.315 -12.282  -2.674  1.00  0.00      A    H
ATOM    771  HG2 GLU A  50     -12.433 -13.731  -2.972  1.00  0.00      A    H
ATOM    772  CD  GLU A  50     -13.833 -13.150  -4.471  1.00  0.00      A    C
ATOM    773  OE1 GLU A  50     -15.020 -13.389  -4.847  1.00  0.00      A    O
ATOM    774  OE2 GLU A  50     -12.924 -12.925  -5.308  1.00  0.00      A    O
ATOM    775  C   GLU A  50     -15.244 -16.037  -0.865  1.00  0.00      A    C
ATOM    776  O   GLU A  50     -14.684 -16.433   0.127  1.00  0.00      A    O
ATOM    777  N   GLN A  51     -16.594 -16.329  -1.119  1.00  0.00      A    N
ATOM    778  HN  GLN A  51     -16.994 -16.243  -2.028  1.00  0.00      A    H
ATOM    779  CA  GLN A  51     -17.446 -16.812  -0.067  1.00  0.00      A    C
ATOM    780  HA  GLN A  51     -17.287 -16.202   0.810  1.00  0.00      A    H
ATOM    781  CB  GLN A  51     -18.942 -16.766  -0.330  1.00  0.00      A    C
ATOM    782  HB1 GLN A  51     -19.085 -15.913  -1.027  1.00  0.00      A    H
ATOM    783  HB2 GLN A  51     -19.270 -17.658  -0.905  1.00  0.00      A    H
ATOM    784  CG  GLN A  51     -19.861 -16.654   0.861  1.00  0.00      A    C
ATOM    785  HG1 GLN A  51     -20.939 -16.854   0.685  1.00  0.00      A    H
ATOM    786  HG2 GLN A  51     -19.681 -17.557   1.482  1.00  0.00      A    H
ATOM    787  CD  GLN A  51     -19.756 -15.379   1.841  1.00  0.00      A    C
ATOM    788  OE1 GLN A  51     -20.181 -14.303   1.457  1.00  0.00      A    O
ATOM    789  NE2 GLN A  51     -19.290 -15.634   3.040  1.00  0.00      A    N
ATOM    790 HE21 GLN A  51     -19.124 -14.887   3.683  1.00  0.00      A    H
ATOM    791 HE22 GLN A  51     -19.314 -16.612   3.246  1.00  0.00      A    H
ATOM    792  C   GLN A  51     -17.149 -18.136   0.507  1.00  0.00      A    C
ATOM    793  O   GLN A  51     -17.224 -18.294   1.732  1.00  0.00      A    O
ATOM    794  N   GLU A  52     -16.810 -19.115  -0.402  1.00  0.00      A    N
ATOM    795  HN  GLU A  52     -16.764 -19.018  -1.393  1.00  0.00      A    H
ATOM    796  CA  GLU A  52     -16.641 -20.468   0.067  1.00  0.00      A    C
ATOM    797  HA  GLU A  52     -17.545 -20.813   0.547  1.00  0.00      A    H
ATOM    798  CB  GLU A  52     -16.243 -21.391  -1.086  1.00  0.00      A    C
ATOM    799  HB1 GLU A  52     -17.014 -21.344  -1.885  1.00  0.00      A    H
ATOM    800  HB2 GLU A  52     -15.282 -21.054  -1.531  1.00  0.00      A    H
ATOM    801  CG  GLU A  52     -16.199 -22.949  -0.816  1.00  0.00      A    C
ATOM    802  HG1 GLU A  52     -15.366 -23.014  -0.084  1.00  0.00      A    H
ATOM    803  HG2 GLU A  52     -17.089 -23.175  -0.190  1.00  0.00      A    H
ATOM    804  CD  GLU A  52     -16.023 -23.886  -1.959  1.00  0.00      A    C
ATOM    805  OE1 GLU A  52     -16.071 -23.409  -3.122  1.00  0.00      A    O
ATOM    806  OE2 GLU A  52     -15.894 -25.075  -1.717  1.00  0.00      A    O
ATOM    807  C   GLU A  52     -15.586 -20.553   1.177  1.00  0.00      A    C
ATOM    808  O   GLU A  52     -15.669 -21.316   2.122  1.00  0.00      A    O
ATOM    809  N   LEU A  53     -14.437 -19.782   0.997  1.00  0.00      A    N
ATOM    810  HN  LEU A  53     -14.242 -19.359   0.115  1.00  0.00      A    H
ATOM    811  CA  LEU A  53     -13.457 -19.649   2.051  1.00  0.00      A    C
ATOM    812  HA  LEU A  53     -13.201 -20.645   2.382  1.00  0.00      A    H
ATOM    813  CB  LEU A  53     -12.119 -18.935   1.559  1.00  0.00      A    C
ATOM    814  HB1 LEU A  53     -12.271 -17.834   1.543  1.00  0.00      A    H
ATOM    815  HB2 LEU A  53     -11.337 -19.033   2.342  1.00  0.00      A    H
ATOM    816  CG  LEU A  53     -11.540 -19.451   0.273  1.00  0.00      A    C
ATOM    817  HG  LEU A  53     -11.946 -20.431  -0.058  1.00  0.00      A    H
ATOM    818  CD1 LEU A  53     -11.958 -18.575  -0.871  1.00  0.00      A    C
ATOM    819 HD11 LEU A  53     -11.413 -18.843  -1.801  1.00  0.00      A    H
ATOM    820 HD12 LEU A  53     -13.044 -18.675  -1.079  1.00  0.00      A    H
ATOM    821 HD13 LEU A  53     -11.786 -17.506  -0.623  1.00  0.00      A    H
ATOM    822  CD2 LEU A  53     -10.027 -19.649   0.422  1.00  0.00      A    C
ATOM    823 HD21 LEU A  53      -9.807 -20.355   1.250  1.00  0.00      A    H
ATOM    824 HD22 LEU A  53      -9.546 -20.131  -0.456  1.00  0.00      A    H
ATOM    825 HD23 LEU A  53      -9.472 -18.688   0.484  1.00  0.00      A    H
ATOM    826  C   LEU A  53     -13.937 -18.870   3.237  1.00  0.00      A    C
ATOM    827  O   LEU A  53     -13.762 -19.377   4.361  1.00  0.00      A    O
ATOM    828  N   VAL A  54     -14.445 -17.676   3.041  1.00  0.00      A    N
ATOM    829  HN  VAL A  54     -14.300 -17.394   2.096  1.00  0.00      A    H
ATOM    830  CA  VAL A  54     -14.970 -16.770   4.048  1.00  0.00      A    C
ATOM    831  HA  VAL A  54     -14.167 -16.418   4.680  1.00  0.00      A    H
ATOM    832  CB  VAL A  54     -15.534 -15.518   3.444  1.00  0.00      A    C
ATOM    833  HB  VAL A  54     -16.292 -15.805   2.684  1.00  0.00      A    H
ATOM    834  CG1 VAL A  54     -16.128 -14.528   4.456  1.00  0.00      A    C
ATOM    835 HG11 VAL A  54     -17.135 -14.899   4.742  1.00  0.00      A    H
ATOM    836 HG12 VAL A  54     -15.445 -14.497   5.332  1.00  0.00      A    H
ATOM    837 HG13 VAL A  54     -16.226 -13.517   4.007  1.00  0.00      A    H
ATOM    838  CG2 VAL A  54     -14.452 -14.762   2.789  1.00  0.00      A    C
ATOM    839 HG21 VAL A  54     -14.863 -14.095   2.001  1.00  0.00      A    H
ATOM    840 HG22 VAL A  54     -13.745 -14.226   3.458  1.00  0.00      A    H
ATOM    841 HG23 VAL A  54     -13.686 -15.401   2.298  1.00  0.00      A    H
ATOM    842  C   VAL A  54     -15.901 -17.523   5.041  1.00  0.00      A    C
ATOM    843  O   VAL A  54     -15.701 -17.400   6.243  1.00  0.00      A    O
ATOM    844  N   ASP A  55     -16.892 -18.296   4.526  1.00  0.00      A    N
ATOM    845  HN  ASP A  55     -16.987 -18.318   3.534  1.00  0.00      A    H
ATOM    846  CA  ASP A  55     -17.722 -19.216   5.360  1.00  0.00      A    C
ATOM    847  HA  ASP A  55     -17.934 -18.701   6.286  1.00  0.00      A    H
ATOM    848  CB  ASP A  55     -19.087 -19.637   4.635  1.00  0.00      A    C
ATOM    849  HB1 ASP A  55     -18.800 -20.085   3.660  1.00  0.00      A    H
ATOM    850  HB2 ASP A  55     -19.650 -20.411   5.200  1.00  0.00      A    H
ATOM    851  CG  ASP A  55     -20.120 -18.586   4.275  1.00  0.00      A    C
ATOM    852  OD1 ASP A  55     -20.125 -17.524   4.983  1.00  0.00      A    O
ATOM    853  OD2 ASP A  55     -20.981 -18.738   3.366  1.00  0.00      A    O
ATOM    854  C   ASP A  55     -16.870 -20.370   5.844  1.00  0.00      A    C
ATOM    855  O   ASP A  55     -16.698 -20.423   7.043  1.00  0.00      A    O
ATOM    856  N   CYS A  56     -16.586 -21.345   5.044  1.00  0.00      A    N
ATOM    857  HN  CYS A  56     -16.800 -21.237   4.076  1.00  0.00      A    H
ATOM    858  CA  CYS A  56     -16.271 -22.630   5.518  1.00  0.00      A    C
ATOM    859  HA  CYS A  56     -17.145 -22.894   6.095  1.00  0.00      A    H
ATOM    860  CB  CYS A  56     -16.333 -23.656   4.363  1.00  0.00      A    C
ATOM    861  HB1 CYS A  56     -15.575 -23.279   3.644  1.00  0.00      A    H
ATOM    862  HB2 CYS A  56     -16.077 -24.678   4.717  1.00  0.00      A    H
ATOM    863  SG  CYS A  56     -17.917 -23.814   3.589  1.00  0.00      A    S
ATOM    864  C   CYS A  56     -14.924 -22.849   6.244  1.00  0.00      A    C
ATOM    865  O   CYS A  56     -14.889 -23.749   7.057  1.00  0.00      A    O
ATOM    866  N   ASP A  57     -13.825 -22.109   5.948  1.00  0.00      A    N
ATOM    867  HN  ASP A  57     -13.881 -21.338   5.318  1.00  0.00      A    H
ATOM    868  CA  ASP A  57     -12.587 -22.319   6.717  1.00  0.00      A    C
ATOM    869  HA  ASP A  57     -12.470 -23.353   7.006  1.00  0.00      A    H
ATOM    870  CB  ASP A  57     -11.368 -21.705   5.877  1.00  0.00      A    C
ATOM    871  HB1 ASP A  57     -11.163 -22.325   4.978  1.00  0.00      A    H
ATOM    872  HB2 ASP A  57     -11.704 -20.698   5.551  1.00  0.00      A    H
ATOM    873  CG  ASP A  57     -10.088 -21.613   6.652  1.00  0.00      A    C
ATOM    874  OD1 ASP A  57      -9.719 -20.405   6.782  1.00  0.00      A    O
ATOM    875  OD2 ASP A  57      -9.398 -22.569   7.035  1.00  0.00      A    O
ATOM    876  C   ASP A  57     -12.729 -21.649   8.072  1.00  0.00      A    C
ATOM    877  O   ASP A  57     -13.517 -20.694   8.284  1.00  0.00      A    O
ATOM    878  N   THR A  58     -11.958 -22.160   9.083  1.00  0.00      A    N
ATOM    879  HN  THR A  58     -11.254 -22.839   8.888  1.00  0.00      A    H
ATOM    880  CA  THR A  58     -11.984 -21.773  10.499  1.00  0.00      A    C
ATOM    881  HA  THR A  58     -13.005 -21.846  10.843  1.00  0.00      A    H
ATOM    882  CB  THR A  58     -11.265 -22.843  11.350  1.00  0.00      A    C
ATOM    883  HB  THR A  58     -10.939 -22.499  12.355  1.00  0.00      A    H
ATOM    884  OG1 THR A  58     -10.118 -23.282  10.586  1.00  0.00      A    O
ATOM    885  HG1 THR A  58      -9.465 -23.258  11.290  1.00  0.00      A    H
ATOM    886  CG2 THR A  58     -12.199 -24.004  11.391  1.00  0.00      A    C
ATOM    887 HG21 THR A  58     -12.476 -24.325  10.364  1.00  0.00      A    H
ATOM    888 HG22 THR A  58     -11.786 -24.830  12.008  1.00  0.00      A    H
ATOM    889 HG23 THR A  58     -13.146 -23.680  11.875  1.00  0.00      A    H
ATOM    890  C   THR A  58     -11.500 -20.390  10.979  1.00  0.00      A    C
ATOM    891  O   THR A  58     -11.947 -19.883  12.045  1.00  0.00      A    O
ATOM    892  N   ASN A  59     -10.529 -19.809  10.153  1.00  0.00      A    N
ATOM    893  HN  ASN A  59     -10.221 -20.367   9.387  1.00  0.00      A    H
ATOM    894  CA  ASN A  59      -9.821 -18.586  10.361  1.00  0.00      A    C
ATOM    895  HA  ASN A  59      -9.481 -18.498  11.383  1.00  0.00      A    H
ATOM    896  CB  ASN A  59      -8.708 -18.539   9.355  1.00  0.00      A    C
ATOM    897  HB1 ASN A  59      -9.184 -18.542   8.351  1.00  0.00      A    H
ATOM    898  HB2 ASN A  59      -8.106 -17.617   9.499  1.00  0.00      A    H
ATOM    899  CG  ASN A  59      -7.644 -19.637   9.487  1.00  0.00      A    C
ATOM    900  OD1 ASN A  59      -6.727 -19.506  10.281  1.00  0.00      A    O
ATOM    901  ND2 ASN A  59      -7.701 -20.616   8.573  1.00  0.00      A    N
ATOM    902 HD21 ASN A  59      -6.932 -21.256   8.563  1.00  0.00      A    H
ATOM    903 HD22 ASN A  59      -8.389 -20.552   7.851  1.00  0.00      A    H
ATOM    904  C   ASN A  59     -10.659 -17.230  10.117  1.00  0.00      A    C
ATOM    905  O   ASN A  59     -10.923 -16.911   8.973  1.00  0.00      A    O
ATOM    906  N   ASP A  60     -11.240 -16.607  11.143  1.00  0.00      A    N
ATOM    907  HN  ASP A  60     -11.192 -17.034  12.043  1.00  0.00      A    H
ATOM    908  CA  ASP A  60     -11.837 -15.250  11.137  1.00  0.00      A    C
ATOM    909  HA  ASP A  60     -12.636 -15.309  10.413  1.00  0.00      A    H
ATOM    910  CB  ASP A  60     -12.539 -14.920  12.515  1.00  0.00      A    C
ATOM    911  HB1 ASP A  60     -13.115 -13.970  12.514  1.00  0.00      A    H
ATOM    912  HB2 ASP A  60     -13.346 -15.667  12.675  1.00  0.00      A    H
ATOM    913  CG  ASP A  60     -11.597 -15.140  13.701  1.00  0.00      A    C
ATOM    914  OD1 ASP A  60     -11.339 -14.179  14.445  1.00  0.00      A    O
ATOM    915  OD2 ASP A  60     -11.193 -16.282  13.948  1.00  0.00      A    O
ATOM    916  C   ASP A  60     -10.879 -14.139  10.700  1.00  0.00      A    C
ATOM    917  O   ASP A  60     -10.385 -13.300  11.433  1.00  0.00      A    O
ATOM    918  N   GLY A  61     -10.714 -14.074   9.332  1.00  0.00      A    N
ATOM    919  HN  GLY A  61     -11.198 -14.802   8.853  1.00  0.00      A    H
ATOM    920  CA  GLY A  61     -10.299 -12.933   8.564  1.00  0.00      A    C
ATOM    921  HA1 GLY A  61      -9.511 -12.460   9.132  1.00  0.00      A    H
ATOM    922  HA2 GLY A  61      -9.910 -13.198   7.592  1.00  0.00      A    H
ATOM    923  C   GLY A  61     -11.443 -11.935   8.271  1.00  0.00      A    C
ATOM    924  O   GLY A  61     -11.440 -10.770   8.558  1.00  0.00      A    O
ATOM    925  N   GLY A  62     -12.502 -12.494   7.603  1.00  0.00      A    N
ATOM    926  HN  GLY A  62     -12.508 -13.462   7.366  1.00  0.00      A    H
ATOM    927  CA  GLY A  62     -13.715 -11.793   7.298  1.00  0.00      A    C
ATOM    928  HA1 GLY A  62     -14.535 -12.467   7.097  1.00  0.00      A    H
ATOM    929  HA2 GLY A  62     -14.045 -11.199   8.137  1.00  0.00      A    H
ATOM    930  C   GLY A  62     -13.658 -10.762   6.165  1.00  0.00      A    C
ATOM    931  O   GLY A  62     -13.632 -11.093   4.993  1.00  0.00      A    O
ATOM    932  N   CYS A  63     -13.664  -9.457   6.440  1.00  0.00      A    N
ATOM    933  HN  CYS A  63     -13.685  -9.101   7.371  1.00  0.00      A    H
ATOM    934  CA  CYS A  63     -13.510  -8.463   5.344  1.00  0.00      A    C
ATOM    935  HA  CYS A  63     -13.675  -8.875   4.359  1.00  0.00      A    H
ATOM    936  CB  CYS A  63     -14.406  -7.178   5.623  1.00  0.00      A    C
ATOM    937  HB1 CYS A  63     -14.350  -6.567   4.697  1.00  0.00      A    H
ATOM    938  HB2 CYS A  63     -13.906  -6.714   6.500  1.00  0.00      A    H
ATOM    939  SG  CYS A  63     -16.124  -7.710   5.999  1.00  0.00      A    S
ATOM    940  C   CYS A  63     -11.990  -8.029   5.407  1.00  0.00      A    C
ATOM    941  O   CYS A  63     -11.251  -8.110   4.402  1.00  0.00      A    O
ATOM    942  N   ALA A  64     -11.466  -7.556   6.561  1.00  0.00      A    N
ATOM    943  HN  ALA A  64     -12.037  -7.347   7.351  1.00  0.00      A    H
ATOM    944  CA  ALA A  64     -10.041  -7.283   6.665  1.00  0.00      A    C
ATOM    945  HA  ALA A  64      -9.519  -7.765   5.852  1.00  0.00      A    H
ATOM    946  CB  ALA A  64      -9.821  -5.740   6.428  1.00  0.00      A    C
ATOM    947  HB1 ALA A  64      -8.749  -5.455   6.360  1.00  0.00      A    H
ATOM    948  HB2 ALA A  64     -10.169  -5.542   5.392  1.00  0.00      A    H
ATOM    949  HB3 ALA A  64     -10.288  -5.043   7.157  1.00  0.00      A    H
ATOM    950  C   ALA A  64      -9.271  -7.741   7.897  1.00  0.00      A    C
ATOM    951  O   ALA A  64      -9.534  -7.518   9.066  1.00  0.00      A    O
ATOM    952  N   GLY A  65      -8.064  -8.283   7.599  1.00  0.00      A    N
ATOM    953  HN  GLY A  65      -7.568  -8.182   6.741  1.00  0.00      A    H
ATOM    954  CA  GLY A  65      -7.179  -8.932   8.632  1.00  0.00      A    C
ATOM    955  HA1 GLY A  65      -6.205  -8.478   8.521  1.00  0.00      A    H
ATOM    956  HA2 GLY A  65      -7.609  -8.853   9.620  1.00  0.00      A    H
ATOM    957  C   GLY A  65      -7.068 -10.459   8.450  1.00  0.00      A    C
ATOM    958  O   GLY A  65      -7.258 -11.237   9.389  1.00  0.00      A    O
ATOM    959  N   GLY A  66      -6.658 -10.831   7.200  1.00  0.00      A    N
ATOM    960  HN  GLY A  66      -6.500 -10.092   6.550  1.00  0.00      A    H
ATOM    961  CA  GLY A  66      -6.445 -12.289   6.819  1.00  0.00      A    C
ATOM    962  HA1 GLY A  66      -6.723 -12.860   7.692  1.00  0.00      A    H
ATOM    963  HA2 GLY A  66      -7.129 -12.606   6.046  1.00  0.00      A    H
ATOM    964  C   GLY A  66      -5.097 -12.682   6.300  1.00  0.00      A    C
ATOM    965  O   GLY A  66      -4.337 -11.791   5.907  1.00  0.00      A    O
ATOM    966  N   LEU A  67      -4.835 -13.979   6.338  1.00  0.00      A    N
ATOM    967  HN  LEU A  67      -5.502 -14.686   6.561  1.00  0.00      A    H
ATOM    968  CA  LEU A  67      -3.623 -14.533   5.755  1.00  0.00      A    C
ATOM    969  HA  LEU A  67      -2.865 -13.810   5.494  1.00  0.00      A    H
ATOM    970  CB  LEU A  67      -2.941 -15.766   6.459  1.00  0.00      A    C
ATOM    971  HB1 LEU A  67      -3.778 -16.489   6.563  1.00  0.00      A    H
ATOM    972  HB2 LEU A  67      -2.145 -16.204   5.819  1.00  0.00      A    H
ATOM    973  CG  LEU A  67      -2.331 -15.305   7.832  1.00  0.00      A    C
ATOM    974  HG  LEU A  67      -3.191 -15.180   8.524  1.00  0.00      A    H
ATOM    975  CD1 LEU A  67      -1.387 -16.347   8.279  1.00  0.00      A    C
ATOM    976 HD11 LEU A  67      -1.970 -17.282   8.419  1.00  0.00      A    H
ATOM    977 HD12 LEU A  67      -0.558 -16.507   7.557  1.00  0.00      A    H
ATOM    978 HD13 LEU A  67      -0.897 -16.050   9.231  1.00  0.00      A    H
ATOM    979  CD2 LEU A  67      -1.488 -14.032   7.808  1.00  0.00      A    C
ATOM    980 HD21 LEU A  67      -0.620 -14.157   7.126  1.00  0.00      A    H
ATOM    981 HD22 LEU A  67      -2.188 -13.207   7.556  1.00  0.00      A    H
ATOM    982 HD23 LEU A  67      -0.980 -13.856   8.780  1.00  0.00      A    H
ATOM    983  C   LEU A  67      -3.940 -15.110   4.363  1.00  0.00      A    C
ATOM    984  O   LEU A  67      -4.980 -15.500   3.943  1.00  0.00      A    O
ATOM    985  N   MET A  68      -2.894 -15.004   3.589  1.00  0.00      A    N
ATOM    986  HN  MET A  68      -2.024 -14.594   3.852  1.00  0.00      A    H
ATOM    987  CA  MET A  68      -3.010 -15.431   2.189  1.00  0.00      A    C
ATOM    988  HA  MET A  68      -4.029 -15.464   1.834  1.00  0.00      A    H
ATOM    989  CB  MET A  68      -1.976 -14.601   1.378  1.00  0.00      A    C
ATOM    990  HB1 MET A  68      -1.000 -14.513   1.901  1.00  0.00      A    H
ATOM    991  HB2 MET A  68      -1.835 -15.190   0.447  1.00  0.00      A    H
ATOM    992  CG  MET A  68      -2.522 -13.233   1.144  1.00  0.00      A    C
ATOM    993  HG1 MET A  68      -3.573 -13.377   0.816  1.00  0.00      A    H
ATOM    994  HG2 MET A  68      -2.511 -12.536   2.009  1.00  0.00      A    H
ATOM    995  SD  MET A  68      -1.762 -12.306  -0.142  1.00  0.00      A    S
ATOM    996  CE  MET A  68      -0.013 -12.055   0.328  1.00  0.00      A    C
ATOM    997  HE1 MET A  68       0.715 -11.928  -0.502  1.00  0.00      A    H
ATOM    998  HE2 MET A  68       0.063 -11.113   0.913  1.00  0.00      A    H
ATOM    999  HE3 MET A  68       0.380 -12.793   1.059  1.00  0.00      A    H
ATOM   1000  C   MET A  68      -2.622 -16.918   2.165  1.00  0.00      A    C
ATOM   1001  O   MET A  68      -3.384 -17.712   1.618  1.00  0.00      A    O
ATOM   1002  N   ASP A  69      -1.725 -17.286   3.060  1.00  0.00      A    N
ATOM   1003  HN  ASP A  69      -1.199 -16.613   3.574  1.00  0.00      A    H
ATOM   1004  CA  ASP A  69      -1.384 -18.664   3.263  1.00  0.00      A    C
ATOM   1005  HA  ASP A  69      -1.066 -19.031   2.298  1.00  0.00      A    H
ATOM   1006  CB  ASP A  69      -0.284 -18.794   4.366  1.00  0.00      A    C
ATOM   1007  HB1 ASP A  69      -0.523 -18.217   5.285  1.00  0.00      A    H
ATOM   1008  HB2 ASP A  69      -0.225 -19.825   4.776  1.00  0.00      A    H
ATOM   1009  CG  ASP A  69       1.098 -18.406   3.983  1.00  0.00      A    C
ATOM   1010  OD1 ASP A  69       1.415 -17.193   3.845  1.00  0.00      A    O
ATOM   1011  OD2 ASP A  69       1.952 -19.302   3.990  1.00  0.00      A    O
ATOM   1012  C   ASP A  69      -2.512 -19.662   3.539  1.00  0.00      A    C
ATOM   1013  O   ASP A  69      -2.787 -20.492   2.694  1.00  0.00      A    O
ATOM   1014  N   THR A  70      -3.174 -19.549   4.686  1.00  0.00      A    N
ATOM   1015  HN  THR A  70      -2.883 -18.958   5.434  1.00  0.00      A    H
ATOM   1016  CA  THR A  70      -4.438 -20.213   4.997  1.00  0.00      A    C
ATOM   1017  HA  THR A  70      -4.341 -21.288   4.985  1.00  0.00      A    H
ATOM   1018  CB  THR A  70      -4.989 -19.820   6.367  1.00  0.00      A    C
ATOM   1019  HB  THR A  70      -6.023 -20.191   6.535  1.00  0.00      A    H
ATOM   1020  OG1 THR A  70      -5.070 -18.395   6.481  1.00  0.00      A    O
ATOM   1021  HG1 THR A  70      -5.919 -18.096   6.146  1.00  0.00      A    H
ATOM   1022  CG2 THR A  70      -3.818 -20.291   7.353  1.00  0.00      A    C
ATOM   1023 HG21 THR A  70      -4.069 -20.433   8.426  1.00  0.00      A    H
ATOM   1024 HG22 THR A  70      -3.396 -21.259   7.010  1.00  0.00      A    H
ATOM   1025 HG23 THR A  70      -2.950 -19.597   7.330  1.00  0.00      A    H
ATOM   1026  C   THR A  70      -5.534 -20.168   3.904  1.00  0.00      A    C
ATOM   1027  O   THR A  70      -6.347 -21.054   3.816  1.00  0.00      A    O
ATOM   1028  N   ALA A  71      -5.572 -19.197   3.039  1.00  0.00      A    N
ATOM   1029  HN  ALA A  71      -4.894 -18.467   3.000  1.00  0.00      A    H
ATOM   1030  CA  ALA A  71      -6.546 -19.093   1.943  1.00  0.00      A    C
ATOM   1031  HA  ALA A  71      -7.487 -19.353   2.404  1.00  0.00      A    H
ATOM   1032  CB  ALA A  71      -6.559 -17.688   1.365  1.00  0.00      A    C
ATOM   1033  HB1 ALA A  71      -7.287 -17.589   0.532  1.00  0.00      A    H
ATOM   1034  HB2 ALA A  71      -6.831 -16.946   2.146  1.00  0.00      A    H
ATOM   1035  HB3 ALA A  71      -5.560 -17.373   0.996  1.00  0.00      A    H
ATOM   1036  C   ALA A  71      -6.186 -20.201   0.954  1.00  0.00      A    C
ATOM   1037  O   ALA A  71      -7.019 -20.975   0.610  1.00  0.00      A    O
ATOM   1038  N   PHE A  72      -4.960 -20.224   0.474  1.00  0.00      A    N
ATOM   1039  HN  PHE A  72      -4.176 -19.773   0.892  1.00  0.00      A    H
ATOM   1040  CA  PHE A  72      -4.428 -21.081  -0.514  1.00  0.00      A    C
ATOM   1041  HA  PHE A  72      -5.073 -21.177  -1.374  1.00  0.00      A    H
ATOM   1042  CB  PHE A  72      -2.977 -20.740  -0.870  1.00  0.00      A    C
ATOM   1043  HB1 PHE A  72      -2.437 -20.815   0.097  1.00  0.00      A    H
ATOM   1044  HB2 PHE A  72      -2.746 -21.612  -1.518  1.00  0.00      A    H
ATOM   1045  CG  PHE A  72      -2.728 -19.553  -1.703  1.00  0.00      A    C
ATOM   1046  CD1 PHE A  72      -1.730 -18.602  -1.377  1.00  0.00      A    C
ATOM   1047  HD1 PHE A  72      -1.040 -18.843  -0.582  1.00  0.00      A    H
ATOM   1048  CE1 PHE A  72      -1.708 -17.453  -2.138  1.00  0.00      A    C
ATOM   1049  HE1 PHE A  72      -0.950 -16.731  -1.873  1.00  0.00      A    H
ATOM   1050  CZ  PHE A  72      -2.601 -17.201  -3.229  1.00  0.00      A    C
ATOM   1051  HZ  PHE A  72      -2.536 -16.308  -3.832  1.00  0.00      A    H
ATOM   1052  CD2 PHE A  72      -3.577 -19.416  -2.783  1.00  0.00      A    C
ATOM   1053  HD2 PHE A  72      -4.358 -20.110  -3.056  1.00  0.00      A    H
ATOM   1054  CE2 PHE A  72      -3.516 -18.200  -3.559  1.00  0.00      A    C
ATOM   1055  HE2 PHE A  72      -4.152 -17.963  -4.399  1.00  0.00      A    H
ATOM   1056  C   PHE A  72      -4.504 -22.510   0.034  1.00  0.00      A    C
ATOM   1057  O   PHE A  72      -4.881 -23.417  -0.689  1.00  0.00      A    O
ATOM   1058  N   ALA A  73      -3.984 -22.702   1.306  1.00  0.00      A    N
ATOM   1059  HN  ALA A  73      -3.637 -21.930   1.833  1.00  0.00      A    H
ATOM   1060  CA  ALA A  73      -3.977 -23.996   1.976  1.00  0.00      A    C
ATOM   1061  HA  ALA A  73      -3.440 -24.741   1.408  1.00  0.00      A    H
ATOM   1062  CB  ALA A  73      -3.273 -23.876   3.407  1.00  0.00      A    C
ATOM   1063  HB1 ALA A  73      -3.631 -24.786   3.934  1.00  0.00      A    H
ATOM   1064  HB2 ALA A  73      -2.162 -23.860   3.386  1.00  0.00      A    H
ATOM   1065  HB3 ALA A  73      -3.636 -22.964   3.927  1.00  0.00      A    H
ATOM   1066  C   ALA A  73      -5.419 -24.519   2.178  1.00  0.00      A    C
ATOM   1067  O   ALA A  73      -5.649 -25.758   2.250  1.00  0.00      A    O
ATOM   1068  N   PHE A  74      -6.444 -23.655   2.089  1.00  0.00      A    N
ATOM   1069  HN  PHE A  74      -6.385 -22.669   1.958  1.00  0.00      A    H
ATOM   1070  CA  PHE A  74      -7.777 -24.129   2.080  1.00  0.00      A    C
ATOM   1071  HA  PHE A  74      -7.831 -24.854   2.879  1.00  0.00      A    H
ATOM   1072  CB  PHE A  74      -8.770 -22.940   2.348  1.00  0.00      A    C
ATOM   1073  HB1 PHE A  74      -8.461 -22.439   3.291  1.00  0.00      A    H
ATOM   1074  HB2 PHE A  74      -8.716 -22.119   1.601  1.00  0.00      A    H
ATOM   1075  CG  PHE A  74     -10.156 -23.443   2.476  1.00  0.00      A    C
ATOM   1076  CD1 PHE A  74     -10.482 -24.507   3.445  1.00  0.00      A    C
ATOM   1077  HD1 PHE A  74      -9.763 -24.872   4.163  1.00  0.00      A    H
ATOM   1078  CE1 PHE A  74     -11.832 -24.898   3.536  1.00  0.00      A    C
ATOM   1079  HE1 PHE A  74     -12.172 -25.453   4.399  1.00  0.00      A    H
ATOM   1080  CZ  PHE A  74     -12.816 -24.360   2.693  1.00  0.00      A    C
ATOM   1081  HZ  PHE A  74     -13.822 -24.707   2.877  1.00  0.00      A    H
ATOM   1082  CD2 PHE A  74     -11.177 -22.880   1.653  1.00  0.00      A    C
ATOM   1083  HD2 PHE A  74     -10.970 -22.238   0.810  1.00  0.00      A    H
ATOM   1084  CE2 PHE A  74     -12.480 -23.290   1.835  1.00  0.00      A    C
ATOM   1085  HE2 PHE A  74     -13.268 -22.881   1.221  1.00  0.00      A    H
ATOM   1086  C   PHE A  74      -8.274 -24.849   0.846  1.00  0.00      A    C
ATOM   1087  O   PHE A  74      -8.733 -25.985   0.873  1.00  0.00      A    O
ATOM   1088  N   VAL A  75      -7.874 -24.232  -0.308  1.00  0.00      A    N
ATOM   1089  HN  VAL A  75      -7.283 -23.430  -0.274  1.00  0.00      A    H
ATOM   1090  CA  VAL A  75      -8.300 -24.735  -1.634  1.00  0.00      A    C
ATOM   1091  HA  VAL A  75      -9.341 -25.007  -1.542  1.00  0.00      A    H
ATOM   1092  CB  VAL A  75      -8.287 -23.728  -2.765  1.00  0.00      A    C
ATOM   1093  HB  VAL A  75      -7.257 -23.392  -3.011  1.00  0.00      A    H
ATOM   1094  CG1 VAL A  75      -8.876 -24.242  -4.083  1.00  0.00      A    C
ATOM   1095 HG11 VAL A  75      -9.925 -24.482  -3.806  1.00  0.00      A    H
ATOM   1096 HG12 VAL A  75      -8.935 -23.457  -4.868  1.00  0.00      A    H
ATOM   1097 HG13 VAL A  75      -8.426 -25.186  -4.455  1.00  0.00      A    H
ATOM   1098  CG2 VAL A  75      -9.088 -22.511  -2.331  1.00  0.00      A    C
ATOM   1099 HG21 VAL A  75      -9.126 -21.781  -3.167  1.00  0.00      A    H
ATOM   1100 HG22 VAL A  75     -10.143 -22.790  -2.121  1.00  0.00      A    H
ATOM   1101 HG23 VAL A  75      -8.620 -21.954  -1.492  1.00  0.00      A    H
ATOM   1102  C   VAL A  75      -7.493 -26.030  -2.038  1.00  0.00      A    C
ATOM   1103  O   VAL A  75      -8.002 -26.933  -2.740  1.00  0.00      A    O
ATOM   1104  N   LYS A  76      -6.240 -26.145  -1.500  1.00  0.00      A    N
ATOM   1105  HN  LYS A  76      -5.880 -25.374  -0.980  1.00  0.00      A    H
ATOM   1106  CA  LYS A  76      -5.566 -27.447  -1.529  1.00  0.00      A    C
ATOM   1107  HA  LYS A  76      -5.348 -27.616  -2.573  1.00  0.00      A    H
ATOM   1108  CB  LYS A  76      -4.176 -27.377  -0.876  1.00  0.00      A    C
ATOM   1109  HB1 LYS A  76      -3.616 -26.499  -1.261  1.00  0.00      A    H
ATOM   1110  HB2 LYS A  76      -4.249 -27.218   0.222  1.00  0.00      A    H
ATOM   1111  CG  LYS A  76      -3.260 -28.518  -1.148  1.00  0.00      A    C
ATOM   1112  HG1 LYS A  76      -3.675 -29.377  -0.577  1.00  0.00      A    H
ATOM   1113  HG2 LYS A  76      -3.301 -28.801  -2.222  1.00  0.00      A    H
ATOM   1114  CD  LYS A  76      -1.885 -28.278  -0.628  1.00  0.00      A    C
ATOM   1115  HD1 LYS A  76      -1.506 -27.535  -1.362  1.00  0.00      A    H
ATOM   1116  HD2 LYS A  76      -1.880 -27.858   0.400  1.00  0.00      A    H
ATOM   1117  CE  LYS A  76      -0.953 -29.504  -0.633  1.00  0.00      A    C
ATOM   1118  HE1 LYS A  76      -0.044 -29.262  -0.041  1.00  0.00      A    H
ATOM   1119  HE2 LYS A  76      -1.557 -30.368  -0.283  1.00  0.00      A    H
ATOM   1120  NZ  LYS A  76      -0.496 -29.796  -1.982  1.00  0.00      A    N
ATOM   1121  HZ1 LYS A  76      -1.103 -29.475  -2.764  1.00  0.00      A    H
ATOM   1122  HZ2 LYS A  76       0.458 -29.402  -2.109  1.00  0.00      A    H
ATOM   1123  HZ3 LYS A  76      -0.363 -30.798  -2.224  1.00  0.00      A    H
ATOM   1124  C   LYS A  76      -6.392 -28.558  -0.807  1.00  0.00      A    C
ATOM   1125  O   LYS A  76      -6.600 -29.616  -1.393  1.00  0.00      A    O
ATOM   1126  N   THR A  77      -6.914 -28.272   0.414  1.00  0.00      A    N
ATOM   1127  HN  THR A  77      -6.859 -27.344   0.776  1.00  0.00      A    H
ATOM   1128  CA  THR A  77      -7.561 -29.315   1.190  1.00  0.00      A    C
ATOM   1129  HA  THR A  77      -7.028 -30.233   0.989  1.00  0.00      A    H
ATOM   1130  CB  THR A  77      -7.629 -29.098   2.720  1.00  0.00      A    C
ATOM   1131  HB  THR A  77      -8.336 -29.784   3.234  1.00  0.00      A    H
ATOM   1132  OG1 THR A  77      -8.028 -27.764   3.061  1.00  0.00      A    O
ATOM   1133  HG1 THR A  77      -7.382 -27.150   2.706  1.00  0.00      A    H
ATOM   1134  CG2 THR A  77      -6.145 -29.190   3.272  1.00  0.00      A    C
ATOM   1135 HG21 THR A  77      -5.606 -28.351   2.782  1.00  0.00      A    H
ATOM   1136 HG22 THR A  77      -6.137 -29.083   4.377  1.00  0.00      A    H
ATOM   1137 HG23 THR A  77      -5.614 -30.138   3.042  1.00  0.00      A    H
ATOM   1138  C   THR A  77      -9.070 -29.520   0.808  1.00  0.00      A    C
ATOM   1139  O   THR A  77      -9.616 -30.634   0.914  1.00  0.00      A    O
ATOM   1140  N   ASN A  78      -9.704 -28.458   0.304  1.00  0.00      A    N
ATOM   1141  HN  ASN A  78      -9.256 -27.567   0.285  1.00  0.00      A    H
ATOM   1142  CA  ASN A  78     -11.116 -28.525  -0.233  1.00  0.00      A    C
ATOM   1143  HA  ASN A  78     -11.734 -29.110   0.431  1.00  0.00      A    H
ATOM   1144  CB  ASN A  78     -11.565 -27.071  -0.202  1.00  0.00      A    C
ATOM   1145  HB1 ASN A  78     -11.347 -26.682   0.816  1.00  0.00      A    H
ATOM   1146  HB2 ASN A  78     -10.983 -26.513  -0.967  1.00  0.00      A    H
ATOM   1147  CG  ASN A  78     -13.040 -26.943  -0.349  1.00  0.00      A    C
ATOM   1148  OD1 ASN A  78     -13.794 -27.573   0.384  1.00  0.00      A    O
ATOM   1149  ND2 ASN A  78     -13.414 -25.990  -1.216  1.00  0.00      A    N
ATOM   1150 HD21 ASN A  78     -14.363 -25.680  -1.253  1.00  0.00      A    H
ATOM   1151 HD22 ASN A  78     -12.885 -25.880  -2.057  1.00  0.00      A    H
ATOM   1152  C   ASN A  78     -11.202 -29.246  -1.524  1.00  0.00      A    C
ATOM   1153  O   ASN A  78     -12.246 -29.720  -1.859  1.00  0.00      A    O
ATOM   1154  N   GLY A  79     -10.126 -29.392  -2.328  1.00  0.00      A    N
ATOM   1155  HN  GLY A  79      -9.227 -29.060  -2.051  1.00  0.00      A    H
ATOM   1156  CA  GLY A  79     -10.214 -30.205  -3.503  1.00  0.00      A    C
ATOM   1157  HA1 GLY A  79      -9.241 -30.648  -3.653  1.00  0.00      A    H
ATOM   1158  HA2 GLY A  79     -10.988 -30.956  -3.435  1.00  0.00      A    H
ATOM   1159  C   GLY A  79     -10.386 -29.302  -4.716  1.00  0.00      A    C
ATOM   1160  O   GLY A  79      -9.724 -29.357  -5.747  1.00  0.00      A    O
ATOM   1161  N   GLY A  80     -11.241 -28.244  -4.597  1.00  0.00      A    N
ATOM   1162  HN  GLY A  80     -11.776 -28.165  -3.759  1.00  0.00      A    H
ATOM   1163  CA  GLY A  80     -11.362 -27.246  -5.602  1.00  0.00      A    C
ATOM   1164  HA1 GLY A  80     -10.395 -26.795  -5.770  1.00  0.00      A    H
ATOM   1165  HA2 GLY A  80     -11.782 -27.669  -6.503  1.00  0.00      A    H
ATOM   1166  C   GLY A  80     -12.260 -26.103  -5.042  1.00  0.00      A    C
ATOM   1167  O   GLY A  80     -12.672 -26.207  -3.934  1.00  0.00      A    O
ATOM   1168  N   LEU A  81     -12.386 -25.011  -5.819  1.00  0.00      A    N
ATOM   1169  HN  LEU A  81     -11.976 -24.953  -6.726  1.00  0.00      A    H
ATOM   1170  CA  LEU A  81     -13.210 -23.895  -5.418  1.00  0.00      A    C
ATOM   1171  HA  LEU A  81     -13.744 -24.082  -4.497  1.00  0.00      A    H
ATOM   1172  CB  LEU A  81     -12.350 -22.560  -5.246  1.00  0.00      A    C
ATOM   1173  HB1 LEU A  81     -11.344 -22.856  -4.877  1.00  0.00      A    H
ATOM   1174  HB2 LEU A  81     -12.208 -22.047  -6.221  1.00  0.00      A    H
ATOM   1175  CG  LEU A  81     -12.982 -21.489  -4.363  1.00  0.00      A    C
ATOM   1176  HG  LEU A  81     -14.006 -21.219  -4.699  1.00  0.00      A    H
ATOM   1177  CD1 LEU A  81     -13.149 -21.882  -2.945  1.00  0.00      A    C
ATOM   1178 HD11 LEU A  81     -12.108 -22.123  -2.644  1.00  0.00      A    H
ATOM   1179 HD12 LEU A  81     -13.528 -21.033  -2.336  1.00  0.00      A    H
ATOM   1180 HD13 LEU A  81     -13.799 -22.764  -2.761  1.00  0.00      A    H
ATOM   1181  CD2 LEU A  81     -12.051 -20.318  -4.342  1.00  0.00      A    C
ATOM   1182 HD21 LEU A  81     -11.716 -19.942  -5.332  1.00  0.00      A    H
ATOM   1183 HD22 LEU A  81     -12.476 -19.384  -3.916  1.00  0.00      A    H
ATOM   1184 HD23 LEU A  81     -11.112 -20.512  -3.781  1.00  0.00      A    H
ATOM   1185  C   LEU A  81     -14.344 -23.677  -6.391  1.00  0.00      A    C
ATOM   1186  O   LEU A  81     -14.248 -24.028  -7.549  1.00  0.00      A    O
ATOM   1187  N   ALA A  82     -15.490 -23.104  -5.985  1.00  0.00      A    N
ATOM   1188  HN  ALA A  82     -15.584 -22.811  -5.037  1.00  0.00      A    H
ATOM   1189  CA  ALA A  82     -16.699 -22.872  -6.659  1.00  0.00      A    C
ATOM   1190  HA  ALA A  82     -16.857 -23.725  -7.302  1.00  0.00      A    H
ATOM   1191  CB  ALA A  82     -17.884 -22.748  -5.639  1.00  0.00      A    C
ATOM   1192  HB1 ALA A  82     -17.525 -22.069  -4.836  1.00  0.00      A    H
ATOM   1193  HB2 ALA A  82     -18.856 -22.426  -6.069  1.00  0.00      A    H
ATOM   1194  HB3 ALA A  82     -18.095 -23.766  -5.249  1.00  0.00      A    H
ATOM   1195  C   ALA A  82     -16.825 -21.662  -7.458  1.00  0.00      A    C
ATOM   1196  O   ALA A  82     -16.305 -20.575  -7.066  1.00  0.00      A    O
ATOM   1197  N   LYS A  83     -17.538 -21.792  -8.585  1.00  0.00      A    N
ATOM   1198  HN  LYS A  83     -17.841 -22.681  -8.919  1.00  0.00      A    H
ATOM   1199  CA  LYS A  83     -17.831 -20.659  -9.441  1.00  0.00      A    C
ATOM   1200  HA  LYS A  83     -16.834 -20.272  -9.592  1.00  0.00      A    H
ATOM   1201  CB  LYS A  83     -18.352 -21.085 -10.835  1.00  0.00      A    C
ATOM   1202  HB1 LYS A  83     -18.490 -20.158 -11.431  1.00  0.00      A    H
ATOM   1203  HB2 LYS A  83     -17.556 -21.617 -11.398  1.00  0.00      A    H
ATOM   1204  CG  LYS A  83     -19.670 -21.960 -10.881  1.00  0.00      A    C
ATOM   1205  HG1 LYS A  83     -19.538 -22.977 -10.455  1.00  0.00      A    H
ATOM   1206  HG2 LYS A  83     -20.481 -21.532 -10.254  1.00  0.00      A    H
ATOM   1207  CD  LYS A  83     -20.053 -22.109 -12.372  1.00  0.00      A    C
ATOM   1208  HD1 LYS A  83     -20.321 -21.114 -12.785  1.00  0.00      A    H
ATOM   1209  HD2 LYS A  83     -19.162 -22.525 -12.889  1.00  0.00      A    H
ATOM   1210  CE  LYS A  83     -21.258 -23.028 -12.514  1.00  0.00      A    C
ATOM   1211  HE1 LYS A  83     -20.819 -24.048 -12.543  1.00  0.00      A    H
ATOM   1212  HE2 LYS A  83     -21.977 -22.970 -11.669  1.00  0.00      A    H
ATOM   1213  NZ  LYS A  83     -21.895 -22.931 -13.847  1.00  0.00      A    N
ATOM   1214  HZ1 LYS A  83     -21.180 -23.238 -14.537  1.00  0.00      A    H
ATOM   1215  HZ2 LYS A  83     -22.740 -23.534 -13.908  1.00  0.00      A    H
ATOM   1216  HZ3 LYS A  83     -22.043 -21.904 -13.919  1.00  0.00      A    H
ATOM   1217  C   LYS A  83     -18.794 -19.561  -8.846  1.00  0.00      A    C
ATOM   1218  O   LYS A  83     -19.715 -19.828  -8.022  1.00  0.00      A    O
ATOM   1219  N   GLU A  84     -18.620 -18.322  -9.339  1.00  0.00      A    N
ATOM   1220  HN  GLU A  84     -17.805 -18.182  -9.895  1.00  0.00      A    H
ATOM   1221  CA  GLU A  84     -19.348 -17.159  -8.825  1.00  0.00      A    C
ATOM   1222  HA  GLU A  84     -19.002 -16.969  -7.820  1.00  0.00      A    H
ATOM   1223  CB  GLU A  84     -18.992 -15.877  -9.665  1.00  0.00      A    C
ATOM   1224  HB1 GLU A  84     -17.896 -15.869  -9.848  1.00  0.00      A    H
ATOM   1225  HB2 GLU A  84     -19.289 -15.925 -10.734  1.00  0.00      A    H
ATOM   1226  CG  GLU A  84     -19.350 -14.538  -8.942  1.00  0.00      A    C
ATOM   1227  HG1 GLU A  84     -20.402 -14.635  -8.599  1.00  0.00      A    H
ATOM   1228  HG2 GLU A  84     -18.688 -14.271  -8.090  1.00  0.00      A    H
ATOM   1229  CD  GLU A  84     -19.423 -13.393  -9.860  1.00  0.00      A    C
ATOM   1230  OE1 GLU A  84     -18.444 -12.792 -10.382  1.00  0.00      A    O
ATOM   1231  OE2 GLU A  84     -20.558 -12.892 -10.116  1.00  0.00      A    O
ATOM   1232  C   GLU A  84     -20.879 -17.268  -8.616  1.00  0.00      A    C
ATOM   1233  O   GLU A  84     -21.484 -16.846  -7.582  1.00  0.00      A    O
ATOM   1234  N   SER A  85     -21.510 -17.961  -9.600  1.00  0.00      A    N
ATOM   1235  HN  SER A  85     -20.904 -18.192 -10.358  1.00  0.00      A    H
ATOM   1236  CA  SER A  85     -22.885 -18.463  -9.521  1.00  0.00      A    C
ATOM   1237  HA  SER A  85     -23.482 -17.611  -9.232  1.00  0.00      A    H
ATOM   1238  CB  SER A  85     -23.435 -18.920 -10.897  1.00  0.00      A    C
ATOM   1239  HB1 SER A  85     -24.512 -19.182 -10.825  1.00  0.00      A    H
ATOM   1240  HB2 SER A  85     -23.484 -17.969 -11.468  1.00  0.00      A    H
ATOM   1241  OG  SER A  85     -22.654 -19.914 -11.679  1.00  0.00      A    O
ATOM   1242  HG1 SER A  85     -23.268 -20.226 -12.347  1.00  0.00      A    H
ATOM   1243  C   SER A  85     -23.266 -19.568  -8.561  1.00  0.00      A    C
ATOM   1244  O   SER A  85     -24.295 -19.535  -7.923  1.00  0.00      A    O
ATOM   1245  N   THR A  86     -22.376 -20.610  -8.351  1.00  0.00      A    N
ATOM   1246  HN  THR A  86     -21.510 -20.606  -8.844  1.00  0.00      A    H
ATOM   1247  CA  THR A  86     -22.604 -21.807  -7.454  1.00  0.00      A    C
ATOM   1248  HA  THR A  86     -23.616 -22.161  -7.582  1.00  0.00      A    H
ATOM   1249  CB  THR A  86     -21.741 -23.089  -7.580  1.00  0.00      A    C
ATOM   1250  HB  THR A  86     -20.677 -22.839  -7.384  1.00  0.00      A    H
ATOM   1251  OG1 THR A  86     -21.961 -23.570  -8.936  1.00  0.00      A    O
ATOM   1252  HG1 THR A  86     -21.236 -24.112  -9.255  1.00  0.00      A    H
ATOM   1253  CG2 THR A  86     -22.229 -24.175  -6.671  1.00  0.00      A    C
ATOM   1254 HG21 THR A  86     -21.776 -24.079  -5.661  1.00  0.00      A    H
ATOM   1255 HG22 THR A  86     -23.334 -24.194  -6.782  1.00  0.00      A    H
ATOM   1256 HG23 THR A  86     -21.852 -25.155  -7.035  1.00  0.00      A    H
ATOM   1257  C   THR A  86     -22.619 -21.427  -6.025  1.00  0.00      A    C
ATOM   1258  O   THR A  86     -23.607 -21.619  -5.349  1.00  0.00      A    O
ATOM   1259  N   TYR A  87     -21.607 -20.672  -5.596  1.00  0.00      A    N
ATOM   1260  HN  TYR A  87     -20.943 -20.442  -6.304  1.00  0.00      A    H
ATOM   1261  CA  TYR A  87     -21.595 -20.101  -4.212  1.00  0.00      A    C
ATOM   1262  HA  TYR A  87     -22.530 -20.200  -3.680  1.00  0.00      A    H
ATOM   1263  CB  TYR A  87     -20.322 -20.635  -3.462  1.00  0.00      A    C
ATOM   1264  HB1 TYR A  87     -20.290 -21.669  -3.865  1.00  0.00      A    H
ATOM   1265  HB2 TYR A  87     -19.358 -20.208  -3.813  1.00  0.00      A    H
ATOM   1266  CG  TYR A  87     -20.492 -20.827  -1.960  1.00  0.00      A    C
ATOM   1267  CD1 TYR A  87     -21.236 -19.936  -1.180  1.00  0.00      A    C
ATOM   1268  HD1 TYR A  87     -21.761 -19.120  -1.653  1.00  0.00      A    H
ATOM   1269  CE1 TYR A  87     -21.255 -20.135   0.169  1.00  0.00      A    C
ATOM   1270  HE1 TYR A  87     -21.837 -19.461   0.781  1.00  0.00      A    H
ATOM   1271  CZ  TYR A  87     -20.559 -21.177   0.823  1.00  0.00      A    C
ATOM   1272  OH  TYR A  87     -20.706 -21.294   2.229  1.00  0.00      A    O
ATOM   1273  HH  TYR A  87     -21.005 -20.473   2.625  1.00  0.00      A    H
ATOM   1274  CD2 TYR A  87     -19.872 -21.953  -1.312  1.00  0.00      A    C
ATOM   1275  HD2 TYR A  87     -19.326 -22.628  -1.955  1.00  0.00      A    H
ATOM   1276  CE2 TYR A  87     -19.898 -22.120   0.053  1.00  0.00      A    C
ATOM   1277  HE2 TYR A  87     -19.404 -23.011   0.409  1.00  0.00      A    H
ATOM   1278  C   TYR A  87     -21.414 -18.570  -4.323  1.00  0.00      A    C
ATOM   1279  O   TYR A  87     -20.268 -18.101  -4.559  1.00  0.00      A    O
ATOM   1280  N   PRO A  88     -22.517 -17.777  -4.229  1.00  0.00      A    N
ATOM   1281  CD  PRO A  88     -23.876 -18.265  -4.313  1.00  0.00      A    C
ATOM   1282  HD1 PRO A  88     -24.177 -18.421  -3.255  1.00  0.00      A    H
ATOM   1283  HD2 PRO A  88     -24.043 -19.163  -4.945  1.00  0.00      A    H
ATOM   1284  CA  PRO A  88     -22.456 -16.332  -4.319  1.00  0.00      A    C
ATOM   1285  HA  PRO A  88     -21.853 -16.046  -5.168  1.00  0.00      A    H
ATOM   1286  CB  PRO A  88     -23.921 -15.861  -4.392  1.00  0.00      A    C
ATOM   1287  HB1 PRO A  88     -24.236 -15.667  -3.344  1.00  0.00      A    H
ATOM   1288  HB2 PRO A  88     -24.045 -15.003  -5.088  1.00  0.00      A    H
ATOM   1289  CG  PRO A  88     -24.635 -17.135  -4.972  1.00  0.00      A    C
ATOM   1290  HG1 PRO A  88     -25.722 -17.291  -4.805  1.00  0.00      A    H
ATOM   1291  HG2 PRO A  88     -24.434 -17.309  -6.051  1.00  0.00      A    H
ATOM   1292  C   PRO A  88     -21.775 -15.732  -3.154  1.00  0.00      A    C
ATOM   1293  O   PRO A  88     -21.634 -16.414  -2.157  1.00  0.00      A    O
ATOM   1294  N   TYR A  89     -21.442 -14.478  -3.198  1.00  0.00      A    N
ATOM   1295  HN  TYR A  89     -21.645 -13.848  -3.944  1.00  0.00      A    H
ATOM   1296  CA  TYR A  89     -20.916 -13.781  -2.062  1.00  0.00      A    C
ATOM   1297  HA  TYR A  89     -20.633 -14.517  -1.325  1.00  0.00      A    H
ATOM   1298  CB  TYR A  89     -19.678 -12.914  -2.672  1.00  0.00      A    C
ATOM   1299  HB1 TYR A  89     -18.867 -13.575  -3.045  1.00  0.00      A    H
ATOM   1300  HB2 TYR A  89     -20.009 -12.204  -3.460  1.00  0.00      A    H
ATOM   1301  CG  TYR A  89     -19.004 -12.157  -1.490  1.00  0.00      A    C
ATOM   1302  CD1 TYR A  89     -18.257 -12.821  -0.504  1.00  0.00      A    C
ATOM   1303  HD1 TYR A  89     -18.269 -13.897  -0.415  1.00  0.00      A    H
ATOM   1304  CE1 TYR A  89     -17.312 -12.167   0.312  1.00  0.00      A    C
ATOM   1305  HE1 TYR A  89     -16.651 -12.707   0.974  1.00  0.00      A    H
ATOM   1306  CZ  TYR A  89     -17.309 -10.817   0.283  1.00  0.00      A    C
ATOM   1307  OH  TYR A  89     -16.401 -10.144   1.049  1.00  0.00      A    O
ATOM   1308  HH  TYR A  89     -15.971 -10.805   1.597  1.00  0.00      A    H
ATOM   1309  CD2 TYR A  89     -18.948 -10.721  -1.472  1.00  0.00      A    C
ATOM   1310  HD2 TYR A  89     -19.549 -10.115  -2.133  1.00  0.00      A    H
ATOM   1311  CE2 TYR A  89     -18.203 -10.042  -0.459  1.00  0.00      A    C
ATOM   1312  HE2 TYR A  89     -18.387  -8.982  -0.371  1.00  0.00      A    H
ATOM   1313  C   TYR A  89     -22.029 -12.909  -1.513  1.00  0.00      A    C
ATOM   1314  O   TYR A  89     -22.795 -12.313  -2.279  1.00  0.00      A    O
ATOM   1315  N   THR A  90     -22.110 -12.808  -0.226  1.00  0.00      A    N
ATOM   1316  HN  THR A  90     -21.491 -13.327   0.359  1.00  0.00      A    H
ATOM   1317  CA  THR A  90     -22.837 -11.789   0.575  1.00  0.00      A    C
ATOM   1318  HA  THR A  90     -23.314 -11.109  -0.115  1.00  0.00      A    H
ATOM   1319  CB  THR A  90     -23.789 -12.319   1.618  1.00  0.00      A    C
ATOM   1320  HB  THR A  90     -24.043 -11.573   2.402  1.00  0.00      A    H
ATOM   1321  OG1 THR A  90     -23.297 -13.520   2.247  1.00  0.00      A    O
ATOM   1322  HG1 THR A  90     -23.860 -13.678   3.008  1.00  0.00      A    H
ATOM   1323  CG2 THR A  90     -25.055 -12.760   0.924  1.00  0.00      A    C
ATOM   1324 HG21 THR A  90     -25.811 -13.012   1.698  1.00  0.00      A    H
ATOM   1325 HG22 THR A  90     -25.442 -11.966   0.249  1.00  0.00      A    H
ATOM   1326 HG23 THR A  90     -24.918 -13.706   0.358  1.00  0.00      A    H
ATOM   1327  C   THR A  90     -21.883 -10.860   1.418  1.00  0.00      A    C
ATOM   1328  O   THR A  90     -21.928  -9.660   1.348  1.00  0.00      A    O
ATOM   1329  N   GLY A  91     -20.944 -11.447   2.172  1.00  0.00      A    N
ATOM   1330  HN  GLY A  91     -20.867 -12.438   2.250  1.00  0.00      A    H
ATOM   1331  CA  GLY A  91     -20.019 -10.610   2.927  1.00  0.00      A    C
ATOM   1332  HA1 GLY A  91     -19.444 -10.138   2.144  1.00  0.00      A    H
ATOM   1333  HA2 GLY A  91     -20.542  -9.917   3.570  1.00  0.00      A    H
ATOM   1334  C   GLY A  91     -19.142 -11.436   3.782  1.00  0.00      A    C
ATOM   1335  O   GLY A  91     -18.312 -12.119   3.232  1.00  0.00      A    O
ATOM   1336  N   THR A  92     -19.228 -11.318   5.101  1.00  0.00      A    N
ATOM   1337  HN  THR A  92     -19.981 -10.828   5.533  1.00  0.00      A    H
ATOM   1338  CA  THR A  92     -18.371 -12.057   6.048  1.00  0.00      A    C
ATOM   1339  HA  THR A  92     -17.432 -12.218   5.538  1.00  0.00      A    H
ATOM   1340  CB  THR A  92     -18.096 -11.310   7.356  1.00  0.00      A    C
ATOM   1341  HB  THR A  92     -17.904 -10.224   7.215  1.00  0.00      A    H
ATOM   1342  OG1 THR A  92     -17.096 -11.859   8.201  1.00  0.00      A    O
ATOM   1343  HG1 THR A  92     -16.835 -11.178   8.825  1.00  0.00      A    H
ATOM   1344  CG2 THR A  92     -19.367 -11.354   8.173  1.00  0.00      A    C
ATOM   1345 HG21 THR A  92     -20.348 -11.054   7.748  1.00  0.00      A    H
ATOM   1346 HG22 THR A  92     -19.655 -12.351   8.569  1.00  0.00      A    H
ATOM   1347 HG23 THR A  92     -19.174 -10.701   9.051  1.00  0.00      A    H
ATOM   1348  C   THR A  92     -18.960 -13.398   6.377  1.00  0.00      A    C
ATOM   1349  O   THR A  92     -20.056 -13.813   5.885  1.00  0.00      A    O
ATOM   1350  N   GLY A  93     -18.194 -14.229   7.144  1.00  0.00      A    N
ATOM   1351  HN  GLY A  93     -17.398 -13.956   7.680  1.00  0.00      A    H
ATOM   1352  CA  GLY A  93     -18.448 -15.728   7.081  1.00  0.00      A    C
ATOM   1353  HA1 GLY A  93     -18.850 -15.922   6.098  1.00  0.00      A    H
ATOM   1354  HA2 GLY A  93     -17.496 -16.200   7.275  1.00  0.00      A    H
ATOM   1355  C   GLY A  93     -19.467 -16.251   8.084  1.00  0.00      A    C
ATOM   1356  O   GLY A  93     -19.350 -15.980   9.275  1.00  0.00      A    O
ATOM   1357  N   ASP A  94     -20.460 -17.035   7.621  1.00  0.00      A    N
ATOM   1358  HN  ASP A  94     -20.569 -17.238   6.651  1.00  0.00      A    H
ATOM   1359  CA  ASP A  94     -21.618 -17.481   8.339  1.00  0.00      A    C
ATOM   1360  HA  ASP A  94     -21.462 -17.241   9.380  1.00  0.00      A    H
ATOM   1361  CB  ASP A  94     -22.814 -16.622   7.829  1.00  0.00      A    C
ATOM   1362  HB1 ASP A  94     -22.615 -15.608   8.237  1.00  0.00      A    H
ATOM   1363  HB2 ASP A  94     -22.896 -16.676   6.722  1.00  0.00      A    H
ATOM   1364  CG  ASP A  94     -24.139 -16.847   8.474  1.00  0.00      A    C
ATOM   1365  OD1 ASP A  94     -24.192 -16.717   9.747  1.00  0.00      A    O
ATOM   1366  OD2 ASP A  94     -25.122 -16.982   7.712  1.00  0.00      A    O
ATOM   1367  C   ASP A  94     -21.557 -18.998   8.107  1.00  0.00      A    C
ATOM   1368  O   ASP A  94     -20.681 -19.666   8.584  1.00  0.00      A    O
ATOM   1369  N   THR A  95     -22.631 -19.576   7.503  1.00  0.00      A    N
ATOM   1370  HN  THR A  95     -23.263 -18.986   7.007  1.00  0.00      A    H
ATOM   1371  CA  THR A  95     -22.726 -21.074   7.495  1.00  0.00      A    C
ATOM   1372  HA  THR A  95     -22.251 -21.343   8.427  1.00  0.00      A    H
ATOM   1373  CB  THR A  95     -24.146 -21.737   7.583  1.00  0.00      A    C
ATOM   1374  HB  THR A  95     -23.976 -22.834   7.524  1.00  0.00      A    H
ATOM   1375  OG1 THR A  95     -24.904 -21.365   6.465  1.00  0.00      A    O
ATOM   1376  HG1 THR A  95     -25.484 -22.123   6.362  1.00  0.00      A    H
ATOM   1377  CG2 THR A  95     -24.834 -21.274   8.777  1.00  0.00      A    C
ATOM   1378 HG21 THR A  95     -24.447 -21.723   9.717  1.00  0.00      A    H
ATOM   1379 HG22 THR A  95     -24.772 -20.187   9.002  1.00  0.00      A    H
ATOM   1380 HG23 THR A  95     -25.927 -21.473   8.743  1.00  0.00      A    H
ATOM   1381  C   THR A  95     -22.058 -21.699   6.284  1.00  0.00      A    C
ATOM   1382  O   THR A  95     -21.985 -21.197   5.181  1.00  0.00      A    O
ATOM   1383  N   CYS A  96     -21.649 -22.930   6.416  1.00  0.00      A    N
ATOM   1384  HN  CYS A  96     -21.959 -23.481   7.188  1.00  0.00      A    H
ATOM   1385  CA  CYS A  96     -21.026 -23.624   5.289  1.00  0.00      A    C
ATOM   1386  HA  CYS A  96     -20.591 -22.910   4.606  1.00  0.00      A    H
ATOM   1387  CB  CYS A  96     -20.033 -24.676   5.840  1.00  0.00      A    C
ATOM   1388  HB1 CYS A  96     -19.388 -24.116   6.550  1.00  0.00      A    H
ATOM   1389  HB2 CYS A  96     -20.618 -25.467   6.357  1.00  0.00      A    H
ATOM   1390  SG  CYS A  96     -18.928 -25.329   4.511  1.00  0.00      A    S
ATOM   1391  C   CYS A  96     -22.077 -24.298   4.386  1.00  0.00      A    C
ATOM   1392  O   CYS A  96     -22.798 -25.152   4.843  1.00  0.00      A    O
ATOM   1393  N   ASN A  97     -22.094 -23.965   3.056  1.00  0.00      A    N
ATOM   1394  HN  ASN A  97     -21.461 -23.274   2.718  1.00  0.00      A    H
ATOM   1395  CA  ASN A  97     -22.997 -24.603   2.109  1.00  0.00      A    C
ATOM   1396  HA  ASN A  97     -23.746 -25.231   2.569  1.00  0.00      A    H
ATOM   1397  CB  ASN A  97     -23.692 -23.603   1.158  1.00  0.00      A    C
ATOM   1398  HB1 ASN A  97     -22.960 -23.036   0.544  1.00  0.00      A    H
ATOM   1399  HB2 ASN A  97     -24.493 -24.114   0.583  1.00  0.00      A    H
ATOM   1400  CG  ASN A  97     -24.501 -22.544   1.880  1.00  0.00      A    C
ATOM   1401  OD1 ASN A  97     -25.730 -22.699   1.946  1.00  0.00      A    O
ATOM   1402  ND2 ASN A  97     -23.957 -21.430   2.430  1.00  0.00      A    N
ATOM   1403 HD21 ASN A  97     -24.639 -20.749   2.697  1.00  0.00      A    H
ATOM   1404 HD22 ASN A  97     -23.025 -21.200   2.151  1.00  0.00      A    H
ATOM   1405  C   ASN A  97     -22.208 -25.539   1.164  1.00  0.00      A    C
ATOM   1406  O   ASN A  97     -22.720 -25.928   0.073  1.00  0.00      A    O
ATOM   1407  N   ARG A  98     -20.969 -25.999   1.459  1.00  0.00      A    N
ATOM   1408  HN  ARG A  98     -20.575 -25.975   2.374  1.00  0.00      A    H
ATOM   1409  CA  ARG A  98     -20.255 -26.728   0.375  1.00  0.00      A    C
ATOM   1410  HA  ARG A  98     -20.454 -26.122  -0.497  1.00  0.00      A    H
ATOM   1411  CB  ARG A  98     -18.675 -26.861   0.531  1.00  0.00      A    C
ATOM   1412  HB1 ARG A  98     -18.220 -27.275  -0.394  1.00  0.00      A    H
ATOM   1413  HB2 ARG A  98     -18.378 -25.791   0.492  1.00  0.00      A    H
ATOM   1414  CG  ARG A  98     -18.142 -27.562   1.703  1.00  0.00      A    C
ATOM   1415  HG1 ARG A  98     -18.704 -27.164   2.575  1.00  0.00      A    H
ATOM   1416  HG2 ARG A  98     -18.444 -28.627   1.618  1.00  0.00      A    H
ATOM   1417  CD  ARG A  98     -16.616 -27.488   1.923  1.00  0.00      A    C
ATOM   1418  HD1 ARG A  98     -16.080 -27.818   1.008  1.00  0.00      A    H
ATOM   1419  HD2 ARG A  98     -16.369 -26.412   2.052  1.00  0.00      A    H
ATOM   1420  NE  ARG A  98     -16.197 -28.292   3.102  1.00  0.00      A    N
ATOM   1421  HE  ARG A  98     -16.976 -28.717   3.563  1.00  0.00      A    H
ATOM   1422  CZ  ARG A  98     -14.990 -28.441   3.610  1.00  0.00      A    C
ATOM   1423  NH1 ARG A  98     -13.982 -27.846   3.031  1.00  0.00      A    N
ATOM   1424 HH11 ARG A  98     -14.153 -27.693   2.058  1.00  0.00      A    H
ATOM   1425 HH12 ARG A  98     -13.051 -27.881   3.394  1.00  0.00      A    H
ATOM   1426  NH2 ARG A  98     -14.945 -28.862   4.892  1.00  0.00      A    N
ATOM   1427 HH21 ARG A  98     -15.820 -28.765   5.366  1.00  0.00      A    H
ATOM   1428 HH22 ARG A  98     -14.160 -28.563   5.435  1.00  0.00      A    H
ATOM   1429  C   ARG A  98     -20.799 -28.172   0.035  1.00  0.00      A    C
ATOM   1430  O   ARG A  98     -20.960 -28.517  -1.146  1.00  0.00      A    O
ATOM   1431  N   ARG A  99     -21.071 -29.003   1.028  1.00  0.00      A    N
ATOM   1432  HN  ARG A  99     -20.727 -28.886   1.957  1.00  0.00      A    H
ATOM   1433  CA  ARG A  99     -21.506 -30.404   0.768  1.00  0.00      A    C
ATOM   1434  HA  ARG A  99     -20.711 -30.950   0.283  1.00  0.00      A    H
ATOM   1435  CB  ARG A  99     -21.596 -31.192   2.128  1.00  0.00      A    C
ATOM   1436  HB1 ARG A  99     -22.364 -30.761   2.806  1.00  0.00      A    H
ATOM   1437  HB2 ARG A  99     -21.950 -32.217   1.887  1.00  0.00      A    H
ATOM   1438  CG  ARG A  99     -20.321 -31.355   2.901  1.00  0.00      A    C
ATOM   1439  HG1 ARG A  99     -19.493 -31.676   2.233  1.00  0.00      A    H
ATOM   1440  HG2 ARG A  99     -20.023 -30.365   3.308  1.00  0.00      A    H
ATOM   1441  CD  ARG A  99     -20.443 -32.449   3.903  1.00  0.00      A    C
ATOM   1442  HD1 ARG A  99     -20.939 -33.380   3.554  1.00  0.00      A    H
ATOM   1443  HD2 ARG A  99     -19.430 -32.663   4.305  1.00  0.00      A    H
ATOM   1444  NE  ARG A  99     -21.351 -31.839   4.966  1.00  0.00      A    N
ATOM   1445  HE  ARG A  99     -22.117 -31.296   4.623  1.00  0.00      A    H
ATOM   1446  CZ  ARG A  99     -21.545 -32.369   6.178  1.00  0.00      A    C
ATOM   1447  NH1 ARG A  99     -20.718 -33.369   6.567  1.00  0.00      A    N
ATOM   1448 HH11 ARG A  99     -20.008 -33.738   5.968  1.00  0.00      A    H
ATOM   1449 HH12 ARG A  99     -20.773 -33.592   7.540  1.00  0.00      A    H
ATOM   1450  NH2 ARG A  99     -22.443 -31.883   7.038  1.00  0.00      A    N
ATOM   1451 HH21 ARG A  99     -23.057 -31.183   6.675  1.00  0.00      A    H
ATOM   1452 HH22 ARG A  99     -22.708 -32.479   7.796  1.00  0.00      A    H
ATOM   1453  C   ARG A  99     -22.816 -30.593  -0.019  1.00  0.00      A    C
ATOM   1454  O   ARG A  99     -22.964 -31.528  -0.749  1.00  0.00      A    O
ATOM   1455  N   LEU A 100     -23.749 -29.673   0.321  1.00  0.00      A    N
ATOM   1456  HN  LEU A 100     -23.483 -28.951   0.956  1.00  0.00      A    H
ATOM   1457  CA  LEU A 100     -25.048 -29.396  -0.226  1.00  0.00      A    C
ATOM   1458  HA  LEU A 100     -25.641 -30.297  -0.187  1.00  0.00      A    H
ATOM   1459  CB  LEU A 100     -25.726 -28.322   0.643  1.00  0.00      A    C
ATOM   1460  HB1 LEU A 100     -25.794 -28.679   1.693  1.00  0.00      A    H
ATOM   1461  HB2 LEU A 100     -25.248 -27.334   0.468  1.00  0.00      A    H
ATOM   1462  CG  LEU A 100     -27.218 -28.017   0.256  1.00  0.00      A    C
ATOM   1463  HG  LEU A 100     -27.324 -27.800  -0.828  1.00  0.00      A    H
ATOM   1464  CD1 LEU A 100     -28.083 -29.279   0.520  1.00  0.00      A    C
ATOM   1465 HD11 LEU A 100     -29.140 -28.961   0.392  1.00  0.00      A    H
ATOM   1466 HD12 LEU A 100     -28.035 -30.145  -0.174  1.00  0.00      A    H
ATOM   1467 HD13 LEU A 100     -27.804 -29.785   1.470  1.00  0.00      A    H
ATOM   1468  CD2 LEU A 100     -27.697 -26.783   0.981  1.00  0.00      A    C
ATOM   1469 HD21 LEU A 100     -27.271 -26.661   2.000  1.00  0.00      A    H
ATOM   1470 HD22 LEU A 100     -27.538 -25.791   0.508  1.00  0.00      A    H
ATOM   1471 HD23 LEU A 100     -28.795 -26.808   1.152  1.00  0.00      A    H
ATOM   1472  C   LEU A 100     -24.997 -28.925  -1.704  1.00  0.00      A    C
ATOM   1473  O   LEU A 100     -25.793 -29.333  -2.545  1.00  0.00      A    O
ATOM   1474  N   LYS A 101     -24.013 -28.021  -2.027  1.00  0.00      A    N
ATOM   1475  HN  LYS A 101     -23.317 -27.645  -1.420  1.00  0.00      A    H
ATOM   1476  CA  LYS A 101     -23.742 -27.653  -3.437  1.00  0.00      A    C
ATOM   1477  HA  LYS A 101     -24.697 -27.528  -3.925  1.00  0.00      A    H
ATOM   1478  CB  LYS A 101     -22.961 -26.347  -3.619  1.00  0.00      A    C
ATOM   1479  HB1 LYS A 101     -21.914 -26.510  -3.287  1.00  0.00      A    H
ATOM   1480  HB2 LYS A 101     -22.867 -26.143  -4.708  1.00  0.00      A    H
ATOM   1481  CG  LYS A 101     -23.607 -24.989  -3.102  1.00  0.00      A    C
ATOM   1482  HG1 LYS A 101     -23.655 -24.909  -1.995  1.00  0.00      A    H
ATOM   1483  HG2 LYS A 101     -22.877 -24.236  -3.469  1.00  0.00      A    H
ATOM   1484  CD  LYS A 101     -25.106 -24.782  -3.553  1.00  0.00      A    C
ATOM   1485  HD1 LYS A 101     -24.961 -24.712  -4.653  1.00  0.00      A    H
ATOM   1486  HD2 LYS A 101     -25.658 -25.703  -3.271  1.00  0.00      A    H
ATOM   1487  CE  LYS A 101     -25.861 -23.478  -3.163  1.00  0.00      A    C
ATOM   1488  HE1 LYS A 101     -25.578 -23.158  -2.138  1.00  0.00      A    H
ATOM   1489  HE2 LYS A 101     -25.814 -22.583  -3.820  1.00  0.00      A    H
ATOM   1490  NZ  LYS A 101     -27.274 -23.735  -3.209  1.00  0.00      A    N
ATOM   1491  HZ1 LYS A 101     -27.395 -24.704  -2.852  1.00  0.00      A    H
ATOM   1492  HZ2 LYS A 101     -27.902 -23.079  -2.702  1.00  0.00      A    H
ATOM   1493  HZ3 LYS A 101     -27.592 -23.677  -4.197  1.00  0.00      A    H
ATOM   1494  C   LYS A 101     -23.157 -28.741  -4.246  1.00  0.00      A    C
ATOM   1495  O   LYS A 101     -23.492 -28.993  -5.414  1.00  0.00      A    O
ATOM   1496  N   ALA A 102     -22.237 -29.542  -3.614  1.00  0.00      A    N
ATOM   1497  HN  ALA A 102     -21.954 -29.316  -2.686  1.00  0.00      A    H
ATOM   1498  CA  ALA A 102     -21.302 -30.422  -4.244  1.00  0.00      A    C
ATOM   1499  HA  ALA A 102     -20.715 -30.842  -3.441  1.00  0.00      A    H
ATOM   1500  CB  ALA A 102     -22.098 -31.525  -4.831  1.00  0.00      A    C
ATOM   1501  HB1 ALA A 102     -22.771 -31.927  -4.043  1.00  0.00      A    H
ATOM   1502  HB2 ALA A 102     -22.567 -31.239  -5.796  1.00  0.00      A    H
ATOM   1503  HB3 ALA A 102     -21.465 -32.387  -5.134  1.00  0.00      A    H
ATOM   1504  C   ALA A 102     -20.240 -29.871  -5.198  1.00  0.00      A    C
ATOM   1505  O   ALA A 102     -19.053 -29.823  -4.824  1.00  0.00      A    O
ATOM   1506  N   SER A 103     -20.652 -29.583  -6.455  1.00  0.00      A    N
ATOM   1507  HN  SER A 103     -21.599 -29.557  -6.767  1.00  0.00      A    H
ATOM   1508  CA  SER A 103     -19.703 -29.370  -7.594  1.00  0.00      A    C
ATOM   1509  HA  SER A 103     -19.033 -30.198  -7.414  1.00  0.00      A    H
ATOM   1510  CB  SER A 103     -20.240 -29.669  -8.972  1.00  0.00      A    C
ATOM   1511  HB1 SER A 103     -20.907 -30.557  -8.937  1.00  0.00      A    H
ATOM   1512  HB2 SER A 103     -20.935 -28.808  -9.069  1.00  0.00      A    H
ATOM   1513  OG  SER A 103     -19.148 -29.815  -9.929  1.00  0.00      A    O
ATOM   1514  HG1 SER A 103     -19.597 -29.768 -10.776  1.00  0.00      A    H
ATOM   1515  C   SER A 103     -18.765 -28.173  -7.460  1.00  0.00      A    C
ATOM   1516  O   SER A 103     -19.132 -27.048  -7.210  1.00  0.00      A    O
ATOM   1517  N   ARG A 104     -17.481 -28.387  -7.567  1.00  0.00      A    N
ATOM   1518  HN  ARG A 104     -17.214 -29.320  -7.795  1.00  0.00      A    H
ATOM   1519  CA  ARG A 104     -16.503 -27.301  -7.524  1.00  0.00      A    C
ATOM   1520  HA  ARG A 104     -16.896 -26.295  -7.523  1.00  0.00      A    H
ATOM   1521  CB  ARG A 104     -15.417 -27.408  -6.301  1.00  0.00      A    C
ATOM   1522  HB1 ARG A 104     -15.354 -28.510  -6.175  1.00  0.00      A    H
ATOM   1523  HB2 ARG A 104     -14.500 -26.871  -6.625  1.00  0.00      A    H
ATOM   1524  CG  ARG A 104     -15.868 -26.657  -5.018  1.00  0.00      A    C
ATOM   1525  HG1 ARG A 104     -15.017 -26.666  -4.304  1.00  0.00      A    H
ATOM   1526  HG2 ARG A 104     -16.056 -25.596  -5.287  1.00  0.00      A    H
ATOM   1527  CD  ARG A 104     -17.053 -27.081  -4.213  1.00  0.00      A    C
ATOM   1528  HD1 ARG A 104     -17.129 -26.455  -3.298  1.00  0.00      A    H
ATOM   1529  HD2 ARG A 104     -17.988 -26.993  -4.807  1.00  0.00      A    H
ATOM   1530  NE  ARG A 104     -16.886 -28.548  -3.893  1.00  0.00      A    N
ATOM   1531  HE  ARG A 104     -17.427 -29.175  -4.454  1.00  0.00      A    H
ATOM   1532  CZ  ARG A 104     -16.372 -28.999  -2.779  1.00  0.00      A    C
ATOM   1533  NH1 ARG A 104     -15.999 -28.175  -1.792  1.00  0.00      A    N
ATOM   1534 HH11 ARG A 104     -15.975 -27.191  -1.972  1.00  0.00      A    H
ATOM   1535 HH12 ARG A 104     -15.521 -28.455  -0.960  1.00  0.00      A    H
ATOM   1536  NH2 ARG A 104     -16.097 -30.315  -2.634  1.00  0.00      A    N
ATOM   1537 HH21 ARG A 104     -16.381 -30.814  -3.453  1.00  0.00      A    H
ATOM   1538 HH22 ARG A 104     -16.083 -30.734  -1.727  1.00  0.00      A    H
ATOM   1539  C   ARG A 104     -15.742 -27.386  -8.848  1.00  0.00      A    C
ATOM   1540  O   ARG A 104     -15.767 -28.424  -9.593  1.00  0.00      A    O
ATOM   1541  N   ALA A 105     -15.178 -26.240  -9.250  1.00  0.00      A    N
ATOM   1542  HN  ALA A 105     -15.133 -25.416  -8.690  1.00  0.00      A    H
ATOM   1543  CA  ALA A 105     -14.807 -25.916 -10.623  1.00  0.00      A    C
ATOM   1544  HA  ALA A 105     -15.275 -26.523 -11.384  1.00  0.00      A    H
ATOM   1545  CB  ALA A 105     -15.407 -24.545 -10.890  1.00  0.00      A    C
ATOM   1546  HB1 ALA A 105     -14.904 -24.112 -11.780  1.00  0.00      A    H
ATOM   1547  HB2 ALA A 105     -16.502 -24.514 -11.075  1.00  0.00      A    H
ATOM   1548  HB3 ALA A 105     -15.227 -23.809 -10.077  1.00  0.00      A    H
ATOM   1549  C   ALA A 105     -13.358 -25.985 -10.938  1.00  0.00      A    C
ATOM   1550  O   ALA A 105     -12.871 -26.855 -11.636  1.00  0.00      A    O
ATOM   1551  N   ALA A 106     -12.509 -25.067 -10.239  1.00  0.00      A    N
ATOM   1552  HN  ALA A 106     -12.932 -24.431  -9.598  1.00  0.00      A    H
ATOM   1553  CA  ALA A 106     -11.007 -24.934 -10.374  1.00  0.00      A    C
ATOM   1554  HA  ALA A 106     -10.661 -25.501 -11.226  1.00  0.00      A    H
ATOM   1555  CB  ALA A 106     -10.535 -23.455 -10.700  1.00  0.00      A    C
ATOM   1556  HB1 ALA A 106     -10.695 -22.882  -9.761  1.00  0.00      A    H
ATOM   1557  HB2 ALA A 106      -9.494 -23.386 -11.082  1.00  0.00      A    H
ATOM   1558  HB3 ALA A 106     -11.172 -23.140 -11.554  1.00  0.00      A    H
ATOM   1559  C   ALA A 106     -10.306 -25.451  -9.212  1.00  0.00      A    C
ATOM   1560  O   ALA A 106     -10.775 -25.320  -8.123  1.00  0.00      A    O
ATOM   1561  N   SER A 107      -9.132 -26.054  -9.463  1.00  0.00      A    N
ATOM   1562  HN  SER A 107      -8.914 -26.188 -10.426  1.00  0.00      A    H
ATOM   1563  CA  SER A 107      -8.323 -26.689  -8.395  1.00  0.00      A    C
ATOM   1564  HA  SER A 107      -8.805 -26.297  -7.511  1.00  0.00      A    H
ATOM   1565  CB  SER A 107      -8.335 -28.239  -8.373  1.00  0.00      A    C
ATOM   1566  HB1 SER A 107      -7.560 -28.534  -7.634  1.00  0.00      A    H
ATOM   1567  HB2 SER A 107      -9.348 -28.575  -8.065  1.00  0.00      A    H
ATOM   1568  OG  SER A 107      -8.033 -28.900  -9.629  1.00  0.00      A    O
ATOM   1569  HG1 SER A 107      -8.766 -28.781 -10.236  1.00  0.00      A    H
ATOM   1570  C   SER A 107      -6.829 -26.305  -8.538  1.00  0.00      A    C
ATOM   1571  O   SER A 107      -6.424 -25.896  -9.584  1.00  0.00      A    O
ATOM   1572  N   ILE A 108      -6.042 -26.420  -7.481  1.00  0.00      A    N
ATOM   1573  HN  ILE A 108      -6.343 -26.893  -6.657  1.00  0.00      A    H
ATOM   1574  CA  ILE A 108      -4.696 -26.025  -7.455  1.00  0.00      A    C
ATOM   1575  HA  ILE A 108      -4.243 -25.772  -8.403  1.00  0.00      A    H
ATOM   1576  CB  ILE A 108      -4.458 -24.868  -6.502  1.00  0.00      A    C
ATOM   1577  HB  ILE A 108      -3.411 -24.761  -6.145  1.00  0.00      A    H
ATOM   1578  CG2 ILE A 108      -4.799 -23.434  -7.219  1.00  0.00      A    C
ATOM   1579 HG21 ILE A 108      -5.889 -23.452  -7.435  1.00  0.00      A    H
ATOM   1580 HG22 ILE A 108      -4.539 -22.599  -6.533  1.00  0.00      A    H
ATOM   1581 HG23 ILE A 108      -4.367 -23.151  -8.203  1.00  0.00      A    H
ATOM   1582  CG1 ILE A 108      -5.287 -25.077  -5.196  1.00  0.00      A    C
ATOM   1583 HG11 ILE A 108      -6.357 -24.816  -5.341  1.00  0.00      A    H
ATOM   1584 HG12 ILE A 108      -5.170 -26.080  -4.732  1.00  0.00      A    H
ATOM   1585  CD  ILE A 108      -4.831 -24.078  -4.166  1.00  0.00      A    C
ATOM   1586  HD1 ILE A 108      -5.348 -24.245  -3.196  1.00  0.00      A    H
ATOM   1587  HD2 ILE A 108      -3.767 -24.276  -3.915  1.00  0.00      A    H
ATOM   1588  HD3 ILE A 108      -5.001 -23.046  -4.539  1.00  0.00      A    H
ATOM   1589  C   ILE A 108      -3.850 -27.216  -7.047  1.00  0.00      A    C
ATOM   1590  O   ILE A 108      -4.445 -28.179  -6.599  1.00  0.00      A    O
ATOM   1591  N   LYS A 109      -2.568 -27.138  -7.224  1.00  0.00      A    N
ATOM   1592  HN  LYS A 109      -2.189 -26.337  -7.680  1.00  0.00      A    H
ATOM   1593  CA  LYS A 109      -1.669 -28.036  -6.563  1.00  0.00      A    C
ATOM   1594  HA  LYS A 109      -2.112 -28.986  -6.301  1.00  0.00      A    H
ATOM   1595  CB  LYS A 109      -0.344 -28.244  -7.434  1.00  0.00      A    C
ATOM   1596  HB1 LYS A 109       0.117 -27.246  -7.594  1.00  0.00      A    H
ATOM   1597  HB2 LYS A 109       0.407 -28.776  -6.812  1.00  0.00      A    H
ATOM   1598  CG  LYS A 109      -0.605 -29.105  -8.679  1.00  0.00      A    C
ATOM   1599  HG1 LYS A 109      -0.886 -30.152  -8.435  1.00  0.00      A    H
ATOM   1600  HG2 LYS A 109      -1.489 -28.741  -9.245  1.00  0.00      A    H
ATOM   1601  CD  LYS A 109       0.621 -29.194  -9.629  1.00  0.00      A    C
ATOM   1602  HD1 LYS A 109       0.967 -28.205  -9.998  1.00  0.00      A    H
ATOM   1603  HD2 LYS A 109       1.460 -29.555  -8.996  1.00  0.00      A    H
ATOM   1604  CE  LYS A 109       0.504 -30.057 -10.912  1.00  0.00      A    C
ATOM   1605  HE1 LYS A 109       1.449 -29.894 -11.474  1.00  0.00      A    H
ATOM   1606  HE2 LYS A 109       0.252 -31.111 -10.667  1.00  0.00      A    H
ATOM   1607  NZ  LYS A 109      -0.532 -29.458 -11.818  1.00  0.00      A    N
ATOM   1608  HZ1 LYS A 109      -1.479 -29.735 -11.489  1.00  0.00      A    H
ATOM   1609  HZ2 LYS A 109      -0.436 -28.427 -11.719  1.00  0.00      A    H
ATOM   1610  HZ3 LYS A 109      -0.432 -29.856 -12.774  1.00  0.00      A    H
ATOM   1611  C   LYS A 109      -1.215 -27.510  -5.264  1.00  0.00      A    C
ATOM   1612  O   LYS A 109      -1.377 -28.196  -4.229  1.00  0.00      A    O
ATOM   1613  N   GLY A 110      -0.762 -26.277  -5.219  1.00  0.00      A    N
ATOM   1614  HN  GLY A 110      -0.636 -25.683  -6.010  1.00  0.00      A    H
ATOM   1615  CA  GLY A 110      -0.403 -25.750  -3.944  1.00  0.00      A    C
ATOM   1616  HA1 GLY A 110      -1.201 -25.832  -3.221  1.00  0.00      A    H
ATOM   1617  HA2 GLY A 110       0.545 -26.116  -3.576  1.00  0.00      A    H
ATOM   1618  C   GLY A 110      -0.236 -24.310  -4.064  1.00  0.00      A    C
ATOM   1619  O   GLY A 110      -0.866 -23.612  -4.848  1.00  0.00      A    O
ATOM   1620  N   TYR A 111       0.690 -23.729  -3.328  1.00  0.00      A    N
ATOM   1621  HN  TYR A 111       1.270 -24.289  -2.742  1.00  0.00      A    H
ATOM   1622  CA  TYR A 111       1.123 -22.333  -3.382  1.00  0.00      A    C
ATOM   1623  HA  TYR A 111       1.008 -22.034  -4.413  1.00  0.00      A    H
ATOM   1624  CB  TYR A 111       0.235 -21.397  -2.528  1.00  0.00      A    C
ATOM   1625  HB1 TYR A 111       0.311 -20.318  -2.781  1.00  0.00      A    H
ATOM   1626  HB2 TYR A 111      -0.815 -21.656  -2.784  1.00  0.00      A    H
ATOM   1627  CG  TYR A 111       0.399 -21.579  -1.089  1.00  0.00      A    C
ATOM   1628  CD1 TYR A 111       1.242 -20.664  -0.373  1.00  0.00      A    C
ATOM   1629  HD1 TYR A 111       1.767 -19.843  -0.839  1.00  0.00      A    H
ATOM   1630  CE1 TYR A 111       1.272 -20.696   1.025  1.00  0.00      A    C
ATOM   1631  HE1 TYR A 111       1.708 -19.902   1.614  1.00  0.00      A    H
ATOM   1632  CZ  TYR A 111       0.607 -21.715   1.762  1.00  0.00      A    C
ATOM   1633  OH  TYR A 111       0.691 -21.645   3.180  1.00  0.00      A    O
ATOM   1634  HH  TYR A 111       1.323 -20.951   3.382  1.00  0.00      A    H
ATOM   1635  CD2 TYR A 111      -0.141 -22.664  -0.372  1.00  0.00      A    C
ATOM   1636  HD2 TYR A 111      -0.608 -23.552  -0.770  1.00  0.00      A    H
ATOM   1637  CE2 TYR A 111       0.021 -22.746   1.029  1.00  0.00      A    C
ATOM   1638  HE2 TYR A 111      -0.385 -23.561   1.609  1.00  0.00      A    H
ATOM   1639  C   TYR A 111       2.623 -22.176  -3.028  1.00  0.00      A    C
ATOM   1640  O   TYR A 111       3.280 -22.967  -2.397  1.00  0.00      A    O
ATOM   1641  N   LYS A 112       3.264 -21.058  -3.442  1.00  0.00      A    N
ATOM   1642  HN  LYS A 112       2.818 -20.257  -3.833  1.00  0.00      A    H
ATOM   1643  CA  LYS A 112       4.799 -21.004  -3.330  1.00  0.00      A    C
ATOM   1644  HA  LYS A 112       5.143 -21.680  -2.562  1.00  0.00      A    H
ATOM   1645  CB  LYS A 112       5.377 -21.340  -4.668  1.00  0.00      A    C
ATOM   1646  HB1 LYS A 112       5.089 -22.370  -4.967  1.00  0.00      A    H
ATOM   1647  HB2 LYS A 112       4.965 -20.714  -5.488  1.00  0.00      A    H
ATOM   1648  CG  LYS A 112       6.993 -21.335  -4.746  1.00  0.00      A    C
ATOM   1649  HG1 LYS A 112       7.476 -20.367  -4.492  1.00  0.00      A    H
ATOM   1650  HG2 LYS A 112       7.217 -22.149  -4.024  1.00  0.00      A    H
ATOM   1651  CD  LYS A 112       7.589 -21.729  -6.090  1.00  0.00      A    C
ATOM   1652  HD1 LYS A 112       7.115 -21.117  -6.887  1.00  0.00      A    H
ATOM   1653  HD2 LYS A 112       8.658 -21.447  -5.973  1.00  0.00      A    H
ATOM   1654  CE  LYS A 112       7.419 -23.216  -6.369  1.00  0.00      A    C
ATOM   1655  HE1 LYS A 112       7.946 -23.799  -5.584  1.00  0.00      A    H
ATOM   1656  HE2 LYS A 112       6.356 -23.539  -6.390  1.00  0.00      A    H
ATOM   1657  NZ  LYS A 112       8.033 -23.492  -7.648  1.00  0.00      A    N
ATOM   1658  HZ1 LYS A 112       8.191 -24.507  -7.812  1.00  0.00      A    H
ATOM   1659  HZ2 LYS A 112       7.413 -23.155  -8.412  1.00  0.00      A    H
ATOM   1660  HZ3 LYS A 112       8.923 -22.957  -7.590  1.00  0.00      A    H
ATOM   1661  C   LYS A 112       5.105 -19.556  -2.903  1.00  0.00      A    C
ATOM   1662  O   LYS A 112       4.229 -18.697  -2.911  1.00  0.00      A    O
ATOM   1663  N   ASP A 113       6.379 -19.228  -2.463  1.00  0.00      A    N
ATOM   1664  HN  ASP A 113       7.045 -19.964  -2.373  1.00  0.00      A    H
ATOM   1665  CA  ASP A 113       6.854 -17.904  -2.254  1.00  0.00      A    C
ATOM   1666  HA  ASP A 113       5.991 -17.301  -2.013  1.00  0.00      A    H
ATOM   1667  CB  ASP A 113       7.703 -17.938  -0.933  1.00  0.00      A    C
ATOM   1668  HB1 ASP A 113       7.853 -16.906  -0.550  1.00  0.00      A    H
ATOM   1669  HB2 ASP A 113       7.143 -18.408  -0.096  1.00  0.00      A    H
ATOM   1670  CG  ASP A 113       8.965 -18.655  -1.074  1.00  0.00      A    C
ATOM   1671  OD1 ASP A 113       8.950 -19.861  -1.411  1.00  0.00      A    O
ATOM   1672  OD2 ASP A 113      10.104 -18.031  -0.859  1.00  0.00      A    O
ATOM   1673  C   ASP A 113       7.620 -17.392  -3.443  1.00  0.00      A    C
ATOM   1674  O   ASP A 113       8.467 -17.984  -4.114  1.00  0.00      A    O
ATOM   1675  N   VAL A 114       7.372 -16.073  -3.807  1.00  0.00      A    N
ATOM   1676  HN  VAL A 114       6.636 -15.658  -3.277  1.00  0.00      A    H
ATOM   1677  CA  VAL A 114       8.049 -15.344  -4.817  1.00  0.00      A    C
ATOM   1678  HA  VAL A 114       8.222 -15.925  -5.711  1.00  0.00      A    H
ATOM   1679  CB  VAL A 114       7.054 -14.279  -5.233  1.00  0.00      A    C
ATOM   1680  HB  VAL A 114       6.689 -13.708  -4.352  1.00  0.00      A    H
ATOM   1681  CG1 VAL A 114       7.627 -13.299  -6.223  1.00  0.00      A    C
ATOM   1682 HG11 VAL A 114       8.383 -12.640  -5.744  1.00  0.00      A    H
ATOM   1683 HG12 VAL A 114       8.107 -13.859  -7.054  1.00  0.00      A    H
ATOM   1684 HG13 VAL A 114       6.915 -12.661  -6.789  1.00  0.00      A    H
ATOM   1685  CG2 VAL A 114       5.884 -14.968  -5.957  1.00  0.00      A    C
ATOM   1686 HG21 VAL A 114       4.959 -14.353  -5.976  1.00  0.00      A    H
ATOM   1687 HG22 VAL A 114       6.243 -15.264  -6.966  1.00  0.00      A    H
ATOM   1688 HG23 VAL A 114       5.662 -15.924  -5.435  1.00  0.00      A    H
ATOM   1689  C   VAL A 114       9.321 -14.798  -4.128  1.00  0.00      A    C
ATOM   1690  O   VAL A 114       9.280 -14.527  -2.927  1.00  0.00      A    O
ATOM   1691  N   PRO A 115      10.479 -14.629  -4.716  1.00  0.00      A    N
ATOM   1692  CD  PRO A 115      10.832 -15.179  -6.028  1.00  0.00      A    C
ATOM   1693  HD1 PRO A 115      10.282 -14.512  -6.726  1.00  0.00      A    H
ATOM   1694  HD2 PRO A 115      10.394 -16.190  -6.167  1.00  0.00      A    H
ATOM   1695  CA  PRO A 115      11.549 -13.766  -4.163  1.00  0.00      A    C
ATOM   1696  HA  PRO A 115      11.806 -14.148  -3.186  1.00  0.00      A    H
ATOM   1697  CB  PRO A 115      12.694 -13.776  -5.268  1.00  0.00      A    C
ATOM   1698  HB1 PRO A 115      12.600 -12.816  -5.818  1.00  0.00      A    H
ATOM   1699  HB2 PRO A 115      13.723 -13.866  -4.858  1.00  0.00      A    H
ATOM   1700  CG  PRO A 115      12.332 -15.187  -5.963  1.00  0.00      A    C
ATOM   1701  HG1 PRO A 115      12.790 -15.214  -6.975  1.00  0.00      A    H
ATOM   1702  HG2 PRO A 115      12.755 -16.095  -5.483  1.00  0.00      A    H
ATOM   1703  C   PRO A 115      11.202 -12.283  -3.971  1.00  0.00      A    C
ATOM   1704  O   PRO A 115      10.376 -11.711  -4.644  1.00  0.00      A    O
ATOM   1705  N   SER A 116      11.893 -11.651  -2.979  1.00  0.00      A    N
ATOM   1706  HN  SER A 116      12.579 -12.204  -2.512  1.00  0.00      A    H
ATOM   1707  CA  SER A 116      11.794 -10.355  -2.393  1.00  0.00      A    C
ATOM   1708  HA  SER A 116      10.789 -10.010  -2.589  1.00  0.00      A    H
ATOM   1709  CB  SER A 116      11.904 -10.444  -0.896  1.00  0.00      A    C
ATOM   1710  HB1 SER A 116      11.562  -9.512  -0.397  1.00  0.00      A    H
ATOM   1711  HB2 SER A 116      11.314 -11.344  -0.621  1.00  0.00      A    H
ATOM   1712  OG  SER A 116      13.184 -10.793  -0.419  1.00  0.00      A    O
ATOM   1713  HG1 SER A 116      13.160 -10.776   0.541  1.00  0.00      A    H
ATOM   1714  C   SER A 116      12.858  -9.400  -2.928  1.00  0.00      A    C
ATOM   1715  O   SER A 116      13.930  -9.770  -3.456  1.00  0.00      A    O
ATOM   1716  N   ASN A 117      12.457  -8.122  -2.902  1.00  0.00      A    N
ATOM   1717  HN  ASN A 117      11.544  -7.884  -2.578  1.00  0.00      A    H
ATOM   1718  CA  ASN A 117      13.275  -6.910  -3.212  1.00  0.00      A    C
ATOM   1719  HA  ASN A 117      12.542  -6.201  -2.860  1.00  0.00      A    H
ATOM   1720  CB  ASN A 117      14.658  -6.785  -2.431  1.00  0.00      A    C
ATOM   1721  HB1 ASN A 117      15.321  -7.602  -2.788  1.00  0.00      A    H
ATOM   1722  HB2 ASN A 117      14.955  -5.719  -2.536  1.00  0.00      A    H
ATOM   1723  CG  ASN A 117      14.533  -7.131  -0.952  1.00  0.00      A    C
ATOM   1724  OD1 ASN A 117      15.440  -7.762  -0.428  1.00  0.00      A    O
ATOM   1725  ND2 ASN A 117      13.463  -6.652  -0.273  1.00  0.00      A    N
ATOM   1726 HD21 ASN A 117      13.375  -6.852   0.702  1.00  0.00      A    H
ATOM   1727 HD22 ASN A 117      12.791  -5.991  -0.607  1.00  0.00      A    H
ATOM   1728  C   ASN A 117      13.544  -6.585  -4.629  1.00  0.00      A    C
ATOM   1729  O   ASN A 117      13.197  -5.581  -5.167  1.00  0.00      A    O
ATOM   1730  N   ASN A 118      14.279  -7.477  -5.325  1.00  0.00      A    N
ATOM   1731  HN  ASN A 118      14.387  -8.348  -4.852  1.00  0.00      A    H
ATOM   1732  CA  ASN A 118      14.860  -7.446  -6.610  1.00  0.00      A    C
ATOM   1733  HA  ASN A 118      15.499  -6.576  -6.658  1.00  0.00      A    H
ATOM   1734  CB  ASN A 118      15.761  -8.624  -6.946  1.00  0.00      A    C
ATOM   1735  HB1 ASN A 118      16.605  -8.656  -6.225  1.00  0.00      A    H
ATOM   1736  HB2 ASN A 118      15.232  -9.582  -6.756  1.00  0.00      A    H
ATOM   1737  CG  ASN A 118      16.297  -8.668  -8.379  1.00  0.00      A    C
ATOM   1738  OD1 ASN A 118      15.655  -9.119  -9.341  1.00  0.00      A    O
ATOM   1739  ND2 ASN A 118      17.597  -8.307  -8.473  1.00  0.00      A    N
ATOM   1740 HD21 ASN A 118      17.943  -8.206  -9.406  1.00  0.00      A    H
ATOM   1741 HD22 ASN A 118      18.159  -8.105  -7.672  1.00  0.00      A    H
ATOM   1742  C   ASN A 118      13.822  -7.210  -7.738  1.00  0.00      A    C
ATOM   1743  O   ASN A 118      12.962  -7.993  -8.101  1.00  0.00      A    O
ATOM   1744  N   GLU A 119      14.033  -6.072  -8.510  1.00  0.00      A    N
ATOM   1745  HN  GLU A 119      14.789  -5.442  -8.344  1.00  0.00      A    H
ATOM   1746  CA  GLU A 119      13.075  -5.576  -9.463  1.00  0.00      A    C
ATOM   1747  HA  GLU A 119      12.108  -5.379  -9.024  1.00  0.00      A    H
ATOM   1748  CB  GLU A 119      13.609  -4.184  -9.925  1.00  0.00      A    C
ATOM   1749  HB1 GLU A 119      14.698  -4.238 -10.139  1.00  0.00      A    H
ATOM   1750  HB2 GLU A 119      12.990  -3.879 -10.795  1.00  0.00      A    H
ATOM   1751  CG  GLU A 119      13.521  -3.038  -8.891  1.00  0.00      A    C
ATOM   1752  HG1 GLU A 119      13.690  -3.337  -7.835  1.00  0.00      A    H
ATOM   1753  HG2 GLU A 119      14.318  -2.282  -9.055  1.00  0.00      A    H
ATOM   1754  CD  GLU A 119      12.227  -2.252  -8.921  1.00  0.00      A    C
ATOM   1755  OE1 GLU A 119      11.156  -2.891  -9.172  1.00  0.00      A    O
ATOM   1756  OE2 GLU A 119      12.219  -1.014  -8.707  1.00  0.00      A    O
ATOM   1757  C   GLU A 119      12.797  -6.472 -10.682  1.00  0.00      A    C
ATOM   1758  O   GLU A 119      11.690  -6.692 -11.213  1.00  0.00      A    O
ATOM   1759  N   ALA A 120      13.869  -7.096 -11.181  1.00  0.00      A    N
ATOM   1760  HN  ALA A 120      14.766  -6.899 -10.792  1.00  0.00      A    H
ATOM   1761  CA  ALA A 120      13.792  -8.166 -12.138  1.00  0.00      A    C
ATOM   1762  HA  ALA A 120      13.242  -7.802 -12.993  1.00  0.00      A    H
ATOM   1763  CB  ALA A 120      15.242  -8.379 -12.677  1.00  0.00      A    C
ATOM   1764  HB1 ALA A 120      15.946  -8.621 -11.852  1.00  0.00      A    H
ATOM   1765  HB2 ALA A 120      15.346  -9.228 -13.385  1.00  0.00      A    H
ATOM   1766  HB3 ALA A 120      15.592  -7.489 -13.243  1.00  0.00      A    H
ATOM   1767  C   ALA A 120      12.996  -9.437 -11.788  1.00  0.00      A    C
ATOM   1768  O   ALA A 120      12.282 -10.086 -12.585  1.00  0.00      A    O
ATOM   1769  N   ALA A 121      13.181  -9.854 -10.515  1.00  0.00      A    N
ATOM   1770  HN  ALA A 121      13.657  -9.272  -9.860  1.00  0.00      A    H
ATOM   1771  CA  ALA A 121      12.695 -11.181 -10.046  1.00  0.00      A    C
ATOM   1772  HA  ALA A 121      12.854 -11.844 -10.883  1.00  0.00      A    H
ATOM   1773  CB  ALA A 121      13.454 -11.633  -8.763  1.00  0.00      A    C
ATOM   1774  HB1 ALA A 121      14.548 -11.791  -8.880  1.00  0.00      A    H
ATOM   1775  HB2 ALA A 121      13.327 -10.972  -7.880  1.00  0.00      A    H
ATOM   1776  HB3 ALA A 121      13.030 -12.619  -8.475  1.00  0.00      A    H
ATOM   1777  C   ALA A 121      11.165 -11.085  -9.827  1.00  0.00      A    C
ATOM   1778  O   ALA A 121      10.393 -11.975 -10.107  1.00  0.00      A    O
ATOM   1779  N   LEU A 122      10.752  -9.896  -9.467  1.00  0.00      A    N
ATOM   1780  HN  LEU A 122      11.431  -9.242  -9.143  1.00  0.00      A    H
ATOM   1781  CA  LEU A 122       9.345  -9.597  -9.403  1.00  0.00      A    C
ATOM   1782  HA  LEU A 122       8.760 -10.332  -8.868  1.00  0.00      A    H
ATOM   1783  CB  LEU A 122       9.057  -8.268  -8.707  1.00  0.00      A    C
ATOM   1784  HB1 LEU A 122       9.473  -7.400  -9.262  1.00  0.00      A    H
ATOM   1785  HB2 LEU A 122       7.954  -8.154  -8.780  1.00  0.00      A    H
ATOM   1786  CG  LEU A 122       9.556  -8.118  -7.314  1.00  0.00      A    C
ATOM   1787  HG  LEU A 122      10.579  -8.545  -7.239  1.00  0.00      A    H
ATOM   1788  CD1 LEU A 122       9.608  -6.642  -7.002  1.00  0.00      A    C
ATOM   1789 HD11 LEU A 122       8.634  -6.145  -7.197  1.00  0.00      A    H
ATOM   1790 HD12 LEU A 122       9.946  -6.424  -5.966  1.00  0.00      A    H
ATOM   1791 HD13 LEU A 122      10.386  -6.115  -7.594  1.00  0.00      A    H
ATOM   1792  CD2 LEU A 122       8.723  -8.948  -6.314  1.00  0.00      A    C
ATOM   1793 HD21 LEU A 122       8.942 -10.029  -6.448  1.00  0.00      A    H
ATOM   1794 HD22 LEU A 122       9.076  -8.659  -5.301  1.00  0.00      A    H
ATOM   1795 HD23 LEU A 122       7.633  -8.807  -6.472  1.00  0.00      A    H
ATOM   1796  C   LEU A 122       8.785  -9.397 -10.829  1.00  0.00      A    C
ATOM   1797  O   LEU A 122       7.643  -9.762 -11.100  1.00  0.00      A    O
ATOM   1798  N   LYS A 123       9.668  -8.759 -11.673  1.00  0.00      A    N
ATOM   1799  HN  LYS A 123      10.567  -8.400 -11.433  1.00  0.00      A    H
ATOM   1800  CA  LYS A 123       9.276  -8.592 -13.043  1.00  0.00      A    C
ATOM   1801  HA  LYS A 123       8.407  -7.952 -13.071  1.00  0.00      A    H
ATOM   1802  CB  LYS A 123      10.390  -7.767 -13.901  1.00  0.00      A    C
ATOM   1803  HB1 LYS A 123      10.769  -6.953 -13.246  1.00  0.00      A    H
ATOM   1804  HB2 LYS A 123      11.299  -8.390 -14.039  1.00  0.00      A    H
ATOM   1805  CG  LYS A 123      10.046  -7.402 -15.288  1.00  0.00      A    C
ATOM   1806  HG1 LYS A 123      10.120  -8.190 -16.067  1.00  0.00      A    H
ATOM   1807  HG2 LYS A 123       8.990  -7.058 -15.336  1.00  0.00      A    H
ATOM   1808  CD  LYS A 123      10.964  -6.328 -15.885  1.00  0.00      A    C
ATOM   1809  HD1 LYS A 123      10.532  -6.018 -16.861  1.00  0.00      A    H
ATOM   1810  HD2 LYS A 123      10.872  -5.443 -15.221  1.00  0.00      A    H
ATOM   1811  CE  LYS A 123      12.419  -6.751 -16.066  1.00  0.00      A    C
ATOM   1812  HE1 LYS A 123      12.982  -7.177 -15.208  1.00  0.00      A    H
ATOM   1813  HE2 LYS A 123      12.480  -7.402 -16.965  1.00  0.00      A    H
ATOM   1814  NZ  LYS A 123      13.157  -5.539 -16.257  1.00  0.00      A    N
ATOM   1815  HZ1 LYS A 123      14.128  -5.758 -16.560  1.00  0.00      A    H
ATOM   1816  HZ2 LYS A 123      12.696  -4.888 -16.925  1.00  0.00      A    H
ATOM   1817  HZ3 LYS A 123      13.133  -5.051 -15.339  1.00  0.00      A    H
ATOM   1818  C   LYS A 123       8.882  -9.969 -13.743  1.00  0.00      A    C
ATOM   1819  O   LYS A 123       7.840 -10.144 -14.300  1.00  0.00      A    O
ATOM   1820  N   ALA A 124       9.774 -11.047 -13.594  1.00  0.00      A    N
ATOM   1821  HN  ALA A 124      10.688 -10.843 -13.252  1.00  0.00      A    H
ATOM   1822  CA  ALA A 124       9.736 -12.406 -13.948  1.00  0.00      A    C
ATOM   1823  HA  ALA A 124       9.744 -12.546 -15.019  1.00  0.00      A    H
ATOM   1824  CB  ALA A 124      11.052 -13.088 -13.438  1.00  0.00      A    C
ATOM   1825  HB1 ALA A 124      11.905 -12.503 -13.844  1.00  0.00      A    H
ATOM   1826  HB2 ALA A 124      11.044 -13.150 -12.329  1.00  0.00      A    H
ATOM   1827  HB3 ALA A 124      11.023 -14.046 -14.001  1.00  0.00      A    H
ATOM   1828  C   ALA A 124       8.583 -13.202 -13.383  1.00  0.00      A    C
ATOM   1829  O   ALA A 124       7.800 -13.897 -14.027  1.00  0.00      A    O
ATOM   1830  N   ALA A 125       8.314 -12.995 -12.037  1.00  0.00      A    N
ATOM   1831  HN  ALA A 125       8.974 -12.491 -11.486  1.00  0.00      A    H
ATOM   1832  CA  ALA A 125       7.215 -13.508 -11.314  1.00  0.00      A    C
ATOM   1833  HA  ALA A 125       7.128 -14.562 -11.529  1.00  0.00      A    H
ATOM   1834  CB  ALA A 125       7.350 -13.283  -9.834  1.00  0.00      A    C
ATOM   1835  HB1 ALA A 125       6.593 -13.867  -9.268  1.00  0.00      A    H
ATOM   1836  HB2 ALA A 125       8.386 -13.554  -9.538  1.00  0.00      A    H
ATOM   1837  HB3 ALA A 125       7.330 -12.210  -9.548  1.00  0.00      A    H
ATOM   1838  C   ALA A 125       5.935 -13.085 -11.843  1.00  0.00      A    C
ATOM   1839  O   ALA A 125       5.049 -13.925 -12.037  1.00  0.00      A    O
ATOM   1840  N   VAL A 126       5.745 -11.771 -12.098  1.00  0.00      A    N
ATOM   1841  HN  VAL A 126       6.407 -11.039 -11.960  1.00  0.00      A    H
ATOM   1842  CA  VAL A 126       4.474 -11.333 -12.571  1.00  0.00      A    C
ATOM   1843  HA  VAL A 126       3.754 -11.876 -11.976  1.00  0.00      A    H
ATOM   1844  CB  VAL A 126       4.226  -9.839 -12.380  1.00  0.00      A    C
ATOM   1845  HB  VAL A 126       4.521  -9.674 -11.322  1.00  0.00      A    H
ATOM   1846  CG1 VAL A 126       5.101  -8.947 -13.324  1.00  0.00      A    C
ATOM   1847 HG11 VAL A 126       4.947  -7.887 -13.030  1.00  0.00      A    H
ATOM   1848 HG12 VAL A 126       6.177  -9.147 -13.134  1.00  0.00      A    H
ATOM   1849 HG13 VAL A 126       4.804  -9.032 -14.391  1.00  0.00      A    H
ATOM   1850  CG2 VAL A 126       2.745  -9.352 -12.450  1.00  0.00      A    C
ATOM   1851 HG21 VAL A 126       2.645  -8.270 -12.218  1.00  0.00      A    H
ATOM   1852 HG22 VAL A 126       2.370  -9.445 -13.491  1.00  0.00      A    H
ATOM   1853 HG23 VAL A 126       2.041  -9.932 -11.816  1.00  0.00      A    H
ATOM   1854  C   VAL A 126       4.314 -11.785 -14.015  1.00  0.00      A    C
ATOM   1855  O   VAL A 126       3.256 -12.087 -14.515  1.00  0.00      A    O
ATOM   1856  N   ALA A 127       5.415 -11.797 -14.789  1.00  0.00      A    N
ATOM   1857  HN  ALA A 127       6.262 -11.551 -14.323  1.00  0.00      A    H
ATOM   1858  CA  ALA A 127       5.546 -12.178 -16.171  1.00  0.00      A    C
ATOM   1859  HA  ALA A 127       4.937 -11.495 -16.744  1.00  0.00      A    H
ATOM   1860  CB  ALA A 127       6.968 -11.922 -16.767  1.00  0.00      A    C
ATOM   1861  HB1 ALA A 127       6.900 -12.050 -17.869  1.00  0.00      A    H
ATOM   1862  HB2 ALA A 127       7.125 -10.845 -16.546  1.00  0.00      A    H
ATOM   1863  HB3 ALA A 127       7.747 -12.527 -16.256  1.00  0.00      A    H
ATOM   1864  C   ALA A 127       5.101 -13.575 -16.443  1.00  0.00      A    C
ATOM   1865  O   ALA A 127       4.630 -13.835 -17.545  1.00  0.00      A    O
ATOM   1866  N   HSE A 128       5.357 -14.513 -15.535  1.00  0.00      A    N
ATOM   1867  HN  HSE A 128       5.946 -14.212 -14.789  1.00  0.00      A    H
ATOM   1868  CA  HSE A 128       4.656 -15.876 -15.513  1.00  0.00      A    C
ATOM   1869  HA  HSE A 128       4.658 -16.320 -16.497  1.00  0.00      A    H
ATOM   1870  CB  HSE A 128       5.192 -16.825 -14.438  1.00  0.00      A    C
ATOM   1871  HB1 HSE A 128       5.216 -16.200 -13.521  1.00  0.00      A    H
ATOM   1872  HB2 HSE A 128       4.575 -17.737 -14.289  1.00  0.00      A    H
ATOM   1873  ND1 HSE A 128       6.721 -17.936 -16.075  1.00  0.00      A    N
ATOM   1874  CG  HSE A 128       6.562 -17.400 -14.801  1.00  0.00      A    C
ATOM   1875  CE1 HSE A 128       7.912 -18.524 -16.026  1.00  0.00      A    C
ATOM   1876  HE1 HSE A 128       8.432 -19.101 -16.790  1.00  0.00      A    H
ATOM   1877  NE2 HSE A 128       8.504 -18.258 -14.807  1.00  0.00      A    N
ATOM   1878  HE2 HSE A 128       9.450 -18.463 -14.555  1.00  0.00      A    H
ATOM   1879  CD2 HSE A 128       7.665 -17.529 -14.045  1.00  0.00      A    C
ATOM   1880  HD2 HSE A 128       7.989 -17.282 -13.042  1.00  0.00      A    H
ATOM   1881  C   HSE A 128       3.177 -15.847 -15.124  1.00  0.00      A    C
ATOM   1882  O   HSE A 128       2.366 -16.369 -15.880  1.00  0.00      A    O
ATOM   1883  N   GLN A 129       2.821 -15.332 -13.916  1.00  0.00      A    N
ATOM   1884  HN  GLN A 129       3.330 -14.631 -13.421  1.00  0.00      A    H
ATOM   1885  CA  GLN A 129       1.466 -15.445 -13.525  1.00  0.00      A    C
ATOM   1886  HA  GLN A 129       0.848 -15.339 -14.404  1.00  0.00      A    H
ATOM   1887  CB  GLN A 129       1.282 -16.803 -12.730  1.00  0.00      A    C
ATOM   1888  HB1 GLN A 129       0.218 -16.790 -12.411  1.00  0.00      A    H
ATOM   1889  HB2 GLN A 129       1.326 -17.602 -13.501  1.00  0.00      A    H
ATOM   1890  CG  GLN A 129       2.201 -16.987 -11.560  1.00  0.00      A    C
ATOM   1891  HG1 GLN A 129       3.194 -16.618 -11.894  1.00  0.00      A    H
ATOM   1892  HG2 GLN A 129       1.859 -16.354 -10.714  1.00  0.00      A    H
ATOM   1893  CD  GLN A 129       2.159 -18.395 -11.038  1.00  0.00      A    C
ATOM   1894  OE1 GLN A 129       2.814 -19.269 -11.601  1.00  0.00      A    O
ATOM   1895  NE2 GLN A 129       1.448 -18.579  -9.881  1.00  0.00      A    N
ATOM   1896 HE21 GLN A 129       1.465 -19.500  -9.492  1.00  0.00      A    H
ATOM   1897 HE22 GLN A 129       0.945 -17.758  -9.608  1.00  0.00      A    H
ATOM   1898  C   GLN A 129       1.139 -14.266 -12.563  1.00  0.00      A    C
ATOM   1899  O   GLN A 129       2.053 -13.635 -12.021  1.00  0.00      A    O
ATOM   1900  N   PRO A 130      -0.054 -13.921 -12.123  1.00  0.00      A    N
ATOM   1901  CD  PRO A 130      -1.303 -14.336 -12.696  1.00  0.00      A    C
ATOM   1902  HD1 PRO A 130      -1.384 -15.431 -12.862  1.00  0.00      A    H
ATOM   1903  HD2 PRO A 130      -1.415 -13.914 -13.717  1.00  0.00      A    H
ATOM   1904  CA  PRO A 130      -0.239 -12.807 -11.166  1.00  0.00      A    C
ATOM   1905  HA  PRO A 130       0.480 -12.055 -11.453  1.00  0.00      A    H
ATOM   1906  CB  PRO A 130      -1.779 -12.503 -11.237  1.00  0.00      A    C
ATOM   1907  HB1 PRO A 130      -2.117 -12.074 -10.269  1.00  0.00      A    H
ATOM   1908  HB2 PRO A 130      -2.036 -11.748 -12.011  1.00  0.00      A    H
ATOM   1909  CG  PRO A 130      -2.325 -13.841 -11.741  1.00  0.00      A    C
ATOM   1910  HG1 PRO A 130      -2.156 -14.553 -10.905  1.00  0.00      A    H
ATOM   1911  HG2 PRO A 130      -3.338 -13.872 -12.196  1.00  0.00      A    H
ATOM   1912  C   PRO A 130       0.215 -13.177  -9.813  1.00  0.00      A    C
ATOM   1913  O   PRO A 130       0.294 -14.336  -9.390  1.00  0.00      A    O
ATOM   1914  N   VAL A 131       0.521 -12.139  -8.996  1.00  0.00      A    N
ATOM   1915  HN  VAL A 131       0.229 -11.216  -9.235  1.00  0.00      A    H
ATOM   1916  CA  VAL A 131       1.250 -12.321  -7.785  1.00  0.00      A    C
ATOM   1917  HA  VAL A 131       1.388 -13.356  -7.509  1.00  0.00      A    H
ATOM   1918  CB  VAL A 131       2.664 -11.682  -7.759  1.00  0.00      A    C
ATOM   1919  HB  VAL A 131       2.514 -10.602  -7.972  1.00  0.00      A    H
ATOM   1920  CG1 VAL A 131       3.373 -11.785  -6.481  1.00  0.00      A    C
ATOM   1921 HG11 VAL A 131       3.000 -11.151  -5.649  1.00  0.00      A    H
ATOM   1922 HG12 VAL A 131       3.373 -12.851  -6.168  1.00  0.00      A    H
ATOM   1923 HG13 VAL A 131       4.429 -11.467  -6.615  1.00  0.00      A    H
ATOM   1924  CG2 VAL A 131       3.530 -12.289  -8.908  1.00  0.00      A    C
ATOM   1925 HG21 VAL A 131       3.035 -12.269  -9.902  1.00  0.00      A    H
ATOM   1926 HG22 VAL A 131       4.503 -11.753  -8.943  1.00  0.00      A    H
ATOM   1927 HG23 VAL A 131       3.653 -13.374  -8.702  1.00  0.00      A    H
ATOM   1928  C   VAL A 131       0.318 -11.719  -6.722  1.00  0.00      A    C
ATOM   1929  O   VAL A 131      -0.067 -10.548  -6.852  1.00  0.00      A    O
ATOM   1930  N   SER A 132      -0.037 -12.458  -5.654  1.00  0.00      A    N
ATOM   1931  HN  SER A 132       0.339 -13.381  -5.611  1.00  0.00      A    H
ATOM   1932  CA  SER A 132      -0.679 -11.910  -4.455  1.00  0.00      A    C
ATOM   1933  HA  SER A 132      -1.455 -11.258  -4.829  1.00  0.00      A    H
ATOM   1934  CB  SER A 132      -1.362 -12.958  -3.522  1.00  0.00      A    C
ATOM   1935  HB1 SER A 132      -0.698 -13.740  -3.096  1.00  0.00      A    H
ATOM   1936  HB2 SER A 132      -1.930 -12.443  -2.718  1.00  0.00      A    H
ATOM   1937  OG  SER A 132      -2.317 -13.676  -4.361  1.00  0.00      A    O
ATOM   1938  HG1 SER A 132      -3.162 -13.239  -4.486  1.00  0.00      A    H
ATOM   1939  C   SER A 132       0.228 -11.093  -3.543  1.00  0.00      A    C
ATOM   1940  O   SER A 132       1.330 -11.635  -3.234  1.00  0.00      A    O
ATOM   1941  N   VAL A 133      -0.124  -9.862  -3.072  1.00  0.00      A    N
ATOM   1942  HN  VAL A 133      -1.056  -9.532  -3.198  1.00  0.00      A    H
ATOM   1943  CA  VAL A 133       0.626  -9.029  -2.109  1.00  0.00      A    C
ATOM   1944  HA  VAL A 133       1.289  -9.678  -1.556  1.00  0.00      A    H
ATOM   1945  CB  VAL A 133       1.452  -7.897  -2.869  1.00  0.00      A    C
ATOM   1946  HB  VAL A 133       0.733  -7.077  -3.078  1.00  0.00      A    H
ATOM   1947  CG1 VAL A 133       2.536  -7.240  -1.987  1.00  0.00      A    C
ATOM   1948 HG11 VAL A 133       3.175  -8.057  -1.591  1.00  0.00      A    H
ATOM   1949 HG12 VAL A 133       3.164  -6.563  -2.605  1.00  0.00      A    H
ATOM   1950 HG13 VAL A 133       2.051  -6.654  -1.177  1.00  0.00      A    H
ATOM   1951  CG2 VAL A 133       2.031  -8.319  -4.244  1.00  0.00      A    C
ATOM   1952 HG21 VAL A 133       2.910  -8.998  -4.192  1.00  0.00      A    H
ATOM   1953 HG22 VAL A 133       1.196  -8.654  -4.895  1.00  0.00      A    H
ATOM   1954 HG23 VAL A 133       2.364  -7.445  -4.843  1.00  0.00      A    H
ATOM   1955  C   VAL A 133      -0.183  -8.410  -1.031  1.00  0.00      A    C
ATOM   1956  O   VAL A 133      -1.243  -7.909  -1.270  1.00  0.00      A    O
ATOM   1957  N   ALA A 134       0.342  -8.437   0.183  1.00  0.00      A    N
ATOM   1958  HN  ALA A 134       1.232  -8.836   0.388  1.00  0.00      A    H
ATOM   1959  CA  ALA A 134      -0.275  -7.665   1.283  1.00  0.00      A    C
ATOM   1960  HA  ALA A 134      -1.336  -7.535   1.129  1.00  0.00      A    H
ATOM   1961  CB  ALA A 134      -0.152  -8.425   2.554  1.00  0.00      A    C
ATOM   1962  HB1 ALA A 134       0.881  -8.591   2.929  1.00  0.00      A    H
ATOM   1963  HB2 ALA A 134      -0.660  -7.882   3.379  1.00  0.00      A    H
ATOM   1964  HB3 ALA A 134      -0.774  -9.344   2.507  1.00  0.00      A    H
ATOM   1965  C   ALA A 134       0.345  -6.248   1.410  1.00  0.00      A    C
ATOM   1966  O   ALA A 134       1.600  -6.120   1.342  1.00  0.00      A    O
ATOM   1967  N   VAL A 135      -0.432  -5.220   1.529  1.00  0.00      A    N
ATOM   1968  HN  VAL A 135      -1.422  -5.280   1.630  1.00  0.00      A    H
ATOM   1969  CA  VAL A 135       0.053  -3.834   1.461  1.00  0.00      A    C
ATOM   1970  HA  VAL A 135       1.103  -3.726   1.689  1.00  0.00      A    H
ATOM   1971  CB  VAL A 135      -0.136  -3.214   0.047  1.00  0.00      A    C
ATOM   1972  HB  VAL A 135       0.115  -2.134  -0.015  1.00  0.00      A    H
ATOM   1973  CG1 VAL A 135       0.735  -3.994  -0.872  1.00  0.00      A    C
ATOM   1974 HG11 VAL A 135       0.468  -5.063  -1.019  1.00  0.00      A    H
ATOM   1975 HG12 VAL A 135       0.537  -3.550  -1.871  1.00  0.00      A    H
ATOM   1976 HG13 VAL A 135       1.782  -3.835  -0.535  1.00  0.00      A    H
ATOM   1977  CG2 VAL A 135      -1.572  -3.228  -0.475  1.00  0.00      A    C
ATOM   1978 HG21 VAL A 135      -1.666  -2.957  -1.549  1.00  0.00      A    H
ATOM   1979 HG22 VAL A 135      -2.053  -4.229  -0.476  1.00  0.00      A    H
ATOM   1980 HG23 VAL A 135      -2.156  -2.576   0.209  1.00  0.00      A    H
ATOM   1981  C   VAL A 135      -0.835  -2.991   2.367  1.00  0.00      A    C
ATOM   1982  O   VAL A 135      -1.865  -3.534   2.835  1.00  0.00      A    O
ATOM   1983  N   ASP A 136      -0.546  -1.718   2.599  1.00  0.00      A    N
ATOM   1984  HN  ASP A 136       0.325  -1.318   2.325  1.00  0.00      A    H
ATOM   1985  CA  ASP A 136      -1.494  -0.688   3.122  1.00  0.00      A    C
ATOM   1986  HA  ASP A 136      -2.223  -1.143   3.777  1.00  0.00      A    H
ATOM   1987  CB  ASP A 136      -0.614   0.260   4.026  1.00  0.00      A    C
ATOM   1988  HB1 ASP A 136      -0.006  -0.320   4.754  1.00  0.00      A    H
ATOM   1989  HB2 ASP A 136       0.049   0.904   3.409  1.00  0.00      A    H
ATOM   1990  CG  ASP A 136      -1.454   1.236   4.854  1.00  0.00      A    C
ATOM   1991  OD1 ASP A 136      -1.284   2.448   4.622  1.00  0.00      A    O
ATOM   1992  OD2 ASP A 136      -2.194   0.814   5.737  1.00  0.00      A    O
ATOM   1993  C   ASP A 136      -2.159   0.111   2.103  1.00  0.00      A    C
ATOM   1994  O   ASP A 136      -1.500   0.539   1.145  1.00  0.00      A    O
ATOM   1995  N   GLY A 137      -3.487   0.261   2.272  1.00  0.00      A    N
ATOM   1996  HN  GLY A 137      -3.919  -0.245   3.014  1.00  0.00      A    H
ATOM   1997  CA  GLY A 137      -4.317   0.982   1.207  1.00  0.00      A    C
ATOM   1998  HA1 GLY A 137      -3.798   1.631   0.518  1.00  0.00      A    H
ATOM   1999  HA2 GLY A 137      -4.837   0.206   0.665  1.00  0.00      A    H
ATOM   2000  C   GLY A 137      -5.330   1.803   1.934  1.00  0.00      A    C
ATOM   2001  O   GLY A 137      -6.388   1.302   2.302  1.00  0.00      A    O
ATOM   2002  N   GLY A 138      -4.910   3.004   2.277  1.00  0.00      A    N
ATOM   2003  HN  GLY A 138      -3.988   3.314   2.058  1.00  0.00      A    H
ATOM   2004  CA  GLY A 138      -5.851   3.915   2.905  1.00  0.00      A    C
ATOM   2005  HA1 GLY A 138      -6.705   4.093   2.267  1.00  0.00      A    H
ATOM   2006  HA2 GLY A 138      -6.234   3.442   3.797  1.00  0.00      A    H
ATOM   2007  C   GLY A 138      -5.425   5.287   3.404  1.00  0.00      A    C
ATOM   2008  O   GLY A 138      -6.192   5.857   4.164  1.00  0.00      A    O
ATOM   2009  N   ASP A 139      -4.203   5.759   3.020  1.00  0.00      A    N
ATOM   2010  HN  ASP A 139      -3.544   5.144   2.595  1.00  0.00      A    H
ATOM   2011  CA  ASP A 139      -3.747   7.139   3.121  1.00  0.00      A    C
ATOM   2012  HA  ASP A 139      -4.202   7.525   4.021  1.00  0.00      A    H
ATOM   2013  CB  ASP A 139      -2.215   7.024   3.366  1.00  0.00      A    C
ATOM   2014  HB1 ASP A 139      -1.891   6.125   3.932  1.00  0.00      A    H
ATOM   2015  HB2 ASP A 139      -1.806   6.978   2.334  1.00  0.00      A    H
ATOM   2016  CG  ASP A 139      -1.791   8.265   4.135  1.00  0.00      A    C
ATOM   2017  OD1 ASP A 139      -1.660   9.355   3.455  1.00  0.00      A    O
ATOM   2018  OD2 ASP A 139      -1.543   8.210   5.395  1.00  0.00      A    O
ATOM   2019  C   ASP A 139      -4.179   8.036   1.915  1.00  0.00      A    C
ATOM   2020  O   ASP A 139      -4.598   7.565   0.883  1.00  0.00      A    O
ATOM   2021  N   TYR A 140      -4.202   9.396   2.065  1.00  0.00      A    N
ATOM   2022  HN  TYR A 140      -3.963   9.933   2.870  1.00  0.00      A    H
ATOM   2023  CA  TYR A 140      -4.584  10.449   1.106  1.00  0.00      A    C
ATOM   2024  HA  TYR A 140      -5.554  10.832   1.385  1.00  0.00      A    H
ATOM   2025  CB  TYR A 140      -3.610  11.658   1.272  1.00  0.00      A    C
ATOM   2026  HB1 TYR A 140      -3.444  11.805   2.360  1.00  0.00      A    H
ATOM   2027  HB2 TYR A 140      -2.660  11.510   0.715  1.00  0.00      A    H
ATOM   2028  CG  TYR A 140      -4.076  13.013   0.816  1.00  0.00      A    C
ATOM   2029  CD1 TYR A 140      -5.062  13.570   1.539  1.00  0.00      A    C
ATOM   2030  HD1 TYR A 140      -5.504  13.128   2.420  1.00  0.00      A    H
ATOM   2031  CE1 TYR A 140      -5.751  14.738   1.158  1.00  0.00      A    C
ATOM   2032  HE1 TYR A 140      -6.458  15.089   1.896  1.00  0.00      A    H
ATOM   2033  CZ  TYR A 140      -5.472  15.316  -0.119  1.00  0.00      A    C
ATOM   2034  OH  TYR A 140      -6.257  16.355  -0.617  1.00  0.00      A    O
ATOM   2035  HH  TYR A 140      -5.622  17.075  -0.614  1.00  0.00      A    H
ATOM   2036  CD2 TYR A 140      -3.791  13.583  -0.452  1.00  0.00      A    C
ATOM   2037  HD2 TYR A 140      -2.961  13.151  -0.992  1.00  0.00      A    H
ATOM   2038  CE2 TYR A 140      -4.463  14.747  -0.899  1.00  0.00      A    C
ATOM   2039  HE2 TYR A 140      -4.223  15.169  -1.864  1.00  0.00      A    H
ATOM   2040  C   TYR A 140      -4.569  10.098  -0.381  1.00  0.00      A    C
ATOM   2041  O   TYR A 140      -5.576  10.225  -1.124  1.00  0.00      A    O
ATOM   2042  N   ASN A 141      -3.418   9.671  -0.908  1.00  0.00      A    N
ATOM   2043  HN  ASN A 141      -2.648   9.391  -0.340  1.00  0.00      A    H
ATOM   2044  CA  ASN A 141      -3.285   9.387  -2.374  1.00  0.00      A    C
ATOM   2045  HA  ASN A 141      -3.758  10.118  -3.013  1.00  0.00      A    H
ATOM   2046  CB  ASN A 141      -1.819   9.310  -2.746  1.00  0.00      A    C
ATOM   2047  HB1 ASN A 141      -1.325   8.589  -2.061  1.00  0.00      A    H
ATOM   2048  HB2 ASN A 141      -1.764   9.003  -3.813  1.00  0.00      A    H
ATOM   2049  CG  ASN A 141      -1.136  10.650  -2.553  1.00  0.00      A    C
ATOM   2050  OD1 ASN A 141      -1.058  11.351  -3.537  1.00  0.00      A    O
ATOM   2051  ND2 ASN A 141      -0.758  11.067  -1.352  1.00  0.00      A    N
ATOM   2052 HD21 ASN A 141      -0.373  11.986  -1.268  1.00  0.00      A    H
ATOM   2053 HD22 ASN A 141      -1.045  10.649  -0.490  1.00  0.00      A    H
ATOM   2054  C   ASN A 141      -3.993   8.106  -2.787  1.00  0.00      A    C
ATOM   2055  O   ASN A 141      -4.693   8.186  -3.772  1.00  0.00      A    O
ATOM   2056  N   PHE A 142      -3.913   6.994  -2.023  1.00  0.00      A    N
ATOM   2057  HN  PHE A 142      -3.385   7.052  -1.179  1.00  0.00      A    H
ATOM   2058  CA  PHE A 142      -4.644   5.751  -2.238  1.00  0.00      A    C
ATOM   2059  HA  PHE A 142      -4.525   5.427  -3.261  1.00  0.00      A    H
ATOM   2060  CB  PHE A 142      -4.248   4.579  -1.295  1.00  0.00      A    C
ATOM   2061  HB1 PHE A 142      -4.381   4.970  -0.263  1.00  0.00      A    H
ATOM   2062  HB2 PHE A 142      -4.996   3.767  -1.415  1.00  0.00      A    H
ATOM   2063  CG  PHE A 142      -2.882   4.132  -1.340  1.00  0.00      A    C
ATOM   2064  CD1 PHE A 142      -1.816   4.887  -0.857  1.00  0.00      A    C
ATOM   2065  HD1 PHE A 142      -2.025   5.888  -0.510  1.00  0.00      A    H
ATOM   2066  CE1 PHE A 142      -0.534   4.399  -0.945  1.00  0.00      A    C
ATOM   2067  HE1 PHE A 142       0.246   5.138  -0.831  1.00  0.00      A    H
ATOM   2068  CZ  PHE A 142      -0.289   3.154  -1.551  1.00  0.00      A    C
ATOM   2069  HZ  PHE A 142       0.738   2.837  -1.659  1.00  0.00      A    H
ATOM   2070  CD2 PHE A 142      -2.695   2.849  -1.849  1.00  0.00      A    C
ATOM   2071  HD2 PHE A 142      -3.532   2.276  -2.220  1.00  0.00      A    H
ATOM   2072  CE2 PHE A 142      -1.388   2.358  -2.016  1.00  0.00      A    C
ATOM   2073  HE2 PHE A 142      -1.230   1.377  -2.440  1.00  0.00      A    H
ATOM   2074  C   PHE A 142      -6.188   5.987  -2.066  1.00  0.00      A    C
ATOM   2075  O   PHE A 142      -6.934   5.391  -2.774  1.00  0.00      A    O
ATOM   2076  N   GLN A 143      -6.598   6.871  -1.119  1.00  0.00      A    N
ATOM   2077  HN  GLN A 143      -5.845   7.290  -0.618  1.00  0.00      A    H
ATOM   2078  CA  GLN A 143      -7.989   7.279  -0.914  1.00  0.00      A    C
ATOM   2079  HA  GLN A 143      -8.605   6.408  -0.745  1.00  0.00      A    H
ATOM   2080  CB  GLN A 143      -8.032   8.094   0.363  1.00  0.00      A    C
ATOM   2081  HB1 GLN A 143      -7.874   7.341   1.164  1.00  0.00      A    H
ATOM   2082  HB2 GLN A 143      -7.219   8.845   0.461  1.00  0.00      A    H
ATOM   2083  CG  GLN A 143      -9.407   8.582   0.683  1.00  0.00      A    C
ATOM   2084  HG1 GLN A 143      -9.872   9.320  -0.005  1.00  0.00      A    H
ATOM   2085  HG2 GLN A 143     -10.116   7.733   0.589  1.00  0.00      A    H
ATOM   2086  CD  GLN A 143      -9.581   9.005   2.127  1.00  0.00      A    C
ATOM   2087  OE1 GLN A 143      -9.321   8.290   3.113  1.00  0.00      A    O
ATOM   2088  NE2 GLN A 143      -9.939  10.313   2.250  1.00  0.00      A    N
ATOM   2089 HE21 GLN A 143      -9.946  10.762   3.144  1.00  0.00      A    H
ATOM   2090 HE22 GLN A 143     -10.301  10.807   1.460  1.00  0.00      A    H
ATOM   2091  C   GLN A 143      -8.533   8.060  -2.049  1.00  0.00      A    C
ATOM   2092  O   GLN A 143      -9.608   7.783  -2.539  1.00  0.00      A    O
ATOM   2093  N   PHE A 144      -7.833   9.140  -2.499  1.00  0.00      A    N
ATOM   2094  HN  PHE A 144      -7.007   9.427  -2.019  1.00  0.00      A    H
ATOM   2095  CA  PHE A 144      -8.241  10.078  -3.536  1.00  0.00      A    C
ATOM   2096  HA  PHE A 144      -9.246   9.874  -3.874  1.00  0.00      A    H
ATOM   2097  CB  PHE A 144      -8.094  11.576  -3.132  1.00  0.00      A    C
ATOM   2098  HB1 PHE A 144      -7.046  11.826  -2.863  1.00  0.00      A    H
ATOM   2099  HB2 PHE A 144      -8.444  12.155  -4.014  1.00  0.00      A    H
ATOM   2100  CG  PHE A 144      -9.085  12.044  -2.055  1.00  0.00      A    C
ATOM   2101  CD1 PHE A 144      -8.591  13.030  -1.103  1.00  0.00      A    C
ATOM   2102  HD1 PHE A 144      -7.574  13.386  -1.170  1.00  0.00      A    H
ATOM   2103  CE1 PHE A 144      -9.448  13.404  -0.110  1.00  0.00      A    C
ATOM   2104  HE1 PHE A 144      -9.170  14.036   0.721  1.00  0.00      A    H
ATOM   2105  CZ  PHE A 144     -10.656  12.852   0.078  1.00  0.00      A    C
ATOM   2106  HZ  PHE A 144     -11.291  13.234   0.864  1.00  0.00      A    H
ATOM   2107  CD2 PHE A 144     -10.360  11.510  -1.973  1.00  0.00      A    C
ATOM   2108  HD2 PHE A 144     -10.861  10.854  -2.670  1.00  0.00      A    H
ATOM   2109  CE2 PHE A 144     -11.148  11.818  -0.830  1.00  0.00      A    C
ATOM   2110  HE2 PHE A 144     -12.187  11.539  -0.734  1.00  0.00      A    H
ATOM   2111  C   PHE A 144      -7.421   9.710  -4.741  1.00  0.00      A    C
ATOM   2112  O   PHE A 144      -6.673  10.456  -5.374  1.00  0.00      A    O
ATOM   2113  N   TYR A 145      -7.367   8.399  -5.115  1.00  0.00      A    N
ATOM   2114  HN  TYR A 145      -7.657   7.708  -4.457  1.00  0.00      A    H
ATOM   2115  CA  TYR A 145      -6.705   7.759  -6.288  1.00  0.00      A    C
ATOM   2116  HA  TYR A 145      -5.840   8.360  -6.526  1.00  0.00      A    H
ATOM   2117  CB  TYR A 145      -6.240   6.293  -5.932  1.00  0.00      A    C
ATOM   2118  HB1 TYR A 145      -5.625   6.386  -5.012  1.00  0.00      A    H
ATOM   2119  HB2 TYR A 145      -7.043   5.533  -5.828  1.00  0.00      A    H
ATOM   2120  CG  TYR A 145      -5.249   5.723  -7.013  1.00  0.00      A    C
ATOM   2121  CD1 TYR A 145      -4.277   6.612  -7.502  1.00  0.00      A    C
ATOM   2122  HD1 TYR A 145      -4.009   7.521  -6.983  1.00  0.00      A    H
ATOM   2123  CE1 TYR A 145      -3.598   6.245  -8.604  1.00  0.00      A    C
ATOM   2124  HE1 TYR A 145      -2.764   6.772  -9.043  1.00  0.00      A    H
ATOM   2125  CZ  TYR A 145      -3.943   5.057  -9.299  1.00  0.00      A    C
ATOM   2126  OH  TYR A 145      -3.234   4.697 -10.419  1.00  0.00      A    O
ATOM   2127  HH  TYR A 145      -2.454   5.247 -10.519  1.00  0.00      A    H
ATOM   2128  CD2 TYR A 145      -5.663   4.605  -7.734  1.00  0.00      A    C
ATOM   2129  HD2 TYR A 145      -6.517   4.028  -7.413  1.00  0.00      A    H
ATOM   2130  CE2 TYR A 145      -4.971   4.293  -8.900  1.00  0.00      A    C
ATOM   2131  HE2 TYR A 145      -5.277   3.461  -9.516  1.00  0.00      A    H
ATOM   2132  C   TYR A 145      -7.724   7.791  -7.446  1.00  0.00      A    C
ATOM   2133  O   TYR A 145      -8.876   7.379  -7.407  1.00  0.00      A    O
ATOM   2134  N   SER A 146      -7.260   8.359  -8.590  1.00  0.00      A    N
ATOM   2135  HN  SER A 146      -6.407   8.866  -8.490  1.00  0.00      A    H
ATOM   2136  CA  SER A 146      -7.839   8.291  -9.920  1.00  0.00      A    C
ATOM   2137  HA  SER A 146      -8.506   7.463 -10.112  1.00  0.00      A    H
ATOM   2138  CB  SER A 146      -8.587   9.639 -10.328  1.00  0.00      A    C
ATOM   2139  HB1 SER A 146      -9.376   9.880  -9.584  1.00  0.00      A    H
ATOM   2140  HB2 SER A 146      -7.828  10.436 -10.181  1.00  0.00      A    H
ATOM   2141  OG  SER A 146      -9.165   9.467 -11.595  1.00  0.00      A    O
ATOM   2142  HG1 SER A 146      -9.908  10.068 -11.678  1.00  0.00      A    H
ATOM   2143  C   SER A 146      -6.687   7.923 -10.895  1.00  0.00      A    C
ATOM   2144  O   SER A 146      -5.972   6.915 -10.734  1.00  0.00      A    O
ATOM   2145  N   SER A 147      -6.440   8.802 -11.939  1.00  0.00      A    N
ATOM   2146  HN  SER A 147      -6.924   9.668 -12.036  1.00  0.00      A    H
ATOM   2147  CA  SER A 147      -5.379   8.577 -12.904  1.00  0.00      A    C
ATOM   2148  HA  SER A 147      -5.500   7.560 -13.244  1.00  0.00      A    H
ATOM   2149  CB  SER A 147      -5.497   9.505 -14.178  1.00  0.00      A    C
ATOM   2150  HB1 SER A 147      -5.492  10.537 -13.767  1.00  0.00      A    H
ATOM   2151  HB2 SER A 147      -4.793   9.311 -15.015  1.00  0.00      A    H
ATOM   2152  OG  SER A 147      -6.704   9.420 -14.851  1.00  0.00      A    O
ATOM   2153  HG1 SER A 147      -6.791  10.185 -15.424  1.00  0.00      A    H
ATOM   2154  C   SER A 147      -3.983   8.759 -12.330  1.00  0.00      A    C
ATOM   2155  O   SER A 147      -3.804   9.617 -11.519  1.00  0.00      A    O
ATOM   2156  N   GLY A 148      -3.039   8.104 -12.964  1.00  0.00      A    N
ATOM   2157  HN  GLY A 148      -3.271   7.361 -13.587  1.00  0.00      A    H
ATOM   2158  CA  GLY A 148      -1.633   8.414 -12.731  1.00  0.00      A    C
ATOM   2159  HA1 GLY A 148      -1.230   8.622 -13.711  1.00  0.00      A    H
ATOM   2160  HA2 GLY A 148      -1.443   9.276 -12.108  1.00  0.00      A    H
ATOM   2161  C   GLY A 148      -0.786   7.391 -12.080  1.00  0.00      A    C
ATOM   2162  O   GLY A 148      -1.217   6.361 -11.567  1.00  0.00      A    O
ATOM   2163  N   ILE A 149       0.508   7.665 -12.084  1.00  0.00      A    N
ATOM   2164  HN  ILE A 149       0.957   8.447 -12.509  1.00  0.00      A    H
ATOM   2165  CA  ILE A 149       1.412   6.885 -11.186  1.00  0.00      A    C
ATOM   2166  HA  ILE A 149       1.270   5.823 -11.318  1.00  0.00      A    H
ATOM   2167  CB  ILE A 149       2.925   7.134 -11.414  1.00  0.00      A    C
ATOM   2168  HB  ILE A 149       3.421   8.051 -11.030  1.00  0.00      A    H
ATOM   2169  CG2 ILE A 149       3.689   5.931 -10.773  1.00  0.00      A    C
ATOM   2170 HG21 ILE A 149       3.193   4.991 -11.097  1.00  0.00      A    H
ATOM   2171 HG22 ILE A 149       4.731   5.874 -11.155  1.00  0.00      A    H
ATOM   2172 HG23 ILE A 149       3.622   5.935  -9.664  1.00  0.00      A    H
ATOM   2173  CG1 ILE A 149       3.209   7.114 -12.932  1.00  0.00      A    C
ATOM   2174 HG11 ILE A 149       2.631   7.968 -13.345  1.00  0.00      A    H
ATOM   2175 HG12 ILE A 149       4.303   7.284 -13.023  1.00  0.00      A    H
ATOM   2176  CD  ILE A 149       2.762   5.815 -13.652  1.00  0.00      A    C
ATOM   2177  HD1 ILE A 149       3.053   5.879 -14.722  1.00  0.00      A    H
ATOM   2178  HD2 ILE A 149       3.204   4.883 -13.240  1.00  0.00      A    H
ATOM   2179  HD3 ILE A 149       1.664   5.686 -13.551  1.00  0.00      A    H
ATOM   2180  C   ILE A 149       1.228   7.231  -9.758  1.00  0.00      A    C
ATOM   2181  O   ILE A 149       1.163   8.395  -9.396  1.00  0.00      A    O
ATOM   2182  N   LEU A 150       1.089   6.242  -8.878  1.00  0.00      A    N
ATOM   2183  HN  LEU A 150       1.083   5.363  -9.348  1.00  0.00      A    H
ATOM   2184  CA  LEU A 150       0.975   6.432  -7.456  1.00  0.00      A    C
ATOM   2185  HA  LEU A 150       0.591   7.418  -7.242  1.00  0.00      A    H
ATOM   2186  CB  LEU A 150       0.084   5.334  -6.927  1.00  0.00      A    C
ATOM   2187  HB1 LEU A 150      -0.745   5.246  -7.661  1.00  0.00      A    H
ATOM   2188  HB2 LEU A 150       0.541   4.321  -6.918  1.00  0.00      A    H
ATOM   2189  CG  LEU A 150      -0.525   5.479  -5.500  1.00  0.00      A    C
ATOM   2190  HG  LEU A 150      -1.390   4.792  -5.388  1.00  0.00      A    H
ATOM   2191  CD1 LEU A 150       0.443   5.147  -4.399  1.00  0.00      A    C
ATOM   2192 HD11 LEU A 150       1.458   5.597  -4.460  1.00  0.00      A    H
ATOM   2193 HD12 LEU A 150       0.118   5.435  -3.377  1.00  0.00      A    H
ATOM   2194 HD13 LEU A 150       0.546   4.041  -4.429  1.00  0.00      A    H
ATOM   2195  CD2 LEU A 150      -1.093   6.941  -5.436  1.00  0.00      A    C
ATOM   2196 HD21 LEU A 150      -1.713   7.135  -6.337  1.00  0.00      A    H
ATOM   2197 HD22 LEU A 150      -1.779   6.821  -4.571  1.00  0.00      A    H
ATOM   2198 HD23 LEU A 150      -0.303   7.717  -5.343  1.00  0.00      A    H
ATOM   2199  C   LEU A 150       2.301   6.260  -6.800  1.00  0.00      A    C
ATOM   2200  O   LEU A 150       2.929   5.241  -7.039  1.00  0.00      A    O
ATOM   2201  N   ASN A 151       2.797   7.253  -6.016  1.00  0.00      A    N
ATOM   2202  HN  ASN A 151       2.423   8.164  -5.867  1.00  0.00      A    H
ATOM   2203  CA  ASN A 151       4.175   7.175  -5.586  1.00  0.00      A    C
ATOM   2204  HA  ASN A 151       4.509   6.163  -5.416  1.00  0.00      A    H
ATOM   2205  CB  ASN A 151       5.164   7.985  -6.617  1.00  0.00      A    C
ATOM   2206  HB1 ASN A 151       5.078   7.615  -7.661  1.00  0.00      A    H
ATOM   2207  HB2 ASN A 151       4.890   9.061  -6.586  1.00  0.00      A    H
ATOM   2208  CG  ASN A 151       6.567   7.908  -6.206  1.00  0.00      A    C
ATOM   2209  OD1 ASN A 151       7.388   7.219  -6.861  1.00  0.00      A    O
ATOM   2210  ND2 ASN A 151       6.919   8.665  -5.144  1.00  0.00      A    N
ATOM   2211 HD21 ASN A 151       7.856   8.736  -4.802  1.00  0.00      A    H
ATOM   2212 HD22 ASN A 151       6.249   9.082  -4.530  1.00  0.00      A    H
ATOM   2213  C   ASN A 151       4.230   7.883  -4.245  1.00  0.00      A    C
ATOM   2214  O   ASN A 151       4.315   9.115  -4.238  1.00  0.00      A    O
ATOM   2215  N   GLU A 152       4.021   7.181  -3.104  1.00  0.00      A    N
ATOM   2216  HN  GLU A 152       3.943   6.190  -3.178  1.00  0.00      A    H
ATOM   2217  CA  GLU A 152       4.084   7.805  -1.764  1.00  0.00      A    C
ATOM   2218  HA  GLU A 152       3.935   6.978  -1.084  1.00  0.00      A    H
ATOM   2219  CB  GLU A 152       5.404   8.501  -1.371  1.00  0.00      A    C
ATOM   2220  HB1 GLU A 152       5.576   9.362  -2.053  1.00  0.00      A    H
ATOM   2221  HB2 GLU A 152       5.296   8.942  -0.357  1.00  0.00      A    H
ATOM   2222  CG  GLU A 152       6.591   7.516  -1.306  1.00  0.00      A    C
ATOM   2223  HG1 GLU A 152       6.398   6.757  -0.518  1.00  0.00      A    H
ATOM   2224  HG2 GLU A 152       6.662   7.054  -2.314  1.00  0.00      A    H
ATOM   2225  CD  GLU A 152       7.932   8.200  -1.057  1.00  0.00      A    C
ATOM   2226  OE1 GLU A 152       8.784   8.173  -1.978  1.00  0.00      A    O
ATOM   2227  OE2 GLU A 152       8.187   8.707   0.112  1.00  0.00      A    O
ATOM   2228  C   GLU A 152       2.899   8.652  -1.463  1.00  0.00      A    C
ATOM   2229  O   GLU A 152       2.417   9.383  -2.361  1.00  0.00      A    O
ATOM   2230  N   GLU A 153       2.416   8.813  -0.179  1.00  0.00      A    N
ATOM   2231  HN  GLU A 153       1.643   9.432  -0.065  1.00  0.00      A    H
ATOM   2232  CA  GLU A 153       2.821   8.123   1.043  1.00  0.00      A    C
ATOM   2233  HA  GLU A 153       3.744   7.605   0.830  1.00  0.00      A    H
ATOM   2234  CB  GLU A 153       3.116   9.192   2.117  1.00  0.00      A    C
ATOM   2235  HB1 GLU A 153       3.719   8.878   2.996  1.00  0.00      A    H
ATOM   2236  HB2 GLU A 153       3.735   9.965   1.614  1.00  0.00      A    H
ATOM   2237  CG  GLU A 153       1.869   9.820   2.711  1.00  0.00      A    C
ATOM   2238  HG1 GLU A 153       1.157  10.170   1.933  1.00  0.00      A    H
ATOM   2239  HG2 GLU A 153       1.326   9.096   3.355  1.00  0.00      A    H
ATOM   2240  CD  GLU A 153       2.293  10.992   3.577  1.00  0.00      A    C
ATOM   2241  OE1 GLU A 153       2.082  10.988   4.824  1.00  0.00      A    O
ATOM   2242  OE2 GLU A 153       3.049  11.852   3.073  1.00  0.00      A    O
ATOM   2243  C   GLU A 153       1.871   7.025   1.569  1.00  0.00      A    C
ATOM   2244  O   GLU A 153       0.697   6.992   1.235  1.00  0.00      A    O
ATOM   2245  N   CYS A 154       2.200   6.081   2.462  1.00  0.00      A    N
ATOM   2246  HN  CYS A 154       3.134   6.124   2.809  1.00  0.00      A    H
ATOM   2247  CA  CYS A 154       1.282   5.084   3.070  1.00  0.00      A    C
ATOM   2248  HA  CYS A 154       0.273   5.465   3.011  1.00  0.00      A    H
ATOM   2249  CB  CYS A 154       1.479   3.692   2.353  1.00  0.00      A    C
ATOM   2250  HB1 CYS A 154       0.912   2.873   2.844  1.00  0.00      A    H
ATOM   2251  HB2 CYS A 154       1.157   3.868   1.304  1.00  0.00      A    H
ATOM   2252  SG  CYS A 154       3.204   3.159   2.193  1.00  0.00      A    S
ATOM   2253  C   CYS A 154       1.653   4.870   4.519  1.00  0.00      A    C
ATOM   2254  O   CYS A 154       2.476   5.592   5.056  1.00  0.00      A    O
ATOM   2255  N   GLY A 155       0.955   3.886   5.165  1.00  0.00      A    N
ATOM   2256  HN  GLY A 155       0.237   3.421   4.653  1.00  0.00      A    H
ATOM   2257  CA  GLY A 155       1.061   3.548   6.567  1.00  0.00      A    C
ATOM   2258  HA1 GLY A 155       1.431   4.365   7.169  1.00  0.00      A    H
ATOM   2259  HA2 GLY A 155       0.129   3.112   6.894  1.00  0.00      A    H
ATOM   2260  C   GLY A 155       2.061   2.391   6.772  1.00  0.00      A    C
ATOM   2261  O   GLY A 155       2.966   2.065   5.984  1.00  0.00      A    O
ATOM   2262  N   THR A 156       1.952   1.720   7.963  1.00  0.00      A    N
ATOM   2263  HN  THR A 156       1.198   1.923   8.583  1.00  0.00      A    H
ATOM   2264  CA  THR A 156       2.863   0.755   8.494  1.00  0.00      A    C
ATOM   2265  HA  THR A 156       3.815   0.803   7.987  1.00  0.00      A    H
ATOM   2266  CB  THR A 156       3.219   1.094   9.861  1.00  0.00      A    C
ATOM   2267  HB  THR A 156       3.885   0.299  10.260  1.00  0.00      A    H
ATOM   2268  OG1 THR A 156       2.021   1.341  10.612  1.00  0.00      A    O
ATOM   2269  HG1 THR A 156       2.376   1.805  11.374  1.00  0.00      A    H
ATOM   2270  CG2 THR A 156       4.039   2.390   9.904  1.00  0.00      A    C
ATOM   2271 HG21 THR A 156       4.403   2.588  10.935  1.00  0.00      A    H
ATOM   2272 HG22 THR A 156       4.873   2.356   9.171  1.00  0.00      A    H
ATOM   2273 HG23 THR A 156       3.351   3.216   9.624  1.00  0.00      A    H
ATOM   2274  C   THR A 156       2.280  -0.649   8.318  1.00  0.00      A    C
ATOM   2275  O   THR A 156       2.661  -1.485   7.437  1.00  0.00      A    O
ATOM   2276  N   GLU A 157       1.333  -0.970   9.219  1.00  0.00      A    N
ATOM   2277  HN  GLU A 157       1.091  -0.303   9.919  1.00  0.00      A    H
ATOM   2278  CA  GLU A 157       0.593  -2.205   9.219  1.00  0.00      A    C
ATOM   2279  HA  GLU A 157       1.418  -2.898   9.283  1.00  0.00      A    H
ATOM   2280  CB  GLU A 157      -0.376  -2.294  10.425  1.00  0.00      A    C
ATOM   2281  HB1 GLU A 157       0.024  -1.962  11.407  1.00  0.00      A    H
ATOM   2282  HB2 GLU A 157      -1.237  -1.661  10.119  1.00  0.00      A    H
ATOM   2283  CG  GLU A 157      -1.024  -3.685  10.680  1.00  0.00      A    C
ATOM   2284  HG1 GLU A 157      -1.747  -3.764  11.519  1.00  0.00      A    H
ATOM   2285  HG2 GLU A 157      -1.520  -4.018   9.743  1.00  0.00      A    H
ATOM   2286  CD  GLU A 157       0.016  -4.745  10.913  1.00  0.00      A    C
ATOM   2287  OE1 GLU A 157       0.273  -5.659  10.052  1.00  0.00      A    O
ATOM   2288  OE2 GLU A 157       0.581  -4.659  12.077  1.00  0.00      A    O
ATOM   2289  C   GLU A 157      -0.149  -2.699   7.977  1.00  0.00      A    C
ATOM   2290  O   GLU A 157      -1.011  -1.971   7.548  1.00  0.00      A    O
ATOM   2291  N   LEU A 158       0.094  -3.916   7.414  1.00  0.00      A    N
ATOM   2292  HN  LEU A 158       0.711  -4.546   7.880  1.00  0.00      A    H
ATOM   2293  CA  LEU A 158      -0.317  -4.276   6.106  1.00  0.00      A    C
ATOM   2294  HA  LEU A 158      -0.313  -3.390   5.487  1.00  0.00      A    H
ATOM   2295  CB  LEU A 158       0.792  -5.280   5.614  1.00  0.00      A    C
ATOM   2296  HB1 LEU A 158       0.820  -6.145   6.309  1.00  0.00      A    H
ATOM   2297  HB2 LEU A 158       0.455  -5.743   4.662  1.00  0.00      A    H
ATOM   2298  CG  LEU A 158       2.232  -4.757   5.480  1.00  0.00      A    C
ATOM   2299  HG  LEU A 158       2.563  -4.562   6.522  1.00  0.00      A    H
ATOM   2300  CD1 LEU A 158       3.173  -5.916   5.119  1.00  0.00      A    C
ATOM   2301 HD11 LEU A 158       3.267  -6.641   5.956  1.00  0.00      A    H
ATOM   2302 HD12 LEU A 158       2.809  -6.344   4.160  1.00  0.00      A    H
ATOM   2303 HD13 LEU A 158       4.175  -5.459   4.978  1.00  0.00      A    H
ATOM   2304  CD2 LEU A 158       2.502  -3.519   4.553  1.00  0.00      A    C
ATOM   2305 HD21 LEU A 158       2.008  -2.697   5.114  1.00  0.00      A    H
ATOM   2306 HD22 LEU A 158       3.597  -3.352   4.463  1.00  0.00      A    H
ATOM   2307 HD23 LEU A 158       2.062  -3.775   3.566  1.00  0.00      A    H
ATOM   2308  C   LEU A 158      -1.633  -5.036   6.135  1.00  0.00      A    C
ATOM   2309  O   LEU A 158      -1.610  -6.296   5.948  1.00  0.00      A    O
ATOM   2310  N   ASP A 159      -2.822  -4.386   6.334  1.00  0.00      A    N
ATOM   2311  HN  ASP A 159      -2.883  -3.429   6.608  1.00  0.00      A    H
ATOM   2312  CA  ASP A 159      -4.047  -5.076   6.515  1.00  0.00      A    C
ATOM   2313  HA  ASP A 159      -3.938  -6.012   7.043  1.00  0.00      A    H
ATOM   2314  CB  ASP A 159      -5.065  -4.457   7.392  1.00  0.00      A    C
ATOM   2315  HB1 ASP A 159      -5.925  -5.134   7.581  1.00  0.00      A    H
ATOM   2316  HB2 ASP A 159      -4.733  -4.188   8.418  1.00  0.00      A    H
ATOM   2317  CG  ASP A 159      -5.541  -3.125   6.941  1.00  0.00      A    C
ATOM   2318  OD1 ASP A 159      -4.848  -2.208   6.655  1.00  0.00      A    O
ATOM   2319  OD2 ASP A 159      -6.818  -2.960   7.194  1.00  0.00      A    O
ATOM   2320  C   ASP A 159      -4.746  -5.371   5.242  1.00  0.00      A    C
ATOM   2321  O   ASP A 159      -5.553  -6.268   5.116  1.00  0.00      A    O
ATOM   2322  N   HSE A 160      -4.354  -4.640   4.138  1.00  0.00      A    N
ATOM   2323  HN  HSE A 160      -3.476  -4.173   4.211  1.00  0.00      A    H
ATOM   2324  CA  HSE A 160      -5.006  -4.887   2.878  1.00  0.00      A    C
ATOM   2325  HA  HSE A 160      -6.053  -5.121   3.005  1.00  0.00      A    H
ATOM   2326  CB  HSE A 160      -5.039  -3.586   2.035  1.00  0.00      A    C
ATOM   2327  HB1 HSE A 160      -5.552  -2.826   2.663  1.00  0.00      A    H
ATOM   2328  HB2 HSE A 160      -4.007  -3.247   1.800  1.00  0.00      A    H
ATOM   2329  ND1 HSE A 160      -5.272  -3.666  -0.331  1.00  0.00      A    N
ATOM   2330  CG  HSE A 160      -5.857  -3.513   0.865  1.00  0.00      A    C
ATOM   2331  CE1 HSE A 160      -6.255  -3.902  -1.152  1.00  0.00      A    C
ATOM   2332  HE1 HSE A 160      -5.947  -4.000  -2.193  1.00  0.00      A    H
ATOM   2333  NE2 HSE A 160      -7.448  -3.788  -0.555  1.00  0.00      A    N
ATOM   2334  HE2 HSE A 160      -8.274  -3.502  -1.041  1.00  0.00      A    H
ATOM   2335  CD2 HSE A 160      -7.225  -3.608   0.809  1.00  0.00      A    C
ATOM   2336  HD2 HSE A 160      -7.943  -3.441   1.602  1.00  0.00      A    H
ATOM   2337  C   HSE A 160      -4.235  -5.960   2.140  1.00  0.00      A    C
ATOM   2338  O   HSE A 160      -3.285  -6.573   2.601  1.00  0.00      A    O
ATOM   2339  N   ALA A 161      -4.752  -6.325   0.941  1.00  0.00      A    N
ATOM   2340  HN  ALA A 161      -5.635  -6.005   0.607  1.00  0.00      A    H
ATOM   2341  CA  ALA A 161      -4.060  -7.133  -0.062  1.00  0.00      A    C
ATOM   2342  HA  ALA A 161      -3.031  -6.821  -0.159  1.00  0.00      A    H
ATOM   2343  CB  ALA A 161      -4.167  -8.670   0.214  1.00  0.00      A    C
ATOM   2344  HB1 ALA A 161      -3.701  -8.940   1.186  1.00  0.00      A    H
ATOM   2345  HB2 ALA A 161      -5.185  -9.072   0.022  1.00  0.00      A    H
ATOM   2346  HB3 ALA A 161      -3.504  -9.221  -0.486  1.00  0.00      A    H
ATOM   2347  C   ALA A 161      -4.608  -6.803  -1.442  1.00  0.00      A    C
ATOM   2348  O   ALA A 161      -5.766  -6.559  -1.605  1.00  0.00      A    O
ATOM   2349  N   VAL A 162      -3.684  -6.795  -2.437  1.00  0.00      A    N
ATOM   2350  HN  VAL A 162      -2.759  -7.086  -2.203  1.00  0.00      A    H
ATOM   2351  CA  VAL A 162      -3.963  -6.485  -3.835  1.00  0.00      A    C
ATOM   2352  HA  VAL A 162      -4.982  -6.278  -4.126  1.00  0.00      A    H
ATOM   2353  CB  VAL A 162      -3.167  -5.197  -4.298  1.00  0.00      A    C
ATOM   2354  HB  VAL A 162      -3.224  -5.056  -5.399  1.00  0.00      A    H
ATOM   2355  CG1 VAL A 162      -3.773  -3.954  -3.640  1.00  0.00      A    C
ATOM   2356 HG11 VAL A 162      -4.882  -4.009  -3.659  1.00  0.00      A    H
ATOM   2357 HG12 VAL A 162      -3.579  -3.998  -2.547  1.00  0.00      A    H
ATOM   2358 HG13 VAL A 162      -3.370  -2.987  -4.011  1.00  0.00      A    H
ATOM   2359  CG2 VAL A 162      -1.613  -5.337  -3.995  1.00  0.00      A    C
ATOM   2360 HG21 VAL A 162      -1.223  -6.218  -4.549  1.00  0.00      A    H
ATOM   2361 HG22 VAL A 162      -1.114  -4.392  -4.300  1.00  0.00      A    H
ATOM   2362 HG23 VAL A 162      -1.335  -5.617  -2.956  1.00  0.00      A    H
ATOM   2363  C   VAL A 162      -3.383  -7.606  -4.736  1.00  0.00      A    C
ATOM   2364  O   VAL A 162      -2.596  -8.488  -4.332  1.00  0.00      A    O
ATOM   2365  N   THR A 163      -3.655  -7.562  -6.075  1.00  0.00      A    N
ATOM   2366  HN  THR A 163      -4.318  -6.897  -6.411  1.00  0.00      A    H
ATOM   2367  CA  THR A 163      -3.092  -8.544  -7.012  1.00  0.00      A    C
ATOM   2368  HA  THR A 163      -2.444  -9.196  -6.444  1.00  0.00      A    H
ATOM   2369  CB  THR A 163      -4.194  -9.378  -7.591  1.00  0.00      A    C
ATOM   2370  HB  THR A 163      -4.887  -8.705  -8.140  1.00  0.00      A    H
ATOM   2371  OG1 THR A 163      -4.927  -9.962  -6.545  1.00  0.00      A    O
ATOM   2372  HG1 THR A 163      -4.454 -10.767  -6.321  1.00  0.00      A    H
ATOM   2373  CG2 THR A 163      -3.775 -10.518  -8.490  1.00  0.00      A    C
ATOM   2374 HG21 THR A 163      -3.497 -11.484  -8.017  1.00  0.00      A    H
ATOM   2375 HG22 THR A 163      -4.529 -10.763  -9.269  1.00  0.00      A    H
ATOM   2376 HG23 THR A 163      -2.877 -10.211  -9.068  1.00  0.00      A    H
ATOM   2377  C   THR A 163      -2.283  -7.877  -8.094  1.00  0.00      A    C
ATOM   2378  O   THR A 163      -2.805  -7.016  -8.837  1.00  0.00      A    O
ATOM   2379  N   ALA A 164      -1.003  -8.137  -8.171  1.00  0.00      A    N
ATOM   2380  HN  ALA A 164      -0.552  -8.765  -7.542  1.00  0.00      A    H
ATOM   2381  CA  ALA A 164      -0.085  -7.626  -9.141  1.00  0.00      A    C
ATOM   2382  HA  ALA A 164      -0.066  -6.550  -9.234  1.00  0.00      A    H
ATOM   2383  CB  ALA A 164       1.361  -7.931  -8.627  1.00  0.00      A    C
ATOM   2384  HB1 ALA A 164       1.686  -8.989  -8.538  1.00  0.00      A    H
ATOM   2385  HB2 ALA A 164       2.086  -7.418  -9.294  1.00  0.00      A    H
ATOM   2386  HB3 ALA A 164       1.563  -7.526  -7.612  1.00  0.00      A    H
ATOM   2387  C   ALA A 164      -0.297  -8.298 -10.447  1.00  0.00      A    C
ATOM   2388  O   ALA A 164       0.028  -9.468 -10.603  1.00  0.00      A    O
ATOM   2389  N   ILE A 165      -0.854  -7.626 -11.495  1.00  0.00      A    N
ATOM   2390  HN  ILE A 165      -1.058  -6.651 -11.450  1.00  0.00      A    H
ATOM   2391  CA  ILE A 165      -1.160  -8.223 -12.793  1.00  0.00      A    C
ATOM   2392  HA  ILE A 165      -1.030  -9.290 -12.694  1.00  0.00      A    H
ATOM   2393  CB  ILE A 165      -2.604  -7.891 -13.273  1.00  0.00      A    C
ATOM   2394  HB  ILE A 165      -2.680  -8.280 -14.311  1.00  0.00      A    H
ATOM   2395  CG2 ILE A 165      -3.541  -8.633 -12.283  1.00  0.00      A    C
ATOM   2396 HG21 ILE A 165      -4.608  -8.340 -12.384  1.00  0.00      A    H
ATOM   2397 HG22 ILE A 165      -3.386  -9.692 -12.582  1.00  0.00      A    H
ATOM   2398 HG23 ILE A 165      -3.260  -8.399 -11.234  1.00  0.00      A    H
ATOM   2399  CG1 ILE A 165      -2.968  -6.445 -13.242  1.00  0.00      A    C
ATOM   2400 HG11 ILE A 165      -4.007  -6.305 -12.873  1.00  0.00      A    H
ATOM   2401 HG12 ILE A 165      -2.312  -5.857 -12.566  1.00  0.00      A    H
ATOM   2402  CD  ILE A 165      -3.094  -5.892 -14.597  1.00  0.00      A    C
ATOM   2403  HD1 ILE A 165      -3.664  -6.572 -15.266  1.00  0.00      A    H
ATOM   2404  HD2 ILE A 165      -3.633  -4.928 -14.715  1.00  0.00      A    H
ATOM   2405  HD3 ILE A 165      -2.111  -5.670 -15.066  1.00  0.00      A    H
ATOM   2406  C   ILE A 165      -0.167  -7.908 -13.865  1.00  0.00      A    C
ATOM   2407  O   ILE A 165      -0.268  -8.527 -14.945  1.00  0.00      A    O
ATOM   2408  N   GLY A 166       0.723  -6.861 -13.745  1.00  0.00      A    N
ATOM   2409  HN  GLY A 166       0.718  -6.307 -12.916  1.00  0.00      A    H
ATOM   2410  CA  GLY A 166       1.705  -6.626 -14.724  1.00  0.00      A    C
ATOM   2411  HA1 GLY A 166       2.087  -7.552 -15.128  1.00  0.00      A    H
ATOM   2412  HA2 GLY A 166       1.203  -6.170 -15.564  1.00  0.00      A    H
ATOM   2413  C   GLY A 166       2.760  -5.819 -14.218  1.00  0.00      A    C
ATOM   2414  O   GLY A 166       2.833  -5.539 -13.022  1.00  0.00      A    O
ATOM   2415  N   TYR A 167       3.686  -5.360 -15.054  1.00  0.00      A    N
ATOM   2416  HN  TYR A 167       3.642  -5.658 -16.004  1.00  0.00      A    H
ATOM   2417  CA  TYR A 167       4.739  -4.389 -14.758  1.00  0.00      A    C
ATOM   2418  HA  TYR A 167       4.447  -3.983 -13.801  1.00  0.00      A    H
ATOM   2419  CB  TYR A 167       6.106  -5.144 -14.686  1.00  0.00      A    C
ATOM   2420  HB1 TYR A 167       6.108  -6.178 -14.279  1.00  0.00      A    H
ATOM   2421  HB2 TYR A 167       6.595  -5.239 -15.680  1.00  0.00      A    H
ATOM   2422  CG  TYR A 167       7.244  -4.483 -13.960  1.00  0.00      A    C
ATOM   2423  CD1 TYR A 167       7.810  -5.133 -12.823  1.00  0.00      A    C
ATOM   2424  HD1 TYR A 167       7.450  -6.038 -12.358  1.00  0.00      A    H
ATOM   2425  CE1 TYR A 167       9.016  -4.672 -12.175  1.00  0.00      A    C
ATOM   2426  HE1 TYR A 167       9.529  -5.194 -11.382  1.00  0.00      A    H
ATOM   2427  CZ  TYR A 167       9.709  -3.558 -12.734  1.00  0.00      A    C
ATOM   2428  OH  TYR A 167      10.929  -3.146 -12.140  1.00  0.00      A    O
ATOM   2429  HH  TYR A 167      10.737  -3.165 -11.199  1.00  0.00      A    H
ATOM   2430  CD2 TYR A 167       7.957  -3.403 -14.488  1.00  0.00      A    C
ATOM   2431  HD2 TYR A 167       7.547  -3.056 -15.425  1.00  0.00      A    H
ATOM   2432  CE2 TYR A 167       9.068  -2.859 -13.830  1.00  0.00      A    C
ATOM   2433  HE2 TYR A 167       9.457  -1.931 -14.222  1.00  0.00      A    H
ATOM   2434  C   TYR A 167       4.831  -3.250 -15.829  1.00  0.00      A    C
ATOM   2435  O   TYR A 167       4.723  -3.541 -17.031  1.00  0.00      A    O
ATOM   2436  N   GLY A 168       5.191  -1.985 -15.447  1.00  0.00      A    N
ATOM   2437  HN  GLY A 168       5.281  -1.674 -14.504  1.00  0.00      A    H
ATOM   2438  CA  GLY A 168       5.340  -0.964 -16.388  1.00  0.00      A    C
ATOM   2439  HA1 GLY A 168       4.698  -1.066 -17.251  1.00  0.00      A    H
ATOM   2440  HA2 GLY A 168       5.173  -0.023 -15.885  1.00  0.00      A    H
ATOM   2441  C   GLY A 168       6.763  -0.774 -16.982  1.00  0.00      A    C
ATOM   2442  O   GLY A 168       7.716  -0.422 -16.277  1.00  0.00      A    O
ATOM   2443  N   VAL A 169       6.902  -1.023 -18.295  1.00  0.00      A    N
ATOM   2444  HN  VAL A 169       6.083  -1.131 -18.853  1.00  0.00      A    H
ATOM   2445  CA  VAL A 169       8.116  -0.934 -18.970  1.00  0.00      A    C
ATOM   2446  HA  VAL A 169       8.919  -0.544 -18.363  1.00  0.00      A    H
ATOM   2447  CB  VAL A 169       8.604  -2.334 -19.457  1.00  0.00      A    C
ATOM   2448  HB  VAL A 169       7.869  -2.824 -20.131  1.00  0.00      A    H
ATOM   2449  CG1 VAL A 169       9.912  -2.205 -20.227  1.00  0.00      A    C
ATOM   2450 HG11 VAL A 169      10.678  -1.577 -19.725  1.00  0.00      A    H
ATOM   2451 HG12 VAL A 169      10.313  -3.237 -20.330  1.00  0.00      A    H
ATOM   2452 HG13 VAL A 169       9.883  -1.754 -21.242  1.00  0.00      A    H
ATOM   2453  CG2 VAL A 169       8.772  -3.156 -18.210  1.00  0.00      A    C
ATOM   2454 HG21 VAL A 169       9.084  -4.173 -18.531  1.00  0.00      A    H
ATOM   2455 HG22 VAL A 169       9.431  -2.675 -17.456  1.00  0.00      A    H
ATOM   2456 HG23 VAL A 169       7.776  -3.410 -17.789  1.00  0.00      A    H
ATOM   2457  C   VAL A 169       7.796   0.106 -20.119  1.00  0.00      A    C
ATOM   2458  O   VAL A 169       6.734   0.169 -20.765  1.00  0.00      A    O
ATOM   2459  N   GLY A 170       8.789   0.952 -20.466  1.00  0.00      A    N
ATOM   2460  HN  GLY A 170       9.677   0.972 -20.014  1.00  0.00      A    H
ATOM   2461  CA  GLY A 170       8.642   1.995 -21.445  1.00  0.00      A    C
ATOM   2462  HA1 GLY A 170       8.770   1.540 -22.416  1.00  0.00      A    H
ATOM   2463  HA2 GLY A 170       7.668   2.444 -21.314  1.00  0.00      A    H
ATOM   2464  C   GLY A 170       9.704   3.065 -21.485  1.00  0.00      A    C
ATOM   2465  O   GLY A 170      10.898   2.846 -21.131  1.00  0.00      A    O
ATOM   2466  N   LYS A 171       9.284   4.331 -21.782  1.00  0.00      A    N
ATOM   2467  HN  LYS A 171       8.328   4.598 -21.874  1.00  0.00      A    H
ATOM   2468  CA  LYS A 171      10.113   5.487 -21.940  1.00  0.00      A    C
ATOM   2469  HA  LYS A 171      10.754   5.093 -22.715  1.00  0.00      A    H
ATOM   2470  CB  LYS A 171       9.510   6.741 -22.762  1.00  0.00      A    C
ATOM   2471  HB1 LYS A 171       8.503   7.066 -22.424  1.00  0.00      A    H
ATOM   2472  HB2 LYS A 171      10.214   7.597 -22.685  1.00  0.00      A    H
ATOM   2473  CG  LYS A 171       9.276   6.447 -24.244  1.00  0.00      A    C
ATOM   2474  HG1 LYS A 171      10.251   6.027 -24.571  1.00  0.00      A    H
ATOM   2475  HG2 LYS A 171       8.593   5.571 -24.246  1.00  0.00      A    H
ATOM   2476  CD  LYS A 171       8.742   7.676 -24.997  1.00  0.00      A    C
ATOM   2477  HD1 LYS A 171       7.933   8.267 -24.518  1.00  0.00      A    H
ATOM   2478  HD2 LYS A 171       9.585   8.368 -25.211  1.00  0.00      A    H
ATOM   2479  CE  LYS A 171       8.215   7.235 -26.426  1.00  0.00      A    C
ATOM   2480  HE1 LYS A 171       8.834   6.402 -26.822  1.00  0.00      A    H
ATOM   2481  HE2 LYS A 171       7.193   6.849 -26.218  1.00  0.00      A    H
ATOM   2482  NZ  LYS A 171       8.229   8.317 -27.426  1.00  0.00      A    N
ATOM   2483  HZ1 LYS A 171       7.774   7.953 -28.287  1.00  0.00      A    H
ATOM   2484  HZ2 LYS A 171       7.632   9.083 -27.054  1.00  0.00      A    H
ATOM   2485  HZ3 LYS A 171       9.161   8.767 -27.524  1.00  0.00      A    H
ATOM   2486  C   LYS A 171      10.843   5.806 -20.662  1.00  0.00      A    C
ATOM   2487  O   LYS A 171      12.030   5.598 -20.571  1.00  0.00      A    O
ATOM   2488  N   HSE A 172      10.290   6.313 -19.529  1.00  0.00      A    N
ATOM   2489  HN  HSE A 172      10.946   6.448 -18.790  1.00  0.00      A    H
ATOM   2490  CA  HSE A 172       8.879   6.582 -19.246  1.00  0.00      A    C
ATOM   2491  HA  HSE A 172       8.295   7.001 -20.052  1.00  0.00      A    H
ATOM   2492  CB  HSE A 172       7.985   5.411 -18.562  1.00  0.00      A    C
ATOM   2493  HB1 HSE A 172       7.792   4.577 -19.271  1.00  0.00      A    H
ATOM   2494  HB2 HSE A 172       8.394   5.013 -17.609  1.00  0.00      A    H
ATOM   2495  ND1 HSE A 172       5.812   6.417 -19.150  1.00  0.00      A    N
ATOM   2496  CG  HSE A 172       6.681   5.855 -18.228  1.00  0.00      A    C
ATOM   2497  CE1 HSE A 172       4.751   6.728 -18.401  1.00  0.00      A    C
ATOM   2498  HE1 HSE A 172       3.878   7.258 -18.781  1.00  0.00      A    H
ATOM   2499  NE2 HSE A 172       4.857   6.357 -17.101  1.00  0.00      A    N
ATOM   2500  HE2 HSE A 172       4.178   6.444 -16.372  1.00  0.00      A    H
ATOM   2501  CD2 HSE A 172       6.063   5.795 -16.974  1.00  0.00      A    C
ATOM   2502  HD2 HSE A 172       6.495   5.239 -16.150  1.00  0.00      A    H
ATOM   2503  C   HSE A 172       8.953   7.771 -18.239  1.00  0.00      A    C
ATOM   2504  O   HSE A 172       8.420   8.877 -18.526  1.00  0.00      A    O
ATOM   2505  N   GLY A 173       9.575   7.495 -17.076  1.00  0.00      A    N
ATOM   2506  HN  GLY A 173      10.028   6.607 -17.039  1.00  0.00      A    H
ATOM   2507  CA  GLY A 173       9.790   8.391 -15.936  1.00  0.00      A    C
ATOM   2508  HA1 GLY A 173      10.701   8.955 -16.074  1.00  0.00      A    H
ATOM   2509  HA2 GLY A 173       8.838   8.888 -15.828  1.00  0.00      A    H
ATOM   2510  C   GLY A 173      10.046   7.700 -14.690  1.00  0.00      A    C
ATOM   2511  O   GLY A 173      11.100   7.774 -14.049  1.00  0.00      A    O
ATOM   2512  N   THR A 174       9.044   7.047 -14.177  1.00  0.00      A    N
ATOM   2513  HN  THR A 174       8.140   7.114 -14.591  1.00  0.00      A    H
ATOM   2514  CA  THR A 174       8.968   6.298 -12.966  1.00  0.00      A    C
ATOM   2515  HA  THR A 174       9.968   6.157 -12.582  1.00  0.00      A    H
ATOM   2516  CB  THR A 174       8.123   6.895 -11.868  1.00  0.00      A    C
ATOM   2517  HB  THR A 174       7.088   6.842 -12.267  1.00  0.00      A    H
ATOM   2518  OG1 THR A 174       8.508   8.202 -11.581  1.00  0.00      A    O
ATOM   2519  HG1 THR A 174       7.697   8.439 -11.126  1.00  0.00      A    H
ATOM   2520  CG2 THR A 174       8.318   6.092 -10.524  1.00  0.00      A    C
ATOM   2521 HG21 THR A 174       7.972   5.036 -10.548  1.00  0.00      A    H
ATOM   2522 HG22 THR A 174       9.389   6.207 -10.252  1.00  0.00      A    H
ATOM   2523 HG23 THR A 174       7.741   6.579  -9.708  1.00  0.00      A    H
ATOM   2524  C   THR A 174       8.311   4.976 -13.356  1.00  0.00      A    C
ATOM   2525  O   THR A 174       7.125   4.971 -13.757  1.00  0.00      A    O
ATOM   2526  N   LYS A 175       8.986   3.789 -13.318  1.00  0.00      A    N
ATOM   2527  HN  LYS A 175       9.964   3.756 -13.129  1.00  0.00      A    H
ATOM   2528  CA  LYS A 175       8.390   2.517 -13.553  1.00  0.00      A    C
ATOM   2529  HA  LYS A 175       7.817   2.569 -14.467  1.00  0.00      A    H
ATOM   2530  CB  LYS A 175       9.469   1.472 -13.714  1.00  0.00      A    C
ATOM   2531  HB1 LYS A 175       9.944   1.344 -12.718  1.00  0.00      A    H
ATOM   2532  HB2 LYS A 175       9.033   0.466 -13.894  1.00  0.00      A    H
ATOM   2533  CG  LYS A 175      10.394   1.738 -14.949  1.00  0.00      A    C
ATOM   2534  HG1 LYS A 175       9.837   1.656 -15.907  1.00  0.00      A    H
ATOM   2535  HG2 LYS A 175      10.783   2.779 -14.928  1.00  0.00      A    H
ATOM   2536  CD  LYS A 175      11.554   0.810 -15.167  1.00  0.00      A    C
ATOM   2537  HD1 LYS A 175      11.411  -0.220 -14.777  1.00  0.00      A    H
ATOM   2538  HD2 LYS A 175      11.606   0.690 -16.271  1.00  0.00      A    H
ATOM   2539  CE  LYS A 175      12.953   1.379 -14.587  1.00  0.00      A    C
ATOM   2540  HE1 LYS A 175      13.758   0.699 -14.937  1.00  0.00      A    H
ATOM   2541  HE2 LYS A 175      13.088   2.392 -15.024  1.00  0.00      A    H
ATOM   2542  NZ  LYS A 175      12.919   1.337 -13.116  1.00  0.00      A    N
ATOM   2543  HZ1 LYS A 175      13.906   1.532 -12.853  1.00  0.00      A    H
ATOM   2544  HZ2 LYS A 175      12.426   2.120 -12.642  1.00  0.00      A    H
ATOM   2545  HZ3 LYS A 175      12.535   0.444 -12.745  1.00  0.00      A    H
ATOM   2546  C   LYS A 175       7.461   2.186 -12.388  1.00  0.00      A    C
ATOM   2547  O   LYS A 175       7.547   2.741 -11.250  1.00  0.00      A    O
ATOM   2548  N   TYR A 176       6.542   1.166 -12.592  1.00  0.00      A    N
ATOM   2549  HN  TYR A 176       6.443   0.683 -13.459  1.00  0.00      A    H
ATOM   2550  CA  TYR A 176       5.520   0.843 -11.635  1.00  0.00      A    C
ATOM   2551  HA  TYR A 176       5.838   0.892 -10.605  1.00  0.00      A    H
ATOM   2552  CB  TYR A 176       4.305   1.882 -11.879  1.00  0.00      A    C
ATOM   2553  HB1 TYR A 176       3.474   1.650 -11.179  1.00  0.00      A    H
ATOM   2554  HB2 TYR A 176       4.796   2.854 -11.658  1.00  0.00      A    H
ATOM   2555  CG  TYR A 176       3.727   1.872 -13.244  1.00  0.00      A    C
ATOM   2556  CD1 TYR A 176       2.737   0.930 -13.617  1.00  0.00      A    C
ATOM   2557  HD1 TYR A 176       2.358   0.287 -12.836  1.00  0.00      A    H
ATOM   2558  CE1 TYR A 176       2.385   0.845 -14.984  1.00  0.00      A    C
ATOM   2559  HE1 TYR A 176       1.600   0.272 -15.454  1.00  0.00      A    H
ATOM   2560  CZ  TYR A 176       2.960   1.732 -15.946  1.00  0.00      A    C
ATOM   2561  OH  TYR A 176       2.597   1.627 -17.330  1.00  0.00      A    O
ATOM   2562  HH  TYR A 176       2.128   0.797 -17.438  1.00  0.00      A    H
ATOM   2563  CD2 TYR A 176       4.235   2.741 -14.169  1.00  0.00      A    C
ATOM   2564  HD2 TYR A 176       5.005   3.446 -13.893  1.00  0.00      A    H
ATOM   2565  CE2 TYR A 176       3.839   2.682 -15.552  1.00  0.00      A    C
ATOM   2566  HE2 TYR A 176       4.280   3.441 -16.181  1.00  0.00      A    H
ATOM   2567  C   TYR A 176       5.055  -0.550 -11.791  1.00  0.00      A    C
ATOM   2568  O   TYR A 176       5.253  -1.171 -12.845  1.00  0.00      A    O
ATOM   2569  N   TRP A 177       4.389  -1.089 -10.772  1.00  0.00      A    N
ATOM   2570  HN  TRP A 177       4.109  -0.580  -9.962  1.00  0.00      A    H
ATOM   2571  CA  TRP A 177       3.821  -2.433 -10.956  1.00  0.00      A    C
ATOM   2572  HA  TRP A 177       4.367  -2.876 -11.776  1.00  0.00      A    H
ATOM   2573  CB  TRP A 177       4.104  -3.282  -9.668  1.00  0.00      A    C
ATOM   2574  HB1 TRP A 177       5.070  -2.888  -9.288  1.00  0.00      A    H
ATOM   2575  HB2 TRP A 177       3.356  -3.030  -8.886  1.00  0.00      A    H
ATOM   2576  CG  TRP A 177       4.309  -4.762  -9.720  1.00  0.00      A    C
ATOM   2577  CD1 TRP A 177       4.714  -5.444 -10.872  1.00  0.00      A    C
ATOM   2578  HD1 TRP A 177       5.073  -4.930 -11.751  1.00  0.00      A    H
ATOM   2579  NE1 TRP A 177       4.987  -6.747 -10.624  1.00  0.00      A    N
ATOM   2580  HE1 TRP A 177       5.363  -7.439 -11.199  1.00  0.00      A    H
ATOM   2581  CE2 TRP A 177       4.825  -6.982  -9.308  1.00  0.00      A    C
ATOM   2582  CD2 TRP A 177       4.522  -5.744  -8.671  1.00  0.00      A    C
ATOM   2583  CE3 TRP A 177       4.400  -5.685  -7.284  1.00  0.00      A    C
ATOM   2584  HE3 TRP A 177       4.165  -4.742  -6.812  1.00  0.00      A    H
ATOM   2585  CZ3 TRP A 177       4.633  -6.841  -6.508  1.00  0.00      A    C
ATOM   2586  HZ3 TRP A 177       4.609  -6.859  -5.429  1.00  0.00      A    H
ATOM   2587  CZ2 TRP A 177       5.102  -8.144  -8.576  1.00  0.00      A    C
ATOM   2588  HZ2 TRP A 177       5.324  -9.124  -8.974  1.00  0.00      A    H
ATOM   2589  CH2 TRP A 177       4.929  -8.042  -7.146  1.00  0.00      A    C
ATOM   2590  HH2 TRP A 177       4.919  -8.899  -6.489  1.00  0.00      A    H
ATOM   2591  C   TRP A 177       2.352  -2.226 -11.256  1.00  0.00      A    C
ATOM   2592  O   TRP A 177       1.708  -1.242 -10.931  1.00  0.00      A    O
ATOM   2593  N   ILE A 178       1.731  -3.105 -12.087  1.00  0.00      A    N
ATOM   2594  HN  ILE A 178       2.146  -3.948 -12.423  1.00  0.00      A    H
ATOM   2595  CA  ILE A 178       0.352  -2.833 -12.540  1.00  0.00      A    C
ATOM   2596  HA  ILE A 178       0.105  -1.790 -12.406  1.00  0.00      A    H
ATOM   2597  CB  ILE A 178      -0.009  -3.140 -13.956  1.00  0.00      A    C
ATOM   2598  HB  ILE A 178       0.220  -4.206 -14.169  1.00  0.00      A    H
ATOM   2599  CG2 ILE A 178      -1.510  -2.889 -14.275  1.00  0.00      A    C
ATOM   2600 HG21 ILE A 178      -1.906  -3.296 -15.230  1.00  0.00      A    H
ATOM   2601 HG22 ILE A 178      -2.094  -3.354 -13.452  1.00  0.00      A    H
ATOM   2602 HG23 ILE A 178      -1.729  -1.800 -14.268  1.00  0.00      A    H
ATOM   2603  CG1 ILE A 178       0.913  -2.432 -14.923  1.00  0.00      A    C
ATOM   2604 HG11 ILE A 178       0.609  -1.364 -14.893  1.00  0.00      A    H
ATOM   2605 HG12 ILE A 178       1.953  -2.460 -14.532  1.00  0.00      A    H
ATOM   2606  CD  ILE A 178       0.900  -2.935 -16.358  1.00  0.00      A    C
ATOM   2607  HD1 ILE A 178       1.018  -4.030 -16.500  1.00  0.00      A    H
ATOM   2608  HD2 ILE A 178      -0.112  -2.736 -16.771  1.00  0.00      A    H
ATOM   2609  HD3 ILE A 178       1.573  -2.421 -17.077  1.00  0.00      A    H
ATOM   2610  C   ILE A 178      -0.391  -3.634 -11.496  1.00  0.00      A    C
ATOM   2611  O   ILE A 178      -0.130  -4.839 -11.387  1.00  0.00      A    O
ATOM   2612  N   VAL A 179      -1.258  -2.987 -10.666  1.00  0.00      A    N
ATOM   2613  HN  VAL A 179      -1.543  -2.037 -10.772  1.00  0.00      A    H
ATOM   2614  CA  VAL A 179      -1.855  -3.548  -9.514  1.00  0.00      A    C
ATOM   2615  HA  VAL A 179      -1.563  -4.579  -9.378  1.00  0.00      A    H
ATOM   2616  CB  VAL A 179      -1.404  -2.800  -8.239  1.00  0.00      A    C
ATOM   2617  HB  VAL A 179      -1.599  -1.710  -8.333  1.00  0.00      A    H
ATOM   2618  CG1 VAL A 179      -2.291  -3.265  -7.065  1.00  0.00      A    C
ATOM   2619 HG11 VAL A 179      -1.893  -2.840  -6.119  1.00  0.00      A    H
ATOM   2620 HG12 VAL A 179      -3.388  -3.090  -7.055  1.00  0.00      A    H
ATOM   2621 HG13 VAL A 179      -1.987  -4.331  -6.983  1.00  0.00      A    H
ATOM   2622  CG2 VAL A 179       0.136  -2.956  -7.926  1.00  0.00      A    C
ATOM   2623 HG21 VAL A 179       0.375  -4.035  -8.042  1.00  0.00      A    H
ATOM   2624 HG22 VAL A 179       0.649  -2.450  -8.772  1.00  0.00      A    H
ATOM   2625 HG23 VAL A 179       0.414  -2.591  -6.914  1.00  0.00      A    H
ATOM   2626  C   VAL A 179      -3.363  -3.573  -9.621  1.00  0.00      A    C
ATOM   2627  O   VAL A 179      -3.977  -2.500  -9.878  1.00  0.00      A    O
ATOM   2628  N   LYS A 180      -4.001  -4.734  -9.543  1.00  0.00      A    N
ATOM   2629  HN  LYS A 180      -3.539  -5.613  -9.463  1.00  0.00      A    H
ATOM   2630  CA  LYS A 180      -5.526  -4.884  -9.444  1.00  0.00      A    C
ATOM   2631  HA  LYS A 180      -6.036  -4.048  -9.900  1.00  0.00      A    H
ATOM   2632  CB  LYS A 180      -5.903  -6.188 -10.155  1.00  0.00      A    C
ATOM   2633  HB1 LYS A 180      -5.696  -6.023 -11.234  1.00  0.00      A    H
ATOM   2634  HB2 LYS A 180      -5.221  -6.971  -9.761  1.00  0.00      A    H
ATOM   2635  CG  LYS A 180      -7.387  -6.449 -10.084  1.00  0.00      A    C
ATOM   2636  HG1 LYS A 180      -7.648  -6.556  -9.010  1.00  0.00      A    H
ATOM   2637  HG2 LYS A 180      -7.898  -5.538 -10.463  1.00  0.00      A    H
ATOM   2638  CD  LYS A 180      -7.832  -7.815 -10.732  1.00  0.00      A    C
ATOM   2639  HD1 LYS A 180      -7.536  -7.781 -11.802  1.00  0.00      A    H
ATOM   2640  HD2 LYS A 180      -7.172  -8.629 -10.363  1.00  0.00      A    H
ATOM   2641  CE  LYS A 180      -9.333  -8.069 -10.520  1.00  0.00      A    C
ATOM   2642  HE1 LYS A 180      -9.530  -8.053  -9.426  1.00  0.00      A    H
ATOM   2643  HE2 LYS A 180      -9.824  -7.194 -10.997  1.00  0.00      A    H
ATOM   2644  NZ  LYS A 180      -9.994  -9.243 -11.111  1.00  0.00      A    N
ATOM   2645  HZ1 LYS A 180      -9.873 -10.116 -10.559  1.00  0.00      A    H
ATOM   2646  HZ2 LYS A 180     -11.009  -9.020 -11.094  1.00  0.00      A    H
ATOM   2647  HZ3 LYS A 180      -9.739  -9.468 -12.094  1.00  0.00      A    H
ATOM   2648  C   LYS A 180      -5.892  -4.920  -8.014  1.00  0.00      A    C
ATOM   2649  O   LYS A 180      -5.257  -5.550  -7.193  1.00  0.00      A    O
ATOM   2650  N   ASN A 181      -6.934  -4.100  -7.766  1.00  0.00      A    N
ATOM   2651  HN  ASN A 181      -7.398  -3.510  -8.421  1.00  0.00      A    H
ATOM   2652  CA  ASN A 181      -7.760  -4.133  -6.556  1.00  0.00      A    C
ATOM   2653  HA  ASN A 181      -7.301  -4.832  -5.873  1.00  0.00      A    H
ATOM   2654  CB  ASN A 181      -7.935  -2.712  -5.970  1.00  0.00      A    C
ATOM   2655  HB1 ASN A 181      -8.168  -2.002  -6.792  1.00  0.00      A    H
ATOM   2656  HB2 ASN A 181      -8.671  -2.843  -5.149  1.00  0.00      A    H
ATOM   2657  CG  ASN A 181      -6.629  -2.179  -5.384  1.00  0.00      A    C
ATOM   2658  OD1 ASN A 181      -6.450  -2.314  -4.136  1.00  0.00      A    O
ATOM   2659  ND2 ASN A 181      -5.652  -1.599  -6.151  1.00  0.00      A    N
ATOM   2660 HD21 ASN A 181      -4.806  -1.313  -5.702  1.00  0.00      A    H
ATOM   2661 HD22 ASN A 181      -5.909  -1.633  -7.117  1.00  0.00      A    H
ATOM   2662  C   ASN A 181      -9.199  -4.563  -6.867  1.00  0.00      A    C
ATOM   2663  O   ASN A 181      -9.825  -4.042  -7.775  1.00  0.00      A    O
ATOM   2664  N   SER A 182      -9.741  -5.486  -6.051  1.00  0.00      A    N
ATOM   2665  HN  SER A 182      -9.116  -5.889  -5.387  1.00  0.00      A    H
ATOM   2666  CA  SER A 182     -11.140  -5.749  -6.055  1.00  0.00      A    C
ATOM   2667  HA  SER A 182     -11.543  -5.605  -7.047  1.00  0.00      A    H
ATOM   2668  CB  SER A 182     -11.448  -7.105  -5.417  1.00  0.00      A    C
ATOM   2669  HB1 SER A 182     -10.687  -7.217  -4.615  1.00  0.00      A    H
ATOM   2670  HB2 SER A 182     -12.504  -7.198  -5.085  1.00  0.00      A    H
ATOM   2671  OG  SER A 182     -11.250  -8.119  -6.423  1.00  0.00      A    O
ATOM   2672  HG1 SER A 182     -11.620  -8.946  -6.107  1.00  0.00      A    H
ATOM   2673  C   SER A 182     -11.773  -4.716  -5.160  1.00  0.00      A    C
ATOM   2674  O   SER A 182     -11.765  -4.830  -3.932  1.00  0.00      A    O
ATOM   2675  N   TRP A 183     -12.279  -3.621  -5.775  1.00  0.00      A    N
ATOM   2676  HN  TRP A 183     -12.184  -3.554  -6.766  1.00  0.00      A    H
ATOM   2677  CA  TRP A 183     -12.784  -2.512  -5.062  1.00  0.00      A    C
ATOM   2678  HA  TRP A 183     -13.044  -2.827  -4.063  1.00  0.00      A    H
ATOM   2679  CB  TRP A 183     -11.668  -1.442  -5.011  1.00  0.00      A    C
ATOM   2680  HB1 TRP A 183     -10.653  -1.812  -5.269  1.00  0.00      A    H
ATOM   2681  HB2 TRP A 183     -11.741  -0.648  -5.786  1.00  0.00      A    H
ATOM   2682  CG  TRP A 183     -11.432  -0.730  -3.622  1.00  0.00      A    C
ATOM   2683  CD1 TRP A 183     -10.378  -0.919  -2.753  1.00  0.00      A    C
ATOM   2684  HD1 TRP A 183      -9.655  -1.719  -2.809  1.00  0.00      A    H
ATOM   2685  NE1 TRP A 183     -10.493  -0.040  -1.706  1.00  0.00      A    N
ATOM   2686  HE1 TRP A 183      -9.897  -0.117  -0.937  1.00  0.00      A    H
ATOM   2687  CE2 TRP A 183     -11.593   0.795  -1.833  1.00  0.00      A    C
ATOM   2688  CD2 TRP A 183     -12.217   0.360  -3.043  1.00  0.00      A    C
ATOM   2689  CE3 TRP A 183     -13.394   0.917  -3.474  1.00  0.00      A    C
ATOM   2690  HE3 TRP A 183     -13.893   0.659  -4.397  1.00  0.00      A    H
ATOM   2691  CZ3 TRP A 183     -13.936   2.025  -2.770  1.00  0.00      A    C
ATOM   2692  HZ3 TRP A 183     -14.861   2.522  -3.027  1.00  0.00      A    H
ATOM   2693  CZ2 TRP A 183     -12.072   1.916  -1.172  1.00  0.00      A    C
ATOM   2694  HZ2 TRP A 183     -11.601   2.437  -0.351  1.00  0.00      A    H
ATOM   2695  CH2 TRP A 183     -13.258   2.561  -1.693  1.00  0.00      A    C
ATOM   2696  HH2 TRP A 183     -13.780   3.361  -1.187  1.00  0.00      A    H
ATOM   2697  C   TRP A 183     -13.991  -1.942  -5.744  1.00  0.00      A    C
ATOM   2698  O   TRP A 183     -15.131  -1.940  -5.194  1.00  0.00      A    O
ATOM   2699  N   GLY A 184     -13.740  -1.470  -6.985  1.00  0.00      A    N
ATOM   2700  HN  GLY A 184     -12.855  -1.615  -7.422  1.00  0.00      A    H
ATOM   2701  CA  GLY A 184     -14.777  -0.886  -7.845  1.00  0.00      A    C
ATOM   2702  HA1 GLY A 184     -15.343  -1.726  -8.218  1.00  0.00      A    H
ATOM   2703  HA2 GLY A 184     -15.422  -0.163  -7.367  1.00  0.00      A    H
ATOM   2704  C   GLY A 184     -14.160  -0.145  -8.986  1.00  0.00      A    C
ATOM   2705  O   GLY A 184     -13.038   0.303  -8.884  1.00  0.00      A    O
ATOM   2706  N   THR A 185     -14.864  -0.002 -10.118  1.00  0.00      A    N
ATOM   2707  HN  THR A 185     -15.717  -0.503 -10.245  1.00  0.00      A    H
ATOM   2708  CA  THR A 185     -14.431   0.697 -11.318  1.00  0.00      A    C
ATOM   2709  HA  THR A 185     -13.354   0.652 -11.393  1.00  0.00      A    H
ATOM   2710  CB  THR A 185     -15.116   0.172 -12.632  1.00  0.00      A    C
ATOM   2711  HB  THR A 185     -14.818   0.752 -13.531  1.00  0.00      A    H
ATOM   2712  OG1 THR A 185     -16.488   0.196 -12.399  1.00  0.00      A    O
ATOM   2713  HG1 THR A 185     -16.783  -0.702 -12.564  1.00  0.00      A    H
ATOM   2714  CG2 THR A 185     -14.595  -1.288 -12.900  1.00  0.00      A    C
ATOM   2715 HG21 THR A 185     -15.165  -1.699 -13.762  1.00  0.00      A    H
ATOM   2716 HG22 THR A 185     -13.505  -1.344 -13.104  1.00  0.00      A    H
ATOM   2717 HG23 THR A 185     -14.799  -1.927 -12.015  1.00  0.00      A    H
ATOM   2718  C   THR A 185     -14.563   2.255 -11.321  1.00  0.00      A    C
ATOM   2719  O   THR A 185     -14.198   2.822 -12.358  1.00  0.00      A    O
ATOM   2720  N   SER A 186     -14.936   2.920 -10.233  1.00  0.00      A    N
ATOM   2721  HN  SER A 186     -15.512   2.502  -9.535  1.00  0.00      A    H
ATOM   2722  CA  SER A 186     -14.857   4.332 -10.120  1.00  0.00      A    C
ATOM   2723  HA  SER A 186     -15.026   4.850 -11.052  1.00  0.00      A    H
ATOM   2724  CB  SER A 186     -15.998   4.793  -9.169  1.00  0.00      A    C
ATOM   2725  HB1 SER A 186     -16.018   5.894  -9.019  1.00  0.00      A    H
ATOM   2726  HB2 SER A 186     -16.946   4.584  -9.710  1.00  0.00      A    H
ATOM   2727  OG  SER A 186     -15.989   4.206  -7.918  1.00  0.00      A    O
ATOM   2728  HG1 SER A 186     -16.215   3.279  -8.026  1.00  0.00      A    H
ATOM   2729  C   SER A 186     -13.493   4.788  -9.582  1.00  0.00      A    C
ATOM   2730  O   SER A 186     -12.929   5.813  -9.963  1.00  0.00      A    O
ATOM   2731  N   TRP A 187     -13.023   4.133  -8.535  1.00  0.00      A    N
ATOM   2732  HN  TRP A 187     -13.479   3.296  -8.244  1.00  0.00      A    H
ATOM   2733  CA  TRP A 187     -11.693   4.234  -8.037  1.00  0.00      A    C
ATOM   2734  HA  TRP A 187     -11.514   5.245  -7.702  1.00  0.00      A    H
ATOM   2735  CB  TRP A 187     -11.673   3.333  -6.736  1.00  0.00      A    C
ATOM   2736  HB1 TRP A 187     -12.466   3.796  -6.110  1.00  0.00      A    H
ATOM   2737  HB2 TRP A 187     -11.981   2.269  -6.821  1.00  0.00      A    H
ATOM   2738  CG  TRP A 187     -10.426   3.430  -5.925  1.00  0.00      A    C
ATOM   2739  CD1 TRP A 187     -10.010   4.365  -5.078  1.00  0.00      A    C
ATOM   2740  HD1 TRP A 187     -10.649   5.197  -4.817  1.00  0.00      A    H
ATOM   2741  NE1 TRP A 187      -8.737   4.119  -4.567  1.00  0.00      A    N
ATOM   2742  HE1 TRP A 187      -8.213   4.692  -3.976  1.00  0.00      A    H
ATOM   2743  CE2 TRP A 187      -8.256   2.986  -5.208  1.00  0.00      A    C
ATOM   2744  CD2 TRP A 187      -9.302   2.550  -6.084  1.00  0.00      A    C
ATOM   2745  CE3 TRP A 187      -9.020   1.442  -6.896  1.00  0.00      A    C
ATOM   2746  HE3 TRP A 187      -9.731   1.021  -7.592  1.00  0.00      A    H
ATOM   2747  CZ3 TRP A 187      -7.756   0.851  -6.888  1.00  0.00      A    C
ATOM   2748  HZ3 TRP A 187      -7.493   0.035  -7.545  1.00  0.00      A    H
ATOM   2749  CZ2 TRP A 187      -6.968   2.506  -5.326  1.00  0.00      A    C
ATOM   2750  HZ2 TRP A 187      -6.202   3.066  -4.809  1.00  0.00      A    H
ATOM   2751  CH2 TRP A 187      -6.775   1.419  -6.102  1.00  0.00      A    C
ATOM   2752  HH2 TRP A 187      -5.805   0.955  -6.202  1.00  0.00      A    H
ATOM   2753  C   TRP A 187     -10.582   3.954  -9.015  1.00  0.00      A    C
ATOM   2754  O   TRP A 187     -10.522   2.961  -9.799  1.00  0.00      A    O
ATOM   2755  N   GLY A 188      -9.698   4.954  -9.148  1.00  0.00      A    N
ATOM   2756  HN  GLY A 188      -9.884   5.818  -8.686  1.00  0.00      A    H
ATOM   2757  CA  GLY A 188      -8.440   4.751  -9.879  1.00  0.00      A    C
ATOM   2758  HA1 GLY A 188      -7.787   5.557  -9.578  1.00  0.00      A    H
ATOM   2759  HA2 GLY A 188      -7.934   3.841  -9.594  1.00  0.00      A    H
ATOM   2760  C   GLY A 188      -8.613   4.737 -11.338  1.00  0.00      A    C
ATOM   2761  O   GLY A 188      -9.583   5.335 -11.785  1.00  0.00      A    O
ATOM   2762  N   GLU A 189      -7.824   4.025 -12.071  1.00  0.00      A    N
ATOM   2763  HN  GLU A 189      -7.152   3.488 -11.567  1.00  0.00      A    H
ATOM   2764  CA  GLU A 189      -7.955   3.834 -13.521  1.00  0.00      A    C
ATOM   2765  HA  GLU A 189      -8.427   4.778 -13.751  1.00  0.00      A    H
ATOM   2766  CB  GLU A 189      -6.582   3.730 -14.190  1.00  0.00      A    C
ATOM   2767  HB1 GLU A 189      -6.208   2.684 -14.235  1.00  0.00      A    H
ATOM   2768  HB2 GLU A 189      -6.664   3.928 -15.280  1.00  0.00      A    H
ATOM   2769  CG  GLU A 189      -5.548   4.671 -13.768  1.00  0.00      A    C
ATOM   2770  HG1 GLU A 189      -5.971   5.681 -13.584  1.00  0.00      A    H
ATOM   2771  HG2 GLU A 189      -5.102   4.464 -12.772  1.00  0.00      A    H
ATOM   2772  CD  GLU A 189      -4.316   4.851 -14.699  1.00  0.00      A    C
ATOM   2773  OE1 GLU A 189      -3.853   3.968 -15.433  1.00  0.00      A    O
ATOM   2774  OE2 GLU A 189      -3.812   6.004 -14.725  1.00  0.00      A    O
ATOM   2775  C   GLU A 189      -8.905   2.707 -13.871  1.00  0.00      A    C
ATOM   2776  O   GLU A 189      -8.533   1.810 -14.628  1.00  0.00      A    O
ATOM   2777  N   GLY A 190     -10.053   2.644 -13.220  1.00  0.00      A    N
ATOM   2778  HN  GLY A 190     -10.283   3.391 -12.600  1.00  0.00      A    H
ATOM   2779  CA  GLY A 190     -10.971   1.494 -13.319  1.00  0.00      A    C
ATOM   2780  HA1 GLY A 190     -11.902   1.858 -12.910  1.00  0.00      A    H
ATOM   2781  HA2 GLY A 190     -11.075   1.187 -14.349  1.00  0.00      A    H
ATOM   2782  C   GLY A 190     -10.610   0.356 -12.450  1.00  0.00      A    C
ATOM   2783  O   GLY A 190     -10.502  -0.779 -13.000  1.00  0.00      A    O
ATOM   2784  N   GLY A 191     -10.223   0.549 -11.202  1.00  0.00      A    N
ATOM   2785  HN  GLY A 191     -10.345   1.492 -10.901  1.00  0.00      A    H
ATOM   2786  CA  GLY A 191      -9.767  -0.493 -10.277  1.00  0.00      A    C
ATOM   2787  HA1 GLY A 191      -9.584   0.023  -9.346  1.00  0.00      A    H
ATOM   2788  HA2 GLY A 191     -10.459  -1.322 -10.282  1.00  0.00      A    H
ATOM   2789  C   GLY A 191      -8.342  -0.985 -10.455  1.00  0.00      A    C
ATOM   2790  O   GLY A 191      -7.794  -1.549  -9.536  1.00  0.00      A    O
ATOM   2791  N   TYR A 192      -7.696  -0.432 -11.507  1.00  0.00      A    N
ATOM   2792  HN  TYR A 192      -8.244   0.084 -12.161  1.00  0.00      A    H
ATOM   2793  CA  TYR A 192      -6.336  -0.668 -11.836  1.00  0.00      A    C
ATOM   2794  HA  TYR A 192      -6.034  -1.462 -11.170  1.00  0.00      A    H
ATOM   2795  CB  TYR A 192      -6.124  -1.034 -13.274  1.00  0.00      A    C
ATOM   2796  HB1 TYR A 192      -6.534  -0.234 -13.926  1.00  0.00      A    H
ATOM   2797  HB2 TYR A 192      -5.043  -1.173 -13.493  1.00  0.00      A    H
ATOM   2798  CG  TYR A 192      -6.736  -2.301 -13.576  1.00  0.00      A    C
ATOM   2799  CD1 TYR A 192      -7.976  -2.315 -14.202  1.00  0.00      A    C
ATOM   2800  HD1 TYR A 192      -8.355  -1.369 -14.559  1.00  0.00      A    H
ATOM   2801  CE1 TYR A 192      -8.843  -3.452 -14.259  1.00  0.00      A    C
ATOM   2802  HE1 TYR A 192      -9.845  -3.368 -14.654  1.00  0.00      A    H
ATOM   2803  CZ  TYR A 192      -8.284  -4.654 -13.838  1.00  0.00      A    C
ATOM   2804  OH  TYR A 192      -9.084  -5.831 -13.731  1.00  0.00      A    O
ATOM   2805  HH  TYR A 192      -9.891  -5.807 -14.251  1.00  0.00      A    H
ATOM   2806  CD2 TYR A 192      -6.206  -3.555 -13.215  1.00  0.00      A    C
ATOM   2807  HD2 TYR A 192      -5.259  -3.654 -12.705  1.00  0.00      A    H
ATOM   2808  CE2 TYR A 192      -6.951  -4.765 -13.336  1.00  0.00      A    C
ATOM   2809  HE2 TYR A 192      -6.624  -5.701 -12.909  1.00  0.00      A    H
ATOM   2810  C   TYR A 192      -5.576   0.630 -11.412  1.00  0.00      A    C
ATOM   2811  O   TYR A 192      -5.894   1.771 -11.700  1.00  0.00      A    O
ATOM   2812  N   MET A 193      -4.478   0.293 -10.753  1.00  0.00      A    N
ATOM   2813  HN  MET A 193      -4.293  -0.687 -10.735  1.00  0.00      A    H
ATOM   2814  CA  MET A 193      -3.478   1.125 -10.054  1.00  0.00      A    C
ATOM   2815  HA  MET A 193      -3.704   2.172 -10.197  1.00  0.00      A    H
ATOM   2816  CB  MET A 193      -3.458   0.953  -8.461  1.00  0.00      A    C
ATOM   2817  HB1 MET A 193      -4.418   1.230  -7.976  1.00  0.00      A    H
ATOM   2818  HB2 MET A 193      -3.305  -0.139  -8.320  1.00  0.00      A    H
ATOM   2819  CG  MET A 193      -2.533   1.803  -7.629  1.00  0.00      A    C
ATOM   2820  HG1 MET A 193      -1.491   1.459  -7.801  1.00  0.00      A    H
ATOM   2821  HG2 MET A 193      -2.654   2.872  -7.908  1.00  0.00      A    H
ATOM   2822  SD  MET A 193      -2.907   1.728  -5.887  1.00  0.00      A    S
ATOM   2823  CE  MET A 193      -2.124   0.206  -5.418  1.00  0.00      A    C
ATOM   2824  HE1 MET A 193      -2.432  -0.119  -4.401  1.00  0.00      A    H
ATOM   2825  HE2 MET A 193      -2.311  -0.588  -6.172  1.00  0.00      A    H
ATOM   2826  HE3 MET A 193      -1.021   0.334  -5.461  1.00  0.00      A    H
ATOM   2827  C   MET A 193      -2.068   0.972 -10.664  1.00  0.00      A    C
ATOM   2828  O   MET A 193      -1.503  -0.096 -10.675  1.00  0.00      A    O
ATOM   2829  N   ARG A 194      -1.437   2.092 -11.156  1.00  0.00      A    N
ATOM   2830  HN  ARG A 194      -1.986   2.915 -11.284  1.00  0.00      A    H
ATOM   2831  CA  ARG A 194      -0.009   2.145 -11.511  1.00  0.00      A    C
ATOM   2832  HA  ARG A 194       0.350   1.231 -11.961  1.00  0.00      A    H
ATOM   2833  CB  ARG A 194       0.097   3.310 -12.508  1.00  0.00      A    C
ATOM   2834  HB1 ARG A 194      -0.220   4.239 -11.988  1.00  0.00      A    H
ATOM   2835  HB2 ARG A 194       1.182   3.432 -12.713  1.00  0.00      A    H
ATOM   2836  CG  ARG A 194      -0.638   2.874 -13.721  1.00  0.00      A    C
ATOM   2837  HG1 ARG A 194      -0.330   1.839 -13.985  1.00  0.00      A    H
ATOM   2838  HG2 ARG A 194      -1.740   2.921 -13.593  1.00  0.00      A    H
ATOM   2839  CD  ARG A 194      -0.296   3.541 -15.036  1.00  0.00      A    C
ATOM   2840  HD1 ARG A 194       0.766   3.860 -15.108  1.00  0.00      A    H
ATOM   2841  HD2 ARG A 194      -0.431   2.839 -15.887  1.00  0.00      A    H
ATOM   2842  NE  ARG A 194      -1.115   4.761 -15.281  1.00  0.00      A    N
ATOM   2843  HE  ARG A 194      -2.108   4.691 -15.193  1.00  0.00      A    H
ATOM   2844  CZ  ARG A 194      -0.667   5.972 -15.734  1.00  0.00      A    C
ATOM   2845  NH1 ARG A 194       0.567   6.164 -16.197  1.00  0.00      A    N
ATOM   2846 HH11 ARG A 194       1.049   5.370 -16.569  1.00  0.00      A    H
ATOM   2847 HH12 ARG A 194       0.755   7.083 -16.542  1.00  0.00      A    H
ATOM   2848  NH2 ARG A 194      -1.586   6.913 -15.696  1.00  0.00      A    N
ATOM   2849 HH21 ARG A 194      -2.512   6.645 -15.431  1.00  0.00      A    H
ATOM   2850 HH22 ARG A 194      -1.583   7.728 -16.274  1.00  0.00      A    H
ATOM   2851  C   ARG A 194       0.756   2.444 -10.246  1.00  0.00      A    C
ATOM   2852  O   ARG A 194       1.115   3.571  -9.964  1.00  0.00      A    O
ATOM   2853  N   LEU A 195       1.113   1.492  -9.384  1.00  0.00      A    N
ATOM   2854  HN  LEU A 195       0.840   0.544  -9.526  1.00  0.00      A    H
ATOM   2855  CA  LEU A 195       1.811   1.735  -8.082  1.00  0.00      A    C
ATOM   2856  HA  LEU A 195       1.492   2.715  -7.758  1.00  0.00      A    H
ATOM   2857  CB  LEU A 195       1.709   0.472  -7.097  1.00  0.00      A    C
ATOM   2858  HB1 LEU A 195       0.635   0.221  -6.966  1.00  0.00      A    H
ATOM   2859  HB2 LEU A 195       1.953  -0.490  -7.597  1.00  0.00      A    H
ATOM   2860  CG  LEU A 195       2.455   0.683  -5.757  1.00  0.00      A    C
ATOM   2861  HG  LEU A 195       3.537   0.638  -6.002  1.00  0.00      A    H
ATOM   2862  CD1 LEU A 195       2.234   2.065  -5.060  1.00  0.00      A    C
ATOM   2863 HD11 LEU A 195       2.696   2.973  -5.502  1.00  0.00      A    H
ATOM   2864 HD12 LEU A 195       1.138   2.244  -5.008  1.00  0.00      A    H
ATOM   2865 HD13 LEU A 195       2.531   1.961  -3.995  1.00  0.00      A    H
ATOM   2866  CD2 LEU A 195       2.227  -0.377  -4.758  1.00  0.00      A    C
ATOM   2867 HD21 LEU A 195       1.155  -0.410  -4.466  1.00  0.00      A    H
ATOM   2868 HD22 LEU A 195       2.584  -1.384  -5.063  1.00  0.00      A    H
ATOM   2869 HD23 LEU A 195       2.847  -0.246  -3.846  1.00  0.00      A    H
ATOM   2870  C   LEU A 195       3.291   1.769  -8.368  1.00  0.00      A    C
ATOM   2871  O   LEU A 195       3.788   0.764  -8.800  1.00  0.00      A    O
ATOM   2872  N   ALA A 196       3.988   2.922  -8.243  1.00  0.00      A    N
ATOM   2873  HN  ALA A 196       3.458   3.741  -8.037  1.00  0.00      A    H
ATOM   2874  CA  ALA A 196       5.425   3.092  -8.406  1.00  0.00      A    C
ATOM   2875  HA  ALA A 196       5.560   3.022  -9.476  1.00  0.00      A    H
ATOM   2876  CB  ALA A 196       5.873   4.511  -8.142  1.00  0.00      A    C
ATOM   2877  HB1 ALA A 196       5.927   4.848  -7.084  1.00  0.00      A    H
ATOM   2878  HB2 ALA A 196       6.898   4.667  -8.541  1.00  0.00      A    H
ATOM   2879  HB3 ALA A 196       5.151   5.259  -8.534  1.00  0.00      A    H
ATOM   2880  C   ALA A 196       6.240   2.025  -7.731  1.00  0.00      A    C
ATOM   2881  O   ALA A 196       6.120   1.629  -6.572  1.00  0.00      A    O
ATOM   2882  N   ARG A 197       7.277   1.681  -8.534  1.00  0.00      A    N
ATOM   2883  HN  ARG A 197       7.299   2.132  -9.423  1.00  0.00      A    H
ATOM   2884  CA  ARG A 197       8.426   1.013  -8.122  1.00  0.00      A    C
ATOM   2885  HA  ARG A 197       8.399   0.656  -7.104  1.00  0.00      A    H
ATOM   2886  CB  ARG A 197       8.749  -0.177  -8.986  1.00  0.00      A    C
ATOM   2887  HB1 ARG A 197       8.778   0.049 -10.073  1.00  0.00      A    H
ATOM   2888  HB2 ARG A 197       9.766  -0.556  -8.749  1.00  0.00      A    H
ATOM   2889  CG  ARG A 197       7.857  -1.465  -8.889  1.00  0.00      A    C
ATOM   2890  HG1 ARG A 197       6.884  -0.989  -9.136  1.00  0.00      A    H
ATOM   2891  HG2 ARG A 197       8.226  -2.099  -9.724  1.00  0.00      A    H
ATOM   2892  CD  ARG A 197       7.936  -2.223  -7.509  1.00  0.00      A    C
ATOM   2893  HD1 ARG A 197       7.516  -1.521  -6.758  1.00  0.00      A    H
ATOM   2894  HD2 ARG A 197       7.255  -3.100  -7.528  1.00  0.00      A    H
ATOM   2895  NE  ARG A 197       9.293  -2.736  -7.261  1.00  0.00      A    N
ATOM   2896  HE  ARG A 197       9.835  -2.949  -8.074  1.00  0.00      A    H
ATOM   2897  CZ  ARG A 197       9.895  -2.701  -6.089  1.00  0.00      A    C
ATOM   2898  NH1 ARG A 197       9.539  -1.942  -5.029  1.00  0.00      A    N
ATOM   2899 HH11 ARG A 197       8.801  -1.290  -5.203  1.00  0.00      A    H
ATOM   2900 HH12 ARG A 197       9.896  -1.928  -4.095  1.00  0.00      A    H
ATOM   2901  NH2 ARG A 197      10.916  -3.510  -5.903  1.00  0.00      A    N
ATOM   2902 HH21 ARG A 197      11.263  -3.912  -6.750  1.00  0.00      A    H
ATOM   2903 HH22 ARG A 197      11.709  -3.201  -5.378  1.00  0.00      A    H
ATOM   2904  C   ARG A 197       9.595   2.023  -8.194  1.00  0.00      A    C
ATOM   2905  O   ARG A 197       9.372   3.139  -7.754  1.00  0.00      A    O
ATOM   2906  N   ASP A 198      10.809   1.659  -8.656  1.00  0.00      A    N
ATOM   2907  HN  ASP A 198      10.988   0.681  -8.738  1.00  0.00      A    H
ATOM   2908  CA  ASP A 198      11.835   2.567  -9.152  1.00  0.00      A    C
ATOM   2909  HA  ASP A 198      12.467   1.999  -9.819  1.00  0.00      A    H
ATOM   2910  CB  ASP A 198      11.258   3.634 -10.089  1.00  0.00      A    C
ATOM   2911  HB1 ASP A 198      10.302   3.216 -10.469  1.00  0.00      A    H
ATOM   2912  HB2 ASP A 198      11.007   4.608  -9.618  1.00  0.00      A    H
ATOM   2913  CG  ASP A 198      12.176   3.749 -11.342  1.00  0.00      A    C
ATOM   2914  OD1 ASP A 198      13.422   3.931 -11.202  1.00  0.00      A    O
ATOM   2915  OD2 ASP A 198      11.615   3.493 -12.427  1.00  0.00      A    O
ATOM   2916  C   ASP A 198      12.688   3.180  -8.001  1.00  0.00      A    C
ATOM   2917  O   ASP A 198      13.909   2.991  -7.993  1.00  0.00      A    O
ATOM   2918  N   VAL A 199      12.105   3.970  -7.098  1.00  0.00      A    N
ATOM   2919  HN  VAL A 199      11.122   4.064  -7.237  1.00  0.00      A    H
ATOM   2920  CA  VAL A 199      12.864   4.737  -6.126  1.00  0.00      A    C
ATOM   2921  HA  VAL A 199      13.812   4.294  -5.857  1.00  0.00      A    H
ATOM   2922  CB  VAL A 199      12.930   6.179  -6.538  1.00  0.00      A    C
ATOM   2923  HB  VAL A 199      13.203   6.851  -5.696  1.00  0.00      A    H
ATOM   2924  CG1 VAL A 199      14.031   6.356  -7.467  1.00  0.00      A    C
ATOM   2925 HG11 VAL A 199      14.915   5.790  -7.105  1.00  0.00      A    H
ATOM   2926 HG12 VAL A 199      13.744   5.953  -8.462  1.00  0.00      A    H
ATOM   2927 HG13 VAL A 199      14.300   7.434  -7.498  1.00  0.00      A    H
ATOM   2928  CG2 VAL A 199      11.564   6.696  -7.042  1.00  0.00      A    C
ATOM   2929 HG21 VAL A 199      11.560   7.806  -6.989  1.00  0.00      A    H
ATOM   2930 HG22 VAL A 199      11.336   6.489  -8.110  1.00  0.00      A    H
ATOM   2931 HG23 VAL A 199      10.736   6.225  -6.470  1.00  0.00      A    H
ATOM   2932  C   VAL A 199      12.155   4.582  -4.797  1.00  0.00      A    C
ATOM   2933  O   VAL A 199      11.269   3.662  -4.696  1.00  0.00      A    O
ATOM   2934  N   SER A 200      12.387   5.467  -3.807  1.00  0.00      A    N
ATOM   2935  HN  SER A 200      12.999   6.226  -4.017  1.00  0.00      A    H
ATOM   2936  CA  SER A 200      11.872   5.323  -2.436  1.00  0.00      A    C
ATOM   2937  HA  SER A 200      12.070   6.285  -1.985  1.00  0.00      A    H
ATOM   2938  CB  SER A 200      10.364   5.253  -2.433  1.00  0.00      A    C
ATOM   2939  HB1 SER A 200      10.022   5.710  -3.386  1.00  0.00      A    H
ATOM   2940  HB2 SER A 200       9.932   4.229  -2.456  1.00  0.00      A    H
ATOM   2941  OG  SER A 200       9.766   5.892  -1.260  1.00  0.00      A    O
ATOM   2942  HG1 SER A 200       9.348   6.683  -1.608  1.00  0.00      A    H
ATOM   2943  C   SER A 200      12.574   4.273  -1.582  1.00  0.00      A    C
ATOM   2944  O   SER A 200      13.764   3.990  -1.739  1.00  0.00      A    O
ATOM   2945  N   ASN A 201      11.768   3.626  -0.728  1.00  0.00      A    N
ATOM   2946  HN  ASN A 201      10.875   4.034  -0.552  1.00  0.00      A    H
ATOM   2947  CA  ASN A 201      12.265   2.487   0.097  1.00  0.00      A    C
ATOM   2948  HA  ASN A 201      13.120   2.912   0.602  1.00  0.00      A    H
ATOM   2949  CB  ASN A 201      11.207   2.188   1.188  1.00  0.00      A    C
ATOM   2950  HB1 ASN A 201      10.951   3.113   1.747  1.00  0.00      A    H
ATOM   2951  HB2 ASN A 201      10.283   1.756   0.749  1.00  0.00      A    H
ATOM   2952  CG  ASN A 201      11.637   1.125   2.147  1.00  0.00      A    C
ATOM   2953  OD1 ASN A 201      11.614  -0.047   1.925  1.00  0.00      A    O
ATOM   2954  ND2 ASN A 201      12.277   1.593   3.268  1.00  0.00      A    N
ATOM   2955 HD21 ASN A 201      12.554   0.891   3.924  1.00  0.00      A    H
ATOM   2956 HD22 ASN A 201      12.350   2.589   3.325  1.00  0.00      A    H
ATOM   2957  C   ASN A 201      12.770   1.321  -0.818  1.00  0.00      A    C
ATOM   2958  O   ASN A 201      12.035   0.890  -1.718  1.00  0.00      A    O
ATOM   2959  N   LYS A 202      14.029   0.940  -0.549  1.00  0.00      A    N
ATOM   2960  HN  LYS A 202      14.422   1.355   0.268  1.00  0.00      A    H
ATOM   2961  CA  LYS A 202      14.637  -0.139  -1.138  1.00  0.00      A    C
ATOM   2962  HA  LYS A 202      14.412  -0.086  -2.193  1.00  0.00      A    H
ATOM   2963  CB  LYS A 202      16.235  -0.099  -1.063  1.00  0.00      A    C
ATOM   2964  HB1 LYS A 202      16.634  -0.797  -1.829  1.00  0.00      A    H
ATOM   2965  HB2 LYS A 202      16.732   0.868  -1.292  1.00  0.00      A    H
ATOM   2966  CG  LYS A 202      16.791  -0.569   0.328  1.00  0.00      A    C
ATOM   2967  HG1 LYS A 202      16.497   0.184   1.090  1.00  0.00      A    H
ATOM   2968  HG2 LYS A 202      16.467  -1.602   0.580  1.00  0.00      A    H
ATOM   2969  CD  LYS A 202      18.351  -0.691   0.347  1.00  0.00      A    C
ATOM   2970  HD1 LYS A 202      18.605  -1.555  -0.304  1.00  0.00      A    H
ATOM   2971  HD2 LYS A 202      18.847   0.255   0.044  1.00  0.00      A    H
ATOM   2972  CE  LYS A 202      18.847  -1.079   1.773  1.00  0.00      A    C
ATOM   2973  HE1 LYS A 202      18.539  -0.325   2.527  1.00  0.00      A    H
ATOM   2974  HE2 LYS A 202      18.403  -2.025   2.152  1.00  0.00      A    H
ATOM   2975  NZ  LYS A 202      20.353  -1.142   1.731  1.00  0.00      A    N
ATOM   2976  HZ1 LYS A 202      20.858  -1.156   2.640  1.00  0.00      A    H
ATOM   2977  HZ2 LYS A 202      20.562  -1.984   1.158  1.00  0.00      A    H
ATOM   2978  HZ3 LYS A 202      20.680  -0.306   1.206  1.00  0.00      A    H
ATOM   2979  C   LYS A 202      14.154  -1.495  -0.875  1.00  0.00      A    C
ATOM   2980  O   LYS A 202      14.241  -2.398  -1.705  1.00  0.00      A    O
ATOM   2981  N   GLU A 203      13.595  -1.695   0.321  1.00  0.00      A    N
ATOM   2982  HN  GLU A 203      13.304  -0.900   0.848  1.00  0.00      A    H
ATOM   2983  CA  GLU A 203      13.203  -2.985   0.866  1.00  0.00      A    C
ATOM   2984  HA  GLU A 203      13.905  -3.710   0.481  1.00  0.00      A    H
ATOM   2985  CB  GLU A 203      13.265  -2.939   2.375  1.00  0.00      A    C
ATOM   2986  HB1 GLU A 203      12.728  -2.032   2.728  1.00  0.00      A    H
ATOM   2987  HB2 GLU A 203      12.759  -3.820   2.825  1.00  0.00      A    H
ATOM   2988  CG  GLU A 203      14.761  -2.856   2.952  1.00  0.00      A    C
ATOM   2989  HG1 GLU A 203      15.407  -2.127   2.419  1.00  0.00      A    H
ATOM   2990  HG2 GLU A 203      14.661  -2.553   4.016  1.00  0.00      A    H
ATOM   2991  CD  GLU A 203      15.340  -4.181   2.807  1.00  0.00      A    C
ATOM   2992  OE1 GLU A 203      16.363  -4.235   2.086  1.00  0.00      A    O
ATOM   2993  OE2 GLU A 203      14.883  -5.127   3.418  1.00  0.00      A    O
ATOM   2994  C   GLU A 203      11.828  -3.436   0.360  1.00  0.00      A    C
ATOM   2995  O   GLU A 203      11.732  -4.312  -0.500  1.00  0.00      A    O
ATOM   2996  N   GLY A 204      10.837  -2.709   0.923  1.00  0.00      A    N
ATOM   2997  HN  GLY A 204      11.130  -1.967   1.520  1.00  0.00      A    H
ATOM   2998  CA  GLY A 204       9.429  -2.868   0.524  1.00  0.00      A    C
ATOM   2999  HA1 GLY A 204       9.432  -2.935  -0.554  1.00  0.00      A    H
ATOM   3000  HA2 GLY A 204       8.997  -3.719   1.030  1.00  0.00      A    H
ATOM   3001  C   GLY A 204       8.704  -1.596   0.824  1.00  0.00      A    C
ATOM   3002  O   GLY A 204       8.362  -1.450   1.976  1.00  0.00      A    O
ATOM   3003  N   THR A 205       8.410  -0.730  -0.146  1.00  0.00      A    N
ATOM   3004  HN  THR A 205       8.830  -0.852  -1.042  1.00  0.00      A    H
ATOM   3005  CA  THR A 205       7.579   0.450   0.009  1.00  0.00      A    C
ATOM   3006  HA  THR A 205       7.944   1.052   0.828  1.00  0.00      A    H
ATOM   3007  CB  THR A 205       7.625   1.293  -1.263  1.00  0.00      A    C
ATOM   3008  HB  THR A 205       7.150   0.905  -2.190  1.00  0.00      A    H
ATOM   3009  OG1 THR A 205       8.944   1.593  -1.620  1.00  0.00      A    O
ATOM   3010  HG1 THR A 205       8.927   2.118  -2.423  1.00  0.00      A    H
ATOM   3011  CG2 THR A 205       6.997   2.694  -1.035  1.00  0.00      A    C
ATOM   3012 HG21 THR A 205       7.369   3.110  -0.074  1.00  0.00      A    H
ATOM   3013 HG22 THR A 205       7.203   3.381  -1.883  1.00  0.00      A    H
ATOM   3014 HG23 THR A 205       5.899   2.544  -1.110  1.00  0.00      A    H
ATOM   3015  C   THR A 205       6.149   0.079   0.171  1.00  0.00      A    C
ATOM   3016  O   THR A 205       5.485  -0.435  -0.779  1.00  0.00      A    O
ATOM   3017  N   CYS A 206       5.536   0.367   1.401  1.00  0.00      A    N
ATOM   3018  HN  CYS A 206       6.085   0.879   2.058  1.00  0.00      A    H
ATOM   3019  CA  CYS A 206       4.161   0.010   1.757  1.00  0.00      A    C
ATOM   3020  HA  CYS A 206       3.977   0.600   2.642  1.00  0.00      A    H
ATOM   3021  CB  CYS A 206       3.158   0.619   0.699  1.00  0.00      A    C
ATOM   3022  HB1 CYS A 206       3.275   0.125  -0.289  1.00  0.00      A    H
ATOM   3023  HB2 CYS A 206       2.177   0.400   1.172  1.00  0.00      A    H
ATOM   3024  SG  CYS A 206       3.533   2.293   0.403  1.00  0.00      A    S
ATOM   3025  C   CYS A 206       3.958  -1.471   1.902  1.00  0.00      A    C
ATOM   3026  O   CYS A 206       2.841  -2.016   1.879  1.00  0.00      A    O
ATOM   3027  N   GLY A 207       5.080  -2.234   2.042  1.00  0.00      A    N
ATOM   3028  HN  GLY A 207       5.895  -1.664   2.107  1.00  0.00      A    H
ATOM   3029  CA  GLY A 207       5.140  -3.666   2.123  1.00  0.00      A    C
ATOM   3030  HA1 GLY A 207       6.050  -3.810   2.686  1.00  0.00      A    H
ATOM   3031  HA2 GLY A 207       4.245  -4.019   2.612  1.00  0.00      A    H
ATOM   3032  C   GLY A 207       5.340  -4.334   0.787  1.00  0.00      A    C
ATOM   3033  O   GLY A 207       5.352  -5.553   0.728  1.00  0.00      A    O
ATOM   3034  N   ILE A 208       5.456  -3.589  -0.307  1.00  0.00      A    N
ATOM   3035  HN  ILE A 208       5.428  -2.598  -0.203  1.00  0.00      A    H
ATOM   3036  CA  ILE A 208       5.153  -4.299  -1.589  1.00  0.00      A    C
ATOM   3037  HA  ILE A 208       4.142  -4.657  -1.469  1.00  0.00      A    H
ATOM   3038  CB  ILE A 208       5.064  -3.180  -2.704  1.00  0.00      A    C
ATOM   3039  HB  ILE A 208       4.316  -2.461  -2.307  1.00  0.00      A    H
ATOM   3040  CG2 ILE A 208       6.419  -2.409  -2.804  1.00  0.00      A    C
ATOM   3041 HG21 ILE A 208       6.962  -2.105  -1.884  1.00  0.00      A    H
ATOM   3042 HG22 ILE A 208       7.109  -2.906  -3.520  1.00  0.00      A    H
ATOM   3043 HG23 ILE A 208       6.185  -1.417  -3.245  1.00  0.00      A    H
ATOM   3044  CG1 ILE A 208       4.585  -3.688  -4.058  1.00  0.00      A    C
ATOM   3045 HG11 ILE A 208       4.681  -2.789  -4.704  1.00  0.00      A    H
ATOM   3046 HG12 ILE A 208       5.224  -4.511  -4.444  1.00  0.00      A    H
ATOM   3047  CD  ILE A 208       3.106  -4.179  -4.255  1.00  0.00      A    C
ATOM   3048  HD1 ILE A 208       2.476  -3.527  -3.613  1.00  0.00      A    H
ATOM   3049  HD2 ILE A 208       2.996  -3.989  -5.344  1.00  0.00      A    H
ATOM   3050  HD3 ILE A 208       3.062  -5.264  -4.019  1.00  0.00      A    H
ATOM   3051  C   ILE A 208       6.073  -5.445  -2.010  1.00  0.00      A    C
ATOM   3052  O   ILE A 208       5.582  -6.495  -2.339  1.00  0.00      A    O
ATOM   3053  N   ALA A 209       7.384  -5.222  -2.057  1.00  0.00      A    N
ATOM   3054  HN  ALA A 209       7.736  -4.309  -1.864  1.00  0.00      A    H
ATOM   3055  CA  ALA A 209       8.386  -6.153  -2.520  1.00  0.00      A    C
ATOM   3056  HA  ALA A 209       7.924  -6.819  -3.233  1.00  0.00      A    H
ATOM   3057  CB  ALA A 209       9.547  -5.381  -3.243  1.00  0.00      A    C
ATOM   3058  HB1 ALA A 209      10.339  -6.129  -3.459  1.00  0.00      A    H
ATOM   3059  HB2 ALA A 209       9.331  -4.827  -4.182  1.00  0.00      A    H
ATOM   3060  HB3 ALA A 209       9.922  -4.620  -2.526  1.00  0.00      A    H
ATOM   3061  C   ALA A 209       8.970  -6.996  -1.393  1.00  0.00      A    C
ATOM   3062  O   ALA A 209      10.108  -7.507  -1.533  1.00  0.00      A    O
ATOM   3063  N   MET A 210       8.252  -7.188  -0.308  1.00  0.00      A    N
ATOM   3064  HN  MET A 210       7.322  -6.829  -0.266  1.00  0.00      A    H
ATOM   3065  CA  MET A 210       8.746  -7.923   0.856  1.00  0.00      A    C
ATOM   3066  HA  MET A 210       9.817  -7.980   0.983  1.00  0.00      A    H
ATOM   3067  CB  MET A 210       8.034  -7.490   2.145  1.00  0.00      A    C
ATOM   3068  HB1 MET A 210       7.016  -7.160   1.847  1.00  0.00      A    H
ATOM   3069  HB2 MET A 210       7.810  -8.350   2.811  1.00  0.00      A    H
ATOM   3070  CG  MET A 210       8.721  -6.435   2.930  1.00  0.00      A    C
ATOM   3071  HG1 MET A 210       9.715  -6.705   3.346  1.00  0.00      A    H
ATOM   3072  HG2 MET A 210       8.891  -5.556   2.272  1.00  0.00      A    H
ATOM   3073  SD  MET A 210       7.776  -5.847   4.413  1.00  0.00      A    S
ATOM   3074  CE  MET A 210       8.804  -4.480   4.819  1.00  0.00      A    C
ATOM   3075  HE1 MET A 210       8.947  -3.794   3.958  1.00  0.00      A    H
ATOM   3076  HE2 MET A 210       8.297  -3.866   5.594  1.00  0.00      A    H
ATOM   3077  HE3 MET A 210       9.820  -4.820   5.114  1.00  0.00      A    H
ATOM   3078  C   MET A 210       8.437  -9.436   0.686  1.00  0.00      A    C
ATOM   3079  O   MET A 210       9.277 -10.263   0.303  1.00  0.00      A    O
ATOM   3080  N   GLU A 211       7.126  -9.872   0.951  1.00  0.00      A    N
ATOM   3081  HN  GLU A 211       6.433  -9.168   1.079  1.00  0.00      A    H
ATOM   3082  CA  GLU A 211       6.747 -11.291   0.960  1.00  0.00      A    C
ATOM   3083  HA  GLU A 211       7.619 -11.899   0.771  1.00  0.00      A    H
ATOM   3084  CB  GLU A 211       6.399 -11.716   2.374  1.00  0.00      A    C
ATOM   3085  HB1 GLU A 211       5.414 -11.261   2.615  1.00  0.00      A    H
ATOM   3086  HB2 GLU A 211       6.301 -12.821   2.312  1.00  0.00      A    H
ATOM   3087  CG  GLU A 211       7.331 -11.262   3.538  1.00  0.00      A    C
ATOM   3088  HG1 GLU A 211       8.421 -11.379   3.356  1.00  0.00      A    H
ATOM   3089  HG2 GLU A 211       7.157 -10.171   3.654  1.00  0.00      A    H
ATOM   3090  CD  GLU A 211       6.922 -11.888   4.843  1.00  0.00      A    C
ATOM   3091  OE1 GLU A 211       7.564 -11.603   5.879  1.00  0.00      A    O
ATOM   3092  OE2 GLU A 211       6.059 -12.790   4.855  1.00  0.00      A    O
ATOM   3093  C   GLU A 211       5.678 -11.630  -0.023  1.00  0.00      A    C
ATOM   3094  O   GLU A 211       4.636 -12.095   0.435  1.00  0.00      A    O
ATOM   3095  N   PRO A 212       5.739 -11.559  -1.366  1.00  0.00      A    N
ATOM   3096  CD  PRO A 212       7.011 -11.271  -2.099  1.00  0.00      A    C
ATOM   3097  HD1 PRO A 212       7.479 -12.245  -2.356  1.00  0.00      A    H
ATOM   3098  HD2 PRO A 212       7.775 -10.669  -1.562  1.00  0.00      A    H
ATOM   3099  CA  PRO A 212       4.671 -11.783  -2.316  1.00  0.00      A    C
ATOM   3100  HA  PRO A 212       3.784 -11.326  -1.901  1.00  0.00      A    H
ATOM   3101  CB  PRO A 212       5.162 -11.077  -3.624  1.00  0.00      A    C
ATOM   3102  HB1 PRO A 212       5.393 -11.898  -4.335  1.00  0.00      A    H
ATOM   3103  HB2 PRO A 212       4.462 -10.328  -4.053  1.00  0.00      A    H
ATOM   3104  CG  PRO A 212       6.557 -10.572  -3.347  1.00  0.00      A    C
ATOM   3105  HG1 PRO A 212       7.319 -10.619  -4.153  1.00  0.00      A    H
ATOM   3106  HG2 PRO A 212       6.428  -9.505  -3.066  1.00  0.00      A    H
ATOM   3107  C   PRO A 212       4.516 -13.329  -2.503  1.00  0.00      A    C
ATOM   3108  O   PRO A 212       5.416 -14.099  -2.138  1.00  0.00      A    O
ATOM   3109  N   SER A 213       3.372 -13.773  -3.131  1.00  0.00      A    N
ATOM   3110  HN  SER A 213       2.567 -13.244  -3.387  1.00  0.00      A    H
ATOM   3111  CA  SER A 213       3.052 -15.172  -3.057  1.00  0.00      A    C
ATOM   3112  HA  SER A 213       3.907 -15.827  -3.134  1.00  0.00      A    H
ATOM   3113  CB  SER A 213       2.173 -15.334  -1.742  1.00  0.00      A    C
ATOM   3114  HB1 SER A 213       2.877 -15.064  -0.926  1.00  0.00      A    H
ATOM   3115  HB2 SER A 213       1.355 -14.588  -1.657  1.00  0.00      A    H
ATOM   3116  OG  SER A 213       1.701 -16.665  -1.505  1.00  0.00      A    O
ATOM   3117  HG1 SER A 213       1.197 -16.580  -0.693  1.00  0.00      A    H
ATOM   3118  C   SER A 213       2.181 -15.530  -4.186  1.00  0.00      A    C
ATOM   3119  O   SER A 213       1.540 -14.665  -4.835  1.00  0.00      A    O
ATOM   3120  N   TYR A 214       2.150 -16.827  -4.638  1.00  0.00      A    N
ATOM   3121  HN  TYR A 214       2.703 -17.507  -4.163  1.00  0.00      A    H
ATOM   3122  CA  TYR A 214       1.203 -17.201  -5.735  1.00  0.00      A    C
ATOM   3123  HA  TYR A 214       0.259 -16.761  -5.452  1.00  0.00      A    H
ATOM   3124  CB  TYR A 214       1.652 -16.699  -7.062  1.00  0.00      A    C
ATOM   3125  HB1 TYR A 214       1.055 -17.048  -7.932  1.00  0.00      A    H
ATOM   3126  HB2 TYR A 214       1.577 -15.591  -7.083  1.00  0.00      A    H
ATOM   3127  CG  TYR A 214       3.118 -17.015  -7.442  1.00  0.00      A    C
ATOM   3128  CD1 TYR A 214       3.974 -18.011  -6.845  1.00  0.00      A    C
ATOM   3129  HD1 TYR A 214       3.425 -18.574  -6.105  1.00  0.00      A    H
ATOM   3130  CE1 TYR A 214       5.313 -18.168  -7.301  1.00  0.00      A    C
ATOM   3131  HE1 TYR A 214       5.976 -18.923  -6.905  1.00  0.00      A    H
ATOM   3132  CZ  TYR A 214       5.721 -17.519  -8.497  1.00  0.00      A    C
ATOM   3133  OH  TYR A 214       6.947 -17.624  -9.084  1.00  0.00      A    O
ATOM   3134  HH  TYR A 214       7.574 -18.032  -8.482  1.00  0.00      A    H
ATOM   3135  CD2 TYR A 214       3.703 -16.217  -8.439  1.00  0.00      A    C
ATOM   3136  HD2 TYR A 214       3.114 -15.446  -8.914  1.00  0.00      A    H
ATOM   3137  CE2 TYR A 214       4.941 -16.543  -8.970  1.00  0.00      A    C
ATOM   3138  HE2 TYR A 214       5.279 -15.922  -9.786  1.00  0.00      A    H
ATOM   3139  C   TYR A 214       0.873 -18.687  -5.811  1.00  0.00      A    C
ATOM   3140  O   TYR A 214       1.623 -19.532  -5.252  1.00  0.00      A    O
ATOM   3141  N   PRO A 215      -0.254 -19.070  -6.349  1.00  0.00      A    N
ATOM   3142  CD  PRO A 215      -1.210 -18.198  -6.928  1.00  0.00      A    C
ATOM   3143  HD1 PRO A 215      -0.798 -17.327  -7.480  1.00  0.00      A    H
ATOM   3144  HD2 PRO A 215      -1.837 -17.720  -6.146  1.00  0.00      A    H
ATOM   3145  CA  PRO A 215      -0.705 -20.492  -6.432  1.00  0.00      A    C
ATOM   3146  HA  PRO A 215      -0.673 -20.864  -5.418  1.00  0.00      A    H
ATOM   3147  CB  PRO A 215      -2.058 -20.360  -7.135  1.00  0.00      A    C
ATOM   3148  HB1 PRO A 215      -2.323 -21.220  -7.786  1.00  0.00      A    H
ATOM   3149  HB2 PRO A 215      -2.765 -20.287  -6.281  1.00  0.00      A    H
ATOM   3150  CG  PRO A 215      -2.004 -19.077  -7.877  1.00  0.00      A    C
ATOM   3151  HG1 PRO A 215      -1.481 -19.292  -8.833  1.00  0.00      A    H
ATOM   3152  HG2 PRO A 215      -3.014 -18.709  -8.158  1.00  0.00      A    H
ATOM   3153  C   PRO A 215       0.129 -21.297  -7.352  1.00  0.00      A    C
ATOM   3154  O   PRO A 215       0.911 -20.784  -8.170  1.00  0.00      A    O
ATOM   3155  N   ILE A 216       0.053 -22.626  -7.340  1.00  0.00      A    N
ATOM   3156  HN  ILE A 216      -0.577 -22.999  -6.664  1.00  0.00      A    H
ATOM   3157  CA  ILE A 216       0.555 -23.509  -8.414  1.00  0.00      A    C
ATOM   3158  HA  ILE A 216       0.908 -22.864  -9.205  1.00  0.00      A    H
ATOM   3159  CB  ILE A 216       1.650 -24.406  -7.914  1.00  0.00      A    C
ATOM   3160  HB  ILE A 216       1.173 -25.067  -7.159  1.00  0.00      A    H
ATOM   3161  CG2 ILE A 216       2.301 -25.178  -9.087  1.00  0.00      A    C
ATOM   3162 HG21 ILE A 216       3.169 -25.807  -8.795  1.00  0.00      A    H
ATOM   3163 HG22 ILE A 216       1.639 -25.845  -9.680  1.00  0.00      A    H
ATOM   3164 HG23 ILE A 216       2.756 -24.495  -9.836  1.00  0.00      A    H
ATOM   3165  CG1 ILE A 216       2.810 -23.603  -7.210  1.00  0.00      A    C
ATOM   3166 HG11 ILE A 216       2.495 -23.041  -6.305  1.00  0.00      A    H
ATOM   3167 HG12 ILE A 216       3.546 -24.319  -6.786  1.00  0.00      A    H
ATOM   3168  CD  ILE A 216       3.601 -22.572  -8.030  1.00  0.00      A    C
ATOM   3169  HD1 ILE A 216       3.005 -21.651  -8.203  1.00  0.00      A    H
ATOM   3170  HD2 ILE A 216       4.526 -22.244  -7.509  1.00  0.00      A    H
ATOM   3171  HD3 ILE A 216       3.961 -22.998  -8.990  1.00  0.00      A    H
ATOM   3172  C   ILE A 216      -0.610 -24.355  -8.877  1.00  0.00      A    C
ATOM   3173  O   ILE A 216      -1.602 -24.539  -8.203  1.00  0.00      A    O
ATOM   3174  N   ALA A 217      -0.670 -24.733 -10.133  1.00  0.00      A    N
ATOM   3175  HN  ALA A 217       0.113 -24.674 -10.747  1.00  0.00      A    H
ATOM   3176  CA  ALA A 217      -1.806 -25.405 -10.680  1.00  0.00      A    C
ATOM   3177  HA  ALA A 217      -2.513 -25.796  -9.963  1.00  0.00      A    H
ATOM   3178  CB  ALA A 217      -2.570 -24.448 -11.667  1.00  0.00      A    C
ATOM   3179  HB1 ALA A 217      -3.401 -24.990 -12.166  1.00  0.00      A    H
ATOM   3180  HB2 ALA A 217      -2.963 -23.557 -11.132  1.00  0.00      A    H
ATOM   3181  HB3 ALA A 217      -1.881 -24.109 -12.469  1.00  0.00      A    H
ATOM   3182  C   ALA A 217      -1.334 -26.628 -11.545  1.00  0.00      A    C
ATOM   3183  OT1 ALA A 217      -0.131 -26.830 -11.732  1.00  0.00      A    O
ATOM   3184  OT2 ALA A 217      -2.243 -27.301 -12.089  1.00  0.00      A    O
END
