# Supplementary material for: Sequence comparison, molecular modeling, and network analysis predict structural diversity in cysteine proteases from the Cape sundew, Drosera capensis
Source: Comput Struct Biotechnol J. 2016 Jun 14;14:271–82. doi: 10.1016/j.csbj.2016.05.003 (PMC4949590; doi:10.1016/j.csbj.2016.05.003)
Supplement: Supplementary file 4 [file mmc4.zip › Rosetta_mature/DCAP_2122_mature_m1.pdb]

CRYST1   66.295   74.537   52.648  90.00  90.00  90.00 P 1           1
ATOM      1  N   VAL A   1      27.020  16.158  -5.908  1.00  0.00      A    N
ATOM      2  HT1 VAL A   1      27.591  17.026  -5.878  1.00  0.00      A    H
ATOM      3  HT2 VAL A   1      27.414  15.600  -6.692  1.00  0.00      A    H
ATOM      4  HT3 VAL A   1      27.172  15.611  -5.036  1.00  0.00      A    H
ATOM      5  CA  VAL A   1      25.520  16.395  -6.235  1.00  0.00      A    C
ATOM      6  HA  VAL A   1      24.992  15.459  -6.121  1.00  0.00      A    H
ATOM      7  CB  VAL A   1      24.981  17.463  -5.262  1.00  0.00      A    C
ATOM      8  HB  VAL A   1      25.510  18.430  -5.397  1.00  0.00      A    H
ATOM      9  CG1 VAL A   1      23.489  17.746  -5.509  1.00  0.00      A    C
ATOM     10 HG11 VAL A   1      23.119  18.539  -4.823  1.00  0.00      A    H
ATOM     11 HG12 VAL A   1      23.298  18.011  -6.571  1.00  0.00      A    H
ATOM     12 HG13 VAL A   1      22.883  16.824  -5.379  1.00  0.00      A    H
ATOM     13  CG2 VAL A   1      25.159  17.093  -3.758  1.00  0.00      A    C
ATOM     14 HG21 VAL A   1      24.539  16.218  -3.467  1.00  0.00      A    H
ATOM     15 HG22 VAL A   1      26.230  16.885  -3.549  1.00  0.00      A    H
ATOM     16 HG23 VAL A   1      24.821  17.891  -3.064  1.00  0.00      A    H
ATOM     17  C   VAL A   1      25.318  16.918  -7.638  1.00  0.00      A    C
ATOM     18  O   VAL A   1      25.707  18.095  -7.909  1.00  0.00      A    O
ATOM     19  N   PRO A   2      24.671  16.133  -8.526  1.00  0.00      A    N
ATOM     20  CD  PRO A   2      24.560  14.709  -8.412  1.00  0.00      A    C
ATOM     21  HD1 PRO A   2      23.690  14.405  -7.791  1.00  0.00      A    H
ATOM     22  HD2 PRO A   2      25.479  14.251  -7.987  1.00  0.00      A    H
ATOM     23  CA  PRO A   2      24.337  16.651  -9.857  1.00  0.00      A    C
ATOM     24  HA  PRO A   2      25.222  17.071 -10.312  1.00  0.00      A    H
ATOM     25  CB  PRO A   2      23.912  15.375 -10.594  1.00  0.00      A    C
ATOM     26  HB1 PRO A   2      22.803  15.321 -10.587  1.00  0.00      A    H
ATOM     27  HB2 PRO A   2      24.080  15.325 -11.691  1.00  0.00      A    H
ATOM     28  CG  PRO A   2      24.479  14.132  -9.859  1.00  0.00      A    C
ATOM     29  HG1 PRO A   2      23.838  13.226  -9.912  1.00  0.00      A    H
ATOM     30  HG2 PRO A   2      25.500  13.837 -10.184  1.00  0.00      A    H
ATOM     31  C   PRO A   2      23.194  17.640  -9.724  1.00  0.00      A    C
ATOM     32  O   PRO A   2      22.507  17.633  -8.705  1.00  0.00      A    O
ATOM     33  N   PRO A   3      22.847  18.403 -10.782  1.00  0.00      A    N
ATOM     34  CD  PRO A   3      23.752  18.701 -11.881  1.00  0.00      A    C
ATOM     35  HD1 PRO A   3      23.961  17.770 -12.450  1.00  0.00      A    H
ATOM     36  HD2 PRO A   3      24.721  19.104 -11.518  1.00  0.00      A    H
ATOM     37  CA  PRO A   3      21.746  19.425 -10.716  1.00  0.00      A    C
ATOM     38  HA  PRO A   3      21.685  19.873  -9.735  1.00  0.00      A    H
ATOM     39  CB  PRO A   3      22.101  20.483 -11.719  1.00  0.00      A    C
ATOM     40  HB1 PRO A   3      21.279  21.073 -12.177  1.00  0.00      A    H
ATOM     41  HB2 PRO A   3      22.710  21.243 -11.185  1.00  0.00      A    H
ATOM     42  CG  PRO A   3      23.028  19.700 -12.707  1.00  0.00      A    C
ATOM     43  HG1 PRO A   3      22.347  19.188 -13.420  1.00  0.00      A    H
ATOM     44  HG2 PRO A   3      23.718  20.303 -13.336  1.00  0.00      A    H
ATOM     45  C   PRO A   3      20.330  18.813 -11.063  1.00  0.00      A    C
ATOM     46  O   PRO A   3      19.353  19.346 -10.644  1.00  0.00      A    O
ATOM     47  N   SER A   4      20.285  17.675 -11.784  1.00  0.00      A    N
ATOM     48  HN  SER A   4      21.116  17.244 -12.129  1.00  0.00      A    H
ATOM     49  CA  SER A   4      19.096  16.868 -12.160  1.00  0.00      A    C
ATOM     50  HA  SER A   4      18.218  17.145 -11.594  1.00  0.00      A    H
ATOM     51  CB  SER A   4      18.781  17.319 -13.616  1.00  0.00      A    C
ATOM     52  HB1 SER A   4      18.728  18.428 -13.615  1.00  0.00      A    H
ATOM     53  HB2 SER A   4      19.561  17.017 -14.348  1.00  0.00      A    H
ATOM     54  OG  SER A   4      17.504  16.810 -14.010  1.00  0.00      A    O
ATOM     55  HG1 SER A   4      17.317  17.230 -14.852  1.00  0.00      A    H
ATOM     56  C   SER A   4      19.276  15.335 -11.994  1.00  0.00      A    C
ATOM     57  O   SER A   4      20.262  14.736 -12.374  1.00  0.00      A    O
ATOM     58  N   VAL A   5      18.252  14.725 -11.362  1.00  0.00      A    N
ATOM     59  HN  VAL A   5      17.517  15.327 -11.059  1.00  0.00      A    H
ATOM     60  CA  VAL A   5      18.375  13.369 -10.902  1.00  0.00      A    C
ATOM     61  HA  VAL A   5      18.911  12.807 -11.653  1.00  0.00      A    H
ATOM     62  CB  VAL A   5      19.087  13.202  -9.523  1.00  0.00      A    C
ATOM     63  HB  VAL A   5      18.894  14.053  -8.834  1.00  0.00      A    H
ATOM     64  CG1 VAL A   5      18.852  11.897  -8.759  1.00  0.00      A    C
ATOM     65 HG11 VAL A   5      19.695  11.754  -8.050  1.00  0.00      A    H
ATOM     66 HG12 VAL A   5      17.861  11.885  -8.256  1.00  0.00      A    H
ATOM     67 HG13 VAL A   5      18.937  11.025  -9.441  1.00  0.00      A    H
ATOM     68  CG2 VAL A   5      20.618  13.144  -9.764  1.00  0.00      A    C
ATOM     69 HG21 VAL A   5      20.866  12.333 -10.482  1.00  0.00      A    H
ATOM     70 HG22 VAL A   5      20.903  14.168 -10.087  1.00  0.00      A    H
ATOM     71 HG23 VAL A   5      21.214  12.920  -8.853  1.00  0.00      A    H
ATOM     72  C   VAL A   5      16.978  12.807 -10.794  1.00  0.00      A    C
ATOM     73  O   VAL A   5      16.104  13.333 -10.118  1.00  0.00      A    O
ATOM     74  N   ASP A   6      16.752  11.715 -11.541  1.00  0.00      A    N
ATOM     75  HN  ASP A   6      17.501  11.412 -12.126  1.00  0.00      A    H
ATOM     76  CA  ASP A   6      15.517  10.979 -11.688  1.00  0.00      A    C
ATOM     77  HA  ASP A   6      14.944  10.981 -10.773  1.00  0.00      A    H
ATOM     78  CB  ASP A   6      14.665  11.708 -12.780  1.00  0.00      A    C
ATOM     79  HB1 ASP A   6      14.522  12.773 -12.502  1.00  0.00      A    H
ATOM     80  HB2 ASP A   6      15.244  11.706 -13.729  1.00  0.00      A    H
ATOM     81  CG  ASP A   6      13.216  11.106 -12.927  1.00  0.00      A    C
ATOM     82  OD1 ASP A   6      12.948  10.049 -12.370  1.00  0.00      A    O
ATOM     83  OD2 ASP A   6      12.412  11.789 -13.594  1.00  0.00      A    O
ATOM     84  C   ASP A   6      15.853   9.556 -12.031  1.00  0.00      A    C
ATOM     85  O   ASP A   6      16.271   9.295 -13.182  1.00  0.00      A    O
ATOM     86  N   TRP A   7      15.768   8.624 -11.081  1.00  0.00      A    N
ATOM     87  HN  TRP A   7      15.529   8.911 -10.157  1.00  0.00      A    H
ATOM     88  CA  TRP A   7      16.038   7.201 -11.370  1.00  0.00      A    C
ATOM     89  HA  TRP A   7      16.942   7.141 -11.958  1.00  0.00      A    H
ATOM     90  CB  TRP A   7      16.273   6.411 -10.105  1.00  0.00      A    C
ATOM     91  HB1 TRP A   7      15.419   6.569  -9.412  1.00  0.00      A    H
ATOM     92  HB2 TRP A   7      16.441   5.340 -10.347  1.00  0.00      A    H
ATOM     93  CG  TRP A   7      17.591   6.765  -9.434  1.00  0.00      A    C
ATOM     94  CD1 TRP A   7      17.762   7.508  -8.344  1.00  0.00      A    C
ATOM     95  HD1 TRP A   7      16.913   7.943  -7.840  1.00  0.00      A    H
ATOM     96  NE1 TRP A   7      19.124   7.726  -8.130  1.00  0.00      A    N
ATOM     97  HE1 TRP A   7      19.509   8.050  -7.294  1.00  0.00      A    H
ATOM     98  CE2 TRP A   7      19.845   6.969  -9.062  1.00  0.00      A    C
ATOM     99  CD2 TRP A   7      18.904   6.276  -9.848  1.00  0.00      A    C
ATOM    100  CE3 TRP A   7      19.340   5.332 -10.830  1.00  0.00      A    C
ATOM    101  HE3 TRP A   7      18.608   4.837 -11.450  1.00  0.00      A    H
ATOM    102  CZ3 TRP A   7      20.739   5.126 -11.039  1.00  0.00      A    C
ATOM    103  HZ3 TRP A   7      21.045   4.368 -11.745  1.00  0.00      A    H
ATOM    104  CZ2 TRP A   7      21.257   6.659  -9.205  1.00  0.00      A    C
ATOM    105  HZ2 TRP A   7      21.973   7.126  -8.546  1.00  0.00      A    H
ATOM    106  CH2 TRP A   7      21.681   5.829 -10.221  1.00  0.00      A    C
ATOM    107  HH2 TRP A   7      22.705   5.507 -10.332  1.00  0.00      A    H
ATOM    108  C   TRP A   7      14.996   6.564 -12.312  1.00  0.00      A    C
ATOM    109  O   TRP A   7      15.109   5.402 -12.666  1.00  0.00      A    O
ATOM    110  N   ARG A   8      13.972   7.303 -12.860  1.00  0.00      A    N
ATOM    111  HN  ARG A   8      13.768   8.195 -12.463  1.00  0.00      A    H
ATOM    112  CA  ARG A   8      13.129   6.928 -14.021  1.00  0.00      A    C
ATOM    113  HA  ARG A   8      13.033   5.853 -14.047  1.00  0.00      A    H
ATOM    114  CB  ARG A   8      11.751   7.557 -13.955  1.00  0.00      A    C
ATOM    115  HB1 ARG A   8      11.930   8.652 -13.898  1.00  0.00      A    H
ATOM    116  HB2 ARG A   8      11.181   7.369 -14.891  1.00  0.00      A    H
ATOM    117  CG  ARG A   8      10.821   7.257 -12.748  1.00  0.00      A    C
ATOM    118  HG1 ARG A   8      10.430   6.225 -12.620  1.00  0.00      A    H
ATOM    119  HG2 ARG A   8      11.349   7.304 -11.772  1.00  0.00      A    H
ATOM    120  CD  ARG A   8       9.572   8.102 -12.665  1.00  0.00      A    C
ATOM    121  HD1 ARG A   8       8.950   7.933 -13.570  1.00  0.00      A    H
ATOM    122  HD2 ARG A   8       9.057   7.822 -11.721  1.00  0.00      A    H
ATOM    123  NE  ARG A   8       9.956   9.503 -12.522  1.00  0.00      A    N
ATOM    124  HE  ARG A   8      10.921   9.720 -12.372  1.00  0.00      A    H
ATOM    125  CZ  ARG A   8       9.218  10.585 -12.676  1.00  0.00      A    C
ATOM    126  NH1 ARG A   8       7.899  10.486 -12.868  1.00  0.00      A    N
ATOM    127 HH11 ARG A   8       7.422   9.623 -13.038  1.00  0.00      A    H
ATOM    128 HH12 ARG A   8       7.401  11.340 -13.018  1.00  0.00      A    H
ATOM    129  NH2 ARG A   8       9.761  11.792 -12.778  1.00  0.00      A    N
ATOM    130 HH21 ARG A   8      10.695  11.888 -13.122  1.00  0.00      A    H
ATOM    131 HH22 ARG A   8       9.152  12.570 -12.930  1.00  0.00      A    H
ATOM    132  C   ARG A   8      13.807   7.239 -15.324  1.00  0.00      A    C
ATOM    133  O   ARG A   8      13.414   6.705 -16.345  1.00  0.00      A    O
ATOM    134  N   ASP A   9      14.756   8.147 -15.318  1.00  0.00      A    N
ATOM    135  HN  ASP A   9      14.994   8.652 -14.492  1.00  0.00      A    H
ATOM    136  CA  ASP A   9      15.523   8.495 -16.514  1.00  0.00      A    C
ATOM    137  HA  ASP A   9      14.954   8.199 -17.383  1.00  0.00      A    H
ATOM    138  CB  ASP A   9      15.797  10.039 -16.722  1.00  0.00      A    C
ATOM    139  HB1 ASP A   9      14.921  10.572 -16.295  1.00  0.00      A    H
ATOM    140  HB2 ASP A   9      16.725  10.303 -16.172  1.00  0.00      A    H
ATOM    141  CG  ASP A   9      16.032  10.439 -18.141  1.00  0.00      A    C
ATOM    142  OD1 ASP A   9      15.058  10.600 -18.878  1.00  0.00      A    O
ATOM    143  OD2 ASP A   9      17.240  10.691 -18.495  1.00  0.00      A    O
ATOM    144  C   ASP A   9      16.799   7.712 -16.525  1.00  0.00      A    C
ATOM    145  O   ASP A   9      17.168   7.187 -17.589  1.00  0.00      A    O
ATOM    146  N   LEU A  10      17.535   7.683 -15.337  1.00  0.00      A    N
ATOM    147  HN  LEU A  10      17.390   8.264 -14.540  1.00  0.00      A    H
ATOM    148  CA  LEU A  10      18.737   6.902 -15.134  1.00  0.00      A    C
ATOM    149  HA  LEU A  10      19.366   7.243 -15.944  1.00  0.00      A    H
ATOM    150  CB  LEU A  10      19.466   7.185 -13.785  1.00  0.00      A    C
ATOM    151  HB1 LEU A  10      18.762   6.846 -12.995  1.00  0.00      A    H
ATOM    152  HB2 LEU A  10      20.342   6.505 -13.715  1.00  0.00      A    H
ATOM    153  CG  LEU A  10      19.747   8.719 -13.564  1.00  0.00      A    C
ATOM    154  HG  LEU A  10      18.822   9.309 -13.741  1.00  0.00      A    H
ATOM    155  CD1 LEU A  10      20.152   8.839 -12.036  1.00  0.00      A    C
ATOM    156 HD11 LEU A  10      20.399   9.875 -11.720  1.00  0.00      A    H
ATOM    157 HD12 LEU A  10      19.278   8.618 -11.387  1.00  0.00      A    H
ATOM    158 HD13 LEU A  10      21.067   8.251 -11.813  1.00  0.00      A    H
ATOM    159  CD2 LEU A  10      20.693   9.235 -14.614  1.00  0.00      A    C
ATOM    160 HD21 LEU A  10      21.703   8.773 -14.635  1.00  0.00      A    H
ATOM    161 HD22 LEU A  10      20.379   9.150 -15.676  1.00  0.00      A    H
ATOM    162 HD23 LEU A  10      20.825  10.302 -14.334  1.00  0.00      A    H
ATOM    163  C   LEU A  10      18.544   5.363 -15.167  1.00  0.00      A    C
ATOM    164  O   LEU A  10      19.483   4.568 -15.200  1.00  0.00      A    O
ATOM    165  N   GLY A  11      17.289   4.884 -14.977  1.00  0.00      A    N
ATOM    166  HN  GLY A  11      16.664   5.595 -14.664  1.00  0.00      A    H
ATOM    167  CA  GLY A  11      16.756   3.496 -15.107  1.00  0.00      A    C
ATOM    168  HA1 GLY A  11      15.677   3.532 -15.140  1.00  0.00      A    H
ATOM    169  HA2 GLY A  11      17.174   3.053 -15.998  1.00  0.00      A    H
ATOM    170  C   GLY A  11      17.093   2.594 -13.969  1.00  0.00      A    C
ATOM    171  O   GLY A  11      17.675   1.502 -14.065  1.00  0.00      A    O
ATOM    172  N   ALA A  12      16.496   2.899 -12.770  1.00  0.00      A    N
ATOM    173  HN  ALA A  12      16.041   3.781 -12.676  1.00  0.00      A    H
ATOM    174  CA  ALA A  12      16.489   2.014 -11.612  1.00  0.00      A    C
ATOM    175  HA  ALA A  12      16.534   0.989 -11.951  1.00  0.00      A    H
ATOM    176  CB  ALA A  12      17.762   2.275 -10.720  1.00  0.00      A    C
ATOM    177  HB1 ALA A  12      17.944   1.445 -10.005  1.00  0.00      A    H
ATOM    178  HB2 ALA A  12      18.687   2.472 -11.301  1.00  0.00      A    H
ATOM    179  HB3 ALA A  12      17.522   3.193 -10.142  1.00  0.00      A    H
ATOM    180  C   ALA A  12      15.294   2.129 -10.737  1.00  0.00      A    C
ATOM    181  O   ALA A  12      15.229   2.205  -9.505  1.00  0.00      A    O
ATOM    182  N   VAL A  13      14.087   1.978 -11.405  1.00  0.00      A    N
ATOM    183  HN  VAL A  13      13.906   2.015 -12.385  1.00  0.00      A    H
ATOM    184  CA  VAL A  13      12.879   1.855 -10.666  1.00  0.00      A    C
ATOM    185  HA  VAL A  13      13.040   1.264  -9.776  1.00  0.00      A    H
ATOM    186  CB  VAL A  13      12.372   3.319 -10.327  1.00  0.00      A    C
ATOM    187  HB  VAL A  13      13.266   3.947 -10.127  1.00  0.00      A    H
ATOM    188  CG1 VAL A  13      11.632   3.962 -11.477  1.00  0.00      A    C
ATOM    189 HG11 VAL A  13      12.335   4.285 -12.275  1.00  0.00      A    H
ATOM    190 HG12 VAL A  13      10.770   3.358 -11.832  1.00  0.00      A    H
ATOM    191 HG13 VAL A  13      11.332   4.975 -11.132  1.00  0.00      A    H
ATOM    192  CG2 VAL A  13      11.662   3.260  -8.972  1.00  0.00      A    C
ATOM    193 HG21 VAL A  13      10.762   2.617  -9.076  1.00  0.00      A    H
ATOM    194 HG22 VAL A  13      12.327   2.917  -8.151  1.00  0.00      A    H
ATOM    195 HG23 VAL A  13      11.263   4.241  -8.636  1.00  0.00      A    H
ATOM    196  C   VAL A  13      11.744   1.058 -11.403  1.00  0.00      A    C
ATOM    197  O   VAL A  13      11.644   1.104 -12.636  1.00  0.00      A    O
ATOM    198  N   THR A  14      10.892   0.317 -10.704  1.00  0.00      A    N
ATOM    199  HN  THR A  14      11.097   0.202  -9.735  1.00  0.00      A    H
ATOM    200  CA  THR A  14       9.754  -0.384 -11.093  1.00  0.00      A    C
ATOM    201  HA  THR A  14       9.779  -0.732 -12.115  1.00  0.00      A    H
ATOM    202  CB  THR A  14       9.701  -1.653 -10.219  1.00  0.00      A    C
ATOM    203  HB  THR A  14       8.649  -2.008 -10.237  1.00  0.00      A    H
ATOM    204  OG1 THR A  14       9.936  -1.425  -8.849  1.00  0.00      A    O
ATOM    205  HG1 THR A  14       9.374  -2.095  -8.452  1.00  0.00      A    H
ATOM    206  CG2 THR A  14      10.774  -2.737 -10.623  1.00  0.00      A    C
ATOM    207 HG21 THR A  14      10.672  -3.079 -11.675  1.00  0.00      A    H
ATOM    208 HG22 THR A  14      11.802  -2.337 -10.499  1.00  0.00      A    H
ATOM    209 HG23 THR A  14      10.703  -3.635  -9.973  1.00  0.00      A    H
ATOM    210  C   THR A  14       8.539   0.474 -10.839  1.00  0.00      A    C
ATOM    211  O   THR A  14       8.605   1.490 -10.157  1.00  0.00      A    O
ATOM    212  N   PRO A  15       7.322   0.091 -11.419  1.00  0.00      A    N
ATOM    213  CD  PRO A  15       7.122  -1.014 -12.443  1.00  0.00      A    C
ATOM    214  HD1 PRO A  15       7.442  -2.042 -12.167  1.00  0.00      A    H
ATOM    215  HD2 PRO A  15       7.661  -0.683 -13.357  1.00  0.00      A    H
ATOM    216  CA  PRO A  15       6.145   0.977 -11.377  1.00  0.00      A    C
ATOM    217  HA  PRO A  15       6.412   1.968 -11.713  1.00  0.00      A    H
ATOM    218  CB  PRO A  15       5.168   0.352 -12.436  1.00  0.00      A    C
ATOM    219  HB1 PRO A  15       4.075   0.339 -12.234  1.00  0.00      A    H
ATOM    220  HB2 PRO A  15       5.419   0.849 -13.398  1.00  0.00      A    H
ATOM    221  CG  PRO A  15       5.630  -1.084 -12.599  1.00  0.00      A    C
ATOM    222  HG1 PRO A  15       5.278  -1.821 -11.846  1.00  0.00      A    H
ATOM    223  HG2 PRO A  15       5.389  -1.497 -13.602  1.00  0.00      A    H
ATOM    224  C   PRO A  15       5.347   1.168 -10.034  1.00  0.00      A    C
ATOM    225  O   PRO A  15       5.561   0.526  -9.034  1.00  0.00      A    O
ATOM    226  N   VAL A  16       4.399   2.142 -10.036  1.00  0.00      A    N
ATOM    227  HN  VAL A  16       4.223   2.778 -10.783  1.00  0.00      A    H
ATOM    228  CA  VAL A  16       3.596   2.377  -8.828  1.00  0.00      A    C
ATOM    229  HA  VAL A  16       4.159   2.303  -7.909  1.00  0.00      A    H
ATOM    230  CB  VAL A  16       2.954   3.721  -8.794  1.00  0.00      A    C
ATOM    231  HB  VAL A  16       2.440   3.864  -9.768  1.00  0.00      A    H
ATOM    232  CG1 VAL A  16       1.772   3.736  -7.745  1.00  0.00      A    C
ATOM    233 HG11 VAL A  16       1.327   4.752  -7.811  1.00  0.00      A    H
ATOM    234 HG12 VAL A  16       0.905   3.087  -7.995  1.00  0.00      A    H
ATOM    235 HG13 VAL A  16       2.215   3.568  -6.740  1.00  0.00      A    H
ATOM    236  CG2 VAL A  16       4.026   4.768  -8.520  1.00  0.00      A    C
ATOM    237 HG21 VAL A  16       4.814   4.613  -9.287  1.00  0.00      A    H
ATOM    238 HG22 VAL A  16       3.644   5.809  -8.587  1.00  0.00      A    H
ATOM    239 HG23 VAL A  16       4.528   4.585  -7.546  1.00  0.00      A    H
ATOM    240  C   VAL A  16       2.602   1.179  -8.661  1.00  0.00      A    C
ATOM    241  O   VAL A  16       1.884   0.734  -9.572  1.00  0.00      A    O
ATOM    242  N   LYS A  17       2.539   0.697  -7.364  1.00  0.00      A    N
ATOM    243  HN  LYS A  17       3.178   1.131  -6.734  1.00  0.00      A    H
ATOM    244  CA  LYS A  17       1.629  -0.247  -6.819  1.00  0.00      A    C
ATOM    245  HA  LYS A  17       1.350  -0.938  -7.601  1.00  0.00      A    H
ATOM    246  CB  LYS A  17       2.361  -1.147  -5.760  1.00  0.00      A    C
ATOM    247  HB1 LYS A  17       2.685  -0.614  -4.840  1.00  0.00      A    H
ATOM    248  HB2 LYS A  17       1.659  -1.964  -5.488  1.00  0.00      A    H
ATOM    249  CG  LYS A  17       3.646  -1.750  -6.334  1.00  0.00      A    C
ATOM    250  HG1 LYS A  17       3.565  -2.001  -7.413  1.00  0.00      A    H
ATOM    251  HG2 LYS A  17       4.468  -1.002  -6.362  1.00  0.00      A    H
ATOM    252  CD  LYS A  17       4.140  -3.026  -5.568  1.00  0.00      A    C
ATOM    253  HD1 LYS A  17       4.078  -2.830  -4.476  1.00  0.00      A    H
ATOM    254  HD2 LYS A  17       3.420  -3.840  -5.794  1.00  0.00      A    H
ATOM    255  CE  LYS A  17       5.577  -3.465  -5.677  1.00  0.00      A    C
ATOM    256  HE1 LYS A  17       5.953  -3.622  -6.711  1.00  0.00      A    H
ATOM    257  HE2 LYS A  17       6.150  -2.651  -5.185  1.00  0.00      A    H
ATOM    258  NZ  LYS A  17       5.788  -4.771  -4.859  1.00  0.00      A    N
ATOM    259  HZ1 LYS A  17       6.798  -5.004  -4.765  1.00  0.00      A    H
ATOM    260  HZ2 LYS A  17       5.380  -4.651  -3.910  1.00  0.00      A    H
ATOM    261  HZ3 LYS A  17       5.315  -5.506  -5.423  1.00  0.00      A    H
ATOM    262  C   LYS A  17       0.399   0.395  -6.108  1.00  0.00      A    C
ATOM    263  O   LYS A  17       0.410   1.561  -5.771  1.00  0.00      A    O
ATOM    264  N   ASN A  18      -0.632  -0.411  -5.815  1.00  0.00      A    N
ATOM    265  HN  ASN A  18      -0.561  -1.331  -6.191  1.00  0.00      A    H
ATOM    266  CA  ASN A  18      -1.861  -0.136  -5.124  1.00  0.00      A    C
ATOM    267  HA  ASN A  18      -1.767   0.894  -4.810  1.00  0.00      A    H
ATOM    268  CB  ASN A  18      -3.101  -0.178  -6.076  1.00  0.00      A    C
ATOM    269  HB1 ASN A  18      -2.859   0.317  -7.041  1.00  0.00      A    H
ATOM    270  HB2 ASN A  18      -3.355  -1.243  -6.266  1.00  0.00      A    H
ATOM    271  CG  ASN A  18      -4.271   0.518  -5.446  1.00  0.00      A    C
ATOM    272  OD1 ASN A  18      -4.215   1.159  -4.382  1.00  0.00      A    O
ATOM    273  ND2 ASN A  18      -5.370   0.517  -6.269  1.00  0.00      A    N
ATOM    274 HD21 ASN A  18      -6.141   1.103  -6.019  1.00  0.00      A    H
ATOM    275 HD22 ASN A  18      -5.412   0.063  -7.159  1.00  0.00      A    H
ATOM    276  C   ASN A  18      -1.997  -1.010  -3.890  1.00  0.00      A    C
ATOM    277  O   ASN A  18      -2.356  -2.197  -3.978  1.00  0.00      A    O
ATOM    278  N   GLN A  19      -1.733  -0.387  -2.678  1.00  0.00      A    N
ATOM    279  HN  GLN A  19      -1.362   0.530  -2.551  1.00  0.00      A    H
ATOM    280  CA  GLN A  19      -1.792  -0.991  -1.333  1.00  0.00      A    C
ATOM    281  HA  GLN A  19      -1.105  -1.820  -1.419  1.00  0.00      A    H
ATOM    282  CB  GLN A  19      -1.266   0.065  -0.323  1.00  0.00      A    C
ATOM    283  HB1 GLN A  19      -0.897  -0.389   0.622  1.00  0.00      A    H
ATOM    284  HB2 GLN A  19      -0.309   0.478  -0.708  1.00  0.00      A    H
ATOM    285  CG  GLN A  19      -2.283   1.214  -0.061  1.00  0.00      A    C
ATOM    286  HG1 GLN A  19      -2.613   1.797  -0.947  1.00  0.00      A    H
ATOM    287  HG2 GLN A  19      -3.135   0.711   0.444  1.00  0.00      A    H
ATOM    288  CD  GLN A  19      -1.650   2.159   0.964  1.00  0.00      A    C
ATOM    289  OE1 GLN A  19      -0.958   3.125   0.532  1.00  0.00      A    O
ATOM    290  NE2 GLN A  19      -1.892   1.996   2.284  1.00  0.00      A    N
ATOM    291 HE21 GLN A  19      -1.655   2.700   2.953  1.00  0.00      A    H
ATOM    292 HE22 GLN A  19      -2.505   1.254   2.558  1.00  0.00      A    H
ATOM    293  C   GLN A  19      -3.167  -1.559  -0.961  1.00  0.00      A    C
ATOM    294  O   GLN A  19      -3.162  -2.597  -0.280  1.00  0.00      A    O
ATOM    295  N   GLY A  20      -4.307  -0.880  -1.370  1.00  0.00      A    N
ATOM    296  HN  GLY A  20      -4.162  -0.008  -1.831  1.00  0.00      A    H
ATOM    297  CA  GLY A  20      -5.705  -1.363  -1.349  1.00  0.00      A    C
ATOM    298  HA1 GLY A  20      -6.272  -0.658  -1.939  1.00  0.00      A    H
ATOM    299  HA2 GLY A  20      -5.751  -2.358  -1.767  1.00  0.00      A    H
ATOM    300  C   GLY A  20      -6.293  -1.356   0.020  1.00  0.00      A    C
ATOM    301  O   GLY A  20      -6.630  -0.329   0.574  1.00  0.00      A    O
ATOM    302  N   GLN A  21      -6.433  -2.588   0.560  1.00  0.00      A    N
ATOM    303  HN  GLN A  21      -6.280  -3.376  -0.032  1.00  0.00      A    H
ATOM    304  CA  GLN A  21      -7.061  -2.784   1.856  1.00  0.00      A    C
ATOM    305  HA  GLN A  21      -8.008  -2.267   1.834  1.00  0.00      A    H
ATOM    306  CB  GLN A  21      -7.155  -4.296   2.241  1.00  0.00      A    C
ATOM    307  HB1 GLN A  21      -7.572  -4.741   1.312  1.00  0.00      A    H
ATOM    308  HB2 GLN A  21      -6.132  -4.644   2.498  1.00  0.00      A    H
ATOM    309  CG  GLN A  21      -8.124  -4.564   3.433  1.00  0.00      A    C
ATOM    310  HG1 GLN A  21      -7.732  -4.081   4.353  1.00  0.00      A    H
ATOM    311  HG2 GLN A  21      -9.090  -4.057   3.226  1.00  0.00      A    H
ATOM    312  CD  GLN A  21      -8.318  -6.023   3.690  1.00  0.00      A    C
ATOM    313  OE1 GLN A  21      -8.008  -6.505   4.818  1.00  0.00      A    O
ATOM    314  NE2 GLN A  21      -8.802  -6.741   2.679  1.00  0.00      A    N
ATOM    315 HE21 GLN A  21      -8.945  -7.687   2.969  1.00  0.00      A    H
ATOM    316 HE22 GLN A  21      -9.291  -6.336   1.906  1.00  0.00      A    H
ATOM    317  C   GLN A  21      -6.414  -2.093   3.043  1.00  0.00      A    C
ATOM    318  O   GLN A  21      -7.038  -1.276   3.721  1.00  0.00      A    O
ATOM    319  N   CYS A  22      -5.192  -2.402   3.457  1.00  0.00      A    N
ATOM    320  HN  CYS A  22      -4.727  -2.991   2.799  1.00  0.00      A    H
ATOM    321  CA  CYS A  22      -4.586  -2.143   4.734  1.00  0.00      A    C
ATOM    322  HA  CYS A  22      -5.251  -2.319   5.567  1.00  0.00      A    H
ATOM    323  CB  CYS A  22      -3.436  -3.093   5.075  1.00  0.00      A    C
ATOM    324  HB1 CYS A  22      -2.647  -2.967   4.303  1.00  0.00      A    H
ATOM    325  HB2 CYS A  22      -3.007  -2.836   6.066  1.00  0.00      A    H
ATOM    326  SG  CYS A  22      -4.059  -4.827   5.035  1.00  0.00      A    S
ATOM    327  C   CYS A  22      -4.054  -0.691   4.675  1.00  0.00      A    C
ATOM    328  O   CYS A  22      -4.032  -0.088   3.581  1.00  0.00      A    O
ATOM    329  N   GLY A  23      -3.485  -0.205   5.771  1.00  0.00      A    N
ATOM    330  HN  GLY A  23      -3.678  -0.585   6.672  1.00  0.00      A    H
ATOM    331  CA  GLY A  23      -2.492   0.862   5.759  1.00  0.00      A    C
ATOM    332  HA1 GLY A  23      -2.678   1.519   4.923  1.00  0.00      A    H
ATOM    333  HA2 GLY A  23      -2.561   1.350   6.720  1.00  0.00      A    H
ATOM    334  C   GLY A  23      -1.147   0.252   5.643  1.00  0.00      A    C
ATOM    335  O   GLY A  23      -0.361   0.256   6.605  1.00  0.00      A    O
ATOM    336  N   SER A  24      -0.818  -0.261   4.530  1.00  0.00      A    N
ATOM    337  HN  SER A  24      -1.571  -0.273   3.878  1.00  0.00      A    H
ATOM    338  CA  SER A  24       0.352  -1.000   4.238  1.00  0.00      A    C
ATOM    339  HA  SER A  24       0.876  -1.210   5.159  1.00  0.00      A    H
ATOM    340  CB  SER A  24       0.090  -2.393   3.608  1.00  0.00      A    C
ATOM    341  HB1 SER A  24       1.001  -2.995   3.403  1.00  0.00      A    H
ATOM    342  HB2 SER A  24      -0.596  -2.872   4.340  1.00  0.00      A    H
ATOM    343  OG  SER A  24      -0.582  -2.190   2.382  1.00  0.00      A    O
ATOM    344  HG1 SER A  24      -1.091  -3.000   2.308  1.00  0.00      A    H
ATOM    345  C   SER A  24       1.383  -0.143   3.548  1.00  0.00      A    C
ATOM    346  O   SER A  24       2.084  -0.573   2.645  1.00  0.00      A    O
ATOM    347  N   CYS A  25       1.536   1.183   3.991  1.00  0.00      A    N
ATOM    348  HN  CYS A  25       0.967   1.496   4.747  1.00  0.00      A    H
ATOM    349  CA  CYS A  25       2.574   2.028   3.625  1.00  0.00      A    C
ATOM    350  HA  CYS A  25       2.718   1.993   2.555  1.00  0.00      A    H
ATOM    351  CB  CYS A  25       2.175   3.498   4.022  1.00  0.00      A    C
ATOM    352  HB1 CYS A  25       3.057   4.144   3.827  1.00  0.00      A    H
ATOM    353  HB2 CYS A  25       1.350   3.827   3.354  1.00  0.00      A    H
ATOM    354  SG  CYS A  25       1.635   3.617   5.809  1.00  0.00      A    S
ATOM    355  C   CYS A  25       3.918   1.632   4.142  1.00  0.00      A    C
ATOM    356  O   CYS A  25       4.925   1.925   3.455  1.00  0.00      A    O
ATOM    357  N   TRP A  26       4.001   1.102   5.372  1.00  0.00      A    N
ATOM    358  HN  TRP A  26       3.138   1.017   5.863  1.00  0.00      A    H
ATOM    359  CA  TRP A  26       5.260   0.819   6.024  1.00  0.00      A    C
ATOM    360  HA  TRP A  26       5.783   1.759   6.121  1.00  0.00      A    H
ATOM    361  CB  TRP A  26       5.069   0.148   7.474  1.00  0.00      A    C
ATOM    362  HB1 TRP A  26       6.043  -0.238   7.842  1.00  0.00      A    H
ATOM    363  HB2 TRP A  26       4.660   0.911   8.171  1.00  0.00      A    H
ATOM    364  CG  TRP A  26       4.047  -1.008   7.636  1.00  0.00      A    C
ATOM    365  CD1 TRP A  26       2.694  -0.903   7.623  1.00  0.00      A    C
ATOM    366  HD1 TRP A  26       2.177   0.044   7.674  1.00  0.00      A    H
ATOM    367  NE1 TRP A  26       2.092  -2.052   7.825  1.00  0.00      A    N
ATOM    368  HE1 TRP A  26       1.128  -2.202   7.793  1.00  0.00      A    H
ATOM    369  CE2 TRP A  26       3.073  -3.069   7.838  1.00  0.00      A    C
ATOM    370  CD2 TRP A  26       4.322  -2.390   7.705  1.00  0.00      A    C
ATOM    371  CE3 TRP A  26       5.478  -3.122   7.696  1.00  0.00      A    C
ATOM    372  HE3 TRP A  26       6.407  -2.577   7.780  1.00  0.00      A    H
ATOM    373  CZ3 TRP A  26       5.489  -4.538   7.799  1.00  0.00      A    C
ATOM    374  HZ3 TRP A  26       6.388  -5.136   7.804  1.00  0.00      A    H
ATOM    375  CZ2 TRP A  26       3.027  -4.441   7.854  1.00  0.00      A    C
ATOM    376  HZ2 TRP A  26       2.145  -5.064   7.814  1.00  0.00      A    H
ATOM    377  CH2 TRP A  26       4.254  -5.153   7.778  1.00  0.00      A    C
ATOM    378  HH2 TRP A  26       4.208  -6.231   7.808  1.00  0.00      A    H
ATOM    379  C   TRP A  26       5.959  -0.244   5.234  1.00  0.00      A    C
ATOM    380  O   TRP A  26       7.151  -0.195   4.977  1.00  0.00      A    O
ATOM    381  N   ALA A  27       5.251  -1.283   4.781  1.00  0.00      A    N
ATOM    382  HN  ALA A  27       4.310  -1.418   5.085  1.00  0.00      A    H
ATOM    383  CA  ALA A  27       5.881  -2.356   4.031  1.00  0.00      A    C
ATOM    384  HA  ALA A  27       6.822  -2.685   4.447  1.00  0.00      A    H
ATOM    385  CB  ALA A  27       4.826  -3.488   3.933  1.00  0.00      A    C
ATOM    386  HB1 ALA A  27       5.171  -4.302   3.260  1.00  0.00      A    H
ATOM    387  HB2 ALA A  27       4.720  -3.997   4.915  1.00  0.00      A    H
ATOM    388  HB3 ALA A  27       3.782  -3.269   3.624  1.00  0.00      A    H
ATOM    389  C   ALA A  27       6.284  -1.947   2.557  1.00  0.00      A    C
ATOM    390  O   ALA A  27       7.249  -2.505   2.094  1.00  0.00      A    O
ATOM    391  N   PHE A  28       5.555  -1.051   1.941  1.00  0.00      A    N
ATOM    392  HN  PHE A  28       4.778  -0.580   2.351  1.00  0.00      A    H
ATOM    393  CA  PHE A  28       5.846  -0.552   0.598  1.00  0.00      A    C
ATOM    394  HA  PHE A  28       5.980  -1.417  -0.035  1.00  0.00      A    H
ATOM    395  CB  PHE A  28       4.684   0.448   0.255  1.00  0.00      A    C
ATOM    396  HB1 PHE A  28       3.720  -0.051   0.493  1.00  0.00      A    H
ATOM    397  HB2 PHE A  28       4.847   1.307   0.940  1.00  0.00      A    H
ATOM    398  CG  PHE A  28       4.919   0.880  -1.158  1.00  0.00      A    C
ATOM    399  CD1 PHE A  28       4.657   0.078  -2.316  1.00  0.00      A    C
ATOM    400  HD1 PHE A  28       4.208  -0.892  -2.159  1.00  0.00      A    H
ATOM    401  CE1 PHE A  28       5.006   0.510  -3.619  1.00  0.00      A    C
ATOM    402  HE1 PHE A  28       4.822  -0.176  -4.432  1.00  0.00      A    H
ATOM    403  CZ  PHE A  28       5.441   1.843  -3.788  1.00  0.00      A    C
ATOM    404  HZ  PHE A  28       5.816   2.148  -4.753  1.00  0.00      A    H
ATOM    405  CD2 PHE A  28       5.551   2.179  -1.411  1.00  0.00      A    C
ATOM    406  HD2 PHE A  28       5.724   2.888  -0.614  1.00  0.00      A    H
ATOM    407  CE2 PHE A  28       5.753   2.675  -2.666  1.00  0.00      A    C
ATOM    408  HE2 PHE A  28       6.087   3.686  -2.848  1.00  0.00      A    H
ATOM    409  C   PHE A  28       7.196   0.196   0.529  1.00  0.00      A    C
ATOM    410  O   PHE A  28       8.057  -0.129  -0.239  1.00  0.00      A    O
ATOM    411  N   SER A  29       7.339   1.095   1.528  1.00  0.00      A    N
ATOM    412  HN  SER A  29       6.578   1.153   2.170  1.00  0.00      A    H
ATOM    413  CA  SER A  29       8.527   1.965   1.792  1.00  0.00      A    C
ATOM    414  HA  SER A  29       8.657   2.641   0.959  1.00  0.00      A    H
ATOM    415  CB  SER A  29       8.322   2.779   3.101  1.00  0.00      A    C
ATOM    416  HB1 SER A  29       7.321   3.261   3.081  1.00  0.00      A    H
ATOM    417  HB2 SER A  29       8.328   2.086   3.969  1.00  0.00      A    H
ATOM    418  OG  SER A  29       9.391   3.789   3.166  1.00  0.00      A    O
ATOM    419  HG1 SER A  29       9.109   4.563   2.673  1.00  0.00      A    H
ATOM    420  C   SER A  29       9.733   1.085   1.838  1.00  0.00      A    C
ATOM    421  O   SER A  29      10.711   1.287   1.115  1.00  0.00      A    O
ATOM    422  N   THR A  30       9.657   0.083   2.810  1.00  0.00      A    N
ATOM    423  HN  THR A  30       8.974   0.011   3.532  1.00  0.00      A    H
ATOM    424  CA  THR A  30      10.701  -0.950   2.911  1.00  0.00      A    C
ATOM    425  HA  THR A  30      11.585  -0.522   3.362  1.00  0.00      A    H
ATOM    426  CB  THR A  30      10.275  -1.981   3.918  1.00  0.00      A    C
ATOM    427  HB  THR A  30       9.292  -2.457   3.712  1.00  0.00      A    H
ATOM    428  OG1 THR A  30      10.085  -1.406   5.155  1.00  0.00      A    O
ATOM    429  HG1 THR A  30      10.950  -1.187   5.508  1.00  0.00      A    H
ATOM    430  CG2 THR A  30      11.302  -3.093   4.063  1.00  0.00      A    C
ATOM    431 HG21 THR A  30      10.868  -3.826   4.777  1.00  0.00      A    H
ATOM    432 HG22 THR A  30      11.579  -3.622   3.126  1.00  0.00      A    H
ATOM    433 HG23 THR A  30      12.166  -2.515   4.454  1.00  0.00      A    H
ATOM    434  C   THR A  30      11.038  -1.661   1.586  1.00  0.00      A    C
ATOM    435  O   THR A  30      12.156  -1.540   1.059  1.00  0.00      A    O
ATOM    436  N   VAL A  31      10.067  -2.359   0.945  1.00  0.00      A    N
ATOM    437  HN  VAL A  31       9.124  -2.240   1.246  1.00  0.00      A    H
ATOM    438  CA  VAL A  31      10.263  -3.212  -0.240  1.00  0.00      A    C
ATOM    439  HA  VAL A  31      11.109  -3.866  -0.087  1.00  0.00      A    H
ATOM    440  CB  VAL A  31       9.039  -4.072  -0.478  1.00  0.00      A    C
ATOM    441  HB  VAL A  31       8.200  -3.350  -0.564  1.00  0.00      A    H
ATOM    442  CG1 VAL A  31       9.096  -4.930  -1.737  1.00  0.00      A    C
ATOM    443 HG11 VAL A  31       9.281  -4.341  -2.661  1.00  0.00      A    H
ATOM    444 HG12 VAL A  31       9.958  -5.629  -1.675  1.00  0.00      A    H
ATOM    445 HG13 VAL A  31       8.159  -5.512  -1.871  1.00  0.00      A    H
ATOM    446  CG2 VAL A  31       8.926  -5.006   0.725  1.00  0.00      A    C
ATOM    447 HG21 VAL A  31       8.533  -4.502   1.634  1.00  0.00      A    H
ATOM    448 HG22 VAL A  31       8.291  -5.853   0.389  1.00  0.00      A    H
ATOM    449 HG23 VAL A  31       9.938  -5.338   1.041  1.00  0.00      A    H
ATOM    450  C   VAL A  31      10.682  -2.457  -1.435  1.00  0.00      A    C
ATOM    451  O   VAL A  31      11.550  -2.907  -2.167  1.00  0.00      A    O
ATOM    452  N   ALA A  32      10.059  -1.276  -1.672  1.00  0.00      A    N
ATOM    453  HN  ALA A  32       9.318  -0.923  -1.106  1.00  0.00      A    H
ATOM    454  CA  ALA A  32      10.108  -0.538  -2.931  1.00  0.00      A    C
ATOM    455  HA  ALA A  32       9.994  -1.169  -3.800  1.00  0.00      A    H
ATOM    456  CB  ALA A  32       8.942   0.513  -3.033  1.00  0.00      A    C
ATOM    457  HB1 ALA A  32       8.788   1.143  -2.131  1.00  0.00      A    H
ATOM    458  HB2 ALA A  32       9.111   1.244  -3.852  1.00  0.00      A    H
ATOM    459  HB3 ALA A  32       7.951   0.016  -3.114  1.00  0.00      A    H
ATOM    460  C   ALA A  32      11.437   0.050  -3.249  1.00  0.00      A    C
ATOM    461  O   ALA A  32      11.807   0.241  -4.375  1.00  0.00      A    O
ATOM    462  N   ALA A  33      12.248   0.337  -2.251  1.00  0.00      A    N
ATOM    463  HN  ALA A  33      11.976   0.236  -1.297  1.00  0.00      A    H
ATOM    464  CA  ALA A  33      13.597   0.880  -2.448  1.00  0.00      A    C
ATOM    465  HA  ALA A  33      13.464   1.612  -3.231  1.00  0.00      A    H
ATOM    466  CB  ALA A  33      14.098   1.538  -1.231  1.00  0.00      A    C
ATOM    467  HB1 ALA A  33      15.112   1.975  -1.352  1.00  0.00      A    H
ATOM    468  HB2 ALA A  33      13.359   2.300  -0.903  1.00  0.00      A    H
ATOM    469  HB3 ALA A  33      14.194   0.795  -0.411  1.00  0.00      A    H
ATOM    470  C   ALA A  33      14.597  -0.252  -2.818  1.00  0.00      A    C
ATOM    471  O   ALA A  33      15.502  -0.050  -3.636  1.00  0.00      A    O
ATOM    472  N   ILE A  34      14.382  -1.463  -2.266  1.00  0.00      A    N
ATOM    473  HN  ILE A  34      13.675  -1.547  -1.568  1.00  0.00      A    H
ATOM    474  CA  ILE A  34      15.134  -2.673  -2.416  1.00  0.00      A    C
ATOM    475  HA  ILE A  34      16.183  -2.419  -2.447  1.00  0.00      A    H
ATOM    476  CB  ILE A  34      14.722  -3.735  -1.396  1.00  0.00      A    C
ATOM    477  HB  ILE A  34      13.675  -4.084  -1.526  1.00  0.00      A    H
ATOM    478  CG2 ILE A  34      15.656  -4.939  -1.450  1.00  0.00      A    C
ATOM    479 HG21 ILE A  34      16.730  -4.688  -1.580  1.00  0.00      A    H
ATOM    480 HG22 ILE A  34      15.541  -5.627  -0.585  1.00  0.00      A    H
ATOM    481 HG23 ILE A  34      15.610  -5.670  -2.285  1.00  0.00      A    H
ATOM    482  CG1 ILE A  34      14.871  -3.212   0.071  1.00  0.00      A    C
ATOM    483 HG11 ILE A  34      15.943  -3.336   0.338  1.00  0.00      A    H
ATOM    484 HG12 ILE A  34      14.438  -2.191   0.129  1.00  0.00      A    H
ATOM    485  CD  ILE A  34      14.049  -4.136   1.001  1.00  0.00      A    C
ATOM    486  HD1 ILE A  34      14.208  -5.236   1.023  1.00  0.00      A    H
ATOM    487  HD2 ILE A  34      14.238  -3.810   2.046  1.00  0.00      A    H
ATOM    488  HD3 ILE A  34      12.954  -3.995   0.881  1.00  0.00      A    H
ATOM    489  C   ILE A  34      14.777  -3.223  -3.770  1.00  0.00      A    C
ATOM    490  O   ILE A  34      15.724  -3.588  -4.480  1.00  0.00      A    O
ATOM    491  N   GLU A  35      13.512  -3.172  -4.230  1.00  0.00      A    N
ATOM    492  HN  GLU A  35      12.762  -2.969  -3.606  1.00  0.00      A    H
ATOM    493  CA  GLU A  35      13.296  -3.301  -5.655  1.00  0.00      A    C
ATOM    494  HA  GLU A  35      13.365  -4.327  -5.985  1.00  0.00      A    H
ATOM    495  CB  GLU A  35      11.845  -2.980  -6.057  1.00  0.00      A    C
ATOM    496  HB1 GLU A  35      11.633  -1.891  -5.998  1.00  0.00      A    H
ATOM    497  HB2 GLU A  35      11.743  -3.361  -7.096  1.00  0.00      A    H
ATOM    498  CG  GLU A  35      10.702  -3.781  -5.308  1.00  0.00      A    C
ATOM    499  HG1 GLU A  35      10.790  -4.882  -5.427  1.00  0.00      A    H
ATOM    500  HG2 GLU A  35      10.588  -3.433  -4.259  1.00  0.00      A    H
ATOM    501  CD  GLU A  35       9.245  -3.544  -5.882  1.00  0.00      A    C
ATOM    502  OE1 GLU A  35       8.876  -2.439  -6.296  1.00  0.00      A    O
ATOM    503  OE2 GLU A  35       8.505  -4.584  -5.957  1.00  0.00      A    O
ATOM    504  C   GLU A  35      14.198  -2.446  -6.624  1.00  0.00      A    C
ATOM    505  O   GLU A  35      14.672  -2.832  -7.677  1.00  0.00      A    O
ATOM    506  N   GLY A  36      14.453  -1.237  -6.349  1.00  0.00      A    N
ATOM    507  HN  GLY A  36      14.184  -0.918  -5.444  1.00  0.00      A    H
ATOM    508  CA  GLY A  36      15.248  -0.270  -7.028  1.00  0.00      A    C
ATOM    509  HA1 GLY A  36      14.814  -0.069  -7.996  1.00  0.00      A    H
ATOM    510  HA2 GLY A  36      15.202   0.634  -6.438  1.00  0.00      A    H
ATOM    511  C   GLY A  36      16.660  -0.619  -7.199  1.00  0.00      A    C
ATOM    512  O   GLY A  36      17.163  -0.685  -8.320  1.00  0.00      A    O
ATOM    513  N   ILE A  37      17.321  -0.758  -6.007  1.00  0.00      A    N
ATOM    514  HN  ILE A  37      16.846  -0.768  -5.130  1.00  0.00      A    H
ATOM    515  CA  ILE A  37      18.792  -0.922  -5.898  1.00  0.00      A    C
ATOM    516  HA  ILE A  37      19.178  -0.021  -6.352  1.00  0.00      A    H
ATOM    517  CB  ILE A  37      19.325  -1.011  -4.451  1.00  0.00      A    C
ATOM    518  HB  ILE A  37      20.397  -1.248  -4.616  1.00  0.00      A    H
ATOM    519  CG2 ILE A  37      19.034   0.253  -3.630  1.00  0.00      A    C
ATOM    520 HG21 ILE A  37      18.011   0.187  -3.203  1.00  0.00      A    H
ATOM    521 HG22 ILE A  37      19.765   0.270  -2.793  1.00  0.00      A    H
ATOM    522 HG23 ILE A  37      19.178   1.158  -4.259  1.00  0.00      A    H
ATOM    523  CG1 ILE A  37      18.784  -2.385  -3.790  1.00  0.00      A    C
ATOM    524 HG11 ILE A  37      17.674  -2.336  -3.820  1.00  0.00      A    H
ATOM    525 HG12 ILE A  37      19.183  -3.245  -4.370  1.00  0.00      A    H
ATOM    526  CD  ILE A  37      19.244  -2.577  -2.358  1.00  0.00      A    C
ATOM    527  HD1 ILE A  37      18.889  -1.768  -1.684  1.00  0.00      A    H
ATOM    528  HD2 ILE A  37      18.814  -3.545  -2.022  1.00  0.00      A    H
ATOM    529  HD3 ILE A  37      20.355  -2.617  -2.354  1.00  0.00      A    H
ATOM    530  C   ILE A  37      19.417  -2.067  -6.718  1.00  0.00      A    C
ATOM    531  O   ILE A  37      20.553  -2.020  -7.301  1.00  0.00      A    O
ATOM    532  N   ASN A  38      18.614  -3.146  -6.891  1.00  0.00      A    N
ATOM    533  HN  ASN A  38      17.837  -3.150  -6.267  1.00  0.00      A    H
ATOM    534  CA  ASN A  38      18.925  -4.328  -7.689  1.00  0.00      A    C
ATOM    535  HA  ASN A  38      19.828  -4.724  -7.249  1.00  0.00      A    H
ATOM    536  CB  ASN A  38      17.714  -5.308  -7.630  1.00  0.00      A    C
ATOM    537  HB1 ASN A  38      16.803  -4.673  -7.609  1.00  0.00      A    H
ATOM    538  HB2 ASN A  38      17.547  -6.034  -8.454  1.00  0.00      A    H
ATOM    539  CG  ASN A  38      17.825  -6.067  -6.356  1.00  0.00      A    C
ATOM    540  OD1 ASN A  38      18.385  -7.197  -6.458  1.00  0.00      A    O
ATOM    541  ND2 ASN A  38      17.356  -5.587  -5.238  1.00  0.00      A    N
ATOM    542 HD21 ASN A  38      17.695  -5.949  -4.369  1.00  0.00      A    H
ATOM    543 HD22 ASN A  38      16.705  -4.835  -5.339  1.00  0.00      A    H
ATOM    544  C   ASN A  38      19.366  -4.026  -9.116  1.00  0.00      A    C
ATOM    545  O   ASN A  38      20.182  -4.713  -9.706  1.00  0.00      A    O
ATOM    546  N   ALA A  39      18.855  -2.973  -9.803  1.00  0.00      A    N
ATOM    547  HN  ALA A  39      18.070  -2.568  -9.340  1.00  0.00      A    H
ATOM    548  CA  ALA A  39      19.132  -2.450 -11.091  1.00  0.00      A    C
ATOM    549  HA  ALA A  39      19.214  -3.323 -11.721  1.00  0.00      A    H
ATOM    550  CB  ALA A  39      18.005  -1.559 -11.579  1.00  0.00      A    C
ATOM    551  HB1 ALA A  39      17.108  -2.080 -11.977  1.00  0.00      A    H
ATOM    552  HB2 ALA A  39      17.762  -0.793 -10.812  1.00  0.00      A    H
ATOM    553  HB3 ALA A  39      18.503  -1.020 -12.414  1.00  0.00      A    H
ATOM    554  C   ALA A  39      20.441  -1.685 -11.152  1.00  0.00      A    C
ATOM    555  O   ALA A  39      21.277  -1.807 -12.091  1.00  0.00      A    O
ATOM    556  N   ILE A  40      20.633  -0.801 -10.147  1.00  0.00      A    N
ATOM    557  HN  ILE A  40      19.898  -0.602  -9.503  1.00  0.00      A    H
ATOM    558  CA  ILE A  40      21.917  -0.072  -9.882  1.00  0.00      A    C
ATOM    559  HA  ILE A  40      22.149   0.553 -10.731  1.00  0.00      A    H
ATOM    560  CB  ILE A  40      22.003   0.942  -8.823  1.00  0.00      A    C
ATOM    561  HB  ILE A  40      21.886   0.460  -7.830  1.00  0.00      A    H
ATOM    562  CG2 ILE A  40      23.429   1.523  -8.798  1.00  0.00      A    C
ATOM    563 HG21 ILE A  40      24.110   0.880  -8.200  1.00  0.00      A    H
ATOM    564 HG22 ILE A  40      23.869   1.684  -9.805  1.00  0.00      A    H
ATOM    565 HG23 ILE A  40      23.466   2.536  -8.344  1.00  0.00      A    H
ATOM    566  CG1 ILE A  40      20.941   1.961  -9.083  1.00  0.00      A    C
ATOM    567 HG11 ILE A  40      21.136   2.477 -10.048  1.00  0.00      A    H
ATOM    568 HG12 ILE A  40      19.936   1.531  -9.282  1.00  0.00      A    H
ATOM    569  CD  ILE A  40      20.809   3.101  -8.075  1.00  0.00      A    C
ATOM    570  HD1 ILE A  40      21.724   3.731  -8.103  1.00  0.00      A    H
ATOM    571  HD2 ILE A  40      19.983   3.761  -8.417  1.00  0.00      A    H
ATOM    572  HD3 ILE A  40      20.629   2.763  -7.032  1.00  0.00      A    H
ATOM    573  C   ILE A  40      23.078  -1.099  -9.764  1.00  0.00      A    C
ATOM    574  O   ILE A  40      24.005  -1.137 -10.522  1.00  0.00      A    O
ATOM    575  N   LYS A  41      23.105  -1.843  -8.671  1.00  0.00      A    N
ATOM    576  HN  LYS A  41      22.335  -1.825  -8.038  1.00  0.00      A    H
ATOM    577  CA  LYS A  41      24.198  -2.698  -8.271  1.00  0.00      A    C
ATOM    578  HA  LYS A  41      25.076  -2.125  -8.528  1.00  0.00      A    H
ATOM    579  CB  LYS A  41      24.249  -3.034  -6.800  1.00  0.00      A    C
ATOM    580  HB1 LYS A  41      23.276  -3.509  -6.555  1.00  0.00      A    H
ATOM    581  HB2 LYS A  41      25.062  -3.732  -6.507  1.00  0.00      A    H
ATOM    582  CG  LYS A  41      24.439  -1.836  -5.832  1.00  0.00      A    C
ATOM    583  HG1 LYS A  41      23.572  -1.148  -5.928  1.00  0.00      A    H
ATOM    584  HG2 LYS A  41      24.417  -2.276  -4.811  1.00  0.00      A    H
ATOM    585  CD  LYS A  41      25.632  -1.054  -6.130  1.00  0.00      A    C
ATOM    586  HD1 LYS A  41      26.472  -1.724  -5.849  1.00  0.00      A    H
ATOM    587  HD2 LYS A  41      25.738  -0.912  -7.227  1.00  0.00      A    H
ATOM    588  CE  LYS A  41      25.822   0.232  -5.290  1.00  0.00      A    C
ATOM    589  HE1 LYS A  41      25.114   1.063  -5.499  1.00  0.00      A    H
ATOM    590  HE2 LYS A  41      25.722   0.052  -4.199  1.00  0.00      A    H
ATOM    591  NZ  LYS A  41      27.127   0.815  -5.695  1.00  0.00      A    N
ATOM    592  HZ1 LYS A  41      27.226   0.713  -6.725  1.00  0.00      A    H
ATOM    593  HZ2 LYS A  41      27.161   1.781  -5.311  1.00  0.00      A    H
ATOM    594  HZ3 LYS A  41      27.847   0.204  -5.259  1.00  0.00      A    H
ATOM    595  C   LYS A  41      24.295  -4.045  -8.947  1.00  0.00      A    C
ATOM    596  O   LYS A  41      25.325  -4.408  -9.568  1.00  0.00      A    O
ATOM    597  N   THR A  42      23.217  -4.840  -9.041  1.00  0.00      A    N
ATOM    598  HN  THR A  42      22.368  -4.560  -8.600  1.00  0.00      A    H
ATOM    599  CA  THR A  42      23.292  -6.033  -9.747  1.00  0.00      A    C
ATOM    600  HA  THR A  42      24.264  -6.490  -9.633  1.00  0.00      A    H
ATOM    601  CB  THR A  42      22.295  -7.102  -9.250  1.00  0.00      A    C
ATOM    602  HB  THR A  42      21.277  -6.834  -9.603  1.00  0.00      A    H
ATOM    603  OG1 THR A  42      22.376  -7.215  -7.877  1.00  0.00      A    O
ATOM    604  HG1 THR A  42      21.996  -8.074  -7.678  1.00  0.00      A    H
ATOM    605  CG2 THR A  42      22.657  -8.478  -9.855  1.00  0.00      A    C
ATOM    606 HG21 THR A  42      21.853  -9.168  -9.519  1.00  0.00      A    H
ATOM    607 HG22 THR A  42      22.600  -8.379 -10.960  1.00  0.00      A    H
ATOM    608 HG23 THR A  42      23.631  -8.929  -9.570  1.00  0.00      A    H
ATOM    609  C   THR A  42      23.107  -5.887 -11.383  1.00  0.00      A    C
ATOM    610  O   THR A  42      24.098  -5.815 -12.176  1.00  0.00      A    O
ATOM    611  N   ASN A  43      21.842  -5.821 -11.923  1.00  0.00      A    N
ATOM    612  HN  ASN A  43      21.084  -5.759 -11.278  1.00  0.00      A    H
ATOM    613  CA  ASN A  43      21.681  -5.853 -13.342  1.00  0.00      A    C
ATOM    614  HA  ASN A  43      22.398  -5.248 -13.878  1.00  0.00      A    H
ATOM    615  CB  ASN A  43      21.858  -7.321 -13.948  1.00  0.00      A    C
ATOM    616  HB1 ASN A  43      22.920  -7.475 -13.659  1.00  0.00      A    H
ATOM    617  HB2 ASN A  43      21.196  -8.119 -13.549  1.00  0.00      A    H
ATOM    618  CG  ASN A  43      21.782  -7.457 -15.522  1.00  0.00      A    C
ATOM    619  OD1 ASN A  43      22.083  -6.465 -16.206  1.00  0.00      A    O
ATOM    620  ND2 ASN A  43      21.440  -8.652 -16.027  1.00  0.00      A    N
ATOM    621 HD21 ASN A  43      21.578  -8.810 -17.005  1.00  0.00      A    H
ATOM    622 HD22 ASN A  43      21.113  -9.358 -15.398  1.00  0.00      A    H
ATOM    623  C   ASN A  43      20.283  -5.276 -13.817  1.00  0.00      A    C
ATOM    624  O   ASN A  43      20.039  -4.079 -14.062  1.00  0.00      A    O
ATOM    625  N   ASN A  44      19.254  -6.167 -13.916  1.00  0.00      A    N
ATOM    626  HN  ASN A  44      19.347  -7.144 -13.735  1.00  0.00      A    H
ATOM    627  CA  ASN A  44      17.920  -5.667 -14.267  1.00  0.00      A    C
ATOM    628  HA  ASN A  44      17.954  -4.718 -14.781  1.00  0.00      A    H
ATOM    629  CB  ASN A  44      17.373  -6.784 -15.305  1.00  0.00      A    C
ATOM    630  HB1 ASN A  44      17.210  -7.755 -14.791  1.00  0.00      A    H
ATOM    631  HB2 ASN A  44      16.365  -6.464 -15.646  1.00  0.00      A    H
ATOM    632  CG  ASN A  44      18.176  -7.041 -16.572  1.00  0.00      A    C
ATOM    633  OD1 ASN A  44      18.772  -6.140 -17.123  1.00  0.00      A    O
ATOM    634  ND2 ASN A  44      18.120  -8.262 -17.141  1.00  0.00      A    N
ATOM    635 HD21 ASN A  44      18.514  -8.454 -18.040  1.00  0.00      A    H
ATOM    636 HD22 ASN A  44      17.444  -8.844 -16.690  1.00  0.00      A    H
ATOM    637  C   ASN A  44      17.070  -5.515 -13.016  1.00  0.00      A    C
ATOM    638  O   ASN A  44      17.470  -5.670 -11.837  1.00  0.00      A    O
ATOM    639  N   LEU A  45      15.812  -4.964 -13.218  1.00  0.00      A    N
ATOM    640  HN  LEU A  45      15.342  -4.750 -14.071  1.00  0.00      A    H
ATOM    641  CA  LEU A  45      14.881  -4.783 -12.076  1.00  0.00      A    C
ATOM    642  HA  LEU A  45      15.445  -4.429 -11.226  1.00  0.00      A    H
ATOM    643  CB  LEU A  45      13.847  -3.681 -12.363  1.00  0.00      A    C
ATOM    644  HB1 LEU A  45      13.365  -4.042 -13.297  1.00  0.00      A    H
ATOM    645  HB2 LEU A  45      13.038  -3.647 -11.601  1.00  0.00      A    H
ATOM    646  CG  LEU A  45      14.353  -2.222 -12.604  1.00  0.00      A    C
ATOM    647  HG  LEU A  45      15.333  -2.279 -13.125  1.00  0.00      A    H
ATOM    648  CD1 LEU A  45      13.316  -1.546 -13.531  1.00  0.00      A    C
ATOM    649 HD11 LEU A  45      13.515  -0.460 -13.660  1.00  0.00      A    H
ATOM    650 HD12 LEU A  45      13.445  -2.013 -14.531  1.00  0.00      A    H
ATOM    651 HD13 LEU A  45      12.283  -1.663 -13.141  1.00  0.00      A    H
ATOM    652  CD2 LEU A  45      14.578  -1.440 -11.285  1.00  0.00      A    C
ATOM    653 HD21 LEU A  45      13.645  -1.281 -10.703  1.00  0.00      A    H
ATOM    654 HD22 LEU A  45      15.283  -1.944 -10.590  1.00  0.00      A    H
ATOM    655 HD23 LEU A  45      14.914  -0.428 -11.598  1.00  0.00      A    H
ATOM    656  C   LEU A  45      14.087  -6.003 -11.617  1.00  0.00      A    C
ATOM    657  O   LEU A  45      13.790  -6.955 -12.325  1.00  0.00      A    O
ATOM    658  N   ILE A  46      13.787  -5.998 -10.256  1.00  0.00      A    N
ATOM    659  HN  ILE A  46      13.985  -5.188  -9.710  1.00  0.00      A    H
ATOM    660  CA  ILE A  46      13.074  -7.131  -9.695  1.00  0.00      A    C
ATOM    661  HA  ILE A  46      12.645  -7.817 -10.411  1.00  0.00      A    H
ATOM    662  CB  ILE A  46      13.951  -8.204  -8.932  1.00  0.00      A    C
ATOM    663  HB  ILE A  46      14.454  -7.649  -8.110  1.00  0.00      A    H
ATOM    664  CG2 ILE A  46      13.163  -9.324  -8.224  1.00  0.00      A    C
ATOM    665 HG21 ILE A  46      13.830 -10.099  -7.790  1.00  0.00      A    H
ATOM    666 HG22 ILE A  46      12.371  -8.939  -7.547  1.00  0.00      A    H
ATOM    667 HG23 ILE A  46      12.691  -9.907  -9.044  1.00  0.00      A    H
ATOM    668  CG1 ILE A  46      15.111  -8.765  -9.822  1.00  0.00      A    C
ATOM    669 HG11 ILE A  46      14.671  -9.238 -10.726  1.00  0.00      A    H
ATOM    670 HG12 ILE A  46      15.695  -7.865 -10.110  1.00  0.00      A    H
ATOM    671  CD  ILE A  46      16.061  -9.699  -9.109  1.00  0.00      A    C
ATOM    672  HD1 ILE A  46      15.520 -10.590  -8.726  1.00  0.00      A    H
ATOM    673  HD2 ILE A  46      16.737 -10.138  -9.874  1.00  0.00      A    H
ATOM    674  HD3 ILE A  46      16.612  -9.236  -8.262  1.00  0.00      A    H
ATOM    675  C   ILE A  46      11.959  -6.611  -8.720  1.00  0.00      A    C
ATOM    676  O   ILE A  46      12.164  -5.652  -8.043  1.00  0.00      A    O
ATOM    677  N   SER A  47      10.765  -7.127  -8.790  1.00  0.00      A    N
ATOM    678  HN  SER A  47      10.723  -7.957  -9.341  1.00  0.00      A    H
ATOM    679  CA  SER A  47       9.564  -6.747  -8.055  1.00  0.00      A    C
ATOM    680  HA  SER A  47       9.754  -5.791  -7.591  1.00  0.00      A    H
ATOM    681  CB  SER A  47       8.231  -6.799  -8.786  1.00  0.00      A    C
ATOM    682  HB1 SER A  47       8.213  -7.693  -9.445  1.00  0.00      A    H
ATOM    683  HB2 SER A  47       7.365  -6.761  -8.091  1.00  0.00      A    H
ATOM    684  OG  SER A  47       8.195  -5.697  -9.736  1.00  0.00      A    O
ATOM    685  HG1 SER A  47       8.784  -5.977 -10.440  1.00  0.00      A    H
ATOM    686  C   SER A  47       9.340  -7.697  -6.888  1.00  0.00      A    C
ATOM    687  O   SER A  47       9.173  -8.883  -7.083  1.00  0.00      A    O
ATOM    688  N   LEU A  48       9.349  -7.209  -5.659  1.00  0.00      A    N
ATOM    689  HN  LEU A  48       9.396  -6.229  -5.485  1.00  0.00      A    H
ATOM    690  CA  LEU A  48       9.539  -8.010  -4.440  1.00  0.00      A    C
ATOM    691  HA  LEU A  48       9.540  -9.058  -4.701  1.00  0.00      A    H
ATOM    692  CB  LEU A  48      10.860  -7.659  -3.743  1.00  0.00      A    C
ATOM    693  HB1 LEU A  48      10.862  -6.548  -3.704  1.00  0.00      A    H
ATOM    694  HB2 LEU A  48      10.977  -8.248  -2.808  1.00  0.00      A    H
ATOM    695  CG  LEU A  48      12.138  -8.013  -4.535  1.00  0.00      A    C
ATOM    696  HG  LEU A  48      11.834  -7.829  -5.588  1.00  0.00      A    H
ATOM    697  CD1 LEU A  48      13.332  -7.166  -4.131  1.00  0.00      A    C
ATOM    698 HD11 LEU A  48      13.721  -7.244  -3.094  1.00  0.00      A    H
ATOM    699 HD12 LEU A  48      14.154  -7.359  -4.853  1.00  0.00      A    H
ATOM    700 HD13 LEU A  48      13.032  -6.111  -4.309  1.00  0.00      A    H
ATOM    701  CD2 LEU A  48      12.504  -9.503  -4.451  1.00  0.00      A    C
ATOM    702 HD21 LEU A  48      11.650 -10.065  -4.885  1.00  0.00      A    H
ATOM    703 HD22 LEU A  48      13.424  -9.668  -5.051  1.00  0.00      A    H
ATOM    704 HD23 LEU A  48      12.842  -9.798  -3.434  1.00  0.00      A    H
ATOM    705  C   LEU A  48       8.375  -7.981  -3.423  1.00  0.00      A    C
ATOM    706  O   LEU A  48       7.494  -7.137  -3.519  1.00  0.00      A    O
ATOM    707  N   SER A  49       8.374  -8.933  -2.519  1.00  0.00      A    N
ATOM    708  HN  SER A  49       9.114  -9.598  -2.460  1.00  0.00      A    H
ATOM    709  CA  SER A  49       7.304  -9.314  -1.694  1.00  0.00      A    C
ATOM    710  HA  SER A  49       6.416  -9.206  -2.299  1.00  0.00      A    H
ATOM    711  CB  SER A  49       7.251 -10.729  -1.158  1.00  0.00      A    C
ATOM    712  HB1 SER A  49       7.637 -11.474  -1.886  1.00  0.00      A    H
ATOM    713  HB2 SER A  49       8.005 -10.707  -0.342  1.00  0.00      A    H
ATOM    714  OG  SER A  49       5.977 -11.139  -0.694  1.00  0.00      A    O
ATOM    715  HG1 SER A  49       5.638 -11.681  -1.409  1.00  0.00      A    H
ATOM    716  C   SER A  49       7.091  -8.415  -0.452  1.00  0.00      A    C
ATOM    717  O   SER A  49       7.959  -8.191   0.382  1.00  0.00      A    O
ATOM    718  N   GLU A  50       5.956  -7.773  -0.337  1.00  0.00      A    N
ATOM    719  HN  GLU A  50       5.487  -7.557  -1.190  1.00  0.00      A    H
ATOM    720  CA  GLU A  50       5.454  -7.141   0.898  1.00  0.00      A    C
ATOM    721  HA  GLU A  50       6.293  -6.742   1.449  1.00  0.00      A    H
ATOM    722  CB  GLU A  50       4.457  -5.983   0.623  1.00  0.00      A    C
ATOM    723  HB1 GLU A  50       3.522  -6.344   0.144  1.00  0.00      A    H
ATOM    724  HB2 GLU A  50       4.240  -5.584   1.637  1.00  0.00      A    H
ATOM    725  CG  GLU A  50       4.989  -4.810  -0.349  1.00  0.00      A    C
ATOM    726  HG1 GLU A  50       4.613  -3.831   0.020  1.00  0.00      A    H
ATOM    727  HG2 GLU A  50       6.099  -4.789  -0.297  1.00  0.00      A    H
ATOM    728  CD  GLU A  50       4.644  -5.020  -1.778  1.00  0.00      A    C
ATOM    729  OE1 GLU A  50       4.635  -3.993  -2.482  1.00  0.00      A    O
ATOM    730  OE2 GLU A  50       4.578  -6.150  -2.255  1.00  0.00      A    O
ATOM    731  C   GLU A  50       4.790  -8.158   1.839  1.00  0.00      A    C
ATOM    732  O   GLU A  50       4.753  -7.892   3.030  1.00  0.00      A    O
ATOM    733  N   GLN A  51       4.230  -9.195   1.218  1.00  0.00      A    N
ATOM    734  HN  GLN A  51       4.255  -9.187   0.222  1.00  0.00      A    H
ATOM    735  CA  GLN A  51       3.352 -10.250   1.819  1.00  0.00      A    C
ATOM    736  HA  GLN A  51       2.403  -9.882   2.181  1.00  0.00      A    H
ATOM    737  CB  GLN A  51       2.864 -11.186   0.689  1.00  0.00      A    C
ATOM    738  HB1 GLN A  51       2.435 -10.599  -0.151  1.00  0.00      A    H
ATOM    739  HB2 GLN A  51       3.659 -11.805   0.220  1.00  0.00      A    H
ATOM    740  CG  GLN A  51       1.785 -12.202   1.144  1.00  0.00      A    C
ATOM    741  HG1 GLN A  51       1.585 -12.868   0.278  1.00  0.00      A    H
ATOM    742  HG2 GLN A  51       2.123 -12.849   1.982  1.00  0.00      A    H
ATOM    743  CD  GLN A  51       0.466 -11.572   1.536  1.00  0.00      A    C
ATOM    744  OE1 GLN A  51      -0.411 -11.371   0.718  1.00  0.00      A    O
ATOM    745  NE2 GLN A  51       0.332 -11.093   2.739  1.00  0.00      A    N
ATOM    746 HE21 GLN A  51      -0.533 -10.650   2.977  1.00  0.00      A    H
ATOM    747 HE22 GLN A  51       0.896 -11.396   3.507  1.00  0.00      A    H
ATOM    748  C   GLN A  51       4.107 -11.078   2.859  1.00  0.00      A    C
ATOM    749  O   GLN A  51       3.536 -11.433   3.863  1.00  0.00      A    O
ATOM    750  N   GLU A  52       5.423 -11.214   2.636  1.00  0.00      A    N
ATOM    751  HN  GLU A  52       5.848 -10.756   1.860  1.00  0.00      A    H
ATOM    752  CA  GLU A  52       6.319 -11.807   3.659  1.00  0.00      A    C
ATOM    753  HA  GLU A  52       5.985 -12.809   3.884  1.00  0.00      A    H
ATOM    754  CB  GLU A  52       7.649 -11.946   2.977  1.00  0.00      A    C
ATOM    755  HB1 GLU A  52       7.439 -12.435   2.002  1.00  0.00      A    H
ATOM    756  HB2 GLU A  52       8.168 -11.017   2.659  1.00  0.00      A    H
ATOM    757  CG  GLU A  52       8.727 -12.730   3.779  1.00  0.00      A    C
ATOM    758  HG1 GLU A  52       9.162 -12.105   4.588  1.00  0.00      A    H
ATOM    759  HG2 GLU A  52       8.129 -13.470   4.352  1.00  0.00      A    H
ATOM    760  CD  GLU A  52       9.805 -13.503   3.035  1.00  0.00      A    C
ATOM    761  OE1 GLU A  52       9.535 -14.595   2.419  1.00  0.00      A    O
ATOM    762  OE2 GLU A  52      11.005 -13.054   3.105  1.00  0.00      A    O
ATOM    763  C   GLU A  52       6.360 -11.058   4.920  1.00  0.00      A    C
ATOM    764  O   GLU A  52       6.345 -11.473   6.078  1.00  0.00      A    O
ATOM    765  N   LEU A  53       6.418  -9.672   4.881  1.00  0.00      A    N
ATOM    766  HN  LEU A  53       6.291  -9.232   3.995  1.00  0.00      A    H
ATOM    767  CA  LEU A  53       6.493  -8.746   6.011  1.00  0.00      A    C
ATOM    768  HA  LEU A  53       7.241  -9.178   6.660  1.00  0.00      A    H
ATOM    769  CB  LEU A  53       6.858  -7.357   5.516  1.00  0.00      A    C
ATOM    770  HB1 LEU A  53       5.956  -6.957   5.006  1.00  0.00      A    H
ATOM    771  HB2 LEU A  53       7.036  -6.708   6.400  1.00  0.00      A    H
ATOM    772  CG  LEU A  53       8.082  -7.352   4.564  1.00  0.00      A    C
ATOM    773  HG  LEU A  53       8.140  -8.050   3.702  1.00  0.00      A    H
ATOM    774  CD1 LEU A  53       8.153  -5.874   4.106  1.00  0.00      A    C
ATOM    775 HD11 LEU A  53       8.067  -5.255   5.025  1.00  0.00      A    H
ATOM    776 HD12 LEU A  53       9.168  -5.804   3.659  1.00  0.00      A    H
ATOM    777 HD13 LEU A  53       7.385  -5.642   3.338  1.00  0.00      A    H
ATOM    778  CD2 LEU A  53       9.345  -7.653   5.304  1.00  0.00      A    C
ATOM    779 HD21 LEU A  53       9.385  -8.759   5.409  1.00  0.00      A    H
ATOM    780 HD22 LEU A  53      10.252  -7.307   4.764  1.00  0.00      A    H
ATOM    781 HD23 LEU A  53       9.310  -7.229   6.330  1.00  0.00      A    H
ATOM    782  C   LEU A  53       5.277  -8.767   6.883  1.00  0.00      A    C
ATOM    783  O   LEU A  53       5.350  -8.625   8.099  1.00  0.00      A    O
ATOM    784  N   VAL A  54       4.167  -8.924   6.179  1.00  0.00      A    N
ATOM    785  HN  VAL A  54       4.303  -8.871   5.193  1.00  0.00      A    H
ATOM    786  CA  VAL A  54       2.753  -8.892   6.559  1.00  0.00      A    C
ATOM    787  HA  VAL A  54       2.577  -8.212   7.379  1.00  0.00      A    H
ATOM    788  CB  VAL A  54       1.909  -8.639   5.312  1.00  0.00      A    C
ATOM    789  HB  VAL A  54       2.295  -9.261   4.477  1.00  0.00      A    H
ATOM    790  CG1 VAL A  54       0.407  -8.952   5.503  1.00  0.00      A    C
ATOM    791 HG11 VAL A  54      -0.197  -8.746   4.594  1.00  0.00      A    H
ATOM    792 HG12 VAL A  54       0.323 -10.040   5.713  1.00  0.00      A    H
ATOM    793 HG13 VAL A  54       0.032  -8.379   6.377  1.00  0.00      A    H
ATOM    794  CG2 VAL A  54       2.180  -7.172   4.798  1.00  0.00      A    C
ATOM    795 HG21 VAL A  54       3.266  -6.937   4.791  1.00  0.00      A    H
ATOM    796 HG22 VAL A  54       1.844  -6.994   3.755  1.00  0.00      A    H
ATOM    797 HG23 VAL A  54       1.585  -6.421   5.361  1.00  0.00      A    H
ATOM    798  C   VAL A  54       2.306 -10.223   7.149  1.00  0.00      A    C
ATOM    799  O   VAL A  54       1.575 -10.219   8.130  1.00  0.00      A    O
ATOM    800  N   ASP A  55       2.651 -11.381   6.591  1.00  0.00      A    N
ATOM    801  HN  ASP A  55       3.203 -11.313   5.763  1.00  0.00      A    H
ATOM    802  CA  ASP A  55       2.247 -12.816   6.873  1.00  0.00      A    C
ATOM    803  HA  ASP A  55       1.309 -12.784   7.408  1.00  0.00      A    H
ATOM    804  CB  ASP A  55       2.296 -13.717   5.718  1.00  0.00      A    C
ATOM    805  HB1 ASP A  55       3.217 -13.531   5.126  1.00  0.00      A    H
ATOM    806  HB2 ASP A  55       2.286 -14.749   6.132  1.00  0.00      A    H
ATOM    807  CG  ASP A  55       1.083 -13.641   4.837  1.00  0.00      A    C
ATOM    808  OD1 ASP A  55       0.186 -12.896   5.219  1.00  0.00      A    O
ATOM    809  OD2 ASP A  55       1.017 -14.441   3.869  1.00  0.00      A    O
ATOM    810  C   ASP A  55       3.180 -13.424   7.931  1.00  0.00      A    C
ATOM    811  O   ASP A  55       2.693 -13.991   8.914  1.00  0.00      A    O
ATOM    812  N   CYS A  56       4.484 -13.152   7.801  1.00  0.00      A    N
ATOM    813  HN  CYS A  56       4.804 -12.688   6.979  1.00  0.00      A    H
ATOM    814  CA  CYS A  56       5.521 -13.733   8.631  1.00  0.00      A    C
ATOM    815  HA  CYS A  56       5.061 -14.580   9.118  1.00  0.00      A    H
ATOM    816  CB  CYS A  56       6.712 -14.224   7.760  1.00  0.00      A    C
ATOM    817  HB1 CYS A  56       7.158 -13.260   7.435  1.00  0.00      A    H
ATOM    818  HB2 CYS A  56       7.479 -14.762   8.356  1.00  0.00      A    H
ATOM    819  SG  CYS A  56       6.246 -15.260   6.416  1.00  0.00      A    S
ATOM    820  C   CYS A  56       6.053 -13.076   9.876  1.00  0.00      A    C
ATOM    821  O   CYS A  56       6.339 -13.736  10.865  1.00  0.00      A    O
ATOM    822  N   ASP A  57       6.298 -11.749   9.888  1.00  0.00      A    N
ATOM    823  HN  ASP A  57       5.976 -11.114   9.190  1.00  0.00      A    H
ATOM    824  CA  ASP A  57       6.913 -11.116  11.022  1.00  0.00      A    C
ATOM    825  HA  ASP A  57       7.551 -11.912  11.375  1.00  0.00      A    H
ATOM    826  CB  ASP A  57       7.795  -9.876  10.647  1.00  0.00      A    C
ATOM    827  HB1 ASP A  57       8.475 -10.093   9.795  1.00  0.00      A    H
ATOM    828  HB2 ASP A  57       7.084  -9.079  10.340  1.00  0.00      A    H
ATOM    829  CG  ASP A  57       8.681  -9.354  11.877  1.00  0.00      A    C
ATOM    830  OD1 ASP A  57       8.821 -10.103  12.849  1.00  0.00      A    O
ATOM    831  OD2 ASP A  57       9.169  -8.218  11.847  1.00  0.00      A    O
ATOM    832  C   ASP A  57       5.982 -10.819  12.141  1.00  0.00      A    C
ATOM    833  O   ASP A  57       5.245  -9.865  12.142  1.00  0.00      A    O
ATOM    834  N   ARG A  58       6.068 -11.591  13.178  1.00  0.00      A    N
ATOM    835  HN  ARG A  58       6.804 -12.261  13.243  1.00  0.00      A    H
ATOM    836  CA  ARG A  58       5.157 -11.338  14.329  1.00  0.00      A    C
ATOM    837  HA  ARG A  58       4.482 -10.531  14.083  1.00  0.00      A    H
ATOM    838  CB  ARG A  58       4.415 -12.700  14.702  1.00  0.00      A    C
ATOM    839  HB1 ARG A  58       5.152 -13.492  14.957  1.00  0.00      A    H
ATOM    840  HB2 ARG A  58       3.779 -12.404  15.563  1.00  0.00      A    H
ATOM    841  CG  ARG A  58       3.731 -13.326  13.442  1.00  0.00      A    C
ATOM    842  HG1 ARG A  58       4.531 -13.423  12.678  1.00  0.00      A    H
ATOM    843  HG2 ARG A  58       3.431 -14.337  13.792  1.00  0.00      A    H
ATOM    844  CD  ARG A  58       2.533 -12.491  12.895  1.00  0.00      A    C
ATOM    845  HD1 ARG A  58       1.691 -12.332  13.602  1.00  0.00      A    H
ATOM    846  HD2 ARG A  58       2.952 -11.482  12.692  1.00  0.00      A    H
ATOM    847  NE  ARG A  58       1.872 -13.013  11.631  1.00  0.00      A    N
ATOM    848  HE  ARG A  58       2.299 -13.697  11.038  1.00  0.00      A    H
ATOM    849  CZ  ARG A  58       0.701 -12.587  11.076  1.00  0.00      A    C
ATOM    850  NH1 ARG A  58      -0.014 -11.567  11.468  1.00  0.00      A    N
ATOM    851 HH11 ARG A  58       0.422 -10.872  12.039  1.00  0.00      A    H
ATOM    852 HH12 ARG A  58      -0.847 -11.424  10.935  1.00  0.00      A    H
ATOM    853  NH2 ARG A  58       0.198 -13.315  10.134  1.00  0.00      A    N
ATOM    854 HH21 ARG A  58       0.842 -13.865   9.603  1.00  0.00      A    H
ATOM    855 HH22 ARG A  58      -0.797 -13.410  10.186  1.00  0.00      A    H
ATOM    856  C   ARG A  58       5.901 -10.988  15.641  1.00  0.00      A    C
ATOM    857  O   ARG A  58       5.380 -10.583  16.697  1.00  0.00      A    O
ATOM    858  N   ALA A  59       7.253 -11.076  15.522  1.00  0.00      A    N
ATOM    859  HN  ALA A  59       7.713 -11.297  14.666  1.00  0.00      A    H
ATOM    860  CA  ALA A  59       8.173 -10.853  16.699  1.00  0.00      A    C
ATOM    861  HA  ALA A  59       7.776 -11.305  17.596  1.00  0.00      A    H
ATOM    862  CB  ALA A  59       9.568 -11.413  16.332  1.00  0.00      A    C
ATOM    863  HB1 ALA A  59       9.756 -11.304  15.242  1.00  0.00      A    H
ATOM    864  HB2 ALA A  59      10.343 -10.940  16.972  1.00  0.00      A    H
ATOM    865  HB3 ALA A  59       9.565 -12.505  16.536  1.00  0.00      A    H
ATOM    866  C   ALA A  59       8.204  -9.285  16.853  1.00  0.00      A    C
ATOM    867  O   ALA A  59       7.829  -8.760  17.853  1.00  0.00      A    O
ATOM    868  N   GLN A  60       8.557  -8.565  15.768  1.00  0.00      A    N
ATOM    869  HN  GLN A  60       8.855  -8.895  14.875  1.00  0.00      A    H
ATOM    870  CA  GLN A  60       8.533  -7.094  15.874  1.00  0.00      A    C
ATOM    871  HA  GLN A  60       8.523  -6.748  16.897  1.00  0.00      A    H
ATOM    872  CB  GLN A  60       9.830  -6.602  15.167  1.00  0.00      A    C
ATOM    873  HB1 GLN A  60       9.918  -7.094  14.175  1.00  0.00      A    H
ATOM    874  HB2 GLN A  60       9.718  -5.510  14.990  1.00  0.00      A    H
ATOM    875  CG  GLN A  60      11.030  -7.049  16.041  1.00  0.00      A    C
ATOM    876  HG1 GLN A  60      10.984  -6.794  17.121  1.00  0.00      A    H
ATOM    877  HG2 GLN A  60      11.105  -8.154  15.950  1.00  0.00      A    H
ATOM    878  CD  GLN A  60      12.341  -6.484  15.489  1.00  0.00      A    C
ATOM    879  OE1 GLN A  60      13.274  -7.266  15.333  1.00  0.00      A    O
ATOM    880  NE2 GLN A  60      12.473  -5.145  15.255  1.00  0.00      A    N
ATOM    881 HE21 GLN A  60      13.385  -4.735  15.215  1.00  0.00      A    H
ATOM    882 HE22 GLN A  60      11.651  -4.596  15.100  1.00  0.00      A    H
ATOM    883  C   GLN A  60       7.232  -6.463  15.354  1.00  0.00      A    C
ATOM    884  O   GLN A  60       6.629  -5.630  16.023  1.00  0.00      A    O
ATOM    885  N   ASN A  61       6.829  -6.782  14.167  1.00  0.00      A    N
ATOM    886  HN  ASN A  61       7.392  -7.428  13.657  1.00  0.00      A    H
ATOM    887  CA  ASN A  61       5.567  -6.371  13.535  1.00  0.00      A    C
ATOM    888  HA  ASN A  61       5.175  -5.400  13.799  1.00  0.00      A    H
ATOM    889  CB  ASN A  61       5.708  -6.434  11.991  1.00  0.00      A    C
ATOM    890  HB1 ASN A  61       5.847  -7.485  11.658  1.00  0.00      A    H
ATOM    891  HB2 ASN A  61       4.749  -6.125  11.523  1.00  0.00      A    H
ATOM    892  CG  ASN A  61       6.780  -5.494  11.461  1.00  0.00      A    C
ATOM    893  OD1 ASN A  61       6.781  -4.275  11.742  1.00  0.00      A    O
ATOM    894  ND2 ASN A  61       7.864  -5.928  10.767  1.00  0.00      A    N
ATOM    895 HD21 ASN A  61       8.585  -5.270  10.549  1.00  0.00      A    H
ATOM    896 HD22 ASN A  61       8.180  -6.877  10.770  1.00  0.00      A    H
ATOM    897  C   ASN A  61       4.344  -7.221  13.963  1.00  0.00      A    C
ATOM    898  O   ASN A  61       4.488  -8.012  14.875  1.00  0.00      A    O
ATOM    899  N   MET A  62       3.136  -6.971  13.406  1.00  0.00      A    N
ATOM    900  HN  MET A  62       3.052  -6.299  12.675  1.00  0.00      A    H
ATOM    901  CA  MET A  62       1.967  -7.529  13.948  1.00  0.00      A    C
ATOM    902  HA  MET A  62       2.237  -8.380  14.557  1.00  0.00      A    H
ATOM    903  CB  MET A  62       1.067  -6.437  14.679  1.00  0.00      A    C
ATOM    904  HB1 MET A  62       0.733  -5.767  13.859  1.00  0.00      A    H
ATOM    905  HB2 MET A  62       0.212  -7.025  15.076  1.00  0.00      A    H
ATOM    906  CG  MET A  62       1.779  -5.630  15.862  1.00  0.00      A    C
ATOM    907  HG1 MET A  62       0.929  -5.177  16.417  1.00  0.00      A    H
ATOM    908  HG2 MET A  62       2.279  -6.438  16.438  1.00  0.00      A    H
ATOM    909  SD  MET A  62       2.929  -4.304  15.406  1.00  0.00      A    S
ATOM    910  CE  MET A  62       3.790  -4.087  16.965  1.00  0.00      A    C
ATOM    911  HE1 MET A  62       4.457  -4.968  17.081  1.00  0.00      A    H
ATOM    912  HE2 MET A  62       4.476  -3.223  16.833  1.00  0.00      A    H
ATOM    913  HE3 MET A  62       3.112  -4.042  17.844  1.00  0.00      A    H
ATOM    914  C   MET A  62       1.208  -8.194  12.809  1.00  0.00      A    C
ATOM    915  O   MET A  62       0.674  -9.343  12.929  1.00  0.00      A    O
ATOM    916  N   GLY A  63       1.007  -7.485  11.629  1.00  0.00      A    N
ATOM    917  HN  GLY A  63       1.413  -6.580  11.528  1.00  0.00      A    H
ATOM    918  CA  GLY A  63       0.089  -7.945  10.580  1.00  0.00      A    C
ATOM    919  HA1 GLY A  63       0.616  -8.781  10.145  1.00  0.00      A    H
ATOM    920  HA2 GLY A  63      -0.873  -8.226  10.982  1.00  0.00      A    H
ATOM    921  C   GLY A  63      -0.023  -6.866   9.572  1.00  0.00      A    C
ATOM    922  O   GLY A  63       0.704  -5.925   9.669  1.00  0.00      A    O
ATOM    923  N   CYS A  64      -1.014  -6.896   8.693  1.00  0.00      A    N
ATOM    924  HN  CYS A  64      -1.707  -7.605   8.805  1.00  0.00      A    H
ATOM    925  CA  CYS A  64      -1.091  -6.009   7.521  1.00  0.00      A    C
ATOM    926  HA  CYS A  64      -0.184  -6.021   6.934  1.00  0.00      A    H
ATOM    927  CB  CYS A  64      -2.265  -6.515   6.617  1.00  0.00      A    C
ATOM    928  HB1 CYS A  64      -2.124  -7.614   6.527  1.00  0.00      A    H
ATOM    929  HB2 CYS A  64      -3.159  -6.485   7.276  1.00  0.00      A    H
ATOM    930  SG  CYS A  64      -2.334  -5.841   4.945  1.00  0.00      A    S
ATOM    931  C   CYS A  64      -1.342  -4.482   7.803  1.00  0.00      A    C
ATOM    932  O   CYS A  64      -0.797  -3.599   7.144  1.00  0.00      A    O
ATOM    933  N   ASN A  65      -2.029  -4.121   8.917  1.00  0.00      A    N
ATOM    934  HN  ASN A  65      -2.424  -4.796   9.536  1.00  0.00      A    H
ATOM    935  CA  ASN A  65      -2.286  -2.806   9.280  1.00  0.00      A    C
ATOM    936  HA  ASN A  65      -2.135  -2.087   8.488  1.00  0.00      A    H
ATOM    937  CB  ASN A  65      -3.733  -2.644   9.800  1.00  0.00      A    C
ATOM    938  HB1 ASN A  65      -3.856  -3.398  10.606  1.00  0.00      A    H
ATOM    939  HB2 ASN A  65      -3.919  -1.615  10.176  1.00  0.00      A    H
ATOM    940  CG  ASN A  65      -4.718  -2.873   8.642  1.00  0.00      A    C
ATOM    941  OD1 ASN A  65      -4.964  -2.014   7.809  1.00  0.00      A    O
ATOM    942  ND2 ASN A  65      -5.318  -4.104   8.642  1.00  0.00      A    N
ATOM    943 HD21 ASN A  65      -5.875  -4.400   7.867  1.00  0.00      A    H
ATOM    944 HD22 ASN A  65      -5.229  -4.610   9.500  1.00  0.00      A    H
ATOM    945  C   ASN A  65      -1.331  -2.331  10.295  1.00  0.00      A    C
ATOM    946  O   ASN A  65      -1.236  -1.142  10.508  1.00  0.00      A    O
ATOM    947  N   GLY A  66      -0.538  -3.216  10.892  1.00  0.00      A    N
ATOM    948  HN  GLY A  66      -0.364  -4.148  10.585  1.00  0.00      A    H
ATOM    949  CA  GLY A  66       0.406  -2.821  11.971  1.00  0.00      A    C
ATOM    950  HA1 GLY A  66       0.463  -1.745  12.051  1.00  0.00      A    H
ATOM    951  HA2 GLY A  66      -0.036  -3.261  12.852  1.00  0.00      A    H
ATOM    952  C   GLY A  66       1.783  -3.401  11.924  1.00  0.00      A    C
ATOM    953  O   GLY A  66       1.946  -4.577  12.053  1.00  0.00      A    O
ATOM    954  N   GLY A  67       2.728  -2.441  11.745  1.00  0.00      A    N
ATOM    955  HN  GLY A  67       2.561  -1.463  11.654  1.00  0.00      A    H
ATOM    956  CA  GLY A  67       4.107  -2.758  11.577  1.00  0.00      A    C
ATOM    957  HA1 GLY A  67       4.507  -3.231  12.462  1.00  0.00      A    H
ATOM    958  HA2 GLY A  67       4.330  -3.322  10.683  1.00  0.00      A    H
ATOM    959  C   GLY A  67       4.836  -1.473  11.462  1.00  0.00      A    C
ATOM    960  O   GLY A  67       4.276  -0.388  11.555  1.00  0.00      A    O
ATOM    961  N   LEU A  68       6.137  -1.621  11.229  1.00  0.00      A    N
ATOM    962  HN  LEU A  68       6.508  -2.544  11.299  1.00  0.00      A    H
ATOM    963  CA  LEU A  68       6.996  -0.429  11.124  1.00  0.00      A    C
ATOM    964  HA  LEU A  68       6.479   0.397  10.658  1.00  0.00      A    H
ATOM    965  CB  LEU A  68       7.635  -0.116  12.509  1.00  0.00      A    C
ATOM    966  HB1 LEU A  68       6.857  -0.154  13.302  1.00  0.00      A    H
ATOM    967  HB2 LEU A  68       8.386  -0.814  12.937  1.00  0.00      A    H
ATOM    968  CG  LEU A  68       8.361   1.189  12.554  1.00  0.00      A    C
ATOM    969  HG  LEU A  68       9.098   1.183  11.723  1.00  0.00      A    H
ATOM    970  CD1 LEU A  68       7.438   2.403  12.572  1.00  0.00      A    C
ATOM    971 HD11 LEU A  68       7.979   3.370  12.487  1.00  0.00      A    H
ATOM    972 HD12 LEU A  68       6.705   2.398  11.736  1.00  0.00      A    H
ATOM    973 HD13 LEU A  68       6.857   2.243  13.505  1.00  0.00      A    H
ATOM    974  CD2 LEU A  68       9.259   1.227  13.840  1.00  0.00      A    C
ATOM    975 HD21 LEU A  68       8.715   0.934  14.763  1.00  0.00      A    H
ATOM    976 HD22 LEU A  68      10.166   0.589  13.760  1.00  0.00      A    H
ATOM    977 HD23 LEU A  68       9.543   2.284  14.033  1.00  0.00      A    H
ATOM    978  C   LEU A  68       8.095  -0.701  10.080  1.00  0.00      A    C
ATOM    979  O   LEU A  68       8.727  -1.733  10.044  1.00  0.00      A    O
ATOM    980  N   MET A  69       8.414   0.265   9.194  1.00  0.00      A    N
ATOM    981  HN  MET A  69       7.980   1.158   9.104  1.00  0.00      A    H
ATOM    982  CA  MET A  69       9.312   0.120   8.101  1.00  0.00      A    C
ATOM    983  HA  MET A  69       8.865  -0.531   7.364  1.00  0.00      A    H
ATOM    984  CB  MET A  69       9.184   1.349   7.243  1.00  0.00      A    C
ATOM    985  HB1 MET A  69       9.691   1.209   6.264  1.00  0.00      A    H
ATOM    986  HB2 MET A  69       8.108   1.507   7.016  1.00  0.00      A    H
ATOM    987  CG  MET A  69       9.772   2.712   7.734  1.00  0.00      A    C
ATOM    988  HG1 MET A  69       9.152   3.069   8.584  1.00  0.00      A    H
ATOM    989  HG2 MET A  69      10.799   2.601   8.143  1.00  0.00      A    H
ATOM    990  SD  MET A  69       9.864   4.036   6.493  1.00  0.00      A    S
ATOM    991  CE  MET A  69       8.129   4.487   6.384  1.00  0.00      A    C
ATOM    992  HE1 MET A  69       7.482   3.687   5.965  1.00  0.00      A    H
ATOM    993  HE2 MET A  69       7.697   4.668   7.391  1.00  0.00      A    H
ATOM    994  HE3 MET A  69       7.924   5.496   5.967  1.00  0.00      A    H
ATOM    995  C   MET A  69      10.801  -0.247   8.307  1.00  0.00      A    C
ATOM    996  O   MET A  69      11.345  -0.999   7.551  1.00  0.00      A    O
ATOM    997  N   GLU A  70      11.357   0.269   9.442  1.00  0.00      A    N
ATOM    998  HN  GLU A  70      10.893   1.035   9.878  1.00  0.00      A    H
ATOM    999  CA  GLU A  70      12.633  -0.154   9.960  1.00  0.00      A    C
ATOM   1000  HA  GLU A  70      13.360  -0.080   9.165  1.00  0.00      A    H
ATOM   1001  CB  GLU A  70      12.870   0.701  11.281  1.00  0.00      A    C
ATOM   1002  HB1 GLU A  70      12.601   1.770  11.146  1.00  0.00      A    H
ATOM   1003  HB2 GLU A  70      12.100   0.353  12.002  1.00  0.00      A    H
ATOM   1004  CG  GLU A  70      14.301   0.502  11.929  1.00  0.00      A    C
ATOM   1005  HG1 GLU A  70      14.651  -0.544  11.796  1.00  0.00      A    H
ATOM   1006  HG2 GLU A  70      14.944   1.213  11.368  1.00  0.00      A    H
ATOM   1007  CD  GLU A  70      14.114   0.807  13.405  1.00  0.00      A    C
ATOM   1008  OE1 GLU A  70      14.897   0.262  14.162  1.00  0.00      A    O
ATOM   1009  OE2 GLU A  70      13.286   1.684  13.827  1.00  0.00      A    O
ATOM   1010  C   GLU A  70      12.674  -1.580  10.401  1.00  0.00      A    C
ATOM   1011  O   GLU A  70      13.601  -2.304  10.101  1.00  0.00      A    O
ATOM   1012  N   TYR A  71      11.644  -2.020  11.114  1.00  0.00      A    N
ATOM   1013  HN  TYR A  71      10.881  -1.378  11.117  1.00  0.00      A    H
ATOM   1014  CA  TYR A  71      11.518  -3.385  11.687  1.00  0.00      A    C
ATOM   1015  HA  TYR A  71      12.377  -3.699  12.261  1.00  0.00      A    H
ATOM   1016  CB  TYR A  71      10.260  -3.566  12.557  1.00  0.00      A    C
ATOM   1017  HB1 TYR A  71       9.436  -3.296  11.862  1.00  0.00      A    H
ATOM   1018  HB2 TYR A  71      10.139  -4.614  12.905  1.00  0.00      A    H
ATOM   1019  CG  TYR A  71      10.258  -2.720  13.774  1.00  0.00      A    C
ATOM   1020  CD1 TYR A  71      11.330  -2.051  14.300  1.00  0.00      A    C
ATOM   1021  HD1 TYR A  71      12.283  -1.993  13.796  1.00  0.00      A    H
ATOM   1022  CE1 TYR A  71      11.281  -1.366  15.528  1.00  0.00      A    C
ATOM   1023  HE1 TYR A  71      12.125  -0.916  16.029  1.00  0.00      A    H
ATOM   1024  CZ  TYR A  71      10.070  -1.347  16.258  1.00  0.00      A    C
ATOM   1025  OH  TYR A  71      10.006  -0.683  17.492  1.00  0.00      A    O
ATOM   1026  HH  TYR A  71      10.898  -0.382  17.680  1.00  0.00      A    H
ATOM   1027  CD2 TYR A  71       9.039  -2.721  14.538  1.00  0.00      A    C
ATOM   1028  HD2 TYR A  71       8.100  -3.171  14.249  1.00  0.00      A    H
ATOM   1029  CE2 TYR A  71       8.954  -2.034  15.765  1.00  0.00      A    C
ATOM   1030  HE2 TYR A  71       8.084  -2.086  16.403  1.00  0.00      A    H
ATOM   1031  C   TYR A  71      11.419  -4.429  10.569  1.00  0.00      A    C
ATOM   1032  O   TYR A  71      11.820  -5.555  10.697  1.00  0.00      A    O
ATOM   1033  N   ALA A  72      10.892  -4.033   9.396  1.00  0.00      A    N
ATOM   1034  HN  ALA A  72      10.447  -3.141   9.402  1.00  0.00      A    H
ATOM   1035  CA  ALA A  72      10.873  -4.753   8.091  1.00  0.00      A    C
ATOM   1036  HA  ALA A  72      10.669  -5.794   8.292  1.00  0.00      A    H
ATOM   1037  CB  ALA A  72       9.715  -4.243   7.174  1.00  0.00      A    C
ATOM   1038  HB1 ALA A  72       8.756  -4.640   7.570  1.00  0.00      A    H
ATOM   1039  HB2 ALA A  72       9.590  -3.139   7.174  1.00  0.00      A    H
ATOM   1040  HB3 ALA A  72       9.720  -4.775   6.199  1.00  0.00      A    H
ATOM   1041  C   ALA A  72      12.236  -4.777   7.432  1.00  0.00      A    C
ATOM   1042  O   ALA A  72      12.608  -5.853   7.004  1.00  0.00      A    O
ATOM   1043  N   PHE A  73      13.001  -3.676   7.365  1.00  0.00      A    N
ATOM   1044  HN  PHE A  73      12.645  -2.754   7.494  1.00  0.00      A    H
ATOM   1045  CA  PHE A  73      14.408  -3.669   7.010  1.00  0.00      A    C
ATOM   1046  HA  PHE A  73      14.324  -4.055   6.005  1.00  0.00      A    H
ATOM   1047  CB  PHE A  73      14.982  -2.185   7.030  1.00  0.00      A    C
ATOM   1048  HB1 PHE A  73      14.809  -1.611   7.965  1.00  0.00      A    H
ATOM   1049  HB2 PHE A  73      16.076  -2.248   6.848  1.00  0.00      A    H
ATOM   1050  CG  PHE A  73      14.568  -1.371   5.875  1.00  0.00      A    C
ATOM   1051  CD1 PHE A  73      13.883  -0.164   6.034  1.00  0.00      A    C
ATOM   1052  HD1 PHE A  73      13.622   0.136   7.038  1.00  0.00      A    H
ATOM   1053  CE1 PHE A  73      13.825   0.726   4.967  1.00  0.00      A    C
ATOM   1054  HE1 PHE A  73      13.282   1.659   4.961  1.00  0.00      A    H
ATOM   1055  CZ  PHE A  73      14.286   0.370   3.719  1.00  0.00      A    C
ATOM   1056  HZ  PHE A  73      14.260   1.091   2.916  1.00  0.00      A    H
ATOM   1057  CD2 PHE A  73      15.051  -1.755   4.608  1.00  0.00      A    C
ATOM   1058  HD2 PHE A  73      15.599  -2.678   4.490  1.00  0.00      A    H
ATOM   1059  CE2 PHE A  73      14.824  -0.900   3.501  1.00  0.00      A    C
ATOM   1060  HE2 PHE A  73      15.151  -1.206   2.518  1.00  0.00      A    H
ATOM   1061  C   PHE A  73      15.285  -4.563   7.904  1.00  0.00      A    C
ATOM   1062  O   PHE A  73      16.160  -5.343   7.447  1.00  0.00      A    O
ATOM   1063  N   GLU A  74      15.076  -4.502   9.228  1.00  0.00      A    N
ATOM   1064  HN  GLU A  74      14.410  -3.855   9.592  1.00  0.00      A    H
ATOM   1065  CA  GLU A  74      15.627  -5.361  10.258  1.00  0.00      A    C
ATOM   1066  HA  GLU A  74      16.667  -5.359   9.963  1.00  0.00      A    H
ATOM   1067  CB  GLU A  74      15.254  -4.984  11.686  1.00  0.00      A    C
ATOM   1068  HB1 GLU A  74      15.370  -3.880  11.745  1.00  0.00      A    H
ATOM   1069  HB2 GLU A  74      14.165  -5.089  11.878  1.00  0.00      A    H
ATOM   1070  CG  GLU A  74      16.082  -5.684  12.829  1.00  0.00      A    C
ATOM   1071  HG1 GLU A  74      15.708  -5.335  13.816  1.00  0.00      A    H
ATOM   1072  HG2 GLU A  74      15.928  -6.776  12.689  1.00  0.00      A    H
ATOM   1073  CD  GLU A  74      17.591  -5.439  12.863  1.00  0.00      A    C
ATOM   1074  OE1 GLU A  74      18.061  -4.321  12.500  1.00  0.00      A    O
ATOM   1075  OE2 GLU A  74      18.266  -6.331  13.397  1.00  0.00      A    O
ATOM   1076  C   GLU A  74      15.309  -6.813   9.968  1.00  0.00      A    C
ATOM   1077  O   GLU A  74      16.142  -7.730  10.078  1.00  0.00      A    O
ATOM   1078  N   PHE A  75      14.060  -7.102   9.499  1.00  0.00      A    N
ATOM   1079  HN  PHE A  75      13.334  -6.419   9.480  1.00  0.00      A    H
ATOM   1080  CA  PHE A  75      13.690  -8.518   9.203  1.00  0.00      A    C
ATOM   1081  HA  PHE A  75      13.896  -9.121  10.075  1.00  0.00      A    H
ATOM   1082  CB  PHE A  75      12.214  -8.432   8.862  1.00  0.00      A    C
ATOM   1083  HB1 PHE A  75      11.713  -7.864   9.675  1.00  0.00      A    H
ATOM   1084  HB2 PHE A  75      11.921  -7.874   7.948  1.00  0.00      A    H
ATOM   1085  CG  PHE A  75      11.553  -9.862   8.781  1.00  0.00      A    C
ATOM   1086  CD1 PHE A  75      11.453 -10.677   9.928  1.00  0.00      A    C
ATOM   1087  HD1 PHE A  75      11.877 -10.369  10.871  1.00  0.00      A    H
ATOM   1088  CE1 PHE A  75      10.898 -11.913   9.816  1.00  0.00      A    C
ATOM   1089  HE1 PHE A  75      10.871 -12.587  10.659  1.00  0.00      A    H
ATOM   1090  CZ  PHE A  75      10.264 -12.270   8.611  1.00  0.00      A    C
ATOM   1091  HZ  PHE A  75       9.821 -13.255   8.585  1.00  0.00      A    H
ATOM   1092  CD2 PHE A  75      10.922 -10.182   7.607  1.00  0.00      A    C
ATOM   1093  HD2 PHE A  75      11.072  -9.520   6.767  1.00  0.00      A    H
ATOM   1094  CE2 PHE A  75      10.298 -11.468   7.490  1.00  0.00      A    C
ATOM   1095  HE2 PHE A  75      10.065 -11.726   6.467  1.00  0.00      A    H
ATOM   1096  C   PHE A  75      14.472  -9.238   8.077  1.00  0.00      A    C
ATOM   1097  O   PHE A  75      15.025 -10.312   8.106  1.00  0.00      A    O
ATOM   1098  N   VAL A  76      14.568  -8.503   7.004  1.00  0.00      A    N
ATOM   1099  HN  VAL A  76      14.232  -7.565   6.968  1.00  0.00      A    H
ATOM   1100  CA  VAL A  76      15.271  -8.845   5.796  1.00  0.00      A    C
ATOM   1101  HA  VAL A  76      14.895  -9.797   5.451  1.00  0.00      A    H
ATOM   1102  CB  VAL A  76      15.072  -7.848   4.706  1.00  0.00      A    C
ATOM   1103  HB  VAL A  76      15.470  -6.854   5.001  1.00  0.00      A    H
ATOM   1104  CG1 VAL A  76      15.736  -8.370   3.382  1.00  0.00      A    C
ATOM   1105 HG11 VAL A  76      15.554  -7.688   2.524  1.00  0.00      A    H
ATOM   1106 HG12 VAL A  76      16.827  -8.413   3.589  1.00  0.00      A    H
ATOM   1107 HG13 VAL A  76      15.338  -9.385   3.171  1.00  0.00      A    H
ATOM   1108  CG2 VAL A  76      13.576  -7.607   4.396  1.00  0.00      A    C
ATOM   1109 HG21 VAL A  76      13.128  -8.585   4.118  1.00  0.00      A    H
ATOM   1110 HG22 VAL A  76      13.086  -7.188   5.301  1.00  0.00      A    H
ATOM   1111 HG23 VAL A  76      13.594  -6.809   3.623  1.00  0.00      A    H
ATOM   1112  C   VAL A  76      16.763  -8.947   6.119  1.00  0.00      A    C
ATOM   1113  O   VAL A  76      17.447  -9.876   5.732  1.00  0.00      A    O
ATOM   1114  N   HSE A  77      17.420  -8.022   6.896  1.00  0.00      A    N
ATOM   1115  HN  HSE A  77      16.919  -7.234   7.245  1.00  0.00      A    H
ATOM   1116  CA  HSE A  77      18.714  -8.138   7.467  1.00  0.00      A    C
ATOM   1117  HA  HSE A  77      19.394  -8.177   6.629  1.00  0.00      A    H
ATOM   1118  CB  HSE A  77      19.071  -6.842   8.174  1.00  0.00      A    C
ATOM   1119  HB1 HSE A  77      18.578  -5.963   7.705  1.00  0.00      A    H
ATOM   1120  HB2 HSE A  77      18.704  -6.998   9.211  1.00  0.00      A    H
ATOM   1121  ND1 HSE A  77      21.266  -6.681   7.139  1.00  0.00      A    N
ATOM   1122  CG  HSE A  77      20.547  -6.554   8.295  1.00  0.00      A    C
ATOM   1123  CE1 HSE A  77      22.483  -6.390   7.458  1.00  0.00      A    C
ATOM   1124  HE1 HSE A  77      23.332  -6.168   6.811  1.00  0.00      A    H
ATOM   1125  NE2 HSE A  77      22.601  -6.245   8.802  1.00  0.00      A    N
ATOM   1126  HE2 HSE A  77      23.474  -6.239   9.290  1.00  0.00      A    H
ATOM   1127  CD2 HSE A  77      21.370  -6.268   9.360  1.00  0.00      A    C
ATOM   1128  HD2 HSE A  77      20.981  -6.032  10.342  1.00  0.00      A    H
ATOM   1129  C   HSE A  77      19.068  -9.367   8.311  1.00  0.00      A    C
ATOM   1130  O   HSE A  77      20.133 -10.014   8.154  1.00  0.00      A    O
ATOM   1131  N   GLN A  78      18.101  -9.700   9.156  1.00  0.00      A    N
ATOM   1132  HN  GLN A  78      17.297  -9.117   9.237  1.00  0.00      A    H
ATOM   1133  CA  GLN A  78      18.134 -10.840  10.027  1.00  0.00      A    C
ATOM   1134  HA  GLN A  78      19.040 -10.726  10.604  1.00  0.00      A    H
ATOM   1135  CB  GLN A  78      17.014 -10.857  11.082  1.00  0.00      A    C
ATOM   1136  HB1 GLN A  78      17.250  -9.939  11.661  1.00  0.00      A    H
ATOM   1137  HB2 GLN A  78      16.052 -10.850  10.525  1.00  0.00      A    H
ATOM   1138  CG  GLN A  78      16.918 -12.142  11.971  1.00  0.00      A    C
ATOM   1139  HG1 GLN A  78      17.041 -13.118  11.456  1.00  0.00      A    H
ATOM   1140  HG2 GLN A  78      17.715 -12.121  12.745  1.00  0.00      A    H
ATOM   1141  CD  GLN A  78      15.568 -12.187  12.792  1.00  0.00      A    C
ATOM   1142  OE1 GLN A  78      15.569 -11.958  13.978  1.00  0.00      A    O
ATOM   1143  NE2 GLN A  78      14.506 -12.607  12.123  1.00  0.00      A    N
ATOM   1144 HE21 GLN A  78      13.618 -12.710  12.570  1.00  0.00      A    H
ATOM   1145 HE22 GLN A  78      14.555 -12.571  11.125  1.00  0.00      A    H
ATOM   1146  C   GLN A  78      18.131 -12.125   9.150  1.00  0.00      A    C
ATOM   1147  O   GLN A  78      19.026 -12.958   9.273  1.00  0.00      A    O
ATOM   1148  N   ASN A  79      17.145 -12.200   8.235  1.00  0.00      A    N
ATOM   1149  HN  ASN A  79      16.530 -11.421   8.143  1.00  0.00      A    H
ATOM   1150  CA  ASN A  79      16.870 -13.466   7.567  1.00  0.00      A    C
ATOM   1151  HA  ASN A  79      16.917 -14.252   8.306  1.00  0.00      A    H
ATOM   1152  CB  ASN A  79      15.481 -13.465   6.934  1.00  0.00      A    C
ATOM   1153  HB1 ASN A  79      15.398 -12.565   6.288  1.00  0.00      A    H
ATOM   1154  HB2 ASN A  79      15.451 -14.428   6.382  1.00  0.00      A    H
ATOM   1155  CG  ASN A  79      14.423 -13.431   7.969  1.00  0.00      A    C
ATOM   1156  OD1 ASN A  79      14.469 -14.031   9.049  1.00  0.00      A    O
ATOM   1157  ND2 ASN A  79      13.336 -12.649   7.713  1.00  0.00      A    N
ATOM   1158 HD21 ASN A  79      12.541 -12.767   8.309  1.00  0.00      A    H
ATOM   1159 HD22 ASN A  79      13.326 -12.001   6.952  1.00  0.00      A    H
ATOM   1160  C   ASN A  79      17.837 -13.707   6.459  1.00  0.00      A    C
ATOM   1161  O   ASN A  79      18.299 -14.841   6.270  1.00  0.00      A    O
ATOM   1162  N   GLY A  80      18.124 -12.597   5.688  1.00  0.00      A    N
ATOM   1163  HN  GLY A  80      17.668 -11.735   5.897  1.00  0.00      A    H
ATOM   1164  CA  GLY A  80      19.189 -12.584   4.625  1.00  0.00      A    C
ATOM   1165  HA1 GLY A  80      19.912 -11.884   5.018  1.00  0.00      A    H
ATOM   1166  HA2 GLY A  80      19.524 -13.606   4.532  1.00  0.00      A    H
ATOM   1167  C   GLY A  80      18.723 -12.071   3.338  1.00  0.00      A    C
ATOM   1168  O   GLY A  80      19.501 -11.755   2.441  1.00  0.00      A    O
ATOM   1169  N   GLY A  81      17.338 -11.975   3.122  1.00  0.00      A    N
ATOM   1170  HN  GLY A  81      16.766 -12.039   3.936  1.00  0.00      A    H
ATOM   1171  CA  GLY A  81      16.769 -11.522   1.816  1.00  0.00      A    C
ATOM   1172  HA1 GLY A  81      17.048 -10.483   1.717  1.00  0.00      A    H
ATOM   1173  HA2 GLY A  81      17.183 -12.176   1.063  1.00  0.00      A    H
ATOM   1174  C   GLY A  81      15.257 -11.578   1.695  1.00  0.00      A    C
ATOM   1175  O   GLY A  81      14.625 -11.721   2.725  1.00  0.00      A    O
ATOM   1176  N   LEU A  82      14.674 -11.428   0.563  1.00  0.00      A    N
ATOM   1177  HN  LEU A  82      15.194 -11.339  -0.283  1.00  0.00      A    H
ATOM   1178  CA  LEU A  82      13.211 -11.261   0.365  1.00  0.00      A    C
ATOM   1179  HA  LEU A  82      12.765 -11.706   1.242  1.00  0.00      A    H
ATOM   1180  CB  LEU A  82      12.992  -9.729   0.342  1.00  0.00      A    C
ATOM   1181  HB1 LEU A  82      13.460  -9.274   1.241  1.00  0.00      A    H
ATOM   1182  HB2 LEU A  82      13.539  -9.251  -0.499  1.00  0.00      A    H
ATOM   1183  CG  LEU A  82      11.561  -9.247   0.341  1.00  0.00      A    C
ATOM   1184  HG  LEU A  82      11.053  -9.637  -0.567  1.00  0.00      A    H
ATOM   1185  CD1 LEU A  82      10.736  -9.683   1.599  1.00  0.00      A    C
ATOM   1186 HD11 LEU A  82       9.718  -9.247   1.514  1.00  0.00      A    H
ATOM   1187 HD12 LEU A  82      10.624 -10.781   1.728  1.00  0.00      A    H
ATOM   1188 HD13 LEU A  82      11.271  -9.227   2.459  1.00  0.00      A    H
ATOM   1189  CD2 LEU A  82      11.405  -7.742   0.332  1.00  0.00      A    C
ATOM   1190 HD21 LEU A  82      11.952  -7.324   1.204  1.00  0.00      A    H
ATOM   1191 HD22 LEU A  82      11.932  -7.264  -0.521  1.00  0.00      A    H
ATOM   1192 HD23 LEU A  82      10.406  -7.264   0.425  1.00  0.00      A    H
ATOM   1193  C   LEU A  82      12.729 -11.878  -0.876  1.00  0.00      A    C
ATOM   1194  O   LEU A  82      13.477 -11.896  -1.838  1.00  0.00      A    O
ATOM   1195  N   THR A  83      11.497 -12.443  -0.899  1.00  0.00      A    N
ATOM   1196  HN  THR A  83      10.899 -12.472  -0.102  1.00  0.00      A    H
ATOM   1197  CA  THR A  83      11.036 -13.272  -1.957  1.00  0.00      A    C
ATOM   1198  HA  THR A  83      11.937 -13.647  -2.420  1.00  0.00      A    H
ATOM   1199  CB  THR A  83      10.011 -14.322  -1.497  1.00  0.00      A    C
ATOM   1200  HB  THR A  83       9.389 -14.684  -2.343  1.00  0.00      A    H
ATOM   1201  OG1 THR A  83       9.185 -13.727  -0.503  1.00  0.00      A    O
ATOM   1202  HG1 THR A  83       9.146 -14.338   0.236  1.00  0.00      A    H
ATOM   1203  CG2 THR A  83      10.842 -15.534  -0.795  1.00  0.00      A    C
ATOM   1204 HG21 THR A  83      11.509 -16.051  -1.518  1.00  0.00      A    H
ATOM   1205 HG22 THR A  83      11.515 -15.051  -0.055  1.00  0.00      A    H
ATOM   1206 HG23 THR A  83      10.097 -16.110  -0.205  1.00  0.00      A    H
ATOM   1207  C   THR A  83      10.408 -12.302  -2.987  1.00  0.00      A    C
ATOM   1208  O   THR A  83      10.076 -11.194  -2.721  1.00  0.00      A    O
ATOM   1209  N   THR A  84      10.239 -12.832  -4.234  1.00  0.00      A    N
ATOM   1210  HN  THR A  84      10.366 -13.813  -4.359  1.00  0.00      A    H
ATOM   1211  CA  THR A  84       9.813 -12.103  -5.424  1.00  0.00      A    C
ATOM   1212  HA  THR A  84      10.049 -11.067  -5.229  1.00  0.00      A    H
ATOM   1213  CB  THR A  84      10.459 -12.652  -6.707  1.00  0.00      A    C
ATOM   1214  HB  THR A  84      10.111 -12.135  -7.627  1.00  0.00      A    H
ATOM   1215  OG1 THR A  84      10.344 -14.064  -6.803  1.00  0.00      A    O
ATOM   1216  HG1 THR A  84      10.788 -14.320  -7.615  1.00  0.00      A    H
ATOM   1217  CG2 THR A  84      11.941 -12.430  -6.599  1.00  0.00      A    C
ATOM   1218 HG21 THR A  84      12.556 -12.814  -7.441  1.00  0.00      A    H
ATOM   1219 HG22 THR A  84      12.209 -11.354  -6.527  1.00  0.00      A    H
ATOM   1220 HG23 THR A  84      12.403 -12.831  -5.672  1.00  0.00      A    H
ATOM   1221  C   THR A  84       8.288 -12.076  -5.626  1.00  0.00      A    C
ATOM   1222  O   THR A  84       7.572 -12.901  -5.064  1.00  0.00      A    O
ATOM   1223  N   GLU A  85       7.709 -11.252  -6.483  1.00  0.00      A    N
ATOM   1224  HN  GLU A  85       8.126 -10.678  -7.184  1.00  0.00      A    H
ATOM   1225  CA  GLU A  85       6.250 -11.182  -6.752  1.00  0.00      A    C
ATOM   1226  HA  GLU A  85       5.811 -10.990  -5.784  1.00  0.00      A    H
ATOM   1227  CB  GLU A  85       5.856 -10.165  -7.861  1.00  0.00      A    C
ATOM   1228  HB1 GLU A  85       6.248  -9.187  -7.507  1.00  0.00      A    H
ATOM   1229  HB2 GLU A  85       6.319 -10.444  -8.832  1.00  0.00      A    H
ATOM   1230  CG  GLU A  85       4.319  -9.917  -8.097  1.00  0.00      A    C
ATOM   1231  HG1 GLU A  85       3.775 -10.859  -8.323  1.00  0.00      A    H
ATOM   1232  HG2 GLU A  85       3.747  -9.421  -7.284  1.00  0.00      A    H
ATOM   1233  CD  GLU A  85       4.084  -8.969  -9.276  1.00  0.00      A    C
ATOM   1234  OE1 GLU A  85       3.821  -9.491 -10.425  1.00  0.00      A    O
ATOM   1235  OE2 GLU A  85       4.138  -7.743  -9.145  1.00  0.00      A    O
ATOM   1236  C   GLU A  85       5.867 -12.500  -7.274  1.00  0.00      A    C
ATOM   1237  O   GLU A  85       4.744 -12.973  -6.925  1.00  0.00      A    O
ATOM   1238  N   ASP A  86       6.646 -13.228  -8.150  1.00  0.00      A    N
ATOM   1239  HN  ASP A  86       7.459 -12.807  -8.543  1.00  0.00      A    H
ATOM   1240  CA  ASP A  86       6.264 -14.454  -8.708  1.00  0.00      A    C
ATOM   1241  HA  ASP A  86       5.252 -14.428  -9.083  1.00  0.00      A    H
ATOM   1242  CB  ASP A  86       7.210 -14.775  -9.858  1.00  0.00      A    C
ATOM   1243  HB1 ASP A  86       8.263 -14.791  -9.505  1.00  0.00      A    H
ATOM   1244  HB2 ASP A  86       6.941 -15.754 -10.309  1.00  0.00      A    H
ATOM   1245  CG  ASP A  86       7.016 -13.663 -10.903  1.00  0.00      A    C
ATOM   1246  OD1 ASP A  86       7.957 -13.000 -11.327  1.00  0.00      A    O
ATOM   1247  OD2 ASP A  86       5.804 -13.479 -11.314  1.00  0.00      A    O
ATOM   1248  C   ASP A  86       6.382 -15.664  -7.785  1.00  0.00      A    C
ATOM   1249  O   ASP A  86       5.816 -16.751  -7.989  1.00  0.00      A    O
ATOM   1250  N   ALA A  87       6.968 -15.385  -6.658  1.00  0.00      A    N
ATOM   1251  HN  ALA A  87       7.419 -14.503  -6.545  1.00  0.00      A    H
ATOM   1252  CA  ALA A  87       7.250 -16.389  -5.635  1.00  0.00      A    C
ATOM   1253  HA  ALA A  87       7.060 -17.320  -6.147  1.00  0.00      A    H
ATOM   1254  CB  ALA A  87       8.721 -16.186  -5.032  1.00  0.00      A    C
ATOM   1255  HB1 ALA A  87       8.922 -16.921  -4.223  1.00  0.00      A    H
ATOM   1256  HB2 ALA A  87       9.467 -16.216  -5.855  1.00  0.00      A    H
ATOM   1257  HB3 ALA A  87       8.846 -15.178  -4.582  1.00  0.00      A    H
ATOM   1258  C   ALA A  87       6.183 -16.307  -4.553  1.00  0.00      A    C
ATOM   1259  O   ALA A  87       5.337 -17.176  -4.333  1.00  0.00      A    O
ATOM   1260  N   TYR A  88       6.043 -15.123  -3.857  1.00  0.00      A    N
ATOM   1261  HN  TYR A  88       6.484 -14.321  -4.253  1.00  0.00      A    H
ATOM   1262  CA  TYR A  88       5.019 -14.894  -2.796  1.00  0.00      A    C
ATOM   1263  HA  TYR A  88       4.336 -15.726  -2.876  1.00  0.00      A    H
ATOM   1264  CB  TYR A  88       5.793 -14.961  -1.421  1.00  0.00      A    C
ATOM   1265  HB1 TYR A  88       6.514 -15.802  -1.504  1.00  0.00      A    H
ATOM   1266  HB2 TYR A  88       6.296 -13.989  -1.229  1.00  0.00      A    H
ATOM   1267  CG  TYR A  88       4.951 -15.253  -0.216  1.00  0.00      A    C
ATOM   1268  CD1 TYR A  88       4.241 -16.453  -0.280  1.00  0.00      A    C
ATOM   1269  HD1 TYR A  88       4.343 -17.138  -1.110  1.00  0.00      A    H
ATOM   1270  CE1 TYR A  88       3.406 -16.920   0.752  1.00  0.00      A    C
ATOM   1271  HE1 TYR A  88       2.795 -17.810   0.762  1.00  0.00      A    H
ATOM   1272  CZ  TYR A  88       3.404 -16.163   1.932  1.00  0.00      A    C
ATOM   1273  OH  TYR A  88       2.473 -16.537   2.965  1.00  0.00      A    O
ATOM   1274  HH  TYR A  88       2.204 -15.714   3.380  1.00  0.00      A    H
ATOM   1275  CD2 TYR A  88       4.761 -14.432   0.884  1.00  0.00      A    C
ATOM   1276  HD2 TYR A  88       5.360 -13.537   0.956  1.00  0.00      A    H
ATOM   1277  CE2 TYR A  88       4.145 -14.933   2.040  1.00  0.00      A    C
ATOM   1278  HE2 TYR A  88       4.029 -14.235   2.855  1.00  0.00      A    H
ATOM   1279  C   TYR A  88       4.426 -13.495  -3.113  1.00  0.00      A    C
ATOM   1280  O   TYR A  88       5.099 -12.467  -2.906  1.00  0.00      A    O
ATOM   1281  N   PRO A  89       3.270 -13.409  -3.776  1.00  0.00      A    N
ATOM   1282  CD  PRO A  89       2.647 -14.518  -4.509  1.00  0.00      A    C
ATOM   1283  HD1 PRO A  89       2.304 -15.383  -3.901  1.00  0.00      A    H
ATOM   1284  HD2 PRO A  89       3.383 -14.861  -5.266  1.00  0.00      A    H
ATOM   1285  CA  PRO A  89       2.701 -12.125  -4.082  1.00  0.00      A    C
ATOM   1286  HA  PRO A  89       3.488 -11.499  -4.474  1.00  0.00      A    H
ATOM   1287  CB  PRO A  89       1.790 -12.478  -5.277  1.00  0.00      A    C
ATOM   1288  HB1 PRO A  89       0.926 -11.834  -5.551  1.00  0.00      A    H
ATOM   1289  HB2 PRO A  89       2.385 -12.500  -6.215  1.00  0.00      A    H
ATOM   1290  CG  PRO A  89       1.380 -13.952  -5.060  1.00  0.00      A    C
ATOM   1291  HG1 PRO A  89       0.590 -14.038  -4.283  1.00  0.00      A    H
ATOM   1292  HG2 PRO A  89       1.015 -14.502  -5.953  1.00  0.00      A    H
ATOM   1293  C   PRO A  89       1.956 -11.501  -2.929  1.00  0.00      A    C
ATOM   1294  O   PRO A  89       1.525 -12.268  -2.073  1.00  0.00      A    O
ATOM   1295  N   TYR A  90       1.711 -10.141  -2.937  1.00  0.00      A    N
ATOM   1296  HN  TYR A  90       2.136  -9.540  -3.610  1.00  0.00      A    H
ATOM   1297  CA  TYR A  90       0.914  -9.438  -1.990  1.00  0.00      A    C
ATOM   1298  HA  TYR A  90       0.805  -9.996  -1.072  1.00  0.00      A    H
ATOM   1299  CB  TYR A  90       1.562  -7.990  -1.681  1.00  0.00      A    C
ATOM   1300  HB1 TYR A  90       2.564  -8.209  -1.254  1.00  0.00      A    H
ATOM   1301  HB2 TYR A  90       1.654  -7.389  -2.611  1.00  0.00      A    H
ATOM   1302  CG  TYR A  90       0.847  -7.136  -0.600  1.00  0.00      A    C
ATOM   1303  CD1 TYR A  90       0.806  -7.613   0.706  1.00  0.00      A    C
ATOM   1304  HD1 TYR A  90       1.245  -8.564   0.967  1.00  0.00      A    H
ATOM   1305  CE1 TYR A  90       0.058  -6.908   1.690  1.00  0.00      A    C
ATOM   1306  HE1 TYR A  90      -0.063  -7.373   2.658  1.00  0.00      A    H
ATOM   1307  CZ  TYR A  90      -0.449  -5.634   1.344  1.00  0.00      A    C
ATOM   1308  OH  TYR A  90      -1.262  -5.072   2.316  1.00  0.00      A    O
ATOM   1309  HH  TYR A  90      -1.368  -5.717   3.020  1.00  0.00      A    H
ATOM   1310  CD2 TYR A  90       0.303  -5.845  -0.890  1.00  0.00      A    C
ATOM   1311  HD2 TYR A  90       0.432  -5.492  -1.902  1.00  0.00      A    H
ATOM   1312  CE2 TYR A  90      -0.265  -5.084   0.100  1.00  0.00      A    C
ATOM   1313  HE2 TYR A  90      -0.693  -4.112  -0.100  1.00  0.00      A    H
ATOM   1314  C   TYR A  90      -0.515  -9.167  -2.510  1.00  0.00      A    C
ATOM   1315  O   TYR A  90      -0.739  -8.519  -3.538  1.00  0.00      A    O
ATOM   1316  N   THR A  91      -1.518  -9.758  -1.851  1.00  0.00      A    N
ATOM   1317  HN  THR A  91      -1.325 -10.284  -1.026  1.00  0.00      A    H
ATOM   1318  CA  THR A  91      -2.891  -9.486  -2.147  1.00  0.00      A    C
ATOM   1319  HA  THR A  91      -2.948  -9.155  -3.173  1.00  0.00      A    H
ATOM   1320  CB  THR A  91      -3.926 -10.690  -2.188  1.00  0.00      A    C
ATOM   1321  HB  THR A  91      -4.952 -10.265  -2.236  1.00  0.00      A    H
ATOM   1322  OG1 THR A  91      -3.742 -11.610  -1.076  1.00  0.00      A    O
ATOM   1323  HG1 THR A  91      -4.650 -11.866  -0.897  1.00  0.00      A    H
ATOM   1324  CG2 THR A  91      -3.650 -11.438  -3.545  1.00  0.00      A    C
ATOM   1325 HG21 THR A  91      -4.420 -12.175  -3.859  1.00  0.00      A    H
ATOM   1326 HG22 THR A  91      -3.456 -10.792  -4.428  1.00  0.00      A    H
ATOM   1327 HG23 THR A  91      -2.779 -12.051  -3.230  1.00  0.00      A    H
ATOM   1328  C   THR A  91      -3.413  -8.385  -1.215  1.00  0.00      A    C
ATOM   1329  O   THR A  91      -3.559  -7.185  -1.558  1.00  0.00      A    O
ATOM   1330  N   ALA A  92      -3.769  -8.805  -0.015  1.00  0.00      A    N
ATOM   1331  HN  ALA A  92      -3.699  -9.799   0.021  1.00  0.00      A    H
ATOM   1332  CA  ALA A  92      -4.349  -8.026   1.102  1.00  0.00      A    C
ATOM   1333  HA  ALA A  92      -4.056  -6.991   1.001  1.00  0.00      A    H
ATOM   1334  CB  ALA A  92      -5.930  -8.076   1.041  1.00  0.00      A    C
ATOM   1335  HB1 ALA A  92      -6.461  -7.495   1.826  1.00  0.00      A    H
ATOM   1336  HB2 ALA A  92      -6.271  -7.712   0.048  1.00  0.00      A    H
ATOM   1337  HB3 ALA A  92      -6.386  -9.088   1.094  1.00  0.00      A    H
ATOM   1338  C   ALA A  92      -3.854  -8.459   2.443  1.00  0.00      A    C
ATOM   1339  O   ALA A  92      -2.702  -8.326   2.733  1.00  0.00      A    O
ATOM   1340  N   GLN A  93      -4.818  -8.860   3.305  1.00  0.00      A    N
ATOM   1341  HN  GLN A  93      -5.751  -8.916   2.958  1.00  0.00      A    H
ATOM   1342  CA  GLN A  93      -4.518  -8.953   4.757  1.00  0.00      A    C
ATOM   1343  HA  GLN A  93      -4.023  -8.051   5.084  1.00  0.00      A    H
ATOM   1344  CB  GLN A  93      -5.762  -8.870   5.653  1.00  0.00      A    C
ATOM   1345  HB1 GLN A  93      -5.479  -8.950   6.725  1.00  0.00      A    H
ATOM   1346  HB2 GLN A  93      -6.275  -7.897   5.499  1.00  0.00      A    H
ATOM   1347  CG  GLN A  93      -6.698 -10.095   5.343  1.00  0.00      A    C
ATOM   1348  HG1 GLN A  93      -6.197 -10.857   4.709  1.00  0.00      A    H
ATOM   1349  HG2 GLN A  93      -7.036 -10.508   6.317  1.00  0.00      A    H
ATOM   1350  CD  GLN A  93      -7.962  -9.743   4.585  1.00  0.00      A    C
ATOM   1351  OE1 GLN A  93      -7.998  -9.871   3.328  1.00  0.00      A    O
ATOM   1352  NE2 GLN A  93      -9.034  -9.382   5.307  1.00  0.00      A    N
ATOM   1353 HE21 GLN A  93      -9.895  -9.416   4.801  1.00  0.00      A    H
ATOM   1354 HE22 GLN A  93      -9.070  -9.447   6.304  1.00  0.00      A    H
ATOM   1355  C   GLN A  93      -3.547 -10.065   5.106  1.00  0.00      A    C
ATOM   1356  O   GLN A  93      -3.252 -10.975   4.293  1.00  0.00      A    O
ATOM   1357  N   ASP A  94      -3.055 -10.105   6.390  1.00  0.00      A    N
ATOM   1358  HN  ASP A  94      -3.412  -9.478   7.077  1.00  0.00      A    H
ATOM   1359  CA  ASP A  94      -2.255 -11.158   6.902  1.00  0.00      A    C
ATOM   1360  HA  ASP A  94      -1.484 -11.288   6.158  1.00  0.00      A    H
ATOM   1361  CB  ASP A  94      -1.534 -10.661   8.177  1.00  0.00      A    C
ATOM   1362  HB1 ASP A  94      -0.767 -11.392   8.510  1.00  0.00      A    H
ATOM   1363  HB2 ASP A  94      -0.966  -9.745   7.905  1.00  0.00      A    H
ATOM   1364  CG  ASP A  94      -2.453 -10.245   9.335  1.00  0.00      A    C
ATOM   1365  OD1 ASP A  94      -3.056  -9.131   9.265  1.00  0.00      A    O
ATOM   1366  OD2 ASP A  94      -2.421 -10.924  10.399  1.00  0.00      A    O
ATOM   1367  C   ASP A  94      -2.930 -12.504   7.119  1.00  0.00      A    C
ATOM   1368  O   ASP A  94      -4.095 -12.723   7.314  1.00  0.00      A    O
ATOM   1369  N   GLY A  95      -2.064 -13.492   7.053  1.00  0.00      A    N
ATOM   1370  HN  GLY A  95      -1.180 -13.137   6.756  1.00  0.00      A    H
ATOM   1371  CA  GLY A  95      -2.409 -14.880   6.968  1.00  0.00      A    C
ATOM   1372  HA1 GLY A  95      -3.250 -15.069   7.619  1.00  0.00      A    H
ATOM   1373  HA2 GLY A  95      -2.563 -15.125   5.927  1.00  0.00      A    H
ATOM   1374  C   GLY A  95      -1.302 -15.737   7.429  1.00  0.00      A    C
ATOM   1375  O   GLY A  95      -0.527 -15.372   8.330  1.00  0.00      A    O
ATOM   1376  N   THR A  96      -1.175 -16.932   6.930  1.00  0.00      A    N
ATOM   1377  HN  THR A  96      -1.672 -17.242   6.124  1.00  0.00      A    H
ATOM   1378  CA  THR A  96      -0.129 -17.863   7.343  1.00  0.00      A    C
ATOM   1379  HA  THR A  96       0.002 -17.751   8.409  1.00  0.00      A    H
ATOM   1380  CB  THR A  96      -0.629 -19.305   7.086  1.00  0.00      A    C
ATOM   1381  HB  THR A  96       0.109 -20.095   7.344  1.00  0.00      A    H
ATOM   1382  OG1 THR A  96      -1.185 -19.513   5.781  1.00  0.00      A    O
ATOM   1383  HG1 THR A  96      -0.507 -19.796   5.162  1.00  0.00      A    H
ATOM   1384  CG2 THR A  96      -1.852 -19.519   8.101  1.00  0.00      A    C
ATOM   1385 HG21 THR A  96      -1.569 -19.604   9.171  1.00  0.00      A    H
ATOM   1386 HG22 THR A  96      -2.621 -18.743   7.900  1.00  0.00      A    H
ATOM   1387 HG23 THR A  96      -2.295 -20.519   7.901  1.00  0.00      A    H
ATOM   1388  C   THR A  96       1.141 -17.611   6.636  1.00  0.00      A    C
ATOM   1389  O   THR A  96       1.126 -17.175   5.493  1.00  0.00      A    O
ATOM   1390  N   CYS A  97       2.287 -18.028   7.266  1.00  0.00      A    N
ATOM   1391  HN  CYS A  97       2.317 -18.372   8.202  1.00  0.00      A    H
ATOM   1392  CA  CYS A  97       3.536 -17.868   6.589  1.00  0.00      A    C
ATOM   1393  HA  CYS A  97       3.484 -16.962   6.003  1.00  0.00      A    H
ATOM   1394  CB  CYS A  97       4.736 -17.712   7.620  1.00  0.00      A    C
ATOM   1395  HB1 CYS A  97       4.489 -16.856   8.283  1.00  0.00      A    H
ATOM   1396  HB2 CYS A  97       4.937 -18.595   8.263  1.00  0.00      A    H
ATOM   1397  SG  CYS A  97       6.404 -17.177   6.991  1.00  0.00      A    S
ATOM   1398  C   CYS A  97       3.907 -19.037   5.652  1.00  0.00      A    C
ATOM   1399  O   CYS A  97       4.874 -19.775   5.920  1.00  0.00      A    O
ATOM   1400  N   ASP A  98       3.205 -19.241   4.527  1.00  0.00      A    N
ATOM   1401  HN  ASP A  98       2.431 -18.630   4.383  1.00  0.00      A    H
ATOM   1402  CA  ASP A  98       3.570 -20.189   3.498  1.00  0.00      A    C
ATOM   1403  HA  ASP A  98       3.788 -21.123   3.993  1.00  0.00      A    H
ATOM   1404  CB  ASP A  98       2.351 -20.383   2.557  1.00  0.00      A    C
ATOM   1405  HB1 ASP A  98       2.019 -19.390   2.185  1.00  0.00      A    H
ATOM   1406  HB2 ASP A  98       2.573 -21.017   1.672  1.00  0.00      A    H
ATOM   1407  CG  ASP A  98       1.241 -21.145   3.370  1.00  0.00      A    C
ATOM   1408  OD1 ASP A  98       1.357 -22.397   3.411  1.00  0.00      A    O
ATOM   1409  OD2 ASP A  98       0.276 -20.533   3.901  1.00  0.00      A    O
ATOM   1410  C   ASP A  98       4.876 -19.901   2.691  1.00  0.00      A    C
ATOM   1411  O   ASP A  98       5.257 -20.667   1.784  1.00  0.00      A    O
ATOM   1412  N   SER A  99       5.529 -18.746   2.952  1.00  0.00      A    N
ATOM   1413  HN  SER A  99       5.237 -17.980   3.520  1.00  0.00      A    H
ATOM   1414  CA  SER A  99       6.876 -18.586   2.403  1.00  0.00      A    C
ATOM   1415  HA  SER A  99       6.862 -18.821   1.349  1.00  0.00      A    H
ATOM   1416  CB  SER A  99       7.296 -17.069   2.515  1.00  0.00      A    C
ATOM   1417  HB1 SER A  99       6.493 -16.405   2.130  1.00  0.00      A    H
ATOM   1418  HB2 SER A  99       7.704 -16.776   3.506  1.00  0.00      A    H
ATOM   1419  OG  SER A  99       8.432 -16.838   1.577  1.00  0.00      A    O
ATOM   1420  HG1 SER A  99       8.823 -16.007   1.855  1.00  0.00      A    H
ATOM   1421  C   SER A  99       7.885 -19.536   3.122  1.00  0.00      A    C
ATOM   1422  O   SER A  99       9.002 -19.678   2.674  1.00  0.00      A    O
ATOM   1423  N   GLU A 100       7.522 -20.131   4.310  1.00  0.00      A    N
ATOM   1424  HN  GLU A 100       6.652 -19.854   4.711  1.00  0.00      A    H
ATOM   1425  CA  GLU A 100       8.323 -21.110   4.968  1.00  0.00      A    C
ATOM   1426  HA  GLU A 100       9.191 -20.650   5.417  1.00  0.00      A    H
ATOM   1427  CB  GLU A 100       7.501 -21.634   6.218  1.00  0.00      A    C
ATOM   1428  HB1 GLU A 100       6.975 -20.725   6.579  1.00  0.00      A    H
ATOM   1429  HB2 GLU A 100       6.750 -22.401   5.931  1.00  0.00      A    H
ATOM   1430  CG  GLU A 100       8.333 -22.189   7.354  1.00  0.00      A    C
ATOM   1431  HG1 GLU A 100       9.013 -23.000   7.017  1.00  0.00      A    H
ATOM   1432  HG2 GLU A 100       9.086 -21.452   7.705  1.00  0.00      A    H
ATOM   1433  CD  GLU A 100       7.471 -22.657   8.465  1.00  0.00      A    C
ATOM   1434  OE1 GLU A 100       7.861 -22.626   9.634  1.00  0.00      A    O
ATOM   1435  OE2 GLU A 100       6.256 -22.891   8.114  1.00  0.00      A    O
ATOM   1436  C   GLU A 100       8.735 -22.326   4.082  1.00  0.00      A    C
ATOM   1437  O   GLU A 100       9.862 -22.804   4.072  1.00  0.00      A    O
ATOM   1438  N   LYS A 101       7.827 -22.783   3.211  1.00  0.00      A    N
ATOM   1439  HN  LYS A 101       7.095 -22.178   2.908  1.00  0.00      A    H
ATOM   1440  CA  LYS A 101       8.022 -23.920   2.299  1.00  0.00      A    C
ATOM   1441  HA  LYS A 101       8.648 -24.618   2.835  1.00  0.00      A    H
ATOM   1442  CB  LYS A 101       6.649 -24.471   1.916  1.00  0.00      A    C
ATOM   1443  HB1 LYS A 101       5.977 -23.665   1.551  1.00  0.00      A    H
ATOM   1444  HB2 LYS A 101       6.729 -25.235   1.113  1.00  0.00      A    H
ATOM   1445  CG  LYS A 101       5.970 -25.019   3.185  1.00  0.00      A    C
ATOM   1446  HG1 LYS A 101       6.577 -25.877   3.546  1.00  0.00      A    H
ATOM   1447  HG2 LYS A 101       5.924 -24.233   3.970  1.00  0.00      A    H
ATOM   1448  CD  LYS A 101       4.557 -25.594   2.981  1.00  0.00      A    C
ATOM   1449  HD1 LYS A 101       4.426 -25.861   1.911  1.00  0.00      A    H
ATOM   1450  HD2 LYS A 101       4.369 -26.464   3.645  1.00  0.00      A    H
ATOM   1451  CE  LYS A 101       3.477 -24.498   3.220  1.00  0.00      A    C
ATOM   1452  HE1 LYS A 101       3.833 -23.878   4.070  1.00  0.00      A    H
ATOM   1453  HE2 LYS A 101       3.384 -23.821   2.343  1.00  0.00      A    H
ATOM   1454  NZ  LYS A 101       2.198 -25.091   3.440  1.00  0.00      A    N
ATOM   1455  HZ1 LYS A 101       2.229 -25.590   4.352  1.00  0.00      A    H
ATOM   1456  HZ2 LYS A 101       1.442 -24.404   3.633  1.00  0.00      A    H
ATOM   1457  HZ3 LYS A 101       1.825 -25.722   2.703  1.00  0.00      A    H
ATOM   1458  C   LYS A 101       8.791 -23.567   1.047  1.00  0.00      A    C
ATOM   1459  O   LYS A 101       9.250 -24.421   0.400  1.00  0.00      A    O
ATOM   1460  N   LEU A 102       8.920 -22.243   0.775  1.00  0.00      A    N
ATOM   1461  HN  LEU A 102       8.463 -21.574   1.357  1.00  0.00      A    H
ATOM   1462  CA  LEU A 102       9.627 -21.756  -0.355  1.00  0.00      A    C
ATOM   1463  HA  LEU A 102       9.334 -22.425  -1.151  1.00  0.00      A    H
ATOM   1464  CB  LEU A 102       9.162 -20.409  -0.878  1.00  0.00      A    C
ATOM   1465  HB1 LEU A 102       9.614 -19.676  -0.176  1.00  0.00      A    H
ATOM   1466  HB2 LEU A 102       9.729 -20.096  -1.781  1.00  0.00      A    H
ATOM   1467  CG  LEU A 102       7.717 -20.093  -1.175  1.00  0.00      A    C
ATOM   1468  HG  LEU A 102       6.991 -20.282  -0.356  1.00  0.00      A    H
ATOM   1469  CD1 LEU A 102       7.485 -18.662  -1.488  1.00  0.00      A    C
ATOM   1470 HD11 LEU A 102       7.768 -18.430  -2.537  1.00  0.00      A    H
ATOM   1471 HD12 LEU A 102       6.388 -18.486  -1.478  1.00  0.00      A    H
ATOM   1472 HD13 LEU A 102       8.055 -17.964  -0.839  1.00  0.00      A    H
ATOM   1473  CD2 LEU A 102       7.042 -20.957  -2.360  1.00  0.00      A    C
ATOM   1474 HD21 LEU A 102       7.036 -22.039  -2.108  1.00  0.00      A    H
ATOM   1475 HD22 LEU A 102       6.028 -20.593  -2.631  1.00  0.00      A    H
ATOM   1476 HD23 LEU A 102       7.695 -20.842  -3.252  1.00  0.00      A    H
ATOM   1477  C   LEU A 102      11.134 -21.884  -0.245  1.00  0.00      A    C
ATOM   1478  O   LEU A 102      11.754 -22.290  -1.233  1.00  0.00      A    O
ATOM   1479  N   ASN A 103      11.842 -21.657   0.922  1.00  0.00      A    N
ATOM   1480  HN  ASN A 103      11.348 -21.238   1.680  1.00  0.00      A    H
ATOM   1481  CA  ASN A 103      13.240 -21.963   1.149  1.00  0.00      A    C
ATOM   1482  HA  ASN A 103      13.275 -21.946   2.228  1.00  0.00      A    H
ATOM   1483  CB  ASN A 103      13.729 -23.379   0.644  1.00  0.00      A    C
ATOM   1484  HB1 ASN A 103      13.717 -23.482  -0.462  1.00  0.00      A    H
ATOM   1485  HB2 ASN A 103      14.797 -23.405   0.949  1.00  0.00      A    H
ATOM   1486  CG  ASN A 103      12.941 -24.564   1.295  1.00  0.00      A    C
ATOM   1487  OD1 ASN A 103      13.017 -24.728   2.560  1.00  0.00      A    O
ATOM   1488  ND2 ASN A 103      12.190 -25.353   0.525  1.00  0.00      A    N
ATOM   1489 HD21 ASN A 103      11.904 -26.224   0.926  1.00  0.00      A    H
ATOM   1490 HD22 ASN A 103      12.082 -25.141  -0.446  1.00  0.00      A    H
ATOM   1491  C   ASN A 103      14.260 -20.903   0.747  1.00  0.00      A    C
ATOM   1492  O   ASN A 103      14.531 -20.031   1.510  1.00  0.00      A    O
ATOM   1493  N   ALA A 104      14.755 -21.032  -0.530  1.00  0.00      A    N
ATOM   1494  HN  ALA A 104      14.562 -21.821  -1.109  1.00  0.00      A    H
ATOM   1495  CA  ALA A 104      15.480 -19.923  -1.126  1.00  0.00      A    C
ATOM   1496  HA  ALA A 104      16.140 -19.524  -0.370  1.00  0.00      A    H
ATOM   1497  CB  ALA A 104      16.362 -20.223  -2.332  1.00  0.00      A    C
ATOM   1498  HB1 ALA A 104      15.673 -20.664  -3.085  1.00  0.00      A    H
ATOM   1499  HB2 ALA A 104      16.808 -19.337  -2.833  1.00  0.00      A    H
ATOM   1500  HB3 ALA A 104      17.186 -20.926  -2.087  1.00  0.00      A    H
ATOM   1501  C   ALA A 104      14.640 -18.671  -1.542  1.00  0.00      A    C
ATOM   1502  O   ALA A 104      13.765 -18.842  -2.451  1.00  0.00      A    O
ATOM   1503  N   ALA A 105      14.997 -17.426  -1.129  1.00  0.00      A    N
ATOM   1504  HN  ALA A 105      15.754 -17.388  -0.481  1.00  0.00      A    H
ATOM   1505  CA  ALA A 105      14.565 -16.135  -1.684  1.00  0.00      A    C
ATOM   1506  HA  ALA A 105      13.509 -16.137  -1.913  1.00  0.00      A    H
ATOM   1507  CB  ALA A 105      14.918 -15.022  -0.729  1.00  0.00      A    C
ATOM   1508  HB1 ALA A 105      14.514 -14.027  -1.012  1.00  0.00      A    H
ATOM   1509  HB2 ALA A 105      14.523 -15.293   0.274  1.00  0.00      A    H
ATOM   1510  HB3 ALA A 105      16.018 -14.939  -0.599  1.00  0.00      A    H
ATOM   1511  C   ALA A 105      15.445 -15.904  -2.885  1.00  0.00      A    C
ATOM   1512  O   ALA A 105      16.471 -16.570  -3.147  1.00  0.00      A    O
ATOM   1513  N   VAL A 106      15.091 -14.924  -3.702  1.00  0.00      A    N
ATOM   1514  HN  VAL A 106      14.196 -14.485  -3.667  1.00  0.00      A    H
ATOM   1515  CA  VAL A 106      15.882 -14.544  -4.879  1.00  0.00      A    C
ATOM   1516  HA  VAL A 106      16.553 -15.306  -5.246  1.00  0.00      A    H
ATOM   1517  CB  VAL A 106      15.102 -14.006  -6.188  1.00  0.00      A    C
ATOM   1518  HB  VAL A 106      14.698 -12.998  -5.952  1.00  0.00      A    H
ATOM   1519  CG1 VAL A 106      16.048 -13.807  -7.329  1.00  0.00      A    C
ATOM   1520 HG11 VAL A 106      15.582 -13.346  -8.226  1.00  0.00      A    H
ATOM   1521 HG12 VAL A 106      16.943 -13.203  -7.067  1.00  0.00      A    H
ATOM   1522 HG13 VAL A 106      16.302 -14.803  -7.751  1.00  0.00      A    H
ATOM   1523  CG2 VAL A 106      14.004 -14.896  -6.691  1.00  0.00      A    C
ATOM   1524 HG21 VAL A 106      13.246 -14.987  -5.884  1.00  0.00      A    H
ATOM   1525 HG22 VAL A 106      13.501 -14.495  -7.597  1.00  0.00      A    H
ATOM   1526 HG23 VAL A 106      14.294 -15.939  -6.939  1.00  0.00      A    H
ATOM   1527  C   VAL A 106      16.880 -13.402  -4.635  1.00  0.00      A    C
ATOM   1528  O   VAL A 106      18.040 -13.376  -4.926  1.00  0.00      A    O
ATOM   1529  N   VAL A 107      16.420 -12.322  -4.096  1.00  0.00      A    N
ATOM   1530  HN  VAL A 107      15.468 -12.304  -3.803  1.00  0.00      A    H
ATOM   1531  CA  VAL A 107      17.296 -11.129  -3.780  1.00  0.00      A    C
ATOM   1532  HA  VAL A 107      18.073 -11.101  -4.530  1.00  0.00      A    H
ATOM   1533  CB  VAL A 107      16.553  -9.766  -3.894  1.00  0.00      A    C
ATOM   1534  HB  VAL A 107      15.619  -9.843  -3.298  1.00  0.00      A    H
ATOM   1535  CG1 VAL A 107      17.413  -8.728  -3.193  1.00  0.00      A    C
ATOM   1536 HG11 VAL A 107      18.396  -8.618  -3.699  1.00  0.00      A    H
ATOM   1537 HG12 VAL A 107      16.924  -7.732  -3.256  1.00  0.00      A    H
ATOM   1538 HG13 VAL A 107      17.498  -9.054  -2.134  1.00  0.00      A    H
ATOM   1539  CG2 VAL A 107      16.279  -9.465  -5.349  1.00  0.00      A    C
ATOM   1540 HG21 VAL A 107      17.261  -9.291  -5.838  1.00  0.00      A    H
ATOM   1541 HG22 VAL A 107      15.689 -10.316  -5.752  1.00  0.00      A    H
ATOM   1542 HG23 VAL A 107      15.686  -8.535  -5.480  1.00  0.00      A    H
ATOM   1543  C   VAL A 107      17.939 -11.398  -2.338  1.00  0.00      A    C
ATOM   1544  O   VAL A 107      17.231 -11.700  -1.419  1.00  0.00      A    O
ATOM   1545  N   THR A 108      19.297 -11.321  -2.212  1.00  0.00      A    N
ATOM   1546  HN  THR A 108      19.972 -11.188  -2.933  1.00  0.00      A    H
ATOM   1547  CA  THR A 108      20.023 -11.502  -0.958  1.00  0.00      A    C
ATOM   1548  HA  THR A 108      19.481 -11.936  -0.131  1.00  0.00      A    H
ATOM   1549  CB  THR A 108      21.338 -12.240  -1.172  1.00  0.00      A    C
ATOM   1550  HB  THR A 108      21.960 -11.780  -1.969  1.00  0.00      A    H
ATOM   1551  OG1 THR A 108      20.937 -13.512  -1.703  1.00  0.00      A    O
ATOM   1552  HG1 THR A 108      20.935 -13.409  -2.657  1.00  0.00      A    H
ATOM   1553  CG2 THR A 108      22.125 -12.403   0.166  1.00  0.00      A    C
ATOM   1554 HG21 THR A 108      23.158 -12.728  -0.081  1.00  0.00      A    H
ATOM   1555 HG22 THR A 108      22.100 -11.453   0.742  1.00  0.00      A    H
ATOM   1556 HG23 THR A 108      21.647 -13.140   0.845  1.00  0.00      A    H
ATOM   1557  C   THR A 108      20.439 -10.014  -0.629  1.00  0.00      A    C
ATOM   1558  O   THR A 108      21.074  -9.361  -1.452  1.00  0.00      A    O
ATOM   1559  N   ILE A 109      20.181  -9.547   0.601  1.00  0.00      A    N
ATOM   1560  HN  ILE A 109      19.860 -10.205   1.278  1.00  0.00      A    H
ATOM   1561  CA  ILE A 109      20.535  -8.267   1.084  1.00  0.00      A    C
ATOM   1562  HA  ILE A 109      20.455  -7.553   0.278  1.00  0.00      A    H
ATOM   1563  CB  ILE A 109      19.587  -7.795   2.272  1.00  0.00      A    C
ATOM   1564  HB  ILE A 109      18.573  -8.174   2.023  1.00  0.00      A    H
ATOM   1565  CG2 ILE A 109      19.879  -8.568   3.581  1.00  0.00      A    C
ATOM   1566 HG21 ILE A 109      20.005  -9.657   3.399  1.00  0.00      A    H
ATOM   1567 HG22 ILE A 109      20.862  -8.252   3.993  1.00  0.00      A    H
ATOM   1568 HG23 ILE A 109      19.187  -8.328   4.416  1.00  0.00      A    H
ATOM   1569  CG1 ILE A 109      19.355  -6.259   2.257  1.00  0.00      A    C
ATOM   1570 HG11 ILE A 109      18.944  -5.995   3.255  1.00  0.00      A    H
ATOM   1571 HG12 ILE A 109      20.336  -5.737   2.253  1.00  0.00      A    H
ATOM   1572  CD  ILE A 109      18.397  -5.844   1.211  1.00  0.00      A    C
ATOM   1573  HD1 ILE A 109      18.791  -5.969   0.180  1.00  0.00      A    H
ATOM   1574  HD2 ILE A 109      17.433  -6.375   1.370  1.00  0.00      A    H
ATOM   1575  HD3 ILE A 109      18.309  -4.741   1.304  1.00  0.00      A    H
ATOM   1576  C   ILE A 109      21.971  -8.310   1.559  1.00  0.00      A    C
ATOM   1577  O   ILE A 109      22.479  -9.294   1.978  1.00  0.00      A    O
ATOM   1578  N   ASP A 110      22.717  -7.186   1.437  1.00  0.00      A    N
ATOM   1579  HN  ASP A 110      22.437  -6.317   1.036  1.00  0.00      A    H
ATOM   1580  CA  ASP A 110      23.946  -7.081   2.259  1.00  0.00      A    C
ATOM   1581  HA  ASP A 110      24.325  -8.007   2.665  1.00  0.00      A    H
ATOM   1582  CB  ASP A 110      25.013  -6.294   1.408  1.00  0.00      A    C
ATOM   1583  HB1 ASP A 110      25.123  -6.710   0.384  1.00  0.00      A    H
ATOM   1584  HB2 ASP A 110      24.714  -5.233   1.262  1.00  0.00      A    H
ATOM   1585  CG  ASP A 110      26.333  -6.439   2.144  1.00  0.00      A    C
ATOM   1586  OD1 ASP A 110      26.675  -7.549   2.635  1.00  0.00      A    O
ATOM   1587  OD2 ASP A 110      26.971  -5.337   2.266  1.00  0.00      A    O
ATOM   1588  C   ASP A 110      23.585  -6.271   3.488  1.00  0.00      A    C
ATOM   1589  O   ASP A 110      23.943  -6.610   4.655  1.00  0.00      A    O
ATOM   1590  N   GLY A 111      22.837  -5.132   3.374  1.00  0.00      A    N
ATOM   1591  HN  GLY A 111      22.483  -4.622   2.594  1.00  0.00      A    H
ATOM   1592  CA  GLY A 111      22.516  -4.401   4.668  1.00  0.00      A    C
ATOM   1593  HA1 GLY A 111      22.073  -5.132   5.327  1.00  0.00      A    H
ATOM   1594  HA2 GLY A 111      23.410  -3.944   5.066  1.00  0.00      A    H
ATOM   1595  C   GLY A 111      21.537  -3.265   4.581  1.00  0.00      A    C
ATOM   1596  O   GLY A 111      20.879  -3.156   3.570  1.00  0.00      A    O
ATOM   1597  N   TYR A 112      21.423  -2.449   5.613  1.00  0.00      A    N
ATOM   1598  HN  TYR A 112      21.841  -2.784   6.454  1.00  0.00      A    H
ATOM   1599  CA  TYR A 112      20.607  -1.300   5.609  1.00  0.00      A    C
ATOM   1600  HA  TYR A 112      20.571  -0.971   4.581  1.00  0.00      A    H
ATOM   1601  CB  TYR A 112      19.130  -1.543   6.016  1.00  0.00      A    C
ATOM   1602  HB1 TYR A 112      18.424  -0.849   5.513  1.00  0.00      A    H
ATOM   1603  HB2 TYR A 112      18.945  -2.539   5.559  1.00  0.00      A    H
ATOM   1604  CG  TYR A 112      18.765  -1.701   7.404  1.00  0.00      A    C
ATOM   1605  CD1 TYR A 112      18.218  -0.656   8.040  1.00  0.00      A    C
ATOM   1606  HD1 TYR A 112      17.957   0.244   7.504  1.00  0.00      A    H
ATOM   1607  CE1 TYR A 112      17.729  -0.803   9.439  1.00  0.00      A    C
ATOM   1608  HE1 TYR A 112      17.090  -0.058   9.890  1.00  0.00      A    H
ATOM   1609  CZ  TYR A 112      17.908  -1.960  10.039  1.00  0.00      A    C
ATOM   1610  OH  TYR A 112      17.469  -2.047  11.394  1.00  0.00      A    O
ATOM   1611  HH  TYR A 112      17.767  -2.878  11.771  1.00  0.00      A    H
ATOM   1612  CD2 TYR A 112      18.878  -2.916   8.043  1.00  0.00      A    C
ATOM   1613  HD2 TYR A 112      19.192  -3.817   7.537  1.00  0.00      A    H
ATOM   1614  CE2 TYR A 112      18.558  -3.082   9.407  1.00  0.00      A    C
ATOM   1615  HE2 TYR A 112      18.667  -4.040   9.893  1.00  0.00      A    H
ATOM   1616  C   TYR A 112      21.306  -0.264   6.427  1.00  0.00      A    C
ATOM   1617  O   TYR A 112      21.952  -0.499   7.412  1.00  0.00      A    O
ATOM   1618  N   GLU A 113      21.193   1.009   5.974  1.00  0.00      A    N
ATOM   1619  HN  GLU A 113      20.774   1.209   5.092  1.00  0.00      A    H
ATOM   1620  CA  GLU A 113      21.911   2.082   6.495  1.00  0.00      A    C
ATOM   1621  HA  GLU A 113      22.212   1.896   7.516  1.00  0.00      A    H
ATOM   1622  CB  GLU A 113      23.039   2.452   5.537  1.00  0.00      A    C
ATOM   1623  HB1 GLU A 113      22.519   2.459   4.555  1.00  0.00      A    H
ATOM   1624  HB2 GLU A 113      23.578   3.389   5.794  1.00  0.00      A    H
ATOM   1625  CG  GLU A 113      24.223   1.420   5.501  1.00  0.00      A    C
ATOM   1626  HG1 GLU A 113      24.779   1.677   6.429  1.00  0.00      A    H
ATOM   1627  HG2 GLU A 113      23.938   0.355   5.634  1.00  0.00      A    H
ATOM   1628  CD  GLU A 113      25.037   1.614   4.225  1.00  0.00      A    C
ATOM   1629  OE1 GLU A 113      25.557   2.703   3.981  1.00  0.00      A    O
ATOM   1630  OE2 GLU A 113      25.402   0.625   3.494  1.00  0.00      A    O
ATOM   1631  C   GLU A 113      20.953   3.213   6.537  1.00  0.00      A    C
ATOM   1632  O   GLU A 113      19.871   3.207   6.038  1.00  0.00      A    O
ATOM   1633  N   GLN A 114      21.339   4.364   7.184  1.00  0.00      A    N
ATOM   1634  HN  GLN A 114      22.245   4.356   7.602  1.00  0.00      A    H
ATOM   1635  CA  GLN A 114      20.528   5.481   7.417  1.00  0.00      A    C
ATOM   1636  HA  GLN A 114      19.559   5.390   6.950  1.00  0.00      A    H
ATOM   1637  CB  GLN A 114      20.374   5.548   9.024  1.00  0.00      A    C
ATOM   1638  HB1 GLN A 114      20.352   4.469   9.290  1.00  0.00      A    H
ATOM   1639  HB2 GLN A 114      21.323   6.008   9.372  1.00  0.00      A    H
ATOM   1640  CG  GLN A 114      19.059   6.189   9.533  1.00  0.00      A    C
ATOM   1641  HG1 GLN A 114      19.139   7.280   9.345  1.00  0.00      A    H
ATOM   1642  HG2 GLN A 114      18.158   5.756   9.048  1.00  0.00      A    H
ATOM   1643  CD  GLN A 114      19.001   6.254  11.084  1.00  0.00      A    C
ATOM   1644  OE1 GLN A 114      19.520   7.181  11.627  1.00  0.00      A    O
ATOM   1645  NE2 GLN A 114      18.415   5.224  11.672  1.00  0.00      A    N
ATOM   1646 HE21 GLN A 114      18.117   5.400  12.610  1.00  0.00      A    H
ATOM   1647 HE22 GLN A 114      18.083   4.429  11.164  1.00  0.00      A    H
ATOM   1648  C   GLN A 114      21.191   6.763   6.936  1.00  0.00      A    C
ATOM   1649  O   GLN A 114      22.420   6.958   7.027  1.00  0.00      A    O
ATOM   1650  N   VAL A 115      20.424   7.781   6.592  1.00  0.00      A    N
ATOM   1651  HN  VAL A 115      19.439   7.681   6.476  1.00  0.00      A    H
ATOM   1652  CA  VAL A 115      20.858   9.144   6.302  1.00  0.00      A    C
ATOM   1653  HA  VAL A 115      21.877   9.183   5.946  1.00  0.00      A    H
ATOM   1654  CB  VAL A 115      19.913   9.750   5.180  1.00  0.00      A    C
ATOM   1655  HB  VAL A 115      18.927   9.801   5.690  1.00  0.00      A    H
ATOM   1656  CG1 VAL A 115      20.387  11.145   4.756  1.00  0.00      A    C
ATOM   1657 HG11 VAL A 115      19.826  11.533   3.878  1.00  0.00      A    H
ATOM   1658 HG12 VAL A 115      20.465  11.970   5.496  1.00  0.00      A    H
ATOM   1659 HG13 VAL A 115      21.407  11.121   4.318  1.00  0.00      A    H
ATOM   1660  CG2 VAL A 115      19.803   8.864   4.009  1.00  0.00      A    C
ATOM   1661 HG21 VAL A 115      19.554   7.824   4.310  1.00  0.00      A    H
ATOM   1662 HG22 VAL A 115      18.974   9.076   3.300  1.00  0.00      A    H
ATOM   1663 HG23 VAL A 115      20.806   8.881   3.530  1.00  0.00      A    H
ATOM   1664  C   VAL A 115      20.824  10.105   7.578  1.00  0.00      A    C
ATOM   1665  O   VAL A 115      20.063   9.805   8.506  1.00  0.00      A    O
ATOM   1666  N   PRO A 116      21.616  11.212   7.635  1.00  0.00      A    N
ATOM   1667  CD  PRO A 116      22.916  11.323   7.060  1.00  0.00      A    C
ATOM   1668  HD1 PRO A 116      22.738  11.869   6.109  1.00  0.00      A    H
ATOM   1669  HD2 PRO A 116      23.380  10.362   6.752  1.00  0.00      A    H
ATOM   1670  CA  PRO A 116      21.471  12.227   8.738  1.00  0.00      A    C
ATOM   1671  HA  PRO A 116      21.623  11.649   9.638  1.00  0.00      A    H
ATOM   1672  CB  PRO A 116      22.719  13.170   8.469  1.00  0.00      A    C
ATOM   1673  HB1 PRO A 116      22.433  13.833   7.625  1.00  0.00      A    H
ATOM   1674  HB2 PRO A 116      22.952  13.741   9.393  1.00  0.00      A    H
ATOM   1675  CG  PRO A 116      23.774  12.155   7.965  1.00  0.00      A    C
ATOM   1676  HG1 PRO A 116      24.549  12.741   7.426  1.00  0.00      A    H
ATOM   1677  HG2 PRO A 116      24.294  11.551   8.739  1.00  0.00      A    H
ATOM   1678  C   PRO A 116      20.147  13.008   8.918  1.00  0.00      A    C
ATOM   1679  O   PRO A 116      19.332  13.215   8.026  1.00  0.00      A    O
ATOM   1680  N   GLU A 117      19.874  13.327  10.151  1.00  0.00      A    N
ATOM   1681  HN  GLU A 117      20.568  13.218  10.858  1.00  0.00      A    H
ATOM   1682  CA  GLU A 117      18.647  13.777  10.754  1.00  0.00      A    C
ATOM   1683  HA  GLU A 117      17.869  13.327  10.156  1.00  0.00      A    H
ATOM   1684  CB  GLU A 117      18.527  13.368  12.251  1.00  0.00      A    C
ATOM   1685  HB1 GLU A 117      18.580  12.262  12.341  1.00  0.00      A    H
ATOM   1686  HB2 GLU A 117      19.480  13.770  12.657  1.00  0.00      A    H
ATOM   1687  CG  GLU A 117      17.217  13.805  12.984  1.00  0.00      A    C
ATOM   1688  HG1 GLU A 117      17.251  14.915  13.005  1.00  0.00      A    H
ATOM   1689  HG2 GLU A 117      16.326  13.543  12.373  1.00  0.00      A    H
ATOM   1690  CD  GLU A 117      17.048  13.166  14.331  1.00  0.00      A    C
ATOM   1691  OE1 GLU A 117      16.093  12.278  14.462  1.00  0.00      A    O
ATOM   1692  OE2 GLU A 117      17.855  13.412  15.234  1.00  0.00      A    O
ATOM   1693  C   GLU A 117      18.611  15.264  10.625  1.00  0.00      A    C
ATOM   1694  O   GLU A 117      19.509  16.007  11.035  1.00  0.00      A    O
ATOM   1695  N   ASN A 118      17.476  15.742   9.958  1.00  0.00      A    N
ATOM   1696  HN  ASN A 118      16.936  15.009   9.552  1.00  0.00      A    H
ATOM   1697  CA  ASN A 118      17.202  17.152   9.727  1.00  0.00      A    C
ATOM   1698  HA  ASN A 118      16.343  17.219   9.076  1.00  0.00      A    H
ATOM   1699  CB  ASN A 118      17.020  17.880  11.126  1.00  0.00      A    C
ATOM   1700  HB1 ASN A 118      17.989  17.874  11.670  1.00  0.00      A    H
ATOM   1701  HB2 ASN A 118      16.725  18.937  10.956  1.00  0.00      A    H
ATOM   1702  CG  ASN A 118      16.021  17.207  12.017  1.00  0.00      A    C
ATOM   1703  OD1 ASN A 118      15.067  16.524  11.672  1.00  0.00      A    O
ATOM   1704  ND2 ASN A 118      16.222  17.276  13.342  1.00  0.00      A    N
ATOM   1705 HD21 ASN A 118      15.585  16.924  14.028  1.00  0.00      A    H
ATOM   1706 HD22 ASN A 118      17.125  17.321  13.768  1.00  0.00      A    H
ATOM   1707  C   ASN A 118      18.262  17.888   8.880  1.00  0.00      A    C
ATOM   1708  O   ASN A 118      18.449  19.097   9.003  1.00  0.00      A    O
ATOM   1709  N   ASP A 119      18.772  17.132   7.909  1.00  0.00      A    N
ATOM   1710  HN  ASP A 119      18.645  16.145   7.839  1.00  0.00      A    H
ATOM   1711  CA  ASP A 119      19.646  17.617   6.899  1.00  0.00      A    C
ATOM   1712  HA  ASP A 119      19.717  18.695   6.925  1.00  0.00      A    H
ATOM   1713  CB  ASP A 119      21.006  16.967   7.117  1.00  0.00      A    C
ATOM   1714  HB1 ASP A 119      21.268  16.929   8.196  1.00  0.00      A    H
ATOM   1715  HB2 ASP A 119      21.067  15.921   6.749  1.00  0.00      A    H
ATOM   1716  CG  ASP A 119      22.083  17.826   6.517  1.00  0.00      A    C
ATOM   1717  OD1 ASP A 119      22.808  18.589   7.248  1.00  0.00      A    O
ATOM   1718  OD2 ASP A 119      22.081  17.903   5.237  1.00  0.00      A    O
ATOM   1719  C   ASP A 119      19.119  17.181   5.534  1.00  0.00      A    C
ATOM   1720  O   ASP A 119      18.993  16.016   5.217  1.00  0.00      A    O
ATOM   1721  N   GLU A 120      18.692  18.105   4.725  1.00  0.00      A    N
ATOM   1722  HN  GLU A 120      18.799  19.080   4.903  1.00  0.00      A    H
ATOM   1723  CA  GLU A 120      18.259  17.883   3.305  1.00  0.00      A    C
ATOM   1724  HA  GLU A 120      17.685  16.971   3.243  1.00  0.00      A    H
ATOM   1725  CB  GLU A 120      17.516  19.168   2.830  1.00  0.00      A    C
ATOM   1726  HB1 GLU A 120      17.966  20.114   3.200  1.00  0.00      A    H
ATOM   1727  HB2 GLU A 120      17.477  19.247   1.723  1.00  0.00      A    H
ATOM   1728  CG  GLU A 120      16.014  19.170   3.278  1.00  0.00      A    C
ATOM   1729  HG1 GLU A 120      15.615  18.186   2.952  1.00  0.00      A    H
ATOM   1730  HG2 GLU A 120      15.872  19.274   4.375  1.00  0.00      A    H
ATOM   1731  CD  GLU A 120      15.186  20.320   2.694  1.00  0.00      A    C
ATOM   1732  OE1 GLU A 120      14.923  21.358   3.376  1.00  0.00      A    O
ATOM   1733  OE2 GLU A 120      14.858  20.211   1.505  1.00  0.00      A    O
ATOM   1734  C   GLU A 120      19.461  17.776   2.384  1.00  0.00      A    C
ATOM   1735  O   GLU A 120      19.373  17.035   1.395  1.00  0.00      A    O
ATOM   1736  N   ASP A 121      20.646  18.369   2.723  1.00  0.00      A    N
ATOM   1737  HN  ASP A 121      20.628  18.900   3.566  1.00  0.00      A    H
ATOM   1738  CA  ASP A 121      21.859  18.218   1.917  1.00  0.00      A    C
ATOM   1739  HA  ASP A 121      21.560  18.406   0.896  1.00  0.00      A    H
ATOM   1740  CB  ASP A 121      23.040  19.169   2.412  1.00  0.00      A    C
ATOM   1741  HB1 ASP A 121      23.088  19.163   3.522  1.00  0.00      A    H
ATOM   1742  HB2 ASP A 121      23.967  18.810   1.917  1.00  0.00      A    H
ATOM   1743  CG  ASP A 121      22.842  20.614   2.033  1.00  0.00      A    C
ATOM   1744  OD1 ASP A 121      22.900  20.949   0.860  1.00  0.00      A    O
ATOM   1745  OD2 ASP A 121      22.619  21.455   2.959  1.00  0.00      A    O
ATOM   1746  C   ASP A 121      22.326  16.752   1.836  1.00  0.00      A    C
ATOM   1747  O   ASP A 121      22.765  16.194   0.790  1.00  0.00      A    O
ATOM   1748  N   ALA A 122      22.308  16.079   2.979  1.00  0.00      A    N
ATOM   1749  HN  ALA A 122      22.053  16.647   3.758  1.00  0.00      A    H
ATOM   1750  CA  ALA A 122      22.557  14.670   3.189  1.00  0.00      A    C
ATOM   1751  HA  ALA A 122      23.571  14.474   2.871  1.00  0.00      A    H
ATOM   1752  CB  ALA A 122      22.267  14.292   4.685  1.00  0.00      A    C
ATOM   1753  HB1 ALA A 122      22.694  13.282   4.868  1.00  0.00      A    H
ATOM   1754  HB2 ALA A 122      22.988  14.888   5.284  1.00  0.00      A    H
ATOM   1755  HB3 ALA A 122      21.175  14.269   4.890  1.00  0.00      A    H
ATOM   1756  C   ALA A 122      21.646  13.752   2.314  1.00  0.00      A    C
ATOM   1757  O   ALA A 122      21.990  12.737   1.708  1.00  0.00      A    O
ATOM   1758  N   LEU A 123      20.400  14.219   2.145  1.00  0.00      A    N
ATOM   1759  HN  LEU A 123      20.274  15.139   2.509  1.00  0.00      A    H
ATOM   1760  CA  LEU A 123      19.443  13.490   1.415  1.00  0.00      A    C
ATOM   1761  HA  LEU A 123      19.585  12.443   1.640  1.00  0.00      A    H
ATOM   1762  CB  LEU A 123      17.946  13.745   1.751  1.00  0.00      A    C
ATOM   1763  HB1 LEU A 123      17.766  13.614   2.839  1.00  0.00      A    H
ATOM   1764  HB2 LEU A 123      17.753  14.832   1.630  1.00  0.00      A    H
ATOM   1765  CG  LEU A 123      17.051  12.856   0.990  1.00  0.00      A    C
ATOM   1766  HG  LEU A 123      17.121  13.182  -0.070  1.00  0.00      A    H
ATOM   1767  CD1 LEU A 123      17.292  11.341   1.068  1.00  0.00      A    C
ATOM   1768 HD11 LEU A 123      17.126  10.927   2.086  1.00  0.00      A    H
ATOM   1769 HD12 LEU A 123      16.598  10.842   0.358  1.00  0.00      A    H
ATOM   1770 HD13 LEU A 123      18.364  11.160   0.842  1.00  0.00      A    H
ATOM   1771  CD2 LEU A 123      15.601  13.170   1.445  1.00  0.00      A    C
ATOM   1772 HD21 LEU A 123      15.377  14.231   1.205  1.00  0.00      A    H
ATOM   1773 HD22 LEU A 123      14.801  12.458   1.147  1.00  0.00      A    H
ATOM   1774 HD23 LEU A 123      15.642  13.338   2.542  1.00  0.00      A    H
ATOM   1775  C   LEU A 123      19.639  13.667  -0.131  1.00  0.00      A    C
ATOM   1776  O   LEU A 123      19.551  12.705  -0.915  1.00  0.00      A    O
ATOM   1777  N   GLN A 124      19.905  14.899  -0.640  1.00  0.00      A    N
ATOM   1778  HN  GLN A 124      19.775  15.668  -0.019  1.00  0.00      A    H
ATOM   1779  CA  GLN A 124      20.326  15.171  -1.987  1.00  0.00      A    C
ATOM   1780  HA  GLN A 124      19.441  15.035  -2.591  1.00  0.00      A    H
ATOM   1781  CB  GLN A 124      20.805  16.667  -2.283  1.00  0.00      A    C
ATOM   1782  HB1 GLN A 124      21.602  16.976  -1.574  1.00  0.00      A    H
ATOM   1783  HB2 GLN A 124      21.162  16.670  -3.335  1.00  0.00      A    H
ATOM   1784  CG  GLN A 124      19.675  17.672  -2.205  1.00  0.00      A    C
ATOM   1785  HG1 GLN A 124      18.935  17.383  -2.982  1.00  0.00      A    H
ATOM   1786  HG2 GLN A 124      19.017  17.544  -1.319  1.00  0.00      A    H
ATOM   1787  CD  GLN A 124      19.992  19.153  -2.471  1.00  0.00      A    C
ATOM   1788  OE1 GLN A 124      19.345  19.896  -3.181  1.00  0.00      A    O
ATOM   1789  NE2 GLN A 124      21.114  19.578  -1.824  1.00  0.00      A    N
ATOM   1790 HE21 GLN A 124      21.514  20.459  -2.077  1.00  0.00      A    H
ATOM   1791 HE22 GLN A 124      21.694  19.028  -1.224  1.00  0.00      A    H
ATOM   1792  C   GLN A 124      21.460  14.214  -2.491  1.00  0.00      A    C
ATOM   1793  O   GLN A 124      21.293  13.565  -3.476  1.00  0.00      A    O
ATOM   1794  N   LYS A 125      22.506  14.142  -1.623  1.00  0.00      A    N
ATOM   1795  HN  LYS A 125      22.488  14.689  -0.789  1.00  0.00      A    H
ATOM   1796  CA  LYS A 125      23.564  13.189  -1.802  1.00  0.00      A    C
ATOM   1797  HA  LYS A 125      23.944  13.239  -2.812  1.00  0.00      A    H
ATOM   1798  CB  LYS A 125      24.706  13.479  -0.846  1.00  0.00      A    C
ATOM   1799  HB1 LYS A 125      25.221  14.411  -1.163  1.00  0.00      A    H
ATOM   1800  HB2 LYS A 125      24.154  13.744   0.081  1.00  0.00      A    H
ATOM   1801  CG  LYS A 125      25.842  12.456  -0.685  1.00  0.00      A    C
ATOM   1802  HG1 LYS A 125      25.546  11.556  -0.105  1.00  0.00      A    H
ATOM   1803  HG2 LYS A 125      26.314  12.207  -1.660  1.00  0.00      A    H
ATOM   1804  CD  LYS A 125      26.910  13.064   0.188  1.00  0.00      A    C
ATOM   1805  HD1 LYS A 125      27.244  14.060  -0.175  1.00  0.00      A    H
ATOM   1806  HD2 LYS A 125      26.506  13.363   1.179  1.00  0.00      A    H
ATOM   1807  CE  LYS A 125      28.036  12.144   0.260  1.00  0.00      A    C
ATOM   1808  HE1 LYS A 125      27.768  11.116   0.587  1.00  0.00      A    H
ATOM   1809  HE2 LYS A 125      28.576  12.104  -0.710  1.00  0.00      A    H
ATOM   1810  NZ  LYS A 125      29.044  12.716   1.201  1.00  0.00      A    N
ATOM   1811  HZ1 LYS A 125      29.471  13.580   0.812  1.00  0.00      A    H
ATOM   1812  HZ2 LYS A 125      28.554  12.967   2.084  1.00  0.00      A    H
ATOM   1813  HZ3 LYS A 125      29.702  11.983   1.535  1.00  0.00      A    H
ATOM   1814  C   LYS A 125      23.024  11.689  -1.766  1.00  0.00      A    C
ATOM   1815  O   LYS A 125      23.381  10.828  -2.581  1.00  0.00      A    O
ATOM   1816  N   ALA A 126      22.203  11.313  -0.794  1.00  0.00      A    N
ATOM   1817  HN  ALA A 126      22.034  11.917  -0.019  1.00  0.00      A    H
ATOM   1818  CA  ALA A 126      21.733   9.941  -0.702  1.00  0.00      A    C
ATOM   1819  HA  ALA A 126      22.527   9.209  -0.699  1.00  0.00      A    H
ATOM   1820  CB  ALA A 126      21.095   9.710   0.696  1.00  0.00      A    C
ATOM   1821  HB1 ALA A 126      20.607   8.713   0.717  1.00  0.00      A    H
ATOM   1822  HB2 ALA A 126      22.028   9.795   1.293  1.00  0.00      A    H
ATOM   1823  HB3 ALA A 126      20.413  10.553   0.942  1.00  0.00      A    H
ATOM   1824  C   ALA A 126      20.917   9.505  -1.839  1.00  0.00      A    C
ATOM   1825  O   ALA A 126      21.088   8.418  -2.367  1.00  0.00      A    O
ATOM   1826  N   VAL A 127      20.050  10.383  -2.402  1.00  0.00      A    N
ATOM   1827  HN  VAL A 127      19.950  11.211  -1.856  1.00  0.00      A    H
ATOM   1828  CA  VAL A 127      19.272  10.117  -3.591  1.00  0.00      A    C
ATOM   1829  HA  VAL A 127      19.005   9.073  -3.509  1.00  0.00      A    H
ATOM   1830  CB  VAL A 127      18.190  11.130  -3.761  1.00  0.00      A    C
ATOM   1831  HB  VAL A 127      18.651  12.141  -3.771  1.00  0.00      A    H
ATOM   1832  CG1 VAL A 127      17.396  10.928  -5.068  1.00  0.00      A    C
ATOM   1833 HG11 VAL A 127      16.422  11.402  -4.821  1.00  0.00      A    H
ATOM   1834 HG12 VAL A 127      17.868  11.474  -5.912  1.00  0.00      A    H
ATOM   1835 HG13 VAL A 127      17.303   9.844  -5.293  1.00  0.00      A    H
ATOM   1836  CG2 VAL A 127      17.231  11.070  -2.509  1.00  0.00      A    C
ATOM   1837 HG21 VAL A 127      16.401  10.337  -2.602  1.00  0.00      A    H
ATOM   1838 HG22 VAL A 127      17.862  11.104  -1.596  1.00  0.00      A    H
ATOM   1839 HG23 VAL A 127      16.624  12.001  -2.484  1.00  0.00      A    H
ATOM   1840  C   VAL A 127      20.128  10.134  -4.917  1.00  0.00      A    C
ATOM   1841  O   VAL A 127      19.780   9.509  -5.884  1.00  0.00      A    O
ATOM   1842  N   ALA A 128      21.297  10.833  -4.910  1.00  0.00      A    N
ATOM   1843  HN  ALA A 128      21.260  11.694  -4.408  1.00  0.00      A    H
ATOM   1844  CA  ALA A 128      22.265  10.812  -5.995  1.00  0.00      A    C
ATOM   1845  HA  ALA A 128      21.759  10.923  -6.943  1.00  0.00      A    H
ATOM   1846  CB  ALA A 128      23.103  12.061  -5.869  1.00  0.00      A    C
ATOM   1847  HB1 ALA A 128      22.458  12.964  -5.928  1.00  0.00      A    H
ATOM   1848  HB2 ALA A 128      23.562  12.241  -4.873  1.00  0.00      A    H
ATOM   1849  HB3 ALA A 128      23.947  12.058  -6.591  1.00  0.00      A    H
ATOM   1850  C   ALA A 128      23.045   9.499  -6.076  1.00  0.00      A    C
ATOM   1851  O   ALA A 128      23.526   9.134  -7.153  1.00  0.00      A    O
ATOM   1852  N   ASN A 129      23.131   8.759  -4.939  1.00  0.00      A    N
ATOM   1853  HN  ASN A 129      22.692   9.098  -4.111  1.00  0.00      A    H
ATOM   1854  CA  ASN A 129      23.593   7.363  -4.849  1.00  0.00      A    C
ATOM   1855  HA  ASN A 129      24.357   7.287  -5.609  1.00  0.00      A    H
ATOM   1856  CB  ASN A 129      24.298   7.062  -3.502  1.00  0.00      A    C
ATOM   1857  HB1 ASN A 129      23.645   7.054  -2.603  1.00  0.00      A    H
ATOM   1858  HB2 ASN A 129      24.683   6.021  -3.466  1.00  0.00      A    H
ATOM   1859  CG  ASN A 129      25.463   8.004  -3.313  1.00  0.00      A    C
ATOM   1860  OD1 ASN A 129      26.286   8.097  -4.254  1.00  0.00      A    O
ATOM   1861  ND2 ASN A 129      25.756   8.526  -2.105  1.00  0.00      A    N
ATOM   1862 HD21 ASN A 129      26.533   9.155  -2.099  1.00  0.00      A    H
ATOM   1863 HD22 ASN A 129      25.093   8.441  -1.361  1.00  0.00      A    H
ATOM   1864  C   ASN A 129      22.535   6.422  -5.376  1.00  0.00      A    C
ATOM   1865  O   ASN A 129      22.799   5.533  -6.190  1.00  0.00      A    O
ATOM   1866  N   GLN A 130      21.292   6.547  -4.869  1.00  0.00      A    N
ATOM   1867  HN  GLN A 130      21.170   7.261  -4.184  1.00  0.00      A    H
ATOM   1868  CA  GLN A 130      20.317   5.537  -5.132  1.00  0.00      A    C
ATOM   1869  HA  GLN A 130      20.305   5.167  -6.147  1.00  0.00      A    H
ATOM   1870  CB  GLN A 130      20.567   4.292  -4.180  1.00  0.00      A    C
ATOM   1871  HB1 GLN A 130      19.731   3.586  -4.376  1.00  0.00      A    H
ATOM   1872  HB2 GLN A 130      21.526   3.886  -4.567  1.00  0.00      A    H
ATOM   1873  CG  GLN A 130      20.790   4.829  -2.672  1.00  0.00      A    C
ATOM   1874  HG1 GLN A 130      21.640   5.543  -2.653  1.00  0.00      A    H
ATOM   1875  HG2 GLN A 130      19.821   5.293  -2.387  1.00  0.00      A    H
ATOM   1876  CD  GLN A 130      21.186   3.540  -1.970  1.00  0.00      A    C
ATOM   1877  OE1 GLN A 130      22.409   3.264  -1.823  1.00  0.00      A    O
ATOM   1878  NE2 GLN A 130      20.159   2.810  -1.642  1.00  0.00      A    N
ATOM   1879 HE21 GLN A 130      20.313   1.865  -1.352  1.00  0.00      A    H
ATOM   1880 HE22 GLN A 130      19.214   3.130  -1.579  1.00  0.00      A    H
ATOM   1881  C   GLN A 130      18.924   6.026  -4.846  1.00  0.00      A    C
ATOM   1882  O   GLN A 130      18.861   7.119  -4.387  1.00  0.00      A    O
ATOM   1883  N   PRO A 131      17.851   5.309  -5.124  1.00  0.00      A    N
ATOM   1884  CD  PRO A 131      17.713   4.450  -6.295  1.00  0.00      A    C
ATOM   1885  HD1 PRO A 131      18.168   3.472  -6.030  1.00  0.00      A    H
ATOM   1886  HD2 PRO A 131      18.193   4.912  -7.184  1.00  0.00      A    H
ATOM   1887  CA  PRO A 131      16.594   5.618  -4.432  1.00  0.00      A    C
ATOM   1888  HA  PRO A 131      16.351   6.657  -4.600  1.00  0.00      A    H
ATOM   1889  CB  PRO A 131      15.584   4.616  -4.987  1.00  0.00      A    C
ATOM   1890  HB1 PRO A 131      15.611   3.715  -4.338  1.00  0.00      A    H
ATOM   1891  HB2 PRO A 131      14.562   5.042  -4.893  1.00  0.00      A    H
ATOM   1892  CG  PRO A 131      16.168   4.347  -6.363  1.00  0.00      A    C
ATOM   1893  HG1 PRO A 131      15.780   3.351  -6.666  1.00  0.00      A    H
ATOM   1894  HG2 PRO A 131      15.826   5.019  -7.180  1.00  0.00      A    H
ATOM   1895  C   PRO A 131      16.666   5.520  -2.940  1.00  0.00      A    C
ATOM   1896  O   PRO A 131      17.442   4.719  -2.458  1.00  0.00      A    O
ATOM   1897  N   VAL A 132      15.793   6.166  -2.114  1.00  0.00      A    N
ATOM   1898  HN  VAL A 132      15.150   6.806  -2.527  1.00  0.00      A    H
ATOM   1899  CA  VAL A 132      15.875   6.101  -0.629  1.00  0.00      A    C
ATOM   1900  HA  VAL A 132      16.415   5.235  -0.275  1.00  0.00      A    H
ATOM   1901  CB  VAL A 132      16.663   7.248   0.024  1.00  0.00      A    C
ATOM   1902  HB  VAL A 132      16.204   8.223  -0.243  1.00  0.00      A    H
ATOM   1903  CG1 VAL A 132      16.520   7.142   1.575  1.00  0.00      A    C
ATOM   1904 HG11 VAL A 132      17.173   7.907   2.045  1.00  0.00      A    H
ATOM   1905 HG12 VAL A 132      15.454   7.359   1.799  1.00  0.00      A    H
ATOM   1906 HG13 VAL A 132      16.771   6.151   2.009  1.00  0.00      A    H
ATOM   1907  CG2 VAL A 132      18.157   7.278  -0.337  1.00  0.00      A    C
ATOM   1908 HG21 VAL A 132      18.626   8.027   0.336  1.00  0.00      A    H
ATOM   1909 HG22 VAL A 132      18.552   6.250  -0.194  1.00  0.00      A    H
ATOM   1910 HG23 VAL A 132      18.341   7.529  -1.403  1.00  0.00      A    H
ATOM   1911  C   VAL A 132      14.493   6.054  -0.031  1.00  0.00      A    C
ATOM   1912  O   VAL A 132      13.570   6.614  -0.502  1.00  0.00      A    O
ATOM   1913  N   SER A 133      14.289   5.283   1.033  1.00  0.00      A    N
ATOM   1914  HN  SER A 133      15.118   4.838   1.361  1.00  0.00      A    H
ATOM   1915  CA  SER A 133      12.971   5.134   1.647  1.00  0.00      A    C
ATOM   1916  HA  SER A 133      12.194   5.261   0.908  1.00  0.00      A    H
ATOM   1917  CB  SER A 133      12.817   3.799   2.406  1.00  0.00      A    C
ATOM   1918  HB1 SER A 133      13.608   3.796   3.186  1.00  0.00      A    H
ATOM   1919  HB2 SER A 133      11.804   3.726   2.856  1.00  0.00      A    H
ATOM   1920  OG  SER A 133      12.893   2.695   1.563  1.00  0.00      A    O
ATOM   1921  HG1 SER A 133      12.055   2.236   1.650  1.00  0.00      A    H
ATOM   1922  C   SER A 133      12.651   6.276   2.639  1.00  0.00      A    C
ATOM   1923  O   SER A 133      13.450   6.624   3.543  1.00  0.00      A    O
ATOM   1924  N   VAL A 134      11.496   6.886   2.481  1.00  0.00      A    N
ATOM   1925  HN  VAL A 134      10.770   6.550   1.885  1.00  0.00      A    H
ATOM   1926  CA  VAL A 134      11.128   8.053   3.261  1.00  0.00      A    C
ATOM   1927  HA  VAL A 134      11.578   8.090   4.242  1.00  0.00      A    H
ATOM   1928  CB  VAL A 134      11.481   9.326   2.538  1.00  0.00      A    C
ATOM   1929  HB  VAL A 134      10.926  10.219   2.897  1.00  0.00      A    H
ATOM   1930  CG1 VAL A 134      12.974   9.700   2.828  1.00  0.00      A    C
ATOM   1931 HG11 VAL A 134      13.013  10.032   3.887  1.00  0.00      A    H
ATOM   1932 HG12 VAL A 134      13.686   8.920   2.484  1.00  0.00      A    H
ATOM   1933 HG13 VAL A 134      13.124  10.596   2.188  1.00  0.00      A    H
ATOM   1934  CG2 VAL A 134      11.230   9.231   0.955  1.00  0.00      A    C
ATOM   1935 HG21 VAL A 134      10.242   8.860   0.606  1.00  0.00      A    H
ATOM   1936 HG22 VAL A 134      11.319  10.276   0.588  1.00  0.00      A    H
ATOM   1937 HG23 VAL A 134      12.023   8.602   0.497  1.00  0.00      A    H
ATOM   1938  C   VAL A 134       9.636   7.994   3.583  1.00  0.00      A    C
ATOM   1939  O   VAL A 134       8.970   6.986   3.352  1.00  0.00      A    O
ATOM   1940  N   ALA A 135       9.101   8.994   4.242  1.00  0.00      A    N
ATOM   1941  HN  ALA A 135       9.601   9.785   4.584  1.00  0.00      A    H
ATOM   1942  CA  ALA A 135       7.708   9.127   4.479  1.00  0.00      A    C
ATOM   1943  HA  ALA A 135       7.205   8.669   3.640  1.00  0.00      A    H
ATOM   1944  CB  ALA A 135       7.216   8.397   5.765  1.00  0.00      A    C
ATOM   1945  HB1 ALA A 135       7.637   8.831   6.697  1.00  0.00      A    H
ATOM   1946  HB2 ALA A 135       6.113   8.289   5.839  1.00  0.00      A    H
ATOM   1947  HB3 ALA A 135       7.592   7.352   5.801  1.00  0.00      A    H
ATOM   1948  C   ALA A 135       7.220  10.585   4.546  1.00  0.00      A    C
ATOM   1949  O   ALA A 135       7.915  11.562   4.798  1.00  0.00      A    O
ATOM   1950  N   ILE A 136       5.904  10.754   4.204  1.00  0.00      A    N
ATOM   1951  HN  ILE A 136       5.279  10.003   4.005  1.00  0.00      A    H
ATOM   1952  CA  ILE A 136       5.243  12.018   4.017  1.00  0.00      A    C
ATOM   1953  HA  ILE A 136       5.844  12.772   4.503  1.00  0.00      A    H
ATOM   1954  CB  ILE A 136       5.189  12.414   2.566  1.00  0.00      A    C
ATOM   1955  HB  ILE A 136       4.524  13.302   2.511  1.00  0.00      A    H
ATOM   1956  CG2 ILE A 136       6.561  12.865   1.911  1.00  0.00      A    C
ATOM   1957 HG21 ILE A 136       6.384  13.058   0.832  1.00  0.00      A    H
ATOM   1958 HG22 ILE A 136       6.903  13.804   2.396  1.00  0.00      A    H
ATOM   1959 HG23 ILE A 136       7.309  12.044   1.924  1.00  0.00      A    H
ATOM   1960  CG1 ILE A 136       4.638  11.331   1.584  1.00  0.00      A    C
ATOM   1961 HG11 ILE A 136       4.835  11.670   0.544  1.00  0.00      A    H
ATOM   1962 HG12 ILE A 136       5.192  10.390   1.789  1.00  0.00      A    H
ATOM   1963  CD  ILE A 136       3.182  10.972   1.538  1.00  0.00      A    C
ATOM   1964  HD1 ILE A 136       2.892  10.290   0.711  1.00  0.00      A    H
ATOM   1965  HD2 ILE A 136       2.866  10.437   2.459  1.00  0.00      A    H
ATOM   1966  HD3 ILE A 136       2.434  11.787   1.644  1.00  0.00      A    H
ATOM   1967  C   ILE A 136       3.916  11.799   4.638  1.00  0.00      A    C
ATOM   1968  O   ILE A 136       3.701  10.836   5.379  1.00  0.00      A    O
ATOM   1969  N   ASP A 137       2.947  12.734   4.514  1.00  0.00      A    N
ATOM   1970  HN  ASP A 137       3.057  13.559   3.965  1.00  0.00      A    H
ATOM   1971  CA  ASP A 137       1.545  12.665   4.914  1.00  0.00      A    C
ATOM   1972  HA  ASP A 137       1.291  11.647   5.167  1.00  0.00      A    H
ATOM   1973  CB  ASP A 137       1.292  13.649   6.121  1.00  0.00      A    C
ATOM   1974  HB1 ASP A 137       1.729  13.199   7.038  1.00  0.00      A    H
ATOM   1975  HB2 ASP A 137       1.850  14.596   5.959  1.00  0.00      A    H
ATOM   1976  CG  ASP A 137      -0.174  13.788   6.494  1.00  0.00      A    C
ATOM   1977  OD1 ASP A 137      -0.738  12.995   7.321  1.00  0.00      A    O
ATOM   1978  OD2 ASP A 137      -0.693  14.849   6.028  1.00  0.00      A    O
ATOM   1979  C   ASP A 137       0.732  12.952   3.739  1.00  0.00      A    C
ATOM   1980  O   ASP A 137       1.177  13.743   2.884  1.00  0.00      A    O
ATOM   1981  N   ALA A 138      -0.444  12.369   3.623  1.00  0.00      A    N
ATOM   1982  HN  ALA A 138      -0.696  11.866   4.447  1.00  0.00      A    H
ATOM   1983  CA  ALA A 138      -1.296  12.406   2.428  1.00  0.00      A    C
ATOM   1984  HA  ALA A 138      -1.316  13.438   2.109  1.00  0.00      A    H
ATOM   1985  CB  ALA A 138      -0.686  11.471   1.385  1.00  0.00      A    C
ATOM   1986  HB1 ALA A 138       0.323  11.818   1.073  1.00  0.00      A    H
ATOM   1987  HB2 ALA A 138      -0.612  10.407   1.696  1.00  0.00      A    H
ATOM   1988  HB3 ALA A 138      -1.350  11.475   0.494  1.00  0.00      A    H
ATOM   1989  C   ALA A 138      -2.679  11.818   2.780  1.00  0.00      A    C
ATOM   1990  O   ALA A 138      -2.907  11.003   3.703  1.00  0.00      A    O
ATOM   1991  N   GLY A 139      -3.753  12.382   2.140  1.00  0.00      A    N
ATOM   1992  HN  GLY A 139      -3.578  13.123   1.496  1.00  0.00      A    H
ATOM   1993  CA  GLY A 139      -5.167  12.141   2.379  1.00  0.00      A    C
ATOM   1994  HA1 GLY A 139      -5.559  11.380   1.720  1.00  0.00      A    H
ATOM   1995  HA2 GLY A 139      -5.066  12.041   3.449  1.00  0.00      A    H
ATOM   1996  C   GLY A 139      -5.829  13.498   2.142  1.00  0.00      A    C
ATOM   1997  O   GLY A 139      -5.396  14.216   1.240  1.00  0.00      A    O
ATOM   1998  N   GLY A 140      -6.923  13.907   2.828  1.00  0.00      A    N
ATOM   1999  HN  GLY A 140      -7.255  13.273   3.522  1.00  0.00      A    H
ATOM   2000  CA  GLY A 140      -7.620  15.162   2.633  1.00  0.00      A    C
ATOM   2001  HA1 GLY A 140      -8.442  15.139   3.333  1.00  0.00      A    H
ATOM   2002  HA2 GLY A 140      -6.859  15.902   2.834  1.00  0.00      A    H
ATOM   2003  C   GLY A 140      -8.227  15.460   1.282  1.00  0.00      A    C
ATOM   2004  O   GLY A 140      -8.655  14.604   0.511  1.00  0.00      A    O
ATOM   2005  N   GLN A 141      -8.168  16.741   0.878  1.00  0.00      A    N
ATOM   2006  HN  GLN A 141      -7.871  17.415   1.550  1.00  0.00      A    H
ATOM   2007  CA  GLN A 141      -8.732  17.117  -0.425  1.00  0.00      A    C
ATOM   2008  HA  GLN A 141      -9.257  16.269  -0.840  1.00  0.00      A    H
ATOM   2009  CB  GLN A 141      -9.645  18.395  -0.238  1.00  0.00      A    C
ATOM   2010  HB1 GLN A 141      -9.067  19.128   0.365  1.00  0.00      A    H
ATOM   2011  HB2 GLN A 141      -9.849  18.950  -1.179  1.00  0.00      A    H
ATOM   2012  CG  GLN A 141     -11.072  18.019   0.199  1.00  0.00      A    C
ATOM   2013  HG1 GLN A 141     -11.544  19.006   0.389  1.00  0.00      A    H
ATOM   2014  HG2 GLN A 141     -11.729  17.486  -0.522  1.00  0.00      A    H
ATOM   2015  CD  GLN A 141     -11.171  17.360   1.498  1.00  0.00      A    C
ATOM   2016  OE1 GLN A 141     -11.735  16.307   1.782  1.00  0.00      A    O
ATOM   2017  NE2 GLN A 141     -10.505  18.000   2.469  1.00  0.00      A    N
ATOM   2018 HE21 GLN A 141     -10.403  17.585   3.372  1.00  0.00      A    H
ATOM   2019 HE22 GLN A 141     -10.034  18.832   2.173  1.00  0.00      A    H
ATOM   2020  C   GLN A 141      -7.602  17.402  -1.365  1.00  0.00      A    C
ATOM   2021  O   GLN A 141      -7.546  16.901  -2.524  1.00  0.00      A    O
ATOM   2022  N   ASP A 142      -6.687  18.281  -0.949  1.00  0.00      A    N
ATOM   2023  HN  ASP A 142      -6.765  18.528   0.014  1.00  0.00      A    H
ATOM   2024  CA  ASP A 142      -5.574  18.914  -1.728  1.00  0.00      A    C
ATOM   2025  HA  ASP A 142      -5.965  19.479  -2.562  1.00  0.00      A    H
ATOM   2026  CB  ASP A 142      -4.687  19.845  -0.826  1.00  0.00      A    C
ATOM   2027  HB1 ASP A 142      -4.294  19.260   0.033  1.00  0.00      A    H
ATOM   2028  HB2 ASP A 142      -3.811  20.137  -1.444  1.00  0.00      A    H
ATOM   2029  CG  ASP A 142      -5.419  21.057  -0.376  1.00  0.00      A    C
ATOM   2030  OD1 ASP A 142      -5.685  21.173   0.849  1.00  0.00      A    O
ATOM   2031  OD2 ASP A 142      -5.725  21.935  -1.271  1.00  0.00      A    O
ATOM   2032  C   ASP A 142      -4.649  17.816  -2.355  1.00  0.00      A    C
ATOM   2033  O   ASP A 142      -4.433  17.783  -3.557  1.00  0.00      A    O
ATOM   2034  N   PHE A 143      -4.245  16.860  -1.556  1.00  0.00      A    N
ATOM   2035  HN  PHE A 143      -4.579  16.725  -0.626  1.00  0.00      A    H
ATOM   2036  CA  PHE A 143      -3.264  15.844  -2.021  1.00  0.00      A    C
ATOM   2037  HA  PHE A 143      -2.461  16.344  -2.541  1.00  0.00      A    H
ATOM   2038  CB  PHE A 143      -2.542  15.208  -0.736  1.00  0.00      A    C
ATOM   2039  HB1 PHE A 143      -2.430  16.012   0.022  1.00  0.00      A    H
ATOM   2040  HB2 PHE A 143      -3.208  14.417  -0.329  1.00  0.00      A    H
ATOM   2041  CG  PHE A 143      -1.111  14.608  -0.977  1.00  0.00      A    C
ATOM   2042  CD1 PHE A 143       0.064  15.243  -0.507  1.00  0.00      A    C
ATOM   2043  HD1 PHE A 143       0.037  16.229  -0.066  1.00  0.00      A    H
ATOM   2044  CE1 PHE A 143       1.306  14.585  -0.586  1.00  0.00      A    C
ATOM   2045  HE1 PHE A 143       2.157  15.052  -0.114  1.00  0.00      A    H
ATOM   2046  CZ  PHE A 143       1.453  13.361  -1.186  1.00  0.00      A    C
ATOM   2047  HZ  PHE A 143       2.363  12.781  -1.190  1.00  0.00      A    H
ATOM   2048  CD2 PHE A 143      -0.987  13.368  -1.640  1.00  0.00      A    C
ATOM   2049  HD2 PHE A 143      -1.882  12.999  -2.118  1.00  0.00      A    H
ATOM   2050  CE2 PHE A 143       0.290  12.787  -1.737  1.00  0.00      A    C
ATOM   2051  HE2 PHE A 143       0.360  11.815  -2.201  1.00  0.00      A    H
ATOM   2052  C   PHE A 143      -3.956  14.729  -2.835  1.00  0.00      A    C
ATOM   2053  O   PHE A 143      -3.356  14.103  -3.743  1.00  0.00      A    O
ATOM   2054  N   GLN A 144      -5.276  14.509  -2.514  1.00  0.00      A    N
ATOM   2055  HN  GLN A 144      -5.662  15.168  -1.874  1.00  0.00      A    H
ATOM   2056  CA  GLN A 144      -6.148  13.602  -3.153  1.00  0.00      A    C
ATOM   2057  HA  GLN A 144      -5.633  12.664  -3.295  1.00  0.00      A    H
ATOM   2058  CB  GLN A 144      -7.522  13.321  -2.434  1.00  0.00      A    C
ATOM   2059  HB1 GLN A 144      -7.352  13.086  -1.361  1.00  0.00      A    H
ATOM   2060  HB2 GLN A 144      -8.033  14.305  -2.362  1.00  0.00      A    H
ATOM   2061  CG  GLN A 144      -8.382  12.265  -3.065  1.00  0.00      A    C
ATOM   2062  HG1 GLN A 144      -9.416  12.252  -2.659  1.00  0.00      A    H
ATOM   2063  HG2 GLN A 144      -8.541  12.438  -4.151  1.00  0.00      A    H
ATOM   2064  CD  GLN A 144      -7.849  10.842  -2.868  1.00  0.00      A    C
ATOM   2065  OE1 GLN A 144      -7.673  10.466  -1.712  1.00  0.00      A    O
ATOM   2066  NE2 GLN A 144      -7.588  10.132  -3.977  1.00  0.00      A    N
ATOM   2067 HE21 GLN A 144      -7.066   9.286  -3.863  1.00  0.00      A    H
ATOM   2068 HE22 GLN A 144      -8.005  10.402  -4.844  1.00  0.00      A    H
ATOM   2069  C   GLN A 144      -6.393  14.146  -4.662  1.00  0.00      A    C
ATOM   2070  O   GLN A 144      -6.261  13.490  -5.704  1.00  0.00      A    O
ATOM   2071  N   PHE A 145      -6.849  15.437  -4.758  1.00  0.00      A    N
ATOM   2072  HN  PHE A 145      -7.060  15.965  -3.939  1.00  0.00      A    H
ATOM   2073  CA  PHE A 145      -7.133  16.178  -5.956  1.00  0.00      A    C
ATOM   2074  HA  PHE A 145      -7.544  15.504  -6.694  1.00  0.00      A    H
ATOM   2075  CB  PHE A 145      -8.028  17.419  -5.671  1.00  0.00      A    C
ATOM   2076  HB1 PHE A 145      -7.513  17.869  -4.796  1.00  0.00      A    H
ATOM   2077  HB2 PHE A 145      -8.155  18.064  -6.567  1.00  0.00      A    H
ATOM   2078  CG  PHE A 145      -9.446  17.103  -5.358  1.00  0.00      A    C
ATOM   2079  CD1 PHE A 145     -10.126  17.842  -4.360  1.00  0.00      A    C
ATOM   2080  HD1 PHE A 145      -9.613  18.589  -3.772  1.00  0.00      A    H
ATOM   2081  CE1 PHE A 145     -11.487  17.615  -4.142  1.00  0.00      A    C
ATOM   2082  HE1 PHE A 145     -11.952  18.197  -3.361  1.00  0.00      A    H
ATOM   2083  CZ  PHE A 145     -12.171  16.660  -4.749  1.00  0.00      A    C
ATOM   2084  HZ  PHE A 145     -13.203  16.429  -4.529  1.00  0.00      A    H
ATOM   2085  CD2 PHE A 145     -10.190  16.165  -6.154  1.00  0.00      A    C
ATOM   2086  HD2 PHE A 145      -9.624  15.614  -6.891  1.00  0.00      A    H
ATOM   2087  CE2 PHE A 145     -11.551  15.996  -5.889  1.00  0.00      A    C
ATOM   2088  HE2 PHE A 145     -12.176  15.423  -6.558  1.00  0.00      A    H
ATOM   2089  C   PHE A 145      -5.843  16.766  -6.495  1.00  0.00      A    C
ATOM   2090  O   PHE A 145      -5.852  17.914  -6.999  1.00  0.00      A    O
ATOM   2091  N   TYR A 146      -4.785  15.971  -6.620  1.00  0.00      A    N
ATOM   2092  HN  TYR A 146      -4.897  15.057  -6.238  1.00  0.00      A    H
ATOM   2093  CA  TYR A 146      -3.530  16.268  -7.184  1.00  0.00      A    C
ATOM   2094  HA  TYR A 146      -3.297  17.321  -7.240  1.00  0.00      A    H
ATOM   2095  CB  TYR A 146      -2.399  15.553  -6.405  1.00  0.00      A    C
ATOM   2096  HB1 TYR A 146      -2.410  16.021  -5.398  1.00  0.00      A    H
ATOM   2097  HB2 TYR A 146      -2.573  14.460  -6.309  1.00  0.00      A    H
ATOM   2098  CG  TYR A 146      -1.001  15.717  -7.024  1.00  0.00      A    C
ATOM   2099  CD1 TYR A 146      -0.411  16.982  -7.186  1.00  0.00      A    C
ATOM   2100  HD1 TYR A 146      -0.944  17.857  -6.844  1.00  0.00      A    H
ATOM   2101  CE1 TYR A 146       0.725  17.146  -7.991  1.00  0.00      A    C
ATOM   2102  HE1 TYR A 146       1.117  18.143  -8.129  1.00  0.00      A    H
ATOM   2103  CZ  TYR A 146       1.344  16.047  -8.500  1.00  0.00      A    C
ATOM   2104  OH  TYR A 146       2.564  16.155  -9.155  1.00  0.00      A    O
ATOM   2105  HH  TYR A 146       2.731  17.099  -9.105  1.00  0.00      A    H
ATOM   2106  CD2 TYR A 146      -0.389  14.615  -7.674  1.00  0.00      A    C
ATOM   2107  HD2 TYR A 146      -0.814  13.623  -7.675  1.00  0.00      A    H
ATOM   2108  CE2 TYR A 146       0.743  14.765  -8.411  1.00  0.00      A    C
ATOM   2109  HE2 TYR A 146       1.177  13.915  -8.915  1.00  0.00      A    H
ATOM   2110  C   TYR A 146      -3.594  15.721  -8.585  1.00  0.00      A    C
ATOM   2111  O   TYR A 146      -3.903  14.549  -8.758  1.00  0.00      A    O
ATOM   2112  N   PHE A 147      -3.302  16.574  -9.599  1.00  0.00      A    N
ATOM   2113  HN  PHE A 147      -3.198  17.531  -9.342  1.00  0.00      A    H
ATOM   2114  CA  PHE A 147      -3.351  16.085 -10.998  1.00  0.00      A    C
ATOM   2115  HA  PHE A 147      -3.766  15.088 -10.985  1.00  0.00      A    H
ATOM   2116  CB  PHE A 147      -4.176  16.975 -11.958  1.00  0.00      A    C
ATOM   2117  HB1 PHE A 147      -3.672  17.908 -12.288  1.00  0.00      A    H
ATOM   2118  HB2 PHE A 147      -4.252  16.366 -12.884  1.00  0.00      A    H
ATOM   2119  CG  PHE A 147      -5.571  17.175 -11.425  1.00  0.00      A    C
ATOM   2120  CD1 PHE A 147      -6.022  18.478 -11.073  1.00  0.00      A    C
ATOM   2121  HD1 PHE A 147      -5.318  19.290 -11.181  1.00  0.00      A    H
ATOM   2122  CE1 PHE A 147      -7.247  18.740 -10.520  1.00  0.00      A    C
ATOM   2123  HE1 PHE A 147      -7.371  19.777 -10.248  1.00  0.00      A    H
ATOM   2124  CZ  PHE A 147      -8.125  17.628 -10.354  1.00  0.00      A    C
ATOM   2125  HZ  PHE A 147      -9.131  17.764  -9.985  1.00  0.00      A    H
ATOM   2126  CD2 PHE A 147      -6.391  16.109 -11.220  1.00  0.00      A    C
ATOM   2127  HD2 PHE A 147      -6.152  15.128 -11.603  1.00  0.00      A    H
ATOM   2128  CE2 PHE A 147      -7.685  16.309 -10.699  1.00  0.00      A    C
ATOM   2129  HE2 PHE A 147      -8.394  15.505 -10.570  1.00  0.00      A    H
ATOM   2130  C   PHE A 147      -1.947  16.046 -11.545  1.00  0.00      A    C
ATOM   2131  O   PHE A 147      -1.387  15.047 -11.974  1.00  0.00      A    O
ATOM   2132  N   GLU A 148      -1.281  17.245 -11.653  1.00  0.00      A    N
ATOM   2133  HN  GLU A 148      -1.725  18.077 -11.331  1.00  0.00      A    H
ATOM   2134  CA  GLU A 148       0.049  17.339 -12.233  1.00  0.00      A    C
ATOM   2135  HA  GLU A 148       0.547  16.409 -12.000  1.00  0.00      A    H
ATOM   2136  CB  GLU A 148       0.038  17.554 -13.793  1.00  0.00      A    C
ATOM   2137  HB1 GLU A 148       1.048  17.678 -14.238  1.00  0.00      A    H
ATOM   2138  HB2 GLU A 148      -0.416  16.655 -14.264  1.00  0.00      A    H
ATOM   2139  CG  GLU A 148      -0.879  18.775 -14.131  1.00  0.00      A    C
ATOM   2140  HG1 GLU A 148      -1.932  18.720 -13.782  1.00  0.00      A    H
ATOM   2141  HG2 GLU A 148      -0.463  19.679 -13.636  1.00  0.00      A    H
ATOM   2142  CD  GLU A 148      -1.053  18.979 -15.602  1.00  0.00      A    C
ATOM   2143  OE1 GLU A 148      -0.636  20.022 -16.214  1.00  0.00      A    O
ATOM   2144  OE2 GLU A 148      -1.575  17.999 -16.280  1.00  0.00      A    O
ATOM   2145  C   GLU A 148       0.868  18.441 -11.512  1.00  0.00      A    C
ATOM   2146  O   GLU A 148       0.359  19.093 -10.576  1.00  0.00      A    O
ATOM   2147  N   GLY A 149       2.200  18.656 -11.776  1.00  0.00      A    N
ATOM   2148  HN  GLY A 149       2.657  18.079 -12.448  1.00  0.00      A    H
ATOM   2149  CA  GLY A 149       2.982  19.735 -11.181  1.00  0.00      A    C
ATOM   2150  HA1 GLY A 149       3.755  19.970 -11.897  1.00  0.00      A    H
ATOM   2151  HA2 GLY A 149       2.323  20.584 -11.079  1.00  0.00      A    H
ATOM   2152  C   GLY A 149       3.794  19.406  -9.978  1.00  0.00      A    C
ATOM   2153  O   GLY A 149       4.267  18.276  -9.790  1.00  0.00      A    O
ATOM   2154  N   VAL A 150       3.948  20.404  -9.118  1.00  0.00      A    N
ATOM   2155  HN  VAL A 150       3.735  21.340  -9.390  1.00  0.00      A    H
ATOM   2156  CA  VAL A 150       4.549  20.268  -7.846  1.00  0.00      A    C
ATOM   2157  HA  VAL A 150       4.873  19.246  -7.714  1.00  0.00      A    H
ATOM   2158  CB  VAL A 150       5.735  21.235  -7.583  1.00  0.00      A    C
ATOM   2159  HB  VAL A 150       5.407  22.289  -7.713  1.00  0.00      A    H
ATOM   2160  CG1 VAL A 150       6.307  21.028  -6.161  1.00  0.00      A    C
ATOM   2161 HG11 VAL A 150       5.649  21.353  -5.327  1.00  0.00      A    H
ATOM   2162 HG12 VAL A 150       6.522  19.948  -6.020  1.00  0.00      A    H
ATOM   2163 HG13 VAL A 150       7.255  21.568  -5.951  1.00  0.00      A    H
ATOM   2164  CG2 VAL A 150       6.895  21.057  -8.598  1.00  0.00      A    C
ATOM   2165 HG21 VAL A 150       6.483  21.190  -9.621  1.00  0.00      A    H
ATOM   2166 HG22 VAL A 150       7.665  21.836  -8.413  1.00  0.00      A    H
ATOM   2167 HG23 VAL A 150       7.366  20.051  -8.631  1.00  0.00      A    H
ATOM   2168  C   VAL A 150       3.560  20.475  -6.667  1.00  0.00      A    C
ATOM   2169  O   VAL A 150       2.773  21.404  -6.693  1.00  0.00      A    O
ATOM   2170  N   TYR A 151       3.440  19.621  -5.636  1.00  0.00      A    N
ATOM   2171  HN  TYR A 151       4.060  18.871  -5.420  1.00  0.00      A    H
ATOM   2172  CA  TYR A 151       2.581  19.750  -4.478  1.00  0.00      A    C
ATOM   2173  HA  TYR A 151       1.660  20.293  -4.633  1.00  0.00      A    H
ATOM   2174  CB  TYR A 151       2.146  18.348  -4.012  1.00  0.00      A    C
ATOM   2175  HB1 TYR A 151       1.751  17.697  -4.821  1.00  0.00      A    H
ATOM   2176  HB2 TYR A 151       2.993  17.746  -3.619  1.00  0.00      A    H
ATOM   2177  CG  TYR A 151       1.185  18.573  -2.889  1.00  0.00      A    C
ATOM   2178  CD1 TYR A 151      -0.127  18.768  -3.120  1.00  0.00      A    C
ATOM   2179  HD1 TYR A 151      -0.561  18.634  -4.100  1.00  0.00      A    H
ATOM   2180  CE1 TYR A 151      -1.032  19.188  -2.142  1.00  0.00      A    C
ATOM   2181  HE1 TYR A 151      -2.069  19.383  -2.371  1.00  0.00      A    H
ATOM   2182  CZ  TYR A 151      -0.604  19.339  -0.862  1.00  0.00      A    C
ATOM   2183  OH  TYR A 151      -1.502  19.682   0.097  1.00  0.00      A    O
ATOM   2184  HH  TYR A 151      -1.069  19.792   0.946  1.00  0.00      A    H
ATOM   2185  CD2 TYR A 151       1.665  18.734  -1.607  1.00  0.00      A    C
ATOM   2186  HD2 TYR A 151       2.726  18.621  -1.446  1.00  0.00      A    H
ATOM   2187  CE2 TYR A 151       0.730  19.115  -0.590  1.00  0.00      A    C
ATOM   2188  HE2 TYR A 151       1.124  19.223   0.410  1.00  0.00      A    H
ATOM   2189  C   TYR A 151       3.497  20.424  -3.465  1.00  0.00      A    C
ATOM   2190  O   TYR A 151       4.576  19.924  -3.119  1.00  0.00      A    O
ATOM   2191  N   THR A 152       3.118  21.682  -3.097  1.00  0.00      A    N
ATOM   2192  HN  THR A 152       2.208  21.956  -3.399  1.00  0.00      A    H
ATOM   2193  CA  THR A 152       3.945  22.599  -2.277  1.00  0.00      A    C
ATOM   2194  HA  THR A 152       4.982  22.299  -2.308  1.00  0.00      A    H
ATOM   2195  CB  THR A 152       3.997  24.012  -2.883  1.00  0.00      A    C
ATOM   2196  HB  THR A 152       4.363  24.747  -2.135  1.00  0.00      A    H
ATOM   2197  OG1 THR A 152       2.691  24.437  -3.133  1.00  0.00      A    O
ATOM   2198  HG1 THR A 152       2.905  25.274  -3.551  1.00  0.00      A    H
ATOM   2199  CG2 THR A 152       4.934  24.045  -4.107  1.00  0.00      A    C
ATOM   2200 HG21 THR A 152       4.546  23.333  -4.865  1.00  0.00      A    H
ATOM   2201 HG22 THR A 152       4.914  25.053  -4.574  1.00  0.00      A    H
ATOM   2202 HG23 THR A 152       5.936  23.833  -3.676  1.00  0.00      A    H
ATOM   2203  C   THR A 152       3.507  22.484  -0.892  1.00  0.00      A    C
ATOM   2204  O   THR A 152       4.290  22.188   0.013  1.00  0.00      A    O
ATOM   2205  N   GLY A 153       2.238  22.636  -0.637  1.00  0.00      A    N
ATOM   2206  HN  GLY A 153       1.668  22.895  -1.413  1.00  0.00      A    H
ATOM   2207  CA  GLY A 153       1.641  22.588   0.696  1.00  0.00      A    C
ATOM   2208  HA1 GLY A 153       1.921  21.681   1.211  1.00  0.00      A    H
ATOM   2209  HA2 GLY A 153       1.970  23.484   1.201  1.00  0.00      A    H
ATOM   2210  C   GLY A 153       0.146  22.758   0.642  1.00  0.00      A    C
ATOM   2211  O   GLY A 153      -0.422  23.058  -0.404  1.00  0.00      A    O
ATOM   2212  N   ASP A 154      -0.586  22.551   1.774  1.00  0.00      A    N
ATOM   2213  HN  ASP A 154      -1.564  22.519   1.580  1.00  0.00      A    H
ATOM   2214  CA  ASP A 154      -0.135  22.197   3.140  1.00  0.00      A    C
ATOM   2215  HA  ASP A 154       0.805  22.715   3.258  1.00  0.00      A    H
ATOM   2216  CB  ASP A 154      -1.046  22.784   4.203  1.00  0.00      A    C
ATOM   2217  HB1 ASP A 154      -2.138  22.807   4.000  1.00  0.00      A    H
ATOM   2218  HB2 ASP A 154      -0.981  22.307   5.204  1.00  0.00      A    H
ATOM   2219  CG  ASP A 154      -0.597  24.214   4.480  1.00  0.00      A    C
ATOM   2220  OD1 ASP A 154      -1.433  25.145   4.174  1.00  0.00      A    O
ATOM   2221  OD2 ASP A 154       0.549  24.430   4.906  1.00  0.00      A    O
ATOM   2222  C   ASP A 154       0.031  20.662   3.288  1.00  0.00      A    C
ATOM   2223  O   ASP A 154      -0.692  19.905   2.620  1.00  0.00      A    O
ATOM   2224  N   CYS A 155       1.140  20.191   3.962  1.00  0.00      A    N
ATOM   2225  HN  CYS A 155       1.946  20.742   4.165  1.00  0.00      A    H
ATOM   2226  CA  CYS A 155       1.338  18.803   4.368  1.00  0.00      A    C
ATOM   2227  HA  CYS A 155       0.549  18.228   3.905  1.00  0.00      A    H
ATOM   2228  CB  CYS A 155       2.720  18.298   3.996  1.00  0.00      A    C
ATOM   2229  HB1 CYS A 155       3.001  18.723   3.009  1.00  0.00      A    H
ATOM   2230  HB2 CYS A 155       3.520  18.748   4.623  1.00  0.00      A    H
ATOM   2231  SG  CYS A 155       3.004  16.525   3.767  1.00  0.00      A    S
ATOM   2232  C   CYS A 155       1.033  18.746   5.819  1.00  0.00      A    C
ATOM   2233  O   CYS A 155       0.577  19.690   6.488  1.00  0.00      A    O
ATOM   2234  N   GLY A 156       1.384  17.660   6.434  1.00  0.00      A    N
ATOM   2235  HN  GLY A 156       1.746  16.869   5.946  1.00  0.00      A    H
ATOM   2236  CA  GLY A 156       1.386  17.393   7.839  1.00  0.00      A    C
ATOM   2237  HA1 GLY A 156       1.060  18.243   8.420  1.00  0.00      A    H
ATOM   2238  HA2 GLY A 156       0.749  16.537   8.006  1.00  0.00      A    H
ATOM   2239  C   GLY A 156       2.743  16.986   8.212  1.00  0.00      A    C
ATOM   2240  O   GLY A 156       3.411  16.309   7.435  1.00  0.00      A    O
ATOM   2241  N   THR A 157       3.154  17.477   9.378  1.00  0.00      A    N
ATOM   2242  HN  THR A 157       2.505  18.009   9.916  1.00  0.00      A    H
ATOM   2243  CA  THR A 157       4.618  17.263   9.805  1.00  0.00      A    C
ATOM   2244  HA  THR A 157       5.209  17.227   8.902  1.00  0.00      A    H
ATOM   2245  CB  THR A 157       5.142  18.470  10.663  1.00  0.00      A    C
ATOM   2246  HB  THR A 157       4.635  18.603  11.643  1.00  0.00      A    H
ATOM   2247  OG1 THR A 157       4.897  19.630   9.924  1.00  0.00      A    O
ATOM   2248  HG1 THR A 157       3.963  19.599   9.706  1.00  0.00      A    H
ATOM   2249  CG2 THR A 157       6.608  18.401  11.133  1.00  0.00      A    C
ATOM   2250 HG21 THR A 157       6.878  19.366  11.613  1.00  0.00      A    H
ATOM   2251 HG22 THR A 157       6.788  17.542  11.814  1.00  0.00      A    H
ATOM   2252 HG23 THR A 157       7.294  18.287  10.267  1.00  0.00      A    H
ATOM   2253  C   THR A 157       4.811  15.941  10.514  1.00  0.00      A    C
ATOM   2254  O   THR A 157       4.774  15.912  11.766  1.00  0.00      A    O
ATOM   2255  N   ASP A 158       4.870  14.838   9.784  1.00  0.00      A    N
ATOM   2256  HN  ASP A 158       4.691  14.806   8.804  1.00  0.00      A    H
ATOM   2257  CA  ASP A 158       5.085  13.568  10.456  1.00  0.00      A    C
ATOM   2258  HA  ASP A 158       5.823  13.663  11.238  1.00  0.00      A    H
ATOM   2259  CB  ASP A 158       3.778  13.090  11.103  1.00  0.00      A    C
ATOM   2260  HB1 ASP A 158       3.360  13.942  11.680  1.00  0.00      A    H
ATOM   2261  HB2 ASP A 158       3.060  12.794  10.309  1.00  0.00      A    H
ATOM   2262  CG  ASP A 158       3.946  11.861  11.990  1.00  0.00      A    C
ATOM   2263  OD1 ASP A 158       2.931  11.223  12.213  1.00  0.00      A    O
ATOM   2264  OD2 ASP A 158       5.023  11.624  12.577  1.00  0.00      A    O
ATOM   2265  C   ASP A 158       5.651  12.608   9.404  1.00  0.00      A    C
ATOM   2266  O   ASP A 158       5.526  12.810   8.171  1.00  0.00      A    O
ATOM   2267  N   LEU A 159       6.125  11.433   9.799  1.00  0.00      A    N
ATOM   2268  HN  LEU A 159       6.051  11.224  10.772  1.00  0.00      A    H
ATOM   2269  CA  LEU A 159       6.513  10.246   9.040  1.00  0.00      A    C
ATOM   2270  HA  LEU A 159       6.786  10.587   8.052  1.00  0.00      A    H
ATOM   2271  CB  LEU A 159       7.659   9.443   9.741  1.00  0.00      A    C
ATOM   2272  HB1 LEU A 159       7.370   9.241  10.795  1.00  0.00      A    H
ATOM   2273  HB2 LEU A 159       7.752   8.420   9.318  1.00  0.00      A    H
ATOM   2274  CG  LEU A 159       8.981  10.226   9.709  1.00  0.00      A    C
ATOM   2275  HG  LEU A 159       8.712  11.269   9.982  1.00  0.00      A    H
ATOM   2276  CD1 LEU A 159       9.991   9.531  10.564  1.00  0.00      A    C
ATOM   2277 HD11 LEU A 159       9.664   9.437  11.621  1.00  0.00      A    H
ATOM   2278 HD12 LEU A 159      10.118   8.472  10.252  1.00  0.00      A    H
ATOM   2279 HD13 LEU A 159      10.934  10.113  10.474  1.00  0.00      A    H
ATOM   2280  CD2 LEU A 159       9.540  10.342   8.285  1.00  0.00      A    C
ATOM   2281 HD21 LEU A 159       8.935  11.094   7.734  1.00  0.00      A    H
ATOM   2282 HD22 LEU A 159      10.497  10.893   8.404  1.00  0.00      A    H
ATOM   2283 HD23 LEU A 159       9.629   9.385   7.726  1.00  0.00      A    H
ATOM   2284  C   LEU A 159       5.256   9.437   9.007  1.00  0.00      A    C
ATOM   2285  O   LEU A 159       5.132   8.632   9.896  1.00  0.00      A    O
ATOM   2286  N   ASP A 160       4.279   9.665   8.165  1.00  0.00      A    N
ATOM   2287  HN  ASP A 160       4.304  10.380   7.471  1.00  0.00      A    H
ATOM   2288  CA  ASP A 160       3.019   8.952   8.229  1.00  0.00      A    C
ATOM   2289  HA  ASP A 160       2.970   8.400   9.156  1.00  0.00      A    H
ATOM   2290  CB  ASP A 160       1.836   9.921   8.211  1.00  0.00      A    C
ATOM   2291  HB1 ASP A 160       1.965  10.766   8.920  1.00  0.00      A    H
ATOM   2292  HB2 ASP A 160       1.786  10.338   7.182  1.00  0.00      A    H
ATOM   2293  CG  ASP A 160       0.581   9.140   8.618  1.00  0.00      A    C
ATOM   2294  OD1 ASP A 160       0.397   8.871   9.849  1.00  0.00      A    O
ATOM   2295  OD2 ASP A 160      -0.251   8.873   7.710  1.00  0.00      A    O
ATOM   2296  C   ASP A 160       3.080   7.913   7.164  1.00  0.00      A    C
ATOM   2297  O   ASP A 160       3.210   6.724   7.460  1.00  0.00      A    O
ATOM   2298  N   HSP A 161       2.855   8.255   5.893  1.00  0.00      A    N
ATOM   2299  HN  HSP A 161       2.808   9.217   5.636  1.00  0.00      A    H
ATOM   2300  CA  HSP A 161       2.780   7.286   4.788  1.00  0.00      A    C
ATOM   2301  HA  HSP A 161       2.572   6.292   5.154  1.00  0.00      A    H
ATOM   2302  CB  HSP A 161       1.691   7.746   3.761  1.00  0.00      A    C
ATOM   2303  HB1 HSP A 161       0.833   8.229   4.277  1.00  0.00      A    H
ATOM   2304  HB2 HSP A 161       2.265   8.539   3.236  1.00  0.00      A    H
ATOM   2305  CD2 HSP A 161       0.052   6.335   2.242  1.00  0.00      A    C
ATOM   2306  HD2 HSP A 161      -0.934   6.542   2.639  1.00  0.00      A    H
ATOM   2307  CG  HSP A 161       1.309   6.773   2.655  1.00  0.00      A    C
ATOM   2308  NE2 HSP A 161       0.252   5.491   1.149  1.00  0.00      A    N
ATOM   2309  HE2 HSP A 161      -0.438   4.897   0.736  1.00  0.00      A    H
ATOM   2310  ND1 HSP A 161       2.240   6.209   1.774  1.00  0.00      A    N
ATOM   2311  HD1 HSP A 161       3.231   6.264   1.894  1.00  0.00      A    H
ATOM   2312  CE1 HSP A 161       1.549   5.491   0.879  1.00  0.00      A    C
ATOM   2313  HE1 HSP A 161       1.959   4.991   0.027  1.00  0.00      A    H
ATOM   2314  C   HSP A 161       4.122   7.209   4.073  1.00  0.00      A    C
ATOM   2315  O   HSP A 161       4.634   8.084   3.420  1.00  0.00      A    O
ATOM   2316  N   GLY A 162       4.745   6.010   4.163  1.00  0.00      A    N
ATOM   2317  HN  GLY A 162       4.361   5.240   4.667  1.00  0.00      A    H
ATOM   2318  CA  GLY A 162       5.929   5.642   3.451  1.00  0.00      A    C
ATOM   2319  HA1 GLY A 162       6.643   6.337   3.869  1.00  0.00      A    H
ATOM   2320  HA2 GLY A 162       6.208   4.616   3.644  1.00  0.00      A    H
ATOM   2321  C   GLY A 162       5.911   5.658   1.918  1.00  0.00      A    C
ATOM   2322  O   GLY A 162       4.938   5.379   1.294  1.00  0.00      A    O
ATOM   2323  N   VAL A 163       6.972   6.151   1.353  1.00  0.00      A    N
ATOM   2324  HN  VAL A 163       7.688   6.466   1.971  1.00  0.00      A    H
ATOM   2325  CA  VAL A 163       7.146   6.361  -0.109  1.00  0.00      A    C
ATOM   2326  HA  VAL A 163       6.745   5.522  -0.658  1.00  0.00      A    H
ATOM   2327  CB  VAL A 163       6.549   7.690  -0.636  1.00  0.00      A    C
ATOM   2328  HB  VAL A 163       6.814   7.531  -1.703  1.00  0.00      A    H
ATOM   2329  CG1 VAL A 163       5.002   7.911  -0.510  1.00  0.00      A    C
ATOM   2330 HG11 VAL A 163       4.770   8.740  -1.213  1.00  0.00      A    H
ATOM   2331 HG12 VAL A 163       4.493   7.009  -0.913  1.00  0.00      A    H
ATOM   2332 HG13 VAL A 163       4.601   8.220   0.479  1.00  0.00      A    H
ATOM   2333  CG2 VAL A 163       7.444   8.889  -0.136  1.00  0.00      A    C
ATOM   2334 HG21 VAL A 163       7.233   9.036   0.945  1.00  0.00      A    H
ATOM   2335 HG22 VAL A 163       8.506   8.818  -0.454  1.00  0.00      A    H
ATOM   2336 HG23 VAL A 163       7.009   9.785  -0.629  1.00  0.00      A    H
ATOM   2337  C   VAL A 163       8.646   6.215  -0.337  1.00  0.00      A    C
ATOM   2338  O   VAL A 163       9.453   6.239   0.619  1.00  0.00      A    O
ATOM   2339  N   VAL A 164       9.037   6.059  -1.591  1.00  0.00      A    N
ATOM   2340  HN  VAL A 164       8.368   6.099  -2.330  1.00  0.00      A    H
ATOM   2341  CA  VAL A 164      10.463   6.000  -1.935  1.00  0.00      A    C
ATOM   2342  HA  VAL A 164      11.163   5.980  -1.113  1.00  0.00      A    H
ATOM   2343  CB  VAL A 164      10.727   4.786  -2.803  1.00  0.00      A    C
ATOM   2344  HB  VAL A 164      10.086   4.831  -3.709  1.00  0.00      A    H
ATOM   2345  CG1 VAL A 164      12.224   4.755  -3.063  1.00  0.00      A    C
ATOM   2346 HG11 VAL A 164      12.722   4.911  -2.082  1.00  0.00      A    H
ATOM   2347 HG12 VAL A 164      12.500   3.786  -3.531  1.00  0.00      A    H
ATOM   2348 HG13 VAL A 164      12.457   5.514  -3.840  1.00  0.00      A    H
ATOM   2349  CG2 VAL A 164      10.349   3.502  -2.045  1.00  0.00      A    C
ATOM   2350 HG21 VAL A 164       9.251   3.338  -2.018  1.00  0.00      A    H
ATOM   2351 HG22 VAL A 164      10.781   2.574  -2.478  1.00  0.00      A    H
ATOM   2352 HG23 VAL A 164      10.709   3.454  -0.995  1.00  0.00      A    H
ATOM   2353  C   VAL A 164      10.858   7.251  -2.712  1.00  0.00      A    C
ATOM   2354  O   VAL A 164      10.249   7.385  -3.784  1.00  0.00      A    O
ATOM   2355  N   ALA A 165      11.818   8.058  -2.246  1.00  0.00      A    N
ATOM   2356  HN  ALA A 165      12.282   7.789  -1.405  1.00  0.00      A    H
ATOM   2357  CA  ALA A 165      12.443   9.144  -2.955  1.00  0.00      A    C
ATOM   2358  HA  ALA A 165      11.670   9.787  -3.350  1.00  0.00      A    H
ATOM   2359  CB  ALA A 165      13.463   9.853  -2.034  1.00  0.00      A    C
ATOM   2360  HB1 ALA A 165      14.100  10.614  -2.532  1.00  0.00      A    H
ATOM   2361  HB2 ALA A 165      12.920  10.471  -1.287  1.00  0.00      A    H
ATOM   2362  HB3 ALA A 165      13.988   9.045  -1.480  1.00  0.00      A    H
ATOM   2363  C   ALA A 165      13.243   8.580  -4.114  1.00  0.00      A    C
ATOM   2364  O   ALA A 165      14.266   7.935  -3.957  1.00  0.00      A    O
ATOM   2365  N   VAL A 166      12.855   8.949  -5.356  1.00  0.00      A    N
ATOM   2366  HN  VAL A 166      11.991   9.427  -5.495  1.00  0.00      A    H
ATOM   2367  CA  VAL A 166      13.575   8.495  -6.552  1.00  0.00      A    C
ATOM   2368  HA  VAL A 166      14.417   7.924  -6.190  1.00  0.00      A    H
ATOM   2369  CB  VAL A 166      12.724   7.557  -7.429  1.00  0.00      A    C
ATOM   2370  HB  VAL A 166      13.362   7.295  -8.299  1.00  0.00      A    H
ATOM   2371  CG1 VAL A 166      12.016   6.440  -6.647  1.00  0.00      A    C
ATOM   2372 HG11 VAL A 166      11.419   7.062  -5.947  1.00  0.00      A    H
ATOM   2373 HG12 VAL A 166      11.318   5.852  -7.280  1.00  0.00      A    H
ATOM   2374 HG13 VAL A 166      12.771   5.907  -6.030  1.00  0.00      A    H
ATOM   2375  CG2 VAL A 166      11.545   8.360  -8.125  1.00  0.00      A    C
ATOM   2376 HG21 VAL A 166      10.958   7.581  -8.656  1.00  0.00      A    H
ATOM   2377 HG22 VAL A 166      10.965   8.902  -7.347  1.00  0.00      A    H
ATOM   2378 HG23 VAL A 166      11.846   9.086  -8.910  1.00  0.00      A    H
ATOM   2379  C   VAL A 166      14.160   9.621  -7.412  1.00  0.00      A    C
ATOM   2380  O   VAL A 166      14.819   9.348  -8.423  1.00  0.00      A    O
ATOM   2381  N   GLY A 167      14.063  10.874  -6.944  1.00  0.00      A    N
ATOM   2382  HN  GLY A 167      13.662  11.028  -6.044  1.00  0.00      A    H
ATOM   2383  CA  GLY A 167      14.711  11.934  -7.765  1.00  0.00      A    C
ATOM   2384  HA1 GLY A 167      15.752  11.685  -7.912  1.00  0.00      A    H
ATOM   2385  HA2 GLY A 167      14.227  11.946  -8.731  1.00  0.00      A    H
ATOM   2386  C   GLY A 167      14.464  13.285  -7.185  1.00  0.00      A    C
ATOM   2387  O   GLY A 167      13.716  13.408  -6.255  1.00  0.00      A    O
ATOM   2388  N   TYR A 168      15.069  14.371  -7.703  1.00  0.00      A    N
ATOM   2389  HN  TYR A 168      15.583  14.233  -8.546  1.00  0.00      A    H
ATOM   2390  CA  TYR A 168      14.776  15.732  -7.366  1.00  0.00      A    C
ATOM   2391  HA  TYR A 168      13.770  15.805  -6.980  1.00  0.00      A    H
ATOM   2392  CB  TYR A 168      15.740  16.308  -6.250  1.00  0.00      A    C
ATOM   2393  HB1 TYR A 168      15.560  17.403  -6.204  1.00  0.00      A    H
ATOM   2394  HB2 TYR A 168      15.568  15.915  -5.225  1.00  0.00      A    H
ATOM   2395  CG  TYR A 168      17.254  16.147  -6.438  1.00  0.00      A    C
ATOM   2396  CD1 TYR A 168      17.994  17.187  -7.133  1.00  0.00      A    C
ATOM   2397  HD1 TYR A 168      17.547  18.119  -7.446  1.00  0.00      A    H
ATOM   2398  CE1 TYR A 168      19.373  17.055  -7.358  1.00  0.00      A    C
ATOM   2399  HE1 TYR A 168      19.941  17.776  -7.927  1.00  0.00      A    H
ATOM   2400  CZ  TYR A 168      20.027  15.857  -6.869  1.00  0.00      A    C
ATOM   2401  OH  TYR A 168      21.372  15.632  -7.181  1.00  0.00      A    O
ATOM   2402  HH  TYR A 168      21.743  16.437  -7.551  1.00  0.00      A    H
ATOM   2403  CD2 TYR A 168      17.935  15.038  -5.955  1.00  0.00      A    C
ATOM   2404  HD2 TYR A 168      17.252  14.302  -5.558  1.00  0.00      A    H
ATOM   2405  CE2 TYR A 168      19.318  14.840  -6.225  1.00  0.00      A    C
ATOM   2406  HE2 TYR A 168      19.714  13.929  -5.803  1.00  0.00      A    H
ATOM   2407  C   TYR A 168      14.901  16.540  -8.579  1.00  0.00      A    C
ATOM   2408  O   TYR A 168      15.332  16.089  -9.620  1.00  0.00      A    O
ATOM   2409  N   GLY A 169      14.518  17.826  -8.436  1.00  0.00      A    N
ATOM   2410  HN  GLY A 169      14.025  18.059  -7.601  1.00  0.00      A    H
ATOM   2411  CA  GLY A 169      14.845  18.746  -9.530  1.00  0.00      A    C
ATOM   2412  HA1 GLY A 169      15.922  18.813  -9.561  1.00  0.00      A    H
ATOM   2413  HA2 GLY A 169      14.476  18.382 -10.478  1.00  0.00      A    H
ATOM   2414  C   GLY A 169      14.263  20.192  -9.314  1.00  0.00      A    C
ATOM   2415  O   GLY A 169      13.657  20.485  -8.284  1.00  0.00      A    O
ATOM   2416  N   THR A 170      14.487  21.222 -10.232  1.00  0.00      A    N
ATOM   2417  HN  THR A 170      14.998  21.005 -11.059  1.00  0.00      A    H
ATOM   2418  CA  THR A 170      13.982  22.657 -10.127  1.00  0.00      A    C
ATOM   2419  HA  THR A 170      13.427  22.745  -9.204  1.00  0.00      A    H
ATOM   2420  CB  THR A 170      15.099  23.636 -10.124  1.00  0.00      A    C
ATOM   2421  HB  THR A 170      15.710  23.675 -11.051  1.00  0.00      A    H
ATOM   2422  OG1 THR A 170      15.914  23.350  -8.996  1.00  0.00      A    O
ATOM   2423  HG1 THR A 170      16.547  24.070  -8.949  1.00  0.00      A    H
ATOM   2424  CG2 THR A 170      14.434  25.045  -9.811  1.00  0.00      A    C
ATOM   2425 HG21 THR A 170      15.208  25.842  -9.807  1.00  0.00      A    H
ATOM   2426 HG22 THR A 170      13.786  25.369 -10.653  1.00  0.00      A    H
ATOM   2427 HG23 THR A 170      13.783  25.066  -8.911  1.00  0.00      A    H
ATOM   2428  C   THR A 170      13.135  22.985 -11.333  1.00  0.00      A    C
ATOM   2429  O   THR A 170      13.555  22.819 -12.497  1.00  0.00      A    O
ATOM   2430  N   THR A 171      11.858  23.472 -11.236  1.00  0.00      A    N
ATOM   2431  HN  THR A 171      11.561  23.766 -10.331  1.00  0.00      A    H
ATOM   2432  CA  THR A 171      10.975  23.718 -12.349  1.00  0.00      A    C
ATOM   2433  HA  THR A 171      10.855  22.860 -12.994  1.00  0.00      A    H
ATOM   2434  CB  THR A 171       9.579  24.012 -11.791  1.00  0.00      A    C
ATOM   2435  HB  THR A 171       8.878  23.939 -12.650  1.00  0.00      A    H
ATOM   2436  OG1 THR A 171       9.493  25.277 -11.102  1.00  0.00      A    O
ATOM   2437  HG1 THR A 171       8.794  25.709 -11.598  1.00  0.00      A    H
ATOM   2438  CG2 THR A 171       9.113  22.934 -10.808  1.00  0.00      A    C
ATOM   2439 HG21 THR A 171       8.065  23.063 -10.461  1.00  0.00      A    H
ATOM   2440 HG22 THR A 171       9.137  21.959 -11.340  1.00  0.00      A    H
ATOM   2441 HG23 THR A 171       9.740  22.968  -9.892  1.00  0.00      A    H
ATOM   2442  C   THR A 171      11.436  24.787 -13.336  1.00  0.00      A    C
ATOM   2443  O   THR A 171      12.317  25.589 -13.043  1.00  0.00      A    O
ATOM   2444  N   LEU A 172      10.772  24.858 -14.546  1.00  0.00      A    N
ATOM   2445  HN  LEU A 172      10.227  24.042 -14.721  1.00  0.00      A    H
ATOM   2446  CA  LEU A 172      10.809  25.995 -15.507  1.00  0.00      A    C
ATOM   2447  HA  LEU A 172      11.773  25.910 -15.986  1.00  0.00      A    H
ATOM   2448  CB  LEU A 172       9.746  25.936 -16.670  1.00  0.00      A    C
ATOM   2449  HB1 LEU A 172       8.784  25.775 -16.138  1.00  0.00      A    H
ATOM   2450  HB2 LEU A 172       9.633  26.889 -17.230  1.00  0.00      A    H
ATOM   2451  CG  LEU A 172      10.041  24.778 -17.635  1.00  0.00      A    C
ATOM   2452  HG  LEU A 172      10.350  23.933 -16.983  1.00  0.00      A    H
ATOM   2453  CD1 LEU A 172       8.689  24.377 -18.244  1.00  0.00      A    C
ATOM   2454 HD11 LEU A 172       8.780  23.525 -18.950  1.00  0.00      A    H
ATOM   2455 HD12 LEU A 172       8.035  24.077 -17.398  1.00  0.00      A    H
ATOM   2456 HD13 LEU A 172       8.303  25.288 -18.749  1.00  0.00      A    H
ATOM   2457  CD2 LEU A 172      11.000  25.091 -18.724  1.00  0.00      A    C
ATOM   2458 HD21 LEU A 172      11.970  25.535 -18.414  1.00  0.00      A    H
ATOM   2459 HD22 LEU A 172      11.347  24.216 -19.314  1.00  0.00      A    H
ATOM   2460 HD23 LEU A 172      10.556  25.882 -19.366  1.00  0.00      A    H
ATOM   2461  C   LEU A 172      10.671  27.325 -14.866  1.00  0.00      A    C
ATOM   2462  O   LEU A 172      11.520  28.177 -15.096  1.00  0.00      A    O
ATOM   2463  N   ASP A 173       9.751  27.495 -13.916  1.00  0.00      A    N
ATOM   2464  HN  ASP A 173       9.018  26.837 -13.762  1.00  0.00      A    H
ATOM   2465  CA  ASP A 173       9.621  28.767 -13.216  1.00  0.00      A    C
ATOM   2466  HA  ASP A 173       9.905  29.559 -13.894  1.00  0.00      A    H
ATOM   2467  CB  ASP A 173       8.162  28.937 -12.778  1.00  0.00      A    C
ATOM   2468  HB1 ASP A 173       7.898  29.872 -12.238  1.00  0.00      A    H
ATOM   2469  HB2 ASP A 173       7.496  29.012 -13.664  1.00  0.00      A    H
ATOM   2470  CG  ASP A 173       7.594  27.713 -12.046  1.00  0.00      A    C
ATOM   2471  OD1 ASP A 173       7.270  26.686 -12.743  1.00  0.00      A    O
ATOM   2472  OD2 ASP A 173       7.642  27.684 -10.778  1.00  0.00      A    O
ATOM   2473  C   ASP A 173      10.625  28.799 -12.063  1.00  0.00      A    C
ATOM   2474  O   ASP A 173      11.699  29.340 -12.295  1.00  0.00      A    O
ATOM   2475  N   GLY A 174      10.404  28.240 -10.907  1.00  0.00      A    N
ATOM   2476  HN  GLY A 174       9.563  27.722 -10.771  1.00  0.00      A    H
ATOM   2477  CA  GLY A 174      11.674  28.034 -10.122  1.00  0.00      A    C
ATOM   2478  HA1 GLY A 174      12.311  27.366 -10.683  1.00  0.00      A    H
ATOM   2479  HA2 GLY A 174      12.079  29.013  -9.917  1.00  0.00      A    H
ATOM   2480  C   GLY A 174      11.405  27.442  -8.717  1.00  0.00      A    C
ATOM   2481  O   GLY A 174      12.015  27.907  -7.769  1.00  0.00      A    O
ATOM   2482  N   THR A 175      10.487  26.488  -8.536  1.00  0.00      A    N
ATOM   2483  HN  THR A 175      10.022  26.274  -9.392  1.00  0.00      A    H
ATOM   2484  CA  THR A 175      10.262  25.658  -7.353  1.00  0.00      A    C
ATOM   2485  HA  THR A 175      10.399  26.163  -6.408  1.00  0.00      A    H
ATOM   2486  CB  THR A 175       8.824  25.117  -7.279  1.00  0.00      A    C
ATOM   2487  HB  THR A 175       8.626  24.608  -8.246  1.00  0.00      A    H
ATOM   2488  OG1 THR A 175       7.970  26.242  -7.025  1.00  0.00      A    O
ATOM   2489  HG1 THR A 175       8.158  26.456  -6.108  1.00  0.00      A    H
ATOM   2490  CG2 THR A 175       8.403  24.164  -6.092  1.00  0.00      A    C
ATOM   2491 HG21 THR A 175       9.018  23.239  -6.083  1.00  0.00      A    H
ATOM   2492 HG22 THR A 175       8.603  24.645  -5.110  1.00  0.00      A    H
ATOM   2493 HG23 THR A 175       7.312  23.956  -6.125  1.00  0.00      A    H
ATOM   2494  C   THR A 175      11.181  24.523  -7.299  1.00  0.00      A    C
ATOM   2495  O   THR A 175      11.427  23.924  -8.371  1.00  0.00      A    O
ATOM   2496  N   LYS A 176      11.725  24.257  -6.095  1.00  0.00      A    N
ATOM   2497  HN  LYS A 176      11.482  24.772  -5.277  1.00  0.00      A    H
ATOM   2498  CA  LYS A 176      12.566  23.083  -5.969  1.00  0.00      A    C
ATOM   2499  HA  LYS A 176      13.025  22.816  -6.909  1.00  0.00      A    H
ATOM   2500  CB  LYS A 176      13.759  23.371  -4.989  1.00  0.00      A    C
ATOM   2501  HB1 LYS A 176      13.478  23.511  -3.923  1.00  0.00      A    H
ATOM   2502  HB2 LYS A 176      14.302  22.403  -5.025  1.00  0.00      A    H
ATOM   2503  CG  LYS A 176      14.633  24.571  -5.569  1.00  0.00      A    C
ATOM   2504  HG1 LYS A 176      15.090  24.254  -6.531  1.00  0.00      A    H
ATOM   2505  HG2 LYS A 176      14.084  25.492  -5.859  1.00  0.00      A    H
ATOM   2506  CD  LYS A 176      15.826  24.914  -4.696  1.00  0.00      A    C
ATOM   2507  HD1 LYS A 176      16.391  23.966  -4.569  1.00  0.00      A    H
ATOM   2508  HD2 LYS A 176      16.543  25.622  -5.165  1.00  0.00      A    H
ATOM   2509  CE  LYS A 176      15.457  25.618  -3.308  1.00  0.00      A    C
ATOM   2510  HE1 LYS A 176      15.069  26.644  -3.480  1.00  0.00      A    H
ATOM   2511  HE2 LYS A 176      14.758  25.053  -2.655  1.00  0.00      A    H
ATOM   2512  NZ  LYS A 176      16.771  25.665  -2.585  1.00  0.00      A    N
ATOM   2513  HZ1 LYS A 176      17.521  26.262  -2.988  1.00  0.00      A    H
ATOM   2514  HZ2 LYS A 176      16.605  26.231  -1.729  1.00  0.00      A    H
ATOM   2515  HZ3 LYS A 176      17.155  24.752  -2.266  1.00  0.00      A    H
ATOM   2516  C   LYS A 176      11.707  22.000  -5.569  1.00  0.00      A    C
ATOM   2517  O   LYS A 176      10.788  22.225  -4.775  1.00  0.00      A    O
ATOM   2518  N   TYR A 177      11.842  20.795  -6.096  1.00  0.00      A    N
ATOM   2519  HN  TYR A 177      12.437  20.595  -6.871  1.00  0.00      A    H
ATOM   2520  CA  TYR A 177      11.122  19.597  -5.712  1.00  0.00      A    C
ATOM   2521  HA  TYR A 177      10.588  19.780  -4.791  1.00  0.00      A    H
ATOM   2522  CB  TYR A 177       9.891  19.355  -6.624  1.00  0.00      A    C
ATOM   2523  HB1 TYR A 177       9.259  18.538  -6.214  1.00  0.00      A    H
ATOM   2524  HB2 TYR A 177       9.330  20.313  -6.620  1.00  0.00      A    H
ATOM   2525  CG  TYR A 177      10.423  19.091  -8.032  1.00  0.00      A    C
ATOM   2526  CD1 TYR A 177      10.552  17.775  -8.405  1.00  0.00      A    C
ATOM   2527  HD1 TYR A 177      10.217  16.965  -7.774  1.00  0.00      A    H
ATOM   2528  CE1 TYR A 177      11.158  17.460  -9.669  1.00  0.00      A    C
ATOM   2529  HE1 TYR A 177      11.538  16.474  -9.893  1.00  0.00      A    H
ATOM   2530  CZ  TYR A 177      11.545  18.536 -10.476  1.00  0.00      A    C
ATOM   2531  OH  TYR A 177      12.159  18.159 -11.763  1.00  0.00      A    O
ATOM   2532  HH  TYR A 177      12.357  18.968 -12.240  1.00  0.00      A    H
ATOM   2533  CD2 TYR A 177      10.684  20.091  -8.898  1.00  0.00      A    C
ATOM   2534  HD2 TYR A 177      10.593  21.128  -8.611  1.00  0.00      A    H
ATOM   2535  CE2 TYR A 177      11.150  19.842 -10.199  1.00  0.00      A    C
ATOM   2536  HE2 TYR A 177      11.266  20.666 -10.887  1.00  0.00      A    H
ATOM   2537  C   TYR A 177      11.960  18.282  -5.631  1.00  0.00      A    C
ATOM   2538  O   TYR A 177      13.101  18.270  -6.078  1.00  0.00      A    O
ATOM   2539  N   TRP A 178      11.370  17.304  -4.916  1.00  0.00      A    N
ATOM   2540  HN  TRP A 178      10.497  17.401  -4.444  1.00  0.00      A    H
ATOM   2541  CA  TRP A 178      11.698  15.911  -4.831  1.00  0.00      A    C
ATOM   2542  HA  TRP A 178      12.644  15.774  -5.332  1.00  0.00      A    H
ATOM   2543  CB  TRP A 178      11.634  15.396  -3.353  1.00  0.00      A    C
ATOM   2544  HB1 TRP A 178      10.548  15.557  -3.186  1.00  0.00      A    H
ATOM   2545  HB2 TRP A 178      11.858  14.307  -3.353  1.00  0.00      A    H
ATOM   2546  CG  TRP A 178      12.376  16.193  -2.277  1.00  0.00      A    C
ATOM   2547  CD1 TRP A 178      11.818  16.956  -1.320  1.00  0.00      A    C
ATOM   2548  HD1 TRP A 178      10.757  17.151  -1.270  1.00  0.00      A    H
ATOM   2549  NE1 TRP A 178      12.759  17.411  -0.489  1.00  0.00      A    N
ATOM   2550  HE1 TRP A 178      12.589  17.927   0.321  1.00  0.00      A    H
ATOM   2551  CE2 TRP A 178      13.952  16.951  -0.850  1.00  0.00      A    C
ATOM   2552  CD2 TRP A 178      13.733  16.040  -1.913  1.00  0.00      A    C
ATOM   2553  CE3 TRP A 178      14.778  15.329  -2.486  1.00  0.00      A    C
ATOM   2554  HE3 TRP A 178      14.755  14.592  -3.275  1.00  0.00      A    H
ATOM   2555  CZ3 TRP A 178      16.029  15.642  -1.977  1.00  0.00      A    C
ATOM   2556  HZ3 TRP A 178      16.871  15.086  -2.364  1.00  0.00      A    H
ATOM   2557  CZ2 TRP A 178      15.159  17.179  -0.324  1.00  0.00      A    C
ATOM   2558  HZ2 TRP A 178      15.403  17.801   0.525  1.00  0.00      A    H
ATOM   2559  CH2 TRP A 178      16.222  16.486  -0.861  1.00  0.00      A    C
ATOM   2560  HH2 TRP A 178      17.196  16.708  -0.449  1.00  0.00      A    H
ATOM   2561  C   TRP A 178      10.645  15.022  -5.555  1.00  0.00      A    C
ATOM   2562  O   TRP A 178       9.503  15.423  -5.636  1.00  0.00      A    O
ATOM   2563  N   ILE A 179      11.028  13.858  -6.099  1.00  0.00      A    N
ATOM   2564  HN  ILE A 179      11.964  13.533  -5.988  1.00  0.00      A    H
ATOM   2565  CA  ILE A 179      10.159  12.988  -6.817  1.00  0.00      A    C
ATOM   2566  HA  ILE A 179       9.148  13.352  -6.932  1.00  0.00      A    H
ATOM   2567  CB  ILE A 179      10.649  12.610  -8.274  1.00  0.00      A    C
ATOM   2568  HB  ILE A 179      11.363  11.762  -8.213  1.00  0.00      A    H
ATOM   2569  CG2 ILE A 179       9.313  12.046  -8.898  1.00  0.00      A    C
ATOM   2570 HG21 ILE A 179       8.987  11.129  -8.362  1.00  0.00      A    H
ATOM   2571 HG22 ILE A 179       8.436  12.723  -8.805  1.00  0.00      A    H
ATOM   2572 HG23 ILE A 179       9.502  11.912  -9.985  1.00  0.00      A    H
ATOM   2573  CG1 ILE A 179      11.302  13.727  -8.975  1.00  0.00      A    C
ATOM   2574 HG11 ILE A 179      10.682  14.643  -8.874  1.00  0.00      A    H
ATOM   2575 HG12 ILE A 179      12.293  14.009  -8.560  1.00  0.00      A    H
ATOM   2576  CD  ILE A 179      11.640  13.439 -10.431  1.00  0.00      A    C
ATOM   2577  HD1 ILE A 179      10.735  13.287 -11.058  1.00  0.00      A    H
ATOM   2578  HD2 ILE A 179      12.220  14.347 -10.699  1.00  0.00      A    H
ATOM   2579  HD3 ILE A 179      12.347  12.606 -10.632  1.00  0.00      A    H
ATOM   2580  C   ILE A 179      10.062  11.667  -6.094  1.00  0.00      A    C
ATOM   2581  O   ILE A 179      11.020  10.896  -5.918  1.00  0.00      A    O
ATOM   2582  N   VAL A 180       8.919  11.428  -5.521  1.00  0.00      A    N
ATOM   2583  HN  VAL A 180       8.171  12.067  -5.680  1.00  0.00      A    H
ATOM   2584  CA  VAL A 180       8.630  10.292  -4.585  1.00  0.00      A    C
ATOM   2585  HA  VAL A 180       9.515   9.693  -4.435  1.00  0.00      A    H
ATOM   2586  CB  VAL A 180       8.163  10.654  -3.255  1.00  0.00      A    C
ATOM   2587  HB  VAL A 180       8.018   9.761  -2.610  1.00  0.00      A    H
ATOM   2588  CG1 VAL A 180       9.316  11.352  -2.530  1.00  0.00      A    C
ATOM   2589 HG11 VAL A 180       9.609  12.240  -3.131  1.00  0.00      A    H
ATOM   2590 HG12 VAL A 180       8.960  11.614  -1.511  1.00  0.00      A    H
ATOM   2591 HG13 VAL A 180      10.139  10.606  -2.545  1.00  0.00      A    H
ATOM   2592  CG2 VAL A 180       6.831  11.451  -3.131  1.00  0.00      A    C
ATOM   2593 HG21 VAL A 180       5.948  10.800  -3.306  1.00  0.00      A    H
ATOM   2594 HG22 VAL A 180       6.718  11.939  -2.140  1.00  0.00      A    H
ATOM   2595 HG23 VAL A 180       6.865  12.211  -3.941  1.00  0.00      A    H
ATOM   2596  C   VAL A 180       7.561   9.344  -5.274  1.00  0.00      A    C
ATOM   2597  O   VAL A 180       6.554   9.742  -5.842  1.00  0.00      A    O
ATOM   2598  N   ARG A 181       7.935   8.050  -5.230  1.00  0.00      A    N
ATOM   2599  HN  ARG A 181       8.767   7.868  -4.713  1.00  0.00      A    H
ATOM   2600  CA  ARG A 181       7.163   6.881  -5.720  1.00  0.00      A    C
ATOM   2601  HA  ARG A 181       6.821   6.985  -6.739  1.00  0.00      A    H
ATOM   2602  CB  ARG A 181       8.126   5.626  -5.687  1.00  0.00      A    C
ATOM   2603  HB1 ARG A 181       9.063   5.876  -6.230  1.00  0.00      A    H
ATOM   2604  HB2 ARG A 181       8.334   5.423  -4.615  1.00  0.00      A    H
ATOM   2605  CG  ARG A 181       7.572   4.431  -6.482  1.00  0.00      A    C
ATOM   2606  HG1 ARG A 181       6.635   3.989  -6.079  1.00  0.00      A    H
ATOM   2607  HG2 ARG A 181       7.476   4.611  -7.574  1.00  0.00      A    H
ATOM   2608  CD  ARG A 181       8.483   3.210  -6.473  1.00  0.00      A    C
ATOM   2609  HD1 ARG A 181       9.402   3.399  -7.067  1.00  0.00      A    H
ATOM   2610  HD2 ARG A 181       8.764   2.971  -5.425  1.00  0.00      A    H
ATOM   2611  NE  ARG A 181       7.764   2.002  -6.934  1.00  0.00      A    N
ATOM   2612  HE  ARG A 181       6.847   2.044  -7.331  1.00  0.00      A    H
ATOM   2613  CZ  ARG A 181       8.239   0.739  -6.885  1.00  0.00      A    C
ATOM   2614  NH1 ARG A 181       9.410   0.551  -6.394  1.00  0.00      A    N
ATOM   2615 HH11 ARG A 181      10.093   1.281  -6.357  1.00  0.00      A    H
ATOM   2616 HH12 ARG A 181       9.639  -0.401  -6.191  1.00  0.00      A    H
ATOM   2617  NH2 ARG A 181       7.476  -0.308  -7.233  1.00  0.00      A    N
ATOM   2618 HH21 ARG A 181       6.764  -0.107  -7.906  1.00  0.00      A    H
ATOM   2619 HH22 ARG A 181       7.778  -1.256  -7.128  1.00  0.00      A    H
ATOM   2620  C   ARG A 181       6.144   6.540  -4.682  1.00  0.00      A    C
ATOM   2621  O   ARG A 181       6.449   6.103  -3.569  1.00  0.00      A    O
ATOM   2622  N   ASN A 182       4.808   6.749  -4.927  1.00  0.00      A    N
ATOM   2623  HN  ASN A 182       4.463   7.150  -5.772  1.00  0.00      A    H
ATOM   2624  CA  ASN A 182       3.688   6.506  -4.032  1.00  0.00      A    C
ATOM   2625  HA  ASN A 182       4.078   6.605  -3.030  1.00  0.00      A    H
ATOM   2626  CB  ASN A 182       2.606   7.628  -4.244  1.00  0.00      A    C
ATOM   2627  HB1 ASN A 182       3.237   8.537  -4.346  1.00  0.00      A    H
ATOM   2628  HB2 ASN A 182       2.043   7.544  -5.198  1.00  0.00      A    H
ATOM   2629  CG  ASN A 182       1.655   7.802  -3.026  1.00  0.00      A    C
ATOM   2630  OD1 ASN A 182       1.923   7.223  -1.993  1.00  0.00      A    O
ATOM   2631  ND2 ASN A 182       0.533   8.553  -3.218  1.00  0.00      A    N
ATOM   2632 HD21 ASN A 182      -0.114   8.685  -2.467  1.00  0.00      A    H
ATOM   2633 HD22 ASN A 182       0.516   9.112  -4.048  1.00  0.00      A    H
ATOM   2634  C   ASN A 182       3.210   5.097  -4.203  1.00  0.00      A    C
ATOM   2635  O   ASN A 182       3.699   4.338  -5.059  1.00  0.00      A    O
ATOM   2636  N   SER A 183       2.217   4.778  -3.295  1.00  0.00      A    N
ATOM   2637  HN  SER A 183       2.095   5.329  -2.473  1.00  0.00      A    H
ATOM   2638  CA  SER A 183       1.504   3.461  -3.252  1.00  0.00      A    C
ATOM   2639  HA  SER A 183       1.753   2.867  -4.119  1.00  0.00      A    H
ATOM   2640  CB  SER A 183       1.769   2.622  -1.904  1.00  0.00      A    C
ATOM   2641  HB1 SER A 183       1.215   1.659  -1.933  1.00  0.00      A    H
ATOM   2642  HB2 SER A 183       2.839   2.325  -1.880  1.00  0.00      A    H
ATOM   2643  OG  SER A 183       1.426   3.356  -0.698  1.00  0.00      A    O
ATOM   2644  HG1 SER A 183       0.529   3.097  -0.475  1.00  0.00      A    H
ATOM   2645  C   SER A 183       0.026   3.589  -3.351  1.00  0.00      A    C
ATOM   2646  O   SER A 183      -0.740   2.911  -2.687  1.00  0.00      A    O
ATOM   2647  N   TRP A 184      -0.527   4.587  -4.083  1.00  0.00      A    N
ATOM   2648  HN  TRP A 184       0.057   5.208  -4.601  1.00  0.00      A    H
ATOM   2649  CA  TRP A 184      -1.947   4.836  -4.265  1.00  0.00      A    C
ATOM   2650  HA  TRP A 184      -2.591   4.334  -3.559  1.00  0.00      A    H
ATOM   2651  CB  TRP A 184      -2.301   6.314  -4.094  1.00  0.00      A    C
ATOM   2652  HB1 TRP A 184      -1.956   7.108  -4.789  1.00  0.00      A    H
ATOM   2653  HB2 TRP A 184      -3.376   6.491  -4.316  1.00  0.00      A    H
ATOM   2654  CG  TRP A 184      -2.021   6.951  -2.744  1.00  0.00      A    C
ATOM   2655  CD1 TRP A 184      -1.367   6.656  -1.611  1.00  0.00      A    C
ATOM   2656  HD1 TRP A 184      -0.618   5.878  -1.581  1.00  0.00      A    H
ATOM   2657  NE1 TRP A 184      -1.714   7.577  -0.596  1.00  0.00      A    N
ATOM   2658  HE1 TRP A 184      -1.554   7.449   0.359  1.00  0.00      A    H
ATOM   2659  CE2 TRP A 184      -2.449   8.556  -1.075  1.00  0.00      A    C
ATOM   2660  CD2 TRP A 184      -2.759   8.152  -2.452  1.00  0.00      A    C
ATOM   2661  CE3 TRP A 184      -3.480   9.067  -3.288  1.00  0.00      A    C
ATOM   2662  HE3 TRP A 184      -3.659   9.055  -4.353  1.00  0.00      A    H
ATOM   2663  CZ3 TRP A 184      -4.039  10.224  -2.648  1.00  0.00      A    C
ATOM   2664  HZ3 TRP A 184      -4.534  10.985  -3.233  1.00  0.00      A    H
ATOM   2665  CZ2 TRP A 184      -2.931   9.688  -0.478  1.00  0.00      A    C
ATOM   2666  HZ2 TRP A 184      -2.669   9.876   0.553  1.00  0.00      A    H
ATOM   2667  CH2 TRP A 184      -3.692  10.516  -1.313  1.00  0.00      A    C
ATOM   2668  HH2 TRP A 184      -4.021  11.407  -0.800  1.00  0.00      A    H
ATOM   2669  C   TRP A 184      -2.455   4.353  -5.539  1.00  0.00      A    C
ATOM   2670  O   TRP A 184      -3.589   4.670  -5.907  1.00  0.00      A    O
ATOM   2671  N   GLY A 185      -1.675   3.598  -6.318  1.00  0.00      A    N
ATOM   2672  HN  GLY A 185      -0.780   3.322  -5.975  1.00  0.00      A    H
ATOM   2673  CA  GLY A 185      -2.067   3.209  -7.631  1.00  0.00      A    C
ATOM   2674  HA1 GLY A 185      -1.777   2.184  -7.812  1.00  0.00      A    H
ATOM   2675  HA2 GLY A 185      -3.145   3.216  -7.700  1.00  0.00      A    H
ATOM   2676  C   GLY A 185      -1.595   4.099  -8.671  1.00  0.00      A    C
ATOM   2677  O   GLY A 185      -1.187   5.262  -8.434  1.00  0.00      A    O
ATOM   2678  N   ALA A 186      -1.686   3.704  -9.932  1.00  0.00      A    N
ATOM   2679  HN  ALA A 186      -2.135   2.819 -10.026  1.00  0.00      A    H
ATOM   2680  CA  ALA A 186      -1.191   4.412 -11.073  1.00  0.00      A    C
ATOM   2681  HA  ALA A 186      -0.446   5.119 -10.741  1.00  0.00      A    H
ATOM   2682  CB  ALA A 186      -0.574   3.470 -12.083  1.00  0.00      A    C
ATOM   2683  HB1 ALA A 186      -0.189   3.961 -13.002  1.00  0.00      A    H
ATOM   2684  HB2 ALA A 186       0.191   2.931 -11.483  1.00  0.00      A    H
ATOM   2685  HB3 ALA A 186      -1.335   2.750 -12.453  1.00  0.00      A    H
ATOM   2686  C   ALA A 186      -2.098   5.351 -11.763  1.00  0.00      A    C
ATOM   2687  O   ALA A 186      -1.813   5.998 -12.766  1.00  0.00      A    O
ATOM   2688  N   ASP A 187      -3.387   5.483 -11.235  1.00  0.00      A    N
ATOM   2689  HN  ASP A 187      -3.721   4.949 -10.462  1.00  0.00      A    H
ATOM   2690  CA  ASP A 187      -4.271   6.513 -11.915  1.00  0.00      A    C
ATOM   2691  HA  ASP A 187      -4.236   6.643 -12.986  1.00  0.00      A    H
ATOM   2692  CB  ASP A 187      -5.786   6.280 -11.529  1.00  0.00      A    C
ATOM   2693  HB1 ASP A 187      -5.832   6.180 -10.423  1.00  0.00      A    H
ATOM   2694  HB2 ASP A 187      -6.482   7.080 -11.862  1.00  0.00      A    H
ATOM   2695  CG  ASP A 187      -6.317   5.053 -12.229  1.00  0.00      A    C
ATOM   2696  OD1 ASP A 187      -6.444   5.163 -13.477  1.00  0.00      A    O
ATOM   2697  OD2 ASP A 187      -6.676   4.038 -11.551  1.00  0.00      A    O
ATOM   2698  C   ASP A 187      -4.002   7.856 -11.370  1.00  0.00      A    C
ATOM   2699  O   ASP A 187      -3.800   8.817 -12.138  1.00  0.00      A    O
ATOM   2700  N   TRP A 188      -3.946   8.038 -10.068  1.00  0.00      A    N
ATOM   2701  HN  TRP A 188      -4.011   7.145  -9.630  1.00  0.00      A    H
ATOM   2702  CA  TRP A 188      -3.513   9.149  -9.373  1.00  0.00      A    C
ATOM   2703  HA  TRP A 188      -4.269   9.889  -9.592  1.00  0.00      A    H
ATOM   2704  CB  TRP A 188      -3.388   8.812  -7.889  1.00  0.00      A    C
ATOM   2705  HB1 TRP A 188      -4.323   8.285  -7.601  1.00  0.00      A    H
ATOM   2706  HB2 TRP A 188      -2.569   8.074  -7.753  1.00  0.00      A    H
ATOM   2707  CG  TRP A 188      -3.224   9.919  -6.888  1.00  0.00      A    C
ATOM   2708  CD1 TRP A 188      -4.131  10.879  -6.438  1.00  0.00      A    C
ATOM   2709  HD1 TRP A 188      -5.199  10.740  -6.518  1.00  0.00      A    H
ATOM   2710  NE1 TRP A 188      -3.456  11.869  -5.766  1.00  0.00      A    N
ATOM   2711  HE1 TRP A 188      -3.910  12.576  -5.269  1.00  0.00      A    H
ATOM   2712  CE2 TRP A 188      -2.147  11.527  -5.696  1.00  0.00      A    C
ATOM   2713  CD2 TRP A 188      -1.936  10.278  -6.384  1.00  0.00      A    C
ATOM   2714  CE3 TRP A 188      -0.664   9.734  -6.490  1.00  0.00      A    C
ATOM   2715  HE3 TRP A 188      -0.547   8.884  -7.146  1.00  0.00      A    H
ATOM   2716  CZ3 TRP A 188       0.401  10.342  -5.816  1.00  0.00      A    C
ATOM   2717  HZ3 TRP A 188       1.375   9.884  -5.901  1.00  0.00      A    H
ATOM   2718  CZ2 TRP A 188      -1.078  12.073  -5.060  1.00  0.00      A    C
ATOM   2719  HZ2 TRP A 188      -1.304  13.023  -4.597  1.00  0.00      A    H
ATOM   2720  CH2 TRP A 188       0.216  11.516  -5.118  1.00  0.00      A    C
ATOM   2721  HH2 TRP A 188       1.036  11.989  -4.597  1.00  0.00      A    H
ATOM   2722  C   TRP A 188      -2.281   9.781  -9.859  1.00  0.00      A    C
ATOM   2723  O   TRP A 188      -1.360   9.137 -10.256  1.00  0.00      A    O
ATOM   2724  N   GLY A 189      -2.282  11.126  -9.871  1.00  0.00      A    N
ATOM   2725  HN  GLY A 189      -3.108  11.647  -9.673  1.00  0.00      A    H
ATOM   2726  CA  GLY A 189      -1.168  12.038 -10.210  1.00  0.00      A    C
ATOM   2727  HA1 GLY A 189      -1.439  13.083 -10.185  1.00  0.00      A    H
ATOM   2728  HA2 GLY A 189      -0.312  11.784  -9.602  1.00  0.00      A    H
ATOM   2729  C   GLY A 189      -0.655  11.883 -11.614  1.00  0.00      A    C
ATOM   2730  O   GLY A 189      -1.462  11.629 -12.483  1.00  0.00      A    O
ATOM   2731  N   GLU A 190       0.682  11.734 -11.773  1.00  0.00      A    N
ATOM   2732  HN  GLU A 190       1.323  11.963 -11.045  1.00  0.00      A    H
ATOM   2733  CA  GLU A 190       1.309  11.324 -13.060  1.00  0.00      A    C
ATOM   2734  HA  GLU A 190       0.560  11.328 -13.838  1.00  0.00      A    H
ATOM   2735  CB  GLU A 190       2.454  12.285 -13.478  1.00  0.00      A    C
ATOM   2736  HB1 GLU A 190       3.216  12.192 -12.676  1.00  0.00      A    H
ATOM   2737  HB2 GLU A 190       2.856  11.929 -14.451  1.00  0.00      A    H
ATOM   2738  CG  GLU A 190       2.010  13.777 -13.651  1.00  0.00      A    C
ATOM   2739  HG1 GLU A 190       1.235  13.804 -14.447  1.00  0.00      A    H
ATOM   2740  HG2 GLU A 190       1.642  14.053 -12.640  1.00  0.00      A    H
ATOM   2741  CD  GLU A 190       3.124  14.748 -13.906  1.00  0.00      A    C
ATOM   2742  OE1 GLU A 190       4.169  14.294 -14.470  1.00  0.00      A    O
ATOM   2743  OE2 GLU A 190       3.035  15.995 -13.578  1.00  0.00      A    O
ATOM   2744  C   GLU A 190       1.800   9.902 -12.813  1.00  0.00      A    C
ATOM   2745  O   GLU A 190       2.849   9.619 -12.240  1.00  0.00      A    O
ATOM   2746  N   GLN A 191       0.981   8.887 -13.237  1.00  0.00      A    N
ATOM   2747  HN  GLN A 191       0.114   9.014 -13.712  1.00  0.00      A    H
ATOM   2748  CA  GLN A 191       1.418   7.486 -13.253  1.00  0.00      A    C
ATOM   2749  HA  GLN A 191       0.609   6.837 -13.555  1.00  0.00      A    H
ATOM   2750  CB  GLN A 191       2.540   7.147 -14.250  1.00  0.00      A    C
ATOM   2751  HB1 GLN A 191       3.407   7.754 -13.910  1.00  0.00      A    H
ATOM   2752  HB2 GLN A 191       2.804   6.068 -14.236  1.00  0.00      A    H
ATOM   2753  CG  GLN A 191       2.302   7.588 -15.704  1.00  0.00      A    C
ATOM   2754  HG1 GLN A 191       2.196   8.693 -15.722  1.00  0.00      A    H
ATOM   2755  HG2 GLN A 191       3.134   7.257 -16.361  1.00  0.00      A    H
ATOM   2756  CD  GLN A 191       0.962   7.049 -16.256  1.00  0.00      A    C
ATOM   2757  OE1 GLN A 191       0.560   5.913 -16.045  1.00  0.00      A    O
ATOM   2758  NE2 GLN A 191       0.150   7.892 -16.966  1.00  0.00      A    N
ATOM   2759 HE21 GLN A 191      -0.838   7.742 -17.005  1.00  0.00      A    H
ATOM   2760 HE22 GLN A 191       0.373   8.810 -17.293  1.00  0.00      A    H
ATOM   2761  C   GLN A 191       1.744   6.947 -11.802  1.00  0.00      A    C
ATOM   2762  O   GLN A 191       2.638   6.090 -11.599  1.00  0.00      A    O
ATOM   2763  N   GLY A 192       0.974   7.545 -10.792  1.00  0.00      A    N
ATOM   2764  HN  GLY A 192       0.129   8.023 -11.016  1.00  0.00      A    H
ATOM   2765  CA  GLY A 192       1.240   7.415  -9.385  1.00  0.00      A    C
ATOM   2766  HA1 GLY A 192       0.296   7.461  -8.861  1.00  0.00      A    H
ATOM   2767  HA2 GLY A 192       1.521   6.372  -9.372  1.00  0.00      A    H
ATOM   2768  C   GLY A 192       2.267   8.286  -8.674  1.00  0.00      A    C
ATOM   2769  O   GLY A 192       2.458   8.320  -7.429  1.00  0.00      A    O
ATOM   2770  N   TYR A 193       3.036   9.022  -9.430  1.00  0.00      A    N
ATOM   2771  HN  TYR A 193       2.936   9.152 -10.414  1.00  0.00      A    H
ATOM   2772  CA  TYR A 193       4.053   9.954  -8.921  1.00  0.00      A    C
ATOM   2773  HA  TYR A 193       4.407   9.637  -7.951  1.00  0.00      A    H
ATOM   2774  CB  TYR A 193       5.245  10.078  -9.924  1.00  0.00      A    C
ATOM   2775  HB1 TYR A 193       5.007  10.322 -10.982  1.00  0.00      A    H
ATOM   2776  HB2 TYR A 193       5.777  11.017  -9.657  1.00  0.00      A    H
ATOM   2777  CG  TYR A 193       6.187   8.925  -9.912  1.00  0.00      A    C
ATOM   2778  CD1 TYR A 193       5.847   7.827 -10.691  1.00  0.00      A    C
ATOM   2779  HD1 TYR A 193       4.985   7.948 -11.330  1.00  0.00      A    H
ATOM   2780  CE1 TYR A 193       6.583   6.627 -10.659  1.00  0.00      A    C
ATOM   2781  HE1 TYR A 193       6.247   5.913 -11.397  1.00  0.00      A    H
ATOM   2782  CZ  TYR A 193       7.658   6.518  -9.759  1.00  0.00      A    C
ATOM   2783  OH  TYR A 193       8.319   5.321  -9.763  1.00  0.00      A    O
ATOM   2784  HH  TYR A 193       8.073   4.871 -10.575  1.00  0.00      A    H
ATOM   2785  CD2 TYR A 193       7.311   8.831  -9.058  1.00  0.00      A    C
ATOM   2786  HD2 TYR A 193       7.596   9.689  -8.468  1.00  0.00      A    H
ATOM   2787  CE2 TYR A 193       8.029   7.630  -9.036  1.00  0.00      A    C
ATOM   2788  HE2 TYR A 193       8.889   7.585  -8.385  1.00  0.00      A    H
ATOM   2789  C   TYR A 193       3.618  11.366  -8.658  1.00  0.00      A    C
ATOM   2790  O   TYR A 193       2.780  11.939  -9.279  1.00  0.00      A    O
ATOM   2791  N   ILE A 194       4.295  11.890  -7.556  1.00  0.00      A    N
ATOM   2792  HN  ILE A 194       4.949  11.291  -7.101  1.00  0.00      A    H
ATOM   2793  CA  ILE A 194       4.048  13.200  -6.981  1.00  0.00      A    C
ATOM   2794  HA  ILE A 194       3.539  13.826  -7.698  1.00  0.00      A    H
ATOM   2795  CB  ILE A 194       3.222  13.253  -5.689  1.00  0.00      A    C
ATOM   2796  HB  ILE A 194       2.309  12.712  -6.015  1.00  0.00      A    H
ATOM   2797  CG2 ILE A 194       3.885  12.511  -4.481  1.00  0.00      A    C
ATOM   2798 HG21 ILE A 194       4.175  11.483  -4.785  1.00  0.00      A    H
ATOM   2799 HG22 ILE A 194       4.743  13.118  -4.120  1.00  0.00      A    H
ATOM   2800 HG23 ILE A 194       3.264  12.456  -3.561  1.00  0.00      A    H
ATOM   2801  CG1 ILE A 194       2.928  14.698  -5.273  1.00  0.00      A    C
ATOM   2802 HG11 ILE A 194       3.775  15.068  -4.657  1.00  0.00      A    H
ATOM   2803 HG12 ILE A 194       2.812  15.328  -6.181  1.00  0.00      A    H
ATOM   2804  CD  ILE A 194       1.618  14.750  -4.478  1.00  0.00      A    C
ATOM   2805  HD1 ILE A 194       1.372  15.756  -4.076  1.00  0.00      A    H
ATOM   2806  HD2 ILE A 194       0.705  14.488  -5.054  1.00  0.00      A    H
ATOM   2807  HD3 ILE A 194       1.563  13.984  -3.675  1.00  0.00      A    H
ATOM   2808  C   ILE A 194       5.358  13.939  -6.859  1.00  0.00      A    C
ATOM   2809  O   ILE A 194       6.402  13.389  -6.478  1.00  0.00      A    O
ATOM   2810  N   ARG A 195       5.477  15.213  -7.324  1.00  0.00      A    N
ATOM   2811  HN  ARG A 195       4.747  15.649  -7.845  1.00  0.00      A    H
ATOM   2812  CA  ARG A 195       6.628  16.058  -6.922  1.00  0.00      A    C
ATOM   2813  HA  ARG A 195       7.412  15.335  -6.752  1.00  0.00      A    H
ATOM   2814  CB  ARG A 195       6.971  16.999  -8.090  1.00  0.00      A    C
ATOM   2815  HB1 ARG A 195       6.342  17.913  -8.039  1.00  0.00      A    H
ATOM   2816  HB2 ARG A 195       8.029  17.260  -7.873  1.00  0.00      A    H
ATOM   2817  CG  ARG A 195       7.033  16.359  -9.457  1.00  0.00      A    C
ATOM   2818  HG1 ARG A 195       7.706  15.477  -9.516  1.00  0.00      A    H
ATOM   2819  HG2 ARG A 195       5.978  16.076  -9.659  1.00  0.00      A    H
ATOM   2820  CD  ARG A 195       7.527  17.370 -10.502  1.00  0.00      A    C
ATOM   2821  HD1 ARG A 195       6.877  18.271 -10.462  1.00  0.00      A    H
ATOM   2822  HD2 ARG A 195       8.570  17.695 -10.300  1.00  0.00      A    H
ATOM   2823  NE  ARG A 195       7.522  16.582 -11.799  1.00  0.00      A    N
ATOM   2824  HE  ARG A 195       8.411  16.332 -12.182  1.00  0.00      A    H
ATOM   2825  CZ  ARG A 195       6.407  16.137 -12.435  1.00  0.00      A    C
ATOM   2826  NH1 ARG A 195       5.182  16.659 -12.107  1.00  0.00      A    N
ATOM   2827 HH11 ARG A 195       5.050  17.182 -11.265  1.00  0.00      A    H
ATOM   2828 HH12 ARG A 195       4.446  16.193 -12.598  1.00  0.00      A    H
ATOM   2829  NH2 ARG A 195       6.533  15.325 -13.477  1.00  0.00      A    N
ATOM   2830 HH21 ARG A 195       7.419  14.902 -13.668  1.00  0.00      A    H
ATOM   2831 HH22 ARG A 195       5.681  14.980 -13.872  1.00  0.00      A    H
ATOM   2832  C   ARG A 195       6.330  16.835  -5.618  1.00  0.00      A    C
ATOM   2833  O   ARG A 195       5.355  17.566  -5.378  1.00  0.00      A    O
ATOM   2834  N   LEU A 196       7.207  16.668  -4.646  1.00  0.00      A    N
ATOM   2835  HN  LEU A 196       8.082  16.250  -4.879  1.00  0.00      A    H
ATOM   2836  CA  LEU A 196       6.996  17.330  -3.338  1.00  0.00      A    C
ATOM   2837  HA  LEU A 196       6.019  17.789  -3.336  1.00  0.00      A    H
ATOM   2838  CB  LEU A 196       7.292  16.288  -2.207  1.00  0.00      A    C
ATOM   2839  HB1 LEU A 196       6.721  15.354  -2.398  1.00  0.00      A    H
ATOM   2840  HB2 LEU A 196       8.372  16.032  -2.262  1.00  0.00      A    H
ATOM   2841  CG  LEU A 196       7.019  16.854  -0.761  1.00  0.00      A    C
ATOM   2842  HG  LEU A 196       7.557  17.815  -0.610  1.00  0.00      A    H
ATOM   2843  CD1 LEU A 196       5.558  17.273  -0.409  1.00  0.00      A    C
ATOM   2844 HD11 LEU A 196       5.186  18.192  -0.909  1.00  0.00      A    H
ATOM   2845 HD12 LEU A 196       4.875  16.398  -0.466  1.00  0.00      A    H
ATOM   2846 HD13 LEU A 196       5.540  17.656   0.633  1.00  0.00      A    H
ATOM   2847  CD2 LEU A 196       7.390  15.814   0.295  1.00  0.00      A    C
ATOM   2848 HD21 LEU A 196       7.228  16.258   1.300  1.00  0.00      A    H
ATOM   2849 HD22 LEU A 196       6.660  14.990   0.146  1.00  0.00      A    H
ATOM   2850 HD23 LEU A 196       8.456  15.499   0.302  1.00  0.00      A    H
ATOM   2851  C   LEU A 196       8.013  18.418  -3.200  1.00  0.00      A    C
ATOM   2852  O   LEU A 196       9.185  18.266  -3.616  1.00  0.00      A    O
ATOM   2853  N   GLU A 197       7.712  19.570  -2.603  1.00  0.00      A    N
ATOM   2854  HN  GLU A 197       6.838  19.756  -2.160  1.00  0.00      A    H
ATOM   2855  CA  GLU A 197       8.670  20.657  -2.531  1.00  0.00      A    C
ATOM   2856  HA  GLU A 197       9.085  20.768  -3.522  1.00  0.00      A    H
ATOM   2857  CB  GLU A 197       7.868  21.947  -2.140  1.00  0.00      A    C
ATOM   2858  HB1 GLU A 197       7.089  22.131  -2.911  1.00  0.00      A    H
ATOM   2859  HB2 GLU A 197       7.394  21.717  -1.161  1.00  0.00      A    H
ATOM   2860  CG  GLU A 197       8.789  23.091  -1.869  1.00  0.00      A    C
ATOM   2861  HG1 GLU A 197       9.347  22.958  -0.918  1.00  0.00      A    H
ATOM   2862  HG2 GLU A 197       9.550  23.209  -2.670  1.00  0.00      A    H
ATOM   2863  CD  GLU A 197       8.016  24.395  -1.685  1.00  0.00      A    C
ATOM   2864  OE1 GLU A 197       8.440  25.392  -2.300  1.00  0.00      A    O
ATOM   2865  OE2 GLU A 197       7.157  24.441  -0.773  1.00  0.00      A    O
ATOM   2866  C   GLU A 197       9.979  20.494  -1.732  1.00  0.00      A    C
ATOM   2867  O   GLU A 197      10.008  19.826  -0.753  1.00  0.00      A    O
ATOM   2868  N   ARG A 198      11.137  20.980  -2.218  1.00  0.00      A    N
ATOM   2869  HN  ARG A 198      10.871  21.507  -3.021  1.00  0.00      A    H
ATOM   2870  CA  ARG A 198      12.509  20.843  -1.644  1.00  0.00      A    C
ATOM   2871  HA  ARG A 198      12.476  20.181  -0.792  1.00  0.00      A    H
ATOM   2872  CB  ARG A 198      13.327  20.263  -2.830  1.00  0.00      A    C
ATOM   2873  HB1 ARG A 198      12.879  19.270  -3.048  1.00  0.00      A    H
ATOM   2874  HB2 ARG A 198      13.143  20.872  -3.742  1.00  0.00      A    H
ATOM   2875  CG  ARG A 198      14.794  20.109  -2.510  1.00  0.00      A    C
ATOM   2876  HG1 ARG A 198      15.212  21.127  -2.661  1.00  0.00      A    H
ATOM   2877  HG2 ARG A 198      14.879  19.804  -1.445  1.00  0.00      A    H
ATOM   2878  CD  ARG A 198      15.521  19.155  -3.433  1.00  0.00      A    C
ATOM   2879  HD1 ARG A 198      16.615  19.075  -3.256  1.00  0.00      A    H
ATOM   2880  HD2 ARG A 198      15.177  18.106  -3.309  1.00  0.00      A    H
ATOM   2881  NE  ARG A 198      15.377  19.664  -4.832  1.00  0.00      A    N
ATOM   2882  HE  ARG A 198      14.455  19.554  -5.203  1.00  0.00      A    H
ATOM   2883  CZ  ARG A 198      16.232  20.443  -5.545  1.00  0.00      A    C
ATOM   2884  NH1 ARG A 198      17.449  20.773  -5.081  1.00  0.00      A    N
ATOM   2885 HH11 ARG A 198      17.902  20.329  -4.307  1.00  0.00      A    H
ATOM   2886 HH12 ARG A 198      17.896  21.458  -5.656  1.00  0.00      A    H
ATOM   2887  NH2 ARG A 198      15.803  21.039  -6.611  1.00  0.00      A    N
ATOM   2888 HH21 ARG A 198      14.884  20.747  -6.877  1.00  0.00      A    H
ATOM   2889 HH22 ARG A 198      16.298  21.816  -6.999  1.00  0.00      A    H
ATOM   2890  C   ARG A 198      12.945  22.295  -1.253  1.00  0.00      A    C
ATOM   2891  O   ARG A 198      12.466  23.300  -1.791  1.00  0.00      A    O
ATOM   2892  N   GLY A 199      13.895  22.314  -0.225  1.00  0.00      A    N
ATOM   2893  HN  GLY A 199      14.262  21.522   0.257  1.00  0.00      A    H
ATOM   2894  CA  GLY A 199      14.532  23.693   0.124  1.00  0.00      A    C
ATOM   2895  HA1 GLY A 199      15.512  23.617   0.572  1.00  0.00      A    H
ATOM   2896  HA2 GLY A 199      14.585  24.355  -0.727  1.00  0.00      A    H
ATOM   2897  C   GLY A 199      13.645  24.380   1.224  1.00  0.00      A    C
ATOM   2898  O   GLY A 199      13.222  25.496   1.108  1.00  0.00      A    O
ATOM   2899  N   VAL A 200      13.457  23.741   2.355  1.00  0.00      A    N
ATOM   2900  HN  VAL A 200      13.805  22.847   2.628  1.00  0.00      A    H
ATOM   2901  CA  VAL A 200      12.501  24.186   3.355  1.00  0.00      A    C
ATOM   2902  HA  VAL A 200      11.819  24.882   2.890  1.00  0.00      A    H
ATOM   2903  CB  VAL A 200      11.632  23.012   3.773  1.00  0.00      A    C
ATOM   2904  HB  VAL A 200      12.120  22.373   4.540  1.00  0.00      A    H
ATOM   2905  CG1 VAL A 200      10.300  23.375   4.305  1.00  0.00      A    C
ATOM   2906 HG11 VAL A 200       9.837  24.076   3.578  1.00  0.00      A    H
ATOM   2907 HG12 VAL A 200       9.609  22.518   4.454  1.00  0.00      A    H
ATOM   2908 HG13 VAL A 200      10.312  23.731   5.357  1.00  0.00      A    H
ATOM   2909  CG2 VAL A 200      11.385  22.116   2.555  1.00  0.00      A    C
ATOM   2910 HG21 VAL A 200      12.233  21.641   2.017  1.00  0.00      A    H
ATOM   2911 HG22 VAL A 200      10.685  21.288   2.796  1.00  0.00      A    H
ATOM   2912 HG23 VAL A 200      10.840  22.761   1.834  1.00  0.00      A    H
ATOM   2913  C   VAL A 200      13.151  24.938   4.461  1.00  0.00      A    C
ATOM   2914  O   VAL A 200      14.302  24.744   4.824  1.00  0.00      A    O
ATOM   2915  N   SER A 201      12.448  25.867   5.119  1.00  0.00      A    N
ATOM   2916  HN  SER A 201      11.505  25.965   4.811  1.00  0.00      A    H
ATOM   2917  CA  SER A 201      12.856  26.739   6.266  1.00  0.00      A    C
ATOM   2918  HA  SER A 201      13.845  27.063   5.978  1.00  0.00      A    H
ATOM   2919  CB  SER A 201      11.812  27.870   6.684  1.00  0.00      A    C
ATOM   2920  HB1 SER A 201      12.068  28.386   7.634  1.00  0.00      A    H
ATOM   2921  HB2 SER A 201      11.842  28.560   5.814  1.00  0.00      A    H
ATOM   2922  OG  SER A 201      10.469  27.386   6.649  1.00  0.00      A    O
ATOM   2923  HG1 SER A 201       9.957  28.195   6.571  1.00  0.00      A    H
ATOM   2924  C   SER A 201      13.113  25.875   7.492  1.00  0.00      A    C
ATOM   2925  O   SER A 201      14.147  26.026   8.145  1.00  0.00      A    O
ATOM   2926  N   ALA A 202      12.078  25.027   7.793  1.00  0.00      A    N
ATOM   2927  HN  ALA A 202      11.402  25.023   7.060  1.00  0.00      A    H
ATOM   2928  CA  ALA A 202      11.988  23.991   8.935  1.00  0.00      A    C
ATOM   2929  HA  ALA A 202      12.162  24.417   9.913  1.00  0.00      A    H
ATOM   2930  CB  ALA A 202      10.628  23.357   8.821  1.00  0.00      A    C
ATOM   2931  HB1 ALA A 202      10.456  22.763   7.898  1.00  0.00      A    H
ATOM   2932  HB2 ALA A 202      10.413  22.708   9.696  1.00  0.00      A    H
ATOM   2933  HB3 ALA A 202       9.893  24.181   8.695  1.00  0.00      A    H
ATOM   2934  C   ALA A 202      12.980  22.891   8.723  1.00  0.00      A    C
ATOM   2935  O   ALA A 202      13.181  22.434   7.583  1.00  0.00      A    O
ATOM   2936  N   LYS A 203      13.652  22.470   9.783  1.00  0.00      A    N
ATOM   2937  HN  LYS A 203      13.358  22.832  10.664  1.00  0.00      A    H
ATOM   2938  CA  LYS A 203      14.663  21.453   9.781  1.00  0.00      A    C
ATOM   2939  HA  LYS A 203      15.398  21.718   9.036  1.00  0.00      A    H
ATOM   2940  CB  LYS A 203      15.198  21.452  11.241  1.00  0.00      A    C
ATOM   2941  HB1 LYS A 203      16.110  20.825  11.142  1.00  0.00      A    H
ATOM   2942  HB2 LYS A 203      15.504  22.481  11.526  1.00  0.00      A    H
ATOM   2943  CG  LYS A 203      14.247  21.021  12.385  1.00  0.00      A    C
ATOM   2944  HG1 LYS A 203      13.312  21.615  12.480  1.00  0.00      A    H
ATOM   2945  HG2 LYS A 203      13.806  20.036  12.120  1.00  0.00      A    H
ATOM   2946  CD  LYS A 203      14.919  20.922  13.776  1.00  0.00      A    C
ATOM   2947  HD1 LYS A 203      15.953  20.582  13.555  1.00  0.00      A    H
ATOM   2948  HD2 LYS A 203      14.978  21.971  14.137  1.00  0.00      A    H
ATOM   2949  CE  LYS A 203      14.229  20.058  14.854  1.00  0.00      A    C
ATOM   2950  HE1 LYS A 203      14.010  19.091  14.351  1.00  0.00      A    H
ATOM   2951  HE2 LYS A 203      14.767  19.925  15.817  1.00  0.00      A    H
ATOM   2952  NZ  LYS A 203      12.927  20.712  15.042  1.00  0.00      A    N
ATOM   2953  HZ1 LYS A 203      12.281  20.284  14.349  1.00  0.00      A    H
ATOM   2954  HZ2 LYS A 203      12.441  20.405  15.909  1.00  0.00      A    H
ATOM   2955  HZ3 LYS A 203      13.019  21.744  14.949  1.00  0.00      A    H
ATOM   2956  C   LYS A 203      14.211  20.068   9.304  1.00  0.00      A    C
ATOM   2957  O   LYS A 203      14.974  19.388   8.643  1.00  0.00      A    O
ATOM   2958  N   GLU A 204      12.991  19.723   9.619  1.00  0.00      A    N
ATOM   2959  HN  GLU A 204      12.394  20.328  10.140  1.00  0.00      A    H
ATOM   2960  CA  GLU A 204      12.414  18.466   9.279  1.00  0.00      A    C
ATOM   2961  HA  GLU A 204      12.977  17.628   9.664  1.00  0.00      A    H
ATOM   2962  CB  GLU A 204      10.960  18.457   9.797  1.00  0.00      A    C
ATOM   2963  HB1 GLU A 204      10.402  19.264   9.276  1.00  0.00      A    H
ATOM   2964  HB2 GLU A 204      10.452  17.540   9.428  1.00  0.00      A    H
ATOM   2965  CG  GLU A 204      10.707  18.434  11.328  1.00  0.00      A    C
ATOM   2966  HG1 GLU A 204       9.614  18.313  11.483  1.00  0.00      A    H
ATOM   2967  HG2 GLU A 204      11.200  17.626  11.910  1.00  0.00      A    H
ATOM   2968  CD  GLU A 204      10.964  19.788  12.040  1.00  0.00      A    C
ATOM   2969  OE1 GLU A 204      11.217  20.828  11.338  1.00  0.00      A    O
ATOM   2970  OE2 GLU A 204      10.978  19.803  13.281  1.00  0.00      A    O
ATOM   2971  C   GLU A 204      12.328  18.183   7.822  1.00  0.00      A    C
ATOM   2972  O   GLU A 204      12.363  17.058   7.394  1.00  0.00      A    O
ATOM   2973  N   GLY A 205      12.252  19.284   6.938  1.00  0.00      A    N
ATOM   2974  HN  GLY A 205      12.351  20.227   7.247  1.00  0.00      A    H
ATOM   2975  CA  GLY A 205      12.164  19.218   5.545  1.00  0.00      A    C
ATOM   2976  HA1 GLY A 205      12.922  19.908   5.205  1.00  0.00      A    H
ATOM   2977  HA2 GLY A 205      12.474  18.235   5.223  1.00  0.00      A    H
ATOM   2978  C   GLY A 205      10.764  19.620   5.089  1.00  0.00      A    C
ATOM   2979  O   GLY A 205      10.133  20.493   5.654  1.00  0.00      A    O
ATOM   2980  N   LYS A 206      10.266  19.093   3.928  1.00  0.00      A    N
ATOM   2981  HN  LYS A 206      10.806  18.418   3.431  1.00  0.00      A    H
ATOM   2982  CA  LYS A 206       8.842  19.233   3.671  1.00  0.00      A    C
ATOM   2983  HA  LYS A 206       8.464  20.114   4.168  1.00  0.00      A    H
ATOM   2984  CB  LYS A 206       8.645  19.284   2.124  1.00  0.00      A    C
ATOM   2985  HB1 LYS A 206       9.321  20.033   1.659  1.00  0.00      A    H
ATOM   2986  HB2 LYS A 206       8.882  18.321   1.624  1.00  0.00      A    H
ATOM   2987  CG  LYS A 206       7.208  19.616   1.670  1.00  0.00      A    C
ATOM   2988  HG1 LYS A 206       7.256  19.780   0.572  1.00  0.00      A    H
ATOM   2989  HG2 LYS A 206       6.537  18.758   1.889  1.00  0.00      A    H
ATOM   2990  CD  LYS A 206       6.595  20.967   2.215  1.00  0.00      A    C
ATOM   2991  HD1 LYS A 206       5.584  20.915   1.757  1.00  0.00      A    H
ATOM   2992  HD2 LYS A 206       6.513  20.917   3.322  1.00  0.00      A    H
ATOM   2993  CE  LYS A 206       7.384  22.216   1.807  1.00  0.00      A    C
ATOM   2994  HE1 LYS A 206       8.107  22.641   2.536  1.00  0.00      A    H
ATOM   2995  HE2 LYS A 206       7.891  21.976   0.849  1.00  0.00      A    H
ATOM   2996  NZ  LYS A 206       6.419  23.292   1.383  1.00  0.00      A    N
ATOM   2997  HZ1 LYS A 206       6.824  24.045   0.791  1.00  0.00      A    H
ATOM   2998  HZ2 LYS A 206       5.603  22.938   0.845  1.00  0.00      A    H
ATOM   2999  HZ3 LYS A 206       5.955  23.743   2.197  1.00  0.00      A    H
ATOM   3000  C   LYS A 206       8.200  17.993   4.218  1.00  0.00      A    C
ATOM   3001  O   LYS A 206       8.763  16.926   4.074  1.00  0.00      A    O
ATOM   3002  N   CYS A 207       7.084  18.166   4.963  1.00  0.00      A    N
ATOM   3003  HN  CYS A 207       6.680  19.072   5.069  1.00  0.00      A    H
ATOM   3004  CA  CYS A 207       6.459  17.182   5.807  1.00  0.00      A    C
ATOM   3005  HA  CYS A 207       5.686  17.663   6.389  1.00  0.00      A    H
ATOM   3006  CB  CYS A 207       5.850  16.048   4.903  1.00  0.00      A    C
ATOM   3007  HB1 CYS A 207       6.653  15.366   4.550  1.00  0.00      A    H
ATOM   3008  HB2 CYS A 207       5.137  15.364   5.411  1.00  0.00      A    H
ATOM   3009  SG  CYS A 207       5.014  16.678   3.412  1.00  0.00      A    S
ATOM   3010  C   CYS A 207       7.372  16.638   6.862  1.00  0.00      A    C
ATOM   3011  O   CYS A 207       7.609  17.210   7.902  1.00  0.00      A    O
ATOM   3012  N   GLY A 208       8.029  15.476   6.547  1.00  0.00      A    N
ATOM   3013  HN  GLY A 208       7.759  14.777   5.890  1.00  0.00      A    H
ATOM   3014  CA  GLY A 208       9.019  15.016   7.430  1.00  0.00      A    C
ATOM   3015  HA1 GLY A 208       9.543  15.861   7.851  1.00  0.00      A    H
ATOM   3016  HA2 GLY A 208       8.542  14.365   8.148  1.00  0.00      A    H
ATOM   3017  C   GLY A 208       9.949  14.092   6.687  1.00  0.00      A    C
ATOM   3018  O   GLY A 208      10.260  13.032   7.192  1.00  0.00      A    O
ATOM   3019  N   ILE A 209      10.407  14.487   5.508  1.00  0.00      A    N
ATOM   3020  HN  ILE A 209       9.929  15.299   5.180  1.00  0.00      A    H
ATOM   3021  CA  ILE A 209      11.328  13.743   4.678  1.00  0.00      A    C
ATOM   3022  HA  ILE A 209      10.875  12.763   4.637  1.00  0.00      A    H
ATOM   3023  CB  ILE A 209      11.319  14.200   3.145  1.00  0.00      A    C
ATOM   3024  HB  ILE A 209      10.290  14.256   2.731  1.00  0.00      A    H
ATOM   3025  CG2 ILE A 209      11.967  15.591   3.050  1.00  0.00      A    C
ATOM   3026 HG21 ILE A 209      11.714  16.014   2.054  1.00  0.00      A    H
ATOM   3027 HG22 ILE A 209      11.613  16.203   3.907  1.00  0.00      A    H
ATOM   3028 HG23 ILE A 209      13.070  15.580   3.178  1.00  0.00      A    H
ATOM   3029  CG1 ILE A 209      12.055  13.251   2.240  1.00  0.00      A    C
ATOM   3030 HG11 ILE A 209      13.136  13.204   2.491  1.00  0.00      A    H
ATOM   3031 HG12 ILE A 209      11.686  12.259   2.576  1.00  0.00      A    H
ATOM   3032  CD  ILE A 209      11.737  13.472   0.820  1.00  0.00      A    C
ATOM   3033  HD1 ILE A 209      12.629  13.417   0.160  1.00  0.00      A    H
ATOM   3034  HD2 ILE A 209      10.915  12.792   0.507  1.00  0.00      A    H
ATOM   3035  HD3 ILE A 209      11.374  14.500   0.605  1.00  0.00      A    H
ATOM   3036  C   ILE A 209      12.781  13.594   5.227  1.00  0.00      A    C
ATOM   3037  O   ILE A 209      13.375  12.540   5.081  1.00  0.00      A    O
ATOM   3038  N   ALA A 210      13.382  14.597   5.932  1.00  0.00      A    N
ATOM   3039  HN  ALA A 210      13.002  15.501   6.110  1.00  0.00      A    H
ATOM   3040  CA  ALA A 210      14.661  14.505   6.493  1.00  0.00      A    C
ATOM   3041  HA  ALA A 210      15.329  13.835   5.972  1.00  0.00      A    H
ATOM   3042  CB  ALA A 210      15.305  15.887   6.347  1.00  0.00      A    C
ATOM   3043  HB1 ALA A 210      14.680  16.714   6.746  1.00  0.00      A    H
ATOM   3044  HB2 ALA A 210      16.204  16.037   6.982  1.00  0.00      A    H
ATOM   3045  HB3 ALA A 210      15.406  16.155   5.273  1.00  0.00      A    H
ATOM   3046  C   ALA A 210      14.680  14.146   7.976  1.00  0.00      A    C
ATOM   3047  O   ALA A 210      15.696  14.152   8.622  1.00  0.00      A    O
ATOM   3048  N   MET A 211      13.491  13.703   8.492  1.00  0.00      A    N
ATOM   3049  HN  MET A 211      12.740  13.542   7.856  1.00  0.00      A    H
ATOM   3050  CA  MET A 211      13.245  13.183   9.810  1.00  0.00      A    C
ATOM   3051  HA  MET A 211      13.742  13.718  10.606  1.00  0.00      A    H
ATOM   3052  CB  MET A 211      11.782  13.181  10.229  1.00  0.00      A    C
ATOM   3053  HB1 MET A 211      11.148  13.053   9.326  1.00  0.00      A    H
ATOM   3054  HB2 MET A 211      11.627  12.372  10.975  1.00  0.00      A    H
ATOM   3055  CG  MET A 211      11.368  14.464  10.927  1.00  0.00      A    C
ATOM   3056  HG1 MET A 211      11.698  14.399  11.986  1.00  0.00      A    H
ATOM   3057  HG2 MET A 211      11.967  15.198  10.347  1.00  0.00      A    H
ATOM   3058  SD  MET A 211       9.591  14.885  10.776  1.00  0.00      A    S
ATOM   3059  CE  MET A 211       9.047  13.506  11.789  1.00  0.00      A    C
ATOM   3060  HE1 MET A 211       8.016  13.692  12.157  1.00  0.00      A    H
ATOM   3061  HE2 MET A 211       9.052  12.559  11.208  1.00  0.00      A    H
ATOM   3062  HE3 MET A 211       9.753  13.319  12.627  1.00  0.00      A    H
ATOM   3063  C   MET A 211      13.877  11.836   9.958  1.00  0.00      A    C
ATOM   3064  O   MET A 211      14.806  11.670  10.740  1.00  0.00      A    O
ATOM   3065  N   GLU A 212      13.503  10.800   9.173  1.00  0.00      A    N
ATOM   3066  HN  GLU A 212      12.932  10.971   8.374  1.00  0.00      A    H
ATOM   3067  CA  GLU A 212      14.120   9.515   9.285  1.00  0.00      A    C
ATOM   3068  HA  GLU A 212      15.144   9.585   9.621  1.00  0.00      A    H
ATOM   3069  CB  GLU A 212      13.422   8.551  10.383  1.00  0.00      A    C
ATOM   3070  HB1 GLU A 212      13.268   9.210  11.264  1.00  0.00      A    H
ATOM   3071  HB2 GLU A 212      12.396   8.211  10.126  1.00  0.00      A    H
ATOM   3072  CG  GLU A 212      14.383   7.334  10.737  1.00  0.00      A    C
ATOM   3073  HG1 GLU A 212      14.393   6.589   9.913  1.00  0.00      A    H
ATOM   3074  HG2 GLU A 212      15.444   7.652  10.653  1.00  0.00      A    H
ATOM   3075  CD  GLU A 212      14.108   6.699  12.092  1.00  0.00      A    C
ATOM   3076  OE1 GLU A 212      14.229   7.533  13.044  1.00  0.00      A    O
ATOM   3077  OE2 GLU A 212      13.773   5.517  12.226  1.00  0.00      A    O
ATOM   3078  C   GLU A 212      14.138   8.914   7.843  1.00  0.00      A    C
ATOM   3079  O   GLU A 212      13.224   8.086   7.496  1.00  0.00      A    O
ATOM   3080  N   ALA A 213      15.202   9.170   7.019  1.00  0.00      A    N
ATOM   3081  HN  ALA A 213      16.024   9.710   7.183  1.00  0.00      A    H
ATOM   3082  CA  ALA A 213      15.388   8.500   5.746  1.00  0.00      A    C
ATOM   3083  HA  ALA A 213      14.436   8.140   5.384  1.00  0.00      A    H
ATOM   3084  CB  ALA A 213      15.814   9.505   4.642  1.00  0.00      A    C
ATOM   3085  HB1 ALA A 213      15.830   9.015   3.645  1.00  0.00      A    H
ATOM   3086  HB2 ALA A 213      15.079  10.333   4.548  1.00  0.00      A    H
ATOM   3087  HB3 ALA A 213      16.809   9.927   4.899  1.00  0.00      A    H
ATOM   3088  C   ALA A 213      16.364   7.298   5.866  1.00  0.00      A    C
ATOM   3089  O   ALA A 213      17.458   7.408   6.404  1.00  0.00      A    O
ATOM   3090  N   SER A 214      16.068   6.130   5.360  1.00  0.00      A    N
ATOM   3091  HN  SER A 214      15.138   6.013   5.019  1.00  0.00      A    H
ATOM   3092  CA  SER A 214      16.911   4.959   5.434  1.00  0.00      A    C
ATOM   3093  HA  SER A 214      17.924   5.266   5.648  1.00  0.00      A    H
ATOM   3094  CB  SER A 214      16.380   4.027   6.557  1.00  0.00      A    C
ATOM   3095  HB1 SER A 214      17.063   3.153   6.621  1.00  0.00      A    H
ATOM   3096  HB2 SER A 214      16.418   4.633   7.488  1.00  0.00      A    H
ATOM   3097  OG  SER A 214      15.131   3.455   6.346  1.00  0.00      A    O
ATOM   3098  HG1 SER A 214      14.476   4.136   6.516  1.00  0.00      A    H
ATOM   3099  C   SER A 214      16.980   4.264   4.071  1.00  0.00      A    C
ATOM   3100  O   SER A 214      16.079   4.365   3.212  1.00  0.00      A    O
ATOM   3101  N   TYR A 215      18.075   3.497   3.789  1.00  0.00      A    N
ATOM   3102  HN  TYR A 215      18.781   3.212   4.434  1.00  0.00      A    H
ATOM   3103  CA  TYR A 215      18.231   3.017   2.417  1.00  0.00      A    C
ATOM   3104  HA  TYR A 215      17.237   2.763   2.081  1.00  0.00      A    H
ATOM   3105  CB  TYR A 215      19.017   4.026   1.503  1.00  0.00      A    C
ATOM   3106  HB1 TYR A 215      19.148   3.488   0.540  1.00  0.00      A    H
ATOM   3107  HB2 TYR A 215      18.459   4.984   1.424  1.00  0.00      A    H
ATOM   3108  CG  TYR A 215      20.508   4.370   1.924  1.00  0.00      A    C
ATOM   3109  CD1 TYR A 215      21.578   3.523   1.711  1.00  0.00      A    C
ATOM   3110  HD1 TYR A 215      21.428   2.673   1.062  1.00  0.00      A    H
ATOM   3111  CE1 TYR A 215      22.840   3.786   2.296  1.00  0.00      A    C
ATOM   3112  HE1 TYR A 215      23.704   3.148   2.183  1.00  0.00      A    H
ATOM   3113  CZ  TYR A 215      22.959   4.866   3.091  1.00  0.00      A    C
ATOM   3114  OH  TYR A 215      24.120   4.973   3.737  1.00  0.00      A    O
ATOM   3115  HH  TYR A 215      24.497   4.092   3.794  1.00  0.00      A    H
ATOM   3116  CD2 TYR A 215      20.709   5.519   2.692  1.00  0.00      A    C
ATOM   3117  HD2 TYR A 215      19.930   6.256   2.818  1.00  0.00      A    H
ATOM   3118  CE2 TYR A 215      21.929   5.763   3.318  1.00  0.00      A    C
ATOM   3119  HE2 TYR A 215      22.092   6.584   4.001  1.00  0.00      A    H
ATOM   3120  C   TYR A 215      18.904   1.644   2.412  1.00  0.00      A    C
ATOM   3121  O   TYR A 215      19.826   1.331   3.197  1.00  0.00      A    O
ATOM   3122  N   PRO A 216      18.538   0.729   1.564  1.00  0.00      A    N
ATOM   3123  CD  PRO A 216      17.424   0.994   0.558  1.00  0.00      A    C
ATOM   3124  HD1 PRO A 216      17.669   1.757  -0.211  1.00  0.00      A    H
ATOM   3125  HD2 PRO A 216      16.466   1.172   1.093  1.00  0.00      A    H
ATOM   3126  CA  PRO A 216      19.094  -0.630   1.548  1.00  0.00      A    C
ATOM   3127  HA  PRO A 216      19.301  -0.962   2.555  1.00  0.00      A    H
ATOM   3128  CB  PRO A 216      17.946  -1.440   0.879  1.00  0.00      A    C
ATOM   3129  HB1 PRO A 216      18.388  -2.249   0.258  1.00  0.00      A    H
ATOM   3130  HB2 PRO A 216      17.400  -1.893   1.734  1.00  0.00      A    H
ATOM   3131  CG  PRO A 216      17.171  -0.444   0.078  1.00  0.00      A    C
ATOM   3132  HG1 PRO A 216      17.563  -0.435  -0.962  1.00  0.00      A    H
ATOM   3133  HG2 PRO A 216      16.117  -0.765  -0.063  1.00  0.00      A    H
ATOM   3134  C   PRO A 216      20.353  -0.720   0.758  1.00  0.00      A    C
ATOM   3135  O   PRO A 216      20.557  -0.000  -0.261  1.00  0.00      A    O
ATOM   3136  N   THR A 217      21.274  -1.585   1.135  1.00  0.00      A    N
ATOM   3137  HN  THR A 217      21.010  -2.254   1.826  1.00  0.00      A    H
ATOM   3138  CA  THR A 217      22.602  -1.777   0.544  1.00  0.00      A    C
ATOM   3139  HA  THR A 217      22.813  -1.069  -0.244  1.00  0.00      A    H
ATOM   3140  CB  THR A 217      23.686  -1.536   1.537  1.00  0.00      A    C
ATOM   3141  HB  THR A 217      23.475  -1.757   2.605  1.00  0.00      A    H
ATOM   3142  OG1 THR A 217      23.864  -0.097   1.628  1.00  0.00      A    O
ATOM   3143  HG1 THR A 217      24.493   0.060   2.336  1.00  0.00      A    H
ATOM   3144  CG2 THR A 217      25.015  -2.230   1.368  1.00  0.00      A    C
ATOM   3145 HG21 THR A 217      25.852  -1.815   1.970  1.00  0.00      A    H
ATOM   3146 HG22 THR A 217      25.001  -3.264   1.772  1.00  0.00      A    H
ATOM   3147 HG23 THR A 217      25.392  -2.255   0.324  1.00  0.00      A    H
ATOM   3148  C   THR A 217      22.681  -3.184   0.054  1.00  0.00      A    C
ATOM   3149  O   THR A 217      22.505  -4.201   0.792  1.00  0.00      A    O
ATOM   3150  N   ILE A 218      22.896  -3.407  -1.244  1.00  0.00      A    N
ATOM   3151  HN  ILE A 218      23.144  -2.731  -1.934  1.00  0.00      A    H
ATOM   3152  CA  ILE A 218      23.108  -4.788  -1.791  1.00  0.00      A    C
ATOM   3153  HA  ILE A 218      23.019  -5.605  -1.091  1.00  0.00      A    H
ATOM   3154  CB  ILE A 218      22.015  -5.160  -2.865  1.00  0.00      A    C
ATOM   3155  HB  ILE A 218      21.024  -4.894  -2.437  1.00  0.00      A    H
ATOM   3156  CG2 ILE A 218      22.243  -4.281  -4.142  1.00  0.00      A    C
ATOM   3157 HG21 ILE A 218      23.122  -4.659  -4.705  1.00  0.00      A    H
ATOM   3158 HG22 ILE A 218      21.392  -4.474  -4.830  1.00  0.00      A    H
ATOM   3159 HG23 ILE A 218      22.385  -3.219  -3.845  1.00  0.00      A    H
ATOM   3160  CG1 ILE A 218      21.964  -6.652  -3.290  1.00  0.00      A    C
ATOM   3161 HG11 ILE A 218      22.830  -6.884  -3.947  1.00  0.00      A    H
ATOM   3162 HG12 ILE A 218      22.163  -7.326  -2.430  1.00  0.00      A    H
ATOM   3163  CD  ILE A 218      20.614  -7.107  -3.867  1.00  0.00      A    C
ATOM   3164  HD1 ILE A 218      20.847  -8.100  -4.306  1.00  0.00      A    H
ATOM   3165  HD2 ILE A 218      19.873  -7.057  -3.041  1.00  0.00      A    H
ATOM   3166  HD3 ILE A 218      20.428  -6.321  -4.631  1.00  0.00      A    H
ATOM   3167  C   ILE A 218      24.480  -4.901  -2.380  1.00  0.00      A    C
ATOM   3168  O   ILE A 218      25.067  -3.863  -2.623  1.00  0.00      A    O
ATOM   3169  N   ASN A 219      25.042  -6.111  -2.532  1.00  0.00      A    N
ATOM   3170  HN  ASN A 219      24.626  -6.962  -2.222  1.00  0.00      A    H
ATOM   3171  CA  ASN A 219      26.402  -6.176  -3.071  1.00  0.00      A    C
ATOM   3172  HA  ASN A 219      27.038  -5.324  -2.883  1.00  0.00      A    H
ATOM   3173  CB  ASN A 219      27.049  -7.481  -2.646  1.00  0.00      A    C
ATOM   3174  HB1 ASN A 219      26.276  -8.264  -2.498  1.00  0.00      A    H
ATOM   3175  HB2 ASN A 219      27.874  -7.775  -3.330  1.00  0.00      A    H
ATOM   3176  CG  ASN A 219      27.718  -7.228  -1.290  1.00  0.00      A    C
ATOM   3177  OD1 ASN A 219      27.848  -6.136  -0.798  1.00  0.00      A    O
ATOM   3178  ND2 ASN A 219      28.222  -8.351  -0.713  1.00  0.00      A    N
ATOM   3179 HD21 ASN A 219      28.902  -8.222   0.008  1.00  0.00      A    H
ATOM   3180 HD22 ASN A 219      28.021  -9.152  -1.277  1.00  0.00      A    H
ATOM   3181  C   ASN A 219      26.270  -6.178  -4.602  1.00  0.00      A    C
ATOM   3182  O   ASN A 219      25.246  -6.337  -5.214  1.00  0.00      A    O
ATOM   3183  N   THR A 220      27.446  -6.016  -5.305  1.00  0.00      A    N
ATOM   3184  HN  THR A 220      28.333  -6.079  -4.854  1.00  0.00      A    H
ATOM   3185  CA  THR A 220      27.550  -5.957  -6.771  1.00  0.00      A    C
ATOM   3186  HA  THR A 220      26.622  -5.522  -7.110  1.00  0.00      A    H
ATOM   3187  CB  THR A 220      28.691  -4.970  -7.316  1.00  0.00      A    C
ATOM   3188  HB  THR A 220      28.690  -4.995  -8.426  1.00  0.00      A    H
ATOM   3189  OG1 THR A 220      30.050  -5.137  -6.903  1.00  0.00      A    O
ATOM   3190  HG1 THR A 220      30.485  -4.462  -7.429  1.00  0.00      A    H
ATOM   3191  CG2 THR A 220      28.219  -3.558  -6.755  1.00  0.00      A    C
ATOM   3192 HG21 THR A 220      28.161  -3.550  -5.645  1.00  0.00      A    H
ATOM   3193 HG22 THR A 220      29.002  -2.820  -7.029  1.00  0.00      A    H
ATOM   3194 HG23 THR A 220      27.308  -3.307  -7.340  1.00  0.00      A    H
ATOM   3195  C   THR A 220      27.618  -7.343  -7.360  1.00  0.00      A    C
ATOM   3196  O   THR A 220      27.625  -8.274  -6.572  1.00  0.00      A    O
ATOM   3197  N   ASP A 221      27.720  -7.624  -8.674  1.00  0.00      A    N
ATOM   3198  HN  ASP A 221      27.770  -7.013  -9.461  1.00  0.00      A    H
ATOM   3199  CA  ASP A 221      27.929  -8.935  -9.125  1.00  0.00      A    C
ATOM   3200  HA  ASP A 221      27.615  -9.710  -8.442  1.00  0.00      A    H
ATOM   3201  CB  ASP A 221      27.122  -9.223 -10.486  1.00  0.00      A    C
ATOM   3202  HB1 ASP A 221      26.146  -8.701 -10.393  1.00  0.00      A    H
ATOM   3203  HB2 ASP A 221      27.604  -8.637 -11.297  1.00  0.00      A    H
ATOM   3204  CG  ASP A 221      26.880 -10.643 -10.736  1.00  0.00      A    C
ATOM   3205  OD1 ASP A 221      27.645 -11.356 -11.454  1.00  0.00      A    O
ATOM   3206  OD2 ASP A 221      25.893 -11.095 -10.058  1.00  0.00      A    O
ATOM   3207  C   ASP A 221      29.404  -9.089  -9.265  1.00  0.00      A    C
ATOM   3208  O   ASP A 221      30.207  -8.278  -8.743  1.00  0.00      A    O
ATOM   3209  N   ASP A 222      29.938 -10.187  -9.874  1.00  0.00      A    N
ATOM   3210  HN  ASP A 222      29.311 -10.917 -10.137  1.00  0.00      A    H
ATOM   3211  CA  ASP A 222      31.395 -10.379 -10.132  1.00  0.00      A    C
ATOM   3212  HA  ASP A 222      31.790 -10.149  -9.154  1.00  0.00      A    H
ATOM   3213  CB  ASP A 222      31.724 -11.851 -10.587  1.00  0.00      A    C
ATOM   3214  HB1 ASP A 222      31.022 -12.089 -11.415  1.00  0.00      A    H
ATOM   3215  HB2 ASP A 222      32.779 -11.835 -10.937  1.00  0.00      A    H
ATOM   3216  CG  ASP A 222      31.540 -12.844  -9.452  1.00  0.00      A    C
ATOM   3217  OD1 ASP A 222      32.113 -12.700  -8.363  1.00  0.00      A    O
ATOM   3218  OD2 ASP A 222      30.839 -13.857  -9.736  1.00  0.00      A    O
ATOM   3219  C   ASP A 222      31.980  -9.330 -11.052  1.00  0.00      A    C
ATOM   3220  O   ASP A 222      31.292  -8.799 -11.930  1.00  0.00      A    O
ATOM   3221  N   ASP A 223      33.256  -8.864 -10.732  1.00  0.00      A    N
ATOM   3222  HN  ASP A 223      33.805  -9.336 -10.046  1.00  0.00      A    H
ATOM   3223  CA  ASP A 223      34.076  -7.783 -11.289  1.00  0.00      A    C
ATOM   3224  HA  ASP A 223      33.518  -6.858 -11.290  1.00  0.00      A    H
ATOM   3225  CB  ASP A 223      35.401  -7.658 -10.603  1.00  0.00      A    C
ATOM   3226  HB1 ASP A 223      35.955  -8.594 -10.829  1.00  0.00      A    H
ATOM   3227  HB2 ASP A 223      36.038  -6.863 -11.046  1.00  0.00      A    H
ATOM   3228  CG  ASP A 223      35.244  -7.624  -9.121  1.00  0.00      A    C
ATOM   3229  OD1 ASP A 223      35.567  -8.653  -8.499  1.00  0.00      A    O
ATOM   3230  OD2 ASP A 223      34.788  -6.664  -8.510  1.00  0.00      A    O
ATOM   3231  C   ASP A 223      34.362  -7.977 -12.754  1.00  0.00      A    C
ATOM   3232  OT1 ASP A 223      34.923  -9.018 -13.169  1.00  0.00      A    O
ATOM   3233  OT2 ASP A 223      34.140  -7.068 -13.541  1.00  0.00      A    O
END
