# Supplementary material for: Sequence comparison, molecular modeling, and network analysis predict structural diversity in cysteine proteases from the Cape sundew, Drosera capensis
Source: Comput Struct Biotechnol J. 2016 Jun 14;14:271–82. doi: 10.1016/j.csbj.2016.05.003 (PMC4949590; doi:10.1016/j.csbj.2016.05.003)
Supplement: Supplementary file 4 [file mmc4.zip › Rosetta_mature/DCAP_2190_mature_m1.pdb]

CRYST1   56.820   70.858   63.282  90.00  90.00  90.00 P 1           1
ATOM      1  N   VAL A   1      22.215  24.147 -41.736  1.00  0.00      A    N
ATOM      2  HT1 VAL A   1      23.222  23.887 -41.738  1.00  0.00      A    H
ATOM      3  HT2 VAL A   1      22.109  24.987 -41.131  1.00  0.00      A    H
ATOM      4  HT3 VAL A   1      21.848  24.383 -42.680  1.00  0.00      A    H
ATOM      5  CA  VAL A   1      21.351  23.096 -41.241  1.00  0.00      A    C
ATOM      6  HA  VAL A   1      21.789  22.139 -41.485  1.00  0.00      A    H
ATOM      7  CB  VAL A   1      21.285  23.092 -39.672  1.00  0.00      A    C
ATOM      8  HB  VAL A   1      20.700  22.233 -39.278  1.00  0.00      A    H
ATOM      9  CG1 VAL A   1      22.682  22.840 -39.080  1.00  0.00      A    C
ATOM     10 HG11 VAL A   1      23.523  23.530 -39.306  1.00  0.00      A    H
ATOM     11 HG12 VAL A   1      22.659  22.861 -37.970  1.00  0.00      A    H
ATOM     12 HG13 VAL A   1      23.111  21.846 -39.334  1.00  0.00      A    H
ATOM     13  CG2 VAL A   1      20.775  24.377 -39.100  1.00  0.00      A    C
ATOM     14 HG21 VAL A   1      19.772  24.603 -39.520  1.00  0.00      A    H
ATOM     15 HG22 VAL A   1      20.548  24.241 -38.021  1.00  0.00      A    H
ATOM     16 HG23 VAL A   1      21.491  25.208 -39.277  1.00  0.00      A    H
ATOM     17  C   VAL A   1      19.908  23.147 -41.841  1.00  0.00      A    C
ATOM     18  O   VAL A   1      19.595  24.257 -42.316  1.00  0.00      A    O
ATOM     19  N   PRO A   2      19.082  22.140 -41.927  1.00  0.00      A    N
ATOM     20  CD  PRO A   2      19.530  20.766 -41.882  1.00  0.00      A    C
ATOM     21  HD1 PRO A   2      19.511  20.416 -40.827  1.00  0.00      A    H
ATOM     22  HD2 PRO A   2      20.571  20.632 -42.247  1.00  0.00      A    H
ATOM     23  CA  PRO A   2      17.652  22.230 -42.408  1.00  0.00      A    C
ATOM     24  HA  PRO A   2      17.601  22.829 -43.305  1.00  0.00      A    H
ATOM     25  CB  PRO A   2      17.242  20.732 -42.391  1.00  0.00      A    C
ATOM     26  HB1 PRO A   2      16.790  20.471 -41.411  1.00  0.00      A    H
ATOM     27  HB2 PRO A   2      16.511  20.606 -43.218  1.00  0.00      A    H
ATOM     28  CG  PRO A   2      18.544  19.911 -42.706  1.00  0.00      A    C
ATOM     29  HG1 PRO A   2      18.275  18.879 -42.395  1.00  0.00      A    H
ATOM     30  HG2 PRO A   2      18.782  20.040 -43.784  1.00  0.00      A    H
ATOM     31  C   PRO A   2      16.784  22.975 -41.449  1.00  0.00      A    C
ATOM     32  O   PRO A   2      17.190  23.378 -40.403  1.00  0.00      A    O
ATOM     33  N   ALA A   3      15.550  23.149 -41.920  1.00  0.00      A    N
ATOM     34  HN  ALA A   3      15.353  22.859 -42.854  1.00  0.00      A    H
ATOM     35  CA  ALA A   3      14.472  23.804 -41.286  1.00  0.00      A    C
ATOM     36  HA  ALA A   3      14.874  24.768 -41.013  1.00  0.00      A    H
ATOM     37  CB  ALA A   3      13.225  24.069 -42.250  1.00  0.00      A    C
ATOM     38  HB1 ALA A   3      12.492  24.627 -41.629  1.00  0.00      A    H
ATOM     39  HB2 ALA A   3      13.525  24.706 -43.109  1.00  0.00      A    H
ATOM     40  HB3 ALA A   3      12.849  23.067 -42.549  1.00  0.00      A    H
ATOM     41  C   ALA A   3      13.977  23.040 -40.066  1.00  0.00      A    C
ATOM     42  O   ALA A   3      13.772  23.517 -38.990  1.00  0.00      A    O
ATOM     43  N   SER A   4      13.740  21.690 -40.179  1.00  0.00      A    N
ATOM     44  HN  SER A   4      13.844  21.268 -41.076  1.00  0.00      A    H
ATOM     45  CA  SER A   4      13.036  20.891 -39.199  1.00  0.00      A    C
ATOM     46  HA  SER A   4      12.865  21.419 -38.273  1.00  0.00      A    H
ATOM     47  CB  SER A   4      11.654  20.321 -39.718  1.00  0.00      A    C
ATOM     48  HB1 SER A   4      10.969  21.085 -40.144  1.00  0.00      A    H
ATOM     49  HB2 SER A   4      11.886  19.613 -40.542  1.00  0.00      A    H
ATOM     50  OG  SER A   4      10.939  19.736 -38.625  1.00  0.00      A    O
ATOM     51  HG1 SER A   4      10.047  19.582 -38.947  1.00  0.00      A    H
ATOM     52  C   SER A   4      13.924  19.656 -38.937  1.00  0.00      A    C
ATOM     53  O   SER A   4      14.356  19.021 -39.868  1.00  0.00      A    O
ATOM     54  N   ILE A   5      14.290  19.345 -37.630  1.00  0.00      A    N
ATOM     55  HN  ILE A   5      14.001  19.975 -36.914  1.00  0.00      A    H
ATOM     56  CA  ILE A   5      15.036  18.182 -37.201  1.00  0.00      A    C
ATOM     57  HA  ILE A   5      15.228  17.553 -38.058  1.00  0.00      A    H
ATOM     58  CB  ILE A   5      16.517  18.420 -36.773  1.00  0.00      A    C
ATOM     59  HB  ILE A   5      16.457  19.162 -35.948  1.00  0.00      A    H
ATOM     60  CG2 ILE A   5      17.107  17.209 -36.092  1.00  0.00      A    C
ATOM     61 HG21 ILE A   5      16.905  16.307 -36.708  1.00  0.00      A    H
ATOM     62 HG22 ILE A   5      18.202  17.262 -35.913  1.00  0.00      A    H
ATOM     63 HG23 ILE A   5      16.580  17.096 -35.120  1.00  0.00      A    H
ATOM     64  CG1 ILE A   5      17.449  18.935 -37.874  1.00  0.00      A    C
ATOM     65 HG11 ILE A   5      17.060  19.926 -38.191  1.00  0.00      A    H
ATOM     66 HG12 ILE A   5      18.483  19.020 -37.477  1.00  0.00      A    H
ATOM     67  CD  ILE A   5      17.569  18.203 -39.225  1.00  0.00      A    C
ATOM     68  HD1 ILE A   5      18.595  18.225 -39.651  1.00  0.00      A    H
ATOM     69  HD2 ILE A   5      17.310  17.145 -39.005  1.00  0.00      A    H
ATOM     70  HD3 ILE A   5      16.812  18.505 -39.980  1.00  0.00      A    H
ATOM     71  C   ILE A   5      14.329  17.460 -36.073  1.00  0.00      A    C
ATOM     72  O   ILE A   5      14.056  18.046 -34.987  1.00  0.00      A    O
ATOM     73  N   ASN A   6      13.985  16.174 -36.198  1.00  0.00      A    N
ATOM     74  HN  ASN A   6      14.189  15.735 -37.070  1.00  0.00      A    H
ATOM     75  CA  ASN A   6      13.206  15.374 -35.300  1.00  0.00      A    C
ATOM     76  HA  ASN A   6      13.236  15.792 -34.305  1.00  0.00      A    H
ATOM     77  CB  ASN A   6      11.720  15.203 -35.775  1.00  0.00      A    C
ATOM     78  HB1 ASN A   6      11.490  16.049 -36.457  1.00  0.00      A    H
ATOM     79  HB2 ASN A   6      11.721  14.313 -36.440  1.00  0.00      A    H
ATOM     80  CG  ASN A   6      10.691  15.121 -34.626  1.00  0.00      A    C
ATOM     81  OD1 ASN A   6      10.665  14.105 -33.875  1.00  0.00      A    O
ATOM     82  ND2 ASN A   6       9.772  16.160 -34.554  1.00  0.00      A    N
ATOM     83 HD21 ASN A   6       9.054  16.250 -33.863  1.00  0.00      A    H
ATOM     84 HD22 ASN A   6       9.894  16.973 -35.123  1.00  0.00      A    H
ATOM     85  C   ASN A   6      13.753  13.967 -35.092  1.00  0.00      A    C
ATOM     86  O   ASN A   6      13.559  13.025 -35.887  1.00  0.00      A    O
ATOM     87  N   TRP A   7      14.323  13.830 -33.916  1.00  0.00      A    N
ATOM     88  HN  TRP A   7      14.361  14.653 -33.355  1.00  0.00      A    H
ATOM     89  CA  TRP A   7      14.888  12.551 -33.526  1.00  0.00      A    C
ATOM     90  HA  TRP A   7      15.399  12.121 -34.376  1.00  0.00      A    H
ATOM     91  CB  TRP A   7      16.099  12.650 -32.569  1.00  0.00      A    C
ATOM     92  HB1 TRP A   7      15.791  13.125 -31.613  1.00  0.00      A    H
ATOM     93  HB2 TRP A   7      16.444  11.636 -32.273  1.00  0.00      A    H
ATOM     94  CG  TRP A   7      17.209  13.522 -33.117  1.00  0.00      A    C
ATOM     95  CD1 TRP A   7      17.496  14.818 -32.842  1.00  0.00      A    C
ATOM     96  HD1 TRP A   7      17.079  15.507 -32.123  1.00  0.00      A    H
ATOM     97  NE1 TRP A   7      18.560  15.203 -33.613  1.00  0.00      A    N
ATOM     98  HE1 TRP A   7      18.992  16.075 -33.531  1.00  0.00      A    H
ATOM     99  CE2 TRP A   7      19.120  14.161 -34.305  1.00  0.00      A    C
ATOM    100  CD2 TRP A   7      18.278  13.062 -33.961  1.00  0.00      A    C
ATOM    101  CE3 TRP A   7      18.559  11.795 -34.570  1.00  0.00      A    C
ATOM    102  HE3 TRP A   7      18.017  10.905 -34.284  1.00  0.00      A    H
ATOM    103  CZ3 TRP A   7      19.546  11.780 -35.549  1.00  0.00      A    C
ATOM    104  HZ3 TRP A   7      19.793  10.802 -35.935  1.00  0.00      A    H
ATOM    105  CZ2 TRP A   7      20.227  14.107 -35.147  1.00  0.00      A    C
ATOM    106  HZ2 TRP A   7      20.928  14.925 -35.222  1.00  0.00      A    H
ATOM    107  CH2 TRP A   7      20.434  12.872 -35.737  1.00  0.00      A    C
ATOM    108  HH2 TRP A   7      21.328  12.683 -36.313  1.00  0.00      A    H
ATOM    109  C   TRP A   7      13.894  11.616 -32.837  1.00  0.00      A    C
ATOM    110  O   TRP A   7      14.300  10.459 -32.641  1.00  0.00      A    O
ATOM    111  N   VAL A   8      12.645  12.088 -32.563  1.00  0.00      A    N
ATOM    112  HN  VAL A   8      12.301  12.990 -32.809  1.00  0.00      A    H
ATOM    113  CA  VAL A   8      11.622  11.297 -31.954  1.00  0.00      A    C
ATOM    114  HA  VAL A   8      12.153  10.720 -31.212  1.00  0.00      A    H
ATOM    115  CB  VAL A   8      10.626  12.213 -31.251  1.00  0.00      A    C
ATOM    116  HB  VAL A   8       9.937  12.795 -31.899  1.00  0.00      A    H
ATOM    117  CG1 VAL A   8       9.821  11.365 -30.262  1.00  0.00      A    C
ATOM    118 HG11 VAL A   8       9.010  11.975 -29.811  1.00  0.00      A    H
ATOM    119 HG12 VAL A   8       9.379  10.480 -30.769  1.00  0.00      A    H
ATOM    120 HG13 VAL A   8      10.416  10.996 -29.399  1.00  0.00      A    H
ATOM    121  CG2 VAL A   8      11.515  13.192 -30.445  1.00  0.00      A    C
ATOM    122 HG21 VAL A   8      11.727  14.091 -31.062  1.00  0.00      A    H
ATOM    123 HG22 VAL A   8      10.920  13.571 -29.586  1.00  0.00      A    H
ATOM    124 HG23 VAL A   8      12.433  12.786 -29.969  1.00  0.00      A    H
ATOM    125  C   VAL A   8      11.048  10.449 -32.999  1.00  0.00      A    C
ATOM    126  O   VAL A   8      11.254   9.226 -32.962  1.00  0.00      A    O
ATOM    127  N   SER A   9      10.308  11.011 -33.980  1.00  0.00      A    N
ATOM    128  HN  SER A   9      10.151  11.984 -34.127  1.00  0.00      A    H
ATOM    129  CA  SER A   9       9.539  10.181 -34.934  1.00  0.00      A    C
ATOM    130  HA  SER A   9       8.947   9.421 -34.447  1.00  0.00      A    H
ATOM    131  CB  SER A   9       8.532  10.899 -35.795  1.00  0.00      A    C
ATOM    132  HB1 SER A   9       8.113  10.215 -36.563  1.00  0.00      A    H
ATOM    133  HB2 SER A   9       7.787  11.389 -35.131  1.00  0.00      A    H
ATOM    134  OG  SER A   9       9.182  12.026 -36.548  1.00  0.00      A    O
ATOM    135  HG1 SER A   9       8.472  12.577 -36.887  1.00  0.00      A    H
ATOM    136  C   SER A   9      10.386   9.364 -35.915  1.00  0.00      A    C
ATOM    137  O   SER A   9       9.906   8.417 -36.508  1.00  0.00      A    O
ATOM    138  N   MET A  10      11.726   9.722 -35.999  1.00  0.00      A    N
ATOM    139  HN  MET A  10      12.078  10.599 -35.681  1.00  0.00      A    H
ATOM    140  CA  MET A  10      12.730   8.920 -36.648  1.00  0.00      A    C
ATOM    141  HA  MET A  10      12.345   8.737 -37.640  1.00  0.00      A    H
ATOM    142  CB  MET A  10      14.016   9.723 -36.693  1.00  0.00      A    C
ATOM    143  HB1 MET A  10      13.992  10.705 -37.212  1.00  0.00      A    H
ATOM    144  HB2 MET A  10      14.202  10.100 -35.665  1.00  0.00      A    H
ATOM    145  CG  MET A  10      15.191   8.856 -37.219  1.00  0.00      A    C
ATOM    146  HG1 MET A  10      15.303   8.072 -36.440  1.00  0.00      A    H
ATOM    147  HG2 MET A  10      14.924   8.449 -38.219  1.00  0.00      A    H
ATOM    148  SD  MET A  10      16.729   9.775 -37.315  1.00  0.00      A    S
ATOM    149  CE  MET A  10      16.399  11.007 -38.600  1.00  0.00      A    C
ATOM    150  HE1 MET A  10      15.996  10.452 -39.474  1.00  0.00      A    H
ATOM    151  HE2 MET A  10      15.644  11.727 -38.216  1.00  0.00      A    H
ATOM    152  HE3 MET A  10      17.283  11.587 -38.941  1.00  0.00      A    H
ATOM    153  C   MET A  10      12.873   7.581 -36.000  1.00  0.00      A    C
ATOM    154  O   MET A  10      12.656   6.565 -36.695  1.00  0.00      A    O
ATOM    155  N   GLY A  11      13.160   7.347 -34.732  1.00  0.00      A    N
ATOM    156  HN  GLY A  11      12.972   8.137 -34.154  1.00  0.00      A    H
ATOM    157  CA  GLY A  11      13.419   6.003 -34.136  1.00  0.00      A    C
ATOM    158  HA1 GLY A  11      12.537   5.693 -33.596  1.00  0.00      A    H
ATOM    159  HA2 GLY A  11      13.612   5.247 -34.883  1.00  0.00      A    H
ATOM    160  C   GLY A  11      14.609   6.068 -33.226  1.00  0.00      A    C
ATOM    161  O   GLY A  11      14.838   5.103 -32.495  1.00  0.00      A    O
ATOM    162  N   ALA A  12      15.296   7.243 -33.133  1.00  0.00      A    N
ATOM    163  HN  ALA A  12      14.837   8.053 -33.489  1.00  0.00      A    H
ATOM    164  CA  ALA A  12      16.500   7.346 -32.345  1.00  0.00      A    C
ATOM    165  HA  ALA A  12      17.102   6.459 -32.474  1.00  0.00      A    H
ATOM    166  CB  ALA A  12      17.275   8.557 -32.840  1.00  0.00      A    C
ATOM    167  HB1 ALA A  12      16.652   9.418 -32.515  1.00  0.00      A    H
ATOM    168  HB2 ALA A  12      18.199   8.636 -32.229  1.00  0.00      A    H
ATOM    169  HB3 ALA A  12      17.446   8.506 -33.936  1.00  0.00      A    H
ATOM    170  C   ALA A  12      16.072   7.471 -30.914  1.00  0.00      A    C
ATOM    171  O   ALA A  12      16.341   6.547 -30.100  1.00  0.00      A    O
ATOM    172  N   VAL A  13      15.300   8.442 -30.540  1.00  0.00      A    N
ATOM    173  HN  VAL A  13      15.010   9.153 -31.176  1.00  0.00      A    H
ATOM    174  CA  VAL A  13      14.941   8.824 -29.191  1.00  0.00      A    C
ATOM    175  HA  VAL A  13      15.773   8.714 -28.512  1.00  0.00      A    H
ATOM    176  CB  VAL A  13      14.461  10.310 -29.117  1.00  0.00      A    C
ATOM    177  HB  VAL A  13      13.901  10.551 -30.046  1.00  0.00      A    H
ATOM    178  CG1 VAL A  13      13.618  10.737 -27.839  1.00  0.00      A    C
ATOM    179 HG11 VAL A  13      13.548  11.837 -27.700  1.00  0.00      A    H
ATOM    180 HG12 VAL A  13      12.570  10.404 -27.996  1.00  0.00      A    H
ATOM    181 HG13 VAL A  13      14.062  10.273 -26.933  1.00  0.00      A    H
ATOM    182  CG2 VAL A  13      15.684  11.167 -29.135  1.00  0.00      A    C
ATOM    183 HG21 VAL A  13      15.364  12.202 -29.381  1.00  0.00      A    H
ATOM    184 HG22 VAL A  13      16.302  11.141 -28.212  1.00  0.00      A    H
ATOM    185 HG23 VAL A  13      16.353  10.846 -29.962  1.00  0.00      A    H
ATOM    186  C   VAL A  13      13.849   7.923 -28.645  1.00  0.00      A    C
ATOM    187  O   VAL A  13      12.810   7.731 -29.267  1.00  0.00      A    O
ATOM    188  N   THR A  14      14.160   7.471 -27.424  1.00  0.00      A    N
ATOM    189  HN  THR A  14      15.023   7.767 -27.020  1.00  0.00      A    H
ATOM    190  CA  THR A  14      13.255   6.536 -26.649  1.00  0.00      A    C
ATOM    191  HA  THR A  14      12.910   5.831 -27.391  1.00  0.00      A    H
ATOM    192  CB  THR A  14      14.066   5.657 -25.600  1.00  0.00      A    C
ATOM    193  HB  THR A  14      13.402   5.087 -24.916  1.00  0.00      A    H
ATOM    194  OG1 THR A  14      14.822   6.583 -24.778  1.00  0.00      A    O
ATOM    195  HG1 THR A  14      15.551   6.042 -24.465  1.00  0.00      A    H
ATOM    196  CG2 THR A  14      14.919   4.675 -26.455  1.00  0.00      A    C
ATOM    197 HG21 THR A  14      14.250   4.102 -27.132  1.00  0.00      A    H
ATOM    198 HG22 THR A  14      15.751   5.107 -27.050  1.00  0.00      A    H
ATOM    199 HG23 THR A  14      15.372   3.876 -25.830  1.00  0.00      A    H
ATOM    200  C   THR A  14      12.126   7.199 -25.901  1.00  0.00      A    C
ATOM    201  O   THR A  14      12.222   8.424 -25.629  1.00  0.00      A    O
ATOM    202  N   PRO A  15      10.979   6.620 -25.749  1.00  0.00      A    N
ATOM    203  CD  PRO A  15      10.772   5.182 -26.043  1.00  0.00      A    C
ATOM    204  HD1 PRO A  15      11.569   4.577 -25.561  1.00  0.00      A    H
ATOM    205  HD2 PRO A  15      10.810   4.973 -27.134  1.00  0.00      A    H
ATOM    206  CA  PRO A  15       9.785   7.240 -25.148  1.00  0.00      A    C
ATOM    207  HA  PRO A  15       9.561   8.201 -25.588  1.00  0.00      A    H
ATOM    208  CB  PRO A  15       8.692   6.224 -25.574  1.00  0.00      A    C
ATOM    209  HB1 PRO A  15       7.744   6.364 -25.012  1.00  0.00      A    H
ATOM    210  HB2 PRO A  15       8.550   6.228 -26.676  1.00  0.00      A    H
ATOM    211  CG  PRO A  15       9.428   4.917 -25.341  1.00  0.00      A    C
ATOM    212  HG1 PRO A  15       9.591   4.753 -24.255  1.00  0.00      A    H
ATOM    213  HG2 PRO A  15       8.806   4.020 -25.550  1.00  0.00      A    H
ATOM    214  C   PRO A  15       9.996   7.334 -23.683  1.00  0.00      A    C
ATOM    215  O   PRO A  15      10.991   6.812 -23.153  1.00  0.00      A    O
ATOM    216  N   VAL A  16       9.116   8.011 -22.960  1.00  0.00      A    N
ATOM    217  HN  VAL A  16       8.334   8.355 -23.474  1.00  0.00      A    H
ATOM    218  CA  VAL A  16       9.231   8.285 -21.572  1.00  0.00      A    C
ATOM    219  HA  VAL A  16      10.270   8.427 -21.317  1.00  0.00      A    H
ATOM    220  CB  VAL A  16       8.368   9.553 -21.181  1.00  0.00      A    C
ATOM    221  HB  VAL A  16       7.289   9.303 -21.263  1.00  0.00      A    H
ATOM    222  CG1 VAL A  16       8.604  10.060 -19.762  1.00  0.00      A    C
ATOM    223 HG11 VAL A  16       8.335  11.138 -19.770  1.00  0.00      A    H
ATOM    224 HG12 VAL A  16       7.962   9.543 -19.018  1.00  0.00      A    H
ATOM    225 HG13 VAL A  16       9.659  10.020 -19.417  1.00  0.00      A    H
ATOM    226  CG2 VAL A  16       8.728  10.670 -22.225  1.00  0.00      A    C
ATOM    227 HG21 VAL A  16       9.836  10.757 -22.250  1.00  0.00      A    H
ATOM    228 HG22 VAL A  16       8.426  10.547 -23.287  1.00  0.00      A    H
ATOM    229 HG23 VAL A  16       8.297  11.642 -21.903  1.00  0.00      A    H
ATOM    230  C   VAL A  16       8.696   7.247 -20.668  1.00  0.00      A    C
ATOM    231  O   VAL A  16       7.505   6.930 -20.615  1.00  0.00      A    O
ATOM    232  N   LYS A  17       9.517   6.631 -19.821  1.00  0.00      A    N
ATOM    233  HN  LYS A  17      10.501   6.744 -19.937  1.00  0.00      A    H
ATOM    234  CA  LYS A  17       9.035   5.852 -18.718  1.00  0.00      A    C
ATOM    235  HA  LYS A  17       8.207   5.248 -19.056  1.00  0.00      A    H
ATOM    236  CB  LYS A  17      10.170   4.908 -18.183  1.00  0.00      A    C
ATOM    237  HB1 LYS A  17      11.000   5.524 -17.775  1.00  0.00      A    H
ATOM    238  HB2 LYS A  17       9.885   4.273 -17.317  1.00  0.00      A    H
ATOM    239  CG  LYS A  17      10.752   4.019 -19.296  1.00  0.00      A    C
ATOM    240  HG1 LYS A  17       9.834   3.496 -19.638  1.00  0.00      A    H
ATOM    241  HG2 LYS A  17      11.093   4.674 -20.127  1.00  0.00      A    H
ATOM    242  CD  LYS A  17      11.855   2.954 -19.007  1.00  0.00      A    C
ATOM    243  HD1 LYS A  17      11.292   2.226 -18.385  1.00  0.00      A    H
ATOM    244  HD2 LYS A  17      12.046   2.344 -19.915  1.00  0.00      A    H
ATOM    245  CE  LYS A  17      13.075   3.362 -18.232  1.00  0.00      A    C
ATOM    246  HE1 LYS A  17      13.700   4.146 -18.711  1.00  0.00      A    H
ATOM    247  HE2 LYS A  17      12.794   3.870 -17.285  1.00  0.00      A    H
ATOM    248  NZ  LYS A  17      13.953   2.212 -18.035  1.00  0.00      A    N
ATOM    249  HZ1 LYS A  17      14.526   2.288 -17.170  1.00  0.00      A    H
ATOM    250  HZ2 LYS A  17      13.275   1.424 -18.067  1.00  0.00      A    H
ATOM    251  HZ3 LYS A  17      14.563   1.987 -18.846  1.00  0.00      A    H
ATOM    252  C   LYS A  17       8.551   6.687 -17.553  1.00  0.00      A    C
ATOM    253  O   LYS A  17       9.099   7.719 -17.217  1.00  0.00      A    O
ATOM    254  N   ASN A  18       7.540   6.190 -16.872  1.00  0.00      A    N
ATOM    255  HN  ASN A  18       7.239   5.291 -17.181  1.00  0.00      A    H
ATOM    256  CA  ASN A  18       6.795   6.978 -15.882  1.00  0.00      A    C
ATOM    257  HA  ASN A  18       6.780   7.992 -16.254  1.00  0.00      A    H
ATOM    258  CB  ASN A  18       5.335   6.501 -15.450  1.00  0.00      A    C
ATOM    259  HB1 ASN A  18       5.293   5.401 -15.302  1.00  0.00      A    H
ATOM    260  HB2 ASN A  18       4.904   6.842 -14.484  1.00  0.00      A    H
ATOM    261  CG  ASN A  18       4.412   6.965 -16.576  1.00  0.00      A    C
ATOM    262  OD1 ASN A  18       4.276   8.166 -16.759  1.00  0.00      A    O
ATOM    263  ND2 ASN A  18       3.814   6.103 -17.424  1.00  0.00      A    N
ATOM    264 HD21 ASN A  18       3.308   6.442 -18.218  1.00  0.00      A    H
ATOM    265 HD22 ASN A  18       3.942   5.135 -17.210  1.00  0.00      A    H
ATOM    266  C   ASN A  18       7.677   6.978 -14.609  1.00  0.00      A    C
ATOM    267  O   ASN A  18       8.044   5.965 -14.021  1.00  0.00      A    O
ATOM    268  N   GLN A  19       8.073   8.143 -14.177  1.00  0.00      A    N
ATOM    269  HN  GLN A  19       7.827   8.942 -14.720  1.00  0.00      A    H
ATOM    270  CA  GLN A  19       8.756   8.299 -12.895  1.00  0.00      A    C
ATOM    271  HA  GLN A  19       9.011   7.322 -12.511  1.00  0.00      A    H
ATOM    272  CB  GLN A  19       9.983   9.283 -13.080  1.00  0.00      A    C
ATOM    273  HB1 GLN A  19       9.654  10.309 -13.351  1.00  0.00      A    H
ATOM    274  HB2 GLN A  19      10.430   9.360 -12.066  1.00  0.00      A    H
ATOM    275  CG  GLN A  19      11.037   8.800 -14.171  1.00  0.00      A    C
ATOM    276  HG1 GLN A  19      10.632   8.822 -15.205  1.00  0.00      A    H
ATOM    277  HG2 GLN A  19      11.908   9.490 -14.200  1.00  0.00      A    H
ATOM    278  CD  GLN A  19      11.573   7.453 -13.805  1.00  0.00      A    C
ATOM    279  OE1 GLN A  19      12.086   7.218 -12.726  1.00  0.00      A    O
ATOM    280  NE2 GLN A  19      11.728   6.566 -14.866  1.00  0.00      A    N
ATOM    281 HE21 GLN A  19      12.295   5.745 -14.795  1.00  0.00      A    H
ATOM    282 HE22 GLN A  19      11.336   6.816 -15.751  1.00  0.00      A    H
ATOM    283  C   GLN A  19       7.719   8.811 -11.868  1.00  0.00      A    C
ATOM    284  O   GLN A  19       6.568   9.136 -12.211  1.00  0.00      A    O
ATOM    285  N   GLY A  20       8.092   8.925 -10.558  1.00  0.00      A    N
ATOM    286  HN  GLY A  20       9.042   8.817 -10.276  1.00  0.00      A    H
ATOM    287  CA  GLY A  20       7.266   9.340  -9.522  1.00  0.00      A    C
ATOM    288  HA1 GLY A  20       7.450  10.404  -9.506  1.00  0.00      A    H
ATOM    289  HA2 GLY A  20       6.221   9.114  -9.672  1.00  0.00      A    H
ATOM    290  C   GLY A  20       7.831   8.924  -8.165  1.00  0.00      A    C
ATOM    291  O   GLY A  20       7.792   9.624  -7.151  1.00  0.00      A    O
ATOM    292  N   THR A  21       8.467   7.758  -8.008  1.00  0.00      A    N
ATOM    293  HN  THR A  21       8.634   7.158  -8.786  1.00  0.00      A    H
ATOM    294  CA  THR A  21       9.017   7.180  -6.745  1.00  0.00      A    C
ATOM    295  HA  THR A  21       8.388   7.518  -5.935  1.00  0.00      A    H
ATOM    296  CB  THR A  21       9.048   5.696  -6.741  1.00  0.00      A    C
ATOM    297  HB  THR A  21       9.568   5.203  -5.893  1.00  0.00      A    H
ATOM    298  OG1 THR A  21       9.566   5.220  -8.002  1.00  0.00      A    O
ATOM    299  HG1 THR A  21       9.245   4.315  -7.994  1.00  0.00      A    H
ATOM    300  CG2 THR A  21       7.598   5.322  -6.713  1.00  0.00      A    C
ATOM    301 HG21 THR A  21       7.000   5.746  -7.548  1.00  0.00      A    H
ATOM    302 HG22 THR A  21       7.496   4.216  -6.696  1.00  0.00      A    H
ATOM    303 HG23 THR A  21       7.055   5.705  -5.822  1.00  0.00      A    H
ATOM    304  C   THR A  21      10.402   7.654  -6.387  1.00  0.00      A    C
ATOM    305  O   THR A  21      10.614   8.082  -5.303  1.00  0.00      A    O
ATOM    306  N   CYS A  22      11.351   7.511  -7.329  1.00  0.00      A    N
ATOM    307  HN  CYS A  22      11.044   7.256  -8.243  1.00  0.00      A    H
ATOM    308  CA  CYS A  22      12.720   7.935  -7.282  1.00  0.00      A    C
ATOM    309  HA  CYS A  22      13.028   8.125  -6.264  1.00  0.00      A    H
ATOM    310  CB  CYS A  22      13.683   6.915  -7.818  1.00  0.00      A    C
ATOM    311  HB1 CYS A  22      13.520   5.945  -7.301  1.00  0.00      A    H
ATOM    312  HB2 CYS A  22      13.300   6.691  -8.836  1.00  0.00      A    H
ATOM    313  SG  CYS A  22      15.373   7.346  -7.530  1.00  0.00      A    S
ATOM    314  C   CYS A  22      12.792   9.305  -8.026  1.00  0.00      A    C
ATOM    315  O   CYS A  22      12.415  10.369  -7.568  1.00  0.00      A    O
ATOM    316  N   GLY A  23      13.150   9.157  -9.328  1.00  0.00      A    N
ATOM    317  HN  GLY A  23      13.336   8.256  -9.711  1.00  0.00      A    H
ATOM    318  CA  GLY A  23      13.102  10.330 -10.253  1.00  0.00      A    C
ATOM    319  HA1 GLY A  23      12.614  10.029 -11.168  1.00  0.00      A    H
ATOM    320  HA2 GLY A  23      12.648  11.152  -9.720  1.00  0.00      A    H
ATOM    321  C   GLY A  23      14.556  10.687 -10.631  1.00  0.00      A    C
ATOM    322  O   GLY A  23      14.897  11.834 -10.622  1.00  0.00      A    O
ATOM    323  N   SER A  24      15.420   9.714 -11.007  1.00  0.00      A    N
ATOM    324  HN  SER A  24      15.177   8.750 -11.077  1.00  0.00      A    H
ATOM    325  CA  SER A  24      16.852   9.998 -11.303  1.00  0.00      A    C
ATOM    326  HA  SER A  24      17.334  10.601 -10.548  1.00  0.00      A    H
ATOM    327  CB  SER A  24      17.682   8.700 -11.198  1.00  0.00      A    C
ATOM    328  HB1 SER A  24      17.482   7.834 -11.865  1.00  0.00      A    H
ATOM    329  HB2 SER A  24      18.745   9.022 -11.193  1.00  0.00      A    H
ATOM    330  OG  SER A  24      17.581   8.264  -9.842  1.00  0.00      A    O
ATOM    331  HG1 SER A  24      17.659   9.010  -9.242  1.00  0.00      A    H
ATOM    332  C   SER A  24      17.052  10.632 -12.669  1.00  0.00      A    C
ATOM    333  O   SER A  24      17.759  10.084 -13.514  1.00  0.00      A    O
ATOM    334  N   CYS A  25      16.518  11.903 -12.865  1.00  0.00      A    N
ATOM    335  HN  CYS A  25      15.883  12.274 -12.191  1.00  0.00      A    H
ATOM    336  CA  CYS A  25      16.523  12.682 -14.089  1.00  0.00      A    C
ATOM    337  HA  CYS A  25      15.878  12.075 -14.707  1.00  0.00      A    H
ATOM    338  CB  CYS A  25      16.086  14.167 -13.936  1.00  0.00      A    C
ATOM    339  HB1 CYS A  25      17.029  14.591 -13.530  1.00  0.00      A    H
ATOM    340  HB2 CYS A  25      16.028  14.635 -14.942  1.00  0.00      A    H
ATOM    341  SG  CYS A  25      14.578  14.333 -12.830  1.00  0.00      A    S
ATOM    342  C   CYS A  25      17.867  12.708 -14.850  1.00  0.00      A    C
ATOM    343  O   CYS A  25      18.028  12.151 -15.893  1.00  0.00      A    O
ATOM    344  N   TRP A  26      18.885  13.136 -14.047  1.00  0.00      A    N
ATOM    345  HN  TRP A  26      18.561  13.477 -13.167  1.00  0.00      A    H
ATOM    346  CA  TRP A  26      20.259  13.281 -14.392  1.00  0.00      A    C
ATOM    347  HA  TRP A  26      20.387  14.126 -15.052  1.00  0.00      A    H
ATOM    348  CB  TRP A  26      20.990  13.577 -13.049  1.00  0.00      A    C
ATOM    349  HB1 TRP A  26      22.066  13.746 -13.266  1.00  0.00      A    H
ATOM    350  HB2 TRP A  26      20.543  14.423 -12.484  1.00  0.00      A    H
ATOM    351  CG  TRP A  26      20.905  12.584 -12.005  1.00  0.00      A    C
ATOM    352  CD1 TRP A  26      20.014  12.479 -11.037  1.00  0.00      A    C
ATOM    353  HD1 TRP A  26      19.095  13.046 -10.989  1.00  0.00      A    H
ATOM    354  NE1 TRP A  26      20.283  11.349 -10.267  1.00  0.00      A    N
ATOM    355  HE1 TRP A  26      19.891  11.027  -9.433  1.00  0.00      A    H
ATOM    356  CE2 TRP A  26      21.456  10.823 -10.721  1.00  0.00      A    C
ATOM    357  CD2 TRP A  26      21.908  11.626 -11.778  1.00  0.00      A    C
ATOM    358  CE3 TRP A  26      23.080  11.320 -12.462  1.00  0.00      A    C
ATOM    359  HE3 TRP A  26      23.407  12.085 -13.151  1.00  0.00      A    H
ATOM    360  CZ3 TRP A  26      23.869  10.248 -11.986  1.00  0.00      A    C
ATOM    361  HZ3 TRP A  26      24.888  10.198 -12.340  1.00  0.00      A    H
ATOM    362  CZ2 TRP A  26      22.236   9.733 -10.266  1.00  0.00      A    C
ATOM    363  HZ2 TRP A  26      21.948   9.104  -9.436  1.00  0.00      A    H
ATOM    364  CH2 TRP A  26      23.481   9.467 -10.891  1.00  0.00      A    C
ATOM    365  HH2 TRP A  26      24.055   8.724 -10.357  1.00  0.00      A    H
ATOM    366  C   TRP A  26      20.799  12.029 -15.135  1.00  0.00      A    C
ATOM    367  O   TRP A  26      21.627  12.184 -16.055  1.00  0.00      A    O
ATOM    368  N   ALA A  27      20.434  10.861 -14.766  1.00  0.00      A    N
ATOM    369  HN  ALA A  27      19.908  10.770 -13.924  1.00  0.00      A    H
ATOM    370  CA  ALA A  27      20.885   9.640 -15.281  1.00  0.00      A    C
ATOM    371  HA  ALA A  27      21.927   9.849 -15.473  1.00  0.00      A    H
ATOM    372  CB  ALA A  27      20.817   8.627 -14.132  1.00  0.00      A    C
ATOM    373  HB1 ALA A  27      21.495   8.917 -13.300  1.00  0.00      A    H
ATOM    374  HB2 ALA A  27      19.802   8.583 -13.684  1.00  0.00      A    H
ATOM    375  HB3 ALA A  27      21.226   7.620 -14.364  1.00  0.00      A    H
ATOM    376  C   ALA A  27      20.073   9.256 -16.535  1.00  0.00      A    C
ATOM    377  O   ALA A  27      20.675   8.997 -17.586  1.00  0.00      A    O
ATOM    378  N   PHE A  28      18.723   9.391 -16.375  1.00  0.00      A    N
ATOM    379  HN  PHE A  28      18.344   9.769 -15.534  1.00  0.00      A    H
ATOM    380  CA  PHE A  28      17.667   9.184 -17.338  1.00  0.00      A    C
ATOM    381  HA  PHE A  28      17.678   8.134 -17.589  1.00  0.00      A    H
ATOM    382  CB  PHE A  28      16.216   9.596 -16.834  1.00  0.00      A    C
ATOM    383  HB1 PHE A  28      16.051   9.218 -15.803  1.00  0.00      A    H
ATOM    384  HB2 PHE A  28      16.145  10.704 -16.883  1.00  0.00      A    H
ATOM    385  CG  PHE A  28      15.067   9.073 -17.650  1.00  0.00      A    C
ATOM    386  CD1 PHE A  28      14.907   7.701 -17.954  1.00  0.00      A    C
ATOM    387  HD1 PHE A  28      15.616   6.971 -17.591  1.00  0.00      A    H
ATOM    388  CE1 PHE A  28      13.755   7.217 -18.491  1.00  0.00      A    C
ATOM    389  HE1 PHE A  28      13.703   6.170 -18.750  1.00  0.00      A    H
ATOM    390  CZ  PHE A  28      12.756   8.037 -18.918  1.00  0.00      A    C
ATOM    391  HZ  PHE A  28      11.926   7.554 -19.414  1.00  0.00      A    H
ATOM    392  CD2 PHE A  28      14.028   9.929 -18.012  1.00  0.00      A    C
ATOM    393  HD2 PHE A  28      14.152  10.997 -17.907  1.00  0.00      A    H
ATOM    394  CE2 PHE A  28      12.838   9.388 -18.566  1.00  0.00      A    C
ATOM    395  HE2 PHE A  28      11.961   9.974 -18.797  1.00  0.00      A    H
ATOM    396  C   PHE A  28      17.950   9.987 -18.629  1.00  0.00      A    C
ATOM    397  O   PHE A  28      17.940   9.455 -19.778  1.00  0.00      A    O
ATOM    398  N   ALA A  29      18.220  11.328 -18.439  1.00  0.00      A    N
ATOM    399  HN  ALA A  29      18.196  11.719 -17.522  1.00  0.00      A    H
ATOM    400  CA  ALA A  29      18.427  12.234 -19.512  1.00  0.00      A    C
ATOM    401  HA  ALA A  29      17.618  11.960 -20.173  1.00  0.00      A    H
ATOM    402  CB  ALA A  29      18.528  13.687 -18.963  1.00  0.00      A    C
ATOM    403  HB1 ALA A  29      18.504  14.417 -19.800  1.00  0.00      A    H
ATOM    404  HB2 ALA A  29      17.752  13.907 -18.198  1.00  0.00      A    H
ATOM    405  HB3 ALA A  29      19.417  13.886 -18.327  1.00  0.00      A    H
ATOM    406  C   ALA A  29      19.797  11.916 -20.216  1.00  0.00      A    C
ATOM    407  O   ALA A  29      20.061  12.205 -21.382  1.00  0.00      A    O
ATOM    408  N   ALA A  30      20.803  11.398 -19.447  1.00  0.00      A    N
ATOM    409  HN  ALA A  30      20.659  11.246 -18.473  1.00  0.00      A    H
ATOM    410  CA  ALA A  30      22.151  11.072 -20.045  1.00  0.00      A    C
ATOM    411  HA  ALA A  30      22.385  11.816 -20.791  1.00  0.00      A    H
ATOM    412  CB  ALA A  30      23.332  10.998 -18.991  1.00  0.00      A    C
ATOM    413  HB1 ALA A  30      24.303  10.530 -19.263  1.00  0.00      A    H
ATOM    414  HB2 ALA A  30      23.495  12.092 -18.892  1.00  0.00      A    H
ATOM    415  HB3 ALA A  30      22.842  10.544 -18.104  1.00  0.00      A    H
ATOM    416  C   ALA A  30      21.989   9.871 -20.839  1.00  0.00      A    C
ATOM    417  O   ALA A  30      22.402   9.865 -22.044  1.00  0.00      A    O
ATOM    418  N   ILE A  31      21.434   8.809 -20.310  1.00  0.00      A    N
ATOM    419  HN  ILE A  31      21.164   8.853 -19.351  1.00  0.00      A    H
ATOM    420  CA  ILE A  31      20.917   7.606 -20.986  1.00  0.00      A    C
ATOM    421  HA  ILE A  31      21.848   7.201 -21.353  1.00  0.00      A    H
ATOM    422  CB  ILE A  31      20.098   6.654 -20.164  1.00  0.00      A    C
ATOM    423  HB  ILE A  31      19.329   7.304 -19.694  1.00  0.00      A    H
ATOM    424  CG2 ILE A  31      19.462   5.504 -20.997  1.00  0.00      A    C
ATOM    425 HG21 ILE A  31      19.141   4.642 -20.375  1.00  0.00      A    H
ATOM    426 HG22 ILE A  31      18.576   5.779 -21.609  1.00  0.00      A    H
ATOM    427 HG23 ILE A  31      20.260   5.028 -21.606  1.00  0.00      A    H
ATOM    428  CG1 ILE A  31      20.795   6.101 -18.881  1.00  0.00      A    C
ATOM    429 HG11 ILE A  31      21.002   6.937 -18.180  1.00  0.00      A    H
ATOM    430 HG12 ILE A  31      20.148   5.391 -18.323  1.00  0.00      A    H
ATOM    431  CD  ILE A  31      22.232   5.530 -19.064  1.00  0.00      A    C
ATOM    432  HD1 ILE A  31      23.006   6.318 -18.938  1.00  0.00      A    H
ATOM    433  HD2 ILE A  31      22.475   4.825 -18.241  1.00  0.00      A    H
ATOM    434  HD3 ILE A  31      22.316   4.922 -19.990  1.00  0.00      A    H
ATOM    435  C   ILE A  31      20.235   7.926 -22.296  1.00  0.00      A    C
ATOM    436  O   ILE A  31      20.731   7.525 -23.338  1.00  0.00      A    O
ATOM    437  N   ALA A  32      19.098   8.732 -22.388  1.00  0.00      A    N
ATOM    438  HN  ALA A  32      18.740   9.139 -21.551  1.00  0.00      A    H
ATOM    439  CA  ALA A  32      18.363   9.090 -23.646  1.00  0.00      A    C
ATOM    440  HA  ALA A  32      17.745   8.231 -23.861  1.00  0.00      A    H
ATOM    441  CB  ALA A  32      17.590  10.395 -23.284  1.00  0.00      A    C
ATOM    442  HB1 ALA A  32      16.901  10.771 -24.070  1.00  0.00      A    H
ATOM    443  HB2 ALA A  32      17.001  10.266 -22.351  1.00  0.00      A    H
ATOM    444  HB3 ALA A  32      18.261  11.246 -23.041  1.00  0.00      A    H
ATOM    445  C   ALA A  32      19.243   9.458 -24.836  1.00  0.00      A    C
ATOM    446  O   ALA A  32      18.988   9.140 -26.017  1.00  0.00      A    O
ATOM    447  N   THR A  33      20.360  10.243 -24.646  1.00  0.00      A    N
ATOM    448  HN  THR A  33      20.496  10.519 -23.697  1.00  0.00      A    H
ATOM    449  CA  THR A  33      21.305  10.711 -25.665  1.00  0.00      A    C
ATOM    450  HA  THR A  33      20.715  11.091 -26.486  1.00  0.00      A    H
ATOM    451  CB  THR A  33      22.257  11.773 -25.241  1.00  0.00      A    C
ATOM    452  HB  THR A  33      22.818  12.213 -26.093  1.00  0.00      A    H
ATOM    453  OG1 THR A  33      23.188  11.420 -24.212  1.00  0.00      A    O
ATOM    454  HG1 THR A  33      22.664  10.864 -23.631  1.00  0.00      A    H
ATOM    455  CG2 THR A  33      21.611  13.020 -24.685  1.00  0.00      A    C
ATOM    456 HG21 THR A  33      21.053  13.618 -25.436  1.00  0.00      A    H
ATOM    457 HG22 THR A  33      20.939  12.929 -23.805  1.00  0.00      A    H
ATOM    458 HG23 THR A  33      22.380  13.801 -24.499  1.00  0.00      A    H
ATOM    459  C   THR A  33      22.100   9.496 -26.137  1.00  0.00      A    C
ATOM    460  O   THR A  33      22.386   9.272 -27.327  1.00  0.00      A    O
ATOM    461  N   VAL A  34      22.481   8.585 -25.232  1.00  0.00      A    N
ATOM    462  HN  VAL A  34      21.999   8.635 -24.361  1.00  0.00      A    H
ATOM    463  CA  VAL A  34      23.209   7.392 -25.452  1.00  0.00      A    C
ATOM    464  HA  VAL A  34      24.067   7.674 -26.044  1.00  0.00      A    H
ATOM    465  CB  VAL A  34      23.781   6.733 -24.187  1.00  0.00      A    C
ATOM    466  HB  VAL A  34      23.092   6.502 -23.347  1.00  0.00      A    H
ATOM    467  CG1 VAL A  34      24.446   5.354 -24.411  1.00  0.00      A    C
ATOM    468 HG11 VAL A  34      23.610   4.622 -24.413  1.00  0.00      A    H
ATOM    469 HG12 VAL A  34      25.158   5.242 -25.256  1.00  0.00      A    H
ATOM    470 HG13 VAL A  34      24.926   5.017 -23.468  1.00  0.00      A    H
ATOM    471  CG2 VAL A  34      24.748   7.650 -23.564  1.00  0.00      A    C
ATOM    472 HG21 VAL A  34      24.981   7.321 -22.529  1.00  0.00      A    H
ATOM    473 HG22 VAL A  34      25.661   7.760 -24.188  1.00  0.00      A    H
ATOM    474 HG23 VAL A  34      24.417   8.708 -23.485  1.00  0.00      A    H
ATOM    475  C   VAL A  34      22.465   6.359 -26.251  1.00  0.00      A    C
ATOM    476  O   VAL A  34      22.990   5.702 -27.153  1.00  0.00      A    O
ATOM    477  N   GLU A  35      21.161   6.171 -25.923  1.00  0.00      A    N
ATOM    478  HN  GLU A  35      20.717   6.686 -25.195  1.00  0.00      A    H
ATOM    479  CA  GLU A  35      20.189   5.286 -26.640  1.00  0.00      A    C
ATOM    480  HA  GLU A  35      20.589   4.284 -26.588  1.00  0.00      A    H
ATOM    481  CB  GLU A  35      18.853   5.158 -25.953  1.00  0.00      A    C
ATOM    482  HB1 GLU A  35      18.457   6.172 -25.729  1.00  0.00      A    H
ATOM    483  HB2 GLU A  35      18.032   4.690 -26.538  1.00  0.00      A    H
ATOM    484  CG  GLU A  35      18.911   4.263 -24.739  1.00  0.00      A    C
ATOM    485  HG1 GLU A  35      19.363   3.268 -24.939  1.00  0.00      A    H
ATOM    486  HG2 GLU A  35      19.523   4.815 -23.995  1.00  0.00      A    H
ATOM    487  CD  GLU A  35      17.489   4.025 -24.137  1.00  0.00      A    C
ATOM    488  OE1 GLU A  35      16.763   5.020 -23.916  1.00  0.00      A    O
ATOM    489  OE2 GLU A  35      17.058   2.852 -24.089  1.00  0.00      A    O
ATOM    490  C   GLU A  35      20.093   5.619 -28.108  1.00  0.00      A    C
ATOM    491  O   GLU A  35      20.237   4.754 -28.933  1.00  0.00      A    O
ATOM    492  N   SER A  36      19.949   6.983 -28.317  1.00  0.00      A    N
ATOM    493  HN  SER A  36      20.055   7.492 -27.466  1.00  0.00      A    H
ATOM    494  CA  SER A  36      19.841   7.670 -29.581  1.00  0.00      A    C
ATOM    495  HA  SER A  36      19.093   7.149 -30.161  1.00  0.00      A    H
ATOM    496  CB  SER A  36      19.430   9.196 -29.482  1.00  0.00      A    C
ATOM    497  HB1 SER A  36      20.204   9.793 -28.953  1.00  0.00      A    H
ATOM    498  HB2 SER A  36      19.258   9.598 -30.503  1.00  0.00      A    H
ATOM    499  OG  SER A  36      18.181   9.268 -28.763  1.00  0.00      A    O
ATOM    500  HG1 SER A  36      18.356   8.969 -27.868  1.00  0.00      A    H
ATOM    501  C   SER A  36      21.001   7.482 -30.393  1.00  0.00      A    C
ATOM    502  O   SER A  36      21.060   7.405 -31.649  1.00  0.00      A    O
ATOM    503  N   LEU A  37      22.202   7.555 -29.733  1.00  0.00      A    N
ATOM    504  HN  LEU A  37      22.270   7.637 -28.742  1.00  0.00      A    H
ATOM    505  CA  LEU A  37      23.497   7.428 -30.380  1.00  0.00      A    C
ATOM    506  HA  LEU A  37      23.659   7.986 -31.291  1.00  0.00      A    H
ATOM    507  CB  LEU A  37      24.560   7.863 -29.378  1.00  0.00      A    C
ATOM    508  HB1 LEU A  37      24.288   8.931 -29.235  1.00  0.00      A    H
ATOM    509  HB2 LEU A  37      24.453   7.393 -28.377  1.00  0.00      A    H
ATOM    510  CG  LEU A  37      26.088   7.865 -29.699  1.00  0.00      A    C
ATOM    511  HG  LEU A  37      26.318   6.810 -29.963  1.00  0.00      A    H
ATOM    512  CD1 LEU A  37      26.432   8.836 -30.856  1.00  0.00      A    C
ATOM    513 HD11 LEU A  37      25.701   8.866 -31.692  1.00  0.00      A    H
ATOM    514 HD12 LEU A  37      26.639   9.902 -30.625  1.00  0.00      A    H
ATOM    515 HD13 LEU A  37      27.303   8.464 -31.438  1.00  0.00      A    H
ATOM    516  CD2 LEU A  37      26.881   8.123 -28.394  1.00  0.00      A    C
ATOM    517 HD21 LEU A  37      26.395   8.867 -27.726  1.00  0.00      A    H
ATOM    518 HD22 LEU A  37      26.863   7.212 -27.759  1.00  0.00      A    H
ATOM    519 HD23 LEU A  37      27.892   8.535 -28.600  1.00  0.00      A    H
ATOM    520  C   LEU A  37      23.661   5.967 -30.825  1.00  0.00      A    C
ATOM    521  O   LEU A  37      24.287   5.620 -31.799  1.00  0.00      A    O
ATOM    522  N   THR A  38      23.166   5.045 -29.988  1.00  0.00      A    N
ATOM    523  HN  THR A  38      22.616   5.374 -29.224  1.00  0.00      A    H
ATOM    524  CA  THR A  38      23.329   3.663 -30.198  1.00  0.00      A    C
ATOM    525  HA  THR A  38      24.379   3.457 -30.346  1.00  0.00      A    H
ATOM    526  CB  THR A  38      22.982   2.826 -28.939  1.00  0.00      A    C
ATOM    527  HB  THR A  38      21.911   3.062 -28.762  1.00  0.00      A    H
ATOM    528  OG1 THR A  38      23.794   3.058 -27.811  1.00  0.00      A    O
ATOM    529  HG1 THR A  38      23.777   4.006 -27.662  1.00  0.00      A    H
ATOM    530  CG2 THR A  38      23.122   1.264 -29.248  1.00  0.00      A    C
ATOM    531 HG21 THR A  38      22.980   0.647 -28.335  1.00  0.00      A    H
ATOM    532 HG22 THR A  38      22.364   0.974 -30.007  1.00  0.00      A    H
ATOM    533 HG23 THR A  38      24.125   0.980 -29.630  1.00  0.00      A    H
ATOM    534  C   THR A  38      22.445   3.185 -31.324  1.00  0.00      A    C
ATOM    535  O   THR A  38      22.870   2.484 -32.246  1.00  0.00      A    O
ATOM    536  N   TRP A  39      21.132   3.658 -31.394  1.00  0.00      A    N
ATOM    537  HN  TRP A  39      20.687   4.140 -30.643  1.00  0.00      A    H
ATOM    538  CA  TRP A  39      20.192   3.352 -32.468  1.00  0.00      A    C
ATOM    539  HA  TRP A  39      20.198   2.275 -32.551  1.00  0.00      A    H
ATOM    540  CB  TRP A  39      18.772   3.907 -32.210  1.00  0.00      A    C
ATOM    541  HB1 TRP A  39      18.433   3.460 -31.251  1.00  0.00      A    H
ATOM    542  HB2 TRP A  39      18.890   5.007 -32.112  1.00  0.00      A    H
ATOM    543  CG  TRP A  39      17.601   3.555 -33.125  1.00  0.00      A    C
ATOM    544  CD1 TRP A  39      16.722   2.480 -33.075  1.00  0.00      A    C
ATOM    545  HD1 TRP A  39      16.682   1.709 -32.320  1.00  0.00      A    H
ATOM    546  NE1 TRP A  39      15.981   2.506 -34.310  1.00  0.00      A    N
ATOM    547  HE1 TRP A  39      15.193   1.940 -34.411  1.00  0.00      A    H
ATOM    548  CE2 TRP A  39      16.349   3.592 -35.139  1.00  0.00      A    C
ATOM    549  CD2 TRP A  39      17.326   4.260 -34.376  1.00  0.00      A    C
ATOM    550  CE3 TRP A  39      17.951   5.344 -34.976  1.00  0.00      A    C
ATOM    551  HE3 TRP A  39      18.749   5.873 -34.476  1.00  0.00      A    H
ATOM    552  CZ3 TRP A  39      17.444   5.831 -36.220  1.00  0.00      A    C
ATOM    553  HZ3 TRP A  39      17.935   6.698 -36.637  1.00  0.00      A    H
ATOM    554  CZ2 TRP A  39      15.875   4.068 -36.333  1.00  0.00      A    C
ATOM    555  HZ2 TRP A  39      15.102   3.484 -36.810  1.00  0.00      A    H
ATOM    556  CH2 TRP A  39      16.414   5.208 -36.957  1.00  0.00      A    C
ATOM    557  HH2 TRP A  39      16.215   5.467 -37.987  1.00  0.00      A    H
ATOM    558  C   TRP A  39      20.675   3.754 -33.858  1.00  0.00      A    C
ATOM    559  O   TRP A  39      20.169   3.261 -34.928  1.00  0.00      A    O
ATOM    560  N   LEU A  40      21.558   4.754 -33.954  1.00  0.00      A    N
ATOM    561  HN  LEU A  40      21.781   5.268 -33.129  1.00  0.00      A    H
ATOM    562  CA  LEU A  40      22.294   4.989 -35.173  1.00  0.00      A    C
ATOM    563  HA  LEU A  40      21.645   4.972 -36.036  1.00  0.00      A    H
ATOM    564  CB  LEU A  40      22.942   6.393 -35.199  1.00  0.00      A    C
ATOM    565  HB1 LEU A  40      23.756   6.574 -34.465  1.00  0.00      A    H
ATOM    566  HB2 LEU A  40      23.553   6.371 -36.126  1.00  0.00      A    H
ATOM    567  CG  LEU A  40      22.020   7.582 -35.078  1.00  0.00      A    C
ATOM    568  HG  LEU A  40      21.669   7.536 -34.025  1.00  0.00      A    H
ATOM    569  CD1 LEU A  40      22.839   8.957 -34.982  1.00  0.00      A    C
ATOM    570 HD11 LEU A  40      23.275   9.172 -35.981  1.00  0.00      A    H
ATOM    571 HD12 LEU A  40      22.395   9.888 -34.570  1.00  0.00      A    H
ATOM    572 HD13 LEU A  40      23.764   8.765 -34.397  1.00  0.00      A    H
ATOM    573  CD2 LEU A  40      20.916   7.692 -36.098  1.00  0.00      A    C
ATOM    574 HD21 LEU A  40      21.411   7.869 -37.076  1.00  0.00      A    H
ATOM    575 HD22 LEU A  40      20.343   6.762 -36.300  1.00  0.00      A    H
ATOM    576 HD23 LEU A  40      20.228   8.448 -35.663  1.00  0.00      A    H
ATOM    577  C   LEU A  40      23.391   3.958 -35.373  1.00  0.00      A    C
ATOM    578  O   LEU A  40      23.393   3.117 -36.211  1.00  0.00      A    O
ATOM    579  N   TYR A  41      24.447   3.928 -34.504  1.00  0.00      A    N
ATOM    580  HN  TYR A  41      24.480   4.270 -33.568  1.00  0.00      A    H
ATOM    581  CA  TYR A  41      25.660   3.010 -34.784  1.00  0.00      A    C
ATOM    582  HA  TYR A  41      26.018   3.204 -35.784  1.00  0.00      A    H
ATOM    583  CB  TYR A  41      26.852   3.459 -33.877  1.00  0.00      A    C
ATOM    584  HB1 TYR A  41      26.435   3.542 -32.850  1.00  0.00      A    H
ATOM    585  HB2 TYR A  41      27.714   2.768 -33.991  1.00  0.00      A    H
ATOM    586  CG  TYR A  41      27.303   4.826 -34.372  1.00  0.00      A    C
ATOM    587  CD1 TYR A  41      26.675   5.999 -34.001  1.00  0.00      A    C
ATOM    588  HD1 TYR A  41      25.820   5.818 -33.367  1.00  0.00      A    H
ATOM    589  CE1 TYR A  41      27.265   7.255 -34.172  1.00  0.00      A    C
ATOM    590  HE1 TYR A  41      26.765   8.170 -33.889  1.00  0.00      A    H
ATOM    591  CZ  TYR A  41      28.358   7.315 -34.971  1.00  0.00      A    C
ATOM    592  OH  TYR A  41      28.987   8.504 -35.244  1.00  0.00      A    O
ATOM    593  HH  TYR A  41      28.731   9.196 -34.629  1.00  0.00      A    H
ATOM    594  CD2 TYR A  41      28.524   4.934 -35.167  1.00  0.00      A    C
ATOM    595  HD2 TYR A  41      28.960   4.018 -35.538  1.00  0.00      A    H
ATOM    596  CE2 TYR A  41      28.983   6.199 -35.535  1.00  0.00      A    C
ATOM    597  HE2 TYR A  41      29.948   6.298 -36.009  1.00  0.00      A    H
ATOM    598  C   TYR A  41      25.404   1.521 -34.713  1.00  0.00      A    C
ATOM    599  O   TYR A  41      26.097   0.758 -35.360  1.00  0.00      A    O
ATOM    600  N   THR A  42      24.487   1.059 -33.804  1.00  0.00      A    N
ATOM    601  HN  THR A  42      23.997   1.704 -33.222  1.00  0.00      A    H
ATOM    602  CA  THR A  42      24.090  -0.359 -33.720  1.00  0.00      A    C
ATOM    603  HA  THR A  42      24.756  -0.976 -34.305  1.00  0.00      A    H
ATOM    604  CB  THR A  42      24.137  -0.854 -32.269  1.00  0.00      A    C
ATOM    605  HB  THR A  42      23.367  -0.288 -31.701  1.00  0.00      A    H
ATOM    606  OG1 THR A  42      25.466  -0.625 -31.735  1.00  0.00      A    O
ATOM    607  HG1 THR A  42      25.390  -1.029 -30.868  1.00  0.00      A    H
ATOM    608  CG2 THR A  42      23.793  -2.327 -32.080  1.00  0.00      A    C
ATOM    609 HG21 THR A  42      23.965  -2.648 -31.030  1.00  0.00      A    H
ATOM    610 HG22 THR A  42      22.752  -2.507 -32.424  1.00  0.00      A    H
ATOM    611 HG23 THR A  42      24.497  -2.955 -32.667  1.00  0.00      A    H
ATOM    612  C   THR A  42      22.628  -0.678 -34.257  1.00  0.00      A    C
ATOM    613  O   THR A  42      21.692   0.043 -33.930  1.00  0.00      A    O
ATOM    614  N   ARG A  43      22.388  -1.794 -35.028  1.00  0.00      A    N
ATOM    615  HN  ARG A  43      23.135  -2.448 -35.115  1.00  0.00      A    H
ATOM    616  CA  ARG A  43      21.217  -2.127 -35.851  1.00  0.00      A    C
ATOM    617  HA  ARG A  43      20.784  -1.232 -36.271  1.00  0.00      A    H
ATOM    618  CB  ARG A  43      21.587  -3.131 -36.964  1.00  0.00      A    C
ATOM    619  HB1 ARG A  43      22.036  -4.068 -36.572  1.00  0.00      A    H
ATOM    620  HB2 ARG A  43      20.645  -3.285 -37.532  1.00  0.00      A    H
ATOM    621  CG  ARG A  43      22.610  -2.417 -37.888  1.00  0.00      A    C
ATOM    622  HG1 ARG A  43      22.365  -1.443 -38.364  1.00  0.00      A    H
ATOM    623  HG2 ARG A  43      23.559  -2.261 -37.331  1.00  0.00      A    H
ATOM    624  CD  ARG A  43      23.006  -3.175 -39.184  1.00  0.00      A    C
ATOM    625  HD1 ARG A  43      23.693  -2.503 -39.742  1.00  0.00      A    H
ATOM    626  HD2 ARG A  43      23.540  -4.127 -38.977  1.00  0.00      A    H
ATOM    627  NE  ARG A  43      21.793  -3.388 -40.025  1.00  0.00      A    N
ATOM    628  HE  ARG A  43      20.982  -2.816 -39.908  1.00  0.00      A    H
ATOM    629  CZ  ARG A  43      21.663  -4.217 -41.067  1.00  0.00      A    C
ATOM    630  NH1 ARG A  43      22.626  -4.938 -41.523  1.00  0.00      A    N
ATOM    631 HH11 ARG A  43      23.520  -4.973 -41.077  1.00  0.00      A    H
ATOM    632 HH12 ARG A  43      22.380  -5.602 -42.228  1.00  0.00      A    H
ATOM    633  NH2 ARG A  43      20.486  -4.249 -41.653  1.00  0.00      A    N
ATOM    634 HH21 ARG A  43      19.766  -3.831 -41.099  1.00  0.00      A    H
ATOM    635 HH22 ARG A  43      20.217  -4.830 -42.421  1.00  0.00      A    H
ATOM    636  C   ARG A  43      20.102  -2.699 -35.050  1.00  0.00      A    C
ATOM    637  O   ARG A  43      18.983  -2.316 -35.062  1.00  0.00      A    O
ATOM    638  N   LYS A  44      20.443  -3.667 -34.157  1.00  0.00      A    N
ATOM    639  HN  LYS A  44      21.380  -4.006 -34.196  1.00  0.00      A    H
ATOM    640  CA  LYS A  44      19.621  -4.275 -33.104  1.00  0.00      A    C
ATOM    641  HA  LYS A  44      18.628  -3.874 -33.243  1.00  0.00      A    H
ATOM    642  CB  LYS A  44      19.478  -5.846 -33.053  1.00  0.00      A    C
ATOM    643  HB1 LYS A  44      19.088  -6.195 -34.033  1.00  0.00      A    H
ATOM    644  HB2 LYS A  44      20.456  -6.348 -32.893  1.00  0.00      A    H
ATOM    645  CG  LYS A  44      18.458  -6.292 -32.006  1.00  0.00      A    C
ATOM    646  HG1 LYS A  44      18.853  -6.238 -30.969  1.00  0.00      A    H
ATOM    647  HG2 LYS A  44      17.584  -5.606 -32.031  1.00  0.00      A    H
ATOM    648  CD  LYS A  44      18.133  -7.780 -32.276  1.00  0.00      A    C
ATOM    649  HD1 LYS A  44      17.956  -7.838 -33.371  1.00  0.00      A    H
ATOM    650  HD2 LYS A  44      19.091  -8.320 -32.121  1.00  0.00      A    H
ATOM    651  CE  LYS A  44      16.902  -8.365 -31.599  1.00  0.00      A    C
ATOM    652  HE1 LYS A  44      16.914  -8.150 -30.509  1.00  0.00      A    H
ATOM    653  HE2 LYS A  44      16.026  -7.957 -32.148  1.00  0.00      A    H
ATOM    654  NZ  LYS A  44      16.881  -9.896 -31.705  1.00  0.00      A    N
ATOM    655  HZ1 LYS A  44      16.583 -10.130 -32.674  1.00  0.00      A    H
ATOM    656  HZ2 LYS A  44      17.806 -10.173 -31.319  1.00  0.00      A    H
ATOM    657  HZ3 LYS A  44      16.186 -10.341 -31.073  1.00  0.00      A    H
ATOM    658  C   LYS A  44      19.979  -3.687 -31.793  1.00  0.00      A    C
ATOM    659  O   LYS A  44      21.008  -4.050 -31.189  1.00  0.00      A    O
ATOM    660  N   SER A  45      19.107  -2.772 -31.297  1.00  0.00      A    N
ATOM    661  HN  SER A  45      18.295  -2.487 -31.801  1.00  0.00      A    H
ATOM    662  CA  SER A  45      19.355  -2.031 -30.032  1.00  0.00      A    C
ATOM    663  HA  SER A  45      20.363  -2.249 -29.712  1.00  0.00      A    H
ATOM    664  CB  SER A  45      19.441  -0.506 -30.254  1.00  0.00      A    C
ATOM    665  HB1 SER A  45      20.305  -0.312 -30.926  1.00  0.00      A    H
ATOM    666  HB2 SER A  45      18.471  -0.261 -30.736  1.00  0.00      A    H
ATOM    667  OG  SER A  45      19.630   0.200 -29.006  1.00  0.00      A    O
ATOM    668  HG1 SER A  45      19.132   1.017 -28.931  1.00  0.00      A    H
ATOM    669  C   SER A  45      18.378  -2.410 -28.909  1.00  0.00      A    C
ATOM    670  O   SER A  45      17.234  -2.774 -29.160  1.00  0.00      A    O
ATOM    671  N   TYR A  46      18.788  -2.338 -27.642  1.00  0.00      A    N
ATOM    672  HN  TYR A  46      19.673  -1.890 -27.548  1.00  0.00      A    H
ATOM    673  CA  TYR A  46      18.006  -2.752 -26.481  1.00  0.00      A    C
ATOM    674  HA  TYR A  46      16.968  -2.966 -26.690  1.00  0.00      A    H
ATOM    675  CB  TYR A  46      18.477  -3.949 -25.646  1.00  0.00      A    C
ATOM    676  HB1 TYR A  46      19.515  -3.689 -25.349  1.00  0.00      A    H
ATOM    677  HB2 TYR A  46      17.828  -4.094 -24.756  1.00  0.00      A    H
ATOM    678  CG  TYR A  46      18.454  -5.221 -26.443  1.00  0.00      A    C
ATOM    679  CD1 TYR A  46      19.656  -5.511 -27.079  1.00  0.00      A    C
ATOM    680  HD1 TYR A  46      20.533  -4.903 -26.914  1.00  0.00      A    H
ATOM    681  CE1 TYR A  46      19.797  -6.695 -27.848  1.00  0.00      A    C
ATOM    682  HE1 TYR A  46      20.750  -6.773 -28.352  1.00  0.00      A    H
ATOM    683  CZ  TYR A  46      18.689  -7.547 -28.031  1.00  0.00      A    C
ATOM    684  OH  TYR A  46      18.848  -8.855 -28.586  1.00  0.00      A    O
ATOM    685  HH  TYR A  46      18.104  -9.387 -28.295  1.00  0.00      A    H
ATOM    686  CD2 TYR A  46      17.485  -6.142 -26.490  1.00  0.00      A    C
ATOM    687  HD2 TYR A  46      16.627  -6.019 -25.845  1.00  0.00      A    H
ATOM    688  CE2 TYR A  46      17.530  -7.320 -27.309  1.00  0.00      A    C
ATOM    689  HE2 TYR A  46      16.737  -8.052 -27.332  1.00  0.00      A    H
ATOM    690  C   TYR A  46      17.807  -1.580 -25.650  1.00  0.00      A    C
ATOM    691  O   TYR A  46      18.607  -0.661 -25.698  1.00  0.00      A    O
ATOM    692  N   ASP A  47      16.751  -1.534 -24.832  1.00  0.00      A    N
ATOM    693  HN  ASP A  47      16.079  -2.268 -24.889  1.00  0.00      A    H
ATOM    694  CA  ASP A  47      16.425  -0.507 -23.891  1.00  0.00      A    C
ATOM    695  HA  ASP A  47      16.590   0.384 -24.480  1.00  0.00      A    H
ATOM    696  CB  ASP A  47      15.020  -0.634 -23.256  1.00  0.00      A    C
ATOM    697  HB1 ASP A  47      14.852  -1.596 -22.727  1.00  0.00      A    H
ATOM    698  HB2 ASP A  47      14.935   0.198 -22.523  1.00  0.00      A    H
ATOM    699  CG  ASP A  47      13.954  -0.342 -24.289  1.00  0.00      A    C
ATOM    700  OD1 ASP A  47      13.908   0.729 -24.877  1.00  0.00      A    O
ATOM    701  OD2 ASP A  47      13.188  -1.321 -24.566  1.00  0.00      A    O
ATOM    702  C   ASP A  47      17.461  -0.405 -22.758  1.00  0.00      A    C
ATOM    703  O   ASP A  47      17.668  -1.380 -22.037  1.00  0.00      A    O
ATOM    704  N   LEU A  48      18.110   0.749 -22.628  1.00  0.00      A    N
ATOM    705  HN  LEU A  48      17.853   1.502 -23.229  1.00  0.00      A    H
ATOM    706  CA  LEU A  48      19.184   0.797 -21.600  1.00  0.00      A    C
ATOM    707  HA  LEU A  48      19.702  -0.139 -21.453  1.00  0.00      A    H
ATOM    708  CB  LEU A  48      20.246   1.850 -22.112  1.00  0.00      A    C
ATOM    709  HB1 LEU A  48      19.710   2.813 -22.252  1.00  0.00      A    H
ATOM    710  HB2 LEU A  48      21.055   1.864 -21.351  1.00  0.00      A    H
ATOM    711  CG  LEU A  48      20.971   1.424 -23.514  1.00  0.00      A    C
ATOM    712  HG  LEU A  48      20.134   1.407 -24.243  1.00  0.00      A    H
ATOM    713  CD1 LEU A  48      22.112   2.321 -24.006  1.00  0.00      A    C
ATOM    714 HD11 LEU A  48      22.705   1.800 -24.787  1.00  0.00      A    H
ATOM    715 HD12 LEU A  48      21.779   3.259 -24.501  1.00  0.00      A    H
ATOM    716 HD13 LEU A  48      22.847   2.681 -23.254  1.00  0.00      A    H
ATOM    717  CD2 LEU A  48      21.582   0.000 -23.431  1.00  0.00      A    C
ATOM    718 HD21 LEU A  48      22.419   0.027 -22.701  1.00  0.00      A    H
ATOM    719 HD22 LEU A  48      20.839  -0.713 -23.014  1.00  0.00      A    H
ATOM    720 HD23 LEU A  48      21.802  -0.292 -24.479  1.00  0.00      A    H
ATOM    721  C   LEU A  48      18.726   1.403 -20.210  1.00  0.00      A    C
ATOM    722  O   LEU A  48      17.845   2.263 -20.178  1.00  0.00      A    O
ATOM    723  N   SER A  49      19.218   0.912 -19.061  1.00  0.00      A    N
ATOM    724  HN  SER A  49      20.156   0.592 -18.951  1.00  0.00      A    H
ATOM    725  CA  SER A  49      18.567   1.242 -17.791  1.00  0.00      A    C
ATOM    726  HA  SER A  49      17.576   1.671 -17.797  1.00  0.00      A    H
ATOM    727  CB  SER A  49      18.637  -0.086 -16.941  1.00  0.00      A    C
ATOM    728  HB1 SER A  49      18.227  -0.945 -17.514  1.00  0.00      A    H
ATOM    729  HB2 SER A  49      19.714  -0.299 -16.769  1.00  0.00      A    H
ATOM    730  OG  SER A  49      17.820  -0.223 -15.776  1.00  0.00      A    O
ATOM    731  HG1 SER A  49      17.653  -1.164 -15.683  1.00  0.00      A    H
ATOM    732  C   SER A  49      19.403   2.197 -17.026  1.00  0.00      A    C
ATOM    733  O   SER A  49      20.542   1.965 -16.647  1.00  0.00      A    O
ATOM    734  N   GLU A  50      18.680   3.293 -16.617  1.00  0.00      A    N
ATOM    735  HN  GLU A  50      17.702   3.355 -16.802  1.00  0.00      A    H
ATOM    736  CA  GLU A  50      19.183   4.355 -15.709  1.00  0.00      A    C
ATOM    737  HA  GLU A  50      20.139   4.648 -16.119  1.00  0.00      A    H
ATOM    738  CB  GLU A  50      18.173   5.562 -15.553  1.00  0.00      A    C
ATOM    739  HB1 GLU A  50      18.697   6.414 -15.071  1.00  0.00      A    H
ATOM    740  HB2 GLU A  50      17.827   5.935 -16.540  1.00  0.00      A    H
ATOM    741  CG  GLU A  50      16.885   5.256 -14.754  1.00  0.00      A    C
ATOM    742  HG1 GLU A  50      16.970   5.438 -13.661  1.00  0.00      A    H
ATOM    743  HG2 GLU A  50      16.335   6.155 -15.105  1.00  0.00      A    H
ATOM    744  CD  GLU A  50      16.122   4.032 -15.189  1.00  0.00      A    C
ATOM    745  OE1 GLU A  50      15.952   3.730 -16.407  1.00  0.00      A    O
ATOM    746  OE2 GLU A  50      15.498   3.368 -14.292  1.00  0.00      A    O
ATOM    747  C   GLU A  50      19.391   3.887 -14.264  1.00  0.00      A    C
ATOM    748  O   GLU A  50      20.082   4.579 -13.492  1.00  0.00      A    O
ATOM    749  N   GLN A  51      18.726   2.797 -13.807  1.00  0.00      A    N
ATOM    750  HN  GLN A  51      18.270   2.275 -14.525  1.00  0.00      A    H
ATOM    751  CA  GLN A  51      18.691   2.281 -12.428  1.00  0.00      A    C
ATOM    752  HA  GLN A  51      18.316   3.108 -11.842  1.00  0.00      A    H
ATOM    753  CB  GLN A  51      17.850   1.004 -12.321  1.00  0.00      A    C
ATOM    754  HB1 GLN A  51      16.921   1.131 -12.918  1.00  0.00      A    H
ATOM    755  HB2 GLN A  51      18.455   0.230 -12.841  1.00  0.00      A    H
ATOM    756  CG  GLN A  51      17.560   0.478 -10.860  1.00  0.00      A    C
ATOM    757  HG1 GLN A  51      17.194  -0.565 -10.747  1.00  0.00      A    H
ATOM    758  HG2 GLN A  51      18.413   0.417 -10.152  1.00  0.00      A    H
ATOM    759  CD  GLN A  51      16.415   1.257 -10.201  1.00  0.00      A    C
ATOM    760  OE1 GLN A  51      15.252   1.360 -10.575  1.00  0.00      A    O
ATOM    761  NE2 GLN A  51      16.855   2.035  -9.189  1.00  0.00      A    N
ATOM    762 HE21 GLN A  51      16.059   2.524  -8.830  1.00  0.00      A    H
ATOM    763 HE22 GLN A  51      17.824   2.216  -9.018  1.00  0.00      A    H
ATOM    764  C   GLN A  51      20.143   2.001 -12.029  1.00  0.00      A    C
ATOM    765  O   GLN A  51      20.584   2.274 -10.926  1.00  0.00      A    O
ATOM    766  N   GLN A  52      20.899   1.361 -12.916  1.00  0.00      A    N
ATOM    767  HN  GLN A  52      20.474   1.191 -13.802  1.00  0.00      A    H
ATOM    768  CA  GLN A  52      22.278   0.879 -12.777  1.00  0.00      A    C
ATOM    769  HA  GLN A  52      22.278   0.239 -11.907  1.00  0.00      A    H
ATOM    770  CB  GLN A  52      22.787   0.277 -14.104  1.00  0.00      A    C
ATOM    771  HB1 GLN A  52      21.961  -0.304 -14.568  1.00  0.00      A    H
ATOM    772  HB2 GLN A  52      22.963   1.151 -14.767  1.00  0.00      A    H
ATOM    773  CG  GLN A  52      23.942  -0.660 -13.792  1.00  0.00      A    C
ATOM    774  HG1 GLN A  52      24.721  -0.309 -13.082  1.00  0.00      A    H
ATOM    775  HG2 GLN A  52      23.422  -1.541 -13.361  1.00  0.00      A    H
ATOM    776  CD  GLN A  52      24.693  -1.134 -15.075  1.00  0.00      A    C
ATOM    777  OE1 GLN A  52      24.300  -0.810 -16.168  1.00  0.00      A    O
ATOM    778  NE2 GLN A  52      25.818  -1.878 -14.881  1.00  0.00      A    N
ATOM    779 HE21 GLN A  52      26.421  -2.222 -15.601  1.00  0.00      A    H
ATOM    780 HE22 GLN A  52      26.189  -1.997 -13.960  1.00  0.00      A    H
ATOM    781  C   GLN A  52      23.286   2.010 -12.377  1.00  0.00      A    C
ATOM    782  O   GLN A  52      24.194   1.749 -11.591  1.00  0.00      A    O
ATOM    783  N   ILE A  53      23.113   3.236 -12.877  1.00  0.00      A    N
ATOM    784  HN  ILE A  53      22.262   3.371 -13.379  1.00  0.00      A    H
ATOM    785  CA  ILE A  53      24.034   4.349 -12.678  1.00  0.00      A    C
ATOM    786  HA  ILE A  53      25.070   4.068 -12.794  1.00  0.00      A    H
ATOM    787  CB  ILE A  53      23.689   5.567 -13.563  1.00  0.00      A    C
ATOM    788  HB  ILE A  53      22.651   5.899 -13.349  1.00  0.00      A    H
ATOM    789  CG2 ILE A  53      24.529   6.850 -13.212  1.00  0.00      A    C
ATOM    790 HG21 ILE A  53      24.086   7.308 -12.302  1.00  0.00      A    H
ATOM    791 HG22 ILE A  53      25.619   6.749 -13.022  1.00  0.00      A    H
ATOM    792 HG23 ILE A  53      24.351   7.674 -13.935  1.00  0.00      A    H
ATOM    793  CG1 ILE A  53      23.917   5.363 -15.034  1.00  0.00      A    C
ATOM    794 HG11 ILE A  53      24.980   5.560 -15.288  1.00  0.00      A    H
ATOM    795 HG12 ILE A  53      23.687   4.349 -15.426  1.00  0.00      A    H
ATOM    796  CD  ILE A  53      22.974   6.276 -15.823  1.00  0.00      A    C
ATOM    797  HD1 ILE A  53      23.530   6.283 -16.784  1.00  0.00      A    H
ATOM    798  HD2 ILE A  53      21.946   5.871 -15.940  1.00  0.00      A    H
ATOM    799  HD3 ILE A  53      22.913   7.299 -15.394  1.00  0.00      A    H
ATOM    800  C   ILE A  53      23.882   4.838 -11.186  1.00  0.00      A    C
ATOM    801  O   ILE A  53      24.856   5.145 -10.510  1.00  0.00      A    O
ATOM    802  N   VAL A  54      22.611   4.903 -10.679  1.00  0.00      A    N
ATOM    803  HN  VAL A  54      21.745   4.645 -11.100  1.00  0.00      A    H
ATOM    804  CA  VAL A  54      22.356   5.161  -9.288  1.00  0.00      A    C
ATOM    805  HA  VAL A  54      22.777   6.107  -8.979  1.00  0.00      A    H
ATOM    806  CB  VAL A  54      20.842   5.474  -9.071  1.00  0.00      A    C
ATOM    807  HB  VAL A  54      20.194   4.577  -9.169  1.00  0.00      A    H
ATOM    808  CG1 VAL A  54      20.610   6.147  -7.738  1.00  0.00      A    C
ATOM    809 HG11 VAL A  54      20.887   5.548  -6.844  1.00  0.00      A    H
ATOM    810 HG12 VAL A  54      21.164   7.110  -7.731  1.00  0.00      A    H
ATOM    811 HG13 VAL A  54      19.512   6.292  -7.643  1.00  0.00      A    H
ATOM    812  CG2 VAL A  54      20.421   6.407 -10.287  1.00  0.00      A    C
ATOM    813 HG21 VAL A  54      20.374   5.775 -11.199  1.00  0.00      A    H
ATOM    814 HG22 VAL A  54      19.368   6.657 -10.033  1.00  0.00      A    H
ATOM    815 HG23 VAL A  54      21.003   7.300 -10.600  1.00  0.00      A    H
ATOM    816  C   VAL A  54      22.662   4.024  -8.297  1.00  0.00      A    C
ATOM    817  O   VAL A  54      23.293   4.234  -7.289  1.00  0.00      A    O
ATOM    818  N   ASP A  55      22.353   2.745  -8.734  1.00  0.00      A    N
ATOM    819  HN  ASP A  55      21.859   2.605  -9.589  1.00  0.00      A    H
ATOM    820  CA  ASP A  55      22.652   1.681  -7.827  1.00  0.00      A    C
ATOM    821  HA  ASP A  55      22.286   1.849  -6.825  1.00  0.00      A    H
ATOM    822  CB  ASP A  55      21.885   0.471  -8.260  1.00  0.00      A    C
ATOM    823  HB1 ASP A  55      20.866   0.896  -8.389  1.00  0.00      A    H
ATOM    824  HB2 ASP A  55      22.129  -0.074  -9.197  1.00  0.00      A    H
ATOM    825  CG  ASP A  55      21.612  -0.516  -7.158  1.00  0.00      A    C
ATOM    826  OD1 ASP A  55      20.687  -0.250  -6.315  1.00  0.00      A    O
ATOM    827  OD2 ASP A  55      22.110  -1.619  -7.194  1.00  0.00      A    O
ATOM    828  C   ASP A  55      24.131   1.249  -7.718  1.00  0.00      A    C
ATOM    829  O   ASP A  55      24.582   0.948  -6.590  1.00  0.00      A    O
ATOM    830  N   CYS A  56      24.911   1.254  -8.778  1.00  0.00      A    N
ATOM    831  HN  CYS A  56      24.475   1.418  -9.660  1.00  0.00      A    H
ATOM    832  CA  CYS A  56      26.288   0.733  -8.823  1.00  0.00      A    C
ATOM    833  HA  CYS A  56      26.464   0.013  -8.037  1.00  0.00      A    H
ATOM    834  CB  CYS A  56      26.453  -0.209 -10.073  1.00  0.00      A    C
ATOM    835  HB1 CYS A  56      26.297   0.370 -11.008  1.00  0.00      A    H
ATOM    836  HB2 CYS A  56      27.492  -0.596 -10.152  1.00  0.00      A    H
ATOM    837  SG  CYS A  56      25.393  -1.667 -10.095  1.00  0.00      A    S
ATOM    838  C   CYS A  56      27.351   1.759  -8.826  1.00  0.00      A    C
ATOM    839  O   CYS A  56      28.479   1.565  -9.215  1.00  0.00      A    O
ATOM    840  N   ASP A  57      27.042   2.931  -8.184  1.00  0.00      A    N
ATOM    841  HN  ASP A  57      26.135   2.867  -7.775  1.00  0.00      A    H
ATOM    842  CA  ASP A  57      28.004   3.892  -7.758  1.00  0.00      A    C
ATOM    843  HA  ASP A  57      28.896   3.877  -8.367  1.00  0.00      A    H
ATOM    844  CB  ASP A  57      27.339   5.237  -7.982  1.00  0.00      A    C
ATOM    845  HB1 ASP A  57      26.978   5.338  -9.028  1.00  0.00      A    H
ATOM    846  HB2 ASP A  57      26.470   5.321  -7.295  1.00  0.00      A    H
ATOM    847  CG  ASP A  57      28.281   6.434  -7.766  1.00  0.00      A    C
ATOM    848  OD1 ASP A  57      29.486   6.271  -7.613  1.00  0.00      A    O
ATOM    849  OD2 ASP A  57      27.699   7.529  -7.700  1.00  0.00      A    O
ATOM    850  C   ASP A  57      28.334   3.506  -6.281  1.00  0.00      A    C
ATOM    851  O   ASP A  57      27.535   2.989  -5.526  1.00  0.00      A    O
ATOM    852  N   ARG A  58      29.606   3.729  -5.920  1.00  0.00      A    N
ATOM    853  HN  ARG A  58      30.116   4.326  -6.534  1.00  0.00      A    H
ATOM    854  CA  ARG A  58      30.156   3.346  -4.632  1.00  0.00      A    C
ATOM    855  HA  ARG A  58      29.462   2.639  -4.202  1.00  0.00      A    H
ATOM    856  CB  ARG A  58      31.512   2.685  -4.880  1.00  0.00      A    C
ATOM    857  HB1 ARG A  58      32.145   3.536  -5.209  1.00  0.00      A    H
ATOM    858  HB2 ARG A  58      31.980   2.235  -3.979  1.00  0.00      A    H
ATOM    859  CG  ARG A  58      31.574   1.463  -5.766  1.00  0.00      A    C
ATOM    860  HG1 ARG A  58      31.450   1.722  -6.839  1.00  0.00      A    H
ATOM    861  HG2 ARG A  58      32.627   1.108  -5.751  1.00  0.00      A    H
ATOM    862  CD  ARG A  58      30.543   0.372  -5.360  1.00  0.00      A    C
ATOM    863  HD1 ARG A  58      30.381   0.123  -4.289  1.00  0.00      A    H
ATOM    864  HD2 ARG A  58      29.528   0.703  -5.667  1.00  0.00      A    H
ATOM    865  NE  ARG A  58      30.745  -0.885  -6.172  1.00  0.00      A    N
ATOM    866  HE  ARG A  58      31.394  -0.981  -6.927  1.00  0.00      A    H
ATOM    867  CZ  ARG A  58      29.856  -1.908  -6.080  1.00  0.00      A    C
ATOM    868  NH1 ARG A  58      28.687  -1.791  -5.434  1.00  0.00      A    N
ATOM    869 HH11 ARG A  58      28.307  -0.907  -5.163  1.00  0.00      A    H
ATOM    870 HH12 ARG A  58      28.101  -2.597  -5.352  1.00  0.00      A    H
ATOM    871  NH2 ARG A  58      30.227  -3.023  -6.745  1.00  0.00      A    N
ATOM    872 HH21 ARG A  58      31.214  -3.031  -6.905  1.00  0.00      A    H
ATOM    873 HH22 ARG A  58      29.656  -3.838  -6.649  1.00  0.00      A    H
ATOM    874  C   ARG A  58      30.354   4.560  -3.734  1.00  0.00      A    C
ATOM    875  O   ARG A  58      30.754   5.620  -4.184  1.00  0.00      A    O
ATOM    876  N   TYR A  59      30.105   4.397  -2.445  1.00  0.00      A    N
ATOM    877  HN  TYR A  59      29.842   3.485  -2.137  1.00  0.00      A    H
ATOM    878  CA  TYR A  59      30.131   5.408  -1.369  1.00  0.00      A    C
ATOM    879  HA  TYR A  59      29.757   6.315  -1.821  1.00  0.00      A    H
ATOM    880  CB  TYR A  59      29.167   4.986  -0.232  1.00  0.00      A    C
ATOM    881  HB1 TYR A  59      29.294   3.900  -0.037  1.00  0.00      A    H
ATOM    882  HB2 TYR A  59      29.413   5.620   0.647  1.00  0.00      A    H
ATOM    883  CG  TYR A  59      27.692   5.121  -0.604  1.00  0.00      A    C
ATOM    884  CD1 TYR A  59      26.940   4.124  -1.208  1.00  0.00      A    C
ATOM    885  HD1 TYR A  59      27.439   3.214  -1.506  1.00  0.00      A    H
ATOM    886  CE1 TYR A  59      25.609   4.334  -1.567  1.00  0.00      A    C
ATOM    887  HE1 TYR A  59      25.059   3.542  -2.054  1.00  0.00      A    H
ATOM    888  CZ  TYR A  59      25.026   5.510  -1.263  1.00  0.00      A    C
ATOM    889  OH  TYR A  59      23.682   5.774  -1.562  1.00  0.00      A    O
ATOM    890  HH  TYR A  59      23.128   5.071  -1.214  1.00  0.00      A    H
ATOM    891  CD2 TYR A  59      27.042   6.277  -0.176  1.00  0.00      A    C
ATOM    892  HD2 TYR A  59      27.532   7.021   0.435  1.00  0.00      A    H
ATOM    893  CE2 TYR A  59      25.670   6.526  -0.546  1.00  0.00      A    C
ATOM    894  HE2 TYR A  59      25.142   7.414  -0.232  1.00  0.00      A    H
ATOM    895  C   TYR A  59      31.571   5.699  -0.853  1.00  0.00      A    C
ATOM    896  O   TYR A  59      32.338   4.746  -0.700  1.00  0.00      A    O
ATOM    897  N   GLY A  60      31.951   6.975  -0.555  1.00  0.00      A    N
ATOM    898  HN  GLY A  60      32.882   7.124  -0.232  1.00  0.00      A    H
ATOM    899  CA  GLY A  60      31.104   8.156  -0.610  1.00  0.00      A    C
ATOM    900  HA1 GLY A  60      30.162   7.844  -0.183  1.00  0.00      A    H
ATOM    901  HA2 GLY A  60      31.611   8.961  -0.099  1.00  0.00      A    H
ATOM    902  C   GLY A  60      30.738   8.644  -2.099  1.00  0.00      A    C
ATOM    903  O   GLY A  60      31.525   8.547  -3.023  1.00  0.00      A    O
ATOM    904  N   ARG A  61      29.534   9.163  -2.274  1.00  0.00      A    N
ATOM    905  HN  ARG A  61      28.945   9.341  -1.489  1.00  0.00      A    H
ATOM    906  CA  ARG A  61      29.164   9.661  -3.581  1.00  0.00      A    C
ATOM    907  HA  ARG A  61      29.969  10.161  -4.098  1.00  0.00      A    H
ATOM    908  CB  ARG A  61      28.622   8.377  -4.356  1.00  0.00      A    C
ATOM    909  HB1 ARG A  61      28.257   8.634  -5.373  1.00  0.00      A    H
ATOM    910  HB2 ARG A  61      29.396   7.591  -4.483  1.00  0.00      A    H
ATOM    911  CG  ARG A  61      27.588   7.575  -3.585  1.00  0.00      A    C
ATOM    912  HG1 ARG A  61      28.017   7.199  -2.631  1.00  0.00      A    H
ATOM    913  HG2 ARG A  61      26.796   8.267  -3.228  1.00  0.00      A    H
ATOM    914  CD  ARG A  61      27.023   6.321  -4.266  1.00  0.00      A    C
ATOM    915  HD1 ARG A  61      27.847   5.799  -4.797  1.00  0.00      A    H
ATOM    916  HD2 ARG A  61      26.491   5.591  -3.620  1.00  0.00      A    H
ATOM    917  NE  ARG A  61      26.077   6.863  -5.369  1.00  0.00      A    N
ATOM    918  HE  ARG A  61      26.534   7.217  -6.185  1.00  0.00      A    H
ATOM    919  CZ  ARG A  61      24.819   7.321  -5.109  1.00  0.00      A    C
ATOM    920  NH1 ARG A  61      24.195   7.279  -3.948  1.00  0.00      A    N
ATOM    921 HH11 ARG A  61      24.541   6.753  -3.171  1.00  0.00      A    H
ATOM    922 HH12 ARG A  61      23.213   7.446  -4.030  1.00  0.00      A    H
ATOM    923  NH2 ARG A  61      24.119   7.793  -6.115  1.00  0.00      A    N
ATOM    924 HH21 ARG A  61      24.501   7.845  -7.037  1.00  0.00      A    H
ATOM    925 HH22 ARG A  61      23.177   8.007  -5.858  1.00  0.00      A    H
ATOM    926  C   ARG A  61      28.102  10.708  -3.397  1.00  0.00      A    C
ATOM    927  O   ARG A  61      28.018  11.235  -2.277  1.00  0.00      A    O
ATOM    928  N   ASP A  62      27.282  10.988  -4.435  1.00  0.00      A    N
ATOM    929  HN  ASP A  62      27.492  10.627  -5.340  1.00  0.00      A    H
ATOM    930  CA  ASP A  62      26.299  12.071  -4.384  1.00  0.00      A    C
ATOM    931  HA  ASP A  62      26.455  12.622  -3.468  1.00  0.00      A    H
ATOM    932  CB  ASP A  62      26.458  12.907  -5.594  1.00  0.00      A    C
ATOM    933  HB1 ASP A  62      26.737  12.145  -6.354  1.00  0.00      A    H
ATOM    934  HB2 ASP A  62      25.606  13.499  -5.991  1.00  0.00      A    H
ATOM    935  CG  ASP A  62      27.522  13.949  -5.380  1.00  0.00      A    C
ATOM    936  OD1 ASP A  62      28.506  13.884  -6.199  1.00  0.00      A    O
ATOM    937  OD2 ASP A  62      27.394  14.847  -4.554  1.00  0.00      A    O
ATOM    938  C   ASP A  62      24.906  11.477  -4.352  1.00  0.00      A    C
ATOM    939  O   ASP A  62      24.706  10.388  -3.939  1.00  0.00      A    O
ATOM    940  N   LYS A  63      23.860  12.225  -4.893  1.00  0.00      A    N
ATOM    941  HN  LYS A  63      24.090  13.170  -5.114  1.00  0.00      A    H
ATOM    942  CA  LYS A  63      22.407  11.979  -4.920  1.00  0.00      A    C
ATOM    943  HA  LYS A  63      22.138  11.698  -3.912  1.00  0.00      A    H
ATOM    944  CB  LYS A  63      21.623  13.335  -5.214  1.00  0.00      A    C
ATOM    945  HB1 LYS A  63      21.966  13.878  -6.121  1.00  0.00      A    H
ATOM    946  HB2 LYS A  63      20.581  13.071  -5.496  1.00  0.00      A    H
ATOM    947  CG  LYS A  63      21.655  14.385  -4.126  1.00  0.00      A    C
ATOM    948  HG1 LYS A  63      21.345  13.995  -3.133  1.00  0.00      A    H
ATOM    949  HG2 LYS A  63      22.749  14.565  -4.195  1.00  0.00      A    H
ATOM    950  CD  LYS A  63      20.815  15.694  -4.369  1.00  0.00      A    C
ATOM    951  HD1 LYS A  63      21.224  16.123  -5.309  1.00  0.00      A    H
ATOM    952  HD2 LYS A  63      19.777  15.324  -4.508  1.00  0.00      A    H
ATOM    953  CE  LYS A  63      21.094  16.699  -3.245  1.00  0.00      A    C
ATOM    954  HE1 LYS A  63      20.778  16.188  -2.311  1.00  0.00      A    H
ATOM    955  HE2 LYS A  63      22.162  16.991  -3.150  1.00  0.00      A    H
ATOM    956  NZ  LYS A  63      20.303  17.921  -3.447  1.00  0.00      A    N
ATOM    957  HZ1 LYS A  63      20.214  18.128  -4.462  1.00  0.00      A    H
ATOM    958  HZ2 LYS A  63      19.332  17.764  -3.110  1.00  0.00      A    H
ATOM    959  HZ3 LYS A  63      20.715  18.768  -3.007  1.00  0.00      A    H
ATOM    960  C   LYS A  63      21.950  10.876  -5.863  1.00  0.00      A    C
ATOM    961  O   LYS A  63      22.744  10.251  -6.580  1.00  0.00      A    O
ATOM    962  N   GLY A  64      20.651  10.517  -5.736  1.00  0.00      A    N
ATOM    963  HN  GLY A  64      20.061  10.955  -5.062  1.00  0.00      A    H
ATOM    964  CA  GLY A  64      20.034   9.578  -6.654  1.00  0.00      A    C
ATOM    965  HA1 GLY A  64      20.523   9.669  -7.613  1.00  0.00      A    H
ATOM    966  HA2 GLY A  64      19.979   8.575  -6.257  1.00  0.00      A    H
ATOM    967  C   GLY A  64      18.644   9.938  -6.992  1.00  0.00      A    C
ATOM    968  O   GLY A  64      18.301  10.276  -8.111  1.00  0.00      A    O
ATOM    969  N   CYS A  65      17.680   9.874  -6.062  1.00  0.00      A    N
ATOM    970  HN  CYS A  65      17.826   9.604  -5.113  1.00  0.00      A    H
ATOM    971  CA  CYS A  65      16.309  10.111  -6.351  1.00  0.00      A    C
ATOM    972  HA  CYS A  65      16.190   9.893  -7.402  1.00  0.00      A    H
ATOM    973  CB  CYS A  65      15.458   9.347  -5.261  1.00  0.00      A    C
ATOM    974  HB1 CYS A  65      14.388   9.557  -5.477  1.00  0.00      A    H
ATOM    975  HB2 CYS A  65      15.806   9.644  -4.249  1.00  0.00      A    H
ATOM    976  SG  CYS A  65      15.541   7.550  -5.498  1.00  0.00      A    S
ATOM    977  C   CYS A  65      15.858  11.624  -6.308  1.00  0.00      A    C
ATOM    978  O   CYS A  65      15.278  12.152  -7.258  1.00  0.00      A    O
ATOM    979  N   SER A  66      16.291  12.394  -5.331  1.00  0.00      A    N
ATOM    980  HN  SER A  66      17.033  12.109  -4.729  1.00  0.00      A    H
ATOM    981  CA  SER A  66      15.996  13.766  -5.110  1.00  0.00      A    C
ATOM    982  HA  SER A  66      14.929  13.865  -5.250  1.00  0.00      A    H
ATOM    983  CB  SER A  66      16.320  14.342  -3.685  1.00  0.00      A    C
ATOM    984  HB1 SER A  66      15.942  15.381  -3.580  1.00  0.00      A    H
ATOM    985  HB2 SER A  66      15.652  13.814  -2.972  1.00  0.00      A    H
ATOM    986  OG  SER A  66      17.688  14.427  -3.365  1.00  0.00      A    O
ATOM    987  HG1 SER A  66      17.640  14.544  -2.414  1.00  0.00      A    H
ATOM    988  C   SER A  66      16.684  14.697  -6.062  1.00  0.00      A    C
ATOM    989  O   SER A  66      16.261  15.829  -6.246  1.00  0.00      A    O
ATOM    990  N   GLY A  67      17.774  14.288  -6.745  1.00  0.00      A    N
ATOM    991  HN  GLY A  67      18.166  13.372  -6.706  1.00  0.00      A    H
ATOM    992  CA  GLY A  67      18.415  15.265  -7.656  1.00  0.00      A    C
ATOM    993  HA1 GLY A  67      17.721  15.447  -8.463  1.00  0.00      A    H
ATOM    994  HA2 GLY A  67      18.566  16.158  -7.066  1.00  0.00      A    H
ATOM    995  C   GLY A  67      19.724  14.813  -8.206  1.00  0.00      A    C
ATOM    996  O   GLY A  67      20.109  13.618  -8.151  1.00  0.00      A    O
ATOM    997  N   GLY A  68      20.506  15.732  -8.750  1.00  0.00      A    N
ATOM    998  HN  GLY A  68      20.155  16.640  -8.968  1.00  0.00      A    H
ATOM    999  CA  GLY A  68      21.739  15.357  -9.432  1.00  0.00      A    C
ATOM   1000  HA1 GLY A  68      22.537  15.516  -8.722  1.00  0.00      A    H
ATOM   1001  HA2 GLY A  68      21.644  14.336  -9.771  1.00  0.00      A    H
ATOM   1002  C   GLY A  68      22.151  16.239 -10.573  1.00  0.00      A    C
ATOM   1003  O   GLY A  68      21.506  17.258 -10.901  1.00  0.00      A    O
ATOM   1004  N   TYR A  69      23.355  15.897 -11.167  1.00  0.00      A    N
ATOM   1005  HN  TYR A  69      23.769  15.008 -10.987  1.00  0.00      A    H
ATOM   1006  CA  TYR A  69      24.060  16.799 -12.136  1.00  0.00      A    C
ATOM   1007  HA  TYR A  69      23.373  17.573 -12.448  1.00  0.00      A    H
ATOM   1008  CB  TYR A  69      25.184  17.608 -11.507  1.00  0.00      A    C
ATOM   1009  HB1 TYR A  69      25.706  18.220 -12.273  1.00  0.00      A    H
ATOM   1010  HB2 TYR A  69      24.856  18.356 -10.754  1.00  0.00      A    H
ATOM   1011  CG  TYR A  69      26.179  16.734 -10.819  1.00  0.00      A    C
ATOM   1012  CD1 TYR A  69      27.436  16.475 -11.341  1.00  0.00      A    C
ATOM   1013  HD1 TYR A  69      27.720  16.812 -12.327  1.00  0.00      A    H
ATOM   1014  CE1 TYR A  69      28.321  15.680 -10.691  1.00  0.00      A    C
ATOM   1015  HE1 TYR A  69      29.277  15.435 -11.130  1.00  0.00      A    H
ATOM   1016  CZ  TYR A  69      28.019  15.136  -9.456  1.00  0.00      A    C
ATOM   1017  OH  TYR A  69      28.804  14.203  -8.760  1.00  0.00      A    O
ATOM   1018  HH  TYR A  69      28.416  14.037  -7.898  1.00  0.00      A    H
ATOM   1019  CD2 TYR A  69      25.927  16.321  -9.495  1.00  0.00      A    C
ATOM   1020  HD2 TYR A  69      25.003  16.535  -8.979  1.00  0.00      A    H
ATOM   1021  CE2 TYR A  69      26.851  15.550  -8.798  1.00  0.00      A    C
ATOM   1022  HE2 TYR A  69      26.584  15.194  -7.814  1.00  0.00      A    H
ATOM   1023  C   TYR A  69      24.506  16.056 -13.355  1.00  0.00      A    C
ATOM   1024  O   TYR A  69      24.971  14.886 -13.296  1.00  0.00      A    O
ATOM   1025  N   ALA A  70      24.421  16.641 -14.604  1.00  0.00      A    N
ATOM   1026  HN  ALA A  70      24.039  17.562 -14.583  1.00  0.00      A    H
ATOM   1027  CA  ALA A  70      24.543  15.948 -15.831  1.00  0.00      A    C
ATOM   1028  HA  ALA A  70      23.851  15.119 -15.800  1.00  0.00      A    H
ATOM   1029  CB  ALA A  70      24.167  16.974 -16.953  1.00  0.00      A    C
ATOM   1030  HB1 ALA A  70      24.181  16.411 -17.910  1.00  0.00      A    H
ATOM   1031  HB2 ALA A  70      23.135  17.323 -16.734  1.00  0.00      A    H
ATOM   1032  HB3 ALA A  70      24.881  17.824 -16.912  1.00  0.00      A    H
ATOM   1033  C   ALA A  70      25.897  15.357 -16.188  1.00  0.00      A    C
ATOM   1034  O   ALA A  70      26.035  14.336 -16.804  1.00  0.00      A    O
ATOM   1035  N   THR A  71      27.056  15.994 -15.786  1.00  0.00      A    N
ATOM   1036  HN  THR A  71      26.901  16.877 -15.351  1.00  0.00      A    H
ATOM   1037  CA  THR A  71      28.418  15.509 -15.874  1.00  0.00      A    C
ATOM   1038  HA  THR A  71      28.655  15.260 -16.898  1.00  0.00      A    H
ATOM   1039  CB  THR A  71      29.459  16.562 -15.237  1.00  0.00      A    C
ATOM   1040  HB  THR A  71      29.119  16.842 -14.217  1.00  0.00      A    H
ATOM   1041  OG1 THR A  71      29.425  17.661 -16.110  1.00  0.00      A    O
ATOM   1042  HG1 THR A  71      30.020  18.342 -15.787  1.00  0.00      A    H
ATOM   1043  CG2 THR A  71      30.885  15.970 -15.186  1.00  0.00      A    C
ATOM   1044 HG21 THR A  71      31.615  16.777 -14.961  1.00  0.00      A    H
ATOM   1045 HG22 THR A  71      30.945  15.183 -14.404  1.00  0.00      A    H
ATOM   1046 HG23 THR A  71      31.151  15.592 -16.196  1.00  0.00      A    H
ATOM   1047  C   THR A  71      28.580  14.170 -15.101  1.00  0.00      A    C
ATOM   1048  O   THR A  71      29.261  13.284 -15.539  1.00  0.00      A    O
ATOM   1049  N   GLY A  72      27.935  13.974 -13.964  1.00  0.00      A    N
ATOM   1050  HN  GLY A  72      27.277  14.686 -13.736  1.00  0.00      A    H
ATOM   1051  CA  GLY A  72      28.215  12.815 -13.140  1.00  0.00      A    C
ATOM   1052  HA1 GLY A  72      29.259  12.537 -13.121  1.00  0.00      A    H
ATOM   1053  HA2 GLY A  72      27.801  12.989 -12.158  1.00  0.00      A    H
ATOM   1054  C   GLY A  72      27.370  11.568 -13.493  1.00  0.00      A    C
ATOM   1055  O   GLY A  72      27.485  10.527 -12.866  1.00  0.00      A    O
ATOM   1056  N   ALA A  73      26.519  11.671 -14.537  1.00  0.00      A    N
ATOM   1057  HN  ALA A  73      26.364  12.569 -14.942  1.00  0.00      A    H
ATOM   1058  CA  ALA A  73      25.977  10.490 -15.225  1.00  0.00      A    C
ATOM   1059  HA  ALA A  73      25.804   9.712 -14.496  1.00  0.00      A    H
ATOM   1060  CB  ALA A  73      24.655  10.837 -15.979  1.00  0.00      A    C
ATOM   1061  HB1 ALA A  73      24.909  11.682 -16.655  1.00  0.00      A    H
ATOM   1062  HB2 ALA A  73      24.396   9.934 -16.572  1.00  0.00      A    H
ATOM   1063  HB3 ALA A  73      23.893  11.219 -15.267  1.00  0.00      A    H
ATOM   1064  C   ALA A  73      27.021  10.006 -16.205  1.00  0.00      A    C
ATOM   1065  O   ALA A  73      27.451   8.877 -16.078  1.00  0.00      A    O
ATOM   1066  N   TYR A  74      27.472  10.847 -17.219  1.00  0.00      A    N
ATOM   1067  HN  TYR A  74      27.248  11.818 -17.181  1.00  0.00      A    H
ATOM   1068  CA  TYR A  74      28.455  10.467 -18.228  1.00  0.00      A    C
ATOM   1069  HA  TYR A  74      28.063   9.669 -18.842  1.00  0.00      A    H
ATOM   1070  CB  TYR A  74      28.800  11.617 -19.155  1.00  0.00      A    C
ATOM   1071  HB1 TYR A  74      29.203  12.449 -18.538  1.00  0.00      A    H
ATOM   1072  HB2 TYR A  74      29.615  11.361 -19.866  1.00  0.00      A    H
ATOM   1073  CG  TYR A  74      27.597  12.066 -19.866  1.00  0.00      A    C
ATOM   1074  CD1 TYR A  74      26.981  13.327 -19.658  1.00  0.00      A    C
ATOM   1075  HD1 TYR A  74      27.409  14.035 -18.964  1.00  0.00      A    H
ATOM   1076  CE1 TYR A  74      25.853  13.777 -20.317  1.00  0.00      A    C
ATOM   1077  HE1 TYR A  74      25.339  14.723 -20.226  1.00  0.00      A    H
ATOM   1078  CZ  TYR A  74      25.238  12.864 -21.215  1.00  0.00      A    C
ATOM   1079  OH  TYR A  74      24.154  13.217 -21.955  1.00  0.00      A    O
ATOM   1080  HH  TYR A  74      23.986  12.476 -22.542  1.00  0.00      A    H
ATOM   1081  CD2 TYR A  74      26.886  11.209 -20.778  1.00  0.00      A    C
ATOM   1082  HD2 TYR A  74      27.297  10.231 -20.985  1.00  0.00      A    H
ATOM   1083  CE2 TYR A  74      25.731  11.517 -21.459  1.00  0.00      A    C
ATOM   1084  HE2 TYR A  74      25.205  10.831 -22.107  1.00  0.00      A    H
ATOM   1085  C   TYR A  74      29.713  10.029 -17.671  1.00  0.00      A    C
ATOM   1086  O   TYR A  74      30.338   9.071 -18.101  1.00  0.00      A    O
ATOM   1087  N   ASP A  75      30.259  10.798 -16.626  1.00  0.00      A    N
ATOM   1088  HN  ASP A  75      29.862  11.618 -16.220  1.00  0.00      A    H
ATOM   1089  CA  ASP A  75      31.505  10.421 -15.985  1.00  0.00      A    C
ATOM   1090  HA  ASP A  75      32.241  10.354 -16.773  1.00  0.00      A    H
ATOM   1091  CB  ASP A  75      31.799  11.522 -14.928  1.00  0.00      A    C
ATOM   1092  HB1 ASP A  75      31.818  12.451 -15.537  1.00  0.00      A    H
ATOM   1093  HB2 ASP A  75      31.085  11.571 -14.078  1.00  0.00      A    H
ATOM   1094  CG  ASP A  75      33.237  11.383 -14.408  1.00  0.00      A    C
ATOM   1095  OD1 ASP A  75      34.082  11.387 -15.333  1.00  0.00      A    O
ATOM   1096  OD2 ASP A  75      33.476  11.178 -13.194  1.00  0.00      A    O
ATOM   1097  C   ASP A  75      31.413   9.028 -15.411  1.00  0.00      A    C
ATOM   1098  O   ASP A  75      32.290   8.249 -15.555  1.00  0.00      A    O
ATOM   1099  N   TRP A  76      30.346   8.536 -14.788  1.00  0.00      A    N
ATOM   1100  HN  TRP A  76      29.747   9.194 -14.339  1.00  0.00      A    H
ATOM   1101  CA  TRP A  76      30.097   7.133 -14.452  1.00  0.00      A    C
ATOM   1102  HA  TRP A  76      30.851   6.773 -13.768  1.00  0.00      A    H
ATOM   1103  CB  TRP A  76      28.787   6.999 -13.607  1.00  0.00      A    C
ATOM   1104  HB1 TRP A  76      28.639   7.815 -12.868  1.00  0.00      A    H
ATOM   1105  HB2 TRP A  76      27.905   7.000 -14.283  1.00  0.00      A    H
ATOM   1106  CG  TRP A  76      28.561   5.688 -12.839  1.00  0.00      A    C
ATOM   1107  CD1 TRP A  76      28.951   5.324 -11.588  1.00  0.00      A    C
ATOM   1108  HD1 TRP A  76      29.223   5.953 -10.753  1.00  0.00      A    H
ATOM   1109  NE1 TRP A  76      28.674   3.966 -11.368  1.00  0.00      A    N
ATOM   1110  HE1 TRP A  76      28.700   3.466 -10.530  1.00  0.00      A    H
ATOM   1111  CE2 TRP A  76      28.006   3.493 -12.470  1.00  0.00      A    C
ATOM   1112  CD2 TRP A  76      28.048   4.531 -13.451  1.00  0.00      A    C
ATOM   1113  CE3 TRP A  76      27.578   4.233 -14.706  1.00  0.00      A    C
ATOM   1114  HE3 TRP A  76      27.511   5.004 -15.459  1.00  0.00      A    H
ATOM   1115  CZ3 TRP A  76      26.977   2.984 -14.932  1.00  0.00      A    C
ATOM   1116  HZ3 TRP A  76      26.588   2.776 -15.918  1.00  0.00      A    H
ATOM   1117  CZ2 TRP A  76      27.512   2.242 -12.685  1.00  0.00      A    C
ATOM   1118  HZ2 TRP A  76      27.718   1.366 -12.088  1.00  0.00      A    H
ATOM   1119  CH2 TRP A  76      26.991   1.980 -13.942  1.00  0.00      A    C
ATOM   1120  HH2 TRP A  76      26.504   1.041 -14.163  1.00  0.00      A    H
ATOM   1121  C   TRP A  76      30.070   6.135 -15.565  1.00  0.00      A    C
ATOM   1122  O   TRP A  76      30.543   4.998 -15.420  1.00  0.00      A    O
ATOM   1123  N   ILE A  77      29.584   6.596 -16.706  1.00  0.00      A    N
ATOM   1124  HN  ILE A  77      29.399   7.574 -16.651  1.00  0.00      A    H
ATOM   1125  CA  ILE A  77      29.538   5.784 -17.948  1.00  0.00      A    C
ATOM   1126  HA  ILE A  77      29.045   4.865 -17.670  1.00  0.00      A    H
ATOM   1127  CB  ILE A  77      28.643   6.334 -19.099  1.00  0.00      A    C
ATOM   1128  HB  ILE A  77      28.962   7.383 -19.278  1.00  0.00      A    H
ATOM   1129  CG2 ILE A  77      28.879   5.584 -20.429  1.00  0.00      A    C
ATOM   1130 HG21 ILE A  77      29.926   5.599 -20.800  1.00  0.00      A    H
ATOM   1131 HG22 ILE A  77      28.706   4.492 -20.322  1.00  0.00      A    H
ATOM   1132 HG23 ILE A  77      28.373   6.026 -21.314  1.00  0.00      A    H
ATOM   1133  CG1 ILE A  77      27.163   6.122 -18.632  1.00  0.00      A    C
ATOM   1134 HG11 ILE A  77      26.934   5.045 -18.482  1.00  0.00      A    H
ATOM   1135 HG12 ILE A  77      26.878   6.767 -17.774  1.00  0.00      A    H
ATOM   1136  CD  ILE A  77      26.088   6.569 -19.699  1.00  0.00      A    C
ATOM   1137  HD1 ILE A  77      25.085   6.721 -19.246  1.00  0.00      A    H
ATOM   1138  HD2 ILE A  77      26.326   7.500 -20.256  1.00  0.00      A    H
ATOM   1139  HD3 ILE A  77      25.977   5.809 -20.501  1.00  0.00      A    H
ATOM   1140  C   ILE A  77      30.918   5.392 -18.443  1.00  0.00      A    C
ATOM   1141  O   ILE A  77      31.302   4.247 -18.576  1.00  0.00      A    O
ATOM   1142  N   ILE A  78      31.782   6.426 -18.641  1.00  0.00      A    N
ATOM   1143  HN  ILE A  78      31.542   7.383 -18.500  1.00  0.00      A    H
ATOM   1144  CA  ILE A  78      33.203   6.328 -18.778  1.00  0.00      A    C
ATOM   1145  HA  ILE A  78      33.385   5.918 -19.760  1.00  0.00      A    H
ATOM   1146  CB  ILE A  78      33.897   7.763 -18.819  1.00  0.00      A    C
ATOM   1147  HB  ILE A  78      33.852   8.224 -17.809  1.00  0.00      A    H
ATOM   1148  CG2 ILE A  78      35.404   7.590 -19.334  1.00  0.00      A    C
ATOM   1149 HG21 ILE A  78      35.967   6.884 -18.687  1.00  0.00      A    H
ATOM   1150 HG22 ILE A  78      35.299   7.059 -20.304  1.00  0.00      A    H
ATOM   1151 HG23 ILE A  78      36.040   8.489 -19.483  1.00  0.00      A    H
ATOM   1152  CG1 ILE A  78      33.141   8.727 -19.762  1.00  0.00      A    C
ATOM   1153 HG11 ILE A  78      33.136   8.329 -20.799  1.00  0.00      A    H
ATOM   1154 HG12 ILE A  78      32.060   8.789 -19.513  1.00  0.00      A    H
ATOM   1155  CD  ILE A  78      33.762  10.199 -19.740  1.00  0.00      A    C
ATOM   1156  HD1 ILE A  78      34.860  10.125 -19.896  1.00  0.00      A    H
ATOM   1157  HD2 ILE A  78      33.317  10.837 -20.533  1.00  0.00      A    H
ATOM   1158  HD3 ILE A  78      33.434  10.691 -18.800  1.00  0.00      A    H
ATOM   1159  C   ILE A  78      33.905   5.494 -17.730  1.00  0.00      A    C
ATOM   1160  O   ILE A  78      34.634   4.555 -18.033  1.00  0.00      A    O
ATOM   1161  N   ASN A  79      33.655   5.787 -16.436  1.00  0.00      A    N
ATOM   1162  HN  ASN A  79      32.982   6.479 -16.189  1.00  0.00      A    H
ATOM   1163  CA  ASN A  79      34.307   5.181 -15.283  1.00  0.00      A    C
ATOM   1164  HA  ASN A  79      35.374   5.163 -15.452  1.00  0.00      A    H
ATOM   1165  CB  ASN A  79      33.943   5.827 -13.954  1.00  0.00      A    C
ATOM   1166  HB1 ASN A  79      32.835   5.903 -13.975  1.00  0.00      A    H
ATOM   1167  HB2 ASN A  79      34.257   5.207 -13.088  1.00  0.00      A    H
ATOM   1168  CG  ASN A  79      34.633   7.207 -13.957  1.00  0.00      A    C
ATOM   1169  OD1 ASN A  79      35.737   7.409 -14.517  1.00  0.00      A    O
ATOM   1170  ND2 ASN A  79      34.052   8.111 -13.168  1.00  0.00      A    N
ATOM   1171 HD21 ASN A  79      33.236   7.875 -12.640  1.00  0.00      A    H
ATOM   1172 HD22 ASN A  79      34.456   9.025 -13.198  1.00  0.00      A    H
ATOM   1173  C   ASN A  79      34.095   3.710 -15.148  1.00  0.00      A    C
ATOM   1174  O   ASN A  79      34.922   2.960 -14.562  1.00  0.00      A    O
ATOM   1175  N   ASN A  80      32.891   3.160 -15.491  1.00  0.00      A    N
ATOM   1176  HN  ASN A  80      32.152   3.750 -15.805  1.00  0.00      A    H
ATOM   1177  CA  ASN A  80      32.574   1.736 -15.360  1.00  0.00      A    C
ATOM   1178  HA  ASN A  80      33.081   1.317 -14.503  1.00  0.00      A    H
ATOM   1179  CB  ASN A  80      30.977   1.564 -15.270  1.00  0.00      A    C
ATOM   1180  HB1 ASN A  80      30.676   2.132 -14.364  1.00  0.00      A    H
ATOM   1181  HB2 ASN A  80      30.541   2.068 -16.159  1.00  0.00      A    H
ATOM   1182  CG  ASN A  80      30.475   0.120 -15.121  1.00  0.00      A    C
ATOM   1183  OD1 ASN A  80      30.899  -0.593 -14.226  1.00  0.00      A    O
ATOM   1184  ND2 ASN A  80      29.496  -0.268 -15.966  1.00  0.00      A    N
ATOM   1185 HD21 ASN A  80      29.225  -1.231 -15.964  1.00  0.00      A    H
ATOM   1186 HD22 ASN A  80      28.998   0.277 -16.641  1.00  0.00      A    H
ATOM   1187  C   ASN A  80      33.021   1.001 -16.599  1.00  0.00      A    C
ATOM   1188  O   ASN A  80      33.488  -0.148 -16.565  1.00  0.00      A    O
ATOM   1189  N   GLY A  81      32.746   1.726 -17.747  1.00  0.00      A    N
ATOM   1190  HN  GLY A  81      32.252   2.590 -17.698  1.00  0.00      A    H
ATOM   1191  CA  GLY A  81      33.026   1.162 -19.050  1.00  0.00      A    C
ATOM   1192  HA1 GLY A  81      33.543   1.884 -19.664  1.00  0.00      A    H
ATOM   1193  HA2 GLY A  81      33.551   0.218 -19.019  1.00  0.00      A    H
ATOM   1194  C   GLY A  81      31.807   0.806 -19.688  1.00  0.00      A    C
ATOM   1195  O   GLY A  81      31.785  -0.263 -20.254  1.00  0.00      A    O
ATOM   1196  N   GLY A  82      30.814   1.670 -19.707  1.00  0.00      A    N
ATOM   1197  HN  GLY A  82      30.890   2.607 -19.373  1.00  0.00      A    H
ATOM   1198  CA  GLY A  82      29.575   1.460 -20.496  1.00  0.00      A    C
ATOM   1199  HA1 GLY A  82      29.316   2.348 -21.053  1.00  0.00      A    H
ATOM   1200  HA2 GLY A  82      29.788   0.514 -20.971  1.00  0.00      A    H
ATOM   1201  C   GLY A  82      28.391   1.180 -19.520  1.00  0.00      A    C
ATOM   1202  O   GLY A  82      28.577   0.875 -18.321  1.00  0.00      A    O
ATOM   1203  N   VAL A  83      27.141   1.136 -20.103  1.00  0.00      A    N
ATOM   1204  HN  VAL A  83      27.008   1.146 -21.091  1.00  0.00      A    H
ATOM   1205  CA  VAL A  83      25.885   0.941 -19.359  1.00  0.00      A    C
ATOM   1206  HA  VAL A  83      26.136   0.627 -18.357  1.00  0.00      A    H
ATOM   1207  CB  VAL A  83      25.085   2.188 -19.344  1.00  0.00      A    C
ATOM   1208  HB  VAL A  83      25.640   2.974 -18.789  1.00  0.00      A    H
ATOM   1209  CG1 VAL A  83      25.126   2.945 -20.726  1.00  0.00      A    C
ATOM   1210 HG11 VAL A  83      26.186   3.070 -21.035  1.00  0.00      A    H
ATOM   1211 HG12 VAL A  83      24.454   2.430 -21.446  1.00  0.00      A    H
ATOM   1212 HG13 VAL A  83      24.688   3.950 -20.544  1.00  0.00      A    H
ATOM   1213  CG2 VAL A  83      23.718   1.923 -18.838  1.00  0.00      A    C
ATOM   1214 HG21 VAL A  83      23.306   2.925 -18.592  1.00  0.00      A    H
ATOM   1215 HG22 VAL A  83      23.043   1.427 -19.567  1.00  0.00      A    H
ATOM   1216 HG23 VAL A  83      23.733   1.303 -17.917  1.00  0.00      A    H
ATOM   1217  C   VAL A  83      25.087  -0.248 -19.937  1.00  0.00      A    C
ATOM   1218  O   VAL A  83      25.265  -0.632 -21.126  1.00  0.00      A    O
ATOM   1219  N   THR A  84      24.457  -1.058 -19.077  1.00  0.00      A    N
ATOM   1220  HN  THR A  84      24.666  -0.795 -18.138  1.00  0.00      A    H
ATOM   1221  CA  THR A  84      23.674  -2.296 -19.378  1.00  0.00      A    C
ATOM   1222  HA  THR A  84      24.034  -2.715 -20.306  1.00  0.00      A    H
ATOM   1223  CB  THR A  84      23.841  -3.392 -18.296  1.00  0.00      A    C
ATOM   1224  HB  THR A  84      23.472  -4.285 -18.845  1.00  0.00      A    H
ATOM   1225  OG1 THR A  84      23.173  -3.163 -17.043  1.00  0.00      A    O
ATOM   1226  HG1 THR A  84      23.575  -2.333 -16.778  1.00  0.00      A    H
ATOM   1227  CG2 THR A  84      25.330  -3.561 -18.041  1.00  0.00      A    C
ATOM   1228 HG21 THR A  84      25.443  -4.528 -17.507  1.00  0.00      A    H
ATOM   1229 HG22 THR A  84      25.924  -3.722 -18.966  1.00  0.00      A    H
ATOM   1230 HG23 THR A  84      25.815  -2.761 -17.441  1.00  0.00      A    H
ATOM   1231  C   THR A  84      22.144  -2.121 -19.656  1.00  0.00      A    C
ATOM   1232  O   THR A  84      21.672  -1.024 -19.567  1.00  0.00      A    O
ATOM   1233  N   THR A  85      21.437  -3.207 -20.065  1.00  0.00      A    N
ATOM   1234  HN  THR A  85      21.872  -4.098 -20.170  1.00  0.00      A    H
ATOM   1235  CA  THR A  85      20.041  -3.158 -20.558  1.00  0.00      A    C
ATOM   1236  HA  THR A  85      19.894  -2.235 -21.099  1.00  0.00      A    H
ATOM   1237  CB  THR A  85      19.736  -4.329 -21.539  1.00  0.00      A    C
ATOM   1238  HB  THR A  85      18.714  -4.221 -21.960  1.00  0.00      A    H
ATOM   1239  OG1 THR A  85      19.986  -5.620 -20.973  1.00  0.00      A    O
ATOM   1240  HG1 THR A  85      19.678  -6.327 -21.544  1.00  0.00      A    H
ATOM   1241  CG2 THR A  85      20.599  -4.282 -22.765  1.00  0.00      A    C
ATOM   1242 HG21 THR A  85      20.401  -5.009 -23.581  1.00  0.00      A    H
ATOM   1243 HG22 THR A  85      20.297  -3.342 -23.273  1.00  0.00      A    H
ATOM   1244 HG23 THR A  85      21.655  -4.390 -22.438  1.00  0.00      A    H
ATOM   1245  C   THR A  85      18.921  -3.244 -19.464  1.00  0.00      A    C
ATOM   1246  O   THR A  85      19.139  -3.669 -18.309  1.00  0.00      A    O
ATOM   1247  N   GLU A  86      17.699  -2.719 -19.756  1.00  0.00      A    N
ATOM   1248  HN  GLU A  86      17.416  -2.239 -20.583  1.00  0.00      A    H
ATOM   1249  CA  GLU A  86      16.592  -2.832 -18.791  1.00  0.00      A    C
ATOM   1250  HA  GLU A  86      16.791  -2.423 -17.812  1.00  0.00      A    H
ATOM   1251  CB  GLU A  86      15.453  -2.015 -19.470  1.00  0.00      A    C
ATOM   1252  HB1 GLU A  86      15.780  -0.975 -19.686  1.00  0.00      A    H
ATOM   1253  HB2 GLU A  86      15.300  -2.395 -20.503  1.00  0.00      A    H
ATOM   1254  CG  GLU A  86      14.136  -1.868 -18.612  1.00  0.00      A    C
ATOM   1255  HG1 GLU A  86      13.713  -2.867 -18.370  1.00  0.00      A    H
ATOM   1256  HG2 GLU A  86      14.413  -1.318 -17.687  1.00  0.00      A    H
ATOM   1257  CD  GLU A  86      12.997  -1.197 -19.362  1.00  0.00      A    C
ATOM   1258  OE1 GLU A  86      12.524  -0.058 -19.102  1.00  0.00      A    O
ATOM   1259  OE2 GLU A  86      12.547  -1.918 -20.311  1.00  0.00      A    O
ATOM   1260  C   GLU A  86      16.189  -4.309 -18.567  1.00  0.00      A    C
ATOM   1261  O   GLU A  86      15.767  -4.643 -17.474  1.00  0.00      A    O
ATOM   1262  N   SER A  87      16.317  -5.185 -19.593  1.00  0.00      A    N
ATOM   1263  HN  SER A  87      16.579  -4.940 -20.523  1.00  0.00      A    H
ATOM   1264  CA  SER A  87      16.005  -6.572 -19.370  1.00  0.00      A    C
ATOM   1265  HA  SER A  87      14.998  -6.649 -18.986  1.00  0.00      A    H
ATOM   1266  CB  SER A  87      15.925  -7.377 -20.729  1.00  0.00      A    C
ATOM   1267  HB1 SER A  87      15.745  -8.453 -20.519  1.00  0.00      A    H
ATOM   1268  HB2 SER A  87      15.081  -7.046 -21.372  1.00  0.00      A    H
ATOM   1269  OG  SER A  87      17.180  -7.294 -21.462  1.00  0.00      A    O
ATOM   1270  HG1 SER A  87      16.997  -7.905 -22.179  1.00  0.00      A    H
ATOM   1271  C   SER A  87      17.006  -7.180 -18.328  1.00  0.00      A    C
ATOM   1272  O   SER A  87      16.677  -8.014 -17.534  1.00  0.00      A    O
ATOM   1273  N   ALA A  88      18.244  -6.781 -18.338  1.00  0.00      A    N
ATOM   1274  HN  ALA A  88      18.503  -6.108 -19.027  1.00  0.00      A    H
ATOM   1275  CA  ALA A  88      19.227  -7.071 -17.290  1.00  0.00      A    C
ATOM   1276  HA  ALA A  88      19.056  -8.105 -17.030  1.00  0.00      A    H
ATOM   1277  CB  ALA A  88      20.685  -6.951 -17.870  1.00  0.00      A    C
ATOM   1278  HB1 ALA A  88      21.542  -7.066 -17.172  1.00  0.00      A    H
ATOM   1279  HB2 ALA A  88      20.885  -7.565 -18.774  1.00  0.00      A    H
ATOM   1280  HB3 ALA A  88      20.831  -5.877 -18.113  1.00  0.00      A    H
ATOM   1281  C   ALA A  88      18.985  -6.426 -15.951  1.00  0.00      A    C
ATOM   1282  O   ALA A  88      18.555  -7.047 -14.998  1.00  0.00      A    O
ATOM   1283  N   TYR A  89      19.194  -5.073 -15.820  1.00  0.00      A    N
ATOM   1284  HN  TYR A  89      19.458  -4.627 -16.672  1.00  0.00      A    H
ATOM   1285  CA  TYR A  89      18.933  -4.284 -14.617  1.00  0.00      A    C
ATOM   1286  HA  TYR A  89      18.959  -4.949 -13.767  1.00  0.00      A    H
ATOM   1287  CB  TYR A  89      19.946  -3.039 -14.465  1.00  0.00      A    C
ATOM   1288  HB1 TYR A  89      20.789  -3.281 -15.148  1.00  0.00      A    H
ATOM   1289  HB2 TYR A  89      19.505  -2.042 -14.676  1.00  0.00      A    H
ATOM   1290  CG  TYR A  89      20.596  -3.157 -13.076  1.00  0.00      A    C
ATOM   1291  CD1 TYR A  89      20.142  -2.364 -12.009  1.00  0.00      A    C
ATOM   1292  HD1 TYR A  89      19.225  -1.804 -12.118  1.00  0.00      A    H
ATOM   1293  CE1 TYR A  89      20.856  -2.357 -10.786  1.00  0.00      A    C
ATOM   1294  HE1 TYR A  89      20.480  -1.860  -9.904  1.00  0.00      A    H
ATOM   1295  CZ  TYR A  89      21.987  -3.181 -10.631  1.00  0.00      A    C
ATOM   1296  OH  TYR A  89      22.588  -3.301  -9.347  1.00  0.00      A    O
ATOM   1297  HH  TYR A  89      22.441  -2.470  -8.888  1.00  0.00      A    H
ATOM   1298  CD2 TYR A  89      21.687  -4.007 -12.889  1.00  0.00      A    C
ATOM   1299  HD2 TYR A  89      22.033  -4.614 -13.713  1.00  0.00      A    H
ATOM   1300  CE2 TYR A  89      22.447  -3.958 -11.712  1.00  0.00      A    C
ATOM   1301  HE2 TYR A  89      23.311  -4.573 -11.510  1.00  0.00      A    H
ATOM   1302  C   TYR A  89      17.487  -3.720 -14.696  1.00  0.00      A    C
ATOM   1303  O   TYR A  89      17.265  -2.839 -15.546  1.00  0.00      A    O
ATOM   1304  N   PRO A  90      16.515  -4.132 -13.924  1.00  0.00      A    N
ATOM   1305  CD  PRO A  90      16.547  -5.268 -13.013  1.00  0.00      A    C
ATOM   1306  HD1 PRO A  90      17.416  -5.271 -12.321  1.00  0.00      A    H
ATOM   1307  HD2 PRO A  90      16.616  -6.177 -13.649  1.00  0.00      A    H
ATOM   1308  CA  PRO A  90      15.138  -3.683 -14.139  1.00  0.00      A    C
ATOM   1309  HA  PRO A  90      14.867  -3.664 -15.184  1.00  0.00      A    H
ATOM   1310  CB  PRO A  90      14.342  -4.752 -13.345  1.00  0.00      A    C
ATOM   1311  HB1 PRO A  90      13.339  -4.410 -13.014  1.00  0.00      A    H
ATOM   1312  HB2 PRO A  90      14.189  -5.651 -13.981  1.00  0.00      A    H
ATOM   1313  CG  PRO A  90      15.266  -5.245 -12.184  1.00  0.00      A    C
ATOM   1314  HG1 PRO A  90      15.377  -4.423 -11.445  1.00  0.00      A    H
ATOM   1315  HG2 PRO A  90      15.106  -6.257 -11.753  1.00  0.00      A    H
ATOM   1316  C   PRO A  90      14.872  -2.302 -13.660  1.00  0.00      A    C
ATOM   1317  O   PRO A  90      15.695  -1.737 -12.900  1.00  0.00      A    O
ATOM   1318  N   TYR A  91      13.649  -1.708 -13.967  1.00  0.00      A    N
ATOM   1319  HN  TYR A  91      13.013  -2.173 -14.577  1.00  0.00      A    H
ATOM   1320  CA  TYR A  91      13.167  -0.574 -13.234  1.00  0.00      A    C
ATOM   1321  HA  TYR A  91      14.023   0.043 -13.003  1.00  0.00      A    H
ATOM   1322  CB  TYR A  91      12.116   0.213 -14.078  1.00  0.00      A    C
ATOM   1323  HB1 TYR A  91      12.718   0.559 -14.945  1.00  0.00      A    H
ATOM   1324  HB2 TYR A  91      11.243  -0.368 -14.448  1.00  0.00      A    H
ATOM   1325  CG  TYR A  91      11.518   1.459 -13.482  1.00  0.00      A    C
ATOM   1326  CD1 TYR A  91      12.044   2.061 -12.303  1.00  0.00      A    C
ATOM   1327  HD1 TYR A  91      12.958   1.653 -11.897  1.00  0.00      A    H
ATOM   1328  CE1 TYR A  91      11.296   3.139 -11.691  1.00  0.00      A    C
ATOM   1329  HE1 TYR A  91      11.500   3.559 -10.717  1.00  0.00      A    H
ATOM   1330  CZ  TYR A  91      10.111   3.588 -12.392  1.00  0.00      A    C
ATOM   1331  OH  TYR A  91       9.386   4.634 -11.815  1.00  0.00      A    O
ATOM   1332  HH  TYR A  91       8.872   5.059 -12.506  1.00  0.00      A    H
ATOM   1333  CD2 TYR A  91      10.396   1.892 -14.086  1.00  0.00      A    C
ATOM   1334  HD2 TYR A  91       9.886   1.377 -14.887  1.00  0.00      A    H
ATOM   1335  CE2 TYR A  91       9.647   2.906 -13.504  1.00  0.00      A    C
ATOM   1336  HE2 TYR A  91       8.823   3.228 -14.123  1.00  0.00      A    H
ATOM   1337  C   TYR A  91      12.590  -1.026 -11.933  1.00  0.00      A    C
ATOM   1338  O   TYR A  91      11.445  -1.571 -11.806  1.00  0.00      A    O
ATOM   1339  N   VAL A  92      13.261  -0.809 -10.801  1.00  0.00      A    N
ATOM   1340  HN  VAL A  92      14.089  -0.263 -10.903  1.00  0.00      A    H
ATOM   1341  CA  VAL A  92      12.972  -1.379  -9.489  1.00  0.00      A    C
ATOM   1342  HA  VAL A  92      11.928  -1.634  -9.381  1.00  0.00      A    H
ATOM   1343  CB  VAL A  92      13.748  -2.632  -9.066  1.00  0.00      A    C
ATOM   1344  HB  VAL A  92      13.614  -2.829  -7.981  1.00  0.00      A    H
ATOM   1345  CG1 VAL A  92      13.123  -3.762  -9.860  1.00  0.00      A    C
ATOM   1346 HG11 VAL A  92      13.417  -4.790  -9.560  1.00  0.00      A    H
ATOM   1347 HG12 VAL A  92      12.024  -3.756  -9.693  1.00  0.00      A    H
ATOM   1348 HG13 VAL A  92      13.383  -3.603 -10.929  1.00  0.00      A    H
ATOM   1349  CG2 VAL A  92      15.225  -2.337  -9.337  1.00  0.00      A    C
ATOM   1350 HG21 VAL A  92      15.680  -1.463  -8.825  1.00  0.00      A    H
ATOM   1351 HG22 VAL A  92      15.775  -3.283  -9.141  1.00  0.00      A    H
ATOM   1352 HG23 VAL A  92      15.401  -2.166 -10.421  1.00  0.00      A    H
ATOM   1353  C   VAL A  92      13.061  -0.321  -8.411  1.00  0.00      A    C
ATOM   1354  O   VAL A  92      13.556  -0.575  -7.331  1.00  0.00      A    O
ATOM   1355  N   ASP A  93      12.533   0.837  -8.711  1.00  0.00      A    N
ATOM   1356  HN  ASP A  93      12.013   1.038  -9.538  1.00  0.00      A    H
ATOM   1357  CA  ASP A  93      12.549   1.885  -7.693  1.00  0.00      A    C
ATOM   1358  HA  ASP A  93      12.282   2.809  -8.184  1.00  0.00      A    H
ATOM   1359  CB  ASP A  93      11.331   1.709  -6.779  1.00  0.00      A    C
ATOM   1360  HB1 ASP A  93      11.478   0.755  -6.228  1.00  0.00      A    H
ATOM   1361  HB2 ASP A  93      11.294   2.612  -6.132  1.00  0.00      A    H
ATOM   1362  CG  ASP A  93      10.071   1.536  -7.565  1.00  0.00      A    C
ATOM   1363  OD1 ASP A  93       9.369   2.528  -7.733  1.00  0.00      A    O
ATOM   1364  OD2 ASP A  93       9.740   0.465  -8.067  1.00  0.00      A    O
ATOM   1365  C   ASP A  93      13.866   2.268  -6.925  1.00  0.00      A    C
ATOM   1366  O   ASP A  93      14.799   2.865  -7.455  1.00  0.00      A    O
ATOM   1367  N   TYR A  94      13.937   1.921  -5.591  1.00  0.00      A    N
ATOM   1368  HN  TYR A  94      13.259   1.313  -5.185  1.00  0.00      A    H
ATOM   1369  CA  TYR A  94      15.036   2.322  -4.708  1.00  0.00      A    C
ATOM   1370  HA  TYR A  94      15.355   3.342  -4.864  1.00  0.00      A    H
ATOM   1371  CB  TYR A  94      14.541   2.321  -3.222  1.00  0.00      A    C
ATOM   1372  HB1 TYR A  94      15.261   2.664  -2.448  1.00  0.00      A    H
ATOM   1373  HB2 TYR A  94      13.634   2.953  -3.115  1.00  0.00      A    H
ATOM   1374  CG  TYR A  94      13.990   0.882  -2.812  1.00  0.00      A    C
ATOM   1375  CD1 TYR A  94      14.802  -0.150  -2.222  1.00  0.00      A    C
ATOM   1376  HD1 TYR A  94      15.866  -0.101  -2.049  1.00  0.00      A    H
ATOM   1377  CE1 TYR A  94      14.177  -1.283  -1.687  1.00  0.00      A    C
ATOM   1378  HE1 TYR A  94      14.728  -2.099  -1.244  1.00  0.00      A    H
ATOM   1379  CZ  TYR A  94      12.781  -1.495  -1.733  1.00  0.00      A    C
ATOM   1380  OH  TYR A  94      12.205  -2.753  -1.412  1.00  0.00      A    O
ATOM   1381  HH  TYR A  94      11.249  -2.677  -1.361  1.00  0.00      A    H
ATOM   1382  CD2 TYR A  94      12.594   0.591  -2.939  1.00  0.00      A    C
ATOM   1383  HD2 TYR A  94      11.949   1.322  -3.403  1.00  0.00      A    H
ATOM   1384  CE2 TYR A  94      12.001  -0.529  -2.361  1.00  0.00      A    C
ATOM   1385  HE2 TYR A  94      10.932  -0.686  -2.345  1.00  0.00      A    H
ATOM   1386  C   TYR A  94      16.362   1.533  -4.880  1.00  0.00      A    C
ATOM   1387  O   TYR A  94      16.318   0.449  -5.489  1.00  0.00      A    O
ATOM   1388  N   GLN A  95      17.542   2.028  -4.292  1.00  0.00      A    N
ATOM   1389  HN  GLN A  95      17.483   2.781  -3.642  1.00  0.00      A    H
ATOM   1390  CA  GLN A  95      18.752   1.182  -4.531  1.00  0.00      A    C
ATOM   1391  HA  GLN A  95      18.723   0.860  -5.562  1.00  0.00      A    H
ATOM   1392  CB  GLN A  95      20.005   2.054  -4.487  1.00  0.00      A    C
ATOM   1393  HB1 GLN A  95      20.827   1.330  -4.674  1.00  0.00      A    H
ATOM   1394  HB2 GLN A  95      19.831   2.803  -5.288  1.00  0.00      A    H
ATOM   1395  CG  GLN A  95      20.141   2.880  -3.094  1.00  0.00      A    C
ATOM   1396  HG1 GLN A  95      19.463   3.758  -3.042  1.00  0.00      A    H
ATOM   1397  HG2 GLN A  95      20.137   2.341  -2.122  1.00  0.00      A    H
ATOM   1398  CD  GLN A  95      21.528   3.524  -2.922  1.00  0.00      A    C
ATOM   1399  OE1 GLN A  95      22.030   3.520  -1.829  1.00  0.00      A    O
ATOM   1400  NE2 GLN A  95      22.158   4.038  -4.071  1.00  0.00      A    N
ATOM   1401 HE21 GLN A  95      23.100   4.352  -3.953  1.00  0.00      A    H
ATOM   1402 HE22 GLN A  95      21.630   4.090  -4.919  1.00  0.00      A    H
ATOM   1403  C   GLN A  95      18.901   0.022  -3.561  1.00  0.00      A    C
ATOM   1404  O   GLN A  95      18.898   0.179  -2.336  1.00  0.00      A    O
ATOM   1405  N   GLN A  96      19.195  -1.222  -3.994  1.00  0.00      A    N
ATOM   1406  HN  GLN A  96      19.206  -1.365  -4.981  1.00  0.00      A    H
ATOM   1407  CA  GLN A  96      19.496  -2.334  -3.107  1.00  0.00      A    C
ATOM   1408  HA  GLN A  96      19.145  -2.192  -2.095  1.00  0.00      A    H
ATOM   1409  CB  GLN A  96      18.974  -3.720  -3.739  1.00  0.00      A    C
ATOM   1410  HB1 GLN A  96      17.879  -3.578  -3.864  1.00  0.00      A    H
ATOM   1411  HB2 GLN A  96      19.422  -3.978  -4.722  1.00  0.00      A    H
ATOM   1412  CG  GLN A  96      19.203  -4.902  -2.797  1.00  0.00      A    C
ATOM   1413  HG1 GLN A  96      20.271  -5.080  -2.546  1.00  0.00      A    H
ATOM   1414  HG2 GLN A  96      18.792  -4.711  -1.783  1.00  0.00      A    H
ATOM   1415  CD  GLN A  96      18.492  -6.196  -3.206  1.00  0.00      A    C
ATOM   1416  OE1 GLN A  96      17.569  -6.654  -2.517  1.00  0.00      A    O
ATOM   1417  NE2 GLN A  96      18.948  -6.754  -4.332  1.00  0.00      A    N
ATOM   1418 HE21 GLN A  96      18.548  -7.631  -4.598  1.00  0.00      A    H
ATOM   1419 HE22 GLN A  96      19.765  -6.394  -4.784  1.00  0.00      A    H
ATOM   1420  C   GLN A  96      21.028  -2.468  -3.132  1.00  0.00      A    C
ATOM   1421  O   GLN A  96      21.635  -2.772  -2.130  1.00  0.00      A    O
ATOM   1422  N   ASN A  97      21.742  -2.133  -4.222  1.00  0.00      A    N
ATOM   1423  HN  ASN A  97      21.344  -1.910  -5.108  1.00  0.00      A    H
ATOM   1424  CA  ASN A  97      23.130  -2.290  -4.343  1.00  0.00      A    C
ATOM   1425  HA  ASN A  97      23.285  -1.781  -5.283  1.00  0.00      A    H
ATOM   1426  CB  ASN A  97      24.191  -1.541  -3.315  1.00  0.00      A    C
ATOM   1427  HB1 ASN A  97      24.300  -2.170  -2.406  1.00  0.00      A    H
ATOM   1428  HB2 ASN A  97      25.148  -1.383  -3.856  1.00  0.00      A    H
ATOM   1429  CG  ASN A  97      23.591  -0.149  -2.888  1.00  0.00      A    C
ATOM   1430  OD1 ASN A  97      23.287   0.029  -1.700  1.00  0.00      A    O
ATOM   1431  ND2 ASN A  97      23.487   0.782  -3.800  1.00  0.00      A    N
ATOM   1432 HD21 ASN A  97      22.991   1.584  -3.467  1.00  0.00      A    H
ATOM   1433 HD22 ASN A  97      23.946   0.749  -4.688  1.00  0.00      A    H
ATOM   1434  C   ASN A  97      23.455  -3.728  -4.658  1.00  0.00      A    C
ATOM   1435  O   ASN A  97      24.293  -4.358  -4.017  1.00  0.00      A    O
ATOM   1436  N   GLY A  98      22.796  -4.323  -5.682  1.00  0.00      A    N
ATOM   1437  HN  GLY A  98      22.222  -3.803  -6.310  1.00  0.00      A    H
ATOM   1438  CA  GLY A  98      23.029  -5.692  -6.100  1.00  0.00      A    C
ATOM   1439  HA1 GLY A  98      23.146  -6.282  -5.203  1.00  0.00      A    H
ATOM   1440  HA2 GLY A  98      22.161  -6.015  -6.656  1.00  0.00      A    H
ATOM   1441  C   GLY A  98      24.254  -5.751  -6.880  1.00  0.00      A    C
ATOM   1442  O   GLY A  98      25.305  -6.178  -6.418  1.00  0.00      A    O
ATOM   1443  N   CYS A  99      24.217  -5.228  -8.138  1.00  0.00      A    N
ATOM   1444  HN  CYS A  99      23.400  -4.720  -8.400  1.00  0.00      A    H
ATOM   1445  CA  CYS A  99      25.187  -5.259  -9.245  1.00  0.00      A    C
ATOM   1446  HA  CYS A  99      24.635  -4.911 -10.105  1.00  0.00      A    H
ATOM   1447  CB  CYS A  99      26.371  -4.355  -8.980  1.00  0.00      A    C
ATOM   1448  HB1 CYS A  99      26.939  -4.761  -8.116  1.00  0.00      A    H
ATOM   1449  HB2 CYS A  99      27.128  -4.356  -9.793  1.00  0.00      A    H
ATOM   1450  SG  CYS A  99      25.791  -2.697  -8.456  1.00  0.00      A    S
ATOM   1451  C   CYS A  99      25.686  -6.596  -9.725  1.00  0.00      A    C
ATOM   1452  O   CYS A  99      26.113  -7.483  -9.013  1.00  0.00      A    O
ATOM   1453  N   TYR A 100      25.626  -6.857 -11.036  1.00  0.00      A    N
ATOM   1454  HN  TYR A 100      25.341  -6.146 -11.675  1.00  0.00      A    H
ATOM   1455  CA  TYR A 100      26.013  -8.124 -11.595  1.00  0.00      A    C
ATOM   1456  HA  TYR A 100      25.713  -8.914 -10.921  1.00  0.00      A    H
ATOM   1457  CB  TYR A 100      25.279  -8.426 -12.967  1.00  0.00      A    C
ATOM   1458  HB1 TYR A 100      25.656  -7.718 -13.736  1.00  0.00      A    H
ATOM   1459  HB2 TYR A 100      25.422  -9.486 -13.266  1.00  0.00      A    H
ATOM   1460  CG  TYR A 100      23.787  -8.253 -12.712  1.00  0.00      A    C
ATOM   1461  CD1 TYR A 100      23.119  -7.412 -13.611  1.00  0.00      A    C
ATOM   1462  HD1 TYR A 100      23.664  -6.996 -14.445  1.00  0.00      A    H
ATOM   1463  CE1 TYR A 100      21.755  -7.345 -13.535  1.00  0.00      A    C
ATOM   1464  HE1 TYR A 100      21.272  -6.666 -14.222  1.00  0.00      A    H
ATOM   1465  CZ  TYR A 100      20.992  -8.020 -12.560  1.00  0.00      A    C
ATOM   1466  OH  TYR A 100      19.552  -7.913 -12.577  1.00  0.00      A    O
ATOM   1467  HH  TYR A 100      19.280  -7.519 -13.410  1.00  0.00      A    H
ATOM   1468  CD2 TYR A 100      23.124  -8.870 -11.707  1.00  0.00      A    C
ATOM   1469  HD2 TYR A 100      23.604  -9.665 -11.156  1.00  0.00      A    H
ATOM   1470  CE2 TYR A 100      21.730  -8.822 -11.630  1.00  0.00      A    C
ATOM   1471  HE2 TYR A 100      21.187  -9.445 -10.935  1.00  0.00      A    H
ATOM   1472  C   TYR A 100      27.536  -8.394 -11.754  1.00  0.00      A    C
ATOM   1473  O   TYR A 100      28.374  -7.504 -11.625  1.00  0.00      A    O
ATOM   1474  N   TYR A 101      27.869  -9.587 -12.078  1.00  0.00      A    N
ATOM   1475  HN  TYR A 101      27.148 -10.276 -12.084  1.00  0.00      A    H
ATOM   1476  CA  TYR A 101      29.216 -10.090 -12.274  1.00  0.00      A    C
ATOM   1477  HA  TYR A 101      29.801  -9.569 -11.530  1.00  0.00      A    H
ATOM   1478  CB  TYR A 101      29.426 -11.540 -11.875  1.00  0.00      A    C
ATOM   1479  HB1 TYR A 101      30.525 -11.691 -11.934  1.00  0.00      A    H
ATOM   1480  HB2 TYR A 101      29.108 -11.719 -10.825  1.00  0.00      A    H
ATOM   1481  CG  TYR A 101      28.783 -12.563 -12.776  1.00  0.00      A    C
ATOM   1482  CD1 TYR A 101      29.525 -12.984 -13.891  1.00  0.00      A    C
ATOM   1483  HD1 TYR A 101      30.541 -12.664 -14.071  1.00  0.00      A    H
ATOM   1484  CE1 TYR A 101      29.018 -13.742 -14.972  1.00  0.00      A    C
ATOM   1485  HE1 TYR A 101      29.622 -13.946 -15.844  1.00  0.00      A    H
ATOM   1486  CZ  TYR A 101      27.670 -14.224 -14.788  1.00  0.00      A    C
ATOM   1487  OH  TYR A 101      27.039 -14.947 -15.781  1.00  0.00      A    O
ATOM   1488  HH  TYR A 101      26.222 -15.345 -15.473  1.00  0.00      A    H
ATOM   1489  CD2 TYR A 101      27.418 -13.017 -12.689  1.00  0.00      A    C
ATOM   1490  HD2 TYR A 101      26.825 -12.636 -11.870  1.00  0.00      A    H
ATOM   1491  CE2 TYR A 101      26.924 -13.863 -13.682  1.00  0.00      A    C
ATOM   1492  HE2 TYR A 101      25.939 -14.256 -13.477  1.00  0.00      A    H
ATOM   1493  C   TYR A 101      29.803  -9.802 -13.702  1.00  0.00      A    C
ATOM   1494  O   TYR A 101      30.974  -9.464 -13.839  1.00  0.00      A    O
ATOM   1495  N   GLY A 102      28.981  -9.887 -14.750  1.00  0.00      A    N
ATOM   1496  HN  GLY A 102      28.074 -10.299 -14.706  1.00  0.00      A    H
ATOM   1497  CA  GLY A 102      29.317  -9.364 -16.117  1.00  0.00      A    C
ATOM   1498  HA1 GLY A 102      29.611  -8.325 -16.076  1.00  0.00      A    H
ATOM   1499  HA2 GLY A 102      30.074 -10.085 -16.389  1.00  0.00      A    H
ATOM   1500  C   GLY A 102      28.253  -9.517 -17.133  1.00  0.00      A    C
ATOM   1501  O   GLY A 102      28.341 -10.354 -18.041  1.00  0.00      A    O
ATOM   1502  N   ARG A 103      27.268  -8.602 -17.122  1.00  0.00      A    N
ATOM   1503  HN  ARG A 103      27.054  -8.075 -16.304  1.00  0.00      A    H
ATOM   1504  CA  ARG A 103      26.467  -8.412 -18.213  1.00  0.00      A    C
ATOM   1505  HA  ARG A 103      26.337  -9.437 -18.526  1.00  0.00      A    H
ATOM   1506  CB  ARG A 103      25.067  -7.811 -17.808  1.00  0.00      A    C
ATOM   1507  HB1 ARG A 103      25.294  -6.955 -17.137  1.00  0.00      A    H
ATOM   1508  HB2 ARG A 103      24.578  -7.405 -18.720  1.00  0.00      A    H
ATOM   1509  CG  ARG A 103      24.093  -8.764 -17.173  1.00  0.00      A    C
ATOM   1510  HG1 ARG A 103      24.521  -9.066 -16.193  1.00  0.00      A    H
ATOM   1511  HG2 ARG A 103      23.175  -8.171 -16.974  1.00  0.00      A    H
ATOM   1512  CD  ARG A 103      23.743 -10.039 -18.027  1.00  0.00      A    C
ATOM   1513  HD1 ARG A 103      23.389  -9.727 -19.032  1.00  0.00      A    H
ATOM   1514  HD2 ARG A 103      24.685 -10.615 -18.154  1.00  0.00      A    H
ATOM   1515  NE  ARG A 103      22.613 -10.702 -17.350  1.00  0.00      A    N
ATOM   1516  HE  ARG A 103      22.371 -10.449 -16.414  1.00  0.00      A    H
ATOM   1517  CZ  ARG A 103      22.081 -11.885 -17.733  1.00  0.00      A    C
ATOM   1518  NH1 ARG A 103      22.064 -12.174 -19.032  1.00  0.00      A    N
ATOM   1519 HH11 ARG A 103      22.383 -11.438 -19.629  1.00  0.00      A    H
ATOM   1520 HH12 ARG A 103      21.388 -12.875 -19.259  1.00  0.00      A    H
ATOM   1521  NH2 ARG A 103      21.570 -12.782 -16.923  1.00  0.00      A    N
ATOM   1522 HH21 ARG A 103      21.856 -12.663 -15.972  1.00  0.00      A    H
ATOM   1523 HH22 ARG A 103      21.322 -13.711 -17.197  1.00  0.00      A    H
ATOM   1524  C   ARG A 103      27.113  -7.632 -19.372  1.00  0.00      A    C
ATOM   1525  O   ARG A 103      27.973  -6.856 -19.083  1.00  0.00      A    O
ATOM   1526  N   PRO A 104      26.797  -7.812 -20.619  1.00  0.00      A    N
ATOM   1527  CD  PRO A 104      26.257  -9.034 -21.075  1.00  0.00      A    C
ATOM   1528  HD1 PRO A 104      25.155  -9.133 -20.967  1.00  0.00      A    H
ATOM   1529  HD2 PRO A 104      26.745  -9.887 -20.558  1.00  0.00      A    H
ATOM   1530  CA  PRO A 104      27.375  -6.922 -21.680  1.00  0.00      A    C
ATOM   1531  HA  PRO A 104      28.441  -7.096 -21.653  1.00  0.00      A    H
ATOM   1532  CB  PRO A 104      26.797  -7.533 -22.873  1.00  0.00      A    C
ATOM   1533  HB1 PRO A 104      25.706  -7.335 -22.936  1.00  0.00      A    H
ATOM   1534  HB2 PRO A 104      27.345  -7.318 -23.816  1.00  0.00      A    H
ATOM   1535  CG  PRO A 104      26.763  -9.056 -22.568  1.00  0.00      A    C
ATOM   1536  HG1 PRO A 104      26.216  -9.701 -23.288  1.00  0.00      A    H
ATOM   1537  HG2 PRO A 104      27.832  -9.355 -22.631  1.00  0.00      A    H
ATOM   1538  C   PRO A 104      27.028  -5.448 -21.673  1.00  0.00      A    C
ATOM   1539  O   PRO A 104      25.857  -5.086 -21.908  1.00  0.00      A    O
ATOM   1540  N   ALA A 105      27.991  -4.539 -21.418  1.00  0.00      A    N
ATOM   1541  HN  ALA A 105      28.892  -4.810 -21.089  1.00  0.00      A    H
ATOM   1542  CA  ALA A 105      27.696  -3.076 -21.374  1.00  0.00      A    C
ATOM   1543  HA  ALA A 105      26.661  -2.844 -21.168  1.00  0.00      A    H
ATOM   1544  CB  ALA A 105      28.589  -2.413 -20.322  1.00  0.00      A    C
ATOM   1545  HB1 ALA A 105      28.491  -2.974 -19.368  1.00  0.00      A    H
ATOM   1546  HB2 ALA A 105      29.657  -2.269 -20.591  1.00  0.00      A    H
ATOM   1547  HB3 ALA A 105      28.244  -1.364 -20.196  1.00  0.00      A    H
ATOM   1548  C   ALA A 105      27.905  -2.476 -22.790  1.00  0.00      A    C
ATOM   1549  O   ALA A 105      28.769  -2.873 -23.516  1.00  0.00      A    O
ATOM   1550  N   VAL A 106      26.983  -1.574 -23.249  1.00  0.00      A    N
ATOM   1551  HN  VAL A 106      26.287  -1.366 -22.566  1.00  0.00      A    H
ATOM   1552  CA  VAL A 106      26.931  -0.743 -24.491  1.00  0.00      A    C
ATOM   1553  HA  VAL A 106      27.462  -1.335 -25.221  1.00  0.00      A    H
ATOM   1554  CB  VAL A 106      25.477  -0.377 -24.745  1.00  0.00      A    C
ATOM   1555  HB  VAL A 106      25.075   0.048 -23.801  1.00  0.00      A    H
ATOM   1556  CG1 VAL A 106      25.387   0.657 -25.879  1.00  0.00      A    C
ATOM   1557 HG11 VAL A 106      26.001   0.246 -26.709  1.00  0.00      A    H
ATOM   1558 HG12 VAL A 106      24.327   0.767 -26.194  1.00  0.00      A    H
ATOM   1559 HG13 VAL A 106      25.811   1.639 -25.579  1.00  0.00      A    H
ATOM   1560  CG2 VAL A 106      24.652  -1.631 -25.107  1.00  0.00      A    C
ATOM   1561 HG21 VAL A 106      25.112  -2.256 -25.901  1.00  0.00      A    H
ATOM   1562 HG22 VAL A 106      24.725  -2.243 -24.183  1.00  0.00      A    H
ATOM   1563 HG23 VAL A 106      23.588  -1.369 -25.291  1.00  0.00      A    H
ATOM   1564  C   VAL A 106      27.809   0.560 -24.232  1.00  0.00      A    C
ATOM   1565  O   VAL A 106      27.675   1.232 -23.197  1.00  0.00      A    O
ATOM   1566  N   THR A 107      28.841   0.770 -25.099  1.00  0.00      A    N
ATOM   1567  HN  THR A 107      29.047   0.305 -25.956  1.00  0.00      A    H
ATOM   1568  CA  THR A 107      29.881   1.674 -24.831  1.00  0.00      A    C
ATOM   1569  HA  THR A 107      29.749   1.971 -23.801  1.00  0.00      A    H
ATOM   1570  CB  THR A 107      31.269   1.020 -25.077  1.00  0.00      A    C
ATOM   1571  HB  THR A 107      32.021   1.838 -25.083  1.00  0.00      A    H
ATOM   1572  OG1 THR A 107      31.468   0.415 -26.351  1.00  0.00      A    O
ATOM   1573  HG1 THR A 107      32.344   0.026 -26.303  1.00  0.00      A    H
ATOM   1574  CG2 THR A 107      31.491  -0.066 -24.024  1.00  0.00      A    C
ATOM   1575 HG21 THR A 107      31.477   0.494 -23.065  1.00  0.00      A    H
ATOM   1576 HG22 THR A 107      30.656  -0.798 -24.047  1.00  0.00      A    H
ATOM   1577 HG23 THR A 107      32.428  -0.638 -24.196  1.00  0.00      A    H
ATOM   1578  C   THR A 107      29.796   2.908 -25.697  1.00  0.00      A    C
ATOM   1579  O   THR A 107      29.122   2.969 -26.716  1.00  0.00      A    O
ATOM   1580  N   ILE A 108      30.507   3.959 -25.254  1.00  0.00      A    N
ATOM   1581  HN  ILE A 108      31.053   3.876 -24.424  1.00  0.00      A    H
ATOM   1582  CA  ILE A 108      30.690   5.253 -25.863  1.00  0.00      A    C
ATOM   1583  HA  ILE A 108      30.599   5.105 -26.929  1.00  0.00      A    H
ATOM   1584  CB  ILE A 108      29.907   6.355 -25.195  1.00  0.00      A    C
ATOM   1585  HB  ILE A 108      30.044   7.289 -25.780  1.00  0.00      A    H
ATOM   1586  CG2 ILE A 108      28.474   5.899 -25.326  1.00  0.00      A    C
ATOM   1587 HG21 ILE A 108      28.207   4.936 -24.841  1.00  0.00      A    H
ATOM   1588 HG22 ILE A 108      27.839   6.697 -24.883  1.00  0.00      A    H
ATOM   1589 HG23 ILE A 108      28.071   5.832 -26.359  1.00  0.00      A    H
ATOM   1590  CG1 ILE A 108      30.315   6.595 -23.728  1.00  0.00      A    C
ATOM   1591 HG11 ILE A 108      30.082   5.652 -23.188  1.00  0.00      A    H
ATOM   1592 HG12 ILE A 108      31.393   6.841 -23.622  1.00  0.00      A    H
ATOM   1593  CD  ILE A 108      29.579   7.810 -23.066  1.00  0.00      A    C
ATOM   1594  HD1 ILE A 108      30.017   7.970 -22.057  1.00  0.00      A    H
ATOM   1595  HD2 ILE A 108      29.704   8.692 -23.730  1.00  0.00      A    H
ATOM   1596  HD3 ILE A 108      28.493   7.582 -23.011  1.00  0.00      A    H
ATOM   1597  C   ILE A 108      32.161   5.614 -25.663  1.00  0.00      A    C
ATOM   1598  O   ILE A 108      32.872   4.833 -25.024  1.00  0.00      A    O
ATOM   1599  N   LYS A 109      32.618   6.750 -26.145  1.00  0.00      A    N
ATOM   1600  HN  LYS A 109      32.073   7.467 -26.572  1.00  0.00      A    H
ATOM   1601  CA  LYS A 109      34.029   7.143 -26.039  1.00  0.00      A    C
ATOM   1602  HA  LYS A 109      34.580   6.232 -25.854  1.00  0.00      A    H
ATOM   1603  CB  LYS A 109      34.514   7.775 -27.415  1.00  0.00      A    C
ATOM   1604  HB1 LYS A 109      34.129   7.146 -28.246  1.00  0.00      A    H
ATOM   1605  HB2 LYS A 109      34.064   8.789 -27.473  1.00  0.00      A    H
ATOM   1606  CG  LYS A 109      36.064   8.021 -27.595  1.00  0.00      A    C
ATOM   1607  HG1 LYS A 109      36.507   8.412 -26.654  1.00  0.00      A    H
ATOM   1608  HG2 LYS A 109      36.764   7.191 -27.830  1.00  0.00      A    H
ATOM   1609  CD  LYS A 109      36.350   9.011 -28.747  1.00  0.00      A    C
ATOM   1610  HD1 LYS A 109      35.570   9.800 -28.691  1.00  0.00      A    H
ATOM   1611  HD2 LYS A 109      37.284   9.533 -28.448  1.00  0.00      A    H
ATOM   1612  CE  LYS A 109      36.714   8.458 -30.197  1.00  0.00      A    C
ATOM   1613  HE1 LYS A 109      36.897   9.396 -30.764  1.00  0.00      A    H
ATOM   1614  HE2 LYS A 109      37.726   8.005 -30.132  1.00  0.00      A    H
ATOM   1615  NZ  LYS A 109      35.705   7.610 -30.802  1.00  0.00      A    N
ATOM   1616  HZ1 LYS A 109      34.740   7.945 -30.602  1.00  0.00      A    H
ATOM   1617  HZ2 LYS A 109      35.794   7.454 -31.826  1.00  0.00      A    H
ATOM   1618  HZ3 LYS A 109      35.675   6.614 -30.506  1.00  0.00      A    H
ATOM   1619  C   LYS A 109      34.364   8.006 -24.817  1.00  0.00      A    C
ATOM   1620  O   LYS A 109      35.403   7.871 -24.108  1.00  0.00      A    O
ATOM   1621  N   GLY A 110      33.422   8.972 -24.456  1.00  0.00      A    N
ATOM   1622  HN  GLY A 110      32.619   9.117 -25.029  1.00  0.00      A    H
ATOM   1623  CA  GLY A 110      33.722   9.943 -23.363  1.00  0.00      A    C
ATOM   1624  HA1 GLY A 110      33.706   9.427 -22.415  1.00  0.00      A    H
ATOM   1625  HA2 GLY A 110      34.625  10.492 -23.586  1.00  0.00      A    H
ATOM   1626  C   GLY A 110      32.681  10.976 -23.336  1.00  0.00      A    C
ATOM   1627  O   GLY A 110      31.550  10.780 -23.786  1.00  0.00      A    O
ATOM   1628  N   TYR A 111      33.071  12.143 -22.827  1.00  0.00      A    N
ATOM   1629  HN  TYR A 111      34.012  12.227 -22.508  1.00  0.00      A    H
ATOM   1630  CA  TYR A 111      32.171  13.186 -22.487  1.00  0.00      A    C
ATOM   1631  HA  TYR A 111      31.199  12.937 -22.886  1.00  0.00      A    H
ATOM   1632  CB  TYR A 111      32.045  13.378 -20.916  1.00  0.00      A    C
ATOM   1633  HB1 TYR A 111      31.601  12.450 -20.497  1.00  0.00      A    H
ATOM   1634  HB2 TYR A 111      33.048  13.510 -20.456  1.00  0.00      A    H
ATOM   1635  CG  TYR A 111      31.131  14.459 -20.487  1.00  0.00      A    C
ATOM   1636  CD1 TYR A 111      29.787  14.656 -21.059  1.00  0.00      A    C
ATOM   1637  HD1 TYR A 111      29.420  14.106 -21.912  1.00  0.00      A    H
ATOM   1638  CE1 TYR A 111      28.887  15.609 -20.430  1.00  0.00      A    C
ATOM   1639  HE1 TYR A 111      27.865  15.762 -20.745  1.00  0.00      A    H
ATOM   1640  CZ  TYR A 111      29.413  16.414 -19.458  1.00  0.00      A    C
ATOM   1641  OH  TYR A 111      28.468  17.300 -18.815  1.00  0.00      A    O
ATOM   1642  HH  TYR A 111      28.759  17.506 -17.923  1.00  0.00      A    H
ATOM   1643  CD2 TYR A 111      31.462  15.240 -19.295  1.00  0.00      A    C
ATOM   1644  HD2 TYR A 111      32.380  15.130 -18.737  1.00  0.00      A    H
ATOM   1645  CE2 TYR A 111      30.631  16.265 -18.865  1.00  0.00      A    C
ATOM   1646  HE2 TYR A 111      30.923  16.743 -17.942  1.00  0.00      A    H
ATOM   1647  C   TYR A 111      32.743  14.482 -23.148  1.00  0.00      A    C
ATOM   1648  O   TYR A 111      33.925  14.842 -23.043  1.00  0.00      A    O
ATOM   1649  N   GLN A 112      31.794  15.288 -23.727  1.00  0.00      A    N
ATOM   1650  HN  GLN A 112      30.874  14.955 -23.916  1.00  0.00      A    H
ATOM   1651  CA  GLN A 112      32.120  16.656 -24.212  1.00  0.00      A    C
ATOM   1652  HA  GLN A 112      33.008  16.959 -23.677  1.00  0.00      A    H
ATOM   1653  CB  GLN A 112      32.335  16.778 -25.765  1.00  0.00      A    C
ATOM   1654  HB1 GLN A 112      32.956  15.911 -26.078  1.00  0.00      A    H
ATOM   1655  HB2 GLN A 112      31.392  16.589 -26.321  1.00  0.00      A    H
ATOM   1656  CG  GLN A 112      33.058  18.099 -26.237  1.00  0.00      A    C
ATOM   1657  HG1 GLN A 112      32.404  18.975 -26.041  1.00  0.00      A    H
ATOM   1658  HG2 GLN A 112      34.023  18.319 -25.732  1.00  0.00      A    H
ATOM   1659  CD  GLN A 112      33.408  18.091 -27.755  1.00  0.00      A    C
ATOM   1660  OE1 GLN A 112      32.672  18.581 -28.593  1.00  0.00      A    O
ATOM   1661  NE2 GLN A 112      34.481  17.356 -28.123  1.00  0.00      A    N
ATOM   1662 HE21 GLN A 112      34.549  17.295 -29.119  1.00  0.00      A    H
ATOM   1663 HE22 GLN A 112      35.045  16.966 -27.396  1.00  0.00      A    H
ATOM   1664  C   GLN A 112      30.984  17.599 -23.876  1.00  0.00      A    C
ATOM   1665  O   GLN A 112      29.769  17.305 -23.848  1.00  0.00      A    O
ATOM   1666  N   TYR A 113      31.444  18.840 -23.576  1.00  0.00      A    N
ATOM   1667  HN  TYR A 113      32.436  18.866 -23.482  1.00  0.00      A    H
ATOM   1668  CA  TYR A 113      30.653  19.943 -23.323  1.00  0.00      A    C
ATOM   1669  HA  TYR A 113      29.720  19.630 -22.877  1.00  0.00      A    H
ATOM   1670  CB  TYR A 113      31.441  20.948 -22.437  1.00  0.00      A    C
ATOM   1671  HB1 TYR A 113      32.364  21.303 -22.943  1.00  0.00      A    H
ATOM   1672  HB2 TYR A 113      30.729  21.791 -22.300  1.00  0.00      A    H
ATOM   1673  CG  TYR A 113      31.757  20.349 -21.099  1.00  0.00      A    C
ATOM   1674  CD1 TYR A 113      33.079  20.116 -20.729  1.00  0.00      A    C
ATOM   1675  HD1 TYR A 113      33.883  20.332 -21.416  1.00  0.00      A    H
ATOM   1676  CE1 TYR A 113      33.339  19.565 -19.456  1.00  0.00      A    C
ATOM   1677  HE1 TYR A 113      34.345  19.395 -19.100  1.00  0.00      A    H
ATOM   1678  CZ  TYR A 113      32.317  19.229 -18.589  1.00  0.00      A    C
ATOM   1679  OH  TYR A 113      32.697  18.888 -17.304  1.00  0.00      A    O
ATOM   1680  HH  TYR A 113      33.639  18.794 -17.144  1.00  0.00      A    H
ATOM   1681  CD2 TYR A 113      30.707  19.958 -20.205  1.00  0.00      A    C
ATOM   1682  HD2 TYR A 113      29.692  20.109 -20.543  1.00  0.00      A    H
ATOM   1683  CE2 TYR A 113      30.961  19.299 -19.045  1.00  0.00      A    C
ATOM   1684  HE2 TYR A 113      30.180  19.139 -18.316  1.00  0.00      A    H
ATOM   1685  C   TYR A 113      30.254  20.654 -24.662  1.00  0.00      A    C
ATOM   1686  O   TYR A 113      30.869  20.593 -25.725  1.00  0.00      A    O
ATOM   1687  N   VAL A 114      29.143  21.440 -24.608  1.00  0.00      A    N
ATOM   1688  HN  VAL A 114      28.521  21.392 -23.830  1.00  0.00      A    H
ATOM   1689  CA  VAL A 114      28.901  22.412 -25.619  1.00  0.00      A    C
ATOM   1690  HA  VAL A 114      29.596  22.243 -26.428  1.00  0.00      A    H
ATOM   1691  CB  VAL A 114      27.463  22.266 -26.266  1.00  0.00      A    C
ATOM   1692  HB  VAL A 114      26.721  22.284 -25.439  1.00  0.00      A    H
ATOM   1693  CG1 VAL A 114      27.167  23.309 -27.378  1.00  0.00      A    C
ATOM   1694 HG11 VAL A 114      26.166  23.046 -27.782  1.00  0.00      A    H
ATOM   1695 HG12 VAL A 114      26.878  24.289 -26.942  1.00  0.00      A    H
ATOM   1696 HG13 VAL A 114      28.054  23.444 -28.033  1.00  0.00      A    H
ATOM   1697  CG2 VAL A 114      27.388  20.821 -26.719  1.00  0.00      A    C
ATOM   1698 HG21 VAL A 114      26.409  20.345 -26.939  1.00  0.00      A    H
ATOM   1699 HG22 VAL A 114      28.082  20.773 -27.586  1.00  0.00      A    H
ATOM   1700 HG23 VAL A 114      27.805  20.176 -25.916  1.00  0.00      A    H
ATOM   1701  C   VAL A 114      29.068  23.825 -25.088  1.00  0.00      A    C
ATOM   1702  O   VAL A 114      28.787  23.942 -23.885  1.00  0.00      A    O
ATOM   1703  N   PRO A 115      29.393  24.930 -25.699  1.00  0.00      A    N
ATOM   1704  CD  PRO A 115      30.161  24.949 -26.910  1.00  0.00      A    C
ATOM   1705  HD1 PRO A 115      29.468  25.223 -27.734  1.00  0.00      A    H
ATOM   1706  HD2 PRO A 115      30.546  23.959 -27.236  1.00  0.00      A    H
ATOM   1707  CA  PRO A 115      29.582  26.235 -24.923  1.00  0.00      A    C
ATOM   1708  HA  PRO A 115      30.018  26.090 -23.946  1.00  0.00      A    H
ATOM   1709  CB  PRO A 115      30.506  27.062 -25.789  1.00  0.00      A    C
ATOM   1710  HB1 PRO A 115      29.932  27.723 -26.473  1.00  0.00      A    H
ATOM   1711  HB2 PRO A 115      31.106  27.830 -25.254  1.00  0.00      A    H
ATOM   1712  CG  PRO A 115      31.227  26.073 -26.621  1.00  0.00      A    C
ATOM   1713  HG1 PRO A 115      31.472  26.390 -27.658  1.00  0.00      A    H
ATOM   1714  HG2 PRO A 115      31.955  25.509 -25.999  1.00  0.00      A    H
ATOM   1715  C   PRO A 115      28.250  26.921 -24.701  1.00  0.00      A    C
ATOM   1716  O   PRO A 115      27.232  26.629 -25.304  1.00  0.00      A    O
ATOM   1717  N   ASN A 116      28.231  27.828 -23.740  1.00  0.00      A    N
ATOM   1718  HN  ASN A 116      29.036  28.178 -23.267  1.00  0.00      A    H
ATOM   1719  CA  ASN A 116      26.984  28.369 -23.236  1.00  0.00      A    C
ATOM   1720  HA  ASN A 116      26.186  27.645 -23.306  1.00  0.00      A    H
ATOM   1721  CB  ASN A 116      27.102  28.733 -21.729  1.00  0.00      A    C
ATOM   1722  HB1 ASN A 116      26.054  28.778 -21.363  1.00  0.00      A    H
ATOM   1723  HB2 ASN A 116      27.544  27.921 -21.114  1.00  0.00      A    H
ATOM   1724  CG  ASN A 116      27.794  30.150 -21.401  1.00  0.00      A    C
ATOM   1725  OD1 ASN A 116      29.000  30.197 -21.324  1.00  0.00      A    O
ATOM   1726  ND2 ASN A 116      26.947  31.160 -21.158  1.00  0.00      A    N
ATOM   1727 HD21 ASN A 116      27.283  31.955 -20.654  1.00  0.00      A    H
ATOM   1728 HD22 ASN A 116      26.005  31.037 -21.472  1.00  0.00      A    H
ATOM   1729  C   ASN A 116      26.550  29.548 -24.042  1.00  0.00      A    C
ATOM   1730  O   ASN A 116      27.306  30.322 -24.638  1.00  0.00      A    O
ATOM   1731  N   ASN A 117      25.215  29.755 -23.983  1.00  0.00      A    N
ATOM   1732  HN  ASN A 117      24.579  29.179 -23.476  1.00  0.00      A    H
ATOM   1733  CA  ASN A 117      24.510  30.829 -24.639  1.00  0.00      A    C
ATOM   1734  HA  ASN A 117      23.483  30.542 -24.469  1.00  0.00      A    H
ATOM   1735  CB  ASN A 117      24.717  32.276 -24.041  1.00  0.00      A    C
ATOM   1736  HB1 ASN A 117      25.771  32.626 -24.080  1.00  0.00      A    H
ATOM   1737  HB2 ASN A 117      24.169  32.938 -24.745  1.00  0.00      A    H
ATOM   1738  CG  ASN A 117      24.135  32.561 -22.677  1.00  0.00      A    C
ATOM   1739  OD1 ASN A 117      24.165  31.774 -21.746  1.00  0.00      A    O
ATOM   1740  ND2 ASN A 117      23.354  33.674 -22.612  1.00  0.00      A    N
ATOM   1741 HD21 ASN A 117      23.067  33.978 -21.703  1.00  0.00      A    H
ATOM   1742 HD22 ASN A 117      23.143  34.240 -23.409  1.00  0.00      A    H
ATOM   1743  C   ASN A 117      24.587  30.790 -26.254  1.00  0.00      A    C
ATOM   1744  O   ASN A 117      23.498  30.860 -26.811  1.00  0.00      A    O
ATOM   1745  N   ASN A 118      25.743  30.634 -26.904  1.00  0.00      A    N
ATOM   1746  HN  ASN A 118      26.551  30.390 -26.373  1.00  0.00      A    H
ATOM   1747  CA  ASN A 118      25.894  30.636 -28.388  1.00  0.00      A    C
ATOM   1748  HA  ASN A 118      25.636  31.620 -28.751  1.00  0.00      A    H
ATOM   1749  CB  ASN A 118      27.479  30.431 -28.667  1.00  0.00      A    C
ATOM   1750  HB1 ASN A 118      27.874  31.382 -28.250  1.00  0.00      A    H
ATOM   1751  HB2 ASN A 118      27.844  29.623 -27.998  1.00  0.00      A    H
ATOM   1752  CG  ASN A 118      27.976  30.465 -30.090  1.00  0.00      A    C
ATOM   1753  OD1 ASN A 118      28.433  29.472 -30.669  1.00  0.00      A    O
ATOM   1754  ND2 ASN A 118      27.716  31.632 -30.683  1.00  0.00      A    N
ATOM   1755 HD21 ASN A 118      27.887  31.684 -31.667  1.00  0.00      A    H
ATOM   1756 HD22 ASN A 118      27.428  32.395 -30.105  1.00  0.00      A    H
ATOM   1757  C   ASN A 118      25.056  29.571 -29.038  1.00  0.00      A    C
ATOM   1758  O   ASN A 118      25.318  28.382 -28.941  1.00  0.00      A    O
ATOM   1759  N   GLU A 119      24.032  30.005 -29.796  1.00  0.00      A    N
ATOM   1760  HN  GLU A 119      23.896  30.970 -30.006  1.00  0.00      A    H
ATOM   1761  CA  GLU A 119      23.060  29.133 -30.372  1.00  0.00      A    C
ATOM   1762  HA  GLU A 119      22.825  28.368 -29.646  1.00  0.00      A    H
ATOM   1763  CB  GLU A 119      21.770  29.832 -30.758  1.00  0.00      A    C
ATOM   1764  HB1 GLU A 119      21.301  30.338 -29.887  1.00  0.00      A    H
ATOM   1765  HB2 GLU A 119      22.102  30.624 -31.463  1.00  0.00      A    H
ATOM   1766  CG  GLU A 119      20.555  28.956 -31.297  1.00  0.00      A    C
ATOM   1767  HG1 GLU A 119      20.796  28.378 -32.214  1.00  0.00      A    H
ATOM   1768  HG2 GLU A 119      20.247  28.263 -30.484  1.00  0.00      A    H
ATOM   1769  CD  GLU A 119      19.350  29.746 -31.767  1.00  0.00      A    C
ATOM   1770  OE1 GLU A 119      18.215  29.614 -31.205  1.00  0.00      A    O
ATOM   1771  OE2 GLU A 119      19.406  30.280 -32.920  1.00  0.00      A    O
ATOM   1772  C   GLU A 119      23.641  28.474 -31.605  1.00  0.00      A    C
ATOM   1773  O   GLU A 119      23.224  27.363 -31.972  1.00  0.00      A    O
ATOM   1774  N   LYS A 120      24.711  28.991 -32.261  1.00  0.00      A    N
ATOM   1775  HN  LYS A 120      25.161  29.770 -31.831  1.00  0.00      A    H
ATOM   1776  CA  LYS A 120      25.361  28.338 -33.339  1.00  0.00      A    C
ATOM   1777  HA  LYS A 120      24.567  28.163 -34.050  1.00  0.00      A    H
ATOM   1778  CB  LYS A 120      26.478  29.258 -33.893  1.00  0.00      A    C
ATOM   1779  HB1 LYS A 120      27.284  29.312 -33.130  1.00  0.00      A    H
ATOM   1780  HB2 LYS A 120      26.833  28.838 -34.858  1.00  0.00      A    H
ATOM   1781  CG  LYS A 120      26.155  30.724 -34.237  1.00  0.00      A    C
ATOM   1782  HG1 LYS A 120      25.885  31.389 -33.389  1.00  0.00      A    H
ATOM   1783  HG2 LYS A 120      27.058  31.229 -34.643  1.00  0.00      A    H
ATOM   1784  CD  LYS A 120      25.009  30.989 -35.225  1.00  0.00      A    C
ATOM   1785  HD1 LYS A 120      25.336  30.415 -36.119  1.00  0.00      A    H
ATOM   1786  HD2 LYS A 120      24.089  30.486 -34.860  1.00  0.00      A    H
ATOM   1787  CE  LYS A 120      24.744  32.433 -35.605  1.00  0.00      A    C
ATOM   1788  HE1 LYS A 120      24.302  32.874 -34.687  1.00  0.00      A    H
ATOM   1789  HE2 LYS A 120      25.623  32.929 -36.069  1.00  0.00      A    H
ATOM   1790  NZ  LYS A 120      23.633  32.487 -36.627  1.00  0.00      A    N
ATOM   1791  HZ1 LYS A 120      22.832  31.917 -36.289  1.00  0.00      A    H
ATOM   1792  HZ2 LYS A 120      23.262  33.458 -36.672  1.00  0.00      A    H
ATOM   1793  HZ3 LYS A 120      23.899  32.177 -37.583  1.00  0.00      A    H
ATOM   1794  C   LYS A 120      26.072  27.002 -33.046  1.00  0.00      A    C
ATOM   1795  O   LYS A 120      25.777  26.021 -33.722  1.00  0.00      A    O
ATOM   1796  N   ALA A 121      26.901  26.978 -31.956  1.00  0.00      A    N
ATOM   1797  HN  ALA A 121      27.075  27.807 -31.432  1.00  0.00      A    H
ATOM   1798  CA  ALA A 121      27.392  25.780 -31.391  1.00  0.00      A    C
ATOM   1799  HA  ALA A 121      27.937  25.199 -32.120  1.00  0.00      A    H
ATOM   1800  CB  ALA A 121      28.302  26.100 -30.120  1.00  0.00      A    C
ATOM   1801  HB1 ALA A 121      28.967  25.228 -29.940  1.00  0.00      A    H
ATOM   1802  HB2 ALA A 121      28.864  27.016 -30.402  1.00  0.00      A    H
ATOM   1803  HB3 ALA A 121      27.759  26.480 -29.229  1.00  0.00      A    H
ATOM   1804  C   ALA A 121      26.255  24.796 -30.954  1.00  0.00      A    C
ATOM   1805  O   ALA A 121      26.248  23.615 -31.336  1.00  0.00      A    O
ATOM   1806  N   MET A 122      25.257  25.151 -30.183  1.00  0.00      A    N
ATOM   1807  HN  MET A 122      25.368  25.959 -29.610  1.00  0.00      A    H
ATOM   1808  CA  MET A 122      24.113  24.328 -29.886  1.00  0.00      A    C
ATOM   1809  HA  MET A 122      24.420  23.399 -29.429  1.00  0.00      A    H
ATOM   1810  CB  MET A 122      23.243  25.077 -28.820  1.00  0.00      A    C
ATOM   1811  HB1 MET A 122      23.993  25.469 -28.100  1.00  0.00      A    H
ATOM   1812  HB2 MET A 122      22.818  25.978 -29.311  1.00  0.00      A    H
ATOM   1813  CG  MET A 122      22.178  24.139 -28.056  1.00  0.00      A    C
ATOM   1814  HG1 MET A 122      21.430  23.959 -28.857  1.00  0.00      A    H
ATOM   1815  HG2 MET A 122      22.700  23.173 -27.882  1.00  0.00      A    H
ATOM   1816  SD  MET A 122      21.503  25.000 -26.501  1.00  0.00      A    S
ATOM   1817  CE  MET A 122      20.434  23.519 -26.412  1.00  0.00      A    C
ATOM   1818  HE1 MET A 122      19.741  23.573 -25.545  1.00  0.00      A    H
ATOM   1819  HE2 MET A 122      19.736  23.540 -27.276  1.00  0.00      A    H
ATOM   1820  HE3 MET A 122      20.949  22.534 -26.412  1.00  0.00      A    H
ATOM   1821  C   MET A 122      23.226  23.845 -31.079  1.00  0.00      A    C
ATOM   1822  O   MET A 122      22.759  22.713 -31.010  1.00  0.00      A    O
ATOM   1823  N   GLN A 123      23.014  24.675 -32.092  1.00  0.00      A    N
ATOM   1824  HN  GLN A 123      23.431  25.580 -32.108  1.00  0.00      A    H
ATOM   1825  CA  GLN A 123      22.145  24.341 -33.205  1.00  0.00      A    C
ATOM   1826  HA  GLN A 123      21.175  23.968 -32.912  1.00  0.00      A    H
ATOM   1827  CB  GLN A 123      22.104  25.646 -34.084  1.00  0.00      A    C
ATOM   1828  HB1 GLN A 123      21.385  26.292 -33.538  1.00  0.00      A    H
ATOM   1829  HB2 GLN A 123      23.133  26.058 -34.007  1.00  0.00      A    H
ATOM   1830  CG  GLN A 123      21.627  25.523 -35.556  1.00  0.00      A    C
ATOM   1831  HG1 GLN A 123      22.342  24.999 -36.225  1.00  0.00      A    H
ATOM   1832  HG2 GLN A 123      20.651  24.994 -35.514  1.00  0.00      A    H
ATOM   1833  CD  GLN A 123      21.349  26.913 -36.185  1.00  0.00      A    C
ATOM   1834  OE1 GLN A 123      20.213  27.407 -36.360  1.00  0.00      A    O
ATOM   1835  NE2 GLN A 123      22.521  27.568 -36.521  1.00  0.00      A    N
ATOM   1836 HE21 GLN A 123      22.369  28.428 -37.008  1.00  0.00      A    H
ATOM   1837 HE22 GLN A 123      23.416  27.148 -36.372  1.00  0.00      A    H
ATOM   1838  C   GLN A 123      22.846  23.262 -34.006  1.00  0.00      A    C
ATOM   1839  O   GLN A 123      22.344  22.283 -34.552  1.00  0.00      A    O
ATOM   1840  N   GLN A 124      24.158  23.356 -34.182  1.00  0.00      A    N
ATOM   1841  HN  GLN A 124      24.549  24.226 -33.892  1.00  0.00      A    H
ATOM   1842  CA  GLN A 124      25.115  22.387 -34.685  1.00  0.00      A    C
ATOM   1843  HA  GLN A 124      24.958  22.225 -35.741  1.00  0.00      A    H
ATOM   1844  CB  GLN A 124      26.515  23.041 -34.583  1.00  0.00      A    C
ATOM   1845  HB1 GLN A 124      26.452  24.038 -35.069  1.00  0.00      A    H
ATOM   1846  HB2 GLN A 124      26.939  23.292 -33.587  1.00  0.00      A    H
ATOM   1847  CG  GLN A 124      27.664  22.249 -35.300  1.00  0.00      A    C
ATOM   1848  HG1 GLN A 124      28.021  21.344 -34.764  1.00  0.00      A    H
ATOM   1849  HG2 GLN A 124      27.367  21.935 -36.323  1.00  0.00      A    H
ATOM   1850  CD  GLN A 124      28.927  23.070 -35.499  1.00  0.00      A    C
ATOM   1851  OE1 GLN A 124      29.234  23.542 -36.628  1.00  0.00      A    O
ATOM   1852  NE2 GLN A 124      29.704  23.213 -34.379  1.00  0.00      A    N
ATOM   1853 HE21 GLN A 124      30.481  23.841 -34.401  1.00  0.00      A    H
ATOM   1854 HE22 GLN A 124      29.477  22.734 -33.531  1.00  0.00      A    H
ATOM   1855  C   GLN A 124      25.023  21.103 -33.916  1.00  0.00      A    C
ATOM   1856  O   GLN A 124      24.767  20.035 -34.495  1.00  0.00      A    O
ATOM   1857  N   ALA A 125      25.137  21.089 -32.580  1.00  0.00      A    N
ATOM   1858  HN  ALA A 125      25.283  21.965 -32.128  1.00  0.00      A    H
ATOM   1859  CA  ALA A 125      24.976  19.864 -31.766  1.00  0.00      A    C
ATOM   1860  HA  ALA A 125      25.663  19.165 -32.220  1.00  0.00      A    H
ATOM   1861  CB  ALA A 125      25.481  20.076 -30.326  1.00  0.00      A    C
ATOM   1862  HB1 ALA A 125      24.864  20.803 -29.756  1.00  0.00      A    H
ATOM   1863  HB2 ALA A 125      25.533  19.128 -29.749  1.00  0.00      A    H
ATOM   1864  HB3 ALA A 125      26.549  20.374 -30.390  1.00  0.00      A    H
ATOM   1865  C   ALA A 125      23.640  19.142 -31.855  1.00  0.00      A    C
ATOM   1866  O   ALA A 125      23.599  17.935 -32.037  1.00  0.00      A    O
ATOM   1867  N   VAL A 126      22.492  19.875 -31.809  1.00  0.00      A    N
ATOM   1868  HN  VAL A 126      22.606  20.864 -31.754  1.00  0.00      A    H
ATOM   1869  CA  VAL A 126      21.191  19.301 -31.827  1.00  0.00      A    C
ATOM   1870  HA  VAL A 126      21.083  18.440 -31.184  1.00  0.00      A    H
ATOM   1871  CB  VAL A 126      20.156  20.195 -31.258  1.00  0.00      A    C
ATOM   1872  HB  VAL A 126      20.312  21.003 -32.004  1.00  0.00      A    H
ATOM   1873  CG1 VAL A 126      18.759  19.503 -31.334  1.00  0.00      A    C
ATOM   1874 HG11 VAL A 126      18.105  20.181 -30.745  1.00  0.00      A    H
ATOM   1875 HG12 VAL A 126      18.304  19.567 -32.345  1.00  0.00      A    H
ATOM   1876 HG13 VAL A 126      18.862  18.503 -30.861  1.00  0.00      A    H
ATOM   1877  CG2 VAL A 126      20.565  20.589 -29.789  1.00  0.00      A    C
ATOM   1878 HG21 VAL A 126      19.968  21.468 -29.466  1.00  0.00      A    H
ATOM   1879 HG22 VAL A 126      20.453  19.761 -29.056  1.00  0.00      A    H
ATOM   1880 HG23 VAL A 126      21.619  20.902 -29.946  1.00  0.00      A    H
ATOM   1881  C   VAL A 126      20.840  18.648 -33.217  1.00  0.00      A    C
ATOM   1882  O   VAL A 126      19.999  17.753 -33.380  1.00  0.00      A    O
ATOM   1883  N   SER A 127      21.504  19.151 -34.282  1.00  0.00      A    N
ATOM   1884  HN  SER A 127      22.176  19.872 -34.127  1.00  0.00      A    H
ATOM   1885  CA  SER A 127      21.457  18.584 -35.645  1.00  0.00      A    C
ATOM   1886  HA  SER A 127      20.462  18.175 -35.739  1.00  0.00      A    H
ATOM   1887  CB  SER A 127      21.683  19.634 -36.756  1.00  0.00      A    C
ATOM   1888  HB1 SER A 127      21.668  19.196 -37.777  1.00  0.00      A    H
ATOM   1889  HB2 SER A 127      20.863  20.384 -36.795  1.00  0.00      A    H
ATOM   1890  OG  SER A 127      22.825  20.462 -36.463  1.00  0.00      A    O
ATOM   1891  HG1 SER A 127      22.588  21.122 -35.807  1.00  0.00      A    H
ATOM   1892  C   SER A 127      22.399  17.459 -35.805  1.00  0.00      A    C
ATOM   1893  O   SER A 127      21.964  16.545 -36.489  1.00  0.00      A    O
ATOM   1894  N   ASN A 128      23.577  17.422 -35.053  1.00  0.00      A    N
ATOM   1895  HN  ASN A 128      23.897  18.198 -34.515  1.00  0.00      A    H
ATOM   1896  CA  ASN A 128      24.332  16.199 -34.890  1.00  0.00      A    C
ATOM   1897  HA  ASN A 128      24.531  15.818 -35.881  1.00  0.00      A    H
ATOM   1898  CB  ASN A 128      25.745  16.516 -34.315  1.00  0.00      A    C
ATOM   1899  HB1 ASN A 128      25.630  16.946 -33.297  1.00  0.00      A    H
ATOM   1900  HB2 ASN A 128      26.270  15.543 -34.208  1.00  0.00      A    H
ATOM   1901  CG  ASN A 128      26.672  17.444 -35.208  1.00  0.00      A    C
ATOM   1902  OD1 ASN A 128      26.546  17.634 -36.411  1.00  0.00      A    O
ATOM   1903  ND2 ASN A 128      27.676  17.993 -34.550  1.00  0.00      A    N
ATOM   1904 HD21 ASN A 128      28.459  18.169 -35.146  1.00  0.00      A    H
ATOM   1905 HD22 ASN A 128      27.737  17.898 -33.557  1.00  0.00      A    H
ATOM   1906  C   ASN A 128      23.591  15.052 -34.238  1.00  0.00      A    C
ATOM   1907  O   ASN A 128      23.366  14.076 -34.864  1.00  0.00      A    O
ATOM   1908  N   GLN A 129      23.148  15.199 -32.990  1.00  0.00      A    N
ATOM   1909  HN  GLN A 129      23.263  16.082 -32.541  1.00  0.00      A    H
ATOM   1910  CA  GLN A 129      22.535  14.230 -32.175  1.00  0.00      A    C
ATOM   1911  HA  GLN A 129      21.846  13.713 -32.826  1.00  0.00      A    H
ATOM   1912  CB  GLN A 129      23.571  13.220 -31.621  1.00  0.00      A    C
ATOM   1913  HB1 GLN A 129      23.061  12.342 -31.171  1.00  0.00      A    H
ATOM   1914  HB2 GLN A 129      24.178  12.734 -32.414  1.00  0.00      A    H
ATOM   1915  CG  GLN A 129      24.575  13.918 -30.653  1.00  0.00      A    C
ATOM   1916  HG1 GLN A 129      25.056  14.761 -31.194  1.00  0.00      A    H
ATOM   1917  HG2 GLN A 129      24.202  14.429 -29.741  1.00  0.00      A    H
ATOM   1918  CD  GLN A 129      25.759  13.120 -30.368  1.00  0.00      A    C
ATOM   1919  OE1 GLN A 129      26.733  12.967 -31.121  1.00  0.00      A    O
ATOM   1920  NE2 GLN A 129      25.807  12.554 -29.128  1.00  0.00      A    N
ATOM   1921 HE21 GLN A 129      26.653  12.099 -28.851  1.00  0.00      A    H
ATOM   1922 HE22 GLN A 129      25.148  12.833 -28.430  1.00  0.00      A    H
ATOM   1923  C   GLN A 129      21.738  14.866 -31.036  1.00  0.00      A    C
ATOM   1924  O   GLN A 129      21.842  16.084 -30.745  1.00  0.00      A    O
ATOM   1925  N   PRO A 130      20.986  14.142 -30.250  1.00  0.00      A    N
ATOM   1926  CD  PRO A 130      20.434  12.858 -30.648  1.00  0.00      A    C
ATOM   1927  HD1 PRO A 130      21.018  11.949 -30.391  1.00  0.00      A    H
ATOM   1928  HD2 PRO A 130      20.121  12.768 -31.711  1.00  0.00      A    H
ATOM   1929  CA  PRO A 130      20.362  14.711 -29.075  1.00  0.00      A    C
ATOM   1930  HA  PRO A 130      19.816  15.565 -29.448  1.00  0.00      A    H
ATOM   1931  CB  PRO A 130      19.509  13.598 -28.538  1.00  0.00      A    C
ATOM   1932  HB1 PRO A 130      20.227  12.966 -27.973  1.00  0.00      A    H
ATOM   1933  HB2 PRO A 130      18.729  13.936 -27.823  1.00  0.00      A    H
ATOM   1934  CG  PRO A 130      19.109  12.839 -29.826  1.00  0.00      A    C
ATOM   1935  HG1 PRO A 130      18.795  11.803 -29.574  1.00  0.00      A    H
ATOM   1936  HG2 PRO A 130      18.228  13.294 -30.328  1.00  0.00      A    H
ATOM   1937  C   PRO A 130      21.270  15.186 -27.958  1.00  0.00      A    C
ATOM   1938  O   PRO A 130      22.317  14.656 -27.837  1.00  0.00      A    O
ATOM   1939  N   ILE A 131      20.880  16.239 -27.176  1.00  0.00      A    N
ATOM   1940  HN  ILE A 131      20.002  16.684 -27.336  1.00  0.00      A    H
ATOM   1941  CA  ILE A 131      21.694  17.030 -26.229  1.00  0.00      A    C
ATOM   1942  HA  ILE A 131      22.567  16.484 -25.903  1.00  0.00      A    H
ATOM   1943  CB  ILE A 131      21.970  18.382 -26.856  1.00  0.00      A    C
ATOM   1944  HB  ILE A 131      21.001  18.916 -26.961  1.00  0.00      A    H
ATOM   1945  CG2 ILE A 131      22.902  19.207 -26.014  1.00  0.00      A    C
ATOM   1946 HG21 ILE A 131      23.914  18.870 -25.703  1.00  0.00      A    H
ATOM   1947 HG22 ILE A 131      23.097  20.105 -26.639  1.00  0.00      A    H
ATOM   1948 HG23 ILE A 131      22.462  19.535 -25.048  1.00  0.00      A    H
ATOM   1949  CG1 ILE A 131      22.647  18.199 -28.229  1.00  0.00      A    C
ATOM   1950 HG11 ILE A 131      21.968  17.591 -28.865  1.00  0.00      A    H
ATOM   1951 HG12 ILE A 131      22.749  19.218 -28.660  1.00  0.00      A    H
ATOM   1952  CD  ILE A 131      24.096  17.534 -28.218  1.00  0.00      A    C
ATOM   1953  HD1 ILE A 131      24.851  18.182 -27.724  1.00  0.00      A    H
ATOM   1954  HD2 ILE A 131      24.023  16.558 -27.693  1.00  0.00      A    H
ATOM   1955  HD3 ILE A 131      24.555  17.348 -29.212  1.00  0.00      A    H
ATOM   1956  C   ILE A 131      21.067  17.245 -24.889  1.00  0.00      A    C
ATOM   1957  O   ILE A 131      19.931  17.679 -24.788  1.00  0.00      A    O
ATOM   1958  N   ALA A 132      21.778  17.070 -23.693  1.00  0.00      A    N
ATOM   1959  HN  ALA A 132      22.759  16.900 -23.641  1.00  0.00      A    H
ATOM   1960  CA  ALA A 132      21.169  17.138 -22.373  1.00  0.00      A    C
ATOM   1961  HA  ALA A 132      20.120  16.909 -22.489  1.00  0.00      A    H
ATOM   1962  CB  ALA A 132      21.854  16.117 -21.454  1.00  0.00      A    C
ATOM   1963  HB1 ALA A 132      21.278  15.960 -20.517  1.00  0.00      A    H
ATOM   1964  HB2 ALA A 132      21.992  15.118 -21.920  1.00  0.00      A    H
ATOM   1965  HB3 ALA A 132      22.913  16.413 -21.292  1.00  0.00      A    H
ATOM   1966  C   ALA A 132      21.320  18.542 -21.865  1.00  0.00      A    C
ATOM   1967  O   ALA A 132      22.302  19.255 -22.111  1.00  0.00      A    O
ATOM   1968  N   ILE A 133      20.270  19.045 -21.109  1.00  0.00      A    N
ATOM   1969  HN  ILE A 133      19.439  18.583 -20.807  1.00  0.00      A    H
ATOM   1970  CA  ILE A 133      20.266  20.506 -20.745  1.00  0.00      A    C
ATOM   1971  HA  ILE A 133      21.253  20.924 -20.609  1.00  0.00      A    H
ATOM   1972  CB  ILE A 133      19.428  21.348 -21.672  1.00  0.00      A    C
ATOM   1973  HB  ILE A 133      19.367  22.375 -21.251  1.00  0.00      A    H
ATOM   1974  CG2 ILE A 133      20.143  21.616 -23.016  1.00  0.00      A    C
ATOM   1975 HG21 ILE A 133      20.646  20.698 -23.388  1.00  0.00      A    H
ATOM   1976 HG22 ILE A 133      19.466  22.030 -23.794  1.00  0.00      A    H
ATOM   1977 HG23 ILE A 133      20.961  22.359 -22.906  1.00  0.00      A    H
ATOM   1978  CG1 ILE A 133      17.979  20.842 -21.759  1.00  0.00      A    C
ATOM   1979 HG11 ILE A 133      18.057  20.000 -22.480  1.00  0.00      A    H
ATOM   1980 HG12 ILE A 133      17.709  20.333 -20.809  1.00  0.00      A    H
ATOM   1981  CD  ILE A 133      16.901  21.818 -21.987  1.00  0.00      A    C
ATOM   1982  HD1 ILE A 133      17.006  22.667 -21.278  1.00  0.00      A    H
ATOM   1983  HD2 ILE A 133      17.029  22.182 -23.028  1.00  0.00      A    H
ATOM   1984  HD3 ILE A 133      15.924  21.367 -21.710  1.00  0.00      A    H
ATOM   1985  C   ILE A 133      19.634  20.630 -19.392  1.00  0.00      A    C
ATOM   1986  O   ILE A 133      18.903  19.713 -18.982  1.00  0.00      A    O
ATOM   1987  N   VAL A 134      19.863  21.729 -18.652  1.00  0.00      A    N
ATOM   1988  HN  VAL A 134      20.619  22.338 -18.881  1.00  0.00      A    H
ATOM   1989  CA  VAL A 134      19.280  22.023 -17.362  1.00  0.00      A    C
ATOM   1990  HA  VAL A 134      18.889  21.153 -16.856  1.00  0.00      A    H
ATOM   1991  CB  VAL A 134      20.311  22.567 -16.410  1.00  0.00      A    C
ATOM   1992  HB  VAL A 134      19.872  22.683 -15.396  1.00  0.00      A    H
ATOM   1993  CG1 VAL A 134      21.409  21.410 -16.446  1.00  0.00      A    C
ATOM   1994 HG11 VAL A 134      20.927  20.464 -16.120  1.00  0.00      A    H
ATOM   1995 HG12 VAL A 134      21.870  21.353 -17.455  1.00  0.00      A    H
ATOM   1996 HG13 VAL A 134      22.208  21.715 -15.737  1.00  0.00      A    H
ATOM   1997  CG2 VAL A 134      20.886  23.969 -16.811  1.00  0.00      A    C
ATOM   1998 HG21 VAL A 134      21.552  24.516 -16.110  1.00  0.00      A    H
ATOM   1999 HG22 VAL A 134      21.421  23.885 -17.781  1.00  0.00      A    H
ATOM   2000 HG23 VAL A 134      20.092  24.746 -16.840  1.00  0.00      A    H
ATOM   2001  C   VAL A 134      18.150  22.995 -17.537  1.00  0.00      A    C
ATOM   2002  O   VAL A 134      18.284  24.017 -18.124  1.00  0.00      A    O
ATOM   2003  N   LEU A 135      16.974  22.611 -17.052  1.00  0.00      A    N
ATOM   2004  HN  LEU A 135      16.846  21.730 -16.602  1.00  0.00      A    H
ATOM   2005  CA  LEU A 135      15.897  23.607 -16.813  1.00  0.00      A    C
ATOM   2006  HA  LEU A 135      16.270  24.464 -17.354  1.00  0.00      A    H
ATOM   2007  CB  LEU A 135      14.609  23.158 -17.512  1.00  0.00      A    C
ATOM   2008  HB1 LEU A 135      14.466  22.098 -17.212  1.00  0.00      A    H
ATOM   2009  HB2 LEU A 135      13.766  23.858 -17.328  1.00  0.00      A    H
ATOM   2010  CG  LEU A 135      14.718  23.056 -19.110  1.00  0.00      A    C
ATOM   2011  HG  LEU A 135      15.639  22.529 -19.441  1.00  0.00      A    H
ATOM   2012  CD1 LEU A 135      13.427  22.543 -19.606  1.00  0.00      A    C
ATOM   2013 HD11 LEU A 135      13.169  21.498 -19.333  1.00  0.00      A    H
ATOM   2014 HD12 LEU A 135      12.549  23.110 -19.229  1.00  0.00      A    H
ATOM   2015 HD13 LEU A 135      13.467  22.611 -20.714  1.00  0.00      A    H
ATOM   2016  CD2 LEU A 135      14.984  24.509 -19.751  1.00  0.00      A    C
ATOM   2017 HD21 LEU A 135      14.802  24.520 -20.847  1.00  0.00      A    H
ATOM   2018 HD22 LEU A 135      14.291  25.227 -19.264  1.00  0.00      A    H
ATOM   2019 HD23 LEU A 135      16.039  24.697 -19.458  1.00  0.00      A    H
ATOM   2020  C   LEU A 135      15.658  23.997 -15.393  1.00  0.00      A    C
ATOM   2021  O   LEU A 135      15.987  23.304 -14.452  1.00  0.00      A    O
ATOM   2022  N   GLU A 136      15.027  25.123 -15.203  1.00  0.00      A    N
ATOM   2023  HN  GLU A 136      15.023  25.729 -15.994  1.00  0.00      A    H
ATOM   2024  CA  GLU A 136      14.331  25.588 -14.049  1.00  0.00      A    C
ATOM   2025  HA  GLU A 136      14.679  25.128 -13.136  1.00  0.00      A    H
ATOM   2026  CB  GLU A 136      14.367  27.172 -13.886  1.00  0.00      A    C
ATOM   2027  HB1 GLU A 136      15.454  27.382 -13.974  1.00  0.00      A    H
ATOM   2028  HB2 GLU A 136      13.808  27.595 -14.748  1.00  0.00      A    H
ATOM   2029  CG  GLU A 136      13.899  27.817 -12.592  1.00  0.00      A    C
ATOM   2030  HG1 GLU A 136      14.528  27.420 -11.767  1.00  0.00      A    H
ATOM   2031  HG2 GLU A 136      14.011  28.915 -12.719  1.00  0.00      A    H
ATOM   2032  CD  GLU A 136      12.468  27.420 -12.375  1.00  0.00      A    C
ATOM   2033  OE1 GLU A 136      12.158  26.659 -11.405  1.00  0.00      A    O
ATOM   2034  OE2 GLU A 136      11.637  28.169 -12.958  1.00  0.00      A    O
ATOM   2035  C   GLU A 136      12.890  25.179 -14.360  1.00  0.00      A    C
ATOM   2036  O   GLU A 136      12.218  25.593 -15.303  1.00  0.00      A    O
ATOM   2037  N   SER A 137      12.334  24.315 -13.495  1.00  0.00      A    N
ATOM   2038  HN  SER A 137      12.816  23.802 -12.788  1.00  0.00      A    H
ATOM   2039  CA  SER A 137      11.018  23.684 -13.718  1.00  0.00      A    C
ATOM   2040  HA  SER A 137      10.635  24.042 -14.662  1.00  0.00      A    H
ATOM   2041  CB  SER A 137      11.321  22.195 -14.005  1.00  0.00      A    C
ATOM   2042  HB1 SER A 137      10.426  21.784 -14.519  1.00  0.00      A    H
ATOM   2043  HB2 SER A 137      12.199  22.123 -14.682  1.00  0.00      A    H
ATOM   2044  OG  SER A 137      11.792  21.411 -12.820  1.00  0.00      A    O
ATOM   2045  HG1 SER A 137      12.509  21.929 -12.447  1.00  0.00      A    H
ATOM   2046  C   SER A 137      10.008  23.768 -12.644  1.00  0.00      A    C
ATOM   2047  O   SER A 137       8.991  23.104 -12.769  1.00  0.00      A    O
ATOM   2048  N   LYS A 138      10.283  24.687 -11.751  1.00  0.00      A    N
ATOM   2049  HN  LYS A 138      11.118  25.222 -11.859  1.00  0.00      A    H
ATOM   2050  CA  LYS A 138       9.342  24.958 -10.612  1.00  0.00      A    C
ATOM   2051  HA  LYS A 138       8.566  24.213 -10.514  1.00  0.00      A    H
ATOM   2052  CB  LYS A 138      10.114  25.005  -9.293  1.00  0.00      A    C
ATOM   2053  HB1 LYS A 138      10.919  24.240  -9.253  1.00  0.00      A    H
ATOM   2054  HB2 LYS A 138      10.630  25.951  -9.021  1.00  0.00      A    H
ATOM   2055  CG  LYS A 138       9.215  24.541  -8.123  1.00  0.00      A    C
ATOM   2056  HG1 LYS A 138       8.263  25.114  -8.104  1.00  0.00      A    H
ATOM   2057  HG2 LYS A 138       8.973  23.476  -8.327  1.00  0.00      A    H
ATOM   2058  CD  LYS A 138       9.926  24.505  -6.752  1.00  0.00      A    C
ATOM   2059  HD1 LYS A 138       9.398  23.910  -5.977  1.00  0.00      A    H
ATOM   2060  HD2 LYS A 138      10.838  23.877  -6.833  1.00  0.00      A    H
ATOM   2061  CE  LYS A 138      10.190  25.949  -6.151  1.00  0.00      A    C
ATOM   2062  HE1 LYS A 138      10.903  25.824  -5.308  1.00  0.00      A    H
ATOM   2063  HE2 LYS A 138      10.585  26.558  -6.992  1.00  0.00      A    H
ATOM   2064  NZ  LYS A 138       8.906  26.571  -5.725  1.00  0.00      A    N
ATOM   2065  HZ1 LYS A 138       8.918  27.610  -5.678  1.00  0.00      A    H
ATOM   2066  HZ2 LYS A 138       8.197  26.289  -6.432  1.00  0.00      A    H
ATOM   2067  HZ3 LYS A 138       8.671  26.186  -4.788  1.00  0.00      A    H
ATOM   2068  C   LYS A 138       8.663  26.247 -10.828  1.00  0.00      A    C
ATOM   2069  O   LYS A 138       8.986  27.247 -10.277  1.00  0.00      A    O
ATOM   2070  N   GLY A 139       7.651  26.196 -11.684  1.00  0.00      A    N
ATOM   2071  HN  GLY A 139       7.391  25.430 -12.267  1.00  0.00      A    H
ATOM   2072  CA  GLY A 139       6.653  27.261 -11.608  1.00  0.00      A    C
ATOM   2073  HA1 GLY A 139       6.504  27.588 -10.589  1.00  0.00      A    H
ATOM   2074  HA2 GLY A 139       6.862  28.037 -12.330  1.00  0.00      A    H
ATOM   2075  C   GLY A 139       5.269  26.796 -12.021  1.00  0.00      A    C
ATOM   2076  O   GLY A 139       5.026  25.597 -12.292  1.00  0.00      A    O
ATOM   2077  N   TYR A 140       4.302  27.735 -12.135  1.00  0.00      A    N
ATOM   2078  HN  TYR A 140       4.423  28.693 -11.890  1.00  0.00      A    H
ATOM   2079  CA  TYR A 140       2.951  27.362 -12.485  1.00  0.00      A    C
ATOM   2080  HA  TYR A 140       2.680  26.565 -11.809  1.00  0.00      A    H
ATOM   2081  CB  TYR A 140       2.041  28.650 -12.381  1.00  0.00      A    C
ATOM   2082  HB1 TYR A 140       2.229  29.361 -13.214  1.00  0.00      A    H
ATOM   2083  HB2 TYR A 140       0.953  28.452 -12.489  1.00  0.00      A    H
ATOM   2084  CG  TYR A 140       2.056  29.349 -11.106  1.00  0.00      A    C
ATOM   2085  CD1 TYR A 140       2.008  30.742 -11.009  1.00  0.00      A    C
ATOM   2086  HD1 TYR A 140       2.187  31.446 -11.808  1.00  0.00      A    H
ATOM   2087  CE1 TYR A 140       1.570  31.391  -9.822  1.00  0.00      A    C
ATOM   2088  HE1 TYR A 140       1.441  32.461  -9.887  1.00  0.00      A    H
ATOM   2089  CZ  TYR A 140       1.458  30.689  -8.640  1.00  0.00      A    C
ATOM   2090  OH  TYR A 140       1.071  31.260  -7.452  1.00  0.00      A    O
ATOM   2091  HH  TYR A 140       0.812  32.155  -7.681  1.00  0.00      A    H
ATOM   2092  CD2 TYR A 140       1.959  28.654  -9.948  1.00  0.00      A    C
ATOM   2093  HD2 TYR A 140       1.980  27.575  -9.906  1.00  0.00      A    H
ATOM   2094  CE2 TYR A 140       1.728  29.310  -8.675  1.00  0.00      A    C
ATOM   2095  HE2 TYR A 140       1.425  28.729  -7.817  1.00  0.00      A    H
ATOM   2096  C   TYR A 140       2.824  26.859 -13.912  1.00  0.00      A    C
ATOM   2097  O   TYR A 140       2.296  25.825 -14.272  1.00  0.00      A    O
ATOM   2098  N   GLY A 141       3.352  27.623 -14.851  1.00  0.00      A    N
ATOM   2099  HN  GLY A 141       3.732  28.534 -14.707  1.00  0.00      A    H
ATOM   2100  CA  GLY A 141       3.417  27.137 -16.245  1.00  0.00      A    C
ATOM   2101  HA1 GLY A 141       2.381  27.105 -16.548  1.00  0.00      A    H
ATOM   2102  HA2 GLY A 141       3.879  27.869 -16.891  1.00  0.00      A    H
ATOM   2103  C   GLY A 141       3.945  25.829 -16.508  1.00  0.00      A    C
ATOM   2104  O   GLY A 141       3.395  24.946 -17.202  1.00  0.00      A    O
ATOM   2105  N   PHE A 142       5.087  25.486 -15.852  1.00  0.00      A    N
ATOM   2106  HN  PHE A 142       5.564  26.159 -15.291  1.00  0.00      A    H
ATOM   2107  CA  PHE A 142       5.666  24.157 -16.001  1.00  0.00      A    C
ATOM   2108  HA  PHE A 142       5.763  24.015 -17.067  1.00  0.00      A    H
ATOM   2109  CB  PHE A 142       7.043  24.155 -15.262  1.00  0.00      A    C
ATOM   2110  HB1 PHE A 142       7.425  25.179 -15.061  1.00  0.00      A    H
ATOM   2111  HB2 PHE A 142       7.073  23.611 -14.294  1.00  0.00      A    H
ATOM   2112  CG  PHE A 142       8.095  23.544 -16.184  1.00  0.00      A    C
ATOM   2113  CD1 PHE A 142       9.052  24.449 -16.823  1.00  0.00      A    C
ATOM   2114  HD1 PHE A 142       8.936  25.508 -16.644  1.00  0.00      A    H
ATOM   2115  CE1 PHE A 142      10.065  23.872 -17.631  1.00  0.00      A    C
ATOM   2116  HE1 PHE A 142      10.747  24.481 -18.205  1.00  0.00      A    H
ATOM   2117  CZ  PHE A 142      10.151  22.500 -17.667  1.00  0.00      A    C
ATOM   2118  HZ  PHE A 142      10.850  22.065 -18.366  1.00  0.00      A    H
ATOM   2119  CD2 PHE A 142       8.220  22.215 -16.364  1.00  0.00      A    C
ATOM   2120  HD2 PHE A 142       7.496  21.649 -15.797  1.00  0.00      A    H
ATOM   2121  CE2 PHE A 142       9.256  21.604 -17.081  1.00  0.00      A    C
ATOM   2122  HE2 PHE A 142       9.420  20.551 -17.258  1.00  0.00      A    H
ATOM   2123  C   PHE A 142       4.794  23.156 -15.325  1.00  0.00      A    C
ATOM   2124  O   PHE A 142       4.513  22.120 -15.935  1.00  0.00      A    O
ATOM   2125  N   LYS A 143       4.292  23.320 -14.078  1.00  0.00      A    N
ATOM   2126  HN  LYS A 143       4.409  24.212 -13.649  1.00  0.00      A    H
ATOM   2127  CA  LYS A 143       3.529  22.297 -13.421  1.00  0.00      A    C
ATOM   2128  HA  LYS A 143       4.173  21.439 -13.551  1.00  0.00      A    H
ATOM   2129  CB  LYS A 143       3.246  22.606 -11.878  1.00  0.00      A    C
ATOM   2130  HB1 LYS A 143       2.806  23.605 -11.673  1.00  0.00      A    H
ATOM   2131  HB2 LYS A 143       2.528  21.825 -11.547  1.00  0.00      A    H
ATOM   2132  CG  LYS A 143       4.551  22.338 -11.053  1.00  0.00      A    C
ATOM   2133  HG1 LYS A 143       4.874  21.286 -11.209  1.00  0.00      A    H
ATOM   2134  HG2 LYS A 143       5.405  22.975 -11.368  1.00  0.00      A    H
ATOM   2135  CD  LYS A 143       4.252  22.412  -9.509  1.00  0.00      A    C
ATOM   2136  HD1 LYS A 143       3.236  21.988  -9.361  1.00  0.00      A    H
ATOM   2137  HD2 LYS A 143       5.024  21.771  -9.033  1.00  0.00      A    H
ATOM   2138  CE  LYS A 143       4.315  23.828  -8.895  1.00  0.00      A    C
ATOM   2139  HE1 LYS A 143       5.383  24.131  -8.927  1.00  0.00      A    H
ATOM   2140  HE2 LYS A 143       3.695  24.606  -9.390  1.00  0.00      A    H
ATOM   2141  NZ  LYS A 143       3.976  23.680  -7.441  1.00  0.00      A    N
ATOM   2142  HZ1 LYS A 143       4.325  24.542  -6.977  1.00  0.00      A    H
ATOM   2143  HZ2 LYS A 143       2.964  23.637  -7.204  1.00  0.00      A    H
ATOM   2144  HZ3 LYS A 143       4.438  22.868  -6.983  1.00  0.00      A    H
ATOM   2145  C   LYS A 143       2.126  22.068 -14.029  1.00  0.00      A    C
ATOM   2146  O   LYS A 143       1.556  20.970 -13.956  1.00  0.00      A    O
ATOM   2147  N   TYR A 144       1.487  23.080 -14.657  1.00  0.00      A    N
ATOM   2148  HN  TYR A 144       1.924  23.974 -14.709  1.00  0.00      A    H
ATOM   2149  CA  TYR A 144       0.215  23.012 -15.332  1.00  0.00      A    C
ATOM   2150  HA  TYR A 144      -0.295  22.105 -15.043  1.00  0.00      A    H
ATOM   2151  CB  TYR A 144      -0.660  24.352 -15.042  1.00  0.00      A    C
ATOM   2152  HB1 TYR A 144       0.060  25.171 -15.255  1.00  0.00      A    H
ATOM   2153  HB2 TYR A 144      -1.487  24.354 -15.784  1.00  0.00      A    H
ATOM   2154  CG  TYR A 144      -1.202  24.500 -13.669  1.00  0.00      A    C
ATOM   2155  CD1 TYR A 144      -2.040  23.595 -13.054  1.00  0.00      A    C
ATOM   2156  HD1 TYR A 144      -2.545  22.806 -13.591  1.00  0.00      A    H
ATOM   2157  CE1 TYR A 144      -2.442  23.873 -11.731  1.00  0.00      A    C
ATOM   2158  HE1 TYR A 144      -3.138  23.176 -11.287  1.00  0.00      A    H
ATOM   2159  CZ  TYR A 144      -2.051  25.004 -11.071  1.00  0.00      A    C
ATOM   2160  OH  TYR A 144      -2.377  25.237  -9.696  1.00  0.00      A    O
ATOM   2161  HH  TYR A 144      -2.128  26.157  -9.575  1.00  0.00      A    H
ATOM   2162  CD2 TYR A 144      -0.661  25.570 -12.863  1.00  0.00      A    C
ATOM   2163  HD2 TYR A 144       0.145  26.180 -13.243  1.00  0.00      A    H
ATOM   2164  CE2 TYR A 144      -1.181  25.924 -11.617  1.00  0.00      A    C
ATOM   2165  HE2 TYR A 144      -0.850  26.780 -11.048  1.00  0.00      A    H
ATOM   2166  C   TYR A 144       0.358  23.038 -16.842  1.00  0.00      A    C
ATOM   2167  O   TYR A 144      -0.486  23.500 -17.656  1.00  0.00      A    O
ATOM   2168  N   TYR A 145       1.548  22.555 -17.345  1.00  0.00      A    N
ATOM   2169  HN  TYR A 145       2.144  22.346 -16.573  1.00  0.00      A    H
ATOM   2170  CA  TYR A 145       1.840  22.359 -18.794  1.00  0.00      A    C
ATOM   2171  HA  TYR A 145       1.532  23.240 -19.338  1.00  0.00      A    H
ATOM   2172  CB  TYR A 145       3.368  22.217 -19.127  1.00  0.00      A    C
ATOM   2173  HB1 TYR A 145       3.944  23.111 -18.805  1.00  0.00      A    H
ATOM   2174  HB2 TYR A 145       3.743  21.358 -18.531  1.00  0.00      A    H
ATOM   2175  CG  TYR A 145       3.599  22.092 -20.603  1.00  0.00      A    C
ATOM   2176  CD1 TYR A 145       3.303  23.188 -21.436  1.00  0.00      A    C
ATOM   2177  HD1 TYR A 145       2.773  24.048 -21.055  1.00  0.00      A    H
ATOM   2178  CE1 TYR A 145       3.650  23.223 -22.820  1.00  0.00      A    C
ATOM   2179  HE1 TYR A 145       3.467  24.122 -23.390  1.00  0.00      A    H
ATOM   2180  CZ  TYR A 145       4.372  22.137 -23.309  1.00  0.00      A    C
ATOM   2181  OH  TYR A 145       4.775  22.095 -24.680  1.00  0.00      A    O
ATOM   2182  HH  TYR A 145       4.437  22.919 -25.037  1.00  0.00      A    H
ATOM   2183  CD2 TYR A 145       4.311  21.024 -21.159  1.00  0.00      A    C
ATOM   2184  HD2 TYR A 145       4.534  20.200 -20.499  1.00  0.00      A    H
ATOM   2185  CE2 TYR A 145       4.606  20.998 -22.503  1.00  0.00      A    C
ATOM   2186  HE2 TYR A 145       5.069  20.124 -22.938  1.00  0.00      A    H
ATOM   2187  C   TYR A 145       0.991  21.217 -19.316  1.00  0.00      A    C
ATOM   2188  O   TYR A 145       0.994  20.140 -18.743  1.00  0.00      A    O
ATOM   2189  N   SER A 146       0.378  21.481 -20.454  1.00  0.00      A    N
ATOM   2190  HN  SER A 146       0.462  22.442 -20.704  1.00  0.00      A    H
ATOM   2191  CA  SER A 146      -0.341  20.499 -21.251  1.00  0.00      A    C
ATOM   2192  HA  SER A 146      -0.208  19.521 -20.813  1.00  0.00      A    H
ATOM   2193  CB  SER A 146      -1.789  20.706 -21.326  1.00  0.00      A    C
ATOM   2194  HB1 SER A 146      -2.125  21.650 -21.806  1.00  0.00      A    H
ATOM   2195  HB2 SER A 146      -2.346  19.888 -21.830  1.00  0.00      A    H
ATOM   2196  OG  SER A 146      -2.325  20.704 -19.988  1.00  0.00      A    O
ATOM   2197  HG1 SER A 146      -2.275  21.616 -19.695  1.00  0.00      A    H
ATOM   2198  C   SER A 146       0.216  20.379 -22.665  1.00  0.00      A    C
ATOM   2199  O   SER A 146       0.662  19.307 -23.082  1.00  0.00      A    O
ATOM   2200  N   GLY A 147       0.305  21.533 -23.329  1.00  0.00      A    N
ATOM   2201  HN  GLY A 147      -0.102  22.413 -23.096  1.00  0.00      A    H
ATOM   2202  CA  GLY A 147       0.957  21.544 -24.646  1.00  0.00      A    C
ATOM   2203  HA1 GLY A 147       1.963  21.171 -24.518  1.00  0.00      A    H
ATOM   2204  HA2 GLY A 147       0.442  20.901 -25.344  1.00  0.00      A    H
ATOM   2205  C   GLY A 147       0.967  22.918 -25.206  1.00  0.00      A    C
ATOM   2206  O   GLY A 147       0.637  23.878 -24.512  1.00  0.00      A    O
ATOM   2207  N   GLY A 148       1.477  23.031 -26.455  1.00  0.00      A    N
ATOM   2208  HN  GLY A 148       1.767  22.219 -26.955  1.00  0.00      A    H
ATOM   2209  CA  GLY A 148       1.793  24.263 -27.100  1.00  0.00      A    C
ATOM   2210  HA1 GLY A 148       1.825  24.151 -28.174  1.00  0.00      A    H
ATOM   2211  HA2 GLY A 148       1.077  24.973 -26.714  1.00  0.00      A    H
ATOM   2212  C   GLY A 148       3.104  24.878 -26.791  1.00  0.00      A    C
ATOM   2213  O   GLY A 148       3.943  24.343 -26.049  1.00  0.00      A    O
ATOM   2214  N   LEU A 149       3.438  25.942 -27.574  1.00  0.00      A    N
ATOM   2215  HN  LEU A 149       2.846  26.371 -28.253  1.00  0.00      A    H
ATOM   2216  CA  LEU A 149       4.769  26.537 -27.482  1.00  0.00      A    C
ATOM   2217  HA  LEU A 149       5.546  25.787 -27.510  1.00  0.00      A    H
ATOM   2218  CB  LEU A 149       4.975  27.350 -28.776  1.00  0.00      A    C
ATOM   2219  HB1 LEU A 149       4.682  26.704 -29.630  1.00  0.00      A    H
ATOM   2220  HB2 LEU A 149       4.112  28.048 -28.737  1.00  0.00      A    H
ATOM   2221  CG  LEU A 149       6.277  28.125 -29.170  1.00  0.00      A    C
ATOM   2222  HG  LEU A 149       6.377  28.913 -28.393  1.00  0.00      A    H
ATOM   2223  CD1 LEU A 149       7.539  27.270 -29.156  1.00  0.00      A    C
ATOM   2224 HD11 LEU A 149       7.705  26.991 -28.094  1.00  0.00      A    H
ATOM   2225 HD12 LEU A 149       7.622  26.538 -29.988  1.00  0.00      A    H
ATOM   2226 HD13 LEU A 149       8.481  27.846 -29.284  1.00  0.00      A    H
ATOM   2227  CD2 LEU A 149       6.070  28.740 -30.542  1.00  0.00      A    C
ATOM   2228 HD21 LEU A 149       5.963  28.016 -31.378  1.00  0.00      A    H
ATOM   2229 HD22 LEU A 149       5.213  29.438 -30.656  1.00  0.00      A    H
ATOM   2230 HD23 LEU A 149       6.945  29.402 -30.713  1.00  0.00      A    H
ATOM   2231  C   LEU A 149       4.900  27.352 -26.180  1.00  0.00      A    C
ATOM   2232  O   LEU A 149       4.077  28.231 -25.960  1.00  0.00      A    O
ATOM   2233  N   PHE A 150       5.807  26.935 -25.290  1.00  0.00      A    N
ATOM   2234  HN  PHE A 150       6.388  26.207 -25.647  1.00  0.00      A    H
ATOM   2235  CA  PHE A 150       6.126  27.595 -24.046  1.00  0.00      A    C
ATOM   2236  HA  PHE A 150       5.231  28.039 -23.634  1.00  0.00      A    H
ATOM   2237  CB  PHE A 150       6.643  26.421 -23.124  1.00  0.00      A    C
ATOM   2238  HB1 PHE A 150       5.978  25.548 -23.300  1.00  0.00      A    H
ATOM   2239  HB2 PHE A 150       7.642  26.084 -23.475  1.00  0.00      A    H
ATOM   2240  CG  PHE A 150       6.776  26.629 -21.646  1.00  0.00      A    C
ATOM   2241  CD1 PHE A 150       5.766  25.998 -20.915  1.00  0.00      A    C
ATOM   2242  HD1 PHE A 150       4.990  25.459 -21.440  1.00  0.00      A    H
ATOM   2243  CE1 PHE A 150       5.727  26.200 -19.541  1.00  0.00      A    C
ATOM   2244  HE1 PHE A 150       4.944  25.770 -18.933  1.00  0.00      A    H
ATOM   2245  CZ  PHE A 150       6.793  26.938 -18.842  1.00  0.00      A    C
ATOM   2246  HZ  PHE A 150       6.888  26.930 -17.766  1.00  0.00      A    H
ATOM   2247  CD2 PHE A 150       7.841  27.280 -21.020  1.00  0.00      A    C
ATOM   2248  HD2 PHE A 150       8.671  27.668 -21.591  1.00  0.00      A    H
ATOM   2249  CE2 PHE A 150       7.861  27.440 -19.614  1.00  0.00      A    C
ATOM   2250  HE2 PHE A 150       8.747  27.873 -19.172  1.00  0.00      A    H
ATOM   2251  C   PHE A 150       7.143  28.639 -24.221  1.00  0.00      A    C
ATOM   2252  O   PHE A 150       8.180  28.430 -24.911  1.00  0.00      A    O
ATOM   2253  N   THR A 151       6.824  29.835 -23.597  1.00  0.00      A    N
ATOM   2254  HN  THR A 151       5.856  30.043 -23.480  1.00  0.00      A    H
ATOM   2255  CA  THR A 151       7.805  30.930 -23.413  1.00  0.00      A    C
ATOM   2256  HA  THR A 151       8.646  30.500 -23.937  1.00  0.00      A    H
ATOM   2257  CB  THR A 151       7.368  32.234 -23.917  1.00  0.00      A    C
ATOM   2258  HB  THR A 151       8.113  33.013 -23.650  1.00  0.00      A    H
ATOM   2259  OG1 THR A 151       6.030  32.589 -23.523  1.00  0.00      A    O
ATOM   2260  HG1 THR A 151       6.040  33.533 -23.696  1.00  0.00      A    H
ATOM   2261  CG2 THR A 151       7.304  32.214 -25.405  1.00  0.00      A    C
ATOM   2262 HG21 THR A 151       6.476  31.557 -25.748  1.00  0.00      A    H
ATOM   2263 HG22 THR A 151       7.242  33.233 -25.842  1.00  0.00      A    H
ATOM   2264 HG23 THR A 151       8.269  31.792 -25.761  1.00  0.00      A    H
ATOM   2265  C   THR A 151       8.107  31.218 -22.003  1.00  0.00      A    C
ATOM   2266  O   THR A 151       9.149  31.829 -21.638  1.00  0.00      A    O
ATOM   2267  N   GLY A 152       7.224  30.773 -21.055  1.00  0.00      A    N
ATOM   2268  HN  GLY A 152       6.320  30.452 -21.325  1.00  0.00      A    H
ATOM   2269  CA  GLY A 152       7.496  31.213 -19.718  1.00  0.00      A    C
ATOM   2270  HA1 GLY A 152       8.187  30.427 -19.451  1.00  0.00      A    H
ATOM   2271  HA2 GLY A 152       7.886  32.206 -19.552  1.00  0.00      A    H
ATOM   2272  C   GLY A 152       6.234  31.005 -18.883  1.00  0.00      A    C
ATOM   2273  O   GLY A 152       5.247  30.451 -19.401  1.00  0.00      A    O
ATOM   2274  N   GLN A 153       6.145  31.468 -17.576  1.00  0.00      A    N
ATOM   2275  HN  GLN A 153       5.276  31.481 -17.088  1.00  0.00      A    H
ATOM   2276  CA  GLN A 153       7.257  32.120 -16.895  1.00  0.00      A    C
ATOM   2277  HA  GLN A 153       7.909  32.657 -17.568  1.00  0.00      A    H
ATOM   2278  CB  GLN A 153       6.649  32.991 -15.775  1.00  0.00      A    C
ATOM   2279  HB1 GLN A 153       5.965  32.406 -15.124  1.00  0.00      A    H
ATOM   2280  HB2 GLN A 153       7.368  33.400 -15.034  1.00  0.00      A    H
ATOM   2281  CG  GLN A 153       5.765  34.149 -16.279  1.00  0.00      A    C
ATOM   2282  HG1 GLN A 153       5.212  33.869 -17.201  1.00  0.00      A    H
ATOM   2283  HG2 GLN A 153       5.099  34.430 -15.436  1.00  0.00      A    H
ATOM   2284  CD  GLN A 153       6.622  35.402 -16.551  1.00  0.00      A    C
ATOM   2285  OE1 GLN A 153       7.706  35.607 -16.041  1.00  0.00      A    O
ATOM   2286  NE2 GLN A 153       6.135  36.274 -17.438  1.00  0.00      A    N
ATOM   2287 HE21 GLN A 153       6.679  37.067 -17.713  1.00  0.00      A    H
ATOM   2288 HE22 GLN A 153       5.205  36.205 -17.800  1.00  0.00      A    H
ATOM   2289  C   GLN A 153       8.179  31.034 -16.301  1.00  0.00      A    C
ATOM   2290  O   GLN A 153       7.770  29.928 -16.065  1.00  0.00      A    O
ATOM   2291  N   CYS A 154       9.434  31.455 -15.938  1.00  0.00      A    N
ATOM   2292  HN  CYS A 154       9.745  32.389 -16.097  1.00  0.00      A    H
ATOM   2293  CA  CYS A 154      10.400  30.604 -15.304  1.00  0.00      A    C
ATOM   2294  HA  CYS A 154       9.924  30.050 -14.508  1.00  0.00      A    H
ATOM   2295  CB  CYS A 154      10.932  29.494 -16.316  1.00  0.00      A    C
ATOM   2296  HB1 CYS A 154      11.742  28.913 -15.825  1.00  0.00      A    H
ATOM   2297  HB2 CYS A 154      10.110  28.813 -16.625  1.00  0.00      A    H
ATOM   2298  SG  CYS A 154      11.599  30.371 -17.793  1.00  0.00      A    S
ATOM   2299  C   CYS A 154      11.490  31.416 -14.732  1.00  0.00      A    C
ATOM   2300  O   CYS A 154      11.738  32.571 -15.032  1.00  0.00      A    O
ATOM   2301  N   GLY A 155      12.161  30.817 -13.774  1.00  0.00      A    N
ATOM   2302  HN  GLY A 155      12.018  29.883 -13.455  1.00  0.00      A    H
ATOM   2303  CA  GLY A 155      13.304  31.432 -13.150  1.00  0.00      A    C
ATOM   2304  HA1 GLY A 155      13.029  32.475 -13.096  1.00  0.00      A    H
ATOM   2305  HA2 GLY A 155      13.361  31.049 -12.141  1.00  0.00      A    H
ATOM   2306  C   GLY A 155      14.559  31.159 -13.983  1.00  0.00      A    C
ATOM   2307  O   GLY A 155      14.464  30.588 -15.079  1.00  0.00      A    O
ATOM   2308  N   THR A 156      15.740  31.613 -13.484  1.00  0.00      A    N
ATOM   2309  HN  THR A 156      15.848  32.098 -12.620  1.00  0.00      A    H
ATOM   2310  CA  THR A 156      16.961  31.387 -14.149  1.00  0.00      A    C
ATOM   2311  HA  THR A 156      16.774  31.130 -15.181  1.00  0.00      A    H
ATOM   2312  CB  THR A 156      17.744  32.648 -14.015  1.00  0.00      A    C
ATOM   2313  HB  THR A 156      18.032  32.797 -12.952  1.00  0.00      A    H
ATOM   2314  OG1 THR A 156      16.923  33.746 -14.370  1.00  0.00      A    O
ATOM   2315  HG1 THR A 156      17.463  34.483 -14.073  1.00  0.00      A    H
ATOM   2316  CG2 THR A 156      19.022  32.590 -14.881  1.00  0.00      A    C
ATOM   2317 HG21 THR A 156      19.660  33.492 -14.760  1.00  0.00      A    H
ATOM   2318 HG22 THR A 156      19.630  31.798 -14.395  1.00  0.00      A    H
ATOM   2319 HG23 THR A 156      18.845  32.444 -15.968  1.00  0.00      A    H
ATOM   2320  C   THR A 156      17.784  30.265 -13.480  1.00  0.00      A    C
ATOM   2321  O   THR A 156      18.486  29.548 -14.149  1.00  0.00      A    O
ATOM   2322  N   SER A 157      17.672  30.139 -12.104  1.00  0.00      A    N
ATOM   2323  HN  SER A 157      17.021  30.752 -11.664  1.00  0.00      A    H
ATOM   2324  CA  SER A 157      18.420  29.251 -11.203  1.00  0.00      A    C
ATOM   2325  HA  SER A 157      19.419  29.117 -11.593  1.00  0.00      A    H
ATOM   2326  CB  SER A 157      18.285  29.705  -9.747  1.00  0.00      A    C
ATOM   2327  HB1 SER A 157      17.242  29.628  -9.372  1.00  0.00      A    H
ATOM   2328  HB2 SER A 157      18.918  29.059  -9.101  1.00  0.00      A    H
ATOM   2329  OG  SER A 157      18.710  31.061  -9.650  1.00  0.00      A    O
ATOM   2330  HG1 SER A 157      18.956  31.260  -8.744  1.00  0.00      A    H
ATOM   2331  C   SER A 157      17.941  27.828 -11.242  1.00  0.00      A    C
ATOM   2332  O   SER A 157      16.908  27.516 -10.640  1.00  0.00      A    O
ATOM   2333  N   THR A 158      18.615  26.843 -11.847  1.00  0.00      A    N
ATOM   2334  HN  THR A 158      19.554  26.960 -12.162  1.00  0.00      A    H
ATOM   2335  CA  THR A 158      18.023  25.537 -12.418  1.00  0.00      A    C
ATOM   2336  HA  THR A 158      17.014  25.660 -12.784  1.00  0.00      A    H
ATOM   2337  CB  THR A 158      18.832  25.187 -13.727  1.00  0.00      A    C
ATOM   2338  HB  THR A 158      18.403  24.302 -14.244  1.00  0.00      A    H
ATOM   2339  OG1 THR A 158      20.229  25.020 -13.580  1.00  0.00      A    O
ATOM   2340  HG1 THR A 158      20.507  24.122 -13.386  1.00  0.00      A    H
ATOM   2341  CG2 THR A 158      18.620  26.376 -14.640  1.00  0.00      A    C
ATOM   2342 HG21 THR A 158      19.092  27.328 -14.316  1.00  0.00      A    H
ATOM   2343 HG22 THR A 158      19.272  26.286 -15.535  1.00  0.00      A    H
ATOM   2344 HG23 THR A 158      17.557  26.634 -14.835  1.00  0.00      A    H
ATOM   2345  C   THR A 158      17.984  24.407 -11.466  1.00  0.00      A    C
ATOM   2346  O   THR A 158      18.852  24.432 -10.524  1.00  0.00      A    O
ATOM   2347  N   ASP A 159      17.099  23.415 -11.643  1.00  0.00      A    N
ATOM   2348  HN  ASP A 159      16.373  23.445 -12.325  1.00  0.00      A    H
ATOM   2349  CA  ASP A 159      16.940  22.275 -10.735  1.00  0.00      A    C
ATOM   2350  HA  ASP A 159      17.670  22.489  -9.968  1.00  0.00      A    H
ATOM   2351  CB  ASP A 159      15.523  22.117 -10.083  1.00  0.00      A    C
ATOM   2352  HB1 ASP A 159      15.501  21.324  -9.305  1.00  0.00      A    H
ATOM   2353  HB2 ASP A 159      15.236  23.087  -9.625  1.00  0.00      A    H
ATOM   2354  CG  ASP A 159      14.327  21.876 -11.016  1.00  0.00      A    C
ATOM   2355  OD1 ASP A 159      13.967  20.701 -11.296  1.00  0.00      A    O
ATOM   2356  OD2 ASP A 159      13.634  22.893 -11.373  1.00  0.00      A    O
ATOM   2357  C   ASP A 159      17.457  20.917 -11.318  1.00  0.00      A    C
ATOM   2358  O   ASP A 159      18.288  20.334 -10.674  1.00  0.00      A    O
ATOM   2359  N   HSP A 160      17.028  20.479 -12.502  1.00  0.00      A    N
ATOM   2360  HN  HSP A 160      16.405  21.011 -13.070  1.00  0.00      A    H
ATOM   2361  CA  HSP A 160      17.330  19.192 -12.985  1.00  0.00      A    C
ATOM   2362  HA  HSP A 160      18.250  18.807 -12.571  1.00  0.00      A    H
ATOM   2363  CB  HSP A 160      16.205  18.173 -12.631  1.00  0.00      A    C
ATOM   2364  HB1 HSP A 160      16.554  17.143 -12.859  1.00  0.00      A    H
ATOM   2365  HB2 HSP A 160      15.973  18.188 -11.544  1.00  0.00      A    H
ATOM   2366  CD2 HSP A 160      14.556  17.348 -14.255  1.00  0.00      A    C
ATOM   2367  HD2 HSP A 160      15.091  16.434 -14.483  1.00  0.00      A    H
ATOM   2368  CG  HSP A 160      14.949  18.345 -13.483  1.00  0.00      A    C
ATOM   2369  NE2 HSP A 160      13.262  17.576 -14.619  1.00  0.00      A    N
ATOM   2370  HE2 HSP A 160      12.635  16.943 -15.074  1.00  0.00      A    H
ATOM   2371  ND1 HSP A 160      13.887  19.172 -13.379  1.00  0.00      A    N
ATOM   2372  HD1 HSP A 160      13.854  19.885 -12.679  1.00  0.00      A    H
ATOM   2373  CE1 HSP A 160      12.894  18.775 -14.180  1.00  0.00      A    C
ATOM   2374  HE1 HSP A 160      11.882  19.122 -14.191  1.00  0.00      A    H
ATOM   2375  C   HSP A 160      17.523  19.200 -14.439  1.00  0.00      A    C
ATOM   2376  O   HSP A 160      17.309  20.173 -15.233  1.00  0.00      A    O
ATOM   2377  N   VAL A 161      18.152  18.105 -14.912  1.00  0.00      A    N
ATOM   2378  HN  VAL A 161      18.452  17.343 -14.343  1.00  0.00      A    H
ATOM   2379  CA  VAL A 161      18.537  17.851 -16.302  1.00  0.00      A    C
ATOM   2380  HA  VAL A 161      18.846  18.715 -16.871  1.00  0.00      A    H
ATOM   2381  CB  VAL A 161      19.670  16.808 -16.318  1.00  0.00      A    C
ATOM   2382  HB  VAL A 161      19.326  15.793 -16.025  1.00  0.00      A    H
ATOM   2383  CG1 VAL A 161      20.265  16.740 -17.747  1.00  0.00      A    C
ATOM   2384 HG11 VAL A 161      21.168  16.098 -17.828  1.00  0.00      A    H
ATOM   2385 HG12 VAL A 161      19.664  16.242 -18.538  1.00  0.00      A    H
ATOM   2386 HG13 VAL A 161      20.522  17.726 -18.190  1.00  0.00      A    H
ATOM   2387  CG2 VAL A 161      20.789  17.205 -15.321  1.00  0.00      A    C
ATOM   2388 HG21 VAL A 161      21.519  16.369 -15.290  1.00  0.00      A    H
ATOM   2389 HG22 VAL A 161      21.346  18.136 -15.562  1.00  0.00      A    H
ATOM   2390 HG23 VAL A 161      20.363  17.342 -14.304  1.00  0.00      A    H
ATOM   2391  C   VAL A 161      17.434  17.182 -17.048  1.00  0.00      A    C
ATOM   2392  O   VAL A 161      16.824  16.270 -16.531  1.00  0.00      A    O
ATOM   2393  N   VAL A 162      17.165  17.612 -18.309  1.00  0.00      A    N
ATOM   2394  HN  VAL A 162      17.715  18.379 -18.629  1.00  0.00      A    H
ATOM   2395  CA  VAL A 162      16.206  17.015 -19.289  1.00  0.00      A    C
ATOM   2396  HA  VAL A 162      16.163  15.983 -18.971  1.00  0.00      A    H
ATOM   2397  CB  VAL A 162      14.822  17.672 -19.330  1.00  0.00      A    C
ATOM   2398  HB  VAL A 162      14.345  17.200 -20.216  1.00  0.00      A    H
ATOM   2399  CG1 VAL A 162      14.074  17.214 -18.088  1.00  0.00      A    C
ATOM   2400 HG11 VAL A 162      14.523  17.679 -17.185  1.00  0.00      A    H
ATOM   2401 HG12 VAL A 162      13.010  17.460 -18.292  1.00  0.00      A    H
ATOM   2402 HG13 VAL A 162      14.060  16.103 -18.107  1.00  0.00      A    H
ATOM   2403  CG2 VAL A 162      14.730  19.254 -19.447  1.00  0.00      A    C
ATOM   2404 HG21 VAL A 162      13.671  19.588 -19.479  1.00  0.00      A    H
ATOM   2405 HG22 VAL A 162      15.285  19.722 -18.606  1.00  0.00      A    H
ATOM   2406 HG23 VAL A 162      15.176  19.603 -20.403  1.00  0.00      A    H
ATOM   2407  C   VAL A 162      16.891  16.997 -20.713  1.00  0.00      A    C
ATOM   2408  O   VAL A 162      17.998  17.451 -20.957  1.00  0.00      A    O
ATOM   2409  N   THR A 163      16.247  16.404 -21.707  1.00  0.00      A    N
ATOM   2410  HN  THR A 163      15.338  16.074 -21.467  1.00  0.00      A    H
ATOM   2411  CA  THR A 163      16.916  16.100 -22.965  1.00  0.00      A    C
ATOM   2412  HA  THR A 163      17.955  16.392 -22.986  1.00  0.00      A    H
ATOM   2413  CB  THR A 163      16.898  14.523 -23.276  1.00  0.00      A    C
ATOM   2414  HB  THR A 163      15.896  14.226 -23.655  1.00  0.00      A    H
ATOM   2415  OG1 THR A 163      17.333  13.729 -22.201  1.00  0.00      A    O
ATOM   2416  HG1 THR A 163      18.227  13.448 -22.410  1.00  0.00      A    H
ATOM   2417  CG2 THR A 163      17.896  14.254 -24.457  1.00  0.00      A    C
ATOM   2418 HG21 THR A 163      17.704  13.250 -24.894  1.00  0.00      A    H
ATOM   2419 HG22 THR A 163      17.692  14.989 -25.265  1.00  0.00      A    H
ATOM   2420 HG23 THR A 163      18.939  14.368 -24.092  1.00  0.00      A    H
ATOM   2421  C   THR A 163      16.331  16.842 -24.155  1.00  0.00      A    C
ATOM   2422  O   THR A 163      15.132  16.694 -24.492  1.00  0.00      A    O
ATOM   2423  N   VAL A 164      17.168  17.627 -24.899  1.00  0.00      A    N
ATOM   2424  HN  VAL A 164      18.114  17.714 -24.594  1.00  0.00      A    H
ATOM   2425  CA  VAL A 164      16.757  18.317 -26.146  1.00  0.00      A    C
ATOM   2426  HA  VAL A 164      15.725  18.624 -26.068  1.00  0.00      A    H
ATOM   2427  CB  VAL A 164      17.647  19.512 -26.475  1.00  0.00      A    C
ATOM   2428  HB  VAL A 164      18.706  19.180 -26.539  1.00  0.00      A    H
ATOM   2429  CG1 VAL A 164      17.400  20.057 -27.902  1.00  0.00      A    C
ATOM   2430 HG11 VAL A 164      18.083  20.901 -28.141  1.00  0.00      A    H
ATOM   2431 HG12 VAL A 164      17.549  19.326 -28.726  1.00  0.00      A    H
ATOM   2432 HG13 VAL A 164      16.335  20.361 -27.990  1.00  0.00      A    H
ATOM   2433  CG2 VAL A 164      17.362  20.661 -25.466  1.00  0.00      A    C
ATOM   2434 HG21 VAL A 164      17.344  20.449 -24.375  1.00  0.00      A    H
ATOM   2435 HG22 VAL A 164      18.039  21.537 -25.549  1.00  0.00      A    H
ATOM   2436 HG23 VAL A 164      16.368  21.040 -25.787  1.00  0.00      A    H
ATOM   2437  C   VAL A 164      16.840  17.324 -27.271  1.00  0.00      A    C
ATOM   2438  O   VAL A 164      17.811  16.602 -27.442  1.00  0.00      A    O
ATOM   2439  N   VAL A 165      15.751  17.158 -28.065  1.00  0.00      A    N
ATOM   2440  HN  VAL A 165      14.960  17.726 -27.850  1.00  0.00      A    H
ATOM   2441  CA  VAL A 165      15.610  16.062 -29.054  1.00  0.00      A    C
ATOM   2442  HA  VAL A 165      16.595  15.687 -29.291  1.00  0.00      A    H
ATOM   2443  CB  VAL A 165      14.609  14.966 -28.618  1.00  0.00      A    C
ATOM   2444  HB  VAL A 165      14.620  14.175 -29.398  1.00  0.00      A    H
ATOM   2445  CG1 VAL A 165      15.123  14.380 -27.275  1.00  0.00      A    C
ATOM   2446 HG11 VAL A 165      14.392  13.563 -27.095  1.00  0.00      A    H
ATOM   2447 HG12 VAL A 165      16.180  14.084 -27.446  1.00  0.00      A    H
ATOM   2448 HG13 VAL A 165      15.053  15.118 -26.447  1.00  0.00      A    H
ATOM   2449  CG2 VAL A 165      13.173  15.341 -28.518  1.00  0.00      A    C
ATOM   2450 HG21 VAL A 165      12.789  15.659 -29.511  1.00  0.00      A    H
ATOM   2451 HG22 VAL A 165      12.593  14.476 -28.133  1.00  0.00      A    H
ATOM   2452 HG23 VAL A 165      13.006  16.143 -27.768  1.00  0.00      A    H
ATOM   2453  C   VAL A 165      15.128  16.577 -30.430  1.00  0.00      A    C
ATOM   2454  O   VAL A 165      14.835  15.786 -31.322  1.00  0.00      A    O
ATOM   2455  N   GLY A 166      15.119  17.928 -30.593  1.00  0.00      A    N
ATOM   2456  HN  GLY A 166      15.364  18.603 -29.902  1.00  0.00      A    H
ATOM   2457  CA  GLY A 166      14.947  18.284 -32.050  1.00  0.00      A    C
ATOM   2458  HA1 GLY A 166      15.874  18.111 -32.576  1.00  0.00      A    H
ATOM   2459  HA2 GLY A 166      14.127  17.772 -32.532  1.00  0.00      A    H
ATOM   2460  C   GLY A 166      14.766  19.776 -32.135  1.00  0.00      A    C
ATOM   2461  O   GLY A 166      14.913  20.527 -31.143  1.00  0.00      A    O
ATOM   2462  N   TYR A 167      14.357  20.302 -33.274  1.00  0.00      A    N
ATOM   2463  HN  TYR A 167      14.292  19.702 -34.067  1.00  0.00      A    H
ATOM   2464  CA  TYR A 167      13.936  21.658 -33.428  1.00  0.00      A    C
ATOM   2465  HA  TYR A 167      13.250  21.973 -32.656  1.00  0.00      A    H
ATOM   2466  CB  TYR A 167      15.107  22.689 -33.415  1.00  0.00      A    C
ATOM   2467  HB1 TYR A 167      14.707  23.726 -33.385  1.00  0.00      A    H
ATOM   2468  HB2 TYR A 167      15.579  22.454 -32.437  1.00  0.00      A    H
ATOM   2469  CG  TYR A 167      16.083  22.644 -34.544  1.00  0.00      A    C
ATOM   2470  CD1 TYR A 167      15.838  23.221 -35.855  1.00  0.00      A    C
ATOM   2471  HD1 TYR A 167      15.016  23.879 -36.096  1.00  0.00      A    H
ATOM   2472  CE1 TYR A 167      16.756  23.000 -36.900  1.00  0.00      A    C
ATOM   2473  HE1 TYR A 167      16.572  23.464 -37.858  1.00  0.00      A    H
ATOM   2474  CZ  TYR A 167      17.841  22.206 -36.613  1.00  0.00      A    C
ATOM   2475  OH  TYR A 167      18.740  22.019 -37.645  1.00  0.00      A    O
ATOM   2476  HH  TYR A 167      18.332  22.500 -38.368  1.00  0.00      A    H
ATOM   2477  CD2 TYR A 167      17.198  21.821 -34.326  1.00  0.00      A    C
ATOM   2478  HD2 TYR A 167      17.469  21.412 -33.364  1.00  0.00      A    H
ATOM   2479  CE2 TYR A 167      18.120  21.647 -35.373  1.00  0.00      A    C
ATOM   2480  HE2 TYR A 167      18.997  21.022 -35.298  1.00  0.00      A    H
ATOM   2481  C   TYR A 167      13.204  21.812 -34.807  1.00  0.00      A    C
ATOM   2482  O   TYR A 167      13.277  20.977 -35.726  1.00  0.00      A    O
ATOM   2483  N   GLY A 168      12.427  22.909 -34.974  1.00  0.00      A    N
ATOM   2484  HN  GLY A 168      12.293  23.611 -34.279  1.00  0.00      A    H
ATOM   2485  CA  GLY A 168      11.641  23.082 -36.173  1.00  0.00      A    C
ATOM   2486  HA1 GLY A 168      12.338  23.062 -36.998  1.00  0.00      A    H
ATOM   2487  HA2 GLY A 168      10.864  22.334 -36.109  1.00  0.00      A    H
ATOM   2488  C   GLY A 168      11.019  24.471 -36.182  1.00  0.00      A    C
ATOM   2489  O   GLY A 168      11.333  25.271 -35.257  1.00  0.00      A    O
ATOM   2490  N   THR A 169      10.243  24.797 -37.224  1.00  0.00      A    N
ATOM   2491  HN  THR A 169       9.961  24.139 -37.918  1.00  0.00      A    H
ATOM   2492  CA  THR A 169       9.625  26.146 -37.446  1.00  0.00      A    C
ATOM   2493  HA  THR A 169       9.625  26.804 -36.591  1.00  0.00      A    H
ATOM   2494  CB  THR A 169      10.164  26.879 -38.612  1.00  0.00      A    C
ATOM   2495  HB  THR A 169       9.517  27.763 -38.797  1.00  0.00      A    H
ATOM   2496  OG1 THR A 169      10.345  26.041 -39.788  1.00  0.00      A    O
ATOM   2497  HG1 THR A 169      10.773  26.713 -40.323  1.00  0.00      A    H
ATOM   2498  CG2 THR A 169      11.555  27.446 -38.259  1.00  0.00      A    C
ATOM   2499 HG21 THR A 169      12.324  26.688 -38.521  1.00  0.00      A    H
ATOM   2500 HG22 THR A 169      11.661  28.405 -38.810  1.00  0.00      A    H
ATOM   2501 HG23 THR A 169      11.558  27.510 -37.150  1.00  0.00      A    H
ATOM   2502  C   THR A 169       8.208  25.951 -37.704  1.00  0.00      A    C
ATOM   2503  O   THR A 169       7.827  24.922 -38.341  1.00  0.00      A    O
ATOM   2504  N   THR A 170       7.297  26.872 -37.218  1.00  0.00      A    N
ATOM   2505  HN  THR A 170       7.534  27.663 -36.659  1.00  0.00      A    H
ATOM   2506  CA  THR A 170       5.869  26.691 -37.393  1.00  0.00      A    C
ATOM   2507  HA  THR A 170       5.541  25.662 -37.422  1.00  0.00      A    H
ATOM   2508  CB  THR A 170       5.206  27.347 -36.200  1.00  0.00      A    C
ATOM   2509  HB  THR A 170       4.100  27.255 -36.251  1.00  0.00      A    H
ATOM   2510  OG1 THR A 170       5.404  28.794 -36.194  1.00  0.00      A    O
ATOM   2511  HG1 THR A 170       4.523  29.096 -35.961  1.00  0.00      A    H
ATOM   2512  CG2 THR A 170       5.661  26.793 -34.850  1.00  0.00      A    C
ATOM   2513 HG21 THR A 170       4.970  27.083 -34.030  1.00  0.00      A    H
ATOM   2514 HG22 THR A 170       5.611  25.684 -34.907  1.00  0.00      A    H
ATOM   2515 HG23 THR A 170       6.715  27.021 -34.583  1.00  0.00      A    H
ATOM   2516  C   THR A 170       5.388  27.360 -38.695  1.00  0.00      A    C
ATOM   2517  O   THR A 170       6.200  27.661 -39.572  1.00  0.00      A    O
ATOM   2518  N   SER A 171       4.010  27.432 -38.852  1.00  0.00      A    N
ATOM   2519  HN  SER A 171       3.320  27.202 -38.170  1.00  0.00      A    H
ATOM   2520  CA  SER A 171       3.423  28.099 -40.057  1.00  0.00      A    C
ATOM   2521  HA  SER A 171       3.958  27.914 -40.977  1.00  0.00      A    H
ATOM   2522  CB  SER A 171       1.987  27.607 -40.277  1.00  0.00      A    C
ATOM   2523  HB1 SER A 171       1.520  28.039 -41.188  1.00  0.00      A    H
ATOM   2524  HB2 SER A 171       1.916  26.516 -40.472  1.00  0.00      A    H
ATOM   2525  OG  SER A 171       1.129  27.871 -39.152  1.00  0.00      A    O
ATOM   2526  HG1 SER A 171       0.247  27.815 -39.526  1.00  0.00      A    H
ATOM   2527  C   SER A 171       3.390  29.591 -40.036  1.00  0.00      A    C
ATOM   2528  O   SER A 171       3.292  30.156 -41.141  1.00  0.00      A    O
ATOM   2529  N   GLU A 172       3.598  30.304 -38.914  1.00  0.00      A    N
ATOM   2530  HN  GLU A 172       3.556  29.955 -37.981  1.00  0.00      A    H
ATOM   2531  CA  GLU A 172       3.884  31.698 -38.928  1.00  0.00      A    C
ATOM   2532  HA  GLU A 172       3.524  32.254 -39.781  1.00  0.00      A    H
ATOM   2533  CB  GLU A 172       3.054  32.385 -37.844  1.00  0.00      A    C
ATOM   2534  HB1 GLU A 172       3.381  33.440 -37.959  1.00  0.00      A    H
ATOM   2535  HB2 GLU A 172       2.011  32.396 -38.227  1.00  0.00      A    H
ATOM   2536  CG  GLU A 172       3.205  31.927 -36.366  1.00  0.00      A    C
ATOM   2537  HG1 GLU A 172       4.257  31.582 -36.268  1.00  0.00      A    H
ATOM   2538  HG2 GLU A 172       2.947  32.812 -35.746  1.00  0.00      A    H
ATOM   2539  CD  GLU A 172       2.369  30.749 -36.162  1.00  0.00      A    C
ATOM   2540  OE1 GLU A 172       1.094  30.937 -36.176  1.00  0.00      A    O
ATOM   2541  OE2 GLU A 172       2.912  29.590 -35.924  1.00  0.00      A    O
ATOM   2542  C   GLU A 172       5.337  31.933 -38.671  1.00  0.00      A    C
ATOM   2543  O   GLU A 172       5.877  33.033 -38.559  1.00  0.00      A    O
ATOM   2544  N   GLY A 173       6.134  30.877 -38.684  1.00  0.00      A    N
ATOM   2545  HN  GLY A 173       5.633  30.015 -38.678  1.00  0.00      A    H
ATOM   2546  CA  GLY A 173       7.582  30.842 -38.414  1.00  0.00      A    C
ATOM   2547  HA1 GLY A 173       7.995  29.876 -38.665  1.00  0.00      A    H
ATOM   2548  HA2 GLY A 173       8.046  31.652 -38.958  1.00  0.00      A    H
ATOM   2549  C   GLY A 173       8.080  31.253 -37.008  1.00  0.00      A    C
ATOM   2550  O   GLY A 173       8.862  32.206 -36.909  1.00  0.00      A    O
ATOM   2551  N   TYR A 174       7.762  30.530 -35.919  1.00  0.00      A    N
ATOM   2552  HN  TYR A 174       7.080  29.811 -36.029  1.00  0.00      A    H
ATOM   2553  CA  TYR A 174       8.525  30.636 -34.638  1.00  0.00      A    C
ATOM   2554  HA  TYR A 174       8.947  31.614 -34.457  1.00  0.00      A    H
ATOM   2555  CB  TYR A 174       7.646  30.120 -33.447  1.00  0.00      A    C
ATOM   2556  HB1 TYR A 174       7.095  29.206 -33.755  1.00  0.00      A    H
ATOM   2557  HB2 TYR A 174       8.245  29.946 -32.527  1.00  0.00      A    H
ATOM   2558  CG  TYR A 174       6.625  31.132 -32.993  1.00  0.00      A    C
ATOM   2559  CD1 TYR A 174       7.007  32.324 -32.309  1.00  0.00      A    C
ATOM   2560  HD1 TYR A 174       8.036  32.450 -32.006  1.00  0.00      A    H
ATOM   2561  CE1 TYR A 174       6.080  33.343 -31.976  1.00  0.00      A    C
ATOM   2562  HE1 TYR A 174       6.367  34.182 -31.359  1.00  0.00      A    H
ATOM   2563  CZ  TYR A 174       4.668  33.169 -32.355  1.00  0.00      A    C
ATOM   2564  OH  TYR A 174       3.860  34.311 -31.981  1.00  0.00      A    O
ATOM   2565  HH  TYR A 174       2.944  34.026 -31.977  1.00  0.00      A    H
ATOM   2566  CD2 TYR A 174       5.280  31.005 -33.396  1.00  0.00      A    C
ATOM   2567  HD2 TYR A 174       4.821  30.122 -33.814  1.00  0.00      A    H
ATOM   2568  CE2 TYR A 174       4.335  31.987 -33.124  1.00  0.00      A    C
ATOM   2569  HE2 TYR A 174       3.317  31.854 -33.459  1.00  0.00      A    H
ATOM   2570  C   TYR A 174       9.605  29.608 -34.646  1.00  0.00      A    C
ATOM   2571  O   TYR A 174       9.313  28.575 -35.135  1.00  0.00      A    O
ATOM   2572  N   PRO A 175      10.814  29.813 -34.080  1.00  0.00      A    N
ATOM   2573  CD  PRO A 175      11.276  31.165 -33.580  1.00  0.00      A    C
ATOM   2574  HD1 PRO A 175      10.667  31.427 -32.688  1.00  0.00      A    H
ATOM   2575  HD2 PRO A 175      11.167  31.918 -34.390  1.00  0.00      A    H
ATOM   2576  CA  PRO A 175      11.744  28.736 -33.886  1.00  0.00      A    C
ATOM   2577  HA  PRO A 175      11.757  28.050 -34.720  1.00  0.00      A    H
ATOM   2578  CB  PRO A 175      13.030  29.489 -33.837  1.00  0.00      A    C
ATOM   2579  HB1 PRO A 175      13.912  28.967 -33.409  1.00  0.00      A    H
ATOM   2580  HB2 PRO A 175      13.340  29.516 -34.903  1.00  0.00      A    H
ATOM   2581  CG  PRO A 175      12.722  30.893 -33.236  1.00  0.00      A    C
ATOM   2582  HG1 PRO A 175      12.801  30.797 -32.132  1.00  0.00      A    H
ATOM   2583  HG2 PRO A 175      13.399  31.710 -33.567  1.00  0.00      A    H
ATOM   2584  C   PRO A 175      11.430  28.006 -32.622  1.00  0.00      A    C
ATOM   2585  O   PRO A 175      10.802  28.486 -31.696  1.00  0.00      A    O
ATOM   2586  N   TYR A 176      11.709  26.692 -32.480  1.00  0.00      A    N
ATOM   2587  HN  TYR A 176      11.968  26.187 -33.299  1.00  0.00      A    H
ATOM   2588  CA  TYR A 176      11.427  25.987 -31.264  1.00  0.00      A    C
ATOM   2589  HA  TYR A 176      11.550  26.631 -30.406  1.00  0.00      A    H
ATOM   2590  CB  TYR A 176       9.921  25.488 -31.260  1.00  0.00      A    C
ATOM   2591  HB1 TYR A 176       9.678  24.952 -30.318  1.00  0.00      A    H
ATOM   2592  HB2 TYR A 176       9.336  26.432 -31.263  1.00  0.00      A    H
ATOM   2593  CG  TYR A 176       9.440  24.532 -32.346  1.00  0.00      A    C
ATOM   2594  CD1 TYR A 176       9.741  23.140 -32.381  1.00  0.00      A    C
ATOM   2595  HD1 TYR A 176      10.450  22.715 -31.686  1.00  0.00      A    H
ATOM   2596  CE1 TYR A 176       9.208  22.281 -33.374  1.00  0.00      A    C
ATOM   2597  HE1 TYR A 176       9.466  21.233 -33.401  1.00  0.00      A    H
ATOM   2598  CZ  TYR A 176       8.410  22.850 -34.367  1.00  0.00      A    C
ATOM   2599  OH  TYR A 176       7.863  22.189 -35.467  1.00  0.00      A    O
ATOM   2600  HH  TYR A 176       8.128  21.275 -35.336  1.00  0.00      A    H
ATOM   2601  CD2 TYR A 176       8.545  25.029 -33.274  1.00  0.00      A    C
ATOM   2602  HD2 TYR A 176       8.203  26.051 -33.205  1.00  0.00      A    H
ATOM   2603  CE2 TYR A 176       8.062  24.222 -34.261  1.00  0.00      A    C
ATOM   2604  HE2 TYR A 176       7.476  24.621 -35.075  1.00  0.00      A    H
ATOM   2605  C   TYR A 176      12.410  24.908 -31.082  1.00  0.00      A    C
ATOM   2606  O   TYR A 176      12.761  24.243 -32.010  1.00  0.00      A    O
ATOM   2607  N   TRP A 177      12.918  24.617 -29.837  1.00  0.00      A    N
ATOM   2608  HN  TRP A 177      12.558  25.132 -29.063  1.00  0.00      A    H
ATOM   2609  CA  TRP A 177      13.570  23.339 -29.542  1.00  0.00      A    C
ATOM   2610  HA  TRP A 177      14.031  22.880 -30.404  1.00  0.00      A    H
ATOM   2611  CB  TRP A 177      14.483  23.547 -28.396  1.00  0.00      A    C
ATOM   2612  HB1 TRP A 177      13.953  23.706 -27.432  1.00  0.00      A    H
ATOM   2613  HB2 TRP A 177      14.854  22.512 -28.241  1.00  0.00      A    H
ATOM   2614  CG  TRP A 177      15.675  24.494 -28.476  1.00  0.00      A    C
ATOM   2615  CD1 TRP A 177      15.907  25.682 -27.744  1.00  0.00      A    C
ATOM   2616  HD1 TRP A 177      15.202  26.067 -27.022  1.00  0.00      A    H
ATOM   2617  NE1 TRP A 177      17.184  26.115 -27.954  1.00  0.00      A    N
ATOM   2618  HE1 TRP A 177      17.691  26.744 -27.406  1.00  0.00      A    H
ATOM   2619  CE2 TRP A 177      17.774  25.278 -28.820  1.00  0.00      A    C
ATOM   2620  CD2 TRP A 177      16.903  24.268 -29.158  1.00  0.00      A    C
ATOM   2621  CE3 TRP A 177      17.260  23.281 -30.060  1.00  0.00      A    C
ATOM   2622  HE3 TRP A 177      16.734  22.345 -30.179  1.00  0.00      A    H
ATOM   2623  CZ3 TRP A 177      18.467  23.396 -30.668  1.00  0.00      A    C
ATOM   2624  HZ3 TRP A 177      18.897  22.673 -31.346  1.00  0.00      A    H
ATOM   2625  CZ2 TRP A 177      19.010  25.446 -29.499  1.00  0.00      A    C
ATOM   2626  HZ2 TRP A 177      19.697  26.278 -29.445  1.00  0.00      A    H
ATOM   2627  CH2 TRP A 177      19.293  24.518 -30.438  1.00  0.00      A    C
ATOM   2628  HH2 TRP A 177      20.309  24.401 -30.783  1.00  0.00      A    H
ATOM   2629  C   TRP A 177      12.452  22.331 -29.178  1.00  0.00      A    C
ATOM   2630  O   TRP A 177      11.401  22.692 -28.656  1.00  0.00      A    O
ATOM   2631  N   LEU A 178      12.774  21.054 -29.325  1.00  0.00      A    N
ATOM   2632  HN  LEU A 178      13.470  20.775 -29.983  1.00  0.00      A    H
ATOM   2633  CA  LEU A 178      11.945  20.013 -28.684  1.00  0.00      A    C
ATOM   2634  HA  LEU A 178      10.976  20.400 -28.408  1.00  0.00      A    H
ATOM   2635  CB  LEU A 178      11.590  18.905 -29.781  1.00  0.00      A    C
ATOM   2636  HB1 LEU A 178      12.545  18.486 -30.165  1.00  0.00      A    H
ATOM   2637  HB2 LEU A 178      11.084  18.065 -29.261  1.00  0.00      A    H
ATOM   2638  CG  LEU A 178      10.794  19.413 -31.044  1.00  0.00      A    C
ATOM   2639  HG  LEU A 178      11.205  20.339 -31.501  1.00  0.00      A    H
ATOM   2640  CD1 LEU A 178      10.740  18.382 -32.163  1.00  0.00      A    C
ATOM   2641 HD11 LEU A 178      11.773  18.180 -32.518  1.00  0.00      A    H
ATOM   2642 HD12 LEU A 178      10.228  17.421 -31.941  1.00  0.00      A    H
ATOM   2643 HD13 LEU A 178      10.227  18.880 -33.013  1.00  0.00      A    H
ATOM   2644  CD2 LEU A 178       9.377  19.677 -30.506  1.00  0.00      A    C
ATOM   2645 HD21 LEU A 178       9.132  18.898 -29.753  1.00  0.00      A    H
ATOM   2646 HD22 LEU A 178       9.200  20.651 -30.002  1.00  0.00      A    H
ATOM   2647 HD23 LEU A 178       8.660  19.469 -31.330  1.00  0.00      A    H
ATOM   2648  C   LEU A 178      12.653  19.276 -27.515  1.00  0.00      A    C
ATOM   2649  O   LEU A 178      13.869  19.104 -27.509  1.00  0.00      A    O
ATOM   2650  N   ILE A 179      11.875  18.841 -26.511  1.00  0.00      A    N
ATOM   2651  HN  ILE A 179      10.920  19.106 -26.406  1.00  0.00      A    H
ATOM   2652  CA  ILE A 179      12.486  18.313 -25.287  1.00  0.00      A    C
ATOM   2653  HA  ILE A 179      13.479  17.950 -25.509  1.00  0.00      A    H
ATOM   2654  CB  ILE A 179      12.672  19.454 -24.270  1.00  0.00      A    C
ATOM   2655  HB  ILE A 179      11.678  19.926 -24.118  1.00  0.00      A    H
ATOM   2656  CG2 ILE A 179      13.272  18.980 -22.926  1.00  0.00      A    C
ATOM   2657 HG21 ILE A 179      12.675  18.164 -22.466  1.00  0.00      A    H
ATOM   2658 HG22 ILE A 179      14.345  18.703 -23.008  1.00  0.00      A    H
ATOM   2659 HG23 ILE A 179      13.143  19.829 -22.220  1.00  0.00      A    H
ATOM   2660  CG1 ILE A 179      13.624  20.535 -24.807  1.00  0.00      A    C
ATOM   2661 HG11 ILE A 179      14.635  20.105 -24.972  1.00  0.00      A    H
ATOM   2662 HG12 ILE A 179      13.362  20.937 -25.809  1.00  0.00      A    H
ATOM   2663  CD  ILE A 179      13.671  21.780 -23.861  1.00  0.00      A    C
ATOM   2664  HD1 ILE A 179      14.480  22.459 -24.205  1.00  0.00      A    H
ATOM   2665  HD2 ILE A 179      12.677  22.274 -23.815  1.00  0.00      A    H
ATOM   2666  HD3 ILE A 179      14.005  21.531 -22.831  1.00  0.00      A    H
ATOM   2667  C   ILE A 179      11.668  17.169 -24.750  1.00  0.00      A    C
ATOM   2668  O   ILE A 179      10.442  17.308 -24.670  1.00  0.00      A    O
ATOM   2669  N   LYS A 180      12.400  16.111 -24.286  1.00  0.00      A    N
ATOM   2670  HN  LYS A 180      13.386  16.092 -24.435  1.00  0.00      A    H
ATOM   2671  CA  LYS A 180      11.824  14.965 -23.585  1.00  0.00      A    C
ATOM   2672  HA  LYS A 180      10.792  14.810 -23.862  1.00  0.00      A    H
ATOM   2673  CB  LYS A 180      12.612  13.641 -23.961  1.00  0.00      A    C
ATOM   2674  HB1 LYS A 180      12.603  13.446 -25.055  1.00  0.00      A    H
ATOM   2675  HB2 LYS A 180      13.691  13.713 -23.705  1.00  0.00      A    H
ATOM   2676  CG  LYS A 180      12.043  12.395 -23.277  1.00  0.00      A    C
ATOM   2677  HG1 LYS A 180      12.005  12.488 -22.170  1.00  0.00      A    H
ATOM   2678  HG2 LYS A 180      10.982  12.169 -23.516  1.00  0.00      A    H
ATOM   2679  CD  LYS A 180      12.758  11.116 -23.689  1.00  0.00      A    C
ATOM   2680  HD1 LYS A 180      12.382  10.713 -24.653  1.00  0.00      A    H
ATOM   2681  HD2 LYS A 180      13.805  11.434 -23.883  1.00  0.00      A    H
ATOM   2682  CE  LYS A 180      12.734  10.064 -22.623  1.00  0.00      A    C
ATOM   2683  HE1 LYS A 180      13.196  10.389 -21.666  1.00  0.00      A    H
ATOM   2684  HE2 LYS A 180      11.665   9.878 -22.385  1.00  0.00      A    H
ATOM   2685  NZ  LYS A 180      13.444   8.837 -23.027  1.00  0.00      A    N
ATOM   2686  HZ1 LYS A 180      13.151   8.021 -22.453  1.00  0.00      A    H
ATOM   2687  HZ2 LYS A 180      13.450   8.587 -24.036  1.00  0.00      A    H
ATOM   2688  HZ3 LYS A 180      14.439   8.956 -22.746  1.00  0.00      A    H
ATOM   2689  C   LYS A 180      11.838  15.228 -22.140  1.00  0.00      A    C
ATOM   2690  O   LYS A 180      12.891  15.444 -21.586  1.00  0.00      A    O
ATOM   2691  N   ASN A 181      10.686  15.206 -21.391  1.00  0.00      A    N
ATOM   2692  HN  ASN A 181       9.778  15.046 -21.771  1.00  0.00      A    H
ATOM   2693  CA  ASN A 181      10.662  15.284 -19.945  1.00  0.00      A    C
ATOM   2694  HA  ASN A 181      11.399  16.047 -19.744  1.00  0.00      A    H
ATOM   2695  CB  ASN A 181       9.338  15.849 -19.457  1.00  0.00      A    C
ATOM   2696  HB1 ASN A 181       9.508  16.331 -18.470  1.00  0.00      A    H
ATOM   2697  HB2 ASN A 181       8.946  16.629 -20.144  1.00  0.00      A    H
ATOM   2698  CG  ASN A 181       8.193  14.755 -19.190  1.00  0.00      A    C
ATOM   2699  OD1 ASN A 181       7.628  14.709 -18.136  1.00  0.00      A    O
ATOM   2700  ND2 ASN A 181       7.923  13.885 -20.144  1.00  0.00      A    N
ATOM   2701 HD21 ASN A 181       7.145  13.323 -19.861  1.00  0.00      A    H
ATOM   2702 HD22 ASN A 181       8.471  13.872 -20.979  1.00  0.00      A    H
ATOM   2703  C   ASN A 181      11.028  14.072 -19.218  1.00  0.00      A    C
ATOM   2704  O   ASN A 181      11.014  12.903 -19.701  1.00  0.00      A    O
ATOM   2705  N   SER A 182      11.457  14.278 -17.949  1.00  0.00      A    N
ATOM   2706  HN  SER A 182      11.464  15.216 -17.611  1.00  0.00      A    H
ATOM   2707  CA  SER A 182      11.872  13.225 -17.036  1.00  0.00      A    C
ATOM   2708  HA  SER A 182      12.286  12.434 -17.645  1.00  0.00      A    H
ATOM   2709  CB  SER A 182      13.126  13.731 -16.228  1.00  0.00      A    C
ATOM   2710  HB1 SER A 182      13.510  12.927 -15.565  1.00  0.00      A    H
ATOM   2711  HB2 SER A 182      13.961  13.922 -16.936  1.00  0.00      A    H
ATOM   2712  OG  SER A 182      12.920  14.889 -15.464  1.00  0.00      A    O
ATOM   2713  HG1 SER A 182      13.370  14.774 -14.624  1.00  0.00      A    H
ATOM   2714  C   SER A 182      10.814  12.753 -16.101  1.00  0.00      A    C
ATOM   2715  O   SER A 182      11.099  11.840 -15.336  1.00  0.00      A    O
ATOM   2716  N   TRP A 183       9.608  13.300 -16.154  1.00  0.00      A    N
ATOM   2717  HN  TRP A 183       9.308  13.927 -16.869  1.00  0.00      A    H
ATOM   2718  CA  TRP A 183       8.574  13.078 -15.132  1.00  0.00      A    C
ATOM   2719  HA  TRP A 183       8.994  12.727 -14.201  1.00  0.00      A    H
ATOM   2720  CB  TRP A 183       7.889  14.305 -14.652  1.00  0.00      A    C
ATOM   2721  HB1 TRP A 183       7.229  14.693 -15.457  1.00  0.00      A    H
ATOM   2722  HB2 TRP A 183       7.331  14.007 -13.738  1.00  0.00      A    H
ATOM   2723  CG  TRP A 183       8.732  15.413 -14.324  1.00  0.00      A    C
ATOM   2724  CD1 TRP A 183       9.783  15.385 -13.539  1.00  0.00      A    C
ATOM   2725  HD1 TRP A 183      10.315  14.498 -13.231  1.00  0.00      A    H
ATOM   2726  NE1 TRP A 183      10.186  16.662 -13.167  1.00  0.00      A    N
ATOM   2727  HE1 TRP A 183      10.880  16.661 -12.481  1.00  0.00      A    H
ATOM   2728  CE2 TRP A 183       9.340  17.542 -13.589  1.00  0.00      A    C
ATOM   2729  CD2 TRP A 183       8.354  16.814 -14.353  1.00  0.00      A    C
ATOM   2730  CE3 TRP A 183       7.214  17.457 -14.826  1.00  0.00      A    C
ATOM   2731  HE3 TRP A 183       6.417  17.067 -15.443  1.00  0.00      A    H
ATOM   2732  CZ3 TRP A 183       7.102  18.750 -14.527  1.00  0.00      A    C
ATOM   2733  HZ3 TRP A 183       6.182  19.194 -14.876  1.00  0.00      A    H
ATOM   2734  CZ2 TRP A 183       9.202  18.919 -13.382  1.00  0.00      A    C
ATOM   2735  HZ2 TRP A 183       9.922  19.450 -12.778  1.00  0.00      A    H
ATOM   2736  CH2 TRP A 183       8.024  19.497 -13.787  1.00  0.00      A    C
ATOM   2737  HH2 TRP A 183       7.821  20.533 -13.560  1.00  0.00      A    H
ATOM   2738  C   TRP A 183       7.620  12.015 -15.708  1.00  0.00      A    C
ATOM   2739  O   TRP A 183       7.307  11.060 -15.010  1.00  0.00      A    O
ATOM   2740  N   GLY A 184       7.031  12.105 -16.939  1.00  0.00      A    N
ATOM   2741  HN  GLY A 184       7.161  12.883 -17.549  1.00  0.00      A    H
ATOM   2742  CA  GLY A 184       6.101  11.008 -17.264  1.00  0.00      A    C
ATOM   2743  HA1 GLY A 184       6.580  10.046 -17.374  1.00  0.00      A    H
ATOM   2744  HA2 GLY A 184       5.219  11.303 -16.715  1.00  0.00      A    H
ATOM   2745  C   GLY A 184       5.470  11.082 -18.641  1.00  0.00      A    C
ATOM   2746  O   GLY A 184       6.082  11.652 -19.521  1.00  0.00      A    O
ATOM   2747  N   THR A 185       4.388  10.384 -18.902  1.00  0.00      A    N
ATOM   2748  HN  THR A 185       3.894   9.823 -18.243  1.00  0.00      A    H
ATOM   2749  CA  THR A 185       3.809  10.254 -20.242  1.00  0.00      A    C
ATOM   2750  HA  THR A 185       4.427  10.481 -21.098  1.00  0.00      A    H
ATOM   2751  CB  THR A 185       3.418   8.795 -20.597  1.00  0.00      A    C
ATOM   2752  HB  THR A 185       2.726   8.767 -21.466  1.00  0.00      A    H
ATOM   2753  OG1 THR A 185       2.689   8.236 -19.488  1.00  0.00      A    O
ATOM   2754  HG1 THR A 185       2.261   7.449 -19.832  1.00  0.00      A    H
ATOM   2755  CG2 THR A 185       4.673   7.867 -20.712  1.00  0.00      A    C
ATOM   2756 HG21 THR A 185       4.323   6.842 -20.960  1.00  0.00      A    H
ATOM   2757 HG22 THR A 185       5.356   8.290 -21.478  1.00  0.00      A    H
ATOM   2758 HG23 THR A 185       5.091   7.843 -19.683  1.00  0.00      A    H
ATOM   2759  C   THR A 185       2.614  11.102 -20.238  1.00  0.00      A    C
ATOM   2760  O   THR A 185       2.230  11.734 -21.216  1.00  0.00      A    O
ATOM   2761  N   GLY A 186       1.976  11.236 -19.012  1.00  0.00      A    N
ATOM   2762  HN  GLY A 186       2.297  10.720 -18.221  1.00  0.00      A    H
ATOM   2763  CA  GLY A 186       0.766  11.984 -18.810  1.00  0.00      A    C
ATOM   2764  HA1 GLY A 186       0.077  11.872 -19.633  1.00  0.00      A    H
ATOM   2765  HA2 GLY A 186       0.349  11.651 -17.872  1.00  0.00      A    H
ATOM   2766  C   GLY A 186       0.955  13.457 -18.740  1.00  0.00      A    C
ATOM   2767  O   GLY A 186       0.058  14.207 -18.379  1.00  0.00      A    O
ATOM   2768  N   TRP A 187       2.238  13.921 -19.036  1.00  0.00      A    N
ATOM   2769  HN  TRP A 187       2.904  13.282 -19.412  1.00  0.00      A    H
ATOM   2770  CA  TRP A 187       2.701  15.277 -19.010  1.00  0.00      A    C
ATOM   2771  HA  TRP A 187       1.881  15.857 -18.613  1.00  0.00      A    H
ATOM   2772  CB  TRP A 187       3.934  15.508 -18.166  1.00  0.00      A    C
ATOM   2773  HB1 TRP A 187       3.822  14.918 -17.231  1.00  0.00      A    H
ATOM   2774  HB2 TRP A 187       4.918  15.190 -18.573  1.00  0.00      A    H
ATOM   2775  CG  TRP A 187       4.144  16.948 -17.675  1.00  0.00      A    C
ATOM   2776  CD1 TRP A 187       3.684  17.644 -16.706  1.00  0.00      A    C
ATOM   2777  HD1 TRP A 187       3.160  17.250 -15.848  1.00  0.00      A    H
ATOM   2778  NE1 TRP A 187       4.230  18.957 -16.684  1.00  0.00      A    N
ATOM   2779  HE1 TRP A 187       4.067  19.747 -16.134  1.00  0.00      A    H
ATOM   2780  CE2 TRP A 187       5.178  19.018 -17.704  1.00  0.00      A    C
ATOM   2781  CD2 TRP A 187       5.082  17.797 -18.363  1.00  0.00      A    C
ATOM   2782  CE3 TRP A 187       5.940  17.630 -19.538  1.00  0.00      A    C
ATOM   2783  HE3 TRP A 187       5.828  16.741 -20.141  1.00  0.00      A    H
ATOM   2784  CZ3 TRP A 187       6.780  18.673 -19.887  1.00  0.00      A    C
ATOM   2785  HZ3 TRP A 187       7.407  18.482 -20.745  1.00  0.00      A    H
ATOM   2786  CZ2 TRP A 187       6.088  19.977 -18.006  1.00  0.00      A    C
ATOM   2787  HZ2 TRP A 187       6.119  20.891 -17.433  1.00  0.00      A    H
ATOM   2788  CH2 TRP A 187       6.930  19.794 -19.111  1.00  0.00      A    C
ATOM   2789  HH2 TRP A 187       7.720  20.502 -19.314  1.00  0.00      A    H
ATOM   2790  C   TRP A 187       3.030  15.678 -20.412  1.00  0.00      A    C
ATOM   2791  O   TRP A 187       3.479  14.866 -21.224  1.00  0.00      A    O
ATOM   2792  N   GLY A 188       2.618  16.928 -20.742  1.00  0.00      A    N
ATOM   2793  HN  GLY A 188       2.058  17.515 -20.163  1.00  0.00      A    H
ATOM   2794  CA  GLY A 188       2.982  17.545 -22.002  1.00  0.00      A    C
ATOM   2795  HA1 GLY A 188       2.615  18.551 -21.865  1.00  0.00      A    H
ATOM   2796  HA2 GLY A 188       4.043  17.349 -22.052  1.00  0.00      A    H
ATOM   2797  C   GLY A 188       2.293  16.964 -23.193  1.00  0.00      A    C
ATOM   2798  O   GLY A 188       1.292  16.211 -23.203  1.00  0.00      A    O
ATOM   2799  N   GLU A 189       2.894  17.176 -24.394  1.00  0.00      A    N
ATOM   2800  HN  GLU A 189       3.675  17.795 -24.412  1.00  0.00      A    H
ATOM   2801  CA  GLU A 189       2.370  16.524 -25.643  1.00  0.00      A    C
ATOM   2802  HA  GLU A 189       1.304  16.354 -25.614  1.00  0.00      A    H
ATOM   2803  CB  GLU A 189       2.622  17.375 -26.950  1.00  0.00      A    C
ATOM   2804  HB1 GLU A 189       3.727  17.433 -27.047  1.00  0.00      A    H
ATOM   2805  HB2 GLU A 189       2.208  16.932 -27.882  1.00  0.00      A    H
ATOM   2806  CG  GLU A 189       2.059  18.812 -26.902  1.00  0.00      A    C
ATOM   2807  HG1 GLU A 189       0.983  18.631 -26.693  1.00  0.00      A    H
ATOM   2808  HG2 GLU A 189       2.516  19.262 -25.995  1.00  0.00      A    H
ATOM   2809  CD  GLU A 189       2.251  19.734 -28.111  1.00  0.00      A    C
ATOM   2810  OE1 GLU A 189       2.947  19.412 -29.069  1.00  0.00      A    O
ATOM   2811  OE2 GLU A 189       1.647  20.839 -27.989  1.00  0.00      A    O
ATOM   2812  C   GLU A 189       2.857  15.117 -25.758  1.00  0.00      A    C
ATOM   2813  O   GLU A 189       3.926  14.831 -26.378  1.00  0.00      A    O
ATOM   2814  N   ASN A 190       2.223  14.116 -25.039  1.00  0.00      A    N
ATOM   2815  HN  ASN A 190       1.429  14.368 -24.491  1.00  0.00      A    H
ATOM   2816  CA  ASN A 190       2.503  12.700 -25.109  1.00  0.00      A    C
ATOM   2817  HA  ASN A 190       1.925  12.187 -24.355  1.00  0.00      A    H
ATOM   2818  CB  ASN A 190       2.356  11.989 -26.520  1.00  0.00      A    C
ATOM   2819  HB1 ASN A 190       3.032  12.394 -27.303  1.00  0.00      A    H
ATOM   2820  HB2 ASN A 190       2.589  10.925 -26.300  1.00  0.00      A    H
ATOM   2821  CG  ASN A 190       0.934  12.241 -26.931  1.00  0.00      A    C
ATOM   2822  OD1 ASN A 190       0.584  13.127 -27.655  1.00  0.00      A    O
ATOM   2823  ND2 ASN A 190       0.027  11.421 -26.355  1.00  0.00      A    N
ATOM   2824 HD21 ASN A 190      -0.909  11.624 -26.643  1.00  0.00      A    H
ATOM   2825 HD22 ASN A 190       0.210  10.509 -25.989  1.00  0.00      A    H
ATOM   2826  C   ASN A 190       3.905  12.376 -24.561  1.00  0.00      A    C
ATOM   2827  O   ASN A 190       4.490  11.325 -24.824  1.00  0.00      A    O
ATOM   2828  N   GLY A 191       4.437  13.300 -23.753  1.00  0.00      A    N
ATOM   2829  HN  GLY A 191       3.813  14.001 -23.418  1.00  0.00      A    H
ATOM   2830  CA  GLY A 191       5.797  13.176 -23.264  1.00  0.00      A    C
ATOM   2831  HA1 GLY A 191       5.718  13.161 -22.187  1.00  0.00      A    H
ATOM   2832  HA2 GLY A 191       6.315  12.289 -23.597  1.00  0.00      A    H
ATOM   2833  C   GLY A 191       6.736  14.303 -23.628  1.00  0.00      A    C
ATOM   2834  O   GLY A 191       7.769  14.470 -23.048  1.00  0.00      A    O
ATOM   2835  N   TYR A 192       6.336  15.146 -24.556  1.00  0.00      A    N
ATOM   2836  HN  TYR A 192       5.479  14.991 -25.040  1.00  0.00      A    H
ATOM   2837  CA  TYR A 192       7.302  16.067 -25.199  1.00  0.00      A    C
ATOM   2838  HA  TYR A 192       8.241  16.049 -24.666  1.00  0.00      A    H
ATOM   2839  CB  TYR A 192       7.338  15.810 -26.679  1.00  0.00      A    C
ATOM   2840  HB1 TYR A 192       6.278  15.856 -27.009  1.00  0.00      A    H
ATOM   2841  HB2 TYR A 192       7.971  16.498 -27.280  1.00  0.00      A    H
ATOM   2842  CG  TYR A 192       7.895  14.425 -26.850  1.00  0.00      A    C
ATOM   2843  CD1 TYR A 192       7.004  13.340 -27.158  1.00  0.00      A    C
ATOM   2844  HD1 TYR A 192       5.963  13.523 -27.378  1.00  0.00      A    H
ATOM   2845  CE1 TYR A 192       7.473  12.035 -27.199  1.00  0.00      A    C
ATOM   2846  HE1 TYR A 192       6.818  11.270 -27.589  1.00  0.00      A    H
ATOM   2847  CZ  TYR A 192       8.857  11.764 -27.014  1.00  0.00      A    C
ATOM   2848  OH  TYR A 192       9.479  10.515 -27.130  1.00  0.00      A    O
ATOM   2849  HH  TYR A 192       8.909   9.944 -27.651  1.00  0.00      A    H
ATOM   2850  CD2 TYR A 192       9.302  14.226 -26.728  1.00  0.00      A    C
ATOM   2851  HD2 TYR A 192      10.031  15.015 -26.613  1.00  0.00      A    H
ATOM   2852  CE2 TYR A 192       9.735  12.836 -26.753  1.00  0.00      A    C
ATOM   2853  HE2 TYR A 192      10.807  12.710 -26.712  1.00  0.00      A    H
ATOM   2854  C   TYR A 192       6.846  17.512 -25.051  1.00  0.00      A    C
ATOM   2855  O   TYR A 192       5.709  17.827 -25.058  1.00  0.00      A    O
ATOM   2856  N   MET A 193       7.811  18.442 -24.948  1.00  0.00      A    N
ATOM   2857  HN  MET A 193       8.714  18.081 -25.169  1.00  0.00      A    H
ATOM   2858  CA  MET A 193       7.734  19.836 -24.603  1.00  0.00      A    C
ATOM   2859  HA  MET A 193       6.693  20.085 -24.456  1.00  0.00      A    H
ATOM   2860  CB  MET A 193       8.521  20.250 -23.411  1.00  0.00      A    C
ATOM   2861  HB1 MET A 193       8.334  19.461 -22.652  1.00  0.00      A    H
ATOM   2862  HB2 MET A 193       9.608  20.256 -23.645  1.00  0.00      A    H
ATOM   2863  CG  MET A 193       8.191  21.677 -22.895  1.00  0.00      A    C
ATOM   2864  HG1 MET A 193       8.386  22.412 -23.705  1.00  0.00      A    H
ATOM   2865  HG2 MET A 193       7.102  21.872 -22.789  1.00  0.00      A    H
ATOM   2866  SD  MET A 193       9.183  22.047 -21.587  1.00  0.00      A    S
ATOM   2867  CE  MET A 193       7.987  23.261 -20.808  1.00  0.00      A    C
ATOM   2868  HE1 MET A 193       8.272  23.534 -19.769  1.00  0.00      A    H
ATOM   2869  HE2 MET A 193       7.830  24.183 -21.408  1.00  0.00      A    H
ATOM   2870  HE3 MET A 193       7.033  22.695 -20.860  1.00  0.00      A    H
ATOM   2871  C   MET A 193       8.350  20.596 -25.700  1.00  0.00      A    C
ATOM   2872  O   MET A 193       9.492  20.258 -26.117  1.00  0.00      A    O
ATOM   2873  N   ARG A 194       7.685  21.590 -26.205  1.00  0.00      A    N
ATOM   2874  HN  ARG A 194       6.788  21.840 -25.849  1.00  0.00      A    H
ATOM   2875  CA  ARG A 194       8.147  22.459 -27.290  1.00  0.00      A    C
ATOM   2876  HA  ARG A 194       9.014  22.072 -27.804  1.00  0.00      A    H
ATOM   2877  CB  ARG A 194       7.149  22.423 -28.442  1.00  0.00      A    C
ATOM   2878  HB1 ARG A 194       7.069  21.374 -28.797  1.00  0.00      A    H
ATOM   2879  HB2 ARG A 194       6.143  22.744 -28.098  1.00  0.00      A    H
ATOM   2880  CG  ARG A 194       7.409  23.413 -29.591  1.00  0.00      A    C
ATOM   2881  HG1 ARG A 194       7.625  24.389 -29.107  1.00  0.00      A    H
ATOM   2882  HG2 ARG A 194       8.332  23.007 -30.058  1.00  0.00      A    H
ATOM   2883  CD  ARG A 194       6.205  23.701 -30.578  1.00  0.00      A    C
ATOM   2884  HD1 ARG A 194       5.485  24.365 -30.054  1.00  0.00      A    H
ATOM   2885  HD2 ARG A 194       6.556  24.312 -31.437  1.00  0.00      A    H
ATOM   2886  NE  ARG A 194       5.553  22.417 -31.039  1.00  0.00      A    N
ATOM   2887  HE  ARG A 194       6.021  21.976 -31.804  1.00  0.00      A    H
ATOM   2888  CZ  ARG A 194       4.574  21.690 -30.483  1.00  0.00      A    C
ATOM   2889  NH1 ARG A 194       3.790  22.100 -29.488  1.00  0.00      A    N
ATOM   2890 HH11 ARG A 194       3.812  23.077 -29.279  1.00  0.00      A    H
ATOM   2891 HH12 ARG A 194       3.106  21.500 -29.073  1.00  0.00      A    H
ATOM   2892  NH2 ARG A 194       4.419  20.425 -30.873  1.00  0.00      A    N
ATOM   2893 HH21 ARG A 194       5.016  20.013 -31.562  1.00  0.00      A    H
ATOM   2894 HH22 ARG A 194       3.774  19.862 -30.356  1.00  0.00      A    H
ATOM   2895  C   ARG A 194       8.436  23.838 -26.647  1.00  0.00      A    C
ATOM   2896  O   ARG A 194       7.537  24.453 -26.066  1.00  0.00      A    O
ATOM   2897  N   ILE A 195       9.687  24.399 -26.785  1.00  0.00      A    N
ATOM   2898  HN  ILE A 195      10.426  23.910 -27.241  1.00  0.00      A    H
ATOM   2899  CA  ILE A 195      10.086  25.646 -26.102  1.00  0.00      A    C
ATOM   2900  HA  ILE A 195       9.152  26.128 -25.851  1.00  0.00      A    H
ATOM   2901  CB  ILE A 195      10.995  25.294 -24.845  1.00  0.00      A    C
ATOM   2902  HB  ILE A 195      10.478  24.393 -24.450  1.00  0.00      A    H
ATOM   2903  CG2 ILE A 195      12.449  24.846 -25.165  1.00  0.00      A    C
ATOM   2904 HG21 ILE A 195      13.020  25.790 -25.298  1.00  0.00      A    H
ATOM   2905 HG22 ILE A 195      12.893  24.384 -24.258  1.00  0.00      A    H
ATOM   2906 HG23 ILE A 195      12.362  24.144 -26.022  1.00  0.00      A    H
ATOM   2907  CG1 ILE A 195      10.992  26.394 -23.745  1.00  0.00      A    C
ATOM   2908 HG11 ILE A 195      11.671  27.257 -23.914  1.00  0.00      A    H
ATOM   2909 HG12 ILE A 195      10.010  26.914 -23.716  1.00  0.00      A    H
ATOM   2910  CD  ILE A 195      11.375  25.899 -22.304  1.00  0.00      A    C
ATOM   2911  HD1 ILE A 195      12.330  25.336 -22.381  1.00  0.00      A    H
ATOM   2912  HD2 ILE A 195      11.547  26.656 -21.509  1.00  0.00      A    H
ATOM   2913  HD3 ILE A 195      10.559  25.233 -21.950  1.00  0.00      A    H
ATOM   2914  C   ILE A 195      10.702  26.601 -27.145  1.00  0.00      A    C
ATOM   2915  O   ILE A 195      11.285  26.186 -28.151  1.00  0.00      A    O
ATOM   2916  N   LEU A 196      10.646  27.915 -26.951  1.00  0.00      A    N
ATOM   2917  HN  LEU A 196      10.237  28.331 -26.143  1.00  0.00      A    H
ATOM   2918  CA  LEU A 196      11.055  28.908 -27.969  1.00  0.00      A    C
ATOM   2919  HA  LEU A 196      10.703  28.650 -28.957  1.00  0.00      A    H
ATOM   2920  CB  LEU A 196      10.381  30.265 -27.572  1.00  0.00      A    C
ATOM   2921  HB1 LEU A 196       9.299  30.095 -27.385  1.00  0.00      A    H
ATOM   2922  HB2 LEU A 196      10.839  30.590 -26.613  1.00  0.00      A    H
ATOM   2923  CG  LEU A 196      10.605  31.473 -28.543  1.00  0.00      A    C
ATOM   2924  HG  LEU A 196      11.682  31.747 -28.543  1.00  0.00      A    H
ATOM   2925  CD1 LEU A 196      10.155  31.274 -29.986  1.00  0.00      A    C
ATOM   2926 HD11 LEU A 196      10.334  32.158 -30.634  1.00  0.00      A    H
ATOM   2927 HD12 LEU A 196      10.612  30.437 -30.558  1.00  0.00      A    H
ATOM   2928 HD13 LEU A 196       9.061  31.099 -29.909  1.00  0.00      A    H
ATOM   2929  CD2 LEU A 196       9.761  32.662 -28.069  1.00  0.00      A    C
ATOM   2930 HD21 LEU A 196      10.244  33.145 -27.192  1.00  0.00      A    H
ATOM   2931 HD22 LEU A 196       9.734  33.350 -28.941  1.00  0.00      A    H
ATOM   2932 HD23 LEU A 196       8.706  32.370 -27.880  1.00  0.00      A    H
ATOM   2933  C   LEU A 196      12.595  29.016 -28.019  1.00  0.00      A    C
ATOM   2934  O   LEU A 196      13.293  28.874 -27.045  1.00  0.00      A    O
ATOM   2935  N   ARG A 197      13.115  29.290 -29.185  1.00  0.00      A    N
ATOM   2936  HN  ARG A 197      12.554  29.433 -29.996  1.00  0.00      A    H
ATOM   2937  CA  ARG A 197      14.574  29.287 -29.407  1.00  0.00      A    C
ATOM   2938  HA  ARG A 197      15.114  28.656 -28.718  1.00  0.00      A    H
ATOM   2939  CB  ARG A 197      14.823  28.804 -30.822  1.00  0.00      A    C
ATOM   2940  HB1 ARG A 197      13.862  28.596 -31.340  1.00  0.00      A    H
ATOM   2941  HB2 ARG A 197      15.272  29.598 -31.456  1.00  0.00      A    H
ATOM   2942  CG  ARG A 197      15.641  27.513 -30.880  1.00  0.00      A    C
ATOM   2943  HG1 ARG A 197      16.650  27.771 -30.493  1.00  0.00      A    H
ATOM   2944  HG2 ARG A 197      15.147  26.721 -30.277  1.00  0.00      A    H
ATOM   2945  CD  ARG A 197      15.741  26.934 -32.257  1.00  0.00      A    C
ATOM   2946  HD1 ARG A 197      16.262  25.953 -32.227  1.00  0.00      A    H
ATOM   2947  HD2 ARG A 197      14.773  26.847 -32.796  1.00  0.00      A    H
ATOM   2948  NE  ARG A 197      16.572  27.854 -33.001  1.00  0.00      A    N
ATOM   2949  HE  ARG A 197      16.998  28.545 -32.417  1.00  0.00      A    H
ATOM   2950  CZ  ARG A 197      17.226  27.472 -34.137  1.00  0.00      A    C
ATOM   2951  NH1 ARG A 197      16.803  26.404 -34.773  1.00  0.00      A    N
ATOM   2952 HH11 ARG A 197      15.807  26.338 -34.836  1.00  0.00      A    H
ATOM   2953 HH12 ARG A 197      17.343  26.167 -35.580  1.00  0.00      A    H
ATOM   2954  NH2 ARG A 197      18.335  28.119 -34.374  1.00  0.00      A    N
ATOM   2955 HH21 ARG A 197      18.556  28.931 -33.833  1.00  0.00      A    H
ATOM   2956 HH22 ARG A 197      18.978  27.887 -35.103  1.00  0.00      A    H
ATOM   2957  C   ARG A 197      15.140  30.682 -29.167  1.00  0.00      A    C
ATOM   2958  O   ARG A 197      14.518  31.514 -28.534  1.00  0.00      A    O
ATOM   2959  N   ASN A 198      16.331  31.018 -29.679  1.00  0.00      A    N
ATOM   2960  HN  ASN A 198      16.830  30.384 -30.265  1.00  0.00      A    H
ATOM   2961  CA  ASN A 198      16.939  32.305 -29.367  1.00  0.00      A    C
ATOM   2962  HA  ASN A 198      16.469  32.656 -28.460  1.00  0.00      A    H
ATOM   2963  CB  ASN A 198      18.451  32.360 -29.090  1.00  0.00      A    C
ATOM   2964  HB1 ASN A 198      19.109  31.901 -29.859  1.00  0.00      A    H
ATOM   2965  HB2 ASN A 198      18.746  33.419 -28.926  1.00  0.00      A    H
ATOM   2966  CG  ASN A 198      18.993  31.619 -27.900  1.00  0.00      A    C
ATOM   2967  OD1 ASN A 198      19.096  32.099 -26.799  1.00  0.00      A    O
ATOM   2968  ND2 ASN A 198      19.317  30.326 -28.108  1.00  0.00      A    N
ATOM   2969 HD21 ASN A 198      19.573  29.824 -27.282  1.00  0.00      A    H
ATOM   2970 HD22 ASN A 198      19.316  30.043 -29.068  1.00  0.00      A    H
ATOM   2971  C   ASN A 198      16.526  33.282 -30.435  1.00  0.00      A    C
ATOM   2972  O   ASN A 198      17.016  33.115 -31.539  1.00  0.00      A    O
ATOM   2973  N   VAL A 199      15.788  34.344 -30.174  1.00  0.00      A    N
ATOM   2974  HN  VAL A 199      15.581  34.564 -29.224  1.00  0.00      A    H
ATOM   2975  CA  VAL A 199      15.516  35.402 -31.137  1.00  0.00      A    C
ATOM   2976  HA  VAL A 199      15.570  34.848 -32.062  1.00  0.00      A    H
ATOM   2977  CB  VAL A 199      14.066  35.925 -31.044  1.00  0.00      A    C
ATOM   2978  HB  VAL A 199      13.994  36.350 -30.020  1.00  0.00      A    H
ATOM   2979  CG1 VAL A 199      13.656  36.978 -32.076  1.00  0.00      A    C
ATOM   2980 HG11 VAL A 199      12.638  37.410 -31.973  1.00  0.00      A    H
ATOM   2981 HG12 VAL A 199      14.377  37.822 -32.042  1.00  0.00      A    H
ATOM   2982 HG13 VAL A 199      13.611  36.449 -33.052  1.00  0.00      A    H
ATOM   2983  CG2 VAL A 199      13.132  34.724 -31.144  1.00  0.00      A    C
ATOM   2984 HG21 VAL A 199      13.409  34.171 -32.066  1.00  0.00      A    H
ATOM   2985 HG22 VAL A 199      13.303  34.072 -30.260  1.00  0.00      A    H
ATOM   2986 HG23 VAL A 199      12.061  35.017 -31.137  1.00  0.00      A    H
ATOM   2987  C   VAL A 199      16.558  36.453 -31.137  1.00  0.00      A    C
ATOM   2988  O   VAL A 199      16.463  37.535 -30.606  1.00  0.00      A    O
ATOM   2989  N   ARG A 200      17.642  36.154 -31.811  1.00  0.00      A    N
ATOM   2990  HN  ARG A 200      17.502  35.279 -32.269  1.00  0.00      A    H
ATOM   2991  CA  ARG A 200      18.916  36.894 -31.880  1.00  0.00      A    C
ATOM   2992  HA  ARG A 200      19.480  36.296 -32.580  1.00  0.00      A    H
ATOM   2993  CB  ARG A 200      18.669  38.293 -32.554  1.00  0.00      A    C
ATOM   2994  HB1 ARG A 200      17.888  38.833 -31.978  1.00  0.00      A    H
ATOM   2995  HB2 ARG A 200      19.548  38.970 -32.497  1.00  0.00      A    H
ATOM   2996  CG  ARG A 200      18.104  38.312 -33.969  1.00  0.00      A    C
ATOM   2997  HG1 ARG A 200      18.642  37.587 -34.616  1.00  0.00      A    H
ATOM   2998  HG2 ARG A 200      17.053  37.953 -33.980  1.00  0.00      A    H
ATOM   2999  CD  ARG A 200      18.245  39.738 -34.618  1.00  0.00      A    C
ATOM   3000  HD1 ARG A 200      17.699  40.526 -34.056  1.00  0.00      A    H
ATOM   3001  HD2 ARG A 200      19.328  39.987 -34.580  1.00  0.00      A    H
ATOM   3002  NE  ARG A 200      17.773  39.557 -36.023  1.00  0.00      A    N
ATOM   3003  HE  ARG A 200      16.805  39.437 -36.243  1.00  0.00      A    H
ATOM   3004  CZ  ARG A 200      18.501  39.172 -37.034  1.00  0.00      A    C
ATOM   3005  NH1 ARG A 200      19.852  39.168 -36.965  1.00  0.00      A    N
ATOM   3006 HH11 ARG A 200      20.298  39.570 -36.166  1.00  0.00      A    H
ATOM   3007 HH12 ARG A 200      20.388  38.675 -37.650  1.00  0.00      A    H
ATOM   3008  NH2 ARG A 200      17.986  38.674 -38.124  1.00  0.00      A    N
ATOM   3009 HH21 ARG A 200      16.989  38.707 -38.190  1.00  0.00      A    H
ATOM   3010 HH22 ARG A 200      18.584  38.353 -38.859  1.00  0.00      A    H
ATOM   3011  C   ARG A 200      19.826  37.020 -30.686  1.00  0.00      A    C
ATOM   3012  O   ARG A 200      20.929  36.453 -30.622  1.00  0.00      A    O
ATOM   3013  N   ASP A 201      19.434  37.708 -29.607  1.00  0.00      A    N
ATOM   3014  HN  ASP A 201      18.621  38.282 -29.657  1.00  0.00      A    H
ATOM   3015  CA  ASP A 201      19.991  37.949 -28.280  1.00  0.00      A    C
ATOM   3016  HA  ASP A 201      20.974  38.388 -28.374  1.00  0.00      A    H
ATOM   3017  CB  ASP A 201      19.087  38.934 -27.424  1.00  0.00      A    C
ATOM   3018  HB1 ASP A 201      18.867  39.895 -27.936  1.00  0.00      A    H
ATOM   3019  HB2 ASP A 201      18.124  38.433 -27.184  1.00  0.00      A    H
ATOM   3020  CG  ASP A 201      19.742  39.265 -26.178  1.00  0.00      A    C
ATOM   3021  OD1 ASP A 201      20.977  39.457 -26.235  1.00  0.00      A    O
ATOM   3022  OD2 ASP A 201      19.153  39.532 -25.108  1.00  0.00      A    O
ATOM   3023  C   ASP A 201      20.107  36.422 -27.695  1.00  0.00      A    C
ATOM   3024  O   ASP A 201      19.112  35.755 -27.551  1.00  0.00      A    O
ATOM   3025  N   PRO A 202      21.346  35.872 -27.569  1.00  0.00      A    N
ATOM   3026  CD  PRO A 202      22.647  36.546 -27.874  1.00  0.00      A    C
ATOM   3027  HD1 PRO A 202      22.837  37.448 -27.254  1.00  0.00      A    H
ATOM   3028  HD2 PRO A 202      22.823  36.690 -28.962  1.00  0.00      A    H
ATOM   3029  CA  PRO A 202      21.558  34.572 -26.992  1.00  0.00      A    C
ATOM   3030  HA  PRO A 202      20.841  33.883 -27.413  1.00  0.00      A    H
ATOM   3031  CB  PRO A 202      23.016  34.222 -27.308  1.00  0.00      A    C
ATOM   3032  HB1 PRO A 202      23.535  33.472 -26.674  1.00  0.00      A    H
ATOM   3033  HB2 PRO A 202      23.014  33.721 -28.299  1.00  0.00      A    H
ATOM   3034  CG  PRO A 202      23.758  35.585 -27.442  1.00  0.00      A    C
ATOM   3035  HG1 PRO A 202      24.152  36.005 -26.492  1.00  0.00      A    H
ATOM   3036  HG2 PRO A 202      24.598  35.583 -28.169  1.00  0.00      A    H
ATOM   3037  C   PRO A 202      21.314  34.609 -25.504  1.00  0.00      A    C
ATOM   3038  O   PRO A 202      22.100  35.174 -24.689  1.00  0.00      A    O
ATOM   3039  N   ARG A 203      20.135  34.082 -25.061  1.00  0.00      A    N
ATOM   3040  HN  ARG A 203      19.496  33.570 -25.630  1.00  0.00      A    H
ATOM   3041  CA  ARG A 203      19.763  34.098 -23.641  1.00  0.00      A    C
ATOM   3042  HA  ARG A 203      20.522  34.596 -23.056  1.00  0.00      A    H
ATOM   3043  CB  ARG A 203      18.420  34.838 -23.437  1.00  0.00      A    C
ATOM   3044  HB1 ARG A 203      17.549  34.294 -23.860  1.00  0.00      A    H
ATOM   3045  HB2 ARG A 203      18.234  34.839 -22.342  1.00  0.00      A    H
ATOM   3046  CG  ARG A 203      18.407  36.198 -24.153  1.00  0.00      A    C
ATOM   3047  HG1 ARG A 203      19.307  36.824 -23.973  1.00  0.00      A    H
ATOM   3048  HG2 ARG A 203      18.423  36.069 -25.256  1.00  0.00      A    H
ATOM   3049  CD  ARG A 203      17.192  37.007 -23.917  1.00  0.00      A    C
ATOM   3050  HD1 ARG A 203      17.219  37.961 -24.487  1.00  0.00      A    H
ATOM   3051  HD2 ARG A 203      16.264  36.460 -24.186  1.00  0.00      A    H
ATOM   3052  NE  ARG A 203      17.155  37.295 -22.477  1.00  0.00      A    N
ATOM   3053  HE  ARG A 203      16.689  36.576 -21.961  1.00  0.00      A    H
ATOM   3054  CZ  ARG A 203      17.948  38.088 -21.759  1.00  0.00      A    C
ATOM   3055  NH1 ARG A 203      18.617  39.092 -22.302  1.00  0.00      A    N
ATOM   3056 HH11 ARG A 203      18.607  39.170 -23.298  1.00  0.00      A    H
ATOM   3057 HH12 ARG A 203      19.439  39.483 -21.886  1.00  0.00      A    H
ATOM   3058  NH2 ARG A 203      18.273  37.844 -20.521  1.00  0.00      A    N
ATOM   3059 HH21 ARG A 203      18.042  36.930 -20.189  1.00  0.00      A    H
ATOM   3060 HH22 ARG A 203      18.957  38.386 -20.032  1.00  0.00      A    H
ATOM   3061  C   ARG A 203      19.574  32.776 -23.124  1.00  0.00      A    C
ATOM   3062  O   ARG A 203      19.054  31.834 -23.716  1.00  0.00      A    O
ATOM   3063  N   GLY A 204      19.904  32.485 -21.866  1.00  0.00      A    N
ATOM   3064  HN  GLY A 204      20.401  33.134 -21.296  1.00  0.00      A    H
ATOM   3065  CA  GLY A 204      19.672  31.237 -21.216  1.00  0.00      A    C
ATOM   3066  HA1 GLY A 204      19.765  30.391 -21.880  1.00  0.00      A    H
ATOM   3067  HA2 GLY A 204      20.368  31.184 -20.392  1.00  0.00      A    H
ATOM   3068  C   GLY A 204      18.378  31.138 -20.537  1.00  0.00      A    C
ATOM   3069  O   GLY A 204      18.278  31.102 -19.335  1.00  0.00      A    O
ATOM   3070  N   LEU A 205      17.332  31.123 -21.409  1.00  0.00      A    N
ATOM   3071  HN  LEU A 205      17.465  31.283 -22.384  1.00  0.00      A    H
ATOM   3072  CA  LEU A 205      15.911  31.215 -21.004  1.00  0.00      A    C
ATOM   3073  HA  LEU A 205      15.811  32.086 -20.373  1.00  0.00      A    H
ATOM   3074  CB  LEU A 205      15.062  31.397 -22.238  1.00  0.00      A    C
ATOM   3075  HB1 LEU A 205      15.362  32.353 -22.718  1.00  0.00      A    H
ATOM   3076  HB2 LEU A 205      15.352  30.550 -22.896  1.00  0.00      A    H
ATOM   3077  CG  LEU A 205      13.522  31.271 -22.190  1.00  0.00      A    C
ATOM   3078  HG  LEU A 205      13.352  30.276 -21.726  1.00  0.00      A    H
ATOM   3079  CD1 LEU A 205      12.911  32.421 -21.367  1.00  0.00      A    C
ATOM   3080 HD11 LEU A 205      11.827  32.380 -21.130  1.00  0.00      A    H
ATOM   3081 HD12 LEU A 205      13.476  32.680 -20.446  1.00  0.00      A    H
ATOM   3082 HD13 LEU A 205      12.978  33.287 -22.060  1.00  0.00      A    H
ATOM   3083  CD2 LEU A 205      13.002  31.138 -23.604  1.00  0.00      A    C
ATOM   3084 HD21 LEU A 205      11.929  30.851 -23.576  1.00  0.00      A    H
ATOM   3085 HD22 LEU A 205      13.264  32.024 -24.222  1.00  0.00      A    H
ATOM   3086 HD23 LEU A 205      13.464  30.252 -24.088  1.00  0.00      A    H
ATOM   3087  C   LEU A 205      15.465  29.980 -20.241  1.00  0.00      A    C
ATOM   3088  O   LEU A 205      15.639  28.911 -20.756  1.00  0.00      A    O
ATOM   3089  N   CYS A 206      14.932  30.052 -19.005  1.00  0.00      A    N
ATOM   3090  HN  CYS A 206      14.596  30.896 -18.596  1.00  0.00      A    H
ATOM   3091  CA  CYS A 206      14.637  28.916 -18.153  1.00  0.00      A    C
ATOM   3092  HA  CYS A 206      14.323  29.384 -17.232  1.00  0.00      A    H
ATOM   3093  CB  CYS A 206      13.449  28.008 -18.589  1.00  0.00      A    C
ATOM   3094  HB1 CYS A 206      13.830  27.303 -19.359  1.00  0.00      A    H
ATOM   3095  HB2 CYS A 206      13.061  27.394 -17.748  1.00  0.00      A    H
ATOM   3096  SG  CYS A 206      11.970  28.832 -19.088  1.00  0.00      A    S
ATOM   3097  C   CYS A 206      15.776  27.974 -17.729  1.00  0.00      A    C
ATOM   3098  O   CYS A 206      15.568  26.953 -17.114  1.00  0.00      A    O
ATOM   3099  N   GLY A 207      16.982  28.178 -18.263  1.00  0.00      A    N
ATOM   3100  HN  GLY A 207      17.014  28.991 -18.840  1.00  0.00      A    H
ATOM   3101  CA  GLY A 207      18.066  27.236 -18.314  1.00  0.00      A    C
ATOM   3102  HA1 GLY A 207      18.932  27.581 -17.769  1.00  0.00      A    H
ATOM   3103  HA2 GLY A 207      17.762  26.258 -17.971  1.00  0.00      A    H
ATOM   3104  C   GLY A 207      18.517  27.122 -19.753  1.00  0.00      A    C
ATOM   3105  O   GLY A 207      18.886  28.136 -20.405  1.00  0.00      A    O
ATOM   3106  N   LEU A 208      18.439  25.827 -20.290  1.00  0.00      A    N
ATOM   3107  HN  LEU A 208      18.314  25.032 -19.700  1.00  0.00      A    H
ATOM   3108  CA  LEU A 208      18.401  25.601 -21.697  1.00  0.00      A    C
ATOM   3109  HA  LEU A 208      18.287  24.549 -21.913  1.00  0.00      A    H
ATOM   3110  CB  LEU A 208      17.105  26.234 -22.216  1.00  0.00      A    C
ATOM   3111  HB1 LEU A 208      16.247  25.658 -21.808  1.00  0.00      A    H
ATOM   3112  HB2 LEU A 208      16.984  27.300 -21.927  1.00  0.00      A    H
ATOM   3113  CG  LEU A 208      16.872  26.159 -23.672  1.00  0.00      A    C
ATOM   3114  HG  LEU A 208      17.721  26.524 -24.289  1.00  0.00      A    H
ATOM   3115  CD1 LEU A 208      16.444  24.719 -24.097  1.00  0.00      A    C
ATOM   3116 HD11 LEU A 208      17.239  23.987 -23.838  1.00  0.00      A    H
ATOM   3117 HD12 LEU A 208      15.515  24.486 -23.534  1.00  0.00      A    H
ATOM   3118 HD13 LEU A 208      16.328  24.812 -25.198  1.00  0.00      A    H
ATOM   3119  CD2 LEU A 208      15.681  27.096 -23.936  1.00  0.00      A    C
ATOM   3120 HD21 LEU A 208      14.753  26.703 -23.468  1.00  0.00      A    H
ATOM   3121 HD22 LEU A 208      15.929  28.108 -23.552  1.00  0.00      A    H
ATOM   3122 HD23 LEU A 208      15.535  27.392 -24.997  1.00  0.00      A    H
ATOM   3123  C   LEU A 208      19.817  25.877 -22.410  1.00  0.00      A    C
ATOM   3124  O   LEU A 208      20.733  25.063 -22.298  1.00  0.00      A    O
ATOM   3125  N   ALA A 209      19.945  27.087 -22.972  1.00  0.00      A    N
ATOM   3126  HN  ALA A 209      19.118  27.644 -22.959  1.00  0.00      A    H
ATOM   3127  CA  ALA A 209      21.157  27.589 -23.520  1.00  0.00      A    C
ATOM   3128  HA  ALA A 209      21.640  26.890 -24.186  1.00  0.00      A    H
ATOM   3129  CB  ALA A 209      20.926  28.972 -24.293  1.00  0.00      A    C
ATOM   3130  HB1 ALA A 209      21.881  29.350 -24.714  1.00  0.00      A    H
ATOM   3131  HB2 ALA A 209      20.058  28.950 -24.986  1.00  0.00      A    H
ATOM   3132  HB3 ALA A 209      20.640  29.758 -23.562  1.00  0.00      A    H
ATOM   3133  C   ALA A 209      22.276  27.813 -22.507  1.00  0.00      A    C
ATOM   3134  O   ALA A 209      23.435  27.930 -22.878  1.00  0.00      A    O
ATOM   3135  N   MET A 210      21.918  27.911 -21.207  1.00  0.00      A    N
ATOM   3136  HN  MET A 210      20.966  27.927 -20.909  1.00  0.00      A    H
ATOM   3137  CA  MET A 210      22.846  28.000 -20.032  1.00  0.00      A    C
ATOM   3138  HA  MET A 210      23.406  28.920 -19.947  1.00  0.00      A    H
ATOM   3139  CB  MET A 210      21.962  28.112 -18.775  1.00  0.00      A    C
ATOM   3140  HB1 MET A 210      21.257  28.967 -18.842  1.00  0.00      A    H
ATOM   3141  HB2 MET A 210      21.251  27.260 -18.843  1.00  0.00      A    H
ATOM   3142  CG  MET A 210      22.677  28.117 -17.356  1.00  0.00      A    C
ATOM   3143  HG1 MET A 210      23.281  27.192 -17.233  1.00  0.00      A    H
ATOM   3144  HG2 MET A 210      23.288  29.045 -17.326  1.00  0.00      A    H
ATOM   3145  SD  MET A 210      21.641  28.081 -15.867  1.00  0.00      A    S
ATOM   3146  CE  MET A 210      20.968  29.708 -16.204  1.00  0.00      A    C
ATOM   3147  HE1 MET A 210      21.469  30.398 -16.916  1.00  0.00      A    H
ATOM   3148  HE2 MET A 210      19.963  29.437 -16.591  1.00  0.00      A    H
ATOM   3149  HE3 MET A 210      20.818  30.204 -15.221  1.00  0.00      A    H
ATOM   3150  C   MET A 210      23.878  26.941 -19.950  1.00  0.00      A    C
ATOM   3151  O   MET A 210      25.049  27.344 -19.790  1.00  0.00      A    O
ATOM   3152  N   TYR A 211      23.586  25.596 -19.947  1.00  0.00      A    N
ATOM   3153  HN  TYR A 211      22.664  25.264 -20.131  1.00  0.00      A    H
ATOM   3154  CA  TYR A 211      24.516  24.525 -19.756  1.00  0.00      A    C
ATOM   3155  HA  TYR A 211      25.521  24.778 -20.062  1.00  0.00      A    H
ATOM   3156  CB  TYR A 211      24.671  24.321 -18.185  1.00  0.00      A    C
ATOM   3157  HB1 TYR A 211      24.650  25.360 -17.791  1.00  0.00      A    H
ATOM   3158  HB2 TYR A 211      23.768  23.919 -17.677  1.00  0.00      A    H
ATOM   3159  CG  TYR A 211      25.889  23.624 -17.645  1.00  0.00      A    C
ATOM   3160  CD1 TYR A 211      26.888  24.379 -17.016  1.00  0.00      A    C
ATOM   3161  HD1 TYR A 211      26.673  25.438 -17.000  1.00  0.00      A    H
ATOM   3162  CE1 TYR A 211      28.076  23.847 -16.471  1.00  0.00      A    C
ATOM   3163  HE1 TYR A 211      28.829  24.491 -16.040  1.00  0.00      A    H
ATOM   3164  CZ  TYR A 211      28.237  22.455 -16.571  1.00  0.00      A    C
ATOM   3165  OH  TYR A 211      29.282  21.761 -15.921  1.00  0.00      A    O
ATOM   3166  HH  TYR A 211      29.659  22.356 -15.268  1.00  0.00      A    H
ATOM   3167  CD2 TYR A 211      26.136  22.251 -17.818  1.00  0.00      A    C
ATOM   3168  HD2 TYR A 211      25.478  21.670 -18.446  1.00  0.00      A    H
ATOM   3169  CE2 TYR A 211      27.317  21.708 -17.274  1.00  0.00      A    C
ATOM   3170  HE2 TYR A 211      27.579  20.698 -17.552  1.00  0.00      A    H
ATOM   3171  C   TYR A 211      24.075  23.352 -20.510  1.00  0.00      A    C
ATOM   3172  O   TYR A 211      23.517  22.439 -19.825  1.00  0.00      A    O
ATOM   3173  N   PRO A 212      24.273  23.265 -21.823  1.00  0.00      A    N
ATOM   3174  CD  PRO A 212      24.301  24.375 -22.739  1.00  0.00      A    C
ATOM   3175  HD1 PRO A 212      25.045  25.133 -22.411  1.00  0.00      A    H
ATOM   3176  HD2 PRO A 212      23.285  24.819 -22.815  1.00  0.00      A    H
ATOM   3177  CA  PRO A 212      24.178  21.927 -22.477  1.00  0.00      A    C
ATOM   3178  HA  PRO A 212      23.273  21.493 -22.078  1.00  0.00      A    H
ATOM   3179  CB  PRO A 212      24.009  22.304 -23.956  1.00  0.00      A    C
ATOM   3180  HB1 PRO A 212      24.396  21.548 -24.672  1.00  0.00      A    H
ATOM   3181  HB2 PRO A 212      22.923  22.430 -24.156  1.00  0.00      A    H
ATOM   3182  CG  PRO A 212      24.759  23.620 -24.026  1.00  0.00      A    C
ATOM   3183  HG1 PRO A 212      25.854  23.495 -23.885  1.00  0.00      A    H
ATOM   3184  HG2 PRO A 212      24.515  24.181 -24.953  1.00  0.00      A    H
ATOM   3185  C   PRO A 212      25.414  20.980 -22.396  1.00  0.00      A    C
ATOM   3186  O   PRO A 212      26.570  21.472 -22.149  1.00  0.00      A    O
ATOM   3187  N   ALA A 213      25.288  19.630 -22.702  1.00  0.00      A    N
ATOM   3188  HN  ALA A 213      24.414  19.188 -22.890  1.00  0.00      A    H
ATOM   3189  CA  ALA A 213      26.426  18.754 -23.024  1.00  0.00      A    C
ATOM   3190  HA  ALA A 213      27.046  19.300 -23.720  1.00  0.00      A    H
ATOM   3191  CB  ALA A 213      27.288  18.389 -21.757  1.00  0.00      A    C
ATOM   3192  HB1 ALA A 213      28.282  17.910 -21.892  1.00  0.00      A    H
ATOM   3193  HB2 ALA A 213      27.464  19.418 -21.379  1.00  0.00      A    H
ATOM   3194  HB3 ALA A 213      26.690  17.722 -21.100  1.00  0.00      A    H
ATOM   3195  C   ALA A 213      25.805  17.463 -23.643  1.00  0.00      A    C
ATOM   3196  O   ALA A 213      24.589  17.321 -23.685  1.00  0.00      A    O
ATOM   3197  N   TYR A 214      26.786  16.626 -24.089  1.00  0.00      A    N
ATOM   3198  HN  TYR A 214      27.722  16.915 -23.904  1.00  0.00      A    H
ATOM   3199  CA  TYR A 214      26.476  15.353 -24.793  1.00  0.00      A    C
ATOM   3200  HA  TYR A 214      25.528  15.129 -24.327  1.00  0.00      A    H
ATOM   3201  CB  TYR A 214      26.307  15.602 -26.251  1.00  0.00      A    C
ATOM   3202  HB1 TYR A 214      25.774  14.743 -26.710  1.00  0.00      A    H
ATOM   3203  HB2 TYR A 214      25.636  16.478 -26.382  1.00  0.00      A    H
ATOM   3204  CG  TYR A 214      27.607  15.910 -27.071  1.00  0.00      A    C
ATOM   3205  CD1 TYR A 214      28.156  14.988 -28.033  1.00  0.00      A    C
ATOM   3206  HD1 TYR A 214      27.688  14.015 -28.049  1.00  0.00      A    H
ATOM   3207  CE1 TYR A 214      29.243  15.300 -28.843  1.00  0.00      A    C
ATOM   3208  HE1 TYR A 214      29.595  14.553 -29.539  1.00  0.00      A    H
ATOM   3209  CZ  TYR A 214      29.784  16.593 -28.735  1.00  0.00      A    C
ATOM   3210  OH  TYR A 214      30.905  16.885 -29.592  1.00  0.00      A    O
ATOM   3211  HH  TYR A 214      31.567  17.457 -29.195  1.00  0.00      A    H
ATOM   3212  CD2 TYR A 214      28.249  17.139 -26.926  1.00  0.00      A    C
ATOM   3213  HD2 TYR A 214      27.925  17.838 -26.169  1.00  0.00      A    H
ATOM   3214  CE2 TYR A 214      29.313  17.530 -27.794  1.00  0.00      A    C
ATOM   3215  HE2 TYR A 214      29.739  18.514 -27.666  1.00  0.00      A    H
ATOM   3216  C   TYR A 214      27.480  14.314 -24.450  1.00  0.00      A    C
ATOM   3217  O   TYR A 214      28.607  14.622 -24.092  1.00  0.00      A    O
ATOM   3218  N   PRO A 215      27.251  13.052 -24.575  1.00  0.00      A    N
ATOM   3219  CD  PRO A 215      25.950  12.380 -24.800  1.00  0.00      A    C
ATOM   3220  HD1 PRO A 215      25.750  12.647 -25.860  1.00  0.00      A    H
ATOM   3221  HD2 PRO A 215      25.090  12.756 -24.206  1.00  0.00      A    H
ATOM   3222  CA  PRO A 215      28.344  12.128 -24.917  1.00  0.00      A    C
ATOM   3223  HA  PRO A 215      29.181  12.420 -24.300  1.00  0.00      A    H
ATOM   3224  CB  PRO A 215      27.705  10.734 -24.588  1.00  0.00      A    C
ATOM   3225  HB1 PRO A 215      28.173   9.856 -25.082  1.00  0.00      A    H
ATOM   3226  HB2 PRO A 215      27.751  10.581 -23.489  1.00  0.00      A    H
ATOM   3227  CG  PRO A 215      26.239  10.855 -24.803  1.00  0.00      A    C
ATOM   3228  HG1 PRO A 215      25.959  10.416 -25.785  1.00  0.00      A    H
ATOM   3229  HG2 PRO A 215      25.621  10.390 -24.006  1.00  0.00      A    H
ATOM   3230  C   PRO A 215      28.900  11.993 -26.343  1.00  0.00      A    C
ATOM   3231  O   PRO A 215      28.041  11.860 -27.238  1.00  0.00      A    O
ATOM   3232  N   THR A 216      30.239  11.930 -26.436  1.00  0.00      A    N
ATOM   3233  HN  THR A 216      30.800  11.933 -25.612  1.00  0.00      A    H
ATOM   3234  CA  THR A 216      31.061  11.674 -27.671  1.00  0.00      A    C
ATOM   3235  HA  THR A 216      30.586  12.155 -28.513  1.00  0.00      A    H
ATOM   3236  CB  THR A 216      32.384  12.306 -27.486  1.00  0.00      A    C
ATOM   3237  HB  THR A 216      33.214  11.967 -28.142  1.00  0.00      A    H
ATOM   3238  OG1 THR A 216      32.962  11.949 -26.225  1.00  0.00      A    O
ATOM   3239  HG1 THR A 216      32.987  10.994 -26.319  1.00  0.00      A    H
ATOM   3240  CG2 THR A 216      32.266  13.862 -27.593  1.00  0.00      A    C
ATOM   3241 HG21 THR A 216      33.284  14.238 -27.360  1.00  0.00      A    H
ATOM   3242 HG22 THR A 216      32.113  14.059 -28.676  1.00  0.00      A    H
ATOM   3243 HG23 THR A 216      31.507  14.226 -26.868  1.00  0.00      A    H
ATOM   3244  C   THR A 216      31.323  10.138 -27.817  1.00  0.00      A    C
ATOM   3245  O   THR A 216      31.642   9.401 -26.935  1.00  0.00      A    O
ATOM   3246  N   ASN A 217      31.115   9.750 -29.070  1.00  0.00      A    N
ATOM   3247  HN  ASN A 217      30.755  10.405 -29.730  1.00  0.00      A    H
ATOM   3248  CA  ASN A 217      31.218   8.405 -29.550  1.00  0.00      A    C
ATOM   3249  HA  ASN A 217      31.230   7.662 -28.766  1.00  0.00      A    H
ATOM   3250  CB  ASN A 217      30.074   8.229 -30.535  1.00  0.00      A    C
ATOM   3251  HB1 ASN A 217      29.191   8.803 -30.182  1.00  0.00      A    H
ATOM   3252  HB2 ASN A 217      30.364   8.694 -31.502  1.00  0.00      A    H
ATOM   3253  CG  ASN A 217      29.824   6.810 -30.747  1.00  0.00      A    C
ATOM   3254  OD1 ASN A 217      29.509   6.106 -29.803  1.00  0.00      A    O
ATOM   3255  ND2 ASN A 217      29.880   6.296 -32.008  1.00  0.00      A    N
ATOM   3256 HD21 ASN A 217      29.716   5.320 -32.150  1.00  0.00      A    H
ATOM   3257 HD22 ASN A 217      29.951   6.920 -32.786  1.00  0.00      A    H
ATOM   3258  C   ASN A 217      32.590   8.157 -30.169  1.00  0.00      A    C
ATOM   3259  OT1 ASN A 217      32.952   7.030 -30.610  1.00  0.00      A    O
ATOM   3260  OT2 ASN A 217      33.441   9.142 -30.388  1.00  0.00      A    O
END
