# Supplementary material for: Sequence comparison, molecular modeling, and network analysis predict structural diversity in cysteine proteases from the Cape sundew, Drosera capensis
Source: Comput Struct Biotechnol J. 2016 Jun 14;14:271–82. doi: 10.1016/j.csbj.2016.05.003 (PMC4949590; doi:10.1016/j.csbj.2016.05.003)
Supplement: Supplementary file 4 [file mmc4.zip › Rosetta_mature/DCAP_2263_mature_m1.pdb]

CRYST1   66.095   59.936   68.011  90.00  90.00  90.00 P 1           1
ATOM      1  N   ALA A   1     -28.386  32.326  -2.818  1.00  0.00      A    N
ATOM      2  HT1 ALA A   1     -28.546  32.829  -3.715  1.00  0.00      A    H
ATOM      3  HT2 ALA A   1     -28.007  31.358  -2.838  1.00  0.00      A    H
ATOM      4  HT3 ALA A   1     -27.909  32.951  -2.138  1.00  0.00      A    H
ATOM      5  CA  ALA A   1     -29.802  32.085  -2.407  1.00  0.00      A    C
ATOM      6  HA  ALA A   1     -30.179  31.180  -2.861  1.00  0.00      A    H
ATOM      7  CB  ALA A   1     -29.785  31.949  -0.823  1.00  0.00      A    C
ATOM      8  HB1 ALA A   1     -30.848  32.041  -0.513  1.00  0.00      A    H
ATOM      9  HB2 ALA A   1     -29.347  31.045  -0.348  1.00  0.00      A    H
ATOM     10  HB3 ALA A   1     -29.335  32.853  -0.359  1.00  0.00      A    H
ATOM     11  C   ALA A   1     -30.694  33.159  -2.989  1.00  0.00      A    C
ATOM     12  O   ALA A   1     -31.159  33.037  -4.110  1.00  0.00      A    O
ATOM     13  N   ALA A   2     -31.111  34.104  -2.180  1.00  0.00      A    N
ATOM     14  HN  ALA A   2     -30.963  34.058  -1.195  1.00  0.00      A    H
ATOM     15  CA  ALA A   2     -31.764  35.283  -2.702  1.00  0.00      A    C
ATOM     16  HA  ALA A   2     -31.818  35.377  -3.776  1.00  0.00      A    H
ATOM     17  CB  ALA A   2     -33.210  35.340  -2.130  1.00  0.00      A    C
ATOM     18  HB1 ALA A   2     -33.228  35.467  -1.026  1.00  0.00      A    H
ATOM     19  HB2 ALA A   2     -33.736  36.239  -2.516  1.00  0.00      A    H
ATOM     20  HB3 ALA A   2     -33.782  34.429  -2.409  1.00  0.00      A    H
ATOM     21  C   ALA A   2     -30.942  36.514  -2.410  1.00  0.00      A    C
ATOM     22  O   ALA A   2     -29.824  36.677  -2.855  1.00  0.00      A    O
ATOM     23  N   GLN A   3     -31.520  37.533  -1.665  1.00  0.00      A    N
ATOM     24  HN  GLN A   3     -32.477  37.521  -1.382  1.00  0.00      A    H
ATOM     25  CA  GLN A   3     -30.697  38.656  -1.289  1.00  0.00      A    C
ATOM     26  HA  GLN A   3     -29.702  38.614  -1.708  1.00  0.00      A    H
ATOM     27  CB  GLN A   3     -31.490  39.949  -1.631  1.00  0.00      A    C
ATOM     28  HB1 GLN A   3     -32.031  39.821  -2.593  1.00  0.00      A    H
ATOM     29  HB2 GLN A   3     -32.187  40.137  -0.786  1.00  0.00      A    H
ATOM     30  CG  GLN A   3     -30.709  41.264  -1.877  1.00  0.00      A    C
ATOM     31  HG1 GLN A   3     -30.085  41.561  -1.007  1.00  0.00      A    H
ATOM     32  HG2 GLN A   3     -30.110  41.260  -2.813  1.00  0.00      A    H
ATOM     33  CD  GLN A   3     -31.662  42.512  -2.154  1.00  0.00      A    C
ATOM     34  OE1 GLN A   3     -32.804  42.335  -2.547  1.00  0.00      A    O
ATOM     35  NE2 GLN A   3     -31.219  43.737  -1.928  1.00  0.00      A    N
ATOM     36 HE21 GLN A   3     -31.754  44.550  -2.158  1.00  0.00      A    H
ATOM     37 HE22 GLN A   3     -30.290  43.839  -1.573  1.00  0.00      A    H
ATOM     38  C   GLN A   3     -30.398  38.677   0.213  1.00  0.00      A    C
ATOM     39  O   GLN A   3     -29.368  39.263   0.553  1.00  0.00      A    O
ATOM     40  N   ASN A   4     -31.287  38.067   1.106  1.00  0.00      A    N
ATOM     41  HN  ASN A   4     -32.097  37.566   0.812  1.00  0.00      A    H
ATOM     42  CA  ASN A   4     -31.263  38.128   2.545  1.00  0.00      A    C
ATOM     43  HA  ASN A   4     -30.267  38.306   2.921  1.00  0.00      A    H
ATOM     44  CB  ASN A   4     -32.108  39.305   2.986  1.00  0.00      A    C
ATOM     45  HB1 ASN A   4     -31.845  40.270   2.504  1.00  0.00      A    H
ATOM     46  HB2 ASN A   4     -33.177  39.056   2.814  1.00  0.00      A    H
ATOM     47  CG  ASN A   4     -32.047  39.630   4.501  1.00  0.00      A    C
ATOM     48  OD1 ASN A   4     -32.375  38.703   5.202  1.00  0.00      A    O
ATOM     49  ND2 ASN A   4     -31.654  40.873   4.936  1.00  0.00      A    N
ATOM     50 HD21 ASN A   4     -31.715  41.067   5.916  1.00  0.00      A    H
ATOM     51 HD22 ASN A   4     -31.648  41.679   4.344  1.00  0.00      A    H
ATOM     52  C   ASN A   4     -31.706  36.817   3.077  1.00  0.00      A    C
ATOM     53  O   ASN A   4     -32.835  36.330   2.822  1.00  0.00      A    O
ATOM     54  N   CYS A   5     -30.878  36.077   3.867  1.00  0.00      A    N
ATOM     55  HN  CYS A   5     -29.932  36.324   3.673  1.00  0.00      A    H
ATOM     56  CA  CYS A   5     -31.176  34.803   4.574  1.00  0.00      A    C
ATOM     57  HA  CYS A   5     -32.096  34.384   4.196  1.00  0.00      A    H
ATOM     58  CB  CYS A   5     -30.009  33.767   4.566  1.00  0.00      A    C
ATOM     59  HB1 CYS A   5     -29.069  34.295   4.833  1.00  0.00      A    H
ATOM     60  HB2 CYS A   5     -30.105  32.956   5.319  1.00  0.00      A    H
ATOM     61  SG  CYS A   5     -29.777  32.989   2.929  1.00  0.00      A    S
ATOM     62  HG1 CYS A   5     -29.211  34.080   2.433  1.00  0.00      A    H
ATOM     63  C   CYS A   5     -31.310  35.115   6.032  1.00  0.00      A    C
ATOM     64  O   CYS A   5     -30.344  34.933   6.830  1.00  0.00      A    O
ATOM     65  N   SER A   6     -32.449  35.526   6.514  1.00  0.00      A    N
ATOM     66  HN  SER A   6     -33.236  35.664   5.917  1.00  0.00      A    H
ATOM     67  CA  SER A   6     -32.806  35.512   7.930  1.00  0.00      A    C
ATOM     68  HA  SER A   6     -31.935  35.226   8.501  1.00  0.00      A    H
ATOM     69  CB  SER A   6     -33.492  36.836   8.417  1.00  0.00      A    C
ATOM     70  HB1 SER A   6     -34.398  37.032   7.804  1.00  0.00      A    H
ATOM     71  HB2 SER A   6     -33.859  36.861   9.465  1.00  0.00      A    H
ATOM     72  OG  SER A   6     -32.610  37.965   8.369  1.00  0.00      A    O
ATOM     73  HG1 SER A   6     -32.374  38.145   7.456  1.00  0.00      A    H
ATOM     74  C   SER A   6     -33.773  34.421   8.230  1.00  0.00      A    C
ATOM     75  O   SER A   6     -34.310  33.826   7.306  1.00  0.00      A    O
ATOM     76  N   ALA A   7     -34.056  34.105   9.539  1.00  0.00      A    N
ATOM     77  HN  ALA A   7     -33.437  34.344  10.283  1.00  0.00      A    H
ATOM     78  CA  ALA A   7     -35.151  33.143   9.901  1.00  0.00      A    C
ATOM     79  HA  ALA A   7     -34.886  32.177   9.497  1.00  0.00      A    H
ATOM     80  CB  ALA A   7     -35.262  33.029  11.468  1.00  0.00      A    C
ATOM     81  HB1 ALA A   7     -36.130  32.445  11.843  1.00  0.00      A    H
ATOM     82  HB2 ALA A   7     -34.324  32.546  11.817  1.00  0.00      A    H
ATOM     83  HB3 ALA A   7     -35.340  34.041  11.921  1.00  0.00      A    H
ATOM     84  C   ALA A   7     -36.516  33.517   9.408  1.00  0.00      A    C
ATOM     85  O   ALA A   7     -37.082  32.826   8.546  1.00  0.00      A    O
ATOM     86  N   THR A   8     -37.138  34.605   9.935  1.00  0.00      A    N
ATOM     87  HN  THR A   8     -36.589  35.188  10.529  1.00  0.00      A    H
ATOM     88  CA  THR A   8     -38.410  35.096   9.462  1.00  0.00      A    C
ATOM     89  HA  THR A   8     -38.511  36.032   9.992  1.00  0.00      A    H
ATOM     90  CB  THR A   8     -38.450  35.569   8.001  1.00  0.00      A    C
ATOM     91  HB  THR A   8     -39.316  36.259   7.902  1.00  0.00      A    H
ATOM     92  OG1 THR A   8     -38.650  34.443   7.117  1.00  0.00      A    O
ATOM     93  HG1 THR A   8     -38.222  33.761   7.639  1.00  0.00      A    H
ATOM     94  CG2 THR A   8     -37.160  36.350   7.726  1.00  0.00      A    C
ATOM     95 HG21 THR A   8     -37.135  36.738   6.685  1.00  0.00      A    H
ATOM     96 HG22 THR A   8     -36.925  37.120   8.491  1.00  0.00      A    H
ATOM     97 HG23 THR A   8     -36.241  35.731   7.796  1.00  0.00      A    H
ATOM     98  C   THR A   8     -39.663  34.329   9.785  1.00  0.00      A    C
ATOM     99  O   THR A   8     -40.694  34.908   9.693  1.00  0.00      A    O
ATOM    100  N   LEU A   9     -39.617  32.986  10.086  1.00  0.00      A    N
ATOM    101  HN  LEU A   9     -38.780  32.501   9.846  1.00  0.00      A    H
ATOM    102  CA  LEU A   9     -40.781  32.145  10.228  1.00  0.00      A    C
ATOM    103  HA  LEU A   9     -41.711  32.521   9.828  1.00  0.00      A    H
ATOM    104  CB  LEU A   9     -40.475  30.834   9.457  1.00  0.00      A    C
ATOM    105  HB1 LEU A   9     -39.557  30.358   9.865  1.00  0.00      A    H
ATOM    106  HB2 LEU A   9     -41.382  30.205   9.580  1.00  0.00      A    H
ATOM    107  CG  LEU A   9     -40.426  31.069   7.897  1.00  0.00      A    C
ATOM    108  HG  LEU A   9     -39.598  31.796   7.756  1.00  0.00      A    H
ATOM    109  CD1 LEU A   9     -39.881  29.870   7.189  1.00  0.00      A    C
ATOM    110 HD11 LEU A   9     -40.646  29.131   7.507  1.00  0.00      A    H
ATOM    111 HD12 LEU A   9     -39.850  30.047   6.092  1.00  0.00      A    H
ATOM    112 HD13 LEU A   9     -38.897  29.551   7.595  1.00  0.00      A    H
ATOM    113  CD2 LEU A   9     -41.711  31.555   7.229  1.00  0.00      A    C
ATOM    114 HD21 LEU A   9     -42.463  30.774   7.474  1.00  0.00      A    H
ATOM    115 HD22 LEU A   9     -42.019  32.587   7.501  1.00  0.00      A    H
ATOM    116 HD23 LEU A   9     -41.617  31.581   6.123  1.00  0.00      A    H
ATOM    117  C   LEU A   9     -41.124  31.948  11.709  1.00  0.00      A    C
ATOM    118  O   LEU A   9     -41.305  32.959  12.383  1.00  0.00      A    O
ATOM    119  N   LYS A  10     -41.106  30.722  12.316  1.00  0.00      A    N
ATOM    120  HN  LYS A  10     -40.773  29.896  11.867  1.00  0.00      A    H
ATOM    121  CA  LYS A  10     -41.372  30.652  13.773  1.00  0.00      A    C
ATOM    122  HA  LYS A  10     -41.637  31.628  14.150  1.00  0.00      A    H
ATOM    123  CB  LYS A  10     -42.675  29.797  14.135  1.00  0.00      A    C
ATOM    124  HB1 LYS A  10     -43.404  30.122  13.362  1.00  0.00      A    H
ATOM    125  HB2 LYS A  10     -42.608  28.711  13.909  1.00  0.00      A    H
ATOM    126  CG  LYS A  10     -43.249  30.085  15.528  1.00  0.00      A    C
ATOM    127  HG1 LYS A  10     -42.672  29.627  16.360  1.00  0.00      A    H
ATOM    128  HG2 LYS A  10     -43.272  31.189  15.647  1.00  0.00      A    H
ATOM    129  CD  LYS A  10     -44.651  29.468  15.641  1.00  0.00      A    C
ATOM    130  HD1 LYS A  10     -45.216  29.770  14.733  1.00  0.00      A    H
ATOM    131  HD2 LYS A  10     -44.453  28.375  15.642  1.00  0.00      A    H
ATOM    132  CE  LYS A  10     -45.390  29.797  16.950  1.00  0.00      A    C
ATOM    133  HE1 LYS A  10     -45.026  29.317  17.884  1.00  0.00      A    H
ATOM    134  HE2 LYS A  10     -45.328  30.877  17.203  1.00  0.00      A    H
ATOM    135  NZ  LYS A  10     -46.824  29.496  16.854  1.00  0.00      A    N
ATOM    136  HZ1 LYS A  10     -46.849  28.464  16.730  1.00  0.00      A    H
ATOM    137  HZ2 LYS A  10     -47.221  29.576  17.812  1.00  0.00      A    H
ATOM    138  HZ3 LYS A  10     -47.338  29.913  16.052  1.00  0.00      A    H
ATOM    139  C   LYS A  10     -40.154  30.063  14.367  1.00  0.00      A    C
ATOM    140  O   LYS A  10     -39.376  30.810  14.999  1.00  0.00      A    O
ATOM    141  N   GLY A  11     -39.960  28.751  14.179  1.00  0.00      A    N
ATOM    142  HN  GLY A  11     -40.609  28.137  13.736  1.00  0.00      A    H
ATOM    143  CA  GLY A  11     -38.745  28.140  14.698  1.00  0.00      A    C
ATOM    144  HA1 GLY A  11     -38.793  27.194  14.179  1.00  0.00      A    H
ATOM    145  HA2 GLY A  11     -37.947  28.816  14.427  1.00  0.00      A    H
ATOM    146  C   GLY A  11     -38.712  27.916  16.147  1.00  0.00      A    C
ATOM    147  O   GLY A  11     -37.873  28.491  16.835  1.00  0.00      A    O
ATOM    148  N   ASN A  12     -39.496  26.894  16.652  1.00  0.00      A    N
ATOM    149  HN  ASN A  12     -40.215  26.417  16.154  1.00  0.00      A    H
ATOM    150  CA  ASN A  12     -39.314  26.378  17.966  1.00  0.00      A    C
ATOM    151  HA  ASN A  12     -38.824  27.165  18.520  1.00  0.00      A    H
ATOM    152  CB  ASN A  12     -40.667  25.932  18.597  1.00  0.00      A    C
ATOM    153  HB1 ASN A  12     -41.141  25.180  17.932  1.00  0.00      A    H
ATOM    154  HB2 ASN A  12     -40.673  25.623  19.664  1.00  0.00      A    H
ATOM    155  CG  ASN A  12     -41.580  27.124  18.406  1.00  0.00      A    C
ATOM    156  OD1 ASN A  12     -42.344  27.229  17.454  1.00  0.00      A    O
ATOM    157  ND2 ASN A  12     -41.509  28.104  19.359  1.00  0.00      A    N
ATOM    158 HD21 ASN A  12     -41.855  29.039  19.272  1.00  0.00      A    H
ATOM    159 HD22 ASN A  12     -40.752  28.017  20.007  1.00  0.00      A    H
ATOM    160  C   ASN A  12     -38.290  25.254  18.017  1.00  0.00      A    C
ATOM    161  O   ASN A  12     -38.536  24.179  17.438  1.00  0.00      A    O
ATOM    162  N   HSE A  13     -37.124  25.330  18.694  1.00  0.00      A    N
ATOM    163  HN  HSE A  13     -36.783  26.121  19.196  1.00  0.00      A    H
ATOM    164  CA  HSE A  13     -36.115  24.332  18.585  1.00  0.00      A    C
ATOM    165  HA  HSE A  13     -36.492  23.470  18.055  1.00  0.00      A    H
ATOM    166  CB  HSE A  13     -34.839  25.053  17.955  1.00  0.00      A    C
ATOM    167  HB1 HSE A  13     -35.113  25.158  16.884  1.00  0.00      A    H
ATOM    168  HB2 HSE A  13     -34.649  25.988  18.526  1.00  0.00      A    H
ATOM    169  ND1 HSE A  13     -33.682  23.021  17.544  1.00  0.00      A    N
ATOM    170  CG  HSE A  13     -33.612  24.223  18.113  1.00  0.00      A    C
ATOM    171  CE1 HSE A  13     -32.581  22.407  17.807  1.00  0.00      A    C
ATOM    172  HE1 HSE A  13     -32.176  21.482  17.399  1.00  0.00      A    H
ATOM    173  NE2 HSE A  13     -31.776  23.182  18.510  1.00  0.00      A    N
ATOM    174  HE2 HSE A  13     -30.899  22.833  18.841  1.00  0.00      A    H
ATOM    175  CD2 HSE A  13     -32.404  24.382  18.692  1.00  0.00      A    C
ATOM    176  HD2 HSE A  13     -32.051  25.148  19.371  1.00  0.00      A    H
ATOM    177  C   HSE A  13     -35.737  24.031  20.027  1.00  0.00      A    C
ATOM    178  O   HSE A  13     -35.335  24.892  20.816  1.00  0.00      A    O
ATOM    179  N   LYS A  14     -35.858  22.745  20.412  1.00  0.00      A    N
ATOM    180  HN  LYS A  14     -36.259  22.087  19.779  1.00  0.00      A    H
ATOM    181  CA  LYS A  14     -35.539  22.423  21.731  1.00  0.00      A    C
ATOM    182  HA  LYS A  14     -34.975  23.183  22.251  1.00  0.00      A    H
ATOM    183  CB  LYS A  14     -36.807  22.031  22.470  1.00  0.00      A    C
ATOM    184  HB1 LYS A  14     -37.420  21.210  22.040  1.00  0.00      A    H
ATOM    185  HB2 LYS A  14     -36.550  21.681  23.493  1.00  0.00      A    H
ATOM    186  CG  LYS A  14     -37.891  23.165  22.630  1.00  0.00      A    C
ATOM    187  HG1 LYS A  14     -38.052  23.529  21.593  1.00  0.00      A    H
ATOM    188  HG2 LYS A  14     -38.861  22.692  22.895  1.00  0.00      A    H
ATOM    189  CD  LYS A  14     -37.554  24.317  23.506  1.00  0.00      A    C
ATOM    190  HD1 LYS A  14     -37.340  24.023  24.556  1.00  0.00      A    H
ATOM    191  HD2 LYS A  14     -36.616  24.828  23.200  1.00  0.00      A    H
ATOM    192  CE  LYS A  14     -38.600  25.412  23.559  1.00  0.00      A    C
ATOM    193  HE1 LYS A  14     -38.537  26.016  24.489  1.00  0.00      A    H
ATOM    194  HE2 LYS A  14     -38.548  26.086  22.677  1.00  0.00      A    H
ATOM    195  NZ  LYS A  14     -39.987  24.880  23.633  1.00  0.00      A    N
ATOM    196  HZ1 LYS A  14     -40.213  24.171  22.906  1.00  0.00      A    H
ATOM    197  HZ2 LYS A  14     -39.890  24.296  24.488  1.00  0.00      A    H
ATOM    198  HZ3 LYS A  14     -40.760  25.541  23.853  1.00  0.00      A    H
ATOM    199  C   LYS A  14     -34.467  21.319  21.573  1.00  0.00      A    C
ATOM    200  O   LYS A  14     -34.069  20.809  20.492  1.00  0.00      A    O
ATOM    201  N   MET A  15     -33.767  21.126  22.685  1.00  0.00      A    N
ATOM    202  HN  MET A  15     -34.048  21.574  23.530  1.00  0.00      A    H
ATOM    203  CA  MET A  15     -32.532  20.413  22.786  1.00  0.00      A    C
ATOM    204  HA  MET A  15     -32.095  20.381  21.799  1.00  0.00      A    H
ATOM    205  CB  MET A  15     -31.516  20.950  23.854  1.00  0.00      A    C
ATOM    206  HB1 MET A  15     -32.061  21.094  24.812  1.00  0.00      A    H
ATOM    207  HB2 MET A  15     -30.726  20.200  24.069  1.00  0.00      A    H
ATOM    208  CG  MET A  15     -30.944  22.271  23.496  1.00  0.00      A    C
ATOM    209  HG1 MET A  15     -31.724  22.981  23.846  1.00  0.00      A    H
ATOM    210  HG2 MET A  15     -30.055  22.456  24.137  1.00  0.00      A    H
ATOM    211  SD  MET A  15     -30.626  22.663  21.844  1.00  0.00      A    S
ATOM    212  CE  MET A  15     -29.805  24.315  22.089  1.00  0.00      A    C
ATOM    213  HE1 MET A  15     -28.954  24.184  22.791  1.00  0.00      A    H
ATOM    214  HE2 MET A  15     -29.461  24.880  21.196  1.00  0.00      A    H
ATOM    215  HE3 MET A  15     -30.546  24.974  22.589  1.00  0.00      A    H
ATOM    216  C   MET A  15     -32.731  18.968  23.151  1.00  0.00      A    C
ATOM    217  O   MET A  15     -33.696  18.637  23.833  1.00  0.00      A    O
ATOM    218  N   THR A  16     -31.878  18.074  22.591  1.00  0.00      A    N
ATOM    219  HN  THR A  16     -31.047  18.320  22.096  1.00  0.00      A    H
ATOM    220  CA  THR A  16     -32.290  16.672  22.459  1.00  0.00      A    C
ATOM    221  HA  THR A  16     -33.134  16.432  23.088  1.00  0.00      A    H
ATOM    222  CB  THR A  16     -32.512  16.395  20.929  1.00  0.00      A    C
ATOM    223  HB  THR A  16     -31.599  16.460  20.299  1.00  0.00      A    H
ATOM    224  OG1 THR A  16     -33.543  17.224  20.429  1.00  0.00      A    O
ATOM    225  HG1 THR A  16     -33.079  17.881  19.905  1.00  0.00      A    H
ATOM    226  CG2 THR A  16     -33.000  14.953  20.679  1.00  0.00      A    C
ATOM    227 HG21 THR A  16     -33.969  14.730  21.175  1.00  0.00      A    H
ATOM    228 HG22 THR A  16     -33.196  14.849  19.590  1.00  0.00      A    H
ATOM    229 HG23 THR A  16     -32.296  14.193  21.079  1.00  0.00      A    H
ATOM    230  C   THR A  16     -31.066  15.927  23.001  1.00  0.00      A    C
ATOM    231  O   THR A  16     -30.242  15.452  22.209  1.00  0.00      A    O
ATOM    232  N   ASP A  17     -30.925  15.844  24.378  1.00  0.00      A    N
ATOM    233  HN  ASP A  17     -31.525  16.197  25.091  1.00  0.00      A    H
ATOM    234  CA  ASP A  17     -29.654  15.483  25.000  1.00  0.00      A    C
ATOM    235  HA  ASP A  17     -28.890  15.868  24.342  1.00  0.00      A    H
ATOM    236  CB  ASP A  17     -29.449  16.116  26.412  1.00  0.00      A    C
ATOM    237  HB1 ASP A  17     -30.244  15.749  27.096  1.00  0.00      A    H
ATOM    238  HB2 ASP A  17     -28.506  15.731  26.856  1.00  0.00      A    H
ATOM    239  CG  ASP A  17     -29.141  17.564  26.386  1.00  0.00      A    C
ATOM    240  OD1 ASP A  17     -28.161  18.008  25.735  1.00  0.00      A    O
ATOM    241  OD2 ASP A  17     -29.931  18.342  26.982  1.00  0.00      A    O
ATOM    242  C   ASP A  17     -29.511  13.953  25.094  1.00  0.00      A    C
ATOM    243  O   ASP A  17     -29.236  13.343  26.106  1.00  0.00      A    O
ATOM    244  N   ALA A  18     -29.681  13.195  23.987  1.00  0.00      A    N
ATOM    245  HN  ALA A  18     -29.971  13.707  23.182  1.00  0.00      A    H
ATOM    246  CA  ALA A  18     -29.245  11.795  23.814  1.00  0.00      A    C
ATOM    247  HA  ALA A  18     -29.621  11.237  24.659  1.00  0.00      A    H
ATOM    248  CB  ALA A  18     -29.978  11.168  22.601  1.00  0.00      A    C
ATOM    249  HB1 ALA A  18     -29.513  11.682  21.733  1.00  0.00      A    H
ATOM    250  HB2 ALA A  18     -29.860  10.065  22.542  1.00  0.00      A    H
ATOM    251  HB3 ALA A  18     -31.062  11.412  22.566  1.00  0.00      A    H
ATOM    252  C   ALA A  18     -27.703  11.555  23.700  1.00  0.00      A    C
ATOM    253  O   ALA A  18     -26.955  12.461  23.483  1.00  0.00      A    O
ATOM    254  N   THR A  19     -27.292  10.250  23.786  1.00  0.00      A    N
ATOM    255  HN  THR A  19     -27.787   9.395  23.922  1.00  0.00      A    H
ATOM    256  CA  THR A  19     -25.924   9.803  23.752  1.00  0.00      A    C
ATOM    257  HA  THR A  19     -25.367  10.576  24.261  1.00  0.00      A    H
ATOM    258  CB  THR A  19     -25.607   8.551  24.512  1.00  0.00      A    C
ATOM    259  HB  THR A  19     -24.956   7.909  23.881  1.00  0.00      A    H
ATOM    260  OG1 THR A  19     -26.727   7.719  24.775  1.00  0.00      A    O
ATOM    261  HG1 THR A  19     -26.447   6.815  24.935  1.00  0.00      A    H
ATOM    262  CG2 THR A  19     -24.950   9.031  25.767  1.00  0.00      A    C
ATOM    263 HG21 THR A  19     -24.029   9.633  25.614  1.00  0.00      A    H
ATOM    264 HG22 THR A  19     -25.636   9.643  26.390  1.00  0.00      A    H
ATOM    265 HG23 THR A  19     -24.737   8.219  26.496  1.00  0.00      A    H
ATOM    266  C   THR A  19     -25.506   9.629  22.376  1.00  0.00      A    C
ATOM    267  O   THR A  19     -26.074   8.963  21.491  1.00  0.00      A    O
ATOM    268  N   LEU A  20     -24.427  10.420  21.982  1.00  0.00      A    N
ATOM    269  HN  LEU A  20     -24.021  11.089  22.600  1.00  0.00      A    H
ATOM    270  CA  LEU A  20     -23.998  10.458  20.579  1.00  0.00      A    C
ATOM    271  HA  LEU A  20     -24.698   9.998  19.896  1.00  0.00      A    H
ATOM    272  CB  LEU A  20     -23.727  11.982  20.302  1.00  0.00      A    C
ATOM    273  HB1 LEU A  20     -22.798  12.214  20.866  1.00  0.00      A    H
ATOM    274  HB2 LEU A  20     -23.578  12.002  19.201  1.00  0.00      A    H
ATOM    275  CG  LEU A  20     -24.887  12.968  20.653  1.00  0.00      A    C
ATOM    276  HG  LEU A  20     -24.949  13.096  21.754  1.00  0.00      A    H
ATOM    277  CD1 LEU A  20     -24.589  14.254  19.935  1.00  0.00      A    C
ATOM    278 HD11 LEU A  20     -24.662  14.183  18.829  1.00  0.00      A    H
ATOM    279 HD12 LEU A  20     -25.063  15.179  20.328  1.00  0.00      A    H
ATOM    280 HD13 LEU A  20     -23.495  14.446  19.980  1.00  0.00      A    H
ATOM    281  CD2 LEU A  20     -26.125  12.384  20.101  1.00  0.00      A    C
ATOM    282 HD21 LEU A  20     -26.040  12.094  19.032  1.00  0.00      A    H
ATOM    283 HD22 LEU A  20     -26.375  11.390  20.530  1.00  0.00      A    H
ATOM    284 HD23 LEU A  20     -26.956  13.117  20.182  1.00  0.00      A    H
ATOM    285  C   LEU A  20     -22.702   9.732  20.349  1.00  0.00      A    C
ATOM    286  O   LEU A  20     -21.861   9.480  21.213  1.00  0.00      A    O
ATOM    287  N   PRO A  21     -22.322   9.381  19.073  1.00  0.00      A    N
ATOM    288  CD  PRO A  21     -23.172   9.442  17.869  1.00  0.00      A    C
ATOM    289  HD1 PRO A  21     -23.484  10.468  17.579  1.00  0.00      A    H
ATOM    290  HD2 PRO A  21     -24.050   8.794  18.077  1.00  0.00      A    H
ATOM    291  CA  PRO A  21     -21.131   8.614  18.899  1.00  0.00      A    C
ATOM    292  HA  PRO A  21     -20.983   7.929  19.720  1.00  0.00      A    H
ATOM    293  CB  PRO A  21     -21.283   8.029  17.517  1.00  0.00      A    C
ATOM    294  HB1 PRO A  21     -20.318   7.942  16.973  1.00  0.00      A    H
ATOM    295  HB2 PRO A  21     -21.658   6.988  17.626  1.00  0.00      A    H
ATOM    296  CG  PRO A  21     -22.256   8.949  16.739  1.00  0.00      A    C
ATOM    297  HG1 PRO A  21     -21.766   9.828  16.269  1.00  0.00      A    H
ATOM    298  HG2 PRO A  21     -22.848   8.498  15.914  1.00  0.00      A    H
ATOM    299  C   PRO A  21     -19.999   9.657  18.865  1.00  0.00      A    C
ATOM    300  O   PRO A  21     -20.299  10.888  18.837  1.00  0.00      A    O
ATOM    301  N   ASP A  22     -18.659   9.263  18.810  1.00  0.00      A    N
ATOM    302  HN  ASP A  22     -18.456   8.294  18.925  1.00  0.00      A    H
ATOM    303  CA  ASP A  22     -17.512  10.136  18.648  1.00  0.00      A    C
ATOM    304  HA  ASP A  22     -17.431  10.799  19.497  1.00  0.00      A    H
ATOM    305  CB  ASP A  22     -16.271   9.228  18.432  1.00  0.00      A    C
ATOM    306  HB1 ASP A  22     -16.502   8.404  17.724  1.00  0.00      A    H
ATOM    307  HB2 ASP A  22     -15.334   9.780  18.204  1.00  0.00      A    H
ATOM    308  CG  ASP A  22     -16.012   8.456  19.715  1.00  0.00      A    C
ATOM    309  OD1 ASP A  22     -15.899   9.027  20.795  1.00  0.00      A    O
ATOM    310  OD2 ASP A  22     -15.877   7.198  19.651  1.00  0.00      A    O
ATOM    311  C   ASP A  22     -17.682  10.983  17.319  1.00  0.00      A    C
ATOM    312  O   ASP A  22     -18.085  12.134  17.316  1.00  0.00      A    O
ATOM    313  N   MET A  23     -17.538  10.340  16.168  1.00  0.00      A    N
ATOM    314  HN  MET A  23     -17.289   9.375  16.203  1.00  0.00      A    H
ATOM    315  CA  MET A  23     -17.783  10.950  14.912  1.00  0.00      A    C
ATOM    316  HA  MET A  23     -17.877  12.018  15.042  1.00  0.00      A    H
ATOM    317  CB  MET A  23     -16.664  10.399  13.972  1.00  0.00      A    C
ATOM    318  HB1 MET A  23     -16.870  10.752  12.939  1.00  0.00      A    H
ATOM    319  HB2 MET A  23     -15.803  11.074  14.167  1.00  0.00      A    H
ATOM    320  CG  MET A  23     -16.389   8.897  14.040  1.00  0.00      A    C
ATOM    321  HG1 MET A  23     -17.230   8.271  14.408  1.00  0.00      A    H
ATOM    322  HG2 MET A  23     -16.158   8.531  13.017  1.00  0.00      A    H
ATOM    323  SD  MET A  23     -14.892   8.501  15.098  1.00  0.00      A    S
ATOM    324  CE  MET A  23     -15.102   6.765  14.640  1.00  0.00      A    C
ATOM    325  HE1 MET A  23     -16.038   6.295  15.011  1.00  0.00      A    H
ATOM    326  HE2 MET A  23     -15.135   6.616  13.539  1.00  0.00      A    H
ATOM    327  HE3 MET A  23     -14.333   6.115  15.108  1.00  0.00      A    H
ATOM    328  C   MET A  23     -19.089  10.457  14.371  1.00  0.00      A    C
ATOM    329  O   MET A  23     -19.523   9.300  14.772  1.00  0.00      A    O
ATOM    330  N   LYS A  24     -19.715  11.178  13.373  1.00  0.00      A    N
ATOM    331  HN  LYS A  24     -19.297  11.990  12.973  1.00  0.00      A    H
ATOM    332  CA  LYS A  24     -20.933  10.809  12.684  1.00  0.00      A    C
ATOM    333  HA  LYS A  24     -21.090   9.806  13.054  1.00  0.00      A    H
ATOM    334  CB  LYS A  24     -22.199  11.726  13.165  1.00  0.00      A    C
ATOM    335  HB1 LYS A  24     -22.266  11.678  14.273  1.00  0.00      A    H
ATOM    336  HB2 LYS A  24     -21.940  12.755  12.833  1.00  0.00      A    H
ATOM    337  CG  LYS A  24     -23.498  11.195  12.681  1.00  0.00      A    C
ATOM    338  HG1 LYS A  24     -24.229  11.967  13.003  1.00  0.00      A    H
ATOM    339  HG2 LYS A  24     -23.687  11.121  11.589  1.00  0.00      A    H
ATOM    340  CD  LYS A  24     -23.859   9.938  13.425  1.00  0.00      A    C
ATOM    341  HD1 LYS A  24     -23.075   9.176  13.225  1.00  0.00      A    H
ATOM    342  HD2 LYS A  24     -23.921  10.107  14.521  1.00  0.00      A    H
ATOM    343  CE  LYS A  24     -25.186   9.400  12.875  1.00  0.00      A    C
ATOM    344  HE1 LYS A  24     -25.982  10.175  12.898  1.00  0.00      A    H
ATOM    345  HE2 LYS A  24     -25.148   9.174  11.788  1.00  0.00      A    H
ATOM    346  NZ  LYS A  24     -25.595   8.143  13.533  1.00  0.00      A    N
ATOM    347  HZ1 LYS A  24     -26.112   8.260  14.427  1.00  0.00      A    H
ATOM    348  HZ2 LYS A  24     -26.208   7.497  12.996  1.00  0.00      A    H
ATOM    349  HZ3 LYS A  24     -24.776   7.512  13.644  1.00  0.00      A    H
ATOM    350  C   LYS A  24     -20.808  10.844  11.119  1.00  0.00      A    C
ATOM    351  O   LYS A  24     -20.981  11.944  10.561  1.00  0.00      A    O
ATOM    352  N   ASP A  25     -20.605   9.701  10.447  1.00  0.00      A    N
ATOM    353  HN  ASP A  25     -20.513   8.896  11.028  1.00  0.00      A    H
ATOM    354  CA  ASP A  25     -20.406   9.644   8.969  1.00  0.00      A    C
ATOM    355  HA  ASP A  25     -20.691  10.598   8.551  1.00  0.00      A    H
ATOM    356  CB  ASP A  25     -18.946   9.146   8.673  1.00  0.00      A    C
ATOM    357  HB1 ASP A  25     -18.298   9.778   9.317  1.00  0.00      A    H
ATOM    358  HB2 ASP A  25     -18.892   8.066   8.927  1.00  0.00      A    H
ATOM    359  CG  ASP A  25     -18.594   9.407   7.266  1.00  0.00      A    C
ATOM    360  OD1 ASP A  25     -19.409   9.531   6.378  1.00  0.00      A    O
ATOM    361  OD2 ASP A  25     -17.326   9.433   7.019  1.00  0.00      A    O
ATOM    362  C   ASP A  25     -21.533   8.720   8.558  1.00  0.00      A    C
ATOM    363  O   ASP A  25     -22.044   7.932   9.377  1.00  0.00      A    O
ATOM    364  N   TRP A  26     -21.851   8.782   7.264  1.00  0.00      A    N
ATOM    365  HN  TRP A  26     -21.201   9.165   6.612  1.00  0.00      A    H
ATOM    366  CA  TRP A  26     -23.073   8.187   6.811  1.00  0.00      A    C
ATOM    367  HA  TRP A  26     -23.329   7.507   7.610  1.00  0.00      A    H
ATOM    368  CB  TRP A  26     -24.184   9.271   6.573  1.00  0.00      A    C
ATOM    369  HB1 TRP A  26     -23.880   9.794   5.641  1.00  0.00      A    H
ATOM    370  HB2 TRP A  26     -25.112   8.713   6.324  1.00  0.00      A    H
ATOM    371  CG  TRP A  26     -24.498  10.229   7.606  1.00  0.00      A    C
ATOM    372  CD1 TRP A  26     -23.955  11.396   7.819  1.00  0.00      A    C
ATOM    373  HD1 TRP A  26     -23.065  11.867   7.429  1.00  0.00      A    H
ATOM    374  NE1 TRP A  26     -24.550  12.017   8.923  1.00  0.00      A    N
ATOM    375  HE1 TRP A  26     -24.560  12.966   9.151  1.00  0.00      A    H
ATOM    376  CE2 TRP A  26     -25.529  11.193   9.385  1.00  0.00      A    C
ATOM    377  CD2 TRP A  26     -25.522  10.037   8.609  1.00  0.00      A    C
ATOM    378  CE3 TRP A  26     -26.372   9.000   8.824  1.00  0.00      A    C
ATOM    379  HE3 TRP A  26     -26.228   8.050   8.331  1.00  0.00      A    H
ATOM    380  CZ3 TRP A  26     -27.430   9.186   9.730  1.00  0.00      A    C
ATOM    381  HZ3 TRP A  26     -28.097   8.378   9.993  1.00  0.00      A    H
ATOM    382  CZ2 TRP A  26     -26.555  11.410  10.341  1.00  0.00      A    C
ATOM    383  HZ2 TRP A  26     -26.663  12.413  10.725  1.00  0.00      A    H
ATOM    384  CH2 TRP A  26     -27.526  10.367  10.534  1.00  0.00      A    C
ATOM    385  HH2 TRP A  26     -28.360  10.475  11.211  1.00  0.00      A    H
ATOM    386  C   TRP A  26     -22.782   7.578   5.405  1.00  0.00      A    C
ATOM    387  O   TRP A  26     -23.639   6.854   4.896  1.00  0.00      A    O
ATOM    388  N   ARG A  27     -21.622   7.785   4.807  1.00  0.00      A    N
ATOM    389  HN  ARG A  27     -20.925   8.318   5.279  1.00  0.00      A    H
ATOM    390  CA  ARG A  27     -21.348   7.493   3.393  1.00  0.00      A    C
ATOM    391  HA  ARG A  27     -22.208   7.787   2.810  1.00  0.00      A    H
ATOM    392  CB  ARG A  27     -20.156   8.302   2.915  1.00  0.00      A    C
ATOM    393  HB1 ARG A  27     -19.308   8.008   3.570  1.00  0.00      A    H
ATOM    394  HB2 ARG A  27     -19.779   8.027   1.907  1.00  0.00      A    H
ATOM    395  CG  ARG A  27     -20.446   9.808   3.083  1.00  0.00      A    C
ATOM    396  HG1 ARG A  27     -21.277  10.140   2.425  1.00  0.00      A    H
ATOM    397  HG2 ARG A  27     -20.847  10.032   4.095  1.00  0.00      A    H
ATOM    398  CD  ARG A  27     -19.268  10.798   2.914  1.00  0.00      A    C
ATOM    399  HD1 ARG A  27     -18.600  10.557   2.059  1.00  0.00      A    H
ATOM    400  HD2 ARG A  27     -19.569  11.855   2.749  1.00  0.00      A    H
ATOM    401  NE  ARG A  27     -18.397  10.712   4.187  1.00  0.00      A    N
ATOM    402  HE  ARG A  27     -18.752  10.280   5.016  1.00  0.00      A    H
ATOM    403  CZ  ARG A  27     -17.314  11.497   4.357  1.00  0.00      A    C
ATOM    404  NH1 ARG A  27     -16.792  12.255   3.411  1.00  0.00      A    N
ATOM    405 HH11 ARG A  27     -17.155  12.004   2.513  1.00  0.00      A    H
ATOM    406 HH12 ARG A  27     -15.900  12.685   3.551  1.00  0.00      A    H
ATOM    407  NH2 ARG A  27     -16.665  11.531   5.548  1.00  0.00      A    N
ATOM    408 HH21 ARG A  27     -16.873  10.807   6.206  1.00  0.00      A    H
ATOM    409 HH22 ARG A  27     -15.957  12.189   5.805  1.00  0.00      A    H
ATOM    410  C   ARG A  27     -21.082   6.065   2.955  1.00  0.00      A    C
ATOM    411  O   ARG A  27     -21.440   5.686   1.820  1.00  0.00      A    O
ATOM    412  N   GLU A  28     -20.391   5.269   3.759  1.00  0.00      A    N
ATOM    413  HN  GLU A  28     -19.977   5.600   4.604  1.00  0.00      A    H
ATOM    414  CA  GLU A  28     -20.018   3.831   3.438  1.00  0.00      A    C
ATOM    415  HA  GLU A  28     -19.426   3.821   2.535  1.00  0.00      A    H
ATOM    416  CB  GLU A  28     -19.078   3.325   4.532  1.00  0.00      A    C
ATOM    417  HB1 GLU A  28     -18.251   4.054   4.673  1.00  0.00      A    H
ATOM    418  HB2 GLU A  28     -19.624   3.328   5.499  1.00  0.00      A    H
ATOM    419  CG  GLU A  28     -18.444   1.819   4.360  1.00  0.00      A    C
ATOM    420  HG1 GLU A  28     -19.256   1.064   4.297  1.00  0.00      A    H
ATOM    421  HG2 GLU A  28     -17.830   1.856   3.435  1.00  0.00      A    H
ATOM    422  CD  GLU A  28     -17.539   1.445   5.537  1.00  0.00      A    C
ATOM    423  OE1 GLU A  28     -16.767   0.482   5.429  1.00  0.00      A    O
ATOM    424  OE2 GLU A  28     -17.829   1.900   6.667  1.00  0.00      A    O
ATOM    425  C   GLU A  28     -21.287   2.939   3.392  1.00  0.00      A    C
ATOM    426  O   GLU A  28     -21.377   1.998   2.608  1.00  0.00      A    O
ATOM    427  N   VAL A  29     -22.348   3.307   4.208  1.00  0.00      A    N
ATOM    428  HN  VAL A  29     -22.285   4.068   4.848  1.00  0.00      A    H
ATOM    429  CA  VAL A  29     -23.706   2.683   4.135  1.00  0.00      A    C
ATOM    430  HA  VAL A  29     -23.604   1.614   4.027  1.00  0.00      A    H
ATOM    431  CB  VAL A  29     -24.576   2.893   5.371  1.00  0.00      A    C
ATOM    432  HB  VAL A  29     -24.679   3.959   5.669  1.00  0.00      A    H
ATOM    433  CG1 VAL A  29     -25.954   2.250   5.197  1.00  0.00      A    C
ATOM    434 HG11 VAL A  29     -25.819   1.266   4.701  1.00  0.00      A    H
ATOM    435 HG12 VAL A  29     -26.438   2.155   6.192  1.00  0.00      A    H
ATOM    436 HG13 VAL A  29     -26.624   2.897   4.591  1.00  0.00      A    H
ATOM    437  CG2 VAL A  29     -23.755   2.242   6.492  1.00  0.00      A    C
ATOM    438 HG21 VAL A  29     -23.719   1.145   6.320  1.00  0.00      A    H
ATOM    439 HG22 VAL A  29     -22.730   2.647   6.631  1.00  0.00      A    H
ATOM    440 HG23 VAL A  29     -24.343   2.324   7.431  1.00  0.00      A    H
ATOM    441  C   VAL A  29     -24.441   3.293   3.008  1.00  0.00      A    C
ATOM    442  O   VAL A  29     -24.926   2.691   2.095  1.00  0.00      A    O
ATOM    443  N   GLY A  30     -24.440   4.640   3.005  1.00  0.00      A    N
ATOM    444  HN  GLY A  30     -23.993   5.134   3.747  1.00  0.00      A    H
ATOM    445  CA  GLY A  30     -24.950   5.549   1.967  1.00  0.00      A    C
ATOM    446  HA1 GLY A  30     -24.225   6.333   1.808  1.00  0.00      A    H
ATOM    447  HA2 GLY A  30     -25.123   5.022   1.040  1.00  0.00      A    H
ATOM    448  C   GLY A  30     -26.181   6.098   2.412  1.00  0.00      A    C
ATOM    449  O   GLY A  30     -27.061   6.333   1.560  1.00  0.00      A    O
ATOM    450  N   ILE A  31     -26.307   6.372   3.708  1.00  0.00      A    N
ATOM    451  HN  ILE A  31     -25.693   6.046   4.423  1.00  0.00      A    H
ATOM    452  CA  ILE A  31     -27.656   6.744   4.175  1.00  0.00      A    C
ATOM    453  HA  ILE A  31     -28.440   6.090   3.823  1.00  0.00      A    H
ATOM    454  CB  ILE A  31     -27.757   6.631   5.732  1.00  0.00      A    C
ATOM    455  HB  ILE A  31     -26.920   7.248   6.124  1.00  0.00      A    H
ATOM    456  CG2 ILE A  31     -29.037   7.304   6.158  1.00  0.00      A    C
ATOM    457 HG21 ILE A  31     -29.358   7.092   7.200  1.00  0.00      A    H
ATOM    458 HG22 ILE A  31     -28.854   8.400   6.149  1.00  0.00      A    H
ATOM    459 HG23 ILE A  31     -29.829   7.005   5.438  1.00  0.00      A    H
ATOM    460  CG1 ILE A  31     -27.582   5.201   6.333  1.00  0.00      A    C
ATOM    461 HG11 ILE A  31     -26.793   4.726   5.712  1.00  0.00      A    H
ATOM    462 HG12 ILE A  31     -27.241   5.398   7.372  1.00  0.00      A    H
ATOM    463  CD  ILE A  31     -28.867   4.392   6.403  1.00  0.00      A    C
ATOM    464  HD1 ILE A  31     -28.678   3.305   6.533  1.00  0.00      A    H
ATOM    465  HD2 ILE A  31     -29.595   4.842   7.110  1.00  0.00      A    H
ATOM    466  HD3 ILE A  31     -29.386   4.426   5.421  1.00  0.00      A    H
ATOM    467  C   ILE A  31     -28.008   8.194   3.703  1.00  0.00      A    C
ATOM    468  O   ILE A  31     -29.029   8.352   3.018  1.00  0.00      A    O
ATOM    469  N   VAL A  32     -27.227   9.287   4.049  1.00  0.00      A    N
ATOM    470  HN  VAL A  32     -26.395   9.250   4.596  1.00  0.00      A    H
ATOM    471  CA  VAL A  32     -27.599  10.573   3.532  1.00  0.00      A    C
ATOM    472  HA  VAL A  32     -28.662  10.738   3.434  1.00  0.00      A    H
ATOM    473  CB  VAL A  32     -27.088  11.647   4.397  1.00  0.00      A    C
ATOM    474  HB  VAL A  32     -25.988  11.529   4.495  1.00  0.00      A    H
ATOM    475  CG1 VAL A  32     -27.379  13.045   3.799  1.00  0.00      A    C
ATOM    476 HG11 VAL A  32     -28.416  13.118   3.405  1.00  0.00      A    H
ATOM    477 HG12 VAL A  32     -27.326  13.799   4.613  1.00  0.00      A    H
ATOM    478 HG13 VAL A  32     -26.633  13.302   3.016  1.00  0.00      A    H
ATOM    479  CG2 VAL A  32     -27.798  11.535   5.777  1.00  0.00      A    C
ATOM    480 HG21 VAL A  32     -27.717  10.481   6.119  1.00  0.00      A    H
ATOM    481 HG22 VAL A  32     -27.415  12.256   6.531  1.00  0.00      A    H
ATOM    482 HG23 VAL A  32     -28.894  11.717   5.752  1.00  0.00      A    H
ATOM    483  C   VAL A  32     -27.184  10.672   2.004  1.00  0.00      A    C
ATOM    484  O   VAL A  32     -26.247   9.996   1.576  1.00  0.00      A    O
ATOM    485  N   THR A  33     -27.896  11.360   1.103  1.00  0.00      A    N
ATOM    486  HN  THR A  33     -28.721  11.892   1.274  1.00  0.00      A    H
ATOM    487  CA  THR A  33     -27.737  11.091  -0.320  1.00  0.00      A    C
ATOM    488  HA  THR A  33     -27.618  10.030  -0.483  1.00  0.00      A    H
ATOM    489  CB  THR A  33     -29.021  11.663  -0.966  1.00  0.00      A    C
ATOM    490  HB  THR A  33     -29.057  11.477  -2.061  1.00  0.00      A    H
ATOM    491  OG1 THR A  33     -29.262  13.065  -0.666  1.00  0.00      A    O
ATOM    492  HG1 THR A  33     -29.771  13.386  -1.413  1.00  0.00      A    H
ATOM    493  CG2 THR A  33     -30.121  10.804  -0.306  1.00  0.00      A    C
ATOM    494 HG21 THR A  33     -30.942  10.827  -1.054  1.00  0.00      A    H
ATOM    495 HG22 THR A  33     -29.938   9.709  -0.336  1.00  0.00      A    H
ATOM    496 HG23 THR A  33     -30.398  11.024   0.747  1.00  0.00      A    H
ATOM    497  C   THR A  33     -26.469  11.828  -0.927  1.00  0.00      A    C
ATOM    498  O   THR A  33     -26.030  12.850  -0.420  1.00  0.00      A    O
ATOM    499  N   PRO A  34     -25.902  11.464  -2.133  1.00  0.00      A    N
ATOM    500  CD  PRO A  34     -26.535  10.383  -2.953  1.00  0.00      A    C
ATOM    501  HD1 PRO A  34     -27.614  10.580  -3.128  1.00  0.00      A    H
ATOM    502  HD2 PRO A  34     -26.307   9.408  -2.471  1.00  0.00      A    H
ATOM    503  CA  PRO A  34     -24.592  11.866  -2.607  1.00  0.00      A    C
ATOM    504  HA  PRO A  34     -23.955  11.637  -1.765  1.00  0.00      A    H
ATOM    505  CB  PRO A  34     -24.378  10.861  -3.796  1.00  0.00      A    C
ATOM    506  HB1 PRO A  34     -23.839  11.247  -4.688  1.00  0.00      A    H
ATOM    507  HB2 PRO A  34     -23.895   9.917  -3.467  1.00  0.00      A    H
ATOM    508  CG  PRO A  34     -25.806  10.453  -4.302  1.00  0.00      A    C
ATOM    509  HG1 PRO A  34     -26.214  11.234  -4.978  1.00  0.00      A    H
ATOM    510  HG2 PRO A  34     -25.822   9.507  -4.885  1.00  0.00      A    H
ATOM    511  C   PRO A  34     -24.538  13.367  -2.963  1.00  0.00      A    C
ATOM    512  O   PRO A  34     -25.506  14.133  -2.927  1.00  0.00      A    O
ATOM    513  N   VAL A  35     -23.314  13.824  -3.252  1.00  0.00      A    N
ATOM    514  HN  VAL A  35     -22.593  13.143  -3.150  1.00  0.00      A    H
ATOM    515  CA  VAL A  35     -23.170  15.168  -3.905  1.00  0.00      A    C
ATOM    516  HA  VAL A  35     -23.759  15.856  -3.317  1.00  0.00      A    H
ATOM    517  CB  VAL A  35     -21.707  15.664  -3.790  1.00  0.00      A    C
ATOM    518  HB  VAL A  35     -21.036  15.124  -4.493  1.00  0.00      A    H
ATOM    519  CG1 VAL A  35     -21.537  17.089  -4.203  1.00  0.00      A    C
ATOM    520 HG11 VAL A  35     -22.086  17.742  -3.492  1.00  0.00      A    H
ATOM    521 HG12 VAL A  35     -20.500  17.455  -4.044  1.00  0.00      A    H
ATOM    522 HG13 VAL A  35     -21.919  17.373  -5.207  1.00  0.00      A    H
ATOM    523  CG2 VAL A  35     -21.202  15.480  -2.341  1.00  0.00      A    C
ATOM    524 HG21 VAL A  35     -20.220  15.964  -2.150  1.00  0.00      A    H
ATOM    525 HG22 VAL A  35     -21.958  15.838  -1.611  1.00  0.00      A    H
ATOM    526 HG23 VAL A  35     -21.017  14.392  -2.210  1.00  0.00      A    H
ATOM    527  C   VAL A  35     -23.642  15.228  -5.320  1.00  0.00      A    C
ATOM    528  O   VAL A  35     -23.338  14.405  -6.178  1.00  0.00      A    O
ATOM    529  N   LYS A  36     -24.549  16.247  -5.628  1.00  0.00      A    N
ATOM    530  HN  LYS A  36     -24.869  16.876  -4.923  1.00  0.00      A    H
ATOM    531  CA  LYS A  36     -25.117  16.261  -6.930  1.00  0.00      A    C
ATOM    532  HA  LYS A  36     -25.293  15.273  -7.330  1.00  0.00      A    H
ATOM    533  CB  LYS A  36     -26.584  16.693  -6.851  1.00  0.00      A    C
ATOM    534  HB1 LYS A  36     -26.665  17.729  -6.459  1.00  0.00      A    H
ATOM    535  HB2 LYS A  36     -27.060  16.775  -7.851  1.00  0.00      A    H
ATOM    536  CG  LYS A  36     -27.399  15.741  -5.949  1.00  0.00      A    C
ATOM    537  HG1 LYS A  36     -27.288  14.692  -6.298  1.00  0.00      A    H
ATOM    538  HG2 LYS A  36     -27.058  15.671  -4.894  1.00  0.00      A    H
ATOM    539  CD  LYS A  36     -28.882  15.919  -5.833  1.00  0.00      A    C
ATOM    540  HD1 LYS A  36     -29.289  15.409  -4.934  1.00  0.00      A    H
ATOM    541  HD2 LYS A  36     -29.102  17.005  -5.742  1.00  0.00      A    H
ATOM    542  CE  LYS A  36     -29.614  15.553  -7.107  1.00  0.00      A    C
ATOM    543  HE1 LYS A  36     -29.343  16.218  -7.955  1.00  0.00      A    H
ATOM    544  HE2 LYS A  36     -29.439  14.518  -7.471  1.00  0.00      A    H
ATOM    545  NZ  LYS A  36     -31.064  15.707  -6.753  1.00  0.00      A    N
ATOM    546  HZ1 LYS A  36     -31.314  15.386  -5.797  1.00  0.00      A    H
ATOM    547  HZ2 LYS A  36     -31.500  16.651  -6.787  1.00  0.00      A    H
ATOM    548  HZ3 LYS A  36     -31.646  15.117  -7.382  1.00  0.00      A    H
ATOM    549  C   LYS A  36     -24.244  17.107  -7.831  1.00  0.00      A    C
ATOM    550  O   LYS A  36     -23.152  17.568  -7.520  1.00  0.00      A    O
ATOM    551  N   ASN A  37     -24.735  17.258  -9.072  1.00  0.00      A    N
ATOM    552  HN  ASN A  37     -25.491  16.721  -9.439  1.00  0.00      A    H
ATOM    553  CA  ASN A  37     -24.092  18.238  -9.968  1.00  0.00      A    C
ATOM    554  HA  ASN A  37     -23.334  18.868  -9.528  1.00  0.00      A    H
ATOM    555  CB  ASN A  37     -23.454  17.546 -11.250  1.00  0.00      A    C
ATOM    556  HB1 ASN A  37     -23.037  16.626 -10.787  1.00  0.00      A    H
ATOM    557  HB2 ASN A  37     -24.325  17.161 -11.821  1.00  0.00      A    H
ATOM    558  CG  ASN A  37     -22.362  18.344 -11.919  1.00  0.00      A    C
ATOM    559  OD1 ASN A  37     -21.615  19.175 -11.322  1.00  0.00      A    O
ATOM    560  ND2 ASN A  37     -22.296  18.144 -13.254  1.00  0.00      A    N
ATOM    561 HD21 ASN A  37     -21.605  18.653 -13.767  1.00  0.00      A    H
ATOM    562 HD22 ASN A  37     -22.942  17.587 -13.775  1.00  0.00      A    H
ATOM    563  C   ASN A  37     -25.080  19.207 -10.507  1.00  0.00      A    C
ATOM    564  O   ASN A  37     -26.218  18.901 -10.704  1.00  0.00      A    O
ATOM    565  N   GLN A  38     -24.663  20.452 -10.757  1.00  0.00      A    N
ATOM    566  HN  GLN A  38     -23.725  20.772 -10.646  1.00  0.00      A    H
ATOM    567  CA  GLN A  38     -25.476  21.453 -11.505  1.00  0.00      A    C
ATOM    568  HA  GLN A  38     -26.522  21.188 -11.448  1.00  0.00      A    H
ATOM    569  CB  GLN A  38     -25.333  22.810 -10.854  1.00  0.00      A    C
ATOM    570  HB1 GLN A  38     -25.917  23.666 -11.255  1.00  0.00      A    H
ATOM    571  HB2 GLN A  38     -25.910  22.744  -9.907  1.00  0.00      A    H
ATOM    572  CG  GLN A  38     -23.929  23.312 -10.661  1.00  0.00      A    C
ATOM    573  HG1 GLN A  38     -23.371  22.582 -10.036  1.00  0.00      A    H
ATOM    574  HG2 GLN A  38     -23.458  23.360 -11.667  1.00  0.00      A    H
ATOM    575  CD  GLN A  38     -23.767  24.763 -10.059  1.00  0.00      A    C
ATOM    576  OE1 GLN A  38     -24.559  25.141  -9.165  1.00  0.00      A    O
ATOM    577  NE2 GLN A  38     -22.701  25.511 -10.433  1.00  0.00      A    N
ATOM    578 HE21 GLN A  38     -22.654  26.391  -9.960  1.00  0.00      A    H
ATOM    579 HE22 GLN A  38     -21.934  25.147 -10.960  1.00  0.00      A    H
ATOM    580  C   GLN A  38     -25.075  21.536 -12.931  1.00  0.00      A    C
ATOM    581  O   GLN A  38     -24.291  20.718 -13.374  1.00  0.00      A    O
ATOM    582  N   GLY A  39     -25.482  22.607 -13.657  1.00  0.00      A    N
ATOM    583  HN  GLY A  39     -26.088  23.263 -13.216  1.00  0.00      A    H
ATOM    584  CA  GLY A  39     -25.110  22.915 -15.044  1.00  0.00      A    C
ATOM    585  HA1 GLY A  39     -24.040  23.059 -14.997  1.00  0.00      A    H
ATOM    586  HA2 GLY A  39     -25.376  22.055 -15.640  1.00  0.00      A    H
ATOM    587  C   GLY A  39     -25.718  24.049 -15.726  1.00  0.00      A    C
ATOM    588  O   GLY A  39     -25.062  25.111 -15.744  1.00  0.00      A    O
ATOM    589  N   HSE A  40     -26.969  23.875 -16.277  1.00  0.00      A    N
ATOM    590  HN  HSE A  40     -27.403  22.980 -16.342  1.00  0.00      A    H
ATOM    591  CA  HSE A  40     -27.701  24.892 -17.055  1.00  0.00      A    C
ATOM    592  HA  HSE A  40     -26.928  25.374 -17.634  1.00  0.00      A    H
ATOM    593  CB  HSE A  40     -28.972  24.294 -17.947  1.00  0.00      A    C
ATOM    594  HB1 HSE A  40     -29.751  23.981 -17.220  1.00  0.00      A    H
ATOM    595  HB2 HSE A  40     -29.440  25.024 -18.642  1.00  0.00      A    H
ATOM    596  ND1 HSE A  40     -27.609  22.952 -19.586  1.00  0.00      A    N
ATOM    597  CG  HSE A  40     -28.651  23.062 -18.645  1.00  0.00      A    C
ATOM    598  CE1 HSE A  40     -27.585  21.649 -19.862  1.00  0.00      A    C
ATOM    599  HE1 HSE A  40     -26.846  21.152 -20.490  1.00  0.00      A    H
ATOM    600  NE2 HSE A  40     -28.635  21.025 -19.309  1.00  0.00      A    N
ATOM    601  HE2 HSE A  40     -28.805  20.042 -19.374  1.00  0.00      A    H
ATOM    602  CD2 HSE A  40     -29.306  21.956 -18.523  1.00  0.00      A    C
ATOM    603  HD2 HSE A  40     -30.074  21.731 -17.794  1.00  0.00      A    H
ATOM    604  C   HSE A  40     -28.217  25.921 -15.997  1.00  0.00      A    C
ATOM    605  O   HSE A  40     -27.808  27.066 -15.942  1.00  0.00      A    O
ATOM    606  N   CYS A  41     -28.975  25.462 -15.016  1.00  0.00      A    N
ATOM    607  HN  CYS A  41     -29.232  24.500 -15.044  1.00  0.00      A    H
ATOM    608  CA  CYS A  41     -29.291  26.227 -13.788  1.00  0.00      A    C
ATOM    609  HA  CYS A  41     -29.252  27.283 -14.008  1.00  0.00      A    H
ATOM    610  CB  CYS A  41     -30.593  25.897 -13.067  1.00  0.00      A    C
ATOM    611  HB1 CYS A  41     -31.331  25.994 -13.891  1.00  0.00      A    H
ATOM    612  HB2 CYS A  41     -30.728  24.847 -12.730  1.00  0.00      A    H
ATOM    613  SG  CYS A  41     -30.912  27.102 -11.796  1.00  0.00      A    S
ATOM    614  C   CYS A  41     -28.168  25.948 -12.762  1.00  0.00      A    C
ATOM    615  O   CYS A  41     -27.764  24.803 -12.570  1.00  0.00      A    O
ATOM    616  N   GLY A  42     -27.557  26.981 -12.245  1.00  0.00      A    N
ATOM    617  HN  GLY A  42     -27.775  27.922 -12.491  1.00  0.00      A    H
ATOM    618  CA  GLY A  42     -26.615  26.814 -11.120  1.00  0.00      A    C
ATOM    619  HA1 GLY A  42     -26.283  25.788 -11.058  1.00  0.00      A    H
ATOM    620  HA2 GLY A  42     -25.787  27.490 -11.274  1.00  0.00      A    H
ATOM    621  C   GLY A  42     -27.109  27.345  -9.778  1.00  0.00      A    C
ATOM    622  O   GLY A  42     -26.686  28.436  -9.391  1.00  0.00      A    O
ATOM    623  N   SER A  43     -28.135  26.687  -9.175  1.00  0.00      A    N
ATOM    624  HN  SER A  43     -28.492  25.822  -9.520  1.00  0.00      A    H
ATOM    625  CA  SER A  43     -28.834  27.058  -7.945  1.00  0.00      A    C
ATOM    626  HA  SER A  43     -28.704  28.125  -7.839  1.00  0.00      A    H
ATOM    627  CB  SER A  43     -30.354  26.820  -8.183  1.00  0.00      A    C
ATOM    628  HB1 SER A  43     -30.916  27.128  -7.276  1.00  0.00      A    H
ATOM    629  HB2 SER A  43     -30.888  27.349  -9.000  1.00  0.00      A    H
ATOM    630  OG  SER A  43     -30.602  25.414  -8.481  1.00  0.00      A    O
ATOM    631  HG1 SER A  43     -30.842  24.974  -7.663  1.00  0.00      A    H
ATOM    632  C   SER A  43     -28.424  26.369  -6.682  1.00  0.00      A    C
ATOM    633  O   SER A  43     -27.747  25.364  -6.707  1.00  0.00      A    O
ATOM    634  N   CYS A  44     -28.666  26.999  -5.546  1.00  0.00      A    N
ATOM    635  HN  CYS A  44     -29.112  27.885  -5.649  1.00  0.00      A    H
ATOM    636  CA  CYS A  44     -28.316  26.605  -4.224  1.00  0.00      A    C
ATOM    637  HA  CYS A  44     -27.571  25.824  -4.266  1.00  0.00      A    H
ATOM    638  CB  CYS A  44     -27.504  27.683  -3.473  1.00  0.00      A    C
ATOM    639  HB1 CYS A  44     -27.367  27.284  -2.445  1.00  0.00      A    H
ATOM    640  HB2 CYS A  44     -26.495  27.776  -3.929  1.00  0.00      A    H
ATOM    641  SG  CYS A  44     -28.079  29.382  -3.439  1.00  0.00      A    S
ATOM    642  C   CYS A  44     -29.415  26.010  -3.440  1.00  0.00      A    C
ATOM    643  O   CYS A  44     -29.494  24.819  -3.079  1.00  0.00      A    O
ATOM    644  N   TRP A  45     -30.420  26.819  -3.195  1.00  0.00      A    N
ATOM    645  HN  TRP A  45     -30.273  27.761  -3.486  1.00  0.00      A    H
ATOM    646  CA  TRP A  45     -31.593  26.587  -2.436  1.00  0.00      A    C
ATOM    647  HA  TRP A  45     -31.229  26.473  -1.426  1.00  0.00      A    H
ATOM    648  CB  TRP A  45     -32.565  27.826  -2.611  1.00  0.00      A    C
ATOM    649  HB1 TRP A  45     -33.355  27.774  -1.832  1.00  0.00      A    H
ATOM    650  HB2 TRP A  45     -32.002  28.767  -2.429  1.00  0.00      A    H
ATOM    651  CG  TRP A  45     -33.277  28.021  -3.920  1.00  0.00      A    C
ATOM    652  CD1 TRP A  45     -32.852  28.773  -5.001  1.00  0.00      A    C
ATOM    653  HD1 TRP A  45     -31.928  29.333  -5.014  1.00  0.00      A    H
ATOM    654  NE1 TRP A  45     -33.785  28.819  -5.958  1.00  0.00      A    N
ATOM    655  HE1 TRP A  45     -33.648  29.133  -6.872  1.00  0.00      A    H
ATOM    656  CE2 TRP A  45     -34.892  28.110  -5.454  1.00  0.00      A    C
ATOM    657  CD2 TRP A  45     -34.629  27.649  -4.172  1.00  0.00      A    C
ATOM    658  CE3 TRP A  45     -35.607  26.970  -3.419  1.00  0.00      A    C
ATOM    659  HE3 TRP A  45     -35.337  26.519  -2.476  1.00  0.00      A    H
ATOM    660  CZ3 TRP A  45     -36.882  26.865  -4.031  1.00  0.00      A    C
ATOM    661  HZ3 TRP A  45     -37.678  26.329  -3.536  1.00  0.00      A    H
ATOM    662  CZ2 TRP A  45     -36.171  27.931  -6.067  1.00  0.00      A    C
ATOM    663  HZ2 TRP A  45     -36.323  28.262  -7.084  1.00  0.00      A    H
ATOM    664  CH2 TRP A  45     -37.184  27.314  -5.313  1.00  0.00      A    C
ATOM    665  HH2 TRP A  45     -38.182  27.184  -5.705  1.00  0.00      A    H
ATOM    666  C   TRP A  45     -32.424  25.404  -2.876  1.00  0.00      A    C
ATOM    667  O   TRP A  45     -32.988  24.636  -2.090  1.00  0.00      A    O
ATOM    668  N   THR A  46     -32.504  25.135  -4.201  1.00  0.00      A    N
ATOM    669  HN  THR A  46     -32.181  25.907  -4.744  1.00  0.00      A    H
ATOM    670  CA  THR A  46     -33.145  23.917  -4.769  1.00  0.00      A    C
ATOM    671  HA  THR A  46     -34.166  23.904  -4.417  1.00  0.00      A    H
ATOM    672  CB  THR A  46     -33.345  23.847  -6.239  1.00  0.00      A    C
ATOM    673  HB  THR A  46     -33.851  22.867  -6.372  1.00  0.00      A    H
ATOM    674  OG1 THR A  46     -32.130  23.785  -6.900  1.00  0.00      A    O
ATOM    675  HG1 THR A  46     -32.280  23.647  -7.838  1.00  0.00      A    H
ATOM    676  CG2 THR A  46     -34.177  25.060  -6.746  1.00  0.00      A    C
ATOM    677 HG21 THR A  46     -35.055  25.144  -6.071  1.00  0.00      A    H
ATOM    678 HG22 THR A  46     -33.559  25.980  -6.668  1.00  0.00      A    H
ATOM    679 HG23 THR A  46     -34.467  24.811  -7.789  1.00  0.00      A    H
ATOM    680  C   THR A  46     -32.381  22.667  -4.219  1.00  0.00      A    C
ATOM    681  O   THR A  46     -33.117  21.845  -3.715  1.00  0.00      A    O
ATOM    682  N   PHE A  47     -31.029  22.627  -4.321  1.00  0.00      A    N
ATOM    683  HN  PHE A  47     -30.588  23.332  -4.871  1.00  0.00      A    H
ATOM    684  CA  PHE A  47     -30.216  21.444  -3.965  1.00  0.00      A    C
ATOM    685  HA  PHE A  47     -30.647  20.562  -4.415  1.00  0.00      A    H
ATOM    686  CB  PHE A  47     -28.729  21.553  -4.418  1.00  0.00      A    C
ATOM    687  HB1 PHE A  47     -28.356  22.578  -4.210  1.00  0.00      A    H
ATOM    688  HB2 PHE A  47     -28.110  20.775  -3.923  1.00  0.00      A    H
ATOM    689  CG  PHE A  47     -28.742  21.383  -5.898  1.00  0.00      A    C
ATOM    690  CD1 PHE A  47     -28.875  22.486  -6.708  1.00  0.00      A    C
ATOM    691  HD1 PHE A  47     -29.210  23.439  -6.328  1.00  0.00      A    H
ATOM    692  CE1 PHE A  47     -28.805  22.460  -8.129  1.00  0.00      A    C
ATOM    693  HE1 PHE A  47     -28.934  23.421  -8.605  1.00  0.00      A    H
ATOM    694  CZ  PHE A  47     -28.575  21.257  -8.735  1.00  0.00      A    C
ATOM    695  HZ  PHE A  47     -28.384  21.137  -9.792  1.00  0.00      A    H
ATOM    696  CD2 PHE A  47     -28.569  20.151  -6.543  1.00  0.00      A    C
ATOM    697  HD2 PHE A  47     -28.290  19.323  -5.908  1.00  0.00      A    H
ATOM    698  CE2 PHE A  47     -28.394  20.067  -7.904  1.00  0.00      A    C
ATOM    699  HE2 PHE A  47     -28.288  19.153  -8.471  1.00  0.00      A    H
ATOM    700  C   PHE A  47     -30.275  21.309  -2.475  1.00  0.00      A    C
ATOM    701  O   PHE A  47     -30.410  20.209  -1.903  1.00  0.00      A    O
ATOM    702  N   SER A  48     -30.206  22.424  -1.742  1.00  0.00      A    N
ATOM    703  HN  SER A  48     -30.077  23.246  -2.291  1.00  0.00      A    H
ATOM    704  CA  SER A  48     -30.297  22.600  -0.293  1.00  0.00      A    C
ATOM    705  HA  SER A  48     -29.371  22.275   0.159  1.00  0.00      A    H
ATOM    706  CB  SER A  48     -30.335  24.057   0.273  1.00  0.00      A    C
ATOM    707  HB1 SER A  48     -29.450  24.613  -0.104  1.00  0.00      A    H
ATOM    708  HB2 SER A  48     -31.231  24.671   0.042  1.00  0.00      A    H
ATOM    709  OG  SER A  48     -30.349  24.128   1.725  1.00  0.00      A    O
ATOM    710  HG1 SER A  48     -29.472  23.930   2.060  1.00  0.00      A    H
ATOM    711  C   SER A  48     -31.452  21.933   0.269  1.00  0.00      A    C
ATOM    712  O   SER A  48     -31.314  21.244   1.272  1.00  0.00      A    O
ATOM    713  N   THR A  49     -32.636  22.094  -0.415  1.00  0.00      A    N
ATOM    714  HN  THR A  49     -32.579  22.546  -1.302  1.00  0.00      A    H
ATOM    715  CA  THR A  49     -33.978  21.553  -0.100  1.00  0.00      A    C
ATOM    716  HA  THR A  49     -34.254  21.661   0.939  1.00  0.00      A    H
ATOM    717  CB  THR A  49     -35.006  22.437  -0.788  1.00  0.00      A    C
ATOM    718  HB  THR A  49     -34.842  22.356  -1.884  1.00  0.00      A    H
ATOM    719  OG1 THR A  49     -34.902  23.751  -0.419  1.00  0.00      A    O
ATOM    720  HG1 THR A  49     -34.366  24.232  -1.053  1.00  0.00      A    H
ATOM    721  CG2 THR A  49     -36.426  21.919  -0.469  1.00  0.00      A    C
ATOM    722 HG21 THR A  49     -36.709  21.641   0.569  1.00  0.00      A    H
ATOM    723 HG22 THR A  49     -37.251  22.629  -0.692  1.00  0.00      A    H
ATOM    724 HG23 THR A  49     -36.571  20.925  -0.944  1.00  0.00      A    H
ATOM    725  C   THR A  49     -34.112  20.188  -0.497  1.00  0.00      A    C
ATOM    726  O   THR A  49     -34.548  19.436   0.400  1.00  0.00      A    O
ATOM    727  N   THR A  50     -33.865  19.814  -1.824  1.00  0.00      A    N
ATOM    728  HN  THR A  50     -33.469  20.403  -2.525  1.00  0.00      A    H
ATOM    729  CA  THR A  50     -34.053  18.406  -2.334  1.00  0.00      A    C
ATOM    730  HA  THR A  50     -35.069  18.059  -2.212  1.00  0.00      A    H
ATOM    731  CB  THR A  50     -33.583  18.262  -3.811  1.00  0.00      A    C
ATOM    732  HB  THR A  50     -33.429  17.216  -4.151  1.00  0.00      A    H
ATOM    733  OG1 THR A  50     -32.434  19.104  -4.033  1.00  0.00      A    O
ATOM    734  HG1 THR A  50     -32.170  18.895  -4.932  1.00  0.00      A    H
ATOM    735  CG2 THR A  50     -34.643  18.983  -4.711  1.00  0.00      A    C
ATOM    736 HG21 THR A  50     -34.687  20.087  -4.589  1.00  0.00      A    H
ATOM    737 HG22 THR A  50     -34.317  18.927  -5.772  1.00  0.00      A    H
ATOM    738 HG23 THR A  50     -35.663  18.543  -4.671  1.00  0.00      A    H
ATOM    739  C   THR A  50     -33.248  17.449  -1.534  1.00  0.00      A    C
ATOM    740  O   THR A  50     -33.812  16.544  -0.891  1.00  0.00      A    O
ATOM    741  N   GLY A  51     -31.964  17.747  -1.473  1.00  0.00      A    N
ATOM    742  HN  GLY A  51     -31.659  18.489  -2.065  1.00  0.00      A    H
ATOM    743  CA  GLY A  51     -30.927  17.166  -0.521  1.00  0.00      A    C
ATOM    744  HA1 GLY A  51     -30.279  16.393  -0.906  1.00  0.00      A    H
ATOM    745  HA2 GLY A  51     -30.388  18.052  -0.219  1.00  0.00      A    H
ATOM    746  C   GLY A  51     -31.437  16.701   0.871  1.00  0.00      A    C
ATOM    747  O   GLY A  51     -31.183  15.571   1.255  1.00  0.00      A    O
ATOM    748  N   ALA A  52     -32.141  17.634   1.631  1.00  0.00      A    N
ATOM    749  HN  ALA A  52     -32.518  18.477   1.254  1.00  0.00      A    H
ATOM    750  CA  ALA A  52     -32.584  17.365   3.001  1.00  0.00      A    C
ATOM    751  HA  ALA A  52     -31.822  16.961   3.652  1.00  0.00      A    H
ATOM    752  CB  ALA A  52     -33.179  18.704   3.564  1.00  0.00      A    C
ATOM    753  HB1 ALA A  52     -32.390  19.486   3.580  1.00  0.00      A    H
ATOM    754  HB2 ALA A  52     -34.014  19.046   2.916  1.00  0.00      A    H
ATOM    755  HB3 ALA A  52     -33.547  18.677   4.612  1.00  0.00      A    H
ATOM    756  C   ALA A  52     -33.757  16.310   2.927  1.00  0.00      A    C
ATOM    757  O   ALA A  52     -33.867  15.380   3.771  1.00  0.00      A    O
ATOM    758  N   LEU A  53     -34.686  16.537   1.973  1.00  0.00      A    N
ATOM    759  HN  LEU A  53     -34.413  17.214   1.295  1.00  0.00      A    H
ATOM    760  CA  LEU A  53     -35.874  15.723   1.747  1.00  0.00      A    C
ATOM    761  HA  LEU A  53     -36.309  15.550   2.721  1.00  0.00      A    H
ATOM    762  CB  LEU A  53     -36.805  16.543   0.851  1.00  0.00      A    C
ATOM    763  HB1 LEU A  53     -36.257  16.707  -0.101  1.00  0.00      A    H
ATOM    764  HB2 LEU A  53     -37.683  15.960   0.499  1.00  0.00      A    H
ATOM    765  CG  LEU A  53     -37.288  17.913   1.314  1.00  0.00      A    C
ATOM    766  HG  LEU A  53     -36.452  18.462   1.797  1.00  0.00      A    H
ATOM    767  CD1 LEU A  53     -38.045  18.731   0.305  1.00  0.00      A    C
ATOM    768 HD11 LEU A  53     -38.995  18.239   0.006  1.00  0.00      A    H
ATOM    769 HD12 LEU A  53     -38.415  19.688   0.731  1.00  0.00      A    H
ATOM    770 HD13 LEU A  53     -37.469  18.927  -0.625  1.00  0.00      A    H
ATOM    771  CD2 LEU A  53     -38.270  17.757   2.507  1.00  0.00      A    C
ATOM    772 HD21 LEU A  53     -38.620  18.730   2.913  1.00  0.00      A    H
ATOM    773 HD22 LEU A  53     -39.106  17.153   2.094  1.00  0.00      A    H
ATOM    774 HD23 LEU A  53     -37.715  17.204   3.296  1.00  0.00      A    H
ATOM    775  C   LEU A  53     -35.595  14.365   1.178  1.00  0.00      A    C
ATOM    776  O   LEU A  53     -36.250  13.359   1.427  1.00  0.00      A    O
ATOM    777  N   GLU A  54     -34.670  14.264   0.184  1.00  0.00      A    N
ATOM    778  HN  GLU A  54     -34.270  15.088  -0.211  1.00  0.00      A    H
ATOM    779  CA  GLU A  54     -34.060  13.037  -0.374  1.00  0.00      A    C
ATOM    780  HA  GLU A  54     -34.738  12.485  -1.008  1.00  0.00      A    H
ATOM    781  CB  GLU A  54     -32.833  13.450  -1.176  1.00  0.00      A    C
ATOM    782  HB1 GLU A  54     -32.364  14.300  -0.636  1.00  0.00      A    H
ATOM    783  HB2 GLU A  54     -32.064  12.650  -1.227  1.00  0.00      A    H
ATOM    784  CG  GLU A  54     -32.971  13.995  -2.559  1.00  0.00      A    C
ATOM    785  HG1 GLU A  54     -33.480  13.241  -3.197  1.00  0.00      A    H
ATOM    786  HG2 GLU A  54     -33.508  14.965  -2.637  1.00  0.00      A    H
ATOM    787  CD  GLU A  54     -31.683  14.265  -3.257  1.00  0.00      A    C
ATOM    788  OE1 GLU A  54     -30.569  14.296  -2.613  1.00  0.00      A    O
ATOM    789  OE2 GLU A  54     -31.706  14.441  -4.517  1.00  0.00      A    O
ATOM    790  C   GLU A  54     -33.673  12.187   0.767  1.00  0.00      A    C
ATOM    791  O   GLU A  54     -34.126  11.050   0.873  1.00  0.00      A    O
ATOM    792  N   ALA A  55     -32.777  12.637   1.699  1.00  0.00      A    N
ATOM    793  HN  ALA A  55     -32.464  13.583   1.688  1.00  0.00      A    H
ATOM    794  CA  ALA A  55     -32.247  11.921   2.781  1.00  0.00      A    C
ATOM    795  HA  ALA A  55     -31.826  10.994   2.420  1.00  0.00      A    H
ATOM    796  CB  ALA A  55     -31.213  12.782   3.521  1.00  0.00      A    C
ATOM    797  HB1 ALA A  55     -30.865  12.360   4.488  1.00  0.00      A    H
ATOM    798  HB2 ALA A  55     -30.318  12.905   2.874  1.00  0.00      A    H
ATOM    799  HB3 ALA A  55     -31.563  13.826   3.666  1.00  0.00      A    H
ATOM    800  C   ALA A  55     -33.306  11.561   3.807  1.00  0.00      A    C
ATOM    801  O   ALA A  55     -33.151  10.502   4.447  1.00  0.00      A    O
ATOM    802  N   ALA A  56     -34.392  12.328   3.852  1.00  0.00      A    N
ATOM    803  HN  ALA A  56     -34.278  13.223   3.428  1.00  0.00      A    H
ATOM    804  CA  ALA A  56     -35.572  12.109   4.641  1.00  0.00      A    C
ATOM    805  HA  ALA A  56     -35.228  11.871   5.637  1.00  0.00      A    H
ATOM    806  CB  ALA A  56     -36.554  13.293   4.557  1.00  0.00      A    C
ATOM    807  HB1 ALA A  56     -35.990  14.250   4.590  1.00  0.00      A    H
ATOM    808  HB2 ALA A  56     -37.317  13.278   3.750  1.00  0.00      A    H
ATOM    809  HB3 ALA A  56     -37.194  13.274   5.464  1.00  0.00      A    H
ATOM    810  C   ALA A  56     -36.241  10.861   4.220  1.00  0.00      A    C
ATOM    811  O   ALA A  56     -36.461   9.934   5.059  1.00  0.00      A    O
ATOM    812  N   TYR A  57     -36.634  10.780   2.924  1.00  0.00      A    N
ATOM    813  HN  TYR A  57     -36.342  11.473   2.270  1.00  0.00      A    H
ATOM    814  CA  TYR A  57     -37.191   9.483   2.405  1.00  0.00      A    C
ATOM    815  HA  TYR A  57     -38.111   9.407   2.965  1.00  0.00      A    H
ATOM    816  CB  TYR A  57     -37.502   9.764   0.875  1.00  0.00      A    C
ATOM    817  HB1 TYR A  57     -37.723  10.825   0.634  1.00  0.00      A    H
ATOM    818  HB2 TYR A  57     -36.556   9.568   0.325  1.00  0.00      A    H
ATOM    819  CG  TYR A  57     -38.385   8.765   0.401  1.00  0.00      A    C
ATOM    820  CD1 TYR A  57     -39.786   9.005   0.576  1.00  0.00      A    C
ATOM    821  HD1 TYR A  57     -40.065   9.969   0.974  1.00  0.00      A    H
ATOM    822  CE1 TYR A  57     -40.714   8.001   0.207  1.00  0.00      A    C
ATOM    823  HE1 TYR A  57     -41.729   8.138   0.548  1.00  0.00      A    H
ATOM    824  CZ  TYR A  57     -40.288   6.752  -0.289  1.00  0.00      A    C
ATOM    825  OH  TYR A  57     -41.161   5.816  -0.746  1.00  0.00      A    O
ATOM    826  HH  TYR A  57     -42.047   6.183  -0.699  1.00  0.00      A    H
ATOM    827  CD2 TYR A  57     -38.011   7.527  -0.102  1.00  0.00      A    C
ATOM    828  HD2 TYR A  57     -36.991   7.209  -0.264  1.00  0.00      A    H
ATOM    829  CE2 TYR A  57     -38.918   6.554  -0.455  1.00  0.00      A    C
ATOM    830  HE2 TYR A  57     -38.681   5.661  -1.013  1.00  0.00      A    H
ATOM    831  C   TYR A  57     -36.320   8.241   2.638  1.00  0.00      A    C
ATOM    832  O   TYR A  57     -36.779   7.245   3.260  1.00  0.00      A    O
ATOM    833  N   SER A  58     -35.029   8.277   2.304  1.00  0.00      A    N
ATOM    834  HN  SER A  58     -34.643   9.086   1.868  1.00  0.00      A    H
ATOM    835  CA  SER A  58     -33.896   7.424   2.767  1.00  0.00      A    C
ATOM    836  HA  SER A  58     -33.983   6.534   2.160  1.00  0.00      A    H
ATOM    837  CB  SER A  58     -32.497   8.009   2.332  1.00  0.00      A    C
ATOM    838  HB1 SER A  58     -32.364   8.177   1.242  1.00  0.00      A    H
ATOM    839  HB2 SER A  58     -32.287   8.989   2.811  1.00  0.00      A    H
ATOM    840  OG  SER A  58     -31.476   7.134   2.791  1.00  0.00      A    O
ATOM    841  HG1 SER A  58     -30.608   7.534   2.876  1.00  0.00      A    H
ATOM    842  C   SER A  58     -33.975   7.040   4.253  1.00  0.00      A    C
ATOM    843  O   SER A  58     -34.450   5.954   4.577  1.00  0.00      A    O
ATOM    844  N   GLN A  59     -33.677   7.972   5.209  1.00  0.00      A    N
ATOM    845  HN  GLN A  59     -33.248   8.863   5.083  1.00  0.00      A    H
ATOM    846  CA  GLN A  59     -33.799   7.615   6.677  1.00  0.00      A    C
ATOM    847  HA  GLN A  59     -33.048   6.862   6.863  1.00  0.00      A    H
ATOM    848  CB  GLN A  59     -33.429   8.806   7.513  1.00  0.00      A    C
ATOM    849  HB1 GLN A  59     -33.920   9.689   7.051  1.00  0.00      A    H
ATOM    850  HB2 GLN A  59     -33.806   8.804   8.558  1.00  0.00      A    H
ATOM    851  CG  GLN A  59     -31.894   9.035   7.625  1.00  0.00      A    C
ATOM    852  HG1 GLN A  59     -31.283   8.162   7.938  1.00  0.00      A    H
ATOM    853  HG2 GLN A  59     -31.336   9.405   6.739  1.00  0.00      A    H
ATOM    854  CD  GLN A  59     -31.644  10.216   8.596  1.00  0.00      A    C
ATOM    855  OE1 GLN A  59     -31.906  11.407   8.325  1.00  0.00      A    O
ATOM    856  NE2 GLN A  59     -31.067   9.883   9.797  1.00  0.00      A    N
ATOM    857 HE21 GLN A  59     -30.911  10.625  10.449  1.00  0.00      A    H
ATOM    858 HE22 GLN A  59     -30.672   9.005  10.068  1.00  0.00      A    H
ATOM    859  C   GLN A  59     -35.114   6.958   7.104  1.00  0.00      A    C
ATOM    860  O   GLN A  59     -35.076   6.024   7.905  1.00  0.00      A    O
ATOM    861  N   ALA A  60     -36.288   7.387   6.503  1.00  0.00      A    N
ATOM    862  HN  ALA A  60     -36.248   8.016   5.731  1.00  0.00      A    H
ATOM    863  CA  ALA A  60     -37.570   6.817   6.921  1.00  0.00      A    C
ATOM    864  HA  ALA A  60     -37.670   6.658   7.984  1.00  0.00      A    H
ATOM    865  CB  ALA A  60     -38.632   7.917   6.611  1.00  0.00      A    C
ATOM    866  HB1 ALA A  60     -39.666   7.513   6.556  1.00  0.00      A    H
ATOM    867  HB2 ALA A  60     -38.687   8.609   7.478  1.00  0.00      A    H
ATOM    868  HB3 ALA A  60     -38.330   8.415   5.665  1.00  0.00      A    H
ATOM    869  C   ALA A  60     -37.931   5.485   6.277  1.00  0.00      A    C
ATOM    870  O   ALA A  60     -38.050   4.463   6.904  1.00  0.00      A    O
ATOM    871  N   PHE A  61     -37.979   5.427   4.925  1.00  0.00      A    N
ATOM    872  HN  PHE A  61     -37.617   6.236   4.470  1.00  0.00      A    H
ATOM    873  CA  PHE A  61     -38.636   4.509   4.107  1.00  0.00      A    C
ATOM    874  HA  PHE A  61     -39.333   3.948   4.711  1.00  0.00      A    H
ATOM    875  CB  PHE A  61     -39.454   5.278   2.978  1.00  0.00      A    C
ATOM    876  HB1 PHE A  61     -38.894   6.057   2.418  1.00  0.00      A    H
ATOM    877  HB2 PHE A  61     -39.927   4.476   2.372  1.00  0.00      A    H
ATOM    878  CG  PHE A  61     -40.538   6.019   3.669  1.00  0.00      A    C
ATOM    879  CD1 PHE A  61     -40.420   7.356   3.864  1.00  0.00      A    C
ATOM    880  HD1 PHE A  61     -39.568   7.869   3.445  1.00  0.00      A    H
ATOM    881  CE1 PHE A  61     -41.496   8.074   4.465  1.00  0.00      A    C
ATOM    882  HE1 PHE A  61     -41.341   9.119   4.687  1.00  0.00      A    H
ATOM    883  CZ  PHE A  61     -42.626   7.395   4.896  1.00  0.00      A    C
ATOM    884  HZ  PHE A  61     -43.312   7.891   5.567  1.00  0.00      A    H
ATOM    885  CD2 PHE A  61     -41.789   5.271   4.071  1.00  0.00      A    C
ATOM    886  HD2 PHE A  61     -41.930   4.221   3.860  1.00  0.00      A    H
ATOM    887  CE2 PHE A  61     -42.771   6.024   4.664  1.00  0.00      A    C
ATOM    888  HE2 PHE A  61     -43.668   5.469   4.896  1.00  0.00      A    H
ATOM    889  C   PHE A  61     -37.573   3.583   3.443  1.00  0.00      A    C
ATOM    890  O   PHE A  61     -37.876   2.552   2.792  1.00  0.00      A    O
ATOM    891  N   GLY A  62     -36.216   3.848   3.599  1.00  0.00      A    N
ATOM    892  HN  GLY A  62     -35.950   4.702   4.040  1.00  0.00      A    H
ATOM    893  CA  GLY A  62     -35.212   2.942   3.145  1.00  0.00      A    C
ATOM    894  HA1 GLY A  62     -34.344   2.962   3.787  1.00  0.00      A    H
ATOM    895  HA2 GLY A  62     -35.641   1.963   2.993  1.00  0.00      A    H
ATOM    896  C   GLY A  62     -34.611   3.282   1.813  1.00  0.00      A    C
ATOM    897  O   GLY A  62     -33.402   2.981   1.647  1.00  0.00      A    O
ATOM    898  N   LYS A  63     -35.317   3.849   0.842  1.00  0.00      A    N
ATOM    899  HN  LYS A  63     -36.294   3.852   1.042  1.00  0.00      A    H
ATOM    900  CA  LYS A  63     -34.766   4.060  -0.483  1.00  0.00      A    C
ATOM    901  HA  LYS A  63     -34.253   3.165  -0.802  1.00  0.00      A    H
ATOM    902  CB  LYS A  63     -35.919   4.173  -1.558  1.00  0.00      A    C
ATOM    903  HB1 LYS A  63     -36.674   3.366  -1.447  1.00  0.00      A    H
ATOM    904  HB2 LYS A  63     -36.418   5.160  -1.453  1.00  0.00      A    H
ATOM    905  CG  LYS A  63     -35.364   4.017  -3.027  1.00  0.00      A    C
ATOM    906  HG1 LYS A  63     -34.796   4.943  -3.258  1.00  0.00      A    H
ATOM    907  HG2 LYS A  63     -34.719   3.112  -3.039  1.00  0.00      A    H
ATOM    908  CD  LYS A  63     -36.430   3.771  -4.052  1.00  0.00      A    C
ATOM    909  HD1 LYS A  63     -36.947   2.835  -3.752  1.00  0.00      A    H
ATOM    910  HD2 LYS A  63     -37.291   4.470  -3.993  1.00  0.00      A    H
ATOM    911  CE  LYS A  63     -35.935   3.721  -5.554  1.00  0.00      A    C
ATOM    912  HE1 LYS A  63     -36.739   4.133  -6.201  1.00  0.00      A    H
ATOM    913  HE2 LYS A  63     -35.079   4.410  -5.717  1.00  0.00      A    H
ATOM    914  NZ  LYS A  63     -35.519   2.391  -6.043  1.00  0.00      A    N
ATOM    915  HZ1 LYS A  63     -34.683   2.209  -5.452  1.00  0.00      A    H
ATOM    916  HZ2 LYS A  63     -36.253   1.668  -5.902  1.00  0.00      A    H
ATOM    917  HZ3 LYS A  63     -35.274   2.444  -7.052  1.00  0.00      A    H
ATOM    918  C   LYS A  63     -33.891   5.304  -0.602  1.00  0.00      A    C
ATOM    919  O   LYS A  63     -34.191   6.423  -0.163  1.00  0.00      A    O
ATOM    920  N   SER A  64     -32.665   5.167  -1.255  1.00  0.00      A    N
ATOM    921  HN  SER A  64     -32.259   4.327  -1.605  1.00  0.00      A    H
ATOM    922  CA  SER A  64     -31.903   6.348  -1.491  1.00  0.00      A    C
ATOM    923  HA  SER A  64     -31.943   7.107  -0.724  1.00  0.00      A    H
ATOM    924  CB  SER A  64     -30.369   6.087  -1.523  1.00  0.00      A    C
ATOM    925  HB1 SER A  64     -30.101   5.239  -0.857  1.00  0.00      A    H
ATOM    926  HB2 SER A  64     -30.015   5.681  -2.495  1.00  0.00      A    H
ATOM    927  OG  SER A  64     -29.670   7.338  -1.287  1.00  0.00      A    O
ATOM    928  HG1 SER A  64     -28.762   7.229  -0.995  1.00  0.00      A    H
ATOM    929  C   SER A  64     -32.351   7.029  -2.721  1.00  0.00      A    C
ATOM    930  O   SER A  64     -31.818   6.820  -3.817  1.00  0.00      A    O
ATOM    931  N   VAL A  65     -33.307   7.938  -2.651  1.00  0.00      A    N
ATOM    932  HN  VAL A  65     -33.699   8.194  -1.771  1.00  0.00      A    H
ATOM    933  CA  VAL A  65     -33.930   8.655  -3.777  1.00  0.00      A    C
ATOM    934  HA  VAL A  65     -33.920   8.030  -4.658  1.00  0.00      A    H
ATOM    935  CB  VAL A  65     -35.488   8.903  -3.534  1.00  0.00      A    C
ATOM    936  HB  VAL A  65     -36.085   7.975  -3.400  1.00  0.00      A    H
ATOM    937  CG1 VAL A  65     -35.646   9.642  -2.247  1.00  0.00      A    C
ATOM    938 HG11 VAL A  65     -35.656   8.835  -1.484  1.00  0.00      A    H
ATOM    939 HG12 VAL A  65     -34.896  10.448  -2.101  1.00  0.00      A    H
ATOM    940 HG13 VAL A  65     -36.659  10.097  -2.224  1.00  0.00      A    H
ATOM    941  CG2 VAL A  65     -36.236   9.566  -4.716  1.00  0.00      A    C
ATOM    942 HG21 VAL A  65     -35.914   9.154  -5.696  1.00  0.00      A    H
ATOM    943 HG22 VAL A  65     -37.340   9.471  -4.635  1.00  0.00      A    H
ATOM    944 HG23 VAL A  65     -35.998  10.651  -4.711  1.00  0.00      A    H
ATOM    945  C   VAL A  65     -33.269   9.942  -4.180  1.00  0.00      A    C
ATOM    946  O   VAL A  65     -32.738  10.646  -3.318  1.00  0.00      A    O
ATOM    947  N   SER A  66     -33.108  10.249  -5.458  1.00  0.00      A    N
ATOM    948  HN  SER A  66     -33.314   9.515  -6.101  1.00  0.00      A    H
ATOM    949  CA  SER A  66     -32.831  11.604  -5.932  1.00  0.00      A    C
ATOM    950  HA  SER A  66     -32.316  12.174  -5.172  1.00  0.00      A    H
ATOM    951  CB  SER A  66     -32.052  11.738  -7.231  1.00  0.00      A    C
ATOM    952  HB1 SER A  66     -31.148  11.103  -7.354  1.00  0.00      A    H
ATOM    953  HB2 SER A  66     -32.709  11.252  -7.984  1.00  0.00      A    H
ATOM    954  OG  SER A  66     -31.729  13.024  -7.728  1.00  0.00      A    O
ATOM    955  HG1 SER A  66     -31.433  12.963  -8.639  1.00  0.00      A    H
ATOM    956  C   SER A  66     -34.172  12.368  -6.075  1.00  0.00      A    C
ATOM    957  O   SER A  66     -35.109  11.785  -6.664  1.00  0.00      A    O
ATOM    958  N   LEU A  67     -34.338  13.618  -5.522  1.00  0.00      A    N
ATOM    959  HN  LEU A  67     -33.603  14.081  -5.033  1.00  0.00      A    H
ATOM    960  CA  LEU A  67     -35.559  14.423  -5.704  1.00  0.00      A    C
ATOM    961  HA  LEU A  67     -36.331  13.738  -6.023  1.00  0.00      A    H
ATOM    962  CB  LEU A  67     -36.019  15.246  -4.432  1.00  0.00      A    C
ATOM    963  HB1 LEU A  67     -35.193  15.467  -3.723  1.00  0.00      A    H
ATOM    964  HB2 LEU A  67     -36.479  16.209  -4.744  1.00  0.00      A    H
ATOM    965  CG  LEU A  67     -37.171  14.636  -3.575  1.00  0.00      A    C
ATOM    966  HG  LEU A  67     -38.117  14.886  -4.100  1.00  0.00      A    H
ATOM    967  CD1 LEU A  67     -37.120  13.084  -3.464  1.00  0.00      A    C
ATOM    968 HD11 LEU A  67     -36.887  12.535  -4.401  1.00  0.00      A    H
ATOM    969 HD12 LEU A  67     -36.302  12.840  -2.753  1.00  0.00      A    H
ATOM    970 HD13 LEU A  67     -38.025  12.647  -2.991  1.00  0.00      A    H
ATOM    971  CD2 LEU A  67     -37.087  15.203  -2.167  1.00  0.00      A    C
ATOM    972 HD21 LEU A  67     -36.093  15.108  -1.680  1.00  0.00      A    H
ATOM    973 HD22 LEU A  67     -37.332  16.284  -2.102  1.00  0.00      A    H
ATOM    974 HD23 LEU A  67     -37.711  14.621  -1.455  1.00  0.00      A    H
ATOM    975  C   LEU A  67     -35.322  15.392  -6.865  1.00  0.00      A    C
ATOM    976  O   LEU A  67     -34.270  15.629  -7.386  1.00  0.00      A    O
ATOM    977  N   SER A  68     -36.362  15.997  -7.251  1.00  0.00      A    N
ATOM    978  HN  SER A  68     -37.129  15.762  -6.658  1.00  0.00      A    H
ATOM    979  CA  SER A  68     -36.459  16.934  -8.401  1.00  0.00      A    C
ATOM    980  HA  SER A  68     -35.753  16.599  -9.146  1.00  0.00      A    H
ATOM    981  CB  SER A  68     -37.837  16.977  -9.141  1.00  0.00      A    C
ATOM    982  HB1 SER A  68     -38.072  16.008  -9.632  1.00  0.00      A    H
ATOM    983  HB2 SER A  68     -38.573  17.218  -8.346  1.00  0.00      A    H
ATOM    984  OG  SER A  68     -37.850  17.890 -10.180  1.00  0.00      A    O
ATOM    985  HG1 SER A  68     -37.176  17.594 -10.796  1.00  0.00      A    H
ATOM    986  C   SER A  68     -36.204  18.327  -7.957  1.00  0.00      A    C
ATOM    987  O   SER A  68     -36.941  18.913  -7.195  1.00  0.00      A    O
ATOM    988  N   GLU A  69     -35.116  18.923  -8.461  1.00  0.00      A    N
ATOM    989  HN  GLU A  69     -34.440  18.337  -8.902  1.00  0.00      A    H
ATOM    990  CA  GLU A  69     -34.841  20.308  -8.365  1.00  0.00      A    C
ATOM    991  HA  GLU A  69     -34.997  20.598  -7.337  1.00  0.00      A    H
ATOM    992  CB  GLU A  69     -33.344  20.669  -8.830  1.00  0.00      A    C
ATOM    993  HB1 GLU A  69     -33.035  20.098  -9.731  1.00  0.00      A    H
ATOM    994  HB2 GLU A  69     -33.230  21.775  -8.832  1.00  0.00      A    H
ATOM    995  CG  GLU A  69     -32.225  20.239  -7.836  1.00  0.00      A    C
ATOM    996  HG1 GLU A  69     -31.339  20.684  -8.338  1.00  0.00      A    H
ATOM    997  HG2 GLU A  69     -32.530  20.672  -6.860  1.00  0.00      A    H
ATOM    998  CD  GLU A  69     -31.890  18.770  -7.637  1.00  0.00      A    C
ATOM    999  OE1 GLU A  69     -31.771  18.015  -8.679  1.00  0.00      A    O
ATOM   1000  OE2 GLU A  69     -31.808  18.238  -6.493  1.00  0.00      A    O
ATOM   1001  C   GLU A  69     -35.759  21.143  -9.286  1.00  0.00      A    C
ATOM   1002  O   GLU A  69     -35.984  22.323  -9.040  1.00  0.00      A    O
ATOM   1003  N   GLN A  70     -36.203  20.533 -10.418  1.00  0.00      A    N
ATOM   1004  HN  GLN A  70     -35.931  19.577 -10.496  1.00  0.00      A    H
ATOM   1005  CA  GLN A  70     -36.922  21.113 -11.545  1.00  0.00      A    C
ATOM   1006  HA  GLN A  70     -36.432  21.997 -11.926  1.00  0.00      A    H
ATOM   1007  CB  GLN A  70     -37.115  20.095 -12.649  1.00  0.00      A    C
ATOM   1008  HB1 GLN A  70     -36.103  19.752 -12.953  1.00  0.00      A    H
ATOM   1009  HB2 GLN A  70     -37.615  19.199 -12.222  1.00  0.00      A    H
ATOM   1010  CG  GLN A  70     -38.035  20.441 -13.861  1.00  0.00      A    C
ATOM   1011  HG1 GLN A  70     -38.164  19.500 -14.438  1.00  0.00      A    H
ATOM   1012  HG2 GLN A  70     -39.027  20.840 -13.558  1.00  0.00      A    H
ATOM   1013  CD  GLN A  70     -37.319  21.431 -14.758  1.00  0.00      A    C
ATOM   1014  OE1 GLN A  70     -36.119  21.320 -15.164  1.00  0.00      A    O
ATOM   1015  NE2 GLN A  70     -38.081  22.414 -15.221  1.00  0.00      A    N
ATOM   1016 HE21 GLN A  70     -37.814  23.061 -15.935  1.00  0.00      A    H
ATOM   1017 HE22 GLN A  70     -39.020  22.594 -14.927  1.00  0.00      A    H
ATOM   1018  C   GLN A  70     -38.259  21.546 -11.059  1.00  0.00      A    C
ATOM   1019  O   GLN A  70     -38.626  22.722 -11.328  1.00  0.00      A    O
ATOM   1020  N   GLN A  71     -38.949  20.711 -10.270  1.00  0.00      A    N
ATOM   1021  HN  GLN A  71     -38.715  19.751 -10.136  1.00  0.00      A    H
ATOM   1022  CA  GLN A  71     -40.240  21.110  -9.643  1.00  0.00      A    C
ATOM   1023  HA  GLN A  71     -40.910  21.220 -10.484  1.00  0.00      A    H
ATOM   1024  CB  GLN A  71     -40.753  20.038  -8.735  1.00  0.00      A    C
ATOM   1025  HB1 GLN A  71     -40.405  19.081  -9.178  1.00  0.00      A    H
ATOM   1026  HB2 GLN A  71     -40.336  20.254  -7.728  1.00  0.00      A    H
ATOM   1027  CG  GLN A  71     -42.290  20.061  -8.634  1.00  0.00      A    C
ATOM   1028  HG1 GLN A  71     -42.530  19.318  -7.844  1.00  0.00      A    H
ATOM   1029  HG2 GLN A  71     -42.575  21.089  -8.325  1.00  0.00      A    H
ATOM   1030  CD  GLN A  71     -42.962  19.828  -9.973  1.00  0.00      A    C
ATOM   1031  OE1 GLN A  71     -43.222  20.778 -10.689  1.00  0.00      A    O
ATOM   1032  NE2 GLN A  71     -43.237  18.546 -10.329  1.00  0.00      A    N
ATOM   1033 HE21 GLN A  71     -43.949  18.499 -11.030  1.00  0.00      A    H
ATOM   1034 HE22 GLN A  71     -43.068  17.759  -9.735  1.00  0.00      A    H
ATOM   1035  C   GLN A  71     -40.286  22.388  -8.798  1.00  0.00      A    C
ATOM   1036  O   GLN A  71     -41.297  23.148  -8.636  1.00  0.00      A    O
ATOM   1037  N   LEU A  72     -39.140  22.706  -8.158  1.00  0.00      A    N
ATOM   1038  HN  LEU A  72     -38.356  22.096  -8.241  1.00  0.00      A    H
ATOM   1039  CA  LEU A  72     -39.016  23.851  -7.252  1.00  0.00      A    C
ATOM   1040  HA  LEU A  72     -39.908  23.962  -6.655  1.00  0.00      A    H
ATOM   1041  CB  LEU A  72     -37.821  23.700  -6.219  1.00  0.00      A    C
ATOM   1042  HB1 LEU A  72     -36.921  23.663  -6.870  1.00  0.00      A    H
ATOM   1043  HB2 LEU A  72     -37.751  24.657  -5.661  1.00  0.00      A    H
ATOM   1044  CG  LEU A  72     -37.941  22.499  -5.286  1.00  0.00      A    C
ATOM   1045  HG  LEU A  72     -38.081  21.621  -5.952  1.00  0.00      A    H
ATOM   1046  CD1 LEU A  72     -36.641  22.416  -4.448  1.00  0.00      A    C
ATOM   1047 HD11 LEU A  72     -35.758  22.431  -5.123  1.00  0.00      A    H
ATOM   1048 HD12 LEU A  72     -36.580  23.312  -3.794  1.00  0.00      A    H
ATOM   1049 HD13 LEU A  72     -36.594  21.488  -3.838  1.00  0.00      A    H
ATOM   1050  CD2 LEU A  72     -39.193  22.602  -4.358  1.00  0.00      A    C
ATOM   1051 HD21 LEU A  72     -40.100  22.697  -4.993  1.00  0.00      A    H
ATOM   1052 HD22 LEU A  72     -39.266  21.732  -3.670  1.00  0.00      A    H
ATOM   1053 HD23 LEU A  72     -39.108  23.536  -3.762  1.00  0.00      A    H
ATOM   1054  C   LEU A  72     -38.875  25.110  -8.138  1.00  0.00      A    C
ATOM   1055  O   LEU A  72     -39.219  26.210  -7.668  1.00  0.00      A    O
ATOM   1056  N   VAL A  73     -38.381  25.008  -9.343  1.00  0.00      A    N
ATOM   1057  HN  VAL A  73     -38.154  24.063  -9.563  1.00  0.00      A    H
ATOM   1058  CA  VAL A  73     -38.417  26.032 -10.332  1.00  0.00      A    C
ATOM   1059  HA  VAL A  73     -38.168  26.957  -9.833  1.00  0.00      A    H
ATOM   1060  CB  VAL A  73     -37.355  25.885 -11.501  1.00  0.00      A    C
ATOM   1061  HB  VAL A  73     -37.314  24.817 -11.807  1.00  0.00      A    H
ATOM   1062  CG1 VAL A  73     -37.531  26.901 -12.649  1.00  0.00      A    C
ATOM   1063 HG11 VAL A  73     -37.792  27.932 -12.330  1.00  0.00      A    H
ATOM   1064 HG12 VAL A  73     -36.503  26.932 -13.068  1.00  0.00      A    H
ATOM   1065 HG13 VAL A  73     -38.218  26.581 -13.462  1.00  0.00      A    H
ATOM   1066  CG2 VAL A  73     -36.063  26.091 -10.762  1.00  0.00      A    C
ATOM   1067 HG21 VAL A  73     -35.211  25.971 -11.465  1.00  0.00      A    H
ATOM   1068 HG22 VAL A  73     -36.101  27.130 -10.368  1.00  0.00      A    H
ATOM   1069 HG23 VAL A  73     -35.872  25.448  -9.877  1.00  0.00      A    H
ATOM   1070  C   VAL A  73     -39.848  26.216 -10.774  1.00  0.00      A    C
ATOM   1071  O   VAL A  73     -40.590  27.145 -10.364  1.00  0.00      A    O
ATOM   1072  N   ASP A  74     -40.339  25.319 -11.640  1.00  0.00      A    N
ATOM   1073  HN  ASP A  74     -39.864  24.526 -12.011  1.00  0.00      A    H
ATOM   1074  CA  ASP A  74     -41.701  25.492 -12.063  1.00  0.00      A    C
ATOM   1075  HA  ASP A  74     -41.713  26.479 -12.503  1.00  0.00      A    H
ATOM   1076  CB  ASP A  74     -41.936  24.409 -13.073  1.00  0.00      A    C
ATOM   1077  HB1 ASP A  74     -41.609  23.429 -12.666  1.00  0.00      A    H
ATOM   1078  HB2 ASP A  74     -43.017  24.364 -13.324  1.00  0.00      A    H
ATOM   1079  CG  ASP A  74     -41.234  24.506 -14.391  1.00  0.00      A    C
ATOM   1080  OD1 ASP A  74     -41.450  25.594 -15.049  1.00  0.00      A    O
ATOM   1081  OD2 ASP A  74     -40.577  23.535 -14.842  1.00  0.00      A    O
ATOM   1082  C   ASP A  74     -42.904  25.639 -11.041  1.00  0.00      A    C
ATOM   1083  O   ASP A  74     -43.782  26.421 -11.420  1.00  0.00      A    O
ATOM   1084  N   CYS A  75     -43.005  24.907  -9.960  1.00  0.00      A    N
ATOM   1085  HN  CYS A  75     -42.336  24.212  -9.710  1.00  0.00      A    H
ATOM   1086  CA  CYS A  75     -44.206  25.030  -9.121  1.00  0.00      A    C
ATOM   1087  HA  CYS A  75     -45.042  25.467  -9.647  1.00  0.00      A    H
ATOM   1088  CB  CYS A  75     -44.737  23.646  -8.669  1.00  0.00      A    C
ATOM   1089  HB1 CYS A  75     -43.947  23.018  -8.204  1.00  0.00      A    H
ATOM   1090  HB2 CYS A  75     -45.520  23.831  -7.903  1.00  0.00      A    H
ATOM   1091  SG  CYS A  75     -45.501  22.654 -10.018  1.00  0.00      A    S
ATOM   1092  C   CYS A  75     -43.914  25.928  -7.921  1.00  0.00      A    C
ATOM   1093  O   CYS A  75     -44.708  26.818  -7.627  1.00  0.00      A    O
ATOM   1094  N   ALA A  76     -42.785  25.817  -7.238  1.00  0.00      A    N
ATOM   1095  HN  ALA A  76     -42.064  25.228  -7.597  1.00  0.00      A    H
ATOM   1096  CA  ALA A  76     -42.418  26.728  -6.124  1.00  0.00      A    C
ATOM   1097  HA  ALA A  76     -43.335  26.830  -5.563  1.00  0.00      A    H
ATOM   1098  CB  ALA A  76     -41.380  26.120  -5.149  1.00  0.00      A    C
ATOM   1099  HB1 ALA A  76     -41.664  25.099  -4.816  1.00  0.00      A    H
ATOM   1100  HB2 ALA A  76     -40.317  26.202  -5.460  1.00  0.00      A    H
ATOM   1101  HB3 ALA A  76     -41.494  26.778  -4.261  1.00  0.00      A    H
ATOM   1102  C   ALA A  76     -41.951  28.175  -6.416  1.00  0.00      A    C
ATOM   1103  O   ALA A  76     -42.190  29.067  -5.682  1.00  0.00      A    O
ATOM   1104  N   GLY A  77     -41.256  28.338  -7.522  1.00  0.00      A    N
ATOM   1105  HN  GLY A  77     -41.135  27.589  -8.169  1.00  0.00      A    H
ATOM   1106  CA  GLY A  77     -40.697  29.549  -8.096  1.00  0.00      A    C
ATOM   1107  HA1 GLY A  77     -40.264  30.018  -7.225  1.00  0.00      A    H
ATOM   1108  HA2 GLY A  77     -39.977  29.398  -8.887  1.00  0.00      A    H
ATOM   1109  C   GLY A  77     -41.745  30.465  -8.667  1.00  0.00      A    C
ATOM   1110  O   GLY A  77     -41.716  30.672  -9.863  1.00  0.00      A    O
ATOM   1111  N   ALA A  78     -42.698  30.918  -7.773  1.00  0.00      A    N
ATOM   1112  HN  ALA A  78     -42.623  30.503  -6.870  1.00  0.00      A    H
ATOM   1113  CA  ALA A  78     -43.737  31.919  -8.127  1.00  0.00      A    C
ATOM   1114  HA  ALA A  78     -43.241  32.551  -8.849  1.00  0.00      A    H
ATOM   1115  CB  ALA A  78     -45.057  31.340  -8.624  1.00  0.00      A    C
ATOM   1116  HB1 ALA A  78     -45.899  32.063  -8.677  1.00  0.00      A    H
ATOM   1117  HB2 ALA A  78     -44.987  30.878  -9.632  1.00  0.00      A    H
ATOM   1118  HB3 ALA A  78     -45.424  30.589  -7.892  1.00  0.00      A    H
ATOM   1119  C   ALA A  78     -44.010  32.731  -6.828  1.00  0.00      A    C
ATOM   1120  O   ALA A  78     -43.808  33.919  -6.800  1.00  0.00      A    O
ATOM   1121  N   PHE A  79     -44.436  32.037  -5.767  1.00  0.00      A    N
ATOM   1122  HN  PHE A  79     -44.729  31.091  -5.880  1.00  0.00      A    H
ATOM   1123  CA  PHE A  79     -44.685  32.701  -4.552  1.00  0.00      A    C
ATOM   1124  HA  PHE A  79     -45.078  33.667  -4.833  1.00  0.00      A    H
ATOM   1125  CB  PHE A  79     -45.770  31.956  -3.795  1.00  0.00      A    C
ATOM   1126  HB1 PHE A  79     -46.735  31.888  -4.343  1.00  0.00      A    H
ATOM   1127  HB2 PHE A  79     -45.509  30.904  -3.550  1.00  0.00      A    H
ATOM   1128  CG  PHE A  79     -46.176  32.529  -2.430  1.00  0.00      A    C
ATOM   1129  CD1 PHE A  79     -46.100  31.632  -1.347  1.00  0.00      A    C
ATOM   1130  HD1 PHE A  79     -45.856  30.588  -1.476  1.00  0.00      A    H
ATOM   1131  CE1 PHE A  79     -46.458  32.086  -0.054  1.00  0.00      A    C
ATOM   1132  HE1 PHE A  79     -46.302  31.439   0.796  1.00  0.00      A    H
ATOM   1133  CZ  PHE A  79     -46.788  33.413   0.190  1.00  0.00      A    C
ATOM   1134  HZ  PHE A  79     -47.143  33.705   1.168  1.00  0.00      A    H
ATOM   1135  CD2 PHE A  79     -46.522  33.864  -2.282  1.00  0.00      A    C
ATOM   1136  HD2 PHE A  79     -46.524  34.642  -3.031  1.00  0.00      A    H
ATOM   1137  CE2 PHE A  79     -46.803  34.300  -0.922  1.00  0.00      A    C
ATOM   1138  HE2 PHE A  79     -46.914  35.362  -0.760  1.00  0.00      A    H
ATOM   1139  C   PHE A  79     -43.400  32.885  -3.750  1.00  0.00      A    C
ATOM   1140  O   PHE A  79     -42.806  31.958  -3.308  1.00  0.00      A    O
ATOM   1141  N   ASN A  80     -42.825  34.135  -3.794  1.00  0.00      A    N
ATOM   1142  HN  ASN A  80     -43.315  34.835  -4.308  1.00  0.00      A    H
ATOM   1143  CA  ASN A  80     -41.648  34.479  -3.018  1.00  0.00      A    C
ATOM   1144  HA  ASN A  80     -41.578  35.549  -3.145  1.00  0.00      A    H
ATOM   1145  CB  ASN A  80     -41.733  34.268  -1.461  1.00  0.00      A    C
ATOM   1146  HB1 ASN A  80     -41.729  33.181  -1.229  1.00  0.00      A    H
ATOM   1147  HB2 ASN A  80     -40.869  34.716  -0.924  1.00  0.00      A    H
ATOM   1148  CG  ASN A  80     -43.017  34.857  -0.840  1.00  0.00      A    C
ATOM   1149  OD1 ASN A  80     -43.652  35.790  -1.332  1.00  0.00      A    O
ATOM   1150  ND2 ASN A  80     -43.312  34.352   0.439  1.00  0.00      A    N
ATOM   1151 HD21 ASN A  80     -44.186  34.585   0.866  1.00  0.00      A    H
ATOM   1152 HD22 ASN A  80     -42.652  33.732   0.864  1.00  0.00      A    H
ATOM   1153  C   ASN A  80     -40.299  33.979  -3.537  1.00  0.00      A    C
ATOM   1154  O   ASN A  80     -39.356  34.718  -3.761  1.00  0.00      A    O
ATOM   1155  N   ASN A  81     -40.217  32.645  -3.849  1.00  0.00      A    N
ATOM   1156  HN  ASN A  81     -40.972  32.014  -3.685  1.00  0.00      A    H
ATOM   1157  CA  ASN A  81     -39.124  32.041  -4.596  1.00  0.00      A    C
ATOM   1158  HA  ASN A  81     -38.287  32.520  -4.109  1.00  0.00      A    H
ATOM   1159  CB  ASN A  81     -39.065  30.436  -4.556  1.00  0.00      A    C
ATOM   1160  HB1 ASN A  81     -40.122  30.099  -4.612  1.00  0.00      A    H
ATOM   1161  HB2 ASN A  81     -38.339  30.029  -5.291  1.00  0.00      A    H
ATOM   1162  CG  ASN A  81     -38.407  30.035  -3.251  1.00  0.00      A    C
ATOM   1163  OD1 ASN A  81     -37.570  30.773  -2.748  1.00  0.00      A    O
ATOM   1164  ND2 ASN A  81     -38.965  29.029  -2.518  1.00  0.00      A    N
ATOM   1165 HD21 ASN A  81     -38.647  28.887  -1.580  1.00  0.00      A    H
ATOM   1166 HD22 ASN A  81     -39.859  28.663  -2.775  1.00  0.00      A    H
ATOM   1167  C   ASN A  81     -39.161  32.574  -6.028  1.00  0.00      A    C
ATOM   1168  O   ASN A  81     -40.170  32.478  -6.709  1.00  0.00      A    O
ATOM   1169  N   PHE A  82     -37.998  33.063  -6.526  1.00  0.00      A    N
ATOM   1170  HN  PHE A  82     -37.238  33.204  -5.897  1.00  0.00      A    H
ATOM   1171  CA  PHE A  82     -37.879  33.527  -7.922  1.00  0.00      A    C
ATOM   1172  HA  PHE A  82     -38.807  33.986  -8.230  1.00  0.00      A    H
ATOM   1173  CB  PHE A  82     -36.634  34.503  -8.152  1.00  0.00      A    C
ATOM   1174  HB1 PHE A  82     -35.853  34.206  -7.420  1.00  0.00      A    H
ATOM   1175  HB2 PHE A  82     -36.298  34.315  -9.194  1.00  0.00      A    H
ATOM   1176  CG  PHE A  82     -36.916  35.943  -8.045  1.00  0.00      A    C
ATOM   1177  CD1 PHE A  82     -36.389  36.816  -9.002  1.00  0.00      A    C
ATOM   1178  HD1 PHE A  82     -35.814  36.445  -9.838  1.00  0.00      A    H
ATOM   1179  CE1 PHE A  82     -36.759  38.153  -9.038  1.00  0.00      A    C
ATOM   1180  HE1 PHE A  82     -36.298  38.797  -9.772  1.00  0.00      A    H
ATOM   1181  CZ  PHE A  82     -37.579  38.729  -7.989  1.00  0.00      A    C
ATOM   1182  HZ  PHE A  82     -37.749  39.790  -7.876  1.00  0.00      A    H
ATOM   1183  CD2 PHE A  82     -37.817  36.457  -7.114  1.00  0.00      A    C
ATOM   1184  HD2 PHE A  82     -38.325  35.815  -6.409  1.00  0.00      A    H
ATOM   1185  CE2 PHE A  82     -38.104  37.803  -7.037  1.00  0.00      A    C
ATOM   1186  HE2 PHE A  82     -38.705  38.148  -6.208  1.00  0.00      A    H
ATOM   1187  C   PHE A  82     -37.678  32.362  -8.885  1.00  0.00      A    C
ATOM   1188  O   PHE A  82     -38.430  32.235  -9.831  1.00  0.00      A    O
ATOM   1189  N   GLY A  83     -36.835  31.348  -8.591  1.00  0.00      A    N
ATOM   1190  HN  GLY A  83     -36.249  31.474  -7.794  1.00  0.00      A    H
ATOM   1191  CA  GLY A  83     -36.726  30.078  -9.351  1.00  0.00      A    C
ATOM   1192  HA1 GLY A  83     -37.197  29.344  -8.714  1.00  0.00      A    H
ATOM   1193  HA2 GLY A  83     -37.208  30.124 -10.316  1.00  0.00      A    H
ATOM   1194  C   GLY A  83     -35.331  29.685  -9.531  1.00  0.00      A    C
ATOM   1195  O   GLY A  83     -34.671  29.297  -8.592  1.00  0.00      A    O
ATOM   1196  N   CYS A  84     -34.892  29.825 -10.799  1.00  0.00      A    N
ATOM   1197  HN  CYS A  84     -35.415  30.352 -11.464  1.00  0.00      A    H
ATOM   1198  CA  CYS A  84     -33.410  29.645 -11.038  1.00  0.00      A    C
ATOM   1199  HA  CYS A  84     -32.970  28.895 -10.398  1.00  0.00      A    H
ATOM   1200  CB  CYS A  84     -33.124  29.234 -12.491  1.00  0.00      A    C
ATOM   1201  HB1 CYS A  84     -33.272  30.065 -13.214  1.00  0.00      A    H
ATOM   1202  HB2 CYS A  84     -33.779  28.387 -12.785  1.00  0.00      A    H
ATOM   1203  SG  CYS A  84     -31.429  28.776 -12.871  1.00  0.00      A    S
ATOM   1204  C   CYS A  84     -32.663  30.891 -10.739  1.00  0.00      A    C
ATOM   1205  O   CYS A  84     -31.593  30.870 -10.166  1.00  0.00      A    O
ATOM   1206  N   SER A  85     -33.261  32.062 -11.084  1.00  0.00      A    N
ATOM   1207  HN  SER A  85     -34.196  31.970 -11.418  1.00  0.00      A    H
ATOM   1208  CA  SER A  85     -32.750  33.381 -10.735  1.00  0.00      A    C
ATOM   1209  HA  SER A  85     -31.852  33.561 -11.308  1.00  0.00      A    H
ATOM   1210  CB  SER A  85     -33.840  34.378 -11.202  1.00  0.00      A    C
ATOM   1211  HB1 SER A  85     -34.217  34.025 -12.185  1.00  0.00      A    H
ATOM   1212  HB2 SER A  85     -34.810  34.358 -10.660  1.00  0.00      A    H
ATOM   1213  OG  SER A  85     -33.311  35.709 -11.189  1.00  0.00      A    O
ATOM   1214  HG1 SER A  85     -33.974  36.099 -11.763  1.00  0.00      A    H
ATOM   1215  C   SER A  85     -32.508  33.706  -9.255  1.00  0.00      A    C
ATOM   1216  O   SER A  85     -31.566  34.488  -8.898  1.00  0.00      A    O
ATOM   1217  N   GLY A  86     -33.262  33.111  -8.346  1.00  0.00      A    N
ATOM   1218  HN  GLY A  86     -33.893  32.362  -8.536  1.00  0.00      A    H
ATOM   1219  CA  GLY A  86     -33.185  33.270  -6.893  1.00  0.00      A    C
ATOM   1220  HA1 GLY A  86     -32.191  32.991  -6.577  1.00  0.00      A    H
ATOM   1221  HA2 GLY A  86     -33.587  34.230  -6.603  1.00  0.00      A    H
ATOM   1222  C   GLY A  86     -34.090  32.371  -6.115  1.00  0.00      A    C
ATOM   1223  O   GLY A  86     -35.104  31.923  -6.596  1.00  0.00      A    O
ATOM   1224  N   GLY A  87     -33.802  32.145  -4.835  1.00  0.00      A    N
ATOM   1225  HN  GLY A  87     -32.892  32.379  -4.503  1.00  0.00      A    H
ATOM   1226  CA  GLY A  87     -34.799  31.545  -3.951  1.00  0.00      A    C
ATOM   1227  HA1 GLY A  87     -35.682  32.159  -3.855  1.00  0.00      A    H
ATOM   1228  HA2 GLY A  87     -35.034  30.592  -4.401  1.00  0.00      A    H
ATOM   1229  C   GLY A  87     -34.278  31.194  -2.538  1.00  0.00      A    C
ATOM   1230  O   GLY A  87     -33.111  31.201  -2.286  1.00  0.00      A    O
ATOM   1231  N   LEU A  88     -35.176  31.039  -1.588  1.00  0.00      A    N
ATOM   1232  HN  LEU A  88     -36.137  31.179  -1.812  1.00  0.00      A    H
ATOM   1233  CA  LEU A  88     -34.969  30.862  -0.122  1.00  0.00      A    C
ATOM   1234  HA  LEU A  88     -33.909  30.882   0.088  1.00  0.00      A    H
ATOM   1235  CB  LEU A  88     -35.778  31.866   0.701  1.00  0.00      A    C
ATOM   1236  HB1 LEU A  88     -36.833  31.791   0.361  1.00  0.00      A    H
ATOM   1237  HB2 LEU A  88     -35.723  31.587   1.775  1.00  0.00      A    H
ATOM   1238  CG  LEU A  88     -35.282  33.321   0.666  1.00  0.00      A    C
ATOM   1239  HG  LEU A  88     -35.506  33.639  -0.375  1.00  0.00      A    H
ATOM   1240  CD1 LEU A  88     -36.115  34.269   1.503  1.00  0.00      A    C
ATOM   1241 HD11 LEU A  88     -36.114  34.028   2.588  1.00  0.00      A    H
ATOM   1242 HD12 LEU A  88     -35.643  35.272   1.429  1.00  0.00      A    H
ATOM   1243 HD13 LEU A  88     -37.133  34.188   1.067  1.00  0.00      A    H
ATOM   1244  CD2 LEU A  88     -33.774  33.524   0.928  1.00  0.00      A    C
ATOM   1245 HD21 LEU A  88     -33.468  34.574   1.128  1.00  0.00      A    H
ATOM   1246 HD22 LEU A  88     -33.591  32.800   1.751  1.00  0.00      A    H
ATOM   1247 HD23 LEU A  88     -33.080  33.154   0.144  1.00  0.00      A    H
ATOM   1248  C   LEU A  88     -35.381  29.464   0.344  1.00  0.00      A    C
ATOM   1249  O   LEU A  88     -36.510  29.073  -0.030  1.00  0.00      A    O
ATOM   1250  N   PRO A  89     -34.596  28.638   1.122  1.00  0.00      A    N
ATOM   1251  CD  PRO A  89     -33.342  29.002   1.699  1.00  0.00      A    C
ATOM   1252  HD1 PRO A  89     -33.383  29.801   2.470  1.00  0.00      A    H
ATOM   1253  HD2 PRO A  89     -32.611  29.320   0.924  1.00  0.00      A    H
ATOM   1254  CA  PRO A  89     -34.930  27.233   1.298  1.00  0.00      A    C
ATOM   1255  HA  PRO A  89     -35.379  26.840   0.398  1.00  0.00      A    H
ATOM   1256  CB  PRO A  89     -33.669  26.572   1.717  1.00  0.00      A    C
ATOM   1257  HB1 PRO A  89     -33.888  25.762   2.446  1.00  0.00      A    H
ATOM   1258  HB2 PRO A  89     -33.188  26.060   0.856  1.00  0.00      A    H
ATOM   1259  CG  PRO A  89     -32.856  27.706   2.356  1.00  0.00      A    C
ATOM   1260  HG1 PRO A  89     -33.300  27.687   3.374  1.00  0.00      A    H
ATOM   1261  HG2 PRO A  89     -31.759  27.548   2.289  1.00  0.00      A    H
ATOM   1262  C   PRO A  89     -36.021  27.102   2.340  1.00  0.00      A    C
ATOM   1263  O   PRO A  89     -36.755  26.098   2.339  1.00  0.00      A    O
ATOM   1264  N   SER A  90     -36.152  28.071   3.273  1.00  0.00      A    N
ATOM   1265  HN  SER A  90     -35.554  28.864   3.178  1.00  0.00      A    H
ATOM   1266  CA  SER A  90     -37.276  28.435   4.087  1.00  0.00      A    C
ATOM   1267  HA  SER A  90     -37.443  27.676   4.837  1.00  0.00      A    H
ATOM   1268  CB  SER A  90     -37.050  29.838   4.675  1.00  0.00      A    C
ATOM   1269  HB1 SER A  90     -38.021  30.073   5.162  1.00  0.00      A    H
ATOM   1270  HB2 SER A  90     -36.256  29.846   5.452  1.00  0.00      A    H
ATOM   1271  OG  SER A  90     -36.591  30.884   3.830  1.00  0.00      A    O
ATOM   1272  HG1 SER A  90     -36.458  31.677   4.355  1.00  0.00      A    H
ATOM   1273  C   SER A  90     -38.541  28.493   3.319  1.00  0.00      A    C
ATOM   1274  O   SER A  90     -39.590  27.907   3.735  1.00  0.00      A    O
ATOM   1275  N   GLN A  91     -38.547  29.171   2.176  1.00  0.00      A    N
ATOM   1276  HN  GLN A  91     -37.711  29.544   1.780  1.00  0.00      A    H
ATOM   1277  CA  GLN A  91     -39.751  29.326   1.372  1.00  0.00      A    C
ATOM   1278  HA  GLN A  91     -40.649  29.419   1.964  1.00  0.00      A    H
ATOM   1279  CB  GLN A  91     -39.672  30.684   0.557  1.00  0.00      A    C
ATOM   1280  HB1 GLN A  91     -38.859  30.695  -0.200  1.00  0.00      A    H
ATOM   1281  HB2 GLN A  91     -40.548  30.692  -0.126  1.00  0.00      A    H
ATOM   1282  CG  GLN A  91     -39.595  31.987   1.366  1.00  0.00      A    C
ATOM   1283  HG1 GLN A  91     -38.648  32.027   1.944  1.00  0.00      A    H
ATOM   1284  HG2 GLN A  91     -39.696  32.807   0.623  1.00  0.00      A    H
ATOM   1285  CD  GLN A  91     -40.873  32.039   2.198  1.00  0.00      A    C
ATOM   1286  OE1 GLN A  91     -41.971  32.090   1.690  1.00  0.00      A    O
ATOM   1287  NE2 GLN A  91     -40.769  32.264   3.531  1.00  0.00      A    N
ATOM   1288 HE21 GLN A  91     -41.641  32.528   3.944  1.00  0.00      A    H
ATOM   1289 HE22 GLN A  91     -39.834  32.396   3.859  1.00  0.00      A    H
ATOM   1290  C   GLN A  91     -39.888  28.129   0.564  1.00  0.00      A    C
ATOM   1291  O   GLN A  91     -40.990  27.737   0.213  1.00  0.00      A    O
ATOM   1292  N   ALA A  92     -38.830  27.320   0.256  1.00  0.00      A    N
ATOM   1293  HN  ALA A  92     -37.930  27.575   0.603  1.00  0.00      A    H
ATOM   1294  CA  ALA A  92     -38.964  26.029  -0.430  1.00  0.00      A    C
ATOM   1295  HA  ALA A  92     -39.607  26.096  -1.295  1.00  0.00      A    H
ATOM   1296  CB  ALA A  92     -37.609  25.634  -0.948  1.00  0.00      A    C
ATOM   1297  HB1 ALA A  92     -37.713  24.887  -1.764  1.00  0.00      A    H
ATOM   1298  HB2 ALA A  92     -37.032  26.527  -1.272  1.00  0.00      A    H
ATOM   1299  HB3 ALA A  92     -37.032  25.144  -0.136  1.00  0.00      A    H
ATOM   1300  C   ALA A  92     -39.527  24.818   0.398  1.00  0.00      A    C
ATOM   1301  O   ALA A  92     -40.370  24.022  -0.085  1.00  0.00      A    O
ATOM   1302  N   PHE A  93     -39.113  24.506   1.656  1.00  0.00      A    N
ATOM   1303  HN  PHE A  93     -38.362  25.024   2.059  1.00  0.00      A    H
ATOM   1304  CA  PHE A  93     -39.718  23.643   2.641  1.00  0.00      A    C
ATOM   1305  HA  PHE A  93     -39.640  22.639   2.250  1.00  0.00      A    H
ATOM   1306  CB  PHE A  93     -38.991  23.670   4.025  1.00  0.00      A    C
ATOM   1307  HB1 PHE A  93     -38.840  24.702   4.406  1.00  0.00      A    H
ATOM   1308  HB2 PHE A  93     -39.594  23.029   4.703  1.00  0.00      A    H
ATOM   1309  CG  PHE A  93     -37.678  23.017   3.937  1.00  0.00      A    C
ATOM   1310  CD1 PHE A  93     -36.571  23.789   4.390  1.00  0.00      A    C
ATOM   1311  HD1 PHE A  93     -36.795  24.821   4.617  1.00  0.00      A    H
ATOM   1312  CE1 PHE A  93     -35.244  23.282   4.386  1.00  0.00      A    C
ATOM   1313  HE1 PHE A  93     -34.336  23.748   4.738  1.00  0.00      A    H
ATOM   1314  CZ  PHE A  93     -35.038  21.933   4.025  1.00  0.00      A    C
ATOM   1315  HZ  PHE A  93     -34.041  21.529   3.935  1.00  0.00      A    H
ATOM   1316  CD2 PHE A  93     -37.360  21.696   3.514  1.00  0.00      A    C
ATOM   1317  HD2 PHE A  93     -38.123  21.100   3.037  1.00  0.00      A    H
ATOM   1318  CE2 PHE A  93     -36.093  21.112   3.571  1.00  0.00      A    C
ATOM   1319  HE2 PHE A  93     -35.999  20.085   3.249  1.00  0.00      A    H
ATOM   1320  C   PHE A  93     -41.184  23.894   2.793  1.00  0.00      A    C
ATOM   1321  O   PHE A  93     -41.969  22.965   2.842  1.00  0.00      A    O
ATOM   1322  N   GLU A  94     -41.570  25.197   2.751  1.00  0.00      A    N
ATOM   1323  HN  GLU A  94     -40.914  25.920   2.548  1.00  0.00      A    H
ATOM   1324  CA  GLU A  94     -42.998  25.618   2.786  1.00  0.00      A    C
ATOM   1325  HA  GLU A  94     -43.437  25.112   3.633  1.00  0.00      A    H
ATOM   1326  CB  GLU A  94     -43.150  27.094   3.178  1.00  0.00      A    C
ATOM   1327  HB1 GLU A  94     -42.498  27.651   2.472  1.00  0.00      A    H
ATOM   1328  HB2 GLU A  94     -44.165  27.455   2.908  1.00  0.00      A    H
ATOM   1329  CG  GLU A  94     -42.756  27.475   4.668  1.00  0.00      A    C
ATOM   1330  HG1 GLU A  94     -42.207  26.596   5.066  1.00  0.00      A    H
ATOM   1331  HG2 GLU A  94     -42.212  28.438   4.559  1.00  0.00      A    H
ATOM   1332  CD  GLU A  94     -43.974  27.784   5.515  1.00  0.00      A    C
ATOM   1333  OE1 GLU A  94     -45.107  28.134   5.023  1.00  0.00      A    O
ATOM   1334  OE2 GLU A  94     -43.815  27.803   6.763  1.00  0.00      A    O
ATOM   1335  C   GLU A  94     -43.804  25.282   1.606  1.00  0.00      A    C
ATOM   1336  O   GLU A  94     -44.984  25.061   1.631  1.00  0.00      A    O
ATOM   1337  N   TYR A  95     -43.126  25.095   0.417  1.00  0.00      A    N
ATOM   1338  HN  TYR A  95     -42.132  25.140   0.362  1.00  0.00      A    H
ATOM   1339  CA  TYR A  95     -43.880  24.515  -0.675  1.00  0.00      A    C
ATOM   1340  HA  TYR A  95     -44.809  25.033  -0.858  1.00  0.00      A    H
ATOM   1341  CB  TYR A  95     -42.994  24.637  -1.959  1.00  0.00      A    C
ATOM   1342  HB1 TYR A  95     -42.887  25.706  -2.243  1.00  0.00      A    H
ATOM   1343  HB2 TYR A  95     -41.994  24.170  -1.836  1.00  0.00      A    H
ATOM   1344  CG  TYR A  95     -43.599  23.975  -3.127  1.00  0.00      A    C
ATOM   1345  CD1 TYR A  95     -44.749  24.548  -3.710  1.00  0.00      A    C
ATOM   1346  HD1 TYR A  95     -45.189  25.470  -3.363  1.00  0.00      A    H
ATOM   1347  CE1 TYR A  95     -45.396  23.889  -4.723  1.00  0.00      A    C
ATOM   1348  HE1 TYR A  95     -46.283  24.344  -5.136  1.00  0.00      A    H
ATOM   1349  CZ  TYR A  95     -44.975  22.608  -5.194  1.00  0.00      A    C
ATOM   1350  OH  TYR A  95     -45.583  21.952  -6.226  1.00  0.00      A    O
ATOM   1351  HH  TYR A  95     -46.357  22.489  -6.413  1.00  0.00      A    H
ATOM   1352  CD2 TYR A  95     -43.164  22.757  -3.687  1.00  0.00      A    C
ATOM   1353  HD2 TYR A  95     -42.217  22.368  -3.344  1.00  0.00      A    H
ATOM   1354  CE2 TYR A  95     -43.736  22.126  -4.716  1.00  0.00      A    C
ATOM   1355  HE2 TYR A  95     -43.382  21.138  -4.970  1.00  0.00      A    H
ATOM   1356  C   TYR A  95     -44.188  23.018  -0.446  1.00  0.00      A    C
ATOM   1357  O   TYR A  95     -45.266  22.503  -0.860  1.00  0.00      A    O
ATOM   1358  N   VAL A  96     -43.292  22.293   0.260  1.00  0.00      A    N
ATOM   1359  HN  VAL A  96     -42.587  22.759   0.789  1.00  0.00      A    H
ATOM   1360  CA  VAL A  96     -43.446  20.898   0.693  1.00  0.00      A    C
ATOM   1361  HA  VAL A  96     -44.082  20.404  -0.027  1.00  0.00      A    H
ATOM   1362  CB  VAL A  96     -42.146  20.209   0.779  1.00  0.00      A    C
ATOM   1363  HB  VAL A  96     -41.498  20.581   1.600  1.00  0.00      A    H
ATOM   1364  CG1 VAL A  96     -42.356  18.660   0.789  1.00  0.00      A    C
ATOM   1365 HG11 VAL A  96     -42.898  18.485   1.743  1.00  0.00      A    H
ATOM   1366 HG12 VAL A  96     -43.056  18.262   0.022  1.00  0.00      A    H
ATOM   1367 HG13 VAL A  96     -41.404  18.101   0.911  1.00  0.00      A    H
ATOM   1368  CG2 VAL A  96     -41.320  20.491  -0.476  1.00  0.00      A    C
ATOM   1369 HG21 VAL A  96     -41.042  21.565  -0.530  1.00  0.00      A    H
ATOM   1370 HG22 VAL A  96     -40.358  19.937  -0.521  1.00  0.00      A    H
ATOM   1371 HG23 VAL A  96     -41.771  20.407  -1.487  1.00  0.00      A    H
ATOM   1372  C   VAL A  96     -44.315  20.789   1.909  1.00  0.00      A    C
ATOM   1373  O   VAL A  96     -44.867  19.674   2.233  1.00  0.00      A    O
ATOM   1374  N   LYS A  97     -44.506  21.833   2.634  1.00  0.00      A    N
ATOM   1375  HN  LYS A  97     -43.925  22.590   2.343  1.00  0.00      A    H
ATOM   1376  CA  LYS A  97     -45.447  22.029   3.721  1.00  0.00      A    C
ATOM   1377  HA  LYS A  97     -45.399  21.230   4.446  1.00  0.00      A    H
ATOM   1378  CB  LYS A  97     -45.154  23.342   4.539  1.00  0.00      A    C
ATOM   1379  HB1 LYS A  97     -44.107  23.257   4.903  1.00  0.00      A    H
ATOM   1380  HB2 LYS A  97     -45.299  24.228   3.885  1.00  0.00      A    H
ATOM   1381  CG  LYS A  97     -46.024  23.602   5.733  1.00  0.00      A    C
ATOM   1382  HG1 LYS A  97     -47.013  24.021   5.450  1.00  0.00      A    H
ATOM   1383  HG2 LYS A  97     -46.242  22.716   6.367  1.00  0.00      A    H
ATOM   1384  CD  LYS A  97     -45.376  24.691   6.584  1.00  0.00      A    C
ATOM   1385  HD1 LYS A  97     -44.430  24.270   6.987  1.00  0.00      A    H
ATOM   1386  HD2 LYS A  97     -45.114  25.482   5.849  1.00  0.00      A    H
ATOM   1387  CE  LYS A  97     -46.228  25.276   7.687  1.00  0.00      A    C
ATOM   1388  HE1 LYS A  97     -47.093  25.851   7.292  1.00  0.00      A    H
ATOM   1389  HE2 LYS A  97     -46.604  24.520   8.409  1.00  0.00      A    H
ATOM   1390  NZ  LYS A  97     -45.473  26.285   8.362  1.00  0.00      A    N
ATOM   1391  HZ1 LYS A  97     -44.899  25.765   9.056  1.00  0.00      A    H
ATOM   1392  HZ2 LYS A  97     -44.911  26.856   7.699  1.00  0.00      A    H
ATOM   1393  HZ3 LYS A  97     -46.130  26.850   8.938  1.00  0.00      A    H
ATOM   1394  C   LYS A  97     -46.862  22.040   3.219  1.00  0.00      A    C
ATOM   1395  O   LYS A  97     -47.694  21.201   3.580  1.00  0.00      A    O
ATOM   1396  N   TYR A  98     -47.204  22.972   2.294  1.00  0.00      A    N
ATOM   1397  HN  TYR A  98     -46.476  23.494   1.855  1.00  0.00      A    H
ATOM   1398  CA  TYR A  98     -48.486  23.263   1.849  1.00  0.00      A    C
ATOM   1399  HA  TYR A  98     -49.210  23.328   2.647  1.00  0.00      A    H
ATOM   1400  CB  TYR A  98     -48.474  24.576   1.111  1.00  0.00      A    C
ATOM   1401  HB1 TYR A  98     -47.999  25.384   1.708  1.00  0.00      A    H
ATOM   1402  HB2 TYR A  98     -47.890  24.471   0.172  1.00  0.00      A    H
ATOM   1403  CG  TYR A  98     -49.820  25.144   0.799  1.00  0.00      A    C
ATOM   1404  CD1 TYR A  98     -50.494  25.855   1.692  1.00  0.00      A    C
ATOM   1405  HD1 TYR A  98     -50.100  26.088   2.670  1.00  0.00      A    H
ATOM   1406  CE1 TYR A  98     -51.910  26.186   1.520  1.00  0.00      A    C
ATOM   1407  HE1 TYR A  98     -52.443  26.635   2.345  1.00  0.00      A    H
ATOM   1408  CZ  TYR A  98     -52.478  25.913   0.261  1.00  0.00      A    C
ATOM   1409  OH  TYR A  98     -53.861  26.260   0.057  1.00  0.00      A    O
ATOM   1410  HH  TYR A  98     -54.143  25.855  -0.766  1.00  0.00      A    H
ATOM   1411  CD2 TYR A  98     -50.447  24.858  -0.466  1.00  0.00      A    C
ATOM   1412  HD2 TYR A  98     -49.802  24.265  -1.096  1.00  0.00      A    H
ATOM   1413  CE2 TYR A  98     -51.760  25.252  -0.768  1.00  0.00      A    C
ATOM   1414  HE2 TYR A  98     -52.196  24.973  -1.716  1.00  0.00      A    H
ATOM   1415  C   TYR A  98     -48.971  22.052   0.964  1.00  0.00      A    C
ATOM   1416  O   TYR A  98     -50.026  21.502   1.249  1.00  0.00      A    O
ATOM   1417  N   ASN A  99     -48.104  21.646  -0.068  1.00  0.00      A    N
ATOM   1418  HN  ASN A  99     -47.329  22.223  -0.312  1.00  0.00      A    H
ATOM   1419  CA  ASN A  99     -48.468  20.526  -0.927  1.00  0.00      A    C
ATOM   1420  HA  ASN A  99     -49.531  20.581  -1.112  1.00  0.00      A    H
ATOM   1421  CB  ASN A  99     -47.758  20.730  -2.274  1.00  0.00      A    C
ATOM   1422  HB1 ASN A  99     -46.651  20.735  -2.190  1.00  0.00      A    H
ATOM   1423  HB2 ASN A  99     -48.018  19.955  -3.027  1.00  0.00      A    H
ATOM   1424  CG  ASN A  99     -48.239  21.948  -2.921  1.00  0.00      A    C
ATOM   1425  OD1 ASN A  99     -49.207  21.893  -3.642  1.00  0.00      A    O
ATOM   1426  ND2 ASN A  99     -47.644  23.127  -2.666  1.00  0.00      A    N
ATOM   1427 HD21 ASN A  99     -48.037  23.906  -3.155  1.00  0.00      A    H
ATOM   1428 HD22 ASN A  99     -46.731  23.200  -2.265  1.00  0.00      A    H
ATOM   1429  C   ASN A  99     -48.142  19.200  -0.266  1.00  0.00      A    C
ATOM   1430  O   ASN A  99     -49.021  18.519   0.285  1.00  0.00      A    O
ATOM   1431  N   GLY A 100     -46.860  18.802  -0.308  1.00  0.00      A    N
ATOM   1432  HN  GLY A 100     -46.271  19.357  -0.890  1.00  0.00      A    H
ATOM   1433  CA  GLY A 100     -46.438  17.477   0.037  1.00  0.00      A    C
ATOM   1434  HA1 GLY A 100     -45.594  17.521   0.710  1.00  0.00      A    H
ATOM   1435  HA2 GLY A 100     -47.203  16.920   0.556  1.00  0.00      A    H
ATOM   1436  C   GLY A 100     -45.981  16.665  -1.237  1.00  0.00      A    C
ATOM   1437  O   GLY A 100     -46.498  16.966  -2.307  1.00  0.00      A    O
ATOM   1438  N   GLY A 101     -45.065  15.691  -1.058  1.00  0.00      A    N
ATOM   1439  HN  GLY A 101     -44.646  15.608  -0.157  1.00  0.00      A    H
ATOM   1440  CA  GLY A 101     -44.761  14.770  -2.166  1.00  0.00      A    C
ATOM   1441  HA1 GLY A 101     -44.224  13.958  -1.699  1.00  0.00      A    H
ATOM   1442  HA2 GLY A 101     -45.712  14.476  -2.585  1.00  0.00      A    H
ATOM   1443  C   GLY A 101     -44.048  15.353  -3.269  1.00  0.00      A    C
ATOM   1444  O   GLY A 101     -44.506  15.340  -4.424  1.00  0.00      A    O
ATOM   1445  N   LEU A 102     -42.781  15.779  -2.949  1.00  0.00      A    N
ATOM   1446  HN  LEU A 102     -42.487  15.696  -2.000  1.00  0.00      A    H
ATOM   1447  CA  LEU A 102     -41.897  16.343  -3.983  1.00  0.00      A    C
ATOM   1448  HA  LEU A 102     -42.529  17.029  -4.528  1.00  0.00      A    H
ATOM   1449  CB  LEU A 102     -40.681  17.136  -3.372  1.00  0.00      A    C
ATOM   1450  HB1 LEU A 102     -41.114  17.836  -2.625  1.00  0.00      A    H
ATOM   1451  HB2 LEU A 102     -40.094  16.347  -2.856  1.00  0.00      A    H
ATOM   1452  CG  LEU A 102     -39.726  17.848  -4.403  1.00  0.00      A    C
ATOM   1453  HG  LEU A 102     -39.243  17.106  -5.074  1.00  0.00      A    H
ATOM   1454  CD1 LEU A 102     -40.388  18.996  -5.260  1.00  0.00      A    C
ATOM   1455 HD11 LEU A 102     -39.589  19.472  -5.867  1.00  0.00      A    H
ATOM   1456 HD12 LEU A 102     -41.157  18.574  -5.942  1.00  0.00      A    H
ATOM   1457 HD13 LEU A 102     -40.856  19.742  -4.583  1.00  0.00      A    H
ATOM   1458  CD2 LEU A 102     -38.598  18.526  -3.574  1.00  0.00      A    C
ATOM   1459 HD21 LEU A 102     -39.093  19.239  -2.881  1.00  0.00      A    H
ATOM   1460 HD22 LEU A 102     -38.156  17.710  -2.963  1.00  0.00      A    H
ATOM   1461 HD23 LEU A 102     -37.847  19.027  -4.221  1.00  0.00      A    H
ATOM   1462  C   LEU A 102     -41.369  15.262  -4.944  1.00  0.00      A    C
ATOM   1463  O   LEU A 102     -40.882  14.245  -4.575  1.00  0.00      A    O
ATOM   1464  N   ASP A 103     -41.655  15.439  -6.240  1.00  0.00      A    N
ATOM   1465  HN  ASP A 103     -42.277  16.131  -6.598  1.00  0.00      A    H
ATOM   1466  CA  ASP A 103     -41.236  14.651  -7.308  1.00  0.00      A    C
ATOM   1467  HA  ASP A 103     -41.718  13.686  -7.254  1.00  0.00      A    H
ATOM   1468  CB  ASP A 103     -41.876  15.108  -8.647  1.00  0.00      A    C
ATOM   1469  HB1 ASP A 103     -41.276  15.900  -9.144  1.00  0.00      A    H
ATOM   1470  HB2 ASP A 103     -41.901  14.272  -9.378  1.00  0.00      A    H
ATOM   1471  CG  ASP A 103     -43.312  15.653  -8.485  1.00  0.00      A    C
ATOM   1472  OD1 ASP A 103     -43.266  16.829  -7.940  1.00  0.00      A    O
ATOM   1473  OD2 ASP A 103     -44.353  15.089  -8.863  1.00  0.00      A    O
ATOM   1474  C   ASP A 103     -39.746  14.262  -7.450  1.00  0.00      A    C
ATOM   1475  O   ASP A 103     -38.899  14.906  -6.815  1.00  0.00      A    O
ATOM   1476  N   THR A 104     -39.424  13.263  -8.211  1.00  0.00      A    N
ATOM   1477  HN  THR A 104     -40.147  12.660  -8.538  1.00  0.00      A    H
ATOM   1478  CA  THR A 104     -38.085  12.647  -8.400  1.00  0.00      A    C
ATOM   1479  HA  THR A 104     -37.381  12.985  -7.653  1.00  0.00      A    H
ATOM   1480  CB  THR A 104     -37.941  11.129  -8.174  1.00  0.00      A    C
ATOM   1481  HB  THR A 104     -36.857  10.906  -8.080  1.00  0.00      A    H
ATOM   1482  OG1 THR A 104     -38.582  10.307  -9.167  1.00  0.00      A    O
ATOM   1483  HG1 THR A 104     -38.375   9.391  -8.967  1.00  0.00      A    H
ATOM   1484  CG2 THR A 104     -38.588  10.726  -6.798  1.00  0.00      A    C
ATOM   1485 HG21 THR A 104     -38.050  11.310  -6.021  1.00  0.00      A    H
ATOM   1486 HG22 THR A 104     -39.647  11.060  -6.769  1.00  0.00      A    H
ATOM   1487 HG23 THR A 104     -38.458   9.627  -6.704  1.00  0.00      A    H
ATOM   1488  C   THR A 104     -37.431  13.101  -9.672  1.00  0.00      A    C
ATOM   1489  O   THR A 104     -38.049  13.713 -10.573  1.00  0.00      A    O
ATOM   1490  N   GLU A 105     -36.120  12.779  -9.737  1.00  0.00      A    N
ATOM   1491  HN  GLU A 105     -35.764  12.277  -8.953  1.00  0.00      A    H
ATOM   1492  CA  GLU A 105     -35.215  12.883 -10.873  1.00  0.00      A    C
ATOM   1493  HA  GLU A 105     -35.125  13.903 -11.215  1.00  0.00      A    H
ATOM   1494  CB  GLU A 105     -33.768  12.545 -10.371  1.00  0.00      A    C
ATOM   1495  HB1 GLU A 105     -33.401  13.394  -9.755  1.00  0.00      A    H
ATOM   1496  HB2 GLU A 105     -33.652  11.570  -9.850  1.00  0.00      A    H
ATOM   1497  CG  GLU A 105     -32.706  12.419 -11.583  1.00  0.00      A    C
ATOM   1498  HG1 GLU A 105     -33.096  11.623 -12.252  1.00  0.00      A    H
ATOM   1499  HG2 GLU A 105     -32.580  13.339 -12.193  1.00  0.00      A    H
ATOM   1500  CD  GLU A 105     -31.382  11.936 -11.053  1.00  0.00      A    C
ATOM   1501  OE1 GLU A 105     -30.834  12.578 -10.189  1.00  0.00      A    O
ATOM   1502  OE2 GLU A 105     -30.952  10.854 -11.518  1.00  0.00      A    O
ATOM   1503  C   GLU A 105     -35.671  12.048 -12.105  1.00  0.00      A    C
ATOM   1504  O   GLU A 105     -35.338  12.305 -13.270  1.00  0.00      A    O
ATOM   1505  N   GLU A 106     -36.321  10.879 -11.854  1.00  0.00      A    N
ATOM   1506  HN  GLU A 106     -36.471  10.536 -10.930  1.00  0.00      A    H
ATOM   1507  CA  GLU A 106     -36.812   9.958 -12.880  1.00  0.00      A    C
ATOM   1508  HA  GLU A 106     -35.950   9.814 -13.514  1.00  0.00      A    H
ATOM   1509  CB  GLU A 106     -37.220   8.504 -12.367  1.00  0.00      A    C
ATOM   1510  HB1 GLU A 106     -36.438   8.304 -11.603  1.00  0.00      A    H
ATOM   1511  HB2 GLU A 106     -38.147   8.519 -11.756  1.00  0.00      A    H
ATOM   1512  CG  GLU A 106     -37.193   7.382 -13.468  1.00  0.00      A    C
ATOM   1513  HG1 GLU A 106     -37.904   7.648 -14.280  1.00  0.00      A    H
ATOM   1514  HG2 GLU A 106     -36.208   7.195 -13.948  1.00  0.00      A    H
ATOM   1515  CD  GLU A 106     -37.432   6.010 -12.817  1.00  0.00      A    C
ATOM   1516  OE1 GLU A 106     -36.466   5.390 -12.353  1.00  0.00      A    O
ATOM   1517  OE2 GLU A 106     -38.628   5.560 -12.745  1.00  0.00      A    O
ATOM   1518  C   GLU A 106     -37.938  10.579 -13.698  1.00  0.00      A    C
ATOM   1519  O   GLU A 106     -37.909  10.490 -14.911  1.00  0.00      A    O
ATOM   1520  N   ALA A 107     -38.796  11.296 -13.030  1.00  0.00      A    N
ATOM   1521  HN  ALA A 107     -38.673  11.374 -12.044  1.00  0.00      A    H
ATOM   1522  CA  ALA A 107     -39.862  12.091 -13.584  1.00  0.00      A    C
ATOM   1523  HA  ALA A 107     -40.391  11.565 -14.365  1.00  0.00      A    H
ATOM   1524  CB  ALA A 107     -40.894  12.341 -12.508  1.00  0.00      A    C
ATOM   1525  HB1 ALA A 107     -41.349  11.379 -12.190  1.00  0.00      A    H
ATOM   1526  HB2 ALA A 107     -40.415  12.792 -11.613  1.00  0.00      A    H
ATOM   1527  HB3 ALA A 107     -41.682  12.964 -12.984  1.00  0.00      A    H
ATOM   1528  C   ALA A 107     -39.485  13.377 -14.149  1.00  0.00      A    C
ATOM   1529  O   ALA A 107     -39.926  13.634 -15.245  1.00  0.00      A    O
ATOM   1530  N   TYR A 108     -38.618  14.170 -13.534  1.00  0.00      A    N
ATOM   1531  HN  TYR A 108     -38.363  13.951 -12.595  1.00  0.00      A    H
ATOM   1532  CA  TYR A 108     -38.041  15.381 -14.113  1.00  0.00      A    C
ATOM   1533  HA  TYR A 108     -38.199  15.348 -15.181  1.00  0.00      A    H
ATOM   1534  CB  TYR A 108     -38.647  16.593 -13.489  1.00  0.00      A    C
ATOM   1535  HB1 TYR A 108     -38.496  16.599 -12.388  1.00  0.00      A    H
ATOM   1536  HB2 TYR A 108     -38.087  17.480 -13.856  1.00  0.00      A    H
ATOM   1537  CG  TYR A 108     -40.093  16.668 -13.855  1.00  0.00      A    C
ATOM   1538  CD1 TYR A 108     -41.054  16.071 -13.016  1.00  0.00      A    C
ATOM   1539  HD1 TYR A 108     -40.573  15.567 -12.191  1.00  0.00      A    H
ATOM   1540  CE1 TYR A 108     -42.363  15.937 -13.342  1.00  0.00      A    C
ATOM   1541  HE1 TYR A 108     -43.165  15.446 -12.812  1.00  0.00      A    H
ATOM   1542  CZ  TYR A 108     -42.783  16.549 -14.596  1.00  0.00      A    C
ATOM   1543  OH  TYR A 108     -44.150  16.513 -15.026  1.00  0.00      A    O
ATOM   1544  HH  TYR A 108     -44.627  16.010 -14.363  1.00  0.00      A    H
ATOM   1545  CD2 TYR A 108     -40.538  17.205 -15.083  1.00  0.00      A    C
ATOM   1546  HD2 TYR A 108     -39.891  17.709 -15.787  1.00  0.00      A    H
ATOM   1547  CE2 TYR A 108     -41.868  17.257 -15.415  1.00  0.00      A    C
ATOM   1548  HE2 TYR A 108     -42.135  17.790 -16.315  1.00  0.00      A    H
ATOM   1549  C   TYR A 108     -36.443  15.498 -13.830  1.00  0.00      A    C
ATOM   1550  O   TYR A 108     -36.030  15.759 -12.712  1.00  0.00      A    O
ATOM   1551  N   PRO A 109     -35.510  15.452 -14.787  1.00  0.00      A    N
ATOM   1552  CD  PRO A 109     -35.768  14.783 -16.056  1.00  0.00      A    C
ATOM   1553  HD1 PRO A 109     -36.387  15.397 -16.744  1.00  0.00      A    H
ATOM   1554  HD2 PRO A 109     -36.310  13.816 -15.977  1.00  0.00      A    H
ATOM   1555  CA  PRO A 109     -34.174  16.052 -14.722  1.00  0.00      A    C
ATOM   1556  HA  PRO A 109     -33.569  15.589 -13.956  1.00  0.00      A    H
ATOM   1557  CB  PRO A 109     -33.595  15.671 -16.134  1.00  0.00      A    C
ATOM   1558  HB1 PRO A 109     -33.857  16.477 -16.852  1.00  0.00      A    H
ATOM   1559  HB2 PRO A 109     -32.488  15.580 -16.123  1.00  0.00      A    H
ATOM   1560  CG  PRO A 109     -34.399  14.434 -16.591  1.00  0.00      A    C
ATOM   1561  HG1 PRO A 109     -34.380  14.330 -17.697  1.00  0.00      A    H
ATOM   1562  HG2 PRO A 109     -33.962  13.469 -16.255  1.00  0.00      A    H
ATOM   1563  C   PRO A 109     -34.135  17.568 -14.471  1.00  0.00      A    C
ATOM   1564  O   PRO A 109     -35.183  18.225 -14.631  1.00  0.00      A    O
ATOM   1565  N   TYR A 110     -32.979  18.182 -14.140  1.00  0.00      A    N
ATOM   1566  HN  TYR A 110     -32.201  17.622 -13.865  1.00  0.00      A    H
ATOM   1567  CA  TYR A 110     -32.924  19.620 -13.901  1.00  0.00      A    C
ATOM   1568  HA  TYR A 110     -33.934  19.917 -13.663  1.00  0.00      A    H
ATOM   1569  CB  TYR A 110     -32.002  19.973 -12.714  1.00  0.00      A    C
ATOM   1570  HB1 TYR A 110     -32.097  19.261 -11.867  1.00  0.00      A    H
ATOM   1571  HB2 TYR A 110     -30.963  19.905 -13.102  1.00  0.00      A    H
ATOM   1572  CG  TYR A 110     -32.209  21.357 -12.173  1.00  0.00      A    C
ATOM   1573  CD1 TYR A 110     -33.444  22.133 -12.303  1.00  0.00      A    C
ATOM   1574  HD1 TYR A 110     -34.250  21.869 -12.971  1.00  0.00      A    H
ATOM   1575  CE1 TYR A 110     -33.583  23.422 -11.757  1.00  0.00      A    C
ATOM   1576  HE1 TYR A 110     -34.553  23.885 -11.852  1.00  0.00      A    H
ATOM   1577  CZ  TYR A 110     -32.548  23.813 -10.921  1.00  0.00      A    C
ATOM   1578  OH  TYR A 110     -32.729  24.974 -10.115  1.00  0.00      A    O
ATOM   1579  HH  TYR A 110     -31.893  25.172  -9.685  1.00  0.00      A    H
ATOM   1580  CD2 TYR A 110     -31.250  21.886 -11.428  1.00  0.00      A    C
ATOM   1581  HD2 TYR A 110     -30.460  21.184 -11.206  1.00  0.00      A    H
ATOM   1582  CE2 TYR A 110     -31.396  23.079 -10.700  1.00  0.00      A    C
ATOM   1583  HE2 TYR A 110     -30.604  23.296  -9.999  1.00  0.00      A    H
ATOM   1584  C   TYR A 110     -32.543  20.426 -15.140  1.00  0.00      A    C
ATOM   1585  O   TYR A 110     -31.386  20.602 -15.450  1.00  0.00      A    O
ATOM   1586  N   ALA A 111     -33.513  21.057 -15.835  1.00  0.00      A    N
ATOM   1587  HN  ALA A 111     -34.472  21.016 -15.564  1.00  0.00      A    H
ATOM   1588  CA  ALA A 111     -33.279  21.951 -16.966  1.00  0.00      A    C
ATOM   1589  HA  ALA A 111     -32.299  21.733 -17.362  1.00  0.00      A    H
ATOM   1590  CB  ALA A 111     -34.295  21.754 -18.106  1.00  0.00      A    C
ATOM   1591  HB1 ALA A 111     -34.131  20.801 -18.653  1.00  0.00      A    H
ATOM   1592  HB2 ALA A 111     -35.281  21.655 -17.604  1.00  0.00      A    H
ATOM   1593  HB3 ALA A 111     -34.334  22.578 -18.850  1.00  0.00      A    H
ATOM   1594  C   ALA A 111     -33.373  23.376 -16.409  1.00  0.00      A    C
ATOM   1595  O   ALA A 111     -32.460  24.223 -16.580  1.00  0.00      A    O
ATOM   1596  N   GLY A 112     -34.550  23.761 -15.787  1.00  0.00      A    N
ATOM   1597  HN  GLY A 112     -35.231  23.043 -15.667  1.00  0.00      A    H
ATOM   1598  CA  GLY A 112     -34.725  24.993 -15.037  1.00  0.00      A    C
ATOM   1599  HA1 GLY A 112     -35.462  24.868 -14.258  1.00  0.00      A    H
ATOM   1600  HA2 GLY A 112     -33.742  25.219 -14.653  1.00  0.00      A    H
ATOM   1601  C   GLY A 112     -35.195  26.154 -15.961  1.00  0.00      A    C
ATOM   1602  O   GLY A 112     -35.186  27.326 -15.613  1.00  0.00      A    O
ATOM   1603  N   LYS A 113     -35.746  25.803 -17.085  1.00  0.00      A    N
ATOM   1604  HN  LYS A 113     -35.899  24.852 -17.343  1.00  0.00      A    H
ATOM   1605  CA  LYS A 113     -36.153  26.849 -17.954  1.00  0.00      A    C
ATOM   1606  HA  LYS A 113     -35.558  27.733 -17.784  1.00  0.00      A    H
ATOM   1607  CB  LYS A 113     -35.810  26.375 -19.440  1.00  0.00      A    C
ATOM   1608  HB1 LYS A 113     -36.474  25.514 -19.668  1.00  0.00      A    H
ATOM   1609  HB2 LYS A 113     -35.932  27.225 -20.145  1.00  0.00      A    H
ATOM   1610  CG  LYS A 113     -34.310  26.056 -19.640  1.00  0.00      A    C
ATOM   1611  HG1 LYS A 113     -33.769  27.011 -19.473  1.00  0.00      A    H
ATOM   1612  HG2 LYS A 113     -34.057  25.390 -18.788  1.00  0.00      A    H
ATOM   1613  CD  LYS A 113     -33.897  25.264 -20.834  1.00  0.00      A    C
ATOM   1614  HD1 LYS A 113     -32.916  24.769 -20.672  1.00  0.00      A    H
ATOM   1615  HD2 LYS A 113     -34.614  24.417 -20.887  1.00  0.00      A    H
ATOM   1616  CE  LYS A 113     -33.840  25.978 -22.161  1.00  0.00      A    C
ATOM   1617  HE1 LYS A 113     -34.807  26.516 -22.263  1.00  0.00      A    H
ATOM   1618  HE2 LYS A 113     -32.985  26.676 -22.284  1.00  0.00      A    H
ATOM   1619  NZ  LYS A 113     -33.650  24.991 -23.135  1.00  0.00      A    N
ATOM   1620  HZ1 LYS A 113     -32.964  25.353 -23.827  1.00  0.00      A    H
ATOM   1621  HZ2 LYS A 113     -33.214  24.130 -22.748  1.00  0.00      A    H
ATOM   1622  HZ3 LYS A 113     -34.528  24.719 -23.622  1.00  0.00      A    H
ATOM   1623  C   LYS A 113     -37.587  27.344 -17.827  1.00  0.00      A    C
ATOM   1624  O   LYS A 113     -38.189  27.181 -16.781  1.00  0.00      A    O
ATOM   1625  N   ASP A 114     -38.143  27.881 -18.925  1.00  0.00      A    N
ATOM   1626  HN  ASP A 114     -37.687  27.787 -19.806  1.00  0.00      A    H
ATOM   1627  CA  ASP A 114     -39.505  28.462 -19.012  1.00  0.00      A    C
ATOM   1628  HA  ASP A 114     -39.774  28.881 -18.054  1.00  0.00      A    H
ATOM   1629  CB  ASP A 114     -39.799  29.587 -20.083  1.00  0.00      A    C
ATOM   1630  HB1 ASP A 114     -39.783  29.056 -21.059  1.00  0.00      A    H
ATOM   1631  HB2 ASP A 114     -40.837  29.946 -19.921  1.00  0.00      A    H
ATOM   1632  CG  ASP A 114     -38.759  30.615 -20.174  1.00  0.00      A    C
ATOM   1633  OD1 ASP A 114     -39.178  31.793 -20.201  1.00  0.00      A    O
ATOM   1634  OD2 ASP A 114     -37.573  30.289 -20.423  1.00  0.00      A    O
ATOM   1635  C   ASP A 114     -40.369  27.275 -19.346  1.00  0.00      A    C
ATOM   1636  O   ASP A 114     -40.238  26.585 -20.359  1.00  0.00      A    O
ATOM   1637  N   GLY A 115     -41.414  26.921 -18.456  1.00  0.00      A    N
ATOM   1638  HN  GLY A 115     -41.538  27.461 -17.626  1.00  0.00      A    H
ATOM   1639  CA  GLY A 115     -42.407  25.923 -18.597  1.00  0.00      A    C
ATOM   1640  HA1 GLY A 115     -42.733  25.927 -19.626  1.00  0.00      A    H
ATOM   1641  HA2 GLY A 115     -41.909  24.992 -18.370  1.00  0.00      A    H
ATOM   1642  C   GLY A 115     -43.559  25.975 -17.618  1.00  0.00      A    C
ATOM   1643  O   GLY A 115     -43.942  27.042 -17.178  1.00  0.00      A    O
ATOM   1644  N   GLU A 116     -44.142  24.809 -17.267  1.00  0.00      A    N
ATOM   1645  HN  GLU A 116     -43.937  23.973 -17.770  1.00  0.00      A    H
ATOM   1646  CA  GLU A 116     -45.419  24.756 -16.535  1.00  0.00      A    C
ATOM   1647  HA  GLU A 116     -45.551  25.706 -16.038  1.00  0.00      A    H
ATOM   1648  CB  GLU A 116     -46.543  24.391 -17.370  1.00  0.00      A    C
ATOM   1649  HB1 GLU A 116     -46.456  25.045 -18.263  1.00  0.00      A    H
ATOM   1650  HB2 GLU A 116     -46.405  23.358 -17.754  1.00  0.00      A    H
ATOM   1651  CG  GLU A 116     -48.018  24.646 -16.880  1.00  0.00      A    C
ATOM   1652  HG1 GLU A 116     -48.241  23.876 -16.110  1.00  0.00      A    H
ATOM   1653  HG2 GLU A 116     -48.100  25.697 -16.530  1.00  0.00      A    H
ATOM   1654  CD  GLU A 116     -49.000  24.312 -18.051  1.00  0.00      A    C
ATOM   1655  OE1 GLU A 116     -49.451  25.328 -18.730  1.00  0.00      A    O
ATOM   1656  OE2 GLU A 116     -49.371  23.130 -18.194  1.00  0.00      A    O
ATOM   1657  C   GLU A 116     -45.334  23.846 -15.387  1.00  0.00      A    C
ATOM   1658  O   GLU A 116     -44.692  22.869 -15.335  1.00  0.00      A    O
ATOM   1659  N   CYS A 117     -46.087  24.121 -14.312  1.00  0.00      A    N
ATOM   1660  HN  CYS A 117     -46.550  24.996 -14.195  1.00  0.00      A    H
ATOM   1661  CA  CYS A 117     -46.220  23.380 -13.103  1.00  0.00      A    C
ATOM   1662  HA  CYS A 117     -45.248  23.129 -12.703  1.00  0.00      A    H
ATOM   1663  CB  CYS A 117     -46.921  24.284 -12.027  1.00  0.00      A    C
ATOM   1664  HB1 CYS A 117     -46.178  25.088 -11.840  1.00  0.00      A    H
ATOM   1665  HB2 CYS A 117     -47.893  24.677 -12.394  1.00  0.00      A    H
ATOM   1666  SG  CYS A 117     -47.252  23.470 -10.374  1.00  0.00      A    S
ATOM   1667  C   CYS A 117     -47.078  22.165 -13.325  1.00  0.00      A    C
ATOM   1668  O   CYS A 117     -48.314  22.298 -13.501  1.00  0.00      A    O
ATOM   1669  N   LYS A 118     -46.462  20.930 -13.409  1.00  0.00      A    N
ATOM   1670  HN  LYS A 118     -45.509  20.833 -13.132  1.00  0.00      A    H
ATOM   1671  CA  LYS A 118     -47.094  19.704 -13.830  1.00  0.00      A    C
ATOM   1672  HA  LYS A 118     -48.122  19.762 -13.502  1.00  0.00      A    H
ATOM   1673  CB  LYS A 118     -46.941  19.433 -15.289  1.00  0.00      A    C
ATOM   1674  HB1 LYS A 118     -45.914  19.591 -15.682  1.00  0.00      A    H
ATOM   1675  HB2 LYS A 118     -47.070  18.349 -15.495  1.00  0.00      A    H
ATOM   1676  CG  LYS A 118     -48.079  20.109 -16.134  1.00  0.00      A    C
ATOM   1677  HG1 LYS A 118     -48.080  21.210 -15.983  1.00  0.00      A    H
ATOM   1678  HG2 LYS A 118     -47.852  19.864 -17.194  1.00  0.00      A    H
ATOM   1679  CD  LYS A 118     -49.486  19.576 -15.944  1.00  0.00      A    C
ATOM   1680  HD1 LYS A 118     -49.491  18.466 -15.923  1.00  0.00      A    H
ATOM   1681  HD2 LYS A 118     -49.836  19.794 -14.913  1.00  0.00      A    H
ATOM   1682  CE  LYS A 118     -50.507  20.109 -17.074  1.00  0.00      A    C
ATOM   1683  HE1 LYS A 118     -50.086  19.863 -18.072  1.00  0.00      A    H
ATOM   1684  HE2 LYS A 118     -51.324  19.408 -16.799  1.00  0.00      A    H
ATOM   1685  NZ  LYS A 118     -50.914  21.518 -16.849  1.00  0.00      A    N
ATOM   1686  HZ1 LYS A 118     -50.166  22.145 -17.207  1.00  0.00      A    H
ATOM   1687  HZ2 LYS A 118     -51.803  21.584 -17.385  1.00  0.00      A    H
ATOM   1688  HZ3 LYS A 118     -51.183  21.779 -15.879  1.00  0.00      A    H
ATOM   1689  C   LYS A 118     -46.339  18.595 -12.945  1.00  0.00      A    C
ATOM   1690  O   LYS A 118     -45.142  18.714 -12.735  1.00  0.00      A    O
ATOM   1691  N   PHE A 119     -47.060  17.513 -12.551  1.00  0.00      A    N
ATOM   1692  HN  PHE A 119     -47.985  17.299 -12.858  1.00  0.00      A    H
ATOM   1693  CA  PHE A 119     -46.579  16.604 -11.540  1.00  0.00      A    C
ATOM   1694  HA  PHE A 119     -45.655  17.008 -11.153  1.00  0.00      A    H
ATOM   1695  CB  PHE A 119     -47.550  16.465 -10.330  1.00  0.00      A    C
ATOM   1696  HB1 PHE A 119     -48.459  15.850 -10.502  1.00  0.00      A    H
ATOM   1697  HB2 PHE A 119     -47.049  15.894  -9.519  1.00  0.00      A    H
ATOM   1698  CG  PHE A 119     -47.887  17.916  -9.822  1.00  0.00      A    C
ATOM   1699  CD1 PHE A 119     -49.082  18.504 -10.190  1.00  0.00      A    C
ATOM   1700  HD1 PHE A 119     -49.731  17.950 -10.852  1.00  0.00      A    H
ATOM   1701  CE1 PHE A 119     -49.366  19.812  -9.809  1.00  0.00      A    C
ATOM   1702  HE1 PHE A 119     -50.278  20.320 -10.084  1.00  0.00      A    H
ATOM   1703  CZ  PHE A 119     -48.460  20.519  -8.932  1.00  0.00      A    C
ATOM   1704  HZ  PHE A 119     -48.695  21.531  -8.639  1.00  0.00      A    H
ATOM   1705  CD2 PHE A 119     -46.943  18.630  -9.067  1.00  0.00      A    C
ATOM   1706  HD2 PHE A 119     -45.956  18.277  -8.808  1.00  0.00      A    H
ATOM   1707  CE2 PHE A 119     -47.286  19.894  -8.536  1.00  0.00      A    C
ATOM   1708  HE2 PHE A 119     -46.516  20.436  -8.006  1.00  0.00      A    H
ATOM   1709  C   PHE A 119     -46.268  15.139 -12.128  1.00  0.00      A    C
ATOM   1710  O   PHE A 119     -46.329  15.005 -13.360  1.00  0.00      A    O
ATOM   1711  N   SER A 120     -45.897  14.214 -11.194  1.00  0.00      A    N
ATOM   1712  HN  SER A 120     -45.734  14.543 -10.267  1.00  0.00      A    H
ATOM   1713  CA  SER A 120     -45.498  12.835 -11.359  1.00  0.00      A    C
ATOM   1714  HA  SER A 120     -45.162  12.665 -12.371  1.00  0.00      A    H
ATOM   1715  CB  SER A 120     -44.374  12.444 -10.309  1.00  0.00      A    C
ATOM   1716  HB1 SER A 120     -43.749  13.361 -10.255  1.00  0.00      A    H
ATOM   1717  HB2 SER A 120     -44.776  12.292  -9.285  1.00  0.00      A    H
ATOM   1718  OG  SER A 120     -43.549  11.324 -10.724  1.00  0.00      A    O
ATOM   1719  HG1 SER A 120     -42.666  11.443 -10.367  1.00  0.00      A    H
ATOM   1720  C   SER A 120     -46.705  11.847 -11.224  1.00  0.00      A    C
ATOM   1721  O   SER A 120     -47.861  12.243 -11.367  1.00  0.00      A    O
ATOM   1722  N   SER A 121     -46.466  10.608 -10.906  1.00  0.00      A    N
ATOM   1723  HN  SER A 121     -45.524  10.307 -10.774  1.00  0.00      A    H
ATOM   1724  CA  SER A 121     -47.504   9.647 -10.691  1.00  0.00      A    C
ATOM   1725  HA  SER A 121     -48.465  10.129 -10.589  1.00  0.00      A    H
ATOM   1726  CB  SER A 121     -47.507   8.606 -11.870  1.00  0.00      A    C
ATOM   1727  HB1 SER A 121     -48.147   7.725 -11.647  1.00  0.00      A    H
ATOM   1728  HB2 SER A 121     -47.960   9.080 -12.767  1.00  0.00      A    H
ATOM   1729  OG  SER A 121     -46.214   8.128 -12.246  1.00  0.00      A    O
ATOM   1730  HG1 SER A 121     -46.305   7.390 -12.852  1.00  0.00      A    H
ATOM   1731  C   SER A 121     -47.249   8.972  -9.398  1.00  0.00      A    C
ATOM   1732  O   SER A 121     -47.872   9.286  -8.402  1.00  0.00      A    O
ATOM   1733  N   GLU A 122     -46.335   7.964  -9.409  1.00  0.00      A    N
ATOM   1734  HN  GLU A 122     -45.949   7.595 -10.251  1.00  0.00      A    H
ATOM   1735  CA  GLU A 122     -46.246   6.967  -8.302  1.00  0.00      A    C
ATOM   1736  HA  GLU A 122     -47.203   6.962  -7.802  1.00  0.00      A    H
ATOM   1737  CB  GLU A 122     -45.891   5.545  -8.866  1.00  0.00      A    C
ATOM   1738  HB1 GLU A 122     -44.986   5.505  -9.510  1.00  0.00      A    H
ATOM   1739  HB2 GLU A 122     -45.655   4.789  -8.087  1.00  0.00      A    H
ATOM   1740  CG  GLU A 122     -47.103   4.857  -9.639  1.00  0.00      A    C
ATOM   1741  HG1 GLU A 122     -47.735   4.721  -8.735  1.00  0.00      A    H
ATOM   1742  HG2 GLU A 122     -47.638   5.527 -10.345  1.00  0.00      A    H
ATOM   1743  CD  GLU A 122     -46.902   3.484 -10.262  1.00  0.00      A    C
ATOM   1744  OE1 GLU A 122     -47.284   3.321 -11.444  1.00  0.00      A    O
ATOM   1745  OE2 GLU A 122     -46.485   2.558  -9.495  1.00  0.00      A    O
ATOM   1746  C   GLU A 122     -45.204   7.453  -7.293  1.00  0.00      A    C
ATOM   1747  O   GLU A 122     -45.541   7.579  -6.109  1.00  0.00      A    O
ATOM   1748  N   ASN A 123     -43.969   7.617  -7.758  1.00  0.00      A    N
ATOM   1749  HN  ASN A 123     -43.821   7.545  -8.741  1.00  0.00      A    H
ATOM   1750  CA  ASN A 123     -42.803   7.743  -6.912  1.00  0.00      A    C
ATOM   1751  HA  ASN A 123     -43.021   7.293  -5.955  1.00  0.00      A    H
ATOM   1752  CB  ASN A 123     -41.529   7.163  -7.626  1.00  0.00      A    C
ATOM   1753  HB1 ASN A 123     -41.592   7.498  -8.683  1.00  0.00      A    H
ATOM   1754  HB2 ASN A 123     -40.618   7.582  -7.148  1.00  0.00      A    H
ATOM   1755  CG  ASN A 123     -41.568   5.666  -7.597  1.00  0.00      A    C
ATOM   1756  OD1 ASN A 123     -41.400   4.990  -8.648  1.00  0.00      A    O
ATOM   1757  ND2 ASN A 123     -41.716   5.044  -6.420  1.00  0.00      A    N
ATOM   1758 HD21 ASN A 123     -41.649   4.050  -6.502  1.00  0.00      A    H
ATOM   1759 HD22 ASN A 123     -41.797   5.538  -5.554  1.00  0.00      A    H
ATOM   1760  C   ASN A 123     -42.630   9.250  -6.658  1.00  0.00      A    C
ATOM   1761  O   ASN A 123     -42.388  10.064  -7.515  1.00  0.00      A    O
ATOM   1762  N   VAL A 124     -42.662   9.617  -5.347  1.00  0.00      A    N
ATOM   1763  HN  VAL A 124     -42.668   8.893  -4.661  1.00  0.00      A    H
ATOM   1764  CA  VAL A 124     -42.397  10.932  -4.880  1.00  0.00      A    C
ATOM   1765  HA  VAL A 124     -41.735  11.431  -5.572  1.00  0.00      A    H
ATOM   1766  CB  VAL A 124     -43.688  11.834  -4.657  1.00  0.00      A    C
ATOM   1767  HB  VAL A 124     -43.326  12.811  -4.274  1.00  0.00      A    H
ATOM   1768  CG1 VAL A 124     -44.485  11.977  -5.975  1.00  0.00      A    C
ATOM   1769 HG11 VAL A 124     -45.399  12.575  -5.776  1.00  0.00      A    H
ATOM   1770 HG12 VAL A 124     -43.975  12.584  -6.754  1.00  0.00      A    H
ATOM   1771 HG13 VAL A 124     -44.758  10.971  -6.359  1.00  0.00      A    H
ATOM   1772  CG2 VAL A 124     -44.704  11.283  -3.622  1.00  0.00      A    C
ATOM   1773 HG21 VAL A 124     -45.142  10.306  -3.920  1.00  0.00      A    H
ATOM   1774 HG22 VAL A 124     -44.274  11.116  -2.611  1.00  0.00      A    H
ATOM   1775 HG23 VAL A 124     -45.629  11.892  -3.546  1.00  0.00      A    H
ATOM   1776  C   VAL A 124     -41.624  10.879  -3.608  1.00  0.00      A    C
ATOM   1777  O   VAL A 124     -41.235   9.836  -3.079  1.00  0.00      A    O
ATOM   1778  N   GLY A 125     -41.307  11.979  -2.957  1.00  0.00      A    N
ATOM   1779  HN  GLY A 125     -41.431  12.857  -3.411  1.00  0.00      A    H
ATOM   1780  CA  GLY A 125     -40.741  12.042  -1.531  1.00  0.00      A    C
ATOM   1781  HA1 GLY A 125     -40.275  11.083  -1.356  1.00  0.00      A    H
ATOM   1782  HA2 GLY A 125     -39.974  12.802  -1.532  1.00  0.00      A    H
ATOM   1783  C   GLY A 125     -41.811  12.439  -0.456  1.00  0.00      A    C
ATOM   1784  O   GLY A 125     -42.967  12.260  -0.637  1.00  0.00      A    O
ATOM   1785  N   VAL A 126     -41.267  13.162   0.567  1.00  0.00      A    N
ATOM   1786  HN  VAL A 126     -40.325  13.486   0.581  1.00  0.00      A    H
ATOM   1787  CA  VAL A 126     -42.008  13.264   1.772  1.00  0.00      A    C
ATOM   1788  HA  VAL A 126     -42.743  12.473   1.792  1.00  0.00      A    H
ATOM   1789  CB  VAL A 126     -41.123  13.071   3.069  1.00  0.00      A    C
ATOM   1790  HB  VAL A 126     -41.902  12.941   3.850  1.00  0.00      A    H
ATOM   1791  CG1 VAL A 126     -40.377  11.651   3.103  1.00  0.00      A    C
ATOM   1792 HG11 VAL A 126     -40.944  10.699   3.027  1.00  0.00      A    H
ATOM   1793 HG12 VAL A 126     -39.629  11.645   2.282  1.00  0.00      A    H
ATOM   1794 HG13 VAL A 126     -39.868  11.510   4.081  1.00  0.00      A    H
ATOM   1795  CG2 VAL A 126     -40.241  14.305   3.312  1.00  0.00      A    C
ATOM   1796 HG21 VAL A 126     -40.810  15.257   3.385  1.00  0.00      A    H
ATOM   1797 HG22 VAL A 126     -39.637  14.351   4.244  1.00  0.00      A    H
ATOM   1798 HG23 VAL A 126     -39.618  14.405   2.398  1.00  0.00      A    H
ATOM   1799  C   VAL A 126     -42.850  14.593   1.802  1.00  0.00      A    C
ATOM   1800  O   VAL A 126     -42.774  15.448   0.894  1.00  0.00      A    O
ATOM   1801  N   ARG A 127     -43.628  14.852   2.913  1.00  0.00      A    N
ATOM   1802  HN  ARG A 127     -43.781  14.164   3.619  1.00  0.00      A    H
ATOM   1803  CA  ARG A 127     -44.245  16.165   3.209  1.00  0.00      A    C
ATOM   1804  HA  ARG A 127     -43.967  16.835   2.409  1.00  0.00      A    H
ATOM   1805  CB  ARG A 127     -45.887  16.003   3.280  1.00  0.00      A    C
ATOM   1806  HB1 ARG A 127     -46.287  15.918   2.247  1.00  0.00      A    H
ATOM   1807  HB2 ARG A 127     -46.077  15.064   3.842  1.00  0.00      A    H
ATOM   1808  CG  ARG A 127     -46.545  17.232   3.976  1.00  0.00      A    C
ATOM   1809  HG1 ARG A 127     -46.277  17.232   5.054  1.00  0.00      A    H
ATOM   1810  HG2 ARG A 127     -46.187  18.173   3.505  1.00  0.00      A    H
ATOM   1811  CD  ARG A 127     -48.052  17.338   3.911  1.00  0.00      A    C
ATOM   1812  HD1 ARG A 127     -48.278  18.238   4.522  1.00  0.00      A    H
ATOM   1813  HD2 ARG A 127     -48.461  17.478   2.888  1.00  0.00      A    H
ATOM   1814  NE  ARG A 127     -48.695  16.174   4.493  1.00  0.00      A    N
ATOM   1815  HE  ARG A 127     -48.234  15.290   4.568  1.00  0.00      A    H
ATOM   1816  CZ  ARG A 127     -50.013  16.097   4.759  1.00  0.00      A    C
ATOM   1817  NH1 ARG A 127     -50.916  16.975   4.356  1.00  0.00      A    N
ATOM   1818 HH11 ARG A 127     -50.676  17.699   3.711  1.00  0.00      A    H
ATOM   1819 HH12 ARG A 127     -51.832  16.578   4.287  1.00  0.00      A    H
ATOM   1820  NH2 ARG A 127     -50.390  15.044   5.429  1.00  0.00      A    N
ATOM   1821 HH21 ARG A 127     -49.665  14.356   5.399  1.00  0.00      A    H
ATOM   1822 HH22 ARG A 127     -51.361  14.873   5.597  1.00  0.00      A    H
ATOM   1823  C   ARG A 127     -43.672  16.735   4.562  1.00  0.00      A    C
ATOM   1824  O   ARG A 127     -43.326  15.951   5.488  1.00  0.00      A    O
ATOM   1825  N   VAL A 128     -43.552  18.100   4.551  1.00  0.00      A    N
ATOM   1826  HN  VAL A 128     -44.006  18.607   3.822  1.00  0.00      A    H
ATOM   1827  CA  VAL A 128     -42.992  18.782   5.646  1.00  0.00      A    C
ATOM   1828  HA  VAL A 128     -42.256  18.209   6.190  1.00  0.00      A    H
ATOM   1829  CB  VAL A 128     -42.176  19.959   5.072  1.00  0.00      A    C
ATOM   1830  HB  VAL A 128     -42.820  20.475   4.329  1.00  0.00      A    H
ATOM   1831  CG1 VAL A 128     -41.584  20.852   6.211  1.00  0.00      A    C
ATOM   1832 HG11 VAL A 128     -40.769  21.533   5.886  1.00  0.00      A    H
ATOM   1833 HG12 VAL A 128     -42.428  21.318   6.763  1.00  0.00      A    H
ATOM   1834 HG13 VAL A 128     -41.122  20.132   6.920  1.00  0.00      A    H
ATOM   1835  CG2 VAL A 128     -41.046  19.317   4.182  1.00  0.00      A    C
ATOM   1836 HG21 VAL A 128     -40.290  20.121   4.053  1.00  0.00      A    H
ATOM   1837 HG22 VAL A 128     -40.465  18.557   4.746  1.00  0.00      A    H
ATOM   1838 HG23 VAL A 128     -41.297  18.905   3.181  1.00  0.00      A    H
ATOM   1839  C   VAL A 128     -44.120  19.236   6.567  1.00  0.00      A    C
ATOM   1840  O   VAL A 128     -45.207  19.594   6.050  1.00  0.00      A    O
ATOM   1841  N   VAL A 129     -43.954  19.113   7.850  1.00  0.00      A    N
ATOM   1842  HN  VAL A 129     -43.186  18.596   8.220  1.00  0.00      A    H
ATOM   1843  CA  VAL A 129     -44.865  19.694   8.850  1.00  0.00      A    C
ATOM   1844  HA  VAL A 129     -45.899  19.575   8.559  1.00  0.00      A    H
ATOM   1845  CB  VAL A 129     -44.699  19.004  10.155  1.00  0.00      A    C
ATOM   1846  HB  VAL A 129     -43.723  19.170  10.659  1.00  0.00      A    H
ATOM   1847  CG1 VAL A 129     -45.738  19.366  11.262  1.00  0.00      A    C
ATOM   1848 HG11 VAL A 129     -45.523  18.754  12.164  1.00  0.00      A    H
ATOM   1849 HG12 VAL A 129     -45.590  20.437  11.521  1.00  0.00      A    H
ATOM   1850 HG13 VAL A 129     -46.748  19.155  10.850  1.00  0.00      A    H
ATOM   1851  CG2 VAL A 129     -44.859  17.513   9.786  1.00  0.00      A    C
ATOM   1852 HG21 VAL A 129     -43.871  17.079   9.524  1.00  0.00      A    H
ATOM   1853 HG22 VAL A 129     -45.153  17.022  10.738  1.00  0.00      A    H
ATOM   1854 HG23 VAL A 129     -45.747  17.298   9.153  1.00  0.00      A    H
ATOM   1855  C   VAL A 129     -44.526  21.163   9.006  1.00  0.00      A    C
ATOM   1856  O   VAL A 129     -45.235  22.039   8.472  1.00  0.00      A    O
ATOM   1857  N   ASP A 130     -43.423  21.516   9.687  1.00  0.00      A    N
ATOM   1858  HN  ASP A 130     -42.810  20.920  10.200  1.00  0.00      A    H
ATOM   1859  CA  ASP A 130     -42.827  22.842   9.706  1.00  0.00      A    C
ATOM   1860  HA  ASP A 130     -43.436  23.362   8.981  1.00  0.00      A    H
ATOM   1861  CB  ASP A 130     -43.069  23.545  11.085  1.00  0.00      A    C
ATOM   1862  HB1 ASP A 130     -44.009  23.151  11.528  1.00  0.00      A    H
ATOM   1863  HB2 ASP A 130     -42.344  23.384  11.911  1.00  0.00      A    H
ATOM   1864  CG  ASP A 130     -43.201  25.063  10.934  1.00  0.00      A    C
ATOM   1865  OD1 ASP A 130     -43.266  25.596   9.841  1.00  0.00      A    O
ATOM   1866  OD2 ASP A 130     -43.217  25.758  12.015  1.00  0.00      A    O
ATOM   1867  C   ASP A 130     -41.406  22.962   9.296  1.00  0.00      A    C
ATOM   1868  O   ASP A 130     -40.709  21.938   9.234  1.00  0.00      A    O
ATOM   1869  N   SER A 131     -40.843  24.196   9.069  1.00  0.00      A    N
ATOM   1870  HN  SER A 131     -41.430  25.000   9.008  1.00  0.00      A    H
ATOM   1871  CA  SER A 131     -39.386  24.382   8.973  1.00  0.00      A    C
ATOM   1872  HA  SER A 131     -38.934  23.402   8.926  1.00  0.00      A    H
ATOM   1873  CB  SER A 131     -38.916  25.132   7.707  1.00  0.00      A    C
ATOM   1874  HB1 SER A 131     -37.829  24.905   7.659  1.00  0.00      A    H
ATOM   1875  HB2 SER A 131     -39.430  24.778   6.788  1.00  0.00      A    H
ATOM   1876  OG  SER A 131     -38.994  26.492   7.714  1.00  0.00      A    O
ATOM   1877  HG1 SER A 131     -39.827  26.820   8.059  1.00  0.00      A    H
ATOM   1878  C   SER A 131     -38.836  24.988  10.224  1.00  0.00      A    C
ATOM   1879  O   SER A 131     -39.346  25.986  10.764  1.00  0.00      A    O
ATOM   1880  N   VAL A 132     -37.823  24.396  10.908  1.00  0.00      A    N
ATOM   1881  HN  VAL A 132     -37.348  23.598  10.547  1.00  0.00      A    H
ATOM   1882  CA  VAL A 132     -37.393  24.867  12.226  1.00  0.00      A    C
ATOM   1883  HA  VAL A 132     -38.190  25.509  12.571  1.00  0.00      A    H
ATOM   1884  CB  VAL A 132     -37.261  23.781  13.257  1.00  0.00      A    C
ATOM   1885  HB  VAL A 132     -36.440  23.044  13.127  1.00  0.00      A    H
ATOM   1886  CG1 VAL A 132     -36.989  24.380  14.684  1.00  0.00      A    C
ATOM   1887 HG11 VAL A 132     -37.018  23.570  15.444  1.00  0.00      A    H
ATOM   1888 HG12 VAL A 132     -36.017  24.918  14.649  1.00  0.00      A    H
ATOM   1889 HG13 VAL A 132     -37.741  25.131  15.006  1.00  0.00      A    H
ATOM   1890  CG2 VAL A 132     -38.575  22.981  13.173  1.00  0.00      A    C
ATOM   1891 HG21 VAL A 132     -38.596  22.239  14.000  1.00  0.00      A    H
ATOM   1892 HG22 VAL A 132     -39.509  23.563  13.329  1.00  0.00      A    H
ATOM   1893 HG23 VAL A 132     -38.650  22.379  12.242  1.00  0.00      A    H
ATOM   1894  C   VAL A 132     -36.013  25.506  12.186  1.00  0.00      A    C
ATOM   1895  O   VAL A 132     -35.038  24.747  12.101  1.00  0.00      A    O
ATOM   1896  N   ASN A 133     -35.912  26.840  12.292  1.00  0.00      A    N
ATOM   1897  HN  ASN A 133     -36.715  27.430  12.328  1.00  0.00      A    H
ATOM   1898  CA  ASN A 133     -34.631  27.574  12.397  1.00  0.00      A    C
ATOM   1899  HA  ASN A 133     -33.996  27.086  11.672  1.00  0.00      A    H
ATOM   1900  CB  ASN A 133     -34.832  29.074  11.953  1.00  0.00      A    C
ATOM   1901  HB1 ASN A 133     -35.690  29.607  12.417  1.00  0.00      A    H
ATOM   1902  HB2 ASN A 133     -33.914  29.585  12.313  1.00  0.00      A    H
ATOM   1903  CG  ASN A 133     -34.962  29.205  10.418  1.00  0.00      A    C
ATOM   1904  OD1 ASN A 133     -36.048  28.995   9.820  1.00  0.00      A    O
ATOM   1905  ND2 ASN A 133     -33.873  29.765   9.850  1.00  0.00      A    N
ATOM   1906 HD21 ASN A 133     -33.897  29.825   8.852  1.00  0.00      A    H
ATOM   1907 HD22 ASN A 133     -33.098  29.968  10.448  1.00  0.00      A    H
ATOM   1908  C   ASN A 133     -34.020  27.492  13.797  1.00  0.00      A    C
ATOM   1909  O   ASN A 133     -34.782  27.371  14.768  1.00  0.00      A    O
ATOM   1910  N   ILE A 134     -32.752  27.409  13.986  1.00  0.00      A    N
ATOM   1911  HN  ILE A 134     -32.150  27.525  13.200  1.00  0.00      A    H
ATOM   1912  CA  ILE A 134     -32.209  27.027  15.346  1.00  0.00      A    C
ATOM   1913  HA  ILE A 134     -33.012  26.511  15.851  1.00  0.00      A    H
ATOM   1914  CB  ILE A 134     -31.004  26.065  15.147  1.00  0.00      A    C
ATOM   1915  HB  ILE A 134     -30.469  26.309  14.205  1.00  0.00      A    H
ATOM   1916  CG2 ILE A 134     -29.996  25.845  16.351  1.00  0.00      A    C
ATOM   1917 HG21 ILE A 134     -29.595  26.852  16.591  1.00  0.00      A    H
ATOM   1918 HG22 ILE A 134     -30.522  25.406  17.226  1.00  0.00      A    H
ATOM   1919 HG23 ILE A 134     -29.165  25.184  16.025  1.00  0.00      A    H
ATOM   1920  CG1 ILE A 134     -31.608  24.647  14.768  1.00  0.00      A    C
ATOM   1921 HG11 ILE A 134     -32.047  24.134  15.650  1.00  0.00      A    H
ATOM   1922 HG12 ILE A 134     -32.537  24.785  14.175  1.00  0.00      A    H
ATOM   1923  CD  ILE A 134     -30.596  23.711  14.004  1.00  0.00      A    C
ATOM   1924  HD1 ILE A 134     -30.594  23.955  12.920  1.00  0.00      A    H
ATOM   1925  HD2 ILE A 134     -29.618  23.762  14.529  1.00  0.00      A    H
ATOM   1926  HD3 ILE A 134     -30.841  22.641  14.180  1.00  0.00      A    H
ATOM   1927  C   ILE A 134     -31.706  28.268  16.071  1.00  0.00      A    C
ATOM   1928  O   ILE A 134     -31.438  29.354  15.521  1.00  0.00      A    O
ATOM   1929  N   THR A 135     -31.651  28.174  17.421  1.00  0.00      A    N
ATOM   1930  HN  THR A 135     -31.826  27.278  17.820  1.00  0.00      A    H
ATOM   1931  CA  THR A 135     -31.423  29.128  18.391  1.00  0.00      A    C
ATOM   1932  HA  THR A 135     -32.110  29.915  18.115  1.00  0.00      A    H
ATOM   1933  CB  THR A 135     -31.707  28.544  19.764  1.00  0.00      A    C
ATOM   1934  HB  THR A 135     -31.584  29.250  20.613  1.00  0.00      A    H
ATOM   1935  OG1 THR A 135     -30.974  27.376  20.119  1.00  0.00      A    O
ATOM   1936  HG1 THR A 135     -30.124  27.614  20.496  1.00  0.00      A    H
ATOM   1937  CG2 THR A 135     -33.231  28.127  19.749  1.00  0.00      A    C
ATOM   1938 HG21 THR A 135     -33.496  27.599  20.690  1.00  0.00      A    H
ATOM   1939 HG22 THR A 135     -33.809  29.072  19.839  1.00  0.00      A    H
ATOM   1940 HG23 THR A 135     -33.552  27.684  18.782  1.00  0.00      A    H
ATOM   1941  C   THR A 135     -29.980  29.626  18.392  1.00  0.00      A    C
ATOM   1942  O   THR A 135     -29.163  29.198  17.551  1.00  0.00      A    O
ATOM   1943  N   LEU A 136     -29.649  30.583  19.265  1.00  0.00      A    N
ATOM   1944  HN  LEU A 136     -30.362  30.846  19.910  1.00  0.00      A    H
ATOM   1945  CA  LEU A 136     -28.549  31.419  18.929  1.00  0.00      A    C
ATOM   1946  HA  LEU A 136     -28.460  31.450  17.853  1.00  0.00      A    H
ATOM   1947  CB  LEU A 136     -28.699  32.829  19.555  1.00  0.00      A    C
ATOM   1948  HB1 LEU A 136     -28.562  32.770  20.656  1.00  0.00      A    H
ATOM   1949  HB2 LEU A 136     -27.851  33.438  19.174  1.00  0.00      A    H
ATOM   1950  CG  LEU A 136     -30.006  33.641  19.225  1.00  0.00      A    C
ATOM   1951  HG  LEU A 136     -30.863  33.029  19.578  1.00  0.00      A    H
ATOM   1952  CD1 LEU A 136     -30.023  34.909  20.008  1.00  0.00      A    C
ATOM   1953 HD11 LEU A 136     -29.907  34.760  21.103  1.00  0.00      A    H
ATOM   1954 HD12 LEU A 136     -29.180  35.573  19.723  1.00  0.00      A    H
ATOM   1955 HD13 LEU A 136     -30.922  35.480  19.692  1.00  0.00      A    H
ATOM   1956  CD2 LEU A 136     -30.194  33.908  17.708  1.00  0.00      A    C
ATOM   1957 HD21 LEU A 136     -31.155  34.430  17.512  1.00  0.00      A    H
ATOM   1958 HD22 LEU A 136     -29.460  34.644  17.316  1.00  0.00      A    H
ATOM   1959 HD23 LEU A 136     -30.198  32.937  17.168  1.00  0.00      A    H
ATOM   1960  C   LEU A 136     -27.156  30.898  19.276  1.00  0.00      A    C
ATOM   1961  O   LEU A 136     -26.716  30.829  20.426  1.00  0.00      A    O
ATOM   1962  N   GLY A 137     -26.365  30.519  18.313  1.00  0.00      A    N
ATOM   1963  HN  GLY A 137     -26.694  30.503  17.372  1.00  0.00      A    H
ATOM   1964  CA  GLY A 137     -25.001  30.011  18.423  1.00  0.00      A    C
ATOM   1965  HA1 GLY A 137     -24.627  30.089  17.413  1.00  0.00      A    H
ATOM   1966  HA2 GLY A 137     -24.505  30.550  19.216  1.00  0.00      A    H
ATOM   1967  C   GLY A 137     -24.843  28.591  18.752  1.00  0.00      A    C
ATOM   1968  O   GLY A 137     -24.531  28.231  19.858  1.00  0.00      A    O
ATOM   1969  N   ALA A 138     -25.129  27.632  17.799  1.00  0.00      A    N
ATOM   1970  HN  ALA A 138     -25.400  27.939  16.890  1.00  0.00      A    H
ATOM   1971  CA  ALA A 138     -25.100  26.181  18.128  1.00  0.00      A    C
ATOM   1972  HA  ALA A 138     -24.892  26.050  19.180  1.00  0.00      A    H
ATOM   1973  CB  ALA A 138     -26.477  25.584  17.779  1.00  0.00      A    C
ATOM   1974  HB1 ALA A 138     -26.483  25.323  16.699  1.00  0.00      A    H
ATOM   1975  HB2 ALA A 138     -26.647  24.649  18.354  1.00  0.00      A    H
ATOM   1976  HB3 ALA A 138     -27.310  26.287  17.992  1.00  0.00      A    H
ATOM   1977  C   ALA A 138     -24.021  25.422  17.350  1.00  0.00      A    C
ATOM   1978  O   ALA A 138     -24.061  25.377  16.102  1.00  0.00      A    O
ATOM   1979  N   GLU A 139     -22.990  24.833  18.014  1.00  0.00      A    N
ATOM   1980  HN  GLU A 139     -22.934  25.057  18.984  1.00  0.00      A    H
ATOM   1981  CA  GLU A 139     -21.876  23.960  17.552  1.00  0.00      A    C
ATOM   1982  HA  GLU A 139     -22.037  23.661  16.527  1.00  0.00      A    H
ATOM   1983  CB  GLU A 139     -20.550  24.575  17.927  1.00  0.00      A    C
ATOM   1984  HB1 GLU A 139     -20.582  24.920  18.983  1.00  0.00      A    H
ATOM   1985  HB2 GLU A 139     -19.738  23.819  17.863  1.00  0.00      A    H
ATOM   1986  CG  GLU A 139     -20.056  25.740  17.089  1.00  0.00      A    C
ATOM   1987  HG1 GLU A 139     -20.818  26.546  17.155  1.00  0.00      A    H
ATOM   1988  HG2 GLU A 139     -19.176  26.209  17.580  1.00  0.00      A    H
ATOM   1989  CD  GLU A 139     -19.744  25.352  15.597  1.00  0.00      A    C
ATOM   1990  OE1 GLU A 139     -19.807  26.261  14.742  1.00  0.00      A    O
ATOM   1991  OE2 GLU A 139     -19.350  24.169  15.395  1.00  0.00      A    O
ATOM   1992  C   GLU A 139     -21.932  22.641  18.285  1.00  0.00      A    C
ATOM   1993  O   GLU A 139     -22.199  21.552  17.748  1.00  0.00      A    O
ATOM   1994  N   ASP A 140     -21.704  22.647  19.624  1.00  0.00      A    N
ATOM   1995  HN  ASP A 140     -21.713  23.517  20.112  1.00  0.00      A    H
ATOM   1996  CA  ASP A 140     -21.621  21.343  20.344  1.00  0.00      A    C
ATOM   1997  HA  ASP A 140     -21.053  20.639  19.753  1.00  0.00      A    H
ATOM   1998  CB  ASP A 140     -20.964  21.595  21.722  1.00  0.00      A    C
ATOM   1999  HB1 ASP A 140     -21.559  22.310  22.329  1.00  0.00      A    H
ATOM   2000  HB2 ASP A 140     -21.003  20.615  22.245  1.00  0.00      A    H
ATOM   2001  CG  ASP A 140     -19.513  21.919  21.571  1.00  0.00      A    C
ATOM   2002  OD1 ASP A 140     -18.727  21.227  22.229  1.00  0.00      A    O
ATOM   2003  OD2 ASP A 140     -19.088  22.784  20.779  1.00  0.00      A    O
ATOM   2004  C   ASP A 140     -23.067  20.791  20.381  1.00  0.00      A    C
ATOM   2005  O   ASP A 140     -23.376  19.600  20.147  1.00  0.00      A    O
ATOM   2006  N   GLU A 141     -23.931  21.783  20.639  1.00  0.00      A    N
ATOM   2007  HN  GLU A 141     -23.413  22.621  20.796  1.00  0.00      A    H
ATOM   2008  CA  GLU A 141     -25.366  21.869  20.701  1.00  0.00      A    C
ATOM   2009  HA  GLU A 141     -25.593  21.306  21.594  1.00  0.00      A    H
ATOM   2010  CB  GLU A 141     -25.801  23.338  20.987  1.00  0.00      A    C
ATOM   2011  HB1 GLU A 141     -25.779  24.040  20.126  1.00  0.00      A    H
ATOM   2012  HB2 GLU A 141     -26.870  23.330  21.290  1.00  0.00      A    H
ATOM   2013  CG  GLU A 141     -25.059  23.833  22.280  1.00  0.00      A    C
ATOM   2014  HG1 GLU A 141     -25.657  24.573  22.853  1.00  0.00      A    H
ATOM   2015  HG2 GLU A 141     -24.977  22.950  22.948  1.00  0.00      A    H
ATOM   2016  CD  GLU A 141     -23.668  24.434  22.120  1.00  0.00      A    C
ATOM   2017  OE1 GLU A 141     -22.948  24.592  23.095  1.00  0.00      A    O
ATOM   2018  OE2 GLU A 141     -23.332  24.803  20.957  1.00  0.00      A    O
ATOM   2019  C   GLU A 141     -26.040  21.284  19.445  1.00  0.00      A    C
ATOM   2020  O   GLU A 141     -27.189  20.800  19.475  1.00  0.00      A    O
ATOM   2021  N   LEU A 142     -25.422  21.404  18.225  1.00  0.00      A    N
ATOM   2022  HN  LEU A 142     -24.432  21.522  18.217  1.00  0.00      A    H
ATOM   2023  CA  LEU A 142     -25.976  21.001  16.958  1.00  0.00      A    C
ATOM   2024  HA  LEU A 142     -27.032  21.213  16.879  1.00  0.00      A    H
ATOM   2025  CB  LEU A 142     -25.257  21.751  15.820  1.00  0.00      A    C
ATOM   2026  HB1 LEU A 142     -25.176  22.820  16.112  1.00  0.00      A    H
ATOM   2027  HB2 LEU A 142     -24.223  21.358  15.718  1.00  0.00      A    H
ATOM   2028  CG  LEU A 142     -26.066  21.638  14.508  1.00  0.00      A    C
ATOM   2029  HG  LEU A 142     -26.459  20.615  14.328  1.00  0.00      A    H
ATOM   2030  CD1 LEU A 142     -27.274  22.610  14.434  1.00  0.00      A    C
ATOM   2031 HD11 LEU A 142     -27.622  23.012  15.410  1.00  0.00      A    H
ATOM   2032 HD12 LEU A 142     -27.080  23.588  13.943  1.00  0.00      A    H
ATOM   2033 HD13 LEU A 142     -28.186  22.229  13.927  1.00  0.00      A    H
ATOM   2034  CD2 LEU A 142     -25.101  21.760  13.305  1.00  0.00      A    C
ATOM   2035 HD21 LEU A 142     -24.429  20.875  13.270  1.00  0.00      A    H
ATOM   2036 HD22 LEU A 142     -25.788  21.710  12.434  1.00  0.00      A    H
ATOM   2037 HD23 LEU A 142     -24.449  22.660  13.292  1.00  0.00      A    H
ATOM   2038  C   LEU A 142     -25.773  19.476  16.722  1.00  0.00      A    C
ATOM   2039  O   LEU A 142     -26.522  18.844  16.003  1.00  0.00      A    O
ATOM   2040  N   LYS A 143     -24.682  18.896  17.308  1.00  0.00      A    N
ATOM   2041  HN  LYS A 143     -24.126  19.435  17.937  1.00  0.00      A    H
ATOM   2042  CA  LYS A 143     -24.296  17.464  17.034  1.00  0.00      A    C
ATOM   2043  HA  LYS A 143     -24.033  17.379  15.990  1.00  0.00      A    H
ATOM   2044  CB  LYS A 143     -23.149  17.074  18.035  1.00  0.00      A    C
ATOM   2045  HB1 LYS A 143     -23.505  17.388  19.039  1.00  0.00      A    H
ATOM   2046  HB2 LYS A 143     -23.118  15.965  17.973  1.00  0.00      A    H
ATOM   2047  CG  LYS A 143     -21.791  17.608  17.628  1.00  0.00      A    C
ATOM   2048  HG1 LYS A 143     -21.688  17.259  16.578  1.00  0.00      A    H
ATOM   2049  HG2 LYS A 143     -21.832  18.716  17.558  1.00  0.00      A    H
ATOM   2050  CD  LYS A 143     -20.696  17.031  18.478  1.00  0.00      A    C
ATOM   2051  HD1 LYS A 143     -20.859  17.367  19.525  1.00  0.00      A    H
ATOM   2052  HD2 LYS A 143     -20.811  15.926  18.488  1.00  0.00      A    H
ATOM   2053  CE  LYS A 143     -19.340  17.386  17.941  1.00  0.00      A    C
ATOM   2054  HE1 LYS A 143     -19.009  16.796  17.060  1.00  0.00      A    H
ATOM   2055  HE2 LYS A 143     -19.351  18.356  17.399  1.00  0.00      A    H
ATOM   2056  NZ  LYS A 143     -18.224  17.238  18.981  1.00  0.00      A    N
ATOM   2057  HZ1 LYS A 143     -17.262  17.227  18.587  1.00  0.00      A    H
ATOM   2058  HZ2 LYS A 143     -18.354  17.903  19.771  1.00  0.00      A    H
ATOM   2059  HZ3 LYS A 143     -18.386  16.302  19.405  1.00  0.00      A    H
ATOM   2060  C   LYS A 143     -25.517  16.472  17.306  1.00  0.00      A    C
ATOM   2061  O   LYS A 143     -25.839  15.574  16.537  1.00  0.00      A    O
ATOM   2062  N   HSE A 144     -26.375  16.728  18.351  1.00  0.00      A    N
ATOM   2063  HN  HSE A 144     -26.100  17.298  19.121  1.00  0.00      A    H
ATOM   2064  CA  HSE A 144     -27.644  16.131  18.684  1.00  0.00      A    C
ATOM   2065  HA  HSE A 144     -27.464  15.113  18.998  1.00  0.00      A    H
ATOM   2066  CB  HSE A 144     -28.121  16.779  20.001  1.00  0.00      A    C
ATOM   2067  HB1 HSE A 144     -28.358  17.834  19.743  1.00  0.00      A    H
ATOM   2068  HB2 HSE A 144     -29.109  16.363  20.292  1.00  0.00      A    H
ATOM   2069  ND1 HSE A 144     -26.378  17.695  21.388  1.00  0.00      A    N
ATOM   2070  CG  HSE A 144     -27.203  16.609  21.203  1.00  0.00      A    C
ATOM   2071  CE1 HSE A 144     -25.709  17.428  22.482  1.00  0.00      A    C
ATOM   2072  HE1 HSE A 144     -24.816  17.932  22.854  1.00  0.00      A    H
ATOM   2073  NE2 HSE A 144     -26.123  16.274  23.011  1.00  0.00      A    N
ATOM   2074  HE2 HSE A 144     -25.651  15.857  23.788  1.00  0.00      A    H
ATOM   2075  CD2 HSE A 144     -27.059  15.705  22.197  1.00  0.00      A    C
ATOM   2076  HD2 HSE A 144     -27.469  14.730  22.430  1.00  0.00      A    H
ATOM   2077  C   HSE A 144     -28.644  16.219  17.592  1.00  0.00      A    C
ATOM   2078  O   HSE A 144     -29.389  15.243  17.336  1.00  0.00      A    O
ATOM   2079  N   ALA A 145     -28.704  17.406  16.960  1.00  0.00      A    N
ATOM   2080  HN  ALA A 145     -27.996  18.106  17.013  1.00  0.00      A    H
ATOM   2081  CA  ALA A 145     -29.623  17.746  15.946  1.00  0.00      A    C
ATOM   2082  HA  ALA A 145     -30.572  17.405  16.333  1.00  0.00      A    H
ATOM   2083  CB  ALA A 145     -29.604  19.249  15.607  1.00  0.00      A    C
ATOM   2084  HB1 ALA A 145     -28.738  19.607  15.009  1.00  0.00      A    H
ATOM   2085  HB2 ALA A 145     -30.471  19.500  14.960  1.00  0.00      A    H
ATOM   2086  HB3 ALA A 145     -29.692  19.931  16.479  1.00  0.00      A    H
ATOM   2087  C   ALA A 145     -29.221  16.933  14.716  1.00  0.00      A    C
ATOM   2088  O   ALA A 145     -29.909  16.024  14.248  1.00  0.00      A    O
ATOM   2089  N   VAL A 146     -27.953  17.081  14.227  1.00  0.00      A    N
ATOM   2090  HN  VAL A 146     -27.322  17.667  14.728  1.00  0.00      A    H
ATOM   2091  CA  VAL A 146     -27.393  16.223  13.118  1.00  0.00      A    C
ATOM   2092  HA  VAL A 146     -28.079  16.291  12.287  1.00  0.00      A    H
ATOM   2093  CB  VAL A 146     -26.008  16.538  12.614  1.00  0.00      A    C
ATOM   2094  HB  VAL A 146     -25.241  16.509  13.417  1.00  0.00      A    H
ATOM   2095  CG1 VAL A 146     -25.576  15.629  11.466  1.00  0.00      A    C
ATOM   2096 HG11 VAL A 146     -26.482  15.419  10.857  1.00  0.00      A    H
ATOM   2097 HG12 VAL A 146     -24.790  16.168  10.896  1.00  0.00      A    H
ATOM   2098 HG13 VAL A 146     -25.235  14.633  11.820  1.00  0.00      A    H
ATOM   2099  CG2 VAL A 146     -26.119  18.043  12.185  1.00  0.00      A    C
ATOM   2100 HG21 VAL A 146     -25.963  18.744  13.033  1.00  0.00      A    H
ATOM   2101 HG22 VAL A 146     -25.393  18.309  11.389  1.00  0.00      A    H
ATOM   2102 HG23 VAL A 146     -27.125  18.275  11.775  1.00  0.00      A    H
ATOM   2103  C   VAL A 146     -27.488  14.726  13.371  1.00  0.00      A    C
ATOM   2104  O   VAL A 146     -28.147  14.005  12.629  1.00  0.00      A    O
ATOM   2105  N   ALA A 147     -26.886  14.216  14.430  1.00  0.00      A    N
ATOM   2106  HN  ALA A 147     -26.650  14.823  15.184  1.00  0.00      A    H
ATOM   2107  CA  ALA A 147     -26.656  12.818  14.601  1.00  0.00      A    C
ATOM   2108  HA  ALA A 147     -26.354  12.433  13.639  1.00  0.00      A    H
ATOM   2109  CB  ALA A 147     -25.552  12.611  15.715  1.00  0.00      A    C
ATOM   2110  HB1 ALA A 147     -25.796  13.057  16.703  1.00  0.00      A    H
ATOM   2111  HB2 ALA A 147     -25.322  11.529  15.824  1.00  0.00      A    H
ATOM   2112  HB3 ALA A 147     -24.628  13.154  15.424  1.00  0.00      A    H
ATOM   2113  C   ALA A 147     -27.924  12.061  14.969  1.00  0.00      A    C
ATOM   2114  O   ALA A 147     -28.207  11.020  14.349  1.00  0.00      A    O
ATOM   2115  N   PHE A 148     -28.617  12.460  16.011  1.00  0.00      A    N
ATOM   2116  HN  PHE A 148     -28.279  13.270  16.484  1.00  0.00      A    H
ATOM   2117  CA  PHE A 148     -29.698  11.746  16.556  1.00  0.00      A    C
ATOM   2118  HA  PHE A 148     -29.325  10.733  16.567  1.00  0.00      A    H
ATOM   2119  CB  PHE A 148     -29.923  12.096  18.030  1.00  0.00      A    C
ATOM   2120  HB1 PHE A 148     -28.944  12.034  18.551  1.00  0.00      A    H
ATOM   2121  HB2 PHE A 148     -30.299  13.136  18.139  1.00  0.00      A    H
ATOM   2122  CG  PHE A 148     -30.835  11.234  18.753  1.00  0.00      A    C
ATOM   2123  CD1 PHE A 148     -30.422   9.978  19.217  1.00  0.00      A    C
ATOM   2124  HD1 PHE A 148     -29.382   9.770  19.011  1.00  0.00      A    H
ATOM   2125  CE1 PHE A 148     -31.340   9.129  19.857  1.00  0.00      A    C
ATOM   2126  HE1 PHE A 148     -30.976   8.125  20.019  1.00  0.00      A    H
ATOM   2127  CZ  PHE A 148     -32.619   9.661  20.262  1.00  0.00      A    C
ATOM   2128  HZ  PHE A 148     -33.339   9.106  20.844  1.00  0.00      A    H
ATOM   2129  CD2 PHE A 148     -32.126  11.663  19.100  1.00  0.00      A    C
ATOM   2130  HD2 PHE A 148     -32.564  12.605  18.804  1.00  0.00      A    H
ATOM   2131  CE2 PHE A 148     -33.010  10.879  19.810  1.00  0.00      A    C
ATOM   2132  HE2 PHE A 148     -34.004  11.182  20.106  1.00  0.00      A    H
ATOM   2133  C   PHE A 148     -30.995  12.043  15.770  1.00  0.00      A    C
ATOM   2134  O   PHE A 148     -31.708  11.177  15.322  1.00  0.00      A    O
ATOM   2135  N   VAL A 149     -31.272  13.334  15.548  1.00  0.00      A    N
ATOM   2136  HN  VAL A 149     -30.535  13.987  15.703  1.00  0.00      A    H
ATOM   2137  CA  VAL A 149     -32.519  13.761  14.986  1.00  0.00      A    C
ATOM   2138  HA  VAL A 149     -33.332  13.125  15.303  1.00  0.00      A    H
ATOM   2139  CB  VAL A 149     -33.025  15.193  15.477  1.00  0.00      A    C
ATOM   2140  HB  VAL A 149     -32.298  15.965  15.146  1.00  0.00      A    H
ATOM   2141  CG1 VAL A 149     -34.425  15.490  14.946  1.00  0.00      A    C
ATOM   2142 HG11 VAL A 149     -35.232  14.790  15.251  1.00  0.00      A    H
ATOM   2143 HG12 VAL A 149     -34.794  16.481  15.287  1.00  0.00      A    H
ATOM   2144 HG13 VAL A 149     -34.362  15.592  13.841  1.00  0.00      A    H
ATOM   2145  CG2 VAL A 149     -33.091  15.102  17.025  1.00  0.00      A    C
ATOM   2146 HG21 VAL A 149     -32.090  15.181  17.501  1.00  0.00      A    H
ATOM   2147 HG22 VAL A 149     -33.563  16.052  17.356  1.00  0.00      A    H
ATOM   2148 HG23 VAL A 149     -33.511  14.113  17.308  1.00  0.00      A    H
ATOM   2149  C   VAL A 149     -32.473  13.733  13.408  1.00  0.00      A    C
ATOM   2150  O   VAL A 149     -32.970  12.757  12.843  1.00  0.00      A    O
ATOM   2151  N   ARG A 150     -31.867  14.692  12.788  1.00  0.00      A    N
ATOM   2152  HN  ARG A 150     -31.245  15.343  13.216  1.00  0.00      A    H
ATOM   2153  CA  ARG A 150     -31.827  14.725  11.369  1.00  0.00      A    C
ATOM   2154  HA  ARG A 150     -31.473  13.731  11.138  1.00  0.00      A    H
ATOM   2155  CB  ARG A 150     -33.216  14.929  10.650  1.00  0.00      A    C
ATOM   2156  HB1 ARG A 150     -33.157  14.851   9.543  1.00  0.00      A    H
ATOM   2157  HB2 ARG A 150     -33.906  14.124  10.984  1.00  0.00      A    H
ATOM   2158  CG  ARG A 150     -33.894  16.323  10.966  1.00  0.00      A    C
ATOM   2159  HG1 ARG A 150     -34.970  16.122  11.156  1.00  0.00      A    H
ATOM   2160  HG2 ARG A 150     -33.479  16.689  11.929  1.00  0.00      A    H
ATOM   2161  CD  ARG A 150     -33.815  17.332   9.850  1.00  0.00      A    C
ATOM   2162  HD1 ARG A 150     -34.296  18.260  10.227  1.00  0.00      A    H
ATOM   2163  HD2 ARG A 150     -32.764  17.571   9.578  1.00  0.00      A    H
ATOM   2164  NE  ARG A 150     -34.636  16.759   8.697  1.00  0.00      A    N
ATOM   2165  HE  ARG A 150     -35.529  16.345   8.874  1.00  0.00      A    H
ATOM   2166  CZ  ARG A 150     -34.099  16.557   7.457  1.00  0.00      A    C
ATOM   2167  NH1 ARG A 150     -32.890  16.965   7.127  1.00  0.00      A    N
ATOM   2168 HH11 ARG A 150     -32.366  17.461   7.820  1.00  0.00      A    H
ATOM   2169 HH12 ARG A 150     -32.348  16.352   6.552  1.00  0.00      A    H
ATOM   2170  NH2 ARG A 150     -34.737  15.781   6.554  1.00  0.00      A    N
ATOM   2171 HH21 ARG A 150     -35.579  15.334   6.855  1.00  0.00      A    H
ATOM   2172 HH22 ARG A 150     -34.218  15.431   5.774  1.00  0.00      A    H
ATOM   2173  C   ARG A 150     -30.772  15.810  10.880  1.00  0.00      A    C
ATOM   2174  O   ARG A 150     -30.524  16.851  11.444  1.00  0.00      A    O
ATOM   2175  N   PRO A 151     -30.081  15.549   9.696  1.00  0.00      A    N
ATOM   2176  CD  PRO A 151     -29.887  14.235   9.161  1.00  0.00      A    C
ATOM   2177  HD1 PRO A 151     -30.785  14.006   8.549  1.00  0.00      A    H
ATOM   2178  HD2 PRO A 151     -29.614  13.486   9.935  1.00  0.00      A    H
ATOM   2179  CA  PRO A 151     -29.125  16.524   9.148  1.00  0.00      A    C
ATOM   2180  HA  PRO A 151     -28.474  16.653  10.000  1.00  0.00      A    H
ATOM   2181  CB  PRO A 151     -28.492  15.806   7.947  1.00  0.00      A    C
ATOM   2182  HB1 PRO A 151     -28.984  16.018   6.974  1.00  0.00      A    H
ATOM   2183  HB2 PRO A 151     -27.424  16.104   7.873  1.00  0.00      A    H
ATOM   2184  CG  PRO A 151     -28.641  14.288   8.286  1.00  0.00      A    C
ATOM   2185  HG1 PRO A 151     -28.637  13.766   7.306  1.00  0.00      A    H
ATOM   2186  HG2 PRO A 151     -27.751  14.158   8.937  1.00  0.00      A    H
ATOM   2187  C   PRO A 151     -29.643  17.954   8.763  1.00  0.00      A    C
ATOM   2188  O   PRO A 151     -30.837  17.980   8.483  1.00  0.00      A    O
ATOM   2189  N   VAL A 152     -28.816  19.021   8.719  1.00  0.00      A    N
ATOM   2190  HN  VAL A 152     -27.834  18.858   8.787  1.00  0.00      A    H
ATOM   2191  CA  VAL A 152     -29.274  20.393   8.737  1.00  0.00      A    C
ATOM   2192  HA  VAL A 152     -30.296  20.361   9.086  1.00  0.00      A    H
ATOM   2193  CB  VAL A 152     -28.479  21.067   9.766  1.00  0.00      A    C
ATOM   2194  HB  VAL A 152     -27.411  20.787   9.636  1.00  0.00      A    H
ATOM   2195  CG1 VAL A 152     -28.580  22.573   9.782  1.00  0.00      A    C
ATOM   2196 HG11 VAL A 152     -28.376  23.066   8.808  1.00  0.00      A    H
ATOM   2197 HG12 VAL A 152     -29.558  22.848  10.232  1.00  0.00      A    H
ATOM   2198 HG13 VAL A 152     -27.833  22.892  10.540  1.00  0.00      A    H
ATOM   2199  CG2 VAL A 152     -28.880  20.605  11.180  1.00  0.00      A    C
ATOM   2200 HG21 VAL A 152     -29.870  21.024  11.459  1.00  0.00      A    H
ATOM   2201 HG22 VAL A 152     -28.944  19.502  11.291  1.00  0.00      A    H
ATOM   2202 HG23 VAL A 152     -28.159  20.895  11.974  1.00  0.00      A    H
ATOM   2203  C   VAL A 152     -29.193  21.077   7.419  1.00  0.00      A    C
ATOM   2204  O   VAL A 152     -28.408  20.716   6.557  1.00  0.00      A    O
ATOM   2205  N   SER A 153     -29.946  22.148   7.060  1.00  0.00      A    N
ATOM   2206  HN  SER A 153     -30.666  22.421   7.693  1.00  0.00      A    H
ATOM   2207  CA  SER A 153     -29.893  22.974   5.867  1.00  0.00      A    C
ATOM   2208  HA  SER A 153     -29.297  22.579   5.058  1.00  0.00      A    H
ATOM   2209  CB  SER A 153     -31.290  23.414   5.272  1.00  0.00      A    C
ATOM   2210  HB1 SER A 153     -31.687  22.558   4.686  1.00  0.00      A    H
ATOM   2211  HB2 SER A 153     -31.970  23.705   6.101  1.00  0.00      A    H
ATOM   2212  OG  SER A 153     -31.204  24.590   4.488  1.00  0.00      A    O
ATOM   2213  HG1 SER A 153     -30.926  24.306   3.615  1.00  0.00      A    H
ATOM   2214  C   SER A 153     -29.142  24.186   6.404  1.00  0.00      A    C
ATOM   2215  O   SER A 153     -29.614  24.831   7.344  1.00  0.00      A    O
ATOM   2216  N   VAL A 154     -28.054  24.627   5.734  1.00  0.00      A    N
ATOM   2217  HN  VAL A 154     -27.873  24.273   4.820  1.00  0.00      A    H
ATOM   2218  CA  VAL A 154     -27.273  25.724   6.292  1.00  0.00      A    C
ATOM   2219  HA  VAL A 154     -27.874  26.339   6.945  1.00  0.00      A    H
ATOM   2220  CB  VAL A 154     -26.048  25.199   7.107  1.00  0.00      A    C
ATOM   2221  HB  VAL A 154     -26.517  24.407   7.729  1.00  0.00      A    H
ATOM   2222  CG1 VAL A 154     -24.970  24.590   6.193  1.00  0.00      A    C
ATOM   2223 HG11 VAL A 154     -24.606  25.322   5.440  1.00  0.00      A    H
ATOM   2224 HG12 VAL A 154     -24.196  24.144   6.854  1.00  0.00      A    H
ATOM   2225 HG13 VAL A 154     -25.444  23.795   5.579  1.00  0.00      A    H
ATOM   2226  CG2 VAL A 154     -25.481  26.319   8.012  1.00  0.00      A    C
ATOM   2227 HG21 VAL A 154     -26.316  26.732   8.618  1.00  0.00      A    H
ATOM   2228 HG22 VAL A 154     -24.697  26.022   8.740  1.00  0.00      A    H
ATOM   2229 HG23 VAL A 154     -24.892  27.120   7.516  1.00  0.00      A    H
ATOM   2230  C   VAL A 154     -26.887  26.614   5.105  1.00  0.00      A    C
ATOM   2231  O   VAL A 154     -26.737  26.111   4.001  1.00  0.00      A    O
ATOM   2232  N   ALA A 155     -26.656  27.896   5.378  1.00  0.00      A    N
ATOM   2233  HN  ALA A 155     -26.759  28.166   6.332  1.00  0.00      A    H
ATOM   2234  CA  ALA A 155     -26.180  28.851   4.399  1.00  0.00      A    C
ATOM   2235  HA  ALA A 155     -26.255  28.504   3.379  1.00  0.00      A    H
ATOM   2236  CB  ALA A 155     -26.959  30.132   4.337  1.00  0.00      A    C
ATOM   2237  HB1 ALA A 155     -26.663  30.873   3.564  1.00  0.00      A    H
ATOM   2238  HB2 ALA A 155     -28.038  29.899   4.210  1.00  0.00      A    H
ATOM   2239  HB3 ALA A 155     -26.903  30.637   5.325  1.00  0.00      A    H
ATOM   2240  C   ALA A 155     -24.737  29.080   4.747  1.00  0.00      A    C
ATOM   2241  O   ALA A 155     -24.385  29.136   5.903  1.00  0.00      A    O
ATOM   2242  N   PHE A 156     -23.895  29.285   3.700  1.00  0.00      A    N
ATOM   2243  HN  PHE A 156     -24.271  29.294   2.777  1.00  0.00      A    H
ATOM   2244  CA  PHE A 156     -22.468  29.495   3.865  1.00  0.00      A    C
ATOM   2245  HA  PHE A 156     -22.277  29.851   4.867  1.00  0.00      A    H
ATOM   2246  CB  PHE A 156     -21.769  28.146   3.566  1.00  0.00      A    C
ATOM   2247  HB1 PHE A 156     -22.227  27.292   4.109  1.00  0.00      A    H
ATOM   2248  HB2 PHE A 156     -21.858  27.922   2.481  1.00  0.00      A    H
ATOM   2249  CG  PHE A 156     -20.444  28.411   4.044  1.00  0.00      A    C
ATOM   2250  CD1 PHE A 156     -20.057  28.115   5.345  1.00  0.00      A    C
ATOM   2251  HD1 PHE A 156     -20.711  27.657   6.073  1.00  0.00      A    H
ATOM   2252  CE1 PHE A 156     -18.763  28.316   5.760  1.00  0.00      A    C
ATOM   2253  HE1 PHE A 156     -18.558  28.070   6.792  1.00  0.00      A    H
ATOM   2254  CZ  PHE A 156     -17.796  28.823   4.880  1.00  0.00      A    C
ATOM   2255  HZ  PHE A 156     -16.771  28.971   5.186  1.00  0.00      A    H
ATOM   2256  CD2 PHE A 156     -19.430  28.794   3.095  1.00  0.00      A    C
ATOM   2257  HD2 PHE A 156     -19.704  29.059   2.084  1.00  0.00      A    H
ATOM   2258  CE2 PHE A 156     -18.116  29.056   3.533  1.00  0.00      A    C
ATOM   2259  HE2 PHE A 156     -17.441  29.611   2.897  1.00  0.00      A    H
ATOM   2260  C   PHE A 156     -22.033  30.638   2.884  1.00  0.00      A    C
ATOM   2261  O   PHE A 156     -22.616  30.806   1.842  1.00  0.00      A    O
ATOM   2262  N   GLN A 157     -21.056  31.531   3.224  1.00  0.00      A    N
ATOM   2263  HN  GLN A 157     -20.575  31.457   4.093  1.00  0.00      A    H
ATOM   2264  CA  GLN A 157     -20.568  32.660   2.400  1.00  0.00      A    C
ATOM   2265  HA  GLN A 157     -21.394  32.706   1.705  1.00  0.00      A    H
ATOM   2266  CB  GLN A 157     -20.423  33.962   3.256  1.00  0.00      A    C
ATOM   2267  HB1 GLN A 157     -21.359  34.071   3.844  1.00  0.00      A    H
ATOM   2268  HB2 GLN A 157     -19.608  33.814   3.995  1.00  0.00      A    H
ATOM   2269  CG  GLN A 157     -20.228  35.282   2.401  1.00  0.00      A    C
ATOM   2270  HG1 GLN A 157     -19.309  35.119   1.799  1.00  0.00      A    H
ATOM   2271  HG2 GLN A 157     -21.050  35.373   1.659  1.00  0.00      A    H
ATOM   2272  CD  GLN A 157     -20.085  36.503   3.322  1.00  0.00      A    C
ATOM   2273  OE1 GLN A 157     -20.731  36.633   4.357  1.00  0.00      A    O
ATOM   2274  NE2 GLN A 157     -19.148  37.371   2.905  1.00  0.00      A    N
ATOM   2275 HE21 GLN A 157     -18.872  38.243   3.309  1.00  0.00      A    H
ATOM   2276 HE22 GLN A 157     -18.638  37.029   2.115  1.00  0.00      A    H
ATOM   2277  C   GLN A 157     -19.339  32.414   1.495  1.00  0.00      A    C
ATOM   2278  O   GLN A 157     -18.297  32.062   1.976  1.00  0.00      A    O
ATOM   2279  N   VAL A 158     -19.440  32.584   0.221  1.00  0.00      A    N
ATOM   2280  HN  VAL A 158     -20.375  32.774  -0.069  1.00  0.00      A    H
ATOM   2281  CA  VAL A 158     -18.421  32.201  -0.755  1.00  0.00      A    C
ATOM   2282  HA  VAL A 158     -18.109  31.192  -0.530  1.00  0.00      A    H
ATOM   2283  CB  VAL A 158     -18.841  31.874  -2.183  1.00  0.00      A    C
ATOM   2284  HB  VAL A 158     -19.136  32.808  -2.707  1.00  0.00      A    H
ATOM   2285  CG1 VAL A 158     -17.712  31.237  -2.981  1.00  0.00      A    C
ATOM   2286 HG11 VAL A 158     -17.158  30.542  -2.315  1.00  0.00      A    H
ATOM   2287 HG12 VAL A 158     -17.938  30.628  -3.883  1.00  0.00      A    H
ATOM   2288 HG13 VAL A 158     -16.987  32.033  -3.254  1.00  0.00      A    H
ATOM   2289  CG2 VAL A 158     -20.058  30.850  -2.172  1.00  0.00      A    C
ATOM   2290 HG21 VAL A 158     -20.509  30.674  -3.172  1.00  0.00      A    H
ATOM   2291 HG22 VAL A 158     -19.686  29.887  -1.761  1.00  0.00      A    H
ATOM   2292 HG23 VAL A 158     -20.906  31.309  -1.620  1.00  0.00      A    H
ATOM   2293  C   VAL A 158     -17.173  33.154  -0.754  1.00  0.00      A    C
ATOM   2294  O   VAL A 158     -17.183  34.323  -1.125  1.00  0.00      A    O
ATOM   2295  N   VAL A 159     -16.065  32.586  -0.355  1.00  0.00      A    N
ATOM   2296  HN  VAL A 159     -16.116  31.616  -0.133  1.00  0.00      A    H
ATOM   2297  CA  VAL A 159     -14.809  33.285  -0.068  1.00  0.00      A    C
ATOM   2298  HA  VAL A 159     -14.855  34.344  -0.280  1.00  0.00      A    H
ATOM   2299  CB  VAL A 159     -14.384  33.227   1.416  1.00  0.00      A    C
ATOM   2300  HB  VAL A 159     -13.456  33.828   1.530  1.00  0.00      A    H
ATOM   2301  CG1 VAL A 159     -15.434  33.949   2.330  1.00  0.00      A    C
ATOM   2302 HG11 VAL A 159     -14.940  34.104   3.312  1.00  0.00      A    H
ATOM   2303 HG12 VAL A 159     -15.643  34.981   1.973  1.00  0.00      A    H
ATOM   2304 HG13 VAL A 159     -16.452  33.504   2.307  1.00  0.00      A    H
ATOM   2305  CG2 VAL A 159     -14.118  31.776   1.917  1.00  0.00      A    C
ATOM   2306 HG21 VAL A 159     -13.672  31.944   2.921  1.00  0.00      A    H
ATOM   2307 HG22 VAL A 159     -15.050  31.179   2.002  1.00  0.00      A    H
ATOM   2308 HG23 VAL A 159     -13.329  31.305   1.293  1.00  0.00      A    H
ATOM   2309  C   VAL A 159     -13.724  32.597  -0.923  1.00  0.00      A    C
ATOM   2310  O   VAL A 159     -13.943  31.524  -1.480  1.00  0.00      A    O
ATOM   2311  N   ASN A 160     -12.507  33.147  -0.939  1.00  0.00      A    N
ATOM   2312  HN  ASN A 160     -12.402  33.892  -0.284  1.00  0.00      A    H
ATOM   2313  CA  ASN A 160     -11.384  32.646  -1.705  1.00  0.00      A    C
ATOM   2314  HA  ASN A 160     -11.594  32.799  -2.753  1.00  0.00      A    H
ATOM   2315  CB  ASN A 160     -10.006  33.372  -1.205  1.00  0.00      A    C
ATOM   2316  HB1 ASN A 160     -10.312  34.436  -1.293  1.00  0.00      A    H
ATOM   2317  HB2 ASN A 160      -9.949  33.180  -0.112  1.00  0.00      A    H
ATOM   2318  CG  ASN A 160      -8.803  32.962  -2.069  1.00  0.00      A    C
ATOM   2319  OD1 ASN A 160      -8.939  33.222  -3.286  1.00  0.00      A    O
ATOM   2320  ND2 ASN A 160      -7.678  32.579  -1.450  1.00  0.00      A    N
ATOM   2321 HD21 ASN A 160      -6.816  32.613  -1.956  1.00  0.00      A    H
ATOM   2322 HD22 ASN A 160      -7.661  32.239  -0.510  1.00  0.00      A    H
ATOM   2323  C   ASN A 160     -11.152  31.145  -1.648  1.00  0.00      A    C
ATOM   2324  O   ASN A 160     -11.134  30.475  -2.681  1.00  0.00      A    O
ATOM   2325  N   GLY A 161     -11.195  30.604  -0.406  1.00  0.00      A    N
ATOM   2326  HN  GLY A 161     -11.087  31.284   0.315  1.00  0.00      A    H
ATOM   2327  CA  GLY A 161     -10.921  29.241  -0.042  1.00  0.00      A    C
ATOM   2328  HA1 GLY A 161     -10.133  28.893  -0.694  1.00  0.00      A    H
ATOM   2329  HA2 GLY A 161     -10.548  29.337   0.967  1.00  0.00      A    H
ATOM   2330  C   GLY A 161     -12.085  28.350  -0.014  1.00  0.00      A    C
ATOM   2331  O   GLY A 161     -11.978  27.192   0.297  1.00  0.00      A    O
ATOM   2332  N   PHE A 162     -13.329  28.839  -0.401  1.00  0.00      A    N
ATOM   2333  HN  PHE A 162     -13.483  29.820  -0.499  1.00  0.00      A    H
ATOM   2334  CA  PHE A 162     -14.395  28.051  -0.878  1.00  0.00      A    C
ATOM   2335  HA  PHE A 162     -14.385  27.161  -0.267  1.00  0.00      A    H
ATOM   2336  CB  PHE A 162     -15.661  28.832  -0.734  1.00  0.00      A    C
ATOM   2337  HB1 PHE A 162     -15.549  29.345   0.245  1.00  0.00      A    H
ATOM   2338  HB2 PHE A 162     -15.806  29.653  -1.468  1.00  0.00      A    H
ATOM   2339  CG  PHE A 162     -16.866  27.914  -0.659  1.00  0.00      A    C
ATOM   2340  CD1 PHE A 162     -17.305  27.335   0.535  1.00  0.00      A    C
ATOM   2341  HD1 PHE A 162     -16.668  27.533   1.385  1.00  0.00      A    H
ATOM   2342  CE1 PHE A 162     -18.407  26.430   0.579  1.00  0.00      A    C
ATOM   2343  HE1 PHE A 162     -18.634  25.967   1.529  1.00  0.00      A    H
ATOM   2344  CZ  PHE A 162     -19.073  26.146  -0.646  1.00  0.00      A    C
ATOM   2345  HZ  PHE A 162     -19.877  25.426  -0.660  1.00  0.00      A    H
ATOM   2346  CD2 PHE A 162     -17.569  27.613  -1.855  1.00  0.00      A    C
ATOM   2347  HD2 PHE A 162     -17.240  28.074  -2.775  1.00  0.00      A    H
ATOM   2348  CE2 PHE A 162     -18.612  26.701  -1.838  1.00  0.00      A    C
ATOM   2349  HE2 PHE A 162     -19.116  26.341  -2.723  1.00  0.00      A    H
ATOM   2350  C   PHE A 162     -14.150  27.773  -2.393  1.00  0.00      A    C
ATOM   2351  O   PHE A 162     -14.202  26.637  -2.777  1.00  0.00      A    O
ATOM   2352  N   ARG A 163     -13.772  28.822  -3.206  1.00  0.00      A    N
ATOM   2353  HN  ARG A 163     -13.757  29.722  -2.776  1.00  0.00      A    H
ATOM   2354  CA  ARG A 163     -13.726  28.642  -4.658  1.00  0.00      A    C
ATOM   2355  HA  ARG A 163     -14.606  28.165  -5.064  1.00  0.00      A    H
ATOM   2356  CB  ARG A 163     -13.585  29.963  -5.335  1.00  0.00      A    C
ATOM   2357  HB1 ARG A 163     -14.415  30.566  -4.909  1.00  0.00      A    H
ATOM   2358  HB2 ARG A 163     -12.565  30.381  -5.198  1.00  0.00      A    H
ATOM   2359  CG  ARG A 163     -13.891  29.959  -6.836  1.00  0.00      A    C
ATOM   2360  HG1 ARG A 163     -13.151  29.429  -7.473  1.00  0.00      A    H
ATOM   2361  HG2 ARG A 163     -14.845  29.428  -7.043  1.00  0.00      A    H
ATOM   2362  CD  ARG A 163     -14.097  31.329  -7.600  1.00  0.00      A    C
ATOM   2363  HD1 ARG A 163     -13.227  32.020  -7.582  1.00  0.00      A    H
ATOM   2364  HD2 ARG A 163     -14.230  31.218  -8.697  1.00  0.00      A    H
ATOM   2365  NE  ARG A 163     -15.244  31.988  -6.930  1.00  0.00      A    N
ATOM   2366  HE  ARG A 163     -14.989  32.612  -6.192  1.00  0.00      A    H
ATOM   2367  CZ  ARG A 163     -16.489  31.606  -7.027  1.00  0.00      A    C
ATOM   2368  NH1 ARG A 163     -16.886  30.736  -7.892  1.00  0.00      A    N
ATOM   2369 HH11 ARG A 163     -16.271  30.279  -8.534  1.00  0.00      A    H
ATOM   2370 HH12 ARG A 163     -17.785  30.883  -8.305  1.00  0.00      A    H
ATOM   2371  NH2 ARG A 163     -17.461  32.283  -6.470  1.00  0.00      A    N
ATOM   2372 HH21 ARG A 163     -17.273  33.187  -6.087  1.00  0.00      A    H
ATOM   2373 HH22 ARG A 163     -18.438  32.131  -6.622  1.00  0.00      A    H
ATOM   2374  C   ARG A 163     -12.554  27.761  -5.095  1.00  0.00      A    C
ATOM   2375  O   ARG A 163     -12.737  26.712  -5.707  1.00  0.00      A    O
ATOM   2376  N   PHE A 164     -11.322  28.098  -4.678  1.00  0.00      A    N
ATOM   2377  HN  PHE A 164     -11.123  28.814  -4.013  1.00  0.00      A    H
ATOM   2378  CA  PHE A 164     -10.147  27.204  -4.938  1.00  0.00      A    C
ATOM   2379  HA  PHE A 164     -10.417  26.631  -5.813  1.00  0.00      A    H
ATOM   2380  CB  PHE A 164      -8.868  28.113  -5.101  1.00  0.00      A    C
ATOM   2381  HB1 PHE A 164      -8.497  28.476  -4.119  1.00  0.00      A    H
ATOM   2382  HB2 PHE A 164      -8.038  27.553  -5.584  1.00  0.00      A    H
ATOM   2383  CG  PHE A 164      -9.256  29.338  -6.050  1.00  0.00      A    C
ATOM   2384  CD1 PHE A 164      -9.974  29.120  -7.229  1.00  0.00      A    C
ATOM   2385  HD1 PHE A 164     -10.172  28.082  -7.451  1.00  0.00      A    H
ATOM   2386  CE1 PHE A 164     -10.479  30.234  -7.985  1.00  0.00      A    C
ATOM   2387  HE1 PHE A 164     -11.106  30.017  -8.837  1.00  0.00      A    H
ATOM   2388  CZ  PHE A 164     -10.066  31.513  -7.564  1.00  0.00      A    C
ATOM   2389  HZ  PHE A 164     -10.324  32.315  -8.239  1.00  0.00      A    H
ATOM   2390  CD2 PHE A 164      -8.962  30.635  -5.636  1.00  0.00      A    C
ATOM   2391  HD2 PHE A 164      -8.579  30.885  -4.658  1.00  0.00      A    H
ATOM   2392  CE2 PHE A 164      -9.316  31.702  -6.367  1.00  0.00      A    C
ATOM   2393  HE2 PHE A 164      -9.023  32.680  -6.014  1.00  0.00      A    H
ATOM   2394  C   PHE A 164      -9.946  26.096  -3.889  1.00  0.00      A    C
ATOM   2395  O   PHE A 164      -8.815  25.691  -3.511  1.00  0.00      A    O
ATOM   2396  N   TYR A 165     -11.057  25.556  -3.243  1.00  0.00      A    N
ATOM   2397  HN  TYR A 165     -11.969  25.841  -3.531  1.00  0.00      A    H
ATOM   2398  CA  TYR A 165     -11.045  24.474  -2.279  1.00  0.00      A    C
ATOM   2399  HA  TYR A 165     -10.335  24.759  -1.518  1.00  0.00      A    H
ATOM   2400  CB  TYR A 165     -12.505  24.272  -1.658  1.00  0.00      A    C
ATOM   2401  HB1 TYR A 165     -12.813  25.266  -1.269  1.00  0.00      A    H
ATOM   2402  HB2 TYR A 165     -13.188  23.919  -2.460  1.00  0.00      A    H
ATOM   2403  CG  TYR A 165     -12.405  23.295  -0.538  1.00  0.00      A    C
ATOM   2404  CD1 TYR A 165     -11.559  23.498   0.540  1.00  0.00      A    C
ATOM   2405  HD1 TYR A 165     -10.987  24.414   0.568  1.00  0.00      A    H
ATOM   2406  CE1 TYR A 165     -11.586  22.698   1.643  1.00  0.00      A    C
ATOM   2407  HE1 TYR A 165     -10.997  22.972   2.506  1.00  0.00      A    H
ATOM   2408  CZ  TYR A 165     -12.451  21.582   1.592  1.00  0.00      A    C
ATOM   2409  OH  TYR A 165     -12.278  20.762   2.685  1.00  0.00      A    O
ATOM   2410  HH  TYR A 165     -11.449  21.023   3.093  1.00  0.00      A    H
ATOM   2411  CD2 TYR A 165     -13.328  22.200  -0.525  1.00  0.00      A    C
ATOM   2412  HD2 TYR A 165     -13.971  22.189  -1.392  1.00  0.00      A    H
ATOM   2413  CE2 TYR A 165     -13.274  21.346   0.566  1.00  0.00      A    C
ATOM   2414  HE2 TYR A 165     -13.912  20.476   0.528  1.00  0.00      A    H
ATOM   2415  C   TYR A 165     -10.533  23.145  -2.846  1.00  0.00      A    C
ATOM   2416  O   TYR A 165     -11.099  22.595  -3.789  1.00  0.00      A    O
ATOM   2417  N   LYS A 166      -9.325  22.531  -2.400  1.00  0.00      A    N
ATOM   2418  HN  LYS A 166      -8.769  23.049  -1.755  1.00  0.00      A    H
ATOM   2419  CA  LYS A 166      -8.780  21.259  -2.825  1.00  0.00      A    C
ATOM   2420  HA  LYS A 166      -9.421  20.916  -3.623  1.00  0.00      A    H
ATOM   2421  CB  LYS A 166      -7.251  21.299  -3.241  1.00  0.00      A    C
ATOM   2422  HB1 LYS A 166      -6.717  21.618  -2.320  1.00  0.00      A    H
ATOM   2423  HB2 LYS A 166      -6.885  20.275  -3.467  1.00  0.00      A    H
ATOM   2424  CG  LYS A 166      -6.975  22.294  -4.377  1.00  0.00      A    C
ATOM   2425  HG1 LYS A 166      -7.608  22.003  -5.243  1.00  0.00      A    H
ATOM   2426  HG2 LYS A 166      -7.306  23.309  -4.067  1.00  0.00      A    H
ATOM   2427  CD  LYS A 166      -5.444  22.502  -4.715  1.00  0.00      A    C
ATOM   2428  HD1 LYS A 166      -4.811  22.909  -3.897  1.00  0.00      A    H
ATOM   2429  HD2 LYS A 166      -5.036  21.503  -4.979  1.00  0.00      A    H
ATOM   2430  CE  LYS A 166      -5.269  23.442  -5.835  1.00  0.00      A    C
ATOM   2431  HE1 LYS A 166      -5.840  23.098  -6.724  1.00  0.00      A    H
ATOM   2432  HE2 LYS A 166      -5.716  24.419  -5.555  1.00  0.00      A    H
ATOM   2433  NZ  LYS A 166      -3.887  23.640  -6.210  1.00  0.00      A    N
ATOM   2434  HZ1 LYS A 166      -3.426  22.708  -6.233  1.00  0.00      A    H
ATOM   2435  HZ2 LYS A 166      -3.866  23.893  -7.218  1.00  0.00      A    H
ATOM   2436  HZ3 LYS A 166      -3.434  24.352  -5.601  1.00  0.00      A    H
ATOM   2437  C   LYS A 166      -8.963  20.343  -1.669  1.00  0.00      A    C
ATOM   2438  O   LYS A 166      -9.622  19.321  -1.837  1.00  0.00      A    O
ATOM   2439  N   ASP A 167      -8.370  20.637  -0.476  1.00  0.00      A    N
ATOM   2440  HN  ASP A 167      -7.920  21.523  -0.397  1.00  0.00      A    H
ATOM   2441  CA  ASP A 167      -8.608  19.808   0.736  1.00  0.00      A    C
ATOM   2442  HA  ASP A 167      -9.639  19.566   0.947  1.00  0.00      A    H
ATOM   2443  CB  ASP A 167      -7.638  18.534   0.679  1.00  0.00      A    C
ATOM   2444  HB1 ASP A 167      -7.744  18.194  -0.374  1.00  0.00      A    H
ATOM   2445  HB2 ASP A 167      -6.591  18.764   0.971  1.00  0.00      A    H
ATOM   2446  CG  ASP A 167      -8.005  17.295   1.564  1.00  0.00      A    C
ATOM   2447  OD1 ASP A 167      -7.296  16.255   1.474  1.00  0.00      A    O
ATOM   2448  OD2 ASP A 167      -8.977  17.335   2.300  1.00  0.00      A    O
ATOM   2449  C   ASP A 167      -8.223  20.646   1.981  1.00  0.00      A    C
ATOM   2450  O   ASP A 167      -7.842  21.808   1.844  1.00  0.00      A    O
ATOM   2451  N   GLY A 168      -8.326  20.117   3.198  1.00  0.00      A    N
ATOM   2452  HN  GLY A 168      -8.651  19.175   3.216  1.00  0.00      A    H
ATOM   2453  CA  GLY A 168      -8.152  20.789   4.473  1.00  0.00      A    C
ATOM   2454  HA1 GLY A 168      -7.591  20.146   5.135  1.00  0.00      A    H
ATOM   2455  HA2 GLY A 168      -7.645  21.742   4.440  1.00  0.00      A    H
ATOM   2456  C   GLY A 168      -9.524  20.941   5.079  1.00  0.00      A    C
ATOM   2457  O   GLY A 168     -10.518  20.912   4.419  1.00  0.00      A    O
ATOM   2458  N   VAL A 169      -9.610  21.168   6.406  1.00  0.00      A    N
ATOM   2459  HN  VAL A 169      -8.745  21.028   6.882  1.00  0.00      A    H
ATOM   2460  CA  VAL A 169     -10.804  21.544   7.114  1.00  0.00      A    C
ATOM   2461  HA  VAL A 169     -11.703  21.253   6.590  1.00  0.00      A    H
ATOM   2462  CB  VAL A 169     -10.852  21.072   8.552  1.00  0.00      A    C
ATOM   2463  HB  VAL A 169     -10.014  21.518   9.128  1.00  0.00      A    H
ATOM   2464  CG1 VAL A 169     -12.246  21.555   9.109  1.00  0.00      A    C
ATOM   2465 HG11 VAL A 169     -12.521  21.255  10.143  1.00  0.00      A    H
ATOM   2466 HG12 VAL A 169     -12.493  22.638   9.111  1.00  0.00      A    H
ATOM   2467 HG13 VAL A 169     -12.961  21.096   8.393  1.00  0.00      A    H
ATOM   2468  CG2 VAL A 169     -10.733  19.564   8.569  1.00  0.00      A    C
ATOM   2469 HG21 VAL A 169      -9.986  19.212   7.825  1.00  0.00      A    H
ATOM   2470 HG22 VAL A 169     -10.454  19.147   9.560  1.00  0.00      A    H
ATOM   2471 HG23 VAL A 169     -11.675  19.005   8.384  1.00  0.00      A    H
ATOM   2472  C   VAL A 169     -10.620  23.056   7.084  1.00  0.00      A    C
ATOM   2473  O   VAL A 169      -9.607  23.527   7.578  1.00  0.00      A    O
ATOM   2474  N   TYR A 170     -11.620  23.845   6.627  1.00  0.00      A    N
ATOM   2475  HN  TYR A 170     -12.535  23.529   6.387  1.00  0.00      A    H
ATOM   2476  CA  TYR A 170     -11.325  25.212   6.334  1.00  0.00      A    C
ATOM   2477  HA  TYR A 170     -10.561  25.614   6.982  1.00  0.00      A    H
ATOM   2478  CB  TYR A 170     -10.786  25.361   4.850  1.00  0.00      A    C
ATOM   2479  HB1 TYR A 170      -9.854  24.762   4.765  1.00  0.00      A    H
ATOM   2480  HB2 TYR A 170     -11.612  25.089   4.159  1.00  0.00      A    H
ATOM   2481  CG  TYR A 170     -10.331  26.737   4.568  1.00  0.00      A    C
ATOM   2482  CD1 TYR A 170      -9.039  27.107   4.954  1.00  0.00      A    C
ATOM   2483  HD1 TYR A 170      -8.347  26.445   5.453  1.00  0.00      A    H
ATOM   2484  CE1 TYR A 170      -8.750  28.468   4.981  1.00  0.00      A    C
ATOM   2485  HE1 TYR A 170      -7.780  28.740   5.369  1.00  0.00      A    H
ATOM   2486  CZ  TYR A 170      -9.584  29.407   4.395  1.00  0.00      A    C
ATOM   2487  OH  TYR A 170      -9.327  30.817   4.348  1.00  0.00      A    O
ATOM   2488  HH  TYR A 170      -8.692  31.107   5.007  1.00  0.00      A    H
ATOM   2489  CD2 TYR A 170     -11.205  27.602   3.851  1.00  0.00      A    C
ATOM   2490  HD2 TYR A 170     -12.159  27.187   3.560  1.00  0.00      A    H
ATOM   2491  CE2 TYR A 170     -10.806  28.956   3.811  1.00  0.00      A    C
ATOM   2492  HE2 TYR A 170     -11.413  29.695   3.311  1.00  0.00      A    H
ATOM   2493  C   TYR A 170     -12.564  26.053   6.563  1.00  0.00      A    C
ATOM   2494  O   TYR A 170     -13.704  25.603   6.394  1.00  0.00      A    O
ATOM   2495  N   THR A 171     -12.406  27.289   6.934  1.00  0.00      A    N
ATOM   2496  HN  THR A 171     -11.505  27.607   7.222  1.00  0.00      A    H
ATOM   2497  CA  THR A 171     -13.393  28.268   7.152  1.00  0.00      A    C
ATOM   2498  HA  THR A 171     -14.091  28.309   6.329  1.00  0.00      A    H
ATOM   2499  CB  THR A 171     -14.162  28.105   8.422  1.00  0.00      A    C
ATOM   2500  HB  THR A 171     -13.475  28.181   9.292  1.00  0.00      A    H
ATOM   2501  OG1 THR A 171     -14.792  26.857   8.571  1.00  0.00      A    O
ATOM   2502  HG1 THR A 171     -14.438  26.286   7.886  1.00  0.00      A    H
ATOM   2503  CG2 THR A 171     -15.194  29.285   8.575  1.00  0.00      A    C
ATOM   2504 HG21 THR A 171     -14.664  30.224   8.843  1.00  0.00      A    H
ATOM   2505 HG22 THR A 171     -15.734  29.509   7.630  1.00  0.00      A    H
ATOM   2506 HG23 THR A 171     -15.978  28.944   9.284  1.00  0.00      A    H
ATOM   2507  C   THR A 171     -12.612  29.546   7.110  1.00  0.00      A    C
ATOM   2508  O   THR A 171     -11.381  29.576   7.334  1.00  0.00      A    O
ATOM   2509  N   SER A 172     -13.209  30.696   6.771  1.00  0.00      A    N
ATOM   2510  HN  SER A 172     -14.123  30.692   6.373  1.00  0.00      A    H
ATOM   2511  CA  SER A 172     -12.522  31.940   6.982  1.00  0.00      A    C
ATOM   2512  HA  SER A 172     -11.448  31.833   7.026  1.00  0.00      A    H
ATOM   2513  CB  SER A 172     -12.847  32.890   5.771  1.00  0.00      A    C
ATOM   2514  HB1 SER A 172     -12.689  32.355   4.810  1.00  0.00      A    H
ATOM   2515  HB2 SER A 172     -13.941  33.077   5.828  1.00  0.00      A    H
ATOM   2516  OG  SER A 172     -12.142  34.102   5.676  1.00  0.00      A    O
ATOM   2517  HG1 SER A 172     -12.528  34.567   4.930  1.00  0.00      A    H
ATOM   2518  C   SER A 172     -12.986  32.638   8.299  1.00  0.00      A    C
ATOM   2519  O   SER A 172     -13.723  32.130   9.101  1.00  0.00      A    O
ATOM   2520  N   ASP A 173     -12.498  33.893   8.518  1.00  0.00      A    N
ATOM   2521  HN  ASP A 173     -12.058  34.386   7.771  1.00  0.00      A    H
ATOM   2522  CA  ASP A 173     -12.814  34.689   9.674  1.00  0.00      A    C
ATOM   2523  HA  ASP A 173     -13.471  34.183  10.365  1.00  0.00      A    H
ATOM   2524  CB  ASP A 173     -11.562  35.042  10.449  1.00  0.00      A    C
ATOM   2525  HB1 ASP A 173     -10.777  35.429   9.764  1.00  0.00      A    H
ATOM   2526  HB2 ASP A 173     -11.863  35.815  11.188  1.00  0.00      A    H
ATOM   2527  CG  ASP A 173     -11.044  33.862  11.244  1.00  0.00      A    C
ATOM   2528  OD1 ASP A 173      -9.878  33.567  10.996  1.00  0.00      A    O
ATOM   2529  OD2 ASP A 173     -11.738  33.140  11.983  1.00  0.00      A    O
ATOM   2530  C   ASP A 173     -13.577  35.947   9.245  1.00  0.00      A    C
ATOM   2531  O   ASP A 173     -14.639  36.205   9.764  1.00  0.00      A    O
ATOM   2532  N   SER A 174     -13.019  36.779   8.295  1.00  0.00      A    N
ATOM   2533  HN  SER A 174     -12.064  36.621   8.056  1.00  0.00      A    H
ATOM   2534  CA  SER A 174     -13.847  37.772   7.655  1.00  0.00      A    C
ATOM   2535  HA  SER A 174     -14.338  38.392   8.391  1.00  0.00      A    H
ATOM   2536  CB  SER A 174     -12.968  38.798   6.982  1.00  0.00      A    C
ATOM   2537  HB1 SER A 174     -12.424  38.393   6.102  1.00  0.00      A    H
ATOM   2538  HB2 SER A 174     -13.617  39.587   6.545  1.00  0.00      A    H
ATOM   2539  OG  SER A 174     -12.080  39.498   7.861  1.00  0.00      A    O
ATOM   2540  HG1 SER A 174     -11.420  39.875   7.274  1.00  0.00      A    H
ATOM   2541  C   SER A 174     -14.777  37.176   6.598  1.00  0.00      A    C
ATOM   2542  O   SER A 174     -14.521  37.156   5.356  1.00  0.00      A    O
ATOM   2543  N   CYS A 175     -15.951  36.766   7.074  1.00  0.00      A    N
ATOM   2544  HN  CYS A 175     -16.005  36.639   8.062  1.00  0.00      A    H
ATOM   2545  CA  CYS A 175     -17.077  36.500   6.291  1.00  0.00      A    C
ATOM   2546  HA  CYS A 175     -16.787  36.488   5.251  1.00  0.00      A    H
ATOM   2547  CB  CYS A 175     -17.711  35.135   6.548  1.00  0.00      A    C
ATOM   2548  HB1 CYS A 175     -18.003  35.169   7.620  1.00  0.00      A    H
ATOM   2549  HB2 CYS A 175     -18.663  35.052   5.983  1.00  0.00      A    H
ATOM   2550  SG  CYS A 175     -16.627  33.681   6.228  1.00  0.00      A    S
ATOM   2551  C   CYS A 175     -18.147  37.683   6.432  1.00  0.00      A    C
ATOM   2552  O   CYS A 175     -17.916  38.818   5.989  1.00  0.00      A    O
ATOM   2553  N   GLY A 176     -19.284  37.365   7.084  1.00  0.00      A    N
ATOM   2554  HN  GLY A 176     -19.630  36.499   7.435  1.00  0.00      A    H
ATOM   2555  CA  GLY A 176     -20.245  38.443   7.341  1.00  0.00      A    C
ATOM   2556  HA1 GLY A 176     -19.761  39.325   7.733  1.00  0.00      A    H
ATOM   2557  HA2 GLY A 176     -20.735  38.565   6.386  1.00  0.00      A    H
ATOM   2558  C   GLY A 176     -21.430  38.196   8.192  1.00  0.00      A    C
ATOM   2559  O   GLY A 176     -22.086  37.233   7.993  1.00  0.00      A    O
ATOM   2560  N   SER A 177     -21.747  39.087   9.176  1.00  0.00      A    N
ATOM   2561  HN  SER A 177     -21.270  39.945   9.354  1.00  0.00      A    H
ATOM   2562  CA  SER A 177     -22.754  38.872  10.180  1.00  0.00      A    C
ATOM   2563  HA  SER A 177     -22.816  37.829  10.452  1.00  0.00      A    H
ATOM   2564  CB  SER A 177     -22.278  39.585  11.467  1.00  0.00      A    C
ATOM   2565  HB1 SER A 177     -22.982  39.476  12.319  1.00  0.00      A    H
ATOM   2566  HB2 SER A 177     -21.384  39.007  11.786  1.00  0.00      A    H
ATOM   2567  OG  SER A 177     -21.936  40.950  11.234  1.00  0.00      A    O
ATOM   2568  HG1 SER A 177     -22.761  41.429  11.124  1.00  0.00      A    H
ATOM   2569  C   SER A 177     -24.120  39.481   9.771  1.00  0.00      A    C
ATOM   2570  O   SER A 177     -25.100  39.147  10.395  1.00  0.00      A    O
ATOM   2571  N   THR A 178     -24.222  40.338   8.716  1.00  0.00      A    N
ATOM   2572  HN  THR A 178     -23.404  40.418   8.151  1.00  0.00      A    H
ATOM   2573  CA  THR A 178     -25.454  40.963   8.213  1.00  0.00      A    C
ATOM   2574  HA  THR A 178     -26.123  41.188   9.031  1.00  0.00      A    H
ATOM   2575  CB  THR A 178     -25.160  42.232   7.459  1.00  0.00      A    C
ATOM   2576  HB  THR A 178     -24.781  42.079   6.426  1.00  0.00      A    H
ATOM   2577  OG1 THR A 178     -24.314  43.067   8.186  1.00  0.00      A    O
ATOM   2578  HG1 THR A 178     -23.546  42.505   8.313  1.00  0.00      A    H
ATOM   2579  CG2 THR A 178     -26.464  43.012   7.246  1.00  0.00      A    C
ATOM   2580 HG21 THR A 178     -26.998  43.055   8.220  1.00  0.00      A    H
ATOM   2581 HG22 THR A 178     -26.268  44.046   6.892  1.00  0.00      A    H
ATOM   2582 HG23 THR A 178     -27.162  42.534   6.526  1.00  0.00      A    H
ATOM   2583  C   THR A 178     -26.157  39.918   7.261  1.00  0.00      A    C
ATOM   2584  O   THR A 178     -25.446  39.347   6.415  1.00  0.00      A    O
ATOM   2585  N   PRO A 179     -27.386  39.561   7.312  1.00  0.00      A    N
ATOM   2586  CD  PRO A 179     -28.371  40.152   8.230  1.00  0.00      A    C
ATOM   2587  HD1 PRO A 179     -28.395  41.262   8.239  1.00  0.00      A    H
ATOM   2588  HD2 PRO A 179     -28.164  39.792   9.261  1.00  0.00      A    H
ATOM   2589  CA  PRO A 179     -28.004  38.442   6.487  1.00  0.00      A    C
ATOM   2590  HA  PRO A 179     -27.416  37.537   6.525  1.00  0.00      A    H
ATOM   2591  CB  PRO A 179     -29.431  38.236   7.027  1.00  0.00      A    C
ATOM   2592  HB1 PRO A 179     -30.090  37.949   6.180  1.00  0.00      A    H
ATOM   2593  HB2 PRO A 179     -29.488  37.462   7.823  1.00  0.00      A    H
ATOM   2594  CG  PRO A 179     -29.704  39.599   7.669  1.00  0.00      A    C
ATOM   2595  HG1 PRO A 179     -29.950  40.290   6.834  1.00  0.00      A    H
ATOM   2596  HG2 PRO A 179     -30.497  39.406   8.423  1.00  0.00      A    H
ATOM   2597  C   PRO A 179     -28.027  38.686   4.997  1.00  0.00      A    C
ATOM   2598  O   PRO A 179     -28.470  37.841   4.211  1.00  0.00      A    O
ATOM   2599  N   MET A 180     -27.544  39.910   4.544  1.00  0.00      A    N
ATOM   2600  HN  MET A 180     -27.269  40.555   5.252  1.00  0.00      A    H
ATOM   2601  CA  MET A 180     -27.360  40.263   3.123  1.00  0.00      A    C
ATOM   2602  HA  MET A 180     -28.156  39.849   2.521  1.00  0.00      A    H
ATOM   2603  CB  MET A 180     -27.000  41.790   2.933  1.00  0.00      A    C
ATOM   2604  HB1 MET A 180     -26.331  41.999   3.795  1.00  0.00      A    H
ATOM   2605  HB2 MET A 180     -26.506  42.145   2.003  1.00  0.00      A    H
ATOM   2606  CG  MET A 180     -28.192  42.738   3.193  1.00  0.00      A    C
ATOM   2607  HG1 MET A 180     -28.404  42.791   4.282  1.00  0.00      A    H
ATOM   2608  HG2 MET A 180     -27.871  43.749   2.862  1.00  0.00      A    H
ATOM   2609  SD  MET A 180     -29.656  42.245   2.197  1.00  0.00      A    S
ATOM   2610  CE  MET A 180     -30.710  43.481   2.922  1.00  0.00      A    C
ATOM   2611  HE1 MET A 180     -30.865  43.623   4.013  1.00  0.00      A    H
ATOM   2612  HE2 MET A 180     -30.403  44.488   2.568  1.00  0.00      A    H
ATOM   2613  HE3 MET A 180     -31.710  43.415   2.443  1.00  0.00      A    H
ATOM   2614  C   MET A 180     -26.077  39.497   2.611  1.00  0.00      A    C
ATOM   2615  O   MET A 180     -26.067  39.015   1.454  1.00  0.00      A    O
ATOM   2616  N   ASP A 181     -24.984  39.459   3.424  1.00  0.00      A    N
ATOM   2617  HN  ASP A 181     -24.958  39.721   4.386  1.00  0.00      A    H
ATOM   2618  CA  ASP A 181     -23.690  38.990   2.938  1.00  0.00      A    C
ATOM   2619  HA  ASP A 181     -23.457  39.476   2.002  1.00  0.00      A    H
ATOM   2620  CB  ASP A 181     -22.621  39.266   4.011  1.00  0.00      A    C
ATOM   2621  HB1 ASP A 181     -22.933  38.784   4.962  1.00  0.00      A    H
ATOM   2622  HB2 ASP A 181     -21.673  38.778   3.701  1.00  0.00      A    H
ATOM   2623  CG  ASP A 181     -22.433  40.778   4.064  1.00  0.00      A    C
ATOM   2624  OD1 ASP A 181     -23.138  41.564   4.705  1.00  0.00      A    O
ATOM   2625  OD2 ASP A 181     -21.395  41.199   3.473  1.00  0.00      A    O
ATOM   2626  C   ASP A 181     -23.649  37.528   2.542  1.00  0.00      A    C
ATOM   2627  O   ASP A 181     -23.133  37.222   1.450  1.00  0.00      A    O
ATOM   2628  N   VAL A 182     -24.177  36.608   3.382  1.00  0.00      A    N
ATOM   2629  HN  VAL A 182     -24.659  36.950   4.185  1.00  0.00      A    H
ATOM   2630  CA  VAL A 182     -24.249  35.114   3.163  1.00  0.00      A    C
ATOM   2631  HA  VAL A 182     -23.211  34.832   3.067  1.00  0.00      A    H
ATOM   2632  CB  VAL A 182     -24.953  34.487   4.447  1.00  0.00      A    C
ATOM   2633  HB  VAL A 182     -24.467  35.001   5.304  1.00  0.00      A    H
ATOM   2634  CG1 VAL A 182     -26.399  34.784   4.552  1.00  0.00      A    C
ATOM   2635 HG11 VAL A 182     -26.974  34.355   3.704  1.00  0.00      A    H
ATOM   2636 HG12 VAL A 182     -26.774  34.525   5.565  1.00  0.00      A    H
ATOM   2637 HG13 VAL A 182     -26.469  35.893   4.532  1.00  0.00      A    H
ATOM   2638  CG2 VAL A 182     -24.733  32.960   4.364  1.00  0.00      A    C
ATOM   2639 HG21 VAL A 182     -25.228  32.470   3.498  1.00  0.00      A    H
ATOM   2640 HG22 VAL A 182     -23.680  32.614   4.288  1.00  0.00      A    H
ATOM   2641 HG23 VAL A 182     -25.065  32.369   5.245  1.00  0.00      A    H
ATOM   2642  C   VAL A 182     -25.031  34.749   1.938  1.00  0.00      A    C
ATOM   2643  O   VAL A 182     -25.894  35.516   1.476  1.00  0.00      A    O
ATOM   2644  N   ASN A 183     -24.545  33.690   1.259  1.00  0.00      A    N
ATOM   2645  HN  ASN A 183     -23.771  33.190   1.637  1.00  0.00      A    H
ATOM   2646  CA  ASN A 183     -25.097  33.369  -0.100  1.00  0.00      A    C
ATOM   2647  HA  ASN A 183     -26.040  33.887  -0.196  1.00  0.00      A    H
ATOM   2648  CB  ASN A 183     -24.279  34.173  -1.190  1.00  0.00      A    C
ATOM   2649  HB1 ASN A 183     -24.736  34.067  -2.197  1.00  0.00      A    H
ATOM   2650  HB2 ASN A 183     -24.016  35.231  -0.976  1.00  0.00      A    H
ATOM   2651  CG  ASN A 183     -22.824  33.583  -1.383  1.00  0.00      A    C
ATOM   2652  OD1 ASN A 183     -22.284  33.175  -0.422  1.00  0.00      A    O
ATOM   2653  ND2 ASN A 183     -22.251  33.738  -2.575  1.00  0.00      A    N
ATOM   2654 HD21 ASN A 183     -21.320  33.381  -2.641  1.00  0.00      A    H
ATOM   2655 HD22 ASN A 183     -22.662  34.344  -3.257  1.00  0.00      A    H
ATOM   2656  C   ASN A 183     -25.471  31.939  -0.319  1.00  0.00      A    C
ATOM   2657  O   ASN A 183     -26.585  31.631  -0.556  1.00  0.00      A    O
ATOM   2658  N   HSP A 184     -24.522  30.987  -0.291  1.00  0.00      A    N
ATOM   2659  HN  HSP A 184     -23.640  31.081   0.164  1.00  0.00      A    H
ATOM   2660  CA  HSP A 184     -24.794  29.615  -0.882  1.00  0.00      A    C
ATOM   2661  HA  HSP A 184     -25.510  29.708  -1.685  1.00  0.00      A    H
ATOM   2662  CB  HSP A 184     -23.402  29.008  -1.451  1.00  0.00      A    C
ATOM   2663  HB1 HSP A 184     -22.866  29.906  -1.826  1.00  0.00      A    H
ATOM   2664  HB2 HSP A 184     -22.777  28.507  -0.680  1.00  0.00      A    H
ATOM   2665  CD2 HSP A 184     -23.602  26.676  -2.630  1.00  0.00      A    C
ATOM   2666  HD2 HSP A 184     -23.608  25.931  -1.845  1.00  0.00      A    H
ATOM   2667  CG  HSP A 184     -23.492  28.015  -2.588  1.00  0.00      A    C
ATOM   2668  NE2 HSP A 184     -23.694  26.273  -3.929  1.00  0.00      A    N
ATOM   2669  HE2 HSP A 184     -23.735  25.335  -4.273  1.00  0.00      A    H
ATOM   2670  ND1 HSP A 184     -23.508  28.407  -3.932  1.00  0.00      A    N
ATOM   2671  HD1 HSP A 184     -23.513  29.327  -4.324  1.00  0.00      A    H
ATOM   2672  CE1 HSP A 184     -23.673  27.333  -4.693  1.00  0.00      A    C
ATOM   2673  HE1 HSP A 184     -23.804  27.298  -5.754  1.00  0.00      A    H
ATOM   2674  C   HSP A 184     -25.457  28.624   0.081  1.00  0.00      A    C
ATOM   2675  O   HSP A 184     -24.863  28.284   1.074  1.00  0.00      A    O
ATOM   2676  N   ALA A 185     -26.741  28.254  -0.152  1.00  0.00      A    N
ATOM   2677  HN  ALA A 185     -27.165  28.551  -1.004  1.00  0.00      A    H
ATOM   2678  CA  ALA A 185     -27.560  27.340   0.646  1.00  0.00      A    C
ATOM   2679  HA  ALA A 185     -27.274  27.500   1.675  1.00  0.00      A    H
ATOM   2680  CB  ALA A 185     -29.025  27.768   0.493  1.00  0.00      A    C
ATOM   2681  HB1 ALA A 185     -29.822  27.140   0.944  1.00  0.00      A    H
ATOM   2682  HB2 ALA A 185     -29.222  28.809   0.827  1.00  0.00      A    H
ATOM   2683  HB3 ALA A 185     -29.379  28.007  -0.532  1.00  0.00      A    H
ATOM   2684  C   ALA A 185     -27.334  25.869   0.351  1.00  0.00      A    C
ATOM   2685  O   ALA A 185     -27.268  25.273  -0.713  1.00  0.00      A    O
ATOM   2686  N   VAL A 186     -26.897  25.196   1.462  1.00  0.00      A    N
ATOM   2687  HN  VAL A 186     -26.976  25.569   2.383  1.00  0.00      A    H
ATOM   2688  CA  VAL A 186     -26.245  23.828   1.379  1.00  0.00      A    C
ATOM   2689  HA  VAL A 186     -26.521  23.267   0.498  1.00  0.00      A    H
ATOM   2690  CB  VAL A 186     -24.713  23.868   1.407  1.00  0.00      A    C
ATOM   2691  HB  VAL A 186     -24.330  22.858   1.666  1.00  0.00      A    H
ATOM   2692  CG1 VAL A 186     -24.185  24.354   0.044  1.00  0.00      A    C
ATOM   2693 HG11 VAL A 186     -24.506  23.631  -0.736  1.00  0.00      A    H
ATOM   2694 HG12 VAL A 186     -24.639  25.329  -0.234  1.00  0.00      A    H
ATOM   2695 HG13 VAL A 186     -23.080  24.345   0.155  1.00  0.00      A    H
ATOM   2696  CG2 VAL A 186     -24.114  24.899   2.506  1.00  0.00      A    C
ATOM   2697 HG21 VAL A 186     -24.419  25.959   2.370  1.00  0.00      A    H
ATOM   2698 HG22 VAL A 186     -24.350  24.584   3.544  1.00  0.00      A    H
ATOM   2699 HG23 VAL A 186     -23.012  24.845   2.378  1.00  0.00      A    H
ATOM   2700  C   VAL A 186     -26.743  22.869   2.499  1.00  0.00      A    C
ATOM   2701  O   VAL A 186     -27.527  23.262   3.366  1.00  0.00      A    O
ATOM   2702  N   LEU A 187     -26.278  21.631   2.478  1.00  0.00      A    N
ATOM   2703  HN  LEU A 187     -25.733  21.288   1.717  1.00  0.00      A    H
ATOM   2704  CA  LEU A 187     -26.699  20.557   3.393  1.00  0.00      A    C
ATOM   2705  HA  LEU A 187     -27.381  21.060   4.062  1.00  0.00      A    H
ATOM   2706  CB  LEU A 187     -27.332  19.350   2.664  1.00  0.00      A    C
ATOM   2707  HB1 LEU A 187     -28.013  19.784   1.901  1.00  0.00      A    H
ATOM   2708  HB2 LEU A 187     -26.495  18.742   2.258  1.00  0.00      A    H
ATOM   2709  CG  LEU A 187     -28.243  18.480   3.573  1.00  0.00      A    C
ATOM   2710  HG  LEU A 187     -27.735  18.330   4.549  1.00  0.00      A    H
ATOM   2711  CD1 LEU A 187     -29.577  19.162   3.945  1.00  0.00      A    C
ATOM   2712 HD11 LEU A 187     -30.129  19.397   3.010  1.00  0.00      A    H
ATOM   2713 HD12 LEU A 187     -30.234  18.506   4.555  1.00  0.00      A    H
ATOM   2714 HD13 LEU A 187     -29.400  20.173   4.371  1.00  0.00      A    H
ATOM   2715  CD2 LEU A 187     -28.371  17.067   3.019  1.00  0.00      A    C
ATOM   2716 HD21 LEU A 187     -27.377  16.679   2.709  1.00  0.00      A    H
ATOM   2717 HD22 LEU A 187     -28.768  16.401   3.816  1.00  0.00      A    H
ATOM   2718 HD23 LEU A 187     -29.046  16.959   2.143  1.00  0.00      A    H
ATOM   2719  C   LEU A 187     -25.520  20.152   4.352  1.00  0.00      A    C
ATOM   2720  O   LEU A 187     -24.481  19.689   3.934  1.00  0.00      A    O
ATOM   2721  N   ALA A 188     -25.654  20.411   5.671  1.00  0.00      A    N
ATOM   2722  HN  ALA A 188     -26.511  20.759   6.043  1.00  0.00      A    H
ATOM   2723  CA  ALA A 188     -24.750  19.852   6.681  1.00  0.00      A    C
ATOM   2724  HA  ALA A 188     -23.725  19.771   6.351  1.00  0.00      A    H
ATOM   2725  CB  ALA A 188     -24.737  20.838   7.923  1.00  0.00      A    C
ATOM   2726  HB1 ALA A 188     -25.744  20.951   8.379  1.00  0.00      A    H
ATOM   2727  HB2 ALA A 188     -24.169  20.538   8.829  1.00  0.00      A    H
ATOM   2728  HB3 ALA A 188     -24.344  21.816   7.571  1.00  0.00      A    H
ATOM   2729  C   ALA A 188     -25.217  18.495   7.184  1.00  0.00      A    C
ATOM   2730  O   ALA A 188     -26.155  18.333   7.907  1.00  0.00      A    O
ATOM   2731  N   VAL A 189     -24.395  17.531   6.781  1.00  0.00      A    N
ATOM   2732  HN  VAL A 189     -23.503  17.663   6.355  1.00  0.00      A    H
ATOM   2733  CA  VAL A 189     -24.618  16.132   6.881  1.00  0.00      A    C
ATOM   2734  HA  VAL A 189     -25.640  15.859   6.661  1.00  0.00      A    H
ATOM   2735  CB  VAL A 189     -23.881  15.416   5.709  1.00  0.00      A    C
ATOM   2736  HB  VAL A 189     -22.776  15.392   5.821  1.00  0.00      A    H
ATOM   2737  CG1 VAL A 189     -24.218  13.948   5.565  1.00  0.00      A    C
ATOM   2738 HG11 VAL A 189     -23.965  13.486   4.586  1.00  0.00      A    H
ATOM   2739 HG12 VAL A 189     -23.634  13.341   6.290  1.00  0.00      A    H
ATOM   2740 HG13 VAL A 189     -25.292  13.809   5.814  1.00  0.00      A    H
ATOM   2741  CG2 VAL A 189     -24.261  16.055   4.346  1.00  0.00      A    C
ATOM   2742 HG21 VAL A 189     -24.196  17.161   4.427  1.00  0.00      A    H
ATOM   2743 HG22 VAL A 189     -23.724  15.672   3.452  1.00  0.00      A    H
ATOM   2744 HG23 VAL A 189     -25.328  15.912   4.073  1.00  0.00      A    H
ATOM   2745  C   VAL A 189     -24.031  15.526   8.104  1.00  0.00      A    C
ATOM   2746  O   VAL A 189     -24.652  14.688   8.718  1.00  0.00      A    O
ATOM   2747  N   GLY A 190     -22.817  15.748   8.439  1.00  0.00      A    N
ATOM   2748  HN  GLY A 190     -22.287  16.471   8.002  1.00  0.00      A    H
ATOM   2749  CA  GLY A 190     -22.030  14.911   9.382  1.00  0.00      A    C
ATOM   2750  HA1 GLY A 190     -22.559  14.669  10.292  1.00  0.00      A    H
ATOM   2751  HA2 GLY A 190     -21.732  14.062   8.785  1.00  0.00      A    H
ATOM   2752  C   GLY A 190     -20.788  15.549   9.998  1.00  0.00      A    C
ATOM   2753  O   GLY A 190     -20.480  16.715   9.736  1.00  0.00      A    O
ATOM   2754  N   TYR A 191     -20.014  14.754  10.712  1.00  0.00      A    N
ATOM   2755  HN  TYR A 191     -20.135  13.768  10.785  1.00  0.00      A    H
ATOM   2756  CA  TYR A 191     -18.908  15.264  11.505  1.00  0.00      A    C
ATOM   2757  HA  TYR A 191     -18.282  15.918  10.917  1.00  0.00      A    H
ATOM   2758  CB  TYR A 191     -19.340  16.110  12.818  1.00  0.00      A    C
ATOM   2759  HB1 TYR A 191     -18.510  16.537  13.420  1.00  0.00      A    H
ATOM   2760  HB2 TYR A 191     -19.983  16.941  12.456  1.00  0.00      A    H
ATOM   2761  CG  TYR A 191     -20.257  15.392  13.706  1.00  0.00      A    C
ATOM   2762  CD1 TYR A 191     -19.629  14.714  14.754  1.00  0.00      A    C
ATOM   2763  HD1 TYR A 191     -18.555  14.660  14.856  1.00  0.00      A    H
ATOM   2764  CE1 TYR A 191     -20.477  14.162  15.748  1.00  0.00      A    C
ATOM   2765  HE1 TYR A 191     -20.051  13.472  16.462  1.00  0.00      A    H
ATOM   2766  CZ  TYR A 191     -21.834  14.454  15.719  1.00  0.00      A    C
ATOM   2767  OH  TYR A 191     -22.762  13.846  16.653  1.00  0.00      A    O
ATOM   2768  HH  TYR A 191     -22.279  13.599  17.445  1.00  0.00      A    H
ATOM   2769  CD2 TYR A 191     -21.642  15.527  13.540  1.00  0.00      A    C
ATOM   2770  HD2 TYR A 191     -22.012  16.033  12.660  1.00  0.00      A    H
ATOM   2771  CE2 TYR A 191     -22.439  15.046  14.610  1.00  0.00      A    C
ATOM   2772  HE2 TYR A 191     -23.517  15.018  14.559  1.00  0.00      A    H
ATOM   2773  C   TYR A 191     -17.775  14.243  11.795  1.00  0.00      A    C
ATOM   2774  O   TYR A 191     -18.093  12.988  11.861  1.00  0.00      A    O
ATOM   2775  N   GLY A 192     -16.434  14.578  11.841  1.00  0.00      A    N
ATOM   2776  HN  GLY A 192     -16.106  15.518  11.895  1.00  0.00      A    H
ATOM   2777  CA  GLY A 192     -15.380  13.632  12.352  1.00  0.00      A    C
ATOM   2778  HA1 GLY A 192     -15.771  12.906  13.050  1.00  0.00      A    H
ATOM   2779  HA2 GLY A 192     -15.060  13.076  11.483  1.00  0.00      A    H
ATOM   2780  C   GLY A 192     -14.218  14.446  12.796  1.00  0.00      A    C
ATOM   2781  O   GLY A 192     -14.238  15.632  12.986  1.00  0.00      A    O
ATOM   2782  N   VAL A 193     -13.076  13.752  13.063  1.00  0.00      A    N
ATOM   2783  HN  VAL A 193     -12.961  12.780  12.871  1.00  0.00      A    H
ATOM   2784  CA  VAL A 193     -11.891  14.452  13.474  1.00  0.00      A    C
ATOM   2785  HA  VAL A 193     -11.983  15.504  13.701  1.00  0.00      A    H
ATOM   2786  CB  VAL A 193     -11.320  13.850  14.805  1.00  0.00      A    C
ATOM   2787  HB  VAL A 193     -11.076  12.774  14.679  1.00  0.00      A    H
ATOM   2788  CG1 VAL A 193      -9.958  14.506  15.111  1.00  0.00      A    C
ATOM   2789 HG11 VAL A 193      -9.552  14.135  16.076  1.00  0.00      A    H
ATOM   2790 HG12 VAL A 193      -9.230  14.504  14.271  1.00  0.00      A    H
ATOM   2791 HG13 VAL A 193     -10.181  15.586  15.243  1.00  0.00      A    H
ATOM   2792  CG2 VAL A 193     -12.201  14.155  16.029  1.00  0.00      A    C
ATOM   2793 HG21 VAL A 193     -13.257  13.811  16.006  1.00  0.00      A    H
ATOM   2794 HG22 VAL A 193     -11.761  13.674  16.929  1.00  0.00      A    H
ATOM   2795 HG23 VAL A 193     -12.285  15.227  16.310  1.00  0.00      A    H
ATOM   2796  C   VAL A 193     -10.882  14.291  12.386  1.00  0.00      A    C
ATOM   2797  O   VAL A 193     -10.477  13.181  11.999  1.00  0.00      A    O
ATOM   2798  N   GLU A 194     -10.382  15.385  11.773  1.00  0.00      A    N
ATOM   2799  HN  GLU A 194     -10.639  16.299  12.078  1.00  0.00      A    H
ATOM   2800  CA  GLU A 194      -9.294  15.394  10.788  1.00  0.00      A    C
ATOM   2801  HA  GLU A 194      -9.256  14.453  10.260  1.00  0.00      A    H
ATOM   2802  CB  GLU A 194      -9.486  16.370   9.641  1.00  0.00      A    C
ATOM   2803  HB1 GLU A 194     -10.530  16.549   9.306  1.00  0.00      A    H
ATOM   2804  HB2 GLU A 194      -9.161  17.354  10.041  1.00  0.00      A    H
ATOM   2805  CG  GLU A 194      -8.569  16.197   8.381  1.00  0.00      A    C
ATOM   2806  HG1 GLU A 194      -8.492  17.132   7.787  1.00  0.00      A    H
ATOM   2807  HG2 GLU A 194      -7.520  15.958   8.660  1.00  0.00      A    H
ATOM   2808  CD  GLU A 194      -8.897  15.069   7.355  1.00  0.00      A    C
ATOM   2809  OE1 GLU A 194      -9.085  15.450   6.161  1.00  0.00      A    O
ATOM   2810  OE2 GLU A 194      -9.108  13.908   7.719  1.00  0.00      A    O
ATOM   2811  C   GLU A 194      -7.896  15.642  11.418  1.00  0.00      A    C
ATOM   2812  O   GLU A 194      -7.466  16.803  11.621  1.00  0.00      A    O
ATOM   2813  N   ASN A 195      -7.125  14.579  11.754  1.00  0.00      A    N
ATOM   2814  HN  ASN A 195      -7.533  13.680  11.616  1.00  0.00      A    H
ATOM   2815  CA  ASN A 195      -5.997  14.671  12.727  1.00  0.00      A    C
ATOM   2816  HA  ASN A 195      -5.601  13.708  13.016  1.00  0.00      A    H
ATOM   2817  CB  ASN A 195      -4.776  15.431  12.047  1.00  0.00      A    C
ATOM   2818  HB1 ASN A 195      -5.096  16.493  12.113  1.00  0.00      A    H
ATOM   2819  HB2 ASN A 195      -3.906  15.138  12.673  1.00  0.00      A    H
ATOM   2820  CG  ASN A 195      -4.606  14.947  10.642  1.00  0.00      A    C
ATOM   2821  OD1 ASN A 195      -4.328  13.722  10.438  1.00  0.00      A    O
ATOM   2822  ND2 ASN A 195      -4.970  15.803   9.686  1.00  0.00      A    N
ATOM   2823 HD21 ASN A 195      -4.855  15.508   8.737  1.00  0.00      A    H
ATOM   2824 HD22 ASN A 195      -5.220  16.723   9.986  1.00  0.00      A    H
ATOM   2825  C   ASN A 195      -6.377  15.227  14.120  1.00  0.00      A    C
ATOM   2826  O   ASN A 195      -6.752  14.441  14.967  1.00  0.00      A    O
ATOM   2827  N   GLY A 196      -6.258  16.539  14.332  1.00  0.00      A    N
ATOM   2828  HN  GLY A 196      -5.886  17.131  13.622  1.00  0.00      A    H
ATOM   2829  CA  GLY A 196      -6.881  17.196  15.487  1.00  0.00      A    C
ATOM   2830  HA1 GLY A 196      -7.391  16.492  16.128  1.00  0.00      A    H
ATOM   2831  HA2 GLY A 196      -6.045  17.614  16.029  1.00  0.00      A    H
ATOM   2832  C   GLY A 196      -7.898  18.296  15.208  1.00  0.00      A    C
ATOM   2833  O   GLY A 196      -8.564  18.727  16.138  1.00  0.00      A    O
ATOM   2834  N   VAL A 197      -8.128  18.689  13.975  1.00  0.00      A    N
ATOM   2835  HN  VAL A 197      -7.555  18.338  13.238  1.00  0.00      A    H
ATOM   2836  CA  VAL A 197      -9.283  19.509  13.673  1.00  0.00      A    C
ATOM   2837  HA  VAL A 197      -9.349  20.165  14.528  1.00  0.00      A    H
ATOM   2838  CB  VAL A 197      -8.997  20.424  12.502  1.00  0.00      A    C
ATOM   2839  HB  VAL A 197      -8.822  19.895  11.541  1.00  0.00      A    H
ATOM   2840  CG1 VAL A 197     -10.252  21.367  12.291  1.00  0.00      A    C
ATOM   2841 HG11 VAL A 197     -10.440  21.927  13.231  1.00  0.00      A    H
ATOM   2842 HG12 VAL A 197     -10.076  22.092  11.467  1.00  0.00      A    H
ATOM   2843 HG13 VAL A 197     -11.159  20.793  12.004  1.00  0.00      A    H
ATOM   2844  CG2 VAL A 197      -7.736  21.372  12.804  1.00  0.00      A    C
ATOM   2845 HG21 VAL A 197      -7.706  21.792  13.832  1.00  0.00      A    H
ATOM   2846 HG22 VAL A 197      -6.822  20.740  12.789  1.00  0.00      A    H
ATOM   2847 HG23 VAL A 197      -7.519  22.138  12.030  1.00  0.00      A    H
ATOM   2848  C   VAL A 197     -10.610  18.811  13.462  1.00  0.00      A    C
ATOM   2849  O   VAL A 197     -10.727  17.969  12.504  1.00  0.00      A    O
ATOM   2850  N   PRO A 198     -11.673  19.119  14.220  1.00  0.00      A    N
ATOM   2851  CD  PRO A 198     -11.646  19.803  15.522  1.00  0.00      A    C
ATOM   2852  HD1 PRO A 198     -11.121  20.776  15.411  1.00  0.00      A    H
ATOM   2853  HD2 PRO A 198     -11.057  19.206  16.251  1.00  0.00      A    H
ATOM   2854  CA  PRO A 198     -12.969  18.497  13.959  1.00  0.00      A    C
ATOM   2855  HA  PRO A 198     -12.851  17.508  13.541  1.00  0.00      A    H
ATOM   2856  CB  PRO A 198     -13.729  18.592  15.228  1.00  0.00      A    C
ATOM   2857  HB1 PRO A 198     -14.835  18.638  15.138  1.00  0.00      A    H
ATOM   2858  HB2 PRO A 198     -13.529  17.727  15.896  1.00  0.00      A    H
ATOM   2859  CG  PRO A 198     -13.072  19.791  16.000  1.00  0.00      A    C
ATOM   2860  HG1 PRO A 198     -13.578  20.772  15.878  1.00  0.00      A    H
ATOM   2861  HG2 PRO A 198     -13.167  19.574  17.085  1.00  0.00      A    H
ATOM   2862  C   PRO A 198     -13.635  19.199  12.786  1.00  0.00      A    C
ATOM   2863  O   PRO A 198     -13.493  20.465  12.603  1.00  0.00      A    O
ATOM   2864  N   TYR A 199     -14.295  18.456  11.936  1.00  0.00      A    N
ATOM   2865  HN  TYR A 199     -14.488  17.481  12.008  1.00  0.00      A    H
ATOM   2866  CA  TYR A 199     -14.967  18.933  10.765  1.00  0.00      A    C
ATOM   2867  HA  TYR A 199     -14.897  20.009  10.835  1.00  0.00      A    H
ATOM   2868  CB  TYR A 199     -14.263  18.396   9.404  1.00  0.00      A    C
ATOM   2869  HB1 TYR A 199     -14.479  18.977   8.482  1.00  0.00      A    H
ATOM   2870  HB2 TYR A 199     -13.170  18.436   9.602  1.00  0.00      A    H
ATOM   2871  CG  TYR A 199     -14.497  16.942   9.117  1.00  0.00      A    C
ATOM   2872  CD1 TYR A 199     -15.599  16.574   8.289  1.00  0.00      A    C
ATOM   2873  HD1 TYR A 199     -16.231  17.346   7.875  1.00  0.00      A    H
ATOM   2874  CE1 TYR A 199     -15.868  15.205   8.022  1.00  0.00      A    C
ATOM   2875  HE1 TYR A 199     -16.808  15.033   7.519  1.00  0.00      A    H
ATOM   2876  CZ  TYR A 199     -15.064  14.234   8.606  1.00  0.00      A    C
ATOM   2877  OH  TYR A 199     -15.523  12.888   8.439  1.00  0.00      A    O
ATOM   2878  HH  TYR A 199     -14.803  12.269   8.583  1.00  0.00      A    H
ATOM   2879  CD2 TYR A 199     -13.632  15.918   9.648  1.00  0.00      A    C
ATOM   2880  HD2 TYR A 199     -12.751  16.168  10.221  1.00  0.00      A    H
ATOM   2881  CE2 TYR A 199     -13.934  14.581   9.391  1.00  0.00      A    C
ATOM   2882  HE2 TYR A 199     -13.298  13.840   9.853  1.00  0.00      A    H
ATOM   2883  C   TYR A 199     -16.411  18.695  10.828  1.00  0.00      A    C
ATOM   2884  O   TYR A 199     -16.917  17.746  11.445  1.00  0.00      A    O
ATOM   2885  N   TRP A 200     -17.129  19.567  10.020  1.00  0.00      A    N
ATOM   2886  HN  TRP A 200     -16.692  20.366   9.614  1.00  0.00      A    H
ATOM   2887  CA  TRP A 200     -18.541  19.413   9.610  1.00  0.00      A    C
ATOM   2888  HA  TRP A 200     -18.946  18.586  10.175  1.00  0.00      A    H
ATOM   2889  CB  TRP A 200     -19.417  20.671   9.835  1.00  0.00      A    C
ATOM   2890  HB1 TRP A 200     -19.008  21.492   9.209  1.00  0.00      A    H
ATOM   2891  HB2 TRP A 200     -20.483  20.486   9.585  1.00  0.00      A    H
ATOM   2892  CG  TRP A 200     -19.661  21.183  11.247  1.00  0.00      A    C
ATOM   2893  CD1 TRP A 200     -19.158  22.355  11.741  1.00  0.00      A    C
ATOM   2894  HD1 TRP A 200     -18.566  23.065  11.183  1.00  0.00      A    H
ATOM   2895  NE1 TRP A 200     -19.770  22.578  13.003  1.00  0.00      A    N
ATOM   2896  HE1 TRP A 200     -19.696  23.334  13.616  1.00  0.00      A    H
ATOM   2897  CE2 TRP A 200     -20.601  21.486  13.271  1.00  0.00      A    C
ATOM   2898  CD2 TRP A 200     -20.588  20.546  12.178  1.00  0.00      A    C
ATOM   2899  CE3 TRP A 200     -21.395  19.415  12.162  1.00  0.00      A    C
ATOM   2900  HE3 TRP A 200     -21.433  18.763  11.302  1.00  0.00      A    H
ATOM   2901  CZ3 TRP A 200     -22.141  19.114  13.305  1.00  0.00      A    C
ATOM   2902  HZ3 TRP A 200     -22.712  18.209  13.159  1.00  0.00      A    H
ATOM   2903  CZ2 TRP A 200     -21.397  21.249  14.362  1.00  0.00      A    C
ATOM   2904  HZ2 TRP A 200     -21.379  21.913  15.215  1.00  0.00      A    H
ATOM   2905  CH2 TRP A 200     -22.043  19.962  14.455  1.00  0.00      A    C
ATOM   2906  HH2 TRP A 200     -22.744  19.804  15.262  1.00  0.00      A    H
ATOM   2907  C   TRP A 200     -18.511  19.007   8.117  1.00  0.00      A    C
ATOM   2908  O   TRP A 200     -17.823  19.662   7.316  1.00  0.00      A    O
ATOM   2909  N   LEU A 201     -19.232  17.938   7.758  1.00  0.00      A    N
ATOM   2910  HN  LEU A 201     -19.786  17.437   8.418  1.00  0.00      A    H
ATOM   2911  CA  LEU A 201     -19.344  17.386   6.414  1.00  0.00      A    C
ATOM   2912  HA  LEU A 201     -18.435  17.493   5.841  1.00  0.00      A    H
ATOM   2913  CB  LEU A 201     -19.770  15.822   6.479  1.00  0.00      A    C
ATOM   2914  HB1 LEU A 201     -19.263  15.349   7.348  1.00  0.00      A    H
ATOM   2915  HB2 LEU A 201     -20.820  15.812   6.841  1.00  0.00      A    H
ATOM   2916  CG  LEU A 201     -19.525  15.043   5.176  1.00  0.00      A    C
ATOM   2917  HG  LEU A 201     -20.151  15.449   4.353  1.00  0.00      A    H
ATOM   2918  CD1 LEU A 201     -18.133  15.086   4.564  1.00  0.00      A    C
ATOM   2919 HD11 LEU A 201     -17.753  16.126   4.477  1.00  0.00      A    H
ATOM   2920 HD12 LEU A 201     -17.355  14.513   5.114  1.00  0.00      A    H
ATOM   2921 HD13 LEU A 201     -18.238  14.664   3.541  1.00  0.00      A    H
ATOM   2922  CD2 LEU A 201     -19.900  13.589   5.341  1.00  0.00      A    C
ATOM   2923 HD21 LEU A 201     -20.064  12.948   4.449  1.00  0.00      A    H
ATOM   2924 HD22 LEU A 201     -19.189  13.172   6.085  1.00  0.00      A    H
ATOM   2925 HD23 LEU A 201     -20.910  13.581   5.804  1.00  0.00      A    H
ATOM   2926  C   LEU A 201     -20.442  18.128   5.703  1.00  0.00      A    C
ATOM   2927  O   LEU A 201     -21.604  17.793   5.917  1.00  0.00      A    O
ATOM   2928  N   ILE A 202     -20.195  19.165   4.940  1.00  0.00      A    N
ATOM   2929  HN  ILE A 202     -19.244  19.459   4.881  1.00  0.00      A    H
ATOM   2930  CA  ILE A 202     -21.182  19.879   4.092  1.00  0.00      A    C
ATOM   2931  HA  ILE A 202     -22.161  19.627   4.471  1.00  0.00      A    H
ATOM   2932  CB  ILE A 202     -20.947  21.401   4.099  1.00  0.00      A    C
ATOM   2933  HB  ILE A 202     -20.231  21.674   3.294  1.00  0.00      A    H
ATOM   2934  CG2 ILE A 202     -22.204  22.082   3.607  1.00  0.00      A    C
ATOM   2935 HG21 ILE A 202     -21.986  23.160   3.447  1.00  0.00      A    H
ATOM   2936 HG22 ILE A 202     -22.599  21.654   2.661  1.00  0.00      A    H
ATOM   2937 HG23 ILE A 202     -23.031  21.941   4.335  1.00  0.00      A    H
ATOM   2938  CG1 ILE A 202     -20.467  21.869   5.489  1.00  0.00      A    C
ATOM   2939 HG11 ILE A 202     -20.973  21.347   6.329  1.00  0.00      A    H
ATOM   2940 HG12 ILE A 202     -19.384  21.666   5.628  1.00  0.00      A    H
ATOM   2941  CD  ILE A 202     -20.593  23.423   5.629  1.00  0.00      A    C
ATOM   2942  HD1 ILE A 202     -20.086  23.633   6.595  1.00  0.00      A    H
ATOM   2943  HD2 ILE A 202     -20.090  23.958   4.795  1.00  0.00      A    H
ATOM   2944  HD3 ILE A 202     -21.634  23.805   5.700  1.00  0.00      A    H
ATOM   2945  C   ILE A 202     -21.174  19.284   2.683  1.00  0.00      A    C
ATOM   2946  O   ILE A 202     -20.141  19.192   1.996  1.00  0.00      A    O
ATOM   2947  N   LYS A 203     -22.330  18.846   2.196  1.00  0.00      A    N
ATOM   2948  HN  LYS A 203     -23.093  18.981   2.823  1.00  0.00      A    H
ATOM   2949  CA  LYS A 203     -22.546  18.395   0.844  1.00  0.00      A    C
ATOM   2950  HA  LYS A 203     -21.627  17.892   0.584  1.00  0.00      A    H
ATOM   2951  CB  LYS A 203     -23.606  17.265   0.820  1.00  0.00      A    C
ATOM   2952  HB1 LYS A 203     -23.073  16.305   0.650  1.00  0.00      A    H
ATOM   2953  HB2 LYS A 203     -24.198  17.399   1.750  1.00  0.00      A    H
ATOM   2954  CG  LYS A 203     -24.694  17.299  -0.325  1.00  0.00      A    C
ATOM   2955  HG1 LYS A 203     -25.328  18.185  -0.107  1.00  0.00      A    H
ATOM   2956  HG2 LYS A 203     -24.338  17.549  -1.348  1.00  0.00      A    H
ATOM   2957  CD  LYS A 203     -25.750  16.159  -0.328  1.00  0.00      A    C
ATOM   2958  HD1 LYS A 203     -25.165  15.250  -0.585  1.00  0.00      A    H
ATOM   2959  HD2 LYS A 203     -25.970  16.047   0.755  1.00  0.00      A    H
ATOM   2960  CE  LYS A 203     -26.997  16.346  -1.173  1.00  0.00      A    C
ATOM   2961  HE1 LYS A 203     -27.826  16.848  -0.629  1.00  0.00      A    H
ATOM   2962  HE2 LYS A 203     -26.756  16.900  -2.105  1.00  0.00      A    H
ATOM   2963  NZ  LYS A 203     -27.624  15.030  -1.594  1.00  0.00      A    N
ATOM   2964  HZ1 LYS A 203     -27.896  14.498  -0.743  1.00  0.00      A    H
ATOM   2965  HZ2 LYS A 203     -28.377  15.046  -2.311  1.00  0.00      A    H
ATOM   2966  HZ3 LYS A 203     -26.832  14.532  -2.050  1.00  0.00      A    H
ATOM   2967  C   LYS A 203     -22.870  19.607  -0.064  1.00  0.00      A    C
ATOM   2968  O   LYS A 203     -23.513  20.566   0.365  1.00  0.00      A    O
ATOM   2969  N   ASN A 204     -22.455  19.708  -1.293  1.00  0.00      A    N
ATOM   2970  HN  ASN A 204     -21.977  18.976  -1.773  1.00  0.00      A    H
ATOM   2971  CA  ASN A 204     -22.561  20.930  -2.091  1.00  0.00      A    C
ATOM   2972  HA  ASN A 204     -23.168  21.649  -1.561  1.00  0.00      A    H
ATOM   2973  CB  ASN A 204     -21.092  21.314  -2.496  1.00  0.00      A    C
ATOM   2974  HB1 ASN A 204     -20.473  21.388  -1.577  1.00  0.00      A    H
ATOM   2975  HB2 ASN A 204     -20.450  20.612  -3.070  1.00  0.00      A    H
ATOM   2976  CG  ASN A 204     -21.090  22.767  -2.895  1.00  0.00      A    C
ATOM   2977  OD1 ASN A 204     -22.006  23.570  -2.712  1.00  0.00      A    O
ATOM   2978  ND2 ASN A 204     -19.891  23.105  -3.447  1.00  0.00      A    N
ATOM   2979 HD21 ASN A 204     -19.808  24.052  -3.756  1.00  0.00      A    H
ATOM   2980 HD22 ASN A 204     -19.116  22.474  -3.421  1.00  0.00      A    H
ATOM   2981  C   ASN A 204     -23.407  20.560  -3.397  1.00  0.00      A    C
ATOM   2982  O   ASN A 204     -24.067  19.554  -3.492  1.00  0.00      A    O
ATOM   2983  N   SER A 205     -23.453  21.451  -4.369  1.00  0.00      A    N
ATOM   2984  HN  SER A 205     -23.319  22.393  -4.071  1.00  0.00      A    H
ATOM   2985  CA  SER A 205     -24.082  21.247  -5.679  1.00  0.00      A    C
ATOM   2986  HA  SER A 205     -24.699  20.361  -5.648  1.00  0.00      A    H
ATOM   2987  CB  SER A 205     -24.937  22.516  -6.026  1.00  0.00      A    C
ATOM   2988  HB1 SER A 205     -25.104  22.668  -7.114  1.00  0.00      A    H
ATOM   2989  HB2 SER A 205     -25.964  22.506  -5.600  1.00  0.00      A    H
ATOM   2990  OG  SER A 205     -24.262  23.691  -5.501  1.00  0.00      A    O
ATOM   2991  HG1 SER A 205     -24.604  24.445  -5.987  1.00  0.00      A    H
ATOM   2992  C   SER A 205     -22.997  21.121  -6.710  1.00  0.00      A    C
ATOM   2993  O   SER A 205     -23.248  20.911  -7.888  1.00  0.00      A    O
ATOM   2994  N   TRP A 206     -21.702  21.218  -6.355  1.00  0.00      A    N
ATOM   2995  HN  TRP A 206     -21.561  21.429  -5.390  1.00  0.00      A    H
ATOM   2996  CA  TRP A 206     -20.553  21.335  -7.296  1.00  0.00      A    C
ATOM   2997  HA  TRP A 206     -20.922  21.672  -8.253  1.00  0.00      A    H
ATOM   2998  CB  TRP A 206     -19.539  22.367  -6.777  1.00  0.00      A    C
ATOM   2999  HB1 TRP A 206     -19.122  21.851  -5.886  1.00  0.00      A    H
ATOM   3000  HB2 TRP A 206     -18.583  22.343  -7.342  1.00  0.00      A    H
ATOM   3001  CG  TRP A 206     -20.110  23.808  -6.769  1.00  0.00      A    C
ATOM   3002  CD1 TRP A 206     -21.198  24.363  -7.399  1.00  0.00      A    C
ATOM   3003  HD1 TRP A 206     -21.918  23.853  -8.022  1.00  0.00      A    H
ATOM   3004  NE1 TRP A 206     -21.211  25.750  -7.305  1.00  0.00      A    N
ATOM   3005  HE1 TRP A 206     -22.000  26.296  -7.484  1.00  0.00      A    H
ATOM   3006  CE2 TRP A 206     -20.102  26.068  -6.527  1.00  0.00      A    C
ATOM   3007  CD2 TRP A 206     -19.376  24.893  -6.195  1.00  0.00      A    C
ATOM   3008  CE3 TRP A 206     -18.205  24.971  -5.532  1.00  0.00      A    C
ATOM   3009  HE3 TRP A 206     -17.543  24.120  -5.462  1.00  0.00      A    H
ATOM   3010  CZ3 TRP A 206     -17.720  26.216  -5.171  1.00  0.00      A    C
ATOM   3011  HZ3 TRP A 206     -16.700  26.212  -4.818  1.00  0.00      A    H
ATOM   3012  CZ2 TRP A 206     -19.718  27.314  -6.059  1.00  0.00      A    C
ATOM   3013  HZ2 TRP A 206     -20.239  28.210  -6.360  1.00  0.00      A    H
ATOM   3014  CH2 TRP A 206     -18.451  27.423  -5.466  1.00  0.00      A    C
ATOM   3015  HH2 TRP A 206     -18.067  28.415  -5.278  1.00  0.00      A    H
ATOM   3016  C   TRP A 206     -19.838  20.019  -7.629  1.00  0.00      A    C
ATOM   3017  O   TRP A 206     -18.624  19.964  -7.732  1.00  0.00      A    O
ATOM   3018  N   GLY A 207     -20.585  18.897  -7.722  1.00  0.00      A    N
ATOM   3019  HN  GLY A 207     -21.557  18.935  -7.500  1.00  0.00      A    H
ATOM   3020  CA  GLY A 207     -20.129  17.647  -8.295  1.00  0.00      A    C
ATOM   3021  HA1 GLY A 207     -20.995  17.032  -8.488  1.00  0.00      A    H
ATOM   3022  HA2 GLY A 207     -19.597  17.979  -9.174  1.00  0.00      A    H
ATOM   3023  C   GLY A 207     -19.100  16.895  -7.417  1.00  0.00      A    C
ATOM   3024  O   GLY A 207     -19.256  16.837  -6.227  1.00  0.00      A    O
ATOM   3025  N   GLY A 208     -18.035  16.308  -7.963  1.00  0.00      A    N
ATOM   3026  HN  GLY A 208     -17.829  16.612  -8.890  1.00  0.00      A    H
ATOM   3027  CA  GLY A 208     -17.012  15.537  -7.241  1.00  0.00      A    C
ATOM   3028  HA1 GLY A 208     -17.145  15.610  -6.172  1.00  0.00      A    H
ATOM   3029  HA2 GLY A 208     -17.134  14.526  -7.602  1.00  0.00      A    H
ATOM   3030  C   GLY A 208     -15.587  15.876  -7.455  1.00  0.00      A    C
ATOM   3031  O   GLY A 208     -14.687  15.160  -7.016  1.00  0.00      A    O
ATOM   3032  N   ASP A 209     -15.338  16.892  -8.265  1.00  0.00      A    N
ATOM   3033  HN  ASP A 209     -16.112  17.385  -8.655  1.00  0.00      A    H
ATOM   3034  CA  ASP A 209     -13.945  17.130  -8.708  1.00  0.00      A    C
ATOM   3035  HA  ASP A 209     -13.312  16.263  -8.589  1.00  0.00      A    H
ATOM   3036  CB  ASP A 209     -13.850  17.647 -10.148  1.00  0.00      A    C
ATOM   3037  HB1 ASP A 209     -14.587  18.467 -10.281  1.00  0.00      A    H
ATOM   3038  HB2 ASP A 209     -12.829  18.024 -10.367  1.00  0.00      A    H
ATOM   3039  CG  ASP A 209     -14.075  16.480 -11.022  1.00  0.00      A    C
ATOM   3040  OD1 ASP A 209     -15.169  16.422 -11.683  1.00  0.00      A    O
ATOM   3041  OD2 ASP A 209     -13.226  15.492 -11.058  1.00  0.00      A    O
ATOM   3042  C   ASP A 209     -13.311  17.991  -7.720  1.00  0.00      A    C
ATOM   3043  O   ASP A 209     -12.209  17.791  -7.230  1.00  0.00      A    O
ATOM   3044  N   TRP A 210     -14.084  19.010  -7.271  1.00  0.00      A    N
ATOM   3045  HN  TRP A 210     -14.990  19.119  -7.672  1.00  0.00      A    H
ATOM   3046  CA  TRP A 210     -13.835  20.012  -6.258  1.00  0.00      A    C
ATOM   3047  HA  TRP A 210     -12.816  20.320  -6.443  1.00  0.00      A    H
ATOM   3048  CB  TRP A 210     -14.823  21.179  -6.458  1.00  0.00      A    C
ATOM   3049  HB1 TRP A 210     -14.743  21.694  -7.439  1.00  0.00      A    H
ATOM   3050  HB2 TRP A 210     -15.828  20.712  -6.536  1.00  0.00      A    H
ATOM   3051  CG  TRP A 210     -14.774  22.296  -5.395  1.00  0.00      A    C
ATOM   3052  CD1 TRP A 210     -14.133  23.490  -5.519  1.00  0.00      A    C
ATOM   3053  HD1 TRP A 210     -13.407  23.742  -6.278  1.00  0.00      A    H
ATOM   3054  NE1 TRP A 210     -14.565  24.405  -4.586  1.00  0.00      A    N
ATOM   3055  HE1 TRP A 210     -14.229  25.292  -4.355  1.00  0.00      A    H
ATOM   3056  CE2 TRP A 210     -15.500  23.801  -3.811  1.00  0.00      A    C
ATOM   3057  CD2 TRP A 210     -15.600  22.400  -4.253  1.00  0.00      A    C
ATOM   3058  CE3 TRP A 210     -16.436  21.521  -3.576  1.00  0.00      A    C
ATOM   3059  HE3 TRP A 210     -16.412  20.446  -3.680  1.00  0.00      A    H
ATOM   3060  CZ3 TRP A 210     -17.079  21.990  -2.409  1.00  0.00      A    C
ATOM   3061  HZ3 TRP A 210     -17.587  21.231  -1.832  1.00  0.00      A    H
ATOM   3062  CZ2 TRP A 210     -16.057  24.162  -2.553  1.00  0.00      A    C
ATOM   3063  HZ2 TRP A 210     -15.972  25.157  -2.140  1.00  0.00      A    H
ATOM   3064  CH2 TRP A 210     -16.807  23.226  -1.909  1.00  0.00      A    C
ATOM   3065  HH2 TRP A 210     -17.254  23.554  -0.982  1.00  0.00      A    H
ATOM   3066  C   TRP A 210     -13.986  19.434  -4.832  1.00  0.00      A    C
ATOM   3067  O   TRP A 210     -14.921  18.686  -4.543  1.00  0.00      A    O
ATOM   3068  N   GLY A 211     -13.058  19.842  -3.919  1.00  0.00      A    N
ATOM   3069  HN  GLY A 211     -12.212  20.215  -4.293  1.00  0.00      A    H
ATOM   3070  CA  GLY A 211     -13.155  19.608  -2.510  1.00  0.00      A    C
ATOM   3071  HA1 GLY A 211     -12.603  20.405  -2.033  1.00  0.00      A    H
ATOM   3072  HA2 GLY A 211     -14.198  19.697  -2.245  1.00  0.00      A    H
ATOM   3073  C   GLY A 211     -12.603  18.281  -2.103  1.00  0.00      A    C
ATOM   3074  O   GLY A 211     -11.928  17.634  -2.895  1.00  0.00      A    O
ATOM   3075  N   ASP A 212     -12.942  17.738  -0.876  1.00  0.00      A    N
ATOM   3076  HN  ASP A 212     -13.306  18.206  -0.074  1.00  0.00      A    H
ATOM   3077  CA  ASP A 212     -12.775  16.305  -0.645  1.00  0.00      A    C
ATOM   3078  HA  ASP A 212     -11.852  15.973  -1.098  1.00  0.00      A    H
ATOM   3079  CB  ASP A 212     -12.647  16.111   0.890  1.00  0.00      A    C
ATOM   3080  HB1 ASP A 212     -12.206  17.025   1.344  1.00  0.00      A    H
ATOM   3081  HB2 ASP A 212     -13.636  16.109   1.397  1.00  0.00      A    H
ATOM   3082  CG  ASP A 212     -11.820  14.913   1.165  1.00  0.00      A    C
ATOM   3083  OD1 ASP A 212     -11.623  14.568   2.406  1.00  0.00      A    O
ATOM   3084  OD2 ASP A 212     -11.299  14.217   0.253  1.00  0.00      A    O
ATOM   3085  C   ASP A 212     -13.848  15.423  -1.164  1.00  0.00      A    C
ATOM   3086  O   ASP A 212     -14.649  14.963  -0.397  1.00  0.00      A    O
ATOM   3087  N   ASN A 213     -13.793  15.221  -2.505  1.00  0.00      A    N
ATOM   3088  HN  ASN A 213     -12.996  15.598  -2.971  1.00  0.00      A    H
ATOM   3089  CA  ASN A 213     -14.640  14.358  -3.380  1.00  0.00      A    C
ATOM   3090  HA  ASN A 213     -14.163  14.424  -4.347  1.00  0.00      A    H
ATOM   3091  CB  ASN A 213     -14.697  12.882  -2.971  1.00  0.00      A    C
ATOM   3092  HB1 ASN A 213     -15.020  12.733  -1.918  1.00  0.00      A    H
ATOM   3093  HB2 ASN A 213     -15.314  12.430  -3.776  1.00  0.00      A    H
ATOM   3094  CG  ASN A 213     -13.287  12.311  -3.214  1.00  0.00      A    C
ATOM   3095  OD1 ASN A 213     -12.465  12.902  -3.945  1.00  0.00      A    O
ATOM   3096  ND2 ASN A 213     -13.038  11.177  -2.487  1.00  0.00      A    N
ATOM   3097 HD21 ASN A 213     -12.116  10.792  -2.440  1.00  0.00      A    H
ATOM   3098 HD22 ASN A 213     -13.722  10.862  -1.829  1.00  0.00      A    H
ATOM   3099  C   ASN A 213     -16.093  14.939  -3.459  1.00  0.00      A    C
ATOM   3100  O   ASN A 213     -17.133  14.254  -3.207  1.00  0.00      A    O
ATOM   3101  N   GLY A 214     -16.193  16.284  -3.690  1.00  0.00      A    N
ATOM   3102  HN  GLY A 214     -15.354  16.805  -3.827  1.00  0.00      A    H
ATOM   3103  CA  GLY A 214     -17.437  17.023  -3.785  1.00  0.00      A    C
ATOM   3104  HA1 GLY A 214     -17.272  17.870  -4.435  1.00  0.00      A    H
ATOM   3105  HA2 GLY A 214     -18.284  16.394  -4.018  1.00  0.00      A    H
ATOM   3106  C   GLY A 214     -17.847  17.671  -2.444  1.00  0.00      A    C
ATOM   3107  O   GLY A 214     -18.528  18.664  -2.357  1.00  0.00      A    O
ATOM   3108  N   TYR A 215     -17.423  17.000  -1.346  1.00  0.00      A    N
ATOM   3109  HN  TYR A 215     -17.017  16.095  -1.448  1.00  0.00      A    H
ATOM   3110  CA  TYR A 215     -17.742  17.447  -0.033  1.00  0.00      A    C
ATOM   3111  HA  TYR A 215     -18.745  17.847  -0.016  1.00  0.00      A    H
ATOM   3112  CB  TYR A 215     -17.700  16.257   0.992  1.00  0.00      A    C
ATOM   3113  HB1 TYR A 215     -16.767  15.658   0.928  1.00  0.00      A    H
ATOM   3114  HB2 TYR A 215     -17.764  16.653   2.028  1.00  0.00      A    H
ATOM   3115  CG  TYR A 215     -18.703  15.205   0.806  1.00  0.00      A    C
ATOM   3116  CD1 TYR A 215     -18.432  14.043   0.177  1.00  0.00      A    C
ATOM   3117  HD1 TYR A 215     -17.405  13.916  -0.132  1.00  0.00      A    H
ATOM   3118  CE1 TYR A 215     -19.386  12.991   0.109  1.00  0.00      A    C
ATOM   3119  HE1 TYR A 215     -19.146  12.040  -0.344  1.00  0.00      A    H
ATOM   3120  CZ  TYR A 215     -20.674  13.192   0.653  1.00  0.00      A    C
ATOM   3121  OH  TYR A 215     -21.581  12.217   0.480  1.00  0.00      A    O
ATOM   3122  HH  TYR A 215     -21.187  11.472   0.020  1.00  0.00      A    H
ATOM   3123  CD2 TYR A 215     -20.022  15.395   1.311  1.00  0.00      A    C
ATOM   3124  HD2 TYR A 215     -20.188  16.375   1.734  1.00  0.00      A    H
ATOM   3125  CE2 TYR A 215     -20.931  14.388   1.314  1.00  0.00      A    C
ATOM   3126  HE2 TYR A 215     -21.916  14.522   1.736  1.00  0.00      A    H
ATOM   3127  C   TYR A 215     -16.842  18.645   0.411  1.00  0.00      A    C
ATOM   3128  O   TYR A 215     -15.791  18.886  -0.086  1.00  0.00      A    O
ATOM   3129  N   PHE A 216     -17.368  19.251   1.485  1.00  0.00      A    N
ATOM   3130  HN  PHE A 216     -18.334  19.126   1.699  1.00  0.00      A    H
ATOM   3131  CA  PHE A 216     -16.766  20.433   2.091  1.00  0.00      A    C
ATOM   3132  HA  PHE A 216     -15.778  20.574   1.677  1.00  0.00      A    H
ATOM   3133  CB  PHE A 216     -17.505  21.742   1.787  1.00  0.00      A    C
ATOM   3134  HB1 PHE A 216     -17.684  21.925   0.706  1.00  0.00      A    H
ATOM   3135  HB2 PHE A 216     -18.565  21.817   2.110  1.00  0.00      A    H
ATOM   3136  CG  PHE A 216     -16.746  22.945   2.269  1.00  0.00      A    C
ATOM   3137  CD1 PHE A 216     -15.760  23.476   1.431  1.00  0.00      A    C
ATOM   3138  HD1 PHE A 216     -15.524  22.920   0.536  1.00  0.00      A    H
ATOM   3139  CE1 PHE A 216     -15.177  24.720   1.727  1.00  0.00      A    C
ATOM   3140  HE1 PHE A 216     -14.470  25.061   0.985  1.00  0.00      A    H
ATOM   3141  CZ  PHE A 216     -15.611  25.435   2.891  1.00  0.00      A    C
ATOM   3142  HZ  PHE A 216     -15.211  26.396   3.180  1.00  0.00      A    H
ATOM   3143  CD2 PHE A 216     -17.124  23.570   3.453  1.00  0.00      A    C
ATOM   3144  HD2 PHE A 216     -17.934  23.213   4.072  1.00  0.00      A    H
ATOM   3145  CE2 PHE A 216     -16.559  24.819   3.734  1.00  0.00      A    C
ATOM   3146  HE2 PHE A 216     -16.740  25.321   4.674  1.00  0.00      A    H
ATOM   3147  C   PHE A 216     -16.545  20.191   3.538  1.00  0.00      A    C
ATOM   3148  O   PHE A 216     -17.479  19.901   4.291  1.00  0.00      A    O
ATOM   3149  N   LYS A 217     -15.295  20.318   4.058  1.00  0.00      A    N
ATOM   3150  HN  LYS A 217     -14.517  20.438   3.446  1.00  0.00      A    H
ATOM   3151  CA  LYS A 217     -14.954  20.230   5.498  1.00  0.00      A    C
ATOM   3152  HA  LYS A 217     -15.776  19.762   6.019  1.00  0.00      A    H
ATOM   3153  CB  LYS A 217     -13.698  19.273   5.666  1.00  0.00      A    C
ATOM   3154  HB1 LYS A 217     -12.841  19.608   5.045  1.00  0.00      A    H
ATOM   3155  HB2 LYS A 217     -13.285  19.279   6.698  1.00  0.00      A    H
ATOM   3156  CG  LYS A 217     -14.072  17.831   5.228  1.00  0.00      A    C
ATOM   3157  HG1 LYS A 217     -15.001  17.501   5.739  1.00  0.00      A    H
ATOM   3158  HG2 LYS A 217     -14.365  17.803   4.157  1.00  0.00      A    H
ATOM   3159  CD  LYS A 217     -12.817  16.999   5.294  1.00  0.00      A    C
ATOM   3160  HD1 LYS A 217     -12.629  16.883   6.383  1.00  0.00      A    H
ATOM   3161  HD2 LYS A 217     -13.115  15.946   5.100  1.00  0.00      A    H
ATOM   3162  CE  LYS A 217     -11.560  17.502   4.435  1.00  0.00      A    C
ATOM   3163  HE1 LYS A 217     -11.934  17.812   3.436  1.00  0.00      A    H
ATOM   3164  HE2 LYS A 217     -10.991  18.233   5.049  1.00  0.00      A    H
ATOM   3165  NZ  LYS A 217     -10.625  16.407   4.154  1.00  0.00      A    N
ATOM   3166  HZ1 LYS A 217     -11.064  15.579   3.704  1.00  0.00      A    H
ATOM   3167  HZ2 LYS A 217      -9.954  16.766   3.445  1.00  0.00      A    H
ATOM   3168  HZ3 LYS A 217     -10.051  16.026   4.932  1.00  0.00      A    H
ATOM   3169  C   LYS A 217     -14.894  21.621   6.042  1.00  0.00      A    C
ATOM   3170  O   LYS A 217     -13.894  22.304   5.831  1.00  0.00      A    O
ATOM   3171  N   MET A 218     -15.988  22.056   6.703  1.00  0.00      A    N
ATOM   3172  HN  MET A 218     -16.757  21.422   6.746  1.00  0.00      A    H
ATOM   3173  CA  MET A 218     -16.036  23.294   7.504  1.00  0.00      A    C
ATOM   3174  HA  MET A 218     -15.461  24.051   6.991  1.00  0.00      A    H
ATOM   3175  CB  MET A 218     -17.436  23.828   7.627  1.00  0.00      A    C
ATOM   3176  HB1 MET A 218     -17.783  24.035   6.592  1.00  0.00      A    H
ATOM   3177  HB2 MET A 218     -18.171  23.115   8.059  1.00  0.00      A    H
ATOM   3178  CG  MET A 218     -17.646  25.024   8.493  1.00  0.00      A    C
ATOM   3179  HG1 MET A 218     -17.446  24.727   9.544  1.00  0.00      A    H
ATOM   3180  HG2 MET A 218     -16.859  25.741   8.176  1.00  0.00      A    H
ATOM   3181  SD  MET A 218     -19.350  25.805   8.217  1.00  0.00      A    S
ATOM   3182  CE  MET A 218     -19.080  27.133   9.427  1.00  0.00      A    C
ATOM   3183  HE1 MET A 218     -19.342  26.836  10.465  1.00  0.00      A    H
ATOM   3184  HE2 MET A 218     -18.010  27.431   9.466  1.00  0.00      A    H
ATOM   3185  HE3 MET A 218     -19.691  28.037   9.218  1.00  0.00      A    H
ATOM   3186  C   MET A 218     -15.436  23.029   8.913  1.00  0.00      A    C
ATOM   3187  O   MET A 218     -15.490  21.895   9.381  1.00  0.00      A    O
ATOM   3188  N   GLU A 219     -14.894  24.024   9.625  1.00  0.00      A    N
ATOM   3189  HN  GLU A 219     -14.907  24.948   9.252  1.00  0.00      A    H
ATOM   3190  CA  GLU A 219     -14.395  23.764  11.005  1.00  0.00      A    C
ATOM   3191  HA  GLU A 219     -13.808  22.867  11.132  1.00  0.00      A    H
ATOM   3192  CB  GLU A 219     -13.476  24.994  11.284  1.00  0.00      A    C
ATOM   3193  HB1 GLU A 219     -14.030  25.947  11.139  1.00  0.00      A    H
ATOM   3194  HB2 GLU A 219     -13.215  24.987  12.363  1.00  0.00      A    H
ATOM   3195  CG  GLU A 219     -12.273  25.094  10.300  1.00  0.00      A    C
ATOM   3196  HG1 GLU A 219     -11.627  24.189  10.315  1.00  0.00      A    H
ATOM   3197  HG2 GLU A 219     -12.616  25.186   9.248  1.00  0.00      A    H
ATOM   3198  CD  GLU A 219     -11.476  26.325  10.615  1.00  0.00      A    C
ATOM   3199  OE1 GLU A 219     -11.086  26.676  11.729  1.00  0.00      A    O
ATOM   3200  OE2 GLU A 219     -11.069  26.964   9.631  1.00  0.00      A    O
ATOM   3201  C   GLU A 219     -15.359  23.707  12.171  1.00  0.00      A    C
ATOM   3202  O   GLU A 219     -16.354  24.426  12.211  1.00  0.00      A    O
ATOM   3203  N   LEU A 220     -15.171  22.699  13.093  1.00  0.00      A    N
ATOM   3204  HN  LEU A 220     -14.510  21.972  12.923  1.00  0.00      A    H
ATOM   3205  CA  LEU A 220     -16.168  22.468  14.088  1.00  0.00      A    C
ATOM   3206  HA  LEU A 220     -17.162  22.780  13.806  1.00  0.00      A    H
ATOM   3207  CB  LEU A 220     -16.285  20.918  14.375  1.00  0.00      A    C
ATOM   3208  HB1 LEU A 220     -16.029  20.450  13.400  1.00  0.00      A    H
ATOM   3209  HB2 LEU A 220     -15.683  20.522  15.220  1.00  0.00      A    H
ATOM   3210  CG  LEU A 220     -17.675  20.473  14.768  1.00  0.00      A    C
ATOM   3211  HG  LEU A 220     -18.369  20.843  13.984  1.00  0.00      A    H
ATOM   3212  CD1 LEU A 220     -17.788  19.001  14.660  1.00  0.00      A    C
ATOM   3213 HD11 LEU A 220     -17.639  18.517  15.649  1.00  0.00      A    H
ATOM   3214 HD12 LEU A 220     -18.845  18.842  14.358  1.00  0.00      A    H
ATOM   3215 HD13 LEU A 220     -17.133  18.548  13.886  1.00  0.00      A    H
ATOM   3216  CD2 LEU A 220     -18.247  20.968  16.090  1.00  0.00      A    C
ATOM   3217 HD21 LEU A 220     -17.405  21.072  16.807  1.00  0.00      A    H
ATOM   3218 HD22 LEU A 220     -18.699  21.969  15.924  1.00  0.00      A    H
ATOM   3219 HD23 LEU A 220     -19.077  20.309  16.423  1.00  0.00      A    H
ATOM   3220  C   LEU A 220     -15.779  23.236  15.343  1.00  0.00      A    C
ATOM   3221  O   LEU A 220     -14.585  23.112  15.804  1.00  0.00      A    O
ATOM   3222  N   GLY A 221     -16.642  24.108  15.901  1.00  0.00      A    N
ATOM   3223  HN  GLY A 221     -17.625  24.053  15.745  1.00  0.00      A    H
ATOM   3224  CA  GLY A 221     -16.219  24.998  16.929  1.00  0.00      A    C
ATOM   3225  HA1 GLY A 221     -16.969  24.942  17.705  1.00  0.00      A    H
ATOM   3226  HA2 GLY A 221     -15.260  24.744  17.354  1.00  0.00      A    H
ATOM   3227  C   GLY A 221     -16.006  26.420  16.397  1.00  0.00      A    C
ATOM   3228  O   GLY A 221     -15.071  27.067  16.842  1.00  0.00      A    O
ATOM   3229  N   LYS A 222     -16.830  26.926  15.444  1.00  0.00      A    N
ATOM   3230  HN  LYS A 222     -17.588  26.344  15.158  1.00  0.00      A    H
ATOM   3231  CA  LYS A 222     -16.558  28.140  14.732  1.00  0.00      A    C
ATOM   3232  HA  LYS A 222     -15.588  28.505  15.036  1.00  0.00      A    H
ATOM   3233  CB  LYS A 222     -16.453  27.896  13.227  1.00  0.00      A    C
ATOM   3234  HB1 LYS A 222     -16.012  26.915  12.951  1.00  0.00      A    H
ATOM   3235  HB2 LYS A 222     -17.487  27.740  12.851  1.00  0.00      A    H
ATOM   3236  CG  LYS A 222     -15.875  29.050  12.399  1.00  0.00      A    C
ATOM   3237  HG1 LYS A 222     -16.012  29.030  11.297  1.00  0.00      A    H
ATOM   3238  HG2 LYS A 222     -16.374  29.958  12.801  1.00  0.00      A    H
ATOM   3239  CD  LYS A 222     -14.344  29.191  12.709  1.00  0.00      A    C
ATOM   3240  HD1 LYS A 222     -14.119  29.203  13.797  1.00  0.00      A    H
ATOM   3241  HD2 LYS A 222     -13.724  28.430  12.190  1.00  0.00      A    H
ATOM   3242  CE  LYS A 222     -13.761  30.605  12.225  1.00  0.00      A    C
ATOM   3243  HE1 LYS A 222     -14.116  30.801  11.191  1.00  0.00      A    H
ATOM   3244  HE2 LYS A 222     -14.143  31.348  12.957  1.00  0.00      A    H
ATOM   3245  NZ  LYS A 222     -12.247  30.678  12.176  1.00  0.00      A    N
ATOM   3246  HZ1 LYS A 222     -11.842  30.049  11.453  1.00  0.00      A    H
ATOM   3247  HZ2 LYS A 222     -11.938  31.665  12.073  1.00  0.00      A    H
ATOM   3248  HZ3 LYS A 222     -11.799  30.398  13.072  1.00  0.00      A    H
ATOM   3249  C   LYS A 222     -17.566  29.241  14.945  1.00  0.00      A    C
ATOM   3250  O   LYS A 222     -17.177  30.395  15.203  1.00  0.00      A    O
ATOM   3251  N   ASN A 223     -18.890  28.997  14.902  1.00  0.00      A    N
ATOM   3252  HN  ASN A 223     -19.259  28.077  14.798  1.00  0.00      A    H
ATOM   3253  CA  ASN A 223     -19.981  29.992  14.969  1.00  0.00      A    C
ATOM   3254  HA  ASN A 223     -20.842  29.445  14.614  1.00  0.00      A    H
ATOM   3255  CB  ASN A 223     -20.220  30.544  16.432  1.00  0.00      A    C
ATOM   3256  HB1 ASN A 223     -19.277  31.002  16.798  1.00  0.00      A    H
ATOM   3257  HB2 ASN A 223     -20.968  31.360  16.530  1.00  0.00      A    H
ATOM   3258  CG  ASN A 223     -20.744  29.481  17.373  1.00  0.00      A    C
ATOM   3259  OD1 ASN A 223     -21.844  28.849  17.192  1.00  0.00      A    O
ATOM   3260  ND2 ASN A 223     -19.972  29.205  18.431  1.00  0.00      A    N
ATOM   3261 HD21 ASN A 223     -20.306  28.525  19.083  1.00  0.00      A    H
ATOM   3262 HD22 ASN A 223     -19.158  29.741  18.653  1.00  0.00      A    H
ATOM   3263  C   ASN A 223     -19.821  31.132  13.988  1.00  0.00      A    C
ATOM   3264  O   ASN A 223     -20.023  32.250  14.418  1.00  0.00      A    O
ATOM   3265  N   MET A 224     -19.471  30.996  12.646  1.00  0.00      A    N
ATOM   3266  HN  MET A 224     -19.556  30.122  12.174  1.00  0.00      A    H
ATOM   3267  CA  MET A 224     -19.223  32.136  11.798  1.00  0.00      A    C
ATOM   3268  HA  MET A 224     -19.866  32.946  12.107  1.00  0.00      A    H
ATOM   3269  CB  MET A 224     -17.677  32.636  11.682  1.00  0.00      A    C
ATOM   3270  HB1 MET A 224     -17.158  31.760  11.237  1.00  0.00      A    H
ATOM   3271  HB2 MET A 224     -17.653  33.502  10.986  1.00  0.00      A    H
ATOM   3272  CG  MET A 224     -17.119  33.201  13.028  1.00  0.00      A    C
ATOM   3273  HG1 MET A 224     -17.911  33.740  13.591  1.00  0.00      A    H
ATOM   3274  HG2 MET A 224     -16.982  32.290  13.649  1.00  0.00      A    H
ATOM   3275  SD  MET A 224     -15.497  33.949  13.016  1.00  0.00      A    S
ATOM   3276  CE  MET A 224     -15.676  35.194  14.361  1.00  0.00      A    C
ATOM   3277  HE1 MET A 224     -16.698  35.627  14.314  1.00  0.00      A    H
ATOM   3278  HE2 MET A 224     -15.556  34.654  15.325  1.00  0.00      A    H
ATOM   3279  HE3 MET A 224     -14.949  36.033  14.381  1.00  0.00      A    H
ATOM   3280  C   MET A 224     -19.763  31.762  10.378  1.00  0.00      A    C
ATOM   3281  O   MET A 224     -20.296  30.662  10.191  1.00  0.00      A    O
ATOM   3282  N   CYS A 225     -19.720  32.719   9.436  1.00  0.00      A    N
ATOM   3283  HN  CYS A 225     -19.638  33.687   9.661  1.00  0.00      A    H
ATOM   3284  CA  CYS A 225     -19.870  32.464   8.021  1.00  0.00      A    C
ATOM   3285  HA  CYS A 225     -19.824  33.391   7.470  1.00  0.00      A    H
ATOM   3286  CB  CYS A 225     -18.652  31.720   7.469  1.00  0.00      A    C
ATOM   3287  HB1 CYS A 225     -18.683  30.710   7.931  1.00  0.00      A    H
ATOM   3288  HB2 CYS A 225     -18.836  31.596   6.380  1.00  0.00      A    H
ATOM   3289  SG  CYS A 225     -16.992  32.350   7.662  1.00  0.00      A    S
ATOM   3290  C   CYS A 225     -21.202  31.947   7.414  1.00  0.00      A    C
ATOM   3291  O   CYS A 225     -21.203  31.132   6.505  1.00  0.00      A    O
ATOM   3292  N   GLY A 226     -22.330  32.330   8.015  1.00  0.00      A    N
ATOM   3293  HN  GLY A 226     -22.315  32.922   8.817  1.00  0.00      A    H
ATOM   3294  CA  GLY A 226     -23.687  31.894   7.617  1.00  0.00      A    C
ATOM   3295  HA1 GLY A 226     -24.346  32.732   7.444  1.00  0.00      A    H
ATOM   3296  HA2 GLY A 226     -23.599  31.394   6.664  1.00  0.00      A    H
ATOM   3297  C   GLY A 226     -24.353  30.984   8.626  1.00  0.00      A    C
ATOM   3298  O   GLY A 226     -25.523  31.062   8.899  1.00  0.00      A    O
ATOM   3299  N   LYS A 227     -23.540  30.179   9.311  1.00  0.00      A    N
ATOM   3300  HN  LYS A 227     -22.589  30.172   9.013  1.00  0.00      A    H
ATOM   3301  CA  LYS A 227     -23.906  29.220  10.352  1.00  0.00      A    C
ATOM   3302  HA  LYS A 227     -24.817  28.727  10.045  1.00  0.00      A    H
ATOM   3303  CB  LYS A 227     -22.805  28.084  10.529  1.00  0.00      A    C
ATOM   3304  HB1 LYS A 227     -22.501  27.629   9.562  1.00  0.00      A    H
ATOM   3305  HB2 LYS A 227     -21.874  28.544  10.925  1.00  0.00      A    H
ATOM   3306  CG  LYS A 227     -23.128  26.907  11.412  1.00  0.00      A    C
ATOM   3307  HG1 LYS A 227     -23.479  27.147  12.438  1.00  0.00      A    H
ATOM   3308  HG2 LYS A 227     -24.089  26.439  11.111  1.00  0.00      A    H
ATOM   3309  CD  LYS A 227     -21.941  25.902  11.642  1.00  0.00      A    C
ATOM   3310  HD1 LYS A 227     -21.654  25.337  10.729  1.00  0.00      A    H
ATOM   3311  HD2 LYS A 227     -21.023  26.460  11.925  1.00  0.00      A    H
ATOM   3312  CE  LYS A 227     -22.292  25.047  12.864  1.00  0.00      A    C
ATOM   3313  HE1 LYS A 227     -23.310  24.613  12.767  1.00  0.00      A    H
ATOM   3314  HE2 LYS A 227     -21.660  24.135  12.915  1.00  0.00      A    H
ATOM   3315  NZ  LYS A 227     -22.299  25.844  14.049  1.00  0.00      A    N
ATOM   3316  HZ1 LYS A 227     -22.722  25.364  14.870  1.00  0.00      A    H
ATOM   3317  HZ2 LYS A 227     -21.309  26.039  14.303  1.00  0.00      A    H
ATOM   3318  HZ3 LYS A 227     -22.887  26.700  14.000  1.00  0.00      A    H
ATOM   3319  C   LYS A 227     -24.247  29.846  11.754  1.00  0.00      A    C
ATOM   3320  O   LYS A 227     -24.851  29.240  12.618  1.00  0.00      A    O
ATOM   3321  N   SER A 228     -23.848  31.164  11.922  1.00  0.00      A    N
ATOM   3322  HN  SER A 228     -23.276  31.706  11.312  1.00  0.00      A    H
ATOM   3323  CA  SER A 228     -24.215  32.053  13.037  1.00  0.00      A    C
ATOM   3324  HA  SER A 228     -24.267  31.502  13.964  1.00  0.00      A    H
ATOM   3325  CB  SER A 228     -23.217  33.255  13.334  1.00  0.00      A    C
ATOM   3326  HB1 SER A 228     -23.655  33.943  14.088  1.00  0.00      A    H
ATOM   3327  HB2 SER A 228     -22.224  33.006  13.764  1.00  0.00      A    H
ATOM   3328  OG  SER A 228     -22.857  33.818  12.084  1.00  0.00      A    O
ATOM   3329  HG1 SER A 228     -22.550  34.709  12.267  1.00  0.00      A    H
ATOM   3330  C   SER A 228     -25.629  32.502  12.723  1.00  0.00      A    C
ATOM   3331  O   SER A 228     -26.476  32.415  13.543  1.00  0.00      A    O
ATOM   3332  N   ILE A 229     -25.921  32.896  11.471  1.00  0.00      A    N
ATOM   3333  HN  ILE A 229     -25.244  32.770  10.750  1.00  0.00      A    H
ATOM   3334  CA  ILE A 229     -27.116  33.548  11.007  1.00  0.00      A    C
ATOM   3335  HA  ILE A 229     -27.403  34.274  11.753  1.00  0.00      A    H
ATOM   3336  CB  ILE A 229     -26.869  34.219   9.667  1.00  0.00      A    C
ATOM   3337  HB  ILE A 229     -26.686  33.413   8.925  1.00  0.00      A    H
ATOM   3338  CG2 ILE A 229     -28.054  35.150   9.264  1.00  0.00      A    C
ATOM   3339 HG21 ILE A 229     -28.998  34.565   9.219  1.00  0.00      A    H
ATOM   3340 HG22 ILE A 229     -28.203  35.949  10.022  1.00  0.00      A    H
ATOM   3341 HG23 ILE A 229     -27.970  35.538   8.226  1.00  0.00      A    H
ATOM   3342  CG1 ILE A 229     -25.592  35.133   9.807  1.00  0.00      A    C
ATOM   3343 HG11 ILE A 229     -25.780  35.874  10.613  1.00  0.00      A    H
ATOM   3344 HG12 ILE A 229     -24.802  34.485  10.242  1.00  0.00      A    H
ATOM   3345  CD  ILE A 229     -25.217  35.884   8.566  1.00  0.00      A    C
ATOM   3346  HD1 ILE A 229     -26.063  36.503   8.199  1.00  0.00      A    H
ATOM   3347  HD2 ILE A 229     -24.295  36.497   8.654  1.00  0.00      A    H
ATOM   3348  HD3 ILE A 229     -25.035  35.190   7.718  1.00  0.00      A    H
ATOM   3349  C   ILE A 229     -28.269  32.491  10.894  1.00  0.00      A    C
ATOM   3350  O   ILE A 229     -29.285  32.512  11.666  1.00  0.00      A    O
ATOM   3351  N   PHE A 230     -28.196  31.609   9.945  1.00  0.00      A    N
ATOM   3352  HN  PHE A 230     -27.299  31.467   9.535  1.00  0.00      A    H
ATOM   3353  CA  PHE A 230     -29.170  30.737   9.311  1.00  0.00      A    C
ATOM   3354  HA  PHE A 230     -30.088  30.928   9.847  1.00  0.00      A    H
ATOM   3355  CB  PHE A 230     -29.412  31.201   7.813  1.00  0.00      A    C
ATOM   3356  HB1 PHE A 230     -29.686  32.278   7.804  1.00  0.00      A    H
ATOM   3357  HB2 PHE A 230     -28.517  31.047   7.174  1.00  0.00      A    H
ATOM   3358  CG  PHE A 230     -30.627  30.645   7.120  1.00  0.00      A    C
ATOM   3359  CD1 PHE A 230     -31.878  31.305   7.120  1.00  0.00      A    C
ATOM   3360  HD1 PHE A 230     -31.985  32.242   7.646  1.00  0.00      A    H
ATOM   3361  CE1 PHE A 230     -33.024  30.708   6.504  1.00  0.00      A    C
ATOM   3362  HE1 PHE A 230     -33.975  31.218   6.520  1.00  0.00      A    H
ATOM   3363  CZ  PHE A 230     -32.954  29.382   5.877  1.00  0.00      A    C
ATOM   3364  HZ  PHE A 230     -33.776  28.831   5.443  1.00  0.00      A    H
ATOM   3365  CD2 PHE A 230     -30.574  29.417   6.432  1.00  0.00      A    C
ATOM   3366  HD2 PHE A 230     -29.666  28.833   6.438  1.00  0.00      A    H
ATOM   3367  CE2 PHE A 230     -31.697  28.822   5.803  1.00  0.00      A    C
ATOM   3368  HE2 PHE A 230     -31.622  27.844   5.352  1.00  0.00      A    H
ATOM   3369  C   PHE A 230     -28.800  29.273   9.225  1.00  0.00      A    C
ATOM   3370  O   PHE A 230     -28.024  28.777   8.375  1.00  0.00      A    O
ATOM   3371  N   GLN A 231     -29.313  28.535  10.195  1.00  0.00      A    N
ATOM   3372  HN  GLN A 231     -29.760  28.870  11.020  1.00  0.00      A    H
ATOM   3373  CA  GLN A 231     -29.301  27.050  10.175  1.00  0.00      A    C
ATOM   3374  HA  GLN A 231     -28.903  26.680   9.242  1.00  0.00      A    H
ATOM   3375  CB  GLN A 231     -28.544  26.403  11.350  1.00  0.00      A    C
ATOM   3376  HB1 GLN A 231     -29.015  26.609  12.336  1.00  0.00      A    H
ATOM   3377  HB2 GLN A 231     -28.549  25.297  11.247  1.00  0.00      A    H
ATOM   3378  CG  GLN A 231     -27.122  27.012  11.715  1.00  0.00      A    C
ATOM   3379  HG1 GLN A 231     -26.433  26.854  10.858  1.00  0.00      A    H
ATOM   3380  HG2 GLN A 231     -27.151  28.092  11.976  1.00  0.00      A    H
ATOM   3381  CD  GLN A 231     -26.411  26.334  12.863  1.00  0.00      A    C
ATOM   3382  OE1 GLN A 231     -25.589  25.419  12.597  1.00  0.00      A    O
ATOM   3383  NE2 GLN A 231     -26.576  26.787  14.100  1.00  0.00      A    N
ATOM   3384 HE21 GLN A 231     -26.028  26.377  14.829  1.00  0.00      A    H
ATOM   3385 HE22 GLN A 231     -27.225  27.514  14.326  1.00  0.00      A    H
ATOM   3386  C   GLN A 231     -30.720  26.627  10.295  1.00  0.00      A    C
ATOM   3387  O   GLN A 231     -31.423  26.959  11.275  1.00  0.00      A    O
ATOM   3388  N   THR A 232     -31.284  25.860   9.341  1.00  0.00      A    N
ATOM   3389  HN  THR A 232     -30.687  25.392   8.694  1.00  0.00      A    H
ATOM   3390  CA  THR A 232     -32.606  25.390   9.593  1.00  0.00      A    C
ATOM   3391  HA  THR A 232     -32.851  25.462  10.643  1.00  0.00      A    H
ATOM   3392  CB  THR A 232     -33.619  26.099   8.731  1.00  0.00      A    C
ATOM   3393  HB  THR A 232     -33.546  27.204   8.817  1.00  0.00      A    H
ATOM   3394  OG1 THR A 232     -34.978  25.861   9.086  1.00  0.00      A    O
ATOM   3395  HG1 THR A 232     -35.451  26.267   8.356  1.00  0.00      A    H
ATOM   3396  CG2 THR A 232     -33.640  25.678   7.170  1.00  0.00      A    C
ATOM   3397 HG21 THR A 232     -34.298  26.268   6.497  1.00  0.00      A    H
ATOM   3398 HG22 THR A 232     -32.604  25.646   6.770  1.00  0.00      A    H
ATOM   3399 HG23 THR A 232     -33.954  24.613   7.138  1.00  0.00      A    H
ATOM   3400  C   THR A 232     -32.659  23.832   9.479  1.00  0.00      A    C
ATOM   3401  O   THR A 232     -31.841  23.133   8.907  1.00  0.00      A    O
ATOM   3402  N   ARG A 233     -33.815  23.383   9.982  1.00  0.00      A    N
ATOM   3403  HN  ARG A 233     -34.489  24.019  10.350  1.00  0.00      A    H
ATOM   3404  CA  ARG A 233     -34.203  21.981   9.902  1.00  0.00      A    C
ATOM   3405  HA  ARG A 233     -33.447  21.446   9.346  1.00  0.00      A    H
ATOM   3406  CB  ARG A 233     -34.390  21.365  11.313  1.00  0.00      A    C
ATOM   3407  HB1 ARG A 233     -35.052  22.054  11.881  1.00  0.00      A    H
ATOM   3408  HB2 ARG A 233     -34.789  20.329  11.317  1.00  0.00      A    H
ATOM   3409  CG  ARG A 233     -33.110  21.220  12.156  1.00  0.00      A    C
ATOM   3410  HG1 ARG A 233     -32.388  20.643  11.540  1.00  0.00      A    H
ATOM   3411  HG2 ARG A 233     -32.764  22.262  12.324  1.00  0.00      A    H
ATOM   3412  CD  ARG A 233     -33.292  20.589  13.526  1.00  0.00      A    C
ATOM   3413  HD1 ARG A 233     -33.897  19.680  13.322  1.00  0.00      A    H
ATOM   3414  HD2 ARG A 233     -32.327  20.501  14.070  1.00  0.00      A    H
ATOM   3415  NE  ARG A 233     -34.137  21.415  14.476  1.00  0.00      A    N
ATOM   3416  HE  ARG A 233     -33.727  22.089  15.091  1.00  0.00      A    H
ATOM   3417  CZ  ARG A 233     -35.307  21.084  15.004  1.00  0.00      A    C
ATOM   3418  NH1 ARG A 233     -36.047  20.079  14.528  1.00  0.00      A    N
ATOM   3419 HH11 ARG A 233     -35.845  19.550  13.703  1.00  0.00      A    H
ATOM   3420 HH12 ARG A 233     -36.763  19.829  15.181  1.00  0.00      A    H
ATOM   3421  NH2 ARG A 233     -35.784  21.654  16.073  1.00  0.00      A    N
ATOM   3422 HH21 ARG A 233     -35.077  22.056  16.655  1.00  0.00      A    H
ATOM   3423 HH22 ARG A 233     -36.501  21.261  16.650  1.00  0.00      A    H
ATOM   3424  C   ARG A 233     -35.621  21.768   9.242  1.00  0.00      A    C
ATOM   3425  O   ARG A 233     -36.472  22.622   9.141  1.00  0.00      A    O
ATOM   3426  N   SER A 234     -35.928  20.521   8.879  1.00  0.00      A    N
ATOM   3427  HN  SER A 234     -35.257  19.867   8.539  1.00  0.00      A    H
ATOM   3428  CA  SER A 234     -37.283  20.105   8.400  1.00  0.00      A    C
ATOM   3429  HA  SER A 234     -37.913  20.982   8.436  1.00  0.00      A    H
ATOM   3430  CB  SER A 234     -37.273  19.641   6.913  1.00  0.00      A    C
ATOM   3431  HB1 SER A 234     -38.321  19.557   6.555  1.00  0.00      A    H
ATOM   3432  HB2 SER A 234     -36.702  20.310   6.235  1.00  0.00      A    H
ATOM   3433  OG  SER A 234     -36.652  18.377   6.724  1.00  0.00      A    O
ATOM   3434  HG1 SER A 234     -37.293  17.681   6.561  1.00  0.00      A    H
ATOM   3435  C   SER A 234     -37.846  18.996   9.236  1.00  0.00      A    C
ATOM   3436  O   SER A 234     -37.107  18.339   9.963  1.00  0.00      A    O
ATOM   3437  N   SER A 235     -39.169  18.794   9.130  1.00  0.00      A    N
ATOM   3438  HN  SER A 235     -39.859  19.144   8.501  1.00  0.00      A    H
ATOM   3439  CA  SER A 235     -39.843  17.773   9.922  1.00  0.00      A    C
ATOM   3440  HA  SER A 235     -39.026  17.131  10.215  1.00  0.00      A    H
ATOM   3441  CB  SER A 235     -40.573  18.337  11.161  1.00  0.00      A    C
ATOM   3442  HB1 SER A 235     -39.875  18.989  11.728  1.00  0.00      A    H
ATOM   3443  HB2 SER A 235     -41.402  19.018  10.873  1.00  0.00      A    H
ATOM   3444  OG  SER A 235     -41.095  17.391  12.172  1.00  0.00      A    O
ATOM   3445  HG1 SER A 235     -41.109  17.779  13.050  1.00  0.00      A    H
ATOM   3446  C   SER A 235     -40.820  16.965   9.082  1.00  0.00      A    C
ATOM   3447  O   SER A 235     -41.664  17.523   8.349  1.00  0.00      A    O
ATOM   3448  N   THR A 236     -40.790  15.647   9.146  1.00  0.00      A    N
ATOM   3449  HN  THR A 236     -40.280  15.220   9.888  1.00  0.00      A    H
ATOM   3450  CA  THR A 236     -41.582  14.765   8.261  1.00  0.00      A    C
ATOM   3451  HA  THR A 236     -41.569  15.162   7.257  1.00  0.00      A    H
ATOM   3452  CB  THR A 236     -40.799  13.416   8.009  1.00  0.00      A    C
ATOM   3453  HB  THR A 236     -40.571  12.960   8.996  1.00  0.00      A    H
ATOM   3454  OG1 THR A 236     -39.587  13.671   7.365  1.00  0.00      A    O
ATOM   3455  HG1 THR A 236     -39.172  12.808   7.427  1.00  0.00      A    H
ATOM   3456  CG2 THR A 236     -41.662  12.543   7.081  1.00  0.00      A    C
ATOM   3457 HG21 THR A 236     -41.001  11.783   6.613  1.00  0.00      A    H
ATOM   3458 HG22 THR A 236     -42.507  12.027   7.586  1.00  0.00      A    H
ATOM   3459 HG23 THR A 236     -41.899  13.166   6.192  1.00  0.00      A    H
ATOM   3460  C   THR A 236     -42.978  14.446   8.749  1.00  0.00      A    C
ATOM   3461  O   THR A 236     -43.138  13.974   9.844  1.00  0.00      A    O
ATOM   3462  N   ASN A 237     -44.024  14.736   7.959  1.00  0.00      A    N
ATOM   3463  HN  ASN A 237     -43.888  15.255   7.119  1.00  0.00      A    H
ATOM   3464  CA  ASN A 237     -45.419  14.375   8.312  1.00  0.00      A    C
ATOM   3465  HA  ASN A 237     -45.541  14.568   9.368  1.00  0.00      A    H
ATOM   3466  CB  ASN A 237     -46.297  15.127   7.292  1.00  0.00      A    C
ATOM   3467  HB1 ASN A 237     -45.721  15.983   6.880  1.00  0.00      A    H
ATOM   3468  HB2 ASN A 237     -46.433  14.498   6.386  1.00  0.00      A    H
ATOM   3469  CG  ASN A 237     -47.626  15.633   7.809  1.00  0.00      A    C
ATOM   3470  OD1 ASN A 237     -47.916  16.805   7.922  1.00  0.00      A    O
ATOM   3471  ND2 ASN A 237     -48.504  14.648   8.157  1.00  0.00      A    N
ATOM   3472 HD21 ASN A 237     -49.161  14.879   8.875  1.00  0.00      A    H
ATOM   3473 HD22 ASN A 237     -48.347  13.703   7.872  1.00  0.00      A    H
ATOM   3474  C   ASN A 237     -45.697  12.901   8.114  1.00  0.00      A    C
ATOM   3475  O   ASN A 237     -45.084  12.337   7.211  1.00  0.00      A    O
ATOM   3476  N   PRO A 238     -46.631  12.335   8.993  1.00  0.00      A    N
ATOM   3477  CD  PRO A 238     -46.682  12.669  10.439  1.00  0.00      A    C
ATOM   3478  HD1 PRO A 238     -47.513  13.399  10.546  1.00  0.00      A    H
ATOM   3479  HD2 PRO A 238     -45.785  13.132  10.904  1.00  0.00      A    H
ATOM   3480  CA  PRO A 238     -47.082  10.943   8.830  1.00  0.00      A    C
ATOM   3481  HA  PRO A 238     -46.208  10.332   8.658  1.00  0.00      A    H
ATOM   3482  CB  PRO A 238     -47.872  10.648  10.112  1.00  0.00      A    C
ATOM   3483  HB1 PRO A 238     -48.925  10.985  10.005  1.00  0.00      A    H
ATOM   3484  HB2 PRO A 238     -47.784   9.564  10.340  1.00  0.00      A    H
ATOM   3485  CG  PRO A 238     -47.084  11.351  11.233  1.00  0.00      A    C
ATOM   3486  HG1 PRO A 238     -47.673  11.564  12.151  1.00  0.00      A    H
ATOM   3487  HG2 PRO A 238     -46.086  10.906  11.431  1.00  0.00      A    H
ATOM   3488  C   PRO A 238     -47.966  10.929   7.537  1.00  0.00      A    C
ATOM   3489  OT1 PRO A 238     -47.992   9.854   6.940  1.00  0.00      A    O
ATOM   3490  OT2 PRO A 238     -48.495  12.036   7.156  1.00  0.00      A    O
END
