# Supplementary material for: Sequence comparison, molecular modeling, and network analysis predict structural diversity in cysteine proteases from the Cape sundew, Drosera capensis
Source: Comput Struct Biotechnol J. 2016 Jun 14;14:271–82. doi: 10.1016/j.csbj.2016.05.003 (PMC4949590; doi:10.1016/j.csbj.2016.05.003)
Supplement: Supplementary file 4 [file mmc4.zip › Rosetta_mature/DCAP_2555_mature_m1.pdb]

CRYST1   68.606   71.305   57.256  90.00  90.00  90.00 P 1           1
ATOM      1  N   VAL A   1      20.682  12.367   5.054  1.00  0.00      A    N
ATOM      2  HT1 VAL A   1      20.320  13.114   5.681  1.00  0.00      A    H
ATOM      3  HT2 VAL A   1      21.587  12.669   4.642  1.00  0.00      A    H
ATOM      4  HT3 VAL A   1      20.971  11.582   5.672  1.00  0.00      A    H
ATOM      5  CA  VAL A   1      19.744  11.879   4.110  1.00  0.00      A    C
ATOM      6  HA  VAL A   1      20.243  11.055   3.622  1.00  0.00      A    H
ATOM      7  CB  VAL A   1      18.437  11.262   4.704  1.00  0.00      A    C
ATOM      8  HB  VAL A   1      17.818  11.008   3.817  1.00  0.00      A    H
ATOM      9  CG1 VAL A   1      18.799   9.963   5.387  1.00  0.00      A    C
ATOM     10 HG11 VAL A   1      17.968   9.638   6.048  1.00  0.00      A    H
ATOM     11 HG12 VAL A   1      19.071   9.193   4.634  1.00  0.00      A    H
ATOM     12 HG13 VAL A   1      19.684  10.171   6.026  1.00  0.00      A    H
ATOM     13  CG2 VAL A   1      17.680  12.207   5.685  1.00  0.00      A    C
ATOM     14 HG21 VAL A   1      16.658  11.798   5.837  1.00  0.00      A    H
ATOM     15 HG22 VAL A   1      18.223  12.010   6.634  1.00  0.00      A    H
ATOM     16 HG23 VAL A   1      17.777  13.286   5.439  1.00  0.00      A    H
ATOM     17  C   VAL A   1      19.469  13.052   3.164  1.00  0.00      A    C
ATOM     18  O   VAL A   1      19.328  14.201   3.593  1.00  0.00      A    O
ATOM     19  N   PRO A   2      19.488  12.724   1.810  1.00  0.00      A    N
ATOM     20  CD  PRO A   2      19.316  11.386   1.246  1.00  0.00      A    C
ATOM     21  HD1 PRO A   2      18.601  10.897   1.942  1.00  0.00      A    H
ATOM     22  HD2 PRO A   2      20.202  10.718   1.292  1.00  0.00      A    H
ATOM     23  CA  PRO A   2      19.307  13.760   0.826  1.00  0.00      A    C
ATOM     24  HA  PRO A   2      20.046  14.534   0.974  1.00  0.00      A    H
ATOM     25  CB  PRO A   2      19.467  12.995  -0.441  1.00  0.00      A    C
ATOM     26  HB1 PRO A   2      19.048  13.456  -1.361  1.00  0.00      A    H
ATOM     27  HB2 PRO A   2      20.568  12.946  -0.578  1.00  0.00      A    H
ATOM     28  CG  PRO A   2      18.846  11.645  -0.186  1.00  0.00      A    C
ATOM     29  HG1 PRO A   2      17.738  11.728  -0.202  1.00  0.00      A    H
ATOM     30  HG2 PRO A   2      19.152  10.967  -1.011  1.00  0.00      A    H
ATOM     31  C   PRO A   2      17.958  14.553   0.815  1.00  0.00      A    C
ATOM     32  O   PRO A   2      17.037  14.104   1.490  1.00  0.00      A    O
ATOM     33  N   PRO A   3      17.786  15.627   0.076  1.00  0.00      A    N
ATOM     34  CD  PRO A   3      18.856  16.363  -0.675  1.00  0.00      A    C
ATOM     35  HD1 PRO A   3      19.243  15.665  -1.448  1.00  0.00      A    H
ATOM     36  HD2 PRO A   3      19.628  16.727   0.036  1.00  0.00      A    H
ATOM     37  CA  PRO A   3      16.611  16.502   0.198  1.00  0.00      A    C
ATOM     38  HA  PRO A   3      16.449  16.481   1.265  1.00  0.00      A    H
ATOM     39  CB  PRO A   3      17.087  17.850  -0.398  1.00  0.00      A    C
ATOM     40  HB1 PRO A   3      16.250  18.341  -0.939  1.00  0.00      A    H
ATOM     41  HB2 PRO A   3      17.359  18.613   0.363  1.00  0.00      A    H
ATOM     42  CG  PRO A   3      18.182  17.577  -1.336  1.00  0.00      A    C
ATOM     43  HG1 PRO A   3      17.811  17.183  -2.306  1.00  0.00      A    H
ATOM     44  HG2 PRO A   3      18.806  18.495  -1.390  1.00  0.00      A    H
ATOM     45  C   PRO A   3      15.359  15.934  -0.453  1.00  0.00      A    C
ATOM     46  O   PRO A   3      14.254  16.442  -0.085  1.00  0.00      A    O
ATOM     47  N   SER A   4      15.481  14.908  -1.318  1.00  0.00      A    N
ATOM     48  HN  SER A   4      16.381  14.512  -1.483  1.00  0.00      A    H
ATOM     49  CA  SER A   4      14.335  14.223  -1.905  1.00  0.00      A    C
ATOM     50  HA  SER A   4      13.397  14.451  -1.419  1.00  0.00      A    H
ATOM     51  CB  SER A   4      14.007  14.661  -3.316  1.00  0.00      A    C
ATOM     52  HB1 SER A   4      13.825  15.757  -3.316  1.00  0.00      A    H
ATOM     53  HB2 SER A   4      14.812  14.387  -4.032  1.00  0.00      A    H
ATOM     54  OG  SER A   4      12.900  13.962  -3.898  1.00  0.00      A    O
ATOM     55  HG1 SER A   4      12.408  14.532  -4.494  1.00  0.00      A    H
ATOM     56  C   SER A   4      14.536  12.738  -1.701  1.00  0.00      A    C
ATOM     57  O   SER A   4      15.684  12.335  -1.889  1.00  0.00      A    O
ATOM     58  N   ILE A   5      13.485  11.873  -1.466  1.00  0.00      A    N
ATOM     59  HN  ILE A   5      12.541  12.179  -1.371  1.00  0.00      A    H
ATOM     60  CA  ILE A   5      13.707  10.444  -1.383  1.00  0.00      A    C
ATOM     61  HA  ILE A   5      14.682  10.189  -1.771  1.00  0.00      A    H
ATOM     62  CB  ILE A   5      13.576   9.961   0.078  1.00  0.00      A    C
ATOM     63  HB  ILE A   5      12.926  10.728   0.551  1.00  0.00      A    H
ATOM     64  CG2 ILE A   5      13.040   8.556   0.197  1.00  0.00      A    C
ATOM     65 HG21 ILE A   5      13.610   7.847  -0.442  1.00  0.00      A    H
ATOM     66 HG22 ILE A   5      13.023   8.154   1.232  1.00  0.00      A    H
ATOM     67 HG23 ILE A   5      11.984   8.533  -0.149  1.00  0.00      A    H
ATOM     68  CG1 ILE A   5      14.957  10.069   0.696  1.00  0.00      A    C
ATOM     69 HG11 ILE A   5      15.275  11.117   0.882  1.00  0.00      A    H
ATOM     70 HG12 ILE A   5      14.742   9.583   1.672  1.00  0.00      A    H
ATOM     71  CD  ILE A   5      16.096   9.253   0.180  1.00  0.00      A    C
ATOM     72  HD1 ILE A   5      16.289   9.451  -0.896  1.00  0.00      A    H
ATOM     73  HD2 ILE A   5      16.995   9.613   0.726  1.00  0.00      A    H
ATOM     74  HD3 ILE A   5      16.041   8.153   0.331  1.00  0.00      A    H
ATOM     75  C   ILE A   5      12.677   9.963  -2.331  1.00  0.00      A    C
ATOM     76  O   ILE A   5      11.492  10.388  -2.207  1.00  0.00      A    O
ATOM     77  N   ASP A   6      13.082   9.217  -3.328  1.00  0.00      A    N
ATOM     78  HN  ASP A   6      14.067   9.068  -3.353  1.00  0.00      A    H
ATOM     79  CA  ASP A   6      12.165   8.572  -4.148  1.00  0.00      A    C
ATOM     80  HA  ASP A   6      11.126   8.747  -3.911  1.00  0.00      A    H
ATOM     81  CB  ASP A   6      12.405   8.965  -5.634  1.00  0.00      A    C
ATOM     82  HB1 ASP A   6      12.473  10.073  -5.678  1.00  0.00      A    H
ATOM     83  HB2 ASP A   6      13.388   8.607  -6.007  1.00  0.00      A    H
ATOM     84  CG  ASP A   6      11.377   8.430  -6.589  1.00  0.00      A    C
ATOM     85  OD1 ASP A   6      10.138   8.623  -6.388  1.00  0.00      A    O
ATOM     86  OD2 ASP A   6      11.730   7.811  -7.605  1.00  0.00      A    O
ATOM     87  C   ASP A   6      12.539   7.128  -3.987  1.00  0.00      A    C
ATOM     88  O   ASP A   6      13.704   6.709  -4.235  1.00  0.00      A    O
ATOM     89  N   TRP A   7      11.574   6.338  -3.469  1.00  0.00      A    N
ATOM     90  HN  TRP A   7      10.784   6.709  -2.987  1.00  0.00      A    H
ATOM     91  CA  TRP A   7      11.751   4.888  -3.446  1.00  0.00      A    C
ATOM     92  HA  TRP A   7      12.796   4.629  -3.522  1.00  0.00      A    H
ATOM     93  CB  TRP A   7      11.174   4.291  -2.113  1.00  0.00      A    C
ATOM     94  HB1 TRP A   7      10.123   4.594  -1.922  1.00  0.00      A    H
ATOM     95  HB2 TRP A   7      11.093   3.186  -2.194  1.00  0.00      A    H
ATOM     96  CG  TRP A   7      12.011   4.499  -0.950  1.00  0.00      A    C
ATOM     97  CD1 TRP A   7      11.713   5.356   0.098  1.00  0.00      A    C
ATOM     98  HD1 TRP A   7      10.912   6.074   0.007  1.00  0.00      A    H
ATOM     99  NE1 TRP A   7      12.639   5.154   1.124  1.00  0.00      A    N
ATOM    100  HE1 TRP A   7      12.453   5.331   2.066  1.00  0.00      A    H
ATOM    101  CE2 TRP A   7      13.606   4.263   0.667  1.00  0.00      A    C
ATOM    102  CD2 TRP A   7      13.155   3.734  -0.542  1.00  0.00      A    C
ATOM    103  CE3 TRP A   7      13.848   2.727  -1.166  1.00  0.00      A    C
ATOM    104  HE3 TRP A   7      13.445   2.250  -2.047  1.00  0.00      A    H
ATOM    105  CZ3 TRP A   7      14.977   2.198  -0.617  1.00  0.00      A    C
ATOM    106  HZ3 TRP A   7      15.454   1.389  -1.150  1.00  0.00      A    H
ATOM    107  CZ2 TRP A   7      14.662   3.695   1.315  1.00  0.00      A    C
ATOM    108  HZ2 TRP A   7      14.902   3.942   2.338  1.00  0.00      A    H
ATOM    109  CH2 TRP A   7      15.325   2.595   0.763  1.00  0.00      A    C
ATOM    110  HH2 TRP A   7      16.141   2.154   1.316  1.00  0.00      A    H
ATOM    111  C   TRP A   7      11.120   4.075  -4.661  1.00  0.00      A    C
ATOM    112  O   TRP A   7      11.260   2.847  -4.740  1.00  0.00      A    O
ATOM    113  N   ARG A   8      10.437   4.828  -5.583  1.00  0.00      A    N
ATOM    114  HN  ARG A   8      10.338   5.817  -5.508  1.00  0.00      A    H
ATOM    115  CA  ARG A   8       9.664   4.346  -6.761  1.00  0.00      A    C
ATOM    116  HA  ARG A   8       9.146   3.503  -6.329  1.00  0.00      A    H
ATOM    117  CB  ARG A   8       8.682   5.451  -7.297  1.00  0.00      A    C
ATOM    118  HB1 ARG A   8       9.222   6.364  -7.627  1.00  0.00      A    H
ATOM    119  HB2 ARG A   8       8.195   5.116  -8.238  1.00  0.00      A    H
ATOM    120  CG  ARG A   8       7.744   6.042  -6.272  1.00  0.00      A    C
ATOM    121  HG1 ARG A   8       7.098   5.223  -5.892  1.00  0.00      A    H
ATOM    122  HG2 ARG A   8       8.375   6.353  -5.412  1.00  0.00      A    H
ATOM    123  CD  ARG A   8       6.689   7.079  -6.759  1.00  0.00      A    C
ATOM    124  HD1 ARG A   8       6.262   6.799  -7.745  1.00  0.00      A    H
ATOM    125  HD2 ARG A   8       5.847   7.104  -6.034  1.00  0.00      A    H
ATOM    126  NE  ARG A   8       7.452   8.343  -6.818  1.00  0.00      A    N
ATOM    127  HE  ARG A   8       8.449   8.313  -6.746  1.00  0.00      A    H
ATOM    128  CZ  ARG A   8       6.989   9.533  -6.369  1.00  0.00      A    C
ATOM    129  NH1 ARG A   8       5.672   9.753  -6.090  1.00  0.00      A    N
ATOM    130 HH11 ARG A   8       4.990   9.158  -6.515  1.00  0.00      A    H
ATOM    131 HH12 ARG A   8       5.270  10.658  -5.950  1.00  0.00      A    H
ATOM    132  NH2 ARG A   8       7.884  10.483  -6.079  1.00  0.00      A    N
ATOM    133 HH21 ARG A   8       8.816  10.163  -6.248  1.00  0.00      A    H
ATOM    134 HH22 ARG A   8       7.518  11.322  -5.678  1.00  0.00      A    H
ATOM    135  C   ARG A   8      10.590   3.843  -7.852  1.00  0.00      A    C
ATOM    136  O   ARG A   8      10.558   2.699  -8.268  1.00  0.00      A    O
ATOM    137  N   THR A   9      11.560   4.690  -8.206  1.00  0.00      A    N
ATOM    138  HN  THR A   9      11.705   5.428  -7.552  1.00  0.00      A    H
ATOM    139  CA  THR A   9      12.548   4.490  -9.272  1.00  0.00      A    C
ATOM    140  HA  THR A   9      12.169   4.106 -10.208  1.00  0.00      A    H
ATOM    141  CB  THR A   9      13.464   5.678  -9.540  1.00  0.00      A    C
ATOM    142  HB  THR A   9      14.339   5.356 -10.144  1.00  0.00      A    H
ATOM    143  OG1 THR A   9      13.928   6.306  -8.355  1.00  0.00      A    O
ATOM    144  HG1 THR A   9      13.314   7.019  -8.166  1.00  0.00      A    H
ATOM    145  CG2 THR A   9      12.738   6.713 -10.457  1.00  0.00      A    C
ATOM    146 HG21 THR A   9      11.836   7.070  -9.916  1.00  0.00      A    H
ATOM    147 HG22 THR A   9      13.426   7.556 -10.685  1.00  0.00      A    H
ATOM    148 HG23 THR A   9      12.430   6.177 -11.380  1.00  0.00      A    H
ATOM    149  C   THR A   9      13.588   3.380  -8.845  1.00  0.00      A    C
ATOM    150  O   THR A   9      14.129   2.591  -9.617  1.00  0.00      A    O
ATOM    151  N   LYS A  10      13.723   3.220  -7.489  1.00  0.00      A    N
ATOM    152  HN  LYS A  10      13.151   3.784  -6.897  1.00  0.00      A    H
ATOM    153  CA  LYS A  10      14.512   2.108  -6.858  1.00  0.00      A    C
ATOM    154  HA  LYS A  10      15.381   1.970  -7.485  1.00  0.00      A    H
ATOM    155  CB  LYS A  10      14.964   2.492  -5.414  1.00  0.00      A    C
ATOM    156  HB1 LYS A  10      14.237   2.294  -4.598  1.00  0.00      A    H
ATOM    157  HB2 LYS A  10      15.775   1.808  -5.085  1.00  0.00      A    H
ATOM    158  CG  LYS A  10      15.612   3.894  -5.365  1.00  0.00      A    C
ATOM    159  HG1 LYS A  10      16.067   4.202  -6.331  1.00  0.00      A    H
ATOM    160  HG2 LYS A  10      14.898   4.739  -5.269  1.00  0.00      A    H
ATOM    161  CD  LYS A  10      16.540   3.955  -4.131  1.00  0.00      A    C
ATOM    162  HD1 LYS A  10      15.936   3.730  -3.226  1.00  0.00      A    H
ATOM    163  HD2 LYS A  10      17.222   3.080  -4.198  1.00  0.00      A    H
ATOM    164  CE  LYS A  10      17.436   5.249  -4.122  1.00  0.00      A    C
ATOM    165  HE1 LYS A  10      18.325   5.018  -3.497  1.00  0.00      A    H
ATOM    166  HE2 LYS A  10      17.730   5.604  -5.133  1.00  0.00      A    H
ATOM    167  NZ  LYS A  10      16.753   6.336  -3.360  1.00  0.00      A    N
ATOM    168  HZ1 LYS A  10      17.439   7.057  -3.059  1.00  0.00      A    H
ATOM    169  HZ2 LYS A  10      15.918   6.643  -3.900  1.00  0.00      A    H
ATOM    170  HZ3 LYS A  10      16.371   5.998  -2.454  1.00  0.00      A    H
ATOM    171  C   LYS A  10      13.698   0.844  -6.857  1.00  0.00      A    C
ATOM    172  O   LYS A  10      14.185  -0.264  -7.133  1.00  0.00      A    O
ATOM    173  N   GLY A  11      12.465   0.885  -6.408  1.00  0.00      A    N
ATOM    174  HN  GLY A  11      11.989   1.691  -6.065  1.00  0.00      A    H
ATOM    175  CA  GLY A  11      11.508  -0.235  -6.467  1.00  0.00      A    C
ATOM    176  HA1 GLY A  11      10.577   0.292  -6.615  1.00  0.00      A    H
ATOM    177  HA2 GLY A  11      11.760  -0.946  -7.240  1.00  0.00      A    H
ATOM    178  C   GLY A  11      11.400  -1.174  -5.290  1.00  0.00      A    C
ATOM    179  O   GLY A  11      11.568  -2.371  -5.400  1.00  0.00      A    O
ATOM    180  N   ALA A  12      11.018  -0.626  -4.151  1.00  0.00      A    N
ATOM    181  HN  ALA A  12      10.631   0.293  -4.176  1.00  0.00      A    H
ATOM    182  CA  ALA A  12      10.895  -1.314  -2.840  1.00  0.00      A    C
ATOM    183  HA  ALA A  12      11.596  -2.136  -2.849  1.00  0.00      A    H
ATOM    184  CB  ALA A  12      11.204  -0.278  -1.729  1.00  0.00      A    C
ATOM    185  HB1 ALA A  12      11.046  -0.830  -0.778  1.00  0.00      A    H
ATOM    186  HB2 ALA A  12      12.270  -0.028  -1.913  1.00  0.00      A    H
ATOM    187  HB3 ALA A  12      10.665   0.676  -1.912  1.00  0.00      A    H
ATOM    188  C   ALA A  12       9.472  -1.856  -2.626  1.00  0.00      A    C
ATOM    189  O   ALA A  12       9.420  -3.078  -2.345  1.00  0.00      A    O
ATOM    190  N   VAL A  13       8.426  -1.020  -2.522  1.00  0.00      A    N
ATOM    191  HN  VAL A  13       8.490  -0.055  -2.765  1.00  0.00      A    H
ATOM    192  CA  VAL A  13       7.116  -1.494  -1.985  1.00  0.00      A    C
ATOM    193  HA  VAL A  13       7.348  -2.231  -1.230  1.00  0.00      A    H
ATOM    194  CB  VAL A  13       6.490  -0.348  -1.171  1.00  0.00      A    C
ATOM    195  HB  VAL A  13       5.466  -0.660  -0.875  1.00  0.00      A    H
ATOM    196  CG1 VAL A  13       7.211  -0.116   0.168  1.00  0.00      A    C
ATOM    197 HG11 VAL A  13       8.169   0.415  -0.015  1.00  0.00      A    H
ATOM    198 HG12 VAL A  13       6.593   0.602   0.748  1.00  0.00      A    H
ATOM    199 HG13 VAL A  13       7.284  -0.989   0.852  1.00  0.00      A    H
ATOM    200  CG2 VAL A  13       6.377   1.031  -1.937  1.00  0.00      A    C
ATOM    201 HG21 VAL A  13       7.371   1.462  -2.181  1.00  0.00      A    H
ATOM    202 HG22 VAL A  13       5.845   0.820  -2.890  1.00  0.00      A    H
ATOM    203 HG23 VAL A  13       5.774   1.694  -1.280  1.00  0.00      A    H
ATOM    204  C   VAL A  13       6.143  -1.936  -2.977  1.00  0.00      A    C
ATOM    205  O   VAL A  13       6.160  -1.566  -4.125  1.00  0.00      A    O
ATOM    206  N   THR A  14       5.141  -2.726  -2.493  1.00  0.00      A    N
ATOM    207  HN  THR A  14       5.148  -3.100  -1.569  1.00  0.00      A    H
ATOM    208  CA  THR A  14       4.030  -3.191  -3.349  1.00  0.00      A    C
ATOM    209  HA  THR A  14       4.460  -3.615  -4.244  1.00  0.00      A    H
ATOM    210  CB  THR A  14       3.317  -4.320  -2.603  1.00  0.00      A    C
ATOM    211  HB  THR A  14       2.245  -4.380  -2.889  1.00  0.00      A    H
ATOM    212  OG1 THR A  14       3.330  -3.986  -1.171  1.00  0.00      A    O
ATOM    213  HG1 THR A  14       3.422  -4.888  -0.855  1.00  0.00      A    H
ATOM    214  CG2 THR A  14       4.071  -5.622  -2.942  1.00  0.00      A    C
ATOM    215 HG21 THR A  14       3.936  -5.769  -4.034  1.00  0.00      A    H
ATOM    216 HG22 THR A  14       5.171  -5.528  -2.818  1.00  0.00      A    H
ATOM    217 HG23 THR A  14       3.552  -6.447  -2.410  1.00  0.00      A    H
ATOM    218  C   THR A  14       3.063  -2.122  -3.815  1.00  0.00      A    C
ATOM    219  O   THR A  14       3.157  -0.988  -3.300  1.00  0.00      A    O
ATOM    220  N   PRO A  15       2.136  -2.421  -4.776  1.00  0.00      A    N
ATOM    221  CD  PRO A  15       2.322  -3.555  -5.709  1.00  0.00      A    C
ATOM    222  HD1 PRO A  15       1.987  -4.503  -5.236  1.00  0.00      A    H
ATOM    223  HD2 PRO A  15       3.375  -3.708  -6.028  1.00  0.00      A    H
ATOM    224  CA  PRO A  15       1.243  -1.451  -5.312  1.00  0.00      A    C
ATOM    225  HA  PRO A  15       1.908  -0.646  -5.589  1.00  0.00      A    H
ATOM    226  CB  PRO A  15       0.456  -2.191  -6.294  1.00  0.00      A    C
ATOM    227  HB1 PRO A  15      -0.446  -2.696  -5.887  1.00  0.00      A    H
ATOM    228  HB2 PRO A  15      -0.022  -1.519  -7.037  1.00  0.00      A    H
ATOM    229  CG  PRO A  15       1.406  -3.196  -6.843  1.00  0.00      A    C
ATOM    230  HG1 PRO A  15       0.961  -4.118  -7.275  1.00  0.00      A    H
ATOM    231  HG2 PRO A  15       1.926  -2.628  -7.644  1.00  0.00      A    H
ATOM    232  C   PRO A  15       0.179  -0.918  -4.343  1.00  0.00      A    C
ATOM    233  O   PRO A  15       0.199  -1.314  -3.149  1.00  0.00      A    O
ATOM    234  N   VAL A  16      -0.788  -0.063  -4.818  1.00  0.00      A    N
ATOM    235  HN  VAL A  16      -0.835   0.284  -5.752  1.00  0.00      A    H
ATOM    236  CA  VAL A  16      -1.879   0.350  -3.956  1.00  0.00      A    C
ATOM    237  HA  VAL A  16      -1.478   0.370  -2.954  1.00  0.00      A    H
ATOM    238  CB  VAL A  16      -2.440   1.716  -4.439  1.00  0.00      A    C
ATOM    239  HB  VAL A  16      -2.585   1.724  -5.541  1.00  0.00      A    H
ATOM    240  CG1 VAL A  16      -3.631   2.129  -3.674  1.00  0.00      A    C
ATOM    241 HG11 VAL A  16      -4.304   1.250  -3.584  1.00  0.00      A    H
ATOM    242 HG12 VAL A  16      -3.455   2.503  -2.643  1.00  0.00      A    H
ATOM    243 HG13 VAL A  16      -4.159   2.891  -4.287  1.00  0.00      A    H
ATOM    244  CG2 VAL A  16      -1.359   2.743  -3.949  1.00  0.00      A    C
ATOM    245 HG21 VAL A  16      -1.418   3.744  -4.428  1.00  0.00      A    H
ATOM    246 HG22 VAL A  16      -1.324   2.929  -2.855  1.00  0.00      A    H
ATOM    247 HG23 VAL A  16      -0.339   2.562  -4.350  1.00  0.00      A    H
ATOM    248  C   VAL A  16      -2.972  -0.751  -3.990  1.00  0.00      A    C
ATOM    249  O   VAL A  16      -3.907  -0.772  -4.792  1.00  0.00      A    O
ATOM    250  N   LYS A  17      -2.901  -1.670  -2.999  1.00  0.00      A    N
ATOM    251  HN  LYS A  17      -2.088  -1.797  -2.438  1.00  0.00      A    H
ATOM    252  CA  LYS A  17      -3.918  -2.551  -2.618  1.00  0.00      A    C
ATOM    253  HA  LYS A  17      -4.326  -3.029  -3.496  1.00  0.00      A    H
ATOM    254  CB  LYS A  17      -3.453  -3.622  -1.665  1.00  0.00      A    C
ATOM    255  HB1 LYS A  17      -3.343  -3.222  -0.634  1.00  0.00      A    H
ATOM    256  HB2 LYS A  17      -4.121  -4.510  -1.653  1.00  0.00      A    H
ATOM    257  CG  LYS A  17      -2.198  -4.303  -2.093  1.00  0.00      A    C
ATOM    258  HG1 LYS A  17      -2.254  -4.793  -3.089  1.00  0.00      A    H
ATOM    259  HG2 LYS A  17      -1.438  -3.502  -1.974  1.00  0.00      A    H
ATOM    260  CD  LYS A  17      -1.680  -5.346  -1.096  1.00  0.00      A    C
ATOM    261  HD1 LYS A  17      -2.256  -5.110  -0.176  1.00  0.00      A    H
ATOM    262  HD2 LYS A  17      -1.985  -6.400  -1.273  1.00  0.00      A    H
ATOM    263  CE  LYS A  17      -0.148  -5.224  -0.875  1.00  0.00      A    C
ATOM    264  HE1 LYS A  17       0.527  -5.340  -1.750  1.00  0.00      A    H
ATOM    265  HE2 LYS A  17       0.110  -4.227  -0.458  1.00  0.00      A    H
ATOM    266  NZ  LYS A  17       0.366  -6.272   0.052  1.00  0.00      A    N
ATOM    267  HZ1 LYS A  17       1.379  -6.149   0.252  1.00  0.00      A    H
ATOM    268  HZ2 LYS A  17      -0.077  -6.112   0.979  1.00  0.00      A    H
ATOM    269  HZ3 LYS A  17       0.134  -7.259  -0.177  1.00  0.00      A    H
ATOM    270  C   LYS A  17      -5.127  -1.796  -1.938  1.00  0.00      A    C
ATOM    271  O   LYS A  17      -4.973  -0.649  -1.522  1.00  0.00      A    O
ATOM    272  N   ASN A  18      -6.335  -2.407  -1.867  1.00  0.00      A    N
ATOM    273  HN  ASN A  18      -6.515  -3.364  -2.084  1.00  0.00      A    H
ATOM    274  CA  ASN A  18      -7.467  -1.822  -1.180  1.00  0.00      A    C
ATOM    275  HA  ASN A  18      -7.170  -0.909  -0.685  1.00  0.00      A    H
ATOM    276  CB  ASN A  18      -8.662  -1.540  -2.141  1.00  0.00      A    C
ATOM    277  HB1 ASN A  18      -8.181  -1.267  -3.104  1.00  0.00      A    H
ATOM    278  HB2 ASN A  18      -9.244  -2.486  -2.182  1.00  0.00      A    H
ATOM    279  CG  ASN A  18      -9.698  -0.516  -1.770  1.00  0.00      A    C
ATOM    280  OD1 ASN A  18      -9.737   0.053  -0.666  1.00  0.00      A    O
ATOM    281  ND2 ASN A  18     -10.498  -0.155  -2.787  1.00  0.00      A    N
ATOM    282 HD21 ASN A  18     -11.300   0.405  -2.581  1.00  0.00      A    H
ATOM    283 HD22 ASN A  18     -10.330  -0.434  -3.733  1.00  0.00      A    H
ATOM    284  C   ASN A  18      -7.896  -2.643  -0.082  1.00  0.00      A    C
ATOM    285  O   ASN A  18      -7.818  -3.851  -0.223  1.00  0.00      A    O
ATOM    286  N   GLN A  19      -8.329  -2.032   1.020  1.00  0.00      A    N
ATOM    287  HN  GLN A  19      -8.471  -1.047   1.073  1.00  0.00      A    H
ATOM    288  CA  GLN A  19      -8.835  -2.646   2.269  1.00  0.00      A    C
ATOM    289  HA  GLN A  19      -8.360  -3.602   2.439  1.00  0.00      A    H
ATOM    290  CB  GLN A  19      -8.632  -1.735   3.457  1.00  0.00      A    C
ATOM    291  HB1 GLN A  19      -8.978  -2.213   4.399  1.00  0.00      A    H
ATOM    292  HB2 GLN A  19      -7.561  -1.446   3.524  1.00  0.00      A    H
ATOM    293  CG  GLN A  19      -9.469  -0.383   3.353  1.00  0.00      A    C
ATOM    294  HG1 GLN A  19      -9.194   0.193   2.444  1.00  0.00      A    H
ATOM    295  HG2 GLN A  19     -10.564  -0.560   3.296  1.00  0.00      A    H
ATOM    296  CD  GLN A  19      -8.954   0.539   4.411  1.00  0.00      A    C
ATOM    297  OE1 GLN A  19      -7.941   1.222   4.120  1.00  0.00      A    O
ATOM    298  NE2 GLN A  19      -9.649   0.664   5.604  1.00  0.00      A    N
ATOM    299 HE21 GLN A  19      -9.283   1.388   6.189  1.00  0.00      A    H
ATOM    300 HE22 GLN A  19     -10.532   0.216   5.740  1.00  0.00      A    H
ATOM    301  C   GLN A  19     -10.365  -2.997   2.187  1.00  0.00      A    C
ATOM    302  O   GLN A  19     -10.781  -3.773   2.985  1.00  0.00      A    O
ATOM    303  N   GLY A  20     -11.064  -2.448   1.182  1.00  0.00      A    N
ATOM    304  HN  GLY A  20     -10.520  -1.898   0.553  1.00  0.00      A    H
ATOM    305  CA  GLY A  20     -12.432  -2.804   0.832  1.00  0.00      A    C
ATOM    306  HA1 GLY A  20     -12.675  -2.306  -0.095  1.00  0.00      A    H
ATOM    307  HA2 GLY A  20     -12.553  -3.875   0.764  1.00  0.00      A    H
ATOM    308  C   GLY A  20     -13.474  -2.486   1.861  1.00  0.00      A    C
ATOM    309  O   GLY A  20     -13.771  -1.319   2.101  1.00  0.00      A    O
ATOM    310  N   GLN A  21     -14.056  -3.520   2.492  1.00  0.00      A    N
ATOM    311  HN  GLN A  21     -13.790  -4.457   2.282  1.00  0.00      A    H
ATOM    312  CA  GLN A  21     -15.047  -3.530   3.593  1.00  0.00      A    C
ATOM    313  HA  GLN A  21     -15.802  -2.812   3.307  1.00  0.00      A    H
ATOM    314  CB  GLN A  21     -15.632  -5.007   3.612  1.00  0.00      A    C
ATOM    315  HB1 GLN A  21     -16.035  -5.283   2.614  1.00  0.00      A    H
ATOM    316  HB2 GLN A  21     -14.772  -5.684   3.800  1.00  0.00      A    H
ATOM    317  CG  GLN A  21     -16.609  -5.246   4.797  1.00  0.00      A    C
ATOM    318  HG1 GLN A  21     -16.095  -5.263   5.782  1.00  0.00      A    H
ATOM    319  HG2 GLN A  21     -17.312  -4.388   4.843  1.00  0.00      A    H
ATOM    320  CD  GLN A  21     -17.551  -6.446   4.630  1.00  0.00      A    C
ATOM    321  OE1 GLN A  21     -18.523  -6.409   3.922  1.00  0.00      A    O
ATOM    322  NE2 GLN A  21     -17.212  -7.514   5.323  1.00  0.00      A    N
ATOM    323 HE21 GLN A  21     -17.531  -8.428   5.073  1.00  0.00      A    H
ATOM    324 HE22 GLN A  21     -16.356  -7.590   5.835  1.00  0.00      A    H
ATOM    325  C   GLN A  21     -14.600  -3.116   5.039  1.00  0.00      A    C
ATOM    326  O   GLN A  21     -15.383  -2.469   5.785  1.00  0.00      A    O
ATOM    327  N   CYS A  22     -13.434  -3.535   5.439  1.00  0.00      A    N
ATOM    328  HN  CYS A  22     -12.924  -4.180   4.875  1.00  0.00      A    H
ATOM    329  CA  CYS A  22     -12.950  -3.234   6.783  1.00  0.00      A    C
ATOM    330  HA  CYS A  22     -13.814  -3.217   7.432  1.00  0.00      A    H
ATOM    331  CB  CYS A  22     -11.871  -4.306   7.302  1.00  0.00      A    C
ATOM    332  HB1 CYS A  22     -10.985  -4.334   6.632  1.00  0.00      A    H
ATOM    333  HB2 CYS A  22     -11.558  -4.152   8.357  1.00  0.00      A    H
ATOM    334  SG  CYS A  22     -12.604  -5.971   7.261  1.00  0.00      A    S
ATOM    335  C   CYS A  22     -12.200  -1.908   6.944  1.00  0.00      A    C
ATOM    336  O   CYS A  22     -11.729  -1.213   6.043  1.00  0.00      A    O
ATOM    337  N   GLY A  23     -11.935  -1.532   8.194  1.00  0.00      A    N
ATOM    338  HN  GLY A  23     -12.468  -1.937   8.933  1.00  0.00      A    H
ATOM    339  CA  GLY A  23     -10.901  -0.580   8.609  1.00  0.00      A    C
ATOM    340  HA1 GLY A  23     -10.771   0.170   7.843  1.00  0.00      A    H
ATOM    341  HA2 GLY A  23     -11.217  -0.108   9.528  1.00  0.00      A    H
ATOM    342  C   GLY A  23      -9.592  -1.342   8.868  1.00  0.00      A    C
ATOM    343  O   GLY A  23      -8.957  -1.227   9.911  1.00  0.00      A    O
ATOM    344  N   SER A  24      -9.051  -2.190   7.906  1.00  0.00      A    N
ATOM    345  HN  SER A  24      -9.525  -2.267   7.032  1.00  0.00      A    H
ATOM    346  CA  SER A  24      -7.927  -3.111   7.977  1.00  0.00      A    C
ATOM    347  HA  SER A  24      -7.723  -3.323   9.016  1.00  0.00      A    H
ATOM    348  CB  SER A  24      -8.213  -4.457   7.221  1.00  0.00      A    C
ATOM    349  HB1 SER A  24      -7.218  -4.951   7.228  1.00  0.00      A    H
ATOM    350  HB2 SER A  24      -8.860  -5.160   7.787  1.00  0.00      A    H
ATOM    351  OG  SER A  24      -8.577  -4.266   5.907  1.00  0.00      A    O
ATOM    352  HG1 SER A  24      -8.488  -5.076   5.399  1.00  0.00      A    H
ATOM    353  C   SER A  24      -6.599  -2.464   7.525  1.00  0.00      A    C
ATOM    354  O   SER A  24      -5.670  -3.113   7.082  1.00  0.00      A    O
ATOM    355  N   CYS A  25      -6.509  -1.136   7.703  1.00  0.00      A    N
ATOM    356  HN  CYS A  25      -7.194  -0.614   8.206  1.00  0.00      A    H
ATOM    357  CA  CYS A  25      -5.420  -0.260   7.314  1.00  0.00      A    C
ATOM    358  HA  CYS A  25      -5.327  -0.174   6.241  1.00  0.00      A    H
ATOM    359  CB  CYS A  25      -5.848   1.121   7.844  1.00  0.00      A    C
ATOM    360  HB1 CYS A  25      -4.983   1.817   7.799  1.00  0.00      A    H
ATOM    361  HB2 CYS A  25      -6.732   1.468   7.267  1.00  0.00      A    H
ATOM    362  SG  CYS A  25      -6.443   1.146   9.517  1.00  0.00      A    S
ATOM    363  C   CYS A  25      -4.091  -0.657   7.981  1.00  0.00      A    C
ATOM    364  O   CYS A  25      -3.050  -0.589   7.342  1.00  0.00      A    O
ATOM    365  N   TRP A  26      -4.135  -1.074   9.254  1.00  0.00      A    N
ATOM    366  HN  TRP A  26      -5.027  -1.041   9.700  1.00  0.00      A    H
ATOM    367  CA  TRP A  26      -3.019  -1.481  10.142  1.00  0.00      A    C
ATOM    368  HA  TRP A  26      -2.324  -0.663  10.263  1.00  0.00      A    H
ATOM    369  CB  TRP A  26      -3.784  -1.765  11.532  1.00  0.00      A    C
ATOM    370  HB1 TRP A  26      -2.961  -1.851  12.273  1.00  0.00      A    H
ATOM    371  HB2 TRP A  26      -4.260  -0.792  11.778  1.00  0.00      A    H
ATOM    372  CG  TRP A  26      -4.786  -2.887  11.714  1.00  0.00      A    C
ATOM    373  CD1 TRP A  26      -6.165  -2.706  11.579  1.00  0.00      A    C
ATOM    374  HD1 TRP A  26      -6.655  -1.806  11.239  1.00  0.00      A    H
ATOM    375  NE1 TRP A  26      -6.752  -3.869  11.894  1.00  0.00      A    N
ATOM    376  HE1 TRP A  26      -7.640  -4.215  11.684  1.00  0.00      A    H
ATOM    377  CE2 TRP A  26      -5.812  -4.803  12.243  1.00  0.00      A    C
ATOM    378  CD2 TRP A  26      -4.602  -4.202  12.206  1.00  0.00      A    C
ATOM    379  CE3 TRP A  26      -3.442  -4.896  12.547  1.00  0.00      A    C
ATOM    380  HE3 TRP A  26      -2.487  -4.395  12.603  1.00  0.00      A    H
ATOM    381  CZ3 TRP A  26      -3.520  -6.258  12.984  1.00  0.00      A    C
ATOM    382  HZ3 TRP A  26      -2.678  -6.767  13.428  1.00  0.00      A    H
ATOM    383  CZ2 TRP A  26      -5.916  -6.093  12.641  1.00  0.00      A    C
ATOM    384  HZ2 TRP A  26      -6.843  -6.638  12.740  1.00  0.00      A    H
ATOM    385  CH2 TRP A  26      -4.768  -6.842  12.983  1.00  0.00      A    C
ATOM    386  HH2 TRP A  26      -4.887  -7.862  13.317  1.00  0.00      A    H
ATOM    387  C   TRP A  26      -2.339  -2.722   9.602  1.00  0.00      A    C
ATOM    388  O   TRP A  26      -1.093  -2.794   9.590  1.00  0.00      A    O
ATOM    389  N   ALA A  27      -3.160  -3.733   9.227  1.00  0.00      A    N
ATOM    390  HN  ALA A  27      -4.136  -3.531   9.198  1.00  0.00      A    H
ATOM    391  CA  ALA A  27      -2.680  -5.017   8.715  1.00  0.00      A    C
ATOM    392  HA  ALA A  27      -1.949  -5.450   9.382  1.00  0.00      A    H
ATOM    393  CB  ALA A  27      -3.916  -5.875   8.560  1.00  0.00      A    C
ATOM    394  HB1 ALA A  27      -3.750  -6.972   8.635  1.00  0.00      A    H
ATOM    395  HB2 ALA A  27      -4.468  -5.729   9.513  1.00  0.00      A    H
ATOM    396  HB3 ALA A  27      -4.569  -5.573   7.714  1.00  0.00      A    H
ATOM    397  C   ALA A  27      -2.058  -4.937   7.304  1.00  0.00      A    C
ATOM    398  O   ALA A  27      -1.028  -5.555   7.029  1.00  0.00      A    O
ATOM    399  N   PHE A  28      -2.592  -4.009   6.429  1.00  0.00      A    N
ATOM    400  HN  PHE A  28      -3.436  -3.599   6.766  1.00  0.00      A    H
ATOM    401  CA  PHE A  28      -2.103  -3.730   5.174  1.00  0.00      A    C
ATOM    402  HA  PHE A  28      -1.944  -4.656   4.643  1.00  0.00      A    H
ATOM    403  CB  PHE A  28      -3.158  -2.957   4.368  1.00  0.00      A    C
ATOM    404  HB1 PHE A  28      -3.689  -2.310   5.098  1.00  0.00      A    H
ATOM    405  HB2 PHE A  28      -2.801  -2.205   3.634  1.00  0.00      A    H
ATOM    406  CG  PHE A  28      -4.258  -3.712   3.647  1.00  0.00      A    C
ATOM    407  CD1 PHE A  28      -5.146  -4.524   4.333  1.00  0.00      A    C
ATOM    408  HD1 PHE A  28      -5.099  -4.556   5.411  1.00  0.00      A    H
ATOM    409  CE1 PHE A  28      -6.177  -5.272   3.773  1.00  0.00      A    C
ATOM    410  HE1 PHE A  28      -6.715  -6.039   4.309  1.00  0.00      A    H
ATOM    411  CZ  PHE A  28      -6.188  -5.262   2.307  1.00  0.00      A    C
ATOM    412  HZ  PHE A  28      -6.944  -5.804   1.759  1.00  0.00      A    H
ATOM    413  CD2 PHE A  28      -4.388  -3.704   2.241  1.00  0.00      A    C
ATOM    414  HD2 PHE A  28      -3.749  -3.055   1.659  1.00  0.00      A    H
ATOM    415  CE2 PHE A  28      -5.355  -4.449   1.609  1.00  0.00      A    C
ATOM    416  HE2 PHE A  28      -5.569  -4.297   0.561  1.00  0.00      A    H
ATOM    417  C   PHE A  28      -0.738  -2.999   5.235  1.00  0.00      A    C
ATOM    418  O   PHE A  28       0.173  -3.158   4.400  1.00  0.00      A    O
ATOM    419  N   SER A  29      -0.610  -2.058   6.249  1.00  0.00      A    N
ATOM    420  HN  SER A  29      -1.395  -1.788   6.801  1.00  0.00      A    H
ATOM    421  CA  SER A  29       0.597  -1.249   6.333  1.00  0.00      A    C
ATOM    422  HA  SER A  29       1.027  -1.145   5.347  1.00  0.00      A    H
ATOM    423  CB  SER A  29       0.412   0.089   7.146  1.00  0.00      A    C
ATOM    424  HB1 SER A  29      -0.515   0.573   6.772  1.00  0.00      A    H
ATOM    425  HB2 SER A  29       0.330  -0.175   8.222  1.00  0.00      A    H
ATOM    426  OG  SER A  29       1.517   0.954   6.978  1.00  0.00      A    O
ATOM    427  HG1 SER A  29       1.236   1.812   7.305  1.00  0.00      A    H
ATOM    428  C   SER A  29       1.715  -2.004   7.074  1.00  0.00      A    C
ATOM    429  O   SER A  29       2.899  -1.824   6.780  1.00  0.00      A    O
ATOM    430  N   THR A  30       1.301  -2.968   7.937  1.00  0.00      A    N
ATOM    431  HN  THR A  30       0.377  -2.971   8.310  1.00  0.00      A    H
ATOM    432  CA  THR A  30       2.219  -4.036   8.423  1.00  0.00      A    C
ATOM    433  HA  THR A  30       3.035  -3.598   8.979  1.00  0.00      A    H
ATOM    434  CB  THR A  30       1.404  -4.995   9.448  1.00  0.00      A    C
ATOM    435  HB  THR A  30       0.442  -5.205   8.933  1.00  0.00      A    H
ATOM    436  OG1 THR A  30       1.061  -4.327  10.617  1.00  0.00      A    O
ATOM    437  HG1 THR A  30       0.384  -3.703  10.345  1.00  0.00      A    H
ATOM    438  CG2 THR A  30       2.159  -6.235   9.905  1.00  0.00      A    C
ATOM    439 HG21 THR A  30       2.367  -6.892   9.033  1.00  0.00      A    H
ATOM    440 HG22 THR A  30       3.102  -5.972  10.431  1.00  0.00      A    H
ATOM    441 HG23 THR A  30       1.530  -6.792  10.632  1.00  0.00      A    H
ATOM    442  C   THR A  30       2.822  -4.872   7.379  1.00  0.00      A    C
ATOM    443  O   THR A  30       4.049  -5.030   7.307  1.00  0.00      A    O
ATOM    444  N   VAL A  31       2.002  -5.405   6.460  1.00  0.00      A    N
ATOM    445  HN  VAL A  31       1.015  -5.273   6.499  1.00  0.00      A    H
ATOM    446  CA  VAL A  31       2.533  -6.150   5.348  1.00  0.00      A    C
ATOM    447  HA  VAL A  31       3.227  -6.859   5.774  1.00  0.00      A    H
ATOM    448  CB  VAL A  31       1.409  -6.872   4.606  1.00  0.00      A    C
ATOM    449  HB  VAL A  31       0.709  -6.054   4.332  1.00  0.00      A    H
ATOM    450  CG1 VAL A  31       1.870  -7.552   3.267  1.00  0.00      A    C
ATOM    451 HG11 VAL A  31       2.021  -6.758   2.504  1.00  0.00      A    H
ATOM    452 HG12 VAL A  31       2.824  -8.080   3.479  1.00  0.00      A    H
ATOM    453 HG13 VAL A  31       1.101  -8.221   2.825  1.00  0.00      A    H
ATOM    454  CG2 VAL A  31       0.830  -7.927   5.523  1.00  0.00      A    C
ATOM    455 HG21 VAL A  31       1.696  -8.508   5.906  1.00  0.00      A    H
ATOM    456 HG22 VAL A  31       0.489  -7.493   6.487  1.00  0.00      A    H
ATOM    457 HG23 VAL A  31       0.025  -8.588   5.136  1.00  0.00      A    H
ATOM    458  C   VAL A  31       3.356  -5.246   4.323  1.00  0.00      A    C
ATOM    459  O   VAL A  31       4.499  -5.453   3.966  1.00  0.00      A    O
ATOM    460  N   VAL A  32       2.789  -4.111   3.848  1.00  0.00      A    N
ATOM    461  HN  VAL A  32       1.834  -3.908   4.051  1.00  0.00      A    H
ATOM    462  CA  VAL A  32       3.638  -3.233   2.955  1.00  0.00      A    C
ATOM    463  HA  VAL A  32       3.812  -3.721   2.008  1.00  0.00      A    H
ATOM    464  CB  VAL A  32       2.727  -1.947   2.657  1.00  0.00      A    C
ATOM    465  HB  VAL A  32       2.383  -1.699   3.684  1.00  0.00      A    H
ATOM    466  CG1 VAL A  32       3.512  -0.724   2.104  1.00  0.00      A    C
ATOM    467 HG11 VAL A  32       2.844   0.122   1.834  1.00  0.00      A    H
ATOM    468 HG12 VAL A  32       4.272  -0.319   2.807  1.00  0.00      A    H
ATOM    469 HG13 VAL A  32       3.956  -1.039   1.136  1.00  0.00      A    H
ATOM    470  CG2 VAL A  32       1.625  -2.400   1.669  1.00  0.00      A    C
ATOM    471 HG21 VAL A  32       1.227  -3.415   1.885  1.00  0.00      A    H
ATOM    472 HG22 VAL A  32       0.724  -1.751   1.704  1.00  0.00      A    H
ATOM    473 HG23 VAL A  32       2.036  -2.577   0.652  1.00  0.00      A    H
ATOM    474  C   VAL A  32       5.104  -2.745   3.351  1.00  0.00      A    C
ATOM    475  O   VAL A  32       5.996  -2.575   2.519  1.00  0.00      A    O
ATOM    476  N   SER A  33       5.387  -2.462   4.624  1.00  0.00      A    N
ATOM    477  HN  SER A  33       4.610  -2.565   5.239  1.00  0.00      A    H
ATOM    478  CA  SER A  33       6.678  -2.138   5.163  1.00  0.00      A    C
ATOM    479  HA  SER A  33       7.164  -1.405   4.536  1.00  0.00      A    H
ATOM    480  CB  SER A  33       6.413  -1.622   6.584  1.00  0.00      A    C
ATOM    481  HB1 SER A  33       5.508  -0.977   6.579  1.00  0.00      A    H
ATOM    482  HB2 SER A  33       6.094  -2.468   7.231  1.00  0.00      A    H
ATOM    483  OG  SER A  33       7.531  -0.980   7.188  1.00  0.00      A    O
ATOM    484  HG1 SER A  33       7.394  -0.031   7.235  1.00  0.00      A    H
ATOM    485  C   SER A  33       7.497  -3.464   5.150  1.00  0.00      A    C
ATOM    486  O   SER A  33       8.628  -3.398   4.663  1.00  0.00      A    O
ATOM    487  N   VAL A  34       6.960  -4.648   5.382  1.00  0.00      A    N
ATOM    488  HN  VAL A  34       5.968  -4.562   5.441  1.00  0.00      A    H
ATOM    489  CA  VAL A  34       7.565  -5.970   5.410  1.00  0.00      A    C
ATOM    490  HA  VAL A  34       8.550  -5.927   5.850  1.00  0.00      A    H
ATOM    491  CB  VAL A  34       6.721  -7.019   6.142  1.00  0.00      A    C
ATOM    492  HB  VAL A  34       5.695  -7.069   5.718  1.00  0.00      A    H
ATOM    493  CG1 VAL A  34       7.346  -8.379   5.983  1.00  0.00      A    C
ATOM    494 HG11 VAL A  34       8.318  -8.357   6.520  1.00  0.00      A    H
ATOM    495 HG12 VAL A  34       6.723  -9.218   6.359  1.00  0.00      A    H
ATOM    496 HG13 VAL A  34       7.733  -8.667   4.982  1.00  0.00      A    H
ATOM    497  CG2 VAL A  34       6.728  -6.541   7.630  1.00  0.00      A    C
ATOM    498 HG21 VAL A  34       6.083  -7.169   8.281  1.00  0.00      A    H
ATOM    499 HG22 VAL A  34       7.766  -6.625   8.019  1.00  0.00      A    H
ATOM    500 HG23 VAL A  34       6.391  -5.483   7.585  1.00  0.00      A    H
ATOM    501  C   VAL A  34       7.946  -6.350   3.958  1.00  0.00      A    C
ATOM    502  O   VAL A  34       9.093  -6.716   3.793  1.00  0.00      A    O
ATOM    503  N   GLU A  35       7.099  -6.182   2.972  1.00  0.00      A    N
ATOM    504  HN  GLU A  35       6.163  -5.981   3.252  1.00  0.00      A    H
ATOM    505  CA  GLU A  35       7.332  -6.328   1.534  1.00  0.00      A    C
ATOM    506  HA  GLU A  35       7.696  -7.321   1.315  1.00  0.00      A    H
ATOM    507  CB  GLU A  35       5.931  -6.139   0.760  1.00  0.00      A    C
ATOM    508  HB1 GLU A  35       5.511  -5.111   0.794  1.00  0.00      A    H
ATOM    509  HB2 GLU A  35       6.187  -6.311  -0.308  1.00  0.00      A    H
ATOM    510  CG  GLU A  35       4.924  -7.238   1.031  1.00  0.00      A    C
ATOM    511  HG1 GLU A  35       5.479  -8.188   0.877  1.00  0.00      A    H
ATOM    512  HG2 GLU A  35       4.552  -7.319   2.075  1.00  0.00      A    H
ATOM    513  CD  GLU A  35       3.723  -7.245   0.138  1.00  0.00      A    C
ATOM    514  OE1 GLU A  35       3.002  -6.219   0.064  1.00  0.00      A    O
ATOM    515  OE2 GLU A  35       3.398  -8.275  -0.497  1.00  0.00      A    O
ATOM    516  C   GLU A  35       8.329  -5.232   1.108  1.00  0.00      A    C
ATOM    517  O   GLU A  35       9.344  -5.583   0.560  1.00  0.00      A    O
ATOM    518  N   GLY A  36       8.206  -3.911   1.589  1.00  0.00      A    N
ATOM    519  HN  GLY A  36       7.419  -3.536   2.073  1.00  0.00      A    H
ATOM    520  CA  GLY A  36       9.263  -2.938   1.308  1.00  0.00      A    C
ATOM    521  HA1 GLY A  36       9.114  -2.767   0.253  1.00  0.00      A    H
ATOM    522  HA2 GLY A  36       9.136  -2.038   1.891  1.00  0.00      A    H
ATOM    523  C   GLY A  36      10.717  -3.263   1.622  1.00  0.00      A    C
ATOM    524  O   GLY A  36      11.654  -3.211   0.775  1.00  0.00      A    O
ATOM    525  N   ILE A  37      11.003  -3.510   2.924  1.00  0.00      A    N
ATOM    526  HN  ILE A  37      10.318  -3.568   3.646  1.00  0.00      A    H
ATOM    527  CA  ILE A  37      12.356  -3.855   3.347  1.00  0.00      A    C
ATOM    528  HA  ILE A  37      13.017  -3.066   3.018  1.00  0.00      A    H
ATOM    529  CB  ILE A  37      12.518  -3.759   4.868  1.00  0.00      A    C
ATOM    530  HB  ILE A  37      12.089  -2.786   5.191  1.00  0.00      A    H
ATOM    531  CG2 ILE A  37      11.787  -4.815   5.656  1.00  0.00      A    C
ATOM    532 HG21 ILE A  37      12.366  -5.763   5.638  1.00  0.00      A    H
ATOM    533 HG22 ILE A  37      11.659  -4.368   6.665  1.00  0.00      A    H
ATOM    534 HG23 ILE A  37      10.784  -5.042   5.237  1.00  0.00      A    H
ATOM    535  CG1 ILE A  37      14.058  -3.708   5.352  1.00  0.00      A    C
ATOM    536 HG11 ILE A  37      14.533  -4.691   5.148  1.00  0.00      A    H
ATOM    537 HG12 ILE A  37      14.703  -2.977   4.819  1.00  0.00      A    H
ATOM    538  CD  ILE A  37      14.181  -3.525   6.898  1.00  0.00      A    C
ATOM    539  HD1 ILE A  37      15.255  -3.443   7.169  1.00  0.00      A    H
ATOM    540  HD2 ILE A  37      13.728  -2.532   7.106  1.00  0.00      A    H
ATOM    541  HD3 ILE A  37      13.795  -4.436   7.403  1.00  0.00      A    H
ATOM    542  C   ILE A  37      12.848  -5.261   2.843  1.00  0.00      A    C
ATOM    543  O   ILE A  37      14.053  -5.416   2.621  1.00  0.00      A    O
ATOM    544  N   ASN A  38      11.974  -6.135   2.398  1.00  0.00      A    N
ATOM    545  HN  ASN A  38      11.007  -6.108   2.641  1.00  0.00      A    H
ATOM    546  CA  ASN A  38      12.453  -7.361   1.781  1.00  0.00      A    C
ATOM    547  HA  ASN A  38      13.301  -7.727   2.342  1.00  0.00      A    H
ATOM    548  CB  ASN A  38      11.343  -8.462   1.819  1.00  0.00      A    C
ATOM    549  HB1 ASN A  38      10.382  -7.924   1.673  1.00  0.00      A    H
ATOM    550  HB2 ASN A  38      11.533  -9.243   1.051  1.00  0.00      A    H
ATOM    551  CG  ASN A  38      11.431  -9.196   3.140  1.00  0.00      A    C
ATOM    552  OD1 ASN A  38      12.339 -10.035   3.339  1.00  0.00      A    O
ATOM    553  ND2 ASN A  38      10.522  -8.897   4.060  1.00  0.00      A    N
ATOM    554 HD21 ASN A  38      10.649  -9.242   4.990  1.00  0.00      A    H
ATOM    555 HD22 ASN A  38       9.889  -8.136   3.920  1.00  0.00      A    H
ATOM    556  C   ASN A  38      12.773  -7.200   0.347  1.00  0.00      A    C
ATOM    557  O   ASN A  38      13.636  -7.870  -0.193  1.00  0.00      A    O
ATOM    558  N   ALA A  39      12.144  -6.252  -0.417  1.00  0.00      A    N
ATOM    559  HN  ALA A  39      11.545  -5.535  -0.069  1.00  0.00      A    H
ATOM    560  CA  ALA A  39      12.579  -6.006  -1.778  1.00  0.00      A    C
ATOM    561  HA  ALA A  39      12.697  -6.916  -2.348  1.00  0.00      A    H
ATOM    562  CB  ALA A  39      11.542  -5.077  -2.381  1.00  0.00      A    C
ATOM    563  HB1 ALA A  39      11.394  -4.107  -1.860  1.00  0.00      A    H
ATOM    564  HB2 ALA A  39      11.833  -4.953  -3.446  1.00  0.00      A    H
ATOM    565  HB3 ALA A  39      10.627  -5.699  -2.476  1.00  0.00      A    H
ATOM    566  C   ALA A  39      13.868  -5.298  -1.785  1.00  0.00      A    C
ATOM    567  O   ALA A  39      14.642  -5.477  -2.727  1.00  0.00      A    O
ATOM    568  N   ILE A  40      14.142  -4.524  -0.711  1.00  0.00      A    N
ATOM    569  HN  ILE A  40      13.494  -4.367   0.030  1.00  0.00      A    H
ATOM    570  CA  ILE A  40      15.451  -3.937  -0.532  1.00  0.00      A    C
ATOM    571  HA  ILE A  40      15.722  -3.597  -1.520  1.00  0.00      A    H
ATOM    572  CB  ILE A  40      15.471  -2.726   0.492  1.00  0.00      A    C
ATOM    573  HB  ILE A  40      15.264  -3.190   1.480  1.00  0.00      A    H
ATOM    574  CG2 ILE A  40      16.863  -1.975   0.583  1.00  0.00      A    C
ATOM    575 HG21 ILE A  40      16.775  -1.000   1.108  1.00  0.00      A    H
ATOM    576 HG22 ILE A  40      17.527  -2.716   1.077  1.00  0.00      A    H
ATOM    577 HG23 ILE A  40      17.128  -1.705  -0.462  1.00  0.00      A    H
ATOM    578  CG1 ILE A  40      14.293  -1.681   0.110  1.00  0.00      A    C
ATOM    579 HG11 ILE A  40      14.557  -1.082  -0.788  1.00  0.00      A    H
ATOM    580 HG12 ILE A  40      13.420  -2.269  -0.247  1.00  0.00      A    H
ATOM    581  CD  ILE A  40      13.750  -0.802   1.327  1.00  0.00      A    C
ATOM    582  HD1 ILE A  40      14.524  -0.007   1.366  1.00  0.00      A    H
ATOM    583  HD2 ILE A  40      12.780  -0.337   1.047  1.00  0.00      A    H
ATOM    584  HD3 ILE A  40      13.710  -1.285   2.327  1.00  0.00      A    H
ATOM    585  C   ILE A  40      16.526  -4.973  -0.278  1.00  0.00      A    C
ATOM    586  O   ILE A  40      17.477  -5.056  -1.055  1.00  0.00      A    O
ATOM    587  N   LYS A  41      16.466  -5.756   0.850  1.00  0.00      A    N
ATOM    588  HN  LYS A  41      15.599  -5.679   1.336  1.00  0.00      A    H
ATOM    589  CA  LYS A  41      17.512  -6.714   1.217  1.00  0.00      A    C
ATOM    590  HA  LYS A  41      18.425  -6.172   1.021  1.00  0.00      A    H
ATOM    591  CB  LYS A  41      17.634  -6.993   2.732  1.00  0.00      A    C
ATOM    592  HB1 LYS A  41      16.758  -7.484   3.207  1.00  0.00      A    H
ATOM    593  HB2 LYS A  41      18.556  -7.571   2.955  1.00  0.00      A    H
ATOM    594  CG  LYS A  41      17.781  -5.659   3.532  1.00  0.00      A    C
ATOM    595  HG1 LYS A  41      18.336  -4.896   2.945  1.00  0.00      A    H
ATOM    596  HG2 LYS A  41      16.823  -5.111   3.658  1.00  0.00      A    H
ATOM    597  CD  LYS A  41      18.449  -5.803   4.907  1.00  0.00      A    C
ATOM    598  HD1 LYS A  41      17.632  -6.126   5.587  1.00  0.00      A    H
ATOM    599  HD2 LYS A  41      19.213  -6.608   4.857  1.00  0.00      A    H
ATOM    600  CE  LYS A  41      19.016  -4.450   5.424  1.00  0.00      A    C
ATOM    601  HE1 LYS A  41      18.237  -3.667   5.300  1.00  0.00      A    H
ATOM    602  HE2 LYS A  41      19.344  -4.448   6.485  1.00  0.00      A    H
ATOM    603  NZ  LYS A  41      20.235  -4.043   4.598  1.00  0.00      A    N
ATOM    604  HZ1 LYS A  41      20.932  -4.778   4.361  1.00  0.00      A    H
ATOM    605  HZ2 LYS A  41      19.977  -3.606   3.690  1.00  0.00      A    H
ATOM    606  HZ3 LYS A  41      20.830  -3.362   5.112  1.00  0.00      A    H
ATOM    607  C   LYS A  41      17.551  -7.983   0.408  1.00  0.00      A    C
ATOM    608  O   LYS A  41      18.459  -8.296  -0.433  1.00  0.00      A    O
ATOM    609  N   THR A  42      16.491  -8.858   0.648  1.00  0.00      A    N
ATOM    610  HN  THR A  42      15.971  -8.664   1.476  1.00  0.00      A    H
ATOM    611  CA  THR A  42      16.163 -10.154   0.081  1.00  0.00      A    C
ATOM    612  HA  THR A  42      17.010 -10.797   0.271  1.00  0.00      A    H
ATOM    613  CB  THR A  42      14.964 -10.786   0.779  1.00  0.00      A    C
ATOM    614  HB  THR A  42      13.992 -10.473   0.343  1.00  0.00      A    H
ATOM    615  OG1 THR A  42      14.883 -10.352   2.154  1.00  0.00      A    O
ATOM    616  HG1 THR A  42      13.985 -10.407   2.489  1.00  0.00      A    H
ATOM    617  CG2 THR A  42      15.180 -12.340   0.819  1.00  0.00      A    C
ATOM    618 HG21 THR A  42      14.238 -12.881   1.051  1.00  0.00      A    H
ATOM    619 HG22 THR A  42      15.595 -12.738  -0.131  1.00  0.00      A    H
ATOM    620 HG23 THR A  42      15.892 -12.631   1.620  1.00  0.00      A    H
ATOM    621  C   THR A  42      15.948 -10.326  -1.365  1.00  0.00      A    C
ATOM    622  O   THR A  42      16.402 -11.330  -1.984  1.00  0.00      A    O
ATOM    623  N   ARG A  43      15.364  -9.258  -2.036  1.00  0.00      A    N
ATOM    624  HN  ARG A  43      15.080  -8.518  -1.430  1.00  0.00      A    H
ATOM    625  CA  ARG A  43      14.985  -9.002  -3.437  1.00  0.00      A    C
ATOM    626  HA  ARG A  43      14.628  -7.984  -3.400  1.00  0.00      A    H
ATOM    627  CB  ARG A  43      16.129  -9.141  -4.380  1.00  0.00      A    C
ATOM    628  HB1 ARG A  43      16.329 -10.214  -4.589  1.00  0.00      A    H
ATOM    629  HB2 ARG A  43      15.895  -8.760  -5.397  1.00  0.00      A    H
ATOM    630  CG  ARG A  43      17.482  -8.549  -3.989  1.00  0.00      A    C
ATOM    631  HG1 ARG A  43      17.363  -7.445  -3.960  1.00  0.00      A    H
ATOM    632  HG2 ARG A  43      17.883  -8.947  -3.032  1.00  0.00      A    H
ATOM    633  CD  ARG A  43      18.358  -8.877  -5.134  1.00  0.00      A    C
ATOM    634  HD1 ARG A  43      18.367  -9.971  -5.327  1.00  0.00      A    H
ATOM    635  HD2 ARG A  43      17.931  -8.398  -6.040  1.00  0.00      A    H
ATOM    636  NE  ARG A  43      19.719  -8.185  -4.861  1.00  0.00      A    N
ATOM    637  HE  ARG A  43      19.725  -7.267  -4.464  1.00  0.00      A    H
ATOM    638  CZ  ARG A  43      20.940  -8.717  -5.066  1.00  0.00      A    C
ATOM    639  NH1 ARG A  43      21.113  -9.953  -5.574  1.00  0.00      A    N
ATOM    640 HH11 ARG A  43      20.347 -10.520  -5.878  1.00  0.00      A    H
ATOM    641 HH12 ARG A  43      22.063 -10.243  -5.686  1.00  0.00      A    H
ATOM    642  NH2 ARG A  43      21.940  -7.895  -4.815  1.00  0.00      A    N
ATOM    643 HH21 ARG A  43      21.834  -6.996  -4.389  1.00  0.00      A    H
ATOM    644 HH22 ARG A  43      22.878  -8.170  -5.028  1.00  0.00      A    H
ATOM    645  C   ARG A  43      13.859  -9.798  -4.016  1.00  0.00      A    C
ATOM    646  O   ARG A  43      12.888  -9.250  -4.516  1.00  0.00      A    O
ATOM    647  N   LYS A  44      13.921 -11.135  -3.944  1.00  0.00      A    N
ATOM    648  HN  LYS A  44      14.468 -11.651  -3.290  1.00  0.00      A    H
ATOM    649  CA  LYS A  44      12.843 -11.919  -4.581  1.00  0.00      A    C
ATOM    650  HA  LYS A  44      12.387 -11.350  -5.378  1.00  0.00      A    H
ATOM    651  CB  LYS A  44      13.498 -13.150  -5.210  1.00  0.00      A    C
ATOM    652  HB1 LYS A  44      14.293 -13.487  -4.510  1.00  0.00      A    H
ATOM    653  HB2 LYS A  44      12.772 -13.988  -5.284  1.00  0.00      A    H
ATOM    654  CG  LYS A  44      14.196 -12.856  -6.503  1.00  0.00      A    C
ATOM    655  HG1 LYS A  44      13.491 -12.556  -7.307  1.00  0.00      A    H
ATOM    656  HG2 LYS A  44      14.859 -11.985  -6.309  1.00  0.00      A    H
ATOM    657  CD  LYS A  44      15.071 -13.968  -6.984  1.00  0.00      A    C
ATOM    658  HD1 LYS A  44      15.974 -13.568  -7.495  1.00  0.00      A    H
ATOM    659  HD2 LYS A  44      15.487 -14.416  -6.057  1.00  0.00      A    H
ATOM    660  CE  LYS A  44      14.308 -15.053  -7.767  1.00  0.00      A    C
ATOM    661  HE1 LYS A  44      13.577 -15.531  -7.080  1.00  0.00      A    H
ATOM    662  HE2 LYS A  44      13.806 -14.634  -8.666  1.00  0.00      A    H
ATOM    663  NZ  LYS A  44      15.317 -16.084  -8.225  1.00  0.00      A    N
ATOM    664  HZ1 LYS A  44      15.825 -15.690  -9.043  1.00  0.00      A    H
ATOM    665  HZ2 LYS A  44      15.980 -16.167  -7.428  1.00  0.00      A    H
ATOM    666  HZ3 LYS A  44      14.816 -16.983  -8.373  1.00  0.00      A    H
ATOM    667  C   LYS A  44      11.815 -12.375  -3.625  1.00  0.00      A    C
ATOM    668  O   LYS A  44      12.183 -13.050  -2.659  1.00  0.00      A    O
ATOM    669  N   LEU A  45      10.589 -11.934  -3.834  1.00  0.00      A    N
ATOM    670  HN  LEU A  45      10.423 -11.356  -4.629  1.00  0.00      A    H
ATOM    671  CA  LEU A  45       9.474 -12.232  -3.000  1.00  0.00      A    C
ATOM    672  HA  LEU A  45       9.727 -12.915  -2.202  1.00  0.00      A    H
ATOM    673  CB  LEU A  45       8.892 -10.856  -2.465  1.00  0.00      A    C
ATOM    674  HB1 LEU A  45       9.079 -10.159  -3.310  1.00  0.00      A    H
ATOM    675  HB2 LEU A  45       7.808 -10.950  -2.242  1.00  0.00      A    H
ATOM    676  CG  LEU A  45       9.612 -10.277  -1.263  1.00  0.00      A    C
ATOM    677  HG  LEU A  45      10.705 -10.280  -1.460  1.00  0.00      A    H
ATOM    678  CD1 LEU A  45       9.332  -8.782  -1.137  1.00  0.00      A    C
ATOM    679 HD11 LEU A  45       8.987  -8.435  -0.140  1.00  0.00      A    H
ATOM    680 HD12 LEU A  45      10.215  -8.225  -1.517  1.00  0.00      A    H
ATOM    681 HD13 LEU A  45       8.466  -8.496  -1.772  1.00  0.00      A    H
ATOM    682  CD2 LEU A  45       9.220 -11.169  -0.049  1.00  0.00      A    C
ATOM    683 HD21 LEU A  45       9.536 -12.232   0.010  1.00  0.00      A    H
ATOM    684 HD22 LEU A  45       9.563 -10.677   0.887  1.00  0.00      A    H
ATOM    685 HD23 LEU A  45       8.115 -11.059  -0.012  1.00  0.00      A    H
ATOM    686  C   LEU A  45       8.331 -12.997  -3.632  1.00  0.00      A    C
ATOM    687  O   LEU A  45       8.318 -13.311  -4.822  1.00  0.00      A    O
ATOM    688  N   VAL A  46       7.381 -13.336  -2.779  1.00  0.00      A    N
ATOM    689  HN  VAL A  46       7.421 -12.886  -1.890  1.00  0.00      A    H
ATOM    690  CA  VAL A  46       6.062 -13.813  -3.214  1.00  0.00      A    C
ATOM    691  HA  VAL A  46       5.941 -13.712  -4.283  1.00  0.00      A    H
ATOM    692  CB  VAL A  46       5.720 -15.278  -2.824  1.00  0.00      A    C
ATOM    693  HB  VAL A  46       4.609 -15.313  -2.827  1.00  0.00      A    H
ATOM    694  CG1 VAL A  46       6.576 -16.108  -3.833  1.00  0.00      A    C
ATOM    695 HG11 VAL A  46       6.620 -17.174  -3.526  1.00  0.00      A    H
ATOM    696 HG12 VAL A  46       6.140 -15.950  -4.843  1.00  0.00      A    H
ATOM    697 HG13 VAL A  46       7.616 -15.740  -3.696  1.00  0.00      A    H
ATOM    698  CG2 VAL A  46       6.184 -15.537  -1.369  1.00  0.00      A    C
ATOM    699 HG21 VAL A  46       6.045 -14.655  -0.708  1.00  0.00      A    H
ATOM    700 HG22 VAL A  46       5.798 -16.464  -0.892  1.00  0.00      A    H
ATOM    701 HG23 VAL A  46       7.279 -15.534  -1.555  1.00  0.00      A    H
ATOM    702  C   VAL A  46       5.121 -12.845  -2.479  1.00  0.00      A    C
ATOM    703  O   VAL A  46       5.558 -12.152  -1.561  1.00  0.00      A    O
ATOM    704  N   SER A  47       3.800 -12.704  -2.965  1.00  0.00      A    N
ATOM    705  HN  SER A  47       3.425 -13.091  -3.804  1.00  0.00      A    H
ATOM    706  CA  SER A  47       2.863 -11.817  -2.296  1.00  0.00      A    C
ATOM    707  HA  SER A  47       3.310 -10.864  -2.054  1.00  0.00      A    H
ATOM    708  CB  SER A  47       1.544 -11.659  -3.185  1.00  0.00      A    C
ATOM    709  HB1 SER A  47       1.874 -11.185  -4.135  1.00  0.00      A    H
ATOM    710  HB2 SER A  47       1.002 -12.587  -3.465  1.00  0.00      A    H
ATOM    711  OG  SER A  47       0.553 -10.810  -2.586  1.00  0.00      A    O
ATOM    712  HG1 SER A  47      -0.198 -10.999  -3.154  1.00  0.00      A    H
ATOM    713  C   SER A  47       2.536 -12.360  -0.913  1.00  0.00      A    C
ATOM    714  O   SER A  47       2.434 -13.544  -0.669  1.00  0.00      A    O
ATOM    715  N   LEU A  48       2.413 -11.454   0.067  1.00  0.00      A    N
ATOM    716  HN  LEU A  48       2.322 -10.476  -0.104  1.00  0.00      A    H
ATOM    717  CA  LEU A  48       2.194 -11.892   1.479  1.00  0.00      A    C
ATOM    718  HA  LEU A  48       2.443 -12.935   1.602  1.00  0.00      A    H
ATOM    719  CB  LEU A  48       3.040 -11.098   2.396  1.00  0.00      A    C
ATOM    720  HB1 LEU A  48       2.597 -10.082   2.482  1.00  0.00      A    H
ATOM    721  HB2 LEU A  48       2.932 -11.515   3.420  1.00  0.00      A    H
ATOM    722  CG  LEU A  48       4.538 -10.961   1.956  1.00  0.00      A    C
ATOM    723  HG  LEU A  48       4.619 -10.366   1.021  1.00  0.00      A    H
ATOM    724  CD1 LEU A  48       5.391 -10.254   3.085  1.00  0.00      A    C
ATOM    725 HD11 LEU A  48       5.087  -9.198   3.246  1.00  0.00      A    H
ATOM    726 HD12 LEU A  48       5.286 -10.775   4.061  1.00  0.00      A    H
ATOM    727 HD13 LEU A  48       6.460 -10.236   2.785  1.00  0.00      A    H
ATOM    728  CD2 LEU A  48       5.264 -12.297   1.689  1.00  0.00      A    C
ATOM    729 HD21 LEU A  48       6.365 -12.154   1.681  1.00  0.00      A    H
ATOM    730 HD22 LEU A  48       4.965 -12.937   2.546  1.00  0.00      A    H
ATOM    731 HD23 LEU A  48       5.008 -12.764   0.714  1.00  0.00      A    H
ATOM    732  C   LEU A  48       0.716 -11.792   1.978  1.00  0.00      A    C
ATOM    733  O   LEU A  48      -0.134 -11.125   1.405  1.00  0.00      A    O
ATOM    734  N   SER A  49       0.374 -12.490   3.093  1.00  0.00      A    N
ATOM    735  HN  SER A  49       1.064 -13.122   3.437  1.00  0.00      A    H
ATOM    736  CA  SER A  49      -1.022 -12.543   3.502  1.00  0.00      A    C
ATOM    737  HA  SER A  49      -1.706 -12.531   2.666  1.00  0.00      A    H
ATOM    738  CB  SER A  49      -1.408 -13.872   4.232  1.00  0.00      A    C
ATOM    739  HB1 SER A  49      -1.220 -14.737   3.560  1.00  0.00      A    H
ATOM    740  HB2 SER A  49      -0.804 -13.957   5.160  1.00  0.00      A    H
ATOM    741  OG  SER A  49      -2.810 -13.881   4.599  1.00  0.00      A    O
ATOM    742  HG1 SER A  49      -3.254 -14.424   3.944  1.00  0.00      A    H
ATOM    743  C   SER A  49      -1.391 -11.477   4.554  1.00  0.00      A    C
ATOM    744  O   SER A  49      -0.968 -11.441   5.752  1.00  0.00      A    O
ATOM    745  N   GLU A  50      -2.237 -10.559   4.146  1.00  0.00      A    N
ATOM    746  HN  GLU A  50      -2.632 -10.441   3.239  1.00  0.00      A    H
ATOM    747  CA  GLU A  50      -2.896  -9.632   5.108  1.00  0.00      A    C
ATOM    748  HA  GLU A  50      -2.162  -9.218   5.784  1.00  0.00      A    H
ATOM    749  CB  GLU A  50      -3.651  -8.546   4.372  1.00  0.00      A    C
ATOM    750  HB1 GLU A  50      -4.083  -9.072   3.493  1.00  0.00      A    H
ATOM    751  HB2 GLU A  50      -4.447  -8.147   5.036  1.00  0.00      A    H
ATOM    752  CG  GLU A  50      -2.693  -7.413   3.948  1.00  0.00      A    C
ATOM    753  HG1 GLU A  50      -3.302  -6.495   3.804  1.00  0.00      A    H
ATOM    754  HG2 GLU A  50      -1.965  -7.146   4.743  1.00  0.00      A    H
ATOM    755  CD  GLU A  50      -1.864  -7.565   2.641  1.00  0.00      A    C
ATOM    756  OE1 GLU A  50      -2.108  -8.580   1.900  1.00  0.00      A    O
ATOM    757  OE2 GLU A  50      -1.216  -6.620   2.209  1.00  0.00      A    O
ATOM    758  C   GLU A  50      -3.938 -10.200   6.050  1.00  0.00      A    C
ATOM    759  O   GLU A  50      -4.079  -9.889   7.222  1.00  0.00      A    O
ATOM    760  N   GLN A  51      -4.750 -11.168   5.538  1.00  0.00      A    N
ATOM    761  HN  GLN A  51      -4.712 -11.361   4.561  1.00  0.00      A    H
ATOM    762  CA  GLN A  51      -5.679 -11.975   6.361  1.00  0.00      A    C
ATOM    763  HA  GLN A  51      -6.394 -11.309   6.821  1.00  0.00      A    H
ATOM    764  CB  GLN A  51      -6.408 -12.855   5.427  1.00  0.00      A    C
ATOM    765  HB1 GLN A  51      -6.685 -12.303   4.503  1.00  0.00      A    H
ATOM    766  HB2 GLN A  51      -5.773 -13.692   5.066  1.00  0.00      A    H
ATOM    767  CG  GLN A  51      -7.764 -13.453   5.903  1.00  0.00      A    C
ATOM    768  HG1 GLN A  51      -8.245 -14.004   5.066  1.00  0.00      A    H
ATOM    769  HG2 GLN A  51      -7.646 -14.099   6.799  1.00  0.00      A    H
ATOM    770  CD  GLN A  51      -8.745 -12.327   6.245  1.00  0.00      A    C
ATOM    771  OE1 GLN A  51      -8.961 -11.341   5.506  1.00  0.00      A    O
ATOM    772  NE2 GLN A  51      -9.416 -12.576   7.391  1.00  0.00      A    N
ATOM    773 HE21 GLN A  51     -10.191 -12.039   7.725  1.00  0.00      A    H
ATOM    774 HE22 GLN A  51      -9.244 -13.408   7.918  1.00  0.00      A    H
ATOM    775  C   GLN A  51      -5.198 -12.733   7.572  1.00  0.00      A    C
ATOM    776  O   GLN A  51      -5.945 -12.924   8.492  1.00  0.00      A    O
ATOM    777  N   GLU A  52      -3.927 -13.088   7.633  1.00  0.00      A    N
ATOM    778  HN  GLU A  52      -3.422 -13.098   6.773  1.00  0.00      A    H
ATOM    779  CA  GLU A  52      -3.389 -13.824   8.782  1.00  0.00      A    C
ATOM    780  HA  GLU A  52      -4.080 -14.561   9.164  1.00  0.00      A    H
ATOM    781  CB  GLU A  52      -2.069 -14.585   8.424  1.00  0.00      A    C
ATOM    782  HB1 GLU A  52      -2.297 -15.357   7.659  1.00  0.00      A    H
ATOM    783  HB2 GLU A  52      -1.498 -13.849   7.819  1.00  0.00      A    H
ATOM    784  CG  GLU A  52      -1.261 -15.225   9.563  1.00  0.00      A    C
ATOM    785  HG1 GLU A  52      -0.771 -14.482  10.228  1.00  0.00      A    H
ATOM    786  HG2 GLU A  52      -2.003 -15.796  10.161  1.00  0.00      A    H
ATOM    787  CD  GLU A  52      -0.104 -16.152   9.054  1.00  0.00      A    C
ATOM    788  OE1 GLU A  52       0.776 -15.844   8.261  1.00  0.00      A    O
ATOM    789  OE2 GLU A  52      -0.077 -17.291   9.721  1.00  0.00      A    O
ATOM    790  C   GLU A  52      -3.097 -12.911  10.066  1.00  0.00      A    C
ATOM    791  O   GLU A  52      -3.156 -13.377  11.229  1.00  0.00      A    O
ATOM    792  N   LEU A  53      -2.941 -11.622   9.870  1.00  0.00      A    N
ATOM    793  HN  LEU A  53      -3.004 -11.202   8.968  1.00  0.00      A    H
ATOM    794  CA  LEU A  53      -3.012 -10.698  10.953  1.00  0.00      A    C
ATOM    795  HA  LEU A  53      -2.279 -10.944  11.706  1.00  0.00      A    H
ATOM    796  CB  LEU A  53      -2.564  -9.297  10.464  1.00  0.00      A    C
ATOM    797  HB1 LEU A  53      -3.260  -8.741   9.800  1.00  0.00      A    H
ATOM    798  HB2 LEU A  53      -2.513  -8.684  11.389  1.00  0.00      A    H
ATOM    799  CG  LEU A  53      -1.229  -9.328   9.759  1.00  0.00      A    C
ATOM    800  HG  LEU A  53      -1.239 -10.074   8.936  1.00  0.00      A    H
ATOM    801  CD1 LEU A  53      -0.927  -7.967   9.137  1.00  0.00      A    C
ATOM    802 HD11 LEU A  53      -1.760  -7.854   8.411  1.00  0.00      A    H
ATOM    803 HD12 LEU A  53      -0.835  -7.107   9.835  1.00  0.00      A    H
ATOM    804 HD13 LEU A  53       0.025  -7.964   8.563  1.00  0.00      A    H
ATOM    805  CD2 LEU A  53      -0.062  -9.742  10.654  1.00  0.00      A    C
ATOM    806 HD21 LEU A  53       0.156  -8.927  11.376  1.00  0.00      A    H
ATOM    807 HD22 LEU A  53      -0.187 -10.746  11.114  1.00  0.00      A    H
ATOM    808 HD23 LEU A  53       0.857  -9.867  10.043  1.00  0.00      A    H
ATOM    809  C   LEU A  53      -4.419 -10.539  11.448  1.00  0.00      A    C
ATOM    810  O   LEU A  53      -4.652 -10.307  12.625  1.00  0.00      A    O
ATOM    811  N   ILE A  54      -5.378 -10.479  10.497  1.00  0.00      A    N
ATOM    812  HN  ILE A  54      -5.021 -10.486   9.566  1.00  0.00      A    H
ATOM    813  CA  ILE A  54      -6.732 -10.156  10.700  1.00  0.00      A    C
ATOM    814  HA  ILE A  54      -6.899  -9.324  11.368  1.00  0.00      A    H
ATOM    815  CB  ILE A  54      -7.428  -9.800   9.426  1.00  0.00      A    C
ATOM    816  HB  ILE A  54      -7.016 -10.419   8.601  1.00  0.00      A    H
ATOM    817  CG2 ILE A  54      -8.949 -10.161   9.584  1.00  0.00      A    C
ATOM    818 HG21 ILE A  54      -9.216 -11.240   9.577  1.00  0.00      A    H
ATOM    819 HG22 ILE A  54      -9.426  -9.567  10.393  1.00  0.00      A    H
ATOM    820 HG23 ILE A  54      -9.267  -9.773   8.593  1.00  0.00      A    H
ATOM    821  CG1 ILE A  54      -7.227  -8.381   9.018  1.00  0.00      A    C
ATOM    822 HG11 ILE A  54      -8.065  -7.734   9.356  1.00  0.00      A    H
ATOM    823 HG12 ILE A  54      -6.341  -7.933   9.516  1.00  0.00      A    H
ATOM    824  CD  ILE A  54      -7.128  -8.244   7.557  1.00  0.00      A    C
ATOM    825  HD1 ILE A  54      -6.532  -9.038   7.057  1.00  0.00      A    H
ATOM    826  HD2 ILE A  54      -8.118  -8.425   7.085  1.00  0.00      A    H
ATOM    827  HD3 ILE A  54      -6.588  -7.336   7.214  1.00  0.00      A    H
ATOM    828  C   ILE A  54      -7.334 -11.339  11.493  1.00  0.00      A    C
ATOM    829  O   ILE A  54      -7.914 -11.130  12.521  1.00  0.00      A    O
ATOM    830  N   ASP A  55      -7.147 -12.528  10.955  1.00  0.00      A    N
ATOM    831  HN  ASP A  55      -6.872 -12.556   9.997  1.00  0.00      A    H
ATOM    832  CA  ASP A  55      -7.668 -13.716  11.567  1.00  0.00      A    C
ATOM    833  HA  ASP A  55      -8.651 -13.548  11.981  1.00  0.00      A    H
ATOM    834  CB  ASP A  55      -7.567 -14.898  10.552  1.00  0.00      A    C
ATOM    835  HB1 ASP A  55      -6.582 -14.804  10.046  1.00  0.00      A    H
ATOM    836  HB2 ASP A  55      -7.681 -15.846  11.121  1.00  0.00      A    H
ATOM    837  CG  ASP A  55      -8.646 -14.792   9.522  1.00  0.00      A    C
ATOM    838  OD1 ASP A  55      -9.664 -14.074   9.749  1.00  0.00      A    O
ATOM    839  OD2 ASP A  55      -8.535 -15.442   8.497  1.00  0.00      A    O
ATOM    840  C   ASP A  55      -6.915 -14.130  12.842  1.00  0.00      A    C
ATOM    841  O   ASP A  55      -7.518 -14.140  13.904  1.00  0.00      A    O
ATOM    842  N   CYS A  56      -5.647 -14.501  12.767  1.00  0.00      A    N
ATOM    843  HN  CYS A  56      -5.138 -14.240  11.950  1.00  0.00      A    H
ATOM    844  CA  CYS A  56      -5.141 -15.374  13.777  1.00  0.00      A    C
ATOM    845  HA  CYS A  56      -5.734 -16.272  13.875  1.00  0.00      A    H
ATOM    846  CB  CYS A  56      -3.718 -16.002  13.381  1.00  0.00      A    C
ATOM    847  HB1 CYS A  56      -2.967 -15.210  13.174  1.00  0.00      A    H
ATOM    848  HB2 CYS A  56      -3.301 -16.510  14.277  1.00  0.00      A    H
ATOM    849  SG  CYS A  56      -3.836 -17.240  12.025  1.00  0.00      A    S
ATOM    850  C   CYS A  56      -5.031 -14.871  15.292  1.00  0.00      A    C
ATOM    851  O   CYS A  56      -5.710 -15.421  16.181  1.00  0.00      A    O
ATOM    852  N   ASP A  57      -3.998 -14.084  15.600  1.00  0.00      A    N
ATOM    853  HN  ASP A  57      -3.422 -13.780  14.845  1.00  0.00      A    H
ATOM    854  CA  ASP A  57      -3.582 -13.725  16.942  1.00  0.00      A    C
ATOM    855  HA  ASP A  57      -3.410 -14.628  17.509  1.00  0.00      A    H
ATOM    856  CB  ASP A  57      -2.242 -12.988  16.887  1.00  0.00      A    C
ATOM    857  HB1 ASP A  57      -1.543 -13.427  16.143  1.00  0.00      A    H
ATOM    858  HB2 ASP A  57      -2.450 -11.927  16.631  1.00  0.00      A    H
ATOM    859  CG  ASP A  57      -1.555 -12.980  18.259  1.00  0.00      A    C
ATOM    860  OD1 ASP A  57      -2.044 -13.734  19.152  1.00  0.00      A    O
ATOM    861  OD2 ASP A  57      -0.625 -12.153  18.507  1.00  0.00      A    O
ATOM    862  C   ASP A  57      -4.609 -12.765  17.650  1.00  0.00      A    C
ATOM    863  O   ASP A  57      -4.888 -11.598  17.296  1.00  0.00      A    O
ATOM    864  N   LYS A  58      -5.125 -13.160  18.793  1.00  0.00      A    N
ATOM    865  HN  LYS A  58      -4.723 -13.942  19.262  1.00  0.00      A    H
ATOM    866  CA  LYS A  58      -6.065 -12.425  19.591  1.00  0.00      A    C
ATOM    867  HA  LYS A  58      -6.423 -11.544  19.079  1.00  0.00      A    H
ATOM    868  CB  LYS A  58      -7.335 -13.228  19.677  1.00  0.00      A    C
ATOM    869  HB1 LYS A  58      -7.229 -13.981  20.487  1.00  0.00      A    H
ATOM    870  HB2 LYS A  58      -8.155 -12.548  19.992  1.00  0.00      A    H
ATOM    871  CG  LYS A  58      -7.808 -14.045  18.480  1.00  0.00      A    C
ATOM    872  HG1 LYS A  58      -7.006 -14.796  18.311  1.00  0.00      A    H
ATOM    873  HG2 LYS A  58      -8.694 -14.628  18.812  1.00  0.00      A    H
ATOM    874  CD  LYS A  58      -8.231 -13.278  17.200  1.00  0.00      A    C
ATOM    875  HD1 LYS A  58      -7.440 -12.516  17.034  1.00  0.00      A    H
ATOM    876  HD2 LYS A  58      -8.258 -14.061  16.411  1.00  0.00      A    H
ATOM    877  CE  LYS A  58      -9.515 -12.463  17.542  1.00  0.00      A    C
ATOM    878  HE1 LYS A  58     -10.204 -13.107  18.129  1.00  0.00      A    H
ATOM    879  HE2 LYS A  58      -9.257 -11.602  18.195  1.00  0.00      A    H
ATOM    880  NZ  LYS A  58     -10.087 -11.821  16.370  1.00  0.00      A    N
ATOM    881  HZ1 LYS A  58      -9.303 -11.289  15.940  1.00  0.00      A    H
ATOM    882  HZ2 LYS A  58     -10.480 -12.501  15.688  1.00  0.00      A    H
ATOM    883  HZ3 LYS A  58     -10.881 -11.257  16.732  1.00  0.00      A    H
ATOM    884  C   LYS A  58      -5.547 -12.085  20.991  1.00  0.00      A    C
ATOM    885  O   LYS A  58      -4.380 -12.389  21.317  1.00  0.00      A    O
ATOM    886  N   GLY A  59      -6.392 -11.328  21.773  1.00  0.00      A    N
ATOM    887  HN  GLY A  59      -7.326 -11.055  21.552  1.00  0.00      A    H
ATOM    888  CA  GLY A  59      -6.188 -11.091  23.147  1.00  0.00      A    C
ATOM    889  HA1 GLY A  59      -7.094 -11.325  23.686  1.00  0.00      A    H
ATOM    890  HA2 GLY A  59      -5.407 -11.750  23.496  1.00  0.00      A    H
ATOM    891  C   GLY A  59      -5.816  -9.669  23.335  1.00  0.00      A    C
ATOM    892  O   GLY A  59      -5.997  -9.090  24.408  1.00  0.00      A    O
ATOM    893  N   GLN A  60      -5.366  -8.988  22.309  1.00  0.00      A    N
ATOM    894  HN  GLN A  60      -5.029  -9.418  21.475  1.00  0.00      A    H
ATOM    895  CA  GLN A  60      -4.998  -7.571  22.185  1.00  0.00      A    C
ATOM    896  HA  GLN A  60      -5.384  -7.141  23.098  1.00  0.00      A    H
ATOM    897  CB  GLN A  60      -3.515  -7.484  21.862  1.00  0.00      A    C
ATOM    898  HB1 GLN A  60      -3.234  -8.017  20.929  1.00  0.00      A    H
ATOM    899  HB2 GLN A  60      -3.274  -6.411  21.701  1.00  0.00      A    H
ATOM    900  CG  GLN A  60      -2.590  -8.081  22.919  1.00  0.00      A    C
ATOM    901  HG1 GLN A  60      -2.770  -9.176  22.968  1.00  0.00      A    H
ATOM    902  HG2 GLN A  60      -1.550  -8.036  22.531  1.00  0.00      A    H
ATOM    903  CD  GLN A  60      -2.788  -7.656  24.367  1.00  0.00      A    C
ATOM    904  OE1 GLN A  60      -2.636  -6.510  24.798  1.00  0.00      A    O
ATOM    905  NE2 GLN A  60      -3.000  -8.684  25.190  1.00  0.00      A    N
ATOM    906 HE21 GLN A  60      -3.287  -8.370  26.095  1.00  0.00      A    H
ATOM    907 HE22 GLN A  60      -2.602  -9.585  25.017  1.00  0.00      A    H
ATOM    908  C   GLN A  60      -5.759  -6.851  21.120  1.00  0.00      A    C
ATOM    909  O   GLN A  60      -6.457  -5.917  21.503  1.00  0.00      A    O
ATOM    910  N   ASN A  61      -5.761  -7.216  19.913  1.00  0.00      A    N
ATOM    911  HN  ASN A  61      -5.109  -7.879  19.552  1.00  0.00      A    H
ATOM    912  CA  ASN A  61      -6.438  -6.508  18.810  1.00  0.00      A    C
ATOM    913  HA  ASN A  61      -6.179  -5.465  18.922  1.00  0.00      A    H
ATOM    914  CB  ASN A  61      -5.837  -6.783  17.365  1.00  0.00      A    C
ATOM    915  HB1 ASN A  61      -6.196  -7.776  17.019  1.00  0.00      A    H
ATOM    916  HB2 ASN A  61      -6.290  -5.964  16.767  1.00  0.00      A    H
ATOM    917  CG  ASN A  61      -4.360  -6.543  17.203  1.00  0.00      A    C
ATOM    918  OD1 ASN A  61      -3.803  -5.500  17.519  1.00  0.00      A    O
ATOM    919  ND2 ASN A  61      -3.731  -7.423  16.407  1.00  0.00      A    N
ATOM    920 HD21 ASN A  61      -2.830  -7.232  16.017  1.00  0.00      A    H
ATOM    921 HD22 ASN A  61      -4.381  -8.045  15.970  1.00  0.00      A    H
ATOM    922  C   ASN A  61      -7.963  -6.649  18.884  1.00  0.00      A    C
ATOM    923  O   ASN A  61      -8.558  -7.560  19.498  1.00  0.00      A    O
ATOM    924  N   GLN A  62      -8.664  -5.765  18.132  1.00  0.00      A    N
ATOM    925  HN  GLN A  62      -8.133  -5.054  17.678  1.00  0.00      A    H
ATOM    926  CA  GLN A  62     -10.120  -5.782  17.998  1.00  0.00      A    C
ATOM    927  HA  GLN A  62     -10.459  -5.911  19.015  1.00  0.00      A    H
ATOM    928  CB  GLN A  62     -10.545  -4.429  17.504  1.00  0.00      A    C
ATOM    929  HB1 GLN A  62     -10.274  -3.604  18.197  1.00  0.00      A    H
ATOM    930  HB2 GLN A  62     -10.017  -4.149  16.567  1.00  0.00      A    H
ATOM    931  CG  GLN A  62     -12.089  -4.336  17.503  1.00  0.00      A    C
ATOM    932  HG1 GLN A  62     -12.358  -5.036  16.684  1.00  0.00      A    H
ATOM    933  HG2 GLN A  62     -12.598  -4.685  18.427  1.00  0.00      A    H
ATOM    934  CD  GLN A  62     -12.544  -2.910  17.200  1.00  0.00      A    C
ATOM    935  OE1 GLN A  62     -13.081  -2.706  16.115  1.00  0.00      A    O
ATOM    936  NE2 GLN A  62     -12.584  -2.092  18.273  1.00  0.00      A    N
ATOM    937 HE21 GLN A  62     -13.053  -1.211  18.204  1.00  0.00      A    H
ATOM    938 HE22 GLN A  62     -12.376  -2.426  19.193  1.00  0.00      A    H
ATOM    939  C   GLN A  62     -10.671  -6.803  17.028  1.00  0.00      A    C
ATOM    940  O   GLN A  62     -11.519  -7.567  17.378  1.00  0.00      A    O
ATOM    941  N   GLY A  63     -10.086  -6.838  15.825  1.00  0.00      A    N
ATOM    942  HN  GLY A  63      -9.375  -6.187  15.570  1.00  0.00      A    H
ATOM    943  CA  GLY A  63     -10.558  -7.690  14.692  1.00  0.00      A    C
ATOM    944  HA1 GLY A  63     -10.159  -8.693  14.724  1.00  0.00      A    H
ATOM    945  HA2 GLY A  63     -11.633  -7.735  14.603  1.00  0.00      A    H
ATOM    946  C   GLY A  63     -10.177  -7.085  13.480  1.00  0.00      A    C
ATOM    947  O   GLY A  63      -9.183  -6.431  13.441  1.00  0.00      A    O
ATOM    948  N   CYS A  64     -11.033  -7.074  12.385  1.00  0.00      A    N
ATOM    949  HN  CYS A  64     -11.834  -7.664  12.455  1.00  0.00      A    H
ATOM    950  CA  CYS A  64     -10.689  -6.648  11.068  1.00  0.00      A    C
ATOM    951  HA  CYS A  64      -9.791  -7.157  10.748  1.00  0.00      A    H
ATOM    952  CB  CYS A  64     -11.839  -6.949  10.071  1.00  0.00      A    C
ATOM    953  HB1 CYS A  64     -12.134  -8.004  10.258  1.00  0.00      A    H
ATOM    954  HB2 CYS A  64     -12.735  -6.308  10.219  1.00  0.00      A    H
ATOM    955  SG  CYS A  64     -11.337  -7.111   8.344  1.00  0.00      A    S
ATOM    956  C   CYS A  64     -10.495  -5.119  11.062  1.00  0.00      A    C
ATOM    957  O   CYS A  64      -9.518  -4.633  10.440  1.00  0.00      A    O
ATOM    958  N   ASN A  65     -11.430  -4.424  11.693  1.00  0.00      A    N
ATOM    959  HN  ASN A  65     -12.146  -4.880  12.215  1.00  0.00      A    H
ATOM    960  CA  ASN A  65     -11.479  -2.913  11.826  1.00  0.00      A    C
ATOM    961  HA  ASN A  65     -11.128  -2.434  10.924  1.00  0.00      A    H
ATOM    962  CB  ASN A  65     -12.887  -2.485  12.212  1.00  0.00      A    C
ATOM    963  HB1 ASN A  65     -13.254  -3.103  13.059  1.00  0.00      A    H
ATOM    964  HB2 ASN A  65     -12.819  -1.427  12.546  1.00  0.00      A    H
ATOM    965  CG  ASN A  65     -13.797  -2.686  11.081  1.00  0.00      A    C
ATOM    966  OD1 ASN A  65     -14.099  -1.849  10.223  1.00  0.00      A    O
ATOM    967  ND2 ASN A  65     -14.298  -3.964  10.967  1.00  0.00      A    N
ATOM    968 HD21 ASN A  65     -14.826  -4.093  10.127  1.00  0.00      A    H
ATOM    969 HD22 ASN A  65     -14.367  -4.609  11.728  1.00  0.00      A    H
ATOM    970  C   ASN A  65     -10.508  -2.371  12.898  1.00  0.00      A    C
ATOM    971  O   ASN A  65     -10.395  -1.159  13.027  1.00  0.00      A    O
ATOM    972  N   GLY A  66      -9.693  -3.168  13.622  1.00  0.00      A    N
ATOM    973  HN  GLY A  66      -9.588  -4.151  13.489  1.00  0.00      A    H
ATOM    974  CA  GLY A  66      -8.612  -2.475  14.361  1.00  0.00      A    C
ATOM    975  HA1 GLY A  66      -8.016  -1.986  13.606  1.00  0.00      A    H
ATOM    976  HA2 GLY A  66      -8.930  -1.823  15.161  1.00  0.00      A    H
ATOM    977  C   GLY A  66      -7.545  -3.323  15.061  1.00  0.00      A    C
ATOM    978  O   GLY A  66      -7.838  -4.388  15.643  1.00  0.00      A    O
ATOM    979  N   GLY A  67      -6.329  -2.870  14.911  1.00  0.00      A    N
ATOM    980  HN  GLY A  67      -6.207  -1.969  14.503  1.00  0.00      A    H
ATOM    981  CA  GLY A  67      -5.281  -3.543  15.491  1.00  0.00      A    C
ATOM    982  HA1 GLY A  67      -5.507  -3.932  16.473  1.00  0.00      A    H
ATOM    983  HA2 GLY A  67      -4.980  -4.327  14.811  1.00  0.00      A    H
ATOM    984  C   GLY A  67      -4.062  -2.603  15.666  1.00  0.00      A    C
ATOM    985  O   GLY A  67      -4.125  -1.440  15.217  1.00  0.00      A    O
ATOM    986  N   LEU A  68      -3.033  -3.042  16.384  1.00  0.00      A    N
ATOM    987  HN  LEU A  68      -3.141  -3.961  16.754  1.00  0.00      A    H
ATOM    988  CA  LEU A  68      -1.829  -2.335  16.671  1.00  0.00      A    C
ATOM    989  HA  LEU A  68      -1.836  -1.315  16.317  1.00  0.00      A    H
ATOM    990  CB  LEU A  68      -1.491  -2.325  18.203  1.00  0.00      A    C
ATOM    991  HB1 LEU A  68      -2.352  -1.823  18.694  1.00  0.00      A    H
ATOM    992  HB2 LEU A  68      -1.348  -3.341  18.629  1.00  0.00      A    H
ATOM    993  CG  LEU A  68      -0.152  -1.539  18.576  1.00  0.00      A    C
ATOM    994  HG  LEU A  68       0.719  -2.010  18.074  1.00  0.00      A    H
ATOM    995  CD1 LEU A  68      -0.276  -0.057  18.257  1.00  0.00      A    C
ATOM    996 HD11 LEU A  68      -0.541   0.113  17.192  1.00  0.00      A    H
ATOM    997 HD12 LEU A  68      -1.011   0.532  18.847  1.00  0.00      A    H
ATOM    998 HD13 LEU A  68       0.704   0.448  18.394  1.00  0.00      A    H
ATOM    999  CD2 LEU A  68       0.065  -1.634  20.091  1.00  0.00      A    C
ATOM   1000 HD21 LEU A  68       0.384  -2.595  20.549  1.00  0.00      A    H
ATOM   1001 HD22 LEU A  68       0.970  -1.019  20.280  1.00  0.00      A    H
ATOM   1002 HD23 LEU A  68      -0.781  -1.193  20.660  1.00  0.00      A    H
ATOM   1003  C   LEU A  68      -0.693  -2.992  15.917  1.00  0.00      A    C
ATOM   1004  O   LEU A  68      -0.633  -4.217  15.772  1.00  0.00      A    O
ATOM   1005  N   MET A  69       0.178  -2.068  15.430  1.00  0.00      A    N
ATOM   1006  HN  MET A  69       0.094  -1.104  15.670  1.00  0.00      A    H
ATOM   1007  CA  MET A  69       1.326  -2.382  14.631  1.00  0.00      A    C
ATOM   1008  HA  MET A  69       0.869  -2.865  13.780  1.00  0.00      A    H
ATOM   1009  CB  MET A  69       2.125  -1.118  14.159  1.00  0.00      A    C
ATOM   1010  HB1 MET A  69       2.444  -0.491  15.019  1.00  0.00      A    H
ATOM   1011  HB2 MET A  69       3.025  -1.420  13.582  1.00  0.00      A    H
ATOM   1012  CG  MET A  69       1.214  -0.191  13.242  1.00  0.00      A    C
ATOM   1013  HG1 MET A  69       0.248  -0.014  13.762  1.00  0.00      A    H
ATOM   1014  HG2 MET A  69       1.779   0.765  13.202  1.00  0.00      A    H
ATOM   1015  SD  MET A  69       0.949  -0.872  11.534  1.00  0.00      A    S
ATOM   1016  CE  MET A  69      -0.151   0.568  11.221  1.00  0.00      A    C
ATOM   1017  HE1 MET A  69      -0.484   0.653  10.165  1.00  0.00      A    H
ATOM   1018  HE2 MET A  69      -1.078   0.503  11.829  1.00  0.00      A    H
ATOM   1019  HE3 MET A  69       0.498   1.433  11.476  1.00  0.00      A    H
ATOM   1020  C   MET A  69       2.249  -3.390  15.380  1.00  0.00      A    C
ATOM   1021  O   MET A  69       2.751  -4.370  14.849  1.00  0.00      A    O
ATOM   1022  N   GLU A  70       2.498  -3.151  16.685  1.00  0.00      A    N
ATOM   1023  HN  GLU A  70       2.217  -2.305  17.132  1.00  0.00      A    H
ATOM   1024  CA  GLU A  70       3.436  -3.868  17.550  1.00  0.00      A    C
ATOM   1025  HA  GLU A  70       4.423  -3.792  17.118  1.00  0.00      A    H
ATOM   1026  CB  GLU A  70       3.460  -3.321  19.074  1.00  0.00      A    C
ATOM   1027  HB1 GLU A  70       2.428  -3.299  19.486  1.00  0.00      A    H
ATOM   1028  HB2 GLU A  70       3.989  -4.073  19.697  1.00  0.00      A    H
ATOM   1029  CG  GLU A  70       3.985  -1.843  19.234  1.00  0.00      A    C
ATOM   1030  HG1 GLU A  70       4.876  -1.643  18.601  1.00  0.00      A    H
ATOM   1031  HG2 GLU A  70       3.160  -1.227  18.816  1.00  0.00      A    H
ATOM   1032  CD  GLU A  70       4.355  -1.315  20.656  1.00  0.00      A    C
ATOM   1033  OE1 GLU A  70       5.354  -1.808  21.190  1.00  0.00      A    O
ATOM   1034  OE2 GLU A  70       3.671  -0.462  21.198  1.00  0.00      A    O
ATOM   1035  C   GLU A  70       3.121  -5.356  17.634  1.00  0.00      A    C
ATOM   1036  O   GLU A  70       3.936  -6.159  17.269  1.00  0.00      A    O
ATOM   1037  N   TYR A  71       1.821  -5.692  17.875  1.00  0.00      A    N
ATOM   1038  HN  TYR A  71       1.105  -5.007  17.980  1.00  0.00      A    H
ATOM   1039  CA  TYR A  71       1.366  -7.061  17.954  1.00  0.00      A    C
ATOM   1040  HA  TYR A  71       2.107  -7.561  18.561  1.00  0.00      A    H
ATOM   1041  CB  TYR A  71       0.023  -7.274  18.617  1.00  0.00      A    C
ATOM   1042  HB1 TYR A  71      -0.804  -6.810  18.038  1.00  0.00      A    H
ATOM   1043  HB2 TYR A  71      -0.208  -8.347  18.792  1.00  0.00      A    H
ATOM   1044  CG  TYR A  71      -0.074  -6.487  19.943  1.00  0.00      A    C
ATOM   1045  CD1 TYR A  71       0.771  -6.696  21.115  1.00  0.00      A    C
ATOM   1046  HD1 TYR A  71       1.460  -7.524  21.036  1.00  0.00      A    H
ATOM   1047  CE1 TYR A  71       0.590  -5.960  22.294  1.00  0.00      A    C
ATOM   1048  HE1 TYR A  71       1.211  -6.151  23.157  1.00  0.00      A    H
ATOM   1049  CZ  TYR A  71      -0.316  -4.951  22.317  1.00  0.00      A    C
ATOM   1050  OH  TYR A  71      -0.387  -4.178  23.448  1.00  0.00      A    O
ATOM   1051  HH  TYR A  71       0.393  -4.356  23.979  1.00  0.00      A    H
ATOM   1052  CD2 TYR A  71      -1.056  -5.512  20.036  1.00  0.00      A    C
ATOM   1053  HD2 TYR A  71      -1.681  -5.274  19.187  1.00  0.00      A    H
ATOM   1054  CE2 TYR A  71      -1.214  -4.736  21.257  1.00  0.00      A    C
ATOM   1055  HE2 TYR A  71      -1.916  -3.921  21.348  1.00  0.00      A    H
ATOM   1056  C   TYR A  71       1.373  -7.881  16.658  1.00  0.00      A    C
ATOM   1057  O   TYR A  71       1.531  -9.100  16.632  1.00  0.00      A    O
ATOM   1058  N   ALA A  72       1.290  -7.119  15.524  1.00  0.00      A    N
ATOM   1059  HN  ALA A  72       1.170  -6.147  15.708  1.00  0.00      A    H
ATOM   1060  CA  ALA A  72       1.266  -7.556  14.147  1.00  0.00      A    C
ATOM   1061  HA  ALA A  72       0.647  -8.425  13.980  1.00  0.00      A    H
ATOM   1062  CB  ALA A  72       0.533  -6.400  13.412  1.00  0.00      A    C
ATOM   1063  HB1 ALA A  72       0.287  -6.771  12.394  1.00  0.00      A    H
ATOM   1064  HB2 ALA A  72      -0.435  -6.134  13.889  1.00  0.00      A    H
ATOM   1065  HB3 ALA A  72       1.163  -5.494  13.281  1.00  0.00      A    H
ATOM   1066  C   ALA A  72       2.615  -7.895  13.664  1.00  0.00      A    C
ATOM   1067  O   ALA A  72       2.856  -9.027  13.272  1.00  0.00      A    O
ATOM   1068  N   PHE A  73       3.605  -6.998  13.868  1.00  0.00      A    N
ATOM   1069  HN  PHE A  73       3.299  -6.075  14.087  1.00  0.00      A    H
ATOM   1070  CA  PHE A  73       4.936  -7.433  13.666  1.00  0.00      A    C
ATOM   1071  HA  PHE A  73       5.100  -7.989  12.754  1.00  0.00      A    H
ATOM   1072  CB  PHE A  73       5.970  -6.202  13.675  1.00  0.00      A    C
ATOM   1073  HB1 PHE A  73       5.864  -5.788  14.700  1.00  0.00      A    H
ATOM   1074  HB2 PHE A  73       7.008  -6.553  13.485  1.00  0.00      A    H
ATOM   1075  CG  PHE A  73       5.797  -5.094  12.622  1.00  0.00      A    C
ATOM   1076  CD1 PHE A  73       5.577  -3.763  13.121  1.00  0.00      A    C
ATOM   1077  HD1 PHE A  73       5.510  -3.611  14.188  1.00  0.00      A    H
ATOM   1078  CE1 PHE A  73       5.367  -2.667  12.237  1.00  0.00      A    C
ATOM   1079  HE1 PHE A  73       5.144  -1.730  12.726  1.00  0.00      A    H
ATOM   1080  CZ  PHE A  73       5.279  -2.901  10.864  1.00  0.00      A    C
ATOM   1081  HZ  PHE A  73       5.255  -2.020  10.240  1.00  0.00      A    H
ATOM   1082  CD2 PHE A  73       5.865  -5.249  11.221  1.00  0.00      A    C
ATOM   1083  HD2 PHE A  73       6.251  -6.188  10.852  1.00  0.00      A    H
ATOM   1084  CE2 PHE A  73       5.549  -4.198  10.338  1.00  0.00      A    C
ATOM   1085  HE2 PHE A  73       5.589  -4.306   9.264  1.00  0.00      A    H
ATOM   1086  C   PHE A  73       5.391  -8.463  14.680  1.00  0.00      A    C
ATOM   1087  O   PHE A  73       6.072  -9.451  14.341  1.00  0.00      A    O
ATOM   1088  N   GLN A  74       5.142  -8.313  15.986  1.00  0.00      A    N
ATOM   1089  HN  GLN A  74       4.565  -7.583  16.344  1.00  0.00      A    H
ATOM   1090  CA  GLN A  74       5.559  -9.368  16.978  1.00  0.00      A    C
ATOM   1091  HA  GLN A  74       6.636  -9.295  17.016  1.00  0.00      A    H
ATOM   1092  CB  GLN A  74       5.066  -9.032  18.418  1.00  0.00      A    C
ATOM   1093  HB1 GLN A  74       5.515  -8.044  18.656  1.00  0.00      A    H
ATOM   1094  HB2 GLN A  74       3.961  -8.979  18.516  1.00  0.00      A    H
ATOM   1095  CG  GLN A  74       5.590 -10.009  19.526  1.00  0.00      A    C
ATOM   1096  HG1 GLN A  74       4.979 -10.921  19.355  1.00  0.00      A    H
ATOM   1097  HG2 GLN A  74       6.648 -10.298  19.343  1.00  0.00      A    H
ATOM   1098  CD  GLN A  74       5.297  -9.678  20.951  1.00  0.00      A    C
ATOM   1099  OE1 GLN A  74       6.224  -9.408  21.685  1.00  0.00      A    O
ATOM   1100  NE2 GLN A  74       4.021  -9.806  21.414  1.00  0.00      A    N
ATOM   1101 HE21 GLN A  74       3.909  -9.417  22.329  1.00  0.00      A    H
ATOM   1102 HE22 GLN A  74       3.335 -10.166  20.782  1.00  0.00      A    H
ATOM   1103  C   GLN A  74       5.009 -10.780  16.717  1.00  0.00      A    C
ATOM   1104  O   GLN A  74       5.665 -11.791  16.931  1.00  0.00      A    O
ATOM   1105  N   PHE A  75       3.774 -10.886  16.222  1.00  0.00      A    N
ATOM   1106  HN  PHE A  75       3.305 -10.074  15.882  1.00  0.00      A    H
ATOM   1107  CA  PHE A  75       3.228 -12.150  15.766  1.00  0.00      A    C
ATOM   1108  HA  PHE A  75       3.041 -12.639  16.710  1.00  0.00      A    H
ATOM   1109  CB  PHE A  75       1.942 -11.689  15.067  1.00  0.00      A    C
ATOM   1110  HB1 PHE A  75       1.167 -11.237  15.723  1.00  0.00      A    H
ATOM   1111  HB2 PHE A  75       2.039 -10.937  14.255  1.00  0.00      A    H
ATOM   1112  CG  PHE A  75       1.239 -12.817  14.338  1.00  0.00      A    C
ATOM   1113  CD1 PHE A  75       0.699 -13.906  15.069  1.00  0.00      A    C
ATOM   1114  HD1 PHE A  75       0.676 -13.846  16.147  1.00  0.00      A    H
ATOM   1115  CE1 PHE A  75       0.123 -14.985  14.465  1.00  0.00      A    C
ATOM   1116  HE1 PHE A  75      -0.318 -15.716  15.125  1.00  0.00      A    H
ATOM   1117  CZ  PHE A  75       0.048 -14.945  13.021  1.00  0.00      A    C
ATOM   1118  HZ  PHE A  75      -0.338 -15.843  12.561  1.00  0.00      A    H
ATOM   1119  CD2 PHE A  75       1.328 -12.947  12.938  1.00  0.00      A    C
ATOM   1120  HD2 PHE A  75       2.011 -12.253  12.470  1.00  0.00      A    H
ATOM   1121  CE2 PHE A  75       0.826 -14.016  12.262  1.00  0.00      A    C
ATOM   1122  HE2 PHE A  75       0.956 -14.106  11.194  1.00  0.00      A    H
ATOM   1123  C   PHE A  75       4.087 -13.019  14.822  1.00  0.00      A    C
ATOM   1124  O   PHE A  75       4.162 -14.237  15.041  1.00  0.00      A    O
ATOM   1125  N   VAL A  76       4.568 -12.358  13.756  1.00  0.00      A    N
ATOM   1126  HN  VAL A  76       4.607 -11.366  13.672  1.00  0.00      A    H
ATOM   1127  CA  VAL A  76       5.283 -13.091  12.651  1.00  0.00      A    C
ATOM   1128  HA  VAL A  76       4.544 -13.735  12.197  1.00  0.00      A    H
ATOM   1129  CB  VAL A  76       5.843 -12.172  11.603  1.00  0.00      A    C
ATOM   1130  HB  VAL A  76       6.761 -11.664  11.968  1.00  0.00      A    H
ATOM   1131  CG1 VAL A  76       6.300 -13.070  10.470  1.00  0.00      A    C
ATOM   1132 HG11 VAL A  76       7.116 -13.758  10.778  1.00  0.00      A    H
ATOM   1133 HG12 VAL A  76       5.437 -13.696  10.156  1.00  0.00      A    H
ATOM   1134 HG13 VAL A  76       6.615 -12.442   9.610  1.00  0.00      A    H
ATOM   1135  CG2 VAL A  76       4.839 -11.158  11.133  1.00  0.00      A    C
ATOM   1136 HG21 VAL A  76       4.335 -10.584  11.940  1.00  0.00      A    H
ATOM   1137 HG22 VAL A  76       5.321 -10.548  10.340  1.00  0.00      A    H
ATOM   1138 HG23 VAL A  76       4.071 -11.779  10.625  1.00  0.00      A    H
ATOM   1139  C   VAL A  76       6.400 -13.993  13.256  1.00  0.00      A    C
ATOM   1140  O   VAL A  76       6.397 -15.220  13.048  1.00  0.00      A    O
ATOM   1141  N   HSE A  77       7.323 -13.582  14.095  1.00  0.00      A    N
ATOM   1142  HN  HSE A  77       7.130 -12.730  14.576  1.00  0.00      A    H
ATOM   1143  CA  HSE A  77       8.351 -14.508  14.572  1.00  0.00      A    C
ATOM   1144  HA  HSE A  77       8.646 -15.175  13.776  1.00  0.00      A    H
ATOM   1145  CB  HSE A  77       9.665 -13.735  15.030  1.00  0.00      A    C
ATOM   1146  HB1 HSE A  77      10.478 -14.412  15.367  1.00  0.00      A    H
ATOM   1147  HB2 HSE A  77      10.056 -13.231  14.120  1.00  0.00      A    H
ATOM   1148  ND1 HSE A  77       9.366 -13.219  17.403  1.00  0.00      A    N
ATOM   1149  CG  HSE A  77       9.496 -12.804  16.139  1.00  0.00      A    C
ATOM   1150  CE1 HSE A  77       9.262 -12.175  18.145  1.00  0.00      A    C
ATOM   1151  HE1 HSE A  77       9.208 -12.282  19.228  1.00  0.00      A    H
ATOM   1152  NE2 HSE A  77       9.405 -11.064  17.413  1.00  0.00      A    N
ATOM   1153  HE2 HSE A  77       9.650 -10.169  17.785  1.00  0.00      A    H
ATOM   1154  CD2 HSE A  77       9.638 -11.471  16.135  1.00  0.00      A    C
ATOM   1155  HD2 HSE A  77       9.914 -10.764  15.363  1.00  0.00      A    H
ATOM   1156  C   HSE A  77       7.960 -15.471  15.700  1.00  0.00      A    C
ATOM   1157  O   HSE A  77       8.577 -16.525  15.979  1.00  0.00      A    O
ATOM   1158  N   GLU A  78       6.801 -15.220  16.341  1.00  0.00      A    N
ATOM   1159  HN  GLU A  78       6.289 -14.409  16.071  1.00  0.00      A    H
ATOM   1160  CA  GLU A  78       6.176 -16.193  17.151  1.00  0.00      A    C
ATOM   1161  HA  GLU A  78       6.836 -16.559  17.923  1.00  0.00      A    H
ATOM   1162  CB  GLU A  78       5.065 -15.498  18.074  1.00  0.00      A    C
ATOM   1163  HB1 GLU A  78       4.519 -14.861  17.345  1.00  0.00      A    H
ATOM   1164  HB2 GLU A  78       4.313 -16.163  18.550  1.00  0.00      A    H
ATOM   1165  CG  GLU A  78       5.505 -14.414  18.976  1.00  0.00      A    C
ATOM   1166  HG1 GLU A  78       6.335 -13.938  18.410  1.00  0.00      A    H
ATOM   1167  HG2 GLU A  78       4.811 -13.586  19.234  1.00  0.00      A    H
ATOM   1168  CD  GLU A  78       5.791 -15.052  20.324  1.00  0.00      A    C
ATOM   1169  OE1 GLU A  78       4.890 -15.701  20.903  1.00  0.00      A    O
ATOM   1170  OE2 GLU A  78       6.901 -14.852  20.812  1.00  0.00      A    O
ATOM   1171  C   GLU A  78       5.571 -17.330  16.370  1.00  0.00      A    C
ATOM   1172  O   GLU A  78       5.864 -18.502  16.640  1.00  0.00      A    O
ATOM   1173  N   LYS A  79       4.813 -16.951  15.299  1.00  0.00      A    N
ATOM   1174  HN  LYS A  79       4.483 -16.012  15.232  1.00  0.00      A    H
ATOM   1175  CA  LYS A  79       4.105 -17.813  14.396  1.00  0.00      A    C
ATOM   1176  HA  LYS A  79       3.605 -18.481  15.080  1.00  0.00      A    H
ATOM   1177  CB  LYS A  79       3.165 -16.893  13.532  1.00  0.00      A    C
ATOM   1178  HB1 LYS A  79       2.684 -16.307  14.344  1.00  0.00      A    H
ATOM   1179  HB2 LYS A  79       3.758 -16.256  12.843  1.00  0.00      A    H
ATOM   1180  CG  LYS A  79       2.103 -17.669  12.679  1.00  0.00      A    C
ATOM   1181  HG1 LYS A  79       1.574 -16.821  12.194  1.00  0.00      A    H
ATOM   1182  HG2 LYS A  79       2.696 -18.041  11.817  1.00  0.00      A    H
ATOM   1183  CD  LYS A  79       1.273 -18.719  13.383  1.00  0.00      A    C
ATOM   1184  HD1 LYS A  79       1.929 -19.609  13.495  1.00  0.00      A    H
ATOM   1185  HD2 LYS A  79       1.084 -18.541  14.464  1.00  0.00      A    H
ATOM   1186  CE  LYS A  79       0.010 -19.076  12.633  1.00  0.00      A    C
ATOM   1187  HE1 LYS A  79      -0.441 -19.903  13.222  1.00  0.00      A    H
ATOM   1188  HE2 LYS A  79      -0.741 -18.258  12.665  1.00  0.00      A    H
ATOM   1189  NZ  LYS A  79       0.138 -19.510  11.263  1.00  0.00      A    N
ATOM   1190  HZ1 LYS A  79       0.033 -18.746  10.565  1.00  0.00      A    H
ATOM   1191  HZ2 LYS A  79       1.037 -20.017  11.131  1.00  0.00      A    H
ATOM   1192  HZ3 LYS A  79      -0.656 -20.103  10.949  1.00  0.00      A    H
ATOM   1193  C   LYS A  79       5.153 -18.649  13.577  1.00  0.00      A    C
ATOM   1194  O   LYS A  79       4.945 -19.807  13.197  1.00  0.00      A    O
ATOM   1195  N   GLY A  80       6.307 -18.030  13.253  1.00  0.00      A    N
ATOM   1196  HN  GLY A  80       6.425 -17.052  13.408  1.00  0.00      A    H
ATOM   1197  CA  GLY A  80       7.431 -18.721  12.585  1.00  0.00      A    C
ATOM   1198  HA1 GLY A  80       8.280 -18.695  13.253  1.00  0.00      A    H
ATOM   1199  HA2 GLY A  80       7.164 -19.694  12.202  1.00  0.00      A    H
ATOM   1200  C   GLY A  80       7.728 -17.824  11.423  1.00  0.00      A    C
ATOM   1201  O   GLY A  80       8.654 -17.084  11.244  1.00  0.00      A    O
ATOM   1202  N   GLY A  81       6.825 -17.809  10.489  1.00  0.00      A    N
ATOM   1203  HN  GLY A  81       6.189 -18.576  10.456  1.00  0.00      A    H
ATOM   1204  CA  GLY A  81       6.905 -17.049   9.196  1.00  0.00      A    C
ATOM   1205  HA1 GLY A  81       7.576 -16.222   9.377  1.00  0.00      A    H
ATOM   1206  HA2 GLY A  81       7.180 -17.682   8.366  1.00  0.00      A    H
ATOM   1207  C   GLY A  81       5.538 -16.435   8.861  1.00  0.00      A    C
ATOM   1208  O   GLY A  81       4.465 -16.818   9.375  1.00  0.00      A    O
ATOM   1209  N   LEU A  82       5.534 -15.515   7.859  1.00  0.00      A    N
ATOM   1210  HN  LEU A  82       6.397 -15.205   7.467  1.00  0.00      A    H
ATOM   1211  CA  LEU A  82       4.280 -14.902   7.327  1.00  0.00      A    C
ATOM   1212  HA  LEU A  82       3.536 -14.976   8.106  1.00  0.00      A    H
ATOM   1213  CB  LEU A  82       4.458 -13.406   7.116  1.00  0.00      A    C
ATOM   1214  HB1 LEU A  82       4.829 -12.841   7.998  1.00  0.00      A    H
ATOM   1215  HB2 LEU A  82       5.231 -13.218   6.341  1.00  0.00      A    H
ATOM   1216  CG  LEU A  82       3.123 -12.658   6.712  1.00  0.00      A    C
ATOM   1217  HG  LEU A  82       2.692 -13.134   5.805  1.00  0.00      A    H
ATOM   1218  CD1 LEU A  82       2.215 -12.786   7.832  1.00  0.00      A    C
ATOM   1219 HD11 LEU A  82       1.683 -13.759   7.906  1.00  0.00      A    H
ATOM   1220 HD12 LEU A  82       2.736 -12.641   8.802  1.00  0.00      A    H
ATOM   1221 HD13 LEU A  82       1.506 -11.958   7.616  1.00  0.00      A    H
ATOM   1222  CD2 LEU A  82       3.438 -11.175   6.440  1.00  0.00      A    C
ATOM   1223 HD21 LEU A  82       4.124 -11.026   5.578  1.00  0.00      A    H
ATOM   1224 HD22 LEU A  82       2.516 -10.576   6.275  1.00  0.00      A    H
ATOM   1225 HD23 LEU A  82       3.971 -10.770   7.326  1.00  0.00      A    H
ATOM   1226  C   LEU A  82       3.763 -15.663   6.074  1.00  0.00      A    C
ATOM   1227  O   LEU A  82       4.588 -15.976   5.222  1.00  0.00      A    O
ATOM   1228  N   THR A  83       2.440 -15.967   6.025  1.00  0.00      A    N
ATOM   1229  HN  THR A  83       1.909 -15.787   6.850  1.00  0.00      A    H
ATOM   1230  CA  THR A  83       1.901 -16.680   4.884  1.00  0.00      A    C
ATOM   1231  HA  THR A  83       2.682 -17.387   4.646  1.00  0.00      A    H
ATOM   1232  CB  THR A  83       0.591 -17.429   5.291  1.00  0.00      A    C
ATOM   1233  HB  THR A  83       0.057 -17.865   4.420  1.00  0.00      A    H
ATOM   1234  OG1 THR A  83      -0.385 -16.608   5.862  1.00  0.00      A    O
ATOM   1235  HG1 THR A  83       0.055 -16.391   6.688  1.00  0.00      A    H
ATOM   1236  CG2 THR A  83       0.823 -18.648   6.230  1.00  0.00      A    C
ATOM   1237 HG21 THR A  83       1.333 -18.428   7.192  1.00  0.00      A    H
ATOM   1238 HG22 THR A  83      -0.088 -19.251   6.437  1.00  0.00      A    H
ATOM   1239 HG23 THR A  83       1.559 -19.304   5.719  1.00  0.00      A    H
ATOM   1240  C   THR A  83       1.702 -15.876   3.676  1.00  0.00      A    C
ATOM   1241  O   THR A  83       1.954 -14.675   3.694  1.00  0.00      A    O
ATOM   1242  N   THR A  84       1.325 -16.492   2.501  1.00  0.00      A    N
ATOM   1243  HN  THR A  84       1.289 -17.478   2.644  1.00  0.00      A    H
ATOM   1244  CA  THR A  84       1.207 -15.920   1.248  1.00  0.00      A    C
ATOM   1245  HA  THR A  84       1.713 -14.966   1.233  1.00  0.00      A    H
ATOM   1246  CB  THR A  84       1.877 -16.682   0.095  1.00  0.00      A    C
ATOM   1247  HB  THR A  84       1.886 -15.982  -0.767  1.00  0.00      A    H
ATOM   1248  OG1 THR A  84       1.259 -17.922  -0.142  1.00  0.00      A    O
ATOM   1249  HG1 THR A  84       1.809 -18.328  -0.815  1.00  0.00      A    H
ATOM   1250  CG2 THR A  84       3.352 -16.930   0.540  1.00  0.00      A    C
ATOM   1251 HG21 THR A  84       3.364 -17.575   1.444  1.00  0.00      A    H
ATOM   1252 HG22 THR A  84       3.863 -17.494  -0.269  1.00  0.00      A    H
ATOM   1253 HG23 THR A  84       3.922 -15.995   0.731  1.00  0.00      A    H
ATOM   1254  C   THR A  84      -0.254 -15.661   0.875  1.00  0.00      A    C
ATOM   1255  O   THR A  84      -1.203 -16.184   1.434  1.00  0.00      A    O
ATOM   1256  N   GLU A  85      -0.329 -14.884  -0.245  1.00  0.00      A    N
ATOM   1257  HN  GLU A  85       0.420 -14.447  -0.737  1.00  0.00      A    H
ATOM   1258  CA  GLU A  85      -1.499 -14.485  -0.911  1.00  0.00      A    C
ATOM   1259  HA  GLU A  85      -2.104 -14.046  -0.132  1.00  0.00      A    H
ATOM   1260  CB  GLU A  85      -1.264 -13.295  -1.881  1.00  0.00      A    C
ATOM   1261  HB1 GLU A  85      -0.614 -12.585  -1.328  1.00  0.00      A    H
ATOM   1262  HB2 GLU A  85      -0.626 -13.644  -2.720  1.00  0.00      A    H
ATOM   1263  CG  GLU A  85      -2.563 -12.661  -2.460  1.00  0.00      A    C
ATOM   1264  HG1 GLU A  85      -3.379 -13.399  -2.612  1.00  0.00      A    H
ATOM   1265  HG2 GLU A  85      -2.905 -11.979  -1.652  1.00  0.00      A    H
ATOM   1266  CD  GLU A  85      -2.274 -12.038  -3.764  1.00  0.00      A    C
ATOM   1267  OE1 GLU A  85      -1.887 -10.810  -3.771  1.00  0.00      A    O
ATOM   1268  OE2 GLU A  85      -2.119 -12.792  -4.728  1.00  0.00      A    O
ATOM   1269  C   GLU A  85      -2.323 -15.637  -1.535  1.00  0.00      A    C
ATOM   1270  O   GLU A  85      -3.496 -15.803  -1.253  1.00  0.00      A    O
ATOM   1271  N   ALA A  86      -1.574 -16.434  -2.318  1.00  0.00      A    N
ATOM   1272  HN  ALA A  86      -0.699 -16.021  -2.559  1.00  0.00      A    H
ATOM   1273  CA  ALA A  86      -2.123 -17.592  -3.083  1.00  0.00      A    C
ATOM   1274  HA  ALA A  86      -2.913 -17.094  -3.625  1.00  0.00      A    H
ATOM   1275  CB  ALA A  86      -1.130 -18.250  -4.071  1.00  0.00      A    C
ATOM   1276  HB1 ALA A  86      -0.733 -17.446  -4.726  1.00  0.00      A    H
ATOM   1277  HB2 ALA A  86      -0.169 -18.591  -3.630  1.00  0.00      A    H
ATOM   1278  HB3 ALA A  86      -1.506 -19.063  -4.729  1.00  0.00      A    H
ATOM   1279  C   ALA A  86      -2.843 -18.672  -2.239  1.00  0.00      A    C
ATOM   1280  O   ALA A  86      -3.899 -19.258  -2.530  1.00  0.00      A    O
ATOM   1281  N   ASN A  87      -2.232 -18.946  -1.058  1.00  0.00      A    N
ATOM   1282  HN  ASN A  87      -1.403 -18.404  -0.943  1.00  0.00      A    H
ATOM   1283  CA  ASN A  87      -2.879 -19.773  -0.033  1.00  0.00      A    C
ATOM   1284  HA  ASN A  87      -3.430 -20.521  -0.583  1.00  0.00      A    H
ATOM   1285  CB  ASN A  87      -1.817 -20.402   0.858  1.00  0.00      A    C
ATOM   1286  HB1 ASN A  87      -1.176 -19.637   1.347  1.00  0.00      A    H
ATOM   1287  HB2 ASN A  87      -2.211 -21.154   1.575  1.00  0.00      A    H
ATOM   1288  CG  ASN A  87      -0.940 -21.300  -0.095  1.00  0.00      A    C
ATOM   1289  OD1 ASN A  87      -1.373 -22.207  -0.768  1.00  0.00      A    O
ATOM   1290  ND2 ASN A  87       0.337 -20.940  -0.078  1.00  0.00      A    N
ATOM   1291 HD21 ASN A  87       1.054 -21.487  -0.510  1.00  0.00      A    H
ATOM   1292 HD22 ASN A  87       0.610 -20.045   0.273  1.00  0.00      A    H
ATOM   1293  C   ASN A  87      -3.854 -19.111   1.011  1.00  0.00      A    C
ATOM   1294  O   ASN A  87      -4.823 -19.809   1.459  1.00  0.00      A    O
ATOM   1295  N   TYR A  88      -3.749 -17.863   1.342  1.00  0.00      A    N
ATOM   1296  HN  TYR A  88      -3.177 -17.279   0.771  1.00  0.00      A    H
ATOM   1297  CA  TYR A  88      -4.597 -17.277   2.400  1.00  0.00      A    C
ATOM   1298  HA  TYR A  88      -5.538 -17.796   2.508  1.00  0.00      A    H
ATOM   1299  CB  TYR A  88      -3.894 -17.180   3.735  1.00  0.00      A    C
ATOM   1300  HB1 TYR A  88      -3.240 -18.072   3.837  1.00  0.00      A    H
ATOM   1301  HB2 TYR A  88      -3.199 -16.314   3.734  1.00  0.00      A    H
ATOM   1302  CG  TYR A  88      -4.926 -17.312   4.827  1.00  0.00      A    C
ATOM   1303  CD1 TYR A  88      -5.721 -18.523   4.842  1.00  0.00      A    C
ATOM   1304  HD1 TYR A  88      -5.578 -19.406   4.238  1.00  0.00      A    H
ATOM   1305  CE1 TYR A  88      -6.756 -18.619   5.859  1.00  0.00      A    C
ATOM   1306  HE1 TYR A  88      -7.505 -19.393   5.790  1.00  0.00      A    H
ATOM   1307  CZ  TYR A  88      -6.797 -17.697   6.870  1.00  0.00      A    C
ATOM   1308  OH  TYR A  88      -7.737 -17.812   7.907  1.00  0.00      A    O
ATOM   1309  HH  TYR A  88      -7.793 -16.936   8.296  1.00  0.00      A    H
ATOM   1310  CD2 TYR A  88      -5.045 -16.399   5.862  1.00  0.00      A    C
ATOM   1311  HD2 TYR A  88      -4.399 -15.533   5.857  1.00  0.00      A    H
ATOM   1312  CE2 TYR A  88      -5.974 -16.571   6.882  1.00  0.00      A    C
ATOM   1313  HE2 TYR A  88      -6.075 -15.792   7.623  1.00  0.00      A    H
ATOM   1314  C   TYR A  88      -5.012 -15.924   1.905  1.00  0.00      A    C
ATOM   1315  O   TYR A  88      -4.431 -14.939   2.298  1.00  0.00      A    O
ATOM   1316  N   PRO A  89      -6.015 -15.818   1.015  1.00  0.00      A    N
ATOM   1317  CD  PRO A  89      -6.745 -16.968   0.399  1.00  0.00      A    C
ATOM   1318  HD1 PRO A  89      -7.203 -17.535   1.238  1.00  0.00      A    H
ATOM   1319  HD2 PRO A  89      -6.068 -17.633  -0.178  1.00  0.00      A    H
ATOM   1320  CA  PRO A  89      -6.315 -14.593   0.319  1.00  0.00      A    C
ATOM   1321  HA  PRO A  89      -5.412 -14.045   0.096  1.00  0.00      A    H
ATOM   1322  CB  PRO A  89      -7.124 -15.034  -0.897  1.00  0.00      A    C
ATOM   1323  HB1 PRO A  89      -7.853 -14.218  -1.090  1.00  0.00      A    H
ATOM   1324  HB2 PRO A  89      -6.470 -15.338  -1.743  1.00  0.00      A    H
ATOM   1325  CG  PRO A  89      -7.828 -16.347  -0.521  1.00  0.00      A    C
ATOM   1326  HG1 PRO A  89      -8.799 -16.200  -0.001  1.00  0.00      A    H
ATOM   1327  HG2 PRO A  89      -7.954 -16.984  -1.423  1.00  0.00      A    H
ATOM   1328  C   PRO A  89      -7.213 -13.762   1.266  1.00  0.00      A    C
ATOM   1329  O   PRO A  89      -7.722 -14.181   2.299  1.00  0.00      A    O
ATOM   1330  N   TYR A  90      -7.449 -12.504   0.811  1.00  0.00      A    N
ATOM   1331  HN  TYR A  90      -7.191 -12.256  -0.119  1.00  0.00      A    H
ATOM   1332  CA  TYR A  90      -8.252 -11.565   1.588  1.00  0.00      A    C
ATOM   1333  HA  TYR A  90      -7.787 -11.506   2.560  1.00  0.00      A    H
ATOM   1334  CB  TYR A  90      -8.067 -10.123   1.049  1.00  0.00      A    C
ATOM   1335  HB1 TYR A  90      -6.974  -9.981   0.911  1.00  0.00      A    H
ATOM   1336  HB2 TYR A  90      -8.437 -10.161   0.002  1.00  0.00      A    H
ATOM   1337  CG  TYR A  90      -8.655  -8.935   1.875  1.00  0.00      A    C
ATOM   1338  CD1 TYR A  90      -8.180  -8.781   3.166  1.00  0.00      A    C
ATOM   1339  HD1 TYR A  90      -7.392  -9.464   3.446  1.00  0.00      A    H
ATOM   1340  CE1 TYR A  90      -8.677  -7.760   3.955  1.00  0.00      A    C
ATOM   1341  HE1 TYR A  90      -8.301  -7.649   4.961  1.00  0.00      A    H
ATOM   1342  CZ  TYR A  90      -9.735  -6.997   3.535  1.00  0.00      A    C
ATOM   1343  OH  TYR A  90     -10.276  -6.024   4.466  1.00  0.00      A    O
ATOM   1344  HH  TYR A  90     -10.636  -5.291   3.962  1.00  0.00      A    H
ATOM   1345  CD2 TYR A  90      -9.620  -8.084   1.368  1.00  0.00      A    C
ATOM   1346  HD2 TYR A  90      -9.847  -8.317   0.338  1.00  0.00      A    H
ATOM   1347  CE2 TYR A  90     -10.164  -7.099   2.214  1.00  0.00      A    C
ATOM   1348  HE2 TYR A  90     -10.918  -6.474   1.757  1.00  0.00      A    H
ATOM   1349  C   TYR A  90      -9.737 -11.939   1.730  1.00  0.00      A    C
ATOM   1350  O   TYR A  90     -10.441 -12.182   0.722  1.00  0.00      A    O
ATOM   1351  N   ALA A  91     -10.270 -12.002   2.970  1.00  0.00      A    N
ATOM   1352  HN  ALA A  91      -9.688 -11.999   3.779  1.00  0.00      A    H
ATOM   1353  CA  ALA A  91     -11.616 -12.539   3.181  1.00  0.00      A    C
ATOM   1354  HA  ALA A  91     -12.008 -12.884   2.235  1.00  0.00      A    H
ATOM   1355  CB  ALA A  91     -11.480 -13.714   4.151  1.00  0.00      A    C
ATOM   1356  HB1 ALA A  91     -12.465 -14.118   4.468  1.00  0.00      A    H
ATOM   1357  HB2 ALA A  91     -10.851 -14.532   3.738  1.00  0.00      A    H
ATOM   1358  HB3 ALA A  91     -10.973 -13.532   5.123  1.00  0.00      A    H
ATOM   1359  C   ALA A  91     -12.557 -11.502   3.802  1.00  0.00      A    C
ATOM   1360  O   ALA A  91     -13.715 -11.798   4.026  1.00  0.00      A    O
ATOM   1361  N   ALA A  92     -12.014 -10.310   4.064  1.00  0.00      A    N
ATOM   1362  HN  ALA A  92     -11.067 -10.324   3.755  1.00  0.00      A    H
ATOM   1363  CA  ALA A  92     -12.748  -9.100   4.349  1.00  0.00      A    C
ATOM   1364  HA  ALA A  92     -12.040  -8.286   4.305  1.00  0.00      A    H
ATOM   1365  CB  ALA A  92     -13.788  -8.898   3.162  1.00  0.00      A    C
ATOM   1366  HB1 ALA A  92     -14.233  -7.898   2.973  1.00  0.00      A    H
ATOM   1367  HB2 ALA A  92     -13.023  -8.944   2.357  1.00  0.00      A    H
ATOM   1368  HB3 ALA A  92     -14.593  -9.659   3.074  1.00  0.00      A    H
ATOM   1369  C   ALA A  92     -13.426  -8.980   5.702  1.00  0.00      A    C
ATOM   1370  O   ALA A  92     -14.361  -8.192   5.866  1.00  0.00      A    O
ATOM   1371  N   GLN A  93     -13.011  -9.839   6.676  1.00  0.00      A    N
ATOM   1372  HN  GLN A  93     -12.158 -10.338   6.551  1.00  0.00      A    H
ATOM   1373  CA  GLN A  93     -13.795 -10.083   7.867  1.00  0.00      A    C
ATOM   1374  HA  GLN A  93     -13.818  -9.105   8.324  1.00  0.00      A    H
ATOM   1375  CB  GLN A  93     -15.118 -10.675   7.743  1.00  0.00      A    C
ATOM   1376  HB1 GLN A  93     -15.539 -10.613   8.769  1.00  0.00      A    H
ATOM   1377  HB2 GLN A  93     -15.760  -9.976   7.166  1.00  0.00      A    H
ATOM   1378  CG  GLN A  93     -15.149 -12.146   7.169  1.00  0.00      A    C
ATOM   1379  HG1 GLN A  93     -14.765 -12.258   6.133  1.00  0.00      A    H
ATOM   1380  HG2 GLN A  93     -14.590 -12.791   7.881  1.00  0.00      A    H
ATOM   1381  CD  GLN A  93     -16.614 -12.707   7.000  1.00  0.00      A    C
ATOM   1382  OE1 GLN A  93     -17.366 -12.094   6.226  1.00  0.00      A    O
ATOM   1383  NE2 GLN A  93     -16.818 -13.876   7.591  1.00  0.00      A    N
ATOM   1384 HE21 GLN A  93     -17.722 -14.249   7.384  1.00  0.00      A    H
ATOM   1385 HE22 GLN A  93     -16.030 -14.357   7.976  1.00  0.00      A    H
ATOM   1386  C   GLN A  93     -12.930 -10.975   8.700  1.00  0.00      A    C
ATOM   1387  O   GLN A  93     -12.147 -11.783   8.207  1.00  0.00      A    O
ATOM   1388  N   ASP A  94     -13.107 -10.889  10.099  1.00  0.00      A    N
ATOM   1389  HN  ASP A  94     -13.774 -10.305  10.555  1.00  0.00      A    H
ATOM   1390  CA  ASP A  94     -12.247 -11.581  11.058  1.00  0.00      A    C
ATOM   1391  HA  ASP A  94     -11.300 -11.676  10.548  1.00  0.00      A    H
ATOM   1392  CB  ASP A  94     -11.853 -10.709  12.316  1.00  0.00      A    C
ATOM   1393  HB1 ASP A  94     -11.357 -11.344  13.082  1.00  0.00      A    H
ATOM   1394  HB2 ASP A  94     -11.051 -10.047  11.926  1.00  0.00      A    H
ATOM   1395  CG  ASP A  94     -13.010  -9.917  12.866  1.00  0.00      A    C
ATOM   1396  OD1 ASP A  94     -13.720 -10.609  13.655  1.00  0.00      A    O
ATOM   1397  OD2 ASP A  94     -13.241  -8.701  12.655  1.00  0.00      A    O
ATOM   1398  C   ASP A  94     -12.765 -12.977  11.338  1.00  0.00      A    C
ATOM   1399  O   ASP A  94     -13.933 -13.239  11.309  1.00  0.00      A    O
ATOM   1400  N   GLY A  95     -11.954 -14.092  11.540  1.00  0.00      A    N
ATOM   1401  HN  GLY A  95     -11.036 -13.920  11.191  1.00  0.00      A    H
ATOM   1402  CA  GLY A  95     -12.397 -15.450  11.510  1.00  0.00      A    C
ATOM   1403  HA1 GLY A  95     -13.373 -15.680  11.913  1.00  0.00      A    H
ATOM   1404  HA2 GLY A  95     -12.361 -15.754  10.474  1.00  0.00      A    H
ATOM   1405  C   GLY A  95     -11.479 -16.377  12.298  1.00  0.00      A    C
ATOM   1406  O   GLY A  95     -10.903 -15.999  13.346  1.00  0.00      A    O
ATOM   1407  N   THR A  96     -11.388 -17.675  11.882  1.00  0.00      A    N
ATOM   1408  HN  THR A  96     -11.963 -18.018  11.144  1.00  0.00      A    H
ATOM   1409  CA  THR A  96     -10.511 -18.750  12.356  1.00  0.00      A    C
ATOM   1410  HA  THR A  96     -10.506 -18.532  13.414  1.00  0.00      A    H
ATOM   1411  CB  THR A  96     -11.062 -20.159  12.263  1.00  0.00      A    C
ATOM   1412  HB  THR A  96     -10.288 -20.896  12.567  1.00  0.00      A    H
ATOM   1413  OG1 THR A  96     -11.291 -20.350  10.838  1.00  0.00      A    O
ATOM   1414  HG1 THR A  96     -10.560 -20.850  10.470  1.00  0.00      A    H
ATOM   1415  CG2 THR A  96     -12.433 -20.309  12.936  1.00  0.00      A    C
ATOM   1416 HG21 THR A  96     -12.362 -19.952  13.986  1.00  0.00      A    H
ATOM   1417 HG22 THR A  96     -13.140 -19.628  12.416  1.00  0.00      A    H
ATOM   1418 HG23 THR A  96     -12.784 -21.361  12.866  1.00  0.00      A    H
ATOM   1419  C   THR A  96      -9.094 -18.700  11.669  1.00  0.00      A    C
ATOM   1420  O   THR A  96      -8.842 -18.012  10.717  1.00  0.00      A    O
ATOM   1421  N   CYS A  97      -8.100 -19.414  12.292  1.00  0.00      A    N
ATOM   1422  HN  CYS A  97      -8.120 -19.967  13.121  1.00  0.00      A    H
ATOM   1423  CA  CYS A  97      -6.707 -19.239  11.880  1.00  0.00      A    C
ATOM   1424  HA  CYS A  97      -6.428 -18.366  11.309  1.00  0.00      A    H
ATOM   1425  CB  CYS A  97      -5.914 -19.126  13.173  1.00  0.00      A    C
ATOM   1426  HB1 CYS A  97      -6.341 -18.250  13.707  1.00  0.00      A    H
ATOM   1427  HB2 CYS A  97      -6.124 -20.069  13.723  1.00  0.00      A    H
ATOM   1428  SG  CYS A  97      -4.160 -19.031  13.000  1.00  0.00      A    S
ATOM   1429  C   CYS A  97      -6.349 -20.447  11.024  1.00  0.00      A    C
ATOM   1430  O   CYS A  97      -5.855 -21.474  11.469  1.00  0.00      A    O
ATOM   1431  N   ASP A  98      -6.785 -20.291   9.763  1.00  0.00      A    N
ATOM   1432  HN  ASP A  98      -7.294 -19.446   9.623  1.00  0.00      A    H
ATOM   1433  CA  ASP A  98      -6.777 -21.431   8.813  1.00  0.00      A    C
ATOM   1434  HA  ASP A  98      -6.712 -22.389   9.308  1.00  0.00      A    H
ATOM   1435  CB  ASP A  98      -8.102 -21.374   7.985  1.00  0.00      A    C
ATOM   1436  HB1 ASP A  98      -8.424 -20.367   7.645  1.00  0.00      A    H
ATOM   1437  HB2 ASP A  98      -7.969 -21.940   7.039  1.00  0.00      A    H
ATOM   1438  CG  ASP A  98      -9.125 -22.074   8.711  1.00  0.00      A    C
ATOM   1439  OD1 ASP A  98      -9.476 -21.754   9.889  1.00  0.00      A    O
ATOM   1440  OD2 ASP A  98      -9.581 -23.121   8.235  1.00  0.00      A    O
ATOM   1441  C   ASP A  98      -5.603 -21.300   7.865  1.00  0.00      A    C
ATOM   1442  O   ASP A  98      -5.436 -21.944   6.810  1.00  0.00      A    O
ATOM   1443  N   SER A  99      -4.598 -20.434   8.176  1.00  0.00      A    N
ATOM   1444  HN  SER A  99      -4.646 -20.057   9.098  1.00  0.00      A    H
ATOM   1445  CA  SER A  99      -3.507 -20.024   7.329  1.00  0.00      A    C
ATOM   1446  HA  SER A  99      -3.994 -19.834   6.384  1.00  0.00      A    H
ATOM   1447  CB  SER A  99      -2.717 -18.860   7.808  1.00  0.00      A    C
ATOM   1448  HB1 SER A  99      -1.914 -18.510   7.125  1.00  0.00      A    H
ATOM   1449  HB2 SER A  99      -3.442 -18.028   7.938  1.00  0.00      A    H
ATOM   1450  OG  SER A  99      -2.110 -19.120   9.108  1.00  0.00      A    O
ATOM   1451  HG1 SER A  99      -1.547 -18.368   9.311  1.00  0.00      A    H
ATOM   1452  C   SER A  99      -2.547 -21.120   6.950  1.00  0.00      A    C
ATOM   1453  O   SER A  99      -2.254 -21.212   5.769  1.00  0.00      A    O
ATOM   1454  N   GLN A 100      -2.051 -21.839   8.007  1.00  0.00      A    N
ATOM   1455  HN  GLN A 100      -2.401 -21.714   8.932  1.00  0.00      A    H
ATOM   1456  CA  GLN A 100      -1.001 -22.827   7.881  1.00  0.00      A    C
ATOM   1457  HA  GLN A 100      -0.321 -22.445   7.134  1.00  0.00      A    H
ATOM   1458  CB  GLN A 100      -0.281 -23.063   9.264  1.00  0.00      A    C
ATOM   1459  HB1 GLN A 100       0.558 -23.765   9.069  1.00  0.00      A    H
ATOM   1460  HB2 GLN A 100       0.114 -22.074   9.581  1.00  0.00      A    H
ATOM   1461  CG  GLN A 100      -1.135 -23.620  10.383  1.00  0.00      A    C
ATOM   1462  HG1 GLN A 100      -1.827 -24.441  10.098  1.00  0.00      A    H
ATOM   1463  HG2 GLN A 100      -0.514 -24.012  11.217  1.00  0.00      A    H
ATOM   1464  CD  GLN A 100      -1.931 -22.558  11.147  1.00  0.00      A    C
ATOM   1465  OE1 GLN A 100      -1.801 -21.352  10.946  1.00  0.00      A    O
ATOM   1466  NE2 GLN A 100      -2.789 -23.002  12.038  1.00  0.00      A    N
ATOM   1467 HE21 GLN A 100      -3.156 -22.448  12.785  1.00  0.00      A    H
ATOM   1468 HE22 GLN A 100      -2.900 -23.980  12.215  1.00  0.00      A    H
ATOM   1469  C   GLN A 100      -1.477 -24.090   7.260  1.00  0.00      A    C
ATOM   1470  O   GLN A 100      -0.728 -25.073   7.255  1.00  0.00      A    O
ATOM   1471  N   LYS A 101      -2.693 -24.123   6.753  1.00  0.00      A    N
ATOM   1472  HN  LYS A 101      -3.320 -23.349   6.782  1.00  0.00      A    H
ATOM   1473  CA  LYS A 101      -3.211 -25.372   6.256  1.00  0.00      A    C
ATOM   1474  HA  LYS A 101      -2.838 -26.140   6.918  1.00  0.00      A    H
ATOM   1475  CB  LYS A 101      -4.755 -25.408   6.294  1.00  0.00      A    C
ATOM   1476  HB1 LYS A 101      -5.165 -24.534   5.743  1.00  0.00      A    H
ATOM   1477  HB2 LYS A 101      -5.074 -26.368   5.836  1.00  0.00      A    H
ATOM   1478  CG  LYS A 101      -5.257 -25.216   7.736  1.00  0.00      A    C
ATOM   1479  HG1 LYS A 101      -4.679 -25.944   8.344  1.00  0.00      A    H
ATOM   1480  HG2 LYS A 101      -5.094 -24.177   8.094  1.00  0.00      A    H
ATOM   1481  CD  LYS A 101      -6.750 -25.498   7.713  1.00  0.00      A    C
ATOM   1482  HD1 LYS A 101      -7.388 -24.795   7.136  1.00  0.00      A    H
ATOM   1483  HD2 LYS A 101      -6.938 -26.454   7.180  1.00  0.00      A    H
ATOM   1484  CE  LYS A 101      -7.360 -25.574   9.105  1.00  0.00      A    C
ATOM   1485  HE1 LYS A 101      -7.098 -26.494   9.670  1.00  0.00      A    H
ATOM   1486  HE2 LYS A 101      -7.098 -24.678   9.707  1.00  0.00      A    H
ATOM   1487  NZ  LYS A 101      -8.860 -25.554   8.994  1.00  0.00      A    N
ATOM   1488  HZ1 LYS A 101      -9.223 -25.555   9.968  1.00  0.00      A    H
ATOM   1489  HZ2 LYS A 101      -9.020 -24.577   8.676  1.00  0.00      A    H
ATOM   1490  HZ3 LYS A 101      -9.212 -26.200   8.259  1.00  0.00      A    H
ATOM   1491  C   LYS A 101      -2.764 -25.809   4.918  1.00  0.00      A    C
ATOM   1492  O   LYS A 101      -2.521 -26.987   4.689  1.00  0.00      A    O
ATOM   1493  N   LEU A 102      -2.563 -24.867   3.957  1.00  0.00      A    N
ATOM   1494  HN  LEU A 102      -2.617 -23.916   4.252  1.00  0.00      A    H
ATOM   1495  CA  LEU A 102      -1.999 -25.040   2.613  1.00  0.00      A    C
ATOM   1496  HA  LEU A 102      -1.935 -26.087   2.357  1.00  0.00      A    H
ATOM   1497  CB  LEU A 102      -2.783 -24.165   1.658  1.00  0.00      A    C
ATOM   1498  HB1 LEU A 102      -2.587 -23.076   1.763  1.00  0.00      A    H
ATOM   1499  HB2 LEU A 102      -2.351 -24.441   0.673  1.00  0.00      A    H
ATOM   1500  CG  LEU A 102      -4.291 -24.461   1.541  1.00  0.00      A    C
ATOM   1501  HG  LEU A 102      -4.700 -24.595   2.565  1.00  0.00      A    H
ATOM   1502  CD1 LEU A 102      -4.906 -23.389   0.750  1.00  0.00      A    C
ATOM   1503 HD11 LEU A 102      -4.742 -22.351   1.112  1.00  0.00      A    H
ATOM   1504 HD12 LEU A 102      -4.613 -23.564  -0.307  1.00  0.00      A    H
ATOM   1505 HD13 LEU A 102      -6.010 -23.514   0.769  1.00  0.00      A    H
ATOM   1506  CD2 LEU A 102      -4.457 -25.853   0.869  1.00  0.00      A    C
ATOM   1507 HD21 LEU A 102      -5.499 -26.013   0.519  1.00  0.00      A    H
ATOM   1508 HD22 LEU A 102      -3.710 -26.108   0.087  1.00  0.00      A    H
ATOM   1509 HD23 LEU A 102      -4.229 -26.651   1.608  1.00  0.00      A    H
ATOM   1510  C   LEU A 102      -0.535 -24.585   2.664  1.00  0.00      A    C
ATOM   1511  O   LEU A 102      -0.222 -23.436   3.023  1.00  0.00      A    O
ATOM   1512  N   ASN A 103       0.391 -25.493   2.200  1.00  0.00      A    N
ATOM   1513  HN  ASN A 103       0.140 -26.453   2.106  1.00  0.00      A    H
ATOM   1514  CA  ASN A 103       1.772 -25.201   1.796  1.00  0.00      A    C
ATOM   1515  HA  ASN A 103       2.263 -26.153   1.655  1.00  0.00      A    H
ATOM   1516  CB  ASN A 103       1.768 -24.386   0.493  1.00  0.00      A    C
ATOM   1517  HB1 ASN A 103       1.178 -23.449   0.584  1.00  0.00      A    H
ATOM   1518  HB2 ASN A 103       2.789 -24.287   0.065  1.00  0.00      A    H
ATOM   1519  CG  ASN A 103       1.162 -25.272  -0.594  1.00  0.00      A    C
ATOM   1520  OD1 ASN A 103       1.625 -26.410  -0.722  1.00  0.00      A    O
ATOM   1521  ND2 ASN A 103       0.157 -24.763  -1.300  1.00  0.00      A    N
ATOM   1522 HD21 ASN A 103      -0.380 -25.374  -1.882  1.00  0.00      A    H
ATOM   1523 HD22 ASN A 103      -0.186 -23.830  -1.192  1.00  0.00      A    H
ATOM   1524  C   ASN A 103       2.579 -24.578   2.836  1.00  0.00      A    C
ATOM   1525  O   ASN A 103       2.518 -25.036   3.957  1.00  0.00      A    O
ATOM   1526  N   SER A 104       3.397 -23.561   2.484  1.00  0.00      A    N
ATOM   1527  HN  SER A 104       3.368 -23.090   1.606  1.00  0.00      A    H
ATOM   1528  CA  SER A 104       4.513 -23.172   3.369  1.00  0.00      A    C
ATOM   1529  HA  SER A 104       4.372 -23.570   4.363  1.00  0.00      A    H
ATOM   1530  CB  SER A 104       5.758 -23.715   2.753  1.00  0.00      A    C
ATOM   1531  HB1 SER A 104       5.937 -23.246   1.763  1.00  0.00      A    H
ATOM   1532  HB2 SER A 104       6.618 -23.432   3.397  1.00  0.00      A    H
ATOM   1533  OG  SER A 104       5.872 -25.148   2.746  1.00  0.00      A    O
ATOM   1534  HG1 SER A 104       5.531 -25.451   1.902  1.00  0.00      A    H
ATOM   1535  C   SER A 104       4.628 -21.688   3.522  1.00  0.00      A    C
ATOM   1536  O   SER A 104       3.984 -20.960   2.758  1.00  0.00      A    O
ATOM   1537  N   PRO A 105       5.269 -21.110   4.486  1.00  0.00      A    N
ATOM   1538  CD  PRO A 105       5.862 -21.806   5.682  1.00  0.00      A    C
ATOM   1539  HD1 PRO A 105       6.728 -22.434   5.382  1.00  0.00      A    H
ATOM   1540  HD2 PRO A 105       5.147 -22.394   6.296  1.00  0.00      A    H
ATOM   1541  CA  PRO A 105       5.242 -19.603   4.565  1.00  0.00      A    C
ATOM   1542  HA  PRO A 105       4.275 -19.206   4.295  1.00  0.00      A    H
ATOM   1543  CB  PRO A 105       5.641 -19.347   6.050  1.00  0.00      A    C
ATOM   1544  HB1 PRO A 105       6.089 -18.354   6.264  1.00  0.00      A    H
ATOM   1545  HB2 PRO A 105       4.665 -19.444   6.573  1.00  0.00      A    H
ATOM   1546  CG  PRO A 105       6.462 -20.609   6.446  1.00  0.00      A    C
ATOM   1547  HG1 PRO A 105       7.489 -20.351   6.109  1.00  0.00      A    H
ATOM   1548  HG2 PRO A 105       6.523 -20.875   7.523  1.00  0.00      A    H
ATOM   1549  C   PRO A 105       6.391 -18.917   3.782  1.00  0.00      A    C
ATOM   1550  O   PRO A 105       7.078 -19.601   3.038  1.00  0.00      A    O
ATOM   1551  N   ALA A 106       6.558 -17.562   3.874  1.00  0.00      A    N
ATOM   1552  HN  ALA A 106       5.870 -17.002   4.328  1.00  0.00      A    H
ATOM   1553  CA  ALA A 106       7.600 -16.880   3.166  1.00  0.00      A    C
ATOM   1554  HA  ALA A 106       8.074 -17.674   2.609  1.00  0.00      A    H
ATOM   1555  CB  ALA A 106       7.151 -15.912   2.027  1.00  0.00      A    C
ATOM   1556  HB1 ALA A 106       8.001 -15.404   1.523  1.00  0.00      A    H
ATOM   1557  HB2 ALA A 106       6.560 -16.512   1.303  1.00  0.00      A    H
ATOM   1558  HB3 ALA A 106       6.414 -15.268   2.554  1.00  0.00      A    H
ATOM   1559  C   ALA A 106       8.458 -16.209   4.251  1.00  0.00      A    C
ATOM   1560  O   ALA A 106       9.225 -16.866   4.949  1.00  0.00      A    O
ATOM   1561  N   VAL A 107       8.288 -14.877   4.416  1.00  0.00      A    N
ATOM   1562  HN  VAL A 107       7.602 -14.431   3.847  1.00  0.00      A    H
ATOM   1563  CA  VAL A 107       9.308 -14.151   5.113  1.00  0.00      A    C
ATOM   1564  HA  VAL A 107      10.281 -14.589   4.942  1.00  0.00      A    H
ATOM   1565  CB  VAL A 107       9.312 -12.700   4.534  1.00  0.00      A    C
ATOM   1566  HB  VAL A 107       9.800 -12.065   5.303  1.00  0.00      A    H
ATOM   1567  CG1 VAL A 107       9.968 -12.584   3.157  1.00  0.00      A    C
ATOM   1568 HG11 VAL A 107      10.028 -11.525   2.828  1.00  0.00      A    H
ATOM   1569 HG12 VAL A 107      11.037 -12.852   3.302  1.00  0.00      A    H
ATOM   1570 HG13 VAL A 107       9.361 -13.132   2.405  1.00  0.00      A    H
ATOM   1571  CG2 VAL A 107       7.924 -12.072   4.560  1.00  0.00      A    C
ATOM   1572 HG21 VAL A 107       7.961 -10.980   4.360  1.00  0.00      A    H
ATOM   1573 HG22 VAL A 107       7.161 -12.401   3.822  1.00  0.00      A    H
ATOM   1574 HG23 VAL A 107       7.445 -12.227   5.551  1.00  0.00      A    H
ATOM   1575  C   VAL A 107       9.107 -14.037   6.692  1.00  0.00      A    C
ATOM   1576  O   VAL A 107       8.031 -14.251   7.260  1.00  0.00      A    O
ATOM   1577  N   SER A 108      10.164 -13.778   7.538  1.00  0.00      A    N
ATOM   1578  HN  SER A 108      11.100 -13.690   7.203  1.00  0.00      A    H
ATOM   1579  CA  SER A 108       9.922 -13.557   9.032  1.00  0.00      A    C
ATOM   1580  HA  SER A 108       8.867 -13.485   9.250  1.00  0.00      A    H
ATOM   1581  CB  SER A 108      10.503 -14.769   9.779  1.00  0.00      A    C
ATOM   1582  HB1 SER A 108      10.062 -15.674   9.308  1.00  0.00      A    H
ATOM   1583  HB2 SER A 108      11.601 -14.711   9.618  1.00  0.00      A    H
ATOM   1584  OG  SER A 108      10.183 -14.865  11.186  1.00  0.00      A    O
ATOM   1585  HG1 SER A 108       9.563 -15.592  11.280  1.00  0.00      A    H
ATOM   1586  C   SER A 108      10.544 -12.314   9.520  1.00  0.00      A    C
ATOM   1587  O   SER A 108      11.270 -11.668   8.792  1.00  0.00      A    O
ATOM   1588  N   ILE A 109      10.344 -11.971  10.783  1.00  0.00      A    N
ATOM   1589  HN  ILE A 109       9.901 -12.685  11.321  1.00  0.00      A    H
ATOM   1590  CA  ILE A 109      10.712 -10.721  11.370  1.00  0.00      A    C
ATOM   1591  HA  ILE A 109      10.989 -10.087  10.541  1.00  0.00      A    H
ATOM   1592  CB  ILE A 109       9.491  -9.999  12.000  1.00  0.00      A    C
ATOM   1593  HB  ILE A 109       9.006 -10.731  12.681  1.00  0.00      A    H
ATOM   1594  CG2 ILE A 109       9.820  -8.669  12.795  1.00  0.00      A    C
ATOM   1595 HG21 ILE A 109       8.860  -8.201  13.102  1.00  0.00      A    H
ATOM   1596 HG22 ILE A 109      10.490  -8.770  13.675  1.00  0.00      A    H
ATOM   1597 HG23 ILE A 109      10.306  -7.906  12.149  1.00  0.00      A    H
ATOM   1598  CG1 ILE A 109       8.414  -9.678  10.934  1.00  0.00      A    C
ATOM   1599 HG11 ILE A 109       8.056 -10.663  10.562  1.00  0.00      A    H
ATOM   1600 HG12 ILE A 109       7.534  -9.233  11.446  1.00  0.00      A    H
ATOM   1601  CD  ILE A 109       8.885  -8.742   9.802  1.00  0.00      A    C
ATOM   1602  HD1 ILE A 109       8.117  -8.458   9.051  1.00  0.00      A    H
ATOM   1603  HD2 ILE A 109       9.145  -7.743  10.211  1.00  0.00      A    H
ATOM   1604  HD3 ILE A 109       9.819  -9.075   9.301  1.00  0.00      A    H
ATOM   1605  C   ILE A 109      11.849 -10.833  12.336  1.00  0.00      A    C
ATOM   1606  O   ILE A 109      11.842 -11.728  13.173  1.00  0.00      A    O
ATOM   1607  N   ASP A 110      12.895  -9.964  12.355  1.00  0.00      A    N
ATOM   1608  HN  ASP A 110      12.903  -9.189  11.728  1.00  0.00      A    H
ATOM   1609  CA  ASP A 110      13.948  -9.976  13.379  1.00  0.00      A    C
ATOM   1610  HA  ASP A 110      13.998 -10.995  13.734  1.00  0.00      A    H
ATOM   1611  CB  ASP A 110      15.309  -9.355  12.765  1.00  0.00      A    C
ATOM   1612  HB1 ASP A 110      15.105  -8.394  12.245  1.00  0.00      A    H
ATOM   1613  HB2 ASP A 110      16.094  -9.149  13.523  1.00  0.00      A    H
ATOM   1614  CG  ASP A 110      15.835 -10.455  11.816  1.00  0.00      A    C
ATOM   1615  OD1 ASP A 110      16.007 -11.669  12.317  1.00  0.00      A    O
ATOM   1616  OD2 ASP A 110      16.100 -10.163  10.638  1.00  0.00      A    O
ATOM   1617  C   ASP A 110      13.599  -9.096  14.540  1.00  0.00      A    C
ATOM   1618  O   ASP A 110      13.843  -9.378  15.703  1.00  0.00      A    O
ATOM   1619  N   GLY A 111      12.971  -7.930  14.286  1.00  0.00      A    N
ATOM   1620  HN  GLY A 111      12.846  -7.551  13.372  1.00  0.00      A    H
ATOM   1621  CA  GLY A 111      12.359  -7.112  15.303  1.00  0.00      A    C
ATOM   1622  HA1 GLY A 111      11.662  -7.714  15.866  1.00  0.00      A    H
ATOM   1623  HA2 GLY A 111      13.095  -6.697  15.975  1.00  0.00      A    H
ATOM   1624  C   GLY A 111      11.647  -5.887  14.843  1.00  0.00      A    C
ATOM   1625  O   GLY A 111      11.404  -5.794  13.621  1.00  0.00      A    O
ATOM   1626  N   TYR A 112      11.424  -4.914  15.737  1.00  0.00      A    N
ATOM   1627  HN  TYR A 112      11.513  -5.113  16.710  1.00  0.00      A    H
ATOM   1628  CA  TYR A 112      10.846  -3.649  15.360  1.00  0.00      A    C
ATOM   1629  HA  TYR A 112      11.293  -3.452  14.397  1.00  0.00      A    H
ATOM   1630  CB  TYR A 112       9.293  -3.684  15.173  1.00  0.00      A    C
ATOM   1631  HB1 TYR A 112       8.976  -2.869  14.488  1.00  0.00      A    H
ATOM   1632  HB2 TYR A 112       9.076  -4.654  14.676  1.00  0.00      A    H
ATOM   1633  CG  TYR A 112       8.609  -3.758  16.567  1.00  0.00      A    C
ATOM   1634  CD1 TYR A 112       8.346  -2.560  17.241  1.00  0.00      A    C
ATOM   1635  HD1 TYR A 112       8.788  -1.648  16.867  1.00  0.00      A    H
ATOM   1636  CE1 TYR A 112       7.828  -2.618  18.495  1.00  0.00      A    C
ATOM   1637  HE1 TYR A 112       7.817  -1.737  19.121  1.00  0.00      A    H
ATOM   1638  CZ  TYR A 112       7.448  -3.854  19.042  1.00  0.00      A    C
ATOM   1639  OH  TYR A 112       6.796  -3.965  20.245  1.00  0.00      A    O
ATOM   1640  HH  TYR A 112       6.422  -3.107  20.457  1.00  0.00      A    H
ATOM   1641  CD2 TYR A 112       8.251  -4.974  17.117  1.00  0.00      A    C
ATOM   1642  HD2 TYR A 112       8.277  -5.870  16.515  1.00  0.00      A    H
ATOM   1643  CE2 TYR A 112       7.655  -5.063  18.322  1.00  0.00      A    C
ATOM   1644  HE2 TYR A 112       7.371  -6.008  18.763  1.00  0.00      A    H
ATOM   1645  C   TYR A 112      11.309  -2.533  16.173  1.00  0.00      A    C
ATOM   1646  O   TYR A 112      11.887  -2.691  17.252  1.00  0.00      A    O
ATOM   1647  N   GLU A 113      11.059  -1.276  15.633  1.00  0.00      A    N
ATOM   1648  HN  GLU A 113      10.603  -1.276  14.747  1.00  0.00      A    H
ATOM   1649  CA  GLU A 113      11.358  -0.060  16.340  1.00  0.00      A    C
ATOM   1650  HA  GLU A 113      11.412  -0.316  17.387  1.00  0.00      A    H
ATOM   1651  CB  GLU A 113      12.770   0.385  15.987  1.00  0.00      A    C
ATOM   1652  HB1 GLU A 113      13.436  -0.461  16.261  1.00  0.00      A    H
ATOM   1653  HB2 GLU A 113      12.814   0.479  14.880  1.00  0.00      A    H
ATOM   1654  CG  GLU A 113      13.422   1.521  16.845  1.00  0.00      A    C
ATOM   1655  HG1 GLU A 113      12.793   2.436  16.820  1.00  0.00      A    H
ATOM   1656  HG2 GLU A 113      13.515   1.243  17.916  1.00  0.00      A    H
ATOM   1657  CD  GLU A 113      14.738   1.968  16.243  1.00  0.00      A    C
ATOM   1658  OE1 GLU A 113      15.126   1.578  15.090  1.00  0.00      A    O
ATOM   1659  OE2 GLU A 113      15.363   2.808  16.939  1.00  0.00      A    O
ATOM   1660  C   GLU A 113      10.258   1.007  16.073  1.00  0.00      A    C
ATOM   1661  O   GLU A 113       9.613   1.102  15.037  1.00  0.00      A    O
ATOM   1662  N   THR A 114      10.082   1.810  17.084  1.00  0.00      A    N
ATOM   1663  HN  THR A 114      10.602   1.848  17.933  1.00  0.00      A    H
ATOM   1664  CA  THR A 114       9.136   2.864  16.917  1.00  0.00      A    C
ATOM   1665  HA  THR A 114       8.477   2.684  16.080  1.00  0.00      A    H
ATOM   1666  CB  THR A 114       8.374   3.104  18.206  1.00  0.00      A    C
ATOM   1667  HB  THR A 114       7.965   4.136  18.232  1.00  0.00      A    H
ATOM   1668  OG1 THR A 114       9.148   2.950  19.391  1.00  0.00      A    O
ATOM   1669  HG1 THR A 114       8.535   3.239  20.071  1.00  0.00      A    H
ATOM   1670  CG2 THR A 114       7.194   2.104  18.384  1.00  0.00      A    C
ATOM   1671 HG21 THR A 114       6.377   2.507  19.021  1.00  0.00      A    H
ATOM   1672 HG22 THR A 114       6.752   1.835  17.401  1.00  0.00      A    H
ATOM   1673 HG23 THR A 114       7.543   1.189  18.908  1.00  0.00      A    H
ATOM   1674  C   THR A 114       9.968   4.169  16.594  1.00  0.00      A    C
ATOM   1675  O   THR A 114      11.019   4.446  17.150  1.00  0.00      A    O
ATOM   1676  N   VAL A 115       9.487   5.064  15.676  1.00  0.00      A    N
ATOM   1677  HN  VAL A 115       8.719   4.841  15.082  1.00  0.00      A    H
ATOM   1678  CA  VAL A 115       9.928   6.421  15.540  1.00  0.00      A    C
ATOM   1679  HA  VAL A 115      10.980   6.408  15.293  1.00  0.00      A    H
ATOM   1680  CB  VAL A 115       9.294   7.275  14.289  1.00  0.00      A    C
ATOM   1681  HB  VAL A 115       8.189   7.304  14.397  1.00  0.00      A    H
ATOM   1682  CG1 VAL A 115       9.870   8.727  14.265  1.00  0.00      A    C
ATOM   1683 HG11 VAL A 115      10.959   8.550  14.138  1.00  0.00      A    H
ATOM   1684 HG12 VAL A 115       9.578   9.203  13.305  1.00  0.00      A    H
ATOM   1685 HG13 VAL A 115       9.613   9.330  15.161  1.00  0.00      A    H
ATOM   1686  CG2 VAL A 115       9.596   6.560  13.005  1.00  0.00      A    C
ATOM   1687 HG21 VAL A 115       9.161   5.539  12.948  1.00  0.00      A    H
ATOM   1688 HG22 VAL A 115       9.266   7.128  12.109  1.00  0.00      A    H
ATOM   1689 HG23 VAL A 115      10.680   6.602  12.767  1.00  0.00      A    H
ATOM   1690  C   VAL A 115       9.595   7.148  16.867  1.00  0.00      A    C
ATOM   1691  O   VAL A 115       8.440   7.016  17.277  1.00  0.00      A    O
ATOM   1692  N   PRO A 116      10.488   7.760  17.528  1.00  0.00      A    N
ATOM   1693  CD  PRO A 116      11.924   7.586  17.537  1.00  0.00      A    C
ATOM   1694  HD1 PRO A 116      12.383   7.590  16.525  1.00  0.00      A    H
ATOM   1695  HD2 PRO A 116      12.130   6.595  17.996  1.00  0.00      A    H
ATOM   1696  CA  PRO A 116      10.107   8.511  18.763  1.00  0.00      A    C
ATOM   1697  HA  PRO A 116       9.500   7.883  19.399  1.00  0.00      A    H
ATOM   1698  CB  PRO A 116      11.498   8.946  19.431  1.00  0.00      A    C
ATOM   1699  HB1 PRO A 116      11.519  10.002  19.776  1.00  0.00      A    H
ATOM   1700  HB2 PRO A 116      11.700   8.249  20.273  1.00  0.00      A    H
ATOM   1701  CG  PRO A 116      12.573   8.780  18.374  1.00  0.00      A    C
ATOM   1702  HG1 PRO A 116      12.447   9.687  17.743  1.00  0.00      A    H
ATOM   1703  HG2 PRO A 116      13.626   8.600  18.677  1.00  0.00      A    H
ATOM   1704  C   PRO A 116       9.251   9.671  18.372  1.00  0.00      A    C
ATOM   1705  O   PRO A 116       9.530  10.436  17.391  1.00  0.00      A    O
ATOM   1706  N   GLN A 117       8.108   9.760  19.133  1.00  0.00      A    N
ATOM   1707  HN  GLN A 117       8.046   9.077  19.857  1.00  0.00      A    H
ATOM   1708  CA  GLN A 117       6.972  10.518  18.770  1.00  0.00      A    C
ATOM   1709  HA  GLN A 117       6.548  10.111  17.864  1.00  0.00      A    H
ATOM   1710  CB  GLN A 117       5.881  10.418  19.940  1.00  0.00      A    C
ATOM   1711  HB1 GLN A 117       5.671   9.350  20.160  1.00  0.00      A    H
ATOM   1712  HB2 GLN A 117       6.149  10.855  20.925  1.00  0.00      A    H
ATOM   1713  CG  GLN A 117       4.481  11.134  19.627  1.00  0.00      A    C
ATOM   1714  HG1 GLN A 117       4.542  11.905  18.830  1.00  0.00      A    H
ATOM   1715  HG2 GLN A 117       3.915  10.335  19.101  1.00  0.00      A    H
ATOM   1716  CD  GLN A 117       3.684  11.650  20.856  1.00  0.00      A    C
ATOM   1717  OE1 GLN A 117       3.227  10.728  21.572  1.00  0.00      A    O
ATOM   1718  NE2 GLN A 117       3.594  12.967  21.068  1.00  0.00      A    N
ATOM   1719 HE21 GLN A 117       3.096  13.274  21.880  1.00  0.00      A    H
ATOM   1720 HE22 GLN A 117       3.982  13.609  20.406  1.00  0.00      A    H
ATOM   1721  C   GLN A 117       7.248  11.989  18.553  1.00  0.00      A    C
ATOM   1722  O   GLN A 117       7.900  12.653  19.384  1.00  0.00      A    O
ATOM   1723  N   SER A 118       6.771  12.580  17.475  1.00  0.00      A    N
ATOM   1724  HN  SER A 118       6.174  12.147  16.804  1.00  0.00      A    H
ATOM   1725  CA  SER A 118       6.771  14.014  17.373  1.00  0.00      A    C
ATOM   1726  HA  SER A 118       6.117  14.117  16.520  1.00  0.00      A    H
ATOM   1727  CB  SER A 118       6.027  14.950  18.381  1.00  0.00      A    C
ATOM   1728  HB1 SER A 118       6.680  14.979  19.279  1.00  0.00      A    H
ATOM   1729  HB2 SER A 118       5.966  15.988  17.990  1.00  0.00      A    H
ATOM   1730  OG  SER A 118       4.723  14.547  18.784  1.00  0.00      A    O
ATOM   1731  HG1 SER A 118       4.150  15.315  18.723  1.00  0.00      A    H
ATOM   1732  C   SER A 118       8.051  14.660  16.918  1.00  0.00      A    C
ATOM   1733  O   SER A 118       8.580  15.599  17.561  1.00  0.00      A    O
ATOM   1734  N   ASP A 119       8.666  14.156  15.884  1.00  0.00      A    N
ATOM   1735  HN  ASP A 119       8.253  13.370  15.432  1.00  0.00      A    H
ATOM   1736  CA  ASP A 119       9.863  14.675  15.225  1.00  0.00      A    C
ATOM   1737  HA  ASP A 119       9.801  15.753  15.251  1.00  0.00      A    H
ATOM   1738  CB  ASP A 119      11.072  14.158  16.144  1.00  0.00      A    C
ATOM   1739  HB1 ASP A 119      11.038  14.271  17.249  1.00  0.00      A    H
ATOM   1740  HB2 ASP A 119      11.292  13.086  15.955  1.00  0.00      A    H
ATOM   1741  CG  ASP A 119      12.289  15.037  15.787  1.00  0.00      A    C
ATOM   1742  OD1 ASP A 119      12.877  14.835  14.715  1.00  0.00      A    O
ATOM   1743  OD2 ASP A 119      12.528  15.995  16.549  1.00  0.00      A    O
ATOM   1744  C   ASP A 119       9.978  14.264  13.765  1.00  0.00      A    C
ATOM   1745  O   ASP A 119       9.896  13.117  13.508  1.00  0.00      A    O
ATOM   1746  N   GLU A 120      10.211  15.292  12.869  1.00  0.00      A    N
ATOM   1747  HN  GLU A 120      10.146  16.248  13.146  1.00  0.00      A    H
ATOM   1748  CA  GLU A 120      10.117  14.922  11.399  1.00  0.00      A    C
ATOM   1749  HA  GLU A 120       9.505  14.055  11.199  1.00  0.00      A    H
ATOM   1750  CB  GLU A 120       9.535  16.088  10.532  1.00  0.00      A    C
ATOM   1751  HB1 GLU A 120      10.000  17.038  10.874  1.00  0.00      A    H
ATOM   1752  HB2 GLU A 120       9.781  16.004   9.452  1.00  0.00      A    H
ATOM   1753  CG  GLU A 120       8.019  16.275  10.627  1.00  0.00      A    C
ATOM   1754  HG1 GLU A 120       7.494  15.455  10.092  1.00  0.00      A    H
ATOM   1755  HG2 GLU A 120       7.786  16.206  11.711  1.00  0.00      A    H
ATOM   1756  CD  GLU A 120       7.380  17.481   9.913  1.00  0.00      A    C
ATOM   1757  OE1 GLU A 120       7.169  18.556  10.543  1.00  0.00      A    O
ATOM   1758  OE2 GLU A 120       7.030  17.379   8.688  1.00  0.00      A    O
ATOM   1759  C   GLU A 120      11.485  14.515  10.795  1.00  0.00      A    C
ATOM   1760  O   GLU A 120      11.566  13.809   9.816  1.00  0.00      A    O
ATOM   1761  N   ASP A 121      12.574  15.007  11.291  1.00  0.00      A    N
ATOM   1762  HN  ASP A 121      12.535  15.674  12.031  1.00  0.00      A    H
ATOM   1763  CA  ASP A 121      13.912  14.505  11.056  1.00  0.00      A    C
ATOM   1764  HA  ASP A 121      14.004  14.385   9.987  1.00  0.00      A    H
ATOM   1765  CB  ASP A 121      15.067  15.489  11.633  1.00  0.00      A    C
ATOM   1766  HB1 ASP A 121      15.084  15.523  12.743  1.00  0.00      A    H
ATOM   1767  HB2 ASP A 121      16.048  15.023  11.397  1.00  0.00      A    H
ATOM   1768  CG  ASP A 121      14.983  16.865  11.015  1.00  0.00      A    C
ATOM   1769  OD1 ASP A 121      14.346  17.802  11.560  1.00  0.00      A    O
ATOM   1770  OD2 ASP A 121      15.721  17.026  10.008  1.00  0.00      A    O
ATOM   1771  C   ASP A 121      14.158  13.151  11.574  1.00  0.00      A    C
ATOM   1772  O   ASP A 121      14.902  12.374  11.027  1.00  0.00      A    O
ATOM   1773  N   ALA A 122      13.496  12.776  12.657  1.00  0.00      A    N
ATOM   1774  HN  ALA A 122      12.955  13.374  13.244  1.00  0.00      A    H
ATOM   1775  CA  ALA A 122      13.442  11.370  13.036  1.00  0.00      A    C
ATOM   1776  HA  ALA A 122      14.425  10.938  13.147  1.00  0.00      A    H
ATOM   1777  CB  ALA A 122      12.544  11.252  14.388  1.00  0.00      A    C
ATOM   1778  HB1 ALA A 122      11.453  11.434  14.282  1.00  0.00      A    H
ATOM   1779  HB2 ALA A 122      12.605  10.198  14.735  1.00  0.00      A    H
ATOM   1780  HB3 ALA A 122      12.946  11.983  15.122  1.00  0.00      A    H
ATOM   1781  C   ALA A 122      12.639  10.565  12.063  1.00  0.00      A    C
ATOM   1782  O   ALA A 122      12.778   9.368  11.807  1.00  0.00      A    O
ATOM   1783  N   LEU A 123      11.591  11.209  11.496  1.00  0.00      A    N
ATOM   1784  HN  LEU A 123      11.338  12.122  11.807  1.00  0.00      A    H
ATOM   1785  CA  LEU A 123      10.882  10.641  10.333  1.00  0.00      A    C
ATOM   1786  HA  LEU A 123      10.580   9.648  10.630  1.00  0.00      A    H
ATOM   1787  CB  LEU A 123       9.544  11.265  10.129  1.00  0.00      A    C
ATOM   1788  HB1 LEU A 123       9.157  11.193  11.168  1.00  0.00      A    H
ATOM   1789  HB2 LEU A 123       9.539  12.344   9.863  1.00  0.00      A    H
ATOM   1790  CG  LEU A 123       8.606  10.604   9.162  1.00  0.00      A    C
ATOM   1791  HG  LEU A 123       9.151  10.627   8.194  1.00  0.00      A    H
ATOM   1792  CD1 LEU A 123       8.284   9.129   9.471  1.00  0.00      A    C
ATOM   1793 HD11 LEU A 123       7.512   9.007  10.261  1.00  0.00      A    H
ATOM   1794 HD12 LEU A 123       7.729   8.819   8.560  1.00  0.00      A    H
ATOM   1795 HD13 LEU A 123       9.097   8.386   9.613  1.00  0.00      A    H
ATOM   1796  CD2 LEU A 123       7.342  11.339   8.965  1.00  0.00      A    C
ATOM   1797 HD21 LEU A 123       6.722  10.957   8.125  1.00  0.00      A    H
ATOM   1798 HD22 LEU A 123       6.732  11.209   9.884  1.00  0.00      A    H
ATOM   1799 HD23 LEU A 123       7.610  12.368   8.642  1.00  0.00      A    H
ATOM   1800  C   LEU A 123      11.704  10.472   9.096  1.00  0.00      A    C
ATOM   1801  O   LEU A 123      11.705   9.451   8.451  1.00  0.00      A    O
ATOM   1802  N   GLN A 124      12.452  11.520   8.718  1.00  0.00      A    N
ATOM   1803  HN  GLN A 124      12.317  12.464   9.009  1.00  0.00      A    H
ATOM   1804  CA  GLN A 124      13.321  11.438   7.529  1.00  0.00      A    C
ATOM   1805  HA  GLN A 124      12.736  11.190   6.656  1.00  0.00      A    H
ATOM   1806  CB  GLN A 124      13.995  12.820   7.171  1.00  0.00      A    C
ATOM   1807  HB1 GLN A 124      14.471  13.142   8.121  1.00  0.00      A    H
ATOM   1808  HB2 GLN A 124      14.796  12.676   6.414  1.00  0.00      A    H
ATOM   1809  CG  GLN A 124      12.982  13.894   6.699  1.00  0.00      A    C
ATOM   1810  HG1 GLN A 124      12.330  13.421   5.934  1.00  0.00      A    H
ATOM   1811  HG2 GLN A 124      12.305  14.272   7.494  1.00  0.00      A    H
ATOM   1812  CD  GLN A 124      13.495  15.184   5.988  1.00  0.00      A    C
ATOM   1813  OE1 GLN A 124      13.050  15.604   4.947  1.00  0.00      A    O
ATOM   1814  NE2 GLN A 124      14.466  15.898   6.714  1.00  0.00      A    N
ATOM   1815 HE21 GLN A 124      14.783  16.797   6.410  1.00  0.00      A    H
ATOM   1816 HE22 GLN A 124      14.814  15.438   7.530  1.00  0.00      A    H
ATOM   1817  C   GLN A 124      14.444  10.434   7.676  1.00  0.00      A    C
ATOM   1818  O   GLN A 124      14.744   9.759   6.660  1.00  0.00      A    O
ATOM   1819  N   LYS A 125      14.977  10.297   8.837  1.00  0.00      A    N
ATOM   1820  HN  LYS A 125      14.747  10.954   9.551  1.00  0.00      A    H
ATOM   1821  CA  LYS A 125      15.902   9.217   9.133  1.00  0.00      A    C
ATOM   1822  HA  LYS A 125      16.737   9.373   8.466  1.00  0.00      A    H
ATOM   1823  CB  LYS A 125      16.394   9.358  10.641  1.00  0.00      A    C
ATOM   1824  HB1 LYS A 125      16.701  10.401  10.870  1.00  0.00      A    H
ATOM   1825  HB2 LYS A 125      15.585   9.118  11.364  1.00  0.00      A    H
ATOM   1826  CG  LYS A 125      17.601   8.468  10.902  1.00  0.00      A    C
ATOM   1827  HG1 LYS A 125      17.219   7.456  11.158  1.00  0.00      A    H
ATOM   1828  HG2 LYS A 125      18.186   8.389   9.961  1.00  0.00      A    H
ATOM   1829  CD  LYS A 125      18.469   9.119  12.060  1.00  0.00      A    C
ATOM   1830  HD1 LYS A 125      19.447   8.603  11.960  1.00  0.00      A    H
ATOM   1831  HD2 LYS A 125      18.586  10.177  11.742  1.00  0.00      A    H
ATOM   1832  CE  LYS A 125      17.818   8.983  13.524  1.00  0.00      A    C
ATOM   1833  HE1 LYS A 125      18.543   9.406  14.252  1.00  0.00      A    H
ATOM   1834  HE2 LYS A 125      16.858   9.512  13.705  1.00  0.00      A    H
ATOM   1835  NZ  LYS A 125      17.527   7.598  13.833  1.00  0.00      A    N
ATOM   1836  HZ1 LYS A 125      16.718   7.216  13.303  1.00  0.00      A    H
ATOM   1837  HZ2 LYS A 125      18.382   7.043  13.629  1.00  0.00      A    H
ATOM   1838  HZ3 LYS A 125      17.345   7.576  14.857  1.00  0.00      A    H
ATOM   1839  C   LYS A 125      15.400   7.812   8.838  1.00  0.00      A    C
ATOM   1840  O   LYS A 125      16.107   6.972   8.224  1.00  0.00      A    O
ATOM   1841  N   ALA A 126      14.178   7.545   9.315  1.00  0.00      A    N
ATOM   1842  HN  ALA A 126      13.600   8.275   9.672  1.00  0.00      A    H
ATOM   1843  CA  ALA A 126      13.610   6.228   9.287  1.00  0.00      A    C
ATOM   1844  HA  ALA A 126      14.342   5.462   9.493  1.00  0.00      A    H
ATOM   1845  CB  ALA A 126      12.412   6.060  10.199  1.00  0.00      A    C
ATOM   1846  HB1 ALA A 126      11.603   6.722   9.823  1.00  0.00      A    H
ATOM   1847  HB2 ALA A 126      12.036   5.015  10.193  1.00  0.00      A    H
ATOM   1848  HB3 ALA A 126      12.665   6.325  11.248  1.00  0.00      A    H
ATOM   1849  C   ALA A 126      13.216   5.941   7.835  1.00  0.00      A    C
ATOM   1850  O   ALA A 126      13.588   4.909   7.283  1.00  0.00      A    O
ATOM   1851  N   VAL A 127      12.545   6.918   7.177  1.00  0.00      A    N
ATOM   1852  HN  VAL A 127      12.237   7.742   7.646  1.00  0.00      A    H
ATOM   1853  CA  VAL A 127      12.030   6.699   5.840  1.00  0.00      A    C
ATOM   1854  HA  VAL A 127      11.326   5.881   5.812  1.00  0.00      A    H
ATOM   1855  CB  VAL A 127      11.179   7.936   5.410  1.00  0.00      A    C
ATOM   1856  HB  VAL A 127      11.708   8.861   5.724  1.00  0.00      A    H
ATOM   1857  CG1 VAL A 127      10.860   8.083   3.917  1.00  0.00      A    C
ATOM   1858 HG11 VAL A 127      10.150   8.914   3.717  1.00  0.00      A    H
ATOM   1859 HG12 VAL A 127      11.680   8.222   3.181  1.00  0.00      A    H
ATOM   1860 HG13 VAL A 127      10.413   7.140   3.535  1.00  0.00      A    H
ATOM   1861  CG2 VAL A 127       9.804   7.729   6.185  1.00  0.00      A    C
ATOM   1862 HG21 VAL A 127       9.258   8.687   6.048  1.00  0.00      A    H
ATOM   1863 HG22 VAL A 127       9.187   6.895   5.789  1.00  0.00      A    H
ATOM   1864 HG23 VAL A 127       9.906   7.586   7.282  1.00  0.00      A    H
ATOM   1865  C   VAL A 127      13.022   6.430   4.816  1.00  0.00      A    C
ATOM   1866  O   VAL A 127      12.714   5.662   3.945  1.00  0.00      A    O
ATOM   1867  N   ALA A 128      14.227   7.042   4.869  1.00  0.00      A    N
ATOM   1868  HN  ALA A 128      14.374   7.710   5.595  1.00  0.00      A    H
ATOM   1869  CA  ALA A 128      15.144   6.780   3.880  1.00  0.00      A    C
ATOM   1870  HA  ALA A 128      14.711   6.703   2.894  1.00  0.00      A    H
ATOM   1871  CB  ALA A 128      16.085   8.029   3.846  1.00  0.00      A    C
ATOM   1872  HB1 ALA A 128      16.917   7.895   3.122  1.00  0.00      A    H
ATOM   1873  HB2 ALA A 128      15.454   8.876   3.501  1.00  0.00      A    H
ATOM   1874  HB3 ALA A 128      16.517   8.260   4.844  1.00  0.00      A    H
ATOM   1875  C   ALA A 128      16.002   5.621   4.224  1.00  0.00      A    C
ATOM   1876  O   ALA A 128      16.989   5.357   3.581  1.00  0.00      A    O
ATOM   1877  N   ASN A 129      15.641   4.809   5.286  1.00  0.00      A    N
ATOM   1878  HN  ASN A 129      14.884   4.977   5.912  1.00  0.00      A    H
ATOM   1879  CA  ASN A 129      16.222   3.509   5.532  1.00  0.00      A    C
ATOM   1880  HA  ASN A 129      17.172   3.457   5.021  1.00  0.00      A    H
ATOM   1881  CB  ASN A 129      16.381   3.195   7.062  1.00  0.00      A    C
ATOM   1882  HB1 ASN A 129      15.538   3.452   7.738  1.00  0.00      A    H
ATOM   1883  HB2 ASN A 129      16.544   2.104   7.192  1.00  0.00      A    H
ATOM   1884  CG  ASN A 129      17.629   3.920   7.594  1.00  0.00      A    C
ATOM   1885  OD1 ASN A 129      18.663   4.066   6.928  1.00  0.00      A    O
ATOM   1886  ND2 ASN A 129      17.570   4.336   8.830  1.00  0.00      A    N
ATOM   1887 HD21 ASN A 129      18.441   4.595   9.246  1.00  0.00      A    H
ATOM   1888 HD22 ASN A 129      16.723   4.372   9.361  1.00  0.00      A    H
ATOM   1889  C   ASN A 129      15.224   2.520   4.925  1.00  0.00      A    C
ATOM   1890  O   ASN A 129      15.563   1.644   4.170  1.00  0.00      A    O
ATOM   1891  N   GLN A 130      13.949   2.546   5.244  1.00  0.00      A    N
ATOM   1892  HN  GLN A 130      13.582   3.235   5.865  1.00  0.00      A    H
ATOM   1893  CA  GLN A 130      12.875   1.789   4.564  1.00  0.00      A    C
ATOM   1894  HA  GLN A 130      13.248   1.773   3.551  1.00  0.00      A    H
ATOM   1895  CB  GLN A 130      12.802   0.305   5.077  1.00  0.00      A    C
ATOM   1896  HB1 GLN A 130      12.171  -0.182   4.303  1.00  0.00      A    H
ATOM   1897  HB2 GLN A 130      13.762  -0.232   4.920  1.00  0.00      A    H
ATOM   1898  CG  GLN A 130      12.332   0.099   6.521  1.00  0.00      A    C
ATOM   1899  HG1 GLN A 130      11.279   0.334   6.786  1.00  0.00      A    H
ATOM   1900  HG2 GLN A 130      12.366  -1.009   6.593  1.00  0.00      A    H
ATOM   1901  CD  GLN A 130      13.195   0.719   7.595  1.00  0.00      A    C
ATOM   1902  OE1 GLN A 130      14.293   0.225   7.792  1.00  0.00      A    O
ATOM   1903  NE2 GLN A 130      12.751   1.812   8.323  1.00  0.00      A    N
ATOM   1904 HE21 GLN A 130      13.333   2.054   9.100  1.00  0.00      A    H
ATOM   1905 HE22 GLN A 130      12.001   2.448   8.142  1.00  0.00      A    H
ATOM   1906  C   GLN A 130      11.579   2.625   4.859  1.00  0.00      A    C
ATOM   1907  O   GLN A 130      11.610   3.492   5.714  1.00  0.00      A    O
ATOM   1908  N   PRO A 131      10.420   2.373   4.250  1.00  0.00      A    N
ATOM   1909  CD  PRO A 131      10.349   1.716   2.914  1.00  0.00      A    C
ATOM   1910  HD1 PRO A 131      10.343   0.608   2.997  1.00  0.00      A    H
ATOM   1911  HD2 PRO A 131      11.184   2.011   2.243  1.00  0.00      A    H
ATOM   1912  CA  PRO A 131       9.194   2.941   4.624  1.00  0.00      A    C
ATOM   1913  HA  PRO A 131       9.464   3.966   4.417  1.00  0.00      A    H
ATOM   1914  CB  PRO A 131       8.209   2.478   3.593  1.00  0.00      A    C
ATOM   1915  HB1 PRO A 131       7.795   1.510   3.947  1.00  0.00      A    H
ATOM   1916  HB2 PRO A 131       7.414   3.243   3.460  1.00  0.00      A    H
ATOM   1917  CG  PRO A 131       9.058   2.250   2.316  1.00  0.00      A    C
ATOM   1918  HG1 PRO A 131       8.571   1.541   1.614  1.00  0.00      A    H
ATOM   1919  HG2 PRO A 131       9.309   3.239   1.877  1.00  0.00      A    H
ATOM   1920  C   PRO A 131       8.604   2.700   6.003  1.00  0.00      A    C
ATOM   1921  O   PRO A 131       8.922   1.702   6.631  1.00  0.00      A    O
ATOM   1922  N   VAL A 132       7.798   3.584   6.516  1.00  0.00      A    N
ATOM   1923  HN  VAL A 132       7.556   4.360   5.939  1.00  0.00      A    H
ATOM   1924  CA  VAL A 132       7.169   3.674   7.827  1.00  0.00      A    C
ATOM   1925  HA  VAL A 132       7.613   2.852   8.369  1.00  0.00      A    H
ATOM   1926  CB  VAL A 132       7.637   5.015   8.509  1.00  0.00      A    C
ATOM   1927  HB  VAL A 132       7.277   5.913   7.962  1.00  0.00      A    H
ATOM   1928  CG1 VAL A 132       7.170   5.106   9.945  1.00  0.00      A    C
ATOM   1929 HG11 VAL A 132       7.352   4.094  10.367  1.00  0.00      A    H
ATOM   1930 HG12 VAL A 132       7.736   5.889  10.493  1.00  0.00      A    H
ATOM   1931 HG13 VAL A 132       6.090   5.365   9.956  1.00  0.00      A    H
ATOM   1932  CG2 VAL A 132       9.221   5.046   8.517  1.00  0.00      A    C
ATOM   1933 HG21 VAL A 132       9.561   4.929   7.466  1.00  0.00      A    H
ATOM   1934 HG22 VAL A 132       9.597   5.969   9.008  1.00  0.00      A    H
ATOM   1935 HG23 VAL A 132       9.601   4.193   9.119  1.00  0.00      A    H
ATOM   1936  C   VAL A 132       5.674   3.595   7.885  1.00  0.00      A    C
ATOM   1937  O   VAL A 132       4.937   4.313   7.216  1.00  0.00      A    O
ATOM   1938  N   SER A 133       5.110   2.702   8.736  1.00  0.00      A    N
ATOM   1939  HN  SER A 133       5.895   2.220   9.118  1.00  0.00      A    H
ATOM   1940  CA  SER A 133       3.719   2.526   9.032  1.00  0.00      A    C
ATOM   1941  HA  SER A 133       3.197   2.637   8.092  1.00  0.00      A    H
ATOM   1942  CB  SER A 133       3.436   1.172   9.644  1.00  0.00      A    C
ATOM   1943  HB1 SER A 133       3.928   0.995  10.624  1.00  0.00      A    H
ATOM   1944  HB2 SER A 133       2.352   0.950   9.737  1.00  0.00      A    H
ATOM   1945  OG  SER A 133       4.037   0.194   8.834  1.00  0.00      A    O
ATOM   1946  HG1 SER A 133       3.333  -0.183   8.301  1.00  0.00      A    H
ATOM   1947  C   SER A 133       3.225   3.392  10.155  1.00  0.00      A    C
ATOM   1948  O   SER A 133       3.556   3.115  11.313  1.00  0.00      A    O
ATOM   1949  N   VAL A 134       2.349   4.311   9.826  1.00  0.00      A    N
ATOM   1950  HN  VAL A 134       2.020   4.358   8.886  1.00  0.00      A    H
ATOM   1951  CA  VAL A 134       1.878   5.369  10.737  1.00  0.00      A    C
ATOM   1952  HA  VAL A 134       2.254   5.142  11.724  1.00  0.00      A    H
ATOM   1953  CB  VAL A 134       2.263   6.821  10.369  1.00  0.00      A    C
ATOM   1954  HB  VAL A 134       1.799   7.151   9.414  1.00  0.00      A    H
ATOM   1955  CG1 VAL A 134       2.168   7.870  11.487  1.00  0.00      A    C
ATOM   1956 HG11 VAL A 134       2.839   7.642  12.343  1.00  0.00      A    H
ATOM   1957 HG12 VAL A 134       2.335   8.904  11.119  1.00  0.00      A    H
ATOM   1958 HG13 VAL A 134       1.122   7.914  11.858  1.00  0.00      A    H
ATOM   1959  CG2 VAL A 134       3.766   6.876   9.875  1.00  0.00      A    C
ATOM   1960 HG21 VAL A 134       4.504   6.493  10.611  1.00  0.00      A    H
ATOM   1961 HG22 VAL A 134       3.802   6.257   8.953  1.00  0.00      A    H
ATOM   1962 HG23 VAL A 134       4.157   7.844   9.495  1.00  0.00      A    H
ATOM   1963  C   VAL A 134       0.349   5.375  10.892  1.00  0.00      A    C
ATOM   1964  O   VAL A 134      -0.356   5.557   9.900  1.00  0.00      A    O
ATOM   1965  N   ALA A 135      -0.197   5.276  12.135  1.00  0.00      A    N
ATOM   1966  HN  ALA A 135       0.382   5.122  12.932  1.00  0.00      A    H
ATOM   1967  CA  ALA A 135      -1.656   5.440  12.410  1.00  0.00      A    C
ATOM   1968  HA  ALA A 135      -2.284   5.067  11.614  1.00  0.00      A    H
ATOM   1969  CB  ALA A 135      -2.027   4.887  13.723  1.00  0.00      A    C
ATOM   1970  HB1 ALA A 135      -1.335   5.179  14.542  1.00  0.00      A    H
ATOM   1971  HB2 ALA A 135      -3.031   5.258  14.020  1.00  0.00      A    H
ATOM   1972  HB3 ALA A 135      -1.968   3.779  13.672  1.00  0.00      A    H
ATOM   1973  C   ALA A 135      -1.859   7.038  12.394  1.00  0.00      A    C
ATOM   1974  O   ALA A 135      -1.593   7.851  13.280  1.00  0.00      A    O
ATOM   1975  N   ILE A 136      -2.322   7.544  11.257  1.00  0.00      A    N
ATOM   1976  HN  ILE A 136      -2.683   6.958  10.536  1.00  0.00      A    H
ATOM   1977  CA  ILE A 136      -2.570   9.034  11.122  1.00  0.00      A    C
ATOM   1978  HA  ILE A 136      -2.146   9.596  11.941  1.00  0.00      A    H
ATOM   1979  CB  ILE A 136      -1.952   9.560   9.834  1.00  0.00      A    C
ATOM   1980  HB  ILE A 136      -2.074  10.661   9.750  1.00  0.00      A    H
ATOM   1981  CG2 ILE A 136      -0.429   9.386   9.865  1.00  0.00      A    C
ATOM   1982 HG21 ILE A 136      -0.134   9.849  10.831  1.00  0.00      A    H
ATOM   1983 HG22 ILE A 136      -0.112   8.322   9.807  1.00  0.00      A    H
ATOM   1984 HG23 ILE A 136      -0.059   9.915   8.961  1.00  0.00      A    H
ATOM   1985  CG1 ILE A 136      -2.670   8.989   8.588  1.00  0.00      A    C
ATOM   1986 HG11 ILE A 136      -2.513   7.890   8.639  1.00  0.00      A    H
ATOM   1987 HG12 ILE A 136      -3.769   9.057   8.738  1.00  0.00      A    H
ATOM   1988  CD  ILE A 136      -2.399   9.809   7.375  1.00  0.00      A    C
ATOM   1989  HD1 ILE A 136      -2.727   9.251   6.472  1.00  0.00      A    H
ATOM   1990  HD2 ILE A 136      -3.051  10.708   7.413  1.00  0.00      A    H
ATOM   1991  HD3 ILE A 136      -1.349  10.073   7.128  1.00  0.00      A    H
ATOM   1992  C   ILE A 136      -4.060   9.425  11.186  1.00  0.00      A    C
ATOM   1993  O   ILE A 136      -4.951   8.576  11.220  1.00  0.00      A    O
ATOM   1994  N   ASP A 137      -4.335  10.746  11.230  1.00  0.00      A    N
ATOM   1995  HN  ASP A 137      -3.620  11.423  11.386  1.00  0.00      A    H
ATOM   1996  CA  ASP A 137      -5.785  11.206  11.190  1.00  0.00      A    C
ATOM   1997  HA  ASP A 137      -6.447  10.468  11.621  1.00  0.00      A    H
ATOM   1998  CB  ASP A 137      -5.789  12.582  11.890  1.00  0.00      A    C
ATOM   1999  HB1 ASP A 137      -5.108  12.501  12.765  1.00  0.00      A    H
ATOM   2000  HB2 ASP A 137      -5.352  13.374  11.245  1.00  0.00      A    H
ATOM   2001  CG  ASP A 137      -7.069  12.957  12.600  1.00  0.00      A    C
ATOM   2002  OD1 ASP A 137      -7.900  13.630  11.933  1.00  0.00      A    O
ATOM   2003  OD2 ASP A 137      -7.374  12.364  13.739  1.00  0.00      A    O
ATOM   2004  C   ASP A 137      -6.262  11.331   9.754  1.00  0.00      A    C
ATOM   2005  O   ASP A 137      -5.997  12.323   9.052  1.00  0.00      A    O
ATOM   2006  N   ALA A 138      -7.062  10.363   9.311  1.00  0.00      A    N
ATOM   2007  HN  ALA A 138      -7.138   9.530   9.853  1.00  0.00      A    H
ATOM   2008  CA  ALA A 138      -7.405  10.170   7.927  1.00  0.00      A    C
ATOM   2009  HA  ALA A 138      -6.901  10.862   7.269  1.00  0.00      A    H
ATOM   2010  CB  ALA A 138      -7.124   8.755   7.460  1.00  0.00      A    C
ATOM   2011  HB1 ALA A 138      -7.788   8.063   8.021  1.00  0.00      A    H
ATOM   2012  HB2 ALA A 138      -7.419   8.540   6.411  1.00  0.00      A    H
ATOM   2013  HB3 ALA A 138      -6.052   8.474   7.533  1.00  0.00      A    H
ATOM   2014  C   ALA A 138      -8.935  10.463   7.847  1.00  0.00      A    C
ATOM   2015  O   ALA A 138      -9.433  10.961   6.836  1.00  0.00      A    O
ATOM   2016  N   GLY A 139      -9.688  10.087   8.917  1.00  0.00      A    N
ATOM   2017  HN  GLY A 139      -9.152   9.829   9.717  1.00  0.00      A    H
ATOM   2018  CA  GLY A 139     -11.153  10.005   8.920  1.00  0.00      A    C
ATOM   2019  HA1 GLY A 139     -11.572   9.719   7.967  1.00  0.00      A    H
ATOM   2020  HA2 GLY A 139     -11.336   9.286   9.705  1.00  0.00      A    H
ATOM   2021  C   GLY A 139     -11.732  11.372   9.167  1.00  0.00      A    C
ATOM   2022  O   GLY A 139     -12.660  11.538   9.996  1.00  0.00      A    O
ATOM   2023  N   GLY A 140     -11.288  12.438   8.435  1.00  0.00      A    N
ATOM   2024  HN  GLY A 140     -10.640  12.179   7.723  1.00  0.00      A    H
ATOM   2025  CA  GLY A 140     -11.802  13.812   8.486  1.00  0.00      A    C
ATOM   2026  HA1 GLY A 140     -12.716  13.802   9.062  1.00  0.00      A    H
ATOM   2027  HA2 GLY A 140     -10.993  14.483   8.733  1.00  0.00      A    H
ATOM   2028  C   GLY A 140     -12.198  14.214   7.105  1.00  0.00      A    C
ATOM   2029  O   GLY A 140     -11.660  13.622   6.177  1.00  0.00      A    O
ATOM   2030  N   GLN A 141     -13.055  15.238   6.963  1.00  0.00      A    N
ATOM   2031  HN  GLN A 141     -13.246  15.717   7.817  1.00  0.00      A    H
ATOM   2032  CA  GLN A 141     -13.648  15.742   5.677  1.00  0.00      A    C
ATOM   2033  HA  GLN A 141     -14.296  14.936   5.366  1.00  0.00      A    H
ATOM   2034  CB  GLN A 141     -14.480  16.977   6.027  1.00  0.00      A    C
ATOM   2035  HB1 GLN A 141     -15.116  16.789   6.918  1.00  0.00      A    H
ATOM   2036  HB2 GLN A 141     -13.815  17.780   6.412  1.00  0.00      A    H
ATOM   2037  CG  GLN A 141     -15.440  17.461   4.927  1.00  0.00      A    C
ATOM   2038  HG1 GLN A 141     -14.869  17.743   4.016  1.00  0.00      A    H
ATOM   2039  HG2 GLN A 141     -16.130  16.626   4.682  1.00  0.00      A    H
ATOM   2040  CD  GLN A 141     -16.275  18.732   5.374  1.00  0.00      A    C
ATOM   2041  OE1 GLN A 141     -15.987  19.440   6.346  1.00  0.00      A    O
ATOM   2042  NE2 GLN A 141     -17.237  19.094   4.511  1.00  0.00      A    N
ATOM   2043 HE21 GLN A 141     -17.858  19.802   4.848  1.00  0.00      A    H
ATOM   2044 HE22 GLN A 141     -17.250  18.572   3.658  1.00  0.00      A    H
ATOM   2045  C   GLN A 141     -12.701  16.172   4.579  1.00  0.00      A    C
ATOM   2046  O   GLN A 141     -12.781  15.756   3.433  1.00  0.00      A    O
ATOM   2047  N   ASP A 142     -11.735  17.064   4.920  1.00  0.00      A    N
ATOM   2048  HN  ASP A 142     -11.681  17.588   5.766  1.00  0.00      A    H
ATOM   2049  CA  ASP A 142     -10.688  17.483   4.002  1.00  0.00      A    C
ATOM   2050  HA  ASP A 142     -11.107  17.950   3.123  1.00  0.00      A    H
ATOM   2051  CB  ASP A 142      -9.899  18.507   4.721  1.00  0.00      A    C
ATOM   2052  HB1 ASP A 142      -9.590  18.166   5.732  1.00  0.00      A    H
ATOM   2053  HB2 ASP A 142      -8.965  18.759   4.174  1.00  0.00      A    H
ATOM   2054  CG  ASP A 142     -10.574  19.873   4.808  1.00  0.00      A    C
ATOM   2055  OD1 ASP A 142     -11.044  20.441   3.782  1.00  0.00      A    O
ATOM   2056  OD2 ASP A 142     -10.466  20.461   5.936  1.00  0.00      A    O
ATOM   2057  C   ASP A 142      -9.807  16.407   3.459  1.00  0.00      A    C
ATOM   2058  O   ASP A 142      -9.681  16.157   2.205  1.00  0.00      A    O
ATOM   2059  N   PHE A 143      -9.163  15.585   4.327  1.00  0.00      A    N
ATOM   2060  HN  PHE A 143      -9.200  15.766   5.307  1.00  0.00      A    H
ATOM   2061  CA  PHE A 143      -8.340  14.428   3.921  1.00  0.00      A    C
ATOM   2062  HA  PHE A 143      -7.373  14.765   3.579  1.00  0.00      A    H
ATOM   2063  CB  PHE A 143      -8.037  13.510   5.200  1.00  0.00      A    C
ATOM   2064  HB1 PHE A 143      -7.681  14.248   5.951  1.00  0.00      A    H
ATOM   2065  HB2 PHE A 143      -8.894  12.899   5.556  1.00  0.00      A    H
ATOM   2066  CG  PHE A 143      -6.765  12.723   5.062  1.00  0.00      A    C
ATOM   2067  CD1 PHE A 143      -5.489  13.268   5.428  1.00  0.00      A    C
ATOM   2068  HD1 PHE A 143      -5.517  14.211   5.955  1.00  0.00      A    H
ATOM   2069  CE1 PHE A 143      -4.335  12.519   5.152  1.00  0.00      A    C
ATOM   2070  HE1 PHE A 143      -3.348  12.903   5.365  1.00  0.00      A    H
ATOM   2071  CZ  PHE A 143      -4.488  11.171   4.724  1.00  0.00      A    C
ATOM   2072  HZ  PHE A 143      -3.610  10.613   4.436  1.00  0.00      A    H
ATOM   2073  CD2 PHE A 143      -6.874  11.496   4.466  1.00  0.00      A    C
ATOM   2074  HD2 PHE A 143      -7.832  11.249   4.032  1.00  0.00      A    H
ATOM   2075  CE2 PHE A 143      -5.706  10.673   4.291  1.00  0.00      A    C
ATOM   2076  HE2 PHE A 143      -5.721   9.730   3.764  1.00  0.00      A    H
ATOM   2077  C   PHE A 143      -9.086  13.402   3.061  1.00  0.00      A    C
ATOM   2078  O   PHE A 143      -8.648  12.907   2.012  1.00  0.00      A    O
ATOM   2079  N   GLN A 144     -10.283  12.988   3.480  1.00  0.00      A    N
ATOM   2080  HN  GLN A 144     -10.574  13.353   4.361  1.00  0.00      A    H
ATOM   2081  CA  GLN A 144     -11.094  11.979   2.804  1.00  0.00      A    C
ATOM   2082  HA  GLN A 144     -10.619  11.026   2.625  1.00  0.00      A    H
ATOM   2083  CB  GLN A 144     -12.375  11.661   3.743  1.00  0.00      A    C
ATOM   2084  HB1 GLN A 144     -12.069  11.395   4.777  1.00  0.00      A    H
ATOM   2085  HB2 GLN A 144     -12.952  12.607   3.831  1.00  0.00      A    H
ATOM   2086  CG  GLN A 144     -13.186  10.451   3.164  1.00  0.00      A    C
ATOM   2087  HG1 GLN A 144     -13.711  10.684   2.214  1.00  0.00      A    H
ATOM   2088  HG2 GLN A 144     -12.445   9.692   2.833  1.00  0.00      A    H
ATOM   2089  CD  GLN A 144     -14.152  10.006   4.150  1.00  0.00      A    C
ATOM   2090  OE1 GLN A 144     -14.961  10.748   4.677  1.00  0.00      A    O
ATOM   2091  NE2 GLN A 144     -14.150   8.644   4.372  1.00  0.00      A    N
ATOM   2092 HE21 GLN A 144     -14.808   8.268   5.024  1.00  0.00      A    H
ATOM   2093 HE22 GLN A 144     -13.427   8.167   3.872  1.00  0.00      A    H
ATOM   2094  C   GLN A 144     -11.530  12.358   1.413  1.00  0.00      A    C
ATOM   2095  O   GLN A 144     -11.458  11.550   0.457  1.00  0.00      A    O
ATOM   2096  N   PHE A 145     -12.091  13.536   1.284  1.00  0.00      A    N
ATOM   2097  HN  PHE A 145     -12.203  14.141   2.068  1.00  0.00      A    H
ATOM   2098  CA  PHE A 145     -12.520  14.065   0.042  1.00  0.00      A    C
ATOM   2099  HA  PHE A 145     -12.782  13.311  -0.685  1.00  0.00      A    H
ATOM   2100  CB  PHE A 145     -13.757  15.032   0.193  1.00  0.00      A    C
ATOM   2101  HB1 PHE A 145     -13.622  15.858   0.924  1.00  0.00      A    H
ATOM   2102  HB2 PHE A 145     -14.024  15.473  -0.791  1.00  0.00      A    H
ATOM   2103  CG  PHE A 145     -14.968  14.278   0.711  1.00  0.00      A    C
ATOM   2104  CD1 PHE A 145     -15.517  14.472   2.032  1.00  0.00      A    C
ATOM   2105  HD1 PHE A 145     -15.022  15.077   2.778  1.00  0.00      A    H
ATOM   2106  CE1 PHE A 145     -16.581  13.676   2.552  1.00  0.00      A    C
ATOM   2107  HE1 PHE A 145     -16.853  13.876   3.578  1.00  0.00      A    H
ATOM   2108  CZ  PHE A 145     -17.284  12.836   1.689  1.00  0.00      A    C
ATOM   2109  HZ  PHE A 145     -18.059  12.160   2.018  1.00  0.00      A    H
ATOM   2110  CD2 PHE A 145     -15.639  13.328  -0.085  1.00  0.00      A    C
ATOM   2111  HD2 PHE A 145     -15.352  13.189  -1.116  1.00  0.00      A    H
ATOM   2112  CE2 PHE A 145     -16.755  12.624   0.400  1.00  0.00      A    C
ATOM   2113  HE2 PHE A 145     -17.215  11.923  -0.280  1.00  0.00      A    H
ATOM   2114  C   PHE A 145     -11.383  14.870  -0.640  1.00  0.00      A    C
ATOM   2115  O   PHE A 145     -11.566  15.999  -1.150  1.00  0.00      A    O
ATOM   2116  N   TYR A 146     -10.201  14.188  -0.753  1.00  0.00      A    N
ATOM   2117  HN  TYR A 146     -10.148  13.274  -0.356  1.00  0.00      A    H
ATOM   2118  CA  TYR A 146      -9.038  14.584  -1.437  1.00  0.00      A    C
ATOM   2119  HA  TYR A 146      -8.968  15.662  -1.408  1.00  0.00      A    H
ATOM   2120  CB  TYR A 146      -7.854  13.931  -0.661  1.00  0.00      A    C
ATOM   2121  HB1 TYR A 146      -7.868  14.493   0.297  1.00  0.00      A    H
ATOM   2122  HB2 TYR A 146      -8.120  12.856  -0.571  1.00  0.00      A    H
ATOM   2123  CG  TYR A 146      -6.555  14.036  -1.371  1.00  0.00      A    C
ATOM   2124  CD1 TYR A 146      -5.864  15.219  -1.221  1.00  0.00      A    C
ATOM   2125  HD1 TYR A 146      -6.264  16.086  -0.716  1.00  0.00      A    H
ATOM   2126  CE1 TYR A 146      -4.571  15.415  -1.813  1.00  0.00      A    C
ATOM   2127  HE1 TYR A 146      -4.113  16.393  -1.826  1.00  0.00      A    H
ATOM   2128  CZ  TYR A 146      -3.936  14.247  -2.297  1.00  0.00      A    C
ATOM   2129  OH  TYR A 146      -2.622  14.356  -2.735  1.00  0.00      A    O
ATOM   2130  HH  TYR A 146      -2.362  15.275  -2.836  1.00  0.00      A    H
ATOM   2131  CD2 TYR A 146      -5.941  12.901  -1.948  1.00  0.00      A    C
ATOM   2132  HD2 TYR A 146      -6.463  11.959  -1.862  1.00  0.00      A    H
ATOM   2133  CE2 TYR A 146      -4.578  12.993  -2.366  1.00  0.00      A    C
ATOM   2134  HE2 TYR A 146      -4.037  12.089  -2.604  1.00  0.00      A    H
ATOM   2135  C   TYR A 146      -9.054  14.262  -2.952  1.00  0.00      A    C
ATOM   2136  O   TYR A 146      -9.743  13.337  -3.370  1.00  0.00      A    O
ATOM   2137  N   SER A 147      -8.478  15.104  -3.787  1.00  0.00      A    N
ATOM   2138  HN  SER A 147      -8.095  15.970  -3.475  1.00  0.00      A    H
ATOM   2139  CA  SER A 147      -8.407  15.035  -5.256  1.00  0.00      A    C
ATOM   2140  HA  SER A 147      -8.990  14.144  -5.437  1.00  0.00      A    H
ATOM   2141  CB  SER A 147      -9.220  16.091  -6.109  1.00  0.00      A    C
ATOM   2142  HB1 SER A 147      -9.037  16.059  -7.204  1.00  0.00      A    H
ATOM   2143  HB2 SER A 147     -10.317  16.040  -5.940  1.00  0.00      A    H
ATOM   2144  OG  SER A 147      -9.027  17.369  -5.597  1.00  0.00      A    O
ATOM   2145  HG1 SER A 147      -9.827  17.459  -5.073  1.00  0.00      A    H
ATOM   2146  C   SER A 147      -7.062  14.819  -5.724  1.00  0.00      A    C
ATOM   2147  O   SER A 147      -6.591  13.696  -5.862  1.00  0.00      A    O
ATOM   2148  N   GLU A 148      -6.382  16.004  -6.062  1.00  0.00      A    N
ATOM   2149  HN  GLU A 148      -6.792  16.902  -5.920  1.00  0.00      A    H
ATOM   2150  CA  GLU A 148      -4.980  16.045  -6.498  1.00  0.00      A    C
ATOM   2151  HA  GLU A 148      -4.546  15.123  -6.143  1.00  0.00      A    H
ATOM   2152  CB  GLU A 148      -4.763  16.331  -8.041  1.00  0.00      A    C
ATOM   2153  HB1 GLU A 148      -3.686  16.451  -8.284  1.00  0.00      A    H
ATOM   2154  HB2 GLU A 148      -5.248  15.499  -8.593  1.00  0.00      A    H
ATOM   2155  CG  GLU A 148      -5.510  17.555  -8.488  1.00  0.00      A    C
ATOM   2156  HG1 GLU A 148      -6.571  17.454  -8.175  1.00  0.00      A    H
ATOM   2157  HG2 GLU A 148      -5.058  18.412  -7.943  1.00  0.00      A    H
ATOM   2158  CD  GLU A 148      -5.491  17.802  -9.983  1.00  0.00      A    C
ATOM   2159  OE1 GLU A 148      -4.952  18.849 -10.488  1.00  0.00      A    O
ATOM   2160  OE2 GLU A 148      -5.808  16.887 -10.775  1.00  0.00      A    O
ATOM   2161  C   GLU A 148      -4.184  16.978  -5.608  1.00  0.00      A    C
ATOM   2162  O   GLU A 148      -4.722  17.731  -4.835  1.00  0.00      A    O
ATOM   2163  N   GLY A 149      -2.833  16.940  -5.698  1.00  0.00      A    N
ATOM   2164  HN  GLY A 149      -2.383  16.210  -6.206  1.00  0.00      A    H
ATOM   2165  CA  GLY A 149      -2.059  17.986  -5.038  1.00  0.00      A    C
ATOM   2166  HA1 GLY A 149      -1.112  18.072  -5.550  1.00  0.00      A    H
ATOM   2167  HA2 GLY A 149      -2.498  18.970  -5.114  1.00  0.00      A    H
ATOM   2168  C   GLY A 149      -1.563  17.896  -3.624  1.00  0.00      A    C
ATOM   2169  O   GLY A 149      -1.802  16.965  -2.901  1.00  0.00      A    O
ATOM   2170  N   VAL A 150      -0.856  18.874  -3.155  1.00  0.00      A    N
ATOM   2171  HN  VAL A 150      -0.813  19.696  -3.718  1.00  0.00      A    H
ATOM   2172  CA  VAL A 150      -0.172  18.892  -1.884  1.00  0.00      A    C
ATOM   2173  HA  VAL A 150       0.199  17.908  -1.640  1.00  0.00      A    H
ATOM   2174  CB  VAL A 150       0.954  19.961  -1.776  1.00  0.00      A    C
ATOM   2175  HB  VAL A 150       0.521  20.975  -1.911  1.00  0.00      A    H
ATOM   2176  CG1 VAL A 150       1.691  19.840  -0.435  1.00  0.00      A    C
ATOM   2177 HG11 VAL A 150       2.415  19.025  -0.648  1.00  0.00      A    H
ATOM   2178 HG12 VAL A 150       2.338  20.734  -0.308  1.00  0.00      A    H
ATOM   2179 HG13 VAL A 150       1.109  19.705   0.501  1.00  0.00      A    H
ATOM   2180  CG2 VAL A 150       1.945  19.649  -2.911  1.00  0.00      A    C
ATOM   2181 HG21 VAL A 150       1.496  19.427  -3.903  1.00  0.00      A    H
ATOM   2182 HG22 VAL A 150       2.673  20.470  -3.083  1.00  0.00      A    H
ATOM   2183 HG23 VAL A 150       2.520  18.713  -2.743  1.00  0.00      A    H
ATOM   2184  C   VAL A 150      -1.205  19.160  -0.801  1.00  0.00      A    C
ATOM   2185  O   VAL A 150      -1.949  20.173  -0.990  1.00  0.00      A    O
ATOM   2186  N   PHE A 151      -1.400  18.320   0.176  1.00  0.00      A    N
ATOM   2187  HN  PHE A 151      -0.852  17.490   0.244  1.00  0.00      A    H
ATOM   2188  CA  PHE A 151      -2.325  18.446   1.327  1.00  0.00      A    C
ATOM   2189  HA  PHE A 151      -3.168  18.940   0.865  1.00  0.00      A    H
ATOM   2190  CB  PHE A 151      -2.706  17.031   1.971  1.00  0.00      A    C
ATOM   2191  HB1 PHE A 151      -2.937  16.294   1.172  1.00  0.00      A    H
ATOM   2192  HB2 PHE A 151      -1.785  16.679   2.482  1.00  0.00      A    H
ATOM   2193  CG  PHE A 151      -3.927  17.040   2.821  1.00  0.00      A    C
ATOM   2194  CD1 PHE A 151      -5.217  17.070   2.211  1.00  0.00      A    C
ATOM   2195  HD1 PHE A 151      -5.309  17.057   1.135  1.00  0.00      A    H
ATOM   2196  CE1 PHE A 151      -6.400  17.259   2.990  1.00  0.00      A    C
ATOM   2197  HE1 PHE A 151      -7.363  17.275   2.502  1.00  0.00      A    H
ATOM   2198  CZ  PHE A 151      -6.311  17.258   4.373  1.00  0.00      A    C
ATOM   2199  HZ  PHE A 151      -7.144  17.461   5.029  1.00  0.00      A    H
ATOM   2200  CD2 PHE A 151      -3.903  17.107   4.234  1.00  0.00      A    C
ATOM   2201  HD2 PHE A 151      -3.006  17.140   4.835  1.00  0.00      A    H
ATOM   2202  CE2 PHE A 151      -5.094  17.142   4.956  1.00  0.00      A    C
ATOM   2203  HE2 PHE A 151      -5.058  17.224   6.032  1.00  0.00      A    H
ATOM   2204  C   PHE A 151      -1.759  19.296   2.393  1.00  0.00      A    C
ATOM   2205  O   PHE A 151      -0.690  18.999   2.881  1.00  0.00      A    O
ATOM   2206  N   THR A 152      -2.497  20.376   2.774  1.00  0.00      A    N
ATOM   2207  HN  THR A 152      -3.363  20.605   2.335  1.00  0.00      A    H
ATOM   2208  CA  THR A 152      -2.163  21.286   3.794  1.00  0.00      A    C
ATOM   2209  HA  THR A 152      -1.146  21.098   4.108  1.00  0.00      A    H
ATOM   2210  CB  THR A 152      -2.366  22.683   3.273  1.00  0.00      A    C
ATOM   2211  HB  THR A 152      -2.087  23.456   4.021  1.00  0.00      A    H
ATOM   2212  OG1 THR A 152      -3.795  22.910   2.992  1.00  0.00      A    O
ATOM   2213  HG1 THR A 152      -3.989  23.839   3.143  1.00  0.00      A    H
ATOM   2214  CG2 THR A 152      -1.615  22.826   1.924  1.00  0.00      A    C
ATOM   2215 HG21 THR A 152      -0.607  22.367   2.016  1.00  0.00      A    H
ATOM   2216 HG22 THR A 152      -2.178  22.319   1.112  1.00  0.00      A    H
ATOM   2217 HG23 THR A 152      -1.509  23.892   1.629  1.00  0.00      A    H
ATOM   2218  C   THR A 152      -2.866  21.106   5.089  1.00  0.00      A    C
ATOM   2219  O   THR A 152      -2.284  21.312   6.163  1.00  0.00      A    O
ATOM   2220  N   GLY A 153      -4.195  20.811   5.048  1.00  0.00      A    N
ATOM   2221  HN  GLY A 153      -4.608  20.689   4.149  1.00  0.00      A    H
ATOM   2222  CA  GLY A 153      -5.116  20.555   6.164  1.00  0.00      A    C
ATOM   2223  HA1 GLY A 153      -4.804  19.644   6.652  1.00  0.00      A    H
ATOM   2224  HA2 GLY A 153      -5.048  21.409   6.822  1.00  0.00      A    H
ATOM   2225  C   GLY A 153      -6.516  20.431   5.656  1.00  0.00      A    C
ATOM   2226  O   GLY A 153      -6.705  20.236   4.454  1.00  0.00      A    O
ATOM   2227  N   GLU A 154      -7.589  20.382   6.490  1.00  0.00      A    N
ATOM   2228  HN  GLU A 154      -8.499  20.226   6.112  1.00  0.00      A    H
ATOM   2229  CA  GLU A 154      -7.464  20.483   7.956  1.00  0.00      A    C
ATOM   2230  HA  GLU A 154      -6.550  20.859   8.391  1.00  0.00      A    H
ATOM   2231  CB  GLU A 154      -8.501  21.512   8.417  1.00  0.00      A    C
ATOM   2232  HB1 GLU A 154      -8.334  22.441   7.832  1.00  0.00      A    H
ATOM   2233  HB2 GLU A 154      -9.533  21.188   8.163  1.00  0.00      A    H
ATOM   2234  CG  GLU A 154      -8.418  21.886   9.910  1.00  0.00      A    C
ATOM   2235  HG1 GLU A 154      -8.743  21.056  10.573  1.00  0.00      A    H
ATOM   2236  HG2 GLU A 154      -7.375  21.991  10.276  1.00  0.00      A    H
ATOM   2237  CD  GLU A 154      -9.185  23.105  10.328  1.00  0.00      A    C
ATOM   2238  OE1 GLU A 154      -8.586  24.149  10.672  1.00  0.00      A    O
ATOM   2239  OE2 GLU A 154     -10.434  23.016  10.205  1.00  0.00      A    O
ATOM   2240  C   GLU A 154      -7.802  19.092   8.584  1.00  0.00      A    C
ATOM   2241  O   GLU A 154      -8.796  18.404   8.285  1.00  0.00      A    O
ATOM   2242  N   CYS A 155      -6.919  18.664   9.446  1.00  0.00      A    N
ATOM   2243  HN  CYS A 155      -6.110  19.184   9.708  1.00  0.00      A    H
ATOM   2244  CA  CYS A 155      -7.012  17.403  10.074  1.00  0.00      A    C
ATOM   2245  HA  CYS A 155      -8.022  17.022  10.039  1.00  0.00      A    H
ATOM   2246  CB  CYS A 155      -6.030  16.328   9.494  1.00  0.00      A    C
ATOM   2247  HB1 CYS A 155      -6.232  15.360  10.000  1.00  0.00      A    H
ATOM   2248  HB2 CYS A 155      -6.312  16.099   8.444  1.00  0.00      A    H
ATOM   2249  SG  CYS A 155      -4.274  16.703   9.406  1.00  0.00      A    S
ATOM   2250  C   CYS A 155      -6.785  17.490  11.575  1.00  0.00      A    C
ATOM   2251  O   CYS A 155      -6.424  18.588  12.071  1.00  0.00      A    O
ATOM   2252  N   GLY A 156      -6.766  16.329  12.382  1.00  0.00      A    N
ATOM   2253  HN  GLY A 156      -7.007  15.458  11.960  1.00  0.00      A    H
ATOM   2254  CA  GLY A 156      -6.486  16.329  13.813  1.00  0.00      A    C
ATOM   2255  HA1 GLY A 156      -6.416  17.329  14.215  1.00  0.00      A    H
ATOM   2256  HA2 GLY A 156      -7.377  15.824  14.155  1.00  0.00      A    H
ATOM   2257  C   GLY A 156      -5.166  15.574  14.161  1.00  0.00      A    C
ATOM   2258  O   GLY A 156      -4.352  15.263  13.317  1.00  0.00      A    O
ATOM   2259  N   THR A 157      -5.058  15.223  15.462  1.00  0.00      A    N
ATOM   2260  HN  THR A 157      -5.697  15.574  16.142  1.00  0.00      A    H
ATOM   2261  CA  THR A 157      -4.117  14.213  15.948  1.00  0.00      A    C
ATOM   2262  HA  THR A 157      -3.843  13.615  15.091  1.00  0.00      A    H
ATOM   2263  CB  THR A 157      -2.819  14.833  16.593  1.00  0.00      A    C
ATOM   2264  HB  THR A 157      -2.244  13.991  17.034  1.00  0.00      A    H
ATOM   2265  OG1 THR A 157      -3.180  15.707  17.652  1.00  0.00      A    O
ATOM   2266  HG1 THR A 157      -3.361  15.137  18.403  1.00  0.00      A    H
ATOM   2267  CG2 THR A 157      -2.011  15.591  15.526  1.00  0.00      A    C
ATOM   2268 HG21 THR A 157      -2.648  16.206  14.855  1.00  0.00      A    H
ATOM   2269 HG22 THR A 157      -1.122  16.107  15.948  1.00  0.00      A    H
ATOM   2270 HG23 THR A 157      -1.511  14.848  14.868  1.00  0.00      A    H
ATOM   2271  C   THR A 157      -4.807  13.223  16.901  1.00  0.00      A    C
ATOM   2272  O   THR A 157      -4.256  12.823  17.913  1.00  0.00      A    O
ATOM   2273  N   ASP A 158      -6.045  12.719  16.576  1.00  0.00      A    N
ATOM   2274  HN  ASP A 158      -6.573  13.006  15.780  1.00  0.00      A    H
ATOM   2275  CA  ASP A 158      -6.820  11.678  17.278  1.00  0.00      A    C
ATOM   2276  HA  ASP A 158      -6.512  11.753  18.311  1.00  0.00      A    H
ATOM   2277  CB  ASP A 158      -8.342  11.931  16.959  1.00  0.00      A    C
ATOM   2278  HB1 ASP A 158      -8.582  12.019  15.878  1.00  0.00      A    H
ATOM   2279  HB2 ASP A 158      -9.019  11.161  17.387  1.00  0.00      A    H
ATOM   2280  CG  ASP A 158      -8.623  13.260  17.562  1.00  0.00      A    C
ATOM   2281  OD1 ASP A 158      -8.964  13.345  18.789  1.00  0.00      A    O
ATOM   2282  OD2 ASP A 158      -8.624  14.231  16.803  1.00  0.00      A    O
ATOM   2283  C   ASP A 158      -6.346  10.227  16.778  1.00  0.00      A    C
ATOM   2284  O   ASP A 158      -6.232   9.296  17.570  1.00  0.00      A    O
ATOM   2285  N   LEU A 159      -6.117  10.013  15.491  1.00  0.00      A    N
ATOM   2286  HN  LEU A 159      -6.357  10.780  14.902  1.00  0.00      A    H
ATOM   2287  CA  LEU A 159      -5.410   8.912  14.867  1.00  0.00      A    C
ATOM   2288  HA  LEU A 159      -5.369   9.296  13.858  1.00  0.00      A    H
ATOM   2289  CB  LEU A 159      -3.975   8.696  15.491  1.00  0.00      A    C
ATOM   2290  HB1 LEU A 159      -4.006   8.044  16.390  1.00  0.00      A    H
ATOM   2291  HB2 LEU A 159      -3.421   8.098  14.737  1.00  0.00      A    H
ATOM   2292  CG  LEU A 159      -3.111   9.967  15.850  1.00  0.00      A    C
ATOM   2293  HG  LEU A 159      -3.724  10.575  16.549  1.00  0.00      A    H
ATOM   2294  CD1 LEU A 159      -1.787   9.576  16.567  1.00  0.00      A    C
ATOM   2295 HD11 LEU A 159      -1.105  10.441  16.711  1.00  0.00      A    H
ATOM   2296 HD12 LEU A 159      -2.070   9.036  17.496  1.00  0.00      A    H
ATOM   2297 HD13 LEU A 159      -1.215   8.825  15.981  1.00  0.00      A    H
ATOM   2298  CD2 LEU A 159      -2.868  10.840  14.612  1.00  0.00      A    C
ATOM   2299 HD21 LEU A 159      -3.823  11.133  14.127  1.00  0.00      A    H
ATOM   2300 HD22 LEU A 159      -2.447  11.817  14.933  1.00  0.00      A    H
ATOM   2301 HD23 LEU A 159      -2.260  10.345  13.825  1.00  0.00      A    H
ATOM   2302  C   LEU A 159      -6.258   7.649  14.686  1.00  0.00      A    C
ATOM   2303  O   LEU A 159      -6.495   6.845  15.574  1.00  0.00      A    O
ATOM   2304  N   ASP A 160      -6.582   7.460  13.382  1.00  0.00      A    N
ATOM   2305  HN  ASP A 160      -6.351   7.949  12.544  1.00  0.00      A    H
ATOM   2306  CA  ASP A 160      -7.470   6.338  13.086  1.00  0.00      A    C
ATOM   2307  HA  ASP A 160      -7.741   5.755  13.954  1.00  0.00      A    H
ATOM   2308  CB  ASP A 160      -8.789   6.853  12.496  1.00  0.00      A    C
ATOM   2309  HB1 ASP A 160      -9.461   6.039  12.149  1.00  0.00      A    H
ATOM   2310  HB2 ASP A 160      -9.251   7.238  13.430  1.00  0.00      A    H
ATOM   2311  CG  ASP A 160      -8.679   8.017  11.521  1.00  0.00      A    C
ATOM   2312  OD1 ASP A 160      -8.935   9.250  11.839  1.00  0.00      A    O
ATOM   2313  OD2 ASP A 160      -8.419   7.719  10.363  1.00  0.00      A    O
ATOM   2314  C   ASP A 160      -6.680   5.422  12.130  1.00  0.00      A    C
ATOM   2315  O   ASP A 160      -6.063   4.434  12.550  1.00  0.00      A    O
ATOM   2316  N   HSP A 161      -6.556   5.734  10.821  1.00  0.00      A    N
ATOM   2317  HN  HSP A 161      -7.024   6.557  10.508  1.00  0.00      A    H
ATOM   2318  CA  HSP A 161      -6.016   4.912   9.701  1.00  0.00      A    C
ATOM   2319  HA  HSP A 161      -6.528   3.963   9.648  1.00  0.00      A    H
ATOM   2320  CB  HSP A 161      -6.552   5.501   8.399  1.00  0.00      A    C
ATOM   2321  HB1 HSP A 161      -7.618   5.747   8.590  1.00  0.00      A    H
ATOM   2322  HB2 HSP A 161      -6.004   6.465   8.330  1.00  0.00      A    H
ATOM   2323  CD2 HSP A 161      -7.475   4.187   6.401  1.00  0.00      A    C
ATOM   2324  HD2 HSP A 161      -8.552   4.253   6.490  1.00  0.00      A    H
ATOM   2325  CG  HSP A 161      -6.469   4.689   7.173  1.00  0.00      A    C
ATOM   2326  NE2 HSP A 161      -6.935   3.466   5.399  1.00  0.00      A    N
ATOM   2327  HE2 HSP A 161      -7.452   3.017   4.671  1.00  0.00      A    H
ATOM   2328  ND1 HSP A 161      -5.298   4.219   6.648  1.00  0.00      A    N
ATOM   2329  HD1 HSP A 161      -4.429   4.143   7.138  1.00  0.00      A    H
ATOM   2330  CE1 HSP A 161      -5.574   3.524   5.546  1.00  0.00      A    C
ATOM   2331  HE1 HSP A 161      -4.840   3.001   4.970  1.00  0.00      A    H
ATOM   2332  C   HSP A 161      -4.470   4.836   9.566  1.00  0.00      A    C
ATOM   2333  O   HSP A 161      -3.761   5.823   9.408  1.00  0.00      A    O
ATOM   2334  N   GLY A 162      -3.976   3.606   9.550  1.00  0.00      A    N
ATOM   2335  HN  GLY A 162      -4.634   2.890   9.770  1.00  0.00      A    H
ATOM   2336  CA  GLY A 162      -2.609   3.141   9.284  1.00  0.00      A    C
ATOM   2337  HA1 GLY A 162      -1.908   3.644   9.934  1.00  0.00      A    H
ATOM   2338  HA2 GLY A 162      -2.705   2.085   9.488  1.00  0.00      A    H
ATOM   2339  C   GLY A 162      -2.237   3.362   7.870  1.00  0.00      A    C
ATOM   2340  O   GLY A 162      -2.682   2.634   7.006  1.00  0.00      A    O
ATOM   2341  N   VAL A 163      -1.425   4.350   7.602  1.00  0.00      A    N
ATOM   2342  HN  VAL A 163      -1.211   4.936   8.380  1.00  0.00      A    H
ATOM   2343  CA  VAL A 163      -0.892   4.659   6.252  1.00  0.00      A    C
ATOM   2344  HA  VAL A 163      -1.480   4.097   5.541  1.00  0.00      A    H
ATOM   2345  CB  VAL A 163      -1.100   6.122   5.864  1.00  0.00      A    C
ATOM   2346  HB  VAL A 163      -0.885   6.290   4.787  1.00  0.00      A    H
ATOM   2347  CG1 VAL A 163      -2.640   6.332   5.868  1.00  0.00      A    C
ATOM   2348 HG11 VAL A 163      -3.085   6.385   6.885  1.00  0.00      A    H
ATOM   2349 HG12 VAL A 163      -2.840   7.314   5.388  1.00  0.00      A    H
ATOM   2350 HG13 VAL A 163      -3.266   5.692   5.210  1.00  0.00      A    H
ATOM   2351  CG2 VAL A 163      -0.283   7.041   6.785  1.00  0.00      A    C
ATOM   2352 HG21 VAL A 163      -0.632   6.958   7.836  1.00  0.00      A    H
ATOM   2353 HG22 VAL A 163       0.786   6.761   6.668  1.00  0.00      A    H
ATOM   2354 HG23 VAL A 163      -0.363   8.121   6.534  1.00  0.00      A    H
ATOM   2355  C   VAL A 163       0.550   4.220   6.135  1.00  0.00      A    C
ATOM   2356  O   VAL A 163       1.315   4.178   7.071  1.00  0.00      A    O
ATOM   2357  N   ALA A 164       0.966   3.961   4.896  1.00  0.00      A    N
ATOM   2358  HN  ALA A 164       0.340   4.134   4.139  1.00  0.00      A    H
ATOM   2359  CA  ALA A 164       2.354   3.720   4.599  1.00  0.00      A    C
ATOM   2360  HA  ALA A 164       2.843   3.490   5.534  1.00  0.00      A    H
ATOM   2361  CB  ALA A 164       2.635   2.450   3.780  1.00  0.00      A    C
ATOM   2362  HB1 ALA A 164       2.168   1.533   4.199  1.00  0.00      A    H
ATOM   2363  HB2 ALA A 164       2.081   2.639   2.836  1.00  0.00      A    H
ATOM   2364  HB3 ALA A 164       3.725   2.284   3.643  1.00  0.00      A    H
ATOM   2365  C   ALA A 164       3.075   4.927   4.100  1.00  0.00      A    C
ATOM   2366  O   ALA A 164       2.770   5.467   3.048  1.00  0.00      A    O
ATOM   2367  N   VAL A 165       4.107   5.399   4.861  1.00  0.00      A    N
ATOM   2368  HN  VAL A 165       4.483   4.947   5.667  1.00  0.00      A    H
ATOM   2369  CA  VAL A 165       4.905   6.536   4.464  1.00  0.00      A    C
ATOM   2370  HA  VAL A 165       4.391   7.198   3.782  1.00  0.00      A    H
ATOM   2371  CB  VAL A 165       5.268   7.362   5.720  1.00  0.00      A    C
ATOM   2372  HB  VAL A 165       5.727   6.626   6.415  1.00  0.00      A    H
ATOM   2373  CG1 VAL A 165       6.161   8.609   5.456  1.00  0.00      A    C
ATOM   2374 HG11 VAL A 165       6.288   9.127   6.431  1.00  0.00      A    H
ATOM   2375 HG12 VAL A 165       7.148   8.202   5.147  1.00  0.00      A    H
ATOM   2376 HG13 VAL A 165       5.669   9.257   4.700  1.00  0.00      A    H
ATOM   2377  CG2 VAL A 165       3.973   7.865   6.379  1.00  0.00      A    C
ATOM   2378 HG21 VAL A 165       4.191   8.216   7.410  1.00  0.00      A    H
ATOM   2379 HG22 VAL A 165       3.518   8.698   5.801  1.00  0.00      A    H
ATOM   2380 HG23 VAL A 165       3.159   7.109   6.415  1.00  0.00      A    H
ATOM   2381  C   VAL A 165       6.136   6.054   3.783  1.00  0.00      A    C
ATOM   2382  O   VAL A 165       7.020   5.412   4.390  1.00  0.00      A    O
ATOM   2383  N   VAL A 166       6.132   6.327   2.488  1.00  0.00      A    N
ATOM   2384  HN  VAL A 166       5.462   6.944   2.083  1.00  0.00      A    H
ATOM   2385  CA  VAL A 166       6.944   5.528   1.551  1.00  0.00      A    C
ATOM   2386  HA  VAL A 166       7.661   4.927   2.092  1.00  0.00      A    H
ATOM   2387  CB  VAL A 166       6.047   4.658   0.619  1.00  0.00      A    C
ATOM   2388  HB  VAL A 166       6.685   4.084  -0.086  1.00  0.00      A    H
ATOM   2389  CG1 VAL A 166       5.187   3.600   1.415  1.00  0.00      A    C
ATOM   2390 HG11 VAL A 166       4.639   2.991   0.664  1.00  0.00      A    H
ATOM   2391 HG12 VAL A 166       5.743   2.968   2.140  1.00  0.00      A    H
ATOM   2392 HG13 VAL A 166       4.389   4.118   1.989  1.00  0.00      A    H
ATOM   2393  CG2 VAL A 166       5.212   5.589  -0.262  1.00  0.00      A    C
ATOM   2394 HG21 VAL A 166       4.516   6.231   0.320  1.00  0.00      A    H
ATOM   2395 HG22 VAL A 166       5.891   6.156  -0.935  1.00  0.00      A    H
ATOM   2396 HG23 VAL A 166       4.548   4.873  -0.792  1.00  0.00      A    H
ATOM   2397  C   VAL A 166       7.987   6.480   0.810  1.00  0.00      A    C
ATOM   2398  O   VAL A 166       8.525   6.184  -0.276  1.00  0.00      A    O
ATOM   2399  N   GLY A 167       8.231   7.742   1.346  1.00  0.00      A    N
ATOM   2400  HN  GLY A 167       7.744   8.093   2.142  1.00  0.00      A    H
ATOM   2401  CA  GLY A 167       9.106   8.659   0.645  1.00  0.00      A    C
ATOM   2402  HA1 GLY A 167      10.083   8.238   0.831  1.00  0.00      A    H
ATOM   2403  HA2 GLY A 167       8.787   8.683  -0.387  1.00  0.00      A    H
ATOM   2404  C   GLY A 167       8.934  10.123   1.105  1.00  0.00      A    C
ATOM   2405  O   GLY A 167       8.063  10.416   1.934  1.00  0.00      A    O
ATOM   2406  N   TYR A 168       9.743  11.070   0.443  1.00  0.00      A    N
ATOM   2407  HN  TYR A 168      10.429  10.773  -0.217  1.00  0.00      A    H
ATOM   2408  CA  TYR A 168       9.551  12.508   0.543  1.00  0.00      A    C
ATOM   2409  HA  TYR A 168       8.476  12.604   0.527  1.00  0.00      A    H
ATOM   2410  CB  TYR A 168       9.876  13.184   1.885  1.00  0.00      A    C
ATOM   2411  HB1 TYR A 168       9.741  14.286   1.925  1.00  0.00      A    H
ATOM   2412  HB2 TYR A 168       9.312  12.709   2.716  1.00  0.00      A    H
ATOM   2413  CG  TYR A 168      11.345  13.041   2.170  1.00  0.00      A    C
ATOM   2414  CD1 TYR A 168      12.313  14.018   1.776  1.00  0.00      A    C
ATOM   2415  HD1 TYR A 168      11.928  14.866   1.229  1.00  0.00      A    H
ATOM   2416  CE1 TYR A 168      13.617  13.856   2.193  1.00  0.00      A    C
ATOM   2417  HE1 TYR A 168      14.365  14.578   1.901  1.00  0.00      A    H
ATOM   2418  CZ  TYR A 168      14.045  12.723   2.851  1.00  0.00      A    C
ATOM   2419  OH  TYR A 168      15.407  12.696   3.291  1.00  0.00      A    O
ATOM   2420  HH  TYR A 168      15.877  13.330   2.745  1.00  0.00      A    H
ATOM   2421  CD2 TYR A 168      11.798  11.896   2.745  1.00  0.00      A    C
ATOM   2422  HD2 TYR A 168      11.174  11.020   2.840  1.00  0.00      A    H
ATOM   2423  CE2 TYR A 168      13.152  11.697   3.205  1.00  0.00      A    C
ATOM   2424  HE2 TYR A 168      13.465  10.796   3.712  1.00  0.00      A    H
ATOM   2425  C   TYR A 168      10.070  13.313  -0.676  1.00  0.00      A    C
ATOM   2426  O   TYR A 168      10.645  12.754  -1.544  1.00  0.00      A    O
ATOM   2427  N   GLY A 169       9.978  14.690  -0.664  1.00  0.00      A    N
ATOM   2428  HN  GLY A 169       9.453  15.118   0.068  1.00  0.00      A    H
ATOM   2429  CA  GLY A 169      10.398  15.454  -1.786  1.00  0.00      A    C
ATOM   2430  HA1 GLY A 169      11.467  15.399  -1.927  1.00  0.00      A    H
ATOM   2431  HA2 GLY A 169       9.850  15.174  -2.673  1.00  0.00      A    H
ATOM   2432  C   GLY A 169      10.083  16.854  -1.559  1.00  0.00      A    C
ATOM   2433  O   GLY A 169       9.438  17.231  -0.578  1.00  0.00      A    O
ATOM   2434  N   THR A 170      10.317  17.649  -2.650  1.00  0.00      A    N
ATOM   2435  HN  THR A 170      10.821  17.355  -3.459  1.00  0.00      A    H
ATOM   2436  CA  THR A 170      10.002  19.033  -2.606  1.00  0.00      A    C
ATOM   2437  HA  THR A 170       9.374  19.349  -1.786  1.00  0.00      A    H
ATOM   2438  CB  THR A 170      11.214  19.926  -2.725  1.00  0.00      A    C
ATOM   2439  HB  THR A 170      11.099  21.021  -2.873  1.00  0.00      A    H
ATOM   2440  OG1 THR A 170      12.210  19.442  -3.629  1.00  0.00      A    O
ATOM   2441  HG1 THR A 170      12.766  20.221  -3.708  1.00  0.00      A    H
ATOM   2442  CG2 THR A 170      11.953  19.886  -1.374  1.00  0.00      A    C
ATOM   2443 HG21 THR A 170      12.581  20.802  -1.354  1.00  0.00      A    H
ATOM   2444 HG22 THR A 170      11.254  19.991  -0.516  1.00  0.00      A    H
ATOM   2445 HG23 THR A 170      12.566  18.998  -1.108  1.00  0.00      A    H
ATOM   2446  C   THR A 170       9.343  19.284  -3.921  1.00  0.00      A    C
ATOM   2447  O   THR A 170       9.416  18.478  -4.858  1.00  0.00      A    O
ATOM   2448  N   ALA A 171       8.593  20.397  -4.055  1.00  0.00      A    N
ATOM   2449  HN  ALA A 171       8.422  20.894  -3.207  1.00  0.00      A    H
ATOM   2450  CA  ALA A 171       7.980  20.827  -5.294  1.00  0.00      A    C
ATOM   2451  HA  ALA A 171       7.847  19.969  -5.936  1.00  0.00      A    H
ATOM   2452  CB  ALA A 171       6.627  21.315  -4.916  1.00  0.00      A    C
ATOM   2453  HB1 ALA A 171       6.069  20.670  -4.204  1.00  0.00      A    H
ATOM   2454  HB2 ALA A 171       6.729  22.350  -4.527  1.00  0.00      A    H
ATOM   2455  HB3 ALA A 171       5.885  21.476  -5.728  1.00  0.00      A    H
ATOM   2456  C   ALA A 171       8.773  21.841  -6.055  1.00  0.00      A    C
ATOM   2457  O   ALA A 171       9.979  22.004  -5.913  1.00  0.00      A    O
ATOM   2458  N   LEU A 172       8.184  22.623  -6.999  1.00  0.00      A    N
ATOM   2459  HN  LEU A 172       7.239  22.626  -7.316  1.00  0.00      A    H
ATOM   2460  CA  LEU A 172       9.017  23.500  -7.882  1.00  0.00      A    C
ATOM   2461  HA  LEU A 172      10.048  23.193  -7.788  1.00  0.00      A    H
ATOM   2462  CB  LEU A 172       8.518  23.314  -9.363  1.00  0.00      A    C
ATOM   2463  HB1 LEU A 172       7.457  23.625  -9.466  1.00  0.00      A    H
ATOM   2464  HB2 LEU A 172       9.026  24.031 -10.042  1.00  0.00      A    H
ATOM   2465  CG  LEU A 172       8.653  21.891  -9.911  1.00  0.00      A    C
ATOM   2466  HG  LEU A 172       8.309  21.121  -9.188  1.00  0.00      A    H
ATOM   2467  CD1 LEU A 172       7.793  21.654 -11.234  1.00  0.00      A    C
ATOM   2468 HD11 LEU A 172       8.082  22.364 -12.039  1.00  0.00      A    H
ATOM   2469 HD12 LEU A 172       7.878  20.602 -11.581  1.00  0.00      A    H
ATOM   2470 HD13 LEU A 172       6.718  21.767 -10.980  1.00  0.00      A    H
ATOM   2471  CD2 LEU A 172      10.115  21.675 -10.200  1.00  0.00      A    C
ATOM   2472 HD21 LEU A 172      10.473  22.455 -10.904  1.00  0.00      A    H
ATOM   2473 HD22 LEU A 172      10.760  21.620  -9.296  1.00  0.00      A    H
ATOM   2474 HD23 LEU A 172      10.366  20.663 -10.584  1.00  0.00      A    H
ATOM   2475  C   LEU A 172       8.775  24.955  -7.432  1.00  0.00      A    C
ATOM   2476  O   LEU A 172       9.577  25.875  -7.714  1.00  0.00      A    O
ATOM   2477  N   ASP A 173       7.621  25.288  -6.745  1.00  0.00      A    N
ATOM   2478  HN  ASP A 173       6.857  24.670  -6.578  1.00  0.00      A    H
ATOM   2479  CA  ASP A 173       7.390  26.611  -6.219  1.00  0.00      A    C
ATOM   2480  HA  ASP A 173       7.661  27.359  -6.949  1.00  0.00      A    H
ATOM   2481  CB  ASP A 173       5.904  26.766  -5.853  1.00  0.00      A    C
ATOM   2482  HB1 ASP A 173       5.748  27.642  -5.187  1.00  0.00      A    H
ATOM   2483  HB2 ASP A 173       5.350  27.117  -6.750  1.00  0.00      A    H
ATOM   2484  CG  ASP A 173       5.198  25.557  -5.274  1.00  0.00      A    C
ATOM   2485  OD1 ASP A 173       5.696  24.904  -4.337  1.00  0.00      A    O
ATOM   2486  OD2 ASP A 173       4.187  25.173  -5.908  1.00  0.00      A    O
ATOM   2487  C   ASP A 173       8.303  26.885  -5.066  1.00  0.00      A    C
ATOM   2488  O   ASP A 173       9.334  27.576  -5.116  1.00  0.00      A    O
ATOM   2489  N   GLY A 174       8.032  26.233  -3.875  1.00  0.00      A    N
ATOM   2490  HN  GLY A 174       7.180  25.718  -3.816  1.00  0.00      A    H
ATOM   2491  CA  GLY A 174       8.665  26.366  -2.590  1.00  0.00      A    C
ATOM   2492  HA1 GLY A 174       9.742  26.390  -2.661  1.00  0.00      A    H
ATOM   2493  HA2 GLY A 174       8.240  27.223  -2.087  1.00  0.00      A    H
ATOM   2494  C   GLY A 174       8.240  25.269  -1.635  1.00  0.00      A    C
ATOM   2495  O   GLY A 174       8.670  25.310  -0.517  1.00  0.00      A    O
ATOM   2496  N   THR A 175       7.348  24.339  -2.018  1.00  0.00      A    N
ATOM   2497  HN  THR A 175       7.090  24.300  -2.980  1.00  0.00      A    H
ATOM   2498  CA  THR A 175       6.596  23.477  -1.082  1.00  0.00      A    C
ATOM   2499  HA  THR A 175       6.419  24.007  -0.158  1.00  0.00      A    H
ATOM   2500  CB  THR A 175       5.234  23.037  -1.657  1.00  0.00      A    C
ATOM   2501  HB  THR A 175       5.418  22.316  -2.482  1.00  0.00      A    H
ATOM   2502  OG1 THR A 175       4.531  24.076  -2.215  1.00  0.00      A    O
ATOM   2503  HG1 THR A 175       5.023  24.335  -2.998  1.00  0.00      A    H
ATOM   2504  CG2 THR A 175       4.311  22.441  -0.575  1.00  0.00      A    C
ATOM   2505 HG21 THR A 175       4.599  21.401  -0.312  1.00  0.00      A    H
ATOM   2506 HG22 THR A 175       4.215  23.149   0.276  1.00  0.00      A    H
ATOM   2507 HG23 THR A 175       3.319  22.366  -1.070  1.00  0.00      A    H
ATOM   2508  C   THR A 175       7.216  22.151  -0.778  1.00  0.00      A    C
ATOM   2509  O   THR A 175       7.637  21.410  -1.662  1.00  0.00      A    O
ATOM   2510  N   LYS A 176       7.319  21.807   0.491  1.00  0.00      A    N
ATOM   2511  HN  LYS A 176       7.152  22.432   1.250  1.00  0.00      A    H
ATOM   2512  CA  LYS A 176       7.973  20.539   0.974  1.00  0.00      A    C
ATOM   2513  HA  LYS A 176       8.669  20.125   0.259  1.00  0.00      A    H
ATOM   2514  CB  LYS A 176       8.784  20.791   2.268  1.00  0.00      A    C
ATOM   2515  HB1 LYS A 176       8.141  21.272   3.036  1.00  0.00      A    H
ATOM   2516  HB2 LYS A 176       9.265  19.825   2.532  1.00  0.00      A    H
ATOM   2517  CG  LYS A 176      10.029  21.711   2.025  1.00  0.00      A    C
ATOM   2518  HG1 LYS A 176      10.808  21.259   1.374  1.00  0.00      A    H
ATOM   2519  HG2 LYS A 176       9.619  22.632   1.557  1.00  0.00      A    H
ATOM   2520  CD  LYS A 176      10.720  22.029   3.386  1.00  0.00      A    C
ATOM   2521  HD1 LYS A 176       9.920  22.208   4.136  1.00  0.00      A    H
ATOM   2522  HD2 LYS A 176      11.352  21.156   3.654  1.00  0.00      A    H
ATOM   2523  CE  LYS A 176      11.585  23.253   3.424  1.00  0.00      A    C
ATOM   2524  HE1 LYS A 176      12.397  23.045   2.694  1.00  0.00      A    H
ATOM   2525  HE2 LYS A 176      11.035  24.201   3.241  1.00  0.00      A    H
ATOM   2526  NZ  LYS A 176      12.216  23.482   4.767  1.00  0.00      A    N
ATOM   2527  HZ1 LYS A 176      13.162  23.052   4.742  1.00  0.00      A    H
ATOM   2528  HZ2 LYS A 176      12.385  24.472   5.034  1.00  0.00      A    H
ATOM   2529  HZ3 LYS A 176      11.613  23.142   5.544  1.00  0.00      A    H
ATOM   2530  C   LYS A 176       6.878  19.534   1.252  1.00  0.00      A    C
ATOM   2531  O   LYS A 176       5.833  19.841   1.885  1.00  0.00      A    O
ATOM   2532  N   TYR A 177       6.922  18.263   0.721  1.00  0.00      A    N
ATOM   2533  HN  TYR A 177       7.671  17.974   0.130  1.00  0.00      A    H
ATOM   2534  CA  TYR A 177       5.958  17.200   1.100  1.00  0.00      A    C
ATOM   2535  HA  TYR A 177       5.530  17.568   2.021  1.00  0.00      A    H
ATOM   2536  CB  TYR A 177       4.980  16.936  -0.104  1.00  0.00      A    C
ATOM   2537  HB1 TYR A 177       4.249  16.123   0.090  1.00  0.00      A    H
ATOM   2538  HB2 TYR A 177       4.467  17.918  -0.190  1.00  0.00      A    H
ATOM   2539  CG  TYR A 177       5.730  16.672  -1.354  1.00  0.00      A    C
ATOM   2540  CD1 TYR A 177       6.254  15.384  -1.551  1.00  0.00      A    C
ATOM   2541  HD1 TYR A 177       5.958  14.583  -0.891  1.00  0.00      A    H
ATOM   2542  CE1 TYR A 177       6.914  15.131  -2.735  1.00  0.00      A    C
ATOM   2543  HE1 TYR A 177       7.286  14.142  -2.958  1.00  0.00      A    H
ATOM   2544  CZ  TYR A 177       7.184  16.193  -3.647  1.00  0.00      A    C
ATOM   2545  OH  TYR A 177       7.938  15.861  -4.792  1.00  0.00      A    O
ATOM   2546  HH  TYR A 177       8.236  16.674  -5.207  1.00  0.00      A    H
ATOM   2547  CD2 TYR A 177       6.069  17.698  -2.247  1.00  0.00      A    C
ATOM   2548  HD2 TYR A 177       5.625  18.649  -1.988  1.00  0.00      A    H
ATOM   2549  CE2 TYR A 177       6.761  17.439  -3.427  1.00  0.00      A    C
ATOM   2550  HE2 TYR A 177       6.910  18.243  -4.132  1.00  0.00      A    H
ATOM   2551  C   TYR A 177       6.626  15.855   1.462  1.00  0.00      A    C
ATOM   2552  O   TYR A 177       7.825  15.634   1.265  1.00  0.00      A    O
ATOM   2553  N   TRP A 178       5.813  14.978   2.068  1.00  0.00      A    N
ATOM   2554  HN  TRP A 178       4.885  15.295   2.245  1.00  0.00      A    H
ATOM   2555  CA  TRP A 178       6.061  13.577   2.288  1.00  0.00      A    C
ATOM   2556  HA  TRP A 178       7.122  13.375   2.273  1.00  0.00      A    H
ATOM   2557  CB  TRP A 178       5.488  13.030   3.580  1.00  0.00      A    C
ATOM   2558  HB1 TRP A 178       4.387  13.128   3.464  1.00  0.00      A    H
ATOM   2559  HB2 TRP A 178       5.840  12.009   3.843  1.00  0.00      A    H
ATOM   2560  CG  TRP A 178       5.906  13.617   4.878  1.00  0.00      A    C
ATOM   2561  CD1 TRP A 178       5.429  14.670   5.655  1.00  0.00      A    C
ATOM   2562  HD1 TRP A 178       4.507  15.192   5.447  1.00  0.00      A    H
ATOM   2563  NE1 TRP A 178       6.299  14.833   6.657  1.00  0.00      A    N
ATOM   2564  HE1 TRP A 178       6.118  15.414   7.420  1.00  0.00      A    H
ATOM   2565  CE2 TRP A 178       7.444  14.094   6.481  1.00  0.00      A    C
ATOM   2566  CD2 TRP A 178       7.224  13.286   5.368  1.00  0.00      A    C
ATOM   2567  CE3 TRP A 178       8.191  12.401   4.947  1.00  0.00      A    C
ATOM   2568  HE3 TRP A 178       8.043  11.717   4.124  1.00  0.00      A    H
ATOM   2569  CZ3 TRP A 178       9.408  12.351   5.680  1.00  0.00      A    C
ATOM   2570  HZ3 TRP A 178      10.046  11.528   5.392  1.00  0.00      A    H
ATOM   2571  CZ2 TRP A 178       8.665  14.118   7.104  1.00  0.00      A    C
ATOM   2572  HZ2 TRP A 178       8.704  14.768   7.966  1.00  0.00      A    H
ATOM   2573  CH2 TRP A 178       9.686  13.230   6.730  1.00  0.00      A    C
ATOM   2574  HH2 TRP A 178      10.554  12.997   7.330  1.00  0.00      A    H
ATOM   2575  C   TRP A 178       5.358  12.798   1.200  1.00  0.00      A    C
ATOM   2576  O   TRP A 178       4.448  13.323   0.624  1.00  0.00      A    O
ATOM   2577  N   ILE A 179       5.674  11.502   0.957  1.00  0.00      A    N
ATOM   2578  HN  ILE A 179       6.433  11.053   1.422  1.00  0.00      A    H
ATOM   2579  CA  ILE A 179       5.018  10.718  -0.091  1.00  0.00      A    C
ATOM   2580  HA  ILE A 179       4.189  11.304  -0.459  1.00  0.00      A    H
ATOM   2581  CB  ILE A 179       5.934  10.131  -1.177  1.00  0.00      A    C
ATOM   2582  HB  ILE A 179       6.718   9.491  -0.720  1.00  0.00      A    H
ATOM   2583  CG2 ILE A 179       4.990   9.409  -2.150  1.00  0.00      A    C
ATOM   2584 HG21 ILE A 179       4.331   8.676  -1.635  1.00  0.00      A    H
ATOM   2585 HG22 ILE A 179       4.424  10.199  -2.688  1.00  0.00      A    H
ATOM   2586 HG23 ILE A 179       5.542   8.792  -2.890  1.00  0.00      A    H
ATOM   2587  CG1 ILE A 179       6.742  11.185  -2.045  1.00  0.00      A    C
ATOM   2588 HG11 ILE A 179       5.965  11.578  -2.735  1.00  0.00      A    H
ATOM   2589 HG12 ILE A 179       7.061  11.956  -1.311  1.00  0.00      A    H
ATOM   2590  CD  ILE A 179       7.939  10.625  -2.769  1.00  0.00      A    C
ATOM   2591  HD1 ILE A 179       7.670   9.686  -3.297  1.00  0.00      A    H
ATOM   2592  HD2 ILE A 179       8.407  11.289  -3.527  1.00  0.00      A    H
ATOM   2593  HD3 ILE A 179       8.674  10.331  -1.989  1.00  0.00      A    H
ATOM   2594  C   ILE A 179       4.386   9.517   0.580  1.00  0.00      A    C
ATOM   2595  O   ILE A 179       5.086   8.649   1.100  1.00  0.00      A    O
ATOM   2596  N   VAL A 180       3.101   9.433   0.751  1.00  0.00      A    N
ATOM   2597  HN  VAL A 180       2.483  10.154   0.447  1.00  0.00      A    H
ATOM   2598  CA  VAL A 180       2.319   8.447   1.537  1.00  0.00      A    C
ATOM   2599  HA  VAL A 180       2.966   7.777   2.084  1.00  0.00      A    H
ATOM   2600  CB  VAL A 180       1.419   9.152   2.596  1.00  0.00      A    C
ATOM   2601  HB  VAL A 180       0.640   9.733   2.057  1.00  0.00      A    H
ATOM   2602  CG1 VAL A 180       0.548   8.182   3.521  1.00  0.00      A    C
ATOM   2603 HG11 VAL A 180      -0.066   8.766   4.240  1.00  0.00      A    H
ATOM   2604 HG12 VAL A 180      -0.101   7.513   2.915  1.00  0.00      A    H
ATOM   2605 HG13 VAL A 180       1.233   7.537   4.111  1.00  0.00      A    H
ATOM   2606  CG2 VAL A 180       2.350  10.162   3.314  1.00  0.00      A    C
ATOM   2607 HG21 VAL A 180       1.695  10.461   4.161  1.00  0.00      A    H
ATOM   2608 HG22 VAL A 180       3.274   9.698   3.719  1.00  0.00      A    H
ATOM   2609 HG23 VAL A 180       2.536  11.061   2.689  1.00  0.00      A    H
ATOM   2610  C   VAL A 180       1.511   7.562   0.559  1.00  0.00      A    C
ATOM   2611  O   VAL A 180       0.902   8.010  -0.401  1.00  0.00      A    O
ATOM   2612  N   LYS A 181       1.520   6.291   0.912  1.00  0.00      A    N
ATOM   2613  HN  LYS A 181       1.837   6.053   1.827  1.00  0.00      A    H
ATOM   2614  CA  LYS A 181       0.679   5.310   0.271  1.00  0.00      A    C
ATOM   2615  HA  LYS A 181       0.204   5.688  -0.622  1.00  0.00      A    H
ATOM   2616  CB  LYS A 181       1.520   4.024  -0.151  1.00  0.00      A    C
ATOM   2617  HB1 LYS A 181       2.351   4.441  -0.760  1.00  0.00      A    H
ATOM   2618  HB2 LYS A 181       1.895   3.297   0.601  1.00  0.00      A    H
ATOM   2619  CG  LYS A 181       0.750   3.109  -1.173  1.00  0.00      A    C
ATOM   2620  HG1 LYS A 181      -0.054   2.557  -0.641  1.00  0.00      A    H
ATOM   2621  HG2 LYS A 181       0.256   3.714  -1.964  1.00  0.00      A    H
ATOM   2622  CD  LYS A 181       1.613   2.158  -1.919  1.00  0.00      A    C
ATOM   2623  HD1 LYS A 181       2.165   1.449  -1.265  1.00  0.00      A    H
ATOM   2624  HD2 LYS A 181       0.887   1.549  -2.499  1.00  0.00      A    H
ATOM   2625  CE  LYS A 181       2.694   2.745  -2.828  1.00  0.00      A    C
ATOM   2626  HE1 LYS A 181       2.320   3.651  -3.352  1.00  0.00      A    H
ATOM   2627  HE2 LYS A 181       3.639   3.076  -2.348  1.00  0.00      A    H
ATOM   2628  NZ  LYS A 181       3.109   1.725  -3.886  1.00  0.00      A    N
ATOM   2629  HZ1 LYS A 181       3.350   0.808  -3.457  1.00  0.00      A    H
ATOM   2630  HZ2 LYS A 181       2.320   1.717  -4.563  1.00  0.00      A    H
ATOM   2631  HZ3 LYS A 181       4.007   1.953  -4.358  1.00  0.00      A    H
ATOM   2632  C   LYS A 181      -0.510   4.875   1.150  1.00  0.00      A    C
ATOM   2633  O   LYS A 181      -0.304   4.474   2.258  1.00  0.00      A    O
ATOM   2634  N   ASN A 182      -1.754   4.938   0.638  1.00  0.00      A    N
ATOM   2635  HN  ASN A 182      -1.846   5.221  -0.314  1.00  0.00      A    H
ATOM   2636  CA  ASN A 182      -2.903   4.626   1.397  1.00  0.00      A    C
ATOM   2637  HA  ASN A 182      -2.637   4.279   2.384  1.00  0.00      A    H
ATOM   2638  CB  ASN A 182      -3.722   5.912   1.530  1.00  0.00      A    C
ATOM   2639  HB1 ASN A 182      -3.118   6.804   1.802  1.00  0.00      A    H
ATOM   2640  HB2 ASN A 182      -4.321   6.207   0.642  1.00  0.00      A    H
ATOM   2641  CG  ASN A 182      -4.780   5.771   2.676  1.00  0.00      A    C
ATOM   2642  OD1 ASN A 182      -4.741   4.866   3.471  1.00  0.00      A    O
ATOM   2643  ND2 ASN A 182      -5.834   6.602   2.673  1.00  0.00      A    N
ATOM   2644 HD21 ASN A 182      -6.346   6.582   3.532  1.00  0.00      A    H
ATOM   2645 HD22 ASN A 182      -5.924   7.394   2.068  1.00  0.00      A    H
ATOM   2646  C   ASN A 182      -3.632   3.415   0.794  1.00  0.00      A    C
ATOM   2647  O   ASN A 182      -3.715   3.224  -0.369  1.00  0.00      A    O
ATOM   2648  N   SER A 183      -4.142   2.498   1.587  1.00  0.00      A    N
ATOM   2649  HN  SER A 183      -3.883   2.558   2.547  1.00  0.00      A    H
ATOM   2650  CA  SER A 183      -4.884   1.312   1.204  1.00  0.00      A    C
ATOM   2651  HA  SER A 183      -4.458   0.984   0.267  1.00  0.00      A    H
ATOM   2652  CB  SER A 183      -4.796   0.139   2.255  1.00  0.00      A    C
ATOM   2653  HB1 SER A 183      -5.325  -0.711   1.771  1.00  0.00      A    H
ATOM   2654  HB2 SER A 183      -3.699   0.001   2.360  1.00  0.00      A    H
ATOM   2655  OG  SER A 183      -5.246   0.550   3.584  1.00  0.00      A    O
ATOM   2656  HG1 SER A 183      -6.203   0.566   3.516  1.00  0.00      A    H
ATOM   2657  C   SER A 183      -6.375   1.605   0.862  1.00  0.00      A    C
ATOM   2658  O   SER A 183      -7.250   0.821   1.180  1.00  0.00      A    O
ATOM   2659  N   TRP A 184      -6.692   2.735   0.228  1.00  0.00      A    N
ATOM   2660  HN  TRP A 184      -6.007   3.417  -0.017  1.00  0.00      A    H
ATOM   2661  CA  TRP A 184      -8.056   2.924  -0.182  1.00  0.00      A    C
ATOM   2662  HA  TRP A 184      -8.803   2.271   0.244  1.00  0.00      A    H
ATOM   2663  CB  TRP A 184      -8.472   4.401   0.217  1.00  0.00      A    C
ATOM   2664  HB1 TRP A 184      -7.667   5.098  -0.100  1.00  0.00      A    H
ATOM   2665  HB2 TRP A 184      -9.450   4.574  -0.280  1.00  0.00      A    H
ATOM   2666  CG  TRP A 184      -8.969   4.610   1.619  1.00  0.00      A    C
ATOM   2667  CD1 TRP A 184      -9.405   3.648   2.457  1.00  0.00      A    C
ATOM   2668  HD1 TRP A 184      -9.289   2.587   2.290  1.00  0.00      A    H
ATOM   2669  NE1 TRP A 184      -9.550   4.194   3.744  1.00  0.00      A    N
ATOM   2670  HE1 TRP A 184      -9.806   3.769   4.585  1.00  0.00      A    H
ATOM   2671  CE2 TRP A 184      -9.490   5.520   3.675  1.00  0.00      A    C
ATOM   2672  CD2 TRP A 184      -9.088   5.882   2.377  1.00  0.00      A    C
ATOM   2673  CE3 TRP A 184      -8.870   7.206   1.968  1.00  0.00      A    C
ATOM   2674  HE3 TRP A 184      -8.572   7.458   0.961  1.00  0.00      A    H
ATOM   2675  CZ3 TRP A 184      -9.095   8.172   2.940  1.00  0.00      A    C
ATOM   2676  HZ3 TRP A 184      -8.917   9.189   2.625  1.00  0.00      A    H
ATOM   2677  CZ2 TRP A 184      -9.632   6.512   4.656  1.00  0.00      A    C
ATOM   2678  HZ2 TRP A 184      -9.856   6.207   5.667  1.00  0.00      A    H
ATOM   2679  CH2 TRP A 184      -9.485   7.830   4.255  1.00  0.00      A    C
ATOM   2680  HH2 TRP A 184      -9.663   8.635   4.954  1.00  0.00      A    H
ATOM   2681  C   TRP A 184      -8.191   2.685  -1.676  1.00  0.00      A    C
ATOM   2682  O   TRP A 184      -9.009   3.345  -2.313  1.00  0.00      A    O
ATOM   2683  N   GLY A 185      -7.285   1.848  -2.296  1.00  0.00      A    N
ATOM   2684  HN  GLY A 185      -6.525   1.400  -1.831  1.00  0.00      A    H
ATOM   2685  CA  GLY A 185      -7.308   1.602  -3.706  1.00  0.00      A    C
ATOM   2686  HA1 GLY A 185      -6.588   0.804  -3.802  1.00  0.00      A    H
ATOM   2687  HA2 GLY A 185      -8.237   1.131  -3.994  1.00  0.00      A    H
ATOM   2688  C   GLY A 185      -6.997   2.626  -4.766  1.00  0.00      A    C
ATOM   2689  O   GLY A 185      -7.038   3.800  -4.457  1.00  0.00      A    O
ATOM   2690  N   ALA A 186      -6.552   2.202  -5.975  1.00  0.00      A    N
ATOM   2691  HN  ALA A 186      -6.502   1.279  -6.347  1.00  0.00      A    H
ATOM   2692  CA  ALA A 186      -6.048   3.086  -6.990  1.00  0.00      A    C
ATOM   2693  HA  ALA A 186      -5.160   3.548  -6.583  1.00  0.00      A    H
ATOM   2694  CB  ALA A 186      -5.589   2.253  -8.206  1.00  0.00      A    C
ATOM   2695  HB1 ALA A 186      -4.920   1.467  -7.797  1.00  0.00      A    H
ATOM   2696  HB2 ALA A 186      -6.535   1.800  -8.574  1.00  0.00      A    H
ATOM   2697  HB3 ALA A 186      -4.912   2.784  -8.909  1.00  0.00      A    H
ATOM   2698  C   ALA A 186      -6.854   4.272  -7.482  1.00  0.00      A    C
ATOM   2699  O   ALA A 186      -6.354   5.132  -8.202  1.00  0.00      A    O
ATOM   2700  N   ASP A 187      -8.136   4.260  -7.183  1.00  0.00      A    N
ATOM   2701  HN  ASP A 187      -8.451   3.427  -6.736  1.00  0.00      A    H
ATOM   2702  CA  ASP A 187      -9.094   5.311  -7.468  1.00  0.00      A    C
ATOM   2703  HA  ASP A 187      -8.886   5.717  -8.447  1.00  0.00      A    H
ATOM   2704  CB  ASP A 187     -10.527   4.784  -7.607  1.00  0.00      A    C
ATOM   2705  HB1 ASP A 187     -10.957   4.592  -6.601  1.00  0.00      A    H
ATOM   2706  HB2 ASP A 187     -11.087   5.622  -8.075  1.00  0.00      A    H
ATOM   2707  CG  ASP A 187     -10.700   3.616  -8.549  1.00  0.00      A    C
ATOM   2708  OD1 ASP A 187     -10.882   2.482  -8.069  1.00  0.00      A    O
ATOM   2709  OD2 ASP A 187     -10.571   3.826  -9.782  1.00  0.00      A    O
ATOM   2710  C   ASP A 187      -8.975   6.571  -6.581  1.00  0.00      A    C
ATOM   2711  O   ASP A 187      -9.260   7.734  -7.027  1.00  0.00      A    O
ATOM   2712  N   TRP A 188      -8.597   6.360  -5.264  1.00  0.00      A    N
ATOM   2713  HN  TRP A 188      -8.258   5.470  -4.970  1.00  0.00      A    H
ATOM   2714  CA  TRP A 188      -8.472   7.449  -4.318  1.00  0.00      A    C
ATOM   2715  HA  TRP A 188      -9.291   8.125  -4.514  1.00  0.00      A    H
ATOM   2716  CB  TRP A 188      -8.603   6.963  -2.854  1.00  0.00      A    C
ATOM   2717  HB1 TRP A 188      -9.486   6.290  -2.896  1.00  0.00      A    H
ATOM   2718  HB2 TRP A 188      -7.727   6.302  -2.680  1.00  0.00      A    H
ATOM   2719  CG  TRP A 188      -8.717   8.039  -1.877  1.00  0.00      A    C
ATOM   2720  CD1 TRP A 188      -9.772   8.721  -1.384  1.00  0.00      A    C
ATOM   2721  HD1 TRP A 188     -10.786   8.614  -1.740  1.00  0.00      A    H
ATOM   2722  NE1 TRP A 188      -9.359   9.624  -0.468  1.00  0.00      A    N
ATOM   2723  HE1 TRP A 188      -9.937  10.330  -0.120  1.00  0.00      A    H
ATOM   2724  CE2 TRP A 188      -7.971   9.517  -0.296  1.00  0.00      A    C
ATOM   2725  CD2 TRP A 188      -7.532   8.567  -1.218  1.00  0.00      A    C
ATOM   2726  CE3 TRP A 188      -6.161   8.218  -1.342  1.00  0.00      A    C
ATOM   2727  HE3 TRP A 188      -5.815   7.412  -1.972  1.00  0.00      A    H
ATOM   2728  CZ3 TRP A 188      -5.301   8.778  -0.375  1.00  0.00      A    C
ATOM   2729  HZ3 TRP A 188      -4.299   8.377  -0.333  1.00  0.00      A    H
ATOM   2730  CZ2 TRP A 188      -7.118  10.161   0.491  1.00  0.00      A    C
ATOM   2731  HZ2 TRP A 188      -7.528  10.939   1.118  1.00  0.00      A    H
ATOM   2732  CH2 TRP A 188      -5.759   9.713   0.499  1.00  0.00      A    C
ATOM   2733  HH2 TRP A 188      -5.035  10.246   1.097  1.00  0.00      A    H
ATOM   2734  C   TRP A 188      -7.254   8.287  -4.631  1.00  0.00      A    C
ATOM   2735  O   TRP A 188      -6.257   7.833  -5.208  1.00  0.00      A    O
ATOM   2736  N   GLY A 189      -7.267   9.662  -4.294  1.00  0.00      A    N
ATOM   2737  HN  GLY A 189      -8.058  10.106  -3.881  1.00  0.00      A    H
ATOM   2738  CA  GLY A 189      -6.045  10.558  -4.456  1.00  0.00      A    C
ATOM   2739  HA1 GLY A 189      -6.321  11.593  -4.319  1.00  0.00      A    H
ATOM   2740  HA2 GLY A 189      -5.410  10.394  -3.598  1.00  0.00      A    H
ATOM   2741  C   GLY A 189      -5.303  10.458  -5.736  1.00  0.00      A    C
ATOM   2742  O   GLY A 189      -5.834  10.253  -6.861  1.00  0.00      A    O
ATOM   2743  N   GLU A 190      -3.958  10.633  -5.737  1.00  0.00      A    N
ATOM   2744  HN  GLU A 190      -3.498  10.853  -4.880  1.00  0.00      A    H
ATOM   2745  CA  GLU A 190      -3.223  10.732  -6.994  1.00  0.00      A    C
ATOM   2746  HA  GLU A 190      -3.895  11.235  -7.674  1.00  0.00      A    H
ATOM   2747  CB  GLU A 190      -1.948  11.632  -6.825  1.00  0.00      A    C
ATOM   2748  HB1 GLU A 190      -1.184  11.194  -6.148  1.00  0.00      A    H
ATOM   2749  HB2 GLU A 190      -1.522  11.668  -7.850  1.00  0.00      A    H
ATOM   2750  CG  GLU A 190      -2.437  12.992  -6.389  1.00  0.00      A    C
ATOM   2751  HG1 GLU A 190      -3.364  13.252  -6.944  1.00  0.00      A    H
ATOM   2752  HG2 GLU A 190      -2.632  13.000  -5.296  1.00  0.00      A    H
ATOM   2753  CD  GLU A 190      -1.306  14.048  -6.536  1.00  0.00      A    C
ATOM   2754  OE1 GLU A 190      -0.164  13.748  -6.107  1.00  0.00      A    O
ATOM   2755  OE2 GLU A 190      -1.478  15.058  -7.243  1.00  0.00      A    O
ATOM   2756  C   GLU A 190      -2.783   9.237  -7.350  1.00  0.00      A    C
ATOM   2757  O   GLU A 190      -1.595   8.902  -7.335  1.00  0.00      A    O
ATOM   2758  N   LYS A 191      -3.743   8.359  -7.623  1.00  0.00      A    N
ATOM   2759  HN  LYS A 191      -4.671   8.717  -7.554  1.00  0.00      A    H
ATOM   2760  CA  LYS A 191      -3.518   6.934  -7.845  1.00  0.00      A    C
ATOM   2761  HA  LYS A 191      -4.519   6.558  -7.999  1.00  0.00      A    H
ATOM   2762  CB  LYS A 191      -2.670   6.678  -9.120  1.00  0.00      A    C
ATOM   2763  HB1 LYS A 191      -1.639   7.026  -8.896  1.00  0.00      A    H
ATOM   2764  HB2 LYS A 191      -2.572   5.571  -9.087  1.00  0.00      A    H
ATOM   2765  CG  LYS A 191      -3.218   7.178 -10.461  1.00  0.00      A    C
ATOM   2766  HG1 LYS A 191      -3.741   8.146 -10.308  1.00  0.00      A    H
ATOM   2767  HG2 LYS A 191      -2.373   7.502 -11.106  1.00  0.00      A    H
ATOM   2768  CD  LYS A 191      -4.076   6.161 -11.137  1.00  0.00      A    C
ATOM   2769  HD1 LYS A 191      -3.617   5.161 -11.293  1.00  0.00      A    H
ATOM   2770  HD2 LYS A 191      -5.041   5.959 -10.625  1.00  0.00      A    H
ATOM   2771  CE  LYS A 191      -4.364   6.625 -12.519  1.00  0.00      A    C
ATOM   2772  HE1 LYS A 191      -4.862   7.618 -12.527  1.00  0.00      A    H
ATOM   2773  HE2 LYS A 191      -3.404   6.668 -13.077  1.00  0.00      A    H
ATOM   2774  NZ  LYS A 191      -5.202   5.718 -13.309  1.00  0.00      A    N
ATOM   2775  HZ1 LYS A 191      -4.642   5.169 -13.992  1.00  0.00      A    H
ATOM   2776  HZ2 LYS A 191      -5.858   5.174 -12.713  1.00  0.00      A    H
ATOM   2777  HZ3 LYS A 191      -5.798   6.367 -13.863  1.00  0.00      A    H
ATOM   2778  C   LYS A 191      -3.041   6.179  -6.694  1.00  0.00      A    C
ATOM   2779  O   LYS A 191      -2.022   5.538  -6.637  1.00  0.00      A    O
ATOM   2780  N   GLY A 192      -3.806   6.364  -5.526  1.00  0.00      A    N
ATOM   2781  HN  GLY A 192      -4.655   6.883  -5.591  1.00  0.00      A    H
ATOM   2782  CA  GLY A 192      -3.591   5.727  -4.246  1.00  0.00      A    C
ATOM   2783  HA1 GLY A 192      -4.564   5.525  -3.824  1.00  0.00      A    H
ATOM   2784  HA2 GLY A 192      -3.020   4.826  -4.416  1.00  0.00      A    H
ATOM   2785  C   GLY A 192      -2.709   6.492  -3.370  1.00  0.00      A    C
ATOM   2786  O   GLY A 192      -2.670   6.281  -2.166  1.00  0.00      A    O
ATOM   2787  N   TYR A 193      -1.932   7.439  -3.961  1.00  0.00      A    N
ATOM   2788  HN  TYR A 193      -2.084   7.432  -4.946  1.00  0.00      A    H
ATOM   2789  CA  TYR A 193      -0.964   8.337  -3.311  1.00  0.00      A    C
ATOM   2790  HA  TYR A 193      -0.408   7.829  -2.537  1.00  0.00      A    H
ATOM   2791  CB  TYR A 193       0.134   8.893  -4.211  1.00  0.00      A    C
ATOM   2792  HB1 TYR A 193      -0.402   9.169  -5.145  1.00  0.00      A    H
ATOM   2793  HB2 TYR A 193       0.593   9.853  -3.891  1.00  0.00      A    H
ATOM   2794  CG  TYR A 193       1.130   7.836  -4.465  1.00  0.00      A    C
ATOM   2795  CD1 TYR A 193       0.887   7.004  -5.605  1.00  0.00      A    C
ATOM   2796  HD1 TYR A 193      -0.033   7.122  -6.157  1.00  0.00      A    H
ATOM   2797  CE1 TYR A 193       1.770   5.949  -5.910  1.00  0.00      A    C
ATOM   2798  HE1 TYR A 193       1.428   5.319  -6.718  1.00  0.00      A    H
ATOM   2799  CZ  TYR A 193       2.919   5.714  -5.102  1.00  0.00      A    C
ATOM   2800  OH  TYR A 193       3.685   4.643  -5.264  1.00  0.00      A    O
ATOM   2801  HH  TYR A 193       3.714   4.454  -6.205  1.00  0.00      A    H
ATOM   2802  CD2 TYR A 193       2.227   7.535  -3.654  1.00  0.00      A    C
ATOM   2803  HD2 TYR A 193       2.483   8.102  -2.771  1.00  0.00      A    H
ATOM   2804  CE2 TYR A 193       3.138   6.540  -3.980  1.00  0.00      A    C
ATOM   2805  HE2 TYR A 193       3.948   6.243  -3.330  1.00  0.00      A    H
ATOM   2806  C   TYR A 193      -1.550   9.544  -2.657  1.00  0.00      A    C
ATOM   2807  O   TYR A 193      -2.525  10.010  -3.232  1.00  0.00      A    O
ATOM   2808  N   ILE A 194      -0.970  10.008  -1.582  1.00  0.00      A    N
ATOM   2809  HN  ILE A 194      -0.240   9.449  -1.196  1.00  0.00      A    H
ATOM   2810  CA  ILE A 194      -1.148  11.376  -1.076  1.00  0.00      A    C
ATOM   2811  HA  ILE A 194      -1.683  11.924  -1.838  1.00  0.00      A    H
ATOM   2812  CB  ILE A 194      -2.156  11.466   0.069  1.00  0.00      A    C
ATOM   2813  HB  ILE A 194      -3.143  11.265  -0.398  1.00  0.00      A    H
ATOM   2814  CG2 ILE A 194      -1.767  10.615   1.295  1.00  0.00      A    C
ATOM   2815 HG21 ILE A 194      -1.747   9.516   1.132  1.00  0.00      A    H
ATOM   2816 HG22 ILE A 194      -0.777  11.015   1.604  1.00  0.00      A    H
ATOM   2817 HG23 ILE A 194      -2.382  10.751   2.210  1.00  0.00      A    H
ATOM   2818  CG1 ILE A 194      -2.143  12.925   0.512  1.00  0.00      A    C
ATOM   2819 HG11 ILE A 194      -1.141  13.193   0.910  1.00  0.00      A    H
ATOM   2820 HG12 ILE A 194      -2.393  13.571  -0.357  1.00  0.00      A    H
ATOM   2821  CD  ILE A 194      -3.217  13.286   1.540  1.00  0.00      A    C
ATOM   2822  HD1 ILE A 194      -3.502  14.360   1.566  1.00  0.00      A    H
ATOM   2823  HD2 ILE A 194      -4.123  12.657   1.408  1.00  0.00      A    H
ATOM   2824  HD3 ILE A 194      -2.773  13.213   2.556  1.00  0.00      A    H
ATOM   2825  C   ILE A 194       0.250  12.032  -0.994  1.00  0.00      A    C
ATOM   2826  O   ILE A 194       1.226  11.382  -0.577  1.00  0.00      A    O
ATOM   2827  N   ARG A 195       0.349  13.338  -1.297  1.00  0.00      A    N
ATOM   2828  HN  ARG A 195      -0.390  13.766  -1.812  1.00  0.00      A    H
ATOM   2829  CA  ARG A 195       1.500  14.150  -0.931  1.00  0.00      A    C
ATOM   2830  HA  ARG A 195       2.262  13.519  -0.498  1.00  0.00      A    H
ATOM   2831  CB  ARG A 195       2.043  14.995  -2.118  1.00  0.00      A    C
ATOM   2832  HB1 ARG A 195       1.259  15.698  -2.474  1.00  0.00      A    H
ATOM   2833  HB2 ARG A 195       2.936  15.601  -1.854  1.00  0.00      A    H
ATOM   2834  CG  ARG A 195       2.557  14.208  -3.300  1.00  0.00      A    C
ATOM   2835  HG1 ARG A 195       3.438  13.584  -3.036  1.00  0.00      A    H
ATOM   2836  HG2 ARG A 195       1.807  13.463  -3.642  1.00  0.00      A    H
ATOM   2837  CD  ARG A 195       3.050  15.082  -4.471  1.00  0.00      A    C
ATOM   2838  HD1 ARG A 195       3.518  16.042  -4.165  1.00  0.00      A    H
ATOM   2839  HD2 ARG A 195       3.811  14.643  -5.151  1.00  0.00      A    H
ATOM   2840  NE  ARG A 195       1.852  15.426  -5.377  1.00  0.00      A    N
ATOM   2841  HE  ARG A 195       1.090  14.821  -5.608  1.00  0.00      A    H
ATOM   2842  CZ  ARG A 195       1.767  16.520  -6.097  1.00  0.00      A    C
ATOM   2843  NH1 ARG A 195       2.613  17.540  -5.916  1.00  0.00      A    N
ATOM   2844 HH11 ARG A 195       3.561  17.250  -5.789  1.00  0.00      A    H
ATOM   2845 HH12 ARG A 195       2.720  18.168  -6.687  1.00  0.00      A    H
ATOM   2846  NH2 ARG A 195       0.748  16.723  -6.875  1.00  0.00      A    N
ATOM   2847 HH21 ARG A 195       0.026  16.034  -6.934  1.00  0.00      A    H
ATOM   2848 HH22 ARG A 195       0.803  17.563  -7.415  1.00  0.00      A    H
ATOM   2849  C   ARG A 195       1.007  15.021   0.241  1.00  0.00      A    C
ATOM   2850  O   ARG A 195       0.126  15.814   0.151  1.00  0.00      A    O
ATOM   2851  N   MET A 196       1.592  14.815   1.357  1.00  0.00      A    N
ATOM   2852  HN  MET A 196       2.428  14.292   1.215  1.00  0.00      A    H
ATOM   2853  CA  MET A 196       1.318  15.575   2.619  1.00  0.00      A    C
ATOM   2854  HA  MET A 196       0.373  16.068   2.448  1.00  0.00      A    H
ATOM   2855  CB  MET A 196       1.171  14.689   3.820  1.00  0.00      A    C
ATOM   2856  HB1 MET A 196       1.963  13.914   3.895  1.00  0.00      A    H
ATOM   2857  HB2 MET A 196       1.145  15.284   4.758  1.00  0.00      A    H
ATOM   2858  CG  MET A 196      -0.084  13.886   3.654  1.00  0.00      A    C
ATOM   2859  HG1 MET A 196      -1.023  14.479   3.667  1.00  0.00      A    H
ATOM   2860  HG2 MET A 196       0.016  13.405   2.658  1.00  0.00      A    H
ATOM   2861  SD  MET A 196      -0.388  12.661   4.953  1.00  0.00      A    S
ATOM   2862  CE  MET A 196      -0.741  13.868   6.249  1.00  0.00      A    C
ATOM   2863  HE1 MET A 196       0.153  14.371   6.675  1.00  0.00      A    H
ATOM   2864  HE2 MET A 196      -1.417  14.702   5.965  1.00  0.00      A    H
ATOM   2865  HE3 MET A 196      -1.251  13.291   7.050  1.00  0.00      A    H
ATOM   2866  C   MET A 196       2.307  16.527   2.962  1.00  0.00      A    C
ATOM   2867  O   MET A 196       3.544  16.232   2.936  1.00  0.00      A    O
ATOM   2868  N   GLN A 197       1.984  17.806   3.346  1.00  0.00      A    N
ATOM   2869  HN  GLN A 197       1.015  18.026   3.430  1.00  0.00      A    H
ATOM   2870  CA  GLN A 197       3.016  18.890   3.471  1.00  0.00      A    C
ATOM   2871  HA  GLN A 197       3.638  18.883   2.588  1.00  0.00      A    H
ATOM   2872  CB  GLN A 197       2.497  20.302   3.547  1.00  0.00      A    C
ATOM   2873  HB1 GLN A 197       1.879  20.521   2.651  1.00  0.00      A    H
ATOM   2874  HB2 GLN A 197       1.775  20.323   4.392  1.00  0.00      A    H
ATOM   2875  CG  GLN A 197       3.511  21.464   3.637  1.00  0.00      A    C
ATOM   2876  HG1 GLN A 197       4.123  21.504   4.564  1.00  0.00      A    H
ATOM   2877  HG2 GLN A 197       4.082  21.622   2.698  1.00  0.00      A    H
ATOM   2878  CD  GLN A 197       2.634  22.718   3.808  1.00  0.00      A    C
ATOM   2879  OE1 GLN A 197       1.435  22.749   4.136  1.00  0.00      A    O
ATOM   2880  NE2 GLN A 197       3.392  23.874   3.619  1.00  0.00      A    N
ATOM   2881 HE21 GLN A 197       3.067  24.802   3.805  1.00  0.00      A    H
ATOM   2882 HE22 GLN A 197       4.368  23.693   3.502  1.00  0.00      A    H
ATOM   2883  C   GLN A 197       3.900  18.559   4.717  1.00  0.00      A    C
ATOM   2884  O   GLN A 197       3.502  18.056   5.777  1.00  0.00      A    O
ATOM   2885  N   ARG A 198       5.209  18.806   4.506  1.00  0.00      A    N
ATOM   2886  HN  ARG A 198       5.465  19.233   3.642  1.00  0.00      A    H
ATOM   2887  CA  ARG A 198       6.354  18.428   5.328  1.00  0.00      A    C
ATOM   2888  HA  ARG A 198       6.086  17.784   6.152  1.00  0.00      A    H
ATOM   2889  CB  ARG A 198       7.399  17.707   4.356  1.00  0.00      A    C
ATOM   2890  HB1 ARG A 198       6.861  16.885   3.837  1.00  0.00      A    H
ATOM   2891  HB2 ARG A 198       7.704  18.435   3.575  1.00  0.00      A    H
ATOM   2892  CG  ARG A 198       8.733  17.179   4.980  1.00  0.00      A    C
ATOM   2893  HG1 ARG A 198       9.294  18.061   5.356  1.00  0.00      A    H
ATOM   2894  HG2 ARG A 198       8.415  16.524   5.820  1.00  0.00      A    H
ATOM   2895  CD  ARG A 198       9.674  16.341   4.177  1.00  0.00      A    C
ATOM   2896  HD1 ARG A 198      10.578  16.225   4.813  1.00  0.00      A    H
ATOM   2897  HD2 ARG A 198       9.243  15.329   4.023  1.00  0.00      A    H
ATOM   2898  NE  ARG A 198       9.959  17.005   2.828  1.00  0.00      A    N
ATOM   2899  HE  ARG A 198       9.307  16.942   2.072  1.00  0.00      A    H
ATOM   2900  CZ  ARG A 198      11.079  17.646   2.555  1.00  0.00      A    C
ATOM   2901  NH1 ARG A 198      12.047  17.997   3.374  1.00  0.00      A    N
ATOM   2902 HH11 ARG A 198      11.955  17.861   4.361  1.00  0.00      A    H
ATOM   2903 HH12 ARG A 198      12.843  18.413   2.935  1.00  0.00      A    H
ATOM   2904  NH2 ARG A 198      11.310  17.955   1.263  1.00  0.00      A    N
ATOM   2905 HH21 ARG A 198      10.777  17.643   0.477  1.00  0.00      A    H
ATOM   2906 HH22 ARG A 198      12.225  18.338   1.135  1.00  0.00      A    H
ATOM   2907  C   ARG A 198       7.051  19.691   5.942  1.00  0.00      A    C
ATOM   2908  O   ARG A 198       7.521  20.604   5.252  1.00  0.00      A    O
ATOM   2909  N   GLY A 199       7.001  19.721   7.244  1.00  0.00      A    N
ATOM   2910  HN  GLY A 199       6.658  18.992   7.831  1.00  0.00      A    H
ATOM   2911  CA  GLY A 199       7.434  20.948   8.018  1.00  0.00      A    C
ATOM   2912  HA1 GLY A 199       7.829  20.564   8.947  1.00  0.00      A    H
ATOM   2913  HA2 GLY A 199       8.061  21.651   7.489  1.00  0.00      A    H
ATOM   2914  C   GLY A 199       6.265  21.678   8.571  1.00  0.00      A    C
ATOM   2915  O   GLY A 199       5.964  22.765   8.103  1.00  0.00      A    O
ATOM   2916  N   PHE A 200       5.490  21.069   9.476  1.00  0.00      A    N
ATOM   2917  HN  PHE A 200       5.735  20.150   9.775  1.00  0.00      A    H
ATOM   2918  CA  PHE A 200       4.285  21.600  10.115  1.00  0.00      A    C
ATOM   2919  HA  PHE A 200       3.831  22.003   9.222  1.00  0.00      A    H
ATOM   2920  CB  PHE A 200       3.514  20.376  10.621  1.00  0.00      A    C
ATOM   2921  HB1 PHE A 200       3.461  19.695   9.745  1.00  0.00      A    H
ATOM   2922  HB2 PHE A 200       3.993  19.865  11.484  1.00  0.00      A    H
ATOM   2923  CG  PHE A 200       2.115  20.675  10.969  1.00  0.00      A    C
ATOM   2924  CD1 PHE A 200       1.159  20.882   9.979  1.00  0.00      A    C
ATOM   2925  HD1 PHE A 200       1.458  20.678   8.962  1.00  0.00      A    H
ATOM   2926  CE1 PHE A 200      -0.164  21.144  10.306  1.00  0.00      A    C
ATOM   2927  HE1 PHE A 200      -0.942  21.373   9.593  1.00  0.00      A    H
ATOM   2928  CZ  PHE A 200      -0.572  21.316  11.663  1.00  0.00      A    C
ATOM   2929  HZ  PHE A 200      -1.573  21.621  11.929  1.00  0.00      A    H
ATOM   2930  CD2 PHE A 200       1.664  20.686  12.279  1.00  0.00      A    C
ATOM   2931  HD2 PHE A 200       2.427  20.609  13.040  1.00  0.00      A    H
ATOM   2932  CE2 PHE A 200       0.377  21.042  12.652  1.00  0.00      A    C
ATOM   2933  HE2 PHE A 200       0.156  21.150  13.704  1.00  0.00      A    H
ATOM   2934  C   PHE A 200       4.597  22.788  11.093  1.00  0.00      A    C
ATOM   2935  O   PHE A 200       5.743  23.041  11.458  1.00  0.00      A    O
ATOM   2936  N   SER A 201       3.463  23.497  11.481  1.00  0.00      A    N
ATOM   2937  HN  SER A 201       2.598  23.287  11.032  1.00  0.00      A    H
ATOM   2938  CA  SER A 201       3.568  24.491  12.535  1.00  0.00      A    C
ATOM   2939  HA  SER A 201       4.332  25.211  12.284  1.00  0.00      A    H
ATOM   2940  CB  SER A 201       2.264  25.263  12.846  1.00  0.00      A    C
ATOM   2941  HB1 SER A 201       2.303  25.804  13.815  1.00  0.00      A    H
ATOM   2942  HB2 SER A 201       2.112  25.999  12.028  1.00  0.00      A    H
ATOM   2943  OG  SER A 201       1.175  24.314  12.856  1.00  0.00      A    O
ATOM   2944  HG1 SER A 201       0.416  24.882  12.704  1.00  0.00      A    H
ATOM   2945  C   SER A 201       3.985  23.914  13.916  1.00  0.00      A    C
ATOM   2946  O   SER A 201       4.826  24.531  14.638  1.00  0.00      A    O
ATOM   2947  N   SER A 202       3.356  22.816  14.411  1.00  0.00      A    N
ATOM   2948  HN  SER A 202       2.715  22.327  13.824  1.00  0.00      A    H
ATOM   2949  CA  SER A 202       3.931  22.023  15.503  1.00  0.00      A    C
ATOM   2950  HA  SER A 202       4.553  22.680  16.093  1.00  0.00      A    H
ATOM   2951  CB  SER A 202       2.752  21.469  16.405  1.00  0.00      A    C
ATOM   2952  HB1 SER A 202       2.018  22.278  16.609  1.00  0.00      A    H
ATOM   2953  HB2 SER A 202       2.198  20.671  15.866  1.00  0.00      A    H
ATOM   2954  OG  SER A 202       3.234  20.979  17.677  1.00  0.00      A    O
ATOM   2955  HG1 SER A 202       2.574  20.389  18.048  1.00  0.00      A    H
ATOM   2956  C   SER A 202       4.791  20.916  15.046  1.00  0.00      A    C
ATOM   2957  O   SER A 202       4.723  20.592  13.878  1.00  0.00      A    O
ATOM   2958  N   LYS A 203       5.578  20.246  15.904  1.00  0.00      A    N
ATOM   2959  HN  LYS A 203       5.413  20.361  16.880  1.00  0.00      A    H
ATOM   2960  CA  LYS A 203       6.668  19.318  15.564  1.00  0.00      A    C
ATOM   2961  HA  LYS A 203       7.211  19.569  14.665  1.00  0.00      A    H
ATOM   2962  CB  LYS A 203       7.687  19.235  16.721  1.00  0.00      A    C
ATOM   2963  HB1 LYS A 203       8.603  18.645  16.502  1.00  0.00      A    H
ATOM   2964  HB2 LYS A 203       8.033  20.271  16.923  1.00  0.00      A    H
ATOM   2965  CG  LYS A 203       7.080  18.791  18.076  1.00  0.00      A    C
ATOM   2966  HG1 LYS A 203       6.291  19.553  18.253  1.00  0.00      A    H
ATOM   2967  HG2 LYS A 203       6.695  17.749  18.044  1.00  0.00      A    H
ATOM   2968  CD  LYS A 203       8.086  18.898  19.277  1.00  0.00      A    C
ATOM   2969  HD1 LYS A 203       9.008  18.386  18.928  1.00  0.00      A    H
ATOM   2970  HD2 LYS A 203       8.371  19.961  19.434  1.00  0.00      A    H
ATOM   2971  CE  LYS A 203       7.580  18.125  20.518  1.00  0.00      A    C
ATOM   2972  HE1 LYS A 203       7.194  17.123  20.230  1.00  0.00      A    H
ATOM   2973  HE2 LYS A 203       8.434  17.918  21.197  1.00  0.00      A    H
ATOM   2974  NZ  LYS A 203       6.512  18.806  21.336  1.00  0.00      A    N
ATOM   2975  HZ1 LYS A 203       6.728  19.812  21.487  1.00  0.00      A    H
ATOM   2976  HZ2 LYS A 203       5.668  18.683  20.741  1.00  0.00      A    H
ATOM   2977  HZ3 LYS A 203       6.480  18.443  22.311  1.00  0.00      A    H
ATOM   2978  C   LYS A 203       6.027  17.999  15.301  1.00  0.00      A    C
ATOM   2979  O   LYS A 203       6.498  17.231  14.495  1.00  0.00      A    O
ATOM   2980  N   ASP A 204       4.809  17.716  15.760  1.00  0.00      A    N
ATOM   2981  HN  ASP A 204       4.380  18.433  16.304  1.00  0.00      A    H
ATOM   2982  CA  ASP A 204       4.020  16.468  15.637  1.00  0.00      A    C
ATOM   2983  HA  ASP A 204       4.495  15.622  16.111  1.00  0.00      A    H
ATOM   2984  CB  ASP A 204       2.605  16.851  16.164  1.00  0.00      A    C
ATOM   2985  HB1 ASP A 204       2.218  17.605  15.446  1.00  0.00      A    H
ATOM   2986  HB2 ASP A 204       1.907  15.993  16.260  1.00  0.00      A    H
ATOM   2987  CG  ASP A 204       2.745  17.364  17.622  1.00  0.00      A    C
ATOM   2988  OD1 ASP A 204       3.111  16.493  18.462  1.00  0.00      A    O
ATOM   2989  OD2 ASP A 204       2.411  18.543  17.895  1.00  0.00      A    O
ATOM   2990  C   ASP A 204       3.818  15.915  14.255  1.00  0.00      A    C
ATOM   2991  O   ASP A 204       3.759  14.755  13.950  1.00  0.00      A    O
ATOM   2992  N   GLY A 205       3.637  16.778  13.243  1.00  0.00      A    N
ATOM   2993  HN  GLY A 205       3.528  17.751  13.434  1.00  0.00      A    H
ATOM   2994  CA  GLY A 205       3.432  16.354  11.842  1.00  0.00      A    C
ATOM   2995  HA1 GLY A 205       4.007  17.093  11.304  1.00  0.00      A    H
ATOM   2996  HA2 GLY A 205       3.742  15.351  11.589  1.00  0.00      A    H
ATOM   2997  C   GLY A 205       1.982  16.591  11.394  1.00  0.00      A    C
ATOM   2998  O   GLY A 205       1.027  16.533  12.188  1.00  0.00      A    O
ATOM   2999  N   LEU A 206       1.827  16.849  10.125  1.00  0.00      A    N
ATOM   3000  HN  LEU A 206       2.598  16.878   9.494  1.00  0.00      A    H
ATOM   3001  CA  LEU A 206       0.544  16.874   9.528  1.00  0.00      A    C
ATOM   3002  HA  LEU A 206       0.074  17.704  10.035  1.00  0.00      A    H
ATOM   3003  CB  LEU A 206       0.704  17.258   8.085  1.00  0.00      A    C
ATOM   3004  HB1 LEU A 206       1.343  18.167   8.071  1.00  0.00      A    H
ATOM   3005  HB2 LEU A 206       1.258  16.510   7.479  1.00  0.00      A    H
ATOM   3006  CG  LEU A 206      -0.637  17.704   7.412  1.00  0.00      A    C
ATOM   3007  HG  LEU A 206      -1.351  16.857   7.499  1.00  0.00      A    H
ATOM   3008  CD1 LEU A 206      -1.349  18.933   7.984  1.00  0.00      A    C
ATOM   3009 HD11 LEU A 206      -2.356  19.038   7.527  1.00  0.00      A    H
ATOM   3010 HD12 LEU A 206      -1.383  18.875   9.093  1.00  0.00      A    H
ATOM   3011 HD13 LEU A 206      -0.790  19.857   7.720  1.00  0.00      A    H
ATOM   3012  CD2 LEU A 206      -0.340  17.878   5.898  1.00  0.00      A    C
ATOM   3013 HD21 LEU A 206       0.146  16.949   5.533  1.00  0.00      A    H
ATOM   3014 HD22 LEU A 206      -1.146  17.981   5.141  1.00  0.00      A    H
ATOM   3015 HD23 LEU A 206       0.394  18.690   5.707  1.00  0.00      A    H
ATOM   3016  C   LEU A 206      -0.237  15.681   9.664  1.00  0.00      A    C
ATOM   3017  O   LEU A 206      -0.032  14.677   9.055  1.00  0.00      A    O
ATOM   3018  N   CYS A 207      -1.243  15.676  10.515  1.00  0.00      A    N
ATOM   3019  HN  CYS A 207      -1.480  16.504  11.016  1.00  0.00      A    H
ATOM   3020  CA  CYS A 207      -2.223  14.573  10.785  1.00  0.00      A    C
ATOM   3021  HA  CYS A 207      -2.980  15.065  11.378  1.00  0.00      A    H
ATOM   3022  CB  CYS A 207      -2.978  13.976   9.566  1.00  0.00      A    C
ATOM   3023  HB1 CYS A 207      -2.240  13.298   9.086  1.00  0.00      A    H
ATOM   3024  HB2 CYS A 207      -3.865  13.391   9.892  1.00  0.00      A    H
ATOM   3025  SG  CYS A 207      -3.565  15.109   8.286  1.00  0.00      A    S
ATOM   3026  C   CYS A 207      -1.618  13.532  11.724  1.00  0.00      A    C
ATOM   3027  O   CYS A 207      -2.200  12.447  11.983  1.00  0.00      A    O
ATOM   3028  N   GLY A 208      -0.432  13.886  12.324  1.00  0.00      A    N
ATOM   3029  HN  GLY A 208      -0.168  14.836  12.182  1.00  0.00      A    H
ATOM   3030  CA  GLY A 208       0.362  13.077  13.272  1.00  0.00      A    C
ATOM   3031  HA1 GLY A 208       1.006  13.726  13.848  1.00  0.00      A    H
ATOM   3032  HA2 GLY A 208      -0.315  12.603  13.967  1.00  0.00      A    H
ATOM   3033  C   GLY A 208       1.232  12.077  12.472  1.00  0.00      A    C
ATOM   3034  O   GLY A 208       1.482  10.993  13.009  1.00  0.00      A    O
ATOM   3035  N   ILE A 209       1.750  12.506  11.230  1.00  0.00      A    N
ATOM   3036  HN  ILE A 209       1.675  13.446  10.906  1.00  0.00      A    H
ATOM   3037  CA  ILE A 209       2.611  11.657  10.427  1.00  0.00      A    C
ATOM   3038  HA  ILE A 209       2.046  10.736  10.452  1.00  0.00      A    H
ATOM   3039  CB  ILE A 209       2.766  12.296   9.003  1.00  0.00      A    C
ATOM   3040  HB  ILE A 209       1.747  12.674   8.774  1.00  0.00      A    H
ATOM   3041  CG2 ILE A 209       3.798  13.458   8.989  1.00  0.00      A    C
ATOM   3042 HG21 ILE A 209       4.768  13.103   8.579  1.00  0.00      A    H
ATOM   3043 HG22 ILE A 209       3.395  14.234   8.304  1.00  0.00      A    H
ATOM   3044 HG23 ILE A 209       3.922  14.140   9.856  1.00  0.00      A    H
ATOM   3045  CG1 ILE A 209       3.062  11.151   8.023  1.00  0.00      A    C
ATOM   3046 HG11 ILE A 209       4.121  10.907   8.251  1.00  0.00      A    H
ATOM   3047 HG12 ILE A 209       2.486  10.207   8.137  1.00  0.00      A    H
ATOM   3048  CD  ILE A 209       2.935  11.708   6.612  1.00  0.00      A    C
ATOM   3049  HD1 ILE A 209       1.945  12.168   6.407  1.00  0.00      A    H
ATOM   3050  HD2 ILE A 209       3.681  12.469   6.295  1.00  0.00      A    H
ATOM   3051  HD3 ILE A 209       2.946  10.830   5.932  1.00  0.00      A    H
ATOM   3052  C   ILE A 209       3.912  11.269  11.124  1.00  0.00      A    C
ATOM   3053  O   ILE A 209       4.492  10.162  11.042  1.00  0.00      A    O
ATOM   3054  N   ALA A 210       4.414  12.195  11.949  1.00  0.00      A    N
ATOM   3055  HN  ALA A 210       4.082  13.098  12.210  1.00  0.00      A    H
ATOM   3056  CA  ALA A 210       5.643  11.848  12.674  1.00  0.00      A    C
ATOM   3057  HA  ALA A 210       6.153  11.016  12.212  1.00  0.00      A    H
ATOM   3058  CB  ALA A 210       6.517  13.078  12.659  1.00  0.00      A    C
ATOM   3059  HB1 ALA A 210       7.362  12.785  13.318  1.00  0.00      A    H
ATOM   3060  HB2 ALA A 210       6.893  13.255  11.629  1.00  0.00      A    H
ATOM   3061  HB3 ALA A 210       5.977  13.994  12.980  1.00  0.00      A    H
ATOM   3062  C   ALA A 210       5.261  11.409  14.161  1.00  0.00      A    C
ATOM   3063  O   ALA A 210       6.176  11.503  14.978  1.00  0.00      A    O
ATOM   3064  N   MET A 211       4.047  11.006  14.539  1.00  0.00      A    N
ATOM   3065  HN  MET A 211       3.396  10.877  13.794  1.00  0.00      A    H
ATOM   3066  CA  MET A 211       3.727  10.658  15.891  1.00  0.00      A    C
ATOM   3067  HA  MET A 211       4.384  11.270  16.492  1.00  0.00      A    H
ATOM   3068  CB  MET A 211       2.307  11.177  16.254  1.00  0.00      A    C
ATOM   3069  HB1 MET A 211       1.596  10.966  15.427  1.00  0.00      A    H
ATOM   3070  HB2 MET A 211       1.958  10.709  17.200  1.00  0.00      A    H
ATOM   3071  CG  MET A 211       2.253  12.726  16.547  1.00  0.00      A    C
ATOM   3072  HG1 MET A 211       2.785  12.832  17.516  1.00  0.00      A    H
ATOM   3073  HG2 MET A 211       2.692  13.324  15.720  1.00  0.00      A    H
ATOM   3074  SD  MET A 211       0.457  13.068  16.633  1.00  0.00      A    S
ATOM   3075  CE  MET A 211       0.623  14.239  18.001  1.00  0.00      A    C
ATOM   3076  HE1 MET A 211       0.047  15.170  17.812  1.00  0.00      A    H
ATOM   3077  HE2 MET A 211       0.432  13.735  18.972  1.00  0.00      A    H
ATOM   3078  HE3 MET A 211       1.724  14.392  18.014  1.00  0.00      A    H
ATOM   3079  C   MET A 211       3.815   9.148  16.141  1.00  0.00      A    C
ATOM   3080  O   MET A 211       4.606   8.622  16.942  1.00  0.00      A    O
ATOM   3081  N   GLU A 212       2.880   8.394  15.545  1.00  0.00      A    N
ATOM   3082  HN  GLU A 212       2.353   8.854  14.834  1.00  0.00      A    H
ATOM   3083  CA  GLU A 212       2.439   7.058  15.856  1.00  0.00      A    C
ATOM   3084  HA  GLU A 212       2.828   6.781  16.825  1.00  0.00      A    H
ATOM   3085  CB  GLU A 212       0.928   7.100  15.976  1.00  0.00      A    C
ATOM   3086  HB1 GLU A 212       0.657   7.984  16.592  1.00  0.00      A    H
ATOM   3087  HB2 GLU A 212       0.465   7.312  14.989  1.00  0.00      A    H
ATOM   3088  CG  GLU A 212       0.207   5.891  16.636  1.00  0.00      A    C
ATOM   3089  HG1 GLU A 212      -0.892   6.045  16.682  1.00  0.00      A    H
ATOM   3090  HG2 GLU A 212       0.506   4.984  16.068  1.00  0.00      A    H
ATOM   3091  CD  GLU A 212       0.527   5.910  18.115  1.00  0.00      A    C
ATOM   3092  OE1 GLU A 212       1.611   5.395  18.545  1.00  0.00      A    O
ATOM   3093  OE2 GLU A 212      -0.319   6.476  18.869  1.00  0.00      A    O
ATOM   3094  C   GLU A 212       2.908   6.125  14.785  1.00  0.00      A    C
ATOM   3095  O   GLU A 212       2.168   5.690  13.896  1.00  0.00      A    O
ATOM   3096  N   ALA A 213       4.233   5.943  14.784  1.00  0.00      A    N
ATOM   3097  HN  ALA A 213       4.769   6.385  15.499  1.00  0.00      A    H
ATOM   3098  CA  ALA A 213       5.016   5.467  13.654  1.00  0.00      A    C
ATOM   3099  HA  ALA A 213       4.437   5.213  12.779  1.00  0.00      A    H
ATOM   3100  CB  ALA A 213       5.745   6.706  13.262  1.00  0.00      A    C
ATOM   3101  HB1 ALA A 213       6.270   7.167  14.126  1.00  0.00      A    H
ATOM   3102  HB2 ALA A 213       6.506   6.491  12.482  1.00  0.00      A    H
ATOM   3103  HB3 ALA A 213       4.921   7.372  12.928  1.00  0.00      A    H
ATOM   3104  C   ALA A 213       5.927   4.326  13.973  1.00  0.00      A    C
ATOM   3105  O   ALA A 213       6.789   4.366  14.807  1.00  0.00      A    O
ATOM   3106  N   SER A 214       5.700   3.210  13.245  1.00  0.00      A    N
ATOM   3107  HN  SER A 214       4.997   3.191  12.539  1.00  0.00      A    H
ATOM   3108  CA  SER A 214       6.601   2.118  13.405  1.00  0.00      A    C
ATOM   3109  HA  SER A 214       7.561   2.488  13.735  1.00  0.00      A    H
ATOM   3110  CB  SER A 214       6.163   1.134  14.535  1.00  0.00      A    C
ATOM   3111  HB1 SER A 214       6.811   0.284  14.839  1.00  0.00      A    H
ATOM   3112  HB2 SER A 214       6.105   1.763  15.449  1.00  0.00      A    H
ATOM   3113  OG  SER A 214       4.859   0.579  14.340  1.00  0.00      A    O
ATOM   3114  HG1 SER A 214       4.326   1.354  14.147  1.00  0.00      A    H
ATOM   3115  C   SER A 214       6.923   1.412  12.177  1.00  0.00      A    C
ATOM   3116  O   SER A 214       6.446   1.713  11.073  1.00  0.00      A    O
ATOM   3117  N   TYR A 215       8.086   0.686  12.234  1.00  0.00      A    N
ATOM   3118  HN  TYR A 215       8.534   0.688  13.125  1.00  0.00      A    H
ATOM   3119  CA  TYR A 215       8.641  -0.121  11.159  1.00  0.00      A    C
ATOM   3120  HA  TYR A 215       7.775  -0.453  10.605  1.00  0.00      A    H
ATOM   3121  CB  TYR A 215       9.629   0.759  10.310  1.00  0.00      A    C
ATOM   3122  HB1 TYR A 215      10.069   0.069   9.559  1.00  0.00      A    H
ATOM   3123  HB2 TYR A 215       8.998   1.603   9.960  1.00  0.00      A    H
ATOM   3124  CG  TYR A 215      10.707   1.382  11.176  1.00  0.00      A    C
ATOM   3125  CD1 TYR A 215      11.966   0.758  11.412  1.00  0.00      A    C
ATOM   3126  HD1 TYR A 215      12.181  -0.160  10.886  1.00  0.00      A    H
ATOM   3127  CE1 TYR A 215      12.934   1.308  12.260  1.00  0.00      A    C
ATOM   3128  HE1 TYR A 215      13.866   0.801  12.461  1.00  0.00      A    H
ATOM   3129  CZ  TYR A 215      12.711   2.611  12.778  1.00  0.00      A    C
ATOM   3130  OH  TYR A 215      13.811   3.174  13.488  1.00  0.00      A    O
ATOM   3131  HH  TYR A 215      14.322   2.457  13.869  1.00  0.00      A    H
ATOM   3132  CD2 TYR A 215      10.533   2.660  11.683  1.00  0.00      A    C
ATOM   3133  HD2 TYR A 215       9.531   3.061  11.706  1.00  0.00      A    H
ATOM   3134  CE2 TYR A 215      11.504   3.254  12.568  1.00  0.00      A    C
ATOM   3135  HE2 TYR A 215      11.386   4.258  12.947  1.00  0.00      A    H
ATOM   3136  C   TYR A 215       9.386  -1.356  11.674  1.00  0.00      A    C
ATOM   3137  O   TYR A 215       9.837  -1.303  12.811  1.00  0.00      A    O
ATOM   3138  N   PRO A 216       9.676  -2.510  10.932  1.00  0.00      A    N
ATOM   3139  CD  PRO A 216       8.970  -2.709   9.665  1.00  0.00      A    C
ATOM   3140  HD1 PRO A 216       9.423  -2.013   8.927  1.00  0.00      A    H
ATOM   3141  HD2 PRO A 216       7.868  -2.571   9.679  1.00  0.00      A    H
ATOM   3142  CA  PRO A 216      10.396  -3.691  11.295  1.00  0.00      A    C
ATOM   3143  HA  PRO A 216      10.334  -3.978  12.334  1.00  0.00      A    H
ATOM   3144  CB  PRO A 216       9.732  -4.807  10.510  1.00  0.00      A    C
ATOM   3145  HB1 PRO A 216      10.361  -5.688  10.260  1.00  0.00      A    H
ATOM   3146  HB2 PRO A 216       8.782  -5.118  10.995  1.00  0.00      A    H
ATOM   3147  CG  PRO A 216       9.227  -4.163   9.257  1.00  0.00      A    C
ATOM   3148  HG1 PRO A 216       9.937  -4.210   8.404  1.00  0.00      A    H
ATOM   3149  HG2 PRO A 216       8.295  -4.659   8.910  1.00  0.00      A    H
ATOM   3150  C   PRO A 216      11.889  -3.632  10.964  1.00  0.00      A    C
ATOM   3151  O   PRO A 216      12.366  -2.791  10.185  1.00  0.00      A    O
ATOM   3152  N   ILE A 217      12.742  -4.449  11.654  1.00  0.00      A    N
ATOM   3153  HN  ILE A 217      12.283  -4.996  12.350  1.00  0.00      A    H
ATOM   3154  CA  ILE A 217      14.152  -4.544  11.487  1.00  0.00      A    C
ATOM   3155  HA  ILE A 217      14.586  -3.706  10.962  1.00  0.00      A    H
ATOM   3156  CB  ILE A 217      14.876  -4.581  12.838  1.00  0.00      A    C
ATOM   3157  HB  ILE A 217      14.479  -5.373  13.509  1.00  0.00      A    H
ATOM   3158  CG2 ILE A 217      16.370  -4.873  12.792  1.00  0.00      A    C
ATOM   3159 HG21 ILE A 217      16.888  -4.094  12.193  1.00  0.00      A    H
ATOM   3160 HG22 ILE A 217      16.754  -4.716  13.823  1.00  0.00      A    H
ATOM   3161 HG23 ILE A 217      16.715  -5.858  12.412  1.00  0.00      A    H
ATOM   3162  CG1 ILE A 217      14.503  -3.259  13.532  1.00  0.00      A    C
ATOM   3163 HG11 ILE A 217      15.172  -2.497  13.079  1.00  0.00      A    H
ATOM   3164 HG12 ILE A 217      13.437  -2.977  13.397  1.00  0.00      A    H
ATOM   3165  CD  ILE A 217      14.949  -3.151  15.021  1.00  0.00      A    C
ATOM   3166  HD1 ILE A 217      15.977  -3.566  15.086  1.00  0.00      A    H
ATOM   3167  HD2 ILE A 217      14.960  -2.114  15.419  1.00  0.00      A    H
ATOM   3168  HD3 ILE A 217      14.376  -3.851  15.667  1.00  0.00      A    H
ATOM   3169  C   ILE A 217      14.498  -5.750  10.708  1.00  0.00      A    C
ATOM   3170  O   ILE A 217      13.930  -6.830  10.872  1.00  0.00      A    O
ATOM   3171  N   LYS A 218      15.494  -5.691   9.765  1.00  0.00      A    N
ATOM   3172  HN  LYS A 218      16.113  -4.926   9.604  1.00  0.00      A    H
ATOM   3173  CA  LYS A 218      16.044  -6.908   9.221  1.00  0.00      A    C
ATOM   3174  HA  LYS A 218      15.744  -7.852   9.652  1.00  0.00      A    H
ATOM   3175  CB  LYS A 218      15.897  -7.014   7.698  1.00  0.00      A    C
ATOM   3176  HB1 LYS A 218      15.994  -6.001   7.251  1.00  0.00      A    H
ATOM   3177  HB2 LYS A 218      16.660  -7.689   7.254  1.00  0.00      A    H
ATOM   3178  CG  LYS A 218      14.486  -7.436   7.328  1.00  0.00      A    C
ATOM   3179  HG1 LYS A 218      14.206  -8.406   7.790  1.00  0.00      A    H
ATOM   3180  HG2 LYS A 218      13.767  -6.653   7.650  1.00  0.00      A    H
ATOM   3181  CD  LYS A 218      14.319  -7.783   5.855  1.00  0.00      A    C
ATOM   3182  HD1 LYS A 218      13.263  -8.109   5.741  1.00  0.00      A    H
ATOM   3183  HD2 LYS A 218      14.356  -6.840   5.269  1.00  0.00      A    H
ATOM   3184  CE  LYS A 218      15.180  -8.694   5.069  1.00  0.00      A    C
ATOM   3185  HE1 LYS A 218      14.660  -8.713   4.087  1.00  0.00      A    H
ATOM   3186  HE2 LYS A 218      16.241  -8.407   4.911  1.00  0.00      A    H
ATOM   3187  NZ  LYS A 218      15.166 -10.088   5.626  1.00  0.00      A    N
ATOM   3188  HZ1 LYS A 218      15.714 -10.718   5.004  1.00  0.00      A    H
ATOM   3189  HZ2 LYS A 218      15.692 -10.088   6.523  1.00  0.00      A    H
ATOM   3190  HZ3 LYS A 218      14.227 -10.532   5.665  1.00  0.00      A    H
ATOM   3191  C   LYS A 218      17.564  -6.964   9.625  1.00  0.00      A    C
ATOM   3192  O   LYS A 218      18.308  -6.013   9.331  1.00  0.00      A    O
ATOM   3193  N   ASN A 219      18.021  -8.055  10.202  1.00  0.00      A    N
ATOM   3194  HN  ASN A 219      17.485  -8.881  10.360  1.00  0.00      A    H
ATOM   3195  CA  ASN A 219      19.368  -8.218  10.649  1.00  0.00      A    C
ATOM   3196  HA  ASN A 219      19.920  -7.295  10.542  1.00  0.00      A    H
ATOM   3197  CB  ASN A 219      19.289  -8.760  12.091  1.00  0.00      A    C
ATOM   3198  HB1 ASN A 219      18.461  -9.473  12.295  1.00  0.00      A    H
ATOM   3199  HB2 ASN A 219      20.272  -9.182  12.391  1.00  0.00      A    H
ATOM   3200  CG  ASN A 219      19.142  -7.546  12.914  1.00  0.00      A    C
ATOM   3201  OD1 ASN A 219      19.818  -6.510  12.849  1.00  0.00      A    O
ATOM   3202  ND2 ASN A 219      18.327  -7.624  13.998  1.00  0.00      A    N
ATOM   3203 HD21 ASN A 219      18.333  -6.889  14.677  1.00  0.00      A    H
ATOM   3204 HD22 ASN A 219      17.959  -8.501  14.304  1.00  0.00      A    H
ATOM   3205  C   ASN A 219      20.037  -9.102   9.728  1.00  0.00      A    C
ATOM   3206  O   ASN A 219      19.680  -9.070   8.512  1.00  0.00      A    O
ATOM   3207  N   SER A 220      21.023  -9.955  10.154  1.00  0.00      A    N
ATOM   3208  HN  SER A 220      21.382  -9.880  11.081  1.00  0.00      A    H
ATOM   3209  CA  SER A 220      21.639 -10.970   9.327  1.00  0.00      A    C
ATOM   3210  HA  SER A 220      20.899 -11.629   8.895  1.00  0.00      A    H
ATOM   3211  CB  SER A 220      22.542 -10.451   8.236  1.00  0.00      A    C
ATOM   3212  HB1 SER A 220      22.077  -9.681   7.584  1.00  0.00      A    H
ATOM   3213  HB2 SER A 220      23.453  -9.937   8.611  1.00  0.00      A    H
ATOM   3214  OG  SER A 220      22.901 -11.428   7.313  1.00  0.00      A    O
ATOM   3215  HG1 SER A 220      23.843 -11.307   7.172  1.00  0.00      A    H
ATOM   3216  C   SER A 220      22.392 -11.842  10.337  1.00  0.00      A    C
ATOM   3217  O   SER A 220      22.519 -11.415  11.456  1.00  0.00      A    O
ATOM   3218  N   SER A 221      22.994 -13.015   9.931  1.00  0.00      A    N
ATOM   3219  HN  SER A 221      22.863 -13.242   8.969  1.00  0.00      A    H
ATOM   3220  CA  SER A 221      23.812 -13.851  10.807  1.00  0.00      A    C
ATOM   3221  HA  SER A 221      23.958 -13.419  11.786  1.00  0.00      A    H
ATOM   3222  CB  SER A 221      23.266 -15.268  10.909  1.00  0.00      A    C
ATOM   3223  HB1 SER A 221      22.389 -15.089  11.568  1.00  0.00      A    H
ATOM   3224  HB2 SER A 221      23.042 -15.782   9.951  1.00  0.00      A    H
ATOM   3225  OG  SER A 221      24.177 -16.203  11.559  1.00  0.00      A    O
ATOM   3226  HG1 SER A 221      23.728 -17.050  11.521  1.00  0.00      A    H
ATOM   3227  C   SER A 221      25.135 -13.885  10.189  1.00  0.00      A    C
ATOM   3228  O   SER A 221      26.094 -13.180  10.552  1.00  0.00      A    O
ATOM   3229  N   VAL A 222      25.211 -14.686   9.121  1.00  0.00      A    N
ATOM   3230  HN  VAL A 222      24.419 -15.189   8.784  1.00  0.00      A    H
ATOM   3231  CA  VAL A 222      26.402 -15.047   8.445  1.00  0.00      A    C
ATOM   3232  HA  VAL A 222      27.116 -15.281   9.221  1.00  0.00      A    H
ATOM   3233  CB  VAL A 222      26.134 -16.281   7.662  1.00  0.00      A    C
ATOM   3234  HB  VAL A 222      25.505 -15.988   6.794  1.00  0.00      A    H
ATOM   3235  CG1 VAL A 222      27.531 -16.793   7.184  1.00  0.00      A    C
ATOM   3236 HG11 VAL A 222      28.356 -16.707   7.923  1.00  0.00      A    H
ATOM   3237 HG12 VAL A 222      27.588 -17.831   6.794  1.00  0.00      A    H
ATOM   3238 HG13 VAL A 222      27.845 -16.158   6.328  1.00  0.00      A    H
ATOM   3239  CG2 VAL A 222      25.406 -17.397   8.448  1.00  0.00      A    C
ATOM   3240 HG21 VAL A 222      25.908 -17.764   9.370  1.00  0.00      A    H
ATOM   3241 HG22 VAL A 222      24.354 -17.078   8.606  1.00  0.00      A    H
ATOM   3242 HG23 VAL A 222      25.365 -18.187   7.668  1.00  0.00      A    H
ATOM   3243  C   VAL A 222      27.006 -13.922   7.650  1.00  0.00      A    C
ATOM   3244  O   VAL A 222      28.116 -13.408   7.879  1.00  0.00      A    O
ATOM   3245  N   ASN A 223      26.276 -13.494   6.629  1.00  0.00      A    N
ATOM   3246  HN  ASN A 223      25.346 -13.849   6.573  1.00  0.00      A    H
ATOM   3247  CA  ASN A 223      26.576 -12.485   5.602  1.00  0.00      A    C
ATOM   3248  HA  ASN A 223      27.638 -12.600   5.441  1.00  0.00      A    H
ATOM   3249  CB  ASN A 223      25.719 -12.742   4.298  1.00  0.00      A    C
ATOM   3250  HB1 ASN A 223      24.678 -12.468   4.571  1.00  0.00      A    H
ATOM   3251  HB2 ASN A 223      25.920 -12.006   3.492  1.00  0.00      A    H
ATOM   3252  CG  ASN A 223      25.756 -14.205   3.832  1.00  0.00      A    C
ATOM   3253  OD1 ASN A 223      24.729 -14.922   3.945  1.00  0.00      A    O
ATOM   3254  ND2 ASN A 223      26.885 -14.617   3.289  1.00  0.00      A    N
ATOM   3255 HD21 ASN A 223      26.860 -15.535   2.893  1.00  0.00      A    H
ATOM   3256 HD22 ASN A 223      27.631 -13.959   3.190  1.00  0.00      A    H
ATOM   3257  C   ASN A 223      26.215 -11.127   6.138  1.00  0.00      A    C
ATOM   3258  O   ASN A 223      25.520 -11.096   7.192  1.00  0.00      A    O
ATOM   3259  N   PRO A 224      26.555  -9.941   5.507  1.00  0.00      A    N
ATOM   3260  CD  PRO A 224      27.658  -9.850   4.548  1.00  0.00      A    C
ATOM   3261  HD1 PRO A 224      27.360 -10.287   3.571  1.00  0.00      A    H
ATOM   3262  HD2 PRO A 224      28.536 -10.357   5.003  1.00  0.00      A    H
ATOM   3263  CA  PRO A 224      26.321  -8.676   6.172  1.00  0.00      A    C
ATOM   3264  HA  PRO A 224      26.341  -8.866   7.235  1.00  0.00      A    H
ATOM   3265  CB  PRO A 224      27.329  -7.692   5.606  1.00  0.00      A    C
ATOM   3266  HB1 PRO A 224      27.077  -6.624   5.434  1.00  0.00      A    H
ATOM   3267  HB2 PRO A 224      28.133  -7.734   6.372  1.00  0.00      A    H
ATOM   3268  CG  PRO A 224      27.834  -8.386   4.341  1.00  0.00      A    C
ATOM   3269  HG1 PRO A 224      27.084  -8.070   3.585  1.00  0.00      A    H
ATOM   3270  HG2 PRO A 224      28.842  -8.182   3.921  1.00  0.00      A    H
ATOM   3271  C   PRO A 224      24.913  -8.242   5.820  1.00  0.00      A    C
ATOM   3272  O   PRO A 224      24.210  -8.958   5.167  1.00  0.00      A    O
ATOM   3273  N   THR A 225      24.525  -7.050   6.275  1.00  0.00      A    N
ATOM   3274  HN  THR A 225      25.252  -6.457   6.613  1.00  0.00      A    H
ATOM   3275  CA  THR A 225      23.128  -6.639   6.122  1.00  0.00      A    C
ATOM   3276  HA  THR A 225      22.524  -7.533   6.086  1.00  0.00      A    H
ATOM   3277  CB  THR A 225      22.527  -5.736   7.198  1.00  0.00      A    C
ATOM   3278  HB  THR A 225      21.465  -5.563   6.922  1.00  0.00      A    H
ATOM   3279  OG1 THR A 225      23.248  -4.457   7.453  1.00  0.00      A    O
ATOM   3280  HG1 THR A 225      23.207  -3.957   6.635  1.00  0.00      A    H
ATOM   3281  CG2 THR A 225      22.463  -6.504   8.475  1.00  0.00      A    C
ATOM   3282 HG21 THR A 225      23.372  -7.077   8.759  1.00  0.00      A    H
ATOM   3283 HG22 THR A 225      22.251  -5.830   9.332  1.00  0.00      A    H
ATOM   3284 HG23 THR A 225      21.567  -7.160   8.437  1.00  0.00      A    H
ATOM   3285  C   THR A 225      22.754  -5.987   4.829  1.00  0.00      A    C
ATOM   3286  OT1 THR A 225      23.446  -5.111   4.297  1.00  0.00      A    O
ATOM   3287  OT2 THR A 225      21.657  -6.379   4.303  1.00  0.00      A    O
END
