# Supplementary material for: Sequence comparison, molecular modeling, and network analysis predict structural diversity in cysteine proteases from the Cape sundew, Drosera capensis
Source: Comput Struct Biotechnol J. 2016 Jun 14;14:271–82. doi: 10.1016/j.csbj.2016.05.003 (PMC4949590; doi:10.1016/j.csbj.2016.05.003)
Supplement: Supplementary file 4 [file mmc4.zip › Rosetta_mature/DCAP_2570_mature_m1.pdb]

CRYST1   75.652   64.499   66.848  90.00  90.00  90.00 P 1           1
ATOM      1  N   LEU A   1       5.084 -23.409 -11.102  1.00  0.00      A    N
ATOM      2  HT1 LEU A   1       5.450 -23.856 -10.238  1.00  0.00      A    H
ATOM      3  HT2 LEU A   1       5.710 -23.589 -11.913  1.00  0.00      A    H
ATOM      4  HT3 LEU A   1       4.094 -23.676 -11.278  1.00  0.00      A    H
ATOM      5  CA  LEU A   1       4.998 -21.925 -10.844  1.00  0.00      A    C
ATOM      6  HA  LEU A   1       6.014 -21.556 -10.863  1.00  0.00      A    H
ATOM      7  CB  LEU A   1       4.230 -21.297 -12.037  1.00  0.00      A    C
ATOM      8  HB1 LEU A   1       3.240 -21.793 -12.131  1.00  0.00      A    H
ATOM      9  HB2 LEU A   1       4.057 -20.224 -11.807  1.00  0.00      A    H
ATOM     10  CG  LEU A   1       4.876 -21.333 -13.399  1.00  0.00      A    C
ATOM     11  HG  LEU A   1       5.409 -22.270 -13.666  1.00  0.00      A    H
ATOM     12  CD1 LEU A   1       3.939 -21.045 -14.484  1.00  0.00      A    C
ATOM     13 HD11 LEU A   1       4.446 -21.030 -15.473  1.00  0.00      A    H
ATOM     14 HD12 LEU A   1       3.058 -21.711 -14.605  1.00  0.00      A    H
ATOM     15 HD13 LEU A   1       3.589 -20.002 -14.331  1.00  0.00      A    H
ATOM     16  CD2 LEU A   1       6.019 -20.353 -13.474  1.00  0.00      A    C
ATOM     17 HD21 LEU A   1       6.465 -20.358 -14.492  1.00  0.00      A    H
ATOM     18 HD22 LEU A   1       5.771 -19.290 -13.266  1.00  0.00      A    H
ATOM     19 HD23 LEU A   1       6.799 -20.688 -12.758  1.00  0.00      A    H
ATOM     20  C   LEU A   1       4.498 -21.414  -9.504  1.00  0.00      A    C
ATOM     21  O   LEU A   1       3.901 -22.261  -8.825  1.00  0.00      A    O
ATOM     22  N   PRO A   2       4.759 -20.164  -8.997  1.00  0.00      A    N
ATOM     23  CD  PRO A   2       5.845 -19.254  -9.490  1.00  0.00      A    C
ATOM     24  HD1 PRO A   2       5.527 -18.596 -10.327  1.00  0.00      A    H
ATOM     25  HD2 PRO A   2       6.731 -19.779  -9.908  1.00  0.00      A    H
ATOM     26  CA  PRO A   2       4.160 -19.634  -7.785  1.00  0.00      A    C
ATOM     27  HA  PRO A   2       4.463 -20.347  -7.033  1.00  0.00      A    H
ATOM     28  CB  PRO A   2       4.831 -18.284  -7.661  1.00  0.00      A    C
ATOM     29  HB1 PRO A   2       4.382 -17.465  -8.263  1.00  0.00      A    H
ATOM     30  HB2 PRO A   2       4.879 -17.839  -6.644  1.00  0.00      A    H
ATOM     31  CG  PRO A   2       6.261 -18.544  -8.241  1.00  0.00      A    C
ATOM     32  HG1 PRO A   2       6.715 -17.580  -8.556  1.00  0.00      A    H
ATOM     33  HG2 PRO A   2       6.834 -19.109  -7.475  1.00  0.00      A    H
ATOM     34  C   PRO A   2       2.673 -19.386  -7.857  1.00  0.00      A    C
ATOM     35  O   PRO A   2       2.216 -19.038  -8.944  1.00  0.00      A    O
ATOM     36  N   GLU A   3       1.872 -19.542  -6.801  1.00  0.00      A    N
ATOM     37  HN  GLU A   3       2.372 -19.643  -5.944  1.00  0.00      A    H
ATOM     38  CA  GLU A   3       0.481 -19.235  -6.774  1.00  0.00      A    C
ATOM     39  HA  GLU A   3       0.032 -19.741  -7.616  1.00  0.00      A    H
ATOM     40  CB  GLU A   3      -0.120 -19.763  -5.529  1.00  0.00      A    C
ATOM     41  HB1 GLU A   3       0.141 -20.842  -5.568  1.00  0.00      A    H
ATOM     42  HB2 GLU A   3       0.380 -19.287  -4.659  1.00  0.00      A    H
ATOM     43  CG  GLU A   3      -1.623 -19.494  -5.319  1.00  0.00      A    C
ATOM     44  HG1 GLU A   3      -1.807 -18.404  -5.205  1.00  0.00      A    H
ATOM     45  HG2 GLU A   3      -2.255 -19.936  -6.119  1.00  0.00      A    H
ATOM     46  CD  GLU A   3      -2.039 -20.165  -4.015  1.00  0.00      A    C
ATOM     47  OE1 GLU A   3      -2.798 -21.125  -4.127  1.00  0.00      A    O
ATOM     48  OE2 GLU A   3      -1.447 -19.813  -2.960  1.00  0.00      A    O
ATOM     49  C   GLU A   3       0.213 -17.724  -6.969  1.00  0.00      A    C
ATOM     50  O   GLU A   3      -0.557 -17.319  -7.857  1.00  0.00      A    O
ATOM     51  N   ARG A   4       0.787 -16.842  -6.104  1.00  0.00      A    N
ATOM     52  HN  ARG A   4       1.352 -17.220  -5.374  1.00  0.00      A    H
ATOM     53  CA  ARG A   4       0.708 -15.400  -6.101  1.00  0.00      A    C
ATOM     54  HA  ARG A   4       0.204 -15.101  -7.009  1.00  0.00      A    H
ATOM     55  CB  ARG A   4       0.011 -14.946  -4.802  1.00  0.00      A    C
ATOM     56  HB1 ARG A   4      -0.971 -15.434  -4.621  1.00  0.00      A    H
ATOM     57  HB2 ARG A   4       0.654 -15.208  -3.934  1.00  0.00      A    H
ATOM     58  CG  ARG A   4      -0.260 -13.439  -4.680  1.00  0.00      A    C
ATOM     59  HG1 ARG A   4       0.685 -12.855  -4.713  1.00  0.00      A    H
ATOM     60  HG2 ARG A   4      -0.901 -12.998  -5.473  1.00  0.00      A    H
ATOM     61  CD  ARG A   4      -0.879 -13.057  -3.341  1.00  0.00      A    C
ATOM     62  HD1 ARG A   4      -1.827 -13.551  -3.037  1.00  0.00      A    H
ATOM     63  HD2 ARG A   4      -0.202 -13.412  -2.535  1.00  0.00      A    H
ATOM     64  NE  ARG A   4      -1.173 -11.624  -3.200  1.00  0.00      A    N
ATOM     65  HE  ARG A   4      -2.073 -11.260  -3.440  1.00  0.00      A    H
ATOM     66  CZ  ARG A   4      -0.334 -10.652  -2.705  1.00  0.00      A    C
ATOM     67  NH1 ARG A   4       0.724 -11.090  -2.009  1.00  0.00      A    N
ATOM     68 HH11 ARG A   4       0.791 -12.064  -1.790  1.00  0.00      A    H
ATOM     69 HH12 ARG A   4       1.114 -10.480  -1.320  1.00  0.00      A    H
ATOM     70  NH2 ARG A   4      -0.529  -9.368  -2.833  1.00  0.00      A    N
ATOM     71 HH21 ARG A   4      -1.347  -9.062  -3.320  1.00  0.00      A    H
ATOM     72 HH22 ARG A   4       0.165  -8.680  -2.619  1.00  0.00      A    H
ATOM     73  C   ARG A   4       2.077 -14.707  -6.077  1.00  0.00      A    C
ATOM     74  O   ARG A   4       2.970 -15.004  -5.253  1.00  0.00      A    O
ATOM     75  N   VAL A   5       2.223 -13.777  -6.986  1.00  0.00      A    N
ATOM     76  HN  VAL A   5       1.493 -13.501  -7.607  1.00  0.00      A    H
ATOM     77  CA  VAL A   5       3.391 -12.995  -7.122  1.00  0.00      A    C
ATOM     78  HA  VAL A   5       4.138 -13.223  -6.377  1.00  0.00      A    H
ATOM     79  CB  VAL A   5       4.121 -13.038  -8.471  1.00  0.00      A    C
ATOM     80  HB  VAL A   5       3.277 -12.858  -9.171  1.00  0.00      A    H
ATOM     81  CG1 VAL A   5       5.237 -11.995  -8.709  1.00  0.00      A    C
ATOM     82 HG11 VAL A   5       5.795 -12.272  -9.629  1.00  0.00      A    H
ATOM     83 HG12 VAL A   5       4.861 -10.972  -8.926  1.00  0.00      A    H
ATOM     84 HG13 VAL A   5       5.977 -11.985  -7.881  1.00  0.00      A    H
ATOM     85  CG2 VAL A   5       4.691 -14.446  -8.713  1.00  0.00      A    C
ATOM     86 HG21 VAL A   5       5.406 -14.762  -7.924  1.00  0.00      A    H
ATOM     87 HG22 VAL A   5       3.818 -15.132  -8.766  1.00  0.00      A    H
ATOM     88 HG23 VAL A   5       5.219 -14.492  -9.689  1.00  0.00      A    H
ATOM     89  C   VAL A   5       2.983 -11.538  -6.766  1.00  0.00      A    C
ATOM     90  O   VAL A   5       2.331 -10.828  -7.428  1.00  0.00      A    O
ATOM     91  N   ASP A   6       3.581 -10.985  -5.711  1.00  0.00      A    N
ATOM     92  HN  ASP A   6       4.007 -11.547  -5.007  1.00  0.00      A    H
ATOM     93  CA  ASP A   6       3.434  -9.616  -5.287  1.00  0.00      A    C
ATOM     94  HA  ASP A   6       3.194  -9.023  -6.157  1.00  0.00      A    H
ATOM     95  CB  ASP A   6       2.463  -9.327  -4.148  1.00  0.00      A    C
ATOM     96  HB1 ASP A   6       1.462  -9.617  -4.533  1.00  0.00      A    H
ATOM     97  HB2 ASP A   6       2.661  -9.788  -3.157  1.00  0.00      A    H
ATOM     98  CG  ASP A   6       2.221  -7.865  -3.911  1.00  0.00      A    C
ATOM     99  OD1 ASP A   6       2.887  -7.019  -4.575  1.00  0.00      A    O
ATOM    100  OD2 ASP A   6       1.311  -7.557  -3.118  1.00  0.00      A    O
ATOM    101  C   ASP A   6       4.870  -9.267  -4.988  1.00  0.00      A    C
ATOM    102  O   ASP A   6       5.405  -9.399  -3.875  1.00  0.00      A    O
ATOM    103  N   TRP A   7       5.630  -8.559  -5.922  1.00  0.00      A    N
ATOM    104  HN  TRP A   7       5.188  -8.353  -6.791  1.00  0.00      A    H
ATOM    105  CA  TRP A   7       6.988  -8.107  -5.821  1.00  0.00      A    C
ATOM    106  HA  TRP A   7       7.596  -8.877  -5.369  1.00  0.00      A    H
ATOM    107  CB  TRP A   7       7.598  -7.808  -7.204  1.00  0.00      A    C
ATOM    108  HB1 TRP A   7       6.777  -7.363  -7.805  1.00  0.00      A    H
ATOM    109  HB2 TRP A   7       8.402  -7.048  -7.095  1.00  0.00      A    H
ATOM    110  CG  TRP A   7       8.332  -8.931  -7.963  1.00  0.00      A    C
ATOM    111  CD1 TRP A   7       7.995  -9.574  -9.174  1.00  0.00      A    C
ATOM    112  HD1 TRP A   7       7.036  -9.415  -9.646  1.00  0.00      A    H
ATOM    113  NE1 TRP A   7       8.803 -10.636  -9.432  1.00  0.00      A    N
ATOM    114  HE1 TRP A   7       8.631 -11.297 -10.131  1.00  0.00      A    H
ATOM    115  CE2 TRP A   7       9.712 -10.780  -8.425  1.00  0.00      A    C
ATOM    116  CD2 TRP A   7       9.397  -9.738  -7.486  1.00  0.00      A    C
ATOM    117  CE3 TRP A   7      10.128  -9.678  -6.272  1.00  0.00      A    C
ATOM    118  HE3 TRP A   7       9.833  -8.876  -5.612  1.00  0.00      A    H
ATOM    119  CZ3 TRP A   7      11.189 -10.598  -6.069  1.00  0.00      A    C
ATOM    120  HZ3 TRP A   7      11.717 -10.699  -5.132  1.00  0.00      A    H
ATOM    121  CZ2 TRP A   7      10.690 -11.795  -8.086  1.00  0.00      A    C
ATOM    122  HZ2 TRP A   7      10.792 -12.546  -8.856  1.00  0.00      A    H
ATOM    123  CH2 TRP A   7      11.509 -11.624  -6.979  1.00  0.00      A    C
ATOM    124  HH2 TRP A   7      12.342 -12.297  -6.843  1.00  0.00      A    H
ATOM    125  C   TRP A   7       7.137  -6.933  -4.894  1.00  0.00      A    C
ATOM    126  O   TRP A   7       8.259  -6.730  -4.475  1.00  0.00      A    O
ATOM    127  N   ARG A   8       6.023  -6.309  -4.501  1.00  0.00      A    N
ATOM    128  HN  ARG A   8       5.144  -6.360  -4.969  1.00  0.00      A    H
ATOM    129  CA  ARG A   8       6.067  -5.366  -3.433  1.00  0.00      A    C
ATOM    130  HA  ARG A   8       6.765  -4.585  -3.695  1.00  0.00      A    H
ATOM    131  CB  ARG A   8       4.684  -4.664  -3.406  1.00  0.00      A    C
ATOM    132  HB1 ARG A   8       3.919  -5.407  -3.094  1.00  0.00      A    H
ATOM    133  HB2 ARG A   8       4.698  -3.828  -2.675  1.00  0.00      A    H
ATOM    134  CG  ARG A   8       4.339  -3.999  -4.736  1.00  0.00      A    C
ATOM    135  HG1 ARG A   8       5.136  -3.231  -4.838  1.00  0.00      A    H
ATOM    136  HG2 ARG A   8       4.331  -4.722  -5.579  1.00  0.00      A    H
ATOM    137  CD  ARG A   8       2.919  -3.380  -4.834  1.00  0.00      A    C
ATOM    138  HD1 ARG A   8       2.872  -2.560  -4.086  1.00  0.00      A    H
ATOM    139  HD2 ARG A   8       2.711  -2.970  -5.845  1.00  0.00      A    H
ATOM    140  NE  ARG A   8       1.992  -4.555  -4.534  1.00  0.00      A    N
ATOM    141  HE  ARG A   8       2.324  -5.498  -4.513  1.00  0.00      A    H
ATOM    142  CZ  ARG A   8       0.682  -4.393  -4.306  1.00  0.00      A    C
ATOM    143  NH1 ARG A   8       0.065  -3.281  -4.151  1.00  0.00      A    N
ATOM    144 HH11 ARG A   8       0.550  -2.486  -3.788  1.00  0.00      A    H
ATOM    145 HH12 ARG A   8      -0.902  -3.303  -3.897  1.00  0.00      A    H
ATOM    146  NH2 ARG A   8      -0.031  -5.492  -4.136  1.00  0.00      A    N
ATOM    147 HH21 ARG A   8       0.481  -6.322  -3.914  1.00  0.00      A    H
ATOM    148 HH22 ARG A   8      -1.000  -5.348  -3.933  1.00  0.00      A    H
ATOM    149  C   ARG A   8       6.293  -5.950  -2.079  1.00  0.00      A    C
ATOM    150  O   ARG A   8       7.052  -5.392  -1.310  1.00  0.00      A    O
ATOM    151  N   GLU A   9       5.534  -6.944  -1.611  1.00  0.00      A    N
ATOM    152  HN  GLU A   9       5.037  -7.343  -2.378  1.00  0.00      A    H
ATOM    153  CA  GLU A   9       5.591  -7.592  -0.287  1.00  0.00      A    C
ATOM    154  HA  GLU A   9       5.610  -6.786   0.432  1.00  0.00      A    H
ATOM    155  CB  GLU A   9       4.333  -8.467  -0.025  1.00  0.00      A    C
ATOM    156  HB1 GLU A   9       4.302  -9.292  -0.769  1.00  0.00      A    H
ATOM    157  HB2 GLU A   9       4.241  -9.013   0.938  1.00  0.00      A    H
ATOM    158  CG  GLU A   9       3.044  -7.608  -0.140  1.00  0.00      A    C
ATOM    159  HG1 GLU A   9       3.103  -6.690   0.482  1.00  0.00      A    H
ATOM    160  HG2 GLU A   9       3.053  -7.465  -1.242  1.00  0.00      A    H
ATOM    161  CD  GLU A   9       1.781  -8.383   0.231  1.00  0.00      A    C
ATOM    162  OE1 GLU A   9       1.590  -9.560   0.018  1.00  0.00      A    O
ATOM    163  OE2 GLU A   9       0.992  -7.689   0.919  1.00  0.00      A    O
ATOM    164  C   GLU A   9       6.788  -8.597  -0.222  1.00  0.00      A    C
ATOM    165  O   GLU A   9       7.374  -8.803   0.823  1.00  0.00      A    O
ATOM    166  N   LYS A  10       7.094  -9.257  -1.372  1.00  0.00      A    N
ATOM    167  HN  LYS A  10       6.444  -9.352  -2.122  1.00  0.00      A    H
ATOM    168  CA  LYS A  10       8.366 -10.002  -1.394  1.00  0.00      A    C
ATOM    169  HA  LYS A  10       8.382 -10.743  -0.609  1.00  0.00      A    H
ATOM    170  CB  LYS A  10       8.365 -10.748  -2.690  1.00  0.00      A    C
ATOM    171  HB1 LYS A  10       7.407 -11.306  -2.766  1.00  0.00      A    H
ATOM    172  HB2 LYS A  10       8.396 -10.140  -3.619  1.00  0.00      A    H
ATOM    173  CG  LYS A  10       9.566 -11.848  -2.667  1.00  0.00      A    C
ATOM    174  HG1 LYS A  10      10.572 -11.392  -2.782  1.00  0.00      A    H
ATOM    175  HG2 LYS A  10       9.499 -12.428  -1.722  1.00  0.00      A    H
ATOM    176  CD  LYS A  10       9.381 -12.719  -3.906  1.00  0.00      A    C
ATOM    177  HD1 LYS A  10       8.509 -13.381  -3.719  1.00  0.00      A    H
ATOM    178  HD2 LYS A  10       9.271 -12.100  -4.822  1.00  0.00      A    H
ATOM    179  CE  LYS A  10      10.535 -13.628  -4.367  1.00  0.00      A    C
ATOM    180  HE1 LYS A  10      10.325 -14.375  -5.162  1.00  0.00      A    H
ATOM    181  HE2 LYS A  10      11.452 -13.047  -4.602  1.00  0.00      A    H
ATOM    182  NZ  LYS A  10      10.816 -14.504  -3.208  1.00  0.00      A    N
ATOM    183  HZ1 LYS A  10      10.023 -15.035  -2.793  1.00  0.00      A    H
ATOM    184  HZ2 LYS A  10      11.555 -15.201  -3.430  1.00  0.00      A    H
ATOM    185  HZ3 LYS A  10      11.321 -13.865  -2.562  1.00  0.00      A    H
ATOM    186  C   LYS A  10       9.553  -9.047  -1.280  1.00  0.00      A    C
ATOM    187  O   LYS A  10      10.327  -9.169  -0.346  1.00  0.00      A    O
ATOM    188  N   GLY A  11       9.785  -7.991  -2.194  1.00  0.00      A    N
ATOM    189  HN  GLY A  11       9.175  -7.731  -2.938  1.00  0.00      A    H
ATOM    190  CA  GLY A  11      10.867  -7.030  -2.119  1.00  0.00      A    C
ATOM    191  HA1 GLY A  11      10.676  -6.232  -1.416  1.00  0.00      A    H
ATOM    192  HA2 GLY A  11      11.717  -7.655  -1.891  1.00  0.00      A    H
ATOM    193  C   GLY A  11      11.262  -6.328  -3.311  1.00  0.00      A    C
ATOM    194  O   GLY A  11      11.209  -5.088  -3.437  1.00  0.00      A    O
ATOM    195  N   SER A  12      11.666  -7.056  -4.409  1.00  0.00      A    N
ATOM    196  HN  SER A  12      11.640  -8.052  -4.355  1.00  0.00      A    H
ATOM    197  CA  SER A  12      12.304  -6.463  -5.558  1.00  0.00      A    C
ATOM    198  HA  SER A  12      12.870  -5.648  -5.131  1.00  0.00      A    H
ATOM    199  CB  SER A  12      13.119  -7.537  -6.278  1.00  0.00      A    C
ATOM    200  HB1 SER A  12      12.495  -8.019  -7.061  1.00  0.00      A    H
ATOM    201  HB2 SER A  12      13.891  -6.949  -6.819  1.00  0.00      A    H
ATOM    202  OG  SER A  12      13.712  -8.542  -5.491  1.00  0.00      A    O
ATOM    203  HG1 SER A  12      13.956  -9.254  -6.087  1.00  0.00      A    H
ATOM    204  C   SER A  12      11.361  -5.754  -6.519  1.00  0.00      A    C
ATOM    205  O   SER A  12      11.470  -6.056  -7.736  1.00  0.00      A    O
ATOM    206  N   VAL A  13      10.515  -4.719  -6.145  1.00  0.00      A    N
ATOM    207  HN  VAL A  13      10.381  -4.530  -5.176  1.00  0.00      A    H
ATOM    208  CA  VAL A  13       9.620  -4.083  -7.067  1.00  0.00      A    C
ATOM    209  HA  VAL A  13       9.301  -4.853  -7.754  1.00  0.00      A    H
ATOM    210  CB  VAL A  13       8.251  -3.609  -6.369  1.00  0.00      A    C
ATOM    211  HB  VAL A  13       7.624  -4.496  -6.136  1.00  0.00      A    H
ATOM    212  CG1 VAL A  13       8.744  -2.882  -5.026  1.00  0.00      A    C
ATOM    213 HG11 VAL A  13       9.263  -1.931  -5.269  1.00  0.00      A    H
ATOM    214 HG12 VAL A  13       7.913  -2.506  -4.392  1.00  0.00      A    H
ATOM    215 HG13 VAL A  13       9.391  -3.571  -4.444  1.00  0.00      A    H
ATOM    216  CG2 VAL A  13       7.291  -2.710  -7.219  1.00  0.00      A    C
ATOM    217 HG21 VAL A  13       6.336  -2.600  -6.661  1.00  0.00      A    H
ATOM    218 HG22 VAL A  13       7.655  -1.680  -7.420  1.00  0.00      A    H
ATOM    219 HG23 VAL A  13       7.129  -3.174  -8.216  1.00  0.00      A    H
ATOM    220  C   VAL A  13      10.257  -2.986  -7.918  1.00  0.00      A    C
ATOM    221  O   VAL A  13      10.075  -3.005  -9.137  1.00  0.00      A    O
ATOM    222  N   GLY A  14      10.957  -2.063  -7.355  1.00  0.00      A    N
ATOM    223  HN  GLY A  14      11.249  -2.205  -6.412  1.00  0.00      A    H
ATOM    224  CA  GLY A  14      11.496  -0.900  -8.022  1.00  0.00      A    C
ATOM    225  HA1 GLY A  14      12.463  -0.723  -7.576  1.00  0.00      A    H
ATOM    226  HA2 GLY A  14      11.630  -1.062  -9.081  1.00  0.00      A    H
ATOM    227  C   GLY A  14      10.692   0.312  -7.643  1.00  0.00      A    C
ATOM    228  O   GLY A  14       9.722   0.210  -6.913  1.00  0.00      A    O
ATOM    229  N   LYS A  15      11.133   1.456  -8.041  1.00  0.00      A    N
ATOM    230  HN  LYS A  15      11.692   1.522  -8.864  1.00  0.00      A    H
ATOM    231  CA  LYS A  15      10.566   2.701  -7.527  1.00  0.00      A    C
ATOM    232  HA  LYS A  15      10.098   2.444  -6.588  1.00  0.00      A    H
ATOM    233  CB  LYS A  15      11.708   3.744  -7.289  1.00  0.00      A    C
ATOM    234  HB1 LYS A  15      12.540   3.211  -6.783  1.00  0.00      A    H
ATOM    235  HB2 LYS A  15      12.219   4.106  -8.207  1.00  0.00      A    H
ATOM    236  CG  LYS A  15      11.300   4.845  -6.307  1.00  0.00      A    C
ATOM    237  HG1 LYS A  15      10.416   5.448  -6.604  1.00  0.00      A    H
ATOM    238  HG2 LYS A  15      10.906   4.306  -5.418  1.00  0.00      A    H
ATOM    239  CD  LYS A  15      12.478   5.787  -5.917  1.00  0.00      A    C
ATOM    240  HD1 LYS A  15      13.426   5.259  -6.156  1.00  0.00      A    H
ATOM    241  HD2 LYS A  15      12.469   6.627  -6.645  1.00  0.00      A    H
ATOM    242  CE  LYS A  15      12.381   6.313  -4.509  1.00  0.00      A    C
ATOM    243  HE1 LYS A  15      11.344   6.642  -4.284  1.00  0.00      A    H
ATOM    244  HE2 LYS A  15      12.620   5.497  -3.794  1.00  0.00      A    H
ATOM    245  NZ  LYS A  15      13.231   7.536  -4.285  1.00  0.00      A    N
ATOM    246  HZ1 LYS A  15      13.220   7.800  -3.279  1.00  0.00      A    H
ATOM    247  HZ2 LYS A  15      14.153   7.274  -4.689  1.00  0.00      A    H
ATOM    248  HZ3 LYS A  15      12.870   8.384  -4.767  1.00  0.00      A    H
ATOM    249  C   LYS A  15       9.447   3.260  -8.393  1.00  0.00      A    C
ATOM    250  O   LYS A  15       9.520   3.226  -9.564  1.00  0.00      A    O
ATOM    251  N   VAL A  16       8.451   3.913  -7.819  1.00  0.00      A    N
ATOM    252  HN  VAL A  16       8.354   3.855  -6.828  1.00  0.00      A    H
ATOM    253  CA  VAL A  16       7.360   4.600  -8.545  1.00  0.00      A    C
ATOM    254  HA  VAL A  16       7.351   4.286  -9.578  1.00  0.00      A    H
ATOM    255  CB  VAL A  16       5.992   4.167  -7.998  1.00  0.00      A    C
ATOM    256  HB  VAL A  16       5.914   4.461  -6.929  1.00  0.00      A    H
ATOM    257  CG1 VAL A  16       4.850   4.775  -8.912  1.00  0.00      A    C
ATOM    258 HG11 VAL A  16       4.099   5.145  -8.182  1.00  0.00      A    H
ATOM    259 HG12 VAL A  16       5.181   5.591  -9.590  1.00  0.00      A    H
ATOM    260 HG13 VAL A  16       4.337   4.002  -9.523  1.00  0.00      A    H
ATOM    261  CG2 VAL A  16       5.858   2.602  -8.049  1.00  0.00      A    C
ATOM    262 HG21 VAL A  16       6.549   1.839  -7.630  1.00  0.00      A    H
ATOM    263 HG22 VAL A  16       4.947   2.286  -7.497  1.00  0.00      A    H
ATOM    264 HG23 VAL A  16       5.624   2.321  -9.098  1.00  0.00      A    H
ATOM    265  C   VAL A  16       7.621   6.091  -8.501  1.00  0.00      A    C
ATOM    266  O   VAL A  16       7.230   6.888  -7.676  1.00  0.00      A    O
ATOM    267  N   LYS A  17       8.416   6.528  -9.513  1.00  0.00      A    N
ATOM    268  HN  LYS A  17       8.749   5.906 -10.217  1.00  0.00      A    H
ATOM    269  CA  LYS A  17       8.919   7.788  -9.544  1.00  0.00      A    C
ATOM    270  HA  LYS A  17       9.169   8.060  -8.529  1.00  0.00      A    H
ATOM    271  CB  LYS A  17      10.161   7.766 -10.486  1.00  0.00      A    C
ATOM    272  HB1 LYS A  17       9.850   7.550 -11.531  1.00  0.00      A    H
ATOM    273  HB2 LYS A  17      10.607   8.781 -10.412  1.00  0.00      A    H
ATOM    274  CG  LYS A  17      11.295   6.901  -9.930  1.00  0.00      A    C
ATOM    275  HG1 LYS A  17      11.468   7.046  -8.842  1.00  0.00      A    H
ATOM    276  HG2 LYS A  17      11.070   5.817 -10.021  1.00  0.00      A    H
ATOM    277  CD  LYS A  17      12.624   7.183 -10.626  1.00  0.00      A    C
ATOM    278  HD1 LYS A  17      12.605   6.738 -11.644  1.00  0.00      A    H
ATOM    279  HD2 LYS A  17      12.609   8.271 -10.850  1.00  0.00      A    H
ATOM    280  CE  LYS A  17      13.864   6.715  -9.919  1.00  0.00      A    C
ATOM    281  HE1 LYS A  17      13.853   6.994  -8.844  1.00  0.00      A    H
ATOM    282  HE2 LYS A  17      13.974   5.612  -9.836  1.00  0.00      A    H
ATOM    283  NZ  LYS A  17      15.110   7.166 -10.536  1.00  0.00      A    N
ATOM    284  HZ1 LYS A  17      15.142   6.904 -11.542  1.00  0.00      A    H
ATOM    285  HZ2 LYS A  17      15.259   8.179 -10.354  1.00  0.00      A    H
ATOM    286  HZ3 LYS A  17      15.865   6.630 -10.061  1.00  0.00      A    H
ATOM    287  C   LYS A  17       7.936   8.742 -10.084  1.00  0.00      A    C
ATOM    288  O   LYS A  17       7.047   8.463 -10.885  1.00  0.00      A    O
ATOM    289  N   ASN A  18       8.161   9.993  -9.767  1.00  0.00      A    N
ATOM    290  HN  ASN A  18       8.976  10.200  -9.232  1.00  0.00      A    H
ATOM    291  CA  ASN A  18       7.555  11.121 -10.462  1.00  0.00      A    C
ATOM    292  HA  ASN A  18       6.588  10.909 -10.894  1.00  0.00      A    H
ATOM    293  CB  ASN A  18       7.372  12.200  -9.417  1.00  0.00      A    C
ATOM    294  HB1 ASN A  18       6.842  11.926  -8.479  1.00  0.00      A    H
ATOM    295  HB2 ASN A  18       8.372  12.614  -9.169  1.00  0.00      A    H
ATOM    296  CG  ASN A  18       6.548  13.333 -10.003  1.00  0.00      A    C
ATOM    297  OD1 ASN A  18       5.818  13.122 -11.013  1.00  0.00      A    O
ATOM    298  ND2 ASN A  18       6.717  14.578  -9.472  1.00  0.00      A    N
ATOM    299 HD21 ASN A  18       6.378  15.390  -9.947  1.00  0.00      A    H
ATOM    300 HD22 ASN A  18       7.215  14.778  -8.629  1.00  0.00      A    H
ATOM    301  C   ASN A  18       8.440  11.403 -11.645  1.00  0.00      A    C
ATOM    302  O   ASN A  18       9.652  11.282 -11.617  1.00  0.00      A    O
ATOM    303  N   GLN A  19       7.836  11.690 -12.843  1.00  0.00      A    N
ATOM    304  HN  GLN A  19       6.871  11.930 -12.913  1.00  0.00      A    H
ATOM    305  CA  GLN A  19       8.522  11.871 -14.077  1.00  0.00      A    C
ATOM    306  HA  GLN A  19       9.595  11.763 -14.016  1.00  0.00      A    H
ATOM    307  CB  GLN A  19       8.184  10.832 -15.135  1.00  0.00      A    C
ATOM    308  HB1 GLN A  19       7.090  10.688 -15.259  1.00  0.00      A    H
ATOM    309  HB2 GLN A  19       8.590  11.211 -16.097  1.00  0.00      A    H
ATOM    310  CG  GLN A  19       8.746   9.457 -14.803  1.00  0.00      A    C
ATOM    311  HG1 GLN A  19       8.249   9.022 -13.910  1.00  0.00      A    H
ATOM    312  HG2 GLN A  19       8.457   8.929 -15.737  1.00  0.00      A    H
ATOM    313  CD  GLN A  19      10.253   9.406 -14.887  1.00  0.00      A    C
ATOM    314  OE1 GLN A  19      10.965   9.993 -15.713  1.00  0.00      A    O
ATOM    315  NE2 GLN A  19      10.837   8.750 -13.841  1.00  0.00      A    N
ATOM    316 HE21 GLN A  19      11.828   8.642 -13.925  1.00  0.00      A    H
ATOM    317 HE22 GLN A  19      10.208   8.570 -13.084  1.00  0.00      A    H
ATOM    318  C   GLN A  19       8.195  13.269 -14.541  1.00  0.00      A    C
ATOM    319  O   GLN A  19       9.043  14.151 -14.273  1.00  0.00      A    O
ATOM    320  N   GLY A  20       7.109  13.520 -15.256  1.00  0.00      A    N
ATOM    321  HN  GLY A  20       6.497  12.791 -15.555  1.00  0.00      A    H
ATOM    322  CA  GLY A  20       6.583  14.826 -15.527  1.00  0.00      A    C
ATOM    323  HA1 GLY A  20       6.132  15.068 -14.576  1.00  0.00      A    H
ATOM    324  HA2 GLY A  20       7.361  15.490 -15.873  1.00  0.00      A    H
ATOM    325  C   GLY A  20       5.552  14.988 -16.588  1.00  0.00      A    C
ATOM    326  O   GLY A  20       5.017  14.026 -17.173  1.00  0.00      A    O
ATOM    327  N   HSE A  21       5.252  16.309 -16.852  1.00  0.00      A    N
ATOM    328  HN  HSE A  21       5.645  17.080 -16.358  1.00  0.00      A    H
ATOM    329  CA  HSE A  21       4.187  16.789 -17.720  1.00  0.00      A    C
ATOM    330  HA  HSE A  21       3.316  16.150 -17.706  1.00  0.00      A    H
ATOM    331  CB  HSE A  21       3.532  18.132 -17.297  1.00  0.00      A    C
ATOM    332  HB1 HSE A  21       3.425  18.178 -16.192  1.00  0.00      A    H
ATOM    333  HB2 HSE A  21       4.100  18.991 -17.715  1.00  0.00      A    H
ATOM    334  ND1 HSE A  21       1.108  17.594 -17.371  1.00  0.00      A    N
ATOM    335  CG  HSE A  21       2.170  18.335 -17.903  1.00  0.00      A    C
ATOM    336  CE1 HSE A  21       0.061  17.842 -18.201  1.00  0.00      A    C
ATOM    337  HE1 HSE A  21      -0.991  17.557 -18.209  1.00  0.00      A    H
ATOM    338  NE2 HSE A  21       0.470  18.627 -19.271  1.00  0.00      A    N
ATOM    339  HE2 HSE A  21      -0.016  19.054 -20.034  1.00  0.00      A    H
ATOM    340  CD2 HSE A  21       1.813  18.841 -19.110  1.00  0.00      A    C
ATOM    341  HD2 HSE A  21       2.374  19.406 -19.845  1.00  0.00      A    H
ATOM    342  C   HSE A  21       4.478  16.823 -19.241  1.00  0.00      A    C
ATOM    343  O   HSE A  21       3.672  16.187 -19.943  1.00  0.00      A    O
ATOM    344  N   SER A  22       5.549  17.530 -19.789  1.00  0.00      A    N
ATOM    345  HN  SER A  22       6.182  17.949 -19.143  1.00  0.00      A    H
ATOM    346  CA  SER A  22       5.883  17.706 -21.195  1.00  0.00      A    C
ATOM    347  HA  SER A  22       4.913  17.794 -21.662  1.00  0.00      A    H
ATOM    348  CB  SER A  22       6.898  18.902 -21.439  1.00  0.00      A    C
ATOM    349  HB1 SER A  22       7.839  18.698 -20.886  1.00  0.00      A    H
ATOM    350  HB2 SER A  22       7.225  18.985 -22.497  1.00  0.00      A    H
ATOM    351  OG  SER A  22       6.286  20.070 -20.822  1.00  0.00      A    O
ATOM    352  HG1 SER A  22       6.800  20.842 -21.072  1.00  0.00      A    H
ATOM    353  C   SER A  22       6.543  16.389 -21.793  1.00  0.00      A    C
ATOM    354  O   SER A  22       5.873  15.812 -22.661  1.00  0.00      A    O
ATOM    355  N   CYS A  23       7.732  15.884 -21.354  1.00  0.00      A    N
ATOM    356  HN  CYS A  23       8.124  16.359 -20.570  1.00  0.00      A    H
ATOM    357  CA  CYS A  23       8.360  14.821 -22.045  1.00  0.00      A    C
ATOM    358  HA  CYS A  23       8.179  14.930 -23.104  1.00  0.00      A    H
ATOM    359  CB  CYS A  23       9.949  14.879 -21.911  1.00  0.00      A    C
ATOM    360  HB1 CYS A  23      10.239  14.864 -20.839  1.00  0.00      A    H
ATOM    361  HB2 CYS A  23      10.389  14.038 -22.488  1.00  0.00      A    H
ATOM    362  SG  CYS A  23      10.635  16.441 -22.654  1.00  0.00      A    S
ATOM    363  C   CYS A  23       8.004  13.450 -21.695  1.00  0.00      A    C
ATOM    364  O   CYS A  23       7.669  13.257 -20.540  1.00  0.00      A    O
ATOM    365  N   GLY A  24       7.936  12.550 -22.652  1.00  0.00      A    N
ATOM    366  HN  GLY A  24       8.415  12.770 -23.498  1.00  0.00      A    H
ATOM    367  CA  GLY A  24       7.454  11.143 -22.404  1.00  0.00      A    C
ATOM    368  HA1 GLY A  24       6.685  11.122 -21.646  1.00  0.00      A    H
ATOM    369  HA2 GLY A  24       7.094  10.759 -23.347  1.00  0.00      A    H
ATOM    370  C   GLY A  24       8.595  10.193 -22.009  1.00  0.00      A    C
ATOM    371  O   GLY A  24       8.997   9.352 -22.763  1.00  0.00      A    O
ATOM    372  N   SER A  25       9.062  10.344 -20.832  1.00  0.00      A    N
ATOM    373  HN  SER A  25       8.618  10.936 -20.164  1.00  0.00      A    H
ATOM    374  CA  SER A  25      10.193   9.462 -20.363  1.00  0.00      A    C
ATOM    375  HA  SER A  25      10.924   9.389 -21.155  1.00  0.00      A    H
ATOM    376  CB  SER A  25      10.876  10.152 -19.167  1.00  0.00      A    C
ATOM    377  HB1 SER A  25      11.748   9.504 -18.936  1.00  0.00      A    H
ATOM    378  HB2 SER A  25      11.205  11.161 -19.498  1.00  0.00      A    H
ATOM    379  OG  SER A  25      10.010  10.359 -18.036  1.00  0.00      A    O
ATOM    380  HG1 SER A  25      10.573  10.092 -17.306  1.00  0.00      A    H
ATOM    381  C   SER A  25       9.839   8.118 -19.894  1.00  0.00      A    C
ATOM    382  O   SER A  25      10.678   7.393 -19.369  1.00  0.00      A    O
ATOM    383  N   CYS A  26       8.565   7.768 -20.044  1.00  0.00      A    N
ATOM    384  HN  CYS A  26       7.868   8.420 -20.335  1.00  0.00      A    H
ATOM    385  CA  CYS A  26       7.965   6.458 -19.724  1.00  0.00      A    C
ATOM    386  HA  CYS A  26       7.920   6.318 -18.654  1.00  0.00      A    H
ATOM    387  CB  CYS A  26       6.514   6.474 -20.135  1.00  0.00      A    C
ATOM    388  HB1 CYS A  26       6.356   6.292 -21.219  1.00  0.00      A    H
ATOM    389  HB2 CYS A  26       6.157   5.455 -19.875  1.00  0.00      A    H
ATOM    390  SG  CYS A  26       5.523   7.924 -19.603  1.00  0.00      A    S
ATOM    391  C   CYS A  26       8.647   5.280 -20.353  1.00  0.00      A    C
ATOM    392  O   CYS A  26       8.907   4.251 -19.718  1.00  0.00      A    O
ATOM    393  N   TRP A  27       9.097   5.372 -21.600  1.00  0.00      A    N
ATOM    394  HN  TRP A  27       8.909   6.208 -22.110  1.00  0.00      A    H
ATOM    395  CA  TRP A  27      10.042   4.404 -22.163  1.00  0.00      A    C
ATOM    396  HA  TRP A  27       9.520   3.460 -22.222  1.00  0.00      A    H
ATOM    397  CB  TRP A  27      10.321   4.715 -23.645  1.00  0.00      A    C
ATOM    398  HB1 TRP A  27      10.835   3.805 -24.023  1.00  0.00      A    H
ATOM    399  HB2 TRP A  27       9.334   4.786 -24.151  1.00  0.00      A    H
ATOM    400  CG  TRP A  27      11.248   5.966 -24.026  1.00  0.00      A    C
ATOM    401  CD1 TRP A  27      10.875   7.224 -24.413  1.00  0.00      A    C
ATOM    402  HD1 TRP A  27       9.889   7.649 -24.523  1.00  0.00      A    H
ATOM    403  NE1 TRP A  27      12.007   7.998 -24.483  1.00  0.00      A    N
ATOM    404  HE1 TRP A  27      12.010   8.970 -24.573  1.00  0.00      A    H
ATOM    405  CE2 TRP A  27      13.125   7.216 -24.284  1.00  0.00      A    C
ATOM    406  CD2 TRP A  27      12.688   5.911 -23.997  1.00  0.00      A    C
ATOM    407  CE3 TRP A  27      13.592   4.821 -23.745  1.00  0.00      A    C
ATOM    408  HE3 TRP A  27      13.303   3.799 -23.547  1.00  0.00      A    H
ATOM    409  CZ3 TRP A  27      14.966   5.173 -23.811  1.00  0.00      A    C
ATOM    410  HZ3 TRP A  27      15.588   4.308 -23.634  1.00  0.00      A    H
ATOM    411  CZ2 TRP A  27      14.427   7.522 -24.280  1.00  0.00      A    C
ATOM    412  HZ2 TRP A  27      14.733   8.551 -24.402  1.00  0.00      A    H
ATOM    413  CH2 TRP A  27      15.359   6.459 -24.081  1.00  0.00      A    C
ATOM    414  HH2 TRP A  27      16.389   6.759 -23.960  1.00  0.00      A    H
ATOM    415  C   TRP A  27      11.334   4.204 -21.371  1.00  0.00      A    C
ATOM    416  O   TRP A  27      11.694   3.059 -21.122  1.00  0.00      A    O
ATOM    417  N   ALA A  28      12.059   5.256 -21.001  1.00  0.00      A    N
ATOM    418  HN  ALA A  28      11.594   6.119 -21.185  1.00  0.00      A    H
ATOM    419  CA  ALA A  28      13.290   5.166 -20.193  1.00  0.00      A    C
ATOM    420  HA  ALA A  28      13.935   4.425 -20.641  1.00  0.00      A    H
ATOM    421  CB  ALA A  28      14.029   6.485 -20.246  1.00  0.00      A    C
ATOM    422  HB1 ALA A  28      15.111   6.621 -20.033  1.00  0.00      A    H
ATOM    423  HB2 ALA A  28      13.946   6.924 -21.263  1.00  0.00      A    H
ATOM    424  HB3 ALA A  28      13.483   7.188 -19.581  1.00  0.00      A    H
ATOM    425  C   ALA A  28      13.030   4.603 -18.803  1.00  0.00      A    C
ATOM    426  O   ALA A  28      13.738   3.735 -18.305  1.00  0.00      A    O
ATOM    427  N   PHE A  29      11.934   5.030 -18.154  1.00  0.00      A    N
ATOM    428  HN  PHE A  29      11.466   5.808 -18.566  1.00  0.00      A    H
ATOM    429  CA  PHE A  29      11.574   4.722 -16.846  1.00  0.00      A    C
ATOM    430  HA  PHE A  29      12.493   4.755 -16.280  1.00  0.00      A    H
ATOM    431  CB  PHE A  29      10.583   5.760 -16.401  1.00  0.00      A    C
ATOM    432  HB1 PHE A  29      11.074   6.755 -16.342  1.00  0.00      A    H
ATOM    433  HB2 PHE A  29       9.760   5.878 -17.138  1.00  0.00      A    H
ATOM    434  CG  PHE A  29      10.119   5.515 -15.009  1.00  0.00      A    C
ATOM    435  CD1 PHE A  29      10.894   4.900 -13.971  1.00  0.00      A    C
ATOM    436  HD1 PHE A  29      11.876   4.524 -14.219  1.00  0.00      A    H
ATOM    437  CE1 PHE A  29      10.321   4.691 -12.734  1.00  0.00      A    C
ATOM    438  HE1 PHE A  29      10.863   4.148 -11.974  1.00  0.00      A    H
ATOM    439  CZ  PHE A  29       8.983   5.069 -12.468  1.00  0.00      A    C
ATOM    440  HZ  PHE A  29       8.528   4.782 -11.531  1.00  0.00      A    H
ATOM    441  CD2 PHE A  29       8.864   6.075 -14.683  1.00  0.00      A    C
ATOM    442  HD2 PHE A  29       8.376   6.553 -15.520  1.00  0.00      A    H
ATOM    443  CE2 PHE A  29       8.297   5.861 -13.411  1.00  0.00      A    C
ATOM    444  HE2 PHE A  29       7.317   6.230 -13.147  1.00  0.00      A    H
ATOM    445  C   PHE A  29      10.905   3.243 -16.725  1.00  0.00      A    C
ATOM    446  O   PHE A  29      11.051   2.538 -15.705  1.00  0.00      A    O
ATOM    447  N   SER A  30      10.196   2.780 -17.817  1.00  0.00      A    N
ATOM    448  HN  SER A  30       9.979   3.298 -18.640  1.00  0.00      A    H
ATOM    449  CA  SER A  30       9.891   1.366 -17.970  1.00  0.00      A    C
ATOM    450  HA  SER A  30       9.234   1.052 -17.172  1.00  0.00      A    H
ATOM    451  CB  SER A  30       9.099   1.221 -19.274  1.00  0.00      A    C
ATOM    452  HB1 SER A  30       8.253   1.929 -19.146  1.00  0.00      A    H
ATOM    453  HB2 SER A  30       9.666   1.616 -20.144  1.00  0.00      A    H
ATOM    454  OG  SER A  30       8.745  -0.175 -19.487  1.00  0.00      A    O
ATOM    455  HG1 SER A  30       7.982  -0.355 -18.933  1.00  0.00      A    H
ATOM    456  C   SER A  30      11.133   0.391 -18.158  1.00  0.00      A    C
ATOM    457  O   SER A  30      11.105  -0.712 -17.601  1.00  0.00      A    O
ATOM    458  N   ALA A  31      12.194   0.828 -18.927  1.00  0.00      A    N
ATOM    459  HN  ALA A  31      11.950   1.684 -19.376  1.00  0.00      A    H
ATOM    460  CA  ALA A  31      13.481   0.116 -19.083  1.00  0.00      A    C
ATOM    461  HA  ALA A  31      13.350  -0.945 -19.233  1.00  0.00      A    H
ATOM    462  CB  ALA A  31      14.301   0.544 -20.296  1.00  0.00      A    C
ATOM    463  HB1 ALA A  31      13.958   0.227 -21.304  1.00  0.00      A    H
ATOM    464  HB2 ALA A  31      14.525   1.632 -20.295  1.00  0.00      A    H
ATOM    465  HB3 ALA A  31      15.286   0.040 -20.194  1.00  0.00      A    H
ATOM    466  C   ALA A  31      14.414   0.122 -17.847  1.00  0.00      A    C
ATOM    467  O   ALA A  31      15.046  -0.829 -17.408  1.00  0.00      A    O
ATOM    468  N   ILE A  32      14.378   1.300 -17.122  1.00  0.00      A    N
ATOM    469  HN  ILE A  32      14.028   2.163 -17.479  1.00  0.00      A    H
ATOM    470  CA  ILE A  32      15.099   1.417 -15.784  1.00  0.00      A    C
ATOM    471  HA  ILE A  32      16.063   0.996 -16.029  1.00  0.00      A    H
ATOM    472  CB  ILE A  32      15.188   2.861 -15.361  1.00  0.00      A    C
ATOM    473  HB  ILE A  32      14.145   3.191 -15.553  1.00  0.00      A    H
ATOM    474  CG2 ILE A  32      15.549   3.068 -13.840  1.00  0.00      A    C
ATOM    475 HG21 ILE A  32      15.697   4.120 -13.515  1.00  0.00      A    H
ATOM    476 HG22 ILE A  32      14.748   2.596 -13.232  1.00  0.00      A    H
ATOM    477 HG23 ILE A  32      16.509   2.551 -13.625  1.00  0.00      A    H
ATOM    478  CG1 ILE A  32      16.230   3.655 -16.222  1.00  0.00      A    C
ATOM    479 HG11 ILE A  32      15.900   3.661 -17.283  1.00  0.00      A    H
ATOM    480 HG12 ILE A  32      16.396   4.684 -15.838  1.00  0.00      A    H
ATOM    481  CD  ILE A  32      17.653   3.026 -16.274  1.00  0.00      A    C
ATOM    482  HD1 ILE A  32      18.075   2.819 -15.267  1.00  0.00      A    H
ATOM    483  HD2 ILE A  32      17.665   2.036 -16.778  1.00  0.00      A    H
ATOM    484  HD3 ILE A  32      18.438   3.609 -16.802  1.00  0.00      A    H
ATOM    485  C   ILE A  32      14.478   0.621 -14.725  1.00  0.00      A    C
ATOM    486  O   ILE A  32      15.101  -0.052 -13.888  1.00  0.00      A    O
ATOM    487  N   GLY A  33      13.153   0.549 -14.805  1.00  0.00      A    N
ATOM    488  HN  GLY A  33      12.682   1.051 -15.526  1.00  0.00      A    H
ATOM    489  CA  GLY A  33      12.338  -0.175 -13.817  1.00  0.00      A    C
ATOM    490  HA1 GLY A  33      12.624   0.268 -12.875  1.00  0.00      A    H
ATOM    491  HA2 GLY A  33      11.326   0.106 -14.068  1.00  0.00      A    H
ATOM    492  C   GLY A  33      12.444  -1.681 -13.742  1.00  0.00      A    C
ATOM    493  O   GLY A  33      12.317  -2.240 -12.638  1.00  0.00      A    O
ATOM    494  N   ALA A  34      12.682  -2.349 -14.875  1.00  0.00      A    N
ATOM    495  HN  ALA A  34      12.617  -1.898 -15.762  1.00  0.00      A    H
ATOM    496  CA  ALA A  34      12.952  -3.749 -14.854  1.00  0.00      A    C
ATOM    497  HA  ALA A  34      12.426  -4.244 -14.051  1.00  0.00      A    H
ATOM    498  CB  ALA A  34      12.755  -4.370 -16.254  1.00  0.00      A    C
ATOM    499  HB1 ALA A  34      13.133  -5.414 -16.235  1.00  0.00      A    H
ATOM    500  HB2 ALA A  34      11.668  -4.532 -16.417  1.00  0.00      A    H
ATOM    501  HB3 ALA A  34      13.045  -3.735 -17.118  1.00  0.00      A    H
ATOM    502  C   ALA A  34      14.418  -3.995 -14.461  1.00  0.00      A    C
ATOM    503  O   ALA A  34      14.771  -5.086 -14.051  1.00  0.00      A    O
ATOM    504  N   VAL A  35      15.259  -2.935 -14.556  1.00  0.00      A    N
ATOM    505  HN  VAL A  35      15.025  -2.012 -14.852  1.00  0.00      A    H
ATOM    506  CA  VAL A  35      16.641  -3.044 -14.120  1.00  0.00      A    C
ATOM    507  HA  VAL A  35      17.031  -4.039 -14.276  1.00  0.00      A    H
ATOM    508  CB  VAL A  35      17.589  -1.996 -14.851  1.00  0.00      A    C
ATOM    509  HB  VAL A  35      17.060  -1.034 -14.681  1.00  0.00      A    H
ATOM    510  CG1 VAL A  35      19.011  -1.977 -14.282  1.00  0.00      A    C
ATOM    511 HG11 VAL A  35      19.101  -1.722 -13.204  1.00  0.00      A    H
ATOM    512 HG12 VAL A  35      19.401  -3.017 -14.264  1.00  0.00      A    H
ATOM    513 HG13 VAL A  35      19.783  -1.356 -14.784  1.00  0.00      A    H
ATOM    514  CG2 VAL A  35      17.719  -2.347 -16.333  1.00  0.00      A    C
ATOM    515 HG21 VAL A  35      16.708  -2.244 -16.780  1.00  0.00      A    H
ATOM    516 HG22 VAL A  35      18.319  -1.562 -16.841  1.00  0.00      A    H
ATOM    517 HG23 VAL A  35      18.331  -3.269 -16.427  1.00  0.00      A    H
ATOM    518  C   VAL A  35      16.847  -2.971 -12.586  1.00  0.00      A    C
ATOM    519  O   VAL A  35      17.633  -3.692 -12.010  1.00  0.00      A    O
ATOM    520  N   GLU A  36      16.261  -2.008 -11.928  1.00  0.00      A    N
ATOM    521  HN  GLU A  36      15.742  -1.318 -12.426  1.00  0.00      A    H
ATOM    522  CA  GLU A  36      16.048  -1.952 -10.449  1.00  0.00      A    C
ATOM    523  HA  GLU A  36      16.897  -1.447 -10.013  1.00  0.00      A    H
ATOM    524  CB  GLU A  36      14.763  -0.983 -10.224  1.00  0.00      A    C
ATOM    525  HB1 GLU A  36      13.997  -1.223 -10.992  1.00  0.00      A    H
ATOM    526  HB2 GLU A  36      14.438  -1.026  -9.162  1.00  0.00      A    H
ATOM    527  CG  GLU A  36      15.095   0.486 -10.579  1.00  0.00      A    C
ATOM    528  HG1 GLU A  36      15.946   0.908 -10.002  1.00  0.00      A    H
ATOM    529  HG2 GLU A  36      15.339   0.578 -11.658  1.00  0.00      A    H
ATOM    530  CD  GLU A  36      13.871   1.308 -10.445  1.00  0.00      A    C
ATOM    531  OE1 GLU A  36      12.756   0.713 -10.383  1.00  0.00      A    O
ATOM    532  OE2 GLU A  36      14.001   2.603 -10.370  1.00  0.00      A    O
ATOM    533  C   GLU A  36      15.665  -3.297  -9.829  1.00  0.00      A    C
ATOM    534  O   GLU A  36      16.325  -3.765  -8.893  1.00  0.00      A    O
ATOM    535  N   GLY A  37      14.662  -3.984 -10.444  1.00  0.00      A    N
ATOM    536  HN  GLY A  37      13.971  -3.561 -11.025  1.00  0.00      A    H
ATOM    537  CA  GLY A  37      14.269  -5.367 -10.075  1.00  0.00      A    C
ATOM    538  HA1 GLY A  37      13.719  -5.485  -9.152  1.00  0.00      A    H
ATOM    539  HA2 GLY A  37      13.583  -5.531 -10.893  1.00  0.00      A    H
ATOM    540  C   GLY A  37      15.295  -6.390 -10.241  1.00  0.00      A    C
ATOM    541  O   GLY A  37      15.741  -6.938  -9.185  1.00  0.00      A    O
ATOM    542  N   ILE A  38      15.816  -6.651 -11.455  1.00  0.00      A    N
ATOM    543  HN  ILE A  38      15.483  -6.191 -12.274  1.00  0.00      A    H
ATOM    544  CA  ILE A  38      16.944  -7.531 -11.605  1.00  0.00      A    C
ATOM    545  HA  ILE A  38      16.490  -8.418 -11.188  1.00  0.00      A    H
ATOM    546  CB  ILE A  38      17.366  -7.959 -13.033  1.00  0.00      A    C
ATOM    547  HB  ILE A  38      16.509  -8.029 -13.736  1.00  0.00      A    H
ATOM    548  CG2 ILE A  38      18.273  -6.935 -13.755  1.00  0.00      A    C
ATOM    549 HG21 ILE A  38      17.844  -5.919 -13.886  1.00  0.00      A    H
ATOM    550 HG22 ILE A  38      19.226  -6.756 -13.212  1.00  0.00      A    H
ATOM    551 HG23 ILE A  38      18.426  -7.272 -14.802  1.00  0.00      A    H
ATOM    552  CG1 ILE A  38      17.778  -9.501 -13.107  1.00  0.00      A    C
ATOM    553 HG11 ILE A  38      17.957  -9.763 -14.172  1.00  0.00      A    H
ATOM    554 HG12 ILE A  38      18.756  -9.511 -12.581  1.00  0.00      A    H
ATOM    555  CD  ILE A  38      16.810 -10.625 -12.573  1.00  0.00      A    C
ATOM    556  HD1 ILE A  38      15.868 -10.433 -13.129  1.00  0.00      A    H
ATOM    557  HD2 ILE A  38      17.218 -11.654 -12.665  1.00  0.00      A    H
ATOM    558  HD3 ILE A  38      16.573 -10.461 -11.499  1.00  0.00      A    H
ATOM    559  C   ILE A  38      18.227  -7.138 -10.783  1.00  0.00      A    C
ATOM    560  O   ILE A  38      18.936  -8.024 -10.334  1.00  0.00      A    O
ATOM    561  N   ASN A  39      18.578  -5.870 -10.573  1.00  0.00      A    N
ATOM    562  HN  ASN A  39      17.958  -5.153 -10.882  1.00  0.00      A    H
ATOM    563  CA  ASN A  39      19.728  -5.451  -9.744  1.00  0.00      A    C
ATOM    564  HA  ASN A  39      20.660  -5.942  -9.983  1.00  0.00      A    H
ATOM    565  CB  ASN A  39      20.065  -3.944  -9.891  1.00  0.00      A    C
ATOM    566  HB1 ASN A  39      19.101  -3.393  -9.856  1.00  0.00      A    H
ATOM    567  HB2 ASN A  39      20.668  -3.512  -9.064  1.00  0.00      A    H
ATOM    568  CG  ASN A  39      20.760  -3.625 -11.225  1.00  0.00      A    C
ATOM    569  OD1 ASN A  39      21.353  -4.465 -11.896  1.00  0.00      A    O
ATOM    570  ND2 ASN A  39      20.878  -2.294 -11.541  1.00  0.00      A    N
ATOM    571 HD21 ASN A  39      20.975  -2.191 -12.531  1.00  0.00      A    H
ATOM    572 HD22 ASN A  39      20.530  -1.628 -10.881  1.00  0.00      A    H
ATOM    573  C   ASN A  39      19.452  -5.853  -8.304  1.00  0.00      A    C
ATOM    574  O   ASN A  39      20.335  -6.332  -7.596  1.00  0.00      A    O
ATOM    575  N   GLN A  40      18.189  -5.685  -7.870  1.00  0.00      A    N
ATOM    576  HN  GLN A  40      17.526  -5.158  -8.396  1.00  0.00      A    H
ATOM    577  CA  GLN A  40      17.845  -6.066  -6.434  1.00  0.00      A    C
ATOM    578  HA  GLN A  40      18.509  -5.578  -5.736  1.00  0.00      A    H
ATOM    579  CB  GLN A  40      16.449  -5.496  -6.103  1.00  0.00      A    C
ATOM    580  HB1 GLN A  40      16.350  -4.397  -6.240  1.00  0.00      A    H
ATOM    581  HB2 GLN A  40      15.702  -5.994  -6.758  1.00  0.00      A    H
ATOM    582  CG  GLN A  40      16.032  -5.643  -4.590  1.00  0.00      A    C
ATOM    583  HG1 GLN A  40      14.960  -5.408  -4.418  1.00  0.00      A    H
ATOM    584  HG2 GLN A  40      16.131  -6.694  -4.243  1.00  0.00      A    H
ATOM    585  CD  GLN A  40      16.918  -4.966  -3.598  1.00  0.00      A    C
ATOM    586  OE1 GLN A  40      18.007  -5.401  -3.242  1.00  0.00      A    O
ATOM    587  NE2 GLN A  40      16.459  -3.798  -3.087  1.00  0.00      A    N
ATOM    588 HE21 GLN A  40      16.955  -3.262  -2.404  1.00  0.00      A    H
ATOM    589 HE22 GLN A  40      15.471  -3.645  -3.094  1.00  0.00      A    H
ATOM    590  C   GLN A  40      17.830  -7.566  -6.191  1.00  0.00      A    C
ATOM    591  O   GLN A  40      18.177  -8.008  -5.105  1.00  0.00      A    O
ATOM    592  N   ILE A  41      17.419  -8.346  -7.197  1.00  0.00      A    N
ATOM    593  HN  ILE A  41      16.917  -7.924  -7.948  1.00  0.00      A    H
ATOM    594  CA  ILE A  41      17.299  -9.826  -7.206  1.00  0.00      A    C
ATOM    595  HA  ILE A  41      16.778 -10.110  -6.303  1.00  0.00      A    H
ATOM    596  CB  ILE A  41      16.598 -10.389  -8.382  1.00  0.00      A    C
ATOM    597  HB  ILE A  41      16.913 -10.006  -9.376  1.00  0.00      A    H
ATOM    598  CG2 ILE A  41      16.781 -11.889  -8.432  1.00  0.00      A    C
ATOM    599 HG21 ILE A  41      16.247 -12.334  -9.298  1.00  0.00      A    H
ATOM    600 HG22 ILE A  41      17.838 -12.224  -8.503  1.00  0.00      A    H
ATOM    601 HG23 ILE A  41      16.528 -12.304  -7.433  1.00  0.00      A    H
ATOM    602  CG1 ILE A  41      15.121  -9.952  -8.191  1.00  0.00      A    C
ATOM    603 HG11 ILE A  41      14.748 -10.518  -7.310  1.00  0.00      A    H
ATOM    604 HG12 ILE A  41      15.099  -8.860  -7.986  1.00  0.00      A    H
ATOM    605  CD  ILE A  41      14.263 -10.282  -9.433  1.00  0.00      A    C
ATOM    606  HD1 ILE A  41      14.562  -9.613 -10.268  1.00  0.00      A    H
ATOM    607  HD2 ILE A  41      14.401 -11.357  -9.676  1.00  0.00      A    H
ATOM    608  HD3 ILE A  41      13.181 -10.111  -9.245  1.00  0.00      A    H
ATOM    609  C   ILE A  41      18.735 -10.440  -7.153  1.00  0.00      A    C
ATOM    610  O   ILE A  41      19.077 -11.226  -6.266  1.00  0.00      A    O
ATOM    611  N   VAL A  42      19.516 -10.041  -8.191  1.00  0.00      A    N
ATOM    612  HN  VAL A  42      19.231  -9.374  -8.874  1.00  0.00      A    H
ATOM    613  CA  VAL A  42      20.857 -10.616  -8.395  1.00  0.00      A    C
ATOM    614  HA  VAL A  42      20.819 -11.638  -8.048  1.00  0.00      A    H
ATOM    615  CB  VAL A  42      21.271 -10.523  -9.819  1.00  0.00      A    C
ATOM    616  HB  VAL A  42      21.184  -9.506 -10.259  1.00  0.00      A    H
ATOM    617  CG1 VAL A  42      22.718 -10.993  -9.986  1.00  0.00      A    C
ATOM    618 HG11 VAL A  42      23.018 -11.309 -11.008  1.00  0.00      A    H
ATOM    619 HG12 VAL A  42      23.350 -10.114  -9.737  1.00  0.00      A    H
ATOM    620 HG13 VAL A  42      22.951 -11.827  -9.289  1.00  0.00      A    H
ATOM    621  CG2 VAL A  42      20.255 -11.382 -10.588  1.00  0.00      A    C
ATOM    622 HG21 VAL A  42      20.446 -12.448 -10.340  1.00  0.00      A    H
ATOM    623 HG22 VAL A  42      19.195 -11.114 -10.391  1.00  0.00      A    H
ATOM    624 HG23 VAL A  42      20.561 -11.235 -11.646  1.00  0.00      A    H
ATOM    625  C   VAL A  42      21.897  -9.932  -7.537  1.00  0.00      A    C
ATOM    626  O   VAL A  42      22.632 -10.555  -6.725  1.00  0.00      A    O
ATOM    627  N   THR A  43      22.087  -8.657  -7.709  1.00  0.00      A    N
ATOM    628  HN  THR A  43      21.571  -8.166  -8.407  1.00  0.00      A    H
ATOM    629  CA  THR A  43      23.144  -7.847  -7.037  1.00  0.00      A    C
ATOM    630  HA  THR A  43      24.046  -8.433  -7.131  1.00  0.00      A    H
ATOM    631  CB  THR A  43      23.429  -6.455  -7.733  1.00  0.00      A    C
ATOM    632  HB  THR A  43      22.554  -5.777  -7.650  1.00  0.00      A    H
ATOM    633  OG1 THR A  43      23.495  -6.599  -9.119  1.00  0.00      A    O
ATOM    634  HG1 THR A  43      23.560  -5.722  -9.504  1.00  0.00      A    H
ATOM    635  CG2 THR A  43      24.793  -5.836  -7.389  1.00  0.00      A    C
ATOM    636 HG21 THR A  43      25.553  -6.620  -7.594  1.00  0.00      A    H
ATOM    637 HG22 THR A  43      25.031  -4.949  -8.014  1.00  0.00      A    H
ATOM    638 HG23 THR A  43      24.868  -5.550  -6.318  1.00  0.00      A    H
ATOM    639  C   THR A  43      22.867  -7.605  -5.499  1.00  0.00      A    C
ATOM    640  O   THR A  43      23.842  -7.645  -4.700  1.00  0.00      A    O
ATOM    641  N   GLY A  44      21.581  -7.336  -5.110  1.00  0.00      A    N
ATOM    642  HN  GLY A  44      20.863  -7.222  -5.792  1.00  0.00      A    H
ATOM    643  CA  GLY A  44      21.052  -7.119  -3.745  1.00  0.00      A    C
ATOM    644  HA1 GLY A  44      20.037  -7.483  -3.672  1.00  0.00      A    H
ATOM    645  HA2 GLY A  44      21.686  -7.691  -3.084  1.00  0.00      A    H
ATOM    646  C   GLY A  44      21.058  -5.712  -3.303  1.00  0.00      A    C
ATOM    647  O   GLY A  44      21.150  -5.507  -2.104  1.00  0.00      A    O
ATOM    648  N   ASN A  45      21.095  -4.762  -4.303  1.00  0.00      A    N
ATOM    649  HN  ASN A  45      21.110  -4.993  -5.273  1.00  0.00      A    H
ATOM    650  CA  ASN A  45      21.078  -3.359  -4.007  1.00  0.00      A    C
ATOM    651  HA  ASN A  45      21.014  -3.275  -2.932  1.00  0.00      A    H
ATOM    652  CB  ASN A  45      22.409  -2.667  -4.526  1.00  0.00      A    C
ATOM    653  HB1 ASN A  45      22.417  -2.707  -5.636  1.00  0.00      A    H
ATOM    654  HB2 ASN A  45      22.312  -1.604  -4.219  1.00  0.00      A    H
ATOM    655  CG  ASN A  45      23.714  -3.115  -3.913  1.00  0.00      A    C
ATOM    656  OD1 ASN A  45      24.667  -3.577  -4.540  1.00  0.00      A    O
ATOM    657  ND2 ASN A  45      23.862  -2.885  -2.544  1.00  0.00      A    N
ATOM    658 HD21 ASN A  45      24.733  -3.120  -2.111  1.00  0.00      A    H
ATOM    659 HD22 ASN A  45      23.131  -2.428  -2.039  1.00  0.00      A    H
ATOM    660  C   ASN A  45      19.932  -2.640  -4.654  1.00  0.00      A    C
ATOM    661  O   ASN A  45      19.578  -2.870  -5.810  1.00  0.00      A    O
ATOM    662  N   PHE A  46      19.210  -1.686  -3.912  1.00  0.00      A    N
ATOM    663  HN  PHE A  46      19.477  -1.607  -2.955  1.00  0.00      A    H
ATOM    664  CA  PHE A  46      18.240  -0.820  -4.500  1.00  0.00      A    C
ATOM    665  HA  PHE A  46      17.767  -1.433  -5.252  1.00  0.00      A    H
ATOM    666  CB  PHE A  46      17.124  -0.323  -3.564  1.00  0.00      A    C
ATOM    667  HB1 PHE A  46      16.796  -1.180  -2.937  1.00  0.00      A    H
ATOM    668  HB2 PHE A  46      17.607   0.451  -2.930  1.00  0.00      A    H
ATOM    669  CG  PHE A  46      15.870   0.143  -4.153  1.00  0.00      A    C
ATOM    670  CD1 PHE A  46      15.514   0.055  -5.484  1.00  0.00      A    C
ATOM    671  HD1 PHE A  46      16.188  -0.360  -6.218  1.00  0.00      A    H
ATOM    672  CE1 PHE A  46      14.290   0.619  -5.903  1.00  0.00      A    C
ATOM    673  HE1 PHE A  46      14.126   0.778  -6.958  1.00  0.00      A    H
ATOM    674  CZ  PHE A  46      13.507   1.310  -5.001  1.00  0.00      A    C
ATOM    675  HZ  PHE A  46      12.622   1.843  -5.317  1.00  0.00      A    H
ATOM    676  CD2 PHE A  46      14.990   0.741  -3.235  1.00  0.00      A    C
ATOM    677  HD2 PHE A  46      15.324   0.707  -2.209  1.00  0.00      A    H
ATOM    678  CE2 PHE A  46      13.836   1.441  -3.610  1.00  0.00      A    C
ATOM    679  HE2 PHE A  46      13.189   2.010  -2.959  1.00  0.00      A    H
ATOM    680  C   PHE A  46      18.851   0.355  -5.266  1.00  0.00      A    C
ATOM    681  O   PHE A  46      18.857   1.526  -4.808  1.00  0.00      A    O
ATOM    682  N   THR A  47      19.213   0.015  -6.510  1.00  0.00      A    N
ATOM    683  HN  THR A  47      19.392  -0.923  -6.799  1.00  0.00      A    H
ATOM    684  CA  THR A  47      19.733   0.900  -7.520  1.00  0.00      A    C
ATOM    685  HA  THR A  47      20.469   1.566  -7.094  1.00  0.00      A    H
ATOM    686  CB  THR A  47      20.403   0.267  -8.750  1.00  0.00      A    C
ATOM    687  HB  THR A  47      20.932   1.028  -9.363  1.00  0.00      A    H
ATOM    688  OG1 THR A  47      19.560  -0.559  -9.501  1.00  0.00      A    O
ATOM    689  HG1 THR A  47      18.730  -0.079  -9.548  1.00  0.00      A    H
ATOM    690  CG2 THR A  47      21.587  -0.620  -8.332  1.00  0.00      A    C
ATOM    691 HG21 THR A  47      22.084  -1.111  -9.196  1.00  0.00      A    H
ATOM    692 HG22 THR A  47      22.307   0.039  -7.802  1.00  0.00      A    H
ATOM    693 HG23 THR A  47      21.213  -1.453  -7.700  1.00  0.00      A    H
ATOM    694  C   THR A  47      18.628   1.908  -7.926  1.00  0.00      A    C
ATOM    695  O   THR A  47      17.597   1.537  -8.485  1.00  0.00      A    O
ATOM    696  N   SER A  48      18.826   3.222  -7.686  1.00  0.00      A    N
ATOM    697  HN  SER A  48      19.552   3.400  -7.026  1.00  0.00      A    H
ATOM    698  CA  SER A  48      18.112   4.230  -8.393  1.00  0.00      A    C
ATOM    699  HA  SER A  48      17.193   3.893  -8.849  1.00  0.00      A    H
ATOM    700  CB  SER A  48      17.544   5.425  -7.466  1.00  0.00      A    C
ATOM    701  HB1 SER A  48      17.459   5.020  -6.435  1.00  0.00      A    H
ATOM    702  HB2 SER A  48      18.298   6.208  -7.235  1.00  0.00      A    H
ATOM    703  OG  SER A  48      16.300   5.935  -8.023  1.00  0.00      A    O
ATOM    704  HG1 SER A  48      16.196   6.804  -7.629  1.00  0.00      A    H
ATOM    705  C   SER A  48      19.023   4.770  -9.465  1.00  0.00      A    C
ATOM    706  O   SER A  48      20.079   5.371  -9.205  1.00  0.00      A    O
ATOM    707  N   LEU A  49      18.672   4.454 -10.711  1.00  0.00      A    N
ATOM    708  HN  LEU A  49      17.803   4.095 -11.042  1.00  0.00      A    H
ATOM    709  CA  LEU A  49      19.445   4.849 -11.844  1.00  0.00      A    C
ATOM    710  HA  LEU A  49      20.447   5.141 -11.565  1.00  0.00      A    H
ATOM    711  CB  LEU A  49      19.526   3.626 -12.752  1.00  0.00      A    C
ATOM    712  HB1 LEU A  49      18.525   3.257 -13.062  1.00  0.00      A    H
ATOM    713  HB2 LEU A  49      20.129   3.885 -13.648  1.00  0.00      A    H
ATOM    714  CG  LEU A  49      20.372   2.448 -12.166  1.00  0.00      A    C
ATOM    715  HG  LEU A  49      20.115   2.350 -11.090  1.00  0.00      A    H
ATOM    716  CD1 LEU A  49      20.246   1.161 -12.980  1.00  0.00      A    C
ATOM    717 HD11 LEU A  49      20.849   0.312 -12.592  1.00  0.00      A    H
ATOM    718 HD12 LEU A  49      19.203   0.791 -13.075  1.00  0.00      A    H
ATOM    719 HD13 LEU A  49      20.532   1.269 -14.048  1.00  0.00      A    H
ATOM    720  CD2 LEU A  49      21.858   2.820 -11.945  1.00  0.00      A    C
ATOM    721 HD21 LEU A  49      21.954   3.801 -11.432  1.00  0.00      A    H
ATOM    722 HD22 LEU A  49      22.435   2.064 -11.371  1.00  0.00      A    H
ATOM    723 HD23 LEU A  49      22.321   3.030 -12.933  1.00  0.00      A    H
ATOM    724  C   LEU A  49      18.712   5.917 -12.704  1.00  0.00      A    C
ATOM    725  O   LEU A  49      17.610   6.335 -12.436  1.00  0.00      A    O
ATOM    726  N   SER A  50      19.516   6.447 -13.633  1.00  0.00      A    N
ATOM    727  HN  SER A  50      20.466   6.146 -13.659  1.00  0.00      A    H
ATOM    728  CA  SER A  50      19.191   7.686 -14.379  1.00  0.00      A    C
ATOM    729  HA  SER A  50      18.629   8.289 -13.681  1.00  0.00      A    H
ATOM    730  CB  SER A  50      20.442   8.312 -14.840  1.00  0.00      A    C
ATOM    731  HB1 SER A  50      21.125   8.397 -13.967  1.00  0.00      A    H
ATOM    732  HB2 SER A  50      20.894   7.578 -15.541  1.00  0.00      A    H
ATOM    733  OG  SER A  50      20.286   9.610 -15.361  1.00  0.00      A    O
ATOM    734  HG1 SER A  50      19.840  10.124 -14.684  1.00  0.00      A    H
ATOM    735  C   SER A  50      18.190   7.447 -15.536  1.00  0.00      A    C
ATOM    736  O   SER A  50      18.384   6.676 -16.496  1.00  0.00      A    O
ATOM    737  N   GLU A  51      17.016   8.062 -15.477  1.00  0.00      A    N
ATOM    738  HN  GLU A  51      16.805   8.547 -14.632  1.00  0.00      A    H
ATOM    739  CA  GLU A  51      16.132   8.133 -16.627  1.00  0.00      A    C
ATOM    740  HA  GLU A  51      15.987   7.156 -17.064  1.00  0.00      A    H
ATOM    741  CB  GLU A  51      14.685   8.552 -16.265  1.00  0.00      A    C
ATOM    742  HB1 GLU A  51      14.750   9.541 -15.762  1.00  0.00      A    H
ATOM    743  HB2 GLU A  51      14.026   8.652 -17.153  1.00  0.00      A    H
ATOM    744  CG  GLU A  51      13.923   7.544 -15.256  1.00  0.00      A    C
ATOM    745  HG1 GLU A  51      12.833   7.595 -15.461  1.00  0.00      A    H
ATOM    746  HG2 GLU A  51      14.149   6.518 -15.620  1.00  0.00      A    H
ATOM    747  CD  GLU A  51      14.281   7.729 -13.803  1.00  0.00      A    C
ATOM    748  OE1 GLU A  51      14.028   8.808 -13.256  1.00  0.00      A    O
ATOM    749  OE2 GLU A  51      14.797   6.816 -13.151  1.00  0.00      A    O
ATOM    750  C   GLU A  51      16.681   9.136 -17.693  1.00  0.00      A    C
ATOM    751  O   GLU A  51      16.666   8.808 -18.867  1.00  0.00      A    O
ATOM    752  N   GLN A  52      17.205  10.274 -17.173  1.00  0.00      A    N
ATOM    753  HN  GLN A  52      17.311  10.336 -16.184  1.00  0.00      A    H
ATOM    754  CA  GLN A  52      17.651  11.459 -17.935  1.00  0.00      A    C
ATOM    755  HA  GLN A  52      16.760  11.737 -18.479  1.00  0.00      A    H
ATOM    756  CB  GLN A  52      18.148  12.563 -17.018  1.00  0.00      A    C
ATOM    757  HB1 GLN A  52      17.345  12.625 -16.252  1.00  0.00      A    H
ATOM    758  HB2 GLN A  52      19.055  12.297 -16.434  1.00  0.00      A    H
ATOM    759  CG  GLN A  52      18.313  13.927 -17.716  1.00  0.00      A    C
ATOM    760  HG1 GLN A  52      18.648  14.668 -16.959  1.00  0.00      A    H
ATOM    761  HG2 GLN A  52      19.111  13.869 -18.487  1.00  0.00      A    H
ATOM    762  CD  GLN A  52      17.093  14.469 -18.377  1.00  0.00      A    C
ATOM    763  OE1 GLN A  52      16.065  14.702 -17.683  1.00  0.00      A    O
ATOM    764  NE2 GLN A  52      17.095  14.698 -19.727  1.00  0.00      A    N
ATOM    765 HE21 GLN A  52      16.331  15.044 -20.272  1.00  0.00      A    H
ATOM    766 HE22 GLN A  52      17.854  14.382 -20.296  1.00  0.00      A    H
ATOM    767  C   GLN A  52      18.704  11.115 -18.969  1.00  0.00      A    C
ATOM    768  O   GLN A  52      18.553  11.401 -20.172  1.00  0.00      A    O
ATOM    769  N   GLU A  53      19.743  10.407 -18.576  1.00  0.00      A    N
ATOM    770  HN  GLU A  53      19.754  10.178 -17.606  1.00  0.00      A    H
ATOM    771  CA  GLU A  53      20.835   9.956 -19.478  1.00  0.00      A    C
ATOM    772  HA  GLU A  53      21.261  10.816 -19.972  1.00  0.00      A    H
ATOM    773  CB  GLU A  53      21.965   9.132 -18.663  1.00  0.00      A    C
ATOM    774  HB1 GLU A  53      22.352   9.767 -17.838  1.00  0.00      A    H
ATOM    775  HB2 GLU A  53      21.497   8.270 -18.140  1.00  0.00      A    H
ATOM    776  CG  GLU A  53      23.236   8.870 -19.528  1.00  0.00      A    C
ATOM    777  HG1 GLU A  53      23.060   8.010 -20.208  1.00  0.00      A    H
ATOM    778  HG2 GLU A  53      23.683   9.720 -20.087  1.00  0.00      A    H
ATOM    779  CD  GLU A  53      24.397   8.384 -18.734  1.00  0.00      A    C
ATOM    780  OE1 GLU A  53      25.504   8.980 -18.978  1.00  0.00      A    O
ATOM    781  OE2 GLU A  53      24.355   7.497 -17.848  1.00  0.00      A    O
ATOM    782  C   GLU A  53      20.395   9.111 -20.658  1.00  0.00      A    C
ATOM    783  O   GLU A  53      21.004   9.288 -21.703  1.00  0.00      A    O
ATOM    784  N   LEU A  54      19.404   8.152 -20.468  1.00  0.00      A    N
ATOM    785  HN  LEU A  54      18.940   7.924 -19.615  1.00  0.00      A    H
ATOM    786  CA  LEU A  54      18.797   7.511 -21.602  1.00  0.00      A    C
ATOM    787  HA  LEU A  54      19.565   7.012 -22.176  1.00  0.00      A    H
ATOM    788  CB  LEU A  54      17.682   6.479 -21.196  1.00  0.00      A    C
ATOM    789  HB1 LEU A  54      16.932   6.854 -20.468  1.00  0.00      A    H
ATOM    790  HB2 LEU A  54      17.034   6.315 -22.083  1.00  0.00      A    H
ATOM    791  CG  LEU A  54      18.305   5.149 -20.732  1.00  0.00      A    C
ATOM    792  HG  LEU A  54      19.244   5.313 -20.161  1.00  0.00      A    H
ATOM    793  CD1 LEU A  54      17.325   4.413 -19.804  1.00  0.00      A    C
ATOM    794 HD11 LEU A  54      17.009   5.135 -19.022  1.00  0.00      A    H
ATOM    795 HD12 LEU A  54      16.546   3.979 -20.467  1.00  0.00      A    H
ATOM    796 HD13 LEU A  54      17.866   3.593 -19.286  1.00  0.00      A    H
ATOM    797  CD2 LEU A  54      18.571   4.273 -21.983  1.00  0.00      A    C
ATOM    798 HD21 LEU A  54      18.774   3.272 -21.545  1.00  0.00      A    H
ATOM    799 HD22 LEU A  54      17.734   3.932 -22.629  1.00  0.00      A    H
ATOM    800 HD23 LEU A  54      19.475   4.677 -22.486  1.00  0.00      A    H
ATOM    801  C   LEU A  54      18.147   8.519 -22.577  1.00  0.00      A    C
ATOM    802  O   LEU A  54      18.317   8.450 -23.756  1.00  0.00      A    O
ATOM    803  N   VAL A  55      17.389   9.535 -22.079  1.00  0.00      A    N
ATOM    804  HN  VAL A  55      17.142   9.539 -21.113  1.00  0.00      A    H
ATOM    805  CA  VAL A  55      16.705  10.533 -22.796  1.00  0.00      A    C
ATOM    806  HA  VAL A  55      16.069   9.962 -23.457  1.00  0.00      A    H
ATOM    807  CB  VAL A  55      15.686  11.380 -21.874  1.00  0.00      A    C
ATOM    808  HB  VAL A  55      16.195  11.982 -21.090  1.00  0.00      A    H
ATOM    809  CG1 VAL A  55      14.840  12.416 -22.702  1.00  0.00      A    C
ATOM    810 HG11 VAL A  55      15.531  13.140 -23.185  1.00  0.00      A    H
ATOM    811 HG12 VAL A  55      14.347  11.852 -23.523  1.00  0.00      A    H
ATOM    812 HG13 VAL A  55      14.115  12.843 -21.976  1.00  0.00      A    H
ATOM    813  CG2 VAL A  55      14.722  10.418 -21.219  1.00  0.00      A    C
ATOM    814 HG21 VAL A  55      14.081   9.943 -21.992  1.00  0.00      A    H
ATOM    815 HG22 VAL A  55      15.218   9.691 -20.541  1.00  0.00      A    H
ATOM    816 HG23 VAL A  55      14.037  10.923 -20.505  1.00  0.00      A    H
ATOM    817  C   VAL A  55      17.605  11.532 -23.628  1.00  0.00      A    C
ATOM    818  O   VAL A  55      17.218  11.943 -24.721  1.00  0.00      A    O
ATOM    819  N   ASP A  56      18.743  11.898 -23.038  1.00  0.00      A    N
ATOM    820  HN  ASP A  56      18.915  11.685 -22.079  1.00  0.00      A    H
ATOM    821  CA  ASP A  56      19.811  12.735 -23.615  1.00  0.00      A    C
ATOM    822  HA  ASP A  56      19.264  13.542 -24.080  1.00  0.00      A    H
ATOM    823  CB  ASP A  56      20.838  13.183 -22.495  1.00  0.00      A    C
ATOM    824  HB1 ASP A  56      21.206  12.323 -21.896  1.00  0.00      A    H
ATOM    825  HB2 ASP A  56      21.784  13.574 -22.926  1.00  0.00      A    H
ATOM    826  CG  ASP A  56      20.295  14.171 -21.527  1.00  0.00      A    C
ATOM    827  OD1 ASP A  56      19.179  14.682 -21.791  1.00  0.00      A    O
ATOM    828  OD2 ASP A  56      20.977  14.484 -20.519  1.00  0.00      A    O
ATOM    829  C   ASP A  56      20.515  12.043 -24.782  1.00  0.00      A    C
ATOM    830  O   ASP A  56      20.378  12.443 -25.904  1.00  0.00      A    O
ATOM    831  N   CYS A  57      21.297  11.044 -24.477  1.00  0.00      A    N
ATOM    832  HN  CYS A  57      21.123  10.663 -23.572  1.00  0.00      A    H
ATOM    833  CA  CYS A  57      22.245  10.412 -25.359  1.00  0.00      A    C
ATOM    834  HA  CYS A  57      22.816  11.185 -25.852  1.00  0.00      A    H
ATOM    835  CB  CYS A  57      23.239   9.646 -24.487  1.00  0.00      A    C
ATOM    836  HB1 CYS A  57      22.510   9.031 -23.917  1.00  0.00      A    H
ATOM    837  HB2 CYS A  57      23.969   9.082 -25.107  1.00  0.00      A    H
ATOM    838  SG  CYS A  57      24.170  10.730 -23.275  1.00  0.00      A    S
ATOM    839  C   CYS A  57      21.840   9.486 -26.471  1.00  0.00      A    C
ATOM    840  O   CYS A  57      22.559   9.630 -27.493  1.00  0.00      A    O
ATOM    841  N   ASP A  58      20.862   8.516 -26.296  1.00  0.00      A    N
ATOM    842  HN  ASP A  58      20.262   8.478 -25.500  1.00  0.00      A    H
ATOM    843  CA  ASP A  58      20.715   7.370 -27.185  1.00  0.00      A    C
ATOM    844  HA  ASP A  58      21.726   6.993 -27.128  1.00  0.00      A    H
ATOM    845  CB  ASP A  58      19.719   6.340 -26.676  1.00  0.00      A    C
ATOM    846  HB1 ASP A  58      20.068   5.965 -25.690  1.00  0.00      A    H
ATOM    847  HB2 ASP A  58      18.668   6.688 -26.586  1.00  0.00      A    H
ATOM    848  CG  ASP A  58      19.696   5.071 -27.571  1.00  0.00      A    C
ATOM    849  OD1 ASP A  58      20.538   4.175 -27.440  1.00  0.00      A    O
ATOM    850  OD2 ASP A  58      18.822   5.099 -28.547  1.00  0.00      A    O
ATOM    851  C   ASP A  58      20.559   7.795 -28.641  1.00  0.00      A    C
ATOM    852  O   ASP A  58      19.719   8.638 -28.990  1.00  0.00      A    O
ATOM    853  N   ALA A  59      21.328   7.278 -29.549  1.00  0.00      A    N
ATOM    854  HN  ALA A  59      22.069   6.673 -29.268  1.00  0.00      A    H
ATOM    855  CA  ALA A  59      21.252   7.593 -31.007  1.00  0.00      A    C
ATOM    856  HA  ALA A  59      21.059   8.635 -31.215  1.00  0.00      A    H
ATOM    857  CB  ALA A  59      22.601   7.125 -31.647  1.00  0.00      A    C
ATOM    858  HB1 ALA A  59      22.733   6.045 -31.419  1.00  0.00      A    H
ATOM    859  HB2 ALA A  59      22.516   7.143 -32.754  1.00  0.00      A    H
ATOM    860  HB3 ALA A  59      23.471   7.700 -31.263  1.00  0.00      A    H
ATOM    861  C   ALA A  59      20.110   6.936 -31.739  1.00  0.00      A    C
ATOM    862  O   ALA A  59      19.833   7.314 -32.893  1.00  0.00      A    O
ATOM    863  N   ASN A  60      19.468   5.935 -31.149  1.00  0.00      A    N
ATOM    864  HN  ASN A  60      19.648   5.629 -30.218  1.00  0.00      A    H
ATOM    865  CA  ASN A  60      18.505   5.181 -31.931  1.00  0.00      A    C
ATOM    866  HA  ASN A  60      18.706   5.323 -32.982  1.00  0.00      A    H
ATOM    867  CB  ASN A  60      18.595   3.598 -31.725  1.00  0.00      A    C
ATOM    868  HB1 ASN A  60      18.255   3.254 -30.724  1.00  0.00      A    H
ATOM    869  HB2 ASN A  60      18.033   2.940 -32.421  1.00  0.00      A    H
ATOM    870  CG  ASN A  60      20.014   2.982 -31.985  1.00  0.00      A    C
ATOM    871  OD1 ASN A  60      20.587   2.924 -33.089  1.00  0.00      A    O
ATOM    872  ND2 ASN A  60      20.621   2.577 -30.872  1.00  0.00      A    N
ATOM    873 HD21 ASN A  60      21.555   2.285 -31.076  1.00  0.00      A    H
ATOM    874 HD22 ASN A  60      20.097   2.599 -30.020  1.00  0.00      A    H
ATOM    875  C   ASN A  60      17.084   5.568 -31.607  1.00  0.00      A    C
ATOM    876  O   ASN A  60      16.245   5.823 -32.490  1.00  0.00      A    O
ATOM    877  N   ASN A  61      16.722   5.683 -30.351  1.00  0.00      A    N
ATOM    878  HN  ASN A  61      17.368   5.609 -29.595  1.00  0.00      A    H
ATOM    879  CA  ASN A  61      15.424   6.377 -29.976  1.00  0.00      A    C
ATOM    880  HA  ASN A  61      14.570   5.884 -30.417  1.00  0.00      A    H
ATOM    881  CB  ASN A  61      15.237   6.514 -28.450  1.00  0.00      A    C
ATOM    882  HB1 ASN A  61      16.126   6.973 -27.968  1.00  0.00      A    H
ATOM    883  HB2 ASN A  61      14.314   7.098 -28.243  1.00  0.00      A    H
ATOM    884  CG  ASN A  61      15.206   5.119 -27.847  1.00  0.00      A    C
ATOM    885  OD1 ASN A  61      14.197   4.396 -27.960  1.00  0.00      A    O
ATOM    886  ND2 ASN A  61      16.295   4.666 -27.205  1.00  0.00      A    N
ATOM    887 HD21 ASN A  61      16.180   3.800 -26.720  1.00  0.00      A    H
ATOM    888 HD22 ASN A  61      17.194   4.939 -27.548  1.00  0.00      A    H
ATOM    889  C   ASN A  61      15.396   7.816 -30.455  1.00  0.00      A    C
ATOM    890  O   ASN A  61      16.415   8.392 -30.853  1.00  0.00      A    O
ATOM    891  N   ASP A  62      14.213   8.439 -30.270  1.00  0.00      A    N
ATOM    892  HN  ASP A  62      13.414   7.921 -29.973  1.00  0.00      A    H
ATOM    893  CA  ASP A  62      14.017   9.828 -30.260  1.00  0.00      A    C
ATOM    894  HA  ASP A  62      14.559  10.184 -31.124  1.00  0.00      A    H
ATOM    895  CB  ASP A  62      12.584  10.360 -30.541  1.00  0.00      A    C
ATOM    896  HB1 ASP A  62      11.860   9.987 -29.785  1.00  0.00      A    H
ATOM    897  HB2 ASP A  62      12.451  11.450 -30.710  1.00  0.00      A    H
ATOM    898  CG  ASP A  62      12.102   9.738 -31.820  1.00  0.00      A    C
ATOM    899  OD1 ASP A  62      11.145   8.966 -31.832  1.00  0.00      A    O
ATOM    900  OD2 ASP A  62      12.681  10.114 -32.873  1.00  0.00      A    O
ATOM    901  C   ASP A  62      14.625  10.556 -29.094  1.00  0.00      A    C
ATOM    902  O   ASP A  62      15.544  11.359 -29.283  1.00  0.00      A    O
ATOM    903  N   GLY A  63      14.006  10.437 -27.905  1.00  0.00      A    N
ATOM    904  HN  GLY A  63      13.195   9.882 -27.742  1.00  0.00      A    H
ATOM    905  CA  GLY A  63      14.370  11.287 -26.737  1.00  0.00      A    C
ATOM    906  HA1 GLY A  63      15.040  10.666 -26.161  1.00  0.00      A    H
ATOM    907  HA2 GLY A  63      14.814  12.211 -27.077  1.00  0.00      A    H
ATOM    908  C   GLY A  63      13.177  11.647 -25.869  1.00  0.00      A    C
ATOM    909  O   GLY A  63      12.619  10.788 -25.183  1.00  0.00      A    O
ATOM    910  N   CYS A  64      12.781  12.918 -25.851  1.00  0.00      A    N
ATOM    911  HN  CYS A  64      13.298  13.540 -26.433  1.00  0.00      A    H
ATOM    912  CA  CYS A  64      11.677  13.471 -25.035  1.00  0.00      A    C
ATOM    913  HA  CYS A  64      11.823  13.062 -24.046  1.00  0.00      A    H
ATOM    914  CB  CYS A  64      11.859  14.984 -24.994  1.00  0.00      A    C
ATOM    915  HB1 CYS A  64      12.708  15.215 -25.673  1.00  0.00      A    H
ATOM    916  HB2 CYS A  64      10.975  15.540 -25.372  1.00  0.00      A    H
ATOM    917  SG  CYS A  64      12.358  15.748 -23.426  1.00  0.00      A    S
ATOM    918  C   CYS A  64      10.340  13.142 -25.608  1.00  0.00      A    C
ATOM    919  O   CYS A  64       9.421  12.948 -24.878  1.00  0.00      A    O
ATOM    920  N   ASP A  65      10.254  13.084 -26.943  1.00  0.00      A    N
ATOM    921  HN  ASP A  65      11.090  13.168 -27.480  1.00  0.00      A    H
ATOM    922  CA  ASP A  65       9.078  12.859 -27.756  1.00  0.00      A    C
ATOM    923  HA  ASP A  65       8.238  13.423 -27.377  1.00  0.00      A    H
ATOM    924  CB  ASP A  65       9.462  13.324 -29.137  1.00  0.00      A    C
ATOM    925  HB1 ASP A  65      10.446  12.897 -29.424  1.00  0.00      A    H
ATOM    926  HB2 ASP A  65       8.743  13.029 -29.931  1.00  0.00      A    H
ATOM    927  CG  ASP A  65       9.742  14.806 -29.212  1.00  0.00      A    C
ATOM    928  OD1 ASP A  65       8.809  15.619 -29.352  1.00  0.00      A    O
ATOM    929  OD2 ASP A  65      10.920  15.105 -29.292  1.00  0.00      A    O
ATOM    930  C   ASP A  65       8.839  11.385 -27.862  1.00  0.00      A    C
ATOM    931  O   ASP A  65       7.762  11.031 -28.293  1.00  0.00      A    O
ATOM    932  N   GLY A  66       9.814  10.539 -27.498  1.00  0.00      A    N
ATOM    933  HN  GLY A  66      10.660  11.035 -27.322  1.00  0.00      A    H
ATOM    934  CA  GLY A  66       9.592   9.113 -27.309  1.00  0.00      A    C
ATOM    935  HA1 GLY A  66       9.460   8.951 -26.249  1.00  0.00      A    H
ATOM    936  HA2 GLY A  66       8.747   8.744 -27.870  1.00  0.00      A    H
ATOM    937  C   GLY A  66      10.733   8.191 -27.626  1.00  0.00      A    C
ATOM    938  O   GLY A  66      11.821   8.684 -27.972  1.00  0.00      A    O
ATOM    939  N   GLY A  67      10.435   6.851 -27.524  1.00  0.00      A    N
ATOM    940  HN  GLY A  67       9.513   6.476 -27.465  1.00  0.00      A    H
ATOM    941  CA  GLY A  67      11.430   5.807 -27.722  1.00  0.00      A    C
ATOM    942  HA1 GLY A  67      11.916   5.961 -28.674  1.00  0.00      A    H
ATOM    943  HA2 GLY A  67      12.187   5.819 -26.952  1.00  0.00      A    H
ATOM    944  C   GLY A  67      10.881   4.374 -27.738  1.00  0.00      A    C
ATOM    945  O   GLY A  67       9.649   4.205 -27.882  1.00  0.00      A    O
ATOM    946  N   ASP A  68      11.765   3.358 -27.682  1.00  0.00      A    N
ATOM    947  HN  ASP A  68      12.741   3.558 -27.713  1.00  0.00      A    H
ATOM    948  CA  ASP A  68      11.471   1.935 -27.888  1.00  0.00      A    C
ATOM    949  HA  ASP A  68      10.425   1.826 -27.642  1.00  0.00      A    H
ATOM    950  CB  ASP A  68      11.697   1.468 -29.388  1.00  0.00      A    C
ATOM    951  HB1 ASP A  68      12.697   1.724 -29.799  1.00  0.00      A    H
ATOM    952  HB2 ASP A  68      11.594   0.366 -29.481  1.00  0.00      A    H
ATOM    953  CG  ASP A  68      10.645   2.035 -30.294  1.00  0.00      A    C
ATOM    954  OD1 ASP A  68      10.942   2.772 -31.303  1.00  0.00      A    O
ATOM    955  OD2 ASP A  68       9.465   1.680 -30.037  1.00  0.00      A    O
ATOM    956  C   ASP A  68      12.216   1.105 -26.933  1.00  0.00      A    C
ATOM    957  O   ASP A  68      13.415   1.369 -26.692  1.00  0.00      A    O
ATOM    958  N   LEU A  69      11.524   0.100 -26.352  1.00  0.00      A    N
ATOM    959  HN  LEU A  69      10.585  -0.017 -26.665  1.00  0.00      A    H
ATOM    960  CA  LEU A  69      12.058  -0.854 -25.393  1.00  0.00      A    C
ATOM    961  HA  LEU A  69      12.402  -0.326 -24.516  1.00  0.00      A    H
ATOM    962  CB  LEU A  69      10.931  -1.766 -25.000  1.00  0.00      A    C
ATOM    963  HB1 LEU A  69      10.438  -2.195 -25.898  1.00  0.00      A    H
ATOM    964  HB2 LEU A  69      11.290  -2.669 -24.462  1.00  0.00      A    H
ATOM    965  CG  LEU A  69       9.870  -1.100 -24.038  1.00  0.00      A    C
ATOM    966  HG  LEU A  69       9.290  -0.347 -24.615  1.00  0.00      A    H
ATOM    967  CD1 LEU A  69       9.040  -2.224 -23.447  1.00  0.00      A    C
ATOM    968 HD11 LEU A  69       8.415  -1.880 -22.595  1.00  0.00      A    H
ATOM    969 HD12 LEU A  69       8.447  -2.537 -24.332  1.00  0.00      A    H
ATOM    970 HD13 LEU A  69       9.737  -2.943 -22.966  1.00  0.00      A    H
ATOM    971  CD2 LEU A  69      10.647  -0.392 -22.847  1.00  0.00      A    C
ATOM    972 HD21 LEU A  69      10.044  -0.082 -21.967  1.00  0.00      A    H
ATOM    973 HD22 LEU A  69      11.401  -1.154 -22.554  1.00  0.00      A    H
ATOM    974 HD23 LEU A  69      11.213   0.498 -23.194  1.00  0.00      A    H
ATOM    975  C   LEU A  69      13.264  -1.582 -25.890  1.00  0.00      A    C
ATOM    976  O   LEU A  69      14.301  -1.647 -25.201  1.00  0.00      A    O
ATOM    977  N   ILE A  70      13.227  -2.130 -27.124  1.00  0.00      A    N
ATOM    978  HN  ILE A  70      12.372  -2.317 -27.602  1.00  0.00      A    H
ATOM    979  CA  ILE A  70      14.320  -2.850 -27.580  1.00  0.00      A    C
ATOM    980  HA  ILE A  70      14.603  -3.653 -26.914  1.00  0.00      A    H
ATOM    981  CB  ILE A  70      13.883  -3.587 -28.912  1.00  0.00      A    C
ATOM    982  HB  ILE A  70      12.841  -3.922 -28.720  1.00  0.00      A    H
ATOM    983  CG2 ILE A  70      13.666  -2.578 -30.046  1.00  0.00      A    C
ATOM    984 HG21 ILE A  70      13.339  -3.104 -30.969  1.00  0.00      A    H
ATOM    985 HG22 ILE A  70      12.836  -1.879 -29.809  1.00  0.00      A    H
ATOM    986 HG23 ILE A  70      14.588  -2.023 -30.323  1.00  0.00      A    H
ATOM    987  CG1 ILE A  70      14.695  -4.767 -29.409  1.00  0.00      A    C
ATOM    988 HG11 ILE A  70      15.747  -4.579 -29.713  1.00  0.00      A    H
ATOM    989 HG12 ILE A  70      14.917  -5.486 -28.591  1.00  0.00      A    H
ATOM    990  CD  ILE A  70      13.874  -5.724 -30.319  1.00  0.00      A    C
ATOM    991  HD1 ILE A  70      13.432  -5.190 -31.187  1.00  0.00      A    H
ATOM    992  HD2 ILE A  70      14.555  -6.582 -30.504  1.00  0.00      A    H
ATOM    993  HD3 ILE A  70      13.041  -6.108 -29.693  1.00  0.00      A    H
ATOM    994  C   ILE A  70      15.631  -2.110 -27.836  1.00  0.00      A    C
ATOM    995  O   ILE A  70      16.750  -2.625 -27.771  1.00  0.00      A    O
ATOM    996  N   TYR A  71      15.545  -0.810 -28.117  1.00  0.00      A    N
ATOM    997  HN  TYR A  71      14.646  -0.380 -28.075  1.00  0.00      A    H
ATOM    998  CA  TYR A  71      16.690   0.062 -28.190  1.00  0.00      A    C
ATOM    999  HA  TYR A  71      17.433  -0.537 -28.695  1.00  0.00      A    H
ATOM   1000  CB  TYR A  71      16.435   1.268 -29.138  1.00  0.00      A    C
ATOM   1001  HB1 TYR A  71      15.702   1.862 -28.551  1.00  0.00      A    H
ATOM   1002  HB2 TYR A  71      17.388   1.837 -29.191  1.00  0.00      A    H
ATOM   1003  CG  TYR A  71      15.972   1.043 -30.532  1.00  0.00      A    C
ATOM   1004  CD1 TYR A  71      15.043   2.006 -31.137  1.00  0.00      A    C
ATOM   1005  HD1 TYR A  71      14.872   2.973 -30.689  1.00  0.00      A    H
ATOM   1006  CE1 TYR A  71      14.553   1.915 -32.457  1.00  0.00      A    C
ATOM   1007  HE1 TYR A  71      13.831   2.593 -32.886  1.00  0.00      A    H
ATOM   1008  CZ  TYR A  71      15.021   0.852 -33.192  1.00  0.00      A    C
ATOM   1009  OH  TYR A  71      14.576   0.626 -34.529  1.00  0.00      A    O
ATOM   1010  HH  TYR A  71      13.878   1.273 -34.653  1.00  0.00      A    H
ATOM   1011  CD2 TYR A  71      16.227  -0.062 -31.249  1.00  0.00      A    C
ATOM   1012  HD2 TYR A  71      16.924  -0.813 -30.908  1.00  0.00      A    H
ATOM   1013  CE2 TYR A  71      15.793  -0.231 -32.603  1.00  0.00      A    C
ATOM   1014  HE2 TYR A  71      15.982  -1.127 -33.176  1.00  0.00      A    H
ATOM   1015  C   TYR A  71      17.184   0.527 -26.828  1.00  0.00      A    C
ATOM   1016  O   TYR A  71      18.351   0.343 -26.537  1.00  0.00      A    O
ATOM   1017  N   ALA A  72      16.209   1.058 -26.009  1.00  0.00      A    N
ATOM   1018  HN  ALA A  72      15.283   1.086 -26.376  1.00  0.00      A    H
ATOM   1019  CA  ALA A  72      16.444   1.469 -24.610  1.00  0.00      A    C
ATOM   1020  HA  ALA A  72      17.062   2.353 -24.675  1.00  0.00      A    H
ATOM   1021  CB  ALA A  72      15.029   1.589 -23.933  1.00  0.00      A    C
ATOM   1022  HB1 ALA A  72      14.387   2.136 -24.656  1.00  0.00      A    H
ATOM   1023  HB2 ALA A  72      14.500   0.619 -23.815  1.00  0.00      A    H
ATOM   1024  HB3 ALA A  72      15.251   2.139 -22.994  1.00  0.00      A    H
ATOM   1025  C   ALA A  72      17.314   0.557 -23.801  1.00  0.00      A    C
ATOM   1026  O   ALA A  72      18.351   0.907 -23.333  1.00  0.00      A    O
ATOM   1027  N   PHE A  73      17.007  -0.748 -23.700  1.00  0.00      A    N
ATOM   1028  HN  PHE A  73      16.176  -1.078 -24.140  1.00  0.00      A    H
ATOM   1029  CA  PHE A  73      17.828  -1.742 -22.976  1.00  0.00      A    C
ATOM   1030  HA  PHE A  73      18.013  -1.473 -21.947  1.00  0.00      A    H
ATOM   1031  CB  PHE A  73      17.143  -3.093 -22.964  1.00  0.00      A    C
ATOM   1032  HB1 PHE A  73      16.711  -3.238 -23.977  1.00  0.00      A    H
ATOM   1033  HB2 PHE A  73      17.775  -3.961 -22.680  1.00  0.00      A    H
ATOM   1034  CG  PHE A  73      15.949  -3.234 -21.987  1.00  0.00      A    C
ATOM   1035  CD1 PHE A  73      14.699  -3.543 -22.553  1.00  0.00      A    C
ATOM   1036  HD1 PHE A  73      14.545  -3.515 -23.622  1.00  0.00      A    H
ATOM   1037  CE1 PHE A  73      13.650  -3.837 -21.732  1.00  0.00      A    C
ATOM   1038  HE1 PHE A  73      12.722  -4.196 -22.151  1.00  0.00      A    H
ATOM   1039  CZ  PHE A  73      13.796  -3.804 -20.355  1.00  0.00      A    C
ATOM   1040  HZ  PHE A  73      12.946  -4.179 -19.804  1.00  0.00      A    H
ATOM   1041  CD2 PHE A  73      16.106  -3.040 -20.576  1.00  0.00      A    C
ATOM   1042  HD2 PHE A  73      17.027  -2.682 -20.141  1.00  0.00      A    H
ATOM   1043  CE2 PHE A  73      14.986  -3.390 -19.772  1.00  0.00      A    C
ATOM   1044  HE2 PHE A  73      15.065  -3.339 -18.696  1.00  0.00      A    H
ATOM   1045  C   PHE A  73      19.223  -1.894 -23.511  1.00  0.00      A    C
ATOM   1046  O   PHE A  73      20.138  -2.098 -22.735  1.00  0.00      A    O
ATOM   1047  N   GLU A  74      19.399  -1.776 -24.826  1.00  0.00      A    N
ATOM   1048  HN  GLU A  74      18.578  -1.672 -25.382  1.00  0.00      A    H
ATOM   1049  CA  GLU A  74      20.679  -1.949 -25.427  1.00  0.00      A    C
ATOM   1050  HA  GLU A  74      20.963  -2.925 -25.060  1.00  0.00      A    H
ATOM   1051  CB  GLU A  74      20.567  -2.029 -26.990  1.00  0.00      A    C
ATOM   1052  HB1 GLU A  74      19.721  -2.710 -27.219  1.00  0.00      A    H
ATOM   1053  HB2 GLU A  74      20.241  -1.064 -27.435  1.00  0.00      A    H
ATOM   1054  CG  GLU A  74      21.837  -2.646 -27.676  1.00  0.00      A    C
ATOM   1055  HG1 GLU A  74      22.654  -1.909 -27.524  1.00  0.00      A    H
ATOM   1056  HG2 GLU A  74      22.069  -3.617 -27.188  1.00  0.00      A    H
ATOM   1057  CD  GLU A  74      21.544  -2.901 -29.123  1.00  0.00      A    C
ATOM   1058  OE1 GLU A  74      20.607  -3.677 -29.477  1.00  0.00      A    O
ATOM   1059  OE2 GLU A  74      22.247  -2.336 -29.985  1.00  0.00      A    O
ATOM   1060  C   GLU A  74      21.744  -0.908 -25.123  1.00  0.00      A    C
ATOM   1061  O   GLU A  74      22.894  -1.216 -25.084  1.00  0.00      A    O
ATOM   1062  N   PHE A  75      21.314   0.304 -24.733  1.00  0.00      A    N
ATOM   1063  HN  PHE A  75      20.321   0.302 -24.646  1.00  0.00      A    H
ATOM   1064  CA  PHE A  75      22.161   1.302 -24.102  1.00  0.00      A    C
ATOM   1065  HA  PHE A  75      22.940   1.685 -24.745  1.00  0.00      A    H
ATOM   1066  CB  PHE A  75      21.285   2.454 -23.820  1.00  0.00      A    C
ATOM   1067  HB1 PHE A  75      20.704   2.774 -24.711  1.00  0.00      A    H
ATOM   1068  HB2 PHE A  75      20.563   2.115 -23.047  1.00  0.00      A    H
ATOM   1069  CG  PHE A  75      21.891   3.742 -23.446  1.00  0.00      A    C
ATOM   1070  CD1 PHE A  75      22.493   4.480 -24.473  1.00  0.00      A    C
ATOM   1071  HD1 PHE A  75      22.564   4.059 -25.465  1.00  0.00      A    H
ATOM   1072  CE1 PHE A  75      23.046   5.761 -24.315  1.00  0.00      A    C
ATOM   1073  HE1 PHE A  75      23.516   6.285 -25.133  1.00  0.00      A    H
ATOM   1074  CZ  PHE A  75      23.019   6.331 -23.015  1.00  0.00      A    C
ATOM   1075  HZ  PHE A  75      23.517   7.290 -22.991  1.00  0.00      A    H
ATOM   1076  CD2 PHE A  75      21.937   4.365 -22.115  1.00  0.00      A    C
ATOM   1077  HD2 PHE A  75      21.685   3.786 -21.239  1.00  0.00      A    H
ATOM   1078  CE2 PHE A  75      22.517   5.660 -21.989  1.00  0.00      A    C
ATOM   1079  HE2 PHE A  75      22.789   6.039 -21.015  1.00  0.00      A    H
ATOM   1080  C   PHE A  75      22.744   0.830 -22.753  1.00  0.00      A    C
ATOM   1081  O   PHE A  75      23.879   1.195 -22.455  1.00  0.00      A    O
ATOM   1082  N   ILE A  76      21.979   0.117 -21.930  1.00  0.00      A    N
ATOM   1083  HN  ILE A  76      21.104  -0.252 -22.232  1.00  0.00      A    H
ATOM   1084  CA  ILE A  76      22.290  -0.267 -20.557  1.00  0.00      A    C
ATOM   1085  HA  ILE A  76      22.852   0.574 -20.178  1.00  0.00      A    H
ATOM   1086  CB  ILE A  76      21.085  -0.575 -19.678  1.00  0.00      A    C
ATOM   1087  HB  ILE A  76      20.645  -1.578 -19.864  1.00  0.00      A    H
ATOM   1088  CG2 ILE A  76      21.464  -0.623 -18.173  1.00  0.00      A    C
ATOM   1089 HG21 ILE A  76      21.846   0.373 -17.864  1.00  0.00      A    H
ATOM   1090 HG22 ILE A  76      20.639  -0.908 -17.486  1.00  0.00      A    H
ATOM   1091 HG23 ILE A  76      22.340  -1.283 -17.996  1.00  0.00      A    H
ATOM   1092  CG1 ILE A  76      19.977   0.555 -19.812  1.00  0.00      A    C
ATOM   1093 HG11 ILE A  76      20.382   1.486 -19.360  1.00  0.00      A    H
ATOM   1094 HG12 ILE A  76      19.831   0.825 -20.880  1.00  0.00      A    H
ATOM   1095  CD  ILE A  76      18.667   0.170 -19.122  1.00  0.00      A    C
ATOM   1096  HD1 ILE A  76      18.240  -0.682 -19.693  1.00  0.00      A    H
ATOM   1097  HD2 ILE A  76      18.889  -0.071 -18.061  1.00  0.00      A    H
ATOM   1098  HD3 ILE A  76      17.896   0.969 -19.158  1.00  0.00      A    H
ATOM   1099  C   ILE A  76      23.155  -1.518 -20.676  1.00  0.00      A    C
ATOM   1100  O   ILE A  76      23.959  -1.857 -19.820  1.00  0.00      A    O
ATOM   1101  N   VAL A  77      23.034  -2.318 -21.776  1.00  0.00      A    N
ATOM   1102  HN  VAL A  77      22.230  -2.189 -22.352  1.00  0.00      A    H
ATOM   1103  CA  VAL A  77      23.980  -3.324 -22.192  1.00  0.00      A    C
ATOM   1104  HA  VAL A  77      24.237  -3.973 -21.368  1.00  0.00      A    H
ATOM   1105  CB  VAL A  77      23.356  -4.259 -23.237  1.00  0.00      A    C
ATOM   1106  HB  VAL A  77      22.874  -3.623 -24.011  1.00  0.00      A    H
ATOM   1107  CG1 VAL A  77      24.254  -5.272 -23.920  1.00  0.00      A    C
ATOM   1108 HG11 VAL A  77      24.631  -4.745 -24.823  1.00  0.00      A    H
ATOM   1109 HG12 VAL A  77      25.130  -5.455 -23.262  1.00  0.00      A    H
ATOM   1110 HG13 VAL A  77      23.723  -6.218 -24.162  1.00  0.00      A    H
ATOM   1111  CG2 VAL A  77      22.285  -4.970 -22.529  1.00  0.00      A    C
ATOM   1112 HG21 VAL A  77      21.620  -4.275 -21.973  1.00  0.00      A    H
ATOM   1113 HG22 VAL A  77      21.616  -5.559 -23.193  1.00  0.00      A    H
ATOM   1114 HG23 VAL A  77      22.707  -5.657 -21.765  1.00  0.00      A    H
ATOM   1115  C   VAL A  77      25.339  -2.807 -22.635  1.00  0.00      A    C
ATOM   1116  O   VAL A  77      26.326  -3.159 -22.041  1.00  0.00      A    O
ATOM   1117  N   ASN A  78      25.351  -1.982 -23.679  1.00  0.00      A    N
ATOM   1118  HN  ASN A  78      24.548  -1.602 -24.132  1.00  0.00      A    H
ATOM   1119  CA  ASN A  78      26.606  -1.601 -24.289  1.00  0.00      A    C
ATOM   1120  HA  ASN A  78      27.311  -2.418 -24.347  1.00  0.00      A    H
ATOM   1121  CB  ASN A  78      26.253  -0.980 -25.578  1.00  0.00      A    C
ATOM   1122  HB1 ASN A  78      25.459  -0.205 -25.522  1.00  0.00      A    H
ATOM   1123  HB2 ASN A  78      27.059  -0.312 -25.950  1.00  0.00      A    H
ATOM   1124  CG  ASN A  78      25.815  -1.989 -26.592  1.00  0.00      A    C
ATOM   1125  OD1 ASN A  78      25.728  -3.193 -26.450  1.00  0.00      A    O
ATOM   1126  ND2 ASN A  78      25.532  -1.486 -27.830  1.00  0.00      A    N
ATOM   1127 HD21 ASN A  78      25.177  -2.084 -28.549  1.00  0.00      A    H
ATOM   1128 HD22 ASN A  78      25.514  -0.493 -27.948  1.00  0.00      A    H
ATOM   1129  C   ASN A  78      27.295  -0.499 -23.488  1.00  0.00      A    C
ATOM   1130  O   ASN A  78      28.340  -0.578 -22.866  1.00  0.00      A    O
ATOM   1131  N   ASN A  79      26.556   0.695 -23.392  1.00  0.00      A    N
ATOM   1132  HN  ASN A  79      25.776   0.846 -23.995  1.00  0.00      A    H
ATOM   1133  CA  ASN A  79      26.910   1.879 -22.674  1.00  0.00      A    C
ATOM   1134  HA  ASN A  79      27.962   2.032 -22.866  1.00  0.00      A    H
ATOM   1135  CB  ASN A  79      26.217   3.158 -23.056  1.00  0.00      A    C
ATOM   1136  HB1 ASN A  79      25.111   3.128 -22.951  1.00  0.00      A    H
ATOM   1137  HB2 ASN A  79      26.458   3.978 -22.346  1.00  0.00      A    H
ATOM   1138  CG  ASN A  79      26.688   3.615 -24.420  1.00  0.00      A    C
ATOM   1139  OD1 ASN A  79      27.922   3.817 -24.636  1.00  0.00      A    O
ATOM   1140  ND2 ASN A  79      25.783   3.755 -25.383  1.00  0.00      A    N
ATOM   1141 HD21 ASN A  79      26.044   4.095 -26.286  1.00  0.00      A    H
ATOM   1142 HD22 ASN A  79      24.913   3.298 -25.199  1.00  0.00      A    H
ATOM   1143  C   ASN A  79      26.976   1.625 -21.203  1.00  0.00      A    C
ATOM   1144  O   ASN A  79      28.059   1.758 -20.650  1.00  0.00      A    O
ATOM   1145  N   GLY A  80      25.817   1.405 -20.517  1.00  0.00      A    N
ATOM   1146  HN  GLY A  80      24.979   1.307 -21.048  1.00  0.00      A    H
ATOM   1147  CA  GLY A  80      25.660   1.319 -19.078  1.00  0.00      A    C
ATOM   1148  HA1 GLY A  80      25.062   0.476 -18.766  1.00  0.00      A    H
ATOM   1149  HA2 GLY A  80      26.649   1.342 -18.644  1.00  0.00      A    H
ATOM   1150  C   GLY A  80      24.990   2.620 -18.704  1.00  0.00      A    C
ATOM   1151  O   GLY A  80      24.722   3.438 -19.578  1.00  0.00      A    O
ATOM   1152  N   ILE A  81      24.612   2.790 -17.442  1.00  0.00      A    N
ATOM   1153  HN  ILE A  81      24.793   2.199 -16.660  1.00  0.00      A    H
ATOM   1154  CA  ILE A  81      23.757   3.873 -17.012  1.00  0.00      A    C
ATOM   1155  HA  ILE A  81      24.009   4.741 -17.604  1.00  0.00      A    H
ATOM   1156  CB  ILE A  81      22.268   3.552 -17.052  1.00  0.00      A    C
ATOM   1157  HB  ILE A  81      22.108   3.035 -18.022  1.00  0.00      A    H
ATOM   1158  CG2 ILE A  81      21.798   2.650 -15.895  1.00  0.00      A    C
ATOM   1159 HG21 ILE A  81      20.771   2.247 -16.029  1.00  0.00      A    H
ATOM   1160 HG22 ILE A  81      22.432   1.738 -15.870  1.00  0.00      A    H
ATOM   1161 HG23 ILE A  81      21.835   3.214 -14.938  1.00  0.00      A    H
ATOM   1162  CG1 ILE A  81      21.387   4.794 -17.049  1.00  0.00      A    C
ATOM   1163 HG11 ILE A  81      20.338   4.668 -16.706  1.00  0.00      A    H
ATOM   1164 HG12 ILE A  81      21.888   5.492 -16.344  1.00  0.00      A    H
ATOM   1165  CD  ILE A  81      21.428   5.444 -18.455  1.00  0.00      A    C
ATOM   1166  HD1 ILE A  81      22.494   5.489 -18.766  1.00  0.00      A    H
ATOM   1167  HD2 ILE A  81      20.938   4.651 -19.059  1.00  0.00      A    H
ATOM   1168  HD3 ILE A  81      20.800   6.346 -18.621  1.00  0.00      A    H
ATOM   1169  C   ILE A  81      24.165   4.209 -15.552  1.00  0.00      A    C
ATOM   1170  O   ILE A  81      24.589   3.398 -14.768  1.00  0.00      A    O
ATOM   1171  N   SER A  82      24.161   5.514 -15.338  1.00  0.00      A    N
ATOM   1172  HN  SER A  82      23.868   6.050 -16.127  1.00  0.00      A    H
ATOM   1173  CA  SER A  82      24.598   6.194 -14.164  1.00  0.00      A    C
ATOM   1174  HA  SER A  82      25.345   5.551 -13.722  1.00  0.00      A    H
ATOM   1175  CB  SER A  82      25.165   7.556 -14.481  1.00  0.00      A    C
ATOM   1176  HB1 SER A  82      25.514   8.069 -13.560  1.00  0.00      A    H
ATOM   1177  HB2 SER A  82      26.068   7.387 -15.106  1.00  0.00      A    H
ATOM   1178  OG  SER A  82      24.329   8.369 -15.316  1.00  0.00      A    O
ATOM   1179  HG1 SER A  82      24.330   7.995 -16.200  1.00  0.00      A    H
ATOM   1180  C   SER A  82      23.476   6.332 -13.089  1.00  0.00      A    C
ATOM   1181  O   SER A  82      22.296   6.177 -13.338  1.00  0.00      A    O
ATOM   1182  N   PHE A  83      23.914   6.690 -11.856  1.00  0.00      A    N
ATOM   1183  HN  PHE A  83      24.898   6.841 -11.792  1.00  0.00      A    H
ATOM   1184  CA  PHE A  83      22.951   6.732 -10.727  1.00  0.00      A    C
ATOM   1185  HA  PHE A  83      22.325   5.852 -10.694  1.00  0.00      A    H
ATOM   1186  CB  PHE A  83      23.773   6.715  -9.382  1.00  0.00      A    C
ATOM   1187  HB1 PHE A  83      24.741   7.253  -9.478  1.00  0.00      A    H
ATOM   1188  HB2 PHE A  83      23.200   7.186  -8.555  1.00  0.00      A    H
ATOM   1189  CG  PHE A  83      24.051   5.229  -9.010  1.00  0.00      A    C
ATOM   1190  CD1 PHE A  83      25.014   4.410  -9.622  1.00  0.00      A    C
ATOM   1191  HD1 PHE A  83      25.789   4.772 -10.282  1.00  0.00      A    H
ATOM   1192  CE1 PHE A  83      25.346   3.141  -9.170  1.00  0.00      A    C
ATOM   1193  HE1 PHE A  83      26.143   2.549  -9.593  1.00  0.00      A    H
ATOM   1194  CZ  PHE A  83      24.518   2.562  -8.154  1.00  0.00      A    C
ATOM   1195  HZ  PHE A  83      24.681   1.532  -7.872  1.00  0.00      A    H
ATOM   1196  CD2 PHE A  83      23.314   4.638  -7.972  1.00  0.00      A    C
ATOM   1197  HD2 PHE A  83      22.473   5.194  -7.584  1.00  0.00      A    H
ATOM   1198  CE2 PHE A  83      23.549   3.318  -7.553  1.00  0.00      A    C
ATOM   1199  HE2 PHE A  83      22.917   2.888  -6.789  1.00  0.00      A    H
ATOM   1200  C   PHE A  83      22.007   7.926 -10.715  1.00  0.00      A    C
ATOM   1201  O   PHE A  83      22.244   8.921 -11.382  1.00  0.00      A    O
ATOM   1202  N   GLU A  84      20.868   7.967  -9.955  1.00  0.00      A    N
ATOM   1203  HN  GLU A  84      20.531   7.157  -9.482  1.00  0.00      A    H
ATOM   1204  CA  GLU A  84      20.067   9.150  -9.817  1.00  0.00      A    C
ATOM   1205  HA  GLU A  84      20.087   9.655 -10.772  1.00  0.00      A    H
ATOM   1206  CB  GLU A  84      18.589   8.704  -9.404  1.00  0.00      A    C
ATOM   1207  HB1 GLU A  84      18.194   8.161 -10.290  1.00  0.00      A    H
ATOM   1208  HB2 GLU A  84      18.664   8.008  -8.541  1.00  0.00      A    H
ATOM   1209  CG  GLU A  84      17.651   9.872  -9.011  1.00  0.00      A    C
ATOM   1210  HG1 GLU A  84      18.053  10.381  -8.110  1.00  0.00      A    H
ATOM   1211  HG2 GLU A  84      17.589  10.487  -9.934  1.00  0.00      A    H
ATOM   1212  CD  GLU A  84      16.264   9.328  -8.633  1.00  0.00      A    C
ATOM   1213  OE1 GLU A  84      16.067   8.682  -7.570  1.00  0.00      A    O
ATOM   1214  OE2 GLU A  84      15.360   9.565  -9.451  1.00  0.00      A    O
ATOM   1215  C   GLU A  84      20.729  10.176  -8.959  1.00  0.00      A    C
ATOM   1216  O   GLU A  84      20.494  11.383  -9.027  1.00  0.00      A    O
ATOM   1217  N   GLU A  85      21.612   9.757  -8.085  1.00  0.00      A    N
ATOM   1218  HN  GLU A  85      21.766   8.775  -8.010  1.00  0.00      A    H
ATOM   1219  CA  GLU A  85      22.397  10.667  -7.194  1.00  0.00      A    C
ATOM   1220  HA  GLU A  85      21.738  11.488  -6.954  1.00  0.00      A    H
ATOM   1221  CB  GLU A  85      22.888   9.960  -5.953  1.00  0.00      A    C
ATOM   1222  HB1 GLU A  85      23.371  10.695  -5.274  1.00  0.00      A    H
ATOM   1223  HB2 GLU A  85      22.050   9.563  -5.342  1.00  0.00      A    H
ATOM   1224  CG  GLU A  85      23.854   8.785  -6.238  1.00  0.00      A    C
ATOM   1225  HG1 GLU A  85      23.399   7.841  -6.609  1.00  0.00      A    H
ATOM   1226  HG2 GLU A  85      24.549   9.101  -7.044  1.00  0.00      A    H
ATOM   1227  CD  GLU A  85      24.798   8.533  -5.048  1.00  0.00      A    C
ATOM   1228  OE1 GLU A  85      25.785   9.362  -4.865  1.00  0.00      A    O
ATOM   1229  OE2 GLU A  85      24.513   7.570  -4.266  1.00  0.00      A    O
ATOM   1230  C   GLU A  85      23.467  11.414  -8.050  1.00  0.00      A    C
ATOM   1231  O   GLU A  85      23.734  12.613  -7.775  1.00  0.00      A    O
ATOM   1232  N   ASP A  86      23.953  10.808  -9.141  1.00  0.00      A    N
ATOM   1233  HN  ASP A  86      23.592   9.907  -9.369  1.00  0.00      A    H
ATOM   1234  CA  ASP A  86      24.841  11.420 -10.034  1.00  0.00      A    C
ATOM   1235  HA  ASP A  86      25.510  12.123  -9.560  1.00  0.00      A    H
ATOM   1236  CB  ASP A  86      25.719  10.361 -10.647  1.00  0.00      A    C
ATOM   1237  HB1 ASP A  86      25.117   9.496 -11.000  1.00  0.00      A    H
ATOM   1238  HB2 ASP A  86      26.066  10.823 -11.596  1.00  0.00      A    H
ATOM   1239  CG  ASP A  86      26.830   9.940  -9.735  1.00  0.00      A    C
ATOM   1240  OD1 ASP A  86      27.736  10.798  -9.553  1.00  0.00      A    O
ATOM   1241  OD2 ASP A  86      26.813   8.843  -9.136  1.00  0.00      A    O
ATOM   1242  C   ASP A  86      24.099  12.194 -11.085  1.00  0.00      A    C
ATOM   1243  O   ASP A  86      24.464  13.369 -11.314  1.00  0.00      A    O
ATOM   1244  N   TYR A  87      23.135  11.721 -11.787  1.00  0.00      A    N
ATOM   1245  HN  TYR A  87      22.751  10.828 -11.562  1.00  0.00      A    H
ATOM   1246  CA  TYR A  87      22.462  12.520 -12.861  1.00  0.00      A    C
ATOM   1247  HA  TYR A  87      22.799  13.544 -12.798  1.00  0.00      A    H
ATOM   1248  CB  TYR A  87      22.918  12.091 -14.245  1.00  0.00      A    C
ATOM   1249  HB1 TYR A  87      23.999  11.838 -14.218  1.00  0.00      A    H
ATOM   1250  HB2 TYR A  87      22.418  11.161 -14.591  1.00  0.00      A    H
ATOM   1251  CG  TYR A  87      22.680  13.109 -15.322  1.00  0.00      A    C
ATOM   1252  CD1 TYR A  87      23.375  14.259 -15.336  1.00  0.00      A    C
ATOM   1253  HD1 TYR A  87      23.981  14.453 -14.464  1.00  0.00      A    H
ATOM   1254  CE1 TYR A  87      23.210  15.181 -16.355  1.00  0.00      A    C
ATOM   1255  HE1 TYR A  87      23.728  16.128 -16.338  1.00  0.00      A    H
ATOM   1256  CZ  TYR A  87      22.477  14.825 -17.483  1.00  0.00      A    C
ATOM   1257  OH  TYR A  87      22.252  15.797 -18.514  1.00  0.00      A    O
ATOM   1258  HH  TYR A  87      21.663  15.422 -19.173  1.00  0.00      A    H
ATOM   1259  CD2 TYR A  87      21.917  12.721 -16.444  1.00  0.00      A    C
ATOM   1260  HD2 TYR A  87      21.474  11.738 -16.494  1.00  0.00      A    H
ATOM   1261  CE2 TYR A  87      21.877  13.552 -17.550  1.00  0.00      A    C
ATOM   1262  HE2 TYR A  87      21.311  13.255 -18.420  1.00  0.00      A    H
ATOM   1263  C   TYR A  87      20.938  12.491 -12.715  1.00  0.00      A    C
ATOM   1264  O   TYR A  87      20.224  11.731 -13.387  1.00  0.00      A    O
ATOM   1265  N   PRO A  88      20.286  13.360 -11.945  1.00  0.00      A    N
ATOM   1266  CD  PRO A  88      21.027  14.467 -11.274  1.00  0.00      A    C
ATOM   1267  HD1 PRO A  88      21.517  15.098 -12.047  1.00  0.00      A    H
ATOM   1268  HD2 PRO A  88      21.705  13.952 -10.561  1.00  0.00      A    H
ATOM   1269  CA  PRO A  88      18.831  13.345 -11.695  1.00  0.00      A    C
ATOM   1270  HA  PRO A  88      18.470  12.374 -11.390  1.00  0.00      A    H
ATOM   1271  CB  PRO A  88      18.713  14.371 -10.462  1.00  0.00      A    C
ATOM   1272  HB1 PRO A  88      17.787  14.980 -10.544  1.00  0.00      A    H
ATOM   1273  HB2 PRO A  88      18.788  13.717  -9.567  1.00  0.00      A    H
ATOM   1274  CG  PRO A  88      19.990  15.326 -10.609  1.00  0.00      A    C
ATOM   1275  HG1 PRO A  88      19.690  16.210 -11.211  1.00  0.00      A    H
ATOM   1276  HG2 PRO A  88      20.358  15.774  -9.661  1.00  0.00      A    H
ATOM   1277  C   PRO A  88      17.974  13.838 -12.856  1.00  0.00      A    C
ATOM   1278  O   PRO A  88      18.498  14.216 -13.869  1.00  0.00      A    O
ATOM   1279  N   TYR A  89      16.598  13.835 -12.773  1.00  0.00      A    N
ATOM   1280  HN  TYR A  89      16.144  13.510 -11.947  1.00  0.00      A    H
ATOM   1281  CA  TYR A  89      15.621  14.016 -13.871  1.00  0.00      A    C
ATOM   1282  HA  TYR A  89      16.223  13.744 -14.725  1.00  0.00      A    H
ATOM   1283  CB  TYR A  89      14.602  12.915 -13.818  1.00  0.00      A    C
ATOM   1284  HB1 TYR A  89      15.055  11.909 -13.688  1.00  0.00      A    H
ATOM   1285  HB2 TYR A  89      13.883  13.003 -12.976  1.00  0.00      A    H
ATOM   1286  CG  TYR A  89      13.746  12.955 -15.052  1.00  0.00      A    C
ATOM   1287  CD1 TYR A  89      14.248  12.325 -16.152  1.00  0.00      A    C
ATOM   1288  HD1 TYR A  89      15.195  11.810 -16.074  1.00  0.00      A    H
ATOM   1289  CE1 TYR A  89      13.576  12.508 -17.351  1.00  0.00      A    C
ATOM   1290  HE1 TYR A  89      14.021  12.038 -18.216  1.00  0.00      A    H
ATOM   1291  CZ  TYR A  89      12.463  13.281 -17.391  1.00  0.00      A    C
ATOM   1292  OH  TYR A  89      11.949  13.384 -18.709  1.00  0.00      A    O
ATOM   1293  HH  TYR A  89      11.122  13.870 -18.702  1.00  0.00      A    H
ATOM   1294  CD2 TYR A  89      12.486  13.575 -15.030  1.00  0.00      A    C
ATOM   1295  HD2 TYR A  89      12.216  14.137 -14.148  1.00  0.00      A    H
ATOM   1296  CE2 TYR A  89      11.859  13.813 -16.249  1.00  0.00      A    C
ATOM   1297  HE2 TYR A  89      10.949  14.394 -16.278  1.00  0.00      A    H
ATOM   1298  C   TYR A  89      15.164  15.473 -14.082  1.00  0.00      A    C
ATOM   1299  O   TYR A  89      14.591  16.075 -13.161  1.00  0.00      A    O
ATOM   1300  N   THR A  90      15.480  16.088 -15.223  1.00  0.00      A    N
ATOM   1301  HN  THR A  90      15.854  15.675 -16.050  1.00  0.00      A    H
ATOM   1302  CA  THR A  90      15.107  17.468 -15.378  1.00  0.00      A    C
ATOM   1303  HA  THR A  90      14.698  17.881 -14.468  1.00  0.00      A    H
ATOM   1304  CB  THR A  90      16.307  18.315 -15.619  1.00  0.00      A    C
ATOM   1305  HB  THR A  90      16.053  19.396 -15.650  1.00  0.00      A    H
ATOM   1306  OG1 THR A  90      16.886  18.013 -16.882  1.00  0.00      A    O
ATOM   1307  HG1 THR A  90      17.673  18.555 -16.972  1.00  0.00      A    H
ATOM   1308  CG2 THR A  90      17.308  18.103 -14.518  1.00  0.00      A    C
ATOM   1309 HG21 THR A  90      16.747  18.118 -13.559  1.00  0.00      A    H
ATOM   1310 HG22 THR A  90      17.779  17.098 -14.570  1.00  0.00      A    H
ATOM   1311 HG23 THR A  90      18.124  18.855 -14.574  1.00  0.00      A    H
ATOM   1312  C   THR A  90      14.034  17.696 -16.388  1.00  0.00      A    C
ATOM   1313  O   THR A  90      13.139  18.523 -16.145  1.00  0.00      A    O
ATOM   1314  N   GLY A  91      14.222  17.079 -17.576  1.00  0.00      A    N
ATOM   1315  HN  GLY A  91      15.085  16.609 -17.741  1.00  0.00      A    H
ATOM   1316  CA  GLY A  91      13.384  17.306 -18.774  1.00  0.00      A    C
ATOM   1317  HA1 GLY A  91      13.196  16.362 -19.263  1.00  0.00      A    H
ATOM   1318  HA2 GLY A  91      12.483  17.856 -18.544  1.00  0.00      A    H
ATOM   1319  C   GLY A  91      13.909  18.156 -19.845  1.00  0.00      A    C
ATOM   1320  O   GLY A  91      13.227  18.435 -20.832  1.00  0.00      A    O
ATOM   1321  N   ARG A  92      15.105  18.681 -19.644  1.00  0.00      A    N
ATOM   1322  HN  ARG A  92      15.528  18.332 -18.812  1.00  0.00      A    H
ATOM   1323  CA  ARG A  92      15.699  19.777 -20.441  1.00  0.00      A    C
ATOM   1324  HA  ARG A  92      14.981  20.360 -20.998  1.00  0.00      A    H
ATOM   1325  CB  ARG A  92      16.622  20.664 -19.567  1.00  0.00      A    C
ATOM   1326  HB1 ARG A  92      17.342  19.952 -19.110  1.00  0.00      A    H
ATOM   1327  HB2 ARG A  92      17.216  21.397 -20.152  1.00  0.00      A    H
ATOM   1328  CG  ARG A  92      15.788  21.445 -18.558  1.00  0.00      A    C
ATOM   1329  HG1 ARG A  92      14.990  20.752 -18.217  1.00  0.00      A    H
ATOM   1330  HG2 ARG A  92      16.518  21.615 -17.738  1.00  0.00      A    H
ATOM   1331  CD  ARG A  92      15.300  22.755 -19.008  1.00  0.00      A    C
ATOM   1332  HD1 ARG A  92      16.170  23.419 -19.202  1.00  0.00      A    H
ATOM   1333  HD2 ARG A  92      14.894  22.761 -20.042  1.00  0.00      A    H
ATOM   1334  NE  ARG A  92      14.300  23.336 -17.998  1.00  0.00      A    N
ATOM   1335  HE  ARG A  92      14.657  23.723 -17.147  1.00  0.00      A    H
ATOM   1336  CZ  ARG A  92      13.087  22.888 -17.848  1.00  0.00      A    C
ATOM   1337  NH1 ARG A  92      12.473  22.111 -18.761  1.00  0.00      A    N
ATOM   1338 HH11 ARG A  92      12.854  21.916 -19.665  1.00  0.00      A    H
ATOM   1339 HH12 ARG A  92      11.486  22.042 -18.909  1.00  0.00      A    H
ATOM   1340  NH2 ARG A  92      12.445  23.317 -16.789  1.00  0.00      A    N
ATOM   1341 HH21 ARG A  92      12.864  24.108 -16.342  1.00  0.00      A    H
ATOM   1342 HH22 ARG A  92      11.505  23.012 -16.635  1.00  0.00      A    H
ATOM   1343  C   ARG A  92      16.516  19.016 -21.491  1.00  0.00      A    C
ATOM   1344  O   ARG A  92      16.740  17.820 -21.329  1.00  0.00      A    O
ATOM   1345  N   GLU A  93      16.887  19.748 -22.526  1.00  0.00      A    N
ATOM   1346  HN  GLU A  93      16.418  20.618 -22.657  1.00  0.00      A    H
ATOM   1347  CA  GLU A  93      17.876  19.293 -23.479  1.00  0.00      A    C
ATOM   1348  HA  GLU A  93      18.016  18.224 -23.427  1.00  0.00      A    H
ATOM   1349  CB  GLU A  93      17.765  19.530 -25.050  1.00  0.00      A    C
ATOM   1350  HB1 GLU A  93      17.416  20.568 -25.231  1.00  0.00      A    H
ATOM   1351  HB2 GLU A  93      18.731  19.359 -25.573  1.00  0.00      A    H
ATOM   1352  CG  GLU A  93      16.711  18.508 -25.630  1.00  0.00      A    C
ATOM   1353  HG1 GLU A  93      17.217  17.526 -25.750  1.00  0.00      A    H
ATOM   1354  HG2 GLU A  93      15.900  18.364 -24.885  1.00  0.00      A    H
ATOM   1355  CD  GLU A  93      16.162  18.969 -26.936  1.00  0.00      A    C
ATOM   1356  OE1 GLU A  93      16.966  19.011 -27.940  1.00  0.00      A    O
ATOM   1357  OE2 GLU A  93      14.928  19.137 -27.096  1.00  0.00      A    O
ATOM   1358  C   GLU A  93      19.239  19.907 -23.065  1.00  0.00      A    C
ATOM   1359  O   GLU A  93      19.298  21.000 -22.442  1.00  0.00      A    O
ATOM   1360  N   GLY A  94      20.409  19.224 -23.415  1.00  0.00      A    N
ATOM   1361  HN  GLY A  94      20.398  18.468 -24.065  1.00  0.00      A    H
ATOM   1362  CA  GLY A  94      21.756  19.672 -23.281  1.00  0.00      A    C
ATOM   1363  HA1 GLY A  94      21.950  20.619 -23.762  1.00  0.00      A    H
ATOM   1364  HA2 GLY A  94      21.816  19.550 -22.210  1.00  0.00      A    H
ATOM   1365  C   GLY A  94      22.518  18.681 -24.049  1.00  0.00      A    C
ATOM   1366  O   GLY A  94      21.997  17.677 -24.420  1.00  0.00      A    O
ATOM   1367  N   THR A  95      23.879  18.897 -24.235  1.00  0.00      A    N
ATOM   1368  HN  THR A  95      24.306  19.710 -23.847  1.00  0.00      A    H
ATOM   1369  CA  THR A  95      24.779  17.859 -24.711  1.00  0.00      A    C
ATOM   1370  HA  THR A  95      24.339  17.494 -25.627  1.00  0.00      A    H
ATOM   1371  CB  THR A  95      26.200  18.518 -24.943  1.00  0.00      A    C
ATOM   1372  HB  THR A  95      26.947  17.785 -25.314  1.00  0.00      A    H
ATOM   1373  OG1 THR A  95      26.794  19.002 -23.750  1.00  0.00      A    O
ATOM   1374  HG1 THR A  95      27.700  19.235 -23.966  1.00  0.00      A    H
ATOM   1375  CG2 THR A  95      26.169  19.711 -25.879  1.00  0.00      A    C
ATOM   1376 HG21 THR A  95      25.441  20.492 -25.574  1.00  0.00      A    H
ATOM   1377 HG22 THR A  95      27.119  20.264 -26.038  1.00  0.00      A    H
ATOM   1378 HG23 THR A  95      25.809  19.425 -26.890  1.00  0.00      A    H
ATOM   1379  C   THR A  95      24.976  16.595 -23.820  1.00  0.00      A    C
ATOM   1380  O   THR A  95      24.780  16.595 -22.593  1.00  0.00      A    O
ATOM   1381  N   CYS A  96      25.243  15.371 -24.420  1.00  0.00      A    N
ATOM   1382  HN  CYS A  96      25.432  15.340 -25.399  1.00  0.00      A    H
ATOM   1383  CA  CYS A  96      25.249  14.145 -23.689  1.00  0.00      A    C
ATOM   1384  HA  CYS A  96      24.275  13.963 -23.262  1.00  0.00      A    H
ATOM   1385  CB  CYS A  96      25.410  13.038 -24.725  1.00  0.00      A    C
ATOM   1386  HB1 CYS A  96      24.389  12.914 -25.145  1.00  0.00      A    H
ATOM   1387  HB2 CYS A  96      26.091  13.373 -25.536  1.00  0.00      A    H
ATOM   1388  SG  CYS A  96      25.824  11.358 -24.239  1.00  0.00      A    S
ATOM   1389  C   CYS A  96      26.395  14.022 -22.604  1.00  0.00      A    C
ATOM   1390  O   CYS A  96      27.583  14.121 -22.916  1.00  0.00      A    O
ATOM   1391  N   ASP A  97      26.088  13.585 -21.388  1.00  0.00      A    N
ATOM   1392  HN  ASP A  97      25.119  13.470 -21.185  1.00  0.00      A    H
ATOM   1393  CA  ASP A  97      27.109  13.411 -20.402  1.00  0.00      A    C
ATOM   1394  HA  ASP A  97      27.869  14.148 -20.617  1.00  0.00      A    H
ATOM   1395  CB  ASP A  97      26.552  13.744 -19.025  1.00  0.00      A    C
ATOM   1396  HB1 ASP A  97      26.079  14.750 -19.016  1.00  0.00      A    H
ATOM   1397  HB2 ASP A  97      25.835  13.007 -18.605  1.00  0.00      A    H
ATOM   1398  CG  ASP A  97      27.769  13.850 -18.047  1.00  0.00      A    C
ATOM   1399  OD1 ASP A  97      28.249  14.977 -17.860  1.00  0.00      A    O
ATOM   1400  OD2 ASP A  97      28.100  12.774 -17.491  1.00  0.00      A    O
ATOM   1401  C   ASP A  97      27.772  12.033 -20.535  1.00  0.00      A    C
ATOM   1402  O   ASP A  97      28.929  11.943 -20.164  1.00  0.00      A    O
ATOM   1403  N   GLN A  98      27.177  10.915 -21.094  1.00  0.00      A    N
ATOM   1404  HN  GLN A  98      26.191  10.865 -21.238  1.00  0.00      A    H
ATOM   1405  CA  GLN A  98      27.864   9.627 -21.311  1.00  0.00      A    C
ATOM   1406  HA  GLN A  98      28.080   9.269 -20.315  1.00  0.00      A    H
ATOM   1407  CB  GLN A  98      27.015   8.532 -22.094  1.00  0.00      A    C
ATOM   1408  HB1 GLN A  98      26.008   8.510 -21.626  1.00  0.00      A    H
ATOM   1409  HB2 GLN A  98      26.940   8.829 -23.162  1.00  0.00      A    H
ATOM   1410  CG  GLN A  98      27.500   7.079 -22.046  1.00  0.00      A    C
ATOM   1411  HG1 GLN A  98      27.128   6.463 -22.893  1.00  0.00      A    H
ATOM   1412  HG2 GLN A  98      28.605   6.961 -22.048  1.00  0.00      A    H
ATOM   1413  CD  GLN A  98      27.033   6.427 -20.699  1.00  0.00      A    C
ATOM   1414  OE1 GLN A  98      27.834   6.320 -19.763  1.00  0.00      A    O
ATOM   1415  NE2 GLN A  98      25.855   5.856 -20.576  1.00  0.00      A    N
ATOM   1416 HE21 GLN A  98      25.698   5.264 -19.785  1.00  0.00      A    H
ATOM   1417 HE22 GLN A  98      25.077   6.033 -21.178  1.00  0.00      A    H
ATOM   1418  C   GLN A  98      29.173   9.828 -22.116  1.00  0.00      A    C
ATOM   1419  O   GLN A  98      30.284   9.363 -21.842  1.00  0.00      A    O
ATOM   1420  N   ALA A  99      29.175  10.636 -23.233  1.00  0.00      A    N
ATOM   1421  HN  ALA A  99      28.345  11.055 -23.594  1.00  0.00      A    H
ATOM   1422  CA  ALA A  99      30.361  10.966 -24.026  1.00  0.00      A    C
ATOM   1423  HA  ALA A  99      30.836  10.057 -24.363  1.00  0.00      A    H
ATOM   1424  CB  ALA A  99      29.913  11.759 -25.267  1.00  0.00      A    C
ATOM   1425  HB1 ALA A  99      29.663  12.812 -25.018  1.00  0.00      A    H
ATOM   1426  HB2 ALA A  99      30.589  11.550 -26.124  1.00  0.00      A    H
ATOM   1427  HB3 ALA A  99      28.923  11.399 -25.621  1.00  0.00      A    H
ATOM   1428  C   ALA A  99      31.348  11.788 -23.324  1.00  0.00      A    C
ATOM   1429  O   ALA A  99      32.576  11.781 -23.631  1.00  0.00      A    O
ATOM   1430  N   ARG A 100      30.970  12.532 -22.280  1.00  0.00      A    N
ATOM   1431  HN  ARG A 100      30.021  12.507 -21.974  1.00  0.00      A    H
ATOM   1432  CA  ARG A 100      31.868  13.151 -21.375  1.00  0.00      A    C
ATOM   1433  HA  ARG A 100      32.639  13.592 -21.990  1.00  0.00      A    H
ATOM   1434  CB  ARG A 100      31.214  14.257 -20.573  1.00  0.00      A    C
ATOM   1435  HB1 ARG A 100      30.431  13.845 -19.902  1.00  0.00      A    H
ATOM   1436  HB2 ARG A 100      31.940  14.640 -19.824  1.00  0.00      A    H
ATOM   1437  CG  ARG A 100      30.487  15.359 -21.301  1.00  0.00      A    C
ATOM   1438  HG1 ARG A 100      31.259  15.811 -21.960  1.00  0.00      A    H
ATOM   1439  HG2 ARG A 100      29.698  14.923 -21.950  1.00  0.00      A    H
ATOM   1440  CD  ARG A 100      29.786  16.272 -20.342  1.00  0.00      A    C
ATOM   1441  HD1 ARG A 100      29.545  15.696 -19.423  1.00  0.00      A    H
ATOM   1442  HD2 ARG A 100      30.330  17.209 -20.097  1.00  0.00      A    H
ATOM   1443  NE  ARG A 100      28.525  16.758 -20.971  1.00  0.00      A    N
ATOM   1444  HE  ARG A 100      28.595  17.003 -21.938  1.00  0.00      A    H
ATOM   1445  CZ  ARG A 100      27.544  17.412 -20.368  1.00  0.00      A    C
ATOM   1446  NH1 ARG A 100      27.374  17.266 -19.085  1.00  0.00      A    N
ATOM   1447 HH11 ARG A 100      27.779  16.507 -18.576  1.00  0.00      A    H
ATOM   1448 HH12 ARG A 100      26.533  17.675 -18.731  1.00  0.00      A    H
ATOM   1449  NH2 ARG A 100      26.616  18.095 -21.023  1.00  0.00      A    N
ATOM   1450 HH21 ARG A 100      26.729  18.298 -21.996  1.00  0.00      A    H
ATOM   1451 HH22 ARG A 100      25.819  18.449 -20.534  1.00  0.00      A    H
ATOM   1452  C   ARG A 100      32.573  12.035 -20.548  1.00  0.00      A    C
ATOM   1453  O   ARG A 100      33.798  11.976 -20.534  1.00  0.00      A    O
ATOM   1454  N   LYS A 101      31.863  11.117 -19.872  1.00  0.00      A    N
ATOM   1455  HN  LYS A 101      30.878  11.136 -20.025  1.00  0.00      A    H
ATOM   1456  CA  LYS A 101      32.373  10.160 -18.910  1.00  0.00      A    C
ATOM   1457  HA  LYS A 101      32.854  10.824 -18.207  1.00  0.00      A    H
ATOM   1458  CB  LYS A 101      31.268   9.455 -18.176  1.00  0.00      A    C
ATOM   1459  HB1 LYS A 101      30.666   9.151 -19.059  1.00  0.00      A    H
ATOM   1460  HB2 LYS A 101      31.600   8.560 -17.607  1.00  0.00      A    H
ATOM   1461  CG  LYS A 101      30.474  10.417 -17.313  1.00  0.00      A    C
ATOM   1462  HG1 LYS A 101      31.237  10.831 -16.621  1.00  0.00      A    H
ATOM   1463  HG2 LYS A 101      30.064  11.212 -17.972  1.00  0.00      A    H
ATOM   1464  CD  LYS A 101      29.400   9.711 -16.436  1.00  0.00      A    C
ATOM   1465  HD1 LYS A 101      29.899   8.793 -16.058  1.00  0.00      A    H
ATOM   1466  HD2 LYS A 101      29.090  10.333 -15.569  1.00  0.00      A    H
ATOM   1467  CE  LYS A 101      28.144   9.181 -17.152  1.00  0.00      A    C
ATOM   1468  HE1 LYS A 101      28.379   8.745 -18.147  1.00  0.00      A    H
ATOM   1469  HE2 LYS A 101      27.619   8.424 -16.530  1.00  0.00      A    H
ATOM   1470  NZ  LYS A 101      27.134  10.217 -17.362  1.00  0.00      A    N
ATOM   1471  HZ1 LYS A 101      27.572  11.146 -17.528  1.00  0.00      A    H
ATOM   1472  HZ2 LYS A 101      26.504   9.876 -18.116  1.00  0.00      A    H
ATOM   1473  HZ3 LYS A 101      26.522  10.387 -16.539  1.00  0.00      A    H
ATOM   1474  C   LYS A 101      33.445   9.125 -19.364  1.00  0.00      A    C
ATOM   1475  O   LYS A 101      34.398   8.913 -18.668  1.00  0.00      A    O
ATOM   1476  N   THR A 102      33.123   8.460 -20.457  1.00  0.00      A    N
ATOM   1477  HN  THR A 102      32.232   8.676 -20.849  1.00  0.00      A    H
ATOM   1478  CA  THR A 102      34.015   7.610 -21.280  1.00  0.00      A    C
ATOM   1479  HA  THR A 102      33.530   7.560 -22.244  1.00  0.00      A    H
ATOM   1480  CB  THR A 102      35.477   8.108 -21.560  1.00  0.00      A    C
ATOM   1481  HB  THR A 102      35.876   7.455 -22.365  1.00  0.00      A    H
ATOM   1482  OG1 THR A 102      36.411   8.198 -20.460  1.00  0.00      A    O
ATOM   1483  HG1 THR A 102      35.954   8.497 -19.670  1.00  0.00      A    H
ATOM   1484  CG2 THR A 102      35.474   9.535 -22.118  1.00  0.00      A    C
ATOM   1485 HG21 THR A 102      35.546  10.412 -21.440  1.00  0.00      A    H
ATOM   1486 HG22 THR A 102      36.293   9.602 -22.866  1.00  0.00      A    H
ATOM   1487 HG23 THR A 102      34.527   9.739 -22.661  1.00  0.00      A    H
ATOM   1488  C   THR A 102      34.024   6.191 -20.701  1.00  0.00      A    C
ATOM   1489  O   THR A 102      33.877   5.236 -21.465  1.00  0.00      A    O
ATOM   1490  N   ALA A 103      34.181   6.033 -19.360  1.00  0.00      A    N
ATOM   1491  HN  ALA A 103      34.280   6.841 -18.785  1.00  0.00      A    H
ATOM   1492  CA  ALA A 103      34.157   4.778 -18.650  1.00  0.00      A    C
ATOM   1493  HA  ALA A 103      34.554   3.969 -19.245  1.00  0.00      A    H
ATOM   1494  CB  ALA A 103      34.903   5.001 -17.293  1.00  0.00      A    C
ATOM   1495  HB1 ALA A 103      35.044   4.040 -16.754  1.00  0.00      A    H
ATOM   1496  HB2 ALA A 103      35.945   5.329 -17.500  1.00  0.00      A    H
ATOM   1497  HB3 ALA A 103      34.349   5.761 -16.702  1.00  0.00      A    H
ATOM   1498  C   ALA A 103      32.715   4.326 -18.218  1.00  0.00      A    C
ATOM   1499  O   ALA A 103      31.899   5.218 -17.975  1.00  0.00      A    O
ATOM   1500  N   ARG A 104      32.422   3.038 -18.107  1.00  0.00      A    N
ATOM   1501  HN  ARG A 104      33.131   2.377 -18.342  1.00  0.00      A    H
ATOM   1502  CA  ARG A 104      31.080   2.653 -17.783  1.00  0.00      A    C
ATOM   1503  HA  ARG A 104      30.450   3.422 -18.205  1.00  0.00      A    H
ATOM   1504  CB  ARG A 104      30.637   1.362 -18.451  1.00  0.00      A    C
ATOM   1505  HB1 ARG A 104      29.539   1.206 -18.382  1.00  0.00      A    H
ATOM   1506  HB2 ARG A 104      31.002   1.459 -19.496  1.00  0.00      A    H
ATOM   1507  CG  ARG A 104      31.166   0.007 -17.928  1.00  0.00      A    C
ATOM   1508  HG1 ARG A 104      32.277   0.012 -17.922  1.00  0.00      A    H
ATOM   1509  HG2 ARG A 104      30.859   0.005 -16.860  1.00  0.00      A    H
ATOM   1510  CD  ARG A 104      30.612  -1.186 -18.664  1.00  0.00      A    C
ATOM   1511  HD1 ARG A 104      29.507  -1.122 -18.764  1.00  0.00      A    H
ATOM   1512  HD2 ARG A 104      31.032  -1.236 -19.691  1.00  0.00      A    H
ATOM   1513  NE  ARG A 104      30.939  -2.347 -17.797  1.00  0.00      A    N
ATOM   1514  HE  ARG A 104      31.369  -2.207 -16.905  1.00  0.00      A    H
ATOM   1515  CZ  ARG A 104      30.807  -3.653 -18.157  1.00  0.00      A    C
ATOM   1516  NH1 ARG A 104      30.107  -4.007 -19.240  1.00  0.00      A    N
ATOM   1517 HH11 ARG A 104      29.330  -3.437 -19.504  1.00  0.00      A    H
ATOM   1518 HH12 ARG A 104      30.197  -4.991 -19.394  1.00  0.00      A    H
ATOM   1519  NH2 ARG A 104      31.402  -4.656 -17.521  1.00  0.00      A    N
ATOM   1520 HH21 ARG A 104      32.073  -4.421 -16.817  1.00  0.00      A    H
ATOM   1521 HH22 ARG A 104      31.414  -5.563 -17.942  1.00  0.00      A    H
ATOM   1522  C   ARG A 104      30.695   2.612 -16.292  1.00  0.00      A    C
ATOM   1523  O   ARG A 104      31.559   2.430 -15.452  1.00  0.00      A    O
ATOM   1524  N   VAL A 105      29.409   2.842 -15.981  1.00  0.00      A    N
ATOM   1525  HN  VAL A 105      28.793   3.235 -16.659  1.00  0.00      A    H
ATOM   1526  CA  VAL A 105      28.845   2.863 -14.605  1.00  0.00      A    C
ATOM   1527  HA  VAL A 105      29.713   3.030 -13.985  1.00  0.00      A    H
ATOM   1528  CB  VAL A 105      27.933   4.077 -14.302  1.00  0.00      A    C
ATOM   1529  HB  VAL A 105      27.056   3.971 -14.976  1.00  0.00      A    H
ATOM   1530  CG1 VAL A 105      27.691   4.149 -12.780  1.00  0.00      A    C
ATOM   1531 HG11 VAL A 105      28.643   4.477 -12.310  1.00  0.00      A    H
ATOM   1532 HG12 VAL A 105      26.914   4.904 -12.539  1.00  0.00      A    H
ATOM   1533 HG13 VAL A 105      27.394   3.160 -12.368  1.00  0.00      A    H
ATOM   1534  CG2 VAL A 105      28.615   5.377 -14.732  1.00  0.00      A    C
ATOM   1535 HG21 VAL A 105      28.711   5.537 -15.828  1.00  0.00      A    H
ATOM   1536 HG22 VAL A 105      27.932   6.197 -14.424  1.00  0.00      A    H
ATOM   1537 HG23 VAL A 105      29.585   5.473 -14.199  1.00  0.00      A    H
ATOM   1538  C   VAL A 105      28.197   1.492 -14.353  1.00  0.00      A    C
ATOM   1539  O   VAL A 105      28.874   0.480 -14.341  1.00  0.00      A    O
ATOM   1540  N   VAL A 106      26.828   1.455 -14.114  1.00  0.00      A    N
ATOM   1541  HN  VAL A 106      26.264   2.277 -14.145  1.00  0.00      A    H
ATOM   1542  CA  VAL A 106      26.067   0.113 -13.896  1.00  0.00      A    C
ATOM   1543  HA  VAL A 106      26.772  -0.653 -13.610  1.00  0.00      A    H
ATOM   1544  CB  VAL A 106      25.018   0.237 -12.824  1.00  0.00      A    C
ATOM   1545  HB  VAL A 106      24.335   1.085 -13.045  1.00  0.00      A    H
ATOM   1546  CG1 VAL A 106      24.160  -1.096 -12.710  1.00  0.00      A    C
ATOM   1547 HG11 VAL A 106      24.808  -1.995 -12.633  1.00  0.00      A    H
ATOM   1548 HG12 VAL A 106      23.472  -1.014 -11.841  1.00  0.00      A    H
ATOM   1549 HG13 VAL A 106      23.579  -1.229 -13.647  1.00  0.00      A    H
ATOM   1550  CG2 VAL A 106      25.700   0.547 -11.472  1.00  0.00      A    C
ATOM   1551 HG21 VAL A 106      24.931   0.470 -10.675  1.00  0.00      A    H
ATOM   1552 HG22 VAL A 106      26.490  -0.202 -11.249  1.00  0.00      A    H
ATOM   1553 HG23 VAL A 106      26.197   1.540 -11.493  1.00  0.00      A    H
ATOM   1554  C   VAL A 106      25.470  -0.338 -15.266  1.00  0.00      A    C
ATOM   1555  O   VAL A 106      24.772   0.469 -15.877  1.00  0.00      A    O
ATOM   1556  N   ALA A 107      25.887  -1.526 -15.717  1.00  0.00      A    N
ATOM   1557  HN  ALA A 107      26.453  -2.049 -15.084  1.00  0.00      A    H
ATOM   1558  CA  ALA A 107      25.470  -2.178 -16.896  1.00  0.00      A    C
ATOM   1559  HA  ALA A 107      24.888  -1.506 -17.509  1.00  0.00      A    H
ATOM   1560  CB  ALA A 107      26.576  -2.612 -17.869  1.00  0.00      A    C
ATOM   1561  HB1 ALA A 107      27.333  -1.831 -18.095  1.00  0.00      A    H
ATOM   1562  HB2 ALA A 107      27.111  -3.531 -17.548  1.00  0.00      A    H
ATOM   1563  HB3 ALA A 107      26.116  -3.003 -18.801  1.00  0.00      A    H
ATOM   1564  C   ALA A 107      24.647  -3.378 -16.617  1.00  0.00      A    C
ATOM   1565  O   ALA A 107      24.629  -3.904 -15.519  1.00  0.00      A    O
ATOM   1566  N   ILE A 108      23.828  -3.752 -17.649  1.00  0.00      A    N
ATOM   1567  HN  ILE A 108      24.055  -3.447 -18.571  1.00  0.00      A    H
ATOM   1568  CA  ILE A 108      23.325  -5.104 -17.611  1.00  0.00      A    C
ATOM   1569  HA  ILE A 108      23.562  -5.613 -16.688  1.00  0.00      A    H
ATOM   1570  CB  ILE A 108      21.771  -5.199 -17.776  1.00  0.00      A    C
ATOM   1571  HB  ILE A 108      21.440  -6.260 -17.773  1.00  0.00      A    H
ATOM   1572  CG2 ILE A 108      21.111  -4.609 -16.533  1.00  0.00      A    C
ATOM   1573 HG21 ILE A 108      21.379  -5.183 -15.621  1.00  0.00      A    H
ATOM   1574 HG22 ILE A 108      21.295  -3.514 -16.563  1.00  0.00      A    H
ATOM   1575 HG23 ILE A 108      20.004  -4.667 -16.614  1.00  0.00      A    H
ATOM   1576  CG1 ILE A 108      21.320  -4.604 -19.122  1.00  0.00      A    C
ATOM   1577 HG11 ILE A 108      21.751  -3.591 -19.270  1.00  0.00      A    H
ATOM   1578 HG12 ILE A 108      21.905  -5.220 -19.837  1.00  0.00      A    H
ATOM   1579  CD  ILE A 108      19.847  -4.662 -19.589  1.00  0.00      A    C
ATOM   1580  HD1 ILE A 108      19.141  -4.186 -18.875  1.00  0.00      A    H
ATOM   1581  HD2 ILE A 108      19.665  -4.384 -20.649  1.00  0.00      A    H
ATOM   1582  HD3 ILE A 108      19.661  -5.752 -19.692  1.00  0.00      A    H
ATOM   1583  C   ILE A 108      24.173  -5.861 -18.642  1.00  0.00      A    C
ATOM   1584  O   ILE A 108      25.078  -5.302 -19.268  1.00  0.00      A    O
ATOM   1585  N   ASP A 109      23.886  -7.144 -18.956  1.00  0.00      A    N
ATOM   1586  HN  ASP A 109      23.097  -7.561 -18.511  1.00  0.00      A    H
ATOM   1587  CA  ASP A 109      24.622  -7.917 -19.914  1.00  0.00      A    C
ATOM   1588  HA  ASP A 109      25.508  -7.320 -20.074  1.00  0.00      A    H
ATOM   1589  CB  ASP A 109      24.892  -9.318 -19.429  1.00  0.00      A    C
ATOM   1590  HB1 ASP A 109      24.029  -9.833 -18.955  1.00  0.00      A    H
ATOM   1591  HB2 ASP A 109      25.267  -9.990 -20.230  1.00  0.00      A    H
ATOM   1592  CG  ASP A 109      25.915  -9.187 -18.353  1.00  0.00      A    C
ATOM   1593  OD1 ASP A 109      27.085  -8.847 -18.710  1.00  0.00      A    O
ATOM   1594  OD2 ASP A 109      25.671  -9.514 -17.148  1.00  0.00      A    O
ATOM   1595  C   ASP A 109      23.904  -8.046 -21.225  1.00  0.00      A    C
ATOM   1596  O   ASP A 109      24.498  -7.836 -22.306  1.00  0.00      A    O
ATOM   1597  N   GLY A 110      22.618  -8.289 -21.232  1.00  0.00      A    N
ATOM   1598  HN  GLY A 110      22.106  -8.212 -20.380  1.00  0.00      A    H
ATOM   1599  CA  GLY A 110      21.824  -8.552 -22.491  1.00  0.00      A    C
ATOM   1600  HA1 GLY A 110      22.059  -7.800 -23.230  1.00  0.00      A    H
ATOM   1601  HA2 GLY A 110      21.975  -9.594 -22.732  1.00  0.00      A    H
ATOM   1602  C   GLY A 110      20.443  -8.306 -22.122  1.00  0.00      A    C
ATOM   1603  O   GLY A 110      20.172  -7.694 -21.056  1.00  0.00      A    O
ATOM   1604  N   PHE A 111      19.520  -8.732 -22.979  1.00  0.00      A    N
ATOM   1605  HN  PHE A 111      19.785  -9.114 -23.861  1.00  0.00      A    H
ATOM   1606  CA  PHE A 111      18.098  -8.599 -22.728  1.00  0.00      A    C
ATOM   1607  HA  PHE A 111      17.988  -8.734 -21.662  1.00  0.00      A    H
ATOM   1608  CB  PHE A 111      17.641  -7.143 -22.903  1.00  0.00      A    C
ATOM   1609  HB1 PHE A 111      16.609  -7.027 -22.509  1.00  0.00      A    H
ATOM   1610  HB2 PHE A 111      18.237  -6.596 -22.141  1.00  0.00      A    H
ATOM   1611  CG  PHE A 111      17.776  -6.534 -24.243  1.00  0.00      A    C
ATOM   1612  CD1 PHE A 111      16.740  -6.342 -25.051  1.00  0.00      A    C
ATOM   1613  HD1 PHE A 111      15.765  -6.713 -24.773  1.00  0.00      A    H
ATOM   1614  CE1 PHE A 111      16.820  -5.597 -26.251  1.00  0.00      A    C
ATOM   1615  HE1 PHE A 111      15.935  -5.548 -26.868  1.00  0.00      A    H
ATOM   1616  CZ  PHE A 111      18.094  -5.128 -26.632  1.00  0.00      A    C
ATOM   1617  HZ  PHE A 111      18.278  -4.652 -27.585  1.00  0.00      A    H
ATOM   1618  CD2 PHE A 111      19.080  -6.230 -24.709  1.00  0.00      A    C
ATOM   1619  HD2 PHE A 111      19.903  -6.457 -24.047  1.00  0.00      A    H
ATOM   1620  CE2 PHE A 111      19.254  -5.454 -25.874  1.00  0.00      A    C
ATOM   1621  HE2 PHE A 111      20.243  -5.154 -26.189  1.00  0.00      A    H
ATOM   1622  C   PHE A 111      17.326  -9.644 -23.466  1.00  0.00      A    C
ATOM   1623  O   PHE A 111      17.830 -10.274 -24.417  1.00  0.00      A    O
ATOM   1624  N   GLU A 112      16.146 -10.087 -23.101  1.00  0.00      A    N
ATOM   1625  HN  GLU A 112      15.719  -9.614 -22.334  1.00  0.00      A    H
ATOM   1626  CA  GLU A 112      15.159 -10.950 -23.803  1.00  0.00      A    C
ATOM   1627  HA  GLU A 112      15.408 -11.264 -24.807  1.00  0.00      A    H
ATOM   1628  CB  GLU A 112      14.998 -12.247 -22.927  1.00  0.00      A    C
ATOM   1629  HB1 GLU A 112      14.716 -11.984 -21.885  1.00  0.00      A    H
ATOM   1630  HB2 GLU A 112      14.137 -12.832 -23.313  1.00  0.00      A    H
ATOM   1631  CG  GLU A 112      16.250 -13.066 -22.744  1.00  0.00      A    C
ATOM   1632  HG1 GLU A 112      17.249 -12.598 -22.614  1.00  0.00      A    H
ATOM   1633  HG2 GLU A 112      16.197 -13.750 -21.870  1.00  0.00      A    H
ATOM   1634  CD  GLU A 112      16.524 -13.981 -23.916  1.00  0.00      A    C
ATOM   1635  OE1 GLU A 112      17.542 -14.697 -23.949  1.00  0.00      A    O
ATOM   1636  OE2 GLU A 112      15.634 -14.083 -24.806  1.00  0.00      A    O
ATOM   1637  C   GLU A 112      13.756 -10.382 -23.806  1.00  0.00      A    C
ATOM   1638  O   GLU A 112      13.271  -9.595 -22.935  1.00  0.00      A    O
ATOM   1639  N   SER A 113      13.042 -10.797 -24.874  1.00  0.00      A    N
ATOM   1640  HN  SER A 113      13.436 -11.472 -25.494  1.00  0.00      A    H
ATOM   1641  CA  SER A 113      11.626 -10.698 -24.975  1.00  0.00      A    C
ATOM   1642  HA  SER A 113      11.349  -9.881 -24.324  1.00  0.00      A    H
ATOM   1643  CB  SER A 113      11.230 -10.486 -26.433  1.00  0.00      A    C
ATOM   1644  HB1 SER A 113      11.954  -9.849 -26.984  1.00  0.00      A    H
ATOM   1645  HB2 SER A 113      11.274 -11.471 -26.944  1.00  0.00      A    H
ATOM   1646  OG  SER A 113       9.932  -9.892 -26.528  1.00  0.00      A    O
ATOM   1647  HG1 SER A 113       9.856  -9.114 -25.970  1.00  0.00      A    H
ATOM   1648  C   SER A 113      10.857 -11.876 -24.311  1.00  0.00      A    C
ATOM   1649  O   SER A 113      11.515 -12.902 -24.041  1.00  0.00      A    O
ATOM   1650  N   VAL A 114       9.540 -11.776 -24.089  1.00  0.00      A    N
ATOM   1651  HN  VAL A 114       9.033 -10.928 -24.222  1.00  0.00      A    H
ATOM   1652  CA  VAL A 114       8.756 -12.852 -23.514  1.00  0.00      A    C
ATOM   1653  HA  VAL A 114       9.356 -13.506 -22.899  1.00  0.00      A    H
ATOM   1654  CB  VAL A 114       7.724 -12.322 -22.528  1.00  0.00      A    C
ATOM   1655  HB  VAL A 114       7.231 -11.514 -23.110  1.00  0.00      A    H
ATOM   1656  CG1 VAL A 114       6.566 -13.332 -22.153  1.00  0.00      A    C
ATOM   1657 HG11 VAL A 114       7.024 -14.282 -21.805  1.00  0.00      A    H
ATOM   1658 HG12 VAL A 114       5.868 -12.878 -21.417  1.00  0.00      A    H
ATOM   1659 HG13 VAL A 114       5.930 -13.541 -23.040  1.00  0.00      A    H
ATOM   1660  CG2 VAL A 114       8.485 -11.742 -21.344  1.00  0.00      A    C
ATOM   1661 HG21 VAL A 114       7.814 -11.073 -20.764  1.00  0.00      A    H
ATOM   1662 HG22 VAL A 114       8.871 -12.492 -20.621  1.00  0.00      A    H
ATOM   1663 HG23 VAL A 114       9.405 -11.225 -21.690  1.00  0.00      A    H
ATOM   1664  C   VAL A 114       8.188 -13.682 -24.596  1.00  0.00      A    C
ATOM   1665  O   VAL A 114       7.578 -13.127 -25.477  1.00  0.00      A    O
ATOM   1666  N   PRO A 115       8.277 -14.994 -24.764  1.00  0.00      A    N
ATOM   1667  CD  PRO A 115       9.121 -15.857 -23.995  1.00  0.00      A    C
ATOM   1668  HD1 PRO A 115       8.578 -16.181 -23.082  1.00  0.00      A    H
ATOM   1669  HD2 PRO A 115      10.018 -15.302 -23.645  1.00  0.00      A    H
ATOM   1670  CA  PRO A 115       7.427 -15.689 -25.685  1.00  0.00      A    C
ATOM   1671  HA  PRO A 115       7.629 -15.450 -26.719  1.00  0.00      A    H
ATOM   1672  CB  PRO A 115       7.909 -17.153 -25.610  1.00  0.00      A    C
ATOM   1673  HB1 PRO A 115       7.237 -17.686 -24.903  1.00  0.00      A    H
ATOM   1674  HB2 PRO A 115       7.803 -17.603 -26.620  1.00  0.00      A    H
ATOM   1675  CG  PRO A 115       9.264 -17.032 -24.906  1.00  0.00      A    C
ATOM   1676  HG1 PRO A 115       9.533 -17.953 -24.345  1.00  0.00      A    H
ATOM   1677  HG2 PRO A 115      10.079 -16.696 -25.582  1.00  0.00      A    H
ATOM   1678  C   PRO A 115       5.929 -15.477 -25.415  1.00  0.00      A    C
ATOM   1679  O   PRO A 115       5.538 -15.584 -24.264  1.00  0.00      A    O
ATOM   1680  N   ARG A 116       5.200 -15.017 -26.443  1.00  0.00      A    N
ATOM   1681  HN  ARG A 116       5.638 -15.046 -27.338  1.00  0.00      A    H
ATOM   1682  CA  ARG A 116       3.980 -14.222 -26.269  1.00  0.00      A    C
ATOM   1683  HA  ARG A 116       4.056 -13.562 -25.417  1.00  0.00      A    H
ATOM   1684  CB  ARG A 116       3.726 -13.218 -27.520  1.00  0.00      A    C
ATOM   1685  HB1 ARG A 116       3.526 -13.862 -28.403  1.00  0.00      A    H
ATOM   1686  HB2 ARG A 116       2.862 -12.543 -27.341  1.00  0.00      A    H
ATOM   1687  CG  ARG A 116       4.967 -12.417 -27.694  1.00  0.00      A    C
ATOM   1688  HG1 ARG A 116       5.171 -11.934 -26.715  1.00  0.00      A    H
ATOM   1689  HG2 ARG A 116       5.851 -13.071 -27.853  1.00  0.00      A    H
ATOM   1690  CD  ARG A 116       4.897 -11.253 -28.722  1.00  0.00      A    C
ATOM   1691  HD1 ARG A 116       4.716 -11.678 -29.733  1.00  0.00      A    H
ATOM   1692  HD2 ARG A 116       4.129 -10.482 -28.499  1.00  0.00      A    H
ATOM   1693  NE  ARG A 116       6.312 -10.672 -28.705  1.00  0.00      A    N
ATOM   1694  HE  ARG A 116       7.038 -11.221 -28.291  1.00  0.00      A    H
ATOM   1695  CZ  ARG A 116       6.542  -9.362 -28.714  1.00  0.00      A    C
ATOM   1696  NH1 ARG A 116       5.787  -8.575 -29.450  1.00  0.00      A    N
ATOM   1697 HH11 ARG A 116       5.096  -9.103 -29.944  1.00  0.00      A    H
ATOM   1698 HH12 ARG A 116       5.949  -7.606 -29.637  1.00  0.00      A    H
ATOM   1699  NH2 ARG A 116       7.570  -8.779 -28.183  1.00  0.00      A    N
ATOM   1700 HH21 ARG A 116       8.123  -9.373 -27.599  1.00  0.00      A    H
ATOM   1701 HH22 ARG A 116       7.702  -7.819 -28.427  1.00  0.00      A    H
ATOM   1702  C   ARG A 116       2.675 -15.004 -26.197  1.00  0.00      A    C
ATOM   1703  O   ARG A 116       2.649 -16.184 -26.601  1.00  0.00      A    O
ATOM   1704  N   LYS A 117       1.629 -14.390 -25.752  1.00  0.00      A    N
ATOM   1705  HN  LYS A 117       1.671 -13.470 -25.372  1.00  0.00      A    H
ATOM   1706  CA  LYS A 117       0.320 -14.913 -25.679  1.00  0.00      A    C
ATOM   1707  HA  LYS A 117      -0.143 -13.969 -25.434  1.00  0.00      A    H
ATOM   1708  CB  LYS A 117      -0.297 -15.523 -26.985  1.00  0.00      A    C
ATOM   1709  HB1 LYS A 117       0.154 -16.533 -27.080  1.00  0.00      A    H
ATOM   1710  HB2 LYS A 117      -1.399 -15.496 -26.845  1.00  0.00      A    H
ATOM   1711  CG  LYS A 117      -0.009 -14.687 -28.254  1.00  0.00      A    C
ATOM   1712  HG1 LYS A 117      -0.426 -13.691 -27.993  1.00  0.00      A    H
ATOM   1713  HG2 LYS A 117       1.078 -14.612 -28.469  1.00  0.00      A    H
ATOM   1714  CD  LYS A 117      -0.584 -15.384 -29.486  1.00  0.00      A    C
ATOM   1715  HD1 LYS A 117      -0.102 -16.381 -29.578  1.00  0.00      A    H
ATOM   1716  HD2 LYS A 117      -1.635 -15.538 -29.162  1.00  0.00      A    H
ATOM   1717  CE  LYS A 117      -0.391 -14.678 -30.764  1.00  0.00      A    C
ATOM   1718  HE1 LYS A 117      -0.902 -13.695 -30.845  1.00  0.00      A    H
ATOM   1719  HE2 LYS A 117       0.693 -14.452 -30.858  1.00  0.00      A    H
ATOM   1720  NZ  LYS A 117      -0.759 -15.594 -31.836  1.00  0.00      A    N
ATOM   1721  HZ1 LYS A 117      -1.793 -15.593 -31.951  1.00  0.00      A    H
ATOM   1722  HZ2 LYS A 117      -0.346 -15.162 -32.687  1.00  0.00      A    H
ATOM   1723  HZ3 LYS A 117      -0.375 -16.534 -31.612  1.00  0.00      A    H
ATOM   1724  C   LYS A 117       0.032 -15.760 -24.498  1.00  0.00      A    C
ATOM   1725  O   LYS A 117      -0.717 -15.415 -23.596  1.00  0.00      A    O
ATOM   1726  N   ASP A 118       0.702 -17.001 -24.421  1.00  0.00      A    N
ATOM   1727  HN  ASP A 118       1.286 -17.265 -25.185  1.00  0.00      A    H
ATOM   1728  CA  ASP A 118       0.579 -18.057 -23.430  1.00  0.00      A    C
ATOM   1729  HA  ASP A 118      -0.480 -18.269 -23.425  1.00  0.00      A    H
ATOM   1730  CB  ASP A 118       1.460 -19.257 -23.754  1.00  0.00      A    C
ATOM   1731  HB1 ASP A 118       2.535 -18.980 -23.721  1.00  0.00      A    H
ATOM   1732  HB2 ASP A 118       1.245 -20.040 -22.996  1.00  0.00      A    H
ATOM   1733  CG  ASP A 118       1.133 -19.753 -25.105  1.00  0.00      A    C
ATOM   1734  OD1 ASP A 118       2.099 -19.697 -25.910  1.00  0.00      A    O
ATOM   1735  OD2 ASP A 118      -0.012 -20.129 -25.390  1.00  0.00      A    O
ATOM   1736  C   ASP A 118       0.840 -17.659 -22.073  1.00  0.00      A    C
ATOM   1737  O   ASP A 118       1.832 -17.087 -21.724  1.00  0.00      A    O
ATOM   1738  N   GLU A 119      -0.056 -18.055 -21.155  1.00  0.00      A    N
ATOM   1739  HN  GLU A 119      -0.833 -18.573 -21.507  1.00  0.00      A    H
ATOM   1740  CA  GLU A 119       0.019 -17.854 -19.779  1.00  0.00      A    C
ATOM   1741  HA  GLU A 119       0.138 -16.797 -19.591  1.00  0.00      A    H
ATOM   1742  CB  GLU A 119      -1.271 -18.300 -19.146  1.00  0.00      A    C
ATOM   1743  HB1 GLU A 119      -2.143 -17.920 -19.719  1.00  0.00      A    H
ATOM   1744  HB2 GLU A 119      -1.338 -19.409 -19.102  1.00  0.00      A    H
ATOM   1745  CG  GLU A 119      -1.502 -17.653 -17.754  1.00  0.00      A    C
ATOM   1746  HG1 GLU A 119      -0.582 -17.816 -17.154  1.00  0.00      A    H
ATOM   1747  HG2 GLU A 119      -1.441 -16.548 -17.848  1.00  0.00      A    H
ATOM   1748  CD  GLU A 119      -2.807 -18.119 -17.005  1.00  0.00      A    C
ATOM   1749  OE1 GLU A 119      -3.416 -17.222 -16.365  1.00  0.00      A    O
ATOM   1750  OE2 GLU A 119      -3.148 -19.313 -17.007  1.00  0.00      A    O
ATOM   1751  C   GLU A 119       1.131 -18.331 -18.898  1.00  0.00      A    C
ATOM   1752  O   GLU A 119       1.649 -17.509 -18.104  1.00  0.00      A    O
ATOM   1753  N   LYS A 120       1.568 -19.592 -18.984  1.00  0.00      A    N
ATOM   1754  HN  LYS A 120       1.261 -20.219 -19.696  1.00  0.00      A    H
ATOM   1755  CA  LYS A 120       2.693 -20.067 -18.166  1.00  0.00      A    C
ATOM   1756  HA  LYS A 120       2.443 -19.856 -17.137  1.00  0.00      A    H
ATOM   1757  CB  LYS A 120       2.842 -21.598 -18.476  1.00  0.00      A    C
ATOM   1758  HB1 LYS A 120       2.692 -21.717 -19.570  1.00  0.00      A    H
ATOM   1759  HB2 LYS A 120       3.825 -21.986 -18.133  1.00  0.00      A    H
ATOM   1760  CG  LYS A 120       1.790 -22.420 -17.782  1.00  0.00      A    C
ATOM   1761  HG1 LYS A 120       1.619 -22.179 -16.711  1.00  0.00      A    H
ATOM   1762  HG2 LYS A 120       0.829 -22.435 -18.339  1.00  0.00      A    H
ATOM   1763  CD  LYS A 120       2.128 -23.956 -17.795  1.00  0.00      A    C
ATOM   1764  HD1 LYS A 120       2.586 -24.148 -18.788  1.00  0.00      A    H
ATOM   1765  HD2 LYS A 120       2.845 -24.160 -16.971  1.00  0.00      A    H
ATOM   1766  CE  LYS A 120       0.932 -24.821 -17.552  1.00  0.00      A    C
ATOM   1767  HE1 LYS A 120       0.708 -25.013 -16.480  1.00  0.00      A    H
ATOM   1768  HE2 LYS A 120       0.046 -24.312 -17.990  1.00  0.00      A    H
ATOM   1769  NZ  LYS A 120       1.082 -26.182 -18.108  1.00  0.00      A    N
ATOM   1770  HZ1 LYS A 120       1.557 -26.228 -19.032  1.00  0.00      A    H
ATOM   1771  HZ2 LYS A 120       1.756 -26.648 -17.468  1.00  0.00      A    H
ATOM   1772  HZ3 LYS A 120       0.207 -26.739 -18.024  1.00  0.00      A    H
ATOM   1773  C   LYS A 120       3.956 -19.355 -18.433  1.00  0.00      A    C
ATOM   1774  O   LYS A 120       4.780 -18.968 -17.615  1.00  0.00      A    O
ATOM   1775  N   SER A 121       4.174 -19.083 -19.711  1.00  0.00      A    N
ATOM   1776  HN  SER A 121       3.577 -19.312 -20.476  1.00  0.00      A    H
ATOM   1777  CA  SER A 121       5.338 -18.224 -20.146  1.00  0.00      A    C
ATOM   1778  HA  SER A 121       6.266 -18.726 -19.914  1.00  0.00      A    H
ATOM   1779  CB  SER A 121       5.221 -17.920 -21.659  1.00  0.00      A    C
ATOM   1780  HB1 SER A 121       5.128 -18.845 -22.267  1.00  0.00      A    H
ATOM   1781  HB2 SER A 121       4.235 -17.421 -21.776  1.00  0.00      A    H
ATOM   1782  OG  SER A 121       6.276 -17.137 -22.256  1.00  0.00      A    O
ATOM   1783  HG1 SER A 121       5.969 -16.827 -23.111  1.00  0.00      A    H
ATOM   1784  C   SER A 121       5.446 -16.820 -19.431  1.00  0.00      A    C
ATOM   1785  O   SER A 121       6.491 -16.383 -18.905  1.00  0.00      A    O
ATOM   1786  N   LEU A 122       4.268 -16.107 -19.346  1.00  0.00      A    N
ATOM   1787  HN  LEU A 122       3.426 -16.579 -19.598  1.00  0.00      A    H
ATOM   1788  CA  LEU A 122       4.111 -14.822 -18.683  1.00  0.00      A    C
ATOM   1789  HA  LEU A 122       4.869 -14.189 -19.120  1.00  0.00      A    H
ATOM   1790  CB  LEU A 122       2.813 -14.132 -19.158  1.00  0.00      A    C
ATOM   1791  HB1 LEU A 122       2.624 -14.345 -20.232  1.00  0.00      A    H
ATOM   1792  HB2 LEU A 122       1.927 -14.675 -18.764  1.00  0.00      A    H
ATOM   1793  CG  LEU A 122       2.763 -12.672 -18.772  1.00  0.00      A    C
ATOM   1794  HG  LEU A 122       2.934 -12.656 -17.674  1.00  0.00      A    H
ATOM   1795  CD1 LEU A 122       3.783 -11.736 -19.411  1.00  0.00      A    C
ATOM   1796 HD11 LEU A 122       3.886 -10.780 -18.854  1.00  0.00      A    H
ATOM   1797 HD12 LEU A 122       4.771 -12.210 -19.594  1.00  0.00      A    H
ATOM   1798 HD13 LEU A 122       3.596 -11.526 -20.486  1.00  0.00      A    H
ATOM   1799  CD2 LEU A 122       1.342 -12.056 -19.035  1.00  0.00      A    C
ATOM   1800 HD21 LEU A 122       0.561 -12.667 -18.534  1.00  0.00      A    H
ATOM   1801 HD22 LEU A 122       1.327 -11.040 -18.585  1.00  0.00      A    H
ATOM   1802 HD23 LEU A 122       1.193 -12.004 -20.135  1.00  0.00      A    H
ATOM   1803  C   LEU A 122       4.253 -14.867 -17.291  1.00  0.00      A    C
ATOM   1804  O   LEU A 122       4.763 -13.851 -16.799  1.00  0.00      A    O
ATOM   1805  N   GLN A 123       3.794 -16.039 -16.591  1.00  0.00      A    N
ATOM   1806  HN  GLN A 123       3.400 -16.787 -17.120  1.00  0.00      A    H
ATOM   1807  CA  GLN A 123       4.000 -16.215 -15.155  1.00  0.00      A    C
ATOM   1808  HA  GLN A 123       3.672 -15.282 -14.720  1.00  0.00      A    H
ATOM   1809  CB  GLN A 123       3.141 -17.456 -14.656  1.00  0.00      A    C
ATOM   1810  HB1 GLN A 123       3.377 -18.355 -15.264  1.00  0.00      A    H
ATOM   1811  HB2 GLN A 123       3.427 -17.643 -13.599  1.00  0.00      A    H
ATOM   1812  CG  GLN A 123       1.628 -17.179 -14.618  1.00  0.00      A    C
ATOM   1813  HG1 GLN A 123       1.294 -16.501 -13.803  1.00  0.00      A    H
ATOM   1814  HG2 GLN A 123       1.295 -16.767 -15.595  1.00  0.00      A    H
ATOM   1815  CD  GLN A 123       0.967 -18.526 -14.306  1.00  0.00      A    C
ATOM   1816  OE1 GLN A 123       0.691 -19.266 -15.227  1.00  0.00      A    O
ATOM   1817  NE2 GLN A 123       0.950 -18.821 -13.000  1.00  0.00      A    N
ATOM   1818 HE21 GLN A 123       0.645 -19.729 -12.712  1.00  0.00      A    H
ATOM   1819 HE22 GLN A 123       1.310 -18.143 -12.360  1.00  0.00      A    H
ATOM   1820  C   GLN A 123       5.445 -16.476 -14.890  1.00  0.00      A    C
ATOM   1821  O   GLN A 123       6.009 -15.992 -13.954  1.00  0.00      A    O
ATOM   1822  N   LYS A 124       6.147 -17.343 -15.736  1.00  0.00      A    N
ATOM   1823  HN  LYS A 124       5.666 -17.866 -16.436  1.00  0.00      A    H
ATOM   1824  CA  LYS A 124       7.589 -17.646 -15.566  1.00  0.00      A    C
ATOM   1825  HA  LYS A 124       7.830 -18.051 -14.594  1.00  0.00      A    H
ATOM   1826  CB  LYS A 124       8.109 -18.651 -16.646  1.00  0.00      A    C
ATOM   1827  HB1 LYS A 124       7.256 -19.349 -16.782  1.00  0.00      A    H
ATOM   1828  HB2 LYS A 124       8.171 -18.173 -17.648  1.00  0.00      A    H
ATOM   1829  CG  LYS A 124       9.353 -19.495 -16.181  1.00  0.00      A    C
ATOM   1830  HG1 LYS A 124      10.137 -18.711 -16.105  1.00  0.00      A    H
ATOM   1831  HG2 LYS A 124       9.045 -19.903 -15.195  1.00  0.00      A    H
ATOM   1832  CD  LYS A 124       9.683 -20.654 -17.123  1.00  0.00      A    C
ATOM   1833  HD1 LYS A 124       8.831 -21.366 -17.168  1.00  0.00      A    H
ATOM   1834  HD2 LYS A 124       9.699 -20.321 -18.183  1.00  0.00      A    H
ATOM   1835  CE  LYS A 124      11.135 -21.271 -16.923  1.00  0.00      A    C
ATOM   1836  HE1 LYS A 124      11.446 -21.876 -17.802  1.00  0.00      A    H
ATOM   1837  HE2 LYS A 124      11.864 -20.441 -16.813  1.00  0.00      A    H
ATOM   1838  NZ  LYS A 124      11.065 -21.984 -15.635  1.00  0.00      A    N
ATOM   1839  HZ1 LYS A 124      11.835 -22.653 -15.434  1.00  0.00      A    H
ATOM   1840  HZ2 LYS A 124      11.023 -21.384 -14.786  1.00  0.00      A    H
ATOM   1841  HZ3 LYS A 124      10.170 -22.487 -15.472  1.00  0.00      A    H
ATOM   1842  C   LYS A 124       8.421 -16.422 -15.666  1.00  0.00      A    C
ATOM   1843  O   LYS A 124       9.386 -16.229 -14.910  1.00  0.00      A    O
ATOM   1844  N   ALA A 125       8.161 -15.640 -16.708  1.00  0.00      A    N
ATOM   1845  HN  ALA A 125       7.451 -15.895 -17.360  1.00  0.00      A    H
ATOM   1846  CA  ALA A 125       8.758 -14.313 -16.818  1.00  0.00      A    C
ATOM   1847  HA  ALA A 125       9.828 -14.391 -16.938  1.00  0.00      A    H
ATOM   1848  CB  ALA A 125       8.174 -13.578 -17.998  1.00  0.00      A    C
ATOM   1849  HB1 ALA A 125       7.207 -13.061 -17.818  1.00  0.00      A    H
ATOM   1850  HB2 ALA A 125       8.948 -12.874 -18.369  1.00  0.00      A    H
ATOM   1851  HB3 ALA A 125       7.997 -14.329 -18.798  1.00  0.00      A    H
ATOM   1852  C   ALA A 125       8.568 -13.438 -15.528  1.00  0.00      A    C
ATOM   1853  O   ALA A 125       9.532 -13.008 -14.906  1.00  0.00      A    O
ATOM   1854  N   VAL A 126       7.329 -13.154 -15.028  1.00  0.00      A    N
ATOM   1855  HN  VAL A 126       6.530 -13.560 -15.465  1.00  0.00      A    H
ATOM   1856  CA  VAL A 126       7.194 -12.197 -13.927  1.00  0.00      A    C
ATOM   1857  HA  VAL A 126       8.013 -11.504 -14.050  1.00  0.00      A    H
ATOM   1858  CB  VAL A 126       5.882 -11.364 -13.990  1.00  0.00      A    C
ATOM   1859  HB  VAL A 126       5.916 -10.981 -15.033  1.00  0.00      A    H
ATOM   1860  CG1 VAL A 126       4.656 -12.305 -13.755  1.00  0.00      A    C
ATOM   1861 HG11 VAL A 126       4.667 -12.842 -12.782  1.00  0.00      A    H
ATOM   1862 HG12 VAL A 126       3.748 -11.675 -13.868  1.00  0.00      A    H
ATOM   1863 HG13 VAL A 126       4.621 -13.164 -14.458  1.00  0.00      A    H
ATOM   1864  CG2 VAL A 126       5.985 -10.096 -13.168  1.00  0.00      A    C
ATOM   1865 HG21 VAL A 126       5.095  -9.433 -13.238  1.00  0.00      A    H
ATOM   1866 HG22 VAL A 126       6.019 -10.381 -12.094  1.00  0.00      A    H
ATOM   1867 HG23 VAL A 126       6.929  -9.534 -13.332  1.00  0.00      A    H
ATOM   1868  C   VAL A 126       7.495 -12.705 -12.562  1.00  0.00      A    C
ATOM   1869  O   VAL A 126       8.026 -11.987 -11.702  1.00  0.00      A    O
ATOM   1870  N   ALA A 127       7.295 -13.948 -12.368  1.00  0.00      A    N
ATOM   1871  HN  ALA A 127       6.777 -14.536 -12.984  1.00  0.00      A    H
ATOM   1872  CA  ALA A 127       7.953 -14.697 -11.234  1.00  0.00      A    C
ATOM   1873  HA  ALA A 127       7.731 -14.083 -10.374  1.00  0.00      A    H
ATOM   1874  CB  ALA A 127       7.363 -16.069 -11.177  1.00  0.00      A    C
ATOM   1875  HB1 ALA A 127       7.757 -16.689 -10.343  1.00  0.00      A    H
ATOM   1876  HB2 ALA A 127       6.254 -16.024 -11.132  1.00  0.00      A    H
ATOM   1877  HB3 ALA A 127       7.583 -16.664 -12.089  1.00  0.00      A    H
ATOM   1878  C   ALA A 127       9.507 -14.712 -11.242  1.00  0.00      A    C
ATOM   1879  O   ALA A 127      10.083 -14.934 -10.193  1.00  0.00      A    O
ATOM   1880  N   SER A 128      10.143 -14.430 -12.405  1.00  0.00      A    N
ATOM   1881  HN  SER A 128       9.641 -14.328 -13.260  1.00  0.00      A    H
ATOM   1882  CA  SER A 128      11.605 -14.387 -12.478  1.00  0.00      A    C
ATOM   1883  HA  SER A 128      11.946 -15.070 -11.714  1.00  0.00      A    H
ATOM   1884  CB  SER A 128      12.201 -14.738 -13.879  1.00  0.00      A    C
ATOM   1885  HB1 SER A 128      11.686 -14.055 -14.587  1.00  0.00      A    H
ATOM   1886  HB2 SER A 128      13.293 -14.536 -13.870  1.00  0.00      A    H
ATOM   1887  OG  SER A 128      12.084 -16.094 -14.340  1.00  0.00      A    O
ATOM   1888  HG1 SER A 128      11.208 -16.172 -14.725  1.00  0.00      A    H
ATOM   1889  C   SER A 128      12.016 -12.983 -11.965  1.00  0.00      A    C
ATOM   1890  O   SER A 128      12.929 -12.924 -11.130  1.00  0.00      A    O
ATOM   1891  N   GLN A 129      11.474 -11.932 -12.547  1.00  0.00      A    N
ATOM   1892  HN  GLN A 129      10.659 -12.069 -13.105  1.00  0.00      A    H
ATOM   1893  CA  GLN A 129      11.780 -10.579 -12.178  1.00  0.00      A    C
ATOM   1894  HA  GLN A 129      11.870 -10.424 -11.113  1.00  0.00      A    H
ATOM   1895  CB  GLN A 129      13.084 -10.335 -12.909  1.00  0.00      A    C
ATOM   1896  HB1 GLN A 129      13.520  -9.344 -12.660  1.00  0.00      A    H
ATOM   1897  HB2 GLN A 129      13.860 -11.048 -12.557  1.00  0.00      A    H
ATOM   1898  CG  GLN A 129      12.929 -10.338 -14.406  1.00  0.00      A    C
ATOM   1899  HG1 GLN A 129      12.474 -11.317 -14.670  1.00  0.00      A    H
ATOM   1900  HG2 GLN A 129      12.358  -9.481 -14.823  1.00  0.00      A    H
ATOM   1901  CD  GLN A 129      14.256 -10.401 -15.180  1.00  0.00      A    C
ATOM   1902  OE1 GLN A 129      14.642 -11.579 -15.463  1.00  0.00      A    O
ATOM   1903  NE2 GLN A 129      14.865  -9.310 -15.675  1.00  0.00      A    N
ATOM   1904 HE21 GLN A 129      15.702  -9.425 -16.210  1.00  0.00      A    H
ATOM   1905 HE22 GLN A 129      14.314  -8.476 -15.635  1.00  0.00      A    H
ATOM   1906  C   GLN A 129      10.685  -9.589 -12.715  1.00  0.00      A    C
ATOM   1907  O   GLN A 129       9.806  -9.999 -13.454  1.00  0.00      A    O
ATOM   1908  N   PRO A 130      10.700  -8.288 -12.381  1.00  0.00      A    N
ATOM   1909  CD  PRO A 130      11.408  -7.803 -11.214  1.00  0.00      A    C
ATOM   1910  HD1 PRO A 130      12.415  -7.450 -11.521  1.00  0.00      A    H
ATOM   1911  HD2 PRO A 130      11.434  -8.522 -10.367  1.00  0.00      A    H
ATOM   1912  CA  PRO A 130       9.918  -7.244 -13.020  1.00  0.00      A    C
ATOM   1913  HA  PRO A 130       8.882  -7.545 -12.963  1.00  0.00      A    H
ATOM   1914  CB  PRO A 130      10.200  -6.016 -12.185  1.00  0.00      A    C
ATOM   1915  HB1 PRO A 130      11.068  -5.467 -12.607  1.00  0.00      A    H
ATOM   1916  HB2 PRO A 130       9.390  -5.256 -12.207  1.00  0.00      A    H
ATOM   1917  CG  PRO A 130      10.556  -6.577 -10.845  1.00  0.00      A    C
ATOM   1918  HG1 PRO A 130      11.151  -5.850 -10.253  1.00  0.00      A    H
ATOM   1919  HG2 PRO A 130       9.636  -6.882 -10.301  1.00  0.00      A    H
ATOM   1920  C   PRO A 130      10.154  -7.122 -14.511  1.00  0.00      A    C
ATOM   1921  O   PRO A 130      11.281  -6.985 -15.040  1.00  0.00      A    O
ATOM   1922  N   ILE A 131       9.070  -7.117 -15.304  1.00  0.00      A    N
ATOM   1923  HN  ILE A 131       8.157  -7.112 -14.905  1.00  0.00      A    H
ATOM   1924  CA  ILE A 131       9.099  -7.084 -16.791  1.00  0.00      A    C
ATOM   1925  HA  ILE A 131      10.125  -7.072 -17.128  1.00  0.00      A    H
ATOM   1926  CB  ILE A 131       8.313  -8.262 -17.427  1.00  0.00      A    C
ATOM   1927  HB  ILE A 131       7.230  -8.116 -17.228  1.00  0.00      A    H
ATOM   1928  CG2 ILE A 131       8.531  -8.535 -18.969  1.00  0.00      A    C
ATOM   1929 HG21 ILE A 131       8.244  -7.612 -19.516  1.00  0.00      A    H
ATOM   1930 HG22 ILE A 131       9.624  -8.552 -19.167  1.00  0.00      A    H
ATOM   1931 HG23 ILE A 131       7.998  -9.447 -19.315  1.00  0.00      A    H
ATOM   1932  CG1 ILE A 131       8.645  -9.601 -16.693  1.00  0.00      A    C
ATOM   1933 HG11 ILE A 131       8.383  -9.540 -15.615  1.00  0.00      A    H
ATOM   1934 HG12 ILE A 131       7.875 -10.298 -17.088  1.00  0.00      A    H
ATOM   1935  CD  ILE A 131      10.027 -10.236 -16.839  1.00  0.00      A    C
ATOM   1936  HD1 ILE A 131      10.726  -9.400 -16.622  1.00  0.00      A    H
ATOM   1937  HD2 ILE A 131      10.241 -11.069 -16.136  1.00  0.00      A    H
ATOM   1938  HD3 ILE A 131      10.151 -10.527 -17.904  1.00  0.00      A    H
ATOM   1939  C   ILE A 131       8.543  -5.811 -17.427  1.00  0.00      A    C
ATOM   1940  O   ILE A 131       7.610  -5.210 -16.952  1.00  0.00      A    O
ATOM   1941  N   SER A 132       9.174  -5.281 -18.502  1.00  0.00      A    N
ATOM   1942  HN  SER A 132       9.926  -5.754 -18.956  1.00  0.00      A    H
ATOM   1943  CA  SER A 132       8.818  -3.996 -19.158  1.00  0.00      A    C
ATOM   1944  HA  SER A 132       8.366  -3.311 -18.457  1.00  0.00      A    H
ATOM   1945  CB  SER A 132      10.023  -3.342 -19.842  1.00  0.00      A    C
ATOM   1946  HB1 SER A 132      10.495  -4.006 -20.598  1.00  0.00      A    H
ATOM   1947  HB2 SER A 132       9.802  -2.370 -20.332  1.00  0.00      A    H
ATOM   1948  OG  SER A 132      10.924  -3.087 -18.762  1.00  0.00      A    O
ATOM   1949  HG1 SER A 132      11.062  -2.140 -18.685  1.00  0.00      A    H
ATOM   1950  C   SER A 132       7.816  -4.431 -20.204  1.00  0.00      A    C
ATOM   1951  O   SER A 132       8.014  -5.416 -20.907  1.00  0.00      A    O
ATOM   1952  N   VAL A 133       6.613  -3.788 -20.341  1.00  0.00      A    N
ATOM   1953  HN  VAL A 133       6.370  -2.963 -19.837  1.00  0.00      A    H
ATOM   1954  CA  VAL A 133       5.540  -4.222 -21.207  1.00  0.00      A    C
ATOM   1955  HA  VAL A 133       5.793  -4.876 -22.029  1.00  0.00      A    H
ATOM   1956  CB  VAL A 133       4.429  -4.938 -20.403  1.00  0.00      A    C
ATOM   1957  HB  VAL A 133       4.033  -4.185 -19.689  1.00  0.00      A    H
ATOM   1958  CG1 VAL A 133       3.192  -5.373 -21.260  1.00  0.00      A    C
ATOM   1959 HG11 VAL A 133       2.436  -4.575 -21.423  1.00  0.00      A    H
ATOM   1960 HG12 VAL A 133       3.494  -5.726 -22.270  1.00  0.00      A    H
ATOM   1961 HG13 VAL A 133       2.598  -6.129 -20.703  1.00  0.00      A    H
ATOM   1962  CG2 VAL A 133       5.115  -6.143 -19.612  1.00  0.00      A    C
ATOM   1963 HG21 VAL A 133       4.314  -6.737 -19.123  1.00  0.00      A    H
ATOM   1964 HG22 VAL A 133       5.625  -6.814 -20.335  1.00  0.00      A    H
ATOM   1965 HG23 VAL A 133       5.797  -5.858 -18.782  1.00  0.00      A    H
ATOM   1966  C   VAL A 133       4.905  -2.971 -21.875  1.00  0.00      A    C
ATOM   1967  O   VAL A 133       4.675  -2.013 -21.178  1.00  0.00      A    O
ATOM   1968  N   SER A 134       4.632  -2.965 -23.212  1.00  0.00      A    N
ATOM   1969  HN  SER A 134       4.899  -3.716 -23.812  1.00  0.00      A    H
ATOM   1970  CA  SER A 134       3.913  -1.854 -23.898  1.00  0.00      A    C
ATOM   1971  HA  SER A 134       4.046  -1.030 -23.213  1.00  0.00      A    H
ATOM   1972  CB  SER A 134       4.541  -1.560 -25.328  1.00  0.00      A    C
ATOM   1973  HB1 SER A 134       5.528  -1.109 -25.087  1.00  0.00      A    H
ATOM   1974  HB2 SER A 134       4.698  -2.524 -25.858  1.00  0.00      A    H
ATOM   1975  OG  SER A 134       3.715  -0.650 -26.139  1.00  0.00      A    O
ATOM   1976  HG1 SER A 134       4.040  -0.956 -26.989  1.00  0.00      A    H
ATOM   1977  C   SER A 134       2.454  -2.215 -23.939  1.00  0.00      A    C
ATOM   1978  O   SER A 134       2.024  -3.356 -24.306  1.00  0.00      A    O
ATOM   1979  N   ILE A 135       1.636  -1.325 -23.474  1.00  0.00      A    N
ATOM   1980  HN  ILE A 135       2.002  -0.476 -23.102  1.00  0.00      A    H
ATOM   1981  CA  ILE A 135       0.152  -1.443 -23.429  1.00  0.00      A    C
ATOM   1982  HA  ILE A 135      -0.078  -2.342 -23.982  1.00  0.00      A    H
ATOM   1983  CB  ILE A 135      -0.479  -1.493 -22.008  1.00  0.00      A    C
ATOM   1984  HB  ILE A 135      -1.582  -1.497 -22.139  1.00  0.00      A    H
ATOM   1985  CG2 ILE A 135      -0.032  -2.828 -21.299  1.00  0.00      A    C
ATOM   1986 HG21 ILE A 135       1.069  -2.943 -21.390  1.00  0.00      A    H
ATOM   1987 HG22 ILE A 135      -0.481  -3.065 -20.311  1.00  0.00      A    H
ATOM   1988 HG23 ILE A 135      -0.388  -3.693 -21.899  1.00  0.00      A    H
ATOM   1989  CG1 ILE A 135      -0.008  -0.274 -21.207  1.00  0.00      A    C
ATOM   1990 HG11 ILE A 135       1.099  -0.189 -21.188  1.00  0.00      A    H
ATOM   1991 HG12 ILE A 135      -0.438   0.590 -21.758  1.00  0.00      A    H
ATOM   1992  CD  ILE A 135      -0.616  -0.193 -19.841  1.00  0.00      A    C
ATOM   1993  HD1 ILE A 135      -0.548   0.878 -19.553  1.00  0.00      A    H
ATOM   1994  HD2 ILE A 135      -1.657  -0.550 -19.691  1.00  0.00      A    H
ATOM   1995  HD3 ILE A 135      -0.048  -0.827 -19.127  1.00  0.00      A    H
ATOM   1996  C   ILE A 135      -0.635  -0.352 -24.203  1.00  0.00      A    C
ATOM   1997  O   ILE A 135      -0.192   0.739 -24.550  1.00  0.00      A    O
ATOM   1998  N   ASP A 136      -1.891  -0.710 -24.482  1.00  0.00      A    N
ATOM   1999  HN  ASP A 136      -2.237  -1.609 -24.227  1.00  0.00      A    H
ATOM   2000  CA  ASP A 136      -2.931   0.186 -24.965  1.00  0.00      A    C
ATOM   2001  HA  ASP A 136      -2.527   0.962 -25.599  1.00  0.00      A    H
ATOM   2002  CB  ASP A 136      -3.946  -0.681 -25.705  1.00  0.00      A    C
ATOM   2003  HB1 ASP A 136      -3.430  -1.392 -26.387  1.00  0.00      A    H
ATOM   2004  HB2 ASP A 136      -4.467  -1.309 -24.951  1.00  0.00      A    H
ATOM   2005  CG  ASP A 136      -5.006   0.049 -26.549  1.00  0.00      A    C
ATOM   2006  OD1 ASP A 136      -4.957   1.279 -26.604  1.00  0.00      A    O
ATOM   2007  OD2 ASP A 136      -5.832  -0.660 -27.090  1.00  0.00      A    O
ATOM   2008  C   ASP A 136      -3.663   0.922 -23.823  1.00  0.00      A    C
ATOM   2009  O   ASP A 136      -3.893   0.351 -22.751  1.00  0.00      A    O
ATOM   2010  N   THR A 137      -3.888   2.250 -23.901  1.00  0.00      A    N
ATOM   2011  HN  THR A 137      -3.519   2.734 -24.691  1.00  0.00      A    H
ATOM   2012  CA  THR A 137      -4.642   3.025 -22.932  1.00  0.00      A    C
ATOM   2013  HA  THR A 137      -5.261   2.319 -22.398  1.00  0.00      A    H
ATOM   2014  CB  THR A 137      -3.888   3.989 -22.089  1.00  0.00      A    C
ATOM   2015  HB  THR A 137      -4.568   4.630 -21.488  1.00  0.00      A    H
ATOM   2016  OG1 THR A 137      -2.998   4.717 -22.854  1.00  0.00      A    O
ATOM   2017  HG1 THR A 137      -2.366   4.033 -23.089  1.00  0.00      A    H
ATOM   2018  CG2 THR A 137      -3.018   3.202 -21.128  1.00  0.00      A    C
ATOM   2019 HG21 THR A 137      -2.545   3.892 -20.396  1.00  0.00      A    H
ATOM   2020 HG22 THR A 137      -3.742   2.544 -20.601  1.00  0.00      A    H
ATOM   2021 HG23 THR A 137      -2.313   2.451 -21.544  1.00  0.00      A    H
ATOM   2022  C   THR A 137      -5.745   3.811 -23.664  1.00  0.00      A    C
ATOM   2023  O   THR A 137      -6.263   4.745 -23.125  1.00  0.00      A    O
ATOM   2024  N   GLY A 138      -6.011   3.406 -24.946  1.00  0.00      A    N
ATOM   2025  HN  GLY A 138      -5.529   2.600 -25.280  1.00  0.00      A    H
ATOM   2026  CA  GLY A 138      -7.027   4.043 -25.714  1.00  0.00      A    C
ATOM   2027  HA1 GLY A 138      -6.892   5.112 -25.646  1.00  0.00      A    H
ATOM   2028  HA2 GLY A 138      -6.895   3.823 -26.763  1.00  0.00      A    H
ATOM   2029  C   GLY A 138      -8.406   3.715 -25.301  1.00  0.00      A    C
ATOM   2030  O   GLY A 138      -9.101   2.828 -25.745  1.00  0.00      A    O
ATOM   2031  N   GLY A 139      -8.933   4.604 -24.404  1.00  0.00      A    N
ATOM   2032  HN  GLY A 139      -8.351   5.247 -23.911  1.00  0.00      A    H
ATOM   2033  CA  GLY A 139     -10.265   4.441 -23.833  1.00  0.00      A    C
ATOM   2034  HA1 GLY A 139     -10.959   4.855 -24.550  1.00  0.00      A    H
ATOM   2035  HA2 GLY A 139     -10.440   3.399 -23.612  1.00  0.00      A    H
ATOM   2036  C   GLY A 139     -10.428   5.267 -22.574  1.00  0.00      A    C
ATOM   2037  O   GLY A 139      -9.504   5.399 -21.809  1.00  0.00      A    O
ATOM   2038  N   ARG A 140     -11.623   5.941 -22.397  1.00  0.00      A    N
ATOM   2039  HN  ARG A 140     -12.410   5.837 -23.000  1.00  0.00      A    H
ATOM   2040  CA  ARG A 140     -11.747   6.981 -21.460  1.00  0.00      A    C
ATOM   2041  HA  ARG A 140     -10.997   7.735 -21.648  1.00  0.00      A    H
ATOM   2042  CB  ARG A 140     -13.019   7.796 -21.805  1.00  0.00      A    C
ATOM   2043  HB1 ARG A 140     -12.859   8.251 -22.806  1.00  0.00      A    H
ATOM   2044  HB2 ARG A 140     -13.975   7.230 -21.784  1.00  0.00      A    H
ATOM   2045  CG  ARG A 140     -13.207   8.954 -20.810  1.00  0.00      A    C
ATOM   2046  HG1 ARG A 140     -13.419   8.680 -19.755  1.00  0.00      A    H
ATOM   2047  HG2 ARG A 140     -12.254   9.523 -20.860  1.00  0.00      A    H
ATOM   2048  CD  ARG A 140     -14.262   9.946 -21.120  1.00  0.00      A    C
ATOM   2049  HD1 ARG A 140     -14.143  10.803 -20.423  1.00  0.00      A    H
ATOM   2050  HD2 ARG A 140     -14.017  10.332 -22.133  1.00  0.00      A    H
ATOM   2051  NE  ARG A 140     -15.689   9.373 -20.751  1.00  0.00      A    N
ATOM   2052  HE  ARG A 140     -15.752   8.864 -19.893  1.00  0.00      A    H
ATOM   2053  CZ  ARG A 140     -16.817   9.615 -21.485  1.00  0.00      A    C
ATOM   2054  NH1 ARG A 140     -16.759  10.194 -22.680  1.00  0.00      A    N
ATOM   2055 HH11 ARG A 140     -15.812  10.235 -22.998  1.00  0.00      A    H
ATOM   2056 HH12 ARG A 140     -17.441   9.986 -23.382  1.00  0.00      A    H
ATOM   2057  NH2 ARG A 140     -17.984   9.449 -20.858  1.00  0.00      A    N
ATOM   2058 HH21 ARG A 140     -18.084   9.534 -19.867  1.00  0.00      A    H
ATOM   2059 HH22 ARG A 140     -18.776   9.722 -21.405  1.00  0.00      A    H
ATOM   2060  C   ARG A 140     -11.688   6.561 -20.085  1.00  0.00      A    C
ATOM   2061  O   ARG A 140     -10.778   7.035 -19.379  1.00  0.00      A    O
ATOM   2062  N   ALA A 141     -12.515   5.601 -19.664  1.00  0.00      A    N
ATOM   2063  HN  ALA A 141     -13.222   5.220 -20.255  1.00  0.00      A    H
ATOM   2064  CA  ALA A 141     -12.391   4.895 -18.428  1.00  0.00      A    C
ATOM   2065  HA  ALA A 141     -12.544   5.664 -17.685  1.00  0.00      A    H
ATOM   2066  CB  ALA A 141     -13.545   3.858 -18.113  1.00  0.00      A    C
ATOM   2067  HB1 ALA A 141     -13.352   3.392 -17.123  1.00  0.00      A    H
ATOM   2068  HB2 ALA A 141     -14.530   4.371 -18.088  1.00  0.00      A    H
ATOM   2069  HB3 ALA A 141     -13.753   3.156 -18.948  1.00  0.00      A    H
ATOM   2070  C   ALA A 141     -10.964   4.291 -18.112  1.00  0.00      A    C
ATOM   2071  O   ALA A 141     -10.702   4.025 -16.961  1.00  0.00      A    O
ATOM   2072  N   VAL A 142     -10.129   3.933 -19.076  1.00  0.00      A    N
ATOM   2073  HN  VAL A 142     -10.377   4.348 -19.948  1.00  0.00      A    H
ATOM   2074  CA  VAL A 142      -8.844   3.360 -18.798  1.00  0.00      A    C
ATOM   2075  HA  VAL A 142      -8.920   2.553 -18.084  1.00  0.00      A    H
ATOM   2076  CB  VAL A 142      -8.158   2.762 -19.973  1.00  0.00      A    C
ATOM   2077  HB  VAL A 142      -7.894   3.517 -20.744  1.00  0.00      A    H
ATOM   2078  CG1 VAL A 142      -6.876   1.973 -19.637  1.00  0.00      A    C
ATOM   2079 HG11 VAL A 142      -6.160   2.743 -19.279  1.00  0.00      A    H
ATOM   2080 HG12 VAL A 142      -7.143   1.335 -18.767  1.00  0.00      A    H
ATOM   2081 HG13 VAL A 142      -6.451   1.443 -20.516  1.00  0.00      A    H
ATOM   2082  CG2 VAL A 142      -9.199   1.808 -20.735  1.00  0.00      A    C
ATOM   2083 HG21 VAL A 142     -10.098   2.278 -21.187  1.00  0.00      A    H
ATOM   2084 HG22 VAL A 142      -8.668   1.329 -21.585  1.00  0.00      A    H
ATOM   2085 HG23 VAL A 142      -9.525   0.979 -20.072  1.00  0.00      A    H
ATOM   2086  C   VAL A 142      -7.997   4.433 -18.164  1.00  0.00      A    C
ATOM   2087  O   VAL A 142      -7.362   4.308 -17.119  1.00  0.00      A    O
ATOM   2088  N   GLN A 143      -8.136   5.639 -18.786  1.00  0.00      A    N
ATOM   2089  HN  GLN A 143      -8.711   5.777 -19.589  1.00  0.00      A    H
ATOM   2090  CA  GLN A 143      -7.306   6.801 -18.461  1.00  0.00      A    C
ATOM   2091  HA  GLN A 143      -6.272   6.584 -18.237  1.00  0.00      A    H
ATOM   2092  CB  GLN A 143      -7.357   7.831 -19.692  1.00  0.00      A    C
ATOM   2093  HB1 GLN A 143      -8.437   8.021 -19.870  1.00  0.00      A    H
ATOM   2094  HB2 GLN A 143      -6.950   8.825 -19.405  1.00  0.00      A    H
ATOM   2095  CG  GLN A 143      -6.551   7.310 -20.827  1.00  0.00      A    C
ATOM   2096  HG1 GLN A 143      -5.487   7.320 -20.508  1.00  0.00      A    H
ATOM   2097  HG2 GLN A 143      -7.009   6.369 -21.202  1.00  0.00      A    H
ATOM   2098  CD  GLN A 143      -6.710   8.254 -21.993  1.00  0.00      A    C
ATOM   2099  OE1 GLN A 143      -7.830   8.509 -22.478  1.00  0.00      A    O
ATOM   2100  NE2 GLN A 143      -5.569   8.878 -22.432  1.00  0.00      A    N
ATOM   2101 HE21 GLN A 143      -5.482   9.396 -23.283  1.00  0.00      A    H
ATOM   2102 HE22 GLN A 143      -4.748   8.419 -22.093  1.00  0.00      A    H
ATOM   2103  C   GLN A 143      -7.890   7.431 -17.210  1.00  0.00      A    C
ATOM   2104  O   GLN A 143      -7.194   8.039 -16.392  1.00  0.00      A    O
ATOM   2105  N   LEU A 144      -9.227   7.216 -16.911  1.00  0.00      A    N
ATOM   2106  HN  LEU A 144      -9.873   6.837 -17.570  1.00  0.00      A    H
ATOM   2107  CA  LEU A 144      -9.791   7.747 -15.635  1.00  0.00      A    C
ATOM   2108  HA  LEU A 144      -9.228   8.610 -15.313  1.00  0.00      A    H
ATOM   2109  CB  LEU A 144     -11.249   8.183 -15.783  1.00  0.00      A    C
ATOM   2110  HB1 LEU A 144     -11.913   7.368 -16.143  1.00  0.00      A    H
ATOM   2111  HB2 LEU A 144     -11.702   8.487 -14.814  1.00  0.00      A    H
ATOM   2112  CG  LEU A 144     -11.535   9.320 -16.856  1.00  0.00      A    C
ATOM   2113  HG  LEU A 144     -11.437   8.943 -17.896  1.00  0.00      A    H
ATOM   2114  CD1 LEU A 144     -12.989   9.882 -16.697  1.00  0.00      A    C
ATOM   2115 HD11 LEU A 144     -13.143  10.657 -17.478  1.00  0.00      A    H
ATOM   2116 HD12 LEU A 144     -13.658   9.020 -16.908  1.00  0.00      A    H
ATOM   2117 HD13 LEU A 144     -13.143  10.307 -15.683  1.00  0.00      A    H
ATOM   2118  CD2 LEU A 144     -10.478  10.486 -16.615  1.00  0.00      A    C
ATOM   2119 HD21 LEU A 144     -10.796  11.395 -17.168  1.00  0.00      A    H
ATOM   2120 HD22 LEU A 144     -10.452  10.798 -15.549  1.00  0.00      A    H
ATOM   2121 HD23 LEU A 144      -9.526  10.139 -17.072  1.00  0.00      A    H
ATOM   2122  C   LEU A 144      -9.902   6.651 -14.610  1.00  0.00      A    C
ATOM   2123  O   LEU A 144     -10.796   6.605 -13.728  1.00  0.00      A    O
ATOM   2124  N   TYR A 145      -8.873   5.816 -14.525  1.00  0.00      A    N
ATOM   2125  HN  TYR A 145      -8.093   5.897 -15.141  1.00  0.00      A    H
ATOM   2126  CA  TYR A 145      -8.805   4.856 -13.463  1.00  0.00      A    C
ATOM   2127  HA  TYR A 145      -9.765   4.364 -13.527  1.00  0.00      A    H
ATOM   2128  CB  TYR A 145      -7.594   3.912 -13.789  1.00  0.00      A    C
ATOM   2129  HB1 TYR A 145      -7.834   3.526 -14.803  1.00  0.00      A    H
ATOM   2130  HB2 TYR A 145      -6.668   4.497 -13.977  1.00  0.00      A    H
ATOM   2131  CG  TYR A 145      -7.361   2.891 -12.818  1.00  0.00      A    C
ATOM   2132  CD1 TYR A 145      -8.466   2.024 -12.488  1.00  0.00      A    C
ATOM   2133  HD1 TYR A 145      -9.400   2.018 -13.030  1.00  0.00      A    H
ATOM   2134  CE1 TYR A 145      -8.353   0.973 -11.570  1.00  0.00      A    C
ATOM   2135  HE1 TYR A 145      -9.199   0.319 -11.417  1.00  0.00      A    H
ATOM   2136  CZ  TYR A 145      -7.133   0.801 -10.882  1.00  0.00      A    C
ATOM   2137  OH  TYR A 145      -6.982  -0.229  -9.901  1.00  0.00      A    O
ATOM   2138  HH  TYR A 145      -7.844  -0.649  -9.848  1.00  0.00      A    H
ATOM   2139  CD2 TYR A 145      -6.144   2.778 -12.044  1.00  0.00      A    C
ATOM   2140  HD2 TYR A 145      -5.333   3.455 -12.269  1.00  0.00      A    H
ATOM   2141  CE2 TYR A 145      -6.059   1.766 -11.053  1.00  0.00      A    C
ATOM   2142  HE2 TYR A 145      -5.220   1.641 -10.384  1.00  0.00      A    H
ATOM   2143  C   TYR A 145      -8.708   5.483 -12.058  1.00  0.00      A    C
ATOM   2144  O   TYR A 145      -7.876   6.377 -11.843  1.00  0.00      A    O
ATOM   2145  N   GLU A 146      -9.539   5.030 -11.115  1.00  0.00      A    N
ATOM   2146  HN  GLU A 146     -10.186   4.394 -11.528  1.00  0.00      A    H
ATOM   2147  CA  GLU A 146      -9.620   5.339  -9.658  1.00  0.00      A    C
ATOM   2148  HA  GLU A 146      -8.875   6.107  -9.507  1.00  0.00      A    H
ATOM   2149  CB  GLU A 146     -11.094   5.841  -9.385  1.00  0.00      A    C
ATOM   2150  HB1 GLU A 146     -11.406   6.690 -10.031  1.00  0.00      A    H
ATOM   2151  HB2 GLU A 146     -11.771   4.989  -9.610  1.00  0.00      A    H
ATOM   2152  CG  GLU A 146     -11.225   6.376  -7.963  1.00  0.00      A    C
ATOM   2153  HG1 GLU A 146     -10.984   5.548  -7.263  1.00  0.00      A    H
ATOM   2154  HG2 GLU A 146     -10.525   7.222  -7.797  1.00  0.00      A    H
ATOM   2155  CD  GLU A 146     -12.635   6.910  -7.791  1.00  0.00      A    C
ATOM   2156  OE1 GLU A 146     -13.493   6.208  -7.239  1.00  0.00      A    O
ATOM   2157  OE2 GLU A 146     -12.856   8.149  -8.103  1.00  0.00      A    O
ATOM   2158  C   GLU A 146      -9.178   4.208  -8.739  1.00  0.00      A    C
ATOM   2159  O   GLU A 146      -8.129   4.275  -8.115  1.00  0.00      A    O
ATOM   2160  N   SER A 147      -9.958   3.187  -8.545  1.00  0.00      A    N
ATOM   2161  HN  SER A 147     -10.761   3.167  -9.135  1.00  0.00      A    H
ATOM   2162  CA  SER A 147      -9.791   2.145  -7.587  1.00  0.00      A    C
ATOM   2163  HA  SER A 147      -8.748   1.865  -7.585  1.00  0.00      A    H
ATOM   2164  CB  SER A 147     -10.303   2.575  -6.122  1.00  0.00      A    C
ATOM   2165  HB1 SER A 147      -9.937   3.573  -5.798  1.00  0.00      A    H
ATOM   2166  HB2 SER A 147     -11.408   2.693  -6.127  1.00  0.00      A    H
ATOM   2167  OG  SER A 147      -9.995   1.609  -5.120  1.00  0.00      A    O
ATOM   2168  HG1 SER A 147      -9.042   1.511  -5.061  1.00  0.00      A    H
ATOM   2169  C   SER A 147     -10.569   0.959  -8.175  1.00  0.00      A    C
ATOM   2170  O   SER A 147     -11.292   1.244  -9.166  1.00  0.00      A    O
ATOM   2171  N   GLY A 148     -10.511  -0.251  -7.660  1.00  0.00      A    N
ATOM   2172  HN  GLY A 148      -9.785  -0.402  -6.994  1.00  0.00      A    H
ATOM   2173  CA  GLY A 148     -11.185  -1.430  -8.091  1.00  0.00      A    C
ATOM   2174  HA1 GLY A 148     -11.277  -1.958  -7.153  1.00  0.00      A    H
ATOM   2175  HA2 GLY A 148     -12.133  -1.212  -8.560  1.00  0.00      A    H
ATOM   2176  C   GLY A 148     -10.369  -2.318  -8.994  1.00  0.00      A    C
ATOM   2177  O   GLY A 148      -9.301  -1.983  -9.506  1.00  0.00      A    O
ATOM   2178  N   ILE A 149     -10.922  -3.566  -9.274  1.00  0.00      A    N
ATOM   2179  HN  ILE A 149     -11.753  -3.867  -8.813  1.00  0.00      A    H
ATOM   2180  CA  ILE A 149     -10.238  -4.544 -10.141  1.00  0.00      A    C
ATOM   2181  HA  ILE A 149      -9.185  -4.310 -10.077  1.00  0.00      A    H
ATOM   2182  CB  ILE A 149     -10.584  -6.031  -9.788  1.00  0.00      A    C
ATOM   2183  HB  ILE A 149     -11.655  -6.280  -9.945  1.00  0.00      A    H
ATOM   2184  CG2 ILE A 149      -9.694  -6.983 -10.696  1.00  0.00      A    C
ATOM   2185 HG21 ILE A 149     -10.048  -6.914 -11.747  1.00  0.00      A    H
ATOM   2186 HG22 ILE A 149      -8.610  -6.750 -10.634  1.00  0.00      A    H
ATOM   2187 HG23 ILE A 149      -9.888  -8.020 -10.348  1.00  0.00      A    H
ATOM   2188  CG1 ILE A 149     -10.320  -6.244  -8.256  1.00  0.00      A    C
ATOM   2189 HG11 ILE A 149      -9.260  -6.019  -8.012  1.00  0.00      A    H
ATOM   2190 HG12 ILE A 149     -10.822  -5.523  -7.576  1.00  0.00      A    H
ATOM   2191  CD  ILE A 149     -10.824  -7.614  -7.687  1.00  0.00      A    C
ATOM   2192  HD1 ILE A 149     -10.899  -7.673  -6.581  1.00  0.00      A    H
ATOM   2193  HD2 ILE A 149     -11.843  -7.716  -8.117  1.00  0.00      A    H
ATOM   2194  HD3 ILE A 149     -10.225  -8.423  -8.158  1.00  0.00      A    H
ATOM   2195  C   ILE A 149     -10.631  -4.163 -11.603  1.00  0.00      A    C
ATOM   2196  O   ILE A 149     -11.783  -4.337 -11.996  1.00  0.00      A    O
ATOM   2197  N   PHE A 150      -9.638  -3.710 -12.464  1.00  0.00      A    N
ATOM   2198  HN  PHE A 150      -8.681  -3.821 -12.209  1.00  0.00      A    H
ATOM   2199  CA  PHE A 150     -10.059  -3.052 -13.755  1.00  0.00      A    C
ATOM   2200  HA  PHE A 150     -11.015  -2.598 -13.537  1.00  0.00      A    H
ATOM   2201  CB  PHE A 150      -9.077  -1.937 -14.203  1.00  0.00      A    C
ATOM   2202  HB1 PHE A 150      -8.629  -1.406 -13.336  1.00  0.00      A    H
ATOM   2203  HB2 PHE A 150      -8.228  -2.346 -14.791  1.00  0.00      A    H
ATOM   2204  CG  PHE A 150      -9.806  -0.859 -14.981  1.00  0.00      A    C
ATOM   2205  CD1 PHE A 150     -10.763  -0.064 -14.388  1.00  0.00      A    C
ATOM   2206  HD1 PHE A 150     -10.955  -0.061 -13.326  1.00  0.00      A    H
ATOM   2207  CE1 PHE A 150     -11.637   0.738 -15.166  1.00  0.00      A    C
ATOM   2208  HE1 PHE A 150     -12.438   1.299 -14.709  1.00  0.00      A    H
ATOM   2209  CZ  PHE A 150     -11.453   0.816 -16.557  1.00  0.00      A    C
ATOM   2210  HZ  PHE A 150     -11.987   1.461 -17.238  1.00  0.00      A    H
ATOM   2211  CD2 PHE A 150      -9.551  -0.774 -16.382  1.00  0.00      A    C
ATOM   2212  HD2 PHE A 150      -8.770  -1.378 -16.820  1.00  0.00      A    H
ATOM   2213  CE2 PHE A 150     -10.354   0.113 -17.145  1.00  0.00      A    C
ATOM   2214  HE2 PHE A 150     -10.301   0.203 -18.220  1.00  0.00      A    H
ATOM   2215  C   PHE A 150     -10.407  -3.986 -14.922  1.00  0.00      A    C
ATOM   2216  O   PHE A 150      -9.970  -5.136 -14.968  1.00  0.00      A    O
ATOM   2217  N   THR A 151     -11.291  -3.494 -15.843  1.00  0.00      A    N
ATOM   2218  HN  THR A 151     -11.610  -2.552 -15.773  1.00  0.00      A    H
ATOM   2219  CA  THR A 151     -11.715  -4.084 -17.069  1.00  0.00      A    C
ATOM   2220  HA  THR A 151     -11.664  -5.140 -16.848  1.00  0.00      A    H
ATOM   2221  CB  THR A 151     -13.197  -3.659 -17.367  1.00  0.00      A    C
ATOM   2222  HB  THR A 151     -13.535  -4.221 -18.263  1.00  0.00      A    H
ATOM   2223  OG1 THR A 151     -13.398  -2.286 -17.393  1.00  0.00      A    O
ATOM   2224  HG1 THR A 151     -14.327  -2.288 -17.635  1.00  0.00      A    H
ATOM   2225  CG2 THR A 151     -14.149  -4.255 -16.221  1.00  0.00      A    C
ATOM   2226 HG21 THR A 151     -13.813  -3.750 -15.291  1.00  0.00      A    H
ATOM   2227 HG22 THR A 151     -15.202  -3.918 -16.330  1.00  0.00      A    H
ATOM   2228 HG23 THR A 151     -14.090  -5.343 -16.000  1.00  0.00      A    H
ATOM   2229  C   THR A 151     -10.824  -3.826 -18.254  1.00  0.00      A    C
ATOM   2230  O   THR A 151     -10.034  -4.676 -18.547  1.00  0.00      A    O
ATOM   2231  N   GLY A 152     -10.848  -2.611 -18.909  1.00  0.00      A    N
ATOM   2232  HN  GLY A 152     -11.464  -1.859 -18.688  1.00  0.00      A    H
ATOM   2233  CA  GLY A 152      -9.806  -2.284 -19.845  1.00  0.00      A    C
ATOM   2234  HA1 GLY A 152      -9.389  -1.322 -19.587  1.00  0.00      A    H
ATOM   2235  HA2 GLY A 152      -9.030  -3.035 -19.862  1.00  0.00      A    H
ATOM   2236  C   GLY A 152     -10.468  -2.153 -21.195  1.00  0.00      A    C
ATOM   2237  O   GLY A 152     -10.420  -3.025 -22.065  1.00  0.00      A    O
ATOM   2238  N   GLN A 153     -11.036  -0.969 -21.509  1.00  0.00      A    N
ATOM   2239  HN  GLN A 153     -11.029  -0.192 -20.884  1.00  0.00      A    H
ATOM   2240  CA  GLN A 153     -11.845  -0.616 -22.722  1.00  0.00      A    C
ATOM   2241  HA  GLN A 153     -12.399  -1.497 -23.011  1.00  0.00      A    H
ATOM   2242  CB  GLN A 153     -12.879   0.510 -22.475  1.00  0.00      A    C
ATOM   2243  HB1 GLN A 153     -12.332   1.433 -22.183  1.00  0.00      A    H
ATOM   2244  HB2 GLN A 153     -13.444   0.686 -23.415  1.00  0.00      A    H
ATOM   2245  CG  GLN A 153     -13.887   0.019 -21.319  1.00  0.00      A    C
ATOM   2246  HG1 GLN A 153     -14.816   0.587 -21.542  1.00  0.00      A    H
ATOM   2247  HG2 GLN A 153     -14.250  -1.027 -21.408  1.00  0.00      A    H
ATOM   2248  CD  GLN A 153     -13.475   0.360 -19.899  1.00  0.00      A    C
ATOM   2249  OE1 GLN A 153     -12.361   0.805 -19.586  1.00  0.00      A    O
ATOM   2250  NE2 GLN A 153     -14.538   0.264 -18.990  1.00  0.00      A    N
ATOM   2251 HE21 GLN A 153     -14.408   0.730 -18.115  1.00  0.00      A    H
ATOM   2252 HE22 GLN A 153     -15.434  -0.071 -19.284  1.00  0.00      A    H
ATOM   2253  C   GLN A 153     -10.968  -0.309 -23.926  1.00  0.00      A    C
ATOM   2254  O   GLN A 153     -11.101   0.703 -24.628  1.00  0.00      A    O
ATOM   2255  N   CYS A 154     -10.119  -1.269 -24.254  1.00  0.00      A    N
ATOM   2256  HN  CYS A 154     -10.091  -2.063 -23.651  1.00  0.00      A    H
ATOM   2257  CA  CYS A 154      -9.073  -1.142 -25.289  1.00  0.00      A    C
ATOM   2258  HA  CYS A 154      -8.728  -0.121 -25.212  1.00  0.00      A    H
ATOM   2259  CB  CYS A 154      -7.862  -2.007 -24.727  1.00  0.00      A    C
ATOM   2260  HB1 CYS A 154      -8.119  -3.063 -24.496  1.00  0.00      A    H
ATOM   2261  HB2 CYS A 154      -7.239  -2.060 -25.645  1.00  0.00      A    H
ATOM   2262  SG  CYS A 154      -7.026  -1.284 -23.359  1.00  0.00      A    S
ATOM   2263  C   CYS A 154      -9.498  -1.455 -26.736  1.00  0.00      A    C
ATOM   2264  O   CYS A 154     -10.693  -1.681 -27.027  1.00  0.00      A    O
ATOM   2265  N   GLY A 155      -8.517  -1.404 -27.698  1.00  0.00      A    N
ATOM   2266  HN  GLY A 155      -7.594  -1.245 -27.356  1.00  0.00      A    H
ATOM   2267  CA  GLY A 155      -8.584  -1.713 -29.125  1.00  0.00      A    C
ATOM   2268  HA1 GLY A 155      -9.542  -2.161 -29.345  1.00  0.00      A    H
ATOM   2269  HA2 GLY A 155      -8.434  -0.732 -29.550  1.00  0.00      A    H
ATOM   2270  C   GLY A 155      -7.543  -2.603 -29.677  1.00  0.00      A    C
ATOM   2271  O   GLY A 155      -7.643  -3.817 -29.445  1.00  0.00      A    O
ATOM   2272  N   THR A 156      -6.511  -2.082 -30.383  1.00  0.00      A    N
ATOM   2273  HN  THR A 156      -6.220  -1.129 -30.410  1.00  0.00      A    H
ATOM   2274  CA  THR A 156      -5.580  -2.878 -31.200  1.00  0.00      A    C
ATOM   2275  HA  THR A 156      -5.711  -3.922 -30.956  1.00  0.00      A    H
ATOM   2276  CB  THR A 156      -5.635  -2.669 -32.729  1.00  0.00      A    C
ATOM   2277  HB  THR A 156      -4.780  -3.228 -33.163  1.00  0.00      A    H
ATOM   2278  OG1 THR A 156      -5.583  -1.366 -33.227  1.00  0.00      A    O
ATOM   2279  HG1 THR A 156      -6.107  -0.794 -32.662  1.00  0.00      A    H
ATOM   2280  CG2 THR A 156      -6.894  -3.380 -33.310  1.00  0.00      A    C
ATOM   2281 HG21 THR A 156      -7.004  -3.317 -34.413  1.00  0.00      A    H
ATOM   2282 HG22 THR A 156      -6.812  -4.444 -33.002  1.00  0.00      A    H
ATOM   2283 HG23 THR A 156      -7.733  -2.827 -32.835  1.00  0.00      A    H
ATOM   2284  C   THR A 156      -4.116  -2.566 -30.751  1.00  0.00      A    C
ATOM   2285  O   THR A 156      -3.617  -3.115 -29.825  1.00  0.00      A    O
ATOM   2286  N   LYS A 157      -3.369  -1.651 -31.443  1.00  0.00      A    N
ATOM   2287  HN  LYS A 157      -3.823  -1.118 -32.153  1.00  0.00      A    H
ATOM   2288  CA  LYS A 157      -1.940  -1.414 -31.323  1.00  0.00      A    C
ATOM   2289  HA  LYS A 157      -1.343  -2.314 -31.342  1.00  0.00      A    H
ATOM   2290  CB  LYS A 157      -1.540  -0.672 -32.611  1.00  0.00      A    C
ATOM   2291  HB1 LYS A 157      -2.266   0.135 -32.846  1.00  0.00      A    H
ATOM   2292  HB2 LYS A 157      -0.525  -0.255 -32.437  1.00  0.00      A    H
ATOM   2293  CG  LYS A 157      -1.580  -1.640 -33.777  1.00  0.00      A    C
ATOM   2294  HG1 LYS A 157      -0.980  -2.514 -33.443  1.00  0.00      A    H
ATOM   2295  HG2 LYS A 157      -2.640  -1.954 -33.884  1.00  0.00      A    H
ATOM   2296  CD  LYS A 157      -1.226  -0.945 -35.024  1.00  0.00      A    C
ATOM   2297  HD1 LYS A 157      -1.399  -1.703 -35.818  1.00  0.00      A    H
ATOM   2298  HD2 LYS A 157      -1.866  -0.041 -35.101  1.00  0.00      A    H
ATOM   2299  CE  LYS A 157       0.282  -0.648 -35.135  1.00  0.00      A    C
ATOM   2300  HE1 LYS A 157       0.406   0.160 -34.382  1.00  0.00      A    H
ATOM   2301  HE2 LYS A 157       0.885  -1.553 -34.908  1.00  0.00      A    H
ATOM   2302  NZ  LYS A 157       0.597  -0.348 -36.463  1.00  0.00      A    N
ATOM   2303  HZ1 LYS A 157       0.293   0.615 -36.712  1.00  0.00      A    H
ATOM   2304  HZ2 LYS A 157       1.608  -0.379 -36.702  1.00  0.00      A    H
ATOM   2305  HZ3 LYS A 157       0.032  -0.892 -37.146  1.00  0.00      A    H
ATOM   2306  C   LYS A 157      -1.435  -0.694 -30.027  1.00  0.00      A    C
ATOM   2307  O   LYS A 157      -2.155   0.196 -29.456  1.00  0.00      A    O
ATOM   2308  N   LEU A 158      -0.254  -1.055 -29.502  1.00  0.00      A    N
ATOM   2309  HN  LEU A 158       0.308  -1.655 -30.066  1.00  0.00      A    H
ATOM   2310  CA  LEU A 158       0.193  -0.772 -28.152  1.00  0.00      A    C
ATOM   2311  HA  LEU A 158      -0.683  -0.415 -27.631  1.00  0.00      A    H
ATOM   2312  CB  LEU A 158       0.784  -2.108 -27.592  1.00  0.00      A    C
ATOM   2313  HB1 LEU A 158       1.688  -2.427 -28.155  1.00  0.00      A    H
ATOM   2314  HB2 LEU A 158       1.168  -1.854 -26.581  1.00  0.00      A    H
ATOM   2315  CG  LEU A 158      -0.111  -3.327 -27.643  1.00  0.00      A    C
ATOM   2316  HG  LEU A 158      -0.606  -3.428 -28.632  1.00  0.00      A    H
ATOM   2317  CD1 LEU A 158       0.622  -4.667 -27.471  1.00  0.00      A    C
ATOM   2318 HD11 LEU A 158       1.098  -4.647 -26.467  1.00  0.00      A    H
ATOM   2319 HD12 LEU A 158      -0.051  -5.551 -27.493  1.00  0.00      A    H
ATOM   2320 HD13 LEU A 158       1.461  -4.727 -28.196  1.00  0.00      A    H
ATOM   2321  CD2 LEU A 158      -1.297  -3.222 -26.672  1.00  0.00      A    C
ATOM   2322 HD21 LEU A 158      -1.014  -3.133 -25.602  1.00  0.00      A    H
ATOM   2323 HD22 LEU A 158      -1.824  -2.263 -26.864  1.00  0.00      A    H
ATOM   2324 HD23 LEU A 158      -2.086  -4.001 -26.742  1.00  0.00      A    H
ATOM   2325  C   LEU A 158       1.323   0.241 -28.179  1.00  0.00      A    C
ATOM   2326  O   LEU A 158       2.095   0.285 -29.163  1.00  0.00      A    O
ATOM   2327  N   ASP A 159       1.439   1.111 -27.175  1.00  0.00      A    N
ATOM   2328  HN  ASP A 159       0.792   1.116 -26.416  1.00  0.00      A    H
ATOM   2329  CA  ASP A 159       2.291   2.303 -27.193  1.00  0.00      A    C
ATOM   2330  HA  ASP A 159       3.110   2.093 -27.864  1.00  0.00      A    H
ATOM   2331  CB  ASP A 159       1.518   3.477 -27.822  1.00  0.00      A    C
ATOM   2332  HB1 ASP A 159       1.998   4.411 -27.458  1.00  0.00      A    H
ATOM   2333  HB2 ASP A 159       1.466   3.371 -28.927  1.00  0.00      A    H
ATOM   2334  CG  ASP A 159       0.063   3.617 -27.321  1.00  0.00      A    C
ATOM   2335  OD1 ASP A 159      -0.906   3.419 -28.053  1.00  0.00      A    O
ATOM   2336  OD2 ASP A 159      -0.092   4.146 -26.117  1.00  0.00      A    O
ATOM   2337  C   ASP A 159       3.117   2.707 -25.930  1.00  0.00      A    C
ATOM   2338  O   ASP A 159       4.341   2.569 -25.866  1.00  0.00      A    O
ATOM   2339  N   HSP A 160       2.377   3.184 -24.943  1.00  0.00      A    N
ATOM   2340  HN  HSP A 160       1.398   3.355 -25.032  1.00  0.00      A    H
ATOM   2341  CA  HSP A 160       2.816   3.448 -23.577  1.00  0.00      A    C
ATOM   2342  HA  HSP A 160       3.579   4.206 -23.679  1.00  0.00      A    H
ATOM   2343  CB  HSP A 160       1.801   4.023 -22.611  1.00  0.00      A    C
ATOM   2344  HB1 HSP A 160       1.261   4.749 -23.256  1.00  0.00      A    H
ATOM   2345  HB2 HSP A 160       1.083   3.209 -22.375  1.00  0.00      A    H
ATOM   2346  CD2 HSP A 160       2.621   4.334 -20.259  1.00  0.00      A    C
ATOM   2347  HD2 HSP A 160       2.822   3.297 -20.017  1.00  0.00      A    H
ATOM   2348  CG  HSP A 160       2.328   4.796 -21.482  1.00  0.00      A    C
ATOM   2349  NE2 HSP A 160       3.091   5.375 -19.577  1.00  0.00      A    N
ATOM   2350  HE2 HSP A 160       3.516   5.404 -18.673  1.00  0.00      A    H
ATOM   2351  ND1 HSP A 160       2.470   6.126 -21.461  1.00  0.00      A    N
ATOM   2352  HD1 HSP A 160       2.320   6.705 -22.262  1.00  0.00      A    H
ATOM   2353  CE1 HSP A 160       2.973   6.481 -20.290  1.00  0.00      A    C
ATOM   2354  HE1 HSP A 160       3.148   7.485 -19.965  1.00  0.00      A    H
ATOM   2355  C   HSP A 160       3.362   2.280 -22.859  1.00  0.00      A    C
ATOM   2356  O   HSP A 160       2.792   1.162 -22.854  1.00  0.00      A    O
ATOM   2357  N   SER A 161       4.547   2.415 -22.288  1.00  0.00      A    N
ATOM   2358  HN  SER A 161       5.161   3.201 -22.283  1.00  0.00      A    H
ATOM   2359  CA  SER A 161       5.251   1.267 -21.697  1.00  0.00      A    C
ATOM   2360  HA  SER A 161       4.823   0.330 -22.020  1.00  0.00      A    H
ATOM   2361  CB  SER A 161       6.757   1.270 -22.078  1.00  0.00      A    C
ATOM   2362  HB1 SER A 161       7.270   2.098 -21.543  1.00  0.00      A    H
ATOM   2363  HB2 SER A 161       7.173   0.285 -21.775  1.00  0.00      A    H
ATOM   2364  OG  SER A 161       6.940   1.326 -23.464  1.00  0.00      A    O
ATOM   2365  HG1 SER A 161       6.477   2.126 -23.724  1.00  0.00      A    H
ATOM   2366  C   SER A 161       5.169   1.342 -20.182  1.00  0.00      A    C
ATOM   2367  O   SER A 161       5.380   2.420 -19.598  1.00  0.00      A    O
ATOM   2368  N   VAL A 162       4.751   0.253 -19.508  1.00  0.00      A    N
ATOM   2369  HN  VAL A 162       4.646  -0.613 -19.990  1.00  0.00      A    H
ATOM   2370  CA  VAL A 162       4.598   0.119 -18.063  1.00  0.00      A    C
ATOM   2371  HA  VAL A 162       4.839   1.051 -17.573  1.00  0.00      A    H
ATOM   2372  CB  VAL A 162       3.132  -0.298 -17.673  1.00  0.00      A    C
ATOM   2373  HB  VAL A 162       3.056  -0.421 -16.572  1.00  0.00      A    H
ATOM   2374  CG1 VAL A 162       2.288   0.965 -18.056  1.00  0.00      A    C
ATOM   2375 HG11 VAL A 162       1.225   0.907 -17.739  1.00  0.00      A    H
ATOM   2376 HG12 VAL A 162       2.769   1.810 -17.519  1.00  0.00      A    H
ATOM   2377 HG13 VAL A 162       2.223   1.094 -19.158  1.00  0.00      A    H
ATOM   2378  CG2 VAL A 162       2.670  -1.619 -18.283  1.00  0.00      A    C
ATOM   2379 HG21 VAL A 162       2.670  -1.705 -19.391  1.00  0.00      A    H
ATOM   2380 HG22 VAL A 162       3.214  -2.534 -17.964  1.00  0.00      A    H
ATOM   2381 HG23 VAL A 162       1.597  -1.657 -18.000  1.00  0.00      A    H
ATOM   2382  C   VAL A 162       5.605  -0.972 -17.612  1.00  0.00      A    C
ATOM   2383  O   VAL A 162       6.478  -1.320 -18.407  1.00  0.00      A    O
ATOM   2384  N   VAL A 163       5.493  -1.433 -16.338  1.00  0.00      A    N
ATOM   2385  HN  VAL A 163       4.831  -1.046 -15.701  1.00  0.00      A    H
ATOM   2386  CA  VAL A 163       6.349  -2.437 -15.786  1.00  0.00      A    C
ATOM   2387  HA  VAL A 163       6.963  -2.890 -16.550  1.00  0.00      A    H
ATOM   2388  CB  VAL A 163       7.344  -1.875 -14.741  1.00  0.00      A    C
ATOM   2389  HB  VAL A 163       6.884  -1.347 -13.878  1.00  0.00      A    H
ATOM   2390  CG1 VAL A 163       8.229  -3.039 -14.183  1.00  0.00      A    C
ATOM   2391 HG11 VAL A 163       8.682  -2.595 -13.271  1.00  0.00      A    H
ATOM   2392 HG12 VAL A 163       7.523  -3.867 -13.959  1.00  0.00      A    H
ATOM   2393 HG13 VAL A 163       9.041  -3.460 -14.815  1.00  0.00      A    H
ATOM   2394  CG2 VAL A 163       8.318  -0.925 -15.498  1.00  0.00      A    C
ATOM   2395 HG21 VAL A 163       8.675  -1.464 -16.401  1.00  0.00      A    H
ATOM   2396 HG22 VAL A 163       7.858   0.033 -15.824  1.00  0.00      A    H
ATOM   2397 HG23 VAL A 163       9.172  -0.665 -14.836  1.00  0.00      A    H
ATOM   2398  C   VAL A 163       5.409  -3.365 -15.078  1.00  0.00      A    C
ATOM   2399  O   VAL A 163       4.638  -2.859 -14.242  1.00  0.00      A    O
ATOM   2400  N   LEU A 164       5.370  -4.576 -15.493  1.00  0.00      A    N
ATOM   2401  HN  LEU A 164       6.122  -4.938 -16.037  1.00  0.00      A    H
ATOM   2402  CA  LEU A 164       4.564  -5.681 -14.974  1.00  0.00      A    C
ATOM   2403  HA  LEU A 164       3.726  -5.264 -14.436  1.00  0.00      A    H
ATOM   2404  CB  LEU A 164       4.126  -6.594 -16.177  1.00  0.00      A    C
ATOM   2405  HB1 LEU A 164       3.339  -6.035 -16.726  1.00  0.00      A    H
ATOM   2406  HB2 LEU A 164       5.010  -6.688 -16.844  1.00  0.00      A    H
ATOM   2407  CG  LEU A 164       3.685  -8.028 -15.791  1.00  0.00      A    C
ATOM   2408  HG  LEU A 164       4.467  -8.435 -15.115  1.00  0.00      A    H
ATOM   2409  CD1 LEU A 164       2.320  -8.149 -15.107  1.00  0.00      A    C
ATOM   2410 HD11 LEU A 164       1.512  -7.763 -15.765  1.00  0.00      A    H
ATOM   2411 HD12 LEU A 164       2.077  -9.191 -14.810  1.00  0.00      A    H
ATOM   2412 HD13 LEU A 164       2.242  -7.475 -14.228  1.00  0.00      A    H
ATOM   2413  CD2 LEU A 164       3.702  -8.894 -17.064  1.00  0.00      A    C
ATOM   2414 HD21 LEU A 164       3.516  -9.938 -16.733  1.00  0.00      A    H
ATOM   2415 HD22 LEU A 164       2.916  -8.624 -17.801  1.00  0.00      A    H
ATOM   2416 HD23 LEU A 164       4.734  -8.828 -17.470  1.00  0.00      A    H
ATOM   2417  C   LEU A 164       5.294  -6.320 -13.890  1.00  0.00      A    C
ATOM   2418  O   LEU A 164       6.444  -6.751 -14.079  1.00  0.00      A    O
ATOM   2419  N   ILE A 165       4.641  -6.367 -12.691  1.00  0.00      A    N
ATOM   2420  HN  ILE A 165       3.724  -5.979 -12.633  1.00  0.00      A    H
ATOM   2421  CA  ILE A 165       5.302  -6.834 -11.436  1.00  0.00      A    C
ATOM   2422  HA  ILE A 165       6.313  -7.187 -11.580  1.00  0.00      A    H
ATOM   2423  CB  ILE A 165       5.498  -5.662 -10.448  1.00  0.00      A    C
ATOM   2424  HB  ILE A 165       5.840  -6.088  -9.481  1.00  0.00      A    H
ATOM   2425  CG2 ILE A 165       6.453  -4.562 -10.973  1.00  0.00      A    C
ATOM   2426 HG21 ILE A 165       7.435  -4.933 -11.338  1.00  0.00      A    H
ATOM   2427 HG22 ILE A 165       5.925  -3.919 -11.709  1.00  0.00      A    H
ATOM   2428 HG23 ILE A 165       6.775  -3.896 -10.144  1.00  0.00      A    H
ATOM   2429  CG1 ILE A 165       4.189  -5.037 -10.093  1.00  0.00      A    C
ATOM   2430 HG11 ILE A 165       3.919  -4.301 -10.880  1.00  0.00      A    H
ATOM   2431 HG12 ILE A 165       3.437  -5.835  -9.915  1.00  0.00      A    H
ATOM   2432  CD  ILE A 165       4.343  -4.182  -8.834  1.00  0.00      A    C
ATOM   2433  HD1 ILE A 165       4.973  -3.314  -9.127  1.00  0.00      A    H
ATOM   2434  HD2 ILE A 165       3.319  -3.882  -8.525  1.00  0.00      A    H
ATOM   2435  HD3 ILE A 165       4.762  -4.888  -8.086  1.00  0.00      A    H
ATOM   2436  C   ILE A 165       4.557  -7.956 -10.755  1.00  0.00      A    C
ATOM   2437  O   ILE A 165       4.939  -8.417  -9.703  1.00  0.00      A    O
ATOM   2438  N   GLY A 166       3.438  -8.435 -11.165  1.00  0.00      A    N
ATOM   2439  HN  GLY A 166       2.963  -8.071 -11.962  1.00  0.00      A    H
ATOM   2440  CA  GLY A 166       2.910  -9.622 -10.534  1.00  0.00      A    C
ATOM   2441  HA1 GLY A 166       3.431 -10.478 -10.935  1.00  0.00      A    H
ATOM   2442  HA2 GLY A 166       2.892  -9.611  -9.454  1.00  0.00      A    H
ATOM   2443  C   GLY A 166       1.516  -9.979 -10.961  1.00  0.00      A    C
ATOM   2444  O   GLY A 166       1.058  -9.584 -12.021  1.00  0.00      A    O
ATOM   2445  N   TYR A 167       0.874 -10.877 -10.165  1.00  0.00      A    N
ATOM   2446  HN  TYR A 167       1.315 -11.224  -9.340  1.00  0.00      A    H
ATOM   2447  CA  TYR A 167      -0.464 -11.364 -10.314  1.00  0.00      A    C
ATOM   2448  HA  TYR A 167      -1.109 -10.561 -10.641  1.00  0.00      A    H
ATOM   2449  CB  TYR A 167      -0.587 -12.601 -11.356  1.00  0.00      A    C
ATOM   2450  HB1 TYR A 167      -1.612 -13.028 -11.314  1.00  0.00      A    H
ATOM   2451  HB2 TYR A 167      -0.289 -12.170 -12.336  1.00  0.00      A    H
ATOM   2452  CG  TYR A 167       0.326 -13.778 -11.123  1.00  0.00      A    C
ATOM   2453  CD1 TYR A 167      -0.043 -14.907 -10.300  1.00  0.00      A    C
ATOM   2454  HD1 TYR A 167      -0.918 -14.811  -9.675  1.00  0.00      A    H
ATOM   2455  CE1 TYR A 167       0.840 -16.048 -10.277  1.00  0.00      A    C
ATOM   2456  HE1 TYR A 167       0.630 -16.931  -9.693  1.00  0.00      A    H
ATOM   2457  CZ  TYR A 167       2.067 -15.981 -10.896  1.00  0.00      A    C
ATOM   2458  OH  TYR A 167       2.994 -16.990 -10.796  1.00  0.00      A    O
ATOM   2459  HH  TYR A 167       2.569 -17.609 -10.199  1.00  0.00      A    H
ATOM   2460  CD2 TYR A 167       1.601 -13.736 -11.739  1.00  0.00      A    C
ATOM   2461  HD2 TYR A 167       1.891 -12.985 -12.460  1.00  0.00      A    H
ATOM   2462  CE2 TYR A 167       2.497 -14.905 -11.626  1.00  0.00      A    C
ATOM   2463  HE2 TYR A 167       3.399 -14.966 -12.217  1.00  0.00      A    H
ATOM   2464  C   TYR A 167      -0.926 -11.762  -8.937  1.00  0.00      A    C
ATOM   2465  O   TYR A 167      -0.154 -12.284  -8.118  1.00  0.00      A    O
ATOM   2466  N   GLY A 168      -2.215 -11.593  -8.673  1.00  0.00      A    N
ATOM   2467  HN  GLY A 168      -2.784 -11.082  -9.313  1.00  0.00      A    H
ATOM   2468  CA  GLY A 168      -2.864 -12.106  -7.411  1.00  0.00      A    C
ATOM   2469  HA1 GLY A 168      -2.512 -13.115  -7.254  1.00  0.00      A    H
ATOM   2470  HA2 GLY A 168      -2.684 -11.381  -6.631  1.00  0.00      A    H
ATOM   2471  C   GLY A 168      -4.410 -12.177  -7.517  1.00  0.00      A    C
ATOM   2472  O   GLY A 168      -5.008 -11.654  -8.425  1.00  0.00      A    O
ATOM   2473  N   THR A 169      -4.982 -12.955  -6.644  1.00  0.00      A    N
ATOM   2474  HN  THR A 169      -4.490 -13.633  -6.103  1.00  0.00      A    H
ATOM   2475  CA  THR A 169      -6.435 -13.007  -6.590  1.00  0.00      A    C
ATOM   2476  HA  THR A 169      -6.872 -12.534  -7.456  1.00  0.00      A    H
ATOM   2477  CB  THR A 169      -7.133 -14.339  -6.293  1.00  0.00      A    C
ATOM   2478  HB  THR A 169      -7.387 -14.519  -5.227  1.00  0.00      A    H
ATOM   2479  OG1 THR A 169      -6.377 -15.471  -6.759  1.00  0.00      A    O
ATOM   2480  HG1 THR A 169      -6.249 -15.246  -7.683  1.00  0.00      A    H
ATOM   2481  CG2 THR A 169      -8.433 -14.457  -7.118  1.00  0.00      A    C
ATOM   2482 HG21 THR A 169      -8.956 -15.436  -7.071  1.00  0.00      A    H
ATOM   2483 HG22 THR A 169      -9.208 -13.698  -6.880  1.00  0.00      A    H
ATOM   2484 HG23 THR A 169      -8.102 -14.383  -8.176  1.00  0.00      A    H
ATOM   2485  C   THR A 169      -6.944 -12.139  -5.436  1.00  0.00      A    C
ATOM   2486  O   THR A 169      -6.372 -12.169  -4.330  1.00  0.00      A    O
ATOM   2487  N   GLU A 170      -8.099 -11.599  -5.690  1.00  0.00      A    N
ATOM   2488  HN  GLU A 170      -8.440 -11.517  -6.624  1.00  0.00      A    H
ATOM   2489  CA  GLU A 170      -9.047 -11.094  -4.654  1.00  0.00      A    C
ATOM   2490  HA  GLU A 170      -8.812 -11.602  -3.731  1.00  0.00      A    H
ATOM   2491  CB  GLU A 170      -8.978  -9.568  -4.463  1.00  0.00      A    C
ATOM   2492  HB1 GLU A 170      -8.852  -9.146  -5.483  1.00  0.00      A    H
ATOM   2493  HB2 GLU A 170      -9.939  -9.173  -4.071  1.00  0.00      A    H
ATOM   2494  CG  GLU A 170      -7.948  -9.066  -3.389  1.00  0.00      A    C
ATOM   2495  HG1 GLU A 170      -8.368  -9.461  -2.439  1.00  0.00      A    H
ATOM   2496  HG2 GLU A 170      -6.991  -9.481  -3.772  1.00  0.00      A    H
ATOM   2497  CD  GLU A 170      -7.781  -7.614  -3.366  1.00  0.00      A    C
ATOM   2498  OE1 GLU A 170      -7.402  -7.007  -4.433  1.00  0.00      A    O
ATOM   2499  OE2 GLU A 170      -7.986  -7.016  -2.268  1.00  0.00      A    O
ATOM   2500  C   GLU A 170     -10.480 -11.500  -5.164  1.00  0.00      A    C
ATOM   2501  O   GLU A 170     -10.737 -11.555  -6.395  1.00  0.00      A    O
ATOM   2502  N   ASN A 171     -11.254 -12.044  -4.223  1.00  0.00      A    N
ATOM   2503  HN  ASN A 171     -11.064 -12.009  -3.245  1.00  0.00      A    H
ATOM   2504  CA  ASN A 171     -12.403 -12.926  -4.453  1.00  0.00      A    C
ATOM   2505  HA  ASN A 171     -12.529 -13.566  -3.592  1.00  0.00      A    H
ATOM   2506  CB  ASN A 171     -13.680 -12.059  -4.913  1.00  0.00      A    C
ATOM   2507  HB1 ASN A 171     -13.691 -11.096  -4.360  1.00  0.00      A    H
ATOM   2508  HB2 ASN A 171     -13.549 -11.766  -5.977  1.00  0.00      A    H
ATOM   2509  CG  ASN A 171     -14.920 -12.839  -4.744  1.00  0.00      A    C
ATOM   2510  OD1 ASN A 171     -14.865 -13.933  -4.134  1.00  0.00      A    O
ATOM   2511  ND2 ASN A 171     -16.097 -12.271  -5.172  1.00  0.00      A    N
ATOM   2512 HD21 ASN A 171     -16.914 -12.844  -5.099  1.00  0.00      A    H
ATOM   2513 HD22 ASN A 171     -16.102 -11.313  -5.458  1.00  0.00      A    H
ATOM   2514  C   ASN A 171     -12.159 -14.125  -5.411  1.00  0.00      A    C
ATOM   2515  O   ASN A 171     -11.394 -15.036  -5.042  1.00  0.00      A    O
ATOM   2516  N   GLY A 172     -12.657 -14.056  -6.682  1.00  0.00      A    N
ATOM   2517  HN  GLY A 172     -13.287 -13.324  -6.926  1.00  0.00      A    H
ATOM   2518  CA  GLY A 172     -12.176 -14.991  -7.697  1.00  0.00      A    C
ATOM   2519  HA1 GLY A 172     -11.362 -15.633  -7.395  1.00  0.00      A    H
ATOM   2520  HA2 GLY A 172     -13.080 -15.558  -7.858  1.00  0.00      A    H
ATOM   2521  C   GLY A 172     -11.769 -14.262  -8.957  1.00  0.00      A    C
ATOM   2522  O   GLY A 172     -11.611 -14.804 -10.076  1.00  0.00      A    O
ATOM   2523  N   THR A 173     -11.488 -12.947  -8.792  1.00  0.00      A    N
ATOM   2524  HN  THR A 173     -11.440 -12.588  -7.863  1.00  0.00      A    H
ATOM   2525  CA  THR A 173     -10.939 -12.175  -9.915  1.00  0.00      A    C
ATOM   2526  HA  THR A 173     -11.213 -12.535 -10.896  1.00  0.00      A    H
ATOM   2527  CB  THR A 173     -11.413 -10.785 -10.015  1.00  0.00      A    C
ATOM   2528  HB  THR A 173     -11.061 -10.285  -9.087  1.00  0.00      A    H
ATOM   2529  OG1 THR A 173     -12.834 -10.558  -9.961  1.00  0.00      A    O
ATOM   2530  HG1 THR A 173     -12.930  -9.652 -10.265  1.00  0.00      A    H
ATOM   2531  CG2 THR A 173     -10.986 -10.248 -11.394  1.00  0.00      A    C
ATOM   2532 HG21 THR A 173      -9.878 -10.165 -11.411  1.00  0.00      A    H
ATOM   2533 HG22 THR A 173     -11.251 -10.956 -12.208  1.00  0.00      A    H
ATOM   2534 HG23 THR A 173     -11.504  -9.291 -11.618  1.00  0.00      A    H
ATOM   2535  C   THR A 173      -9.496 -12.291  -9.752  1.00  0.00      A    C
ATOM   2536  O   THR A 173      -8.918 -11.708  -8.834  1.00  0.00      A    O
ATOM   2537  N   ASP A 174      -8.768 -12.995 -10.614  1.00  0.00      A    N
ATOM   2538  HN  ASP A 174      -9.130 -13.591 -11.326  1.00  0.00      A    H
ATOM   2539  CA  ASP A 174      -7.351 -12.941 -10.672  1.00  0.00      A    C
ATOM   2540  HA  ASP A 174      -6.863 -12.892  -9.710  1.00  0.00      A    H
ATOM   2541  CB  ASP A 174      -6.754 -14.213 -11.376  1.00  0.00      A    C
ATOM   2542  HB1 ASP A 174      -7.359 -14.469 -12.272  1.00  0.00      A    H
ATOM   2543  HB2 ASP A 174      -5.667 -14.067 -11.557  1.00  0.00      A    H
ATOM   2544  CG  ASP A 174      -7.062 -15.238 -10.367  1.00  0.00      A    C
ATOM   2545  OD1 ASP A 174      -8.091 -15.982 -10.468  1.00  0.00      A    O
ATOM   2546  OD2 ASP A 174      -6.291 -15.341  -9.384  1.00  0.00      A    O
ATOM   2547  C   ASP A 174      -6.952 -11.651 -11.470  1.00  0.00      A    C
ATOM   2548  O   ASP A 174      -7.635 -11.290 -12.491  1.00  0.00      A    O
ATOM   2549  N   TYR A 175      -5.953 -10.938 -11.059  1.00  0.00      A    N
ATOM   2550  HN  TYR A 175      -5.550 -11.102 -10.162  1.00  0.00      A    H
ATOM   2551  CA  TYR A 175      -5.507  -9.739 -11.787  1.00  0.00      A    C
ATOM   2552  HA  TYR A 175      -6.071  -9.721 -12.708  1.00  0.00      A    H
ATOM   2553  CB  TYR A 175      -5.736  -8.349 -11.105  1.00  0.00      A    C
ATOM   2554  HB1 TYR A 175      -5.207  -7.611 -11.745  1.00  0.00      A    H
ATOM   2555  HB2 TYR A 175      -6.828  -8.174 -11.203  1.00  0.00      A    H
ATOM   2556  CG  TYR A 175      -5.485  -8.383  -9.613  1.00  0.00      A    C
ATOM   2557  CD1 TYR A 175      -4.236  -8.342  -8.926  1.00  0.00      A    C
ATOM   2558  HD1 TYR A 175      -3.316  -8.185  -9.469  1.00  0.00      A    H
ATOM   2559  CE1 TYR A 175      -4.166  -8.191  -7.511  1.00  0.00      A    C
ATOM   2560  HE1 TYR A 175      -3.197  -8.080  -7.048  1.00  0.00      A    H
ATOM   2561  CZ  TYR A 175      -5.293  -8.277  -6.714  1.00  0.00      A    C
ATOM   2562  OH  TYR A 175      -5.222  -8.278  -5.300  1.00  0.00      A    O
ATOM   2563  HH  TYR A 175      -6.031  -7.974  -4.882  1.00  0.00      A    H
ATOM   2564  CD2 TYR A 175      -6.624  -8.619  -8.756  1.00  0.00      A    C
ATOM   2565  HD2 TYR A 175      -7.565  -8.778  -9.260  1.00  0.00      A    H
ATOM   2566  CE2 TYR A 175      -6.509  -8.567  -7.366  1.00  0.00      A    C
ATOM   2567  HE2 TYR A 175      -7.436  -8.724  -6.835  1.00  0.00      A    H
ATOM   2568  C   TYR A 175      -4.026  -9.914 -12.059  1.00  0.00      A    C
ATOM   2569  O   TYR A 175      -3.411 -10.769 -11.447  1.00  0.00      A    O
ATOM   2570  N   TRP A 176      -3.514  -9.133 -13.010  1.00  0.00      A    N
ATOM   2571  HN  TRP A 176      -4.172  -8.500 -13.411  1.00  0.00      A    H
ATOM   2572  CA  TRP A 176      -2.109  -8.880 -13.263  1.00  0.00      A    C
ATOM   2573  HA  TRP A 176      -1.525  -9.593 -12.701  1.00  0.00      A    H
ATOM   2574  CB  TRP A 176      -1.619  -8.964 -14.714  1.00  0.00      A    C
ATOM   2575  HB1 TRP A 176      -2.045  -8.139 -15.324  1.00  0.00      A    H
ATOM   2576  HB2 TRP A 176      -0.509  -8.911 -14.718  1.00  0.00      A    H
ATOM   2577  CG  TRP A 176      -1.891 -10.172 -15.507  1.00  0.00      A    C
ATOM   2578  CD1 TRP A 176      -3.020 -10.509 -16.186  1.00  0.00      A    C
ATOM   2579  HD1 TRP A 176      -3.887  -9.865 -16.189  1.00  0.00      A    H
ATOM   2580  NE1 TRP A 176      -2.840 -11.757 -16.795  1.00  0.00      A    N
ATOM   2581  HE1 TRP A 176      -3.431 -12.217 -17.421  1.00  0.00      A    H
ATOM   2582  CE2 TRP A 176      -1.644 -12.302 -16.327  1.00  0.00      A    C
ATOM   2583  CD2 TRP A 176      -1.005 -11.338 -15.529  1.00  0.00      A    C
ATOM   2584  CE3 TRP A 176       0.272 -11.506 -14.984  1.00  0.00      A    C
ATOM   2585  HE3 TRP A 176       0.779 -10.803 -14.340  1.00  0.00      A    H
ATOM   2586  CZ3 TRP A 176       0.911 -12.704 -15.288  1.00  0.00      A    C
ATOM   2587  HZ3 TRP A 176       1.933 -12.884 -14.987  1.00  0.00      A    H
ATOM   2588  CZ2 TRP A 176      -1.103 -13.561 -16.387  1.00  0.00      A    C
ATOM   2589  HZ2 TRP A 176      -1.802 -14.313 -16.724  1.00  0.00      A    H
ATOM   2590  CH2 TRP A 176       0.210 -13.761 -15.939  1.00  0.00      A    C
ATOM   2591  HH2 TRP A 176       0.793 -14.599 -16.290  1.00  0.00      A    H
ATOM   2592  C   TRP A 176      -1.817  -7.473 -12.704  1.00  0.00      A    C
ATOM   2593  O   TRP A 176      -2.566  -6.491 -12.753  1.00  0.00      A    O
ATOM   2594  N   LEU A 177      -0.716  -7.385 -12.049  1.00  0.00      A    N
ATOM   2595  HN  LEU A 177      -0.178  -8.210 -11.891  1.00  0.00      A    H
ATOM   2596  CA  LEU A 177      -0.322  -6.204 -11.301  1.00  0.00      A    C
ATOM   2597  HA  LEU A 177      -1.099  -5.598 -10.860  1.00  0.00      A    H
ATOM   2598  CB  LEU A 177       0.465  -6.424  -9.981  1.00  0.00      A    C
ATOM   2599  HB1 LEU A 177       1.329  -7.075 -10.235  1.00  0.00      A    H
ATOM   2600  HB2 LEU A 177       0.882  -5.475  -9.583  1.00  0.00      A    H
ATOM   2601  CG  LEU A 177      -0.387  -7.001  -8.875  1.00  0.00      A    C
ATOM   2602  HG  LEU A 177      -1.063  -7.717  -9.390  1.00  0.00      A    H
ATOM   2603  CD1 LEU A 177       0.448  -7.555  -7.698  1.00  0.00      A    C
ATOM   2604 HD11 LEU A 177       1.210  -6.799  -7.411  1.00  0.00      A    H
ATOM   2605 HD12 LEU A 177      -0.171  -7.948  -6.864  1.00  0.00      A    H
ATOM   2606 HD13 LEU A 177       1.005  -8.402  -8.152  1.00  0.00      A    H
ATOM   2607  CD2 LEU A 177      -1.367  -5.949  -8.234  1.00  0.00      A    C
ATOM   2608 HD21 LEU A 177      -2.025  -6.313  -7.415  1.00  0.00      A    H
ATOM   2609 HD22 LEU A 177      -0.871  -5.034  -7.845  1.00  0.00      A    H
ATOM   2610 HD23 LEU A 177      -2.102  -5.505  -8.939  1.00  0.00      A    H
ATOM   2611  C   LEU A 177       0.559  -5.358 -12.166  1.00  0.00      A    C
ATOM   2612  O   LEU A 177       1.615  -5.747 -12.651  1.00  0.00      A    O
ATOM   2613  N   LEU A 178       0.137  -4.087 -12.445  1.00  0.00      A    N
ATOM   2614  HN  LEU A 178      -0.782  -3.792 -12.195  1.00  0.00      A    H
ATOM   2615  CA  LEU A 178       0.849  -3.187 -13.283  1.00  0.00      A    C
ATOM   2616  HA  LEU A 178       1.632  -3.791 -13.715  1.00  0.00      A    H
ATOM   2617  CB  LEU A 178       0.091  -2.439 -14.452  1.00  0.00      A    C
ATOM   2618  HB1 LEU A 178      -0.805  -1.986 -13.975  1.00  0.00      A    H
ATOM   2619  HB2 LEU A 178       0.749  -1.645 -14.866  1.00  0.00      A    H
ATOM   2620  CG  LEU A 178      -0.482  -3.357 -15.574  1.00  0.00      A    C
ATOM   2621  HG  LEU A 178       0.362  -3.911 -16.038  1.00  0.00      A    H
ATOM   2622  CD1 LEU A 178      -1.513  -4.449 -15.154  1.00  0.00      A    C
ATOM   2623 HD11 LEU A 178      -1.991  -4.763 -16.107  1.00  0.00      A    H
ATOM   2624 HD12 LEU A 178      -1.009  -5.302 -14.653  1.00  0.00      A    H
ATOM   2625 HD13 LEU A 178      -2.245  -4.091 -14.398  1.00  0.00      A    H
ATOM   2626  CD2 LEU A 178      -1.042  -2.374 -16.677  1.00  0.00      A    C
ATOM   2627 HD21 LEU A 178      -1.106  -2.959 -17.619  1.00  0.00      A    H
ATOM   2628 HD22 LEU A 178      -2.097  -2.103 -16.458  1.00  0.00      A    H
ATOM   2629 HD23 LEU A 178      -0.384  -1.483 -16.765  1.00  0.00      A    H
ATOM   2630  C   LEU A 178       1.424  -2.153 -12.338  1.00  0.00      A    C
ATOM   2631  O   LEU A 178       0.733  -1.654 -11.487  1.00  0.00      A    O
ATOM   2632  N   ARG A 179       2.744  -1.800 -12.503  1.00  0.00      A    N
ATOM   2633  HN  ARG A 179       3.296  -2.260 -13.195  1.00  0.00      A    H
ATOM   2634  CA  ARG A 179       3.365  -0.636 -11.840  1.00  0.00      A    C
ATOM   2635  HA  ARG A 179       2.876  -0.334 -10.926  1.00  0.00      A    H
ATOM   2636  CB  ARG A 179       4.812  -1.112 -11.435  1.00  0.00      A    C
ATOM   2637  HB1 ARG A 179       4.647  -1.889 -10.658  1.00  0.00      A    H
ATOM   2638  HB2 ARG A 179       5.200  -1.661 -12.320  1.00  0.00      A    H
ATOM   2639  CG  ARG A 179       5.855  -0.039 -11.089  1.00  0.00      A    C
ATOM   2640  HG1 ARG A 179       5.903   0.716 -11.903  1.00  0.00      A    H
ATOM   2641  HG2 ARG A 179       5.561   0.414 -10.119  1.00  0.00      A    H
ATOM   2642  CD  ARG A 179       7.260  -0.629 -11.018  1.00  0.00      A    C
ATOM   2643  HD1 ARG A 179       7.372  -1.355 -10.185  1.00  0.00      A    H
ATOM   2644  HD2 ARG A 179       7.414  -1.086 -12.019  1.00  0.00      A    H
ATOM   2645  NE  ARG A 179       8.203   0.474 -10.841  1.00  0.00      A    N
ATOM   2646  HE  ARG A 179       7.961   1.413 -10.599  1.00  0.00      A    H
ATOM   2647  CZ  ARG A 179       9.491   0.308 -11.166  1.00  0.00      A    C
ATOM   2648  NH1 ARG A 179      10.067  -0.889 -11.135  1.00  0.00      A    N
ATOM   2649 HH11 ARG A 179       9.703  -1.610 -10.545  1.00  0.00      A    H
ATOM   2650 HH12 ARG A 179      11.064  -0.909 -11.222  1.00  0.00      A    H
ATOM   2651  NH2 ARG A 179      10.332   1.371 -11.318  1.00  0.00      A    N
ATOM   2652 HH21 ARG A 179       9.861   2.122 -10.854  1.00  0.00      A    H
ATOM   2653 HH22 ARG A 179      11.297   1.158 -11.170  1.00  0.00      A    H
ATOM   2654  C   ARG A 179       3.415   0.519 -12.745  1.00  0.00      A    C
ATOM   2655  O   ARG A 179       3.713   0.428 -13.950  1.00  0.00      A    O
ATOM   2656  N   SER A 180       3.055   1.662 -12.236  1.00  0.00      A    N
ATOM   2657  HN  SER A 180       2.688   1.679 -11.309  1.00  0.00      A    H
ATOM   2658  CA  SER A 180       2.972   2.964 -12.865  1.00  0.00      A    C
ATOM   2659  HA  SER A 180       2.362   2.879 -13.752  1.00  0.00      A    H
ATOM   2660  CB  SER A 180       2.298   4.066 -12.045  1.00  0.00      A    C
ATOM   2661  HB1 SER A 180       1.421   3.520 -11.637  1.00  0.00      A    H
ATOM   2662  HB2 SER A 180       2.920   4.329 -11.163  1.00  0.00      A    H
ATOM   2663  OG  SER A 180       1.816   5.255 -12.699  1.00  0.00      A    O
ATOM   2664  HG1 SER A 180       1.384   5.759 -12.005  1.00  0.00      A    H
ATOM   2665  C   SER A 180       4.295   3.537 -13.411  1.00  0.00      A    C
ATOM   2666  O   SER A 180       5.359   3.567 -12.774  1.00  0.00      A    O
ATOM   2667  N   SER A 181       4.271   3.952 -14.755  1.00  0.00      A    N
ATOM   2668  HN  SER A 181       3.580   3.712 -15.433  1.00  0.00      A    H
ATOM   2669  CA  SER A 181       5.389   4.639 -15.422  1.00  0.00      A    C
ATOM   2670  HA  SER A 181       6.322   4.597 -14.879  1.00  0.00      A    H
ATOM   2671  CB  SER A 181       5.711   4.309 -16.843  1.00  0.00      A    C
ATOM   2672  HB1 SER A 181       6.412   5.029 -17.317  1.00  0.00      A    H
ATOM   2673  HB2 SER A 181       6.332   3.389 -16.794  1.00  0.00      A    H
ATOM   2674  OG  SER A 181       4.588   3.983 -17.623  1.00  0.00      A    O
ATOM   2675  HG1 SER A 181       4.836   3.390 -18.336  1.00  0.00      A    H
ATOM   2676  C   SER A 181       5.066   6.118 -15.372  1.00  0.00      A    C
ATOM   2677  O   SER A 181       5.867   7.011 -15.392  1.00  0.00      A    O
ATOM   2678  N   TRP A 182       3.802   6.432 -15.326  1.00  0.00      A    N
ATOM   2679  HN  TRP A 182       3.230   5.616 -15.346  1.00  0.00      A    H
ATOM   2680  CA  TRP A 182       3.311   7.813 -15.221  1.00  0.00      A    C
ATOM   2681  HA  TRP A 182       3.778   8.496 -15.916  1.00  0.00      A    H
ATOM   2682  CB  TRP A 182       1.738   7.775 -15.287  1.00  0.00      A    C
ATOM   2683  HB1 TRP A 182       1.402   7.117 -14.458  1.00  0.00      A    H
ATOM   2684  HB2 TRP A 182       1.374   8.819 -15.174  1.00  0.00      A    H
ATOM   2685  CG  TRP A 182       1.127   7.396 -16.548  1.00  0.00      A    C
ATOM   2686  CD1 TRP A 182       0.900   8.153 -17.637  1.00  0.00      A    C
ATOM   2687  HD1 TRP A 182       1.336   9.140 -17.691  1.00  0.00      A    H
ATOM   2688  NE1 TRP A 182       0.185   7.541 -18.646  1.00  0.00      A    N
ATOM   2689  HE1 TRP A 182       0.106   8.004 -19.501  1.00  0.00      A    H
ATOM   2690  CE2 TRP A 182       0.106   6.218 -18.251  1.00  0.00      A    C
ATOM   2691  CD2 TRP A 182       0.655   6.052 -16.952  1.00  0.00      A    C
ATOM   2692  CE3 TRP A 182       0.771   4.762 -16.328  1.00  0.00      A    C
ATOM   2693  HE3 TRP A 182       1.159   4.600 -15.334  1.00  0.00      A    H
ATOM   2694  CZ3 TRP A 182       0.170   3.704 -17.019  1.00  0.00      A    C
ATOM   2695  HZ3 TRP A 182       0.177   2.707 -16.604  1.00  0.00      A    H
ATOM   2696  CZ2 TRP A 182      -0.374   5.145 -18.981  1.00  0.00      A    C
ATOM   2697  HZ2 TRP A 182      -0.707   5.296 -19.997  1.00  0.00      A    H
ATOM   2698  CH2 TRP A 182      -0.305   3.956 -18.312  1.00  0.00      A    C
ATOM   2699  HH2 TRP A 182      -0.578   3.087 -18.892  1.00  0.00      A    H
ATOM   2700  C   TRP A 182       3.590   8.389 -13.767  1.00  0.00      A    C
ATOM   2701  O   TRP A 182       4.007   9.600 -13.678  1.00  0.00      A    O
ATOM   2702  N   GLY A 183       3.403   7.638 -12.633  1.00  0.00      A    N
ATOM   2703  HN  GLY A 183       3.089   6.695 -12.710  1.00  0.00      A    H
ATOM   2704  CA  GLY A 183       3.919   8.074 -11.277  1.00  0.00      A    C
ATOM   2705  HA1 GLY A 183       4.851   7.529 -11.254  1.00  0.00      A    H
ATOM   2706  HA2 GLY A 183       4.144   9.128 -11.207  1.00  0.00      A    H
ATOM   2707  C   GLY A 183       2.948   7.677 -10.183  1.00  0.00      A    C
ATOM   2708  O   GLY A 183       2.041   6.903 -10.517  1.00  0.00      A    O
ATOM   2709  N   PRO A 184       3.106   8.111  -8.922  1.00  0.00      A    N
ATOM   2710  CD  PRO A 184       4.253   8.859  -8.506  1.00  0.00      A    C
ATOM   2711  HD1 PRO A 184       4.342   9.770  -9.135  1.00  0.00      A    H
ATOM   2712  HD2 PRO A 184       5.160   8.229  -8.632  1.00  0.00      A    H
ATOM   2713  CA  PRO A 184       2.300   7.594  -7.812  1.00  0.00      A    C
ATOM   2714  HA  PRO A 184       2.144   6.536  -7.967  1.00  0.00      A    H
ATOM   2715  CB  PRO A 184       3.146   7.889  -6.636  1.00  0.00      A    C
ATOM   2716  HB1 PRO A 184       2.507   8.113  -5.755  1.00  0.00      A    H
ATOM   2717  HB2 PRO A 184       3.657   6.936  -6.382  1.00  0.00      A    H
ATOM   2718  CG  PRO A 184       3.981   9.065  -7.026  1.00  0.00      A    C
ATOM   2719  HG1 PRO A 184       3.369   9.979  -6.872  1.00  0.00      A    H
ATOM   2720  HG2 PRO A 184       4.934   9.042  -6.455  1.00  0.00      A    H
ATOM   2721  C   PRO A 184       0.873   8.171  -7.787  1.00  0.00      A    C
ATOM   2722  O   PRO A 184       0.065   7.942  -6.787  1.00  0.00      A    O
ATOM   2723  N   ARG A 185       0.593   8.979  -8.750  1.00  0.00      A    N
ATOM   2724  HN  ARG A 185       1.247   9.046  -9.499  1.00  0.00      A    H
ATOM   2725  CA  ARG A 185      -0.462   9.958  -8.675  1.00  0.00      A    C
ATOM   2726  HA  ARG A 185      -0.784   9.981  -7.645  1.00  0.00      A    H
ATOM   2727  CB  ARG A 185      -0.072  11.347  -9.207  1.00  0.00      A    C
ATOM   2728  HB1 ARG A 185       1.039  11.341  -9.211  1.00  0.00      A    H
ATOM   2729  HB2 ARG A 185      -0.249  11.386 -10.303  1.00  0.00      A    H
ATOM   2730  CG  ARG A 185      -0.819  12.459  -8.481  1.00  0.00      A    C
ATOM   2731  HG1 ARG A 185      -1.885  12.170  -8.606  1.00  0.00      A    H
ATOM   2732  HG2 ARG A 185      -0.548  12.585  -7.411  1.00  0.00      A    H
ATOM   2733  CD  ARG A 185      -0.751  13.841  -9.194  1.00  0.00      A    C
ATOM   2734  HD1 ARG A 185      -1.196  13.755 -10.208  1.00  0.00      A    H
ATOM   2735  HD2 ARG A 185      -1.299  14.626  -8.631  1.00  0.00      A    H
ATOM   2736  NE  ARG A 185       0.660  14.304  -9.409  1.00  0.00      A    N
ATOM   2737  HE  ARG A 185       1.235  14.297  -8.592  1.00  0.00      A    H
ATOM   2738  CZ  ARG A 185       1.302  14.246 -10.582  1.00  0.00      A    C
ATOM   2739  NH1 ARG A 185       0.712  14.064 -11.786  1.00  0.00      A    N
ATOM   2740 HH11 ARG A 185      -0.283  13.984 -11.841  1.00  0.00      A    H
ATOM   2741 HH12 ARG A 185       1.233  13.984 -12.636  1.00  0.00      A    H
ATOM   2742  NH2 ARG A 185       2.567  14.611 -10.489  1.00  0.00      A    N
ATOM   2743 HH21 ARG A 185       2.917  14.933  -9.609  1.00  0.00      A    H
ATOM   2744 HH22 ARG A 185       2.971  15.018 -11.309  1.00  0.00      A    H
ATOM   2745  C   ARG A 185      -1.540   9.425  -9.460  1.00  0.00      A    C
ATOM   2746  O   ARG A 185      -2.687   9.459  -9.056  1.00  0.00      A    O
ATOM   2747  N   TRP A 186      -1.217   8.944 -10.665  1.00  0.00      A    N
ATOM   2748  HN  TRP A 186      -0.366   9.185 -11.124  1.00  0.00      A    H
ATOM   2749  CA  TRP A 186      -2.018   8.090 -11.553  1.00  0.00      A    C
ATOM   2750  HA  TRP A 186      -3.027   8.405 -11.329  1.00  0.00      A    H
ATOM   2751  CB  TRP A 186      -1.847   8.241 -13.009  1.00  0.00      A    C
ATOM   2752  HB1 TRP A 186      -1.923   9.311 -13.300  1.00  0.00      A    H
ATOM   2753  HB2 TRP A 186      -0.867   7.865 -13.374  1.00  0.00      A    H
ATOM   2754  CG  TRP A 186      -2.906   7.720 -13.973  1.00  0.00      A    C
ATOM   2755  CD1 TRP A 186      -3.924   8.423 -14.521  1.00  0.00      A    C
ATOM   2756  HD1 TRP A 186      -4.253   9.448 -14.440  1.00  0.00      A    H
ATOM   2757  NE1 TRP A 186      -4.599   7.606 -15.410  1.00  0.00      A    N
ATOM   2758  HE1 TRP A 186      -5.416   7.772 -15.919  1.00  0.00      A    H
ATOM   2759  CE2 TRP A 186      -4.071   6.292 -15.244  1.00  0.00      A    C
ATOM   2760  CD2 TRP A 186      -2.961   6.345 -14.501  1.00  0.00      A    C
ATOM   2761  CE3 TRP A 186      -2.126   5.237 -14.216  1.00  0.00      A    C
ATOM   2762  HE3 TRP A 186      -1.271   5.315 -13.560  1.00  0.00      A    H
ATOM   2763  CZ3 TRP A 186      -2.432   4.032 -14.853  1.00  0.00      A    C
ATOM   2764  HZ3 TRP A 186      -1.725   3.234 -14.678  1.00  0.00      A    H
ATOM   2765  CZ2 TRP A 186      -4.374   5.041 -15.902  1.00  0.00      A    C
ATOM   2766  HZ2 TRP A 186      -5.198   4.967 -16.597  1.00  0.00      A    H
ATOM   2767  CH2 TRP A 186      -3.581   3.891 -15.722  1.00  0.00      A    C
ATOM   2768  HH2 TRP A 186      -3.698   3.026 -16.358  1.00  0.00      A    H
ATOM   2769  C   TRP A 186      -1.946   6.639 -11.094  1.00  0.00      A    C
ATOM   2770  O   TRP A 186      -0.940   6.108 -10.707  1.00  0.00      A    O
ATOM   2771  N   GLY A 187      -3.097   5.832 -11.053  1.00  0.00      A    N
ATOM   2772  HN  GLY A 187      -3.918   6.241 -11.444  1.00  0.00      A    H
ATOM   2773  CA  GLY A 187      -3.267   4.545 -10.385  1.00  0.00      A    C
ATOM   2774  HA1 GLY A 187      -4.033   3.933 -10.837  1.00  0.00      A    H
ATOM   2775  HA2 GLY A 187      -2.339   4.001 -10.485  1.00  0.00      A    H
ATOM   2776  C   GLY A 187      -3.509   4.538  -8.846  1.00  0.00      A    C
ATOM   2777  O   GLY A 187      -3.538   5.615  -8.280  1.00  0.00      A    O
ATOM   2778  N   GLU A 188      -3.688   3.394  -8.152  1.00  0.00      A    N
ATOM   2779  HN  GLU A 188      -3.666   2.511  -8.614  1.00  0.00      A    H
ATOM   2780  CA  GLU A 188      -3.755   3.371  -6.678  1.00  0.00      A    C
ATOM   2781  HA  GLU A 188      -4.368   4.133  -6.219  1.00  0.00      A    H
ATOM   2782  CB  GLU A 188      -4.504   2.107  -6.130  1.00  0.00      A    C
ATOM   2783  HB1 GLU A 188      -3.896   1.262  -6.518  1.00  0.00      A    H
ATOM   2784  HB2 GLU A 188      -4.533   2.132  -5.020  1.00  0.00      A    H
ATOM   2785  CG  GLU A 188      -5.830   1.852  -6.819  1.00  0.00      A    C
ATOM   2786  HG1 GLU A 188      -6.474   2.757  -6.826  1.00  0.00      A    H
ATOM   2787  HG2 GLU A 188      -5.694   1.672  -7.907  1.00  0.00      A    H
ATOM   2788  CD  GLU A 188      -6.507   0.718  -6.111  1.00  0.00      A    C
ATOM   2789  OE1 GLU A 188      -6.117  -0.438  -6.443  1.00  0.00      A    O
ATOM   2790  OE2 GLU A 188      -7.351   0.987  -5.257  1.00  0.00      A    O
ATOM   2791  C   GLU A 188      -2.336   3.412  -6.095  1.00  0.00      A    C
ATOM   2792  O   GLU A 188      -1.749   2.334  -6.018  1.00  0.00      A    O
ATOM   2793  N   ASN A 189      -1.817   4.552  -5.733  1.00  0.00      A    N
ATOM   2794  HN  ASN A 189      -2.402   5.358  -5.778  1.00  0.00      A    H
ATOM   2795  CA  ASN A 189      -0.410   4.653  -5.228  1.00  0.00      A    C
ATOM   2796  HA  ASN A 189      -0.181   5.700  -5.091  1.00  0.00      A    H
ATOM   2797  CB  ASN A 189      -0.232   4.010  -3.791  1.00  0.00      A    C
ATOM   2798  HB1 ASN A 189      -0.275   2.901  -3.855  1.00  0.00      A    H
ATOM   2799  HB2 ASN A 189       0.678   4.358  -3.258  1.00  0.00      A    H
ATOM   2800  CG  ASN A 189      -1.341   4.618  -2.888  1.00  0.00      A    C
ATOM   2801  OD1 ASN A 189      -2.206   4.005  -2.351  1.00  0.00      A    O
ATOM   2802  ND2 ASN A 189      -1.109   5.964  -2.671  1.00  0.00      A    N
ATOM   2803 HD21 ASN A 189      -1.817   6.504  -2.217  1.00  0.00      A    H
ATOM   2804 HD22 ASN A 189      -0.229   6.325  -2.980  1.00  0.00      A    H
ATOM   2805  C   ASN A 189       0.637   4.242  -6.235  1.00  0.00      A    C
ATOM   2806  O   ASN A 189       1.682   3.685  -5.856  1.00  0.00      A    O
ATOM   2807  N   GLY A 190       0.361   4.393  -7.512  1.00  0.00      A    N
ATOM   2808  HN  GLY A 190      -0.459   4.913  -7.739  1.00  0.00      A    H
ATOM   2809  CA  GLY A 190       1.184   3.976  -8.624  1.00  0.00      A    C
ATOM   2810  HA1 GLY A 190       0.937   4.677  -9.408  1.00  0.00      A    H
ATOM   2811  HA2 GLY A 190       2.196   4.097  -8.269  1.00  0.00      A    H
ATOM   2812  C   GLY A 190       0.830   2.519  -9.165  1.00  0.00      A    C
ATOM   2813  O   GLY A 190       1.527   2.041 -10.038  1.00  0.00      A    O
ATOM   2814  N   TYR A 191      -0.195   1.878  -8.613  1.00  0.00      A    N
ATOM   2815  HN  TYR A 191      -0.717   2.211  -7.831  1.00  0.00      A    H
ATOM   2816  CA  TYR A 191      -0.416   0.517  -9.001  1.00  0.00      A    C
ATOM   2817  HA  TYR A 191       0.367   0.249  -9.695  1.00  0.00      A    H
ATOM   2818  CB  TYR A 191      -0.330  -0.361  -7.751  1.00  0.00      A    C
ATOM   2819  HB1 TYR A 191      -0.946   0.118  -6.961  1.00  0.00      A    H
ATOM   2820  HB2 TYR A 191      -0.687  -1.399  -7.921  1.00  0.00      A    H
ATOM   2821  CG  TYR A 191       1.104  -0.393  -7.292  1.00  0.00      A    C
ATOM   2822  CD1 TYR A 191       1.488   0.352  -6.146  1.00  0.00      A    C
ATOM   2823  HD1 TYR A 191       0.762   0.879  -5.544  1.00  0.00      A    H
ATOM   2824  CE1 TYR A 191       2.879   0.270  -5.695  1.00  0.00      A    C
ATOM   2825  HE1 TYR A 191       3.245   0.833  -4.849  1.00  0.00      A    H
ATOM   2826  CZ  TYR A 191       3.794  -0.351  -6.538  1.00  0.00      A    C
ATOM   2827  OH  TYR A 191       5.154  -0.300  -6.195  1.00  0.00      A    O
ATOM   2828  HH  TYR A 191       5.276   0.407  -5.557  1.00  0.00      A    H
ATOM   2829  CD2 TYR A 191       2.094  -1.066  -8.027  1.00  0.00      A    C
ATOM   2830  HD2 TYR A 191       1.793  -1.539  -8.950  1.00  0.00      A    H
ATOM   2831  CE2 TYR A 191       3.375  -0.988  -7.695  1.00  0.00      A    C
ATOM   2832  HE2 TYR A 191       4.113  -1.578  -8.218  1.00  0.00      A    H
ATOM   2833  C   TYR A 191      -1.775   0.327  -9.655  1.00  0.00      A    C
ATOM   2834  O   TYR A 191      -2.757   0.921  -9.287  1.00  0.00      A    O
ATOM   2835  N   LEU A 192      -1.843  -0.623 -10.671  1.00  0.00      A    N
ATOM   2836  HN  LEU A 192      -1.052  -1.142 -10.986  1.00  0.00      A    H
ATOM   2837  CA  LEU A 192      -3.104  -0.936 -11.391  1.00  0.00      A    C
ATOM   2838  HA  LEU A 192      -3.934  -0.554 -10.815  1.00  0.00      A    H
ATOM   2839  CB  LEU A 192      -3.115  -0.293 -12.846  1.00  0.00      A    C
ATOM   2840  HB1 LEU A 192      -3.467   0.751 -12.705  1.00  0.00      A    H
ATOM   2841  HB2 LEU A 192      -2.065  -0.202 -13.199  1.00  0.00      A    H
ATOM   2842  CG  LEU A 192      -4.018  -0.889 -13.918  1.00  0.00      A    C
ATOM   2843  HG  LEU A 192      -3.745  -1.958 -14.046  1.00  0.00      A    H
ATOM   2844  CD1 LEU A 192      -5.533  -0.914 -13.583  1.00  0.00      A    C
ATOM   2845 HD11 LEU A 192      -5.810   0.058 -13.122  1.00  0.00      A    H
ATOM   2846 HD12 LEU A 192      -6.021  -1.011 -14.576  1.00  0.00      A    H
ATOM   2847 HD13 LEU A 192      -5.967  -1.596 -12.819  1.00  0.00      A    H
ATOM   2848  CD2 LEU A 192      -3.781  -0.068 -15.183  1.00  0.00      A    C
ATOM   2849 HD21 LEU A 192      -4.057   0.981 -14.942  1.00  0.00      A    H
ATOM   2850 HD22 LEU A 192      -2.721  -0.200 -15.489  1.00  0.00      A    H
ATOM   2851 HD23 LEU A 192      -4.428  -0.398 -16.024  1.00  0.00      A    H
ATOM   2852  C   LEU A 192      -3.270  -2.419 -11.454  1.00  0.00      A    C
ATOM   2853  O   LEU A 192      -2.457  -3.190 -11.950  1.00  0.00      A    O
ATOM   2854  N   ARG A 193      -4.400  -2.864 -10.807  1.00  0.00      A    N
ATOM   2855  HN  ARG A 193      -5.023  -2.190 -10.416  1.00  0.00      A    H
ATOM   2856  CA  ARG A 193      -4.865  -4.244 -10.888  1.00  0.00      A    C
ATOM   2857  HA  ARG A 193      -4.065  -4.966 -10.955  1.00  0.00      A    H
ATOM   2858  CB  ARG A 193      -5.709  -4.493  -9.654  1.00  0.00      A    C
ATOM   2859  HB1 ARG A 193      -6.430  -3.648  -9.623  1.00  0.00      A    H
ATOM   2860  HB2 ARG A 193      -6.352  -5.396  -9.732  1.00  0.00      A    H
ATOM   2861  CG  ARG A 193      -4.869  -4.561  -8.412  1.00  0.00      A    C
ATOM   2862  HG1 ARG A 193      -4.291  -5.499  -8.549  1.00  0.00      A    H
ATOM   2863  HG2 ARG A 193      -4.117  -3.756  -8.265  1.00  0.00      A    H
ATOM   2864  CD  ARG A 193      -5.781  -4.832  -7.160  1.00  0.00      A    C
ATOM   2865  HD1 ARG A 193      -6.543  -5.587  -7.452  1.00  0.00      A    H
ATOM   2866  HD2 ARG A 193      -5.112  -5.017  -6.293  1.00  0.00      A    H
ATOM   2867  NE  ARG A 193      -6.439  -3.565  -6.912  1.00  0.00      A    N
ATOM   2868  HE  ARG A 193      -6.172  -2.699  -7.335  1.00  0.00      A    H
ATOM   2869  CZ  ARG A 193      -7.499  -3.476  -6.106  1.00  0.00      A    C
ATOM   2870  NH1 ARG A 193      -8.084  -4.506  -5.467  1.00  0.00      A    N
ATOM   2871 HH11 ARG A 193      -7.807  -5.461  -5.359  1.00  0.00      A    H
ATOM   2872 HH12 ARG A 193      -8.841  -4.442  -4.816  1.00  0.00      A    H
ATOM   2873  NH2 ARG A 193      -7.986  -2.276  -5.878  1.00  0.00      A    N
ATOM   2874 HH21 ARG A 193      -7.419  -1.488  -6.120  1.00  0.00      A    H
ATOM   2875 HH22 ARG A 193      -8.698  -2.207  -5.179  1.00  0.00      A    H
ATOM   2876  C   ARG A 193      -5.759  -4.365 -12.186  1.00  0.00      A    C
ATOM   2877  O   ARG A 193      -6.880  -3.845 -12.217  1.00  0.00      A    O
ATOM   2878  N   LEU A 194      -5.336  -5.079 -13.202  1.00  0.00      A    N
ATOM   2879  HN  LEU A 194      -4.408  -5.439 -13.155  1.00  0.00      A    H
ATOM   2880  CA  LEU A 194      -6.134  -5.313 -14.439  1.00  0.00      A    C
ATOM   2881  HA  LEU A 194      -7.058  -4.777 -14.283  1.00  0.00      A    H
ATOM   2882  CB  LEU A 194      -5.274  -4.772 -15.622  1.00  0.00      A    C
ATOM   2883  HB1 LEU A 194      -5.108  -3.687 -15.449  1.00  0.00      A    H
ATOM   2884  HB2 LEU A 194      -4.316  -5.326 -15.525  1.00  0.00      A    H
ATOM   2885  CG  LEU A 194      -5.894  -4.954 -17.051  1.00  0.00      A    C
ATOM   2886  HG  LEU A 194      -6.123  -6.038 -17.133  1.00  0.00      A    H
ATOM   2887  CD1 LEU A 194      -7.114  -4.093 -17.185  1.00  0.00      A    C
ATOM   2888 HD11 LEU A 194      -6.838  -3.026 -17.045  1.00  0.00      A    H
ATOM   2889 HD12 LEU A 194      -7.607  -4.168 -18.177  1.00  0.00      A    H
ATOM   2890 HD13 LEU A 194      -7.841  -4.223 -16.355  1.00  0.00      A    H
ATOM   2891  CD2 LEU A 194      -4.941  -4.530 -18.209  1.00  0.00      A    C
ATOM   2892 HD21 LEU A 194      -5.507  -4.556 -19.164  1.00  0.00      A    H
ATOM   2893 HD22 LEU A 194      -4.585  -3.502 -17.985  1.00  0.00      A    H
ATOM   2894 HD23 LEU A 194      -4.087  -5.237 -18.281  1.00  0.00      A    H
ATOM   2895  C   LEU A 194      -6.414  -6.852 -14.588  1.00  0.00      A    C
ATOM   2896  O   LEU A 194      -5.659  -7.703 -14.135  1.00  0.00      A    O
ATOM   2897  N   GLU A 195      -7.643  -7.204 -15.130  1.00  0.00      A    N
ATOM   2898  HN  GLU A 195      -8.280  -6.449 -15.264  1.00  0.00      A    H
ATOM   2899  CA  GLU A 195      -8.167  -8.539 -15.222  1.00  0.00      A    C
ATOM   2900  HA  GLU A 195      -8.310  -8.856 -14.200  1.00  0.00      A    H
ATOM   2901  CB  GLU A 195      -9.529  -8.691 -16.027  1.00  0.00      A    C
ATOM   2902  HB1 GLU A 195     -10.283  -7.965 -15.655  1.00  0.00      A    H
ATOM   2903  HB2 GLU A 195      -9.372  -8.497 -17.109  1.00  0.00      A    H
ATOM   2904  CG  GLU A 195     -10.300 -10.053 -15.795  1.00  0.00      A    C
ATOM   2905  HG1 GLU A 195      -9.568 -10.885 -15.721  1.00  0.00      A    H
ATOM   2906  HG2 GLU A 195     -10.859 -10.079 -14.835  1.00  0.00      A    H
ATOM   2907  CD  GLU A 195     -11.164 -10.403 -16.972  1.00  0.00      A    C
ATOM   2908  OE1 GLU A 195     -11.393  -9.663 -17.896  1.00  0.00      A    O
ATOM   2909  OE2 GLU A 195     -11.719 -11.533 -16.974  1.00  0.00      A    O
ATOM   2910  C   GLU A 195      -7.280  -9.567 -15.857  1.00  0.00      A    C
ATOM   2911  O   GLU A 195      -6.673  -9.324 -16.890  1.00  0.00      A    O
ATOM   2912  N   ARG A 196      -7.136 -10.749 -15.140  1.00  0.00      A    N
ATOM   2913  HN  ARG A 196      -7.482 -10.828 -14.209  1.00  0.00      A    H
ATOM   2914  CA  ARG A 196      -6.297 -11.804 -15.633  1.00  0.00      A    C
ATOM   2915  HA  ARG A 196      -5.461 -11.308 -16.102  1.00  0.00      A    H
ATOM   2916  CB  ARG A 196      -5.675 -12.652 -14.477  1.00  0.00      A    C
ATOM   2917  HB1 ARG A 196      -5.028 -12.004 -13.849  1.00  0.00      A    H
ATOM   2918  HB2 ARG A 196      -6.529 -13.052 -13.889  1.00  0.00      A    H
ATOM   2919  CG  ARG A 196      -4.738 -13.780 -14.814  1.00  0.00      A    C
ATOM   2920  HG1 ARG A 196      -5.334 -14.634 -15.202  1.00  0.00      A    H
ATOM   2921  HG2 ARG A 196      -4.048 -13.293 -15.535  1.00  0.00      A    H
ATOM   2922  CD  ARG A 196      -3.781 -14.338 -13.708  1.00  0.00      A    C
ATOM   2923  HD1 ARG A 196      -3.088 -13.556 -13.332  1.00  0.00      A    H
ATOM   2924  HD2 ARG A 196      -4.355 -14.712 -12.833  1.00  0.00      A    H
ATOM   2925  NE  ARG A 196      -3.051 -15.578 -14.212  1.00  0.00      A    N
ATOM   2926  HE  ARG A 196      -3.156 -15.878 -15.160  1.00  0.00      A    H
ATOM   2927  CZ  ARG A 196      -2.454 -16.483 -13.470  1.00  0.00      A    C
ATOM   2928  NH1 ARG A 196      -2.414 -16.415 -12.181  1.00  0.00      A    N
ATOM   2929 HH11 ARG A 196      -2.838 -15.608 -11.769  1.00  0.00      A    H
ATOM   2930 HH12 ARG A 196      -1.912 -17.129 -11.693  1.00  0.00      A    H
ATOM   2931  NH2 ARG A 196      -1.932 -17.567 -14.060  1.00  0.00      A    N
ATOM   2932 HH21 ARG A 196      -2.146 -17.581 -15.037  1.00  0.00      A    H
ATOM   2933 HH22 ARG A 196      -2.123 -18.389 -13.523  1.00  0.00      A    H
ATOM   2934  C   ARG A 196      -6.953 -12.651 -16.727  1.00  0.00      A    C
ATOM   2935  O   ARG A 196      -7.570 -13.677 -16.455  1.00  0.00      A    O
ATOM   2936  N   ASN A 197      -6.923 -12.137 -17.955  1.00  0.00      A    N
ATOM   2937  HN  ASN A 197      -6.493 -11.246 -18.076  1.00  0.00      A    H
ATOM   2938  CA  ASN A 197      -7.608 -12.737 -19.071  1.00  0.00      A    C
ATOM   2939  HA  ASN A 197      -7.752 -13.802 -18.963  1.00  0.00      A    H
ATOM   2940  CB  ASN A 197      -9.013 -12.136 -19.183  1.00  0.00      A    C
ATOM   2941  HB1 ASN A 197      -9.576 -12.299 -18.240  1.00  0.00      A    H
ATOM   2942  HB2 ASN A 197      -8.772 -11.066 -19.364  1.00  0.00      A    H
ATOM   2943  CG  ASN A 197      -9.906 -12.627 -20.280  1.00  0.00      A    C
ATOM   2944  OD1 ASN A 197      -9.497 -13.284 -21.222  1.00  0.00      A    O
ATOM   2945  ND2 ASN A 197     -11.160 -12.137 -20.136  1.00  0.00      A    N
ATOM   2946 HD21 ASN A 197     -11.802 -12.475 -20.825  1.00  0.00      A    H
ATOM   2947 HD22 ASN A 197     -11.421 -11.436 -19.473  1.00  0.00      A    H
ATOM   2948  C   ASN A 197      -6.788 -12.497 -20.321  1.00  0.00      A    C
ATOM   2949  O   ASN A 197      -6.524 -11.343 -20.657  1.00  0.00      A    O
ATOM   2950  N   ILE A 198      -6.176 -13.463 -21.041  1.00  0.00      A    N
ATOM   2951  HN  ILE A 198      -5.902 -13.117 -21.935  1.00  0.00      A    H
ATOM   2952  CA  ILE A 198      -5.911 -14.864 -20.867  1.00  0.00      A    C
ATOM   2953  HA  ILE A 198      -5.018 -14.986 -21.461  1.00  0.00      A    H
ATOM   2954  CB  ILE A 198      -5.491 -15.294 -19.457  1.00  0.00      A    C
ATOM   2955  HB  ILE A 198      -6.353 -15.198 -18.762  1.00  0.00      A    H
ATOM   2956  CG2 ILE A 198      -5.219 -16.801 -19.392  1.00  0.00      A    C
ATOM   2957 HG21 ILE A 198      -6.217 -17.286 -19.441  1.00  0.00      A    H
ATOM   2958 HG22 ILE A 198      -4.453 -17.101 -20.139  1.00  0.00      A    H
ATOM   2959 HG23 ILE A 198      -4.888 -17.020 -18.354  1.00  0.00      A    H
ATOM   2960  CG1 ILE A 198      -4.262 -14.537 -18.840  1.00  0.00      A    C
ATOM   2961 HG11 ILE A 198      -4.591 -13.506 -18.592  1.00  0.00      A    H
ATOM   2962 HG12 ILE A 198      -4.073 -14.949 -17.825  1.00  0.00      A    H
ATOM   2963  CD  ILE A 198      -3.060 -14.493 -19.792  1.00  0.00      A    C
ATOM   2964  HD1 ILE A 198      -3.338 -13.827 -20.637  1.00  0.00      A    H
ATOM   2965  HD2 ILE A 198      -2.160 -14.101 -19.272  1.00  0.00      A    H
ATOM   2966  HD3 ILE A 198      -2.843 -15.479 -20.256  1.00  0.00      A    H
ATOM   2967  C   ILE A 198      -6.903 -15.763 -21.554  1.00  0.00      A    C
ATOM   2968  O   ILE A 198      -6.553 -16.268 -22.639  1.00  0.00      A    O
ATOM   2969  N   LYS A 199      -8.144 -16.015 -21.013  1.00  0.00      A    N
ATOM   2970  HN  LYS A 199      -8.399 -15.523 -20.185  1.00  0.00      A    H
ATOM   2971  CA  LYS A 199      -9.005 -17.001 -21.645  1.00  0.00      A    C
ATOM   2972  HA  LYS A 199      -8.301 -17.800 -21.829  1.00  0.00      A    H
ATOM   2973  CB  LYS A 199     -10.084 -17.456 -20.598  1.00  0.00      A    C
ATOM   2974  HB1 LYS A 199      -9.478 -17.789 -19.729  1.00  0.00      A    H
ATOM   2975  HB2 LYS A 199     -10.799 -16.656 -20.309  1.00  0.00      A    H
ATOM   2976  CG  LYS A 199     -10.720 -18.716 -21.173  1.00  0.00      A    C
ATOM   2977  HG1 LYS A 199     -11.089 -18.578 -22.212  1.00  0.00      A    H
ATOM   2978  HG2 LYS A 199      -9.871 -19.411 -20.999  1.00  0.00      A    H
ATOM   2979  CD  LYS A 199     -11.870 -19.233 -20.313  1.00  0.00      A    C
ATOM   2980  HD1 LYS A 199     -11.434 -19.589 -19.356  1.00  0.00      A    H
ATOM   2981  HD2 LYS A 199     -12.582 -18.411 -20.084  1.00  0.00      A    H
ATOM   2982  CE  LYS A 199     -12.518 -20.436 -20.955  1.00  0.00      A    C
ATOM   2983  HE1 LYS A 199     -13.087 -20.180 -21.874  1.00  0.00      A    H
ATOM   2984  HE2 LYS A 199     -11.858 -21.294 -21.207  1.00  0.00      A    H
ATOM   2985  NZ  LYS A 199     -13.373 -21.010 -19.964  1.00  0.00      A    N
ATOM   2986  HZ1 LYS A 199     -14.114 -21.569 -20.433  1.00  0.00      A    H
ATOM   2987  HZ2 LYS A 199     -12.832 -21.565 -19.270  1.00  0.00      A    H
ATOM   2988  HZ3 LYS A 199     -13.880 -20.235 -19.491  1.00  0.00      A    H
ATOM   2989  C   LYS A 199      -9.574 -16.434 -22.958  1.00  0.00      A    C
ATOM   2990  O   LYS A 199      -9.292 -16.972 -24.053  1.00  0.00      A    O
ATOM   2991  N   HSE A 200     -10.361 -15.352 -22.910  1.00  0.00      A    N
ATOM   2992  HN  HSE A 200     -10.403 -14.831 -22.061  1.00  0.00      A    H
ATOM   2993  CA  HSE A 200     -10.864 -14.659 -24.057  1.00  0.00      A    C
ATOM   2994  HA  HSE A 200     -11.331 -15.439 -24.641  1.00  0.00      A    H
ATOM   2995  CB  HSE A 200     -12.010 -13.799 -23.645  1.00  0.00      A    C
ATOM   2996  HB1 HSE A 200     -11.662 -13.061 -22.892  1.00  0.00      A    H
ATOM   2997  HB2 HSE A 200     -12.529 -13.289 -24.485  1.00  0.00      A    H
ATOM   2998  ND1 HSE A 200     -13.626 -13.743 -21.765  1.00  0.00      A    N
ATOM   2999  CG  HSE A 200     -12.962 -14.454 -22.739  1.00  0.00      A    C
ATOM   3000  CE1 HSE A 200     -14.298 -14.592 -21.055  1.00  0.00      A    C
ATOM   3001  HE1 HSE A 200     -14.745 -14.341 -20.092  1.00  0.00      A    H
ATOM   3002  NE2 HSE A 200     -14.266 -15.843 -21.579  1.00  0.00      A    N
ATOM   3003  HE2 HSE A 200     -14.650 -16.699 -21.234  1.00  0.00      A    H
ATOM   3004  CD2 HSE A 200     -13.349 -15.758 -22.624  1.00  0.00      A    C
ATOM   3005  HD2 HSE A 200     -12.948 -16.569 -23.220  1.00  0.00      A    H
ATOM   3006  C   HSE A 200      -9.890 -13.785 -24.823  1.00  0.00      A    C
ATOM   3007  O   HSE A 200      -9.836 -13.765 -26.045  1.00  0.00      A    O
ATOM   3008  N   ALA A 201      -9.126 -12.976 -23.990  1.00  0.00      A    N
ATOM   3009  HN  ALA A 201      -9.348 -13.003 -23.019  1.00  0.00      A    H
ATOM   3010  CA  ALA A 201      -8.075 -12.123 -24.546  1.00  0.00      A    C
ATOM   3011  HA  ALA A 201      -8.487 -11.784 -25.485  1.00  0.00      A    H
ATOM   3012  CB  ALA A 201      -7.880 -10.835 -23.774  1.00  0.00      A    C
ATOM   3013  HB1 ALA A 201      -7.143 -10.962 -22.952  1.00  0.00      A    H
ATOM   3014  HB2 ALA A 201      -7.478  -9.974 -24.349  1.00  0.00      A    H
ATOM   3015  HB3 ALA A 201      -8.884 -10.483 -23.453  1.00  0.00      A    H
ATOM   3016  C   ALA A 201      -6.799 -12.917 -24.808  1.00  0.00      A    C
ATOM   3017  O   ALA A 201      -5.960 -13.055 -23.968  1.00  0.00      A    O
ATOM   3018  N   ARG A 202      -6.627 -13.484 -26.022  1.00  0.00      A    N
ATOM   3019  HN  ARG A 202      -7.265 -13.373 -26.780  1.00  0.00      A    H
ATOM   3020  CA  ARG A 202      -5.510 -14.384 -26.266  1.00  0.00      A    C
ATOM   3021  HA  ARG A 202      -5.500 -15.023 -25.396  1.00  0.00      A    H
ATOM   3022  CB  ARG A 202      -5.736 -15.027 -27.636  1.00  0.00      A    C
ATOM   3023  HB1 ARG A 202      -6.558 -15.759 -27.484  1.00  0.00      A    H
ATOM   3024  HB2 ARG A 202      -5.953 -14.280 -28.429  1.00  0.00      A    H
ATOM   3025  CG  ARG A 202      -4.618 -15.993 -27.979  1.00  0.00      A    C
ATOM   3026  HG1 ARG A 202      -4.791 -16.310 -29.029  1.00  0.00      A    H
ATOM   3027  HG2 ARG A 202      -3.697 -15.374 -28.037  1.00  0.00      A    H
ATOM   3028  CD  ARG A 202      -4.539 -17.182 -26.994  1.00  0.00      A    C
ATOM   3029  HD1 ARG A 202      -4.452 -16.937 -25.914  1.00  0.00      A    H
ATOM   3030  HD2 ARG A 202      -5.464 -17.792 -27.072  1.00  0.00      A    H
ATOM   3031  NE  ARG A 202      -3.346 -17.934 -27.456  1.00  0.00      A    N
ATOM   3032  HE  ARG A 202      -3.161 -17.906 -28.439  1.00  0.00      A    H
ATOM   3033  CZ  ARG A 202      -2.429 -18.453 -26.660  1.00  0.00      A    C
ATOM   3034  NH1 ARG A 202      -2.494 -18.663 -25.352  1.00  0.00      A    N
ATOM   3035 HH11 ARG A 202      -3.261 -18.344 -24.796  1.00  0.00      A    H
ATOM   3036 HH12 ARG A 202      -1.759 -19.203 -24.943  1.00  0.00      A    H
ATOM   3037  NH2 ARG A 202      -1.329 -18.791 -27.299  1.00  0.00      A    N
ATOM   3038 HH21 ARG A 202      -1.380 -18.558 -28.270  1.00  0.00      A    H
ATOM   3039 HH22 ARG A 202      -0.661 -19.287 -26.746  1.00  0.00      A    H
ATOM   3040  C   ARG A 202      -4.130 -13.715 -26.160  1.00  0.00      A    C
ATOM   3041  O   ARG A 202      -3.113 -14.270 -25.649  1.00  0.00      A    O
ATOM   3042  N   THR A 203      -4.084 -12.455 -26.601  1.00  0.00      A    N
ATOM   3043  HN  THR A 203      -4.953 -12.058 -26.886  1.00  0.00      A    H
ATOM   3044  CA  THR A 203      -2.915 -11.542 -26.629  1.00  0.00      A    C
ATOM   3045  HA  THR A 203      -2.038 -12.166 -26.720  1.00  0.00      A    H
ATOM   3046  CB  THR A 203      -3.024 -10.547 -27.783  1.00  0.00      A    C
ATOM   3047  HB  THR A 203      -2.103  -9.938 -27.658  1.00  0.00      A    H
ATOM   3048  OG1 THR A 203      -4.173  -9.759 -27.667  1.00  0.00      A    O
ATOM   3049  HG1 THR A 203      -3.891  -8.907 -28.006  1.00  0.00      A    H
ATOM   3050  CG2 THR A 203      -3.009 -11.246 -29.122  1.00  0.00      A    C
ATOM   3051 HG21 THR A 203      -3.127 -10.581 -30.003  1.00  0.00      A    H
ATOM   3052 HG22 THR A 203      -2.141 -11.934 -29.208  1.00  0.00      A    H
ATOM   3053 HG23 THR A 203      -3.849 -11.973 -29.146  1.00  0.00      A    H
ATOM   3054  C   THR A 203      -2.794 -10.844 -25.267  1.00  0.00      A    C
ATOM   3055  O   THR A 203      -1.853 -10.042 -25.002  1.00  0.00      A    O
ATOM   3056  N   GLY A 204      -3.705 -11.103 -24.293  1.00  0.00      A    N
ATOM   3057  HN  GLY A 204      -4.390 -11.816 -24.424  1.00  0.00      A    H
ATOM   3058  CA  GLY A 204      -3.771 -10.360 -23.017  1.00  0.00      A    C
ATOM   3059  HA1 GLY A 204      -3.936 -11.010 -22.171  1.00  0.00      A    H
ATOM   3060  HA2 GLY A 204      -2.807  -9.880 -22.934  1.00  0.00      A    H
ATOM   3061  C   GLY A 204      -4.812  -9.323 -23.071  1.00  0.00      A    C
ATOM   3062  O   GLY A 204      -5.131  -8.763 -24.152  1.00  0.00      A    O
ATOM   3063  N   LYS A 205      -5.271  -8.883 -21.893  1.00  0.00      A    N
ATOM   3064  HN  LYS A 205      -4.935  -9.306 -21.056  1.00  0.00      A    H
ATOM   3065  CA  LYS A 205      -6.130  -7.682 -21.666  1.00  0.00      A    C
ATOM   3066  HA  LYS A 205      -6.885  -7.876 -22.413  1.00  0.00      A    H
ATOM   3067  CB  LYS A 205      -6.709  -7.661 -20.225  1.00  0.00      A    C
ATOM   3068  HB1 LYS A 205      -6.750  -8.704 -19.846  1.00  0.00      A    H
ATOM   3069  HB2 LYS A 205      -5.850  -7.320 -19.609  1.00  0.00      A    H
ATOM   3070  CG  LYS A 205      -7.996  -6.881 -20.025  1.00  0.00      A    C
ATOM   3071  HG1 LYS A 205      -8.075  -6.866 -18.917  1.00  0.00      A    H
ATOM   3072  HG2 LYS A 205      -7.823  -5.839 -20.370  1.00  0.00      A    H
ATOM   3073  CD  LYS A 205      -9.271  -7.754 -20.376  1.00  0.00      A    C
ATOM   3074  HD1 LYS A 205      -9.326  -7.858 -21.481  1.00  0.00      A    H
ATOM   3075  HD2 LYS A 205      -9.154  -8.776 -19.954  1.00  0.00      A    H
ATOM   3076  CE  LYS A 205     -10.672  -7.245 -19.868  1.00  0.00      A    C
ATOM   3077  HE1 LYS A 205     -10.596  -7.110 -18.768  1.00  0.00      A    H
ATOM   3078  HE2 LYS A 205     -10.827  -6.308 -20.444  1.00  0.00      A    H
ATOM   3079  NZ  LYS A 205     -11.750  -8.146 -20.200  1.00  0.00      A    N
ATOM   3080  HZ1 LYS A 205     -12.744  -7.838 -20.181  1.00  0.00      A    H
ATOM   3081  HZ2 LYS A 205     -11.527  -8.534 -21.139  1.00  0.00      A    H
ATOM   3082  HZ3 LYS A 205     -11.634  -8.925 -19.522  1.00  0.00      A    H
ATOM   3083  C   LYS A 205      -5.352  -6.405 -21.881  1.00  0.00      A    C
ATOM   3084  O   LYS A 205      -4.458  -6.103 -21.097  1.00  0.00      A    O
ATOM   3085  N   CYS A 206      -5.658  -5.581 -22.927  1.00  0.00      A    N
ATOM   3086  HN  CYS A 206      -6.506  -5.744 -23.424  1.00  0.00      A    H
ATOM   3087  CA  CYS A 206      -4.941  -4.388 -23.424  1.00  0.00      A    C
ATOM   3088  HA  CYS A 206      -5.538  -3.971 -24.221  1.00  0.00      A    H
ATOM   3089  CB  CYS A 206      -5.095  -3.292 -22.323  1.00  0.00      A    C
ATOM   3090  HB1 CYS A 206      -4.678  -3.624 -21.348  1.00  0.00      A    H
ATOM   3091  HB2 CYS A 206      -4.465  -2.434 -22.641  1.00  0.00      A    H
ATOM   3092  SG  CYS A 206      -6.826  -2.654 -21.987  1.00  0.00      A    S
ATOM   3093  C   CYS A 206      -3.411  -4.632 -23.739  1.00  0.00      A    C
ATOM   3094  O   CYS A 206      -2.601  -3.742 -23.738  1.00  0.00      A    O
ATOM   3095  N   GLY A 207      -3.134  -5.911 -24.177  1.00  0.00      A    N
ATOM   3096  HN  GLY A 207      -3.850  -6.601 -24.105  1.00  0.00      A    H
ATOM   3097  CA  GLY A 207      -1.761  -6.280 -24.642  1.00  0.00      A    C
ATOM   3098  HA1 GLY A 207      -1.876  -7.126 -25.303  1.00  0.00      A    H
ATOM   3099  HA2 GLY A 207      -1.229  -5.533 -25.212  1.00  0.00      A    H
ATOM   3100  C   GLY A 207      -0.794  -6.766 -23.616  1.00  0.00      A    C
ATOM   3101  O   GLY A 207       0.308  -7.102 -24.036  1.00  0.00      A    O
ATOM   3102  N   ILE A 208      -1.192  -6.811 -22.332  1.00  0.00      A    N
ATOM   3103  HN  ILE A 208      -2.034  -6.307 -22.157  1.00  0.00      A    H
ATOM   3104  CA  ILE A 208      -0.367  -7.313 -21.228  1.00  0.00      A    C
ATOM   3105  HA  ILE A 208       0.338  -6.518 -21.030  1.00  0.00      A    H
ATOM   3106  CB  ILE A 208      -1.332  -7.306 -19.982  1.00  0.00      A    C
ATOM   3107  HB  ILE A 208      -1.913  -6.359 -19.947  1.00  0.00      A    H
ATOM   3108  CG2 ILE A 208      -2.452  -8.417 -20.192  1.00  0.00      A    C
ATOM   3109 HG21 ILE A 208      -3.248  -8.480 -19.419  1.00  0.00      A    H
ATOM   3110 HG22 ILE A 208      -2.916  -8.387 -21.201  1.00  0.00      A    H
ATOM   3111 HG23 ILE A 208      -1.990  -9.427 -20.167  1.00  0.00      A    H
ATOM   3112  CG1 ILE A 208      -0.651  -7.390 -18.614  1.00  0.00      A    C
ATOM   3113 HG11 ILE A 208      -1.441  -7.494 -17.840  1.00  0.00      A    H
ATOM   3114 HG12 ILE A 208      -0.087  -8.345 -18.549  1.00  0.00      A    H
ATOM   3115  CD  ILE A 208       0.123  -6.140 -18.210  1.00  0.00      A    C
ATOM   3116  HD1 ILE A 208      -0.293  -5.234 -18.700  1.00  0.00      A    H
ATOM   3117  HD2 ILE A 208       0.218  -6.102 -17.103  1.00  0.00      A    H
ATOM   3118  HD3 ILE A 208       1.176  -6.169 -18.561  1.00  0.00      A    H
ATOM   3119  C   ILE A 208       0.478  -8.656 -21.364  1.00  0.00      A    C
ATOM   3120  O   ILE A 208       1.406  -8.885 -20.628  1.00  0.00      A    O
ATOM   3121  N   ALA A 209       0.013  -9.512 -22.329  1.00  0.00      A    N
ATOM   3122  HN  ALA A 209      -0.758  -9.237 -22.898  1.00  0.00      A    H
ATOM   3123  CA  ALA A 209       0.715 -10.743 -22.619  1.00  0.00      A    C
ATOM   3124  HA  ALA A 209       1.438 -10.887 -21.830  1.00  0.00      A    H
ATOM   3125  CB  ALA A 209      -0.243 -11.934 -22.454  1.00  0.00      A    C
ATOM   3126  HB1 ALA A 209      -0.978 -12.189 -23.247  1.00  0.00      A    H
ATOM   3127  HB2 ALA A 209       0.424 -12.786 -22.201  1.00  0.00      A    H
ATOM   3128  HB3 ALA A 209      -0.949 -11.888 -21.596  1.00  0.00      A    H
ATOM   3129  C   ALA A 209       1.407 -10.714 -23.948  1.00  0.00      A    C
ATOM   3130  O   ALA A 209       1.682 -11.819 -24.467  1.00  0.00      A    O
ATOM   3131  N   MET A 210       1.681  -9.527 -24.521  1.00  0.00      A    N
ATOM   3132  HN  MET A 210       1.389  -8.690 -24.065  1.00  0.00      A    H
ATOM   3133  CA  MET A 210       2.097  -9.462 -25.888  1.00  0.00      A    C
ATOM   3134  HA  MET A 210       2.105 -10.458 -26.306  1.00  0.00      A    H
ATOM   3135  CB  MET A 210       1.112  -8.652 -26.703  1.00  0.00      A    C
ATOM   3136  HB1 MET A 210       0.059  -8.937 -26.493  1.00  0.00      A    H
ATOM   3137  HB2 MET A 210       1.151  -7.598 -26.352  1.00  0.00      A    H
ATOM   3138  CG  MET A 210       1.293  -8.665 -28.197  1.00  0.00      A    C
ATOM   3139  HG1 MET A 210       0.473  -8.188 -28.775  1.00  0.00      A    H
ATOM   3140  HG2 MET A 210       2.145  -8.150 -28.692  1.00  0.00      A    H
ATOM   3141  SD  MET A 210       1.294 -10.385 -28.729  1.00  0.00      A    S
ATOM   3142  CE  MET A 210       0.295 -10.098 -30.199  1.00  0.00      A    C
ATOM   3143  HE1 MET A 210       0.684  -9.257 -30.812  1.00  0.00      A    H
ATOM   3144  HE2 MET A 210       0.058 -10.986 -30.824  1.00  0.00      A    H
ATOM   3145  HE3 MET A 210      -0.742  -9.841 -29.894  1.00  0.00      A    H
ATOM   3146  C   MET A 210       3.481  -8.847 -26.036  1.00  0.00      A    C
ATOM   3147  O   MET A 210       4.468  -9.531 -26.249  1.00  0.00      A    O
ATOM   3148  N   GLU A 211       3.577  -7.496 -25.976  1.00  0.00      A    N
ATOM   3149  HN  GLU A 211       2.779  -6.918 -25.822  1.00  0.00      A    H
ATOM   3150  CA  GLU A 211       4.798  -6.700 -26.238  1.00  0.00      A    C
ATOM   3151  HA  GLU A 211       5.398  -7.287 -26.917  1.00  0.00      A    H
ATOM   3152  CB  GLU A 211       4.427  -5.463 -27.081  1.00  0.00      A    C
ATOM   3153  HB1 GLU A 211       3.772  -5.978 -27.816  1.00  0.00      A    H
ATOM   3154  HB2 GLU A 211       3.810  -4.724 -26.528  1.00  0.00      A    H
ATOM   3155  CG  GLU A 211       5.579  -4.754 -27.781  1.00  0.00      A    C
ATOM   3156  HG1 GLU A 211       5.302  -3.800 -28.279  1.00  0.00      A    H
ATOM   3157  HG2 GLU A 211       6.416  -4.611 -27.065  1.00  0.00      A    H
ATOM   3158  CD  GLU A 211       6.085  -5.554 -28.999  1.00  0.00      A    C
ATOM   3159  OE1 GLU A 211       5.363  -5.908 -29.944  1.00  0.00      A    O
ATOM   3160  OE2 GLU A 211       7.302  -5.997 -28.963  1.00  0.00      A    O
ATOM   3161  C   GLU A 211       5.553  -6.482 -24.954  1.00  0.00      A    C
ATOM   3162  O   GLU A 211       5.373  -5.476 -24.279  1.00  0.00      A    O
ATOM   3163  N   ALA A 212       6.465  -7.415 -24.521  1.00  0.00      A    N
ATOM   3164  HN  ALA A 212       6.696  -8.274 -24.972  1.00  0.00      A    H
ATOM   3165  CA  ALA A 212       7.136  -7.381 -23.245  1.00  0.00      A    C
ATOM   3166  HA  ALA A 212       7.200  -6.396 -22.808  1.00  0.00      A    H
ATOM   3167  CB  ALA A 212       6.565  -8.520 -22.363  1.00  0.00      A    C
ATOM   3168  HB1 ALA A 212       7.254  -8.817 -21.544  1.00  0.00      A    H
ATOM   3169  HB2 ALA A 212       5.532  -8.295 -22.021  1.00  0.00      A    H
ATOM   3170  HB3 ALA A 212       6.373  -9.399 -23.015  1.00  0.00      A    H
ATOM   3171  C   ALA A 212       8.640  -7.655 -23.448  1.00  0.00      A    C
ATOM   3172  O   ALA A 212       8.985  -8.359 -24.347  1.00  0.00      A    O
ATOM   3173  N   PHE A 213       9.490  -7.151 -22.521  1.00  0.00      A    N
ATOM   3174  HN  PHE A 213       9.123  -6.522 -21.840  1.00  0.00      A    H
ATOM   3175  CA  PHE A 213      10.834  -7.430 -22.569  1.00  0.00      A    C
ATOM   3176  HA  PHE A 213      11.028  -8.453 -22.856  1.00  0.00      A    H
ATOM   3177  CB  PHE A 213      11.592  -6.357 -23.523  1.00  0.00      A    C
ATOM   3178  HB1 PHE A 213      11.321  -5.314 -23.251  1.00  0.00      A    H
ATOM   3179  HB2 PHE A 213      12.689  -6.507 -23.434  1.00  0.00      A    H
ATOM   3180  CG  PHE A 213      11.327  -6.592 -24.979  1.00  0.00      A    C
ATOM   3181  CD1 PHE A 213      10.252  -5.945 -25.622  1.00  0.00      A    C
ATOM   3182  HD1 PHE A 213       9.538  -5.439 -24.989  1.00  0.00      A    H
ATOM   3183  CE1 PHE A 213      10.096  -6.087 -26.985  1.00  0.00      A    C
ATOM   3184  HE1 PHE A 213       9.203  -5.774 -27.506  1.00  0.00      A    H
ATOM   3185  CZ  PHE A 213      11.050  -6.857 -27.740  1.00  0.00      A    C
ATOM   3186  HZ  PHE A 213      10.802  -6.899 -28.791  1.00  0.00      A    H
ATOM   3187  CD2 PHE A 213      12.330  -7.178 -25.735  1.00  0.00      A    C
ATOM   3188  HD2 PHE A 213      13.204  -7.683 -25.351  1.00  0.00      A    H
ATOM   3189  CE2 PHE A 213      12.239  -7.236 -27.136  1.00  0.00      A    C
ATOM   3190  HE2 PHE A 213      13.132  -7.565 -27.647  1.00  0.00      A    H
ATOM   3191  C   PHE A 213      11.391  -7.312 -21.161  1.00  0.00      A    C
ATOM   3192  O   PHE A 213      10.865  -6.570 -20.257  1.00  0.00      A    O
ATOM   3193  N   TYR A 214      12.436  -8.105 -20.860  1.00  0.00      A    N
ATOM   3194  HN  TYR A 214      12.805  -8.709 -21.563  1.00  0.00      A    H
ATOM   3195  CA  TYR A 214      13.201  -7.973 -19.614  1.00  0.00      A    C
ATOM   3196  HA  TYR A 214      12.948  -7.006 -19.207  1.00  0.00      A    H
ATOM   3197  CB  TYR A 214      12.757  -9.165 -18.670  1.00  0.00      A    C
ATOM   3198  HB1 TYR A 214      13.361  -9.208 -17.739  1.00  0.00      A    H
ATOM   3199  HB2 TYR A 214      11.684  -9.136 -18.383  1.00  0.00      A    H
ATOM   3200  CG  TYR A 214      13.008 -10.508 -19.357  1.00  0.00      A    C
ATOM   3201  CD1 TYR A 214      14.065 -11.358 -18.897  1.00  0.00      A    C
ATOM   3202  HD1 TYR A 214      14.698 -10.934 -18.133  1.00  0.00      A    H
ATOM   3203  CE1 TYR A 214      14.038 -12.717 -19.324  1.00  0.00      A    C
ATOM   3204  HE1 TYR A 214      14.812 -13.396 -18.999  1.00  0.00      A    H
ATOM   3205  CZ  TYR A 214      13.073 -13.197 -20.222  1.00  0.00      A    C
ATOM   3206  OH  TYR A 214      13.174 -14.541 -20.668  1.00  0.00      A    O
ATOM   3207  HH  TYR A 214      13.924 -14.938 -20.218  1.00  0.00      A    H
ATOM   3208  CD2 TYR A 214      11.986 -11.074 -20.079  1.00  0.00      A    C
ATOM   3209  HD2 TYR A 214      11.135 -10.486 -20.391  1.00  0.00      A    H
ATOM   3210  CE2 TYR A 214      12.051 -12.334 -20.677  1.00  0.00      A    C
ATOM   3211  HE2 TYR A 214      11.247 -12.676 -21.313  1.00  0.00      A    H
ATOM   3212  C   TYR A 214      14.690  -7.938 -19.828  1.00  0.00      A    C
ATOM   3213  O   TYR A 214      15.195  -8.441 -20.807  1.00  0.00      A    O
ATOM   3214  N   PRO A 215      15.475  -7.406 -18.851  1.00  0.00      A    N
ATOM   3215  CD  PRO A 215      14.912  -6.624 -17.673  1.00  0.00      A    C
ATOM   3216  HD1 PRO A 215      14.357  -7.288 -16.976  1.00  0.00      A    H
ATOM   3217  HD2 PRO A 215      14.249  -5.841 -18.098  1.00  0.00      A    H
ATOM   3218  CA  PRO A 215      16.899  -7.335 -18.898  1.00  0.00      A    C
ATOM   3219  HA  PRO A 215      17.342  -7.301 -19.882  1.00  0.00      A    H
ATOM   3220  CB  PRO A 215      17.249  -6.162 -18.019  1.00  0.00      A    C
ATOM   3221  HB1 PRO A 215      18.242  -6.277 -17.534  1.00  0.00      A    H
ATOM   3222  HB2 PRO A 215      17.261  -5.220 -18.608  1.00  0.00      A    H
ATOM   3223  CG  PRO A 215      16.130  -6.085 -16.923  1.00  0.00      A    C
ATOM   3224  HG1 PRO A 215      16.308  -6.735 -16.039  1.00  0.00      A    H
ATOM   3225  HG2 PRO A 215      16.025  -5.042 -16.555  1.00  0.00      A    H
ATOM   3226  C   PRO A 215      17.517  -8.575 -18.226  1.00  0.00      A    C
ATOM   3227  O   PRO A 215      16.990  -9.396 -17.471  1.00  0.00      A    O
ATOM   3228  N   LEU A 216      18.749  -8.839 -18.613  1.00  0.00      A    N
ATOM   3229  HN  LEU A 216      19.198  -8.271 -19.298  1.00  0.00      A    H
ATOM   3230  CA  LEU A 216      19.638  -9.945 -18.159  1.00  0.00      A    C
ATOM   3231  HA  LEU A 216      19.108 -10.515 -17.410  1.00  0.00      A    H
ATOM   3232  CB  LEU A 216      20.038 -10.785 -19.448  1.00  0.00      A    C
ATOM   3233  HB1 LEU A 216      19.151 -11.307 -19.868  1.00  0.00      A    H
ATOM   3234  HB2 LEU A 216      20.466 -10.135 -20.241  1.00  0.00      A    H
ATOM   3235  CG  LEU A 216      21.009 -11.932 -19.282  1.00  0.00      A    C
ATOM   3236  HG  LEU A 216      21.930 -11.600 -18.758  1.00  0.00      A    H
ATOM   3237  CD1 LEU A 216      20.399 -13.010 -18.384  1.00  0.00      A    C
ATOM   3238 HD11 LEU A 216      21.006 -13.920 -18.581  1.00  0.00      A    H
ATOM   3239 HD12 LEU A 216      20.515 -12.758 -17.308  1.00  0.00      A    H
ATOM   3240 HD13 LEU A 216      19.374 -13.214 -18.762  1.00  0.00      A    H
ATOM   3241  CD2 LEU A 216      21.510 -12.407 -20.700  1.00  0.00      A    C
ATOM   3242 HD21 LEU A 216      20.628 -12.651 -21.329  1.00  0.00      A    H
ATOM   3243 HD22 LEU A 216      22.154 -11.637 -21.177  1.00  0.00      A    H
ATOM   3244 HD23 LEU A 216      22.175 -13.285 -20.557  1.00  0.00      A    H
ATOM   3245  C   LEU A 216      20.957  -9.443 -17.538  1.00  0.00      A    C
ATOM   3246  O   LEU A 216      21.615  -8.558 -18.072  1.00  0.00      A    O
ATOM   3247  N   LYS A 217      21.359 -10.011 -16.383  1.00  0.00      A    N
ATOM   3248  HN  LYS A 217      20.638 -10.519 -15.919  1.00  0.00      A    H
ATOM   3249  CA  LYS A 217      22.686  -9.911 -15.787  1.00  0.00      A    C
ATOM   3250  HA  LYS A 217      23.369  -9.384 -16.437  1.00  0.00      A    H
ATOM   3251  CB  LYS A 217      22.757  -9.160 -14.531  1.00  0.00      A    C
ATOM   3252  HB1 LYS A 217      22.229  -8.185 -14.614  1.00  0.00      A    H
ATOM   3253  HB2 LYS A 217      22.132  -9.639 -13.747  1.00  0.00      A    H
ATOM   3254  CG  LYS A 217      24.171  -8.880 -13.908  1.00  0.00      A    C
ATOM   3255  HG1 LYS A 217      24.825  -9.777 -13.864  1.00  0.00      A    H
ATOM   3256  HG2 LYS A 217      24.576  -8.210 -14.697  1.00  0.00      A    H
ATOM   3257  CD  LYS A 217      24.070  -8.043 -12.688  1.00  0.00      A    C
ATOM   3258  HD1 LYS A 217      23.360  -7.197 -12.810  1.00  0.00      A    H
ATOM   3259  HD2 LYS A 217      23.715  -8.745 -11.903  1.00  0.00      A    H
ATOM   3260  CE  LYS A 217      25.442  -7.511 -12.220  1.00  0.00      A    C
ATOM   3261  HE1 LYS A 217      25.400  -7.146 -11.172  1.00  0.00      A    H
ATOM   3262  HE2 LYS A 217      26.214  -8.310 -12.198  1.00  0.00      A    H
ATOM   3263  NZ  LYS A 217      25.912  -6.463 -13.140  1.00  0.00      A    N
ATOM   3264  HZ1 LYS A 217      26.050  -6.808 -14.111  1.00  0.00      A    H
ATOM   3265  HZ2 LYS A 217      25.215  -5.692 -13.145  1.00  0.00      A    H
ATOM   3266  HZ3 LYS A 217      26.770  -6.003 -12.774  1.00  0.00      A    H
ATOM   3267  C   LYS A 217      23.193 -11.346 -15.501  1.00  0.00      A    C
ATOM   3268  O   LYS A 217      22.532 -12.117 -14.835  1.00  0.00      A    O
ATOM   3269  N   THR A 218      24.346 -11.762 -16.065  1.00  0.00      A    N
ATOM   3270  HN  THR A 218      24.868 -11.070 -16.557  1.00  0.00      A    H
ATOM   3271  CA  THR A 218      24.826 -13.168 -16.093  1.00  0.00      A    C
ATOM   3272  HA  THR A 218      24.068 -13.911 -15.892  1.00  0.00      A    H
ATOM   3273  CB  THR A 218      25.399 -13.489 -17.541  1.00  0.00      A    C
ATOM   3274  HB  THR A 218      25.843 -14.507 -17.511  1.00  0.00      A    H
ATOM   3275  OG1 THR A 218      26.369 -12.507 -17.921  1.00  0.00      A    O
ATOM   3276  HG1 THR A 218      26.771 -12.635 -18.783  1.00  0.00      A    H
ATOM   3277  CG2 THR A 218      24.368 -13.417 -18.653  1.00  0.00      A    C
ATOM   3278 HG21 THR A 218      24.832 -13.510 -19.658  1.00  0.00      A    H
ATOM   3279 HG22 THR A 218      23.534 -14.134 -18.496  1.00  0.00      A    H
ATOM   3280 HG23 THR A 218      23.941 -12.393 -18.710  1.00  0.00      A    H
ATOM   3281  C   THR A 218      25.975 -13.338 -15.066  1.00  0.00      A    C
ATOM   3282  O   THR A 218      27.082 -13.803 -15.321  1.00  0.00      A    O
ATOM   3283  N   LYS A 219      25.655 -13.015 -13.824  1.00  0.00      A    N
ATOM   3284  HN  LYS A 219      24.697 -12.868 -13.589  1.00  0.00      A    H
ATOM   3285  CA  LYS A 219      26.634 -12.876 -12.797  1.00  0.00      A    C
ATOM   3286  HA  LYS A 219      27.516 -13.459 -13.017  1.00  0.00      A    H
ATOM   3287  CB  LYS A 219      26.998 -11.388 -12.651  1.00  0.00      A    C
ATOM   3288  HB1 LYS A 219      26.157 -10.769 -12.273  1.00  0.00      A    H
ATOM   3289  HB2 LYS A 219      27.789 -11.210 -11.891  1.00  0.00      A    H
ATOM   3290  CG  LYS A 219      27.467 -10.605 -13.941  1.00  0.00      A    C
ATOM   3291  HG1 LYS A 219      26.707 -10.709 -14.745  1.00  0.00      A    H
ATOM   3292  HG2 LYS A 219      27.686  -9.534 -13.744  1.00  0.00      A    H
ATOM   3293  CD  LYS A 219      28.818 -11.164 -14.487  1.00  0.00      A    C
ATOM   3294  HD1 LYS A 219      29.575 -11.080 -13.679  1.00  0.00      A    H
ATOM   3295  HD2 LYS A 219      28.763 -12.269 -14.590  1.00  0.00      A    H
ATOM   3296  CE  LYS A 219      29.434 -10.560 -15.721  1.00  0.00      A    C
ATOM   3297  HE1 LYS A 219      29.590  -9.487 -15.479  1.00  0.00      A    H
ATOM   3298  HE2 LYS A 219      30.430 -10.978 -15.980  1.00  0.00      A    H
ATOM   3299  NZ  LYS A 219      28.433 -10.640 -16.909  1.00  0.00      A    N
ATOM   3300  HZ1 LYS A 219      28.401 -11.627 -17.233  1.00  0.00      A    H
ATOM   3301  HZ2 LYS A 219      27.467 -10.368 -16.635  1.00  0.00      A    H
ATOM   3302  HZ3 LYS A 219      28.889 -10.109 -17.678  1.00  0.00      A    H
ATOM   3303  C   LYS A 219      26.023 -13.403 -11.533  1.00  0.00      A    C
ATOM   3304  O   LYS A 219      24.812 -13.568 -11.333  1.00  0.00      A    O
ATOM   3305  N   GLU A 220      26.872 -13.717 -10.595  1.00  0.00      A    N
ATOM   3306  HN  GLU A 220      27.768 -13.280 -10.627  1.00  0.00      A    H
ATOM   3307  CA  GLU A 220      26.550 -14.460  -9.400  1.00  0.00      A    C
ATOM   3308  HA  GLU A 220      25.843 -15.224  -9.688  1.00  0.00      A    H
ATOM   3309  CB  GLU A 220      27.780 -15.144  -8.813  1.00  0.00      A    C
ATOM   3310  HB1 GLU A 220      28.227 -15.841  -9.554  1.00  0.00      A    H
ATOM   3311  HB2 GLU A 220      28.474 -14.330  -8.511  1.00  0.00      A    H
ATOM   3312  CG  GLU A 220      27.420 -16.045  -7.599  1.00  0.00      A    C
ATOM   3313  HG1 GLU A 220      26.593 -15.617  -6.992  1.00  0.00      A    H
ATOM   3314  HG2 GLU A 220      26.982 -17.012  -7.927  1.00  0.00      A    H
ATOM   3315  CD  GLU A 220      28.576 -16.539  -6.707  1.00  0.00      A    C
ATOM   3316  OE1 GLU A 220      28.349 -16.869  -5.512  1.00  0.00      A    O
ATOM   3317  OE2 GLU A 220      29.748 -16.575  -7.183  1.00  0.00      A    O
ATOM   3318  C   GLU A 220      25.839 -13.543  -8.411  1.00  0.00      A    C
ATOM   3319  O   GLU A 220      26.285 -12.391  -8.234  1.00  0.00      A    O
ATOM   3320  N   SER A 221      24.766 -14.036  -7.726  1.00  0.00      A    N
ATOM   3321  HN  SER A 221      24.568 -15.002  -7.870  1.00  0.00      A    H
ATOM   3322  CA  SER A 221      24.153 -13.239  -6.719  1.00  0.00      A    C
ATOM   3323  HA  SER A 221      24.281 -12.210  -7.021  1.00  0.00      A    H
ATOM   3324  CB  SER A 221      22.609 -13.589  -6.508  1.00  0.00      A    C
ATOM   3325  HB1 SER A 221      22.071 -12.807  -5.931  1.00  0.00      A    H
ATOM   3326  HB2 SER A 221      22.256 -13.636  -7.561  1.00  0.00      A    H
ATOM   3327  OG  SER A 221      22.416 -14.944  -6.001  1.00  0.00      A    O
ATOM   3328  HG1 SER A 221      21.495 -15.192  -6.111  1.00  0.00      A    H
ATOM   3329  C   SER A 221      24.888 -13.333  -5.302  1.00  0.00      A    C
ATOM   3330  O   SER A 221      25.948 -13.973  -5.090  1.00  0.00      A    O
ATOM   3331  N   THR A 222      24.323 -12.567  -4.321  1.00  0.00      A    N
ATOM   3332  HN  THR A 222      23.440 -12.118  -4.431  1.00  0.00      A    H
ATOM   3333  CA  THR A 222      24.915 -12.295  -3.019  1.00  0.00      A    C
ATOM   3334  HA  THR A 222      25.963 -12.517  -3.149  1.00  0.00      A    H
ATOM   3335  CB  THR A 222      24.893 -10.803  -2.642  1.00  0.00      A    C
ATOM   3336  HB  THR A 222      25.017 -10.762  -1.539  1.00  0.00      A    H
ATOM   3337  OG1 THR A 222      23.646 -10.138  -2.825  1.00  0.00      A    O
ATOM   3338  HG1 THR A 222      23.781  -9.296  -2.383  1.00  0.00      A    H
ATOM   3339  CG2 THR A 222      26.037 -10.136  -3.516  1.00  0.00      A    C
ATOM   3340 HG21 THR A 222      25.718 -10.280  -4.571  1.00  0.00      A    H
ATOM   3341 HG22 THR A 222      26.028  -9.048  -3.288  1.00  0.00      A    H
ATOM   3342 HG23 THR A 222      27.045 -10.538  -3.282  1.00  0.00      A    H
ATOM   3343  C   THR A 222      24.367 -13.131  -1.830  1.00  0.00      A    C
ATOM   3344  O   THR A 222      23.147 -13.157  -1.634  1.00  0.00      A    O
ATOM   3345  N   ASP A 223      25.224 -13.916  -1.113  1.00  0.00      A    N
ATOM   3346  HN  ASP A 223      26.175 -13.951  -1.409  1.00  0.00      A    H
ATOM   3347  CA  ASP A 223      24.665 -14.871  -0.181  1.00  0.00      A    C
ATOM   3348  HA  ASP A 223      23.687 -15.162  -0.536  1.00  0.00      A    H
ATOM   3349  CB  ASP A 223      25.510 -16.205  -0.279  1.00  0.00      A    C
ATOM   3350  HB1 ASP A 223      25.875 -16.292  -1.325  1.00  0.00      A    H
ATOM   3351  HB2 ASP A 223      26.372 -16.206   0.422  1.00  0.00      A    H
ATOM   3352  CG  ASP A 223      24.703 -17.489  -0.051  1.00  0.00      A    C
ATOM   3353  OD1 ASP A 223      23.839 -17.786  -0.887  1.00  0.00      A    O
ATOM   3354  OD2 ASP A 223      24.883 -18.161   0.978  1.00  0.00      A    O
ATOM   3355  C   ASP A 223      24.440 -14.484   1.240  1.00  0.00      A    C
ATOM   3356  O   ASP A 223      25.219 -14.749   2.201  1.00  0.00      A    O
ATOM   3357  N   MET A 224      23.296 -13.744   1.474  1.00  0.00      A    N
ATOM   3358  HN  MET A 224      22.863 -13.414   0.639  1.00  0.00      A    H
ATOM   3359  CA  MET A 224      22.822 -13.389   2.791  1.00  0.00      A    C
ATOM   3360  HA  MET A 224      23.427 -13.781   3.596  1.00  0.00      A    H
ATOM   3361  CB  MET A 224      22.812 -11.794   2.875  1.00  0.00      A    C
ATOM   3362  HB1 MET A 224      22.326 -11.448   3.812  1.00  0.00      A    H
ATOM   3363  HB2 MET A 224      23.895 -11.549   2.867  1.00  0.00      A    H
ATOM   3364  CG  MET A 224      22.115 -11.138   1.695  1.00  0.00      A    C
ATOM   3365  HG1 MET A 224      22.615 -11.238   0.707  1.00  0.00      A    H
ATOM   3366  HG2 MET A 224      21.148 -11.679   1.616  1.00  0.00      A    H
ATOM   3367  SD  MET A 224      21.621  -9.464   1.865  1.00  0.00      A    S
ATOM   3368  CE  MET A 224      20.820  -9.306   0.218  1.00  0.00      A    C
ATOM   3369  HE1 MET A 224      21.543  -9.423  -0.617  1.00  0.00      A    H
ATOM   3370  HE2 MET A 224      20.077 -10.128   0.138  1.00  0.00      A    H
ATOM   3371  HE3 MET A 224      20.165  -8.410   0.174  1.00  0.00      A    H
ATOM   3372  C   MET A 224      21.416 -13.967   2.898  1.00  0.00      A    C
ATOM   3373  O   MET A 224      20.801 -14.380   1.988  1.00  0.00      A    O
ATOM   3374  N   VAL A 225      20.895 -14.113   4.207  1.00  0.00      A    N
ATOM   3375  HN  VAL A 225      21.437 -13.833   4.996  1.00  0.00      A    H
ATOM   3376  CA  VAL A 225      19.530 -14.596   4.557  1.00  0.00      A    C
ATOM   3377  HA  VAL A 225      19.069 -15.030   3.682  1.00  0.00      A    H
ATOM   3378  CB  VAL A 225      19.442 -15.589   5.733  1.00  0.00      A    C
ATOM   3379  HB  VAL A 225      19.762 -15.068   6.661  1.00  0.00      A    H
ATOM   3380  CG1 VAL A 225      18.007 -16.328   5.775  1.00  0.00      A    C
ATOM   3381 HG11 VAL A 225      18.124 -17.138   6.526  1.00  0.00      A    H
ATOM   3382 HG12 VAL A 225      17.168 -15.687   6.121  1.00  0.00      A    H
ATOM   3383 HG13 VAL A 225      17.909 -16.807   4.777  1.00  0.00      A    H
ATOM   3384  CG2 VAL A 225      20.583 -16.659   5.595  1.00  0.00      A    C
ATOM   3385 HG21 VAL A 225      20.325 -17.413   4.820  1.00  0.00      A    H
ATOM   3386 HG22 VAL A 225      21.575 -16.240   5.323  1.00  0.00      A    H
ATOM   3387 HG23 VAL A 225      20.719 -17.197   6.557  1.00  0.00      A    H
ATOM   3388  C   VAL A 225      18.762 -13.348   4.943  1.00  0.00      A    C
ATOM   3389  O   VAL A 225      19.162 -12.633   5.831  1.00  0.00      A    O
ATOM   3390  N   THR A 226      17.753 -12.999   4.232  1.00  0.00      A    N
ATOM   3391  HN  THR A 226      17.483 -13.565   3.457  1.00  0.00      A    H
ATOM   3392  CA  THR A 226      16.893 -11.798   4.371  1.00  0.00      A    C
ATOM   3393  HA  THR A 226      17.368 -11.029   4.961  1.00  0.00      A    H
ATOM   3394  CB  THR A 226      16.793 -11.078   3.003  1.00  0.00      A    C
ATOM   3395  HB  THR A 226      16.321 -10.094   3.211  1.00  0.00      A    H
ATOM   3396  OG1 THR A 226      16.067 -11.815   2.020  1.00  0.00      A    O
ATOM   3397  HG1 THR A 226      16.053 -11.307   1.205  1.00  0.00      A    H
ATOM   3398  CG2 THR A 226      18.164 -10.769   2.427  1.00  0.00      A    C
ATOM   3399 HG21 THR A 226      18.611 -10.083   3.178  1.00  0.00      A    H
ATOM   3400 HG22 THR A 226      18.837 -11.632   2.236  1.00  0.00      A    H
ATOM   3401 HG23 THR A 226      17.949 -10.219   1.486  1.00  0.00      A    H
ATOM   3402  C   THR A 226      15.474 -12.009   4.969  1.00  0.00      A    C
ATOM   3403  O   THR A 226      15.328 -12.130   6.133  1.00  0.00      A    O
ATOM   3404  N   THR A 227      14.392 -11.951   4.164  1.00  0.00      A    N
ATOM   3405  HN  THR A 227      14.543 -11.813   3.189  1.00  0.00      A    H
ATOM   3406  CA  THR A 227      12.993 -12.201   4.573  1.00  0.00      A    C
ATOM   3407  HA  THR A 227      12.886 -11.808   5.573  1.00  0.00      A    H
ATOM   3408  CB  THR A 227      12.052 -11.316   3.825  1.00  0.00      A    C
ATOM   3409  HB  THR A 227      12.474 -10.293   3.721  1.00  0.00      A    H
ATOM   3410  OG1 THR A 227      10.675 -11.361   4.283  1.00  0.00      A    O
ATOM   3411  HG1 THR A 227      10.199 -10.581   3.989  1.00  0.00      A    H
ATOM   3412  CG2 THR A 227      11.949 -11.819   2.340  1.00  0.00      A    C
ATOM   3413 HG21 THR A 227      11.627 -12.879   2.249  1.00  0.00      A    H
ATOM   3414 HG22 THR A 227      11.157 -11.169   1.911  1.00  0.00      A    H
ATOM   3415 HG23 THR A 227      12.903 -11.703   1.783  1.00  0.00      A    H
ATOM   3416  C   THR A 227      12.515 -13.675   4.562  1.00  0.00      A    C
ATOM   3417  O   THR A 227      13.266 -14.587   4.202  1.00  0.00      A    O
ATOM   3418  N   VAL A 228      11.241 -13.943   4.923  1.00  0.00      A    N
ATOM   3419  HN  VAL A 228      10.689 -13.127   5.077  1.00  0.00      A    H
ATOM   3420  CA  VAL A 228      10.686 -15.307   5.176  1.00  0.00      A    C
ATOM   3421  HA  VAL A 228      11.572 -15.800   5.547  1.00  0.00      A    H
ATOM   3422  CB  VAL A 228       9.668 -15.318   6.285  1.00  0.00      A    C
ATOM   3423  HB  VAL A 228      10.250 -14.874   7.120  1.00  0.00      A    H
ATOM   3424  CG1 VAL A 228       8.508 -14.329   5.962  1.00  0.00      A    C
ATOM   3425 HG11 VAL A 228       7.737 -14.763   5.290  1.00  0.00      A    H
ATOM   3426 HG12 VAL A 228       8.059 -13.957   6.908  1.00  0.00      A    H
ATOM   3427 HG13 VAL A 228       8.813 -13.397   5.441  1.00  0.00      A    H
ATOM   3428  CG2 VAL A 228       9.236 -16.701   6.817  1.00  0.00      A    C
ATOM   3429 HG21 VAL A 228       8.624 -17.121   5.991  1.00  0.00      A    H
ATOM   3430 HG22 VAL A 228      10.050 -17.433   7.012  1.00  0.00      A    H
ATOM   3431 HG23 VAL A 228       8.624 -16.590   7.737  1.00  0.00      A    H
ATOM   3432  C   VAL A 228      10.143 -15.960   3.857  1.00  0.00      A    C
ATOM   3433  O   VAL A 228       9.648 -15.215   2.974  1.00  0.00      A    O
ATOM   3434  N   TRP A 229      10.345 -17.248   3.741  1.00  0.00      A    N
ATOM   3435  HN  TRP A 229      10.871 -17.780   4.399  1.00  0.00      A    H
ATOM   3436  CA  TRP A 229      10.018 -17.984   2.534  1.00  0.00      A    C
ATOM   3437  HA  TRP A 229      10.576 -17.528   1.730  1.00  0.00      A    H
ATOM   3438  CB  TRP A 229      10.389 -19.421   2.818  1.00  0.00      A    C
ATOM   3439  HB1 TRP A 229      10.307 -19.964   1.852  1.00  0.00      A    H
ATOM   3440  HB2 TRP A 229      11.444 -19.400   3.165  1.00  0.00      A    H
ATOM   3441  CG  TRP A 229       9.647 -20.218   3.912  1.00  0.00      A    C
ATOM   3442  CD1 TRP A 229       9.743 -20.302   5.250  1.00  0.00      A    C
ATOM   3443  HD1 TRP A 229      10.378 -19.724   5.906  1.00  0.00      A    H
ATOM   3444  NE1 TRP A 229       8.903 -21.259   5.762  1.00  0.00      A    N
ATOM   3445  HE1 TRP A 229       8.806 -21.605   6.670  1.00  0.00      A    H
ATOM   3446  CE2 TRP A 229       8.101 -21.743   4.732  1.00  0.00      A    C
ATOM   3447  CD2 TRP A 229       8.482 -21.074   3.571  1.00  0.00      A    C
ATOM   3448  CE3 TRP A 229       7.775 -21.312   2.353  1.00  0.00      A    C
ATOM   3449  HE3 TRP A 229       8.022 -20.777   1.448  1.00  0.00      A    H
ATOM   3450  CZ3 TRP A 229       6.647 -22.105   2.445  1.00  0.00      A    C
ATOM   3451  HZ3 TRP A 229       6.005 -22.251   1.589  1.00  0.00      A    H
ATOM   3452  CZ2 TRP A 229       7.126 -22.735   4.699  1.00  0.00      A    C
ATOM   3453  HZ2 TRP A 229       6.892 -23.374   5.539  1.00  0.00      A    H
ATOM   3454  CH2 TRP A 229       6.233 -22.791   3.564  1.00  0.00      A    C
ATOM   3455  HH2 TRP A 229       5.318 -23.363   3.522  1.00  0.00      A    H
ATOM   3456  C   TRP A 229       8.481 -17.914   2.223  1.00  0.00      A    C
ATOM   3457  O   TRP A 229       8.011 -17.751   1.081  1.00  0.00      A    O
ATOM   3458  N   ASP A 230       7.626 -17.942   3.241  1.00  0.00      A    N
ATOM   3459  HN  ASP A 230       8.022 -18.056   4.149  1.00  0.00      A    H
ATOM   3460  CA  ASP A 230       6.191 -17.897   3.098  1.00  0.00      A    C
ATOM   3461  HA  ASP A 230       5.938 -18.391   2.171  1.00  0.00      A    H
ATOM   3462  CB  ASP A 230       5.602 -18.611   4.301  1.00  0.00      A    C
ATOM   3463  HB1 ASP A 230       6.105 -19.592   4.441  1.00  0.00      A    H
ATOM   3464  HB2 ASP A 230       5.843 -18.024   5.213  1.00  0.00      A    H
ATOM   3465  CG  ASP A 230       4.124 -18.907   4.069  1.00  0.00      A    C
ATOM   3466  OD1 ASP A 230       3.716 -18.910   2.847  1.00  0.00      A    O
ATOM   3467  OD2 ASP A 230       3.380 -19.086   5.060  1.00  0.00      A    O
ATOM   3468  C   ASP A 230       5.664 -16.372   3.063  1.00  0.00      A    C
ATOM   3469  O   ASP A 230       5.777 -15.543   3.953  1.00  0.00      A    O
ATOM   3470  N   GLY A 231       4.934 -15.922   1.996  1.00  0.00      A    N
ATOM   3471  HN  GLY A 231       4.663 -16.505   1.235  1.00  0.00      A    H
ATOM   3472  CA  GLY A 231       4.532 -14.551   1.859  1.00  0.00      A    C
ATOM   3473  HA1 GLY A 231       5.420 -13.941   1.938  1.00  0.00      A    H
ATOM   3474  HA2 GLY A 231       4.062 -14.624   0.890  1.00  0.00      A    H
ATOM   3475  C   GLY A 231       3.413 -14.048   2.745  1.00  0.00      A    C
ATOM   3476  O   GLY A 231       3.281 -12.857   2.902  1.00  0.00      A    O
ATOM   3477  N   GLY A 232       2.626 -14.977   3.310  1.00  0.00      A    N
ATOM   3478  HN  GLY A 232       2.712 -15.893   2.924  1.00  0.00      A    H
ATOM   3479  CA  GLY A 232       1.473 -14.708   4.218  1.00  0.00      A    C
ATOM   3480  HA1 GLY A 232       0.875 -13.884   3.859  1.00  0.00      A    H
ATOM   3481  HA2 GLY A 232       0.798 -15.551   4.228  1.00  0.00      A    H
ATOM   3482  C   GLY A 232       1.881 -14.341   5.621  1.00  0.00      A    C
ATOM   3483  O   GLY A 232       1.129 -14.033   6.592  1.00  0.00      A    O
ATOM   3484  N   VAL A 233       3.210 -14.483   5.841  1.00  0.00      A    N
ATOM   3485  HN  VAL A 233       3.795 -14.916   5.159  1.00  0.00      A    H
ATOM   3486  CA  VAL A 233       3.862 -13.950   7.037  1.00  0.00      A    C
ATOM   3487  HA  VAL A 233       3.202 -14.018   7.889  1.00  0.00      A    H
ATOM   3488  CB  VAL A 233       5.208 -14.645   7.211  1.00  0.00      A    C
ATOM   3489  HB  VAL A 233       5.977 -14.646   6.409  1.00  0.00      A    H
ATOM   3490  CG1 VAL A 233       5.886 -14.030   8.436  1.00  0.00      A    C
ATOM   3491 HG11 VAL A 233       5.301 -13.765   9.343  1.00  0.00      A    H
ATOM   3492 HG12 VAL A 233       6.757 -14.664   8.706  1.00  0.00      A    H
ATOM   3493 HG13 VAL A 233       6.404 -13.112   8.083  1.00  0.00      A    H
ATOM   3494  CG2 VAL A 233       4.837 -16.099   7.514  1.00  0.00      A    C
ATOM   3495 HG21 VAL A 233       4.243 -16.235   8.444  1.00  0.00      A    H
ATOM   3496 HG22 VAL A 233       4.425 -16.509   6.568  1.00  0.00      A    H
ATOM   3497 HG23 VAL A 233       5.781 -16.663   7.666  1.00  0.00      A    H
ATOM   3498  C   VAL A 233       4.146 -12.512   6.827  1.00  0.00      A    C
ATOM   3499  O   VAL A 233       3.433 -11.634   7.301  1.00  0.00      A    O
ATOM   3500  N   ALA A 234       5.135 -12.156   5.949  1.00  0.00      A    N
ATOM   3501  HN  ALA A 234       5.719 -12.833   5.507  1.00  0.00      A    H
ATOM   3502  CA  ALA A 234       5.446 -10.754   5.573  1.00  0.00      A    C
ATOM   3503  HA  ALA A 234       5.350 -10.105   6.431  1.00  0.00      A    H
ATOM   3504  CB  ALA A 234       6.944 -10.677   5.106  1.00  0.00      A    C
ATOM   3505  HB1 ALA A 234       7.233  -9.633   4.857  1.00  0.00      A    H
ATOM   3506  HB2 ALA A 234       7.718 -10.987   5.839  1.00  0.00      A    H
ATOM   3507  HB3 ALA A 234       7.091 -11.438   4.310  1.00  0.00      A    H
ATOM   3508  C   ALA A 234       4.472 -10.178   4.527  1.00  0.00      A    C
ATOM   3509  O   ALA A 234       4.764 -10.140   3.366  1.00  0.00      A    O
ATOM   3510  N   ARG A 235       3.237  -9.728   4.957  1.00  0.00      A    N
ATOM   3511  HN  ARG A 235       2.825 -10.118   5.777  1.00  0.00      A    H
ATOM   3512  CA  ARG A 235       2.369  -8.799   4.136  1.00  0.00      A    C
ATOM   3513  HA  ARG A 235       2.524  -9.054   3.099  1.00  0.00      A    H
ATOM   3514  CB  ARG A 235       0.860  -8.945   4.379  1.00  0.00      A    C
ATOM   3515  HB1 ARG A 235       0.685  -8.627   5.429  1.00  0.00      A    H
ATOM   3516  HB2 ARG A 235       0.294  -8.409   3.587  1.00  0.00      A    H
ATOM   3517  CG  ARG A 235       0.209 -10.340   4.368  1.00  0.00      A    C
ATOM   3518  HG1 ARG A 235       0.580 -10.961   5.210  1.00  0.00      A    H
ATOM   3519  HG2 ARG A 235      -0.879 -10.123   4.425  1.00  0.00      A    H
ATOM   3520  CD  ARG A 235       0.452 -11.143   3.112  1.00  0.00      A    C
ATOM   3521  HD1 ARG A 235       1.560 -11.116   3.028  1.00  0.00      A    H
ATOM   3522  HD2 ARG A 235       0.177 -12.213   3.223  1.00  0.00      A    H
ATOM   3523  NE  ARG A 235      -0.111 -10.424   1.967  1.00  0.00      A    N
ATOM   3524  HE  ARG A 235       0.509  -9.957   1.337  1.00  0.00      A    H
ATOM   3525  CZ  ARG A 235      -1.387 -10.162   1.681  1.00  0.00      A    C
ATOM   3526  NH1 ARG A 235      -2.451 -10.690   2.270  1.00  0.00      A    N
ATOM   3527 HH11 ARG A 235      -2.317 -11.307   3.045  1.00  0.00      A    H
ATOM   3528 HH12 ARG A 235      -3.349 -10.373   1.965  1.00  0.00      A    H
ATOM   3529  NH2 ARG A 235      -1.548  -9.278   0.719  1.00  0.00      A    N
ATOM   3530 HH21 ARG A 235      -0.788  -8.647   0.565  1.00  0.00      A    H
ATOM   3531 HH22 ARG A 235      -2.515  -9.026   0.682  1.00  0.00      A    H
ATOM   3532  C   ARG A 235       2.840  -7.376   4.338  1.00  0.00      A    C
ATOM   3533  O   ARG A 235       3.587  -7.111   5.289  1.00  0.00      A    O
ATOM   3534  N   ARG A 236       2.445  -6.496   3.382  1.00  0.00      A    N
ATOM   3535  HN  ARG A 236       1.850  -6.767   2.630  1.00  0.00      A    H
ATOM   3536  CA  ARG A 236       2.525  -5.053   3.517  1.00  0.00      A    C
ATOM   3537  HA  ARG A 236       3.167  -4.775   4.340  1.00  0.00      A    H
ATOM   3538  CB  ARG A 236       3.054  -4.263   2.236  1.00  0.00      A    C
ATOM   3539  HB1 ARG A 236       2.593  -4.813   1.388  1.00  0.00      A    H
ATOM   3540  HB2 ARG A 236       2.692  -3.213   2.240  1.00  0.00      A    H
ATOM   3541  CG  ARG A 236       4.612  -4.133   2.159  1.00  0.00      A    C
ATOM   3542  HG1 ARG A 236       4.890  -3.712   3.149  1.00  0.00      A    H
ATOM   3543  HG2 ARG A 236       4.844  -5.219   2.147  1.00  0.00      A    H
ATOM   3544  CD  ARG A 236       5.067  -3.333   0.937  1.00  0.00      A    C
ATOM   3545  HD1 ARG A 236       4.557  -3.713   0.026  1.00  0.00      A    H
ATOM   3546  HD2 ARG A 236       4.791  -2.270   1.107  1.00  0.00      A    H
ATOM   3547  NE  ARG A 236       6.588  -3.614   0.874  1.00  0.00      A    N
ATOM   3548  HE  ARG A 236       6.899  -4.208   0.132  1.00  0.00      A    H
ATOM   3549  CZ  ARG A 236       7.553  -3.038   1.629  1.00  0.00      A    C
ATOM   3550  NH1 ARG A 236       7.318  -2.220   2.606  1.00  0.00      A    N
ATOM   3551 HH11 ARG A 236       6.372  -1.909   2.688  1.00  0.00      A    H
ATOM   3552 HH12 ARG A 236       8.123  -1.855   3.075  1.00  0.00      A    H
ATOM   3553  NH2 ARG A 236       8.832  -3.471   1.380  1.00  0.00      A    N
ATOM   3554 HH21 ARG A 236       8.939  -4.402   1.033  1.00  0.00      A    H
ATOM   3555 HH22 ARG A 236       9.420  -3.050   2.071  1.00  0.00      A    H
ATOM   3556  C   ARG A 236       1.103  -4.521   3.831  1.00  0.00      A    C
ATOM   3557  O   ARG A 236       0.851  -3.519   4.500  1.00  0.00      A    O
ATOM   3558  N   ASN A 237       0.054  -5.274   3.454  1.00  0.00      A    N
ATOM   3559  HN  ASN A 237       0.189  -5.976   2.760  1.00  0.00      A    H
ATOM   3560  CA  ASN A 237      -1.395  -5.028   3.798  1.00  0.00      A    C
ATOM   3561  HA  ASN A 237      -1.580  -4.088   3.299  1.00  0.00      A    H
ATOM   3562  CB  ASN A 237      -2.240  -6.092   3.141  1.00  0.00      A    C
ATOM   3563  HB1 ASN A 237      -2.076  -6.180   2.046  1.00  0.00      A    H
ATOM   3564  HB2 ASN A 237      -2.073  -7.066   3.650  1.00  0.00      A    H
ATOM   3565  CG  ASN A 237      -3.717  -5.752   3.301  1.00  0.00      A    C
ATOM   3566  OD1 ASN A 237      -4.363  -6.248   4.200  1.00  0.00      A    O
ATOM   3567  ND2 ASN A 237      -4.252  -4.892   2.402  1.00  0.00      A    N
ATOM   3568 HD21 ASN A 237      -5.141  -4.554   2.713  1.00  0.00      A    H
ATOM   3569 HD22 ASN A 237      -3.823  -4.604   1.546  1.00  0.00      A    H
ATOM   3570  C   ASN A 237      -1.618  -4.884   5.328  1.00  0.00      A    C
ATOM   3571  O   ASN A 237      -2.104  -3.848   5.757  1.00  0.00      A    O
ATOM   3572  N   ARG A 238      -1.449  -5.960   6.083  1.00  0.00      A    N
ATOM   3573  HN  ARG A 238      -1.093  -6.747   5.586  1.00  0.00      A    H
ATOM   3574  CA  ARG A 238      -1.659  -5.991   7.506  1.00  0.00      A    C
ATOM   3575  HA  ARG A 238      -2.619  -5.502   7.575  1.00  0.00      A    H
ATOM   3576  CB  ARG A 238      -1.799  -7.399   8.010  1.00  0.00      A    C
ATOM   3577  HB1 ARG A 238      -2.503  -7.968   7.365  1.00  0.00      A    H
ATOM   3578  HB2 ARG A 238      -0.810  -7.882   7.863  1.00  0.00      A    H
ATOM   3579  CG  ARG A 238      -2.374  -7.568   9.426  1.00  0.00      A    C
ATOM   3580  HG1 ARG A 238      -1.544  -7.316  10.119  1.00  0.00      A    H
ATOM   3581  HG2 ARG A 238      -3.203  -6.836   9.533  1.00  0.00      A    H
ATOM   3582  CD  ARG A 238      -2.774  -9.027   9.775  1.00  0.00      A    C
ATOM   3583  HD1 ARG A 238      -3.627  -9.416   9.180  1.00  0.00      A    H
ATOM   3584  HD2 ARG A 238      -1.889  -9.685   9.632  1.00  0.00      A    H
ATOM   3585  NE  ARG A 238      -3.158  -8.971  11.257  1.00  0.00      A    N
ATOM   3586  HE  ARG A 238      -4.011  -8.538  11.548  1.00  0.00      A    H
ATOM   3587  CZ  ARG A 238      -2.745  -9.870  12.164  1.00  0.00      A    C
ATOM   3588  NH1 ARG A 238      -1.681 -10.670  11.966  1.00  0.00      A    N
ATOM   3589 HH11 ARG A 238      -1.209 -10.785  11.092  1.00  0.00      A    H
ATOM   3590 HH12 ARG A 238      -1.415 -11.345  12.654  1.00  0.00      A    H
ATOM   3591  NH2 ARG A 238      -3.235  -9.753  13.439  1.00  0.00      A    N
ATOM   3592 HH21 ARG A 238      -4.017  -9.175  13.669  1.00  0.00      A    H
ATOM   3593 HH22 ARG A 238      -2.755 -10.362  14.071  1.00  0.00      A    H
ATOM   3594  C   ARG A 238      -0.606  -5.247   8.313  1.00  0.00      A    C
ATOM   3595  O   ARG A 238       0.622  -5.264   8.035  1.00  0.00      A    O
ATOM   3596  N   PRO A 239      -0.965  -4.370   9.345  1.00  0.00      A    N
ATOM   3597  CD  PRO A 239      -2.264  -3.654   9.470  1.00  0.00      A    C
ATOM   3598  HD1 PRO A 239      -3.043  -4.289   9.943  1.00  0.00      A    H
ATOM   3599  HD2 PRO A 239      -2.697  -3.395   8.480  1.00  0.00      A    H
ATOM   3600  CA  PRO A 239       0.072  -3.637  10.107  1.00  0.00      A    C
ATOM   3601  HA  PRO A 239       0.609  -3.090   9.346  1.00  0.00      A    H
ATOM   3602  CB  PRO A 239      -0.731  -2.580  10.924  1.00  0.00      A    C
ATOM   3603  HB1 PRO A 239      -0.903  -2.995  11.940  1.00  0.00      A    H
ATOM   3604  HB2 PRO A 239      -0.088  -1.687  11.073  1.00  0.00      A    H
ATOM   3605  CG  PRO A 239      -2.035  -2.332  10.148  1.00  0.00      A    C
ATOM   3606  HG1 PRO A 239      -2.853  -1.964  10.804  1.00  0.00      A    H
ATOM   3607  HG2 PRO A 239      -1.831  -1.529   9.408  1.00  0.00      A    H
ATOM   3608  C   PRO A 239       0.979  -4.541  10.945  1.00  0.00      A    C
ATOM   3609  O   PRO A 239       2.145  -4.183  11.098  1.00  0.00      A    O
ATOM   3610  N   LEU A 240       0.533  -5.614  11.548  1.00  0.00      A    N
ATOM   3611  HN  LEU A 240      -0.460  -5.704  11.547  1.00  0.00      A    H
ATOM   3612  CA  LEU A 240       1.402  -6.501  12.342  1.00  0.00      A    C
ATOM   3613  HA  LEU A 240       1.857  -5.890  13.107  1.00  0.00      A    H
ATOM   3614  CB  LEU A 240       0.574  -7.624  13.121  1.00  0.00      A    C
ATOM   3615  HB1 LEU A 240      -0.277  -7.096  13.601  1.00  0.00      A    H
ATOM   3616  HB2 LEU A 240       0.063  -8.354  12.456  1.00  0.00      A    H
ATOM   3617  CG  LEU A 240       1.325  -8.371  14.235  1.00  0.00      A    C
ATOM   3618  HG  LEU A 240       2.040  -7.617  14.628  1.00  0.00      A    H
ATOM   3619  CD1 LEU A 240       0.241  -8.728  15.314  1.00  0.00      A    C
ATOM   3620 HD11 LEU A 240       0.800  -9.289  16.093  1.00  0.00      A    H
ATOM   3621 HD12 LEU A 240      -0.039  -7.750  15.760  1.00  0.00      A    H
ATOM   3622 HD13 LEU A 240      -0.604  -9.258  14.825  1.00  0.00      A    H
ATOM   3623  CD2 LEU A 240       2.025  -9.633  13.772  1.00  0.00      A    C
ATOM   3624 HD21 LEU A 240       2.894  -9.268  13.183  1.00  0.00      A    H
ATOM   3625 HD22 LEU A 240       2.344 -10.291  14.609  1.00  0.00      A    H
ATOM   3626 HD23 LEU A 240       1.432 -10.308  13.118  1.00  0.00      A    H
ATOM   3627  C   LEU A 240       2.514  -7.127  11.439  1.00  0.00      A    C
ATOM   3628  O   LEU A 240       3.646  -7.166  11.868  1.00  0.00      A    O
ATOM   3629  N   ALA A 241       2.163  -7.560  10.207  1.00  0.00      A    N
ATOM   3630  HN  ALA A 241       1.268  -7.861   9.890  1.00  0.00      A    H
ATOM   3631  CA  ALA A 241       3.182  -8.013   9.249  1.00  0.00      A    C
ATOM   3632  HA  ALA A 241       3.797  -8.758   9.732  1.00  0.00      A    H
ATOM   3633  CB  ALA A 241       2.545  -8.647   8.026  1.00  0.00      A    C
ATOM   3634  HB1 ALA A 241       3.290  -9.007   7.284  1.00  0.00      A    H
ATOM   3635  HB2 ALA A 241       1.932  -9.542   8.266  1.00  0.00      A    H
ATOM   3636  HB3 ALA A 241       1.897  -7.871   7.566  1.00  0.00      A    H
ATOM   3637  C   ALA A 241       4.221  -6.926   8.772  1.00  0.00      A    C
ATOM   3638  O   ALA A 241       5.425  -7.174   8.601  1.00  0.00      A    O
ATOM   3639  N   ALA A 242       3.719  -5.780   8.367  1.00  0.00      A    N
ATOM   3640  HN  ALA A 242       2.773  -5.723   8.058  1.00  0.00      A    H
ATOM   3641  CA  ALA A 242       4.544  -4.633   7.894  1.00  0.00      A    C
ATOM   3642  HA  ALA A 242       5.002  -4.997   6.987  1.00  0.00      A    H
ATOM   3643  CB  ALA A 242       3.530  -3.484   7.694  1.00  0.00      A    C
ATOM   3644  HB1 ALA A 242       4.030  -2.507   7.519  1.00  0.00      A    H
ATOM   3645  HB2 ALA A 242       2.845  -3.753   6.863  1.00  0.00      A    H
ATOM   3646  HB3 ALA A 242       2.825  -3.406   8.550  1.00  0.00      A    H
ATOM   3647  C   ALA A 242       5.737  -4.129   8.812  1.00  0.00      A    C
ATOM   3648  O   ALA A 242       6.864  -3.894   8.315  1.00  0.00      A    O
ATOM   3649  N   ALA A 243       5.476  -4.166  10.167  1.00  0.00      A    N
ATOM   3650  HN  ALA A 243       4.630  -4.586  10.485  1.00  0.00      A    H
ATOM   3651  CA  ALA A 243       6.411  -3.850  11.200  1.00  0.00      A    C
ATOM   3652  HA  ALA A 243       6.798  -2.865  10.984  1.00  0.00      A    H
ATOM   3653  CB  ALA A 243       5.761  -3.732  12.541  1.00  0.00      A    C
ATOM   3654  HB1 ALA A 243       6.295  -3.108  13.289  1.00  0.00      A    H
ATOM   3655  HB2 ALA A 243       4.792  -3.206  12.402  1.00  0.00      A    H
ATOM   3656  HB3 ALA A 243       5.577  -4.758  12.926  1.00  0.00      A    H
ATOM   3657  C   ALA A 243       7.584  -4.852  11.339  1.00  0.00      A    C
ATOM   3658  O   ALA A 243       8.596  -4.612  11.998  1.00  0.00      A    O
ATOM   3659  N   PHE A 244       7.495  -5.930  10.665  1.00  0.00      A    N
ATOM   3660  HN  PHE A 244       6.629  -6.307  10.345  1.00  0.00      A    H
ATOM   3661  CA  PHE A 244       8.618  -6.873  10.462  1.00  0.00      A    C
ATOM   3662  HA  PHE A 244       9.112  -6.764  11.415  1.00  0.00      A    H
ATOM   3663  CB  PHE A 244       8.142  -8.376  10.219  1.00  0.00      A    C
ATOM   3664  HB1 PHE A 244       7.894  -8.792  11.219  1.00  0.00      A    H
ATOM   3665  HB2 PHE A 244       7.196  -8.382   9.637  1.00  0.00      A    H
ATOM   3666  CG  PHE A 244       9.194  -9.467   9.967  1.00  0.00      A    C
ATOM   3667  CD1 PHE A 244       9.059 -10.274   8.866  1.00  0.00      A    C
ATOM   3668  HD1 PHE A 244       8.250 -10.132   8.165  1.00  0.00      A    H
ATOM   3669  CE1 PHE A 244      10.062 -11.171   8.540  1.00  0.00      A    C
ATOM   3670  HE1 PHE A 244       9.988 -11.628   7.564  1.00  0.00      A    H
ATOM   3671  CZ  PHE A 244      11.100 -11.466   9.412  1.00  0.00      A    C
ATOM   3672  HZ  PHE A 244      11.856 -12.181   9.121  1.00  0.00      A    H
ATOM   3673  CD2 PHE A 244      10.304  -9.668  10.831  1.00  0.00      A    C
ATOM   3674  HD2 PHE A 244      10.508  -9.113  11.735  1.00  0.00      A    H
ATOM   3675  CE2 PHE A 244      11.200 -10.725  10.585  1.00  0.00      A    C
ATOM   3676  HE2 PHE A 244      11.935 -10.804  11.372  1.00  0.00      A    H
ATOM   3677  C   PHE A 244       9.498  -6.337   9.292  1.00  0.00      A    C
ATOM   3678  O   PHE A 244      10.649  -5.957   9.419  1.00  0.00      A    O
ATOM   3679  N   ILE A 245       8.894  -6.174   8.103  1.00  0.00      A    N
ATOM   3680  HN  ILE A 245       7.915  -6.287   7.951  1.00  0.00      A    H
ATOM   3681  CA  ILE A 245       9.534  -5.723   6.871  1.00  0.00      A    C
ATOM   3682  HA  ILE A 245      10.345  -6.397   6.636  1.00  0.00      A    H
ATOM   3683  CB  ILE A 245       8.537  -5.491   5.659  1.00  0.00      A    C
ATOM   3684  HB  ILE A 245       7.793  -4.714   5.935  1.00  0.00      A    H
ATOM   3685  CG2 ILE A 245       9.292  -5.033   4.416  1.00  0.00      A    C
ATOM   3686 HG21 ILE A 245      10.033  -5.827   4.185  1.00  0.00      A    H
ATOM   3687 HG22 ILE A 245       8.559  -4.770   3.624  1.00  0.00      A    H
ATOM   3688 HG23 ILE A 245       9.872  -4.110   4.630  1.00  0.00      A    H
ATOM   3689  CG1 ILE A 245       7.809  -6.796   5.410  1.00  0.00      A    C
ATOM   3690 HG11 ILE A 245       8.566  -7.593   5.250  1.00  0.00      A    H
ATOM   3691 HG12 ILE A 245       7.354  -7.222   6.329  1.00  0.00      A    H
ATOM   3692  CD  ILE A 245       6.729  -6.635   4.294  1.00  0.00      A    C
ATOM   3693  HD1 ILE A 245       6.078  -7.530   4.198  1.00  0.00      A    H
ATOM   3694  HD2 ILE A 245       5.934  -5.941   4.642  1.00  0.00      A    H
ATOM   3695  HD3 ILE A 245       7.083  -6.489   3.251  1.00  0.00      A    H
ATOM   3696  C   ILE A 245      10.198  -4.349   7.061  1.00  0.00      A    C
ATOM   3697  O   ILE A 245      11.410  -4.216   6.867  1.00  0.00      A    O
ATOM   3698  N   ILE A 246       9.530  -3.300   7.462  1.00  0.00      A    N
ATOM   3699  HN  ILE A 246       8.567  -3.516   7.603  1.00  0.00      A    H
ATOM   3700  CA  ILE A 246      10.045  -1.931   7.569  1.00  0.00      A    C
ATOM   3701  HA  ILE A 246      10.454  -1.676   6.603  1.00  0.00      A    H
ATOM   3702  CB  ILE A 246       8.905  -0.986   7.754  1.00  0.00      A    C
ATOM   3703  HB  ILE A 246       8.274  -1.222   8.637  1.00  0.00      A    H
ATOM   3704  CG2 ILE A 246       9.286   0.461   7.965  1.00  0.00      A    C
ATOM   3705 HG21 ILE A 246       8.414   1.017   8.372  1.00  0.00      A    H
ATOM   3706 HG22 ILE A 246      10.073   0.524   8.747  1.00  0.00      A    H
ATOM   3707 HG23 ILE A 246       9.647   0.817   6.976  1.00  0.00      A    H
ATOM   3708  CG1 ILE A 246       8.107  -1.068   6.428  1.00  0.00      A    C
ATOM   3709 HG11 ILE A 246       8.560  -0.316   5.747  1.00  0.00      A    H
ATOM   3710 HG12 ILE A 246       8.188  -2.096   6.015  1.00  0.00      A    H
ATOM   3711  CD  ILE A 246       6.654  -0.730   6.546  1.00  0.00      A    C
ATOM   3712  HD1 ILE A 246       6.158  -0.691   5.552  1.00  0.00      A    H
ATOM   3713  HD2 ILE A 246       6.180  -1.368   7.323  1.00  0.00      A    H
ATOM   3714  HD3 ILE A 246       6.512   0.294   6.952  1.00  0.00      A    H
ATOM   3715  C   ILE A 246      11.201  -1.724   8.640  1.00  0.00      A    C
ATOM   3716  O   ILE A 246      12.214  -1.154   8.453  1.00  0.00      A    O
ATOM   3717  N   VAL A 247      10.971  -2.212   9.838  1.00  0.00      A    N
ATOM   3718  HN  VAL A 247      10.089  -2.666   9.931  1.00  0.00      A    H
ATOM   3719  CA  VAL A 247      11.872  -2.240  10.938  1.00  0.00      A    C
ATOM   3720  HA  VAL A 247      12.292  -1.246  10.985  1.00  0.00      A    H
ATOM   3721  CB  VAL A 247      11.143  -2.317  12.263  1.00  0.00      A    C
ATOM   3722  HB  VAL A 247      10.568  -3.265  12.194  1.00  0.00      A    H
ATOM   3723  CG1 VAL A 247      12.139  -2.125  13.422  1.00  0.00      A    C
ATOM   3724 HG11 VAL A 247      13.147  -2.528  13.186  1.00  0.00      A    H
ATOM   3725 HG12 VAL A 247      12.272  -1.061  13.712  1.00  0.00      A    H
ATOM   3726 HG13 VAL A 247      11.737  -2.613  14.336  1.00  0.00      A    H
ATOM   3727  CG2 VAL A 247      10.119  -1.123  12.324  1.00  0.00      A    C
ATOM   3728 HG21 VAL A 247      10.600  -0.131  12.186  1.00  0.00      A    H
ATOM   3729 HG22 VAL A 247       9.479  -1.212  11.420  1.00  0.00      A    H
ATOM   3730 HG23 VAL A 247       9.517  -1.131  13.258  1.00  0.00      A    H
ATOM   3731  C   VAL A 247      12.970  -3.302  10.772  1.00  0.00      A    C
ATOM   3732  O   VAL A 247      14.137  -2.950  10.715  1.00  0.00      A    O
ATOM   3733  N   SER A 248      12.617  -4.530  10.930  1.00  0.00      A    N
ATOM   3734  HN  SER A 248      11.692  -4.806  10.684  1.00  0.00      A    H
ATOM   3735  CA  SER A 248      13.609  -5.643  11.116  1.00  0.00      A    C
ATOM   3736  HA  SER A 248      14.362  -5.204  11.755  1.00  0.00      A    H
ATOM   3737  CB  SER A 248      13.115  -6.908  11.916  1.00  0.00      A    C
ATOM   3738  HB1 SER A 248      12.468  -6.631  12.775  1.00  0.00      A    H
ATOM   3739  HB2 SER A 248      12.525  -7.532  11.212  1.00  0.00      A    H
ATOM   3740  OG  SER A 248      14.202  -7.652  12.411  1.00  0.00      A    O
ATOM   3741  HG1 SER A 248      13.961  -8.572  12.541  1.00  0.00      A    H
ATOM   3742  C   SER A 248      14.206  -6.212   9.872  1.00  0.00      A    C
ATOM   3743  O   SER A 248      15.420  -6.113   9.728  1.00  0.00      A    O
ATOM   3744  N   VAL A 249      13.388  -6.658   8.853  1.00  0.00      A    N
ATOM   3745  HN  VAL A 249      12.399  -6.590   8.962  1.00  0.00      A    H
ATOM   3746  CA  VAL A 249      14.027  -6.982   7.598  1.00  0.00      A    C
ATOM   3747  HA  VAL A 249      14.842  -7.684   7.702  1.00  0.00      A    H
ATOM   3748  CB  VAL A 249      12.954  -7.534   6.693  1.00  0.00      A    C
ATOM   3749  HB  VAL A 249      12.321  -6.754   6.218  1.00  0.00      A    H
ATOM   3750  CG1 VAL A 249      13.592  -8.185   5.422  1.00  0.00      A    C
ATOM   3751 HG11 VAL A 249      14.042  -9.173   5.662  1.00  0.00      A    H
ATOM   3752 HG12 VAL A 249      12.770  -8.459   4.727  1.00  0.00      A    H
ATOM   3753 HG13 VAL A 249      14.382  -7.603   4.902  1.00  0.00      A    H
ATOM   3754  CG2 VAL A 249      12.092  -8.565   7.341  1.00  0.00      A    C
ATOM   3755 HG21 VAL A 249      12.667  -9.371   7.845  1.00  0.00      A    H
ATOM   3756 HG22 VAL A 249      11.379  -8.154   8.088  1.00  0.00      A    H
ATOM   3757 HG23 VAL A 249      11.514  -9.102   6.559  1.00  0.00      A    H
ATOM   3758  C   VAL A 249      14.870  -5.791   7.012  1.00  0.00      A    C
ATOM   3759  O   VAL A 249      15.954  -6.048   6.478  1.00  0.00      A    O
ATOM   3760  N   HSE A 250      14.359  -4.553   7.174  1.00  0.00      A    N
ATOM   3761  HN  HSE A 250      13.489  -4.399   7.634  1.00  0.00      A    H
ATOM   3762  CA  HSE A 250      15.241  -3.495   6.642  1.00  0.00      A    C
ATOM   3763  HA  HSE A 250      15.421  -3.745   5.607  1.00  0.00      A    H
ATOM   3764  CB  HSE A 250      14.535  -2.062   6.844  1.00  0.00      A    C
ATOM   3765  HB1 HSE A 250      13.545  -2.225   6.367  1.00  0.00      A    H
ATOM   3766  HB2 HSE A 250      14.267  -1.912   7.912  1.00  0.00      A    H
ATOM   3767  ND1 HSE A 250      14.864  -0.602   4.967  1.00  0.00      A    N
ATOM   3768  CG  HSE A 250      15.302  -0.868   6.250  1.00  0.00      A    C
ATOM   3769  CE1 HSE A 250      15.310   0.607   4.689  1.00  0.00      A    C
ATOM   3770  HE1 HSE A 250      15.110   1.218   3.809  1.00  0.00      A    H
ATOM   3771  NE2 HSE A 250      15.926   1.127   5.751  1.00  0.00      A    N
ATOM   3772  HE2 HSE A 250      16.422   1.995   5.773  1.00  0.00      A    H
ATOM   3773  CD2 HSE A 250      15.992   0.163   6.744  1.00  0.00      A    C
ATOM   3774  HD2 HSE A 250      16.477   0.278   7.706  1.00  0.00      A    H
ATOM   3775  C   HSE A 250      16.612  -3.385   7.276  1.00  0.00      A    C
ATOM   3776  O   HSE A 250      17.563  -3.141   6.577  1.00  0.00      A    O
ATOM   3777  N   MET A 251      16.722  -3.587   8.553  1.00  0.00      A    N
ATOM   3778  HN  MET A 251      15.903  -3.608   9.121  1.00  0.00      A    H
ATOM   3779  CA  MET A 251      17.924  -3.682   9.252  1.00  0.00      A    C
ATOM   3780  HA  MET A 251      18.359  -2.733   8.976  1.00  0.00      A    H
ATOM   3781  CB  MET A 251      17.768  -3.765  10.779  1.00  0.00      A    C
ATOM   3782  HB1 MET A 251      16.948  -3.062  11.043  1.00  0.00      A    H
ATOM   3783  HB2 MET A 251      17.429  -4.752  11.159  1.00  0.00      A    H
ATOM   3784  CG  MET A 251      18.993  -3.244  11.510  1.00  0.00      A    C
ATOM   3785  HG1 MET A 251      18.659  -3.248  12.570  1.00  0.00      A    H
ATOM   3786  HG2 MET A 251      19.814  -3.957  11.281  1.00  0.00      A    H
ATOM   3787  SD  MET A 251      19.372  -1.488  11.041  1.00  0.00      A    S
ATOM   3788  CE  MET A 251      21.225  -1.677  10.822  1.00  0.00      A    C
ATOM   3789  HE1 MET A 251      21.789  -1.923  11.747  1.00  0.00      A    H
ATOM   3790  HE2 MET A 251      21.325  -2.490  10.071  1.00  0.00      A    H
ATOM   3791  HE3 MET A 251      21.711  -0.787  10.367  1.00  0.00      A    H
ATOM   3792  C   MET A 251      18.843  -4.801   8.744  1.00  0.00      A    C
ATOM   3793  O   MET A 251      20.055  -4.630   8.641  1.00  0.00      A    O
ATOM   3794  N   ILE A 252      18.255  -6.006   8.413  1.00  0.00      A    N
ATOM   3795  HN  ILE A 252      17.264  -6.115   8.396  1.00  0.00      A    H
ATOM   3796  CA  ILE A 252      18.999  -7.160   7.910  1.00  0.00      A    C
ATOM   3797  HA  ILE A 252      19.727  -7.479   8.642  1.00  0.00      A    H
ATOM   3798  CB  ILE A 252      18.063  -8.323   7.599  1.00  0.00      A    C
ATOM   3799  HB  ILE A 252      17.327  -8.015   6.826  1.00  0.00      A    H
ATOM   3800  CG2 ILE A 252      18.847  -9.477   7.003  1.00  0.00      A    C
ATOM   3801 HG21 ILE A 252      18.188 -10.368   6.931  1.00  0.00      A    H
ATOM   3802 HG22 ILE A 252      19.280  -9.204   6.016  1.00  0.00      A    H
ATOM   3803 HG23 ILE A 252      19.713  -9.743   7.647  1.00  0.00      A    H
ATOM   3804  CG1 ILE A 252      17.252  -8.772   8.886  1.00  0.00      A    C
ATOM   3805 HG11 ILE A 252      17.962  -9.022   9.703  1.00  0.00      A    H
ATOM   3806 HG12 ILE A 252      16.609  -7.899   9.128  1.00  0.00      A    H
ATOM   3807  CD  ILE A 252      16.248  -9.900   8.489  1.00  0.00      A    C
ATOM   3808  HD1 ILE A 252      16.854 -10.824   8.602  1.00  0.00      A    H
ATOM   3809  HD2 ILE A 252      15.303  -9.828   9.068  1.00  0.00      A    H
ATOM   3810  HD3 ILE A 252      15.943  -9.818   7.424  1.00  0.00      A    H
ATOM   3811  C   ILE A 252      19.673  -6.765   6.577  1.00  0.00      A    C
ATOM   3812  O   ILE A 252      20.885  -6.773   6.449  1.00  0.00      A    O
ATOM   3813  N   ILE A 253      18.939  -6.278   5.522  1.00  0.00      A    N
ATOM   3814  HN  ILE A 253      17.956  -6.145   5.626  1.00  0.00      A    H
ATOM   3815  CA  ILE A 253      19.541  -6.018   4.166  1.00  0.00      A    C
ATOM   3816  HA  ILE A 253      20.120  -6.910   3.974  1.00  0.00      A    H
ATOM   3817  CB  ILE A 253      18.482  -5.814   3.095  1.00  0.00      A    C
ATOM   3818  HB  ILE A 253      17.715  -5.066   3.390  1.00  0.00      A    H
ATOM   3819  CG2 ILE A 253      19.045  -5.455   1.696  1.00  0.00      A    C
ATOM   3820 HG21 ILE A 253      19.699  -6.301   1.396  1.00  0.00      A    H
ATOM   3821 HG22 ILE A 253      18.214  -5.339   0.968  1.00  0.00      A    H
ATOM   3822 HG23 ILE A 253      19.667  -4.536   1.754  1.00  0.00      A    H
ATOM   3823  CG1 ILE A 253      17.770  -7.196   3.076  1.00  0.00      A    C
ATOM   3824 HG11 ILE A 253      18.651  -7.854   2.921  1.00  0.00      A    H
ATOM   3825 HG12 ILE A 253      17.261  -7.492   4.018  1.00  0.00      A    H
ATOM   3826  CD  ILE A 253      16.736  -7.313   1.942  1.00  0.00      A    C
ATOM   3827  HD1 ILE A 253      16.014  -6.468   1.962  1.00  0.00      A    H
ATOM   3828  HD2 ILE A 253      17.223  -7.229   0.947  1.00  0.00      A    H
ATOM   3829  HD3 ILE A 253      16.195  -8.277   1.840  1.00  0.00      A    H
ATOM   3830  C   ILE A 253      20.338  -4.762   4.318  1.00  0.00      A    C
ATOM   3831  O   ILE A 253      21.291  -4.656   3.546  1.00  0.00      A    O
ATOM   3832  N   LEU A 254      20.005  -3.883   5.253  1.00  0.00      A    N
ATOM   3833  HN  LEU A 254      19.235  -4.166   5.820  1.00  0.00      A    H
ATOM   3834  CA  LEU A 254      20.846  -2.696   5.590  1.00  0.00      A    C
ATOM   3835  HA  LEU A 254      20.948  -2.105   4.692  1.00  0.00      A    H
ATOM   3836  CB  LEU A 254      20.115  -1.613   6.511  1.00  0.00      A    C
ATOM   3837  HB1 LEU A 254      19.083  -1.498   6.116  1.00  0.00      A    H
ATOM   3838  HB2 LEU A 254      19.921  -2.114   7.483  1.00  0.00      A    H
ATOM   3839  CG  LEU A 254      20.728  -0.173   6.557  1.00  0.00      A    C
ATOM   3840  HG  LEU A 254      21.770  -0.240   6.935  1.00  0.00      A    H
ATOM   3841  CD1 LEU A 254      20.701   0.587   5.289  1.00  0.00      A    C
ATOM   3842 HD11 LEU A 254      21.337   1.497   5.324  1.00  0.00      A    H
ATOM   3843 HD12 LEU A 254      21.134   0.103   4.387  1.00  0.00      A    H
ATOM   3844 HD13 LEU A 254      19.673   0.934   5.051  1.00  0.00      A    H
ATOM   3845  CD2 LEU A 254      19.902   0.594   7.670  1.00  0.00      A    C
ATOM   3846 HD21 LEU A 254      18.832   0.625   7.373  1.00  0.00      A    H
ATOM   3847 HD22 LEU A 254      19.988   0.036   8.627  1.00  0.00      A    H
ATOM   3848 HD23 LEU A 254      20.370   1.590   7.824  1.00  0.00      A    H
ATOM   3849  C   LEU A 254      22.283  -2.970   6.076  1.00  0.00      A    C
ATOM   3850  O   LEU A 254      23.245  -2.598   5.506  1.00  0.00      A    O
ATOM   3851  N   ILE A 255      22.402  -3.726   7.164  1.00  0.00      A    N
ATOM   3852  HN  ILE A 255      21.563  -3.967   7.646  1.00  0.00      A    H
ATOM   3853  CA  ILE A 255      23.671  -4.019   7.750  1.00  0.00      A    C
ATOM   3854  HA  ILE A 255      24.100  -3.028   7.786  1.00  0.00      A    H
ATOM   3855  CB  ILE A 255      23.648  -4.627   9.166  1.00  0.00      A    C
ATOM   3856  HB  ILE A 255      22.868  -4.013   9.666  1.00  0.00      A    H
ATOM   3857  CG2 ILE A 255      23.078  -6.083   9.133  1.00  0.00      A    C
ATOM   3858 HG21 ILE A 255      22.794  -6.412  10.155  1.00  0.00      A    H
ATOM   3859 HG22 ILE A 255      22.204  -6.059   8.447  1.00  0.00      A    H
ATOM   3860 HG23 ILE A 255      23.827  -6.827   8.789  1.00  0.00      A    H
ATOM   3861  CG1 ILE A 255      25.063  -4.507   9.874  1.00  0.00      A    C
ATOM   3862 HG11 ILE A 255      25.158  -5.088  10.816  1.00  0.00      A    H
ATOM   3863 HG12 ILE A 255      25.785  -5.040   9.218  1.00  0.00      A    H
ATOM   3864  CD  ILE A 255      25.399  -3.063  10.267  1.00  0.00      A    C
ATOM   3865  HD1 ILE A 255      26.267  -3.046  10.960  1.00  0.00      A    H
ATOM   3866  HD2 ILE A 255      25.836  -2.545   9.387  1.00  0.00      A    H
ATOM   3867  HD3 ILE A 255      24.495  -2.581  10.699  1.00  0.00      A    H
ATOM   3868  C   ILE A 255      24.471  -4.899   6.845  1.00  0.00      A    C
ATOM   3869  O   ILE A 255      25.680  -4.810   6.779  1.00  0.00      A    O
ATOM   3870  N   ALA A 256      23.906  -5.799   6.037  1.00  0.00      A    N
ATOM   3871  HN  ALA A 256      22.971  -6.035   6.292  1.00  0.00      A    H
ATOM   3872  CA  ALA A 256      24.451  -6.590   4.918  1.00  0.00      A    C
ATOM   3873  HA  ALA A 256      25.278  -7.177   5.288  1.00  0.00      A    H
ATOM   3874  CB  ALA A 256      23.507  -7.668   4.413  1.00  0.00      A    C
ATOM   3875  HB1 ALA A 256      23.910  -8.023   3.441  1.00  0.00      A    H
ATOM   3876  HB2 ALA A 256      23.384  -8.510   5.127  1.00  0.00      A    H
ATOM   3877  HB3 ALA A 256      22.472  -7.319   4.211  1.00  0.00      A    H
ATOM   3878  C   ALA A 256      25.039  -5.654   3.882  1.00  0.00      A    C
ATOM   3879  O   ALA A 256      26.204  -5.708   3.614  1.00  0.00      A    O
ATOM   3880  N   ASN A 257      24.155  -4.750   3.291  1.00  0.00      A    N
ATOM   3881  HN  ASN A 257      23.205  -4.718   3.592  1.00  0.00      A    H
ATOM   3882  CA  ASN A 257      24.576  -3.870   2.214  1.00  0.00      A    C
ATOM   3883  HA  ASN A 257      25.012  -4.537   1.486  1.00  0.00      A    H
ATOM   3884  CB  ASN A 257      23.314  -3.030   1.721  1.00  0.00      A    C
ATOM   3885  HB1 ASN A 257      22.680  -2.870   2.620  1.00  0.00      A    H
ATOM   3886  HB2 ASN A 257      23.755  -2.096   1.313  1.00  0.00      A    H
ATOM   3887  CG  ASN A 257      22.417  -3.673   0.655  1.00  0.00      A    C
ATOM   3888  OD1 ASN A 257      21.638  -2.855   0.068  1.00  0.00      A    O
ATOM   3889  ND2 ASN A 257      22.396  -5.027   0.387  1.00  0.00      A    N
ATOM   3890 HD21 ASN A 257      21.943  -5.411  -0.417  1.00  0.00      A    H
ATOM   3891 HD22 ASN A 257      22.931  -5.674   0.931  1.00  0.00      A    H
ATOM   3892  C   ASN A 257      25.665  -2.930   2.628  1.00  0.00      A    C
ATOM   3893  O   ASN A 257      26.536  -2.606   1.805  1.00  0.00      A    O
ATOM   3894  N   LEU A 258      25.675  -2.501   3.945  1.00  0.00      A    N
ATOM   3895  HN  LEU A 258      24.885  -2.769   4.490  1.00  0.00      A    H
ATOM   3896  CA  LEU A 258      26.620  -1.611   4.593  1.00  0.00      A    C
ATOM   3897  HA  LEU A 258      26.650  -0.769   3.917  1.00  0.00      A    H
ATOM   3898  CB  LEU A 258      26.327  -1.184   6.099  1.00  0.00      A    C
ATOM   3899  HB1 LEU A 258      26.022  -2.038   6.740  1.00  0.00      A    H
ATOM   3900  HB2 LEU A 258      27.220  -0.752   6.600  1.00  0.00      A    H
ATOM   3901  CG  LEU A 258      25.270  -0.048   6.292  1.00  0.00      A    C
ATOM   3902  HG  LEU A 258      24.264  -0.399   5.977  1.00  0.00      A    H
ATOM   3903  CD1 LEU A 258      25.091   0.257   7.749  1.00  0.00      A    C
ATOM   3904 HD11 LEU A 258      26.027   0.699   8.151  1.00  0.00      A    H
ATOM   3905 HD12 LEU A 258      24.292   0.970   8.046  1.00  0.00      A    H
ATOM   3906 HD13 LEU A 258      24.889  -0.699   8.279  1.00  0.00      A    H
ATOM   3907  CD2 LEU A 258      25.509   1.253   5.545  1.00  0.00      A    C
ATOM   3908 HD21 LEU A 258      26.460   1.714   5.888  1.00  0.00      A    H
ATOM   3909 HD22 LEU A 258      25.396   1.193   4.441  1.00  0.00      A    H
ATOM   3910 HD23 LEU A 258      24.763   2.042   5.778  1.00  0.00      A    H
ATOM   3911  C   LEU A 258      28.035  -2.215   4.672  1.00  0.00      A    C
ATOM   3912  O   LEU A 258      28.993  -1.575   4.264  1.00  0.00      A    O
ATOM   3913  N   MET A 259      28.190  -3.507   5.076  1.00  0.00      A    N
ATOM   3914  HN  MET A 259      27.370  -3.981   5.386  1.00  0.00      A    H
ATOM   3915  CA  MET A 259      29.397  -4.335   5.354  1.00  0.00      A    C
ATOM   3916  HA  MET A 259      30.123  -3.547   5.491  1.00  0.00      A    H
ATOM   3917  CB  MET A 259      29.059  -5.183   6.612  1.00  0.00      A    C
ATOM   3918  HB1 MET A 259      28.123  -5.731   6.371  1.00  0.00      A    H
ATOM   3919  HB2 MET A 259      29.871  -5.897   6.871  1.00  0.00      A    H
ATOM   3920  CG  MET A 259      28.895  -4.410   7.951  1.00  0.00      A    C
ATOM   3921  HG1 MET A 259      28.134  -3.634   7.725  1.00  0.00      A    H
ATOM   3922  HG2 MET A 259      28.444  -5.078   8.715  1.00  0.00      A    H
ATOM   3923  SD  MET A 259      30.360  -3.569   8.718  1.00  0.00      A    S
ATOM   3924  CE  MET A 259      29.323  -3.147  10.181  1.00  0.00      A    C
ATOM   3925  HE1 MET A 259      29.894  -3.004  11.123  1.00  0.00      A    H
ATOM   3926  HE2 MET A 259      28.742  -2.247   9.885  1.00  0.00      A    H
ATOM   3927  HE3 MET A 259      28.611  -3.918  10.544  1.00  0.00      A    H
ATOM   3928  C   MET A 259      29.935  -5.114   4.199  1.00  0.00      A    C
ATOM   3929  O   MET A 259      31.100  -5.210   3.980  1.00  0.00      A    O
ATOM   3930  N   ASP A 260      29.066  -5.679   3.386  1.00  0.00      A    N
ATOM   3931  HN  ASP A 260      28.076  -5.651   3.498  1.00  0.00      A    H
ATOM   3932  CA  ASP A 260      29.507  -6.437   2.166  1.00  0.00      A    C
ATOM   3933  HA  ASP A 260      30.510  -6.786   2.362  1.00  0.00      A    H
ATOM   3934  CB  ASP A 260      28.579  -7.757   2.035  1.00  0.00      A    C
ATOM   3935  HB1 ASP A 260      28.183  -8.030   3.036  1.00  0.00      A    H
ATOM   3936  HB2 ASP A 260      27.759  -7.606   1.301  1.00  0.00      A    H
ATOM   3937  CG  ASP A 260      29.436  -8.962   1.680  1.00  0.00      A    C
ATOM   3938  OD1 ASP A 260      29.438 -10.007   2.332  1.00  0.00      A    O
ATOM   3939  OD2 ASP A 260      30.154  -8.914   0.613  1.00  0.00      A    O
ATOM   3940  C   ASP A 260      29.584  -5.621   0.889  1.00  0.00      A    C
ATOM   3941  O   ASP A 260      29.213  -4.464   0.963  1.00  0.00      A    O
ATOM   3942  N   LEU A 261      30.089  -6.175  -0.222  1.00  0.00      A    N
ATOM   3943  HN  LEU A 261      30.408  -7.120  -0.213  1.00  0.00      A    H
ATOM   3944  CA  LEU A 261      29.953  -5.415  -1.518  1.00  0.00      A    C
ATOM   3945  HA  LEU A 261      29.412  -4.496  -1.347  1.00  0.00      A    H
ATOM   3946  CB  LEU A 261      31.357  -5.040  -2.048  1.00  0.00      A    C
ATOM   3947  HB1 LEU A 261      31.882  -5.989  -2.288  1.00  0.00      A    H
ATOM   3948  HB2 LEU A 261      31.283  -4.407  -2.959  1.00  0.00      A    H
ATOM   3949  CG  LEU A 261      32.238  -4.191  -1.071  1.00  0.00      A    C
ATOM   3950  HG  LEU A 261      32.363  -4.740  -0.113  1.00  0.00      A    H
ATOM   3951  CD1 LEU A 261      33.737  -4.089  -1.593  1.00  0.00      A    C
ATOM   3952 HD11 LEU A 261      34.173  -5.064  -1.902  1.00  0.00      A    H
ATOM   3953 HD12 LEU A 261      33.695  -3.386  -2.452  1.00  0.00      A    H
ATOM   3954 HD13 LEU A 261      34.352  -3.641  -0.784  1.00  0.00      A    H
ATOM   3955  CD2 LEU A 261      31.685  -2.769  -0.942  1.00  0.00      A    C
ATOM   3956 HD21 LEU A 261      32.056  -2.228  -0.046  1.00  0.00      A    H
ATOM   3957 HD22 LEU A 261      32.085  -2.229  -1.827  1.00  0.00      A    H
ATOM   3958 HD23 LEU A 261      30.575  -2.785  -0.909  1.00  0.00      A    H
ATOM   3959  C   LEU A 261      29.125  -6.232  -2.568  1.00  0.00      A    C
ATOM   3960  OT1 LEU A 261      28.261  -7.060  -2.103  1.00  0.00      A    O
ATOM   3961  OT2 LEU A 261      29.251  -6.054  -3.789  1.00  0.00      A    O
END
