# Supplementary material for: Sequence comparison, molecular modeling, and network analysis predict structural diversity in cysteine proteases from the Cape sundew, Drosera capensis
Source: Comput Struct Biotechnol J. 2016 Jun 14;14:271–82. doi: 10.1016/j.csbj.2016.05.003 (PMC4949590; doi:10.1016/j.csbj.2016.05.003)
Supplement: Supplementary file 4 [file mmc4.zip › Rosetta_mature/DCAP_3192_mature_m1.pdb]

CRYST1   56.178   61.518   68.990  90.00  90.00  90.00 P 1           1
ATOM      1  N   VAL A   1      19.248   1.297  -4.453  1.00  0.00      A    N
ATOM      2  HT1 VAL A   1      19.866   0.885  -5.181  1.00  0.00      A    H
ATOM      3  HT2 VAL A   1      19.748   1.154  -3.553  1.00  0.00      A    H
ATOM      4  HT3 VAL A   1      19.270   2.290  -4.761  1.00  0.00      A    H
ATOM      5  CA  VAL A   1      17.765   1.019  -4.434  1.00  0.00      A    C
ATOM      6  HA  VAL A   1      17.794   0.017  -4.033  1.00  0.00      A    H
ATOM      7  CB  VAL A   1      17.122   1.965  -3.421  1.00  0.00      A    C
ATOM      8  HB  VAL A   1      16.043   1.699  -3.390  1.00  0.00      A    H
ATOM      9  CG1 VAL A   1      17.752   1.947  -2.002  1.00  0.00      A    C
ATOM     10 HG11 VAL A   1      17.801   0.913  -1.599  1.00  0.00      A    H
ATOM     11 HG12 VAL A   1      18.802   2.309  -1.967  1.00  0.00      A    H
ATOM     12 HG13 VAL A   1      17.174   2.636  -1.350  1.00  0.00      A    H
ATOM     13  CG2 VAL A   1      17.295   3.454  -3.970  1.00  0.00      A    C
ATOM     14 HG21 VAL A   1      18.328   3.668  -4.318  1.00  0.00      A    H
ATOM     15 HG22 VAL A   1      16.657   3.618  -4.864  1.00  0.00      A    H
ATOM     16 HG23 VAL A   1      16.960   4.233  -3.252  1.00  0.00      A    H
ATOM     17  C   VAL A   1      17.063   0.893  -5.742  1.00  0.00      A    C
ATOM     18  O   VAL A   1      17.691   1.243  -6.717  1.00  0.00      A    O
ATOM     19  N   PRO A   2      15.896   0.421  -5.893  1.00  0.00      A    N
ATOM     20  CD  PRO A   2      15.305  -0.494  -4.922  1.00  0.00      A    C
ATOM     21  HD1 PRO A   2      14.649   0.072  -4.227  1.00  0.00      A    H
ATOM     22  HD2 PRO A   2      15.975  -1.109  -4.283  1.00  0.00      A    H
ATOM     23  CA  PRO A   2      15.190   0.418  -7.173  1.00  0.00      A    C
ATOM     24  HA  PRO A   2      15.732  -0.056  -7.978  1.00  0.00      A    H
ATOM     25  CB  PRO A   2      13.953  -0.478  -6.892  1.00  0.00      A    C
ATOM     26  HB1 PRO A   2      13.182   0.231  -6.522  1.00  0.00      A    H
ATOM     27  HB2 PRO A   2      13.607  -1.061  -7.772  1.00  0.00      A    H
ATOM     28  CG  PRO A   2      14.440  -1.425  -5.751  1.00  0.00      A    C
ATOM     29  HG1 PRO A   2      13.665  -1.860  -5.084  1.00  0.00      A    H
ATOM     30  HG2 PRO A   2      15.014  -2.213  -6.283  1.00  0.00      A    H
ATOM     31  C   PRO A   2      14.822   1.837  -7.692  1.00  0.00      A    C
ATOM     32  O   PRO A   2      14.854   2.693  -6.841  1.00  0.00      A    O
ATOM     33  N   ALA A   3      14.517   2.058  -8.982  1.00  0.00      A    N
ATOM     34  HN  ALA A   3      14.412   1.288  -9.607  1.00  0.00      A    H
ATOM     35  CA  ALA A   3      14.207   3.280  -9.638  1.00  0.00      A    C
ATOM     36  HA  ALA A   3      14.933   3.922  -9.161  1.00  0.00      A    H
ATOM     37  CB  ALA A   3      14.346   3.111 -11.174  1.00  0.00      A    C
ATOM     38  HB1 ALA A   3      14.188   4.088 -11.678  1.00  0.00      A    H
ATOM     39  HB2 ALA A   3      15.318   2.621 -11.398  1.00  0.00      A    H
ATOM     40  HB3 ALA A   3      13.570   2.450 -11.616  1.00  0.00      A    H
ATOM     41  C   ALA A   3      12.787   3.675  -9.318  1.00  0.00      A    C
ATOM     42  O   ALA A   3      12.386   4.707  -8.774  1.00  0.00      A    O
ATOM     43  N   SER A   4      11.866   2.712  -9.564  1.00  0.00      A    N
ATOM     44  HN  SER A   4      12.107   1.778  -9.815  1.00  0.00      A    H
ATOM     45  CA  SER A   4      10.490   2.889  -9.018  1.00  0.00      A    C
ATOM     46  HA  SER A   4      10.305   3.814  -8.492  1.00  0.00      A    H
ATOM     47  CB  SER A   4       9.374   2.922 -10.082  1.00  0.00      A    C
ATOM     48  HB1 SER A   4       9.482   2.034 -10.740  1.00  0.00      A    H
ATOM     49  HB2 SER A   4       8.410   3.044  -9.543  1.00  0.00      A    H
ATOM     50  OG  SER A   4       9.617   4.071 -10.858  1.00  0.00      A    O
ATOM     51  HG1 SER A   4       9.077   3.973 -11.646  1.00  0.00      A    H
ATOM     52  C   SER A   4      10.276   1.722  -8.079  1.00  0.00      A    C
ATOM     53  O   SER A   4      10.690   0.592  -8.327  1.00  0.00      A    O
ATOM     54  N   ILE A   5       9.441   2.008  -7.040  1.00  0.00      A    N
ATOM     55  HN  ILE A   5       9.050   2.922  -6.965  1.00  0.00      A    H
ATOM     56  CA  ILE A   5       8.763   0.951  -6.278  1.00  0.00      A    C
ATOM     57  HA  ILE A   5       8.893   0.083  -6.907  1.00  0.00      A    H
ATOM     58  CB  ILE A   5       9.480   0.645  -4.974  1.00  0.00      A    C
ATOM     59  HB  ILE A   5      10.571   0.719  -5.174  1.00  0.00      A    H
ATOM     60  CG2 ILE A   5       9.178   1.741  -3.956  1.00  0.00      A    C
ATOM     61 HG21 ILE A   5       9.999   1.600  -3.221  1.00  0.00      A    H
ATOM     62 HG22 ILE A   5       9.269   2.762  -4.384  1.00  0.00      A    H
ATOM     63 HG23 ILE A   5       8.231   1.595  -3.394  1.00  0.00      A    H
ATOM     64  CG1 ILE A   5       9.177  -0.748  -4.352  1.00  0.00      A    C
ATOM     65 HG11 ILE A   5       9.812  -0.876  -3.449  1.00  0.00      A    H
ATOM     66 HG12 ILE A   5       8.127  -0.980  -4.072  1.00  0.00      A    H
ATOM     67  CD  ILE A   5       9.655  -1.859  -5.308  1.00  0.00      A    C
ATOM     68  HD1 ILE A   5      10.675  -1.607  -5.671  1.00  0.00      A    H
ATOM     69  HD2 ILE A   5       9.630  -2.853  -4.812  1.00  0.00      A    H
ATOM     70  HD3 ILE A   5       9.021  -2.038  -6.203  1.00  0.00      A    H
ATOM     71  C   ILE A   5       7.320   1.302  -6.179  1.00  0.00      A    C
ATOM     72  O   ILE A   5       6.873   2.422  -6.131  1.00  0.00      A    O
ATOM     73  N   ASP A   6       6.437   0.253  -6.197  1.00  0.00      A    N
ATOM     74  HN  ASP A   6       6.706  -0.689  -6.387  1.00  0.00      A    H
ATOM     75  CA  ASP A   6       4.996   0.434  -6.048  1.00  0.00      A    C
ATOM     76  HA  ASP A   6       4.828   1.357  -5.513  1.00  0.00      A    H
ATOM     77  CB  ASP A   6       4.179   0.404  -7.362  1.00  0.00      A    C
ATOM     78  HB1 ASP A   6       4.782   0.734  -8.234  1.00  0.00      A    H
ATOM     79  HB2 ASP A   6       3.899  -0.628  -7.663  1.00  0.00      A    H
ATOM     80  CG  ASP A   6       2.918   1.247  -7.269  1.00  0.00      A    C
ATOM     81  OD1 ASP A   6       2.355   1.222  -6.146  1.00  0.00      A    O
ATOM     82  OD2 ASP A   6       2.606   1.967  -8.189  1.00  0.00      A    O
ATOM     83  C   ASP A   6       4.545  -0.695  -5.127  1.00  0.00      A    C
ATOM     84  O   ASP A   6       4.663  -1.890  -5.359  1.00  0.00      A    O
ATOM     85  N   TRP A   7       3.947  -0.382  -3.959  1.00  0.00      A    N
ATOM     86  HN  TRP A   7       3.603   0.509  -3.672  1.00  0.00      A    H
ATOM     87  CA  TRP A   7       3.647  -1.438  -3.027  1.00  0.00      A    C
ATOM     88  HA  TRP A   7       4.195  -2.350  -3.210  1.00  0.00      A    H
ATOM     89  CB  TRP A   7       3.989  -0.889  -1.625  1.00  0.00      A    C
ATOM     90  HB1 TRP A   7       3.862   0.214  -1.572  1.00  0.00      A    H
ATOM     91  HB2 TRP A   7       3.371  -1.363  -0.834  1.00  0.00      A    H
ATOM     92  CG  TRP A   7       5.423  -1.319  -1.341  1.00  0.00      A    C
ATOM     93  CD1 TRP A   7       6.449  -0.482  -1.135  1.00  0.00      A    C
ATOM     94  HD1 TRP A   7       6.372   0.585  -1.289  1.00  0.00      A    H
ATOM     95  NE1 TRP A   7       7.574  -1.098  -0.771  1.00  0.00      A    N
ATOM     96  HE1 TRP A   7       8.476  -0.727  -0.740  1.00  0.00      A    H
ATOM     97  CE2 TRP A   7       7.278  -2.434  -0.795  1.00  0.00      A    C
ATOM     98  CD2 TRP A   7       5.950  -2.660  -1.028  1.00  0.00      A    C
ATOM     99  CE3 TRP A   7       5.367  -3.879  -1.106  1.00  0.00      A    C
ATOM    100  HE3 TRP A   7       4.307  -3.977  -1.285  1.00  0.00      A    H
ATOM    101  CZ3 TRP A   7       6.191  -4.984  -0.872  1.00  0.00      A    C
ATOM    102  HZ3 TRP A   7       5.680  -5.936  -0.840  1.00  0.00      A    H
ATOM    103  CZ2 TRP A   7       8.126  -3.530  -0.647  1.00  0.00      A    C
ATOM    104  HZ2 TRP A   7       9.170  -3.331  -0.454  1.00  0.00      A    H
ATOM    105  CH2 TRP A   7       7.616  -4.843  -0.752  1.00  0.00      A    C
ATOM    106  HH2 TRP A   7       8.251  -5.717  -0.752  1.00  0.00      A    H
ATOM    107  C   TRP A   7       2.125  -1.754  -3.115  1.00  0.00      A    C
ATOM    108  O   TRP A   7       1.597  -2.655  -2.501  1.00  0.00      A    O
ATOM    109  N   ARG A   8       1.357  -1.049  -4.052  1.00  0.00      A    N
ATOM    110  HN  ARG A   8       1.771  -0.192  -4.348  1.00  0.00      A    H
ATOM    111  CA  ARG A   8       0.056  -1.275  -4.557  1.00  0.00      A    C
ATOM    112  HA  ARG A   8      -0.536  -1.635  -3.729  1.00  0.00      A    H
ATOM    113  CB  ARG A   8      -0.526  -0.010  -5.247  1.00  0.00      A    C
ATOM    114  HB1 ARG A   8       0.143   0.270  -6.089  1.00  0.00      A    H
ATOM    115  HB2 ARG A   8      -1.566  -0.206  -5.583  1.00  0.00      A    H
ATOM    116  CG  ARG A   8      -0.566   1.250  -4.292  1.00  0.00      A    C
ATOM    117  HG1 ARG A   8      -1.299   0.922  -3.525  1.00  0.00      A    H
ATOM    118  HG2 ARG A   8       0.445   1.416  -3.860  1.00  0.00      A    H
ATOM    119  CD  ARG A   8      -1.123   2.424  -5.054  1.00  0.00      A    C
ATOM    120  HD1 ARG A   8      -1.982   2.131  -5.695  1.00  0.00      A    H
ATOM    121  HD2 ARG A   8      -1.454   3.223  -4.357  1.00  0.00      A    H
ATOM    122  NE  ARG A   8      -0.025   2.990  -5.787  1.00  0.00      A    N
ATOM    123  HE  ARG A   8       0.866   2.549  -5.676  1.00  0.00      A    H
ATOM    124  CZ  ARG A   8      -0.109   3.878  -6.774  1.00  0.00      A    C
ATOM    125  NH1 ARG A   8      -1.132   4.669  -7.086  1.00  0.00      A    N
ATOM    126 HH11 ARG A   8      -2.053   4.356  -6.856  1.00  0.00      A    H
ATOM    127 HH12 ARG A   8      -1.006   5.243  -7.895  1.00  0.00      A    H
ATOM    128  NH2 ARG A   8       0.980   3.908  -7.607  1.00  0.00      A    N
ATOM    129 HH21 ARG A   8       1.619   3.139  -7.601  1.00  0.00      A    H
ATOM    130 HH22 ARG A   8       0.625   4.233  -8.484  1.00  0.00      A    H
ATOM    131  C   ARG A   8      -0.099  -2.511  -5.450  1.00  0.00      A    C
ATOM    132  O   ARG A   8      -0.994  -3.383  -5.171  1.00  0.00      A    O
ATOM    133  N   SER A   9       0.810  -2.607  -6.437  1.00  0.00      A    N
ATOM    134  HN  SER A   9       1.441  -1.864  -6.648  1.00  0.00      A    H
ATOM    135  CA  SER A   9       0.888  -3.618  -7.452  1.00  0.00      A    C
ATOM    136  HA  SER A   9      -0.104  -3.678  -7.873  1.00  0.00      A    H
ATOM    137  CB  SER A   9       1.863  -3.242  -8.549  1.00  0.00      A    C
ATOM    138  HB1 SER A   9       1.805  -3.998  -9.360  1.00  0.00      A    H
ATOM    139  HB2 SER A   9       1.460  -2.302  -8.984  1.00  0.00      A    H
ATOM    140  OG  SER A   9       3.170  -2.900  -8.125  1.00  0.00      A    O
ATOM    141  HG1 SER A   9       3.692  -3.250  -8.851  1.00  0.00      A    H
ATOM    142  C   SER A   9       1.276  -4.984  -6.845  1.00  0.00      A    C
ATOM    143  O   SER A   9       0.638  -5.988  -7.110  1.00  0.00      A    O
ATOM    144  N   GLN A  10       2.260  -5.056  -5.918  1.00  0.00      A    N
ATOM    145  HN  GLN A  10       2.725  -4.208  -5.674  1.00  0.00      A    H
ATOM    146  CA  GLN A  10       2.585  -6.368  -5.201  1.00  0.00      A    C
ATOM    147  HA  GLN A  10       2.580  -7.147  -5.949  1.00  0.00      A    H
ATOM    148  CB  GLN A  10       3.912  -6.024  -4.405  1.00  0.00      A    C
ATOM    149  HB1 GLN A  10       3.738  -5.136  -3.761  1.00  0.00      A    H
ATOM    150  HB2 GLN A  10       4.175  -6.811  -3.666  1.00  0.00      A    H
ATOM    151  CG  GLN A  10       5.171  -5.793  -5.304  1.00  0.00      A    C
ATOM    152  HG1 GLN A  10       5.618  -6.746  -5.663  1.00  0.00      A    H
ATOM    153  HG2 GLN A  10       4.858  -5.041  -6.060  1.00  0.00      A    H
ATOM    154  CD  GLN A  10       6.335  -5.243  -4.453  1.00  0.00      A    C
ATOM    155  OE1 GLN A  10       7.232  -5.999  -4.037  1.00  0.00      A    O
ATOM    156  NE2 GLN A  10       6.351  -3.880  -4.207  1.00  0.00      A    N
ATOM    157 HE21 GLN A  10       7.102  -3.527  -3.650  1.00  0.00      A    H
ATOM    158 HE22 GLN A  10       5.770  -3.268  -4.745  1.00  0.00      A    H
ATOM    159  C   GLN A  10       1.513  -6.763  -4.190  1.00  0.00      A    C
ATOM    160  O   GLN A  10       1.071  -7.911  -4.058  1.00  0.00      A    O
ATOM    161  N   GLY A  11       1.039  -5.822  -3.389  1.00  0.00      A    N
ATOM    162  HN  GLY A  11       1.205  -4.846  -3.504  1.00  0.00      A    H
ATOM    163  CA  GLY A  11       0.105  -6.118  -2.264  1.00  0.00      A    C
ATOM    164  HA1 GLY A  11      -0.760  -5.487  -2.407  1.00  0.00      A    H
ATOM    165  HA2 GLY A  11      -0.130  -7.159  -2.098  1.00  0.00      A    H
ATOM    166  C   GLY A  11       0.679  -5.777  -0.976  1.00  0.00      A    C
ATOM    167  O   GLY A  11       1.598  -6.434  -0.516  1.00  0.00      A    O
ATOM    168  N   ALA A  12       0.184  -4.700  -0.282  1.00  0.00      A    N
ATOM    169  HN  ALA A  12      -0.555  -4.190  -0.714  1.00  0.00      A    H
ATOM    170  CA  ALA A  12       0.568  -4.364   1.075  1.00  0.00      A    C
ATOM    171  HA  ALA A  12       0.692  -5.269   1.653  1.00  0.00      A    H
ATOM    172  CB  ALA A  12       1.894  -3.623   1.066  1.00  0.00      A    C
ATOM    173  HB1 ALA A  12       1.959  -2.650   0.534  1.00  0.00      A    H
ATOM    174  HB2 ALA A  12       1.994  -3.411   2.153  1.00  0.00      A    H
ATOM    175  HB3 ALA A  12       2.668  -4.324   0.688  1.00  0.00      A    H
ATOM    176  C   ALA A  12      -0.560  -3.467   1.712  1.00  0.00      A    C
ATOM    177  O   ALA A  12      -1.528  -4.019   2.223  1.00  0.00      A    O
ATOM    178  N   VAL A  13      -0.454  -2.158   1.636  1.00  0.00      A    N
ATOM    179  HN  VAL A  13       0.207  -1.750   1.011  1.00  0.00      A    H
ATOM    180  CA  VAL A  13      -1.219  -1.303   2.543  1.00  0.00      A    C
ATOM    181  HA  VAL A  13      -1.153  -1.634   3.569  1.00  0.00      A    H
ATOM    182  CB  VAL A  13      -0.635   0.124   2.552  1.00  0.00      A    C
ATOM    183  HB  VAL A  13      -0.679   0.577   1.538  1.00  0.00      A    H
ATOM    184  CG1 VAL A  13      -1.402   1.133   3.413  1.00  0.00      A    C
ATOM    185 HG11 VAL A  13      -2.384   1.536   3.087  1.00  0.00      A    H
ATOM    186 HG12 VAL A  13      -1.525   0.681   4.420  1.00  0.00      A    H
ATOM    187 HG13 VAL A  13      -0.631   1.930   3.486  1.00  0.00      A    H
ATOM    188  CG2 VAL A  13       0.861  -0.006   2.954  1.00  0.00      A    C
ATOM    189 HG21 VAL A  13       1.323   0.996   3.082  1.00  0.00      A    H
ATOM    190 HG22 VAL A  13       0.891  -0.669   3.846  1.00  0.00      A    H
ATOM    191 HG23 VAL A  13       1.388  -0.605   2.181  1.00  0.00      A    H
ATOM    192  C   VAL A  13      -2.730  -1.445   2.193  1.00  0.00      A    C
ATOM    193  O   VAL A  13      -3.054  -1.523   1.070  1.00  0.00      A    O
ATOM    194  N   THR A  14      -3.616  -1.457   3.224  1.00  0.00      A    N
ATOM    195  HN  THR A  14      -3.260  -1.393   4.153  1.00  0.00      A    H
ATOM    196  CA  THR A  14      -5.012  -1.741   3.016  1.00  0.00      A    C
ATOM    197  HA  THR A  14      -5.266  -2.432   2.225  1.00  0.00      A    H
ATOM    198  CB  THR A  14      -5.469  -2.368   4.335  1.00  0.00      A    C
ATOM    199  HB  THR A  14      -6.573  -2.374   4.458  1.00  0.00      A    H
ATOM    200  OG1 THR A  14      -4.933  -1.764   5.467  1.00  0.00      A    O
ATOM    201  HG1 THR A  14      -5.194  -2.294   6.224  1.00  0.00      A    H
ATOM    202  CG2 THR A  14      -4.825  -3.761   4.283  1.00  0.00      A    C
ATOM    203 HG21 THR A  14      -5.106  -4.408   3.425  1.00  0.00      A    H
ATOM    204 HG22 THR A  14      -3.716  -3.786   4.223  1.00  0.00      A    H
ATOM    205 HG23 THR A  14      -4.992  -4.350   5.210  1.00  0.00      A    H
ATOM    206  C   THR A  14      -5.843  -0.430   2.812  1.00  0.00      A    C
ATOM    207  O   THR A  14      -5.207   0.632   2.808  1.00  0.00      A    O
ATOM    208  N   PRO A  15      -7.192  -0.505   2.675  1.00  0.00      A    N
ATOM    209  CD  PRO A  15      -7.828  -1.792   2.306  1.00  0.00      A    C
ATOM    210  HD1 PRO A  15      -8.262  -2.199   3.244  1.00  0.00      A    H
ATOM    211  HD2 PRO A  15      -7.074  -2.457   1.833  1.00  0.00      A    H
ATOM    212  CA  PRO A  15      -7.961   0.626   2.219  1.00  0.00      A    C
ATOM    213  HA  PRO A  15      -7.498   1.040   1.335  1.00  0.00      A    H
ATOM    214  CB  PRO A  15      -9.334  -0.032   1.873  1.00  0.00      A    C
ATOM    215  HB1 PRO A  15      -9.914  -0.074   2.819  1.00  0.00      A    H
ATOM    216  HB2 PRO A  15      -9.859   0.570   1.101  1.00  0.00      A    H
ATOM    217  CG  PRO A  15      -8.912  -1.446   1.400  1.00  0.00      A    C
ATOM    218  HG1 PRO A  15      -9.767  -2.155   1.388  1.00  0.00      A    H
ATOM    219  HG2 PRO A  15      -8.552  -1.414   0.350  1.00  0.00      A    H
ATOM    220  C   PRO A  15      -8.136   1.753   3.246  1.00  0.00      A    C
ATOM    221  O   PRO A  15      -7.664   1.681   4.399  1.00  0.00      A    O
ATOM    222  N   ILE A  16      -8.850   2.795   2.887  1.00  0.00      A    N
ATOM    223  HN  ILE A  16      -9.069   2.859   1.916  1.00  0.00      A    H
ATOM    224  CA  ILE A  16      -8.996   3.944   3.766  1.00  0.00      A    C
ATOM    225  HA  ILE A  16      -8.084   4.016   4.339  1.00  0.00      A    H
ATOM    226  CB  ILE A  16      -9.192   5.258   2.995  1.00  0.00      A    C
ATOM    227  HB  ILE A  16     -10.072   5.121   2.331  1.00  0.00      A    H
ATOM    228  CG2 ILE A  16      -9.561   6.359   3.985  1.00  0.00      A    C
ATOM    229 HG21 ILE A  16      -8.901   6.354   4.879  1.00  0.00      A    H
ATOM    230 HG22 ILE A  16      -9.584   7.319   3.426  1.00  0.00      A    H
ATOM    231 HG23 ILE A  16     -10.623   6.312   4.309  1.00  0.00      A    H
ATOM    232  CG1 ILE A  16      -7.908   5.564   2.203  1.00  0.00      A    C
ATOM    233 HG11 ILE A  16      -6.990   5.375   2.799  1.00  0.00      A    H
ATOM    234 HG12 ILE A  16      -8.024   4.870   1.343  1.00  0.00      A    H
ATOM    235  CD  ILE A  16      -7.687   6.970   1.738  1.00  0.00      A    C
ATOM    236  HD1 ILE A  16      -6.740   7.144   1.183  1.00  0.00      A    H
ATOM    237  HD2 ILE A  16      -8.483   7.292   1.033  1.00  0.00      A    H
ATOM    238  HD3 ILE A  16      -7.745   7.662   2.605  1.00  0.00      A    H
ATOM    239  C   ILE A  16     -10.004   3.657   4.849  1.00  0.00      A    C
ATOM    240  O   ILE A  16     -11.217   3.636   4.711  1.00  0.00      A    O
ATOM    241  N   LYS A  17      -9.512   3.478   6.093  1.00  0.00      A    N
ATOM    242  HN  LYS A  17      -8.561   3.181   6.108  1.00  0.00      A    H
ATOM    243  CA  LYS A  17     -10.275   3.402   7.265  1.00  0.00      A    C
ATOM    244  HA  LYS A  17     -11.132   2.761   7.127  1.00  0.00      A    H
ATOM    245  CB  LYS A  17      -9.455   2.706   8.317  1.00  0.00      A    C
ATOM    246  HB1 LYS A  17      -8.575   3.312   8.620  1.00  0.00      A    H
ATOM    247  HB2 LYS A  17     -10.113   2.726   9.212  1.00  0.00      A    H
ATOM    248  CG  LYS A  17      -9.051   1.304   8.048  1.00  0.00      A    C
ATOM    249  HG1 LYS A  17      -9.793   0.655   7.537  1.00  0.00      A    H
ATOM    250  HG2 LYS A  17      -8.119   1.325   7.443  1.00  0.00      A    H
ATOM    251  CD  LYS A  17      -8.473   0.569   9.308  1.00  0.00      A    C
ATOM    252  HD1 LYS A  17      -7.643   1.263   9.564  1.00  0.00      A    H
ATOM    253  HD2 LYS A  17      -9.193   0.624  10.152  1.00  0.00      A    H
ATOM    254  CE  LYS A  17      -7.902  -0.803   9.044  1.00  0.00      A    C
ATOM    255  HE1 LYS A  17      -8.489  -1.252   8.214  1.00  0.00      A    H
ATOM    256  HE2 LYS A  17      -6.822  -0.750   8.788  1.00  0.00      A    H
ATOM    257  NZ  LYS A  17      -7.968  -1.766  10.118  1.00  0.00      A    N
ATOM    258  HZ1 LYS A  17      -7.097  -2.330  10.050  1.00  0.00      A    H
ATOM    259  HZ2 LYS A  17      -8.010  -1.318  11.056  1.00  0.00      A    H
ATOM    260  HZ3 LYS A  17      -8.776  -2.413  10.015  1.00  0.00      A    H
ATOM    261  C   LYS A  17     -10.696   4.852   7.666  1.00  0.00      A    C
ATOM    262  O   LYS A  17      -9.900   5.753   7.759  1.00  0.00      A    O
ATOM    263  N   ASN A  18     -12.071   5.129   7.765  1.00  0.00      A    N
ATOM    264  HN  ASN A  18     -12.831   4.507   7.589  1.00  0.00      A    H
ATOM    265  CA  ASN A  18     -12.571   6.479   7.864  1.00  0.00      A    C
ATOM    266  HA  ASN A  18     -11.873   7.171   7.417  1.00  0.00      A    H
ATOM    267  CB  ASN A  18     -13.897   6.682   7.149  1.00  0.00      A    C
ATOM    268  HB1 ASN A  18     -14.505   5.845   7.554  1.00  0.00      A    H
ATOM    269  HB2 ASN A  18     -14.362   7.665   7.377  1.00  0.00      A    H
ATOM    270  CG  ASN A  18     -13.755   6.484   5.680  1.00  0.00      A    C
ATOM    271  OD1 ASN A  18     -13.349   7.437   4.996  1.00  0.00      A    O
ATOM    272  ND2 ASN A  18     -13.841   5.314   5.050  1.00  0.00      A    N
ATOM    273 HD21 ASN A  18     -13.575   5.376   4.088  1.00  0.00      A    H
ATOM    274 HD22 ASN A  18     -14.076   4.532   5.627  1.00  0.00      A    H
ATOM    275  C   ASN A  18     -12.668   6.871   9.403  1.00  0.00      A    C
ATOM    276  O   ASN A  18     -13.049   6.068  10.278  1.00  0.00      A    O
ATOM    277  N   GLN A  19     -12.238   8.128   9.744  1.00  0.00      A    N
ATOM    278  HN  GLN A  19     -12.076   8.821   9.047  1.00  0.00      A    H
ATOM    279  CA  GLN A  19     -12.300   8.715  11.062  1.00  0.00      A    C
ATOM    280  HA  GLN A  19     -12.068   7.956  11.794  1.00  0.00      A    H
ATOM    281  CB  GLN A  19     -11.337   9.835  11.299  1.00  0.00      A    C
ATOM    282  HB1 GLN A  19     -11.759  10.724  10.783  1.00  0.00      A    H
ATOM    283  HB2 GLN A  19     -11.133  10.050  12.370  1.00  0.00      A    H
ATOM    284  CG  GLN A  19      -9.954   9.400  10.635  1.00  0.00      A    C
ATOM    285  HG1 GLN A  19      -9.753   8.427  11.133  1.00  0.00      A    H
ATOM    286  HG2 GLN A  19      -9.984   9.362   9.525  1.00  0.00      A    H
ATOM    287  CD  GLN A  19      -8.870  10.470  10.926  1.00  0.00      A    C
ATOM    288  OE1 GLN A  19      -9.050  11.474  11.678  1.00  0.00      A    O
ATOM    289  NE2 GLN A  19      -7.695  10.200  10.395  1.00  0.00      A    N
ATOM    290 HE21 GLN A  19      -7.009  10.927  10.372  1.00  0.00      A    H
ATOM    291 HE22 GLN A  19      -7.602   9.480   9.707  1.00  0.00      A    H
ATOM    292  C   GLN A  19     -13.642   9.077  11.491  1.00  0.00      A    C
ATOM    293  O   GLN A  19     -14.664   8.433  11.052  1.00  0.00      A    O
ATOM    294  N   GLY A  20     -13.889  10.065  12.375  1.00  0.00      A    N
ATOM    295  HN  GLY A  20     -13.213  10.738  12.666  1.00  0.00      A    H
ATOM    296  CA  GLY A  20     -15.168  10.243  12.931  1.00  0.00      A    C
ATOM    297  HA1 GLY A  20     -15.924  10.394  12.174  1.00  0.00      A    H
ATOM    298  HA2 GLY A  20     -15.384   9.439  13.618  1.00  0.00      A    H
ATOM    299  C   GLY A  20     -15.260  11.494  13.715  1.00  0.00      A    C
ATOM    300  O   GLY A  20     -15.632  12.560  13.293  1.00  0.00      A    O
ATOM    301  N   GLN A  21     -14.969  11.326  14.994  1.00  0.00      A    N
ATOM    302  HN  GLN A  21     -14.805  10.410  15.351  1.00  0.00      A    H
ATOM    303  CA  GLN A  21     -14.958  12.372  15.953  1.00  0.00      A    C
ATOM    304  HA  GLN A  21     -15.526  13.177  15.511  1.00  0.00      A    H
ATOM    305  CB  GLN A  21     -15.648  12.012  17.281  1.00  0.00      A    C
ATOM    306  HB1 GLN A  21     -16.578  11.464  17.018  1.00  0.00      A    H
ATOM    307  HB2 GLN A  21     -15.018  11.279  17.829  1.00  0.00      A    H
ATOM    308  CG  GLN A  21     -15.948  13.285  18.129  1.00  0.00      A    C
ATOM    309  HG1 GLN A  21     -15.115  13.958  18.423  1.00  0.00      A    H
ATOM    310  HG2 GLN A  21     -16.561  13.928  17.462  1.00  0.00      A    H
ATOM    311  CD  GLN A  21     -16.880  13.093  19.271  1.00  0.00      A    C
ATOM    312  OE1 GLN A  21     -18.037  12.591  19.076  1.00  0.00      A    O
ATOM    313  NE2 GLN A  21     -16.598  13.629  20.502  1.00  0.00      A    N
ATOM    314 HE21 GLN A  21     -17.380  13.576  21.123  1.00  0.00      A    H
ATOM    315 HE22 GLN A  21     -15.737  14.093  20.711  1.00  0.00      A    H
ATOM    316  C   GLN A  21     -13.520  12.910  16.166  1.00  0.00      A    C
ATOM    317  O   GLN A  21     -13.079  14.017  15.823  1.00  0.00      A    O
ATOM    318  N   CYS A  22     -12.706  12.062  16.781  1.00  0.00      A    N
ATOM    319  HN  CYS A  22     -13.111  11.166  16.941  1.00  0.00      A    H
ATOM    320  CA  CYS A  22     -11.272  12.331  17.050  1.00  0.00      A    C
ATOM    321  HA  CYS A  22     -11.141  13.397  17.165  1.00  0.00      A    H
ATOM    322  CB  CYS A  22     -10.606  11.716  18.269  1.00  0.00      A    C
ATOM    323  HB1 CYS A  22     -10.702  10.615  18.156  1.00  0.00      A    H
ATOM    324  HB2 CYS A  22      -9.524  11.949  18.173  1.00  0.00      A    H
ATOM    325  SG  CYS A  22     -11.259  12.050  19.916  1.00  0.00      A    S
ATOM    326  C   CYS A  22     -10.326  12.131  15.899  1.00  0.00      A    C
ATOM    327  O   CYS A  22     -10.440  11.157  15.169  1.00  0.00      A    O
ATOM    328  N   GLY A  23      -9.389  13.083  15.747  1.00  0.00      A    N
ATOM    329  HN  GLY A  23      -9.378  13.873  16.355  1.00  0.00      A    H
ATOM    330  CA  GLY A  23      -8.603  13.102  14.504  1.00  0.00      A    C
ATOM    331  HA1 GLY A  23      -9.193  12.726  13.681  1.00  0.00      A    H
ATOM    332  HA2 GLY A  23      -8.215  14.108  14.449  1.00  0.00      A    H
ATOM    333  C   GLY A  23      -7.365  12.264  14.674  1.00  0.00      A    C
ATOM    334  O   GLY A  23      -6.381  12.838  15.169  1.00  0.00      A    O
ATOM    335  N   CYS A  24      -7.474  10.980  14.364  1.00  0.00      A    N
ATOM    336  HN  CYS A  24      -8.394  10.709  14.092  1.00  0.00      A    H
ATOM    337  CA  CYS A  24      -6.466   9.973  14.529  1.00  0.00      A    C
ATOM    338  HA  CYS A  24      -5.603  10.446  14.975  1.00  0.00      A    H
ATOM    339  CB  CYS A  24      -6.825   8.907  15.550  1.00  0.00      A    C
ATOM    340  HB1 CYS A  24      -7.765   8.433  15.194  1.00  0.00      A    H
ATOM    341  HB2 CYS A  24      -6.167   8.015  15.466  1.00  0.00      A    H
ATOM    342  SG  CYS A  24      -7.099   9.394  17.247  1.00  0.00      A    S
ATOM    343  HG1 CYS A  24      -5.811   9.701  17.283  1.00  0.00      A    H
ATOM    344  C   CYS A  24      -5.948   9.329  13.209  1.00  0.00      A    C
ATOM    345  O   CYS A  24      -5.975   8.116  13.015  1.00  0.00      A    O
ATOM    346  N   CYS A  25      -5.242  10.173  12.372  1.00  0.00      A    N
ATOM    347  HN  CYS A  25      -5.159  11.131  12.636  1.00  0.00      A    H
ATOM    348  CA  CYS A  25      -4.437   9.803  11.201  1.00  0.00      A    C
ATOM    349  HA  CYS A  25      -5.062   9.267  10.503  1.00  0.00      A    H
ATOM    350  CB  CYS A  25      -3.875  11.056  10.533  1.00  0.00      A    C
ATOM    351  HB1 CYS A  25      -3.171  11.507  11.264  1.00  0.00      A    H
ATOM    352  HB2 CYS A  25      -3.250  10.704   9.685  1.00  0.00      A    H
ATOM    353  SG  CYS A  25      -5.242  12.177  10.093  1.00  0.00      A    S
ATOM    354  C   CYS A  25      -3.283   8.769  11.522  1.00  0.00      A    C
ATOM    355  O   CYS A  25      -3.062   7.803  10.804  1.00  0.00      A    O
ATOM    356  N   TRP A  26      -2.660   9.021  12.697  1.00  0.00      A    N
ATOM    357  HN  TRP A  26      -3.058   9.795  13.182  1.00  0.00      A    H
ATOM    358  CA  TRP A  26      -1.563   8.295  13.271  1.00  0.00      A    C
ATOM    359  HA  TRP A  26      -0.715   8.321  12.604  1.00  0.00      A    H
ATOM    360  CB  TRP A  26      -1.096   9.038  14.603  1.00  0.00      A    C
ATOM    361  HB1 TRP A  26      -0.417   8.321  15.112  1.00  0.00      A    H
ATOM    362  HB2 TRP A  26      -0.581   9.980  14.320  1.00  0.00      A    H
ATOM    363  CG  TRP A  26      -2.149   9.427  15.677  1.00  0.00      A    C
ATOM    364  CD1 TRP A  26      -2.994  10.512  15.811  1.00  0.00      A    C
ATOM    365  HD1 TRP A  26      -2.864  11.426  15.251  1.00  0.00      A    H
ATOM    366  NE1 TRP A  26      -3.746  10.342  16.842  1.00  0.00      A    N
ATOM    367  HE1 TRP A  26      -4.414  10.950  17.211  1.00  0.00      A    H
ATOM    368  CE2 TRP A  26      -3.476   9.113  17.497  1.00  0.00      A    C
ATOM    369  CD2 TRP A  26      -2.362   8.626  16.864  1.00  0.00      A    C
ATOM    370  CE3 TRP A  26      -1.719   7.478  17.337  1.00  0.00      A    C
ATOM    371  HE3 TRP A  26      -0.845   7.117  16.814  1.00  0.00      A    H
ATOM    372  CZ3 TRP A  26      -2.502   6.692  18.239  1.00  0.00      A    C
ATOM    373  HZ3 TRP A  26      -2.190   5.683  18.464  1.00  0.00      A    H
ATOM    374  CZ2 TRP A  26      -4.022   8.489  18.610  1.00  0.00      A    C
ATOM    375  HZ2 TRP A  26      -4.827   8.769  19.273  1.00  0.00      A    H
ATOM    376  CH2 TRP A  26      -3.621   7.246  18.875  1.00  0.00      A    C
ATOM    377  HH2 TRP A  26      -4.165   6.593  19.542  1.00  0.00      A    H
ATOM    378  C   TRP A  26      -1.868   6.828  13.515  1.00  0.00      A    C
ATOM    379  O   TRP A  26      -1.093   5.954  13.201  1.00  0.00      A    O
ATOM    380  N   ALA A  27      -3.079   6.548  14.004  1.00  0.00      A    N
ATOM    381  HN  ALA A  27      -3.621   7.327  14.310  1.00  0.00      A    H
ATOM    382  CA  ALA A  27      -3.580   5.237  14.159  1.00  0.00      A    C
ATOM    383  HA  ALA A  27      -2.784   4.656  14.602  1.00  0.00      A    H
ATOM    384  CB  ALA A  27      -4.815   5.195  15.024  1.00  0.00      A    C
ATOM    385  HB1 ALA A  27      -4.599   5.812  15.922  1.00  0.00      A    H
ATOM    386  HB2 ALA A  27      -5.752   5.562  14.555  1.00  0.00      A    H
ATOM    387  HB3 ALA A  27      -4.946   4.195  15.491  1.00  0.00      A    H
ATOM    388  C   ALA A  27      -3.771   4.474  12.876  1.00  0.00      A    C
ATOM    389  O   ALA A  27      -3.308   3.294  12.784  1.00  0.00      A    O
ATOM    390  N   PHE A  28      -4.324   5.194  11.909  1.00  0.00      A    N
ATOM    391  HN  PHE A  28      -4.626   6.129  12.078  1.00  0.00      A    H
ATOM    392  CA  PHE A  28      -4.410   4.680  10.556  1.00  0.00      A    C
ATOM    393  HA  PHE A  28      -4.886   3.712  10.516  1.00  0.00      A    H
ATOM    394  CB  PHE A  28      -5.051   5.699   9.518  1.00  0.00      A    C
ATOM    395  HB1 PHE A  28      -6.044   6.088   9.826  1.00  0.00      A    H
ATOM    396  HB2 PHE A  28      -4.397   6.597   9.497  1.00  0.00      A    H
ATOM    397  CG  PHE A  28      -5.261   5.180   8.143  1.00  0.00      A    C
ATOM    398  CD1 PHE A  28      -5.816   3.884   7.888  1.00  0.00      A    C
ATOM    399  HD1 PHE A  28      -6.145   3.265   8.709  1.00  0.00      A    H
ATOM    400  CE1 PHE A  28      -5.908   3.319   6.616  1.00  0.00      A    C
ATOM    401  HE1 PHE A  28      -6.186   2.289   6.452  1.00  0.00      A    H
ATOM    402  CZ  PHE A  28      -5.433   4.113   5.574  1.00  0.00      A    C
ATOM    403  HZ  PHE A  28      -5.359   3.689   4.584  1.00  0.00      A    H
ATOM    404  CD2 PHE A  28      -4.864   5.880   7.025  1.00  0.00      A    C
ATOM    405  HD2 PHE A  28      -4.315   6.791   7.216  1.00  0.00      A    H
ATOM    406  CE2 PHE A  28      -4.949   5.419   5.686  1.00  0.00      A    C
ATOM    407  HE2 PHE A  28      -4.600   6.051   4.882  1.00  0.00      A    H
ATOM    408  C   PHE A  28      -3.037   4.385  10.005  1.00  0.00      A    C
ATOM    409  O   PHE A  28      -2.783   3.274   9.598  1.00  0.00      A    O
ATOM    410  N   ALA A  29      -2.056   5.315  10.075  1.00  0.00      A    N
ATOM    411  HN  ALA A  29      -1.948   6.227  10.463  1.00  0.00      A    H
ATOM    412  CA  ALA A  29      -0.775   5.013   9.539  1.00  0.00      A    C
ATOM    413  HA  ALA A  29      -0.941   4.790   8.496  1.00  0.00      A    H
ATOM    414  CB  ALA A  29       0.063   6.341   9.571  1.00  0.00      A    C
ATOM    415  HB1 ALA A  29      -0.476   7.043   8.898  1.00  0.00      A    H
ATOM    416  HB2 ALA A  29       0.193   6.807  10.571  1.00  0.00      A    H
ATOM    417  HB3 ALA A  29       1.072   6.184   9.133  1.00  0.00      A    H
ATOM    418  C   ALA A  29      -0.020   3.903  10.187  1.00  0.00      A    C
ATOM    419  O   ALA A  29       0.773   3.180   9.541  1.00  0.00      A    O
ATOM    420  N   ALA A  30      -0.235   3.608  11.485  1.00  0.00      A    N
ATOM    421  HN  ALA A  30      -0.738   4.227  12.083  1.00  0.00      A    H
ATOM    422  CA  ALA A  30       0.390   2.545  12.199  1.00  0.00      A    C
ATOM    423  HA  ALA A  30       1.397   2.446  11.821  1.00  0.00      A    H
ATOM    424  CB  ALA A  30       0.306   2.819  13.646  1.00  0.00      A    C
ATOM    425  HB1 ALA A  30       0.880   3.733  13.910  1.00  0.00      A    H
ATOM    426  HB2 ALA A  30      -0.747   2.863  14.000  1.00  0.00      A    H
ATOM    427  HB3 ALA A  30       0.756   1.962  14.191  1.00  0.00      A    H
ATOM    428  C   ALA A  30      -0.150   1.206  11.809  1.00  0.00      A    C
ATOM    429  O   ALA A  30       0.536   0.235  11.489  1.00  0.00      A    O
ATOM    430  N   ILE A  31      -1.516   1.088  11.818  1.00  0.00      A    N
ATOM    431  HN  ILE A  31      -2.045   1.910  12.018  1.00  0.00      A    H
ATOM    432  CA  ILE A  31      -2.319  -0.063  11.545  1.00  0.00      A    C
ATOM    433  HA  ILE A  31      -1.793  -0.928  11.920  1.00  0.00      A    H
ATOM    434  CB  ILE A  31      -3.787   0.090  12.055  1.00  0.00      A    C
ATOM    435  HB  ILE A  31      -4.188   1.077  11.743  1.00  0.00      A    H
ATOM    436  CG2 ILE A  31      -4.778  -0.898  11.503  1.00  0.00      A    C
ATOM    437 HG21 ILE A  31      -5.746  -0.726  12.020  1.00  0.00      A    H
ATOM    438 HG22 ILE A  31      -4.818  -0.770  10.400  1.00  0.00      A    H
ATOM    439 HG23 ILE A  31      -4.528  -1.964  11.688  1.00  0.00      A    H
ATOM    440  CG1 ILE A  31      -3.803   0.260  13.598  1.00  0.00      A    C
ATOM    441 HG11 ILE A  31      -2.970   0.951  13.851  1.00  0.00      A    H
ATOM    442 HG12 ILE A  31      -4.711   0.777  13.976  1.00  0.00      A    H
ATOM    443  CD  ILE A  31      -3.721  -1.028  14.388  1.00  0.00      A    C
ATOM    444  HD1 ILE A  31      -3.755  -0.911  15.492  1.00  0.00      A    H
ATOM    445  HD2 ILE A  31      -4.377  -1.840  14.008  1.00  0.00      A    H
ATOM    446  HD3 ILE A  31      -2.680  -1.392  14.252  1.00  0.00      A    H
ATOM    447  C   ILE A  31      -2.207  -0.442  10.125  1.00  0.00      A    C
ATOM    448  O   ILE A  31      -2.061  -1.611   9.729  1.00  0.00      A    O
ATOM    449  N   ALA A  32      -2.326   0.501   9.197  1.00  0.00      A    N
ATOM    450  HN  ALA A  32      -2.424   1.476   9.382  1.00  0.00      A    H
ATOM    451  CA  ALA A  32      -2.058   0.234   7.769  1.00  0.00      A    C
ATOM    452  HA  ALA A  32      -2.741  -0.575   7.554  1.00  0.00      A    H
ATOM    453  CB  ALA A  32      -2.641   1.355   6.926  1.00  0.00      A    C
ATOM    454  HB1 ALA A  32      -2.021   2.274   7.002  1.00  0.00      A    H
ATOM    455  HB2 ALA A  32      -2.792   1.072   5.862  1.00  0.00      A    H
ATOM    456  HB3 ALA A  32      -3.604   1.611   7.418  1.00  0.00      A    H
ATOM    457  C   ALA A  32      -0.639  -0.161   7.354  1.00  0.00      A    C
ATOM    458  O   ALA A  32      -0.452  -0.875   6.366  1.00  0.00      A    O
ATOM    459  N   ALA A  33       0.410   0.154   8.203  1.00  0.00      A    N
ATOM    460  HN  ALA A  33       0.120   0.939   8.745  1.00  0.00      A    H
ATOM    461  CA  ALA A  33       1.706  -0.348   8.075  1.00  0.00      A    C
ATOM    462  HA  ALA A  33       1.875  -0.477   7.016  1.00  0.00      A    H
ATOM    463  CB  ALA A  33       2.779   0.607   8.627  1.00  0.00      A    C
ATOM    464  HB1 ALA A  33       3.817   0.213   8.604  1.00  0.00      A    H
ATOM    465  HB2 ALA A  33       2.699   1.621   8.180  1.00  0.00      A    H
ATOM    466  HB3 ALA A  33       2.548   0.765   9.702  1.00  0.00      A    H
ATOM    467  C   ALA A  33       1.770  -1.754   8.681  1.00  0.00      A    C
ATOM    468  O   ALA A  33       2.426  -2.615   8.101  1.00  0.00      A    O
ATOM    469  N   THR A  34       1.026  -2.091   9.791  1.00  0.00      A    N
ATOM    470  HN  THR A  34       0.581  -1.353  10.293  1.00  0.00      A    H
ATOM    471  CA  THR A  34       1.016  -3.411  10.455  1.00  0.00      A    C
ATOM    472  HA  THR A  34       1.999  -3.821  10.631  1.00  0.00      A    H
ATOM    473  CB  THR A  34       0.323  -3.298  11.847  1.00  0.00      A    C
ATOM    474  HB  THR A  34      -0.737  -2.965  11.876  1.00  0.00      A    H
ATOM    475  OG1 THR A  34       1.135  -2.395  12.648  1.00  0.00      A    O
ATOM    476  HG1 THR A  34       0.815  -1.532  12.374  1.00  0.00      A    H
ATOM    477  CG2 THR A  34       0.218  -4.665  12.594  1.00  0.00      A    C
ATOM    478 HG21 THR A  34      -0.172  -4.545  13.628  1.00  0.00      A    H
ATOM    479 HG22 THR A  34      -0.547  -5.268  12.061  1.00  0.00      A    H
ATOM    480 HG23 THR A  34       1.246  -5.084  12.632  1.00  0.00      A    H
ATOM    481  C   THR A  34       0.284  -4.425   9.707  1.00  0.00      A    C
ATOM    482  O   THR A  34       0.784  -5.457   9.358  1.00  0.00      A    O
ATOM    483  N   GLU A  35      -0.956  -4.144   9.268  1.00  0.00      A    N
ATOM    484  HN  GLU A  35      -1.516  -3.399   9.621  1.00  0.00      A    H
ATOM    485  CA  GLU A  35      -1.639  -4.809   8.253  1.00  0.00      A    C
ATOM    486  HA  GLU A  35      -1.815  -5.847   8.492  1.00  0.00      A    H
ATOM    487  CB  GLU A  35      -3.006  -4.152   7.890  1.00  0.00      A    C
ATOM    488  HB1 GLU A  35      -3.038  -3.101   7.531  1.00  0.00      A    H
ATOM    489  HB2 GLU A  35      -3.479  -4.636   7.009  1.00  0.00      A    H
ATOM    490  CG  GLU A  35      -3.999  -4.211   9.020  1.00  0.00      A    C
ATOM    491  HG1 GLU A  35      -4.183  -5.255   9.354  1.00  0.00      A    H
ATOM    492  HG2 GLU A  35      -3.518  -3.711   9.887  1.00  0.00      A    H
ATOM    493  CD  GLU A  35      -5.318  -3.496   8.819  1.00  0.00      A    C
ATOM    494  OE1 GLU A  35      -5.676  -3.002   7.738  1.00  0.00      A    O
ATOM    495  OE2 GLU A  35      -6.069  -3.400   9.821  1.00  0.00      A    O
ATOM    496  C   GLU A  35      -0.855  -4.970   6.984  1.00  0.00      A    C
ATOM    497  O   GLU A  35      -0.597  -6.056   6.471  1.00  0.00      A    O
ATOM    498  N   GLY A  36      -0.301  -3.877   6.478  1.00  0.00      A    N
ATOM    499  HN  GLY A  36      -0.537  -2.975   6.831  1.00  0.00      A    H
ATOM    500  CA  GLY A  36       0.555  -3.832   5.343  1.00  0.00      A    C
ATOM    501  HA1 GLY A  36      -0.048  -4.004   4.464  1.00  0.00      A    H
ATOM    502  HA2 GLY A  36       0.960  -2.832   5.382  1.00  0.00      A    H
ATOM    503  C   GLY A  36       1.670  -4.873   5.282  1.00  0.00      A    C
ATOM    504  O   GLY A  36       1.722  -5.712   4.347  1.00  0.00      A    O
ATOM    505  N   ILE A  37       2.636  -4.959   6.306  1.00  0.00      A    N
ATOM    506  HN  ILE A  37       2.541  -4.336   7.079  1.00  0.00      A    H
ATOM    507  CA  ILE A  37       3.772  -5.789   6.426  1.00  0.00      A    C
ATOM    508  HA  ILE A  37       4.207  -5.852   5.439  1.00  0.00      A    H
ATOM    509  CB  ILE A  37       4.924  -5.323   7.365  1.00  0.00      A    C
ATOM    510  HB  ILE A  37       5.155  -4.276   7.075  1.00  0.00      A    H
ATOM    511  CG2 ILE A  37       4.545  -5.366   8.844  1.00  0.00      A    C
ATOM    512 HG21 ILE A  37       5.411  -4.996   9.434  1.00  0.00      A    H
ATOM    513 HG22 ILE A  37       3.731  -4.708   9.215  1.00  0.00      A    H
ATOM    514 HG23 ILE A  37       4.388  -6.425   9.142  1.00  0.00      A    H
ATOM    515  CG1 ILE A  37       6.180  -6.221   7.032  1.00  0.00      A    C
ATOM    516 HG11 ILE A  37       5.999  -7.244   7.427  1.00  0.00      A    H
ATOM    517 HG12 ILE A  37       6.273  -6.216   5.925  1.00  0.00      A    H
ATOM    518  CD  ILE A  37       7.513  -5.699   7.673  1.00  0.00      A    C
ATOM    519  HD1 ILE A  37       7.459  -5.562   8.774  1.00  0.00      A    H
ATOM    520  HD2 ILE A  37       8.246  -6.528   7.584  1.00  0.00      A    H
ATOM    521  HD3 ILE A  37       7.768  -4.728   7.197  1.00  0.00      A    H
ATOM    522  C   ILE A  37       3.335  -7.242   6.730  1.00  0.00      A    C
ATOM    523  O   ILE A  37       3.939  -8.165   6.292  1.00  0.00      A    O
ATOM    524  N   THR A  38       2.214  -7.498   7.492  1.00  0.00      A    N
ATOM    525  HN  THR A  38       1.655  -6.739   7.818  1.00  0.00      A    H
ATOM    526  CA  THR A  38       1.556  -8.817   7.550  1.00  0.00      A    C
ATOM    527  HA  THR A  38       2.182  -9.492   8.115  1.00  0.00      A    H
ATOM    528  CB  THR A  38       0.229  -8.681   8.260  1.00  0.00      A    C
ATOM    529  HB  THR A  38      -0.508  -8.057   7.710  1.00  0.00      A    H
ATOM    530  OG1 THR A  38       0.249  -8.221   9.606  1.00  0.00      A    O
ATOM    531  HG1 THR A  38       0.348  -7.267   9.642  1.00  0.00      A    H
ATOM    532  CG2 THR A  38      -0.366 -10.083   8.341  1.00  0.00      A    C
ATOM    533 HG21 THR A  38       0.515 -10.678   8.662  1.00  0.00      A    H
ATOM    534 HG22 THR A  38      -1.166 -10.155   9.109  1.00  0.00      A    H
ATOM    535 HG23 THR A  38      -0.810 -10.296   7.345  1.00  0.00      A    H
ATOM    536  C   THR A  38       1.222  -9.371   6.209  1.00  0.00      A    C
ATOM    537  O   THR A  38       1.603 -10.480   5.843  1.00  0.00      A    O
ATOM    538  N   GLU A  39       0.705  -8.599   5.246  1.00  0.00      A    N
ATOM    539  HN  GLU A  39       0.468  -7.643   5.404  1.00  0.00      A    H
ATOM    540  CA  GLU A  39       0.374  -9.066   3.857  1.00  0.00      A    C
ATOM    541  HA  GLU A  39      -0.250  -9.946   3.920  1.00  0.00      A    H
ATOM    542  CB  GLU A  39      -0.491  -8.048   3.082  1.00  0.00      A    C
ATOM    543  HB1 GLU A  39      -1.527  -7.924   3.464  1.00  0.00      A    H
ATOM    544  HB2 GLU A  39      -0.043  -7.043   3.240  1.00  0.00      A    H
ATOM    545  CG  GLU A  39      -0.482  -8.197   1.556  1.00  0.00      A    C
ATOM    546  HG1 GLU A  39      -0.916  -7.261   1.143  1.00  0.00      A    H
ATOM    547  HG2 GLU A  39       0.493  -8.421   1.071  1.00  0.00      A    H
ATOM    548  CD  GLU A  39      -1.296  -9.343   0.974  1.00  0.00      A    C
ATOM    549  OE1 GLU A  39      -2.570  -9.491   1.064  1.00  0.00      A    O
ATOM    550  OE2 GLU A  39      -0.633 -10.224   0.355  1.00  0.00      A    O
ATOM    551  C   GLU A  39       1.618  -9.502   3.116  1.00  0.00      A    C
ATOM    552  O   GLU A  39       1.660 -10.611   2.601  1.00  0.00      A    O
ATOM    553  N   ILE A  40       2.596  -8.599   3.217  1.00  0.00      A    N
ATOM    554  HN  ILE A  40       2.524  -7.690   3.619  1.00  0.00      A    H
ATOM    555  CA  ILE A  40       3.999  -8.875   2.769  1.00  0.00      A    C
ATOM    556  HA  ILE A  40       3.896  -8.978   1.699  1.00  0.00      A    H
ATOM    557  CB  ILE A  40       4.882  -7.687   3.176  1.00  0.00      A    C
ATOM    558  HB  ILE A  40       4.735  -7.363   4.229  1.00  0.00      A    H
ATOM    559  CG2 ILE A  40       6.422  -7.955   2.935  1.00  0.00      A    C
ATOM    560 HG21 ILE A  40       6.828  -8.816   3.509  1.00  0.00      A    H
ATOM    561 HG22 ILE A  40       6.587  -8.181   1.860  1.00  0.00      A    H
ATOM    562 HG23 ILE A  40       6.953  -7.007   3.169  1.00  0.00      A    H
ATOM    563  CG1 ILE A  40       4.519  -6.484   2.302  1.00  0.00      A    C
ATOM    564 HG11 ILE A  40       4.950  -6.611   1.286  1.00  0.00      A    H
ATOM    565 HG12 ILE A  40       3.427  -6.323   2.176  1.00  0.00      A    H
ATOM    566  CD  ILE A  40       5.043  -5.070   2.667  1.00  0.00      A    C
ATOM    567  HD1 ILE A  40       4.415  -4.635   3.475  1.00  0.00      A    H
ATOM    568  HD2 ILE A  40       6.139  -5.017   2.840  1.00  0.00      A    H
ATOM    569  HD3 ILE A  40       4.862  -4.490   1.737  1.00  0.00      A    H
ATOM    570  C   ILE A  40       4.631 -10.158   3.321  1.00  0.00      A    C
ATOM    571  O   ILE A  40       5.321 -10.917   2.613  1.00  0.00      A    O
ATOM    572  N   ASN A  41       4.546 -10.303   4.618  1.00  0.00      A    N
ATOM    573  HN  ASN A  41       4.044  -9.624   5.147  1.00  0.00      A    H
ATOM    574  CA  ASN A  41       5.097 -11.532   5.288  1.00  0.00      A    C
ATOM    575  HA  ASN A  41       6.112 -11.714   4.966  1.00  0.00      A    H
ATOM    576  CB  ASN A  41       5.188 -11.264   6.857  1.00  0.00      A    C
ATOM    577  HB1 ASN A  41       4.309 -10.758   7.310  1.00  0.00      A    H
ATOM    578  HB2 ASN A  41       5.253 -12.241   7.381  1.00  0.00      A    H
ATOM    579  CG  ASN A  41       6.376 -10.393   7.334  1.00  0.00      A    C
ATOM    580  OD1 ASN A  41       7.415 -10.439   6.712  1.00  0.00      A    O
ATOM    581  ND2 ASN A  41       6.230  -9.682   8.435  1.00  0.00      A    N
ATOM    582 HD21 ASN A  41       6.941  -9.022   8.677  1.00  0.00      A    H
ATOM    583 HD22 ASN A  41       5.282  -9.707   8.753  1.00  0.00      A    H
ATOM    584  C   ASN A  41       4.382 -12.811   5.074  1.00  0.00      A    C
ATOM    585  O   ASN A  41       4.810 -13.681   4.322  1.00  0.00      A    O
ATOM    586  N   THR A  42       3.366 -12.968   5.808  1.00  0.00      A    N
ATOM    587  HN  THR A  42       3.161 -12.177   6.379  1.00  0.00      A    H
ATOM    588  CA  THR A  42       2.584 -14.209   5.872  1.00  0.00      A    C
ATOM    589  HA  THR A  42       3.220 -15.071   5.739  1.00  0.00      A    H
ATOM    590  CB  THR A  42       1.956 -14.587   7.276  1.00  0.00      A    C
ATOM    591  HB  THR A  42       1.369 -15.528   7.211  1.00  0.00      A    H
ATOM    592  OG1 THR A  42       1.293 -13.533   7.908  1.00  0.00      A    O
ATOM    593  HG1 THR A  42       0.663 -13.941   8.508  1.00  0.00      A    H
ATOM    594  CG2 THR A  42       3.163 -14.937   8.183  1.00  0.00      A    C
ATOM    595 HG21 THR A  42       2.734 -14.892   9.207  1.00  0.00      A    H
ATOM    596 HG22 THR A  42       3.630 -15.944   8.128  1.00  0.00      A    H
ATOM    597 HG23 THR A  42       3.949 -14.152   8.199  1.00  0.00      A    H
ATOM    598  C   THR A  42       1.440 -14.261   4.792  1.00  0.00      A    C
ATOM    599  O   THR A  42       1.133 -15.338   4.305  1.00  0.00      A    O
ATOM    600  N   GLY A  43       0.768 -13.102   4.584  1.00  0.00      A    N
ATOM    601  HN  GLY A  43       0.906 -12.255   5.092  1.00  0.00      A    H
ATOM    602  CA  GLY A  43      -0.437 -13.128   3.715  1.00  0.00      A    C
ATOM    603  HA1 GLY A  43      -0.526 -12.351   2.971  1.00  0.00      A    H
ATOM    604  HA2 GLY A  43      -0.450 -14.063   3.175  1.00  0.00      A    H
ATOM    605  C   GLY A  43      -1.676 -13.063   4.438  1.00  0.00      A    C
ATOM    606  O   GLY A  43      -2.734 -13.028   3.879  1.00  0.00      A    O
ATOM    607  N   THR A  44      -1.646 -13.194   5.795  1.00  0.00      A    N
ATOM    608  HN  THR A  44      -0.761 -13.079   6.240  1.00  0.00      A    H
ATOM    609  CA  THR A  44      -2.731 -13.354   6.741  1.00  0.00      A    C
ATOM    610  HA  THR A  44      -3.513 -13.961   6.311  1.00  0.00      A    H
ATOM    611  CB  THR A  44      -2.274 -14.104   8.048  1.00  0.00      A    C
ATOM    612  HB  THR A  44      -1.635 -13.421   8.648  1.00  0.00      A    H
ATOM    613  OG1 THR A  44      -1.440 -15.228   7.834  1.00  0.00      A    O
ATOM    614  HG1 THR A  44      -1.224 -15.462   8.740  1.00  0.00      A    H
ATOM    615  CG2 THR A  44      -3.478 -14.638   8.818  1.00  0.00      A    C
ATOM    616 HG21 THR A  44      -4.153 -13.842   9.197  1.00  0.00      A    H
ATOM    617 HG22 THR A  44      -4.058 -15.455   8.338  1.00  0.00      A    H
ATOM    618 HG23 THR A  44      -3.119 -15.129   9.748  1.00  0.00      A    H
ATOM    619  C   THR A  44      -3.331 -12.105   7.140  1.00  0.00      A    C
ATOM    620  O   THR A  44      -3.238 -11.593   8.238  1.00  0.00      A    O
ATOM    621  N   LEU A  45      -4.055 -11.509   6.092  1.00  0.00      A    N
ATOM    622  HN  LEU A  45      -4.060 -11.926   5.187  1.00  0.00      A    H
ATOM    623  CA  LEU A  45      -4.591 -10.211   6.121  1.00  0.00      A    C
ATOM    624  HA  LEU A  45      -3.905  -9.666   6.753  1.00  0.00      A    H
ATOM    625  CB  LEU A  45      -4.671  -9.641   4.727  1.00  0.00      A    C
ATOM    626  HB1 LEU A  45      -3.696  -9.880   4.251  1.00  0.00      A    H
ATOM    627  HB2 LEU A  45      -5.444 -10.091   4.069  1.00  0.00      A    H
ATOM    628  CG  LEU A  45      -4.845  -8.159   4.670  1.00  0.00      A    C
ATOM    629  HG  LEU A  45      -5.674  -7.815   5.325  1.00  0.00      A    H
ATOM    630  CD1 LEU A  45      -3.671  -7.380   5.257  1.00  0.00      A    C
ATOM    631 HD11 LEU A  45      -3.404  -7.827   6.239  1.00  0.00      A    H
ATOM    632 HD12 LEU A  45      -2.739  -7.433   4.654  1.00  0.00      A    H
ATOM    633 HD13 LEU A  45      -3.886  -6.297   5.378  1.00  0.00      A    H
ATOM    634  CD2 LEU A  45      -5.035  -7.658   3.277  1.00  0.00      A    C
ATOM    635 HD21 LEU A  45      -5.142  -6.554   3.200  1.00  0.00      A    H
ATOM    636 HD22 LEU A  45      -4.181  -7.905   2.611  1.00  0.00      A    H
ATOM    637 HD23 LEU A  45      -5.916  -8.148   2.810  1.00  0.00      A    H
ATOM    638  C   LEU A  45      -6.007 -10.261   6.766  1.00  0.00      A    C
ATOM    639  O   LEU A  45      -6.728 -11.221   6.582  1.00  0.00      A    O
ATOM    640  N   THR A  46      -6.302  -9.322   7.643  1.00  0.00      A    N
ATOM    641  HN  THR A  46      -5.674  -8.587   7.889  1.00  0.00      A    H
ATOM    642  CA  THR A  46      -7.593  -9.183   8.464  1.00  0.00      A    C
ATOM    643  HA  THR A  46      -8.417  -9.460   7.824  1.00  0.00      A    H
ATOM    644  CB  THR A  46      -7.492 -10.047   9.742  1.00  0.00      A    C
ATOM    645  HB  THR A  46      -7.194 -11.046   9.357  1.00  0.00      A    H
ATOM    646  OG1 THR A  46      -8.726 -10.154  10.445  1.00  0.00      A    O
ATOM    647  HG1 THR A  46      -8.624 -11.001  10.886  1.00  0.00      A    H
ATOM    648  CG2 THR A  46      -6.397  -9.768  10.720  1.00  0.00      A    C
ATOM    649 HG21 THR A  46      -6.601 -10.233  11.708  1.00  0.00      A    H
ATOM    650 HG22 THR A  46      -5.457 -10.191  10.307  1.00  0.00      A    H
ATOM    651 HG23 THR A  46      -6.286  -8.665  10.789  1.00  0.00      A    H
ATOM    652  C   THR A  46      -7.629  -7.700   8.696  1.00  0.00      A    C
ATOM    653  O   THR A  46      -7.007  -6.928   7.926  1.00  0.00      A    O
ATOM    654  N   SER A  47      -8.338  -7.246   9.771  1.00  0.00      A    N
ATOM    655  HN  SER A  47      -8.767  -7.798  10.481  1.00  0.00      A    H
ATOM    656  CA  SER A  47      -8.487  -5.850   9.925  1.00  0.00      A    C
ATOM    657  HA  SER A  47      -7.716  -5.334   9.371  1.00  0.00      A    H
ATOM    658  CB  SER A  47      -9.916  -5.364   9.530  1.00  0.00      A    C
ATOM    659  HB1 SER A  47     -10.080  -5.481   8.437  1.00  0.00      A    H
ATOM    660  HB2 SER A  47     -10.691  -5.895  10.123  1.00  0.00      A    H
ATOM    661  OG  SER A  47     -10.009  -3.919   9.817  1.00  0.00      A    O
ATOM    662  HG1 SER A  47     -10.955  -3.756   9.846  1.00  0.00      A    H
ATOM    663  C   SER A  47      -8.310  -5.686  11.401  1.00  0.00      A    C
ATOM    664  O   SER A  47      -9.074  -6.240  12.255  1.00  0.00      A    O
ATOM    665  N   LEU A  48      -7.300  -4.847  11.781  1.00  0.00      A    N
ATOM    666  HN  LEU A  48      -6.721  -4.368  11.126  1.00  0.00      A    H
ATOM    667  CA  LEU A  48      -6.983  -4.811  13.159  1.00  0.00      A    C
ATOM    668  HA  LEU A  48      -7.333  -5.680  13.696  1.00  0.00      A    H
ATOM    669  CB  LEU A  48      -5.459  -4.542  13.325  1.00  0.00      A    C
ATOM    670  HB1 LEU A  48      -5.183  -3.681  12.679  1.00  0.00      A    H
ATOM    671  HB2 LEU A  48      -5.185  -4.410  14.394  1.00  0.00      A    H
ATOM    672  CG  LEU A  48      -4.613  -5.661  12.792  1.00  0.00      A    C
ATOM    673  HG  LEU A  48      -5.024  -5.890  11.786  1.00  0.00      A    H
ATOM    674  CD1 LEU A  48      -3.190  -5.160  12.669  1.00  0.00      A    C
ATOM    675 HD11 LEU A  48      -2.536  -5.956  12.252  1.00  0.00      A    H
ATOM    676 HD12 LEU A  48      -3.079  -4.355  11.912  1.00  0.00      A    H
ATOM    677 HD13 LEU A  48      -2.748  -4.829  13.632  1.00  0.00      A    H
ATOM    678  CD2 LEU A  48      -4.658  -6.910  13.681  1.00  0.00      A    C
ATOM    679 HD21 LEU A  48      -4.293  -6.626  14.691  1.00  0.00      A    H
ATOM    680 HD22 LEU A  48      -5.751  -7.070  13.802  1.00  0.00      A    H
ATOM    681 HD23 LEU A  48      -4.041  -7.763  13.328  1.00  0.00      A    H
ATOM    682  C   LEU A  48      -7.682  -3.664  13.799  1.00  0.00      A    C
ATOM    683  O   LEU A  48      -8.200  -2.849  13.060  1.00  0.00      A    O
ATOM    684  N   SER A  49      -7.796  -3.521  15.114  1.00  0.00      A    N
ATOM    685  HN  SER A  49      -7.502  -4.279  15.691  1.00  0.00      A    H
ATOM    686  CA  SER A  49      -8.489  -2.447  15.797  1.00  0.00      A    C
ATOM    687  HA  SER A  49      -9.351  -2.085  15.257  1.00  0.00      A    H
ATOM    688  CB  SER A  49      -8.864  -2.767  17.270  1.00  0.00      A    C
ATOM    689  HB1 SER A  49      -9.430  -3.723  17.249  1.00  0.00      A    H
ATOM    690  HB2 SER A  49      -7.946  -2.894  17.882  1.00  0.00      A    H
ATOM    691  OG  SER A  49      -9.792  -1.774  17.811  1.00  0.00      A    O
ATOM    692  HG1 SER A  49     -10.651  -2.203  17.792  1.00  0.00      A    H
ATOM    693  C   SER A  49      -7.442  -1.361  15.887  1.00  0.00      A    C
ATOM    694  O   SER A  49      -6.465  -1.496  16.601  1.00  0.00      A    O
ATOM    695  N   GLU A  50      -7.822  -0.172  15.311  1.00  0.00      A    N
ATOM    696  HN  GLU A  50      -8.526  -0.182  14.605  1.00  0.00      A    H
ATOM    697  CA  GLU A  50      -7.385   1.190  15.684  1.00  0.00      A    C
ATOM    698  HA  GLU A  50      -6.306   1.213  15.712  1.00  0.00      A    H
ATOM    699  CB  GLU A  50      -8.042   2.274  14.740  1.00  0.00      A    C
ATOM    700  HB1 GLU A  50      -9.139   2.297  14.915  1.00  0.00      A    H
ATOM    701  HB2 GLU A  50      -7.664   3.292  14.975  1.00  0.00      A    H
ATOM    702  CG  GLU A  50      -7.876   2.075  13.201  1.00  0.00      A    C
ATOM    703  HG1 GLU A  50      -8.007   3.092  12.772  1.00  0.00      A    H
ATOM    704  HG2 GLU A  50      -6.818   1.801  13.002  1.00  0.00      A    H
ATOM    705  CD  GLU A  50      -8.754   0.961  12.671  1.00  0.00      A    C
ATOM    706  OE1 GLU A  50      -8.217  -0.073  12.272  1.00  0.00      A    O
ATOM    707  OE2 GLU A  50      -9.987   1.185  12.541  1.00  0.00      A    O
ATOM    708  C   GLU A  50      -7.880   1.579  17.058  1.00  0.00      A    C
ATOM    709  O   GLU A  50      -7.183   2.268  17.802  1.00  0.00      A    O
ATOM    710  N   GLN A  51      -9.135   1.229  17.349  1.00  0.00      A    N
ATOM    711  HN  GLN A  51      -9.640   0.508  16.880  1.00  0.00      A    H
ATOM    712  CA  GLN A  51      -9.842   1.737  18.469  1.00  0.00      A    C
ATOM    713  HA  GLN A  51      -9.684   2.804  18.402  1.00  0.00      A    H
ATOM    714  CB  GLN A  51     -11.299   1.358  18.240  1.00  0.00      A    C
ATOM    715  HB1 GLN A  51     -11.685   1.425  17.200  1.00  0.00      A    H
ATOM    716  HB2 GLN A  51     -11.394   0.290  18.529  1.00  0.00      A    H
ATOM    717  CG  GLN A  51     -12.333   2.134  19.113  1.00  0.00      A    C
ATOM    718  HG1 GLN A  51     -13.332   1.695  18.901  1.00  0.00      A    H
ATOM    719  HG2 GLN A  51     -12.059   2.021  20.183  1.00  0.00      A    H
ATOM    720  CD  GLN A  51     -12.297   3.623  18.793  1.00  0.00      A    C
ATOM    721  OE1 GLN A  51     -13.064   4.114  17.958  1.00  0.00      A    O
ATOM    722  NE2 GLN A  51     -11.622   4.508  19.631  1.00  0.00      A    N
ATOM    723 HE21 GLN A  51     -11.852   5.474  19.515  1.00  0.00      A    H
ATOM    724 HE22 GLN A  51     -11.212   4.190  20.486  1.00  0.00      A    H
ATOM    725  C   GLN A  51      -9.235   1.399  19.828  1.00  0.00      A    C
ATOM    726  O   GLN A  51      -9.200   2.283  20.756  1.00  0.00      A    O
ATOM    727  N   GLN A  52      -8.758   0.163  19.934  1.00  0.00      A    N
ATOM    728  HN  GLN A  52      -8.937  -0.578  19.291  1.00  0.00      A    H
ATOM    729  CA  GLN A  52      -7.931  -0.401  21.077  1.00  0.00      A    C
ATOM    730  HA  GLN A  52      -8.518  -0.431  21.983  1.00  0.00      A    H
ATOM    731  CB  GLN A  52      -7.655  -1.867  20.850  1.00  0.00      A    C
ATOM    732  HB1 GLN A  52      -8.619  -2.356  20.594  1.00  0.00      A    H
ATOM    733  HB2 GLN A  52      -7.092  -1.955  19.896  1.00  0.00      A    H
ATOM    734  CG  GLN A  52      -6.861  -2.542  22.018  1.00  0.00      A    C
ATOM    735  HG1 GLN A  52      -5.962  -1.949  22.293  1.00  0.00      A    H
ATOM    736  HG2 GLN A  52      -7.355  -2.335  22.991  1.00  0.00      A    H
ATOM    737  CD  GLN A  52      -6.680  -4.020  21.904  1.00  0.00      A    C
ATOM    738  OE1 GLN A  52      -6.687  -4.540  20.806  1.00  0.00      A    O
ATOM    739  NE2 GLN A  52      -6.399  -4.683  23.057  1.00  0.00      A    N
ATOM    740 HE21 GLN A  52      -6.164  -5.653  23.000  1.00  0.00      A    H
ATOM    741 HE22 GLN A  52      -6.415  -4.269  23.967  1.00  0.00      A    H
ATOM    742  C   GLN A  52      -6.678   0.423  21.274  1.00  0.00      A    C
ATOM    743  O   GLN A  52      -6.290   0.647  22.397  1.00  0.00      A    O
ATOM    744  N   VAL A  53      -6.031   1.026  20.262  1.00  0.00      A    N
ATOM    745  HN  VAL A  53      -6.373   0.948  19.329  1.00  0.00      A    H
ATOM    746  CA  VAL A  53      -4.927   1.992  20.517  1.00  0.00      A    C
ATOM    747  HA  VAL A  53      -4.243   1.481  21.179  1.00  0.00      A    H
ATOM    748  CB  VAL A  53      -4.091   2.284  19.322  1.00  0.00      A    C
ATOM    749  HB  VAL A  53      -4.618   3.162  18.892  1.00  0.00      A    H
ATOM    750  CG1 VAL A  53      -2.758   2.757  19.774  1.00  0.00      A    C
ATOM    751 HG11 VAL A  53      -2.853   3.741  20.280  1.00  0.00      A    H
ATOM    752 HG12 VAL A  53      -2.363   1.980  20.463  1.00  0.00      A    H
ATOM    753 HG13 VAL A  53      -2.044   2.913  18.937  1.00  0.00      A    H
ATOM    754  CG2 VAL A  53      -3.866   1.120  18.324  1.00  0.00      A    C
ATOM    755 HG21 VAL A  53      -4.820   0.956  17.779  1.00  0.00      A    H
ATOM    756 HG22 VAL A  53      -3.079   1.345  17.573  1.00  0.00      A    H
ATOM    757 HG23 VAL A  53      -3.499   0.193  18.816  1.00  0.00      A    H
ATOM    758  C   VAL A  53      -5.331   3.303  21.197  1.00  0.00      A    C
ATOM    759  O   VAL A  53      -4.858   3.702  22.248  1.00  0.00      A    O
ATOM    760  N   VAL A  54      -6.366   4.016  20.624  1.00  0.00      A    N
ATOM    761  HN  VAL A  54      -6.806   3.632  19.816  1.00  0.00      A    H
ATOM    762  CA  VAL A  54      -6.898   5.286  21.130  1.00  0.00      A    C
ATOM    763  HA  VAL A  54      -6.023   5.913  21.211  1.00  0.00      A    H
ATOM    764  CB  VAL A  54      -7.889   5.893  20.068  1.00  0.00      A    C
ATOM    765  HB  VAL A  54      -8.744   5.185  20.045  1.00  0.00      A    H
ATOM    766  CG1 VAL A  54      -8.356   7.338  20.315  1.00  0.00      A    C
ATOM    767 HG11 VAL A  54      -7.485   8.028  20.343  1.00  0.00      A    H
ATOM    768 HG12 VAL A  54      -8.998   7.713  19.489  1.00  0.00      A    H
ATOM    769 HG13 VAL A  54      -8.806   7.349  21.330  1.00  0.00      A    H
ATOM    770  CG2 VAL A  54      -7.192   5.825  18.689  1.00  0.00      A    C
ATOM    771 HG21 VAL A  54      -7.230   4.783  18.307  1.00  0.00      A    H
ATOM    772 HG22 VAL A  54      -7.910   6.338  18.015  1.00  0.00      A    H
ATOM    773 HG23 VAL A  54      -6.202   6.329  18.729  1.00  0.00      A    H
ATOM    774  C   VAL A  54      -7.519   5.240  22.537  1.00  0.00      A    C
ATOM    775  O   VAL A  54      -7.175   6.081  23.382  1.00  0.00      A    O
ATOM    776  N   ASP A  55      -8.464   4.297  22.781  1.00  0.00      A    N
ATOM    777  HN  ASP A  55      -8.735   3.625  22.096  1.00  0.00      A    H
ATOM    778  CA  ASP A  55      -9.057   3.949  24.079  1.00  0.00      A    C
ATOM    779  HA  ASP A  55      -9.405   4.903  24.445  1.00  0.00      A    H
ATOM    780  CB  ASP A  55     -10.095   2.771  23.949  1.00  0.00      A    C
ATOM    781  HB1 ASP A  55      -9.722   1.821  23.510  1.00  0.00      A    H
ATOM    782  HB2 ASP A  55     -10.265   2.603  25.034  1.00  0.00      A    H
ATOM    783  CG  ASP A  55     -11.385   3.173  23.210  1.00  0.00      A    C
ATOM    784  OD1 ASP A  55     -11.583   4.318  22.650  1.00  0.00      A    O
ATOM    785  OD2 ASP A  55     -12.280   2.300  23.286  1.00  0.00      A    O
ATOM    786  C   ASP A  55      -8.030   3.562  25.107  1.00  0.00      A    C
ATOM    787  O   ASP A  55      -8.035   4.182  26.169  1.00  0.00      A    O
ATOM    788  N   CYS A  56      -7.081   2.519  24.841  1.00  0.00      A    N
ATOM    789  HN  CYS A  56      -7.124   1.976  24.006  1.00  0.00      A    H
ATOM    790  CA  CYS A  56      -6.342   1.988  25.950  1.00  0.00      A    C
ATOM    791  HA  CYS A  56      -6.877   2.031  26.888  1.00  0.00      A    H
ATOM    792  CB  CYS A  56      -5.845   0.618  25.516  1.00  0.00      A    C
ATOM    793  HB1 CYS A  56      -5.259   0.722  24.577  1.00  0.00      A    H
ATOM    794  HB2 CYS A  56      -5.076   0.297  26.250  1.00  0.00      A    H
ATOM    795  SG  CYS A  56      -7.213  -0.548  25.243  1.00  0.00      A    S
ATOM    796  C   CYS A  56      -5.085   2.842  26.338  1.00  0.00      A    C
ATOM    797  O   CYS A  56      -4.795   3.049  27.513  1.00  0.00      A    O
ATOM    798  N   ASP A  57      -4.392   3.338  25.313  1.00  0.00      A    N
ATOM    799  HN  ASP A  57      -4.835   3.582  24.453  1.00  0.00      A    H
ATOM    800  CA  ASP A  57      -3.069   3.903  25.545  1.00  0.00      A    C
ATOM    801  HA  ASP A  57      -2.685   3.489  26.465  1.00  0.00      A    H
ATOM    802  CB  ASP A  57      -2.134   3.638  24.383  1.00  0.00      A    C
ATOM    803  HB1 ASP A  57      -2.164   2.554  24.141  1.00  0.00      A    H
ATOM    804  HB2 ASP A  57      -2.454   4.180  23.467  1.00  0.00      A    H
ATOM    805  CG  ASP A  57      -0.772   4.124  24.824  1.00  0.00      A    C
ATOM    806  OD1 ASP A  57      -0.295   3.626  25.848  1.00  0.00      A    O
ATOM    807  OD2 ASP A  57      -0.137   5.000  24.176  1.00  0.00      A    O
ATOM    808  C   ASP A  57      -3.201   5.426  25.933  1.00  0.00      A    C
ATOM    809  O   ASP A  57      -3.840   6.259  25.266  1.00  0.00      A    O
ATOM    810  N   THR A  58      -2.555   5.785  27.020  1.00  0.00      A    N
ATOM    811  HN  THR A  58      -2.273   5.117  27.704  1.00  0.00      A    H
ATOM    812  CA  THR A  58      -2.235   7.111  27.416  1.00  0.00      A    C
ATOM    813  HA  THR A  58      -2.618   7.760  26.641  1.00  0.00      A    H
ATOM    814  CB  THR A  58      -2.778   7.508  28.799  1.00  0.00      A    C
ATOM    815  HB  THR A  58      -2.367   8.456  29.208  1.00  0.00      A    H
ATOM    816  OG1 THR A  58      -2.612   6.432  29.707  1.00  0.00      A    O
ATOM    817  HG1 THR A  58      -3.130   6.686  30.474  1.00  0.00      A    H
ATOM    818  CG2 THR A  58      -4.290   7.795  28.853  1.00  0.00      A    C
ATOM    819 HG21 THR A  58      -4.908   6.904  28.612  1.00  0.00      A    H
ATOM    820 HG22 THR A  58      -4.553   8.210  29.849  1.00  0.00      A    H
ATOM    821 HG23 THR A  58      -4.588   8.442  28.000  1.00  0.00      A    H
ATOM    822  C   THR A  58      -0.710   7.334  27.474  1.00  0.00      A    C
ATOM    823  O   THR A  58      -0.282   8.495  27.589  1.00  0.00      A    O
ATOM    824  N   ASN A  59       0.120   6.283  27.478  1.00  0.00      A    N
ATOM    825  HN  ASN A  59      -0.322   5.440  27.182  1.00  0.00      A    H
ATOM    826  CA  ASN A  59       1.543   6.115  27.607  1.00  0.00      A    C
ATOM    827  HA  ASN A  59       1.824   6.772  28.417  1.00  0.00      A    H
ATOM    828  CB  ASN A  59       2.089   4.778  28.118  1.00  0.00      A    C
ATOM    829  HB1 ASN A  59       1.910   4.008  27.337  1.00  0.00      A    H
ATOM    830  HB2 ASN A  59       3.195   4.831  28.207  1.00  0.00      A    H
ATOM    831  CG  ASN A  59       1.405   4.363  29.412  1.00  0.00      A    C
ATOM    832  OD1 ASN A  59       0.324   3.684  29.437  1.00  0.00      A    O
ATOM    833  ND2 ASN A  59       2.072   4.539  30.533  1.00  0.00      A    N
ATOM    834 HD21 ASN A  59       1.604   4.523  31.416  1.00  0.00      A    H
ATOM    835 HD22 ASN A  59       3.046   4.760  30.476  1.00  0.00      A    H
ATOM    836  C   ASN A  59       2.404   6.639  26.455  1.00  0.00      A    C
ATOM    837  O   ASN A  59       3.206   7.476  26.740  1.00  0.00      A    O
ATOM    838  N   GLY A  60       2.109   6.231  25.208  1.00  0.00      A    N
ATOM    839  HN  GLY A  60       1.346   5.589  25.218  1.00  0.00      A    H
ATOM    840  CA  GLY A  60       2.748   6.595  23.968  1.00  0.00      A    C
ATOM    841  HA1 GLY A  60       3.676   7.104  24.183  1.00  0.00      A    H
ATOM    842  HA2 GLY A  60       2.939   5.699  23.396  1.00  0.00      A    H
ATOM    843  C   GLY A  60       1.968   7.663  23.290  1.00  0.00      A    C
ATOM    844  O   GLY A  60       2.468   8.573  22.684  1.00  0.00      A    O
ATOM    845  N   ASN A  61       0.659   7.578  23.375  1.00  0.00      A    N
ATOM    846  HN  ASN A  61       0.295   6.763  23.817  1.00  0.00      A    H
ATOM    847  CA  ASN A  61      -0.192   8.635  22.823  1.00  0.00      A    C
ATOM    848  HA  ASN A  61       0.408   9.460  22.471  1.00  0.00      A    H
ATOM    849  CB  ASN A  61      -1.047   8.082  21.743  1.00  0.00      A    C
ATOM    850  HB1 ASN A  61      -1.429   7.111  22.122  1.00  0.00      A    H
ATOM    851  HB2 ASN A  61      -1.855   8.761  21.395  1.00  0.00      A    H
ATOM    852  CG  ASN A  61      -0.294   7.748  20.417  1.00  0.00      A    C
ATOM    853  OD1 ASN A  61      -0.152   6.589  20.029  1.00  0.00      A    O
ATOM    854  ND2 ASN A  61       0.171   8.759  19.699  1.00  0.00      A    N
ATOM    855 HD21 ASN A  61       0.462   8.552  18.765  1.00  0.00      A    H
ATOM    856 HD22 ASN A  61       0.129   9.695  20.047  1.00  0.00      A    H
ATOM    857  C   ASN A  61      -1.014   9.349  23.839  1.00  0.00      A    C
ATOM    858  O   ASN A  61      -2.122   8.989  24.194  1.00  0.00      A    O
ATOM    859  N   ASP A  62      -0.441  10.494  24.293  1.00  0.00      A    N
ATOM    860  HN  ASP A  62       0.467  10.731  23.956  1.00  0.00      A    H
ATOM    861  CA  ASP A  62      -0.895  11.318  25.387  1.00  0.00      A    C
ATOM    862  HA  ASP A  62      -1.390  10.605  26.029  1.00  0.00      A    H
ATOM    863  CB  ASP A  62       0.243  12.135  26.026  1.00  0.00      A    C
ATOM    864  HB1 ASP A  62       1.115  11.447  25.989  1.00  0.00      A    H
ATOM    865  HB2 ASP A  62       0.549  13.005  25.407  1.00  0.00      A    H
ATOM    866  CG  ASP A  62      -0.015  12.501  27.420  1.00  0.00      A    C
ATOM    867  OD1 ASP A  62      -0.682  13.500  27.591  1.00  0.00      A    O
ATOM    868  OD2 ASP A  62       0.449  11.801  28.369  1.00  0.00      A    O
ATOM    869  C   ASP A  62      -2.059  12.239  24.966  1.00  0.00      A    C
ATOM    870  O   ASP A  62      -3.159  12.077  25.451  1.00  0.00      A    O
ATOM    871  N   GLN A  63      -1.857  13.157  23.983  1.00  0.00      A    N
ATOM    872  HN  GLN A  63      -0.955  13.176  23.558  1.00  0.00      A    H
ATOM    873  CA  GLN A  63      -3.016  13.886  23.498  1.00  0.00      A    C
ATOM    874  HA  GLN A  63      -3.496  14.248  24.396  1.00  0.00      A    H
ATOM    875  CB  GLN A  63      -2.517  15.063  22.605  1.00  0.00      A    C
ATOM    876  HB1 GLN A  63      -1.748  14.773  21.857  1.00  0.00      A    H
ATOM    877  HB2 GLN A  63      -3.372  15.478  22.030  1.00  0.00      A    H
ATOM    878  CG  GLN A  63      -1.784  16.151  23.372  1.00  0.00      A    C
ATOM    879  HG1 GLN A  63      -1.130  15.617  24.095  1.00  0.00      A    H
ATOM    880  HG2 GLN A  63      -1.156  16.865  22.798  1.00  0.00      A    H
ATOM    881  CD  GLN A  63      -2.789  17.009  24.177  1.00  0.00      A    C
ATOM    882  OE1 GLN A  63      -2.569  17.211  25.359  1.00  0.00      A    O
ATOM    883  NE2 GLN A  63      -3.775  17.670  23.499  1.00  0.00      A    N
ATOM    884 HE21 GLN A  63      -4.220  18.436  23.963  1.00  0.00      A    H
ATOM    885 HE22 GLN A  63      -3.815  17.623  22.501  1.00  0.00      A    H
ATOM    886  C   GLN A  63      -3.964  13.044  22.644  1.00  0.00      A    C
ATOM    887  O   GLN A  63      -5.056  12.709  23.111  1.00  0.00      A    O
ATOM    888  N   GLY A  64      -3.594  12.602  21.426  1.00  0.00      A    N
ATOM    889  HN  GLY A  64      -2.911  13.092  20.890  1.00  0.00      A    H
ATOM    890  CA  GLY A  64      -4.277  11.626  20.724  1.00  0.00      A    C
ATOM    891  HA1 GLY A  64      -3.630  11.010  20.118  1.00  0.00      A    H
ATOM    892  HA2 GLY A  64      -4.801  10.955  21.389  1.00  0.00      A    H
ATOM    893  C   GLY A  64      -5.313  12.191  19.888  1.00  0.00      A    C
ATOM    894  O   GLY A  64      -5.155  12.280  18.643  1.00  0.00      A    O
ATOM    895  N   CYS A  65      -6.429  12.649  20.505  1.00  0.00      A    N
ATOM    896  HN  CYS A  65      -6.480  12.689  21.500  1.00  0.00      A    H
ATOM    897  CA  CYS A  65      -7.521  13.353  19.819  1.00  0.00      A    C
ATOM    898  HA  CYS A  65      -7.878  12.740  19.004  1.00  0.00      A    H
ATOM    899  CB  CYS A  65      -8.744  13.599  20.698  1.00  0.00      A    C
ATOM    900  HB1 CYS A  65      -8.422  13.942  21.705  1.00  0.00      A    H
ATOM    901  HB2 CYS A  65      -9.433  14.389  20.329  1.00  0.00      A    H
ATOM    902  SG  CYS A  65      -9.587  12.037  21.087  1.00  0.00      A    S
ATOM    903  C   CYS A  65      -7.179  14.599  19.095  1.00  0.00      A    C
ATOM    904  O   CYS A  65      -7.738  14.848  18.035  1.00  0.00      A    O
ATOM    905  N   ASN A  66      -6.361  15.457  19.714  1.00  0.00      A    N
ATOM    906  HN  ASN A  66      -6.087  15.294  20.658  1.00  0.00      A    H
ATOM    907  CA  ASN A  66      -5.884  16.724  19.268  1.00  0.00      A    C
ATOM    908  HA  ASN A  66      -6.059  16.878  18.214  1.00  0.00      A    H
ATOM    909  CB  ASN A  66      -6.571  17.869  20.166  1.00  0.00      A    C
ATOM    910  HB1 ASN A  66      -6.239  17.863  21.226  1.00  0.00      A    H
ATOM    911  HB2 ASN A  66      -6.158  18.849  19.844  1.00  0.00      A    H
ATOM    912  CG  ASN A  66      -8.040  17.919  20.007  1.00  0.00      A    C
ATOM    913  OD1 ASN A  66      -8.787  17.522  20.926  1.00  0.00      A    O
ATOM    914  ND2 ASN A  66      -8.537  18.168  18.766  1.00  0.00      A    N
ATOM    915 HD21 ASN A  66      -9.504  18.023  18.557  1.00  0.00      A    H
ATOM    916 HD22 ASN A  66      -7.880  18.470  18.075  1.00  0.00      A    H
ATOM    917  C   ASN A  66      -4.410  16.783  19.485  1.00  0.00      A    C
ATOM    918  O   ASN A  66      -3.955  17.395  20.406  1.00  0.00      A    O
ATOM    919  N   GLY A  67      -3.616  16.024  18.663  1.00  0.00      A    N
ATOM    920  HN  GLY A  67      -4.038  15.456  17.961  1.00  0.00      A    H
ATOM    921  CA  GLY A  67      -2.158  15.868  18.655  1.00  0.00      A    C
ATOM    922  HA1 GLY A  67      -1.764  16.489  17.865  1.00  0.00      A    H
ATOM    923  HA2 GLY A  67      -1.766  16.256  19.584  1.00  0.00      A    H
ATOM    924  C   GLY A  67      -1.696  14.434  18.652  1.00  0.00      A    C
ATOM    925  O   GLY A  67      -1.811  13.697  19.644  1.00  0.00      A    O
ATOM    926  N   GLY A  68      -1.059  13.890  17.586  1.00  0.00      A    N
ATOM    927  HN  GLY A  68      -0.851  14.375  16.740  1.00  0.00      A    H
ATOM    928  CA  GLY A  68      -0.568  12.548  17.738  1.00  0.00      A    C
ATOM    929  HA1 GLY A  68       0.162  12.438  18.526  1.00  0.00      A    H
ATOM    930  HA2 GLY A  68      -1.377  11.835  17.805  1.00  0.00      A    H
ATOM    931  C   GLY A  68       0.100  12.029  16.519  1.00  0.00      A    C
ATOM    932  O   GLY A  68      -0.387  12.196  15.426  1.00  0.00      A    O
ATOM    933  N   TYR A  69       1.251  11.361  16.794  1.00  0.00      A    N
ATOM    934  HN  TYR A  69       1.621  11.219  17.709  1.00  0.00      A    H
ATOM    935  CA  TYR A  69       2.118  10.820  15.837  1.00  0.00      A    C
ATOM    936  HA  TYR A  69       1.845  11.018  14.811  1.00  0.00      A    H
ATOM    937  CB  TYR A  69       3.638  11.216  16.036  1.00  0.00      A    C
ATOM    938  HB1 TYR A  69       3.867  11.067  17.113  1.00  0.00      A    H
ATOM    939  HB2 TYR A  69       4.342  10.633  15.404  1.00  0.00      A    H
ATOM    940  CG  TYR A  69       3.769  12.571  15.634  1.00  0.00      A    C
ATOM    941  CD1 TYR A  69       4.517  13.388  16.507  1.00  0.00      A    C
ATOM    942  HD1 TYR A  69       5.228  13.052  17.247  1.00  0.00      A    H
ATOM    943  CE1 TYR A  69       4.544  14.793  16.278  1.00  0.00      A    C
ATOM    944  HE1 TYR A  69       5.030  15.482  16.952  1.00  0.00      A    H
ATOM    945  CZ  TYR A  69       3.969  15.303  15.177  1.00  0.00      A    C
ATOM    946  OH  TYR A  69       4.158  16.645  14.853  1.00  0.00      A    O
ATOM    947  HH  TYR A  69       4.917  16.922  15.372  1.00  0.00      A    H
ATOM    948  CD2 TYR A  69       3.170  13.183  14.518  1.00  0.00      A    C
ATOM    949  HD2 TYR A  69       2.664  12.553  13.802  1.00  0.00      A    H
ATOM    950  CE2 TYR A  69       3.283  14.531  14.270  1.00  0.00      A    C
ATOM    951  HE2 TYR A  69       2.717  15.024  13.493  1.00  0.00      A    H
ATOM    952  C   TYR A  69       2.092   9.373  15.972  1.00  0.00      A    C
ATOM    953  O   TYR A  69       1.590   8.732  16.883  1.00  0.00      A    O
ATOM    954  N   ALA A  70       2.626   8.696  14.929  1.00  0.00      A    N
ATOM    955  HN  ALA A  70       3.138   9.177  14.222  1.00  0.00      A    H
ATOM    956  CA  ALA A  70       2.518   7.210  14.828  1.00  0.00      A    C
ATOM    957  HA  ALA A  70       1.492   6.962  15.056  1.00  0.00      A    H
ATOM    958  CB  ALA A  70       2.739   6.618  13.439  1.00  0.00      A    C
ATOM    959  HB1 ALA A  70       1.914   7.030  12.819  1.00  0.00      A    H
ATOM    960  HB2 ALA A  70       3.714   6.850  12.959  1.00  0.00      A    H
ATOM    961  HB3 ALA A  70       2.566   5.525  13.343  1.00  0.00      A    H
ATOM    962  C   ALA A  70       3.415   6.414  15.728  1.00  0.00      A    C
ATOM    963  O   ALA A  70       3.030   5.349  16.160  1.00  0.00      A    O
ATOM    964  N   ASP A  71       4.622   6.882  16.022  1.00  0.00      A    N
ATOM    965  HN  ASP A  71       4.875   7.756  15.617  1.00  0.00      A    H
ATOM    966  CA  ASP A  71       5.748   6.299  16.752  1.00  0.00      A    C
ATOM    967  HA  ASP A  71       6.058   5.478  16.122  1.00  0.00      A    H
ATOM    968  CB  ASP A  71       6.884   7.375  16.992  1.00  0.00      A    C
ATOM    969  HB1 ASP A  71       6.523   8.314  17.464  1.00  0.00      A    H
ATOM    970  HB2 ASP A  71       7.640   6.794  17.561  1.00  0.00      A    H
ATOM    971  CG  ASP A  71       7.566   7.753  15.687  1.00  0.00      A    C
ATOM    972  OD1 ASP A  71       7.413   8.892  15.291  1.00  0.00      A    O
ATOM    973  OD2 ASP A  71       8.315   6.903  15.097  1.00  0.00      A    O
ATOM    974  C   ASP A  71       5.170   5.634  18.085  1.00  0.00      A    C
ATOM    975  O   ASP A  71       5.510   4.477  18.372  1.00  0.00      A    O
ATOM    976  N   GLY A  72       4.347   6.379  18.870  1.00  0.00      A    N
ATOM    977  HN  GLY A  72       4.376   7.368  18.740  1.00  0.00      A    H
ATOM    978  CA  GLY A  72       3.830   5.810  20.098  1.00  0.00      A    C
ATOM    979  HA1 GLY A  72       4.587   5.453  20.780  1.00  0.00      A    H
ATOM    980  HA2 GLY A  72       3.180   6.561  20.522  1.00  0.00      A    H
ATOM    981  C   GLY A  72       2.836   4.695  19.900  1.00  0.00      A    C
ATOM    982  O   GLY A  72       2.654   3.753  20.700  1.00  0.00      A    O
ATOM    983  N   ALA A  73       2.077   4.761  18.711  1.00  0.00      A    N
ATOM    984  HN  ALA A  73       2.316   5.370  17.958  1.00  0.00      A    H
ATOM    985  CA  ALA A  73       1.038   3.749  18.464  1.00  0.00      A    C
ATOM    986  HA  ALA A  73       0.436   3.559  19.341  1.00  0.00      A    H
ATOM    987  CB  ALA A  73       0.230   4.209  17.254  1.00  0.00      A    C
ATOM    988  HB1 ALA A  73      -0.439   5.025  17.600  1.00  0.00      A    H
ATOM    989  HB2 ALA A  73       0.942   4.573  16.483  1.00  0.00      A    H
ATOM    990  HB3 ALA A  73      -0.362   3.339  16.898  1.00  0.00      A    H
ATOM    991  C   ALA A  73       1.682   2.450  18.262  1.00  0.00      A    C
ATOM    992  O   ALA A  73       1.158   1.444  18.727  1.00  0.00      A    O
ATOM    993  N   PHE A  74       2.842   2.463  17.602  1.00  0.00      A    N
ATOM    994  HN  PHE A  74       3.305   3.300  17.323  1.00  0.00      A    H
ATOM    995  CA  PHE A  74       3.614   1.217  17.410  1.00  0.00      A    C
ATOM    996  HA  PHE A  74       2.947   0.510  16.940  1.00  0.00      A    H
ATOM    997  CB  PHE A  74       4.844   1.516  16.588  1.00  0.00      A    C
ATOM    998  HB1 PHE A  74       5.352   2.419  16.990  1.00  0.00      A    H
ATOM    999  HB2 PHE A  74       5.487   0.610  16.598  1.00  0.00      A    H
ATOM   1000  CG  PHE A  74       4.508   1.801  15.153  1.00  0.00      A    C
ATOM   1001  CD1 PHE A  74       5.122   2.854  14.480  1.00  0.00      A    C
ATOM   1002  HD1 PHE A  74       5.748   3.566  14.998  1.00  0.00      A    H
ATOM   1003  CE1 PHE A  74       4.865   3.026  13.075  1.00  0.00      A    C
ATOM   1004  HE1 PHE A  74       5.378   3.848  12.597  1.00  0.00      A    H
ATOM   1005  CZ  PHE A  74       4.139   2.072  12.435  1.00  0.00      A    C
ATOM   1006  HZ  PHE A  74       4.094   2.182  11.362  1.00  0.00      A    H
ATOM   1007  CD2 PHE A  74       3.677   0.907  14.425  1.00  0.00      A    C
ATOM   1008  HD2 PHE A  74       3.164   0.088  14.906  1.00  0.00      A    H
ATOM   1009  CE2 PHE A  74       3.461   1.035  13.067  1.00  0.00      A    C
ATOM   1010  HE2 PHE A  74       2.936   0.267  12.518  1.00  0.00      A    H
ATOM   1011  C   PHE A  74       4.028   0.577  18.727  1.00  0.00      A    C
ATOM   1012  O   PHE A  74       3.861  -0.617  18.902  1.00  0.00      A    O
ATOM   1013  N   GLN A  75       4.571   1.382  19.713  1.00  0.00      A    N
ATOM   1014  HN  GLN A  75       4.602   2.373  19.609  1.00  0.00      A    H
ATOM   1015  CA  GLN A  75       5.075   0.980  20.998  1.00  0.00      A    C
ATOM   1016  HA  GLN A  75       5.910   0.302  20.898  1.00  0.00      A    H
ATOM   1017  CB  GLN A  75       5.524   2.149  21.937  1.00  0.00      A    C
ATOM   1018  HB1 GLN A  75       4.651   2.792  22.180  1.00  0.00      A    H
ATOM   1019  HB2 GLN A  75       5.903   1.661  22.860  1.00  0.00      A    H
ATOM   1020  CG  GLN A  75       6.693   2.952  21.265  1.00  0.00      A    C
ATOM   1021  HG1 GLN A  75       7.583   2.298  21.144  1.00  0.00      A    H
ATOM   1022  HG2 GLN A  75       6.358   3.256  20.250  1.00  0.00      A    H
ATOM   1023  CD  GLN A  75       7.136   4.084  22.134  1.00  0.00      A    C
ATOM   1024  OE1 GLN A  75       6.811   4.163  23.332  1.00  0.00      A    O
ATOM   1025  NE2 GLN A  75       7.742   5.095  21.490  1.00  0.00      A    N
ATOM   1026 HE21 GLN A  75       8.003   5.945  21.947  1.00  0.00      A    H
ATOM   1027 HE22 GLN A  75       7.837   5.021  20.497  1.00  0.00      A    H
ATOM   1028  C   GLN A  75       3.930   0.270  21.804  1.00  0.00      A    C
ATOM   1029  O   GLN A  75       4.270  -0.668  22.528  1.00  0.00      A    O
ATOM   1030  N   TYR A  76       2.683   0.524  21.607  1.00  0.00      A    N
ATOM   1031  HN  TYR A  76       2.498   1.248  20.946  1.00  0.00      A    H
ATOM   1032  CA  TYR A  76       1.522  -0.202  22.082  1.00  0.00      A    C
ATOM   1033  HA  TYR A  76       1.642  -0.304  23.150  1.00  0.00      A    H
ATOM   1034  CB  TYR A  76       0.233   0.566  21.774  1.00  0.00      A    C
ATOM   1035  HB1 TYR A  76       0.357   1.648  21.990  1.00  0.00      A    H
ATOM   1036  HB2 TYR A  76      -0.007   0.451  20.695  1.00  0.00      A    H
ATOM   1037  CG  TYR A  76      -0.932   0.008  22.598  1.00  0.00      A    C
ATOM   1038  CD1 TYR A  76      -1.046   0.071  23.987  1.00  0.00      A    C
ATOM   1039  HD1 TYR A  76      -0.277   0.588  24.542  1.00  0.00      A    H
ATOM   1040  CE1 TYR A  76      -2.087  -0.628  24.680  1.00  0.00      A    C
ATOM   1041  HE1 TYR A  76      -2.063  -0.694  25.758  1.00  0.00      A    H
ATOM   1042  CZ  TYR A  76      -3.094  -1.256  23.955  1.00  0.00      A    C
ATOM   1043  OH  TYR A  76      -4.026  -2.076  24.729  1.00  0.00      A    O
ATOM   1044  HH  TYR A  76      -3.860  -1.974  25.669  1.00  0.00      A    H
ATOM   1045  CD2 TYR A  76      -1.882  -0.720  21.889  1.00  0.00      A    C
ATOM   1046  HD2 TYR A  76      -1.786  -0.765  20.815  1.00  0.00      A    H
ATOM   1047  CE2 TYR A  76      -2.942  -1.329  22.586  1.00  0.00      A    C
ATOM   1048  HE2 TYR A  76      -3.666  -1.862  21.989  1.00  0.00      A    H
ATOM   1049  C   TYR A  76       1.519  -1.709  21.676  1.00  0.00      A    C
ATOM   1050  O   TYR A  76       1.389  -2.642  22.528  1.00  0.00      A    O
ATOM   1051  N   ILE A  77       1.741  -1.830  20.364  1.00  0.00      A    N
ATOM   1052  HN  ILE A  77       1.865  -1.043  19.765  1.00  0.00      A    H
ATOM   1053  CA  ILE A  77       1.682  -3.097  19.716  1.00  0.00      A    C
ATOM   1054  HA  ILE A  77       0.804  -3.497  20.201  1.00  0.00      A    H
ATOM   1055  CB  ILE A  77       1.526  -3.057  18.216  1.00  0.00      A    C
ATOM   1056  HB  ILE A  77       2.512  -3.062  17.705  1.00  0.00      A    H
ATOM   1057  CG2 ILE A  77       0.852  -4.380  17.754  1.00  0.00      A    C
ATOM   1058 HG21 ILE A  77       0.846  -4.540  16.655  1.00  0.00      A    H
ATOM   1059 HG22 ILE A  77       1.321  -5.278  18.210  1.00  0.00      A    H
ATOM   1060 HG23 ILE A  77      -0.188  -4.508  18.122  1.00  0.00      A    H
ATOM   1061  CG1 ILE A  77       0.721  -1.879  17.653  1.00  0.00      A    C
ATOM   1062 HG11 ILE A  77      -0.330  -1.908  18.012  1.00  0.00      A    H
ATOM   1063 HG12 ILE A  77       1.185  -0.908  17.926  1.00  0.00      A    H
ATOM   1064  CD  ILE A  77       0.725  -1.809  16.094  1.00  0.00      A    C
ATOM   1065  HD1 ILE A  77       0.494  -2.779  15.602  1.00  0.00      A    H
ATOM   1066  HD2 ILE A  77      -0.043  -1.088  15.742  1.00  0.00      A    H
ATOM   1067  HD3 ILE A  77       1.670  -1.439  15.641  1.00  0.00      A    H
ATOM   1068  C   ILE A  77       2.946  -3.935  20.019  1.00  0.00      A    C
ATOM   1069  O   ILE A  77       2.896  -5.159  20.192  1.00  0.00      A    O
ATOM   1070  N   ILE A  78       4.034  -3.260  20.077  1.00  0.00      A    N
ATOM   1071  HN  ILE A  78       3.919  -2.290  19.878  1.00  0.00      A    H
ATOM   1072  CA  ILE A  78       5.277  -3.825  20.660  1.00  0.00      A    C
ATOM   1073  HA  ILE A  78       5.517  -4.767  20.189  1.00  0.00      A    H
ATOM   1074  CB  ILE A  78       6.502  -2.867  20.457  1.00  0.00      A    C
ATOM   1075  HB  ILE A  78       6.416  -1.937  21.059  1.00  0.00      A    H
ATOM   1076  CG2 ILE A  78       7.814  -3.612  20.897  1.00  0.00      A    C
ATOM   1077 HG21 ILE A  78       7.844  -4.583  20.357  1.00  0.00      A    H
ATOM   1078 HG22 ILE A  78       8.705  -2.981  20.693  1.00  0.00      A    H
ATOM   1079 HG23 ILE A  78       7.661  -3.777  21.985  1.00  0.00      A    H
ATOM   1080  CG1 ILE A  78       6.585  -2.538  18.953  1.00  0.00      A    C
ATOM   1081 HG11 ILE A  78       7.057  -3.365  18.381  1.00  0.00      A    H
ATOM   1082 HG12 ILE A  78       5.529  -2.403  18.635  1.00  0.00      A    H
ATOM   1083  CD  ILE A  78       7.336  -1.311  18.609  1.00  0.00      A    C
ATOM   1084  HD1 ILE A  78       6.928  -0.531  19.286  1.00  0.00      A    H
ATOM   1085  HD2 ILE A  78       8.441  -1.373  18.707  1.00  0.00      A    H
ATOM   1086  HD3 ILE A  78       7.095  -1.104  17.544  1.00  0.00      A    H
ATOM   1087  C   ILE A  78       5.088  -4.304  22.079  1.00  0.00      A    C
ATOM   1088  O   ILE A  78       4.884  -5.454  22.447  1.00  0.00      A    O
ATOM   1089  N   ASN A  79       5.310  -3.354  23.007  1.00  0.00      A    N
ATOM   1090  HN  ASN A  79       5.390  -2.392  22.758  1.00  0.00      A    H
ATOM   1091  CA  ASN A  79       5.423  -3.552  24.418  1.00  0.00      A    C
ATOM   1092  HA  ASN A  79       6.023  -4.429  24.610  1.00  0.00      A    H
ATOM   1093  CB  ASN A  79       6.113  -2.259  25.053  1.00  0.00      A    C
ATOM   1094  HB1 ASN A  79       5.432  -1.387  24.943  1.00  0.00      A    H
ATOM   1095  HB2 ASN A  79       6.391  -2.387  26.121  1.00  0.00      A    H
ATOM   1096  CG  ASN A  79       7.523  -2.037  24.430  1.00  0.00      A    C
ATOM   1097  OD1 ASN A  79       8.454  -2.819  24.433  1.00  0.00      A    O
ATOM   1098  ND2 ASN A  79       7.722  -0.888  23.744  1.00  0.00      A    N
ATOM   1099 HD21 ASN A  79       8.529  -0.723  23.176  1.00  0.00      A    H
ATOM   1100 HD22 ASN A  79       6.914  -0.303  23.670  1.00  0.00      A    H
ATOM   1101  C   ASN A  79       4.092  -3.916  25.155  1.00  0.00      A    C
ATOM   1102  O   ASN A  79       3.968  -4.916  25.901  1.00  0.00      A    O
ATOM   1103  N   ALA A  80       2.991  -3.154  25.037  1.00  0.00      A    N
ATOM   1104  HN  ALA A  80       3.080  -2.410  24.380  1.00  0.00      A    H
ATOM   1105  CA  ALA A  80       1.754  -3.284  25.809  1.00  0.00      A    C
ATOM   1106  HA  ALA A  80       2.118  -3.164  26.818  1.00  0.00      A    H
ATOM   1107  CB  ALA A  80       0.725  -2.205  25.557  1.00  0.00      A    C
ATOM   1108  HB1 ALA A  80       1.182  -1.197  25.653  1.00  0.00      A    H
ATOM   1109  HB2 ALA A  80       0.372  -2.208  24.503  1.00  0.00      A    H
ATOM   1110  HB3 ALA A  80      -0.197  -2.338  26.162  1.00  0.00      A    H
ATOM   1111  C   ALA A  80       1.170  -4.650  25.707  1.00  0.00      A    C
ATOM   1112  O   ALA A  80       0.797  -5.381  26.682  1.00  0.00      A    O
ATOM   1113  N   GLY A  81       0.848  -5.142  24.434  1.00  0.00      A    N
ATOM   1114  HN  GLY A  81       0.968  -4.509  23.674  1.00  0.00      A    H
ATOM   1115  CA  GLY A  81       0.426  -6.471  24.212  1.00  0.00      A    C
ATOM   1116  HA1 GLY A  81       1.299  -7.072  24.418  1.00  0.00      A    H
ATOM   1117  HA2 GLY A  81      -0.518  -6.603  24.719  1.00  0.00      A    H
ATOM   1118  C   GLY A  81       0.202  -6.840  22.797  1.00  0.00      A    C
ATOM   1119  O   GLY A  81       0.600  -7.912  22.282  1.00  0.00      A    O
ATOM   1120  N   GLY A  82      -0.456  -5.927  22.055  1.00  0.00      A    N
ATOM   1121  HN  GLY A  82      -0.706  -5.064  22.489  1.00  0.00      A    H
ATOM   1122  CA  GLY A  82      -0.855  -6.246  20.714  1.00  0.00      A    C
ATOM   1123  HA1 GLY A  82      -0.123  -5.910  19.994  1.00  0.00      A    H
ATOM   1124  HA2 GLY A  82      -1.054  -7.306  20.664  1.00  0.00      A    H
ATOM   1125  C   GLY A  82      -2.144  -5.495  20.446  1.00  0.00      A    C
ATOM   1126  O   GLY A  82      -2.753  -4.805  21.276  1.00  0.00      A    O
ATOM   1127  N   VAL A  83      -2.665  -5.640  19.197  1.00  0.00      A    N
ATOM   1128  HN  VAL A  83      -2.313  -6.318  18.557  1.00  0.00      A    H
ATOM   1129  CA  VAL A  83      -4.029  -5.145  18.927  1.00  0.00      A    C
ATOM   1130  HA  VAL A  83      -4.474  -4.838  19.862  1.00  0.00      A    H
ATOM   1131  CB  VAL A  83      -4.206  -3.878  18.043  1.00  0.00      A    C
ATOM   1132  HB  VAL A  83      -5.277  -3.709  17.801  1.00  0.00      A    H
ATOM   1133  CG1 VAL A  83      -3.644  -2.664  18.737  1.00  0.00      A    C
ATOM   1134 HG11 VAL A  83      -2.540  -2.660  18.606  1.00  0.00      A    H
ATOM   1135 HG12 VAL A  83      -4.106  -1.726  18.362  1.00  0.00      A    H
ATOM   1136 HG13 VAL A  83      -3.944  -2.639  19.806  1.00  0.00      A    H
ATOM   1137  CG2 VAL A  83      -3.516  -4.106  16.662  1.00  0.00      A    C
ATOM   1138 HG21 VAL A  83      -2.430  -4.181  16.884  1.00  0.00      A    H
ATOM   1139 HG22 VAL A  83      -3.865  -5.073  16.242  1.00  0.00      A    H
ATOM   1140 HG23 VAL A  83      -3.724  -3.287  15.940  1.00  0.00      A    H
ATOM   1141  C   VAL A  83      -4.903  -6.282  18.512  1.00  0.00      A    C
ATOM   1142  O   VAL A  83      -4.437  -7.314  17.926  1.00  0.00      A    O
ATOM   1143  N   THR A  84      -6.231  -6.244  18.836  1.00  0.00      A    N
ATOM   1144  HN  THR A  84      -6.486  -5.534  19.488  1.00  0.00      A    H
ATOM   1145  CA  THR A  84      -7.372  -7.152  18.494  1.00  0.00      A    C
ATOM   1146  HA  THR A  84      -6.999  -8.160  18.396  1.00  0.00      A    H
ATOM   1147  CB  THR A  84      -8.546  -7.210  19.499  1.00  0.00      A    C
ATOM   1148  HB  THR A  84      -9.471  -7.707  19.136  1.00  0.00      A    H
ATOM   1149  OG1 THR A  84      -9.009  -5.938  19.949  1.00  0.00      A    O
ATOM   1150  HG1 THR A  84      -8.328  -5.614  20.543  1.00  0.00      A    H
ATOM   1151  CG2 THR A  84      -8.060  -7.834  20.802  1.00  0.00      A    C
ATOM   1152 HG21 THR A  84      -8.826  -8.003  21.590  1.00  0.00      A    H
ATOM   1153 HG22 THR A  84      -7.653  -8.854  20.639  1.00  0.00      A    H
ATOM   1154 HG23 THR A  84      -7.305  -7.170  21.276  1.00  0.00      A    H
ATOM   1155  C   THR A  84      -7.963  -6.844  17.132  1.00  0.00      A    C
ATOM   1156  O   THR A  84      -7.735  -5.772  16.593  1.00  0.00      A    O
ATOM   1157  N   THR A  85      -8.726  -7.716  16.538  1.00  0.00      A    N
ATOM   1158  HN  THR A  85      -8.827  -8.611  16.966  1.00  0.00      A    H
ATOM   1159  CA  THR A  85      -9.517  -7.449  15.331  1.00  0.00      A    C
ATOM   1160  HA  THR A  85      -8.859  -7.054  14.572  1.00  0.00      A    H
ATOM   1161  CB  THR A  85     -10.056  -8.705  14.749  1.00  0.00      A    C
ATOM   1162  HB  THR A  85     -10.723  -8.523  13.880  1.00  0.00      A    H
ATOM   1163  OG1 THR A  85     -10.871  -9.491  15.661  1.00  0.00      A    O
ATOM   1164  HG1 THR A  85     -11.119 -10.278  15.171  1.00  0.00      A    H
ATOM   1165  CG2 THR A  85      -8.866  -9.610  14.388  1.00  0.00      A    C
ATOM   1166 HG21 THR A  85      -8.379 -10.012  15.302  1.00  0.00      A    H
ATOM   1167 HG22 THR A  85      -9.278 -10.434  13.767  1.00  0.00      A    H
ATOM   1168 HG23 THR A  85      -8.095  -9.096  13.774  1.00  0.00      A    H
ATOM   1169  C   THR A  85     -10.684  -6.473  15.527  1.00  0.00      A    C
ATOM   1170  O   THR A  85     -11.131  -6.184  16.602  1.00  0.00      A    O
ATOM   1171  N   GLU A  86     -11.174  -5.879  14.410  1.00  0.00      A    N
ATOM   1172  HN  GLU A  86     -10.661  -6.085  13.580  1.00  0.00      A    H
ATOM   1173  CA  GLU A  86     -12.417  -5.179  14.385  1.00  0.00      A    C
ATOM   1174  HA  GLU A  86     -12.403  -4.538  15.254  1.00  0.00      A    H
ATOM   1175  CB  GLU A  86     -12.575  -4.324  13.126  1.00  0.00      A    C
ATOM   1176  HB1 GLU A  86     -13.403  -3.587  13.191  1.00  0.00      A    H
ATOM   1177  HB2 GLU A  86     -11.609  -3.776  13.076  1.00  0.00      A    H
ATOM   1178  CG  GLU A  86     -12.632  -5.210  11.855  1.00  0.00      A    C
ATOM   1179  HG1 GLU A  86     -11.566  -5.331  11.567  1.00  0.00      A    H
ATOM   1180  HG2 GLU A  86     -13.226  -6.142  11.966  1.00  0.00      A    H
ATOM   1181  CD  GLU A  86     -13.266  -4.367  10.766  1.00  0.00      A    C
ATOM   1182  OE1 GLU A  86     -14.469  -4.206  10.715  1.00  0.00      A    O
ATOM   1183  OE2 GLU A  86     -12.558  -3.764   9.923  1.00  0.00      A    O
ATOM   1184  C   GLU A  86     -13.632  -6.034  14.654  1.00  0.00      A    C
ATOM   1185  O   GLU A  86     -14.731  -5.520  14.938  1.00  0.00      A    O
ATOM   1186  N   ALA A  87     -13.583  -7.410  14.558  1.00  0.00      A    N
ATOM   1187  HN  ALA A  87     -12.764  -7.806  14.152  1.00  0.00      A    H
ATOM   1188  CA  ALA A  87     -14.774  -8.284  14.926  1.00  0.00      A    C
ATOM   1189  HA  ALA A  87     -15.680  -7.800  14.595  1.00  0.00      A    H
ATOM   1190  CB  ALA A  87     -14.562  -9.640  14.331  1.00  0.00      A    C
ATOM   1191  HB1 ALA A  87     -14.370  -9.541  13.241  1.00  0.00      A    H
ATOM   1192  HB2 ALA A  87     -13.761 -10.258  14.788  1.00  0.00      A    H
ATOM   1193  HB3 ALA A  87     -15.391 -10.369  14.462  1.00  0.00      A    H
ATOM   1194  C   ALA A  87     -14.972  -8.458  16.461  1.00  0.00      A    C
ATOM   1195  O   ALA A  87     -15.955  -8.984  16.895  1.00  0.00      A    O
ATOM   1196  N   ASN A  88     -13.932  -8.057  17.193  1.00  0.00      A    N
ATOM   1197  HN  ASN A  88     -13.137  -7.684  16.722  1.00  0.00      A    H
ATOM   1198  CA  ASN A  88     -13.924  -7.989  18.636  1.00  0.00      A    C
ATOM   1199  HA  ASN A  88     -14.812  -8.480  19.004  1.00  0.00      A    H
ATOM   1200  CB  ASN A  88     -12.696  -8.750  19.037  1.00  0.00      A    C
ATOM   1201  HB1 ASN A  88     -11.814  -8.382  18.471  1.00  0.00      A    H
ATOM   1202  HB2 ASN A  88     -12.397  -8.631  20.101  1.00  0.00      A    H
ATOM   1203  CG  ASN A  88     -12.929 -10.259  18.770  1.00  0.00      A    C
ATOM   1204  OD1 ASN A  88     -13.876 -10.860  19.218  1.00  0.00      A    O
ATOM   1205  ND2 ASN A  88     -12.063 -10.885  18.021  1.00  0.00      A    N
ATOM   1206 HD21 ASN A  88     -12.154 -11.867  17.856  1.00  0.00      A    H
ATOM   1207 HD22 ASN A  88     -11.417 -10.476  17.378  1.00  0.00      A    H
ATOM   1208  C   ASN A  88     -14.009  -6.557  19.200  1.00  0.00      A    C
ATOM   1209  O   ASN A  88     -14.836  -6.222  20.042  1.00  0.00      A    O
ATOM   1210  N   TYR A  89     -13.105  -5.708  18.635  1.00  0.00      A    N
ATOM   1211  HN  TYR A  89     -12.443  -5.928  17.923  1.00  0.00      A    H
ATOM   1212  CA  TYR A  89     -13.007  -4.328  19.153  1.00  0.00      A    C
ATOM   1213  HA  TYR A  89     -13.826  -4.117  19.825  1.00  0.00      A    H
ATOM   1214  CB  TYR A  89     -11.719  -4.040  19.963  1.00  0.00      A    C
ATOM   1215  HB1 TYR A  89     -11.587  -4.958  20.575  1.00  0.00      A    H
ATOM   1216  HB2 TYR A  89     -10.902  -3.851  19.234  1.00  0.00      A    H
ATOM   1217  CG  TYR A  89     -11.730  -2.893  20.933  1.00  0.00      A    C
ATOM   1218  CD1 TYR A  89     -10.783  -3.106  22.007  1.00  0.00      A    C
ATOM   1219  HD1 TYR A  89     -10.279  -4.048  22.159  1.00  0.00      A    H
ATOM   1220  CE1 TYR A  89     -10.687  -2.259  23.056  1.00  0.00      A    C
ATOM   1221  HE1 TYR A  89     -10.174  -2.553  23.960  1.00  0.00      A    H
ATOM   1222  CZ  TYR A  89     -11.454  -1.042  23.008  1.00  0.00      A    C
ATOM   1223  OH  TYR A  89     -11.531  -0.316  24.216  1.00  0.00      A    O
ATOM   1224  HH  TYR A  89     -11.613   0.595  23.924  1.00  0.00      A    H
ATOM   1225  CD2 TYR A  89     -12.486  -1.696  20.933  1.00  0.00      A    C
ATOM   1226  HD2 TYR A  89     -13.186  -1.400  20.166  1.00  0.00      A    H
ATOM   1227  CE2 TYR A  89     -12.351  -0.748  21.983  1.00  0.00      A    C
ATOM   1228  HE2 TYR A  89     -12.931   0.163  21.969  1.00  0.00      A    H
ATOM   1229  C   TYR A  89     -13.314  -3.337  17.961  1.00  0.00      A    C
ATOM   1230  O   TYR A  89     -12.431  -2.893  17.286  1.00  0.00      A    O
ATOM   1231  N   PRO A  90     -14.615  -3.095  17.650  1.00  0.00      A    N
ATOM   1232  CD  PRO A  90     -15.715  -3.434  18.470  1.00  0.00      A    C
ATOM   1233  HD1 PRO A  90     -15.565  -3.121  19.525  1.00  0.00      A    H
ATOM   1234  HD2 PRO A  90     -15.750  -4.533  18.630  1.00  0.00      A    H
ATOM   1235  CA  PRO A  90     -14.973  -2.445  16.398  1.00  0.00      A    C
ATOM   1236  HA  PRO A  90     -14.400  -2.943  15.630  1.00  0.00      A    H
ATOM   1237  CB  PRO A  90     -16.425  -2.906  16.303  1.00  0.00      A    C
ATOM   1238  HB1 PRO A  90     -17.005  -2.196  15.677  1.00  0.00      A    H
ATOM   1239  HB2 PRO A  90     -16.539  -3.954  15.953  1.00  0.00      A    H
ATOM   1240  CG  PRO A  90     -16.950  -2.859  17.784  1.00  0.00      A    C
ATOM   1241  HG1 PRO A  90     -17.283  -1.880  18.190  1.00  0.00      A    H
ATOM   1242  HG2 PRO A  90     -17.771  -3.585  17.968  1.00  0.00      A    H
ATOM   1243  C   PRO A  90     -14.734  -0.948  16.469  1.00  0.00      A    C
ATOM   1244  O   PRO A  90     -14.536  -0.395  17.526  1.00  0.00      A    O
ATOM   1245  N   PHE A  91     -14.715  -0.232  15.306  1.00  0.00      A    N
ATOM   1246  HN  PHE A  91     -14.917  -0.625  14.413  1.00  0.00      A    H
ATOM   1247  CA  PHE A  91     -14.386   1.182  15.443  1.00  0.00      A    C
ATOM   1248  HA  PHE A  91     -13.684   1.359  16.244  1.00  0.00      A    H
ATOM   1249  CB  PHE A  91     -13.774   1.559  14.076  1.00  0.00      A    C
ATOM   1250  HB1 PHE A  91     -12.982   0.815  13.840  1.00  0.00      A    H
ATOM   1251  HB2 PHE A  91     -14.543   1.565  13.275  1.00  0.00      A    H
ATOM   1252  CG  PHE A  91     -13.112   2.868  14.084  1.00  0.00      A    C
ATOM   1253  CD1 PHE A  91     -11.793   2.996  14.583  1.00  0.00      A    C
ATOM   1254  HD1 PHE A  91     -11.308   2.273  15.223  1.00  0.00      A    H
ATOM   1255  CE1 PHE A  91     -11.177   4.271  14.609  1.00  0.00      A    C
ATOM   1256  HE1 PHE A  91     -10.184   4.417  15.008  1.00  0.00      A    H
ATOM   1257  CZ  PHE A  91     -11.774   5.284  13.972  1.00  0.00      A    C
ATOM   1258  HZ  PHE A  91     -11.321   6.264  13.940  1.00  0.00      A    H
ATOM   1259  CD2 PHE A  91     -13.737   3.984  13.466  1.00  0.00      A    C
ATOM   1260  HD2 PHE A  91     -14.736   3.984  13.057  1.00  0.00      A    H
ATOM   1261  CE2 PHE A  91     -13.057   5.228  13.395  1.00  0.00      A    C
ATOM   1262  HE2 PHE A  91     -13.483   6.072  12.872  1.00  0.00      A    H
ATOM   1263  C   PHE A  91     -15.675   2.014  15.671  1.00  0.00      A    C
ATOM   1264  O   PHE A  91     -16.800   1.596  15.351  1.00  0.00      A    O
ATOM   1265  N   VAL A  92     -15.523   3.167  16.278  1.00  0.00      A    N
ATOM   1266  HN  VAL A  92     -14.662   3.283  16.767  1.00  0.00      A    H
ATOM   1267  CA  VAL A  92     -16.514   4.266  16.353  1.00  0.00      A    C
ATOM   1268  HA  VAL A  92     -17.266   4.085  15.599  1.00  0.00      A    H
ATOM   1269  CB  VAL A  92     -17.187   4.323  17.757  1.00  0.00      A    C
ATOM   1270  HB  VAL A  92     -17.739   5.279  17.877  1.00  0.00      A    H
ATOM   1271  CG1 VAL A  92     -18.128   3.197  17.836  1.00  0.00      A    C
ATOM   1272 HG11 VAL A  92     -18.484   3.083  18.882  1.00  0.00      A    H
ATOM   1273 HG12 VAL A  92     -19.018   3.397  17.202  1.00  0.00      A    H
ATOM   1274 HG13 VAL A  92     -17.627   2.255  17.524  1.00  0.00      A    H
ATOM   1275  CG2 VAL A  92     -16.230   4.222  18.873  1.00  0.00      A    C
ATOM   1276 HG21 VAL A  92     -15.886   3.184  19.071  1.00  0.00      A    H
ATOM   1277 HG22 VAL A  92     -15.378   4.934  18.849  1.00  0.00      A    H
ATOM   1278 HG23 VAL A  92     -16.685   4.560  19.828  1.00  0.00      A    H
ATOM   1279  C   VAL A  92     -15.839   5.561  16.016  1.00  0.00      A    C
ATOM   1280  O   VAL A  92     -16.523   6.449  15.440  1.00  0.00      A    O
ATOM   1281  N   GLY A  93     -14.586   5.798  16.491  1.00  0.00      A    N
ATOM   1282  HN  GLY A  93     -14.129   5.047  16.960  1.00  0.00      A    H
ATOM   1283  CA  GLY A  93     -13.812   6.977  16.222  1.00  0.00      A    C
ATOM   1284  HA1 GLY A  93     -12.819   6.553  16.250  1.00  0.00      A    H
ATOM   1285  HA2 GLY A  93     -14.059   7.307  15.223  1.00  0.00      A    H
ATOM   1286  C   GLY A  93     -13.946   8.071  17.163  1.00  0.00      A    C
ATOM   1287  O   GLY A  93     -14.020   9.202  16.767  1.00  0.00      A    O
ATOM   1288  N   SER A  94     -13.951   7.685  18.424  1.00  0.00      A    N
ATOM   1289  HN  SER A  94     -13.785   6.723  18.627  1.00  0.00      A    H
ATOM   1290  CA  SER A  94     -13.757   8.667  19.538  1.00  0.00      A    C
ATOM   1291  HA  SER A  94     -13.253   9.567  19.216  1.00  0.00      A    H
ATOM   1292  CB  SER A  94     -15.159   9.067  20.122  1.00  0.00      A    C
ATOM   1293  HB1 SER A  94     -15.706   9.602  19.317  1.00  0.00      A    H
ATOM   1294  HB2 SER A  94     -15.741   8.162  20.400  1.00  0.00      A    H
ATOM   1295  OG  SER A  94     -15.141  10.047  21.176  1.00  0.00      A    O
ATOM   1296  HG1 SER A  94     -16.031  10.065  21.536  1.00  0.00      A    H
ATOM   1297  C   SER A  94     -12.764   8.103  20.471  1.00  0.00      A    C
ATOM   1298  O   SER A  94     -12.089   7.195  20.026  1.00  0.00      A    O
ATOM   1299  N   GLN A  95     -12.734   8.583  21.726  1.00  0.00      A    N
ATOM   1300  HN  GLN A  95     -13.410   9.250  22.029  1.00  0.00      A    H
ATOM   1301  CA  GLN A  95     -11.847   8.006  22.730  1.00  0.00      A    C
ATOM   1302  HA  GLN A  95     -11.379   7.148  22.270  1.00  0.00      A    H
ATOM   1303  CB  GLN A  95     -10.782   9.036  23.106  1.00  0.00      A    C
ATOM   1304  HB1 GLN A  95     -10.193   9.216  22.181  1.00  0.00      A    H
ATOM   1305  HB2 GLN A  95     -11.339   9.976  23.308  1.00  0.00      A    H
ATOM   1306  CG  GLN A  95      -9.742   8.698  24.222  1.00  0.00      A    C
ATOM   1307  HG1 GLN A  95     -10.152   8.727  25.254  1.00  0.00      A    H
ATOM   1308  HG2 GLN A  95      -9.284   7.703  24.036  1.00  0.00      A    H
ATOM   1309  CD  GLN A  95      -8.663   9.790  24.326  1.00  0.00      A    C
ATOM   1310  OE1 GLN A  95      -8.586  10.777  25.063  1.00  0.00      A    O
ATOM   1311  NE2 GLN A  95      -7.658   9.582  23.440  1.00  0.00      A    N
ATOM   1312 HE21 GLN A  95      -6.739   9.913  23.656  1.00  0.00      A    H
ATOM   1313 HE22 GLN A  95      -7.703   8.787  22.835  1.00  0.00      A    H
ATOM   1314  C   GLN A  95     -12.571   7.532  23.936  1.00  0.00      A    C
ATOM   1315  O   GLN A  95     -13.365   8.301  24.501  1.00  0.00      A    O
ATOM   1316  N   GLY A  96     -12.293   6.318  24.467  1.00  0.00      A    N
ATOM   1317  HN  GLY A  96     -11.685   5.697  23.979  1.00  0.00      A    H
ATOM   1318  CA  GLY A  96     -12.885   5.899  25.715  1.00  0.00      A    C
ATOM   1319  HA1 GLY A  96     -13.355   6.640  26.344  1.00  0.00      A    H
ATOM   1320  HA2 GLY A  96     -13.619   5.168  25.410  1.00  0.00      A    H
ATOM   1321  C   GLY A  96     -12.063   5.044  26.593  1.00  0.00      A    C
ATOM   1322  O   GLY A  96     -10.834   5.119  26.547  1.00  0.00      A    O
ATOM   1323  N   THR A  97     -12.766   4.224  27.414  1.00  0.00      A    N
ATOM   1324  HN  THR A  97     -13.762   4.260  27.386  1.00  0.00      A    H
ATOM   1325  CA  THR A  97     -12.143   3.360  28.414  1.00  0.00      A    C
ATOM   1326  HA  THR A  97     -11.159   3.751  28.629  1.00  0.00      A    H
ATOM   1327  CB  THR A  97     -13.013   3.332  29.741  1.00  0.00      A    C
ATOM   1328  HB  THR A  97     -12.561   2.645  30.488  1.00  0.00      A    H
ATOM   1329  OG1 THR A  97     -14.354   2.954  29.467  1.00  0.00      A    O
ATOM   1330  HG1 THR A  97     -14.809   2.835  30.304  1.00  0.00      A    H
ATOM   1331  CG2 THR A  97     -13.102   4.756  30.242  1.00  0.00      A    C
ATOM   1332 HG21 THR A  97     -13.345   5.447  29.406  1.00  0.00      A    H
ATOM   1333 HG22 THR A  97     -13.910   4.821  31.001  1.00  0.00      A    H
ATOM   1334 HG23 THR A  97     -12.177   5.154  30.710  1.00  0.00      A    H
ATOM   1335  C   THR A  97     -11.911   1.997  27.785  1.00  0.00      A    C
ATOM   1336  O   THR A  97     -12.619   1.478  26.941  1.00  0.00      A    O
ATOM   1337  N   CYS A  98     -10.766   1.337  28.133  1.00  0.00      A    N
ATOM   1338  HN  CYS A  98     -10.362   1.482  29.033  1.00  0.00      A    H
ATOM   1339  CA  CYS A  98     -10.191   0.189  27.475  1.00  0.00      A    C
ATOM   1340  HA  CYS A  98     -10.136   0.423  26.422  1.00  0.00      A    H
ATOM   1341  CB  CYS A  98      -8.738   0.145  27.933  1.00  0.00      A    C
ATOM   1342  HB1 CYS A  98      -8.253   1.144  27.916  1.00  0.00      A    H
ATOM   1343  HB2 CYS A  98      -8.850  -0.126  29.005  1.00  0.00      A    H
ATOM   1344  SG  CYS A  98      -7.652  -1.038  27.171  1.00  0.00      A    S
ATOM   1345  C   CYS A  98     -10.781  -1.172  27.652  1.00  0.00      A    C
ATOM   1346  O   CYS A  98     -10.693  -1.872  28.696  1.00  0.00      A    O
ATOM   1347  N   ASN A  99     -11.309  -1.745  26.496  1.00  0.00      A    N
ATOM   1348  HN  ASN A  99     -11.411  -1.146  25.705  1.00  0.00      A    H
ATOM   1349  CA  ASN A  99     -11.912  -3.103  26.544  1.00  0.00      A    C
ATOM   1350  HA  ASN A  99     -12.151  -3.394  27.556  1.00  0.00      A    H
ATOM   1351  CB  ASN A  99     -13.166  -3.053  25.552  1.00  0.00      A    C
ATOM   1352  HB1 ASN A  99     -12.786  -2.558  24.633  1.00  0.00      A    H
ATOM   1353  HB2 ASN A  99     -13.423  -4.117  25.362  1.00  0.00      A    H
ATOM   1354  CG  ASN A  99     -14.250  -2.297  26.212  1.00  0.00      A    C
ATOM   1355  OD1 ASN A  99     -14.602  -2.522  27.317  1.00  0.00      A    O
ATOM   1356  ND2 ASN A  99     -14.744  -1.230  25.446  1.00  0.00      A    N
ATOM   1357 HD21 ASN A  99     -15.496  -0.660  25.780  1.00  0.00      A    H
ATOM   1358 HD22 ASN A  99     -14.260  -1.017  24.598  1.00  0.00      A    H
ATOM   1359  C   ASN A  99     -10.951  -4.216  26.227  1.00  0.00      A    C
ATOM   1360  O   ASN A  99     -11.153  -5.117  25.414  1.00  0.00      A    O
ATOM   1361  N   THR A 100      -9.825  -4.181  26.934  1.00  0.00      A    N
ATOM   1362  HN  THR A 100     -10.004  -3.569  27.700  1.00  0.00      A    H
ATOM   1363  CA  THR A 100      -8.677  -5.173  26.833  1.00  0.00      A    C
ATOM   1364  HA  THR A 100      -8.349  -5.215  25.804  1.00  0.00      A    H
ATOM   1365  CB  THR A 100      -7.513  -4.801  27.655  1.00  0.00      A    C
ATOM   1366  HB  THR A 100      -7.042  -3.922  27.167  1.00  0.00      A    H
ATOM   1367  OG1 THR A 100      -6.521  -5.877  27.823  1.00  0.00      A    O
ATOM   1368  HG1 THR A 100      -5.736  -5.533  28.256  1.00  0.00      A    H
ATOM   1369  CG2 THR A 100      -7.901  -4.296  29.050  1.00  0.00      A    C
ATOM   1370 HG21 THR A 100      -6.972  -3.928  29.537  1.00  0.00      A    H
ATOM   1371 HG22 THR A 100      -8.590  -3.424  29.044  1.00  0.00      A    H
ATOM   1372 HG23 THR A 100      -8.281  -5.150  29.650  1.00  0.00      A    H
ATOM   1373  C   THR A 100      -9.159  -6.547  27.175  1.00  0.00      A    C
ATOM   1374  O   THR A 100      -9.044  -7.425  26.320  1.00  0.00      A    O
ATOM   1375  N   ASN A 101      -9.708  -6.815  28.343  1.00  0.00      A    N
ATOM   1376  HN  ASN A 101      -9.955  -6.041  28.921  1.00  0.00      A    H
ATOM   1377  CA  ASN A 101     -10.123  -8.096  28.878  1.00  0.00      A    C
ATOM   1378  HA  ASN A 101      -9.460  -8.895  28.582  1.00  0.00      A    H
ATOM   1379  CB  ASN A 101     -10.216  -8.065  30.434  1.00  0.00      A    C
ATOM   1380  HB1 ASN A 101     -11.034  -7.365  30.707  1.00  0.00      A    H
ATOM   1381  HB2 ASN A 101     -10.479  -9.045  30.887  1.00  0.00      A    H
ATOM   1382  CG  ASN A 101      -8.985  -7.364  31.077  1.00  0.00      A    C
ATOM   1383  OD1 ASN A 101      -9.150  -6.418  31.829  1.00  0.00      A    O
ATOM   1384  ND2 ASN A 101      -7.871  -7.973  30.801  1.00  0.00      A    N
ATOM   1385 HD21 ASN A 101      -7.049  -7.714  31.308  1.00  0.00      A    H
ATOM   1386 HD22 ASN A 101      -7.845  -8.783  30.216  1.00  0.00      A    H
ATOM   1387  C   ASN A 101     -11.378  -8.541  28.219  1.00  0.00      A    C
ATOM   1388  O   ASN A 101     -11.545  -9.741  27.985  1.00  0.00      A    O
ATOM   1389  N   ALA A 102     -12.328  -7.637  27.749  1.00  0.00      A    N
ATOM   1390  HN  ALA A 102     -12.312  -6.649  27.885  1.00  0.00      A    H
ATOM   1391  CA  ALA A 102     -13.523  -7.973  26.998  1.00  0.00      A    C
ATOM   1392  HA  ALA A 102     -14.004  -8.771  27.546  1.00  0.00      A    H
ATOM   1393  CB  ALA A 102     -14.440  -6.840  26.788  1.00  0.00      A    C
ATOM   1394  HB1 ALA A 102     -15.392  -7.068  26.263  1.00  0.00      A    H
ATOM   1395  HB2 ALA A 102     -14.858  -6.379  27.709  1.00  0.00      A    H
ATOM   1396  HB3 ALA A 102     -13.909  -6.032  26.241  1.00  0.00      A    H
ATOM   1397  C   ALA A 102     -13.216  -8.633  25.679  1.00  0.00      A    C
ATOM   1398  O   ALA A 102     -13.781  -9.663  25.288  1.00  0.00      A    O
ATOM   1399  N   ALA A 103     -12.286  -8.030  24.912  1.00  0.00      A    N
ATOM   1400  HN  ALA A 103     -11.934  -7.118  25.108  1.00  0.00      A    H
ATOM   1401  CA  ALA A 103     -11.834  -8.531  23.626  1.00  0.00      A    C
ATOM   1402  HA  ALA A 103     -12.695  -9.032  23.210  1.00  0.00      A    H
ATOM   1403  CB  ALA A 103     -11.378  -7.318  22.756  1.00  0.00      A    C
ATOM   1404  HB1 ALA A 103     -10.938  -7.655  21.794  1.00  0.00      A    H
ATOM   1405  HB2 ALA A 103     -12.272  -6.711  22.499  1.00  0.00      A    H
ATOM   1406  HB3 ALA A 103     -10.684  -6.721  23.386  1.00  0.00      A    H
ATOM   1407  C   ALA A 103     -10.750  -9.615  23.730  1.00  0.00      A    C
ATOM   1408  O   ALA A 103     -10.822 -10.616  23.074  1.00  0.00      A    O
ATOM   1409  N   SER A 104      -9.846  -9.571  24.719  1.00  0.00      A    N
ATOM   1410  HN  SER A 104      -9.779  -8.716  25.227  1.00  0.00      A    H
ATOM   1411  CA  SER A 104      -8.838 -10.613  25.082  1.00  0.00      A    C
ATOM   1412  HA  SER A 104      -8.205 -10.066  25.765  1.00  0.00      A    H
ATOM   1413  CB  SER A 104      -9.502 -11.900  25.666  1.00  0.00      A    C
ATOM   1414  HB1 SER A 104     -10.536 -11.576  25.913  1.00  0.00      A    H
ATOM   1415  HB2 SER A 104      -9.743 -12.666  24.899  1.00  0.00      A    H
ATOM   1416  OG  SER A 104      -8.770 -12.482  26.713  1.00  0.00      A    O
ATOM   1417  HG1 SER A 104      -9.188 -13.340  26.814  1.00  0.00      A    H
ATOM   1418  C   SER A 104      -7.764 -10.999  24.007  1.00  0.00      A    C
ATOM   1419  O   SER A 104      -6.664 -10.484  24.007  1.00  0.00      A    O
ATOM   1420  N   GLN A 105      -8.053 -11.940  23.111  1.00  0.00      A    N
ATOM   1421  HN  GLN A 105      -9.014 -12.162  22.967  1.00  0.00      A    H
ATOM   1422  CA  GLN A 105      -7.043 -12.608  22.256  1.00  0.00      A    C
ATOM   1423  HA  GLN A 105      -6.224 -12.894  22.899  1.00  0.00      A    H
ATOM   1424  CB  GLN A 105      -7.633 -13.859  21.509  1.00  0.00      A    C
ATOM   1425  HB1 GLN A 105      -8.145 -14.573  22.189  1.00  0.00      A    H
ATOM   1426  HB2 GLN A 105      -8.520 -13.536  20.922  1.00  0.00      A    H
ATOM   1427  CG  GLN A 105      -6.730 -14.744  20.720  1.00  0.00      A    C
ATOM   1428  HG1 GLN A 105      -6.294 -14.117  19.913  1.00  0.00      A    H
ATOM   1429  HG2 GLN A 105      -5.876 -15.116  21.325  1.00  0.00      A    H
ATOM   1430  CD  GLN A 105      -7.521 -15.845  20.024  1.00  0.00      A    C
ATOM   1431  OE1 GLN A 105      -8.164 -15.465  19.043  1.00  0.00      A    O
ATOM   1432  NE2 GLN A 105      -7.454 -17.077  20.413  1.00  0.00      A    N
ATOM   1433 HE21 GLN A 105      -7.964 -17.658  19.779  1.00  0.00      A    H
ATOM   1434 HE22 GLN A 105      -6.944 -17.366  21.223  1.00  0.00      A    H
ATOM   1435  C   GLN A 105      -6.510 -11.682  21.194  1.00  0.00      A    C
ATOM   1436  O   GLN A 105      -7.322 -11.186  20.387  1.00  0.00      A    O
ATOM   1437  N   VAL A 106      -5.198 -11.378  21.163  1.00  0.00      A    N
ATOM   1438  HN  VAL A 106      -4.518 -11.603  21.856  1.00  0.00      A    H
ATOM   1439  CA  VAL A 106      -4.649 -10.438  20.207  1.00  0.00      A    C
ATOM   1440  HA  VAL A 106      -5.268  -9.555  20.142  1.00  0.00      A    H
ATOM   1441  CB  VAL A 106      -3.310  -9.913  20.764  1.00  0.00      A    C
ATOM   1442  HB  VAL A 106      -2.894  -9.174  20.046  1.00  0.00      A    H
ATOM   1443  CG1 VAL A 106      -3.629  -9.093  22.024  1.00  0.00      A    C
ATOM   1444 HG11 VAL A 106      -2.765  -8.418  22.204  1.00  0.00      A    H
ATOM   1445 HG12 VAL A 106      -4.546  -8.498  21.829  1.00  0.00      A    H
ATOM   1446 HG13 VAL A 106      -3.900  -9.720  22.900  1.00  0.00      A    H
ATOM   1447  CG2 VAL A 106      -2.272 -10.977  21.057  1.00  0.00      A    C
ATOM   1448 HG21 VAL A 106      -1.264 -10.552  21.252  1.00  0.00      A    H
ATOM   1449 HG22 VAL A 106      -2.535 -11.550  21.972  1.00  0.00      A    H
ATOM   1450 HG23 VAL A 106      -2.158 -11.628  20.164  1.00  0.00      A    H
ATOM   1451  C   VAL A 106      -4.622 -11.035  18.775  1.00  0.00      A    C
ATOM   1452  O   VAL A 106      -4.411 -12.244  18.573  1.00  0.00      A    O
ATOM   1453  N   ALA A 107      -4.657 -10.095  17.797  1.00  0.00      A    N
ATOM   1454  HN  ALA A 107      -4.635  -9.123  18.016  1.00  0.00      A    H
ATOM   1455  CA  ALA A 107      -4.525 -10.537  16.400  1.00  0.00      A    C
ATOM   1456  HA  ALA A 107      -4.900 -11.486  16.046  1.00  0.00      A    H
ATOM   1457  CB  ALA A 107      -5.236  -9.532  15.467  1.00  0.00      A    C
ATOM   1458  HB1 ALA A 107      -4.960  -9.633  14.396  1.00  0.00      A    H
ATOM   1459  HB2 ALA A 107      -6.320  -9.777  15.453  1.00  0.00      A    H
ATOM   1460  HB3 ALA A 107      -5.236  -8.465  15.776  1.00  0.00      A    H
ATOM   1461  C   ALA A 107      -3.069 -10.369  16.043  1.00  0.00      A    C
ATOM   1462  O   ALA A 107      -2.361 -11.199  15.463  1.00  0.00      A    O
ATOM   1463  N   ALA A 108      -2.598  -9.229  16.462  1.00  0.00      A    N
ATOM   1464  HN  ALA A 108      -3.310  -8.588  16.736  1.00  0.00      A    H
ATOM   1465  CA  ALA A 108      -1.320  -8.717  16.127  1.00  0.00      A    C
ATOM   1466  HA  ALA A 108      -0.729  -9.430  15.571  1.00  0.00      A    H
ATOM   1467  CB  ALA A 108      -1.418  -7.479  15.129  1.00  0.00      A    C
ATOM   1468  HB1 ALA A 108      -2.051  -7.782  14.267  1.00  0.00      A    H
ATOM   1469  HB2 ALA A 108      -1.919  -6.601  15.590  1.00  0.00      A    H
ATOM   1470  HB3 ALA A 108      -0.424  -7.211  14.709  1.00  0.00      A    H
ATOM   1471  C   ALA A 108      -0.422  -8.285  17.290  1.00  0.00      A    C
ATOM   1472  O   ALA A 108      -0.978  -7.657  18.215  1.00  0.00      A    O
ATOM   1473  N   THR A 109       0.864  -8.648  17.172  1.00  0.00      A    N
ATOM   1474  HN  THR A 109       1.235  -9.125  16.379  1.00  0.00      A    H
ATOM   1475  CA  THR A 109       1.902  -8.275  18.102  1.00  0.00      A    C
ATOM   1476  HA  THR A 109       1.767  -7.301  18.550  1.00  0.00      A    H
ATOM   1477  CB  THR A 109       2.160  -9.352  19.192  1.00  0.00      A    C
ATOM   1478  HB  THR A 109       2.482 -10.225  18.585  1.00  0.00      A    H
ATOM   1479  OG1 THR A 109       0.890  -9.667  19.832  1.00  0.00      A    O
ATOM   1480  HG1 THR A 109       1.039  -9.329  20.718  1.00  0.00      A    H
ATOM   1481  CG2 THR A 109       3.219  -8.885  20.122  1.00  0.00      A    C
ATOM   1482 HG21 THR A 109       2.924  -7.919  20.583  1.00  0.00      A    H
ATOM   1483 HG22 THR A 109       3.487  -9.705  20.823  1.00  0.00      A    H
ATOM   1484 HG23 THR A 109       4.119  -8.672  19.507  1.00  0.00      A    H
ATOM   1485  C   THR A 109       3.132  -8.126  17.274  1.00  0.00      A    C
ATOM   1486  O   THR A 109       3.463  -8.944  16.429  1.00  0.00      A    O
ATOM   1487  N   LEU A 110       3.868  -7.025  17.493  1.00  0.00      A    N
ATOM   1488  HN  LEU A 110       3.563  -6.366  18.176  1.00  0.00      A    H
ATOM   1489  CA  LEU A 110       5.076  -6.714  16.715  1.00  0.00      A    C
ATOM   1490  HA  LEU A 110       5.108  -7.223  15.763  1.00  0.00      A    H
ATOM   1491  CB  LEU A 110       5.216  -5.250  16.412  1.00  0.00      A    C
ATOM   1492  HB1 LEU A 110       5.100  -4.892  17.457  1.00  0.00      A    H
ATOM   1493  HB2 LEU A 110       6.215  -5.131  15.941  1.00  0.00      A    H
ATOM   1494  CG  LEU A 110       4.193  -4.589  15.403  1.00  0.00      A    C
ATOM   1495  HG  LEU A 110       3.184  -4.514  15.862  1.00  0.00      A    H
ATOM   1496  CD1 LEU A 110       4.670  -3.123  15.165  1.00  0.00      A    C
ATOM   1497 HD11 LEU A 110       5.391  -3.040  14.325  1.00  0.00      A    H
ATOM   1498 HD12 LEU A 110       3.864  -2.455  14.791  1.00  0.00      A    H
ATOM   1499 HD13 LEU A 110       5.116  -2.540  15.999  1.00  0.00      A    H
ATOM   1500  CD2 LEU A 110       4.002  -5.305  14.056  1.00  0.00      A    C
ATOM   1501 HD21 LEU A 110       4.952  -5.225  13.487  1.00  0.00      A    H
ATOM   1502 HD22 LEU A 110       3.705  -6.365  14.212  1.00  0.00      A    H
ATOM   1503 HD23 LEU A 110       3.276  -4.705  13.467  1.00  0.00      A    H
ATOM   1504  C   LEU A 110       6.350  -7.208  17.425  1.00  0.00      A    C
ATOM   1505  O   LEU A 110       6.336  -7.870  18.479  1.00  0.00      A    O
ATOM   1506  N   THR A 111       7.564  -6.883  16.935  1.00  0.00      A    N
ATOM   1507  HN  THR A 111       7.678  -6.396  16.073  1.00  0.00      A    H
ATOM   1508  CA  THR A 111       8.798  -7.156  17.648  1.00  0.00      A    C
ATOM   1509  HA  THR A 111       8.540  -7.627  18.585  1.00  0.00      A    H
ATOM   1510  CB  THR A 111       9.691  -8.156  16.915  1.00  0.00      A    C
ATOM   1511  HB  THR A 111      10.165  -7.661  16.040  1.00  0.00      A    H
ATOM   1512  OG1 THR A 111       8.998  -9.317  16.405  1.00  0.00      A    O
ATOM   1513  HG1 THR A 111       8.362  -8.978  15.772  1.00  0.00      A    H
ATOM   1514  CG2 THR A 111      10.759  -8.618  17.931  1.00  0.00      A    C
ATOM   1515 HG21 THR A 111      10.248  -8.893  18.878  1.00  0.00      A    H
ATOM   1516 HG22 THR A 111      11.228  -9.614  17.775  1.00  0.00      A    H
ATOM   1517 HG23 THR A 111      11.575  -7.875  18.053  1.00  0.00      A    H
ATOM   1518  C   THR A 111       9.588  -5.867  18.021  1.00  0.00      A    C
ATOM   1519  O   THR A 111      10.021  -5.662  19.106  1.00  0.00      A    O
ATOM   1520  N   SER A 112       9.677  -4.991  17.065  1.00  0.00      A    N
ATOM   1521  HN  SER A 112       9.193  -5.163  16.210  1.00  0.00      A    H
ATOM   1522  CA  SER A 112      10.343  -3.736  17.324  1.00  0.00      A    C
ATOM   1523  HA  SER A 112       9.963  -3.384  18.272  1.00  0.00      A    H
ATOM   1524  CB  SER A 112      11.917  -3.970  17.288  1.00  0.00      A    C
ATOM   1525  HB1 SER A 112      12.070  -4.841  17.961  1.00  0.00      A    H
ATOM   1526  HB2 SER A 112      12.275  -4.265  16.279  1.00  0.00      A    H
ATOM   1527  OG  SER A 112      12.609  -2.791  17.774  1.00  0.00      A    O
ATOM   1528  HG1 SER A 112      13.525  -2.901  17.507  1.00  0.00      A    H
ATOM   1529  C   SER A 112       9.941  -2.683  16.320  1.00  0.00      A    C
ATOM   1530  O   SER A 112       9.074  -2.966  15.482  1.00  0.00      A    O
ATOM   1531  N   PHE A 113      10.566  -1.492  16.299  1.00  0.00      A    N
ATOM   1532  HN  PHE A 113      11.149  -1.177  17.043  1.00  0.00      A    H
ATOM   1533  CA  PHE A 113      10.365  -0.542  15.153  1.00  0.00      A    C
ATOM   1534  HA  PHE A 113      10.202  -1.142  14.270  1.00  0.00      A    H
ATOM   1535  CB  PHE A 113       9.090   0.321  15.384  1.00  0.00      A    C
ATOM   1536  HB1 PHE A 113       8.789   0.757  14.407  1.00  0.00      A    H
ATOM   1537  HB2 PHE A 113       8.217  -0.291  15.697  1.00  0.00      A    H
ATOM   1538  CG  PHE A 113       9.138   1.530  16.317  1.00  0.00      A    C
ATOM   1539  CD1 PHE A 113       8.903   2.886  15.893  1.00  0.00      A    C
ATOM   1540  HD1 PHE A 113       8.720   3.187  14.872  1.00  0.00      A    H
ATOM   1541  CE1 PHE A 113       8.967   3.949  16.873  1.00  0.00      A    C
ATOM   1542  HE1 PHE A 113       8.935   4.948  16.464  1.00  0.00      A    H
ATOM   1543  CZ  PHE A 113       9.230   3.642  18.156  1.00  0.00      A    C
ATOM   1544  HZ  PHE A 113       9.393   4.390  18.918  1.00  0.00      A    H
ATOM   1545  CD2 PHE A 113       9.406   1.257  17.654  1.00  0.00      A    C
ATOM   1546  HD2 PHE A 113       9.777   0.277  17.916  1.00  0.00      A    H
ATOM   1547  CE2 PHE A 113       9.349   2.284  18.612  1.00  0.00      A    C
ATOM   1548  HE2 PHE A 113       9.621   2.131  19.646  1.00  0.00      A    H
ATOM   1549  C   PHE A 113      11.598   0.296  14.826  1.00  0.00      A    C
ATOM   1550  O   PHE A 113      12.384   0.600  15.726  1.00  0.00      A    O
ATOM   1551  N   GLN A 114      11.753   0.707  13.579  1.00  0.00      A    N
ATOM   1552  HN  GLN A 114      11.099   0.497  12.857  1.00  0.00      A    H
ATOM   1553  CA  GLN A 114      13.036   1.212  13.155  1.00  0.00      A    C
ATOM   1554  HA  GLN A 114      13.751   1.257  13.963  1.00  0.00      A    H
ATOM   1555  CB  GLN A 114      13.580   0.154  12.194  1.00  0.00      A    C
ATOM   1556  HB1 GLN A 114      13.765  -0.680  12.905  1.00  0.00      A    H
ATOM   1557  HB2 GLN A 114      12.849  -0.113  11.400  1.00  0.00      A    H
ATOM   1558  CG  GLN A 114      14.822   0.606  11.455  1.00  0.00      A    C
ATOM   1559  HG1 GLN A 114      14.470   1.299  10.661  1.00  0.00      A    H
ATOM   1560  HG2 GLN A 114      15.516   1.112  12.159  1.00  0.00      A    H
ATOM   1561  CD  GLN A 114      15.604  -0.431  10.701  1.00  0.00      A    C
ATOM   1562  OE1 GLN A 114      15.213  -1.553  10.467  1.00  0.00      A    O
ATOM   1563  NE2 GLN A 114      16.769   0.006  10.202  1.00  0.00      A    N
ATOM   1564 HE21 GLN A 114      17.271  -0.554   9.542  1.00  0.00      A    H
ATOM   1565 HE22 GLN A 114      17.015   0.972  10.277  1.00  0.00      A    H
ATOM   1566  C   GLN A 114      12.837   2.565  12.440  1.00  0.00      A    C
ATOM   1567  O   GLN A 114      11.829   2.789  11.750  1.00  0.00      A    O
ATOM   1568  N   ASP A 115      13.699   3.502  12.777  1.00  0.00      A    N
ATOM   1569  HN  ASP A 115      14.446   3.343  13.417  1.00  0.00      A    H
ATOM   1570  CA  ASP A 115      13.617   4.846  12.268  1.00  0.00      A    C
ATOM   1571  HA  ASP A 115      12.634   5.291  12.224  1.00  0.00      A    H
ATOM   1572  CB  ASP A 115      14.457   5.686  13.229  1.00  0.00      A    C
ATOM   1573  HB1 ASP A 115      15.434   5.200  13.438  1.00  0.00      A    H
ATOM   1574  HB2 ASP A 115      14.602   6.698  12.794  1.00  0.00      A    H
ATOM   1575  CG  ASP A 115      13.820   5.815  14.544  1.00  0.00      A    C
ATOM   1576  OD1 ASP A 115      12.986   6.746  14.732  1.00  0.00      A    O
ATOM   1577  OD2 ASP A 115      14.304   5.120  15.454  1.00  0.00      A    O
ATOM   1578  C   ASP A 115      14.290   4.979  10.897  1.00  0.00      A    C
ATOM   1579  O   ASP A 115      15.110   4.162  10.461  1.00  0.00      A    O
ATOM   1580  N   VAL A 116      13.843   6.062  10.238  1.00  0.00      A    N
ATOM   1581  HN  VAL A 116      13.160   6.643  10.674  1.00  0.00      A    H
ATOM   1582  CA  VAL A 116      14.512   6.466   9.017  1.00  0.00      A    C
ATOM   1583  HA  VAL A 116      14.982   5.642   8.502  1.00  0.00      A    H
ATOM   1584  CB  VAL A 116      13.491   7.080   7.996  1.00  0.00      A    C
ATOM   1585  HB  VAL A 116      13.001   7.979   8.428  1.00  0.00      A    H
ATOM   1586  CG1 VAL A 116      14.250   7.593   6.751  1.00  0.00      A    C
ATOM   1587 HG11 VAL A 116      14.945   6.868   6.275  1.00  0.00      A    H
ATOM   1588 HG12 VAL A 116      13.482   7.867   5.997  1.00  0.00      A    H
ATOM   1589 HG13 VAL A 116      14.810   8.527   6.968  1.00  0.00      A    H
ATOM   1590  CG2 VAL A 116      12.344   6.035   7.664  1.00  0.00      A    C
ATOM   1591 HG21 VAL A 116      12.785   5.120   7.213  1.00  0.00      A    H
ATOM   1592 HG22 VAL A 116      11.753   5.599   8.498  1.00  0.00      A    H
ATOM   1593 HG23 VAL A 116      11.618   6.521   6.978  1.00  0.00      A    H
ATOM   1594  C   VAL A 116      15.484   7.552   9.437  1.00  0.00      A    C
ATOM   1595  O   VAL A 116      15.196   8.367  10.323  1.00  0.00      A    O
ATOM   1596  N   THR A 117      16.666   7.497   8.802  1.00  0.00      A    N
ATOM   1597  HN  THR A 117      16.749   6.836   8.060  1.00  0.00      A    H
ATOM   1598  CA  THR A 117      17.726   8.427   9.080  1.00  0.00      A    C
ATOM   1599  HA  THR A 117      17.778   8.513  10.156  1.00  0.00      A    H
ATOM   1600  CB  THR A 117      19.064   8.061   8.517  1.00  0.00      A    C
ATOM   1601  HB  THR A 117      19.164   8.233   7.424  1.00  0.00      A    H
ATOM   1602  OG1 THR A 117      19.356   6.676   8.826  1.00  0.00      A    O
ATOM   1603  HG1 THR A 117      20.194   6.489   8.397  1.00  0.00      A    H
ATOM   1604  CG2 THR A 117      20.215   8.849   9.180  1.00  0.00      A    C
ATOM   1605 HG21 THR A 117      20.089   8.788  10.282  1.00  0.00      A    H
ATOM   1606 HG22 THR A 117      21.260   8.578   8.916  1.00  0.00      A    H
ATOM   1607 HG23 THR A 117      20.187   9.902   8.828  1.00  0.00      A    H
ATOM   1608  C   THR A 117      17.312   9.745   8.452  1.00  0.00      A    C
ATOM   1609  O   THR A 117      16.950   9.902   7.295  1.00  0.00      A    O
ATOM   1610  N   ALA A 118      17.333  10.810   9.232  1.00  0.00      A    N
ATOM   1611  HN  ALA A 118      17.745  10.773  10.139  1.00  0.00      A    H
ATOM   1612  CA  ALA A 118      16.659  12.012   8.885  1.00  0.00      A    C
ATOM   1613  HA  ALA A 118      15.705  11.791   8.428  1.00  0.00      A    H
ATOM   1614  CB  ALA A 118      16.171  12.756  10.147  1.00  0.00      A    C
ATOM   1615  HB1 ALA A 118      15.410  13.541   9.953  1.00  0.00      A    H
ATOM   1616  HB2 ALA A 118      15.776  12.050  10.909  1.00  0.00      A    H
ATOM   1617  HB3 ALA A 118      17.026  13.330  10.565  1.00  0.00      A    H
ATOM   1618  C   ALA A 118      17.486  12.895   7.955  1.00  0.00      A    C
ATOM   1619  O   ALA A 118      18.702  12.837   7.971  1.00  0.00      A    O
ATOM   1620  N   ASN A 119      16.790  13.675   7.075  1.00  0.00      A    N
ATOM   1621  HN  ASN A 119      15.795  13.618   7.114  1.00  0.00      A    H
ATOM   1622  CA  ASN A 119      17.365  14.739   6.302  1.00  0.00      A    C
ATOM   1623  HA  ASN A 119      16.411  15.128   5.979  1.00  0.00      A    H
ATOM   1624  CB  ASN A 119      18.137  15.842   7.172  1.00  0.00      A    C
ATOM   1625  HB1 ASN A 119      18.985  15.339   7.684  1.00  0.00      A    H
ATOM   1626  HB2 ASN A 119      18.520  16.694   6.571  1.00  0.00      A    H
ATOM   1627  CG  ASN A 119      17.214  16.371   8.251  1.00  0.00      A    C
ATOM   1628  OD1 ASN A 119      17.371  16.095   9.435  1.00  0.00      A    O
ATOM   1629  ND2 ASN A 119      16.149  17.074   7.818  1.00  0.00      A    N
ATOM   1630 HD21 ASN A 119      15.504  17.405   8.506  1.00  0.00      A    H
ATOM   1631 HD22 ASN A 119      15.985  17.091   6.831  1.00  0.00      A    H
ATOM   1632  C   ASN A 119      18.187  14.218   5.205  1.00  0.00      A    C
ATOM   1633  O   ASN A 119      19.212  14.801   4.742  1.00  0.00      A    O
ATOM   1634  N   SER A 120      17.716  13.096   4.685  1.00  0.00      A    N
ATOM   1635  HN  SER A 120      17.087  12.531   5.214  1.00  0.00      A    H
ATOM   1636  CA  SER A 120      18.191  12.439   3.478  1.00  0.00      A    C
ATOM   1637  HA  SER A 120      18.637  13.161   2.811  1.00  0.00      A    H
ATOM   1638  CB  SER A 120      19.420  11.473   3.673  1.00  0.00      A    C
ATOM   1639  HB1 SER A 120      20.348  11.984   4.005  1.00  0.00      A    H
ATOM   1640  HB2 SER A 120      19.138  10.780   4.495  1.00  0.00      A    H
ATOM   1641  OG  SER A 120      19.657  10.756   2.465  1.00  0.00      A    O
ATOM   1642  HG1 SER A 120      20.398  10.163   2.609  1.00  0.00      A    H
ATOM   1643  C   SER A 120      17.063  11.716   2.768  1.00  0.00      A    C
ATOM   1644  O   SER A 120      16.440  10.855   3.348  1.00  0.00      A    O
ATOM   1645  N   GLU A 121      16.734  12.119   1.523  1.00  0.00      A    N
ATOM   1646  HN  GLU A 121      17.234  12.874   1.106  1.00  0.00      A    H
ATOM   1647  CA  GLU A 121      15.745  11.364   0.737  1.00  0.00      A    C
ATOM   1648  HA  GLU A 121      14.867  11.148   1.327  1.00  0.00      A    H
ATOM   1649  CB  GLU A 121      15.148  12.195  -0.460  1.00  0.00      A    C
ATOM   1650  HB1 GLU A 121      15.935  12.544  -1.162  1.00  0.00      A    H
ATOM   1651  HB2 GLU A 121      14.465  11.551  -1.055  1.00  0.00      A    H
ATOM   1652  CG  GLU A 121      14.340  13.388   0.111  1.00  0.00      A    C
ATOM   1653  HG1 GLU A 121      13.568  12.962   0.786  1.00  0.00      A    H
ATOM   1654  HG2 GLU A 121      15.002  13.941   0.811  1.00  0.00      A    H
ATOM   1655  CD  GLU A 121      13.747  14.240  -0.984  1.00  0.00      A    C
ATOM   1656  OE1 GLU A 121      12.842  13.785  -1.760  1.00  0.00      A    O
ATOM   1657  OE2 GLU A 121      14.074  15.451  -1.011  1.00  0.00      A    O
ATOM   1658  C   GLU A 121      16.346  10.078   0.200  1.00  0.00      A    C
ATOM   1659  O   GLU A 121      15.619   9.142  -0.112  1.00  0.00      A    O
ATOM   1660  N   ALA A 122      17.705   9.945  -0.004  1.00  0.00      A    N
ATOM   1661  HN  ALA A 122      18.348  10.702   0.085  1.00  0.00      A    H
ATOM   1662  CA  ALA A 122      18.355   8.672  -0.254  1.00  0.00      A    C
ATOM   1663  HA  ALA A 122      17.822   8.263  -1.100  1.00  0.00      A    H
ATOM   1664  CB  ALA A 122      19.870   8.858  -0.705  1.00  0.00      A    C
ATOM   1665  HB1 ALA A 122      20.538   9.021   0.168  1.00  0.00      A    H
ATOM   1666  HB2 ALA A 122      20.194   7.966  -1.281  1.00  0.00      A    H
ATOM   1667  HB3 ALA A 122      20.028   9.709  -1.401  1.00  0.00      A    H
ATOM   1668  C   ALA A 122      18.183   7.569   0.854  1.00  0.00      A    C
ATOM   1669  O   ALA A 122      17.910   6.400   0.522  1.00  0.00      A    O
ATOM   1670  N   ALA A 123      18.234   7.971   2.115  1.00  0.00      A    N
ATOM   1671  HN  ALA A 123      18.345   8.908   2.436  1.00  0.00      A    H
ATOM   1672  CA  ALA A 123      17.876   7.174   3.248  1.00  0.00      A    C
ATOM   1673  HA  ALA A 123      18.499   6.293   3.243  1.00  0.00      A    H
ATOM   1674  CB  ALA A 123      18.088   8.083   4.515  1.00  0.00      A    C
ATOM   1675  HB1 ALA A 123      17.791   7.534   5.434  1.00  0.00      A    H
ATOM   1676  HB2 ALA A 123      19.165   8.308   4.671  1.00  0.00      A    H
ATOM   1677  HB3 ALA A 123      17.430   8.975   4.446  1.00  0.00      A    H
ATOM   1678  C   ALA A 123      16.345   6.752   3.337  1.00  0.00      A    C
ATOM   1679  O   ALA A 123      16.000   5.539   3.525  1.00  0.00      A    O
ATOM   1680  N   LEU A 124      15.383   7.689   2.920  1.00  0.00      A    N
ATOM   1681  HN  LEU A 124      15.628   8.622   2.667  1.00  0.00      A    H
ATOM   1682  CA  LEU A 124      13.927   7.370   2.932  1.00  0.00      A    C
ATOM   1683  HA  LEU A 124      13.646   6.842   3.831  1.00  0.00      A    H
ATOM   1684  CB  LEU A 124      13.245   8.757   2.855  1.00  0.00      A    C
ATOM   1685  HB1 LEU A 124      13.540   9.415   3.700  1.00  0.00      A    H
ATOM   1686  HB2 LEU A 124      13.618   9.192   1.902  1.00  0.00      A    H
ATOM   1687  CG  LEU A 124      11.705   8.736   2.869  1.00  0.00      A    C
ATOM   1688  HG  LEU A 124      11.443   8.074   2.016  1.00  0.00      A    H
ATOM   1689  CD1 LEU A 124      11.040   8.075   4.091  1.00  0.00      A    C
ATOM   1690 HD11 LEU A 124       9.950   7.964   3.905  1.00  0.00      A    H
ATOM   1691 HD12 LEU A 124      11.517   7.096   4.311  1.00  0.00      A    H
ATOM   1692 HD13 LEU A 124      11.259   8.761   4.938  1.00  0.00      A    H
ATOM   1693  CD2 LEU A 124      11.118  10.216   2.684  1.00  0.00      A    C
ATOM   1694 HD21 LEU A 124      11.351  10.828   3.582  1.00  0.00      A    H
ATOM   1695 HD22 LEU A 124      11.401  10.848   1.815  1.00  0.00      A    H
ATOM   1696 HD23 LEU A 124      10.013  10.110   2.644  1.00  0.00      A    H
ATOM   1697  C   LEU A 124      13.638   6.420   1.766  1.00  0.00      A    C
ATOM   1698  O   LEU A 124      12.718   5.683   1.669  1.00  0.00      A    O
ATOM   1699  N   LEU A 125      14.509   6.377   0.714  1.00  0.00      A    N
ATOM   1700  HN  LEU A 125      15.224   7.067   0.641  1.00  0.00      A    H
ATOM   1701  CA  LEU A 125      14.458   5.395  -0.411  1.00  0.00      A    C
ATOM   1702  HA  LEU A 125      13.461   5.275  -0.806  1.00  0.00      A    H
ATOM   1703  CB  LEU A 125      15.438   5.735  -1.514  1.00  0.00      A    C
ATOM   1704  HB1 LEU A 125      16.441   5.986  -1.107  1.00  0.00      A    H
ATOM   1705  HB2 LEU A 125      15.656   4.839  -2.133  1.00  0.00      A    H
ATOM   1706  CG  LEU A 125      15.042   6.891  -2.471  1.00  0.00      A    C
ATOM   1707  HG  LEU A 125      14.991   7.835  -1.888  1.00  0.00      A    H
ATOM   1708  CD1 LEU A 125      16.147   7.024  -3.521  1.00  0.00      A    C
ATOM   1709 HD11 LEU A 125      16.054   7.891  -4.210  1.00  0.00      A    H
ATOM   1710 HD12 LEU A 125      17.143   7.115  -3.038  1.00  0.00      A    H
ATOM   1711 HD13 LEU A 125      16.105   6.091  -4.123  1.00  0.00      A    H
ATOM   1712  CD2 LEU A 125      13.802   6.511  -3.191  1.00  0.00      A    C
ATOM   1713 HD21 LEU A 125      13.654   7.270  -3.989  1.00  0.00      A    H
ATOM   1714 HD22 LEU A 125      13.944   5.537  -3.706  1.00  0.00      A    H
ATOM   1715 HD23 LEU A 125      12.991   6.498  -2.432  1.00  0.00      A    H
ATOM   1716  C   LEU A 125      14.744   3.976   0.096  1.00  0.00      A    C
ATOM   1717  O   LEU A 125      14.032   3.043  -0.236  1.00  0.00      A    O
ATOM   1718  N   GLN A 126      15.807   3.737   0.898  1.00  0.00      A    N
ATOM   1719  HN  GLN A 126      16.368   4.527   1.132  1.00  0.00      A    H
ATOM   1720  CA  GLN A 126      16.231   2.458   1.484  1.00  0.00      A    C
ATOM   1721  HA  GLN A 126      16.357   1.876   0.583  1.00  0.00      A    H
ATOM   1722  CB  GLN A 126      17.520   2.481   2.312  1.00  0.00      A    C
ATOM   1723  HB1 GLN A 126      17.225   3.062   3.211  1.00  0.00      A    H
ATOM   1724  HB2 GLN A 126      17.685   1.448   2.684  1.00  0.00      A    H
ATOM   1725  CG  GLN A 126      18.672   3.130   1.609  1.00  0.00      A    C
ATOM   1726  HG1 GLN A 126      18.831   2.620   0.635  1.00  0.00      A    H
ATOM   1727  HG2 GLN A 126      18.474   4.206   1.421  1.00  0.00      A    H
ATOM   1728  CD  GLN A 126      20.036   3.105   2.333  1.00  0.00      A    C
ATOM   1729  OE1 GLN A 126      20.070   3.695   3.456  1.00  0.00      A    O
ATOM   1730  NE2 GLN A 126      21.107   2.531   1.742  1.00  0.00      A    N
ATOM   1731 HE21 GLN A 126      21.946   2.655   2.273  1.00  0.00      A    H
ATOM   1732 HE22 GLN A 126      20.998   1.946   0.939  1.00  0.00      A    H
ATOM   1733  C   GLN A 126      15.066   1.835   2.321  1.00  0.00      A    C
ATOM   1734  O   GLN A 126      14.886   0.583   2.362  1.00  0.00      A    O
ATOM   1735  N   ALA A 127      14.329   2.712   3.036  1.00  0.00      A    N
ATOM   1736  HN  ALA A 127      14.603   3.669   2.969  1.00  0.00      A    H
ATOM   1737  CA  ALA A 127      13.189   2.462   3.882  1.00  0.00      A    C
ATOM   1738  HA  ALA A 127      13.560   1.755   4.609  1.00  0.00      A    H
ATOM   1739  CB  ALA A 127      12.813   3.784   4.679  1.00  0.00      A    C
ATOM   1740  HB1 ALA A 127      11.984   3.661   5.409  1.00  0.00      A    H
ATOM   1741  HB2 ALA A 127      13.756   4.104   5.171  1.00  0.00      A    H
ATOM   1742  HB3 ALA A 127      12.699   4.602   3.937  1.00  0.00      A    H
ATOM   1743  C   ALA A 127      11.972   1.894   3.112  1.00  0.00      A    C
ATOM   1744  O   ALA A 127      11.556   0.747   3.385  1.00  0.00      A    O
ATOM   1745  N   VAL A 128      11.555   2.635   2.071  1.00  0.00      A    N
ATOM   1746  HN  VAL A 128      12.057   3.482   1.918  1.00  0.00      A    H
ATOM   1747  CA  VAL A 128      10.561   2.331   1.116  1.00  0.00      A    C
ATOM   1748  HA  VAL A 128       9.792   1.889   1.732  1.00  0.00      A    H
ATOM   1749  CB  VAL A 128       9.990   3.551   0.533  1.00  0.00      A    C
ATOM   1750  HB  VAL A 128      10.753   4.127  -0.034  1.00  0.00      A    H
ATOM   1751  CG1 VAL A 128       8.839   3.120  -0.428  1.00  0.00      A    C
ATOM   1752 HG11 VAL A 128       8.142   3.984  -0.458  1.00  0.00      A    H
ATOM   1753 HG12 VAL A 128       9.175   2.835  -1.448  1.00  0.00      A    H
ATOM   1754 HG13 VAL A 128       8.256   2.334   0.097  1.00  0.00      A    H
ATOM   1755  CG2 VAL A 128       9.450   4.564   1.578  1.00  0.00      A    C
ATOM   1756 HG21 VAL A 128      10.316   4.830   2.221  1.00  0.00      A    H
ATOM   1757 HG22 VAL A 128       9.048   5.429   1.008  1.00  0.00      A    H
ATOM   1758 HG23 VAL A 128       8.638   4.100   2.177  1.00  0.00      A    H
ATOM   1759  C   VAL A 128      10.787   1.172   0.192  1.00  0.00      A    C
ATOM   1760  O   VAL A 128       9.898   0.408  -0.187  1.00  0.00      A    O
ATOM   1761  N   ALA A 129      12.093   0.932  -0.080  1.00  0.00      A    N
ATOM   1762  HN  ALA A 129      12.817   1.596   0.089  1.00  0.00      A    H
ATOM   1763  CA  ALA A 129      12.573  -0.248  -0.741  1.00  0.00      A    C
ATOM   1764  HA  ALA A 129      12.194  -0.172  -1.749  1.00  0.00      A    H
ATOM   1765  CB  ALA A 129      14.126  -0.248  -0.822  1.00  0.00      A    C
ATOM   1766  HB1 ALA A 129      14.572  -0.949  -1.560  1.00  0.00      A    H
ATOM   1767  HB2 ALA A 129      14.570   0.698  -1.198  1.00  0.00      A    H
ATOM   1768  HB3 ALA A 129      14.608  -0.512   0.143  1.00  0.00      A    H
ATOM   1769  C   ALA A 129      12.071  -1.544  -0.069  1.00  0.00      A    C
ATOM   1770  O   ALA A 129      11.723  -2.548  -0.715  1.00  0.00      A    O
ATOM   1771  N   GLN A 130      12.156  -1.640   1.244  1.00  0.00      A    N
ATOM   1772  HN  GLN A 130      12.554  -0.857   1.716  1.00  0.00      A    H
ATOM   1773  CA  GLN A 130      11.900  -2.836   1.969  1.00  0.00      A    C
ATOM   1774  HA  GLN A 130      12.309  -3.685   1.441  1.00  0.00      A    H
ATOM   1775  CB  GLN A 130      12.698  -2.937   3.338  1.00  0.00      A    C
ATOM   1776  HB1 GLN A 130      12.411  -2.184   4.104  1.00  0.00      A    H
ATOM   1777  HB2 GLN A 130      12.583  -3.901   3.878  1.00  0.00      A    H
ATOM   1778  CG  GLN A 130      14.224  -2.718   3.220  1.00  0.00      A    C
ATOM   1779  HG1 GLN A 130      14.451  -1.736   2.752  1.00  0.00      A    H
ATOM   1780  HG2 GLN A 130      14.656  -2.682   4.243  1.00  0.00      A    H
ATOM   1781  CD  GLN A 130      14.970  -3.805   2.397  1.00  0.00      A    C
ATOM   1782  OE1 GLN A 130      14.502  -4.921   2.498  1.00  0.00      A    O
ATOM   1783  NE2 GLN A 130      16.016  -3.501   1.688  1.00  0.00      A    N
ATOM   1784 HE21 GLN A 130      16.380  -4.146   1.016  1.00  0.00      A    H
ATOM   1785 HE22 GLN A 130      16.376  -2.568   1.675  1.00  0.00      A    H
ATOM   1786  C   GLN A 130      10.454  -3.123   2.402  1.00  0.00      A    C
ATOM   1787  O   GLN A 130       9.893  -4.265   2.321  1.00  0.00      A    O
ATOM   1788  N   GLN A 131       9.722  -2.073   2.696  1.00  0.00      A    N
ATOM   1789  HN  GLN A 131       9.999  -1.117   2.631  1.00  0.00      A    H
ATOM   1790  CA  GLN A 131       8.352  -2.233   3.040  1.00  0.00      A    C
ATOM   1791  HA  GLN A 131       7.915  -3.053   2.489  1.00  0.00      A    H
ATOM   1792  CB  GLN A 131       8.293  -2.660   4.536  1.00  0.00      A    C
ATOM   1793  HB1 GLN A 131       7.249  -2.658   4.917  1.00  0.00      A    H
ATOM   1794  HB2 GLN A 131       8.680  -3.695   4.642  1.00  0.00      A    H
ATOM   1795  CG  GLN A 131       9.026  -1.764   5.546  1.00  0.00      A    C
ATOM   1796  HG1 GLN A 131      10.023  -1.521   5.121  1.00  0.00      A    H
ATOM   1797  HG2 GLN A 131       8.479  -0.824   5.773  1.00  0.00      A    H
ATOM   1798  CD  GLN A 131       9.115  -2.600   6.826  1.00  0.00      A    C
ATOM   1799  OE1 GLN A 131      10.047  -3.428   7.017  1.00  0.00      A    O
ATOM   1800  NE2 GLN A 131       8.250  -2.237   7.747  1.00  0.00      A    N
ATOM   1801 HE21 GLN A 131       8.415  -2.615   8.658  1.00  0.00      A    H
ATOM   1802 HE22 GLN A 131       7.440  -1.733   7.446  1.00  0.00      A    H
ATOM   1803  C   GLN A 131       7.717  -0.830   2.953  1.00  0.00      A    C
ATOM   1804  O   GLN A 131       8.436   0.219   2.845  1.00  0.00      A    O
ATOM   1805  N   PRO A 132       6.433  -0.649   3.024  1.00  0.00      A    N
ATOM   1806  CD  PRO A 132       5.562  -1.652   2.640  1.00  0.00      A    C
ATOM   1807  HD1 PRO A 132       5.306  -2.239   3.548  1.00  0.00      A    H
ATOM   1808  HD2 PRO A 132       6.015  -2.256   1.825  1.00  0.00      A    H
ATOM   1809  CA  PRO A 132       5.835   0.708   3.132  1.00  0.00      A    C
ATOM   1810  HA  PRO A 132       6.274   1.410   2.439  1.00  0.00      A    H
ATOM   1811  CB  PRO A 132       4.402   0.495   2.850  1.00  0.00      A    C
ATOM   1812  HB1 PRO A 132       3.761   0.419   3.755  1.00  0.00      A    H
ATOM   1813  HB2 PRO A 132       3.980   1.277   2.183  1.00  0.00      A    H
ATOM   1814  CG  PRO A 132       4.362  -0.870   2.122  1.00  0.00      A    C
ATOM   1815  HG1 PRO A 132       3.353  -1.332   2.186  1.00  0.00      A    H
ATOM   1816  HG2 PRO A 132       4.508  -0.735   1.029  1.00  0.00      A    H
ATOM   1817  C   PRO A 132       6.045   1.349   4.530  1.00  0.00      A    C
ATOM   1818  O   PRO A 132       6.122   0.604   5.508  1.00  0.00      A    O
ATOM   1819  N   VAL A 133       6.223   2.686   4.574  1.00  0.00      A    N
ATOM   1820  HN  VAL A 133       6.100   3.236   3.751  1.00  0.00      A    H
ATOM   1821  CA  VAL A 133       6.744   3.490   5.613  1.00  0.00      A    C
ATOM   1822  HA  VAL A 133       6.965   2.901   6.491  1.00  0.00      A    H
ATOM   1823  CB  VAL A 133       8.005   4.295   5.119  1.00  0.00      A    C
ATOM   1824  HB  VAL A 133       7.734   4.786   4.159  1.00  0.00      A    H
ATOM   1825  CG1 VAL A 133       8.462   5.382   6.146  1.00  0.00      A    C
ATOM   1826 HG11 VAL A 133       8.852   4.990   7.109  1.00  0.00      A    H
ATOM   1827 HG12 VAL A 133       9.321   5.969   5.758  1.00  0.00      A    H
ATOM   1828 HG13 VAL A 133       7.625   6.043   6.455  1.00  0.00      A    H
ATOM   1829  CG2 VAL A 133       9.164   3.315   4.842  1.00  0.00      A    C
ATOM   1830 HG21 VAL A 133       9.497   2.866   5.802  1.00  0.00      A    H
ATOM   1831 HG22 VAL A 133       8.818   2.503   4.168  1.00  0.00      A    H
ATOM   1832 HG23 VAL A 133      10.052   3.874   4.474  1.00  0.00      A    H
ATOM   1833  C   VAL A 133       5.663   4.493   6.010  1.00  0.00      A    C
ATOM   1834  O   VAL A 133       4.873   5.103   5.243  1.00  0.00      A    O
ATOM   1835  N   ALA A 134       5.569   4.821   7.282  1.00  0.00      A    N
ATOM   1836  HN  ALA A 134       6.084   4.326   7.978  1.00  0.00      A    H
ATOM   1837  CA  ALA A 134       4.881   5.952   7.921  1.00  0.00      A    C
ATOM   1838  HA  ALA A 134       3.979   6.060   7.337  1.00  0.00      A    H
ATOM   1839  CB  ALA A 134       4.571   5.687   9.388  1.00  0.00      A    C
ATOM   1840  HB1 ALA A 134       5.505   5.737   9.989  1.00  0.00      A    H
ATOM   1841  HB2 ALA A 134       3.823   6.432   9.734  1.00  0.00      A    H
ATOM   1842  HB3 ALA A 134       4.133   4.666   9.417  1.00  0.00      A    H
ATOM   1843  C   ALA A 134       5.637   7.253   7.727  1.00  0.00      A    C
ATOM   1844  O   ALA A 134       6.689   7.413   8.395  1.00  0.00      A    O
ATOM   1845  N   VAL A 135       5.146   8.207   6.960  1.00  0.00      A    N
ATOM   1846  HN  VAL A 135       4.237   8.045   6.582  1.00  0.00      A    H
ATOM   1847  CA  VAL A 135       5.822   9.496   6.787  1.00  0.00      A    C
ATOM   1848  HA  VAL A 135       6.771   9.513   7.301  1.00  0.00      A    H
ATOM   1849  CB  VAL A 135       6.196   9.807   5.342  1.00  0.00      A    C
ATOM   1850  HB  VAL A 135       6.753  10.768   5.379  1.00  0.00      A    H
ATOM   1851  CG1 VAL A 135       7.202   8.730   4.821  1.00  0.00      A    C
ATOM   1852 HG11 VAL A 135       7.519   8.973   3.784  1.00  0.00      A    H
ATOM   1853 HG12 VAL A 135       8.086   8.809   5.489  1.00  0.00      A    H
ATOM   1854 HG13 VAL A 135       6.694   7.756   4.655  1.00  0.00      A    H
ATOM   1855  CG2 VAL A 135       4.985  10.027   4.473  1.00  0.00      A    C
ATOM   1856 HG21 VAL A 135       4.241   9.211   4.347  1.00  0.00      A    H
ATOM   1857 HG22 VAL A 135       4.453  10.964   4.743  1.00  0.00      A    H
ATOM   1858 HG23 VAL A 135       5.422  10.091   3.454  1.00  0.00      A    H
ATOM   1859  C   VAL A 135       5.024  10.535   7.487  1.00  0.00      A    C
ATOM   1860  O   VAL A 135       3.782  10.513   7.459  1.00  0.00      A    O
ATOM   1861  N   THR A 136       5.669  11.487   8.236  1.00  0.00      A    N
ATOM   1862  HN  THR A 136       6.645  11.493   8.441  1.00  0.00      A    H
ATOM   1863  CA  THR A 136       4.879  12.524   8.918  1.00  0.00      A    C
ATOM   1864  HA  THR A 136       3.837  12.243   8.966  1.00  0.00      A    H
ATOM   1865  CB  THR A 136       5.220  12.884  10.312  1.00  0.00      A    C
ATOM   1866  HB  THR A 136       6.207  13.390  10.368  1.00  0.00      A    H
ATOM   1867  OG1 THR A 136       5.487  11.847  11.226  1.00  0.00      A    O
ATOM   1868  HG1 THR A 136       5.393  10.994  10.796  1.00  0.00      A    H
ATOM   1869  CG2 THR A 136       4.081  13.719  10.957  1.00  0.00      A    C
ATOM   1870 HG21 THR A 136       3.727  14.529  10.284  1.00  0.00      A    H
ATOM   1871 HG22 THR A 136       3.144  13.144  11.113  1.00  0.00      A    H
ATOM   1872 HG23 THR A 136       4.482  14.270  11.835  1.00  0.00      A    H
ATOM   1873  C   THR A 136       5.104  13.804   8.133  1.00  0.00      A    C
ATOM   1874  O   THR A 136       6.235  14.261   7.887  1.00  0.00      A    O
ATOM   1875  N   ILE A 137       4.022  14.504   7.627  1.00  0.00      A    N
ATOM   1876  HN  ILE A 137       3.088  14.221   7.828  1.00  0.00      A    H
ATOM   1877  CA  ILE A 137       4.146  15.748   6.917  1.00  0.00      A    C
ATOM   1878  HA  ILE A 137       5.121  16.199   7.026  1.00  0.00      A    H
ATOM   1879  CB  ILE A 137       3.800  15.566   5.424  1.00  0.00      A    C
ATOM   1880  HB  ILE A 137       3.803  16.531   4.874  1.00  0.00      A    H
ATOM   1881  CG2 ILE A 137       4.894  14.789   4.750  1.00  0.00      A    C
ATOM   1882 HG21 ILE A 137       4.622  14.766   3.673  1.00  0.00      A    H
ATOM   1883 HG22 ILE A 137       5.883  15.278   4.880  1.00  0.00      A    H
ATOM   1884 HG23 ILE A 137       4.834  13.748   5.133  1.00  0.00      A    H
ATOM   1885  CG1 ILE A 137       2.406  14.893   5.287  1.00  0.00      A    C
ATOM   1886 HG11 ILE A 137       2.458  13.817   5.556  1.00  0.00      A    H
ATOM   1887 HG12 ILE A 137       1.707  15.475   5.925  1.00  0.00      A    H
ATOM   1888  CD  ILE A 137       1.931  14.777   3.913  1.00  0.00      A    C
ATOM   1889  HD1 ILE A 137       2.658  14.300   3.222  1.00  0.00      A    H
ATOM   1890  HD2 ILE A 137       1.070  14.112   3.689  1.00  0.00      A    H
ATOM   1891  HD3 ILE A 137       1.538  15.757   3.568  1.00  0.00      A    H
ATOM   1892  C   ILE A 137       3.288  16.750   7.498  1.00  0.00      A    C
ATOM   1893  O   ILE A 137       2.569  16.624   8.551  1.00  0.00      A    O
ATOM   1894  N   ASP A 138       3.256  17.885   6.839  1.00  0.00      A    N
ATOM   1895  HN  ASP A 138       3.950  18.127   6.165  1.00  0.00      A    H
ATOM   1896  CA  ASP A 138       2.296  18.977   6.993  1.00  0.00      A    C
ATOM   1897  HA  ASP A 138       1.892  18.959   7.995  1.00  0.00      A    H
ATOM   1898  CB  ASP A 138       2.915  20.440   6.898  1.00  0.00      A    C
ATOM   1899  HB1 ASP A 138       3.607  20.557   7.759  1.00  0.00      A    H
ATOM   1900  HB2 ASP A 138       3.378  20.496   5.890  1.00  0.00      A    H
ATOM   1901  CG  ASP A 138       1.780  21.415   6.927  1.00  0.00      A    C
ATOM   1902  OD1 ASP A 138       1.721  22.226   6.002  1.00  0.00      A    O
ATOM   1903  OD2 ASP A 138       0.983  21.379   7.887  1.00  0.00      A    O
ATOM   1904  C   ASP A 138       1.202  18.730   6.013  1.00  0.00      A    C
ATOM   1905  O   ASP A 138       1.472  18.584   4.774  1.00  0.00      A    O
ATOM   1906  N   ALA A 139      -0.080  18.751   6.396  1.00  0.00      A    N
ATOM   1907  HN  ALA A 139      -0.145  19.117   7.321  1.00  0.00      A    H
ATOM   1908  CA  ALA A 139      -1.199  18.662   5.459  1.00  0.00      A    C
ATOM   1909  HA  ALA A 139      -0.790  18.979   4.511  1.00  0.00      A    H
ATOM   1910  CB  ALA A 139      -1.889  17.295   5.488  1.00  0.00      A    C
ATOM   1911  HB1 ALA A 139      -2.155  17.229   6.565  1.00  0.00      A    H
ATOM   1912  HB2 ALA A 139      -2.778  17.446   4.839  1.00  0.00      A    H
ATOM   1913  HB3 ALA A 139      -1.143  16.555   5.127  1.00  0.00      A    H
ATOM   1914  C   ALA A 139      -2.207  19.753   5.904  1.00  0.00      A    C
ATOM   1915  O   ALA A 139      -3.397  19.534   5.792  1.00  0.00      A    O
ATOM   1916  N   SER A 140      -1.737  20.918   6.427  1.00  0.00      A    N
ATOM   1917  HN  SER A 140      -0.771  21.123   6.561  1.00  0.00      A    H
ATOM   1918  CA  SER A 140      -2.593  21.881   7.043  1.00  0.00      A    C
ATOM   1919  HA  SER A 140      -3.566  21.533   7.357  1.00  0.00      A    H
ATOM   1920  CB  SER A 140      -1.934  22.332   8.370  1.00  0.00      A    C
ATOM   1921  HB1 SER A 140      -2.702  22.754   9.053  1.00  0.00      A    H
ATOM   1922  HB2 SER A 140      -1.618  21.453   8.971  1.00  0.00      A    H
ATOM   1923  OG  SER A 140      -0.829  23.186   8.164  1.00  0.00      A    O
ATOM   1924  HG1 SER A 140      -0.149  22.559   7.907  1.00  0.00      A    H
ATOM   1925  C   SER A 140      -2.885  23.015   6.124  1.00  0.00      A    C
ATOM   1926  O   SER A 140      -3.639  23.869   6.512  1.00  0.00      A    O
ATOM   1927  N   GLY A 141      -2.300  23.061   4.897  1.00  0.00      A    N
ATOM   1928  HN  GLY A 141      -1.741  22.311   4.550  1.00  0.00      A    H
ATOM   1929  CA  GLY A 141      -2.329  24.245   3.983  1.00  0.00      A    C
ATOM   1930  HA1 GLY A 141      -2.277  25.202   4.480  1.00  0.00      A    H
ATOM   1931  HA2 GLY A 141      -1.397  24.143   3.447  1.00  0.00      A    H
ATOM   1932  C   GLY A 141      -3.477  24.215   3.034  1.00  0.00      A    C
ATOM   1933  O   GLY A 141      -4.242  23.282   2.831  1.00  0.00      A    O
ATOM   1934  N   SER A 142      -3.460  25.314   2.237  1.00  0.00      A    N
ATOM   1935  HN  SER A 142      -2.680  25.924   2.348  1.00  0.00      A    H
ATOM   1936  CA  SER A 142      -4.454  25.678   1.278  1.00  0.00      A    C
ATOM   1937  HA  SER A 142      -5.427  25.566   1.734  1.00  0.00      A    H
ATOM   1938  CB  SER A 142      -4.280  27.239   1.140  1.00  0.00      A    C
ATOM   1939  HB1 SER A 142      -4.872  27.629   0.284  1.00  0.00      A    H
ATOM   1940  HB2 SER A 142      -4.556  27.900   1.989  1.00  0.00      A    H
ATOM   1941  OG  SER A 142      -2.921  27.608   0.859  1.00  0.00      A    O
ATOM   1942  HG1 SER A 142      -2.660  28.176   1.588  1.00  0.00      A    H
ATOM   1943  C   SER A 142      -4.326  24.871  -0.042  1.00  0.00      A    C
ATOM   1944  O   SER A 142      -5.316  24.273  -0.481  1.00  0.00      A    O
ATOM   1945  N   ASP A 143      -3.173  24.797  -0.667  1.00  0.00      A    N
ATOM   1946  HN  ASP A 143      -2.480  25.391  -0.266  1.00  0.00      A    H
ATOM   1947  CA  ASP A 143      -2.972  23.991  -1.886  1.00  0.00      A    C
ATOM   1948  HA  ASP A 143      -3.768  24.206  -2.583  1.00  0.00      A    H
ATOM   1949  CB  ASP A 143      -1.586  24.314  -2.539  1.00  0.00      A    C
ATOM   1950  HB1 ASP A 143      -0.736  23.921  -1.942  1.00  0.00      A    H
ATOM   1951  HB2 ASP A 143      -1.489  23.779  -3.508  1.00  0.00      A    H
ATOM   1952  CG  ASP A 143      -1.388  25.810  -2.769  1.00  0.00      A    C
ATOM   1953  OD1 ASP A 143      -2.022  26.355  -3.677  1.00  0.00      A    O
ATOM   1954  OD2 ASP A 143      -0.455  26.380  -2.138  1.00  0.00      A    O
ATOM   1955  C   ASP A 143      -3.010  22.494  -1.687  1.00  0.00      A    C
ATOM   1956  O   ASP A 143      -3.367  21.734  -2.514  1.00  0.00      A    O
ATOM   1957  N   PHE A 144      -2.669  21.953  -0.484  1.00  0.00      A    N
ATOM   1958  HN  PHE A 144      -2.077  22.526   0.077  1.00  0.00      A    H
ATOM   1959  CA  PHE A 144      -2.890  20.605  -0.006  1.00  0.00      A    C
ATOM   1960  HA  PHE A 144      -2.606  19.987  -0.845  1.00  0.00      A    H
ATOM   1961  CB  PHE A 144      -2.029  20.430   1.314  1.00  0.00      A    C
ATOM   1962  HB1 PHE A 144      -1.133  21.078   1.207  1.00  0.00      A    H
ATOM   1963  HB2 PHE A 144      -2.464  20.781   2.274  1.00  0.00      A    H
ATOM   1964  CG  PHE A 144      -1.514  19.012   1.500  1.00  0.00      A    C
ATOM   1965  CD1 PHE A 144      -0.168  18.561   1.187  1.00  0.00      A    C
ATOM   1966  HD1 PHE A 144       0.583  19.305   0.968  1.00  0.00      A    H
ATOM   1967  CE1 PHE A 144       0.146  17.233   1.282  1.00  0.00      A    C
ATOM   1968  HE1 PHE A 144       1.133  16.946   0.952  1.00  0.00      A    H
ATOM   1969  CZ  PHE A 144      -0.871  16.337   1.817  1.00  0.00      A    C
ATOM   1970  HZ  PHE A 144      -0.580  15.303   1.928  1.00  0.00      A    H
ATOM   1971  CD2 PHE A 144      -2.468  18.090   2.006  1.00  0.00      A    C
ATOM   1972  HD2 PHE A 144      -3.422  18.397   2.410  1.00  0.00      A    H
ATOM   1973  CE2 PHE A 144      -2.162  16.763   2.213  1.00  0.00      A    C
ATOM   1974  HE2 PHE A 144      -2.856  16.094   2.699  1.00  0.00      A    H
ATOM   1975  C   PHE A 144      -4.307  20.196   0.277  1.00  0.00      A    C
ATOM   1976  O   PHE A 144      -4.722  19.081  -0.152  1.00  0.00      A    O
ATOM   1977  N   GLN A 145      -5.119  20.978   0.918  1.00  0.00      A    N
ATOM   1978  HN  GLN A 145      -4.755  21.838   1.268  1.00  0.00      A    H
ATOM   1979  CA  GLN A 145      -6.537  20.728   1.005  1.00  0.00      A    C
ATOM   1980  HA  GLN A 145      -6.670  19.759   1.461  1.00  0.00      A    H
ATOM   1981  CB  GLN A 145      -7.328  21.639   1.918  1.00  0.00      A    C
ATOM   1982  HB1 GLN A 145      -7.054  22.666   1.594  1.00  0.00      A    H
ATOM   1983  HB2 GLN A 145      -8.414  21.410   1.971  1.00  0.00      A    H
ATOM   1984  CG  GLN A 145      -6.841  21.428   3.411  1.00  0.00      A    C
ATOM   1985  HG1 GLN A 145      -7.180  20.414   3.714  1.00  0.00      A    H
ATOM   1986  HG2 GLN A 145      -5.732  21.440   3.488  1.00  0.00      A    H
ATOM   1987  CD  GLN A 145      -7.463  22.455   4.392  1.00  0.00      A    C
ATOM   1988  OE1 GLN A 145      -8.214  22.011   5.210  1.00  0.00      A    O
ATOM   1989  NE2 GLN A 145      -7.123  23.760   4.326  1.00  0.00      A    N
ATOM   1990 HE21 GLN A 145      -7.532  24.360   5.013  1.00  0.00      A    H
ATOM   1991 HE22 GLN A 145      -6.431  24.133   3.709  1.00  0.00      A    H
ATOM   1992  C   GLN A 145      -7.202  20.676  -0.392  1.00  0.00      A    C
ATOM   1993  O   GLN A 145      -8.044  19.796  -0.694  1.00  0.00      A    O
ATOM   1994  N   GLN A 146      -6.997  21.642  -1.277  1.00  0.00      A    N
ATOM   1995  HN  GLN A 146      -6.541  22.481  -0.992  1.00  0.00      A    H
ATOM   1996  CA  GLN A 146      -7.463  21.753  -2.654  1.00  0.00      A    C
ATOM   1997  HA  GLN A 146      -8.475  21.380  -2.618  1.00  0.00      A    H
ATOM   1998  CB  GLN A 146      -7.663  23.202  -3.151  1.00  0.00      A    C
ATOM   1999  HB1 GLN A 146      -6.645  23.584  -3.380  1.00  0.00      A    H
ATOM   2000  HB2 GLN A 146      -8.261  23.212  -4.087  1.00  0.00      A    H
ATOM   2001  CG  GLN A 146      -8.539  24.034  -2.172  1.00  0.00      A    C
ATOM   2002  HG1 GLN A 146      -9.578  23.641  -2.163  1.00  0.00      A    H
ATOM   2003  HG2 GLN A 146      -8.058  24.056  -1.170  1.00  0.00      A    H
ATOM   2004  CD  GLN A 146      -8.667  25.406  -2.736  1.00  0.00      A    C
ATOM   2005  OE1 GLN A 146      -9.639  25.771  -3.430  1.00  0.00      A    O
ATOM   2006  NE2 GLN A 146      -7.647  26.218  -2.502  1.00  0.00      A    N
ATOM   2007 HE21 GLN A 146      -7.738  27.175  -2.778  1.00  0.00      A    H
ATOM   2008 HE22 GLN A 146      -7.055  25.796  -1.817  1.00  0.00      A    H
ATOM   2009  C   GLN A 146      -6.613  20.899  -3.644  1.00  0.00      A    C
ATOM   2010  O   GLN A 146      -6.533  21.200  -4.815  1.00  0.00      A    O
ATOM   2011  N   TYR A 147      -6.022  19.823  -3.198  1.00  0.00      A    N
ATOM   2012  HN  TYR A 147      -6.077  19.572  -2.234  1.00  0.00      A    H
ATOM   2013  CA  TYR A 147      -5.159  18.988  -4.017  1.00  0.00      A    C
ATOM   2014  HA  TYR A 147      -4.700  19.595  -4.783  1.00  0.00      A    H
ATOM   2015  CB  TYR A 147      -4.140  18.366  -3.139  1.00  0.00      A    C
ATOM   2016  HB1 TYR A 147      -3.368  19.022  -2.683  1.00  0.00      A    H
ATOM   2017  HB2 TYR A 147      -4.685  17.804  -2.351  1.00  0.00      A    H
ATOM   2018  CG  TYR A 147      -3.365  17.352  -3.901  1.00  0.00      A    C
ATOM   2019  CD1 TYR A 147      -2.378  17.711  -4.772  1.00  0.00      A    C
ATOM   2020  HD1 TYR A 147      -2.097  18.750  -4.864  1.00  0.00      A    H
ATOM   2021  CE1 TYR A 147      -1.675  16.784  -5.588  1.00  0.00      A    C
ATOM   2022  HE1 TYR A 147      -0.833  17.197  -6.123  1.00  0.00      A    H
ATOM   2023  CZ  TYR A 147      -1.932  15.389  -5.491  1.00  0.00      A    C
ATOM   2024  OH  TYR A 147      -1.102  14.374  -6.228  1.00  0.00      A    O
ATOM   2025  HH  TYR A 147      -0.438  14.709  -6.835  1.00  0.00      A    H
ATOM   2026  CD2 TYR A 147      -3.686  15.954  -3.801  1.00  0.00      A    C
ATOM   2027  HD2 TYR A 147      -4.436  15.636  -3.091  1.00  0.00      A    H
ATOM   2028  CE2 TYR A 147      -2.987  15.068  -4.633  1.00  0.00      A    C
ATOM   2029  HE2 TYR A 147      -3.230  14.019  -4.547  1.00  0.00      A    H
ATOM   2030  C   TYR A 147      -6.065  18.001  -4.898  1.00  0.00      A    C
ATOM   2031  O   TYR A 147      -6.871  17.265  -4.320  1.00  0.00      A    O
ATOM   2032  N   SER A 148      -5.901  18.115  -6.226  1.00  0.00      A    N
ATOM   2033  HN  SER A 148      -5.248  18.717  -6.678  1.00  0.00      A    H
ATOM   2034  CA  SER A 148      -6.747  17.456  -7.184  1.00  0.00      A    C
ATOM   2035  HA  SER A 148      -7.623  17.058  -6.694  1.00  0.00      A    H
ATOM   2036  CB  SER A 148      -7.034  18.319  -8.394  1.00  0.00      A    C
ATOM   2037  HB1 SER A 148      -6.133  18.798  -8.832  1.00  0.00      A    H
ATOM   2038  HB2 SER A 148      -7.568  17.684  -9.133  1.00  0.00      A    H
ATOM   2039  OG  SER A 148      -7.897  19.434  -8.099  1.00  0.00      A    O
ATOM   2040  HG1 SER A 148      -7.953  20.107  -8.781  1.00  0.00      A    H
ATOM   2041  C   SER A 148      -5.956  16.271  -7.678  1.00  0.00      A    C
ATOM   2042  O   SER A 148      -6.521  15.176  -7.617  1.00  0.00      A    O
ATOM   2043  N   GLY A 149      -4.747  16.520  -8.098  1.00  0.00      A    N
ATOM   2044  HN  GLY A 149      -4.273  17.397  -8.092  1.00  0.00      A    H
ATOM   2045  CA  GLY A 149      -3.837  15.542  -8.504  1.00  0.00      A    C
ATOM   2046  HA1 GLY A 149      -3.481  15.135  -7.570  1.00  0.00      A    H
ATOM   2047  HA2 GLY A 149      -4.185  14.820  -9.228  1.00  0.00      A    H
ATOM   2048  C   GLY A 149      -2.688  16.269  -9.073  1.00  0.00      A    C
ATOM   2049  O   GLY A 149      -2.623  17.506  -9.096  1.00  0.00      A    O
ATOM   2050  N   GLY A 150      -1.728  15.554  -9.599  1.00  0.00      A    N
ATOM   2051  HN  GLY A 150      -1.904  14.602  -9.838  1.00  0.00      A    H
ATOM   2052  CA  GLY A 150      -0.412  16.089  -9.990  1.00  0.00      A    C
ATOM   2053  HA1 GLY A 150      -0.069  15.754 -10.958  1.00  0.00      A    H
ATOM   2054  HA2 GLY A 150      -0.569  17.153 -10.088  1.00  0.00      A    H
ATOM   2055  C   GLY A 150       0.716  15.822  -9.114  1.00  0.00      A    C
ATOM   2056  O   GLY A 150       0.566  15.187  -8.096  1.00  0.00      A    O
ATOM   2057  N   VAL A 151       1.946  16.402  -9.426  1.00  0.00      A    N
ATOM   2058  HN  VAL A 151       2.108  16.921 -10.262  1.00  0.00      A    H
ATOM   2059  CA  VAL A 151       3.111  16.267  -8.597  1.00  0.00      A    C
ATOM   2060  HA  VAL A 151       2.895  15.435  -7.944  1.00  0.00      A    H
ATOM   2061  CB  VAL A 151       4.374  15.902  -9.237  1.00  0.00      A    C
ATOM   2062  HB  VAL A 151       4.651  16.734  -9.918  1.00  0.00      A    H
ATOM   2063  CG1 VAL A 151       5.456  15.610  -8.152  1.00  0.00      A    C
ATOM   2064 HG11 VAL A 151       5.749  16.408  -7.438  1.00  0.00      A    H
ATOM   2065 HG12 VAL A 151       5.112  14.700  -7.615  1.00  0.00      A    H
ATOM   2066 HG13 VAL A 151       6.372  15.254  -8.671  1.00  0.00      A    H
ATOM   2067  CG2 VAL A 151       4.158  14.609 -10.133  1.00  0.00      A    C
ATOM   2068 HG21 VAL A 151       5.154  14.527 -10.617  1.00  0.00      A    H
ATOM   2069 HG22 VAL A 151       4.016  13.615  -9.658  1.00  0.00      A    H
ATOM   2070 HG23 VAL A 151       3.342  14.744 -10.875  1.00  0.00      A    H
ATOM   2071  C   VAL A 151       3.288  17.536  -7.819  1.00  0.00      A    C
ATOM   2072  O   VAL A 151       3.744  18.599  -8.264  1.00  0.00      A    O
ATOM   2073  N   PHE A 152       2.943  17.365  -6.481  1.00  0.00      A    N
ATOM   2074  HN  PHE A 152       2.823  16.417  -6.196  1.00  0.00      A    H
ATOM   2075  CA  PHE A 152       3.059  18.364  -5.438  1.00  0.00      A    C
ATOM   2076  HA  PHE A 152       2.566  19.232  -5.848  1.00  0.00      A    H
ATOM   2077  CB  PHE A 152       2.252  17.970  -4.153  1.00  0.00      A    C
ATOM   2078  HB1 PHE A 152       1.364  17.349  -4.399  1.00  0.00      A    H
ATOM   2079  HB2 PHE A 152       2.872  17.299  -3.521  1.00  0.00      A    H
ATOM   2080  CG  PHE A 152       1.917  19.099  -3.225  1.00  0.00      A    C
ATOM   2081  CD1 PHE A 152       0.763  19.817  -3.504  1.00  0.00      A    C
ATOM   2082  HD1 PHE A 152       0.049  19.559  -4.273  1.00  0.00      A    H
ATOM   2083  CE1 PHE A 152       0.516  20.960  -2.694  1.00  0.00      A    C
ATOM   2084  HE1 PHE A 152      -0.389  21.522  -2.865  1.00  0.00      A    H
ATOM   2085  CZ  PHE A 152       1.372  21.342  -1.681  1.00  0.00      A    C
ATOM   2086  HZ  PHE A 152       1.168  22.296  -1.218  1.00  0.00      A    H
ATOM   2087  CD2 PHE A 152       2.791  19.426  -2.209  1.00  0.00      A    C
ATOM   2088  HD2 PHE A 152       3.741  18.918  -2.133  1.00  0.00      A    H
ATOM   2089  CE2 PHE A 152       2.524  20.612  -1.432  1.00  0.00      A    C
ATOM   2090  HE2 PHE A 152       3.248  20.842  -0.664  1.00  0.00      A    H
ATOM   2091  C   PHE A 152       4.429  18.879  -5.127  1.00  0.00      A    C
ATOM   2092  O   PHE A 152       5.418  18.193  -5.018  1.00  0.00      A    O
ATOM   2093  N   SER A 153       4.522  20.249  -5.023  1.00  0.00      A    N
ATOM   2094  HN  SER A 153       3.661  20.749  -5.082  1.00  0.00      A    H
ATOM   2095  CA  SER A 153       5.716  20.956  -4.511  1.00  0.00      A    C
ATOM   2096  HA  SER A 153       6.404  20.202  -4.156  1.00  0.00      A    H
ATOM   2097  CB  SER A 153       6.511  21.868  -5.469  1.00  0.00      A    C
ATOM   2098  HB1 SER A 153       6.776  21.276  -6.371  1.00  0.00      A    H
ATOM   2099  HB2 SER A 153       5.851  22.670  -5.863  1.00  0.00      A    H
ATOM   2100  OG  SER A 153       7.716  22.345  -4.806  1.00  0.00      A    O
ATOM   2101  HG1 SER A 153       8.283  22.487  -5.567  1.00  0.00      A    H
ATOM   2102  C   SER A 153       5.327  21.813  -3.322  1.00  0.00      A    C
ATOM   2103  O   SER A 153       5.845  21.646  -2.206  1.00  0.00      A    O
ATOM   2104  N   GLY A 154       4.499  22.831  -3.477  1.00  0.00      A    N
ATOM   2105  HN  GLY A 154       3.955  22.923  -4.308  1.00  0.00      A    H
ATOM   2106  CA  GLY A 154       4.038  23.693  -2.353  1.00  0.00      A    C
ATOM   2107  HA1 GLY A 154       3.938  22.995  -1.535  1.00  0.00      A    H
ATOM   2108  HA2 GLY A 154       4.756  24.475  -2.154  1.00  0.00      A    H
ATOM   2109  C   GLY A 154       2.730  24.258  -2.643  1.00  0.00      A    C
ATOM   2110  O   GLY A 154       2.115  24.086  -3.704  1.00  0.00      A    O
ATOM   2111  N   SER A 155       2.160  25.076  -1.729  1.00  0.00      A    N
ATOM   2112  HN  SER A 155       1.221  25.379  -1.866  1.00  0.00      A    H
ATOM   2113  CA  SER A 155       2.756  25.560  -0.459  1.00  0.00      A    C
ATOM   2114  HA  SER A 155       3.822  25.648  -0.611  1.00  0.00      A    H
ATOM   2115  CB  SER A 155       2.282  26.963   0.093  1.00  0.00      A    C
ATOM   2116  HB1 SER A 155       2.760  27.041   1.093  1.00  0.00      A    H
ATOM   2117  HB2 SER A 155       2.739  27.790  -0.492  1.00  0.00      A    H
ATOM   2118  OG  SER A 155       0.914  27.107   0.381  1.00  0.00      A    O
ATOM   2119  HG1 SER A 155       0.428  27.124  -0.446  1.00  0.00      A    H
ATOM   2120  C   SER A 155       2.609  24.536   0.660  1.00  0.00      A    C
ATOM   2121  O   SER A 155       1.681  23.695   0.602  1.00  0.00      A    O
ATOM   2122  N   CYS A 156       3.456  24.556   1.734  1.00  0.00      A    N
ATOM   2123  HN  CYS A 156       4.245  25.163   1.800  1.00  0.00      A    H
ATOM   2124  CA  CYS A 156       3.144  23.744   2.922  1.00  0.00      A    C
ATOM   2125  HA  CYS A 156       2.129  24.026   3.160  1.00  0.00      A    H
ATOM   2126  CB  CYS A 156       3.237  22.174   2.782  1.00  0.00      A    C
ATOM   2127  HB1 CYS A 156       3.147  21.684   3.776  1.00  0.00      A    H
ATOM   2128  HB2 CYS A 156       2.319  21.814   2.270  1.00  0.00      A    H
ATOM   2129  SG  CYS A 156       4.614  21.413   1.805  1.00  0.00      A    S
ATOM   2130  C   CYS A 156       4.036  24.257   4.062  1.00  0.00      A    C
ATOM   2131  O   CYS A 156       4.923  25.081   3.811  1.00  0.00      A    O
ATOM   2132  N   GLY A 157       3.685  23.871   5.297  1.00  0.00      A    N
ATOM   2133  HN  GLY A 157       2.934  23.222   5.388  1.00  0.00      A    H
ATOM   2134  CA  GLY A 157       4.198  24.504   6.529  1.00  0.00      A    C
ATOM   2135  HA1 GLY A 157       4.131  25.578   6.442  1.00  0.00      A    H
ATOM   2136  HA2 GLY A 157       3.611  24.087   7.335  1.00  0.00      A    H
ATOM   2137  C   GLY A 157       5.659  24.147   6.862  1.00  0.00      A    C
ATOM   2138  O   GLY A 157       6.434  23.639   6.051  1.00  0.00      A    O
ATOM   2139  N   THR A 158       6.077  24.601   8.097  1.00  0.00      A    N
ATOM   2140  HN  THR A 158       5.404  25.077   8.659  1.00  0.00      A    H
ATOM   2141  CA  THR A 158       7.282  24.298   8.754  1.00  0.00      A    C
ATOM   2142  HA  THR A 158       8.017  23.833   8.114  1.00  0.00      A    H
ATOM   2143  CB  THR A 158       7.827  25.561   9.417  1.00  0.00      A    C
ATOM   2144  HB  THR A 158       8.646  25.327  10.131  1.00  0.00      A    H
ATOM   2145  OG1 THR A 158       6.911  26.271  10.154  1.00  0.00      A    O
ATOM   2146  HG1 THR A 158       7.345  27.098  10.373  1.00  0.00      A    H
ATOM   2147  CG2 THR A 158       8.353  26.536   8.311  1.00  0.00      A    C
ATOM   2148 HG21 THR A 158       8.784  27.439   8.793  1.00  0.00      A    H
ATOM   2149 HG22 THR A 158       9.140  26.024   7.717  1.00  0.00      A    H
ATOM   2150 HG23 THR A 158       7.583  26.815   7.561  1.00  0.00      A    H
ATOM   2151  C   THR A 158       7.136  23.185   9.823  1.00  0.00      A    C
ATOM   2152  O   THR A 158       7.909  22.230   9.897  1.00  0.00      A    O
ATOM   2153  N   ASN A 159       6.084  23.258  10.615  1.00  0.00      A    N
ATOM   2154  HN  ASN A 159       5.481  24.051  10.589  1.00  0.00      A    H
ATOM   2155  CA  ASN A 159       5.770  22.231  11.636  1.00  0.00      A    C
ATOM   2156  HA  ASN A 159       6.673  21.816  12.058  1.00  0.00      A    H
ATOM   2157  CB  ASN A 159       4.846  22.806  12.739  1.00  0.00      A    C
ATOM   2158  HB1 ASN A 159       3.901  23.170  12.281  1.00  0.00      A    H
ATOM   2159  HB2 ASN A 159       4.765  22.071  13.567  1.00  0.00      A    H
ATOM   2160  CG  ASN A 159       5.603  24.002  13.439  1.00  0.00      A    C
ATOM   2161  OD1 ASN A 159       6.825  24.209  13.255  1.00  0.00      A    O
ATOM   2162  ND2 ASN A 159       4.988  24.814  14.322  1.00  0.00      A    N
ATOM   2163 HD21 ASN A 159       5.589  25.359  14.907  1.00  0.00      A    H
ATOM   2164 HD22 ASN A 159       4.003  24.764  14.483  1.00  0.00      A    H
ATOM   2165  C   ASN A 159       5.039  21.116  11.033  1.00  0.00      A    C
ATOM   2166  O   ASN A 159       4.424  21.231   9.935  1.00  0.00      A    O
ATOM   2167  N   LEU A 160       5.005  19.941  11.666  1.00  0.00      A    N
ATOM   2168  HN  LEU A 160       5.586  19.849  12.471  1.00  0.00      A    H
ATOM   2169  CA  LEU A 160       4.168  18.836  11.193  1.00  0.00      A    C
ATOM   2170  HA  LEU A 160       4.173  18.825  10.113  1.00  0.00      A    H
ATOM   2171  CB  LEU A 160       4.843  17.530  11.605  1.00  0.00      A    C
ATOM   2172  HB1 LEU A 160       4.752  17.414  12.706  1.00  0.00      A    H
ATOM   2173  HB2 LEU A 160       4.376  16.639  11.133  1.00  0.00      A    H
ATOM   2174  CG  LEU A 160       6.306  17.347  11.309  1.00  0.00      A    C
ATOM   2175  HG  LEU A 160       6.779  18.332  11.509  1.00  0.00      A    H
ATOM   2176  CD1 LEU A 160       6.953  16.408  12.390  1.00  0.00      A    C
ATOM   2177 HD11 LEU A 160       6.800  16.768  13.430  1.00  0.00      A    H
ATOM   2178 HD12 LEU A 160       6.422  15.432  12.393  1.00  0.00      A    H
ATOM   2179 HD13 LEU A 160       8.024  16.162  12.225  1.00  0.00      A    H
ATOM   2180  CD2 LEU A 160       6.493  16.828   9.857  1.00  0.00      A    C
ATOM   2181 HD21 LEU A 160       5.809  15.975   9.659  1.00  0.00      A    H
ATOM   2182 HD22 LEU A 160       6.182  17.569   9.090  1.00  0.00      A    H
ATOM   2183 HD23 LEU A 160       7.552  16.594   9.618  1.00  0.00      A    H
ATOM   2184  C   LEU A 160       2.716  18.916  11.547  1.00  0.00      A    C
ATOM   2185  O   LEU A 160       2.304  19.628  12.503  1.00  0.00      A    O
ATOM   2186  N   ASP A 161       1.857  18.184  10.852  1.00  0.00      A    N
ATOM   2187  HN  ASP A 161       2.215  17.754  10.026  1.00  0.00      A    H
ATOM   2188  CA  ASP A 161       0.443  17.959  11.042  1.00  0.00      A    C
ATOM   2189  HA  ASP A 161       0.146  18.537  11.904  1.00  0.00      A    H
ATOM   2190  CB  ASP A 161      -0.332  18.404   9.819  1.00  0.00      A    C
ATOM   2191  HB1 ASP A 161      -0.125  19.456   9.528  1.00  0.00      A    H
ATOM   2192  HB2 ASP A 161       0.034  17.820   8.947  1.00  0.00      A    H
ATOM   2193  CG  ASP A 161      -1.824  18.156  10.030  1.00  0.00      A    C
ATOM   2194  OD1 ASP A 161      -2.535  17.664   9.128  1.00  0.00      A    O
ATOM   2195  OD2 ASP A 161      -2.263  18.487  11.134  1.00  0.00      A    O
ATOM   2196  C   ASP A 161       0.194  16.516  11.347  1.00  0.00      A    C
ATOM   2197  O   ASP A 161      -0.061  16.267  12.515  1.00  0.00      A    O
ATOM   2198  N   HSP A 162       0.231  15.545  10.399  1.00  0.00      A    N
ATOM   2199  HN  HSP A 162       0.470  15.855   9.482  1.00  0.00      A    H
ATOM   2200  CA  HSP A 162      -0.330  14.289  10.649  1.00  0.00      A    C
ATOM   2201  HA  HSP A 162      -0.108  14.016  11.670  1.00  0.00      A    H
ATOM   2202  CB  HSP A 162      -1.849  14.275  10.404  1.00  0.00      A    C
ATOM   2203  HB1 HSP A 162      -2.362  13.470  10.972  1.00  0.00      A    H
ATOM   2204  HB2 HSP A 162      -2.216  15.268  10.741  1.00  0.00      A    H
ATOM   2205  CD2 HSP A 162      -2.400  12.949   8.290  1.00  0.00      A    C
ATOM   2206  HD2 HSP A 162      -2.082  11.942   8.530  1.00  0.00      A    H
ATOM   2207  CG  HSP A 162      -2.250  14.105   8.980  1.00  0.00      A    C
ATOM   2208  NE2 HSP A 162      -3.109  13.286   7.167  1.00  0.00      A    N
ATOM   2209  HE2 HSP A 162      -3.494  12.703   6.451  1.00  0.00      A    H
ATOM   2210  ND1 HSP A 162      -2.956  15.102   8.347  1.00  0.00      A    N
ATOM   2211  HD1 HSP A 162      -2.949  16.028   8.724  1.00  0.00      A    H
ATOM   2212  CE1 HSP A 162      -3.502  14.549   7.250  1.00  0.00      A    C
ATOM   2213  HE1 HSP A 162      -4.035  15.140   6.535  1.00  0.00      A    H
ATOM   2214  C   HSP A 162       0.469  13.326   9.882  1.00  0.00      A    C
ATOM   2215  O   HSP A 162       1.265  13.731   8.966  1.00  0.00      A    O
ATOM   2216  N   VAL A 163       0.331  12.044  10.192  1.00  0.00      A    N
ATOM   2217  HN  VAL A 163      -0.215  11.834  10.999  1.00  0.00      A    H
ATOM   2218  CA  VAL A 163       1.096  10.914   9.630  1.00  0.00      A    C
ATOM   2219  HA  VAL A 163       2.059  11.348   9.402  1.00  0.00      A    H
ATOM   2220  CB  VAL A 163       1.329   9.807  10.642  1.00  0.00      A    C
ATOM   2221  HB  VAL A 163       0.350   9.344  10.886  1.00  0.00      A    H
ATOM   2222  CG1 VAL A 163       2.332   8.698  10.029  1.00  0.00      A    C
ATOM   2223 HG11 VAL A 163       3.305   9.215   9.890  1.00  0.00      A    H
ATOM   2224 HG12 VAL A 163       2.318   7.828  10.720  1.00  0.00      A    H
ATOM   2225 HG13 VAL A 163       2.097   8.373   8.993  1.00  0.00      A    H
ATOM   2226  CG2 VAL A 163       2.009  10.286  11.888  1.00  0.00      A    C
ATOM   2227 HG21 VAL A 163       2.026   9.404  12.564  1.00  0.00      A    H
ATOM   2228 HG22 VAL A 163       3.074  10.553  11.714  1.00  0.00      A    H
ATOM   2229 HG23 VAL A 163       1.413  11.044  12.439  1.00  0.00      A    H
ATOM   2230  C   VAL A 163       0.323  10.402   8.378  1.00  0.00      A    C
ATOM   2231  O   VAL A 163      -0.925  10.184   8.435  1.00  0.00      A    O
ATOM   2232  N   VAL A 164       0.964  10.095   7.292  1.00  0.00      A    N
ATOM   2233  HN  VAL A 164       1.949  10.235   7.236  1.00  0.00      A    H
ATOM   2234  CA  VAL A 164       0.329   9.537   6.092  1.00  0.00      A    C
ATOM   2235  HA  VAL A 164      -0.597   9.035   6.329  1.00  0.00      A    H
ATOM   2236  CB  VAL A 164       0.189  10.603   5.015  1.00  0.00      A    C
ATOM   2237  HB  VAL A 164      -0.149  10.169   4.049  1.00  0.00      A    H
ATOM   2238  CG1 VAL A 164      -0.896  11.698   5.472  1.00  0.00      A    C
ATOM   2239 HG11 VAL A 164      -1.097  12.438   4.669  1.00  0.00      A    H
ATOM   2240 HG12 VAL A 164      -1.870  11.209   5.688  1.00  0.00      A    H
ATOM   2241 HG13 VAL A 164      -0.528  12.283   6.343  1.00  0.00      A    H
ATOM   2242  CG2 VAL A 164       1.506  11.366   4.783  1.00  0.00      A    C
ATOM   2243 HG21 VAL A 164       1.448  12.200   4.052  1.00  0.00      A    H
ATOM   2244 HG22 VAL A 164       1.947  11.814   5.699  1.00  0.00      A    H
ATOM   2245 HG23 VAL A 164       2.163  10.517   4.498  1.00  0.00      A    H
ATOM   2246  C   VAL A 164       1.334   8.447   5.588  1.00  0.00      A    C
ATOM   2247  O   VAL A 164       2.410   8.320   6.129  1.00  0.00      A    O
ATOM   2248  N   THR A 165       0.943   7.575   4.613  1.00  0.00      A    N
ATOM   2249  HN  THR A 165       0.118   7.715   4.071  1.00  0.00      A    H
ATOM   2250  CA  THR A 165       1.594   6.316   4.407  1.00  0.00      A    C
ATOM   2251  HA  THR A 165       2.309   6.225   5.211  1.00  0.00      A    H
ATOM   2252  CB  THR A 165       0.630   5.190   4.279  1.00  0.00      A    C
ATOM   2253  HB  THR A 165       0.015   5.131   3.356  1.00  0.00      A    H
ATOM   2254  OG1 THR A 165      -0.319   5.203   5.341  1.00  0.00      A    O
ATOM   2255  HG1 THR A 165      -1.117   5.401   4.847  1.00  0.00      A    H
ATOM   2256  CG2 THR A 165       1.459   3.935   4.460  1.00  0.00      A    C
ATOM   2257 HG21 THR A 165       2.211   3.806   3.652  1.00  0.00      A    H
ATOM   2258 HG22 THR A 165       2.059   4.040   5.390  1.00  0.00      A    H
ATOM   2259 HG23 THR A 165       0.859   3.000   4.485  1.00  0.00      A    H
ATOM   2260  C   THR A 165       2.272   6.417   3.032  1.00  0.00      A    C
ATOM   2261  O   THR A 165       1.576   6.581   2.026  1.00  0.00      A    O
ATOM   2262  N   ALA A 166       3.600   6.343   2.978  1.00  0.00      A    N
ATOM   2263  HN  ALA A 166       4.107   6.111   3.805  1.00  0.00      A    H
ATOM   2264  CA  ALA A 166       4.520   6.384   1.857  1.00  0.00      A    C
ATOM   2265  HA  ALA A 166       4.188   7.200   1.232  1.00  0.00      A    H
ATOM   2266  CB  ALA A 166       5.978   6.738   2.063  1.00  0.00      A    C
ATOM   2267  HB1 ALA A 166       6.384   6.229   2.962  1.00  0.00      A    H
ATOM   2268  HB2 ALA A 166       6.664   6.628   1.196  1.00  0.00      A    H
ATOM   2269  HB3 ALA A 166       6.150   7.789   2.379  1.00  0.00      A    H
ATOM   2270  C   ALA A 166       4.597   5.016   1.207  1.00  0.00      A    C
ATOM   2271  O   ALA A 166       5.198   4.093   1.688  1.00  0.00      A    O
ATOM   2272  N   VAL A 167       3.847   4.930   0.115  1.00  0.00      A    N
ATOM   2273  HN  VAL A 167       3.460   5.753  -0.293  1.00  0.00      A    H
ATOM   2274  CA  VAL A 167       3.514   3.692  -0.566  1.00  0.00      A    C
ATOM   2275  HA  VAL A 167       3.695   2.877   0.119  1.00  0.00      A    H
ATOM   2276  CB  VAL A 167       2.108   3.483  -0.981  1.00  0.00      A    C
ATOM   2277  HB  VAL A 167       2.012   2.736  -1.799  1.00  0.00      A    H
ATOM   2278  CG1 VAL A 167       1.347   2.860   0.249  1.00  0.00      A    C
ATOM   2279 HG11 VAL A 167       0.316   2.668  -0.119  1.00  0.00      A    H
ATOM   2280 HG12 VAL A 167       1.789   1.940   0.686  1.00  0.00      A    H
ATOM   2281 HG13 VAL A 167       1.302   3.741   0.924  1.00  0.00      A    H
ATOM   2282  CG2 VAL A 167       1.464   4.823  -1.326  1.00  0.00      A    C
ATOM   2283 HG21 VAL A 167       0.483   4.555  -1.773  1.00  0.00      A    H
ATOM   2284 HG22 VAL A 167       1.180   5.476  -0.473  1.00  0.00      A    H
ATOM   2285 HG23 VAL A 167       1.942   5.439  -2.117  1.00  0.00      A    H
ATOM   2286  C   VAL A 167       4.441   3.459  -1.791  1.00  0.00      A    C
ATOM   2287  O   VAL A 167       4.445   2.349  -2.332  1.00  0.00      A    O
ATOM   2288  N   GLY A 168       5.247   4.458  -2.138  1.00  0.00      A    N
ATOM   2289  HN  GLY A 168       5.236   5.366  -1.726  1.00  0.00      A    H
ATOM   2290  CA  GLY A 168       6.302   4.165  -3.077  1.00  0.00      A    C
ATOM   2291  HA1 GLY A 168       7.086   3.620  -2.572  1.00  0.00      A    H
ATOM   2292  HA2 GLY A 168       5.791   3.578  -3.826  1.00  0.00      A    H
ATOM   2293  C   GLY A 168       6.972   5.410  -3.680  1.00  0.00      A    C
ATOM   2294  O   GLY A 168       6.927   6.528  -3.128  1.00  0.00      A    O
ATOM   2295  N   TYR A 169       7.627   5.207  -4.825  1.00  0.00      A    N
ATOM   2296  HN  TYR A 169       7.545   4.418  -5.430  1.00  0.00      A    H
ATOM   2297  CA  TYR A 169       8.341   6.315  -5.500  1.00  0.00      A    C
ATOM   2298  HA  TYR A 169       7.703   7.184  -5.432  1.00  0.00      A    H
ATOM   2299  CB  TYR A 169       9.688   6.702  -4.785  1.00  0.00      A    C
ATOM   2300  HB1 TYR A 169      10.215   7.550  -5.272  1.00  0.00      A    H
ATOM   2301  HB2 TYR A 169       9.407   6.980  -3.747  1.00  0.00      A    H
ATOM   2302  CG  TYR A 169      10.636   5.581  -4.620  1.00  0.00      A    C
ATOM   2303  CD1 TYR A 169      11.414   5.215  -5.679  1.00  0.00      A    C
ATOM   2304  HD1 TYR A 169      11.257   5.720  -6.621  1.00  0.00      A    H
ATOM   2305  CE1 TYR A 169      12.119   4.005  -5.696  1.00  0.00      A    C
ATOM   2306  HE1 TYR A 169      12.544   3.660  -6.627  1.00  0.00      A    H
ATOM   2307  CZ  TYR A 169      12.371   3.369  -4.484  1.00  0.00      A    C
ATOM   2308  OH  TYR A 169      13.313   2.298  -4.479  1.00  0.00      A    O
ATOM   2309  HH  TYR A 169      13.670   2.310  -5.370  1.00  0.00      A    H
ATOM   2310  CD2 TYR A 169      10.890   4.971  -3.407  1.00  0.00      A    C
ATOM   2311  HD2 TYR A 169      10.277   5.290  -2.576  1.00  0.00      A    H
ATOM   2312  CE2 TYR A 169      11.673   3.798  -3.323  1.00  0.00      A    C
ATOM   2313  HE2 TYR A 169      11.932   3.323  -2.389  1.00  0.00      A    H
ATOM   2314  C   TYR A 169       8.466   5.950  -6.891  1.00  0.00      A    C
ATOM   2315  O   TYR A 169       8.647   4.822  -7.263  1.00  0.00      A    O
ATOM   2316  N   GLY A 170       8.374   7.025  -7.734  1.00  0.00      A    N
ATOM   2317  HN  GLY A 170       8.401   7.950  -7.364  1.00  0.00      A    H
ATOM   2318  CA  GLY A 170       8.246   6.980  -9.201  1.00  0.00      A    C
ATOM   2319  HA1 GLY A 170       8.748   6.053  -9.436  1.00  0.00      A    H
ATOM   2320  HA2 GLY A 170       7.204   6.873  -9.465  1.00  0.00      A    H
ATOM   2321  C   GLY A 170       8.767   8.206  -9.826  1.00  0.00      A    C
ATOM   2322  O   GLY A 170       9.186   9.143  -9.096  1.00  0.00      A    O
ATOM   2323  N   THR A 171       8.703   8.187 -11.154  1.00  0.00      A    N
ATOM   2324  HN  THR A 171       8.267   7.443 -11.654  1.00  0.00      A    H
ATOM   2325  CA  THR A 171       9.102   9.330 -11.848  1.00  0.00      A    C
ATOM   2326  HA  THR A 171       8.968  10.189 -11.208  1.00  0.00      A    H
ATOM   2327  CB  THR A 171      10.522   9.195 -12.463  1.00  0.00      A    C
ATOM   2328  HB  THR A 171      10.544   8.440 -13.277  1.00  0.00      A    H
ATOM   2329  OG1 THR A 171      11.460   8.824 -11.468  1.00  0.00      A    O
ATOM   2330  HG1 THR A 171      11.868   9.632 -11.148  1.00  0.00      A    H
ATOM   2331  CG2 THR A 171      11.078  10.437 -13.050  1.00  0.00      A    C
ATOM   2332 HG21 THR A 171      12.074  10.330 -13.531  1.00  0.00      A    H
ATOM   2333 HG22 THR A 171      10.417  10.934 -13.793  1.00  0.00      A    H
ATOM   2334 HG23 THR A 171      11.180  11.247 -12.297  1.00  0.00      A    H
ATOM   2335  C   THR A 171       8.238   9.404 -13.103  1.00  0.00      A    C
ATOM   2336  O   THR A 171       7.936   8.408 -13.720  1.00  0.00      A    O
ATOM   2337  N   THR A 172       7.765  10.666 -13.415  1.00  0.00      A    N
ATOM   2338  HN  THR A 172       8.098  11.439 -12.879  1.00  0.00      A    H
ATOM   2339  CA  THR A 172       6.887  10.943 -14.526  1.00  0.00      A    C
ATOM   2340  HA  THR A 172       6.009  10.322 -14.426  1.00  0.00      A    H
ATOM   2341  CB  THR A 172       6.253  12.329 -14.603  1.00  0.00      A    C
ATOM   2342  HB  THR A 172       5.378  12.447 -15.278  1.00  0.00      A    H
ATOM   2343  OG1 THR A 172       7.172  13.370 -14.816  1.00  0.00      A    O
ATOM   2344  HG1 THR A 172       6.712  14.212 -14.801  1.00  0.00      A    H
ATOM   2345  CG2 THR A 172       5.633  12.720 -13.197  1.00  0.00      A    C
ATOM   2346 HG21 THR A 172       5.173  13.729 -13.269  1.00  0.00      A    H
ATOM   2347 HG22 THR A 172       4.874  11.936 -12.989  1.00  0.00      A    H
ATOM   2348 HG23 THR A 172       6.361  12.774 -12.359  1.00  0.00      A    H
ATOM   2349  C   THR A 172       7.394  10.723 -15.966  1.00  0.00      A    C
ATOM   2350  O   THR A 172       8.548  10.415 -16.196  1.00  0.00      A    O
ATOM   2351  N   SER A 173       6.504  10.720 -16.909  1.00  0.00      A    N
ATOM   2352  HN  SER A 173       5.539  10.916 -16.753  1.00  0.00      A    H
ATOM   2353  CA  SER A 173       6.785  10.437 -18.299  1.00  0.00      A    C
ATOM   2354  HA  SER A 173       7.294   9.484 -18.313  1.00  0.00      A    H
ATOM   2355  CB  SER A 173       5.410  10.229 -19.065  1.00  0.00      A    C
ATOM   2356  HB1 SER A 173       5.664  10.095 -20.138  1.00  0.00      A    H
ATOM   2357  HB2 SER A 173       4.930   9.246 -18.868  1.00  0.00      A    H
ATOM   2358  OG  SER A 173       4.498  11.243 -18.754  1.00  0.00      A    O
ATOM   2359  HG1 SER A 173       3.709  10.959 -19.220  1.00  0.00      A    H
ATOM   2360  C   SER A 173       7.536  11.571 -18.926  1.00  0.00      A    C
ATOM   2361  O   SER A 173       8.221  11.335 -19.892  1.00  0.00      A    O
ATOM   2362  N   ASP A 174       7.428  12.778 -18.403  1.00  0.00      A    N
ATOM   2363  HN  ASP A 174       6.846  12.736 -17.595  1.00  0.00      A    H
ATOM   2364  CA  ASP A 174       8.329  13.937 -18.659  1.00  0.00      A    C
ATOM   2365  HA  ASP A 174       8.618  13.927 -19.700  1.00  0.00      A    H
ATOM   2366  CB  ASP A 174       7.555  15.281 -18.499  1.00  0.00      A    C
ATOM   2367  HB1 ASP A 174       7.143  15.345 -17.469  1.00  0.00      A    H
ATOM   2368  HB2 ASP A 174       8.354  16.040 -18.643  1.00  0.00      A    H
ATOM   2369  CG  ASP A 174       6.525  15.376 -19.618  1.00  0.00      A    C
ATOM   2370  OD1 ASP A 174       5.314  15.290 -19.258  1.00  0.00      A    O
ATOM   2371  OD2 ASP A 174       6.834  15.712 -20.799  1.00  0.00      A    O
ATOM   2372  C   ASP A 174       9.753  13.763 -17.997  1.00  0.00      A    C
ATOM   2373  O   ASP A 174      10.759  13.383 -18.589  1.00  0.00      A    O
ATOM   2374  N   GLY A 175       9.713  13.834 -16.633  1.00  0.00      A    N
ATOM   2375  HN  GLY A 175       8.832  14.097 -16.247  1.00  0.00      A    H
ATOM   2376  CA  GLY A 175      10.794  13.311 -15.858  1.00  0.00      A    C
ATOM   2377  HA1 GLY A 175      10.652  12.241 -15.899  1.00  0.00      A    H
ATOM   2378  HA2 GLY A 175      11.696  13.642 -16.352  1.00  0.00      A    H
ATOM   2379  C   GLY A 175      10.938  13.718 -14.451  1.00  0.00      A    C
ATOM   2380  O   GLY A 175      11.939  13.625 -13.814  1.00  0.00      A    O
ATOM   2381  N   THR A 176       9.833  14.119 -13.879  1.00  0.00      A    N
ATOM   2382  HN  THR A 176       8.954  14.110 -14.350  1.00  0.00      A    H
ATOM   2383  CA  THR A 176       9.659  14.625 -12.483  1.00  0.00      A    C
ATOM   2384  HA  THR A 176      10.471  15.301 -12.261  1.00  0.00      A    H
ATOM   2385  CB  THR A 176       8.291  15.455 -12.380  1.00  0.00      A    C
ATOM   2386  HB  THR A 176       7.437  14.771 -12.574  1.00  0.00      A    H
ATOM   2387  OG1 THR A 176       8.211  16.389 -13.406  1.00  0.00      A    O
ATOM   2388  HG1 THR A 176       7.389  16.874 -13.304  1.00  0.00      A    H
ATOM   2389  CG2 THR A 176       8.135  16.167 -11.085  1.00  0.00      A    C
ATOM   2390 HG21 THR A 176       9.024  16.834 -11.062  1.00  0.00      A    H
ATOM   2391 HG22 THR A 176       7.209  16.776 -11.013  1.00  0.00      A    H
ATOM   2392 HG23 THR A 176       8.199  15.649 -10.104  1.00  0.00      A    H
ATOM   2393  C   THR A 176       9.573  13.483 -11.509  1.00  0.00      A    C
ATOM   2394  O   THR A 176       8.829  12.507 -11.671  1.00  0.00      A    O
ATOM   2395  N   ASP A 177      10.411  13.643 -10.444  1.00  0.00      A    N
ATOM   2396  HN  ASP A 177      11.014  14.400 -10.205  1.00  0.00      A    H
ATOM   2397  CA  ASP A 177      10.473  12.550  -9.527  1.00  0.00      A    C
ATOM   2398  HA  ASP A 177      10.234  11.591  -9.962  1.00  0.00      A    H
ATOM   2399  CB  ASP A 177      11.843  12.554  -8.848  1.00  0.00      A    C
ATOM   2400  HB1 ASP A 177      12.121  13.526  -8.388  1.00  0.00      A    H
ATOM   2401  HB2 ASP A 177      11.910  11.826  -8.011  1.00  0.00      A    H
ATOM   2402  CG  ASP A 177      12.912  12.033  -9.729  1.00  0.00      A    C
ATOM   2403  OD1 ASP A 177      12.877  10.902 -10.285  1.00  0.00      A    O
ATOM   2404  OD2 ASP A 177      13.768  12.883 -10.075  1.00  0.00      A    O
ATOM   2405  C   ASP A 177       9.389  12.772  -8.431  1.00  0.00      A    C
ATOM   2406  O   ASP A 177       9.179  13.906  -8.053  1.00  0.00      A    O
ATOM   2407  N   TYR A 178       8.785  11.707  -7.893  1.00  0.00      A    N
ATOM   2408  HN  TYR A 178       8.998  10.789  -8.216  1.00  0.00      A    H
ATOM   2409  CA  TYR A 178       7.781  11.807  -6.803  1.00  0.00      A    C
ATOM   2410  HA  TYR A 178       7.891  12.701  -6.207  1.00  0.00      A    H
ATOM   2411  CB  TYR A 178       6.358  11.945  -7.414  1.00  0.00      A    C
ATOM   2412  HB1 TYR A 178       5.521  12.029  -6.688  1.00  0.00      A    H
ATOM   2413  HB2 TYR A 178       6.397  12.829  -8.086  1.00  0.00      A    H
ATOM   2414  CG  TYR A 178       5.973  10.860  -8.359  1.00  0.00      A    C
ATOM   2415  CD1 TYR A 178       5.577   9.533  -7.892  1.00  0.00      A    C
ATOM   2416  HD1 TYR A 178       5.525   9.378  -6.824  1.00  0.00      A    H
ATOM   2417  CE1 TYR A 178       5.320   8.473  -8.816  1.00  0.00      A    C
ATOM   2418  HE1 TYR A 178       5.083   7.491  -8.436  1.00  0.00      A    H
ATOM   2419  CZ  TYR A 178       5.290   8.777 -10.180  1.00  0.00      A    C
ATOM   2420  OH  TYR A 178       5.006   7.866 -11.191  1.00  0.00      A    O
ATOM   2421  HH  TYR A 178       5.181   6.979 -10.866  1.00  0.00      A    H
ATOM   2422  CD2 TYR A 178       5.985  11.072  -9.728  1.00  0.00      A    C
ATOM   2423  HD2 TYR A 178       6.416  11.999 -10.076  1.00  0.00      A    H
ATOM   2424  CE2 TYR A 178       5.630  10.050 -10.611  1.00  0.00      A    C
ATOM   2425  HE2 TYR A 178       5.566  10.324 -11.654  1.00  0.00      A    H
ATOM   2426  C   TYR A 178       7.872  10.758  -5.712  1.00  0.00      A    C
ATOM   2427  O   TYR A 178       8.430   9.700  -5.878  1.00  0.00      A    O
ATOM   2428  N   TRP A 179       7.319  11.032  -4.497  1.00  0.00      A    N
ATOM   2429  HN  TRP A 179       7.063  11.990  -4.397  1.00  0.00      A    H
ATOM   2430  CA  TRP A 179       6.957  10.035  -3.517  1.00  0.00      A    C
ATOM   2431  HA  TRP A 179       7.368   9.054  -3.701  1.00  0.00      A    H
ATOM   2432  CB  TRP A 179       7.313  10.583  -2.149  1.00  0.00      A    C
ATOM   2433  HB1 TRP A 179       6.804  11.546  -1.931  1.00  0.00      A    H
ATOM   2434  HB2 TRP A 179       6.901   9.930  -1.351  1.00  0.00      A    H
ATOM   2435  CG  TRP A 179       8.726  10.768  -1.816  1.00  0.00      A    C
ATOM   2436  CD1 TRP A 179       9.428  11.917  -1.860  1.00  0.00      A    C
ATOM   2437  HD1 TRP A 179       8.961  12.860  -2.104  1.00  0.00      A    H
ATOM   2438  NE1 TRP A 179      10.729  11.691  -1.365  1.00  0.00      A    N
ATOM   2439  HE1 TRP A 179      11.463  12.326  -1.467  1.00  0.00      A    H
ATOM   2440  CE2 TRP A 179      10.805  10.381  -1.094  1.00  0.00      A    C
ATOM   2441  CD2 TRP A 179       9.570   9.777  -1.397  1.00  0.00      A    C
ATOM   2442  CE3 TRP A 179       9.313   8.430  -1.177  1.00  0.00      A    C
ATOM   2443  HE3 TRP A 179       8.328   8.007  -1.308  1.00  0.00      A    H
ATOM   2444  CZ3 TRP A 179      10.370   7.605  -0.827  1.00  0.00      A    C
ATOM   2445  HZ3 TRP A 179      10.295   6.528  -0.790  1.00  0.00      A    H
ATOM   2446  CZ2 TRP A 179      11.871   9.531  -0.775  1.00  0.00      A    C
ATOM   2447  HZ2 TRP A 179      12.810   9.912  -0.400  1.00  0.00      A    H
ATOM   2448  CH2 TRP A 179      11.666   8.103  -0.675  1.00  0.00      A    C
ATOM   2449  HH2 TRP A 179      12.499   7.436  -0.514  1.00  0.00      A    H
ATOM   2450  C   TRP A 179       5.501   9.798  -3.714  1.00  0.00      A    C
ATOM   2451  O   TRP A 179       4.715  10.775  -3.875  1.00  0.00      A    O
ATOM   2452  N   ILE A 180       5.118   8.532  -3.770  1.00  0.00      A    N
ATOM   2453  HN  ILE A 180       5.782   7.807  -3.605  1.00  0.00      A    H
ATOM   2454  CA  ILE A 180       3.758   8.178  -3.653  1.00  0.00      A    C
ATOM   2455  HA  ILE A 180       3.223   8.994  -4.115  1.00  0.00      A    H
ATOM   2456  CB  ILE A 180       3.456   6.836  -4.350  1.00  0.00      A    C
ATOM   2457  HB  ILE A 180       3.948   6.024  -3.773  1.00  0.00      A    H
ATOM   2458  CG2 ILE A 180       1.913   6.598  -4.509  1.00  0.00      A    C
ATOM   2459 HG21 ILE A 180       1.556   7.004  -5.479  1.00  0.00      A    H
ATOM   2460 HG22 ILE A 180       1.799   5.499  -4.628  1.00  0.00      A    H
ATOM   2461 HG23 ILE A 180       1.369   6.950  -3.607  1.00  0.00      A    H
ATOM   2462  CG1 ILE A 180       4.242   6.688  -5.708  1.00  0.00      A    C
ATOM   2463 HG11 ILE A 180       3.683   7.306  -6.443  1.00  0.00      A    H
ATOM   2464 HG12 ILE A 180       5.273   7.090  -5.610  1.00  0.00      A    H
ATOM   2465  CD  ILE A 180       4.336   5.196  -6.142  1.00  0.00      A    C
ATOM   2466  HD1 ILE A 180       5.163   5.194  -6.884  1.00  0.00      A    H
ATOM   2467  HD2 ILE A 180       4.575   4.494  -5.314  1.00  0.00      A    H
ATOM   2468  HD3 ILE A 180       3.410   4.818  -6.626  1.00  0.00      A    H
ATOM   2469  C   ILE A 180       3.351   8.089  -2.212  1.00  0.00      A    C
ATOM   2470  O   ILE A 180       3.922   7.336  -1.405  1.00  0.00      A    O
ATOM   2471  N   VAL A 181       2.361   8.854  -1.792  1.00  0.00      A    N
ATOM   2472  HN  VAL A 181       1.928   9.489  -2.427  1.00  0.00      A    H
ATOM   2473  CA  VAL A 181       1.806   8.878  -0.427  1.00  0.00      A    C
ATOM   2474  HA  VAL A 181       2.269   8.065   0.112  1.00  0.00      A    H
ATOM   2475  CB  VAL A 181       2.095  10.133   0.290  1.00  0.00      A    C
ATOM   2476  HB  VAL A 181       1.674  10.928  -0.362  1.00  0.00      A    H
ATOM   2477  CG1 VAL A 181       1.370  10.181   1.647  1.00  0.00      A    C
ATOM   2478 HG11 VAL A 181       1.832  11.079   2.110  1.00  0.00      A    H
ATOM   2479 HG12 VAL A 181       0.294  10.437   1.544  1.00  0.00      A    H
ATOM   2480 HG13 VAL A 181       1.513   9.213   2.172  1.00  0.00      A    H
ATOM   2481  CG2 VAL A 181       3.652  10.209   0.495  1.00  0.00      A    C
ATOM   2482 HG21 VAL A 181       3.971   9.520   1.305  1.00  0.00      A    H
ATOM   2483 HG22 VAL A 181       4.228  10.008  -0.433  1.00  0.00      A    H
ATOM   2484 HG23 VAL A 181       3.831  11.226   0.906  1.00  0.00      A    H
ATOM   2485  C   VAL A 181       0.254   8.633  -0.399  1.00  0.00      A    C
ATOM   2486  O   VAL A 181      -0.527   9.150  -1.203  1.00  0.00      A    O
ATOM   2487  N   LYS A 182      -0.234   7.740   0.450  1.00  0.00      A    N
ATOM   2488  HN  LYS A 182       0.465   7.238   0.955  1.00  0.00      A    H
ATOM   2489  CA  LYS A 182      -1.685   7.501   0.734  1.00  0.00      A    C
ATOM   2490  HA  LYS A 182      -2.327   7.728  -0.104  1.00  0.00      A    H
ATOM   2491  CB  LYS A 182      -1.921   5.981   1.024  1.00  0.00      A    C
ATOM   2492  HB1 LYS A 182      -1.474   5.531   0.112  1.00  0.00      A    H
ATOM   2493  HB2 LYS A 182      -1.370   5.597   1.910  1.00  0.00      A    H
ATOM   2494  CG  LYS A 182      -3.415   5.534   1.077  1.00  0.00      A    C
ATOM   2495  HG1 LYS A 182      -3.966   5.948   1.948  1.00  0.00      A    H
ATOM   2496  HG2 LYS A 182      -3.844   6.049   0.192  1.00  0.00      A    H
ATOM   2497  CD  LYS A 182      -3.599   4.017   0.957  1.00  0.00      A    C
ATOM   2498  HD1 LYS A 182      -3.158   3.554   0.048  1.00  0.00      A    H
ATOM   2499  HD2 LYS A 182      -3.020   3.577   1.796  1.00  0.00      A    H
ATOM   2500  CE  LYS A 182      -5.033   3.585   1.035  1.00  0.00      A    C
ATOM   2501  HE1 LYS A 182      -5.517   3.732   2.024  1.00  0.00      A    H
ATOM   2502  HE2 LYS A 182      -5.630   4.154   0.291  1.00  0.00      A    H
ATOM   2503  NZ  LYS A 182      -5.113   2.212   0.594  1.00  0.00      A    N
ATOM   2504  HZ1 LYS A 182      -5.140   1.501   1.352  1.00  0.00      A    H
ATOM   2505  HZ2 LYS A 182      -5.987   2.111   0.039  1.00  0.00      A    H
ATOM   2506  HZ3 LYS A 182      -4.262   1.977   0.044  1.00  0.00      A    H
ATOM   2507  C   LYS A 182      -2.110   8.223   2.027  1.00  0.00      A    C
ATOM   2508  O   LYS A 182      -1.411   8.138   2.986  1.00  0.00      A    O
ATOM   2509  N   ASN A 183      -3.246   8.874   1.981  1.00  0.00      A    N
ATOM   2510  HN  ASN A 183      -3.700   8.834   1.094  1.00  0.00      A    H
ATOM   2511  CA  ASN A 183      -3.802   9.802   2.994  1.00  0.00      A    C
ATOM   2512  HA  ASN A 183      -3.010   9.950   3.714  1.00  0.00      A    H
ATOM   2513  CB  ASN A 183      -4.301  11.131   2.352  1.00  0.00      A    C
ATOM   2514  HB1 ASN A 183      -3.608  11.500   1.566  1.00  0.00      A    H
ATOM   2515  HB2 ASN A 183      -5.140  10.856   1.678  1.00  0.00      A    H
ATOM   2516  CG  ASN A 183      -4.567  12.259   3.317  1.00  0.00      A    C
ATOM   2517  OD1 ASN A 183      -4.169  12.262   4.491  1.00  0.00      A    O
ATOM   2518  ND2 ASN A 183      -5.241  13.324   2.802  1.00  0.00      A    N
ATOM   2519 HD21 ASN A 183      -5.520  14.116   3.345  1.00  0.00      A    H
ATOM   2520 HD22 ASN A 183      -5.450  13.392   1.827  1.00  0.00      A    H
ATOM   2521  C   ASN A 183      -4.877   9.080   3.806  1.00  0.00      A    C
ATOM   2522  O   ASN A 183      -5.424   8.007   3.516  1.00  0.00      A    O
ATOM   2523  N   SER A 184      -5.250   9.666   4.985  1.00  0.00      A    N
ATOM   2524  HN  SER A 184      -4.831  10.543   5.207  1.00  0.00      A    H
ATOM   2525  CA  SER A 184      -6.145   9.224   5.997  1.00  0.00      A    C
ATOM   2526  HA  SER A 184      -6.232   8.149   5.947  1.00  0.00      A    H
ATOM   2527  CB  SER A 184      -5.787   9.865   7.352  1.00  0.00      A    C
ATOM   2528  HB1 SER A 184      -6.619   9.859   8.089  1.00  0.00      A    H
ATOM   2529  HB2 SER A 184      -4.916   9.334   7.792  1.00  0.00      A    H
ATOM   2530  OG  SER A 184      -5.382  11.201   7.297  1.00  0.00      A    O
ATOM   2531  HG1 SER A 184      -5.193  11.478   8.196  1.00  0.00      A    H
ATOM   2532  C   SER A 184      -7.554   9.744   5.640  1.00  0.00      A    C
ATOM   2533  O   SER A 184      -8.531   8.970   5.701  1.00  0.00      A    O
ATOM   2534  N   TRP A 185      -7.646  10.985   5.271  1.00  0.00      A    N
ATOM   2535  HN  TRP A 185      -6.811  11.521   5.184  1.00  0.00      A    H
ATOM   2536  CA  TRP A 185      -8.839  11.818   5.107  1.00  0.00      A    C
ATOM   2537  HA  TRP A 185      -9.252  12.042   6.080  1.00  0.00      A    H
ATOM   2538  CB  TRP A 185      -8.547  13.173   4.365  1.00  0.00      A    C
ATOM   2539  HB1 TRP A 185      -8.199  13.055   3.316  1.00  0.00      A    H
ATOM   2540  HB2 TRP A 185      -9.411  13.865   4.271  1.00  0.00      A    H
ATOM   2541  CG  TRP A 185      -7.423  13.965   5.094  1.00  0.00      A    C
ATOM   2542  CD1 TRP A 185      -6.918  13.923   6.369  1.00  0.00      A    C
ATOM   2543  HD1 TRP A 185      -7.146  13.124   7.058  1.00  0.00      A    H
ATOM   2544  NE1 TRP A 185      -6.178  15.080   6.614  1.00  0.00      A    N
ATOM   2545  HE1 TRP A 185      -5.947  15.372   7.516  1.00  0.00      A    H
ATOM   2546  CE2 TRP A 185      -6.159  15.826   5.436  1.00  0.00      A    C
ATOM   2547  CD2 TRP A 185      -6.948  15.169   4.529  1.00  0.00      A    C
ATOM   2548  CE3 TRP A 185      -7.302  15.798   3.325  1.00  0.00      A    C
ATOM   2549  HE3 TRP A 185      -8.027  15.375   2.645  1.00  0.00      A    H
ATOM   2550  CZ3 TRP A 185      -6.719  17.052   3.062  1.00  0.00      A    C
ATOM   2551  HZ3 TRP A 185      -7.036  17.550   2.157  1.00  0.00      A    H
ATOM   2552  CZ2 TRP A 185      -5.531  16.984   5.114  1.00  0.00      A    C
ATOM   2553  HZ2 TRP A 185      -4.837  17.430   5.811  1.00  0.00      A    H
ATOM   2554  CH2 TRP A 185      -5.774  17.579   3.939  1.00  0.00      A    C
ATOM   2555  HH2 TRP A 185      -5.270  18.522   3.786  1.00  0.00      A    H
ATOM   2556  C   TRP A 185      -9.990  11.134   4.366  1.00  0.00      A    C
ATOM   2557  O   TRP A 185     -11.008  10.840   4.983  1.00  0.00      A    O
ATOM   2558  N   GLY A 186      -9.856  10.881   3.079  1.00  0.00      A    N
ATOM   2559  HN  GLY A 186      -8.991  11.032   2.607  1.00  0.00      A    H
ATOM   2560  CA  GLY A 186     -10.948  10.335   2.259  1.00  0.00      A    C
ATOM   2561  HA1 GLY A 186     -11.326   9.420   2.691  1.00  0.00      A    H
ATOM   2562  HA2 GLY A 186     -11.699  11.109   2.195  1.00  0.00      A    H
ATOM   2563  C   GLY A 186     -10.577  10.028   0.823  1.00  0.00      A    C
ATOM   2564  O   GLY A 186      -9.618  10.621   0.245  1.00  0.00      A    O
ATOM   2565  N   THR A 187     -11.233   9.099   0.156  1.00  0.00      A    N
ATOM   2566  HN  THR A 187     -11.959   8.551   0.563  1.00  0.00      A    H
ATOM   2567  CA  THR A 187     -10.981   8.743  -1.206  1.00  0.00      A    C
ATOM   2568  HA  THR A 187      -9.905   8.730  -1.301  1.00  0.00      A    H
ATOM   2569  CB  THR A 187     -11.365   7.365  -1.722  1.00  0.00      A    C
ATOM   2570  HB  THR A 187     -10.805   7.141  -2.655  1.00  0.00      A    H
ATOM   2571  OG1 THR A 187     -12.772   7.057  -1.765  1.00  0.00      A    O
ATOM   2572  HG1 THR A 187     -13.177   7.365  -2.579  1.00  0.00      A    H
ATOM   2573  CG2 THR A 187     -10.756   6.294  -0.772  1.00  0.00      A    C
ATOM   2574 HG21 THR A 187      -9.665   6.497  -0.718  1.00  0.00      A    H
ATOM   2575 HG22 THR A 187     -11.225   6.481   0.217  1.00  0.00      A    H
ATOM   2576 HG23 THR A 187     -10.939   5.262  -1.141  1.00  0.00      A    H
ATOM   2577  C   THR A 187     -11.510   9.807  -2.246  1.00  0.00      A    C
ATOM   2578  O   THR A 187     -11.127   9.774  -3.445  1.00  0.00      A    O
ATOM   2579  N   SER A 188     -12.450  10.757  -1.817  1.00  0.00      A    N
ATOM   2580  HN  SER A 188     -12.606  10.982  -0.858  1.00  0.00      A    H
ATOM   2581  CA  SER A 188     -12.997  11.747  -2.647  1.00  0.00      A    C
ATOM   2582  HA  SER A 188     -12.979  11.416  -3.675  1.00  0.00      A    H
ATOM   2583  CB  SER A 188     -14.384  12.127  -2.181  1.00  0.00      A    C
ATOM   2584  HB1 SER A 188     -14.768  13.076  -2.613  1.00  0.00      A    H
ATOM   2585  HB2 SER A 188     -14.989  11.289  -2.588  1.00  0.00      A    H
ATOM   2586  OG  SER A 188     -14.584  12.087  -0.739  1.00  0.00      A    O
ATOM   2587  HG1 SER A 188     -15.438  12.439  -0.479  1.00  0.00      A    H
ATOM   2588  C   SER A 188     -12.047  12.911  -2.649  1.00  0.00      A    C
ATOM   2589  O   SER A 188     -12.406  13.975  -3.138  1.00  0.00      A    O
ATOM   2590  N   TRP A 189     -10.789  12.754  -2.096  1.00  0.00      A    N
ATOM   2591  HN  TRP A 189     -10.649  11.873  -1.652  1.00  0.00      A    H
ATOM   2592  CA  TRP A 189      -9.682  13.651  -2.121  1.00  0.00      A    C
ATOM   2593  HA  TRP A 189     -10.064  14.585  -2.508  1.00  0.00      A    H
ATOM   2594  CB  TRP A 189      -9.021  13.785  -0.690  1.00  0.00      A    C
ATOM   2595  HB1 TRP A 189      -9.790  14.094   0.050  1.00  0.00      A    H
ATOM   2596  HB2 TRP A 189      -8.665  12.777  -0.388  1.00  0.00      A    H
ATOM   2597  CG  TRP A 189      -7.801  14.780  -0.630  1.00  0.00      A    C
ATOM   2598  CD1 TRP A 189      -7.802  16.122  -0.795  1.00  0.00      A    C
ATOM   2599  HD1 TRP A 189      -8.565  16.822  -1.100  1.00  0.00      A    H
ATOM   2600  NE1 TRP A 189      -6.496  16.645  -0.493  1.00  0.00      A    N
ATOM   2601  HE1 TRP A 189      -6.205  17.573  -0.574  1.00  0.00      A    H
ATOM   2602  CE2 TRP A 189      -5.624  15.611  -0.420  1.00  0.00      A    C
ATOM   2603  CD2 TRP A 189      -6.336  14.435  -0.524  1.00  0.00      A    C
ATOM   2604  CE3 TRP A 189      -5.745  13.208  -0.632  1.00  0.00      A    C
ATOM   2605  HE3 TRP A 189      -6.235  12.284  -0.900  1.00  0.00      A    H
ATOM   2606  CZ3 TRP A 189      -4.337  13.186  -0.512  1.00  0.00      A    C
ATOM   2607  HZ3 TRP A 189      -3.721  12.322  -0.710  1.00  0.00      A    H
ATOM   2608  CZ2 TRP A 189      -4.236  15.601  -0.281  1.00  0.00      A    C
ATOM   2609  HZ2 TRP A 189      -3.743  16.543  -0.092  1.00  0.00      A    H
ATOM   2610  CH2 TRP A 189      -3.606  14.385  -0.341  1.00  0.00      A    C
ATOM   2611  HH2 TRP A 189      -2.530  14.330  -0.279  1.00  0.00      A    H
ATOM   2612  C   TRP A 189      -8.555  13.125  -3.029  1.00  0.00      A    C
ATOM   2613  O   TRP A 189      -8.548  11.900  -3.258  1.00  0.00      A    O
ATOM   2614  N   GLY A 190      -7.675  13.997  -3.559  1.00  0.00      A    N
ATOM   2615  HN  GLY A 190      -7.756  14.934  -3.226  1.00  0.00      A    H
ATOM   2616  CA  GLY A 190      -6.440  13.722  -4.339  1.00  0.00      A    C
ATOM   2617  HA1 GLY A 190      -6.029  14.646  -4.718  1.00  0.00      A    H
ATOM   2618  HA2 GLY A 190      -5.659  13.223  -3.785  1.00  0.00      A    H
ATOM   2619  C   GLY A 190      -6.641  12.784  -5.510  1.00  0.00      A    C
ATOM   2620  O   GLY A 190      -7.609  12.691  -6.204  1.00  0.00      A    O
ATOM   2621  N   GLU A 191      -5.652  11.935  -5.672  1.00  0.00      A    N
ATOM   2622  HN  GLU A 191      -4.828  11.949  -5.110  1.00  0.00      A    H
ATOM   2623  CA  GLU A 191      -5.610  10.897  -6.736  1.00  0.00      A    C
ATOM   2624  HA  GLU A 191      -6.191  11.190  -7.598  1.00  0.00      A    H
ATOM   2625  CB  GLU A 191      -4.192  10.719  -7.404  1.00  0.00      A    C
ATOM   2626  HB1 GLU A 191      -3.539  10.481  -6.537  1.00  0.00      A    H
ATOM   2627  HB2 GLU A 191      -4.166   9.880  -8.132  1.00  0.00      A    H
ATOM   2628  CG  GLU A 191      -3.788  12.098  -8.050  1.00  0.00      A    C
ATOM   2629  HG1 GLU A 191      -4.631  12.521  -8.638  1.00  0.00      A    H
ATOM   2630  HG2 GLU A 191      -3.506  12.740  -7.189  1.00  0.00      A    H
ATOM   2631  CD  GLU A 191      -2.545  12.125  -8.847  1.00  0.00      A    C
ATOM   2632  OE1 GLU A 191      -1.532  11.459  -8.593  1.00  0.00      A    O
ATOM   2633  OE2 GLU A 191      -2.475  12.926  -9.863  1.00  0.00      A    O
ATOM   2634  C   GLU A 191      -6.204   9.596  -6.181  1.00  0.00      A    C
ATOM   2635  O   GLU A 191      -5.505   8.603  -6.187  1.00  0.00      A    O
ATOM   2636  N   GLN A 192      -7.509   9.632  -5.841  1.00  0.00      A    N
ATOM   2637  HN  GLN A 192      -7.941  10.531  -5.860  1.00  0.00      A    H
ATOM   2638  CA  GLN A 192      -8.290   8.559  -5.209  1.00  0.00      A    C
ATOM   2639  HA  GLN A 192      -9.288   8.957  -5.101  1.00  0.00      A    H
ATOM   2640  CB  GLN A 192      -8.386   7.403  -6.209  1.00  0.00      A    C
ATOM   2641  HB1 GLN A 192      -8.219   7.643  -7.281  1.00  0.00      A    H
ATOM   2642  HB2 GLN A 192      -7.464   6.785  -6.158  1.00  0.00      A    H
ATOM   2643  CG  GLN A 192      -9.590   6.615  -6.109  1.00  0.00      A    C
ATOM   2644  HG1 GLN A 192      -9.847   6.238  -5.096  1.00  0.00      A    H
ATOM   2645  HG2 GLN A 192     -10.548   7.099  -6.397  1.00  0.00      A    H
ATOM   2646  CD  GLN A 192      -9.521   5.336  -6.975  1.00  0.00      A    C
ATOM   2647  OE1 GLN A 192      -8.913   4.393  -6.585  1.00  0.00      A    O
ATOM   2648  NE2 GLN A 192     -10.040   5.384  -8.195  1.00  0.00      A    N
ATOM   2649 HE21 GLN A 192      -9.880   4.546  -8.716  1.00  0.00      A    H
ATOM   2650 HE22 GLN A 192     -10.499   6.200  -8.546  1.00  0.00      A    H
ATOM   2651  C   GLN A 192      -7.902   8.171  -3.813  1.00  0.00      A    C
ATOM   2652  O   GLN A 192      -7.934   7.032  -3.397  1.00  0.00      A    O
ATOM   2653  N   GLY A 193      -7.452   9.249  -3.081  1.00  0.00      A    N
ATOM   2654  HN  GLY A 193      -7.552  10.204  -3.348  1.00  0.00      A    H
ATOM   2655  CA  GLY A 193      -6.884   9.061  -1.684  1.00  0.00      A    C
ATOM   2656  HA1 GLY A 193      -7.383   9.772  -1.043  1.00  0.00      A    H
ATOM   2657  HA2 GLY A 193      -7.187   8.083  -1.339  1.00  0.00      A    H
ATOM   2658  C   GLY A 193      -5.379   9.219  -1.596  1.00  0.00      A    C
ATOM   2659  O   GLY A 193      -4.849   9.249  -0.517  1.00  0.00      A    O
ATOM   2660  N   TYR A 194      -4.697   9.137  -2.764  1.00  0.00      A    N
ATOM   2661  HN  TYR A 194      -5.150   8.986  -3.639  1.00  0.00      A    H
ATOM   2662  CA  TYR A 194      -3.329   9.022  -2.897  1.00  0.00      A    C
ATOM   2663  HA  TYR A 194      -2.891   8.860  -1.923  1.00  0.00      A    H
ATOM   2664  CB  TYR A 194      -2.847   8.040  -4.010  1.00  0.00      A    C
ATOM   2665  HB1 TYR A 194      -3.484   8.233  -4.900  1.00  0.00      A    H
ATOM   2666  HB2 TYR A 194      -1.745   8.047  -4.149  1.00  0.00      A    H
ATOM   2667  CG  TYR A 194      -3.214   6.720  -3.608  1.00  0.00      A    C
ATOM   2668  CD1 TYR A 194      -4.515   6.099  -3.884  1.00  0.00      A    C
ATOM   2669  HD1 TYR A 194      -5.243   6.523  -4.560  1.00  0.00      A    H
ATOM   2670  CE1 TYR A 194      -4.802   4.827  -3.411  1.00  0.00      A    C
ATOM   2671  HE1 TYR A 194      -5.793   4.416  -3.532  1.00  0.00      A    H
ATOM   2672  CZ  TYR A 194      -3.846   4.069  -2.672  1.00  0.00      A    C
ATOM   2673  OH  TYR A 194      -4.177   2.837  -2.068  1.00  0.00      A    O
ATOM   2674  HH  TYR A 194      -4.617   2.222  -2.659  1.00  0.00      A    H
ATOM   2675  CD2 TYR A 194      -2.304   5.968  -2.917  1.00  0.00      A    C
ATOM   2676  HD2 TYR A 194      -1.317   6.364  -2.730  1.00  0.00      A    H
ATOM   2677  CE2 TYR A 194      -2.565   4.655  -2.458  1.00  0.00      A    C
ATOM   2678  HE2 TYR A 194      -1.884   4.080  -1.847  1.00  0.00      A    H
ATOM   2679  C   TYR A 194      -2.843  10.441  -3.297  1.00  0.00      A    C
ATOM   2680  O   TYR A 194      -3.565  11.286  -3.828  1.00  0.00      A    O
ATOM   2681  N   ILE A 195      -1.625  10.756  -2.998  1.00  0.00      A    N
ATOM   2682  HN  ILE A 195      -1.082  10.161  -2.411  1.00  0.00      A    H
ATOM   2683  CA  ILE A 195      -1.006  12.005  -3.459  1.00  0.00      A    C
ATOM   2684  HA  ILE A 195      -1.583  12.347  -4.305  1.00  0.00      A    H
ATOM   2685  CB  ILE A 195      -0.971  13.087  -2.337  1.00  0.00      A    C
ATOM   2686  HB  ILE A 195      -2.013  13.432  -2.164  1.00  0.00      A    H
ATOM   2687  CG2 ILE A 195      -0.499  12.399  -1.013  1.00  0.00      A    C
ATOM   2688 HG21 ILE A 195      -1.112  11.502  -0.778  1.00  0.00      A    H
ATOM   2689 HG22 ILE A 195       0.590  12.201  -1.105  1.00  0.00      A    H
ATOM   2690 HG23 ILE A 195      -0.571  13.107  -0.160  1.00  0.00      A    H
ATOM   2691  CG1 ILE A 195      -0.036  14.353  -2.661  1.00  0.00      A    C
ATOM   2692 HG11 ILE A 195       1.006  14.031  -2.448  1.00  0.00      A    H
ATOM   2693 HG12 ILE A 195      -0.100  14.660  -3.727  1.00  0.00      A    H
ATOM   2694  CD  ILE A 195      -0.400  15.511  -1.702  1.00  0.00      A    C
ATOM   2695  HD1 ILE A 195       0.326  16.343  -1.821  1.00  0.00      A    H
ATOM   2696  HD2 ILE A 195      -1.403  15.965  -1.851  1.00  0.00      A    H
ATOM   2697  HD3 ILE A 195      -0.456  15.186  -0.641  1.00  0.00      A    H
ATOM   2698  C   ILE A 195       0.387  11.772  -3.968  1.00  0.00      A    C
ATOM   2699  O   ILE A 195       1.105  11.098  -3.265  1.00  0.00      A    O
ATOM   2700  N   ARG A 196       0.789  12.285  -5.147  1.00  0.00      A    N
ATOM   2701  HN  ARG A 196       0.171  12.823  -5.716  1.00  0.00      A    H
ATOM   2702  CA  ARG A 196       2.147  12.349  -5.489  1.00  0.00      A    C
ATOM   2703  HA  ARG A 196       2.674  11.512  -5.055  1.00  0.00      A    H
ATOM   2704  CB  ARG A 196       2.408  12.322  -7.019  1.00  0.00      A    C
ATOM   2705  HB1 ARG A 196       1.786  13.152  -7.419  1.00  0.00      A    H
ATOM   2706  HB2 ARG A 196       3.458  12.367  -7.380  1.00  0.00      A    H
ATOM   2707  CG  ARG A 196       2.044  10.885  -7.524  1.00  0.00      A    C
ATOM   2708  HG1 ARG A 196       2.768  10.112  -7.189  1.00  0.00      A    H
ATOM   2709  HG2 ARG A 196       1.007  10.587  -7.257  1.00  0.00      A    H
ATOM   2710  CD  ARG A 196       2.096  10.678  -9.078  1.00  0.00      A    C
ATOM   2711  HD1 ARG A 196       3.006  11.092  -9.563  1.00  0.00      A    H
ATOM   2712  HD2 ARG A 196       1.934   9.649  -9.462  1.00  0.00      A    H
ATOM   2713  NE  ARG A 196       0.937  11.479  -9.611  1.00  0.00      A    N
ATOM   2714  HE  ARG A 196       0.107  11.562  -9.059  1.00  0.00      A    H
ATOM   2715  CZ  ARG A 196       0.955  12.219 -10.787  1.00  0.00      A    C
ATOM   2716  NH1 ARG A 196       1.926  12.152 -11.669  1.00  0.00      A    N
ATOM   2717 HH11 ARG A 196       2.333  11.240 -11.723  1.00  0.00      A    H
ATOM   2718 HH12 ARG A 196       1.818  12.651 -12.529  1.00  0.00      A    H
ATOM   2719  NH2 ARG A 196      -0.030  13.082 -10.965  1.00  0.00      A    N
ATOM   2720 HH21 ARG A 196      -0.909  12.945 -10.508  1.00  0.00      A    H
ATOM   2721 HH22 ARG A 196      -0.061  13.639 -11.795  1.00  0.00      A    H
ATOM   2722  C   ARG A 196       2.804  13.662  -4.938  1.00  0.00      A    C
ATOM   2723  O   ARG A 196       2.339  14.783  -5.340  1.00  0.00      A    O
ATOM   2724  N   MET A 197       3.904  13.551  -4.173  1.00  0.00      A    N
ATOM   2725  HN  MET A 197       4.203  12.645  -3.882  1.00  0.00      A    H
ATOM   2726  CA  MET A 197       4.719  14.729  -3.649  1.00  0.00      A    C
ATOM   2727  HA  MET A 197       4.183  15.637  -3.882  1.00  0.00      A    H
ATOM   2728  CB  MET A 197       4.981  14.586  -2.120  1.00  0.00      A    C
ATOM   2729  HB1 MET A 197       5.707  13.783  -1.872  1.00  0.00      A    H
ATOM   2730  HB2 MET A 197       5.429  15.557  -1.817  1.00  0.00      A    H
ATOM   2731  CG  MET A 197       3.678  14.545  -1.346  1.00  0.00      A    C
ATOM   2732  HG1 MET A 197       3.236  15.545  -1.541  1.00  0.00      A    H
ATOM   2733  HG2 MET A 197       2.918  13.843  -1.753  1.00  0.00      A    H
ATOM   2734  SD  MET A 197       3.817  14.246   0.462  1.00  0.00      A    S
ATOM   2735  CE  MET A 197       4.393  15.904   0.962  1.00  0.00      A    C
ATOM   2736  HE1 MET A 197       5.178  16.285   0.275  1.00  0.00      A    H
ATOM   2737  HE2 MET A 197       3.553  16.631   0.949  1.00  0.00      A    H
ATOM   2738  HE3 MET A 197       4.882  15.721   1.943  1.00  0.00      A    H
ATOM   2739  C   MET A 197       6.075  14.592  -4.318  1.00  0.00      A    C
ATOM   2740  O   MET A 197       6.579  13.523  -4.441  1.00  0.00      A    O
ATOM   2741  N   GLN A 198       6.653  15.774  -4.742  1.00  0.00      A    N
ATOM   2742  HN  GLN A 198       6.066  16.576  -4.665  1.00  0.00      A    H
ATOM   2743  CA  GLN A 198       8.010  15.800  -5.433  1.00  0.00      A    C
ATOM   2744  HA  GLN A 198       7.869  15.175  -6.302  1.00  0.00      A    H
ATOM   2745  CB  GLN A 198       8.401  17.253  -5.839  1.00  0.00      A    C
ATOM   2746  HB1 GLN A 198       7.454  17.721  -6.183  1.00  0.00      A    H
ATOM   2747  HB2 GLN A 198       8.750  17.846  -4.967  1.00  0.00      A    H
ATOM   2748  CG  GLN A 198       9.349  17.331  -7.093  1.00  0.00      A    C
ATOM   2749  HG1 GLN A 198      10.303  16.761  -7.081  1.00  0.00      A    H
ATOM   2750  HG2 GLN A 198       8.771  16.915  -7.945  1.00  0.00      A    H
ATOM   2751  CD  GLN A 198       9.706  18.814  -7.379  1.00  0.00      A    C
ATOM   2752  OE1 GLN A 198       8.815  19.650  -7.547  1.00  0.00      A    O
ATOM   2753  NE2 GLN A 198      11.031  19.094  -7.618  1.00  0.00      A    N
ATOM   2754 HE21 GLN A 198      11.378  20.031  -7.661  1.00  0.00      A    H
ATOM   2755 HE22 GLN A 198      11.691  18.452  -7.227  1.00  0.00      A    H
ATOM   2756  C   GLN A 198       9.191  15.207  -4.675  1.00  0.00      A    C
ATOM   2757  O   GLN A 198       9.352  15.450  -3.501  1.00  0.00      A    O
ATOM   2758  N   ARG A 199      10.045  14.385  -5.312  1.00  0.00      A    N
ATOM   2759  HN  ARG A 199       9.919  14.171  -6.278  1.00  0.00      A    H
ATOM   2760  CA  ARG A 199      11.163  13.777  -4.618  1.00  0.00      A    C
ATOM   2761  HA  ARG A 199      11.150  14.042  -3.571  1.00  0.00      A    H
ATOM   2762  CB  ARG A 199      11.050  12.312  -4.913  1.00  0.00      A    C
ATOM   2763  HB1 ARG A 199      10.118  11.961  -4.421  1.00  0.00      A    H
ATOM   2764  HB2 ARG A 199      10.824  12.159  -5.990  1.00  0.00      A    H
ATOM   2765  CG  ARG A 199      12.111  11.309  -4.483  1.00  0.00      A    C
ATOM   2766  HG1 ARG A 199      13.058  11.479  -5.038  1.00  0.00      A    H
ATOM   2767  HG2 ARG A 199      12.323  11.468  -3.404  1.00  0.00      A    H
ATOM   2768  CD  ARG A 199      11.757   9.806  -4.626  1.00  0.00      A    C
ATOM   2769  HD1 ARG A 199      12.515   9.162  -4.131  1.00  0.00      A    H
ATOM   2770  HD2 ARG A 199      10.859   9.632  -3.996  1.00  0.00      A    H
ATOM   2771  NE  ARG A 199      11.560   9.509  -6.081  1.00  0.00      A    N
ATOM   2772  HE  ARG A 199      10.618   9.599  -6.406  1.00  0.00      A    H
ATOM   2773  CZ  ARG A 199      12.515   8.983  -6.918  1.00  0.00      A    C
ATOM   2774  NH1 ARG A 199      13.797   8.807  -6.667  1.00  0.00      A    N
ATOM   2775 HH11 ARG A 199      14.173   9.267  -5.863  1.00  0.00      A    H
ATOM   2776 HH12 ARG A 199      14.405   8.279  -7.260  1.00  0.00      A    H
ATOM   2777  NH2 ARG A 199      12.046   8.685  -8.086  1.00  0.00      A    N
ATOM   2778 HH21 ARG A 199      11.173   8.957  -8.490  1.00  0.00      A    H
ATOM   2779 HH22 ARG A 199      12.702   8.322  -8.748  1.00  0.00      A    H
ATOM   2780  C   ARG A 199      12.462  14.350  -5.155  1.00  0.00      A    C
ATOM   2781  O   ARG A 199      12.605  14.584  -6.386  1.00  0.00      A    O
ATOM   2782  N   GLY A 200      13.466  14.489  -4.261  1.00  0.00      A    N
ATOM   2783  HN  GLY A 200      13.257  14.349  -3.297  1.00  0.00      A    H
ATOM   2784  CA  GLY A 200      14.832  14.845  -4.563  1.00  0.00      A    C
ATOM   2785  HA1 GLY A 200      15.374  14.582  -3.667  1.00  0.00      A    H
ATOM   2786  HA2 GLY A 200      15.116  14.293  -5.447  1.00  0.00      A    H
ATOM   2787  C   GLY A 200      14.997  16.320  -4.763  1.00  0.00      A    C
ATOM   2788  O   GLY A 200      15.635  16.841  -5.626  1.00  0.00      A    O
ATOM   2789  N   VAL A 201      14.370  17.090  -3.862  1.00  0.00      A    N
ATOM   2790  HN  VAL A 201      14.029  16.601  -3.063  1.00  0.00      A    H
ATOM   2791  CA  VAL A 201      14.248  18.565  -3.893  1.00  0.00      A    C
ATOM   2792  HA  VAL A 201      14.224  18.813  -4.944  1.00  0.00      A    H
ATOM   2793  CB  VAL A 201      12.982  19.085  -3.204  1.00  0.00      A    C
ATOM   2794  HB  VAL A 201      12.869  20.187  -3.298  1.00  0.00      A    H
ATOM   2795  CG1 VAL A 201      11.856  18.417  -4.006  1.00  0.00      A    C
ATOM   2796 HG11 VAL A 201      11.904  17.312  -4.116  1.00  0.00      A    H
ATOM   2797 HG12 VAL A 201      10.897  18.653  -3.497  1.00  0.00      A    H
ATOM   2798 HG13 VAL A 201      11.760  18.851  -5.024  1.00  0.00      A    H
ATOM   2799  CG2 VAL A 201      12.994  18.656  -1.768  1.00  0.00      A    C
ATOM   2800 HG21 VAL A 201      12.027  18.919  -1.287  1.00  0.00      A    H
ATOM   2801 HG22 VAL A 201      12.929  17.547  -1.728  1.00  0.00      A    H
ATOM   2802 HG23 VAL A 201      13.825  18.945  -1.089  1.00  0.00      A    H
ATOM   2803  C   VAL A 201      15.479  19.228  -3.291  1.00  0.00      A    C
ATOM   2804  O   VAL A 201      16.401  18.530  -2.784  1.00  0.00      A    O
ATOM   2805  N   ASN A 202      15.440  20.618  -3.232  1.00  0.00      A    N
ATOM   2806  HN  ASN A 202      14.723  21.233  -3.550  1.00  0.00      A    H
ATOM   2807  CA  ASN A 202      16.451  21.435  -2.715  1.00  0.00      A    C
ATOM   2808  HA  ASN A 202      17.362  20.927  -2.993  1.00  0.00      A    H
ATOM   2809  CB  ASN A 202      16.282  22.847  -3.255  1.00  0.00      A    C
ATOM   2810  HB1 ASN A 202      16.106  22.616  -4.327  1.00  0.00      A    H
ATOM   2811  HB2 ASN A 202      15.446  23.403  -2.780  1.00  0.00      A    H
ATOM   2812  CG  ASN A 202      17.530  23.716  -3.100  1.00  0.00      A    C
ATOM   2813  OD1 ASN A 202      17.494  24.857  -2.615  1.00  0.00      A    O
ATOM   2814  ND2 ASN A 202      18.685  23.285  -3.643  1.00  0.00      A    N
ATOM   2815 HD21 ASN A 202      19.549  23.776  -3.540  1.00  0.00      A    H
ATOM   2816 HD22 ASN A 202      18.662  22.621  -4.391  1.00  0.00      A    H
ATOM   2817  C   ASN A 202      16.391  21.542  -1.192  1.00  0.00      A    C
ATOM   2818  O   ASN A 202      17.427  21.536  -0.502  1.00  0.00      A    O
ATOM   2819  N   SER A 203      15.146  21.535  -0.552  1.00  0.00      A    N
ATOM   2820  HN  SER A 203      14.309  21.790  -1.030  1.00  0.00      A    H
ATOM   2821  CA  SER A 203      15.051  21.413   0.912  1.00  0.00      A    C
ATOM   2822  HA  SER A 203      15.612  22.242   1.319  1.00  0.00      A    H
ATOM   2823  CB  SER A 203      13.596  21.347   1.390  1.00  0.00      A    C
ATOM   2824  HB1 SER A 203      12.994  22.152   0.917  1.00  0.00      A    H
ATOM   2825  HB2 SER A 203      13.061  20.436   1.049  1.00  0.00      A    H
ATOM   2826  OG  SER A 203      13.496  21.613   2.780  1.00  0.00      A    O
ATOM   2827  HG1 SER A 203      12.554  21.648   2.963  1.00  0.00      A    H
ATOM   2828  C   SER A 203      15.666  20.140   1.494  1.00  0.00      A    C
ATOM   2829  O   SER A 203      15.223  19.003   1.170  1.00  0.00      A    O
ATOM   2830  N   PRO A 204      16.590  20.214   2.406  1.00  0.00      A    N
ATOM   2831  CD  PRO A 204      17.262  21.431   2.891  1.00  0.00      A    C
ATOM   2832  HD1 PRO A 204      16.529  22.222   3.158  1.00  0.00      A    H
ATOM   2833  HD2 PRO A 204      17.892  21.765   2.039  1.00  0.00      A    H
ATOM   2834  CA  PRO A 204      17.009  19.058   3.121  1.00  0.00      A    C
ATOM   2835  HA  PRO A 204      17.161  18.299   2.369  1.00  0.00      A    H
ATOM   2836  CB  PRO A 204      18.335  19.494   3.799  1.00  0.00      A    C
ATOM   2837  HB1 PRO A 204      18.510  18.989   4.773  1.00  0.00      A    H
ATOM   2838  HB2 PRO A 204      19.208  19.415   3.116  1.00  0.00      A    H
ATOM   2839  CG  PRO A 204      18.148  20.951   4.126  1.00  0.00      A    C
ATOM   2840  HG1 PRO A 204      17.626  21.111   5.093  1.00  0.00      A    H
ATOM   2841  HG2 PRO A 204      19.027  21.627   4.193  1.00  0.00      A    H
ATOM   2842  C   PRO A 204      16.070  18.425   4.219  1.00  0.00      A    C
ATOM   2843  O   PRO A 204      16.295  17.395   4.787  1.00  0.00      A    O
ATOM   2844  N   GLN A 205      14.876  19.124   4.345  1.00  0.00      A    N
ATOM   2845  HN  GLN A 205      14.786  19.938   3.776  1.00  0.00      A    H
ATOM   2846  CA  GLN A 205      13.747  18.736   5.148  1.00  0.00      A    C
ATOM   2847  HA  GLN A 205      14.138  18.144   5.962  1.00  0.00      A    H
ATOM   2848  CB  GLN A 205      13.176  20.028   5.744  1.00  0.00      A    C
ATOM   2849  HB1 GLN A 205      12.525  20.594   5.044  1.00  0.00      A    H
ATOM   2850  HB2 GLN A 205      12.439  19.666   6.493  1.00  0.00      A    H
ATOM   2851  CG  GLN A 205      14.208  21.048   6.212  1.00  0.00      A    C
ATOM   2852  HG1 GLN A 205      14.834  21.358   5.348  1.00  0.00      A    H
ATOM   2853  HG2 GLN A 205      13.696  21.919   6.674  1.00  0.00      A    H
ATOM   2854  CD  GLN A 205      15.100  20.539   7.366  1.00  0.00      A    C
ATOM   2855  OE1 GLN A 205      16.325  20.448   7.296  1.00  0.00      A    O
ATOM   2856  NE2 GLN A 205      14.461  20.087   8.409  1.00  0.00      A    N
ATOM   2857 HE21 GLN A 205      15.042  19.768   9.158  1.00  0.00      A    H
ATOM   2858 HE22 GLN A 205      13.461  20.099   8.412  1.00  0.00      A    H
ATOM   2859  C   GLN A 205      12.694  17.855   4.403  1.00  0.00      A    C
ATOM   2860  O   GLN A 205      11.905  17.231   5.068  1.00  0.00      A    O
ATOM   2861  N   GLY A 206      12.671  17.825   3.039  1.00  0.00      A    N
ATOM   2862  HN  GLY A 206      13.278  18.471   2.582  1.00  0.00      A    H
ATOM   2863  CA  GLY A 206      11.731  17.140   2.197  1.00  0.00      A    C
ATOM   2864  HA1 GLY A 206      12.276  16.830   1.318  1.00  0.00      A    H
ATOM   2865  HA2 GLY A 206      11.450  16.286   2.796  1.00  0.00      A    H
ATOM   2866  C   GLY A 206      10.553  18.024   1.739  1.00  0.00      A    C
ATOM   2867  O   GLY A 206      10.325  19.080   2.334  1.00  0.00      A    O
ATOM   2868  N   ILE A 207       9.645  17.584   0.812  1.00  0.00      A    N
ATOM   2869  HN  ILE A 207       9.911  16.711   0.411  1.00  0.00      A    H
ATOM   2870  CA  ILE A 207       8.354  18.211   0.518  1.00  0.00      A    C
ATOM   2871  HA  ILE A 207       8.525  19.275   0.592  1.00  0.00      A    H
ATOM   2872  CB  ILE A 207       7.854  17.970  -0.892  1.00  0.00      A    C
ATOM   2873  HB  ILE A 207       7.952  16.872  -1.034  1.00  0.00      A    H
ATOM   2874  CG2 ILE A 207       6.422  18.455  -1.158  1.00  0.00      A    C
ATOM   2875 HG21 ILE A 207       6.157  18.258  -2.218  1.00  0.00      A    H
ATOM   2876 HG22 ILE A 207       5.831  17.912  -0.390  1.00  0.00      A    H
ATOM   2877 HG23 ILE A 207       6.426  19.549  -0.962  1.00  0.00      A    H
ATOM   2878  CG1 ILE A 207       8.781  18.609  -1.931  1.00  0.00      A    C
ATOM   2879 HG11 ILE A 207       9.677  17.955  -1.997  1.00  0.00      A    H
ATOM   2880 HG12 ILE A 207       8.316  18.409  -2.920  1.00  0.00      A    H
ATOM   2881  CD  ILE A 207       9.133  20.093  -1.715  1.00  0.00      A    C
ATOM   2882  HD1 ILE A 207       8.178  20.653  -1.804  1.00  0.00      A    H
ATOM   2883  HD2 ILE A 207       9.760  20.257  -0.813  1.00  0.00      A    H
ATOM   2884  HD3 ILE A 207       9.740  20.263  -2.630  1.00  0.00      A    H
ATOM   2885  C   ILE A 207       7.446  17.996   1.704  1.00  0.00      A    C
ATOM   2886  O   ILE A 207       7.070  16.873   2.093  1.00  0.00      A    O
ATOM   2887  N   CYS A 208       7.084  19.131   2.328  1.00  0.00      A    N
ATOM   2888  HN  CYS A 208       7.449  20.023   2.074  1.00  0.00      A    H
ATOM   2889  CA  CYS A 208       6.230  19.220   3.569  1.00  0.00      A    C
ATOM   2890  HA  CYS A 208       6.119  20.265   3.821  1.00  0.00      A    H
ATOM   2891  CB  CYS A 208       4.812  18.820   3.357  1.00  0.00      A    C
ATOM   2892  HB1 CYS A 208       4.879  17.715   3.256  1.00  0.00      A    H
ATOM   2893  HB2 CYS A 208       4.169  19.204   4.178  1.00  0.00      A    H
ATOM   2894  SG  CYS A 208       4.100  19.460   1.849  1.00  0.00      A    S
ATOM   2895  C   CYS A 208       6.782  18.527   4.796  1.00  0.00      A    C
ATOM   2896  O   CYS A 208       6.029  18.346   5.709  1.00  0.00      A    O
ATOM   2897  N   GLY A 209       8.061  18.115   4.886  1.00  0.00      A    N
ATOM   2898  HN  GLY A 209       8.663  18.193   4.095  1.00  0.00      A    H
ATOM   2899  CA  GLY A 209       8.547  17.412   6.102  1.00  0.00      A    C
ATOM   2900  HA1 GLY A 209       9.424  17.969   6.395  1.00  0.00      A    H
ATOM   2901  HA2 GLY A 209       7.822  17.508   6.897  1.00  0.00      A    H
ATOM   2902  C   GLY A 209       8.889  15.981   5.939  1.00  0.00      A    C
ATOM   2903  O   GLY A 209       9.247  15.329   6.928  1.00  0.00      A    O
ATOM   2904  N   ILE A 210       8.698  15.410   4.722  1.00  0.00      A    N
ATOM   2905  HN  ILE A 210       8.352  15.862   3.904  1.00  0.00      A    H
ATOM   2906  CA  ILE A 210       8.815  13.929   4.517  1.00  0.00      A    C
ATOM   2907  HA  ILE A 210       8.122  13.567   5.261  1.00  0.00      A    H
ATOM   2908  CB  ILE A 210       8.344  13.536   3.074  1.00  0.00      A    C
ATOM   2909  HB  ILE A 210       7.522  14.245   2.839  1.00  0.00      A    H
ATOM   2910  CG2 ILE A 210       9.404  13.824   2.025  1.00  0.00      A    C
ATOM   2911 HG21 ILE A 210       8.925  13.839   1.022  1.00  0.00      A    H
ATOM   2912 HG22 ILE A 210       9.866  14.834   2.064  1.00  0.00      A    H
ATOM   2913 HG23 ILE A 210      10.284  13.162   1.878  1.00  0.00      A    H
ATOM   2914  CG1 ILE A 210       7.790  12.053   2.931  1.00  0.00      A    C
ATOM   2915 HG11 ILE A 210       8.374  11.417   3.629  1.00  0.00      A    H
ATOM   2916 HG12 ILE A 210       6.801  12.120   3.433  1.00  0.00      A    H
ATOM   2917  CD  ILE A 210       7.702  11.449   1.583  1.00  0.00      A    C
ATOM   2918  HD1 ILE A 210       7.094  12.041   0.866  1.00  0.00      A    H
ATOM   2919  HD2 ILE A 210       8.680  11.254   1.093  1.00  0.00      A    H
ATOM   2920  HD3 ILE A 210       7.238  10.440   1.569  1.00  0.00      A    H
ATOM   2921  C   ILE A 210      10.167  13.335   4.813  1.00  0.00      A    C
ATOM   2922  O   ILE A 210      10.280  12.159   5.215  1.00  0.00      A    O
ATOM   2923  N   ALA A 211      11.312  14.152   4.654  1.00  0.00      A    N
ATOM   2924  HN  ALA A 211      11.137  15.108   4.432  1.00  0.00      A    H
ATOM   2925  CA  ALA A 211      12.621  13.792   5.119  1.00  0.00      A    C
ATOM   2926  HA  ALA A 211      12.688  12.723   5.255  1.00  0.00      A    H
ATOM   2927  CB  ALA A 211      13.740  14.312   4.156  1.00  0.00      A    C
ATOM   2928  HB1 ALA A 211      13.617  15.400   3.967  1.00  0.00      A    H
ATOM   2929  HB2 ALA A 211      14.766  14.080   4.516  1.00  0.00      A    H
ATOM   2930  HB3 ALA A 211      13.516  13.779   3.207  1.00  0.00      A    H
ATOM   2931  C   ALA A 211      12.973  14.179   6.556  1.00  0.00      A    C
ATOM   2932  O   ALA A 211      14.014  13.781   7.099  1.00  0.00      A    O
ATOM   2933  N   MET A 212      12.046  14.769   7.279  1.00  0.00      A    N
ATOM   2934  HN  MET A 212      11.188  15.054   6.859  1.00  0.00      A    H
ATOM   2935  CA  MET A 212      12.034  15.153   8.704  1.00  0.00      A    C
ATOM   2936  HA  MET A 212      13.091  15.310   8.859  1.00  0.00      A    H
ATOM   2937  CB  MET A 212      11.042  16.377   9.122  1.00  0.00      A    C
ATOM   2938  HB1 MET A 212      10.002  16.066   8.888  1.00  0.00      A    H
ATOM   2939  HB2 MET A 212      11.166  16.507  10.219  1.00  0.00      A    H
ATOM   2940  CG  MET A 212      11.515  17.646   8.443  1.00  0.00      A    C
ATOM   2941  HG1 MET A 212      12.622  17.559   8.407  1.00  0.00      A    H
ATOM   2942  HG2 MET A 212      11.160  17.736   7.394  1.00  0.00      A    H
ATOM   2943  SD  MET A 212      11.091  19.184   9.220  1.00  0.00      A    S
ATOM   2944  CE  MET A 212       9.320  18.982   9.722  1.00  0.00      A    C
ATOM   2945  HE1 MET A 212       8.717  18.870   8.795  1.00  0.00      A    H
ATOM   2946  HE2 MET A 212       9.213  18.017  10.262  1.00  0.00      A    H
ATOM   2947  HE3 MET A 212       8.861  19.843  10.253  1.00  0.00      A    H
ATOM   2948  C   MET A 212      11.808  14.032   9.667  1.00  0.00      A    C
ATOM   2949  O   MET A 212      12.672  13.509  10.372  1.00  0.00      A    O
ATOM   2950  N   GLN A 213      10.561  13.530   9.641  1.00  0.00      A    N
ATOM   2951  HN  GLN A 213       9.949  13.634   8.860  1.00  0.00      A    H
ATOM   2952  CA  GLN A 213      10.139  12.554  10.605  1.00  0.00      A    C
ATOM   2953  HA  GLN A 213      11.002  12.245  11.177  1.00  0.00      A    H
ATOM   2954  CB  GLN A 213       9.194  13.179  11.678  1.00  0.00      A    C
ATOM   2955  HB1 GLN A 213       9.763  14.015  12.139  1.00  0.00      A    H
ATOM   2956  HB2 GLN A 213       8.242  13.592  11.280  1.00  0.00      A    H
ATOM   2957  CG  GLN A 213       8.833  12.160  12.804  1.00  0.00      A    C
ATOM   2958  HG1 GLN A 213       8.282  11.285  12.397  1.00  0.00      A    H
ATOM   2959  HG2 GLN A 213       9.793  11.874  13.286  1.00  0.00      A    H
ATOM   2960  CD  GLN A 213       7.921  12.829  13.893  1.00  0.00      A    C
ATOM   2961  OE1 GLN A 213       8.341  13.399  14.904  1.00  0.00      A    O
ATOM   2962  NE2 GLN A 213       6.595  12.644  13.674  1.00  0.00      A    N
ATOM   2963 HE21 GLN A 213       5.951  12.817  14.419  1.00  0.00      A    H
ATOM   2964 HE22 GLN A 213       6.290  12.152  12.859  1.00  0.00      A    H
ATOM   2965  C   GLN A 213       9.370  11.362   9.952  1.00  0.00      A    C
ATOM   2966  O   GLN A 213       8.160  11.500   9.647  1.00  0.00      A    O
ATOM   2967  N   ALA A 214       9.981  10.208   9.877  1.00  0.00      A    N
ATOM   2968  HN  ALA A 214      10.863  10.097  10.327  1.00  0.00      A    H
ATOM   2969  CA  ALA A 214       9.438   8.993   9.357  1.00  0.00      A    C
ATOM   2970  HA  ALA A 214       8.374   9.036   9.539  1.00  0.00      A    H
ATOM   2971  CB  ALA A 214       9.691   8.956   7.790  1.00  0.00      A    C
ATOM   2972  HB1 ALA A 214       9.509   8.009   7.238  1.00  0.00      A    H
ATOM   2973  HB2 ALA A 214       9.225   9.843   7.309  1.00  0.00      A    H
ATOM   2974  HB3 ALA A 214      10.780   9.132   7.656  1.00  0.00      A    H
ATOM   2975  C   ALA A 214       9.841   7.704   9.999  1.00  0.00      A    C
ATOM   2976  O   ALA A 214      10.919   7.618  10.618  1.00  0.00      A    O
ATOM   2977  N   SER A 215       9.009   6.606  10.014  1.00  0.00      A    N
ATOM   2978  HN  SER A 215       8.083   6.620   9.644  1.00  0.00      A    H
ATOM   2979  CA  SER A 215       9.351   5.417  10.720  1.00  0.00      A    C
ATOM   2980  HA  SER A 215      10.375   5.154  10.497  1.00  0.00      A    H
ATOM   2981  CB  SER A 215       9.178   5.585  12.331  1.00  0.00      A    C
ATOM   2982  HB1 SER A 215       9.558   4.651  12.799  1.00  0.00      A    H
ATOM   2983  HB2 SER A 215       9.816   6.452  12.604  1.00  0.00      A    H
ATOM   2984  OG  SER A 215       7.849   5.828  12.658  1.00  0.00      A    O
ATOM   2985  HG1 SER A 215       7.919   6.160  13.556  1.00  0.00      A    H
ATOM   2986  C   SER A 215       8.571   4.214  10.212  1.00  0.00      A    C
ATOM   2987  O   SER A 215       7.571   4.340   9.510  1.00  0.00      A    O
ATOM   2988  N   PHE A 216       9.049   2.978  10.491  1.00  0.00      A    N
ATOM   2989  HN  PHE A 216       9.907   2.809  10.970  1.00  0.00      A    H
ATOM   2990  CA  PHE A 216       8.390   1.755  10.035  1.00  0.00      A    C
ATOM   2991  HA  PHE A 216       7.344   2.025  10.051  1.00  0.00      A    H
ATOM   2992  CB  PHE A 216       8.792   1.289   8.561  1.00  0.00      A    C
ATOM   2993  HB1 PHE A 216       8.374   0.281   8.357  1.00  0.00      A    H
ATOM   2994  HB2 PHE A 216       8.492   2.016   7.776  1.00  0.00      A    H
ATOM   2995  CG  PHE A 216      10.267   1.114   8.462  1.00  0.00      A    C
ATOM   2996  CD1 PHE A 216      10.900  -0.144   8.626  1.00  0.00      A    C
ATOM   2997  HD1 PHE A 216      10.291  -0.986   8.920  1.00  0.00      A    H
ATOM   2998  CE1 PHE A 216      12.313  -0.267   8.502  1.00  0.00      A    C
ATOM   2999  HE1 PHE A 216      12.770  -1.240   8.608  1.00  0.00      A    H
ATOM   3000  CZ  PHE A 216      13.065   0.890   8.382  1.00  0.00      A    C
ATOM   3001  HZ  PHE A 216      14.127   0.821   8.201  1.00  0.00      A    H
ATOM   3002  CD2 PHE A 216      11.043   2.302   8.332  1.00  0.00      A    C
ATOM   3003  HD2 PHE A 216      10.511   3.236   8.218  1.00  0.00      A    H
ATOM   3004  CE2 PHE A 216      12.467   2.124   8.275  1.00  0.00      A    C
ATOM   3005  HE2 PHE A 216      13.201   2.910   8.172  1.00  0.00      A    H
ATOM   3006  C   PHE A 216       8.537   0.579  11.009  1.00  0.00      A    C
ATOM   3007  O   PHE A 216       9.561   0.496  11.637  1.00  0.00      A    O
ATOM   3008  N   PRO A 217       7.596  -0.316  11.171  1.00  0.00      A    N
ATOM   3009  CD  PRO A 217       6.361  -0.306  10.375  1.00  0.00      A    C
ATOM   3010  HD1 PRO A 217       6.564  -0.302   9.282  1.00  0.00      A    H
ATOM   3011  HD2 PRO A 217       5.821   0.644  10.573  1.00  0.00      A    H
ATOM   3012  CA  PRO A 217       7.718  -1.515  12.018  1.00  0.00      A    C
ATOM   3013  HA  PRO A 217       8.021  -1.210  13.009  1.00  0.00      A    H
ATOM   3014  CB  PRO A 217       6.283  -1.956  12.119  1.00  0.00      A    C
ATOM   3015  HB1 PRO A 217       5.978  -2.931  12.555  1.00  0.00      A    H
ATOM   3016  HB2 PRO A 217       5.715  -1.163  12.652  1.00  0.00      A    H
ATOM   3017  CG  PRO A 217       5.707  -1.656  10.716  1.00  0.00      A    C
ATOM   3018  HG1 PRO A 217       6.144  -2.360   9.975  1.00  0.00      A    H
ATOM   3019  HG2 PRO A 217       4.599  -1.613  10.648  1.00  0.00      A    H
ATOM   3020  C   PRO A 217       8.644  -2.649  11.589  1.00  0.00      A    C
ATOM   3021  O   PRO A 217       8.879  -2.834  10.376  1.00  0.00      A    O
ATOM   3022  N   ILE A 218       9.027  -3.452  12.616  1.00  0.00      A    N
ATOM   3023  HN  ILE A 218       8.767  -3.333  13.571  1.00  0.00      A    H
ATOM   3024  CA  ILE A 218       9.686  -4.806  12.451  1.00  0.00      A    C
ATOM   3025  HA  ILE A 218       9.734  -5.018  11.394  1.00  0.00      A    H
ATOM   3026  CB  ILE A 218      11.052  -4.929  13.055  1.00  0.00      A    C
ATOM   3027  HB  ILE A 218      11.070  -4.924  14.166  1.00  0.00      A    H
ATOM   3028  CG2 ILE A 218      11.660  -6.267  12.595  1.00  0.00      A    C
ATOM   3029 HG21 ILE A 218      11.132  -7.155  13.006  1.00  0.00      A    H
ATOM   3030 HG22 ILE A 218      11.673  -6.287  11.484  1.00  0.00      A    H
ATOM   3031 HG23 ILE A 218      12.750  -6.302  12.804  1.00  0.00      A    H
ATOM   3032  CG1 ILE A 218      11.954  -3.622  12.685  1.00  0.00      A    C
ATOM   3033 HG11 ILE A 218      11.885  -3.457  11.588  1.00  0.00      A    H
ATOM   3034 HG12 ILE A 218      11.469  -2.682  13.025  1.00  0.00      A    H
ATOM   3035  CD  ILE A 218      13.422  -3.692  13.018  1.00  0.00      A    C
ATOM   3036  HD1 ILE A 218      14.003  -2.921  12.469  1.00  0.00      A    H
ATOM   3037  HD2 ILE A 218      13.559  -3.588  14.116  1.00  0.00      A    H
ATOM   3038  HD3 ILE A 218      13.777  -4.669  12.628  1.00  0.00      A    H
ATOM   3039  C   ILE A 218       8.757  -5.863  13.033  1.00  0.00      A    C
ATOM   3040  O   ILE A 218       8.732  -5.895  14.297  1.00  0.00      A    O
ATOM   3041  N   ALA A 219       8.099  -6.781  12.212  1.00  0.00      A    N
ATOM   3042  HN  ALA A 219       8.380  -6.921  11.265  1.00  0.00      A    H
ATOM   3043  CA  ALA A 219       6.977  -7.597  12.732  1.00  0.00      A    C
ATOM   3044  HA  ALA A 219       6.377  -6.973  13.378  1.00  0.00      A    H
ATOM   3045  CB  ALA A 219       6.093  -7.882  11.487  1.00  0.00      A    C
ATOM   3046  HB1 ALA A 219       6.557  -8.690  10.883  1.00  0.00      A    H
ATOM   3047  HB2 ALA A 219       5.083  -8.264  11.748  1.00  0.00      A    H
ATOM   3048  HB3 ALA A 219       5.882  -6.913  10.986  1.00  0.00      A    H
ATOM   3049  C   ALA A 219       7.360  -8.881  13.497  1.00  0.00      A    C
ATOM   3050  OT1 ALA A 219       7.833  -9.914  12.937  1.00  0.00      A    O
ATOM   3051  OT2 ALA A 219       7.138  -8.891  14.709  1.00  0.00      A    O
END
