# Supplementary material for: Sequence comparison, molecular modeling, and network analysis predict structural diversity in cysteine proteases from the Cape sundew, Drosera capensis
Source: Comput Struct Biotechnol J. 2016 Jun 14;14:271–82. doi: 10.1016/j.csbj.2016.05.003 (PMC4949590; doi:10.1016/j.csbj.2016.05.003)
Supplement: Supplementary file 4 [file mmc4.zip › Rosetta_mature/DCAP_3193_mature_m1.pdb]

CRYST1   62.534   60.998   59.951  90.00  90.00  90.00 P 1           1
ATOM      1  N   VAL A   1       6.532 -15.835 -18.748  1.00  0.00      A    N
ATOM      2  HT1 VAL A   1       6.466 -16.173 -19.729  1.00  0.00      A    H
ATOM      3  HT2 VAL A   1       6.936 -16.566 -18.128  1.00  0.00      A    H
ATOM      4  HT3 VAL A   1       7.240 -15.083 -18.866  1.00  0.00      A    H
ATOM      5  CA  VAL A   1       5.120 -15.455 -18.341  1.00  0.00      A    C
ATOM      6  HA  VAL A   1       4.467 -16.285 -18.563  1.00  0.00      A    H
ATOM      7  CB  VAL A   1       5.051 -15.129 -16.840  1.00  0.00      A    C
ATOM      8  HB  VAL A   1       5.619 -15.951 -16.354  1.00  0.00      A    H
ATOM      9  CG1 VAL A   1       5.905 -13.783 -16.609  1.00  0.00      A    C
ATOM     10 HG11 VAL A   1       5.954 -13.530 -15.529  1.00  0.00      A    H
ATOM     11 HG12 VAL A   1       6.957 -13.802 -16.968  1.00  0.00      A    H
ATOM     12 HG13 VAL A   1       5.383 -12.929 -17.090  1.00  0.00      A    H
ATOM     13  CG2 VAL A   1       3.625 -15.111 -16.290  1.00  0.00      A    C
ATOM     14 HG21 VAL A   1       3.741 -14.758 -15.243  1.00  0.00      A    H
ATOM     15 HG22 VAL A   1       2.912 -14.398 -16.758  1.00  0.00      A    H
ATOM     16 HG23 VAL A   1       3.160 -16.115 -16.390  1.00  0.00      A    H
ATOM     17  C   VAL A   1       4.680 -14.243 -19.192  1.00  0.00      A    C
ATOM     18  O   VAL A   1       5.529 -13.446 -19.639  1.00  0.00      A    O
ATOM     19  N   PRO A   2       3.470 -13.984 -19.431  1.00  0.00      A    N
ATOM     20  CD  PRO A   2       2.391 -15.040 -19.599  1.00  0.00      A    C
ATOM     21  HD1 PRO A   2       1.794 -15.072 -18.662  1.00  0.00      A    H
ATOM     22  HD2 PRO A   2       2.770 -16.005 -19.997  1.00  0.00      A    H
ATOM     23  CA  PRO A   2       3.062 -12.754 -20.120  1.00  0.00      A    C
ATOM     24  HA  PRO A   2       3.662 -12.617 -21.008  1.00  0.00      A    H
ATOM     25  CB  PRO A   2       1.566 -12.972 -20.490  1.00  0.00      A    C
ATOM     26  HB1 PRO A   2       0.914 -12.740 -19.621  1.00  0.00      A    H
ATOM     27  HB2 PRO A   2       1.353 -12.448 -21.446  1.00  0.00      A    H
ATOM     28  CG  PRO A   2       1.399 -14.477 -20.666  1.00  0.00      A    C
ATOM     29  HG1 PRO A   2       0.384 -14.814 -20.367  1.00  0.00      A    H
ATOM     30  HG2 PRO A   2       1.817 -14.875 -21.616  1.00  0.00      A    H
ATOM     31  C   PRO A   2       3.296 -11.559 -19.188  1.00  0.00      A    C
ATOM     32  O   PRO A   2       3.368 -11.675 -17.971  1.00  0.00      A    O
ATOM     33  N   ALA A   3       3.377 -10.367 -19.710  1.00  0.00      A    N
ATOM     34  HN  ALA A   3       3.246 -10.391 -20.698  1.00  0.00      A    H
ATOM     35  CA  ALA A   3       3.704  -9.174 -18.994  1.00  0.00      A    C
ATOM     36  HA  ALA A   3       4.474  -9.456 -18.292  1.00  0.00      A    H
ATOM     37  CB  ALA A   3       4.137  -8.093 -19.984  1.00  0.00      A    C
ATOM     38  HB1 ALA A   3       5.127  -8.206 -20.476  1.00  0.00      A    H
ATOM     39  HB2 ALA A   3       3.401  -8.045 -20.814  1.00  0.00      A    H
ATOM     40  HB3 ALA A   3       4.121  -7.116 -19.454  1.00  0.00      A    H
ATOM     41  C   ALA A   3       2.626  -8.648 -18.070  1.00  0.00      A    C
ATOM     42  O   ALA A   3       2.818  -8.508 -16.838  1.00  0.00      A    O
ATOM     43  N   SER A   4       1.489  -8.532 -18.684  1.00  0.00      A    N
ATOM     44  HN  SER A   4       1.425  -8.959 -19.582  1.00  0.00      A    H
ATOM     45  CA  SER A   4       0.286  -8.158 -18.038  1.00  0.00      A    C
ATOM     46  HA  SER A   4       0.588  -7.626 -17.148  1.00  0.00      A    H
ATOM     47  CB  SER A   4      -0.495  -7.111 -18.918  1.00  0.00      A    C
ATOM     48  HB1 SER A   4       0.280  -6.550 -19.482  1.00  0.00      A    H
ATOM     49  HB2 SER A   4      -1.155  -7.693 -19.596  1.00  0.00      A    H
ATOM     50  OG  SER A   4      -1.323  -6.366 -17.968  1.00  0.00      A    O
ATOM     51  HG1 SER A   4      -1.749  -5.730 -18.547  1.00  0.00      A    H
ATOM     52  C   SER A   4      -0.581  -9.282 -17.528  1.00  0.00      A    C
ATOM     53  O   SER A   4      -1.393 -10.000 -18.137  1.00  0.00      A    O
ATOM     54  N   ILE A   5      -0.386  -9.473 -16.240  1.00  0.00      A    N
ATOM     55  HN  ILE A   5       0.411  -9.150 -15.736  1.00  0.00      A    H
ATOM     56  CA  ILE A   5      -1.273 -10.328 -15.430  1.00  0.00      A    C
ATOM     57  HA  ILE A   5      -1.927 -10.936 -16.038  1.00  0.00      A    H
ATOM     58  CB  ILE A   5      -0.408 -11.171 -14.539  1.00  0.00      A    C
ATOM     59  HB  ILE A   5       0.244 -10.473 -13.972  1.00  0.00      A    H
ATOM     60  CG2 ILE A   5      -1.243 -11.980 -13.481  1.00  0.00      A    C
ATOM     61 HG21 ILE A   5      -0.490 -12.459 -12.820  1.00  0.00      A    H
ATOM     62 HG22 ILE A   5      -1.904 -11.294 -12.909  1.00  0.00      A    H
ATOM     63 HG23 ILE A   5      -1.865 -12.697 -14.058  1.00  0.00      A    H
ATOM     64  CG1 ILE A   5       0.549 -12.078 -15.410  1.00  0.00      A    C
ATOM     65 HG11 ILE A   5       1.185 -11.373 -15.987  1.00  0.00      A    H
ATOM     66 HG12 ILE A   5       1.309 -12.552 -14.753  1.00  0.00      A    H
ATOM     67  CD  ILE A   5      -0.118 -13.087 -16.298  1.00  0.00      A    C
ATOM     68  HD1 ILE A   5      -0.688 -13.875 -15.760  1.00  0.00      A    H
ATOM     69  HD2 ILE A   5      -0.787 -12.596 -17.038  1.00  0.00      A    H
ATOM     70  HD3 ILE A   5       0.683 -13.601 -16.871  1.00  0.00      A    H
ATOM     71  C   ILE A   5      -2.091  -9.321 -14.538  1.00  0.00      A    C
ATOM     72  O   ILE A   5      -1.559  -8.607 -13.683  1.00  0.00      A    O
ATOM     73  N   ASP A   6      -3.370  -9.425 -14.718  1.00  0.00      A    N
ATOM     74  HN  ASP A   6      -3.686 -10.005 -15.464  1.00  0.00      A    H
ATOM     75  CA  ASP A   6      -4.398  -8.686 -13.952  1.00  0.00      A    C
ATOM     76  HA  ASP A   6      -3.784  -8.340 -13.134  1.00  0.00      A    H
ATOM     77  CB  ASP A   6      -4.929  -7.481 -14.790  1.00  0.00      A    C
ATOM     78  HB1 ASP A   6      -4.000  -6.908 -14.997  1.00  0.00      A    H
ATOM     79  HB2 ASP A   6      -5.389  -7.871 -15.723  1.00  0.00      A    H
ATOM     80  CG  ASP A   6      -5.887  -6.575 -14.039  1.00  0.00      A    C
ATOM     81  OD1 ASP A   6      -6.460  -6.878 -12.930  1.00  0.00      A    O
ATOM     82  OD2 ASP A   6      -6.141  -5.514 -14.583  1.00  0.00      A    O
ATOM     83  C   ASP A   6      -5.512  -9.686 -13.570  1.00  0.00      A    C
ATOM     84  O   ASP A   6      -6.305 -10.067 -14.380  1.00  0.00      A    O
ATOM     85  N   TRP A   7      -5.623 -10.086 -12.258  1.00  0.00      A    N
ATOM     86  HN  TRP A   7      -5.048  -9.790 -11.499  1.00  0.00      A    H
ATOM     87  CA  TRP A   7      -6.515 -11.188 -11.983  1.00  0.00      A    C
ATOM     88  HA  TRP A   7      -6.373 -11.948 -12.738  1.00  0.00      A    H
ATOM     89  CB  TRP A   7      -6.193 -11.816 -10.616  1.00  0.00      A    C
ATOM     90  HB1 TRP A   7      -6.216 -11.123  -9.748  1.00  0.00      A    H
ATOM     91  HB2 TRP A   7      -7.050 -12.506 -10.463  1.00  0.00      A    H
ATOM     92  CG  TRP A   7      -4.974 -12.626 -10.509  1.00  0.00      A    C
ATOM     93  CD1 TRP A   7      -3.727 -12.424  -9.960  1.00  0.00      A    C
ATOM     94  HD1 TRP A   7      -3.446 -11.505  -9.468  1.00  0.00      A    H
ATOM     95  NE1 TRP A   7      -2.869 -13.349 -10.404  1.00  0.00      A    N
ATOM     96  HE1 TRP A   7      -1.902 -13.215 -10.414  1.00  0.00      A    H
ATOM     97  CE2 TRP A   7      -3.534 -14.414 -10.994  1.00  0.00      A    C
ATOM     98  CD2 TRP A   7      -4.880 -13.980 -11.108  1.00  0.00      A    C
ATOM     99  CE3 TRP A   7      -5.788 -14.778 -11.751  1.00  0.00      A    C
ATOM    100  HE3 TRP A   7      -6.812 -14.465 -11.890  1.00  0.00      A    H
ATOM    101  CZ3 TRP A   7      -5.425 -16.061 -12.134  1.00  0.00      A    C
ATOM    102  HZ3 TRP A   7      -6.107 -16.794 -12.540  1.00  0.00      A    H
ATOM    103  CZ2 TRP A   7      -3.074 -15.661 -11.437  1.00  0.00      A    C
ATOM    104  HZ2 TRP A   7      -2.069 -16.055 -11.473  1.00  0.00      A    H
ATOM    105  CH2 TRP A   7      -4.052 -16.440 -11.983  1.00  0.00      A    C
ATOM    106  HH2 TRP A   7      -3.778 -17.434 -12.306  1.00  0.00      A    H
ATOM    107  C   TRP A   7      -8.045 -10.785 -12.103  1.00  0.00      A    C
ATOM    108  O   TRP A   7      -8.908 -11.660 -12.105  1.00  0.00      A    O
ATOM    109  N   ARG A   8      -8.428  -9.476 -12.157  1.00  0.00      A    N
ATOM    110  HN  ARG A   8      -7.683  -8.830 -12.306  1.00  0.00      A    H
ATOM    111  CA  ARG A   8      -9.723  -8.977 -12.598  1.00  0.00      A    C
ATOM    112  HA  ARG A   8     -10.413  -9.297 -11.831  1.00  0.00      A    H
ATOM    113  CB  ARG A   8      -9.637  -7.406 -12.746  1.00  0.00      A    C
ATOM    114  HB1 ARG A   8      -8.890  -7.230 -13.549  1.00  0.00      A    H
ATOM    115  HB2 ARG A   8     -10.680  -7.104 -12.982  1.00  0.00      A    H
ATOM    116  CG  ARG A   8      -9.271  -6.741 -11.391  1.00  0.00      A    C
ATOM    117  HG1 ARG A   8      -9.992  -6.924 -10.566  1.00  0.00      A    H
ATOM    118  HG2 ARG A   8      -8.381  -7.287 -11.011  1.00  0.00      A    H
ATOM    119  CD  ARG A   8      -9.146  -5.204 -11.357  1.00  0.00      A    C
ATOM    120  HD1 ARG A   8     -10.010  -4.673 -11.811  1.00  0.00      A    H
ATOM    121  HD2 ARG A   8      -9.037  -4.772 -10.339  1.00  0.00      A    H
ATOM    122  NE  ARG A   8      -8.026  -4.876 -12.183  1.00  0.00      A    N
ATOM    123  HE  ARG A   8      -7.391  -5.619 -12.395  1.00  0.00      A    H
ATOM    124  CZ  ARG A   8      -7.571  -3.662 -12.383  1.00  0.00      A    C
ATOM    125  NH1 ARG A   8      -8.315  -2.560 -12.194  1.00  0.00      A    N
ATOM    126 HH11 ARG A   8      -9.265  -2.707 -11.920  1.00  0.00      A    H
ATOM    127 HH12 ARG A   8      -8.000  -1.674 -12.535  1.00  0.00      A    H
ATOM    128  NH2 ARG A   8      -6.378  -3.515 -12.958  1.00  0.00      A    N
ATOM    129 HH21 ARG A   8      -6.181  -4.293 -13.555  1.00  0.00      A    H
ATOM    130 HH22 ARG A   8      -6.168  -2.583 -13.253  1.00  0.00      A    H
ATOM    131  C   ARG A   8     -10.154  -9.435 -14.012  1.00  0.00      A    C
ATOM    132  O   ARG A   8     -11.220  -9.975 -14.139  1.00  0.00      A    O
ATOM    133  N   SER A   9      -9.256  -9.212 -15.025  1.00  0.00      A    N
ATOM    134  HN  SER A   9      -8.354  -8.876 -14.766  1.00  0.00      A    H
ATOM    135  CA  SER A   9      -9.420  -9.673 -16.438  1.00  0.00      A    C
ATOM    136  HA  SER A   9     -10.447  -9.447 -16.685  1.00  0.00      A    H
ATOM    137  CB  SER A   9      -8.488  -9.104 -17.474  1.00  0.00      A    C
ATOM    138  HB1 SER A   9      -7.467  -9.501 -17.289  1.00  0.00      A    H
ATOM    139  HB2 SER A   9      -8.924  -9.335 -18.469  1.00  0.00      A    H
ATOM    140  OG  SER A   9      -8.465  -7.675 -17.425  1.00  0.00      A    O
ATOM    141  HG1 SER A   9      -7.945  -7.354 -18.166  1.00  0.00      A    H
ATOM    142  C   SER A   9      -9.307 -11.167 -16.536  1.00  0.00      A    C
ATOM    143  O   SER A   9      -9.946 -11.793 -17.388  1.00  0.00      A    O
ATOM    144  N   LEU A  10      -8.524 -11.822 -15.663  1.00  0.00      A    N
ATOM    145  HN  LEU A  10      -7.866 -11.277 -15.149  1.00  0.00      A    H
ATOM    146  CA  LEU A  10      -8.349 -13.280 -15.686  1.00  0.00      A    C
ATOM    147  HA  LEU A  10      -8.391 -13.646 -16.702  1.00  0.00      A    H
ATOM    148  CB  LEU A  10      -6.916 -13.604 -15.100  1.00  0.00      A    C
ATOM    149  HB1 LEU A  10      -6.857 -13.269 -14.042  1.00  0.00      A    H
ATOM    150  HB2 LEU A  10      -6.720 -14.697 -15.069  1.00  0.00      A    H
ATOM    151  CG  LEU A  10      -5.715 -12.980 -15.829  1.00  0.00      A    C
ATOM    152  HG  LEU A  10      -5.887 -11.886 -15.921  1.00  0.00      A    H
ATOM    153  CD1 LEU A  10      -4.338 -13.114 -15.041  1.00  0.00      A    C
ATOM    154 HD11 LEU A  10      -4.473 -12.443 -14.166  1.00  0.00      A    H
ATOM    155 HD12 LEU A  10      -4.152 -14.127 -14.623  1.00  0.00      A    H
ATOM    156 HD13 LEU A  10      -3.520 -12.794 -15.721  1.00  0.00      A    H
ATOM    157  CD2 LEU A  10      -5.576 -13.490 -17.230  1.00  0.00      A    C
ATOM    158 HD21 LEU A  10      -4.725 -13.067 -17.804  1.00  0.00      A    H
ATOM    159 HD22 LEU A  10      -5.379 -14.560 -17.007  1.00  0.00      A    H
ATOM    160 HD23 LEU A  10      -6.482 -13.276 -17.838  1.00  0.00      A    H
ATOM    161  C   LEU A  10      -9.509 -13.965 -15.015  1.00  0.00      A    C
ATOM    162  O   LEU A  10      -9.635 -15.194 -15.109  1.00  0.00      A    O
ATOM    163  N   GLY A  11     -10.368 -13.256 -14.286  1.00  0.00      A    N
ATOM    164  HN  GLY A  11     -10.180 -12.292 -14.116  1.00  0.00      A    H
ATOM    165  CA  GLY A  11     -11.630 -13.781 -13.724  1.00  0.00      A    C
ATOM    166  HA1 GLY A  11     -12.182 -12.857 -13.634  1.00  0.00      A    H
ATOM    167  HA2 GLY A  11     -12.185 -14.415 -14.399  1.00  0.00      A    H
ATOM    168  C   GLY A  11     -11.588 -14.430 -12.379  1.00  0.00      A    C
ATOM    169  O   GLY A  11     -12.609 -14.994 -11.936  1.00  0.00      A    O
ATOM    170  N   ALA A  12     -10.540 -14.347 -11.604  1.00  0.00      A    N
ATOM    171  HN  ALA A  12      -9.711 -13.939 -11.979  1.00  0.00      A    H
ATOM    172  CA  ALA A  12     -10.476 -14.943 -10.313  1.00  0.00      A    C
ATOM    173  HA  ALA A  12     -11.134 -15.796 -10.249  1.00  0.00      A    H
ATOM    174  CB  ALA A  12      -9.031 -15.445 -10.032  1.00  0.00      A    C
ATOM    175  HB1 ALA A  12      -8.638 -16.240 -10.701  1.00  0.00      A    H
ATOM    176  HB2 ALA A  12      -8.234 -14.672 -10.065  1.00  0.00      A    H
ATOM    177  HB3 ALA A  12      -8.870 -15.831  -9.002  1.00  0.00      A    H
ATOM    178  C   ALA A  12     -10.915 -13.963  -9.281  1.00  0.00      A    C
ATOM    179  O   ALA A  12     -11.744 -14.209  -8.416  1.00  0.00      A    O
ATOM    180  N   VAL A  13     -10.379 -12.751  -9.405  1.00  0.00      A    N
ATOM    181  HN  VAL A  13      -9.827 -12.470 -10.186  1.00  0.00      A    H
ATOM    182  CA  VAL A  13     -10.562 -11.779  -8.317  1.00  0.00      A    C
ATOM    183  HA  VAL A  13     -10.641 -12.319  -7.385  1.00  0.00      A    H
ATOM    184  CB  VAL A  13      -9.387 -10.914  -8.224  1.00  0.00      A    C
ATOM    185  HB  VAL A  13      -9.163 -10.689  -9.288  1.00  0.00      A    H
ATOM    186  CG1 VAL A  13      -9.510  -9.561  -7.469  1.00  0.00      A    C
ATOM    187 HG11 VAL A  13      -8.638  -8.895  -7.644  1.00  0.00      A    H
ATOM    188 HG12 VAL A  13     -10.381  -9.014  -7.891  1.00  0.00      A    H
ATOM    189 HG13 VAL A  13      -9.763  -9.721  -6.399  1.00  0.00      A    H
ATOM    190  CG2 VAL A  13      -8.156 -11.764  -7.688  1.00  0.00      A    C
ATOM    191 HG21 VAL A  13      -7.748 -12.500  -8.414  1.00  0.00      A    H
ATOM    192 HG22 VAL A  13      -7.360 -11.005  -7.536  1.00  0.00      A    H
ATOM    193 HG23 VAL A  13      -8.399 -12.328  -6.762  1.00  0.00      A    H
ATOM    194  C   VAL A  13     -11.925 -10.988  -8.490  1.00  0.00      A    C
ATOM    195  O   VAL A  13     -12.357 -10.703  -9.552  1.00  0.00      A    O
ATOM    196  N   THR A  14     -12.523 -10.661  -7.323  1.00  0.00      A    N
ATOM    197  HN  THR A  14     -12.243 -10.983  -6.422  1.00  0.00      A    H
ATOM    198  CA  THR A  14     -13.948 -10.252  -7.175  1.00  0.00      A    C
ATOM    199  HA  THR A  14     -14.377 -10.242  -8.166  1.00  0.00      A    H
ATOM    200  CB  THR A  14     -14.727 -11.212  -6.237  1.00  0.00      A    C
ATOM    201  HB  THR A  14     -15.786 -10.911  -6.091  1.00  0.00      A    H
ATOM    202  OG1 THR A  14     -14.135 -11.412  -4.927  1.00  0.00      A    O
ATOM    203  HG1 THR A  14     -14.725 -11.973  -4.418  1.00  0.00      A    H
ATOM    204  CG2 THR A  14     -14.915 -12.582  -6.803  1.00  0.00      A    C
ATOM    205 HG21 THR A  14     -15.656 -13.116  -6.171  1.00  0.00      A    H
ATOM    206 HG22 THR A  14     -15.287 -12.554  -7.850  1.00  0.00      A    H
ATOM    207 HG23 THR A  14     -13.934 -13.103  -6.833  1.00  0.00      A    H
ATOM    208  C   THR A  14     -13.908  -8.835  -6.682  1.00  0.00      A    C
ATOM    209  O   THR A  14     -12.817  -8.316  -6.445  1.00  0.00      A    O
ATOM    210  N   PRO A  15     -15.017  -8.076  -6.379  1.00  0.00      A    N
ATOM    211  CD  PRO A  15     -16.428  -8.314  -6.918  1.00  0.00      A    C
ATOM    212  HD1 PRO A  15     -16.993  -9.004  -6.255  1.00  0.00      A    H
ATOM    213  HD2 PRO A  15     -16.459  -8.834  -7.899  1.00  0.00      A    H
ATOM    214  CA  PRO A  15     -14.970  -6.679  -5.992  1.00  0.00      A    C
ATOM    215  HA  PRO A  15     -14.410  -6.062  -6.678  1.00  0.00      A    H
ATOM    216  CB  PRO A  15     -16.343  -6.180  -5.881  1.00  0.00      A    C
ATOM    217  HB1 PRO A  15     -16.874  -6.613  -5.007  1.00  0.00      A    H
ATOM    218  HB2 PRO A  15     -16.461  -5.076  -5.847  1.00  0.00      A    H
ATOM    219  CG  PRO A  15     -17.082  -6.956  -7.012  1.00  0.00      A    C
ATOM    220  HG1 PRO A  15     -18.167  -6.913  -6.777  1.00  0.00      A    H
ATOM    221  HG2 PRO A  15     -16.836  -6.372  -7.924  1.00  0.00      A    H
ATOM    222  C   PRO A  15     -14.280  -6.350  -4.680  1.00  0.00      A    C
ATOM    223  O   PRO A  15     -13.737  -7.234  -4.004  1.00  0.00      A    O
ATOM    224  N   ILE A  16     -14.217  -5.021  -4.271  1.00  0.00      A    N
ATOM    225  HN  ILE A  16     -14.737  -4.299  -4.720  1.00  0.00      A    H
ATOM    226  CA  ILE A  16     -13.771  -4.623  -2.920  1.00  0.00      A    C
ATOM    227  HA  ILE A  16     -13.020  -5.313  -2.565  1.00  0.00      A    H
ATOM    228  CB  ILE A  16     -13.233  -3.204  -2.811  1.00  0.00      A    C
ATOM    229  HB  ILE A  16     -13.892  -2.524  -3.392  1.00  0.00      A    H
ATOM    230  CG2 ILE A  16     -13.152  -2.724  -1.361  1.00  0.00      A    C
ATOM    231 HG21 ILE A  16     -12.515  -1.817  -1.294  1.00  0.00      A    H
ATOM    232 HG22 ILE A  16     -14.060  -2.433  -0.790  1.00  0.00      A    H
ATOM    233 HG23 ILE A  16     -12.599  -3.390  -0.664  1.00  0.00      A    H
ATOM    234  CG1 ILE A  16     -11.765  -3.123  -3.368  1.00  0.00      A    C
ATOM    235 HG11 ILE A  16     -11.475  -2.051  -3.334  1.00  0.00      A    H
ATOM    236 HG12 ILE A  16     -10.990  -3.656  -2.777  1.00  0.00      A    H
ATOM    237  CD  ILE A  16     -11.615  -3.439  -4.881  1.00  0.00      A    C
ATOM    238  HD1 ILE A  16     -10.593  -3.115  -5.173  1.00  0.00      A    H
ATOM    239  HD2 ILE A  16     -11.751  -4.520  -5.095  1.00  0.00      A    H
ATOM    240  HD3 ILE A  16     -12.401  -2.897  -5.449  1.00  0.00      A    H
ATOM    241  C   ILE A  16     -14.795  -4.838  -1.871  1.00  0.00      A    C
ATOM    242  O   ILE A  16     -15.974  -4.451  -1.941  1.00  0.00      A    O
ATOM    243  N   LYS A  17     -14.409  -5.477  -0.769  1.00  0.00      A    N
ATOM    244  HN  LYS A  17     -13.505  -5.896  -0.726  1.00  0.00      A    H
ATOM    245  CA  LYS A  17     -15.294  -5.753   0.304  1.00  0.00      A    C
ATOM    246  HA  LYS A  17     -16.339  -5.582   0.090  1.00  0.00      A    H
ATOM    247  CB  LYS A  17     -14.970  -7.177   0.750  1.00  0.00      A    C
ATOM    248  HB1 LYS A  17     -13.880  -7.350   0.623  1.00  0.00      A    H
ATOM    249  HB2 LYS A  17     -15.277  -7.361   1.802  1.00  0.00      A    H
ATOM    250  CG  LYS A  17     -15.647  -8.352  -0.083  1.00  0.00      A    C
ATOM    251  HG1 LYS A  17     -16.470  -8.832   0.490  1.00  0.00      A    H
ATOM    252  HG2 LYS A  17     -16.215  -7.778  -0.846  1.00  0.00      A    H
ATOM    253  CD  LYS A  17     -14.735  -9.439  -0.568  1.00  0.00      A    C
ATOM    254  HD1 LYS A  17     -13.781  -8.917  -0.797  1.00  0.00      A    H
ATOM    255  HD2 LYS A  17     -14.545 -10.161   0.255  1.00  0.00      A    H
ATOM    256  CE  LYS A  17     -15.257 -10.162  -1.890  1.00  0.00      A    C
ATOM    257  HE1 LYS A  17     -15.442  -9.454  -2.726  1.00  0.00      A    H
ATOM    258  HE2 LYS A  17     -14.546 -10.952  -2.216  1.00  0.00      A    H
ATOM    259  NZ  LYS A  17     -16.577 -10.768  -1.557  1.00  0.00      A    N
ATOM    260  HZ1 LYS A  17     -16.671 -11.636  -2.123  1.00  0.00      A    H
ATOM    261  HZ2 LYS A  17     -16.775 -11.102  -0.592  1.00  0.00      A    H
ATOM    262  HZ3 LYS A  17     -17.405 -10.218  -1.862  1.00  0.00      A    H
ATOM    263  C   LYS A  17     -14.790  -4.912   1.390  1.00  0.00      A    C
ATOM    264  O   LYS A  17     -13.627  -4.671   1.597  1.00  0.00      A    O
ATOM    265  N   ASN A  18     -15.683  -4.580   2.304  1.00  0.00      A    N
ATOM    266  HN  ASN A  18     -16.631  -4.886   2.315  1.00  0.00      A    H
ATOM    267  CA  ASN A  18     -15.343  -3.691   3.422  1.00  0.00      A    C
ATOM    268  HA  ASN A  18     -14.478  -3.112   3.135  1.00  0.00      A    H
ATOM    269  CB  ASN A  18     -16.446  -2.727   3.810  1.00  0.00      A    C
ATOM    270  HB1 ASN A  18     -16.799  -2.189   2.904  1.00  0.00      A    H
ATOM    271  HB2 ASN A  18     -17.348  -3.279   4.150  1.00  0.00      A    H
ATOM    272  CG  ASN A  18     -16.061  -1.652   4.805  1.00  0.00      A    C
ATOM    273  OD1 ASN A  18     -14.883  -1.303   5.010  1.00  0.00      A    O
ATOM    274  ND2 ASN A  18     -17.114  -0.997   5.422  1.00  0.00      A    N
ATOM    275 HD21 ASN A  18     -16.874  -0.239   6.028  1.00  0.00      A    H
ATOM    276 HD22 ASN A  18     -18.078  -1.148   5.204  1.00  0.00      A    H
ATOM    277  C   ASN A  18     -14.963  -4.469   4.655  1.00  0.00      A    C
ATOM    278  O   ASN A  18     -15.727  -5.372   5.007  1.00  0.00      A    O
ATOM    279  N   GLN A  19     -13.837  -4.053   5.341  1.00  0.00      A    N
ATOM    280  HN  GLN A  19     -13.305  -3.343   4.887  1.00  0.00      A    H
ATOM    281  CA  GLN A  19     -13.361  -4.571   6.577  1.00  0.00      A    C
ATOM    282  HA  GLN A  19     -13.402  -5.647   6.657  1.00  0.00      A    H
ATOM    283  CB  GLN A  19     -11.835  -4.228   6.808  1.00  0.00      A    C
ATOM    284  HB1 GLN A  19     -11.432  -4.649   7.754  1.00  0.00      A    H
ATOM    285  HB2 GLN A  19     -11.291  -4.737   5.984  1.00  0.00      A    H
ATOM    286  CG  GLN A  19     -11.530  -2.685   6.882  1.00  0.00      A    C
ATOM    287  HG1 GLN A  19     -11.915  -2.242   5.939  1.00  0.00      A    H
ATOM    288  HG2 GLN A  19     -12.087  -2.254   7.742  1.00  0.00      A    H
ATOM    289  CD  GLN A  19     -10.051  -2.347   6.948  1.00  0.00      A    C
ATOM    290  OE1 GLN A  19      -9.292  -2.404   5.980  1.00  0.00      A    O
ATOM    291  NE2 GLN A  19      -9.590  -1.915   8.155  1.00  0.00      A    N
ATOM    292 HE21 GLN A  19      -8.628  -1.649   8.215  1.00  0.00      A    H
ATOM    293 HE22 GLN A  19     -10.056  -1.872   9.039  1.00  0.00      A    H
ATOM    294  C   GLN A  19     -14.147  -4.048   7.836  1.00  0.00      A    C
ATOM    295  O   GLN A  19     -13.899  -4.549   8.925  1.00  0.00      A    O
ATOM    296  N   GLY A  20     -14.971  -3.025   7.638  1.00  0.00      A    N
ATOM    297  HN  GLY A  20     -15.121  -2.656   6.724  1.00  0.00      A    H
ATOM    298  CA  GLY A  20     -15.747  -2.378   8.663  1.00  0.00      A    C
ATOM    299  HA1 GLY A  20     -16.657  -2.133   8.134  1.00  0.00      A    H
ATOM    300  HA2 GLY A  20     -15.880  -3.064   9.486  1.00  0.00      A    H
ATOM    301  C   GLY A  20     -15.172  -1.114   9.215  1.00  0.00      A    C
ATOM    302  O   GLY A  20     -14.642  -0.197   8.569  1.00  0.00      A    O
ATOM    303  N   GLN A  21     -15.373  -1.056  10.535  1.00  0.00      A    N
ATOM    304  HN  GLN A  21     -15.832  -1.802  11.010  1.00  0.00      A    H
ATOM    305  CA  GLN A  21     -14.862  -0.025  11.392  1.00  0.00      A    C
ATOM    306  HA  GLN A  21     -14.980   0.918  10.877  1.00  0.00      A    H
ATOM    307  CB  GLN A  21     -15.707   0.059  12.687  1.00  0.00      A    C
ATOM    308  HB1 GLN A  21     -15.625  -0.864  13.300  1.00  0.00      A    H
ATOM    309  HB2 GLN A  21     -15.343   0.849  13.378  1.00  0.00      A    H
ATOM    310  CG  GLN A  21     -17.253   0.283  12.543  1.00  0.00      A    C
ATOM    311  HG1 GLN A  21     -17.808  -0.319  11.791  1.00  0.00      A    H
ATOM    312  HG2 GLN A  21     -17.581  -0.060  13.547  1.00  0.00      A    H
ATOM    313  CD  GLN A  21     -17.663   1.722  12.337  1.00  0.00      A    C
ATOM    314  OE1 GLN A  21     -17.985   2.055  11.197  1.00  0.00      A    O
ATOM    315  NE2 GLN A  21     -17.539   2.611  13.388  1.00  0.00      A    N
ATOM    316 HE21 GLN A  21     -17.836   3.561  13.291  1.00  0.00      A    H
ATOM    317 HE22 GLN A  21     -17.069   2.288  14.209  1.00  0.00      A    H
ATOM    318  C   GLN A  21     -13.427  -0.154  11.689  1.00  0.00      A    C
ATOM    319  O   GLN A  21     -12.591   0.658  11.220  1.00  0.00      A    O
ATOM    320  N   CYS A  22     -12.981  -1.211  12.469  1.00  0.00      A    N
ATOM    321  HN  CYS A  22     -13.540  -2.035  12.514  1.00  0.00      A    H
ATOM    322  CA  CYS A  22     -11.665  -1.431  13.018  1.00  0.00      A    C
ATOM    323  HA  CYS A  22     -11.290  -0.476  13.353  1.00  0.00      A    H
ATOM    324  CB  CYS A  22     -11.732  -2.477  14.155  1.00  0.00      A    C
ATOM    325  HB1 CYS A  22     -12.353  -3.351  13.862  1.00  0.00      A    H
ATOM    326  HB2 CYS A  22     -10.748  -2.753  14.592  1.00  0.00      A    H
ATOM    327  SG  CYS A  22     -12.689  -1.833  15.526  1.00  0.00      A    S
ATOM    328  C   CYS A  22     -10.731  -1.980  11.974  1.00  0.00      A    C
ATOM    329  O   CYS A  22     -11.081  -2.019  10.809  1.00  0.00      A    O
ATOM    330  N   GLY A  23      -9.519  -2.196  12.326  1.00  0.00      A    N
ATOM    331  HN  GLY A  23      -9.236  -1.954  13.251  1.00  0.00      A    H
ATOM    332  CA  GLY A  23      -8.340  -2.462  11.510  1.00  0.00      A    C
ATOM    333  HA1 GLY A  23      -8.327  -1.917  10.577  1.00  0.00      A    H
ATOM    334  HA2 GLY A  23      -7.482  -2.212  12.117  1.00  0.00      A    H
ATOM    335  C   GLY A  23      -8.286  -3.847  11.122  1.00  0.00      A    C
ATOM    336  O   GLY A  23      -7.297  -4.554  11.395  1.00  0.00      A    O
ATOM    337  N   CYS A  24      -9.363  -4.387  10.490  1.00  0.00      A    N
ATOM    338  HN  CYS A  24     -10.171  -3.805  10.432  1.00  0.00      A    H
ATOM    339  CA  CYS A  24      -9.697  -5.732  10.141  1.00  0.00      A    C
ATOM    340  HA  CYS A  24      -9.181  -6.454  10.757  1.00  0.00      A    H
ATOM    341  CB  CYS A  24     -11.181  -6.058  10.137  1.00  0.00      A    C
ATOM    342  HB1 CYS A  24     -11.642  -5.162   9.669  1.00  0.00      A    H
ATOM    343  HB2 CYS A  24     -11.484  -6.990   9.614  1.00  0.00      A    H
ATOM    344  SG  CYS A  24     -11.861  -6.053  11.790  1.00  0.00      A    S
ATOM    345  HG1 CYS A  24     -12.737  -5.061  11.848  1.00  0.00      A    H
ATOM    346  C   CYS A  24      -9.225  -5.958   8.661  1.00  0.00      A    C
ATOM    347  O   CYS A  24      -9.693  -6.833   7.933  1.00  0.00      A    O
ATOM    348  N   CYS A  25      -8.215  -5.232   8.182  1.00  0.00      A    N
ATOM    349  HN  CYS A  25      -7.702  -4.599   8.757  1.00  0.00      A    H
ATOM    350  CA  CYS A  25      -7.637  -5.428   6.839  1.00  0.00      A    C
ATOM    351  HA  CYS A  25      -8.351  -5.143   6.081  1.00  0.00      A    H
ATOM    352  CB  CYS A  25      -6.628  -4.251   6.778  1.00  0.00      A    C
ATOM    353  HB1 CYS A  25      -6.162  -4.219   5.770  1.00  0.00      A    H
ATOM    354  HB2 CYS A  25      -7.092  -3.246   6.866  1.00  0.00      A    H
ATOM    355  SG  CYS A  25      -5.331  -4.434   8.110  1.00  0.00      A    S
ATOM    356  C   CYS A  25      -7.087  -6.806   6.493  1.00  0.00      A    C
ATOM    357  O   CYS A  25      -7.430  -7.514   5.556  1.00  0.00      A    O
ATOM    358  N   TRP A  26      -6.281  -7.392   7.373  1.00  0.00      A    N
ATOM    359  HN  TRP A  26      -5.983  -6.845   8.151  1.00  0.00      A    H
ATOM    360  CA  TRP A  26      -5.740  -8.732   7.261  1.00  0.00      A    C
ATOM    361  HA  TRP A  26      -5.105  -8.782   6.389  1.00  0.00      A    H
ATOM    362  CB  TRP A  26      -4.762  -8.878   8.481  1.00  0.00      A    C
ATOM    363  HB1 TRP A  26      -4.373  -9.918   8.434  1.00  0.00      A    H
ATOM    364  HB2 TRP A  26      -3.945  -8.134   8.369  1.00  0.00      A    H
ATOM    365  CG  TRP A  26      -5.472  -8.691   9.819  1.00  0.00      A    C
ATOM    366  CD1 TRP A  26      -5.773  -7.419  10.306  1.00  0.00      A    C
ATOM    367  HD1 TRP A  26      -5.333  -6.512   9.919  1.00  0.00      A    H
ATOM    368  NE1 TRP A  26      -6.609  -7.497  11.367  1.00  0.00      A    N
ATOM    369  HE1 TRP A  26      -6.995  -6.753  11.868  1.00  0.00      A    H
ATOM    370  CE2 TRP A  26      -6.865  -8.837  11.615  1.00  0.00      A    C
ATOM    371  CD2 TRP A  26      -6.131  -9.613  10.688  1.00  0.00      A    C
ATOM    372  CE3 TRP A  26      -6.278 -11.006  10.610  1.00  0.00      A    C
ATOM    373  HE3 TRP A  26      -5.757 -11.588   9.864  1.00  0.00      A    H
ATOM    374  CZ3 TRP A  26      -6.866 -11.656  11.748  1.00  0.00      A    C
ATOM    375  HZ3 TRP A  26      -6.988 -12.728  11.701  1.00  0.00      A    H
ATOM    376  CZ2 TRP A  26      -7.566  -9.471  12.649  1.00  0.00      A    C
ATOM    377  HZ2 TRP A  26      -8.056  -8.829  13.365  1.00  0.00      A    H
ATOM    378  CH2 TRP A  26      -7.453 -10.860  12.743  1.00  0.00      A    C
ATOM    379  HH2 TRP A  26      -8.017 -11.379  13.505  1.00  0.00      A    H
ATOM    380  C   TRP A  26      -6.685  -9.912   7.195  1.00  0.00      A    C
ATOM    381  O   TRP A  26      -6.491 -10.897   6.504  1.00  0.00      A    O
ATOM    382  N   ALA A  27      -7.815  -9.819   8.010  1.00  0.00      A    N
ATOM    383  HN  ALA A  27      -8.068  -8.943   8.414  1.00  0.00      A    H
ATOM    384  CA  ALA A  27      -8.786 -10.867   7.991  1.00  0.00      A    C
ATOM    385  HA  ALA A  27      -8.238 -11.795   8.068  1.00  0.00      A    H
ATOM    386  CB  ALA A  27      -9.671 -10.657   9.234  1.00  0.00      A    C
ATOM    387  HB1 ALA A  27     -10.470 -11.419   9.362  1.00  0.00      A    H
ATOM    388  HB2 ALA A  27      -9.104 -10.575  10.185  1.00  0.00      A    H
ATOM    389  HB3 ALA A  27     -10.204  -9.683   9.177  1.00  0.00      A    H
ATOM    390  C   ALA A  27      -9.652 -10.823   6.674  1.00  0.00      A    C
ATOM    391  O   ALA A  27      -9.785 -11.893   6.034  1.00  0.00      A    O
ATOM    392  N   PHE A  28     -10.246  -9.691   6.348  1.00  0.00      A    N
ATOM    393  HN  PHE A  28     -10.111  -8.841   6.851  1.00  0.00      A    H
ATOM    394  CA  PHE A  28     -11.006  -9.509   5.095  1.00  0.00      A    C
ATOM    395  HA  PHE A  28     -11.788 -10.250   5.166  1.00  0.00      A    H
ATOM    396  CB  PHE A  28     -11.677  -8.104   5.122  1.00  0.00      A    C
ATOM    397  HB1 PHE A  28     -10.963  -7.390   5.584  1.00  0.00      A    H
ATOM    398  HB2 PHE A  28     -12.045  -7.644   4.179  1.00  0.00      A    H
ATOM    399  CG  PHE A  28     -12.834  -8.164   6.060  1.00  0.00      A    C
ATOM    400  CD1 PHE A  28     -12.805  -8.212   7.419  1.00  0.00      A    C
ATOM    401  HD1 PHE A  28     -11.844  -8.152   7.908  1.00  0.00      A    H
ATOM    402  CE1 PHE A  28     -13.885  -8.176   8.303  1.00  0.00      A    C
ATOM    403  HE1 PHE A  28     -13.654  -8.390   9.336  1.00  0.00      A    H
ATOM    404  CZ  PHE A  28     -15.188  -8.175   7.760  1.00  0.00      A    C
ATOM    405  HZ  PHE A  28     -16.046  -8.080   8.410  1.00  0.00      A    H
ATOM    406  CD2 PHE A  28     -14.148  -8.149   5.532  1.00  0.00      A    C
ATOM    407  HD2 PHE A  28     -14.266  -8.035   4.464  1.00  0.00      A    H
ATOM    408  CE2 PHE A  28     -15.320  -8.134   6.378  1.00  0.00      A    C
ATOM    409  HE2 PHE A  28     -16.328  -8.082   5.994  1.00  0.00      A    H
ATOM    410  C   PHE A  28     -10.209  -9.811   3.772  1.00  0.00      A    C
ATOM    411  O   PHE A  28     -10.733 -10.353   2.810  1.00  0.00      A    O
ATOM    412  N   SER A  29      -8.846  -9.568   3.827  1.00  0.00      A    N
ATOM    413  HN  SER A  29      -8.447  -9.121   4.623  1.00  0.00      A    H
ATOM    414  CA  SER A  29      -7.897  -9.898   2.768  1.00  0.00      A    C
ATOM    415  HA  SER A  29      -8.116  -9.427   1.821  1.00  0.00      A    H
ATOM    416  CB  SER A  29      -6.447  -9.288   3.080  1.00  0.00      A    C
ATOM    417  HB1 SER A  29      -6.494  -8.187   3.222  1.00  0.00      A    H
ATOM    418  HB2 SER A  29      -6.010  -9.679   4.024  1.00  0.00      A    H
ATOM    419  OG  SER A  29      -5.575  -9.469   1.949  1.00  0.00      A    O
ATOM    420  HG1 SER A  29      -4.713  -9.697   2.306  1.00  0.00      A    H
ATOM    421  C   SER A  29      -7.656 -11.363   2.573  1.00  0.00      A    C
ATOM    422  O   SER A  29      -7.782 -11.893   1.467  1.00  0.00      A    O
ATOM    423  N   ALA A  30      -7.553 -12.102   3.729  1.00  0.00      A    N
ATOM    424  HN  ALA A  30      -7.475 -11.792   4.674  1.00  0.00      A    H
ATOM    425  CA  ALA A  30      -7.511 -13.562   3.659  1.00  0.00      A    C
ATOM    426  HA  ALA A  30      -6.720 -13.828   2.974  1.00  0.00      A    H
ATOM    427  CB  ALA A  30      -7.341 -14.024   5.135  1.00  0.00      A    C
ATOM    428  HB1 ALA A  30      -8.122 -13.630   5.820  1.00  0.00      A    H
ATOM    429  HB2 ALA A  30      -7.498 -15.123   5.154  1.00  0.00      A    H
ATOM    430  HB3 ALA A  30      -6.291 -13.836   5.448  1.00  0.00      A    H
ATOM    431  C   ALA A  30      -8.768 -14.294   3.104  1.00  0.00      A    C
ATOM    432  O   ALA A  30      -8.565 -15.171   2.260  1.00  0.00      A    O
ATOM    433  N   VAL A  31     -10.054 -13.876   3.491  1.00  0.00      A    N
ATOM    434  HN  VAL A  31     -10.146 -13.310   4.306  1.00  0.00      A    H
ATOM    435  CA  VAL A  31     -11.268 -14.368   2.877  1.00  0.00      A    C
ATOM    436  HA  VAL A  31     -11.307 -15.446   2.934  1.00  0.00      A    H
ATOM    437  CB  VAL A  31     -12.361 -13.738   3.652  1.00  0.00      A    C
ATOM    438  HB  VAL A  31     -12.287 -12.630   3.652  1.00  0.00      A    H
ATOM    439  CG1 VAL A  31     -13.700 -14.075   2.949  1.00  0.00      A    C
ATOM    440 HG11 VAL A  31     -14.544 -13.601   3.494  1.00  0.00      A    H
ATOM    441 HG12 VAL A  31     -13.642 -13.948   1.847  1.00  0.00      A    H
ATOM    442 HG13 VAL A  31     -13.928 -15.163   2.931  1.00  0.00      A    H
ATOM    443  CG2 VAL A  31     -12.453 -14.205   5.113  1.00  0.00      A    C
ATOM    444 HG21 VAL A  31     -12.760 -15.269   5.211  1.00  0.00      A    H
ATOM    445 HG22 VAL A  31     -11.471 -14.184   5.633  1.00  0.00      A    H
ATOM    446 HG23 VAL A  31     -13.310 -13.738   5.644  1.00  0.00      A    H
ATOM    447  C   VAL A  31     -11.287 -14.012   1.387  1.00  0.00      A    C
ATOM    448  O   VAL A  31     -11.389 -14.938   0.563  1.00  0.00      A    O
ATOM    449  N   ALA A  32     -11.176 -12.724   0.977  1.00  0.00      A    N
ATOM    450  HN  ALA A  32     -11.075 -12.227   1.836  1.00  0.00      A    H
ATOM    451  CA  ALA A  32     -10.959 -12.238  -0.386  1.00  0.00      A    C
ATOM    452  HA  ALA A  32     -11.903 -12.383  -0.890  1.00  0.00      A    H
ATOM    453  CB  ALA A  32     -10.567 -10.772  -0.514  1.00  0.00      A    C
ATOM    454  HB1 ALA A  32     -11.442 -10.156  -0.214  1.00  0.00      A    H
ATOM    455  HB2 ALA A  32      -9.798 -10.570   0.262  1.00  0.00      A    H
ATOM    456  HB3 ALA A  32     -10.275 -10.562  -1.565  1.00  0.00      A    H
ATOM    457  C   ALA A  32      -9.899 -13.031  -1.260  1.00  0.00      A    C
ATOM    458  O   ALA A  32     -10.186 -13.365  -2.412  1.00  0.00      A    O
ATOM    459  N   SER A  33      -8.712 -13.391  -0.708  1.00  0.00      A    N
ATOM    460  HN  SER A  33      -8.544 -13.162   0.247  1.00  0.00      A    H
ATOM    461  CA  SER A  33      -7.800 -14.336  -1.295  1.00  0.00      A    C
ATOM    462  HA  SER A  33      -7.686 -13.976  -2.307  1.00  0.00      A    H
ATOM    463  CB  SER A  33      -6.468 -14.386  -0.491  1.00  0.00      A    C
ATOM    464  HB1 SER A  33      -6.499 -14.777   0.549  1.00  0.00      A    H
ATOM    465  HB2 SER A  33      -5.729 -15.016  -1.030  1.00  0.00      A    H
ATOM    466  OG  SER A  33      -6.001 -13.043  -0.232  1.00  0.00      A    O
ATOM    467  HG1 SER A  33      -6.683 -12.508   0.181  1.00  0.00      A    H
ATOM    468  C   SER A  33      -8.411 -15.754  -1.457  1.00  0.00      A    C
ATOM    469  O   SER A  33      -8.139 -16.414  -2.448  1.00  0.00      A    O
ATOM    470  N   THR A  34      -9.179 -16.235  -0.478  1.00  0.00      A    N
ATOM    471  HN  THR A  34      -9.257 -15.714   0.368  1.00  0.00      A    H
ATOM    472  CA  THR A  34      -9.934 -17.530  -0.527  1.00  0.00      A    C
ATOM    473  HA  THR A  34      -9.167 -18.249  -0.775  1.00  0.00      A    H
ATOM    474  CB  THR A  34     -10.539 -18.078   0.841  1.00  0.00      A    C
ATOM    475  HB  THR A  34     -11.457 -17.562   1.195  1.00  0.00      A    H
ATOM    476  OG1 THR A  34      -9.663 -17.827   1.876  1.00  0.00      A    O
ATOM    477  HG1 THR A  34      -9.470 -16.887   1.902  1.00  0.00      A    H
ATOM    478  CG2 THR A  34     -10.875 -19.547   0.746  1.00  0.00      A    C
ATOM    479 HG21 THR A  34     -11.771 -19.776   0.129  1.00  0.00      A    H
ATOM    480 HG22 THR A  34     -10.045 -20.031   0.187  1.00  0.00      A    H
ATOM    481 HG23 THR A  34     -10.885 -19.975   1.771  1.00  0.00      A    H
ATOM    482  C   THR A  34     -10.950 -17.580  -1.604  1.00  0.00      A    C
ATOM    483  O   THR A  34     -11.192 -18.550  -2.328  1.00  0.00      A    O
ATOM    484  N   GLU A  35     -11.579 -16.451  -1.913  1.00  0.00      A    N
ATOM    485  HN  GLU A  35     -11.434 -15.613  -1.393  1.00  0.00      A    H
ATOM    486  CA  GLU A  35     -12.575 -16.276  -2.948  1.00  0.00      A    C
ATOM    487  HA  GLU A  35     -13.188 -17.147  -2.770  1.00  0.00      A    H
ATOM    488  CB  GLU A  35     -13.427 -15.062  -2.632  1.00  0.00      A    C
ATOM    489  HB1 GLU A  35     -13.708 -15.181  -1.564  1.00  0.00      A    H
ATOM    490  HB2 GLU A  35     -12.750 -14.181  -2.642  1.00  0.00      A    H
ATOM    491  CG  GLU A  35     -14.729 -14.948  -3.514  1.00  0.00      A    C
ATOM    492  HG1 GLU A  35     -14.463 -14.508  -4.499  1.00  0.00      A    H
ATOM    493  HG2 GLU A  35     -15.257 -15.901  -3.732  1.00  0.00      A    H
ATOM    494  CD  GLU A  35     -15.686 -13.930  -2.889  1.00  0.00      A    C
ATOM    495  OE1 GLU A  35     -15.910 -12.798  -3.377  1.00  0.00      A    O
ATOM    496  OE2 GLU A  35     -16.210 -14.246  -1.801  1.00  0.00      A    O
ATOM    497  C   GLU A  35     -11.944 -16.294  -4.327  1.00  0.00      A    C
ATOM    498  O   GLU A  35     -12.601 -16.820  -5.219  1.00  0.00      A    O
ATOM    499  N   GLY A  36     -10.745 -15.720  -4.521  1.00  0.00      A    N
ATOM    500  HN  GLY A  36     -10.146 -15.360  -3.810  1.00  0.00      A    H
ATOM    501  CA  GLY A  36     -10.166 -15.712  -5.905  1.00  0.00      A    C
ATOM    502  HA1 GLY A  36     -10.852 -15.405  -6.681  1.00  0.00      A    H
ATOM    503  HA2 GLY A  36      -9.293 -15.094  -5.752  1.00  0.00      A    H
ATOM    504  C   GLY A  36      -9.764 -17.131  -6.341  1.00  0.00      A    C
ATOM    505  O   GLY A  36     -10.019 -17.588  -7.415  1.00  0.00      A    O
ATOM    506  N   ILE A  37      -9.029 -17.844  -5.421  1.00  0.00      A    N
ATOM    507  HN  ILE A  37      -9.024 -17.456  -4.503  1.00  0.00      A    H
ATOM    508  CA  ILE A  37      -8.383 -19.087  -5.693  1.00  0.00      A    C
ATOM    509  HA  ILE A  37      -7.744 -18.781  -6.509  1.00  0.00      A    H
ATOM    510  CB  ILE A  37      -7.462 -19.469  -4.546  1.00  0.00      A    C
ATOM    511  HB  ILE A  37      -6.961 -18.531  -4.223  1.00  0.00      A    H
ATOM    512  CG2 ILE A  37      -8.112 -20.042  -3.316  1.00  0.00      A    C
ATOM    513 HG21 ILE A  37      -7.300 -20.248  -2.586  1.00  0.00      A    H
ATOM    514 HG22 ILE A  37      -8.784 -19.224  -2.979  1.00  0.00      A    H
ATOM    515 HG23 ILE A  37      -8.656 -20.994  -3.493  1.00  0.00      A    H
ATOM    516  CG1 ILE A  37      -6.287 -20.382  -5.051  1.00  0.00      A    C
ATOM    517 HG11 ILE A  37      -6.729 -21.397  -5.148  1.00  0.00      A    H
ATOM    518 HG12 ILE A  37      -5.933 -19.926  -6.000  1.00  0.00      A    H
ATOM    519  CD  ILE A  37      -5.005 -20.395  -4.166  1.00  0.00      A    C
ATOM    520  HD1 ILE A  37      -5.313 -20.822  -3.188  1.00  0.00      A    H
ATOM    521  HD2 ILE A  37      -4.277 -21.116  -4.595  1.00  0.00      A    H
ATOM    522  HD3 ILE A  37      -4.577 -19.396  -3.932  1.00  0.00      A    H
ATOM    523  C   ILE A  37      -9.179 -20.299  -6.274  1.00  0.00      A    C
ATOM    524  O   ILE A  37      -8.720 -21.217  -6.964  1.00  0.00      A    O
ATOM    525  N   ASN A  38     -10.466 -20.233  -6.038  1.00  0.00      A    N
ATOM    526  HN  ASN A  38     -10.856 -19.532  -5.446  1.00  0.00      A    H
ATOM    527  CA  ASN A  38     -11.333 -21.358  -6.548  1.00  0.00      A    C
ATOM    528  HA  ASN A  38     -10.941 -22.323  -6.265  1.00  0.00      A    H
ATOM    529  CB  ASN A  38     -12.757 -21.298  -5.923  1.00  0.00      A    C
ATOM    530  HB1 ASN A  38     -13.270 -20.315  -5.994  1.00  0.00      A    H
ATOM    531  HB2 ASN A  38     -13.392 -22.062  -6.419  1.00  0.00      A    H
ATOM    532  CG  ASN A  38     -12.718 -21.790  -4.440  1.00  0.00      A    C
ATOM    533  OD1 ASN A  38     -11.992 -22.700  -4.048  1.00  0.00      A    O
ATOM    534  ND2 ASN A  38     -13.518 -21.123  -3.611  1.00  0.00      A    N
ATOM    535 HD21 ASN A  38     -13.445 -21.308  -2.631  1.00  0.00      A    H
ATOM    536 HD22 ASN A  38     -13.999 -20.331  -3.988  1.00  0.00      A    H
ATOM    537  C   ASN A  38     -11.450 -21.460  -8.082  1.00  0.00      A    C
ATOM    538  O   ASN A  38     -11.595 -22.437  -8.762  1.00  0.00      A    O
ATOM    539  N   GLU A  39     -11.209 -20.306  -8.746  1.00  0.00      A    N
ATOM    540  HN  GLU A  39     -11.434 -19.484  -8.229  1.00  0.00      A    H
ATOM    541  CA  GLU A  39     -10.972 -20.108 -10.189  1.00  0.00      A    C
ATOM    542  HA  GLU A  39     -11.761 -20.648 -10.692  1.00  0.00      A    H
ATOM    543  CB  GLU A  39     -10.830 -18.592 -10.473  1.00  0.00      A    C
ATOM    544  HB1 GLU A  39     -11.790 -18.161 -10.117  1.00  0.00      A    H
ATOM    545  HB2 GLU A  39     -10.016 -18.144  -9.863  1.00  0.00      A    H
ATOM    546  CG  GLU A  39     -10.713 -18.199 -11.898  1.00  0.00      A    C
ATOM    547  HG1 GLU A  39     -10.747 -17.089 -11.866  1.00  0.00      A    H
ATOM    548  HG2 GLU A  39      -9.747 -18.485 -12.365  1.00  0.00      A    H
ATOM    549  CD  GLU A  39     -11.815 -18.561 -12.860  1.00  0.00      A    C
ATOM    550  OE1 GLU A  39     -11.464 -18.874 -14.048  1.00  0.00      A    O
ATOM    551  OE2 GLU A  39     -13.001 -18.595 -12.503  1.00  0.00      A    O
ATOM    552  C   GLU A  39      -9.637 -20.757 -10.592  1.00  0.00      A    C
ATOM    553  O   GLU A  39      -9.457 -21.397 -11.607  1.00  0.00      A    O
ATOM    554  N   ILE A  40      -8.567 -20.607  -9.774  1.00  0.00      A    N
ATOM    555  HN  ILE A  40      -8.624 -20.126  -8.902  1.00  0.00      A    H
ATOM    556  CA  ILE A  40      -7.191 -20.887 -10.086  1.00  0.00      A    C
ATOM    557  HA  ILE A  40      -7.081 -20.709 -11.145  1.00  0.00      A    H
ATOM    558  CB  ILE A  40      -6.124 -20.013  -9.391  1.00  0.00      A    C
ATOM    559  HB  ILE A  40      -6.277 -20.016  -8.291  1.00  0.00      A    H
ATOM    560  CG2 ILE A  40      -4.742 -20.614  -9.660  1.00  0.00      A    C
ATOM    561 HG21 ILE A  40      -4.563 -20.869 -10.727  1.00  0.00      A    H
ATOM    562 HG22 ILE A  40      -3.872 -19.979  -9.392  1.00  0.00      A    H
ATOM    563 HG23 ILE A  40      -4.543 -21.531  -9.065  1.00  0.00      A    H
ATOM    564  CG1 ILE A  40      -6.267 -18.547  -9.878  1.00  0.00      A    C
ATOM    565 HG11 ILE A  40      -5.913 -18.497 -10.930  1.00  0.00      A    H
ATOM    566 HG12 ILE A  40      -7.308 -18.159  -9.905  1.00  0.00      A    H
ATOM    567  CD  ILE A  40      -5.583 -17.606  -8.926  1.00  0.00      A    C
ATOM    568  HD1 ILE A  40      -4.513 -17.893  -8.839  1.00  0.00      A    H
ATOM    569  HD2 ILE A  40      -5.676 -16.556  -9.275  1.00  0.00      A    H
ATOM    570  HD3 ILE A  40      -6.057 -17.654  -7.922  1.00  0.00      A    H
ATOM    571  C   ILE A  40      -6.945 -22.410  -9.993  1.00  0.00      A    C
ATOM    572  O   ILE A  40      -6.403 -23.153 -10.789  1.00  0.00      A    O
ATOM    573  N   LYS A  41      -7.422 -23.031  -8.863  1.00  0.00      A    N
ATOM    574  HN  LYS A  41      -7.833 -22.481  -8.139  1.00  0.00      A    H
ATOM    575  CA  LYS A  41      -7.238 -24.449  -8.635  1.00  0.00      A    C
ATOM    576  HA  LYS A  41      -6.297 -24.703  -9.101  1.00  0.00      A    H
ATOM    577  CB  LYS A  41      -7.123 -24.884  -7.115  1.00  0.00      A    C
ATOM    578  HB1 LYS A  41      -6.223 -24.304  -6.820  1.00  0.00      A    H
ATOM    579  HB2 LYS A  41      -8.015 -24.565  -6.535  1.00  0.00      A    H
ATOM    580  CG  LYS A  41      -6.834 -26.406  -6.897  1.00  0.00      A    C
ATOM    581  HG1 LYS A  41      -7.578 -27.123  -7.307  1.00  0.00      A    H
ATOM    582  HG2 LYS A  41      -5.835 -26.609  -7.339  1.00  0.00      A    H
ATOM    583  CD  LYS A  41      -6.868 -26.701  -5.355  1.00  0.00      A    C
ATOM    584  HD1 LYS A  41      -6.223 -26.008  -4.773  1.00  0.00      A    H
ATOM    585  HD2 LYS A  41      -7.906 -26.627  -4.966  1.00  0.00      A    H
ATOM    586  CE  LYS A  41      -6.377 -28.136  -5.109  1.00  0.00      A    C
ATOM    587  HE1 LYS A  41      -7.066 -28.794  -5.681  1.00  0.00      A    H
ATOM    588  HE2 LYS A  41      -5.298 -28.314  -5.310  1.00  0.00      A    H
ATOM    589  NZ  LYS A  41      -6.541 -28.608  -3.687  1.00  0.00      A    N
ATOM    590  HZ1 LYS A  41      -7.389 -29.198  -3.563  1.00  0.00      A    H
ATOM    591  HZ2 LYS A  41      -5.725 -29.162  -3.358  1.00  0.00      A    H
ATOM    592  HZ3 LYS A  41      -6.649 -27.789  -3.056  1.00  0.00      A    H
ATOM    593  C   LYS A  41      -8.337 -25.256  -9.260  1.00  0.00      A    C
ATOM    594  O   LYS A  41      -8.178 -26.170 -10.062  1.00  0.00      A    O
ATOM    595  N   SER A  42      -9.571 -24.935  -8.904  1.00  0.00      A    N
ATOM    596  HN  SER A  42      -9.805 -24.165  -8.316  1.00  0.00      A    H
ATOM    597  CA  SER A  42     -10.776 -25.727  -9.328  1.00  0.00      A    C
ATOM    598  HA  SER A  42     -10.530 -26.772  -9.440  1.00  0.00      A    H
ATOM    599  CB  SER A  42     -11.914 -25.635  -8.303  1.00  0.00      A    C
ATOM    600  HB1 SER A  42     -12.104 -24.621  -7.891  1.00  0.00      A    H
ATOM    601  HB2 SER A  42     -12.872 -26.127  -8.576  1.00  0.00      A    H
ATOM    602  OG  SER A  42     -11.483 -26.367  -7.090  1.00  0.00      A    O
ATOM    603  HG1 SER A  42     -11.239 -25.648  -6.502  1.00  0.00      A    H
ATOM    604  C   SER A  42     -11.282 -25.258 -10.652  1.00  0.00      A    C
ATOM    605  O   SER A  42     -11.058 -25.987 -11.634  1.00  0.00      A    O
ATOM    606  N   GLY A  43     -11.950 -24.168 -10.789  1.00  0.00      A    N
ATOM    607  HN  GLY A  43     -11.945 -23.475 -10.072  1.00  0.00      A    H
ATOM    608  CA  GLY A  43     -12.413 -23.727 -12.041  1.00  0.00      A    C
ATOM    609  HA1 GLY A  43     -11.709 -23.009 -12.434  1.00  0.00      A    H
ATOM    610  HA2 GLY A  43     -12.612 -24.573 -12.681  1.00  0.00      A    H
ATOM    611  C   GLY A  43     -13.662 -22.918 -11.820  1.00  0.00      A    C
ATOM    612  O   GLY A  43     -13.811 -21.820 -12.380  1.00  0.00      A    O
ATOM    613  N   THR A  44     -14.669 -23.455 -11.023  1.00  0.00      A    N
ATOM    614  HN  THR A  44     -14.538 -24.391 -10.705  1.00  0.00      A    H
ATOM    615  CA  THR A  44     -15.983 -22.732 -10.775  1.00  0.00      A    C
ATOM    616  HA  THR A  44     -16.138 -22.116 -11.648  1.00  0.00      A    H
ATOM    617  CB  THR A  44     -17.140 -23.722 -10.513  1.00  0.00      A    C
ATOM    618  HB  THR A  44     -16.926 -24.314  -9.598  1.00  0.00      A    H
ATOM    619  OG1 THR A  44     -17.060 -24.593 -11.632  1.00  0.00      A    O
ATOM    620  HG1 THR A  44     -17.550 -25.369 -11.352  1.00  0.00      A    H
ATOM    621  CG2 THR A  44     -18.556 -23.050 -10.643  1.00  0.00      A    C
ATOM    622 HG21 THR A  44     -19.318 -23.849 -10.768  1.00  0.00      A    H
ATOM    623 HG22 THR A  44     -18.837 -22.480  -9.732  1.00  0.00      A    H
ATOM    624 HG23 THR A  44     -18.572 -22.408 -11.550  1.00  0.00      A    H
ATOM    625  C   THR A  44     -15.795 -21.904  -9.549  1.00  0.00      A    C
ATOM    626  O   THR A  44     -15.443 -22.332  -8.449  1.00  0.00      A    O
ATOM    627  N   LEU A  45     -16.135 -20.620  -9.713  1.00  0.00      A    N
ATOM    628  HN  LEU A  45     -16.431 -20.396 -10.638  1.00  0.00      A    H
ATOM    629  CA  LEU A  45     -15.990 -19.576  -8.715  1.00  0.00      A    C
ATOM    630  HA  LEU A  45     -15.080 -19.756  -8.163  1.00  0.00      A    H
ATOM    631  CB  LEU A  45     -15.788 -18.243  -9.470  1.00  0.00      A    C
ATOM    632  HB1 LEU A  45     -14.941 -18.496 -10.143  1.00  0.00      A    H
ATOM    633  HB2 LEU A  45     -16.573 -17.932 -10.192  1.00  0.00      A    H
ATOM    634  CG  LEU A  45     -15.400 -16.945  -8.633  1.00  0.00      A    C
ATOM    635  HG  LEU A  45     -15.859 -16.960  -7.621  1.00  0.00      A    H
ATOM    636  CD1 LEU A  45     -13.844 -16.996  -8.481  1.00  0.00      A    C
ATOM    637 HD11 LEU A  45     -13.430 -16.039  -8.096  1.00  0.00      A    H
ATOM    638 HD12 LEU A  45     -13.538 -17.886  -7.890  1.00  0.00      A    H
ATOM    639 HD13 LEU A  45     -13.434 -16.920  -9.511  1.00  0.00      A    H
ATOM    640  CD2 LEU A  45     -15.895 -15.650  -9.258  1.00  0.00      A    C
ATOM    641 HD21 LEU A  45     -15.611 -14.797  -8.606  1.00  0.00      A    H
ATOM    642 HD22 LEU A  45     -15.553 -15.489 -10.303  1.00  0.00      A    H
ATOM    643 HD23 LEU A  45     -17.004 -15.572  -9.271  1.00  0.00      A    H
ATOM    644  C   LEU A  45     -17.170 -19.447  -7.726  1.00  0.00      A    C
ATOM    645  O   LEU A  45     -18.378 -19.696  -8.065  1.00  0.00      A    O
ATOM    646  N   THR A  46     -17.017 -19.081  -6.456  1.00  0.00      A    N
ATOM    647  HN  THR A  46     -16.185 -18.798  -5.985  1.00  0.00      A    H
ATOM    648  CA  THR A  46     -18.162 -18.852  -5.554  1.00  0.00      A    C
ATOM    649  HA  THR A  46     -19.030 -18.727  -6.184  1.00  0.00      A    H
ATOM    650  CB  THR A  46     -18.434 -20.040  -4.592  1.00  0.00      A    C
ATOM    651  HB  THR A  46     -18.276 -20.997  -5.132  1.00  0.00      A    H
ATOM    652  OG1 THR A  46     -19.745 -19.982  -4.029  1.00  0.00      A    O
ATOM    653  HG1 THR A  46     -19.743 -20.841  -3.599  1.00  0.00      A    H
ATOM    654  CG2 THR A  46     -17.475 -20.019  -3.387  1.00  0.00      A    C
ATOM    655 HG21 THR A  46     -16.455 -19.985  -3.827  1.00  0.00      A    H
ATOM    656 HG22 THR A  46     -17.637 -19.129  -2.742  1.00  0.00      A    H
ATOM    657 HG23 THR A  46     -17.608 -20.924  -2.756  1.00  0.00      A    H
ATOM    658  C   THR A  46     -17.965 -17.481  -4.918  1.00  0.00      A    C
ATOM    659  O   THR A  46     -16.947 -16.785  -5.175  1.00  0.00      A    O
ATOM    660  N   SER A  47     -18.894 -17.130  -4.030  1.00  0.00      A    N
ATOM    661  HN  SER A  47     -19.684 -17.736  -3.975  1.00  0.00      A    H
ATOM    662  CA  SER A  47     -18.881 -15.871  -3.272  1.00  0.00      A    C
ATOM    663  HA  SER A  47     -17.974 -15.296  -3.395  1.00  0.00      A    H
ATOM    664  CB  SER A  47     -20.090 -15.094  -3.769  1.00  0.00      A    C
ATOM    665  HB1 SER A  47     -19.906 -15.021  -4.862  1.00  0.00      A    H
ATOM    666  HB2 SER A  47     -21.044 -15.609  -3.528  1.00  0.00      A    H
ATOM    667  OG  SER A  47     -20.043 -13.792  -3.234  1.00  0.00      A    O
ATOM    668  HG1 SER A  47     -20.939 -13.545  -2.994  1.00  0.00      A    H
ATOM    669  C   SER A  47     -19.072 -16.258  -1.826  1.00  0.00      A    C
ATOM    670  O   SER A  47     -20.107 -16.882  -1.581  1.00  0.00      A    O
ATOM    671  N   LEU A  48     -18.103 -15.986  -0.907  1.00  0.00      A    N
ATOM    672  HN  LEU A  48     -17.428 -15.287  -1.129  1.00  0.00      A    H
ATOM    673  CA  LEU A  48     -18.124 -16.452   0.409  1.00  0.00      A    C
ATOM    674  HA  LEU A  48     -18.706 -17.356   0.501  1.00  0.00      A    H
ATOM    675  CB  LEU A  48     -16.594 -16.592   0.803  1.00  0.00      A    C
ATOM    676  HB1 LEU A  48     -16.098 -15.612   0.633  1.00  0.00      A    H
ATOM    677  HB2 LEU A  48     -16.538 -16.895   1.871  1.00  0.00      A    H
ATOM    678  CG  LEU A  48     -15.729 -17.513  -0.022  1.00  0.00      A    C
ATOM    679  HG  LEU A  48     -15.747 -17.089  -1.049  1.00  0.00      A    H
ATOM    680  CD1 LEU A  48     -14.190 -17.427   0.240  1.00  0.00      A    C
ATOM    681 HD11 LEU A  48     -13.714 -17.693  -0.728  1.00  0.00      A    H
ATOM    682 HD12 LEU A  48     -13.920 -16.359   0.379  1.00  0.00      A    H
ATOM    683 HD13 LEU A  48     -13.976 -18.068   1.122  1.00  0.00      A    H
ATOM    684  CD2 LEU A  48     -16.216 -18.955  -0.141  1.00  0.00      A    C
ATOM    685 HD21 LEU A  48     -15.443 -19.507  -0.717  1.00  0.00      A    H
ATOM    686 HD22 LEU A  48     -16.405 -19.399   0.860  1.00  0.00      A    H
ATOM    687 HD23 LEU A  48     -17.115 -18.895  -0.791  1.00  0.00      A    H
ATOM    688  C   LEU A  48     -18.829 -15.537   1.296  1.00  0.00      A    C
ATOM    689  O   LEU A  48     -19.542 -14.663   0.806  1.00  0.00      A    O
ATOM    690  N   SER A  49     -18.729 -15.805   2.602  1.00  0.00      A    N
ATOM    691  HN  SER A  49     -18.270 -16.636   2.906  1.00  0.00      A    H
ATOM    692  CA  SER A  49     -19.311 -14.833   3.538  1.00  0.00      A    C
ATOM    693  HA  SER A  49     -19.835 -14.026   3.048  1.00  0.00      A    H
ATOM    694  CB  SER A  49     -20.370 -15.423   4.426  1.00  0.00      A    C
ATOM    695  HB1 SER A  49     -21.095 -15.910   3.739  1.00  0.00      A    H
ATOM    696  HB2 SER A  49     -19.927 -16.175   5.114  1.00  0.00      A    H
ATOM    697  OG  SER A  49     -21.050 -14.604   5.375  1.00  0.00      A    O
ATOM    698  HG1 SER A  49     -21.943 -14.345   5.136  1.00  0.00      A    H
ATOM    699  C   SER A  49     -18.226 -14.243   4.421  1.00  0.00      A    C
ATOM    700  O   SER A  49     -17.605 -14.825   5.317  1.00  0.00      A    O
ATOM    701  N   GLU A  50     -18.041 -12.952   4.324  1.00  0.00      A    N
ATOM    702  HN  GLU A  50     -18.533 -12.456   3.612  1.00  0.00      A    H
ATOM    703  CA  GLU A  50     -17.258 -12.083   5.204  1.00  0.00      A    C
ATOM    704  HA  GLU A  50     -16.238 -12.418   5.318  1.00  0.00      A    H
ATOM    705  CB  GLU A  50     -17.196 -10.690   4.533  1.00  0.00      A    C
ATOM    706  HB1 GLU A  50     -18.226 -10.284   4.634  1.00  0.00      A    H
ATOM    707  HB2 GLU A  50     -16.536 -10.054   5.160  1.00  0.00      A    H
ATOM    708  CG  GLU A  50     -16.652 -10.537   3.102  1.00  0.00      A    C
ATOM    709  HG1 GLU A  50     -16.537  -9.444   2.943  1.00  0.00      A    H
ATOM    710  HG2 GLU A  50     -15.666 -11.010   2.909  1.00  0.00      A    H
ATOM    711  CD  GLU A  50     -17.583 -10.919   2.013  1.00  0.00      A    C
ATOM    712  OE1 GLU A  50     -17.097 -11.206   0.902  1.00  0.00      A    O
ATOM    713  OE2 GLU A  50     -18.785 -11.207   2.303  1.00  0.00      A    O
ATOM    714  C   GLU A  50     -17.914 -11.823   6.598  1.00  0.00      A    C
ATOM    715  O   GLU A  50     -17.251 -11.576   7.589  1.00  0.00      A    O
ATOM    716  N   GLN A  51     -19.249 -11.966   6.614  1.00  0.00      A    N
ATOM    717  HN  GLN A  51     -19.660 -12.360   5.795  1.00  0.00      A    H
ATOM    718  CA  GLN A  51     -20.072 -11.887   7.845  1.00  0.00      A    C
ATOM    719  HA  GLN A  51     -19.756 -11.019   8.404  1.00  0.00      A    H
ATOM    720  CB  GLN A  51     -21.529 -11.765   7.523  1.00  0.00      A    C
ATOM    721  HB1 GLN A  51     -21.492 -11.266   6.532  1.00  0.00      A    H
ATOM    722  HB2 GLN A  51     -22.025 -12.734   7.300  1.00  0.00      A    H
ATOM    723  CG  GLN A  51     -22.418 -11.001   8.572  1.00  0.00      A    C
ATOM    724  HG1 GLN A  51     -23.499 -10.974   8.318  1.00  0.00      A    H
ATOM    725  HG2 GLN A  51     -22.476 -11.606   9.503  1.00  0.00      A    H
ATOM    726  CD  GLN A  51     -21.976  -9.593   8.903  1.00  0.00      A    C
ATOM    727  OE1 GLN A  51     -21.963  -8.754   8.013  1.00  0.00      A    O
ATOM    728  NE2 GLN A  51     -21.591  -9.336  10.203  1.00  0.00      A    N
ATOM    729 HE21 GLN A  51     -21.221  -8.426  10.388  1.00  0.00      A    H
ATOM    730 HE22 GLN A  51     -21.808  -9.934  10.974  1.00  0.00      A    H
ATOM    731  C   GLN A  51     -19.749 -12.959   8.876  1.00  0.00      A    C
ATOM    732  O   GLN A  51     -19.646 -12.618  10.015  1.00  0.00      A    O
ATOM    733  N   GLU A  52     -19.475 -14.222   8.478  1.00  0.00      A    N
ATOM    734  HN  GLU A  52     -19.701 -14.438   7.531  1.00  0.00      A    H
ATOM    735  CA  GLU A  52     -19.100 -15.449   9.199  1.00  0.00      A    C
ATOM    736  HA  GLU A  52     -19.983 -15.699   9.769  1.00  0.00      A    H
ATOM    737  CB  GLU A  52     -18.871 -16.656   8.377  1.00  0.00      A    C
ATOM    738  HB1 GLU A  52     -19.867 -16.803   7.907  1.00  0.00      A    H
ATOM    739  HB2 GLU A  52     -18.215 -16.473   7.500  1.00  0.00      A    H
ATOM    740  CG  GLU A  52     -18.349 -17.874   9.205  1.00  0.00      A    C
ATOM    741  HG1 GLU A  52     -17.291 -17.651   9.461  1.00  0.00      A    H
ATOM    742  HG2 GLU A  52     -19.012 -18.095  10.069  1.00  0.00      A    H
ATOM    743  CD  GLU A  52     -18.337 -19.184   8.433  1.00  0.00      A    C
ATOM    744  OE1 GLU A  52     -19.162 -19.479   7.496  1.00  0.00      A    O
ATOM    745  OE2 GLU A  52     -17.458 -20.006   8.693  1.00  0.00      A    O
ATOM    746  C   GLU A  52     -17.894 -15.199  10.237  1.00  0.00      A    C
ATOM    747  O   GLU A  52     -18.100 -15.578  11.380  1.00  0.00      A    O
ATOM    748  N   ILE A  53     -16.839 -14.380   9.926  1.00  0.00      A    N
ATOM    749  HN  ILE A  53     -16.751 -14.069   8.982  1.00  0.00      A    H
ATOM    750  CA  ILE A  53     -15.691 -14.128  10.822  1.00  0.00      A    C
ATOM    751  HA  ILE A  53     -15.509 -15.050  11.353  1.00  0.00      A    H
ATOM    752  CB  ILE A  53     -14.458 -13.673  10.115  1.00  0.00      A    C
ATOM    753  HB  ILE A  53     -13.873 -13.062  10.834  1.00  0.00      A    H
ATOM    754  CG2 ILE A  53     -13.660 -14.917   9.907  1.00  0.00      A    C
ATOM    755 HG21 ILE A  53     -12.639 -14.713   9.519  1.00  0.00      A    H
ATOM    756 HG22 ILE A  53     -13.610 -15.574  10.801  1.00  0.00      A    H
ATOM    757 HG23 ILE A  53     -14.138 -15.489   9.084  1.00  0.00      A    H
ATOM    758  CG1 ILE A  53     -14.705 -12.918   8.772  1.00  0.00      A    C
ATOM    759 HG11 ILE A  53     -15.293 -13.545   8.068  1.00  0.00      A    H
ATOM    760 HG12 ILE A  53     -15.349 -12.059   9.055  1.00  0.00      A    H
ATOM    761  CD  ILE A  53     -13.541 -12.279   8.086  1.00  0.00      A    C
ATOM    762  HD1 ILE A  53     -13.121 -11.472   8.722  1.00  0.00      A    H
ATOM    763  HD2 ILE A  53     -12.689 -12.980   7.956  1.00  0.00      A    H
ATOM    764  HD3 ILE A  53     -13.882 -11.987   7.069  1.00  0.00      A    H
ATOM    765  C   ILE A  53     -16.011 -13.153  11.945  1.00  0.00      A    C
ATOM    766  O   ILE A  53     -15.430 -13.242  13.021  1.00  0.00      A    O
ATOM    767  N   VAL A  54     -16.948 -12.238  11.653  1.00  0.00      A    N
ATOM    768  HN  VAL A  54     -17.388 -12.334  10.763  1.00  0.00      A    H
ATOM    769  CA  VAL A  54     -17.423 -11.153  12.536  1.00  0.00      A    C
ATOM    770  HA  VAL A  54     -16.618 -10.811  13.169  1.00  0.00      A    H
ATOM    771  CB  VAL A  54     -18.086  -9.994  11.759  1.00  0.00      A    C
ATOM    772  HB  VAL A  54     -18.946 -10.285  11.119  1.00  0.00      A    H
ATOM    773  CG1 VAL A  54     -18.358  -8.823  12.719  1.00  0.00      A    C
ATOM    774 HG11 VAL A  54     -17.403  -8.666  13.265  1.00  0.00      A    H
ATOM    775 HG12 VAL A  54     -18.591  -7.854  12.228  1.00  0.00      A    H
ATOM    776 HG13 VAL A  54     -19.223  -9.023  13.387  1.00  0.00      A    H
ATOM    777  CG2 VAL A  54     -16.909  -9.607  10.740  1.00  0.00      A    C
ATOM    778 HG21 VAL A  54     -17.024  -8.546  10.430  1.00  0.00      A    H
ATOM    779 HG22 VAL A  54     -15.992  -9.636  11.367  1.00  0.00      A    H
ATOM    780 HG23 VAL A  54     -16.897 -10.289   9.864  1.00  0.00      A    H
ATOM    781  C   VAL A  54     -18.487 -11.815  13.407  1.00  0.00      A    C
ATOM    782  O   VAL A  54     -18.531 -11.743  14.630  1.00  0.00      A    O
ATOM    783  N   ASP A  55     -19.502 -12.479  12.733  1.00  0.00      A    N
ATOM    784  HN  ASP A  55     -19.419 -12.707  11.766  1.00  0.00      A    H
ATOM    785  CA  ASP A  55     -20.702 -12.820  13.444  1.00  0.00      A    C
ATOM    786  HA  ASP A  55     -20.960 -11.993  14.089  1.00  0.00      A    H
ATOM    787  CB  ASP A  55     -21.760 -13.058  12.386  1.00  0.00      A    C
ATOM    788  HB1 ASP A  55     -21.602 -12.408  11.499  1.00  0.00      A    H
ATOM    789  HB2 ASP A  55     -21.754 -14.100  12.001  1.00  0.00      A    H
ATOM    790  CG  ASP A  55     -23.189 -12.655  12.850  1.00  0.00      A    C
ATOM    791  OD1 ASP A  55     -23.585 -13.092  13.952  1.00  0.00      A    O
ATOM    792  OD2 ASP A  55     -23.874 -11.834  12.116  1.00  0.00      A    O
ATOM    793  C   ASP A  55     -20.596 -14.048  14.294  1.00  0.00      A    C
ATOM    794  O   ASP A  55     -20.734 -13.979  15.508  1.00  0.00      A    O
ATOM    795  N   CYS A  56     -20.334 -15.190  13.669  1.00  0.00      A    N
ATOM    796  HN  CYS A  56     -19.971 -15.140  12.742  1.00  0.00      A    H
ATOM    797  CA  CYS A  56     -20.825 -16.493  14.035  1.00  0.00      A    C
ATOM    798  HA  CYS A  56     -21.894 -16.338  14.017  1.00  0.00      A    H
ATOM    799  CB  CYS A  56     -20.677 -17.652  12.998  1.00  0.00      A    C
ATOM    800  HB1 CYS A  56     -19.628 -17.941  12.772  1.00  0.00      A    H
ATOM    801  HB2 CYS A  56     -21.209 -18.585  13.282  1.00  0.00      A    H
ATOM    802  SG  CYS A  56     -21.338 -17.159  11.383  1.00  0.00      A    S
ATOM    803  C   CYS A  56     -20.482 -17.039  15.455  1.00  0.00      A    C
ATOM    804  O   CYS A  56     -21.386 -17.378  16.184  1.00  0.00      A    O
ATOM    805  N   ASP A  57     -19.200 -17.007  15.850  1.00  0.00      A    N
ATOM    806  HN  ASP A  57     -18.538 -16.743  15.154  1.00  0.00      A    H
ATOM    807  CA  ASP A  57     -18.708 -17.737  16.990  1.00  0.00      A    C
ATOM    808  HA  ASP A  57     -19.167 -18.715  16.989  1.00  0.00      A    H
ATOM    809  CB  ASP A  57     -17.175 -17.765  16.722  1.00  0.00      A    C
ATOM    810  HB1 ASP A  57     -16.922 -18.361  15.819  1.00  0.00      A    H
ATOM    811  HB2 ASP A  57     -16.667 -16.779  16.784  1.00  0.00      A    H
ATOM    812  CG  ASP A  57     -16.447 -18.639  17.716  1.00  0.00      A    C
ATOM    813  OD1 ASP A  57     -15.848 -19.669  17.306  1.00  0.00      A    O
ATOM    814  OD2 ASP A  57     -16.372 -18.301  18.938  1.00  0.00      A    O
ATOM    815  C   ASP A  57     -19.131 -17.060  18.391  1.00  0.00      A    C
ATOM    816  O   ASP A  57     -19.327 -15.864  18.565  1.00  0.00      A    O
ATOM    817  N   THR A  58     -19.281 -17.947  19.411  1.00  0.00      A    N
ATOM    818  HN  THR A  58     -19.040 -18.906  19.281  1.00  0.00      A    H
ATOM    819  CA  THR A  58     -19.848 -17.647  20.705  1.00  0.00      A    C
ATOM    820  HA  THR A  58     -20.718 -17.025  20.551  1.00  0.00      A    H
ATOM    821  CB  THR A  58     -20.453 -18.889  21.451  1.00  0.00      A    C
ATOM    822  HB  THR A  58     -20.884 -18.518  22.405  1.00  0.00      A    H
ATOM    823  OG1 THR A  58     -19.520 -19.892  21.734  1.00  0.00      A    O
ATOM    824  HG1 THR A  58     -20.023 -20.404  22.371  1.00  0.00      A    H
ATOM    825  CG2 THR A  58     -21.567 -19.456  20.565  1.00  0.00      A    C
ATOM    826 HG21 THR A  58     -22.377 -18.713  20.400  1.00  0.00      A    H
ATOM    827 HG22 THR A  58     -21.101 -19.694  19.585  1.00  0.00      A    H
ATOM    828 HG23 THR A  58     -22.061 -20.315  21.068  1.00  0.00      A    H
ATOM    829  C   THR A  58     -18.900 -16.809  21.561  1.00  0.00      A    C
ATOM    830  O   THR A  58     -19.341 -15.992  22.353  1.00  0.00      A    O
ATOM    831  N   ASN A  59     -17.564 -17.054  21.358  1.00  0.00      A    N
ATOM    832  HN  ASN A  59     -17.301 -17.664  20.615  1.00  0.00      A    H
ATOM    833  CA  ASN A  59     -16.485 -16.460  22.152  1.00  0.00      A    C
ATOM    834  HA  ASN A  59     -16.887 -16.080  23.079  1.00  0.00      A    H
ATOM    835  CB  ASN A  59     -15.333 -17.336  22.418  1.00  0.00      A    C
ATOM    836  HB1 ASN A  59     -14.976 -17.884  21.519  1.00  0.00      A    H
ATOM    837  HB2 ASN A  59     -14.462 -16.802  22.855  1.00  0.00      A    H
ATOM    838  CG  ASN A  59     -15.689 -18.402  23.452  1.00  0.00      A    C
ATOM    839  OD1 ASN A  59     -15.752 -18.082  24.697  1.00  0.00      A    O
ATOM    840  ND2 ASN A  59     -15.775 -19.705  23.063  1.00  0.00      A    N
ATOM    841 HD21 ASN A  59     -15.698 -20.349  23.824  1.00  0.00      A    H
ATOM    842 HD22 ASN A  59     -15.657 -20.051  22.132  1.00  0.00      A    H
ATOM    843  C   ASN A  59     -16.070 -15.276  21.349  1.00  0.00      A    C
ATOM    844  O   ASN A  59     -15.896 -14.181  21.859  1.00  0.00      A    O
ATOM    845  N   GLY A  60     -15.810 -15.461  20.043  1.00  0.00      A    N
ATOM    846  HN  GLY A  60     -15.882 -16.386  19.678  1.00  0.00      A    H
ATOM    847  CA  GLY A  60     -15.234 -14.456  19.120  1.00  0.00      A    C
ATOM    848  HA1 GLY A  60     -15.819 -14.190  18.252  1.00  0.00      A    H
ATOM    849  HA2 GLY A  60     -14.959 -13.568  19.670  1.00  0.00      A    H
ATOM    850  C   GLY A  60     -13.997 -15.009  18.610  1.00  0.00      A    C
ATOM    851  O   GLY A  60     -13.191 -15.521  19.346  1.00  0.00      A    O
ATOM    852  N   ASN A  61     -13.884 -14.952  17.276  1.00  0.00      A    N
ATOM    853  HN  ASN A  61     -14.713 -14.825  16.737  1.00  0.00      A    H
ATOM    854  CA  ASN A  61     -12.677 -15.259  16.475  1.00  0.00      A    C
ATOM    855  HA  ASN A  61     -12.269 -16.240  16.672  1.00  0.00      A    H
ATOM    856  CB  ASN A  61     -12.884 -15.241  14.904  1.00  0.00      A    C
ATOM    857  HB1 ASN A  61     -13.378 -14.271  14.682  1.00  0.00      A    H
ATOM    858  HB2 ASN A  61     -11.912 -15.273  14.366  1.00  0.00      A    H
ATOM    859  CG  ASN A  61     -13.931 -16.261  14.481  1.00  0.00      A    C
ATOM    860  OD1 ASN A  61     -15.120 -15.937  14.366  1.00  0.00      A    O
ATOM    861  ND2 ASN A  61     -13.498 -17.555  14.290  1.00  0.00      A    N
ATOM    862 HD21 ASN A  61     -14.098 -18.279  13.950  1.00  0.00      A    H
ATOM    863 HD22 ASN A  61     -12.513 -17.640  14.136  1.00  0.00      A    H
ATOM    864  C   ASN A  61     -11.485 -14.316  16.828  1.00  0.00      A    C
ATOM    865  O   ASN A  61     -10.662 -14.718  17.672  1.00  0.00      A    O
ATOM    866  N   ASP A  62     -11.420 -13.065  16.360  1.00  0.00      A    N
ATOM    867  HN  ASP A  62     -12.053 -12.680  15.693  1.00  0.00      A    H
ATOM    868  CA  ASP A  62     -10.629 -12.002  16.870  1.00  0.00      A    C
ATOM    869  HA  ASP A  62      -9.786 -12.484  17.344  1.00  0.00      A    H
ATOM    870  CB  ASP A  62     -10.348 -10.901  15.764  1.00  0.00      A    C
ATOM    871  HB1 ASP A  62      -9.853 -11.392  14.899  1.00  0.00      A    H
ATOM    872  HB2 ASP A  62     -11.380 -10.531  15.583  1.00  0.00      A    H
ATOM    873  CG  ASP A  62      -9.497  -9.700  16.053  1.00  0.00      A    C
ATOM    874  OD1 ASP A  62      -9.802  -8.666  15.360  1.00  0.00      A    O
ATOM    875  OD2 ASP A  62      -8.492  -9.789  16.805  1.00  0.00      A    O
ATOM    876  C   ASP A  62     -11.491 -11.446  17.972  1.00  0.00      A    C
ATOM    877  O   ASP A  62     -12.686 -11.278  17.767  1.00  0.00      A    O
ATOM    878  N   GLN A  63     -10.958 -11.039  19.155  1.00  0.00      A    N
ATOM    879  HN  GLN A  63      -9.988 -11.056  19.385  1.00  0.00      A    H
ATOM    880  CA  GLN A  63     -11.795 -10.431  20.196  1.00  0.00      A    C
ATOM    881  HA  GLN A  63     -12.801 -10.324  19.820  1.00  0.00      A    H
ATOM    882  CB  GLN A  63     -11.918 -11.390  21.410  1.00  0.00      A    C
ATOM    883  HB1 GLN A  63     -10.878 -11.627  21.721  1.00  0.00      A    H
ATOM    884  HB2 GLN A  63     -12.463 -10.876  22.230  1.00  0.00      A    H
ATOM    885  CG  GLN A  63     -12.636 -12.745  21.218  1.00  0.00      A    C
ATOM    886  HG1 GLN A  63     -13.706 -12.499  21.046  1.00  0.00      A    H
ATOM    887  HG2 GLN A  63     -12.124 -13.275  20.386  1.00  0.00      A    H
ATOM    888  CD  GLN A  63     -12.380 -13.552  22.497  1.00  0.00      A    C
ATOM    889  OE1 GLN A  63     -11.326 -14.217  22.591  1.00  0.00      A    O
ATOM    890  NE2 GLN A  63     -13.314 -13.430  23.444  1.00  0.00      A    N
ATOM    891 HE21 GLN A  63     -13.315 -13.863  24.346  1.00  0.00      A    H
ATOM    892 HE22 GLN A  63     -14.206 -13.091  23.146  1.00  0.00      A    H
ATOM    893  C   GLN A  63     -11.144  -9.119  20.641  1.00  0.00      A    C
ATOM    894  O   GLN A  63     -10.034  -9.173  21.171  1.00  0.00      A    O
ATOM    895  N   GLY A  64     -11.788  -7.970  20.360  1.00  0.00      A    N
ATOM    896  HN  GLY A  64     -12.653  -8.020  19.866  1.00  0.00      A    H
ATOM    897  CA  GLY A  64     -11.301  -6.643  20.725  1.00  0.00      A    C
ATOM    898  HA1 GLY A  64     -12.117  -6.026  21.072  1.00  0.00      A    H
ATOM    899  HA2 GLY A  64     -10.658  -6.702  21.591  1.00  0.00      A    H
ATOM    900  C   GLY A  64     -10.545  -6.142  19.559  1.00  0.00      A    C
ATOM    901  O   GLY A  64      -9.742  -6.924  19.040  1.00  0.00      A    O
ATOM    902  N   CYS A  65     -10.708  -4.858  19.123  1.00  0.00      A    N
ATOM    903  HN  CYS A  65     -11.423  -4.352  19.598  1.00  0.00      A    H
ATOM    904  CA  CYS A  65      -9.997  -4.091  18.009  1.00  0.00      A    C
ATOM    905  HA  CYS A  65      -9.986  -4.807  17.201  1.00  0.00      A    H
ATOM    906  CB  CYS A  65     -10.758  -2.760  17.650  1.00  0.00      A    C
ATOM    907  HB1 CYS A  65     -10.851  -2.113  18.549  1.00  0.00      A    H
ATOM    908  HB2 CYS A  65     -10.178  -2.255  16.849  1.00  0.00      A    H
ATOM    909  SG  CYS A  65     -12.412  -3.084  17.059  1.00  0.00      A    S
ATOM    910  C   CYS A  65      -8.565  -3.755  18.482  1.00  0.00      A    C
ATOM    911  O   CYS A  65      -8.303  -2.696  19.036  1.00  0.00      A    O
ATOM    912  N   ASN A  66      -7.615  -4.637  18.211  1.00  0.00      A    N
ATOM    913  HN  ASN A  66      -7.802  -5.583  17.956  1.00  0.00      A    H
ATOM    914  CA  ASN A  66      -6.261  -4.223  18.338  1.00  0.00      A    C
ATOM    915  HA  ASN A  66      -6.064  -3.219  18.683  1.00  0.00      A    H
ATOM    916  CB  ASN A  66      -5.518  -5.158  19.381  1.00  0.00      A    C
ATOM    917  HB1 ASN A  66      -5.722  -6.215  19.107  1.00  0.00      A    H
ATOM    918  HB2 ASN A  66      -4.413  -5.042  19.396  1.00  0.00      A    H
ATOM    919  CG  ASN A  66      -6.045  -5.040  20.836  1.00  0.00      A    C
ATOM    920  OD1 ASN A  66      -6.938  -5.774  21.222  1.00  0.00      A    O
ATOM    921  ND2 ASN A  66      -5.468  -4.154  21.629  1.00  0.00      A    N
ATOM    922 HD21 ASN A  66      -5.987  -3.847  22.428  1.00  0.00      A    H
ATOM    923 HD22 ASN A  66      -4.642  -3.684  21.317  1.00  0.00      A    H
ATOM    924  C   ASN A  66      -5.666  -4.369  17.012  1.00  0.00      A    C
ATOM    925  O   ASN A  66      -5.047  -3.476  16.389  1.00  0.00      A    O
ATOM    926  N   GLY A  67      -5.790  -5.531  16.347  1.00  0.00      A    N
ATOM    927  HN  GLY A  67      -6.223  -6.317  16.782  1.00  0.00      A    H
ATOM    928  CA  GLY A  67      -5.194  -5.819  15.060  1.00  0.00      A    C
ATOM    929  HA1 GLY A  67      -5.916  -5.636  14.278  1.00  0.00      A    H
ATOM    930  HA2 GLY A  67      -4.226  -5.345  14.994  1.00  0.00      A    H
ATOM    931  C   GLY A  67      -4.922  -7.286  15.071  1.00  0.00      A    C
ATOM    932  O   GLY A  67      -4.903  -7.960  16.111  1.00  0.00      A    O
ATOM    933  N   GLY A  68      -4.588  -7.802  13.868  1.00  0.00      A    N
ATOM    934  HN  GLY A  68      -4.621  -7.211  13.066  1.00  0.00      A    H
ATOM    935  CA  GLY A  68      -4.071  -9.163  13.651  1.00  0.00      A    C
ATOM    936  HA1 GLY A  68      -3.476  -9.328  14.537  1.00  0.00      A    H
ATOM    937  HA2 GLY A  68      -4.905  -9.844  13.560  1.00  0.00      A    H
ATOM    938  C   GLY A  68      -3.242  -9.339  12.465  1.00  0.00      A    C
ATOM    939  O   GLY A  68      -2.629  -8.365  11.957  1.00  0.00      A    O
ATOM    940  N   THR A  69      -3.231 -10.598  11.904  1.00  0.00      A    N
ATOM    941  HN  THR A  69      -3.535 -11.405  12.403  1.00  0.00      A    H
ATOM    942  CA  THR A  69      -2.319 -10.993  10.810  1.00  0.00      A    C
ATOM    943  HA  THR A  69      -2.304 -10.316   9.969  1.00  0.00      A    H
ATOM    944  CB  THR A  69      -0.917 -11.426  11.252  1.00  0.00      A    C
ATOM    945  HB  THR A  69      -0.336 -11.901  10.434  1.00  0.00      A    H
ATOM    946  OG1 THR A  69      -1.011 -12.488  12.160  1.00  0.00      A    O
ATOM    947  HG1 THR A  69      -0.787 -13.300  11.700  1.00  0.00      A    H
ATOM    948  CG2 THR A  69      -0.185 -10.187  11.919  1.00  0.00      A    C
ATOM    949 HG21 THR A  69      -0.701  -9.983  12.882  1.00  0.00      A    H
ATOM    950 HG22 THR A  69       0.886 -10.451  12.054  1.00  0.00      A    H
ATOM    951 HG23 THR A  69      -0.167  -9.240  11.338  1.00  0.00      A    H
ATOM    952  C   THR A  69      -3.093 -12.170  10.089  1.00  0.00      A    C
ATOM    953  O   THR A  69      -3.791 -12.924  10.803  1.00  0.00      A    O
ATOM    954  N   PRO A  70      -3.052 -12.409   8.681  1.00  0.00      A    N
ATOM    955  CD  PRO A  70      -2.117 -11.653   7.784  1.00  0.00      A    C
ATOM    956  HD1 PRO A  70      -1.102 -11.578   8.231  1.00  0.00      A    H
ATOM    957  HD2 PRO A  70      -2.414 -10.604   7.572  1.00  0.00      A    H
ATOM    958  CA  PRO A  70      -3.929 -13.270   7.900  1.00  0.00      A    C
ATOM    959  HA  PRO A  70      -4.949 -13.032   8.165  1.00  0.00      A    H
ATOM    960  CB  PRO A  70      -3.642 -12.930   6.467  1.00  0.00      A    C
ATOM    961  HB1 PRO A  70      -3.928 -13.673   5.692  1.00  0.00      A    H
ATOM    962  HB2 PRO A  70      -4.175 -11.985   6.224  1.00  0.00      A    H
ATOM    963  CG  PRO A  70      -2.177 -12.561   6.519  1.00  0.00      A    C
ATOM    964  HG1 PRO A  70      -1.636 -13.525   6.621  1.00  0.00      A    H
ATOM    965  HG2 PRO A  70      -1.681 -12.115   5.630  1.00  0.00      A    H
ATOM    966  C   PRO A  70      -3.746 -14.751   8.131  1.00  0.00      A    C
ATOM    967  O   PRO A  70      -4.686 -15.448   7.686  1.00  0.00      A    O
ATOM    968  N   ASP A  71      -2.714 -15.240   8.833  1.00  0.00      A    N
ATOM    969  HN  ASP A  71      -1.976 -14.586   8.982  1.00  0.00      A    H
ATOM    970  CA  ASP A  71      -2.433 -16.583   9.231  1.00  0.00      A    C
ATOM    971  HA  ASP A  71      -2.461 -17.177   8.329  1.00  0.00      A    H
ATOM    972  CB  ASP A  71      -1.027 -16.722   9.813  1.00  0.00      A    C
ATOM    973  HB1 ASP A  71      -0.862 -17.760  10.174  1.00  0.00      A    H
ATOM    974  HB2 ASP A  71      -0.260 -16.594   9.019  1.00  0.00      A    H
ATOM    975  CG  ASP A  71      -0.817 -15.749  10.965  1.00  0.00      A    C
ATOM    976  OD1 ASP A  71      -0.514 -14.582  10.762  1.00  0.00      A    O
ATOM    977  OD2 ASP A  71      -0.909 -16.218  12.178  1.00  0.00      A    O
ATOM    978  C   ASP A  71      -3.554 -17.153  10.043  1.00  0.00      A    C
ATOM    979  O   ASP A  71      -4.198 -18.193   9.726  1.00  0.00      A    O
ATOM    980  N   GLY A  72      -3.924 -16.478  11.118  1.00  0.00      A    N
ATOM    981  HN  GLY A  72      -3.532 -15.617  11.431  1.00  0.00      A    H
ATOM    982  CA  GLY A  72      -5.020 -16.926  11.974  1.00  0.00      A    C
ATOM    983  HA1 GLY A  72      -5.022 -17.978  12.221  1.00  0.00      A    H
ATOM    984  HA2 GLY A  72      -4.897 -16.349  12.879  1.00  0.00      A    H
ATOM    985  C   GLY A  72      -6.399 -16.808  11.206  1.00  0.00      A    C
ATOM    986  O   GLY A  72      -7.363 -17.492  11.530  1.00  0.00      A    O
ATOM    987  N   ALA A  73      -6.465 -15.919  10.223  1.00  0.00      A    N
ATOM    988  HN  ALA A  73      -5.682 -15.370   9.940  1.00  0.00      A    H
ATOM    989  CA  ALA A  73      -7.591 -15.923   9.359  1.00  0.00      A    C
ATOM    990  HA  ALA A  73      -8.474 -15.968   9.979  1.00  0.00      A    H
ATOM    991  CB  ALA A  73      -7.778 -14.603   8.602  1.00  0.00      A    C
ATOM    992  HB1 ALA A  73      -8.691 -14.595   7.969  1.00  0.00      A    H
ATOM    993  HB2 ALA A  73      -7.931 -13.808   9.363  1.00  0.00      A    H
ATOM    994  HB3 ALA A  73      -6.919 -14.328   7.953  1.00  0.00      A    H
ATOM    995  C   ALA A  73      -7.683 -17.229   8.436  1.00  0.00      A    C
ATOM    996  O   ALA A  73      -8.789 -17.813   8.332  1.00  0.00      A    O
ATOM    997  N   PHE A  74      -6.563 -17.643   7.784  1.00  0.00      A    N
ATOM    998  HN  PHE A  74      -5.821 -16.977   7.781  1.00  0.00      A    H
ATOM    999  CA  PHE A  74      -6.477 -18.936   7.098  1.00  0.00      A    C
ATOM   1000  HA  PHE A  74      -7.279 -18.854   6.378  1.00  0.00      A    H
ATOM   1001  CB  PHE A  74      -5.238 -19.144   6.276  1.00  0.00      A    C
ATOM   1002  HB1 PHE A  74      -4.406 -19.059   7.007  1.00  0.00      A    H
ATOM   1003  HB2 PHE A  74      -5.100 -20.124   5.771  1.00  0.00      A    H
ATOM   1004  CG  PHE A  74      -5.050 -18.044   5.288  1.00  0.00      A    C
ATOM   1005  CD1 PHE A  74      -3.927 -17.219   5.268  1.00  0.00      A    C
ATOM   1006  HD1 PHE A  74      -3.132 -17.373   5.983  1.00  0.00      A    H
ATOM   1007  CE1 PHE A  74      -3.812 -16.268   4.263  1.00  0.00      A    C
ATOM   1008  HE1 PHE A  74      -2.954 -15.612   4.233  1.00  0.00      A    H
ATOM   1009  CZ  PHE A  74      -4.810 -16.149   3.271  1.00  0.00      A    C
ATOM   1010  HZ  PHE A  74      -4.772 -15.276   2.638  1.00  0.00      A    H
ATOM   1011  CD2 PHE A  74      -6.023 -17.937   4.264  1.00  0.00      A    C
ATOM   1012  HD2 PHE A  74      -6.815 -18.671   4.238  1.00  0.00      A    H
ATOM   1013  CE2 PHE A  74      -5.978 -16.885   3.358  1.00  0.00      A    C
ATOM   1014  HE2 PHE A  74      -6.778 -16.751   2.644  1.00  0.00      A    H
ATOM   1015  C   PHE A  74      -6.815 -20.133   7.903  1.00  0.00      A    C
ATOM   1016  O   PHE A  74      -7.489 -21.064   7.451  1.00  0.00      A    O
ATOM   1017  N   THR A  75      -6.335 -20.071   9.174  1.00  0.00      A    N
ATOM   1018  HN  THR A  75      -5.622 -19.397   9.356  1.00  0.00      A    H
ATOM   1019  CA  THR A  75      -6.297 -21.255  10.104  1.00  0.00      A    C
ATOM   1020  HA  THR A  75      -5.801 -22.066   9.591  1.00  0.00      A    H
ATOM   1021  CB  THR A  75      -5.661 -20.962  11.386  1.00  0.00      A    C
ATOM   1022  HB  THR A  75      -6.080 -20.071  11.901  1.00  0.00      A    H
ATOM   1023  OG1 THR A  75      -4.291 -20.630  11.099  1.00  0.00      A    O
ATOM   1024  HG1 THR A  75      -4.256 -19.798  10.622  1.00  0.00      A    H
ATOM   1025  CG2 THR A  75      -5.621 -22.200  12.322  1.00  0.00      A    C
ATOM   1026 HG21 THR A  75      -6.672 -22.430  12.600  1.00  0.00      A    H
ATOM   1027 HG22 THR A  75      -5.174 -23.045  11.756  1.00  0.00      A    H
ATOM   1028 HG23 THR A  75      -5.070 -21.945  13.252  1.00  0.00      A    H
ATOM   1029  C   THR A  75      -7.668 -21.682  10.394  1.00  0.00      A    C
ATOM   1030  O   THR A  75      -7.989 -22.856  10.216  1.00  0.00      A    O
ATOM   1031  N   TYR A  76      -8.559 -20.691  10.780  1.00  0.00      A    N
ATOM   1032  HN  TYR A  76      -8.329 -19.721  10.744  1.00  0.00      A    H
ATOM   1033  CA  TYR A  76      -9.971 -20.787  10.894  1.00  0.00      A    C
ATOM   1034  HA  TYR A  76     -10.181 -21.190  11.874  1.00  0.00      A    H
ATOM   1035  CB  TYR A  76     -10.719 -19.433  10.844  1.00  0.00      A    C
ATOM   1036  HB1 TYR A  76     -10.467 -18.883  11.776  1.00  0.00      A    H
ATOM   1037  HB2 TYR A  76     -10.457 -18.863   9.928  1.00  0.00      A    H
ATOM   1038  CG  TYR A  76     -12.205 -19.538  10.814  1.00  0.00      A    C
ATOM   1039  CD1 TYR A  76     -12.803 -20.169  11.860  1.00  0.00      A    C
ATOM   1040  HD1 TYR A  76     -12.263 -20.574  12.703  1.00  0.00      A    H
ATOM   1041  CE1 TYR A  76     -14.162 -20.457  11.914  1.00  0.00      A    C
ATOM   1042  HE1 TYR A  76     -14.562 -21.011  12.750  1.00  0.00      A    H
ATOM   1043  CZ  TYR A  76     -15.005 -19.936  10.918  1.00  0.00      A    C
ATOM   1044  OH  TYR A  76     -16.428 -19.977  11.032  1.00  0.00      A    O
ATOM   1045  HH  TYR A  76     -16.762 -19.974  10.132  1.00  0.00      A    H
ATOM   1046  CD2 TYR A  76     -13.001 -19.141   9.704  1.00  0.00      A    C
ATOM   1047  HD2 TYR A  76     -12.572 -18.647   8.844  1.00  0.00      A    H
ATOM   1048  CE2 TYR A  76     -14.369 -19.272   9.789  1.00  0.00      A    C
ATOM   1049  HE2 TYR A  76     -15.034 -18.908   9.020  1.00  0.00      A    H
ATOM   1050  C   TYR A  76     -10.597 -21.636   9.818  1.00  0.00      A    C
ATOM   1051  O   TYR A  76     -11.152 -22.680  10.131  1.00  0.00      A    O
ATOM   1052  N   ILE A  77     -10.442 -21.260   8.514  1.00  0.00      A    N
ATOM   1053  HN  ILE A  77      -9.781 -20.522   8.400  1.00  0.00      A    H
ATOM   1054  CA  ILE A  77     -11.002 -21.825   7.310  1.00  0.00      A    C
ATOM   1055  HA  ILE A  77     -12.072 -21.698   7.371  1.00  0.00      A    H
ATOM   1056  CB  ILE A  77     -10.702 -20.983   6.060  1.00  0.00      A    C
ATOM   1057  HB  ILE A  77      -9.607 -20.908   5.885  1.00  0.00      A    H
ATOM   1058  CG2 ILE A  77     -11.379 -21.717   4.847  1.00  0.00      A    C
ATOM   1059 HG21 ILE A  77     -11.022 -22.731   4.569  1.00  0.00      A    H
ATOM   1060 HG22 ILE A  77     -12.487 -21.652   4.902  1.00  0.00      A    H
ATOM   1061 HG23 ILE A  77     -11.146 -21.277   3.854  1.00  0.00      A    H
ATOM   1062  CG1 ILE A  77     -11.285 -19.548   6.188  1.00  0.00      A    C
ATOM   1063 HG11 ILE A  77     -12.389 -19.466   6.282  1.00  0.00      A    H
ATOM   1064 HG12 ILE A  77     -10.683 -19.072   6.990  1.00  0.00      A    H
ATOM   1065  CD  ILE A  77     -11.055 -18.685   4.929  1.00  0.00      A    C
ATOM   1066  HD1 ILE A  77     -10.017 -18.850   4.572  1.00  0.00      A    H
ATOM   1067  HD2 ILE A  77     -11.819 -19.055   4.213  1.00  0.00      A    H
ATOM   1068  HD3 ILE A  77     -11.235 -17.589   4.973  1.00  0.00      A    H
ATOM   1069  C   ILE A  77     -10.757 -23.314   7.230  1.00  0.00      A    C
ATOM   1070  O   ILE A  77     -11.631 -24.180   7.182  1.00  0.00      A    O
ATOM   1071  N   ILE A  78      -9.404 -23.662   7.324  1.00  0.00      A    N
ATOM   1072  HN  ILE A  78      -8.691 -22.970   7.409  1.00  0.00      A    H
ATOM   1073  CA  ILE A  78      -8.915 -25.013   7.400  1.00  0.00      A    C
ATOM   1074  HA  ILE A  78      -9.251 -25.469   6.480  1.00  0.00      A    H
ATOM   1075  CB  ILE A  78      -7.420 -24.922   7.372  1.00  0.00      A    C
ATOM   1076  HB  ILE A  78      -6.971 -24.326   8.195  1.00  0.00      A    H
ATOM   1077  CG2 ILE A  78      -6.735 -26.333   7.394  1.00  0.00      A    C
ATOM   1078 HG21 ILE A  78      -5.641 -26.207   7.246  1.00  0.00      A    H
ATOM   1079 HG22 ILE A  78      -6.915 -26.929   8.314  1.00  0.00      A    H
ATOM   1080 HG23 ILE A  78      -7.086 -26.944   6.535  1.00  0.00      A    H
ATOM   1081  CG1 ILE A  78      -6.969 -24.149   6.120  1.00  0.00      A    C
ATOM   1082 HG11 ILE A  78      -7.176 -24.819   5.258  1.00  0.00      A    H
ATOM   1083 HG12 ILE A  78      -7.641 -23.275   5.984  1.00  0.00      A    H
ATOM   1084  CD  ILE A  78      -5.574 -23.581   6.189  1.00  0.00      A    C
ATOM   1085  HD1 ILE A  78      -4.816 -24.382   6.059  1.00  0.00      A    H
ATOM   1086  HD2 ILE A  78      -5.371 -22.839   5.387  1.00  0.00      A    H
ATOM   1087  HD3 ILE A  78      -5.249 -23.111   7.142  1.00  0.00      A    H
ATOM   1088  C   ILE A  78      -9.518 -25.894   8.492  1.00  0.00      A    C
ATOM   1089  O   ILE A  78     -10.035 -27.017   8.276  1.00  0.00      A    O
ATOM   1090  N   ASN A  79      -9.346 -25.430   9.750  1.00  0.00      A    N
ATOM   1091  HN  ASN A  79      -8.919 -24.538   9.879  1.00  0.00      A    H
ATOM   1092  CA  ASN A  79      -9.859 -26.103  10.918  1.00  0.00      A    C
ATOM   1093  HA  ASN A  79      -9.332 -27.045  10.877  1.00  0.00      A    H
ATOM   1094  CB  ASN A  79      -9.519 -25.461  12.284  1.00  0.00      A    C
ATOM   1095  HB1 ASN A  79      -9.777 -24.381  12.238  1.00  0.00      A    H
ATOM   1096  HB2 ASN A  79     -10.117 -25.966  13.073  1.00  0.00      A    H
ATOM   1097  CG  ASN A  79      -8.085 -25.669  12.675  1.00  0.00      A    C
ATOM   1098  OD1 ASN A  79      -7.654 -26.503  13.483  1.00  0.00      A    O
ATOM   1099  ND2 ASN A  79      -7.234 -24.848  12.033  1.00  0.00      A    N
ATOM   1100 HD21 ASN A  79      -6.235 -24.876  11.992  1.00  0.00      A    H
ATOM   1101 HD22 ASN A  79      -7.567 -24.114  11.441  1.00  0.00      A    H
ATOM   1102  C   ASN A  79     -11.348 -26.342  10.918  1.00  0.00      A    C
ATOM   1103  O   ASN A  79     -11.882 -27.374  11.304  1.00  0.00      A    O
ATOM   1104  N   ASN A  80     -12.074 -25.281  10.449  1.00  0.00      A    N
ATOM   1105  HN  ASN A  80     -11.679 -24.450  10.066  1.00  0.00      A    H
ATOM   1106  CA  ASN A  80     -13.498 -25.335  10.521  1.00  0.00      A    C
ATOM   1107  HA  ASN A  80     -13.749 -25.697  11.507  1.00  0.00      A    H
ATOM   1108  CB  ASN A  80     -14.002 -23.890  10.569  1.00  0.00      A    C
ATOM   1109  HB1 ASN A  80     -13.338 -23.219  11.155  1.00  0.00      A    H
ATOM   1110  HB2 ASN A  80     -14.083 -23.409   9.571  1.00  0.00      A    H
ATOM   1111  CG  ASN A  80     -15.390 -23.896  11.308  1.00  0.00      A    C
ATOM   1112  OD1 ASN A  80     -15.622 -24.539  12.309  1.00  0.00      A    O
ATOM   1113  ND2 ASN A  80     -16.283 -22.993  10.851  1.00  0.00      A    N
ATOM   1114 HD21 ASN A  80     -17.113 -22.860  11.392  1.00  0.00      A    H
ATOM   1115 HD22 ASN A  80     -15.878 -22.186  10.421  1.00  0.00      A    H
ATOM   1116  C   ASN A  80     -14.165 -26.312   9.469  1.00  0.00      A    C
ATOM   1117  O   ASN A  80     -15.223 -26.841   9.633  1.00  0.00      A    O
ATOM   1118  N   GLY A  81     -13.479 -26.331   8.305  1.00  0.00      A    N
ATOM   1119  HN  GLY A  81     -12.518 -26.066   8.316  1.00  0.00      A    H
ATOM   1120  CA  GLY A  81     -13.838 -27.091   7.168  1.00  0.00      A    C
ATOM   1121  HA1 GLY A  81     -12.896 -27.300   6.681  1.00  0.00      A    H
ATOM   1122  HA2 GLY A  81     -14.471 -27.896   7.510  1.00  0.00      A    H
ATOM   1123  C   GLY A  81     -14.582 -26.166   6.282  1.00  0.00      A    C
ATOM   1124  O   GLY A  81     -15.609 -26.540   5.735  1.00  0.00      A    O
ATOM   1125  N   GLY A  82     -14.036 -24.977   6.063  1.00  0.00      A    N
ATOM   1126  HN  GLY A  82     -13.207 -24.709   6.547  1.00  0.00      A    H
ATOM   1127  CA  GLY A  82     -14.428 -24.073   5.077  1.00  0.00      A    C
ATOM   1128  HA1 GLY A  82     -13.491 -23.670   4.722  1.00  0.00      A    H
ATOM   1129  HA2 GLY A  82     -14.973 -24.601   4.308  1.00  0.00      A    H
ATOM   1130  C   GLY A  82     -15.316 -23.050   5.659  1.00  0.00      A    C
ATOM   1131  O   GLY A  82     -15.811 -23.284   6.754  1.00  0.00      A    O
ATOM   1132  N   ILE A  83     -15.402 -21.966   4.907  1.00  0.00      A    N
ATOM   1133  HN  ILE A  83     -14.915 -21.932   4.038  1.00  0.00      A    H
ATOM   1134  CA  ILE A  83     -16.171 -20.754   5.249  1.00  0.00      A    C
ATOM   1135  HA  ILE A  83     -16.519 -20.750   6.271  1.00  0.00      A    H
ATOM   1136  CB  ILE A  83     -15.352 -19.493   4.957  1.00  0.00      A    C
ATOM   1137  HB  ILE A  83     -14.394 -19.710   5.475  1.00  0.00      A    H
ATOM   1138  CG2 ILE A  83     -15.109 -19.207   3.494  1.00  0.00      A    C
ATOM   1139 HG21 ILE A  83     -16.066 -18.871   3.042  1.00  0.00      A    H
ATOM   1140 HG22 ILE A  83     -14.406 -18.384   3.242  1.00  0.00      A    H
ATOM   1141 HG23 ILE A  83     -14.709 -20.095   2.960  1.00  0.00      A    H
ATOM   1142  CG1 ILE A  83     -15.863 -18.187   5.715  1.00  0.00      A    C
ATOM   1143 HG11 ILE A  83     -16.878 -17.868   5.394  1.00  0.00      A    H
ATOM   1144 HG12 ILE A  83     -15.997 -18.468   6.781  1.00  0.00      A    H
ATOM   1145  CD  ILE A  83     -15.007 -16.928   5.483  1.00  0.00      A    C
ATOM   1146  HD1 ILE A  83     -15.311 -16.308   6.353  1.00  0.00      A    H
ATOM   1147  HD2 ILE A  83     -13.911 -17.098   5.540  1.00  0.00      A    H
ATOM   1148  HD3 ILE A  83     -15.248 -16.373   4.550  1.00  0.00      A    H
ATOM   1149  C   ILE A  83     -17.496 -20.890   4.512  1.00  0.00      A    C
ATOM   1150  O   ILE A  83     -17.503 -21.630   3.563  1.00  0.00      A    O
ATOM   1151  N   THR A  84     -18.590 -20.246   4.878  1.00  0.00      A    N
ATOM   1152  HN  THR A  84     -18.646 -19.864   5.797  1.00  0.00      A    H
ATOM   1153  CA  THR A  84     -19.938 -20.354   4.265  1.00  0.00      A    C
ATOM   1154  HA  THR A  84     -20.086 -21.347   3.867  1.00  0.00      A    H
ATOM   1155  CB  THR A  84     -21.175 -20.106   5.203  1.00  0.00      A    C
ATOM   1156  HB  THR A  84     -22.108 -20.052   4.602  1.00  0.00      A    H
ATOM   1157  OG1 THR A  84     -21.023 -18.859   5.849  1.00  0.00      A    O
ATOM   1158  HG1 THR A  84     -20.331 -18.932   6.510  1.00  0.00      A    H
ATOM   1159  CG2 THR A  84     -21.186 -21.247   6.239  1.00  0.00      A    C
ATOM   1160 HG21 THR A  84     -21.326 -22.208   5.698  1.00  0.00      A    H
ATOM   1161 HG22 THR A  84     -20.257 -21.431   6.820  1.00  0.00      A    H
ATOM   1162 HG23 THR A  84     -22.107 -21.118   6.848  1.00  0.00      A    H
ATOM   1163  C   THR A  84     -20.019 -19.367   3.100  1.00  0.00      A    C
ATOM   1164  O   THR A  84     -19.109 -18.586   2.788  1.00  0.00      A    O
ATOM   1165  N   THR A  85     -21.079 -19.483   2.267  1.00  0.00      A    N
ATOM   1166  HN  THR A  85     -21.868 -20.081   2.385  1.00  0.00      A    H
ATOM   1167  CA  THR A  85     -21.181 -18.666   1.039  1.00  0.00      A    C
ATOM   1168  HA  THR A  85     -20.251 -18.135   0.896  1.00  0.00      A    H
ATOM   1169  CB  THR A  85     -21.407 -19.441  -0.311  1.00  0.00      A    C
ATOM   1170  HB  THR A  85     -21.826 -18.907  -1.190  1.00  0.00      A    H
ATOM   1171  OG1 THR A  85     -22.227 -20.552  -0.095  1.00  0.00      A    O
ATOM   1172  HG1 THR A  85     -23.109 -20.174  -0.107  1.00  0.00      A    H
ATOM   1173  CG2 THR A  85     -20.034 -20.015  -0.589  1.00  0.00      A    C
ATOM   1174 HG21 THR A  85     -19.299 -19.228  -0.865  1.00  0.00      A    H
ATOM   1175 HG22 THR A  85     -19.625 -20.294   0.405  1.00  0.00      A    H
ATOM   1176 HG23 THR A  85     -20.032 -20.848  -1.325  1.00  0.00      A    H
ATOM   1177  C   THR A  85     -22.143 -17.537   1.211  1.00  0.00      A    C
ATOM   1178  O   THR A  85     -22.737 -17.384   2.254  1.00  0.00      A    O
ATOM   1179  N   GLU A  86     -22.217 -16.656   0.254  1.00  0.00      A    N
ATOM   1180  HN  GLU A  86     -21.618 -16.782  -0.533  1.00  0.00      A    H
ATOM   1181  CA  GLU A  86     -23.103 -15.494   0.250  1.00  0.00      A    C
ATOM   1182  HA  GLU A  86     -23.048 -15.034   1.226  1.00  0.00      A    H
ATOM   1183  CB  GLU A  86     -22.718 -14.525  -0.820  1.00  0.00      A    C
ATOM   1184  HB1 GLU A  86     -21.733 -14.112  -0.516  1.00  0.00      A    H
ATOM   1185  HB2 GLU A  86     -22.686 -15.052  -1.798  1.00  0.00      A    H
ATOM   1186  CG  GLU A  86     -23.734 -13.345  -1.055  1.00  0.00      A    C
ATOM   1187  HG1 GLU A  86     -24.721 -13.770  -1.338  1.00  0.00      A    H
ATOM   1188  HG2 GLU A  86     -23.964 -12.799  -0.115  1.00  0.00      A    H
ATOM   1189  CD  GLU A  86     -23.186 -12.403  -2.097  1.00  0.00      A    C
ATOM   1190  OE1 GLU A  86     -23.186 -11.202  -1.757  1.00  0.00      A    O
ATOM   1191  OE2 GLU A  86     -22.811 -12.831  -3.225  1.00  0.00      A    O
ATOM   1192  C   GLU A  86     -24.553 -15.884   0.159  1.00  0.00      A    C
ATOM   1193  O   GLU A  86     -25.407 -15.368   0.855  1.00  0.00      A    O
ATOM   1194  N   SER A  87     -24.880 -16.839  -0.712  1.00  0.00      A    N
ATOM   1195  HN  SER A  87     -24.190 -17.106  -1.381  1.00  0.00      A    H
ATOM   1196  CA  SER A  87     -26.094 -17.708  -0.640  1.00  0.00      A    C
ATOM   1197  HA  SER A  87     -26.865 -17.200  -1.199  1.00  0.00      A    H
ATOM   1198  CB  SER A  87     -25.995 -18.992  -1.492  1.00  0.00      A    C
ATOM   1199  HB1 SER A  87     -26.828 -19.697  -1.282  1.00  0.00      A    H
ATOM   1200  HB2 SER A  87     -26.046 -18.551  -2.510  1.00  0.00      A    H
ATOM   1201  OG  SER A  87     -24.760 -19.675  -1.375  1.00  0.00      A    O
ATOM   1202  HG1 SER A  87     -24.290 -19.287  -2.116  1.00  0.00      A    H
ATOM   1203  C   SER A  87     -26.658 -18.131   0.729  1.00  0.00      A    C
ATOM   1204  O   SER A  87     -27.889 -18.164   0.890  1.00  0.00      A    O
ATOM   1205  N   ASN A  88     -25.771 -18.434   1.718  1.00  0.00      A    N
ATOM   1206  HN  ASN A  88     -24.778 -18.345   1.740  1.00  0.00      A    H
ATOM   1207  CA  ASN A  88     -26.184 -18.658   3.077  1.00  0.00      A    C
ATOM   1208  HA  ASN A  88     -27.095 -19.234   3.139  1.00  0.00      A    H
ATOM   1209  CB  ASN A  88     -24.971 -19.422   3.775  1.00  0.00      A    C
ATOM   1210  HB1 ASN A  88     -24.065 -18.826   4.018  1.00  0.00      A    H
ATOM   1211  HB2 ASN A  88     -25.318 -19.765   4.772  1.00  0.00      A    H
ATOM   1212  CG  ASN A  88     -24.560 -20.740   3.078  1.00  0.00      A    C
ATOM   1213  OD1 ASN A  88     -23.499 -20.827   2.497  1.00  0.00      A    O
ATOM   1214  ND2 ASN A  88     -25.423 -21.734   2.987  1.00  0.00      A    N
ATOM   1215 HD21 ASN A  88     -25.329 -22.360   2.213  1.00  0.00      A    H
ATOM   1216 HD22 ASN A  88     -26.283 -21.721   3.498  1.00  0.00      A    H
ATOM   1217  C   ASN A  88     -26.543 -17.376   3.796  1.00  0.00      A    C
ATOM   1218  O   ASN A  88     -27.639 -17.011   4.143  1.00  0.00      A    O
ATOM   1219  N   TYR A  89     -25.512 -16.612   4.012  1.00  0.00      A    N
ATOM   1220  HN  TYR A  89     -24.603 -16.743   3.624  1.00  0.00      A    H
ATOM   1221  CA  TYR A  89     -25.478 -15.375   4.787  1.00  0.00      A    C
ATOM   1222  HA  TYR A  89     -26.524 -15.237   5.017  1.00  0.00      A    H
ATOM   1223  CB  TYR A  89     -24.888 -15.776   6.201  1.00  0.00      A    C
ATOM   1224  HB1 TYR A  89     -25.270 -16.788   6.453  1.00  0.00      A    H
ATOM   1225  HB2 TYR A  89     -23.792 -15.939   6.129  1.00  0.00      A    H
ATOM   1226  CG  TYR A  89     -25.278 -14.954   7.399  1.00  0.00      A    C
ATOM   1227  CD1 TYR A  89     -26.616 -14.636   7.699  1.00  0.00      A    C
ATOM   1228  HD1 TYR A  89     -27.400 -14.896   7.004  1.00  0.00      A    H
ATOM   1229  CE1 TYR A  89     -26.905 -13.947   8.881  1.00  0.00      A    C
ATOM   1230  HE1 TYR A  89     -27.957 -13.766   9.040  1.00  0.00      A    H
ATOM   1231  CZ  TYR A  89     -25.927 -13.594   9.772  1.00  0.00      A    C
ATOM   1232  OH  TYR A  89     -26.257 -12.819  10.985  1.00  0.00      A    O
ATOM   1233  HH  TYR A  89     -25.460 -12.534  11.437  1.00  0.00      A    H
ATOM   1234  CD2 TYR A  89     -24.260 -14.632   8.291  1.00  0.00      A    C
ATOM   1235  HD2 TYR A  89     -23.296 -15.075   8.090  1.00  0.00      A    H
ATOM   1236  CE2 TYR A  89     -24.620 -13.937   9.463  1.00  0.00      A    C
ATOM   1237  HE2 TYR A  89     -23.884 -13.617  10.186  1.00  0.00      A    H
ATOM   1238  C   TYR A  89     -24.752 -14.244   4.116  1.00  0.00      A    C
ATOM   1239  O   TYR A  89     -23.531 -14.341   3.995  1.00  0.00      A    O
ATOM   1240  N   PRO A  90     -25.400 -13.214   3.606  1.00  0.00      A    N
ATOM   1241  CD  PRO A  90     -26.737 -13.513   3.072  1.00  0.00      A    C
ATOM   1242  HD1 PRO A  90     -27.514 -13.481   3.866  1.00  0.00      A    H
ATOM   1243  HD2 PRO A  90     -26.791 -14.525   2.617  1.00  0.00      A    H
ATOM   1244  CA  PRO A  90     -24.749 -12.039   2.992  1.00  0.00      A    C
ATOM   1245  HA  PRO A  90     -24.048 -12.335   2.226  1.00  0.00      A    H
ATOM   1246  CB  PRO A  90     -25.907 -11.319   2.447  1.00  0.00      A    C
ATOM   1247  HB1 PRO A  90     -26.420 -10.753   3.254  1.00  0.00      A    H
ATOM   1248  HB2 PRO A  90     -25.742 -10.621   1.599  1.00  0.00      A    H
ATOM   1249  CG  PRO A  90     -26.885 -12.429   1.998  1.00  0.00      A    C
ATOM   1250  HG1 PRO A  90     -27.962 -12.200   1.850  1.00  0.00      A    H
ATOM   1251  HG2 PRO A  90     -26.360 -12.794   1.089  1.00  0.00      A    H
ATOM   1252  C   PRO A  90     -24.101 -11.132   3.935  1.00  0.00      A    C
ATOM   1253  O   PRO A  90     -24.457 -11.283   5.123  1.00  0.00      A    O
ATOM   1254  N   TYR A  91     -23.209 -10.219   3.540  1.00  0.00      A    N
ATOM   1255  HN  TYR A  91     -22.849 -10.122   2.615  1.00  0.00      A    H
ATOM   1256  CA  TYR A  91     -22.689  -9.237   4.506  1.00  0.00      A    C
ATOM   1257  HA  TYR A  91     -22.434  -9.826   5.375  1.00  0.00      A    H
ATOM   1258  CB  TYR A  91     -21.252  -8.758   4.007  1.00  0.00      A    C
ATOM   1259  HB1 TYR A  91     -20.583  -9.624   3.815  1.00  0.00      A    H
ATOM   1260  HB2 TYR A  91     -21.447  -8.312   3.009  1.00  0.00      A    H
ATOM   1261  CG  TYR A  91     -20.503  -7.830   4.927  1.00  0.00      A    C
ATOM   1262  CD1 TYR A  91     -19.799  -8.434   5.986  1.00  0.00      A    C
ATOM   1263  HD1 TYR A  91     -19.795  -9.511   6.067  1.00  0.00      A    H
ATOM   1264  CE1 TYR A  91     -19.225  -7.666   6.981  1.00  0.00      A    C
ATOM   1265  HE1 TYR A  91     -18.717  -8.153   7.801  1.00  0.00      A    H
ATOM   1266  CZ  TYR A  91     -19.277  -6.249   6.863  1.00  0.00      A    C
ATOM   1267  OH  TYR A  91     -18.641  -5.377   7.753  1.00  0.00      A    O
ATOM   1268  HH  TYR A  91     -18.774  -4.507   7.370  1.00  0.00      A    H
ATOM   1269  CD2 TYR A  91     -20.546  -6.410   4.908  1.00  0.00      A    C
ATOM   1270  HD2 TYR A  91     -21.148  -5.932   4.150  1.00  0.00      A    H
ATOM   1271  CE2 TYR A  91     -19.897  -5.618   5.817  1.00  0.00      A    C
ATOM   1272  HE2 TYR A  91     -19.857  -4.540   5.858  1.00  0.00      A    H
ATOM   1273  C   TYR A  91     -23.741  -8.218   4.899  1.00  0.00      A    C
ATOM   1274  O   TYR A  91     -24.473  -7.808   4.028  1.00  0.00      A    O
ATOM   1275  N   GLN A  92     -23.798  -7.759   6.235  1.00  0.00      A    N
ATOM   1276  HN  GLN A  92     -23.185  -8.241   6.858  1.00  0.00      A    H
ATOM   1277  CA  GLN A  92     -24.665  -6.673   6.715  1.00  0.00      A    C
ATOM   1278  HA  GLN A  92     -25.224  -6.162   5.944  1.00  0.00      A    H
ATOM   1279  CB  GLN A  92     -25.729  -7.200   7.709  1.00  0.00      A    C
ATOM   1280  HB1 GLN A  92     -25.245  -7.617   8.618  1.00  0.00      A    H
ATOM   1281  HB2 GLN A  92     -26.354  -6.344   8.043  1.00  0.00      A    H
ATOM   1282  CG  GLN A  92     -26.803  -8.153   7.135  1.00  0.00      A    C
ATOM   1283  HG1 GLN A  92     -26.421  -8.902   6.409  1.00  0.00      A    H
ATOM   1284  HG2 GLN A  92     -27.253  -8.648   8.022  1.00  0.00      A    H
ATOM   1285  CD  GLN A  92     -27.866  -7.395   6.356  1.00  0.00      A    C
ATOM   1286  OE1 GLN A  92     -27.631  -7.006   5.176  1.00  0.00      A    O
ATOM   1287  NE2 GLN A  92     -29.045  -7.190   6.988  1.00  0.00      A    N
ATOM   1288 HE21 GLN A  92     -29.859  -6.732   6.629  1.00  0.00      A    H
ATOM   1289 HE22 GLN A  92     -29.043  -7.482   7.944  1.00  0.00      A    H
ATOM   1290  C   GLN A  92     -23.805  -5.621   7.426  1.00  0.00      A    C
ATOM   1291  O   GLN A  92     -23.931  -4.412   7.203  1.00  0.00      A    O
ATOM   1292  N   GLY A  93     -22.913  -6.061   8.325  1.00  0.00      A    N
ATOM   1293  HN  GLY A  93     -22.737  -7.038   8.419  1.00  0.00      A    H
ATOM   1294  CA  GLY A  93     -21.985  -5.257   9.027  1.00  0.00      A    C
ATOM   1295  HA1 GLY A  93     -21.117  -5.073   8.412  1.00  0.00      A    H
ATOM   1296  HA2 GLY A  93     -22.400  -4.307   9.332  1.00  0.00      A    H
ATOM   1297  C   GLY A  93     -21.572  -5.998  10.282  1.00  0.00      A    C
ATOM   1298  O   GLY A  93     -20.651  -6.765  10.401  1.00  0.00      A    O
ATOM   1299  N   THR A  94     -22.307  -5.699  11.294  1.00  0.00      A    N
ATOM   1300  HN  THR A  94     -23.061  -5.077  11.097  1.00  0.00      A    H
ATOM   1301  CA  THR A  94     -22.258  -6.067  12.700  1.00  0.00      A    C
ATOM   1302  HA  THR A  94     -21.216  -6.217  12.942  1.00  0.00      A    H
ATOM   1303  CB  THR A  94     -22.668  -4.988  13.718  1.00  0.00      A    C
ATOM   1304  HB  THR A  94     -22.076  -4.130  13.336  1.00  0.00      A    H
ATOM   1305  OG1 THR A  94     -22.254  -5.272  15.068  1.00  0.00      A    O
ATOM   1306  HG1 THR A  94     -21.303  -5.151  15.019  1.00  0.00      A    H
ATOM   1307  CG2 THR A  94     -24.196  -4.671  13.756  1.00  0.00      A    C
ATOM   1308 HG21 THR A  94     -24.812  -5.473  14.218  1.00  0.00      A    H
ATOM   1309 HG22 THR A  94     -24.397  -3.720  14.294  1.00  0.00      A    H
ATOM   1310 HG23 THR A  94     -24.549  -4.507  12.716  1.00  0.00      A    H
ATOM   1311  C   THR A  94     -23.041  -7.305  12.934  1.00  0.00      A    C
ATOM   1312  O   THR A  94     -23.604  -7.835  11.968  1.00  0.00      A    O
ATOM   1313  N   GLN A  95     -23.326  -7.734  14.131  1.00  0.00      A    N
ATOM   1314  HN  GLN A  95     -23.114  -7.123  14.890  1.00  0.00      A    H
ATOM   1315  CA  GLN A  95     -23.810  -9.086  14.515  1.00  0.00      A    C
ATOM   1316  HA  GLN A  95     -23.212  -9.852  14.045  1.00  0.00      A    H
ATOM   1317  CB  GLN A  95     -23.508  -9.241  15.979  1.00  0.00      A    C
ATOM   1318  HB1 GLN A  95     -23.679  -8.303  16.551  1.00  0.00      A    H
ATOM   1319  HB2 GLN A  95     -24.097 -10.071  16.424  1.00  0.00      A    H
ATOM   1320  CG  GLN A  95     -21.926  -9.599  16.129  1.00  0.00      A    C
ATOM   1321  HG1 GLN A  95     -21.747 -10.581  15.643  1.00  0.00      A    H
ATOM   1322  HG2 GLN A  95     -21.390  -8.815  15.552  1.00  0.00      A    H
ATOM   1323  CD  GLN A  95     -21.282  -9.655  17.541  1.00  0.00      A    C
ATOM   1324  OE1 GLN A  95     -20.533  -8.852  18.098  1.00  0.00      A    O
ATOM   1325  NE2 GLN A  95     -21.653 -10.780  18.158  1.00  0.00      A    N
ATOM   1326 HE21 GLN A  95     -21.207 -10.950  19.037  1.00  0.00      A    H
ATOM   1327 HE22 GLN A  95     -22.221 -11.470  17.709  1.00  0.00      A    H
ATOM   1328  C   GLN A  95     -25.337  -9.287  14.248  1.00  0.00      A    C
ATOM   1329  O   GLN A  95     -26.128  -8.433  14.572  1.00  0.00      A    O
ATOM   1330  N   GLY A  96     -25.665 -10.477  13.771  1.00  0.00      A    N
ATOM   1331  HN  GLY A  96     -24.976 -11.070  13.361  1.00  0.00      A    H
ATOM   1332  CA  GLY A  96     -27.054 -10.977  13.745  1.00  0.00      A    C
ATOM   1333  HA1 GLY A  96     -27.729 -10.261  14.191  1.00  0.00      A    H
ATOM   1334  HA2 GLY A  96     -27.157 -11.226  12.699  1.00  0.00      A    H
ATOM   1335  C   GLY A  96     -27.239 -12.348  14.454  1.00  0.00      A    C
ATOM   1336  O   GLY A  96     -26.730 -12.636  15.550  1.00  0.00      A    O
ATOM   1337  N   THR A  97     -28.023 -13.240  13.874  1.00  0.00      A    N
ATOM   1338  HN  THR A  97     -28.424 -13.025  12.987  1.00  0.00      A    H
ATOM   1339  CA  THR A  97     -28.234 -14.654  14.192  1.00  0.00      A    C
ATOM   1340  HA  THR A  97     -27.607 -14.888  15.040  1.00  0.00      A    H
ATOM   1341  CB  THR A  97     -29.686 -15.006  14.523  1.00  0.00      A    C
ATOM   1342  HB  THR A  97     -29.740 -16.116  14.528  1.00  0.00      A    H
ATOM   1343  OG1 THR A  97     -30.624 -14.342  13.666  1.00  0.00      A    O
ATOM   1344  HG1 THR A  97     -31.456 -14.626  14.050  1.00  0.00      A    H
ATOM   1345  CG2 THR A  97     -29.962 -14.423  15.921  1.00  0.00      A    C
ATOM   1346 HG21 THR A  97     -29.892 -13.335  16.134  1.00  0.00      A    H
ATOM   1347 HG22 THR A  97     -30.914 -14.831  16.324  1.00  0.00      A    H
ATOM   1348 HG23 THR A  97     -29.255 -14.864  16.656  1.00  0.00      A    H
ATOM   1349  C   THR A  97     -27.735 -15.485  13.032  1.00  0.00      A    C
ATOM   1350  O   THR A  97     -28.395 -15.675  12.047  1.00  0.00      A    O
ATOM   1351  N   CYS A  98     -26.486 -15.930  13.137  1.00  0.00      A    N
ATOM   1352  HN  CYS A  98     -25.918 -15.582  13.879  1.00  0.00      A    H
ATOM   1353  CA  CYS A  98     -25.768 -16.875  12.356  1.00  0.00      A    C
ATOM   1354  HA  CYS A  98     -26.062 -16.548  11.369  1.00  0.00      A    H
ATOM   1355  CB  CYS A  98     -24.236 -16.744  12.623  1.00  0.00      A    C
ATOM   1356  HB1 CYS A  98     -23.962 -15.693  12.392  1.00  0.00      A    H
ATOM   1357  HB2 CYS A  98     -24.010 -17.021  13.675  1.00  0.00      A    H
ATOM   1358  SG  CYS A  98     -23.263 -17.819  11.514  1.00  0.00      A    S
ATOM   1359  C   CYS A  98     -26.298 -18.274  12.715  1.00  0.00      A    C
ATOM   1360  O   CYS A  98     -25.947 -18.919  13.719  1.00  0.00      A    O
ATOM   1361  N   ASN A  99     -27.198 -18.825  11.839  1.00  0.00      A    N
ATOM   1362  HN  ASN A  99     -27.508 -18.291  11.056  1.00  0.00      A    H
ATOM   1363  CA  ASN A  99     -27.563 -20.260  11.798  1.00  0.00      A    C
ATOM   1364  HA  ASN A  99     -27.664 -20.661  12.795  1.00  0.00      A    H
ATOM   1365  CB  ASN A  99     -28.834 -20.381  10.892  1.00  0.00      A    C
ATOM   1366  HB1 ASN A  99     -28.681 -19.601  10.115  1.00  0.00      A    H
ATOM   1367  HB2 ASN A  99     -29.001 -21.453  10.654  1.00  0.00      A    H
ATOM   1368  CG  ASN A  99     -29.988 -20.021  11.821  1.00  0.00      A    C
ATOM   1369  OD1 ASN A  99     -30.576 -20.760  12.646  1.00  0.00      A    O
ATOM   1370  ND2 ASN A  99     -30.373 -18.700  11.722  1.00  0.00      A    N
ATOM   1371 HD21 ASN A  99     -31.091 -18.402  12.351  1.00  0.00      A    H
ATOM   1372 HD22 ASN A  99     -29.955 -18.061  11.076  1.00  0.00      A    H
ATOM   1373  C   ASN A  99     -26.460 -21.148  11.143  1.00  0.00      A    C
ATOM   1374  O   ASN A  99     -26.701 -21.879  10.194  1.00  0.00      A    O
ATOM   1375  N   SER A 100     -25.252 -21.085  11.744  1.00  0.00      A    N
ATOM   1376  HN  SER A 100     -25.137 -20.405  12.465  1.00  0.00      A    H
ATOM   1377  CA  SER A 100     -24.073 -21.896  11.500  1.00  0.00      A    C
ATOM   1378  HA  SER A 100     -23.411 -21.468  10.762  1.00  0.00      A    H
ATOM   1379  CB  SER A 100     -23.168 -21.877  12.783  1.00  0.00      A    C
ATOM   1380  HB1 SER A 100     -23.580 -22.363  13.693  1.00  0.00      A    H
ATOM   1381  HB2 SER A 100     -22.182 -22.337  12.557  1.00  0.00      A    H
ATOM   1382  OG  SER A 100     -22.716 -20.558  13.191  1.00  0.00      A    O
ATOM   1383  HG1 SER A 100     -21.901 -20.633  13.692  1.00  0.00      A    H
ATOM   1384  C   SER A 100     -24.240 -23.323  11.178  1.00  0.00      A    C
ATOM   1385  O   SER A 100     -23.331 -23.877  10.572  1.00  0.00      A    O
ATOM   1386  N   ASN A 101     -25.254 -24.005  11.667  1.00  0.00      A    N
ATOM   1387  HN  ASN A 101     -26.036 -23.510  12.036  1.00  0.00      A    H
ATOM   1388  CA  ASN A 101     -25.379 -25.395  11.517  1.00  0.00      A    C
ATOM   1389  HA  ASN A 101     -24.495 -25.890  11.140  1.00  0.00      A    H
ATOM   1390  CB  ASN A 101     -25.845 -26.066  12.829  1.00  0.00      A    C
ATOM   1391  HB1 ASN A 101     -26.894 -25.940  13.174  1.00  0.00      A    H
ATOM   1392  HB2 ASN A 101     -25.538 -27.133  12.793  1.00  0.00      A    H
ATOM   1393  CG  ASN A 101     -25.009 -25.495  13.979  1.00  0.00      A    C
ATOM   1394  OD1 ASN A 101     -23.892 -25.872  14.309  1.00  0.00      A    O
ATOM   1395  ND2 ASN A 101     -25.631 -24.514  14.732  1.00  0.00      A    N
ATOM   1396 HD21 ASN A 101     -25.166 -24.283  15.587  1.00  0.00      A    H
ATOM   1397 HD22 ASN A 101     -26.359 -24.019  14.258  1.00  0.00      A    H
ATOM   1398  C   ASN A 101     -26.450 -25.782  10.476  1.00  0.00      A    C
ATOM   1399  O   ASN A 101     -26.456 -26.893   9.938  1.00  0.00      A    O
ATOM   1400  N   SER A 102     -27.326 -24.822  10.100  1.00  0.00      A    N
ATOM   1401  HN  SER A 102     -27.392 -23.873  10.400  1.00  0.00      A    H
ATOM   1402  CA  SER A 102     -28.080 -24.947   8.856  1.00  0.00      A    C
ATOM   1403  HA  SER A 102     -28.487 -25.947   8.816  1.00  0.00      A    H
ATOM   1404  CB  SER A 102     -29.159 -23.839   8.654  1.00  0.00      A    C
ATOM   1405  HB1 SER A 102     -28.751 -22.809   8.577  1.00  0.00      A    H
ATOM   1406  HB2 SER A 102     -29.575 -24.026   7.641  1.00  0.00      A    H
ATOM   1407  OG  SER A 102     -30.185 -24.051   9.630  1.00  0.00      A    O
ATOM   1408  HG1 SER A 102     -30.877 -23.386   9.593  1.00  0.00      A    H
ATOM   1409  C   SER A 102     -27.232 -24.792   7.645  1.00  0.00      A    C
ATOM   1410  O   SER A 102     -27.413 -25.448   6.674  1.00  0.00      A    O
ATOM   1411  N   PHE A 103     -26.283 -23.858   7.592  1.00  0.00      A    N
ATOM   1412  HN  PHE A 103     -26.211 -23.251   8.379  1.00  0.00      A    H
ATOM   1413  CA  PHE A 103     -25.388 -23.581   6.525  1.00  0.00      A    C
ATOM   1414  HA  PHE A 103     -26.010 -23.587   5.642  1.00  0.00      A    H
ATOM   1415  CB  PHE A 103     -24.711 -22.301   6.750  1.00  0.00      A    C
ATOM   1416  HB1 PHE A 103     -24.106 -22.376   7.680  1.00  0.00      A    H
ATOM   1417  HB2 PHE A 103     -24.080 -22.030   5.877  1.00  0.00      A    H
ATOM   1418  CG  PHE A 103     -25.587 -21.063   6.933  1.00  0.00      A    C
ATOM   1419  CD1 PHE A 103     -25.115 -19.838   7.544  1.00  0.00      A    C
ATOM   1420  HD1 PHE A 103     -24.104 -19.794   7.922  1.00  0.00      A    H
ATOM   1421  CE1 PHE A 103     -25.973 -18.875   7.850  1.00  0.00      A    C
ATOM   1422  HE1 PHE A 103     -25.625 -18.027   8.420  1.00  0.00      A    H
ATOM   1423  CZ  PHE A 103     -27.324 -18.962   7.500  1.00  0.00      A    C
ATOM   1424  HZ  PHE A 103     -27.821 -18.015   7.648  1.00  0.00      A    H
ATOM   1425  CD2 PHE A 103     -27.004 -21.131   6.604  1.00  0.00      A    C
ATOM   1426  HD2 PHE A 103     -27.314 -21.991   6.028  1.00  0.00      A    H
ATOM   1427  CE2 PHE A 103     -27.785 -20.032   6.735  1.00  0.00      A    C
ATOM   1428  HE2 PHE A 103     -28.816 -20.068   6.415  1.00  0.00      A    H
ATOM   1429  C   PHE A 103     -24.294 -24.624   6.128  1.00  0.00      A    C
ATOM   1430  O   PHE A 103     -23.503 -25.143   6.992  1.00  0.00      A    O
ATOM   1431  N   PRO A 104     -24.210 -25.056   4.905  1.00  0.00      A    N
ATOM   1432  CD  PRO A 104     -25.393 -25.228   4.005  1.00  0.00      A    C
ATOM   1433  HD1 PRO A 104     -25.559 -24.435   3.244  1.00  0.00      A    H
ATOM   1434  HD2 PRO A 104     -26.339 -25.449   4.545  1.00  0.00      A    H
ATOM   1435  CA  PRO A 104     -23.053 -25.847   4.405  1.00  0.00      A    C
ATOM   1436  HA  PRO A 104     -22.686 -26.563   5.126  1.00  0.00      A    H
ATOM   1437  CB  PRO A 104     -23.542 -26.491   3.113  1.00  0.00      A    C
ATOM   1438  HB1 PRO A 104     -23.363 -25.843   2.229  1.00  0.00      A    H
ATOM   1439  HB2 PRO A 104     -23.167 -27.503   2.850  1.00  0.00      A    H
ATOM   1440  CG  PRO A 104     -25.106 -26.496   3.281  1.00  0.00      A    C
ATOM   1441  HG1 PRO A 104     -25.663 -26.630   2.329  1.00  0.00      A    H
ATOM   1442  HG2 PRO A 104     -25.241 -27.328   4.005  1.00  0.00      A    H
ATOM   1443  C   PRO A 104     -21.883 -24.918   4.191  1.00  0.00      A    C
ATOM   1444  O   PRO A 104     -22.112 -23.690   4.041  1.00  0.00      A    O
ATOM   1445  N   ALA A 105     -20.637 -25.372   4.133  1.00  0.00      A    N
ATOM   1446  HN  ALA A 105     -20.537 -26.359   4.031  1.00  0.00      A    H
ATOM   1447  CA  ALA A 105     -19.472 -24.596   4.022  1.00  0.00      A    C
ATOM   1448  HA  ALA A 105     -19.713 -23.559   4.202  1.00  0.00      A    H
ATOM   1449  CB  ALA A 105     -18.476 -24.922   5.192  1.00  0.00      A    C
ATOM   1450  HB1 ALA A 105     -17.614 -24.227   5.107  1.00  0.00      A    H
ATOM   1451  HB2 ALA A 105     -19.001 -24.846   6.168  1.00  0.00      A    H
ATOM   1452  HB3 ALA A 105     -18.048 -25.943   5.104  1.00  0.00      A    H
ATOM   1453  C   ALA A 105     -18.974 -24.781   2.634  1.00  0.00      A    C
ATOM   1454  O   ALA A 105     -19.169 -25.815   2.000  1.00  0.00      A    O
ATOM   1455  N   ALA A 106     -18.313 -23.779   2.087  1.00  0.00      A    N
ATOM   1456  HN  ALA A 106     -18.027 -23.068   2.724  1.00  0.00      A    H
ATOM   1457  CA  ALA A 106     -17.572 -23.916   0.824  1.00  0.00      A    C
ATOM   1458  HA  ALA A 106     -18.298 -24.218   0.084  1.00  0.00      A    H
ATOM   1459  CB  ALA A 106     -17.214 -22.475   0.360  1.00  0.00      A    C
ATOM   1460  HB1 ALA A 106     -16.953 -22.486  -0.720  1.00  0.00      A    H
ATOM   1461  HB2 ALA A 106     -18.059 -21.766   0.490  1.00  0.00      A    H
ATOM   1462  HB3 ALA A 106     -16.339 -22.016   0.869  1.00  0.00      A    H
ATOM   1463  C   ALA A 106     -16.309 -24.859   0.818  1.00  0.00      A    C
ATOM   1464  O   ALA A 106     -16.060 -25.467   1.797  1.00  0.00      A    O
ATOM   1465  N   ALA A 107     -15.554 -24.965  -0.327  1.00  0.00      A    N
ATOM   1466  HN  ALA A 107     -15.784 -24.422  -1.131  1.00  0.00      A    H
ATOM   1467  CA  ALA A 107     -14.523 -25.949  -0.356  1.00  0.00      A    C
ATOM   1468  HA  ALA A 107     -14.981 -26.825   0.077  1.00  0.00      A    H
ATOM   1469  CB  ALA A 107     -14.087 -26.166  -1.763  1.00  0.00      A    C
ATOM   1470  HB1 ALA A 107     -13.407 -27.031  -1.918  1.00  0.00      A    H
ATOM   1471  HB2 ALA A 107     -14.946 -26.322  -2.451  1.00  0.00      A    H
ATOM   1472  HB3 ALA A 107     -13.518 -25.359  -2.272  1.00  0.00      A    H
ATOM   1473  C   ALA A 107     -13.317 -25.556   0.414  1.00  0.00      A    C
ATOM   1474  O   ALA A 107     -13.061 -24.368   0.624  1.00  0.00      A    O
ATOM   1475  N   THR A 108     -12.508 -26.496   0.947  1.00  0.00      A    N
ATOM   1476  HN  THR A 108     -12.470 -27.442   0.635  1.00  0.00      A    H
ATOM   1477  CA  THR A 108     -11.632 -26.194   2.069  1.00  0.00      A    C
ATOM   1478  HA  THR A 108     -11.894 -25.254   2.533  1.00  0.00      A    H
ATOM   1479  CB  THR A 108     -11.765 -27.229   3.125  1.00  0.00      A    C
ATOM   1480  HB  THR A 108     -11.322 -28.203   2.828  1.00  0.00      A    H
ATOM   1481  OG1 THR A 108     -13.123 -27.334   3.538  1.00  0.00      A    O
ATOM   1482  HG1 THR A 108     -13.670 -27.430   2.755  1.00  0.00      A    H
ATOM   1483  CG2 THR A 108     -10.852 -26.843   4.366  1.00  0.00      A    C
ATOM   1484 HG21 THR A 108     -11.189 -27.447   5.235  1.00  0.00      A    H
ATOM   1485 HG22 THR A 108      -9.774 -27.040   4.183  1.00  0.00      A    H
ATOM   1486 HG23 THR A 108     -11.183 -25.823   4.654  1.00  0.00      A    H
ATOM   1487  C   THR A 108     -10.168 -26.125   1.577  1.00  0.00      A    C
ATOM   1488  O   THR A 108      -9.722 -26.853   0.764  1.00  0.00      A    O
ATOM   1489  N   LEU A 109      -9.336 -25.104   2.019  1.00  0.00      A    N
ATOM   1490  HN  LEU A 109      -9.806 -24.402   2.549  1.00  0.00      A    H
ATOM   1491  CA  LEU A 109      -7.972 -24.890   1.642  1.00  0.00      A    C
ATOM   1492  HA  LEU A 109      -8.018 -24.800   0.567  1.00  0.00      A    H
ATOM   1493  CB  LEU A 109      -7.562 -23.447   2.211  1.00  0.00      A    C
ATOM   1494  HB1 LEU A 109      -7.819 -23.402   3.291  1.00  0.00      A    H
ATOM   1495  HB2 LEU A 109      -6.458 -23.326   2.168  1.00  0.00      A    H
ATOM   1496  CG  LEU A 109      -8.265 -22.199   1.664  1.00  0.00      A    C
ATOM   1497  HG  LEU A 109      -9.372 -22.291   1.684  1.00  0.00      A    H
ATOM   1498  CD1 LEU A 109      -8.026 -21.003   2.623  1.00  0.00      A    C
ATOM   1499 HD11 LEU A 109      -6.969 -20.746   2.395  1.00  0.00      A    H
ATOM   1500 HD12 LEU A 109      -8.775 -20.187   2.549  1.00  0.00      A    H
ATOM   1501 HD13 LEU A 109      -8.126 -21.342   3.677  1.00  0.00      A    H
ATOM   1502  CD2 LEU A 109      -7.898 -21.894   0.162  1.00  0.00      A    C
ATOM   1503 HD21 LEU A 109      -8.315 -22.599  -0.588  1.00  0.00      A    H
ATOM   1504 HD22 LEU A 109      -8.180 -20.881  -0.196  1.00  0.00      A    H
ATOM   1505 HD23 LEU A 109      -6.796 -21.807   0.053  1.00  0.00      A    H
ATOM   1506  C   LEU A 109      -6.962 -25.931   2.103  1.00  0.00      A    C
ATOM   1507  O   LEU A 109      -7.291 -26.861   2.867  1.00  0.00      A    O
ATOM   1508  N   SER A 110      -5.670 -25.887   1.659  1.00  0.00      A    N
ATOM   1509  HN  SER A 110      -5.311 -25.295   0.941  1.00  0.00      A    H
ATOM   1510  CA  SER A 110      -4.729 -26.869   2.138  1.00  0.00      A    C
ATOM   1511  HA  SER A 110      -5.093 -27.777   2.596  1.00  0.00      A    H
ATOM   1512  CB  SER A 110      -3.851 -27.271   0.953  1.00  0.00      A    C
ATOM   1513  HB1 SER A 110      -3.366 -26.362   0.537  1.00  0.00      A    H
ATOM   1514  HB2 SER A 110      -3.067 -27.960   1.334  1.00  0.00      A    H
ATOM   1515  OG  SER A 110      -4.564 -28.015  -0.022  1.00  0.00      A    O
ATOM   1516  HG1 SER A 110      -4.454 -27.514  -0.834  1.00  0.00      A    H
ATOM   1517  C   SER A 110      -3.741 -26.390   3.194  1.00  0.00      A    C
ATOM   1518  O   SER A 110      -3.596 -26.988   4.253  1.00  0.00      A    O
ATOM   1519  N   SER A 111      -3.069 -25.246   2.924  1.00  0.00      A    N
ATOM   1520  HN  SER A 111      -3.354 -24.672   2.160  1.00  0.00      A    H
ATOM   1521  CA  SER A 111      -2.182 -24.581   3.826  1.00  0.00      A    C
ATOM   1522  HA  SER A 111      -2.479 -24.742   4.852  1.00  0.00      A    H
ATOM   1523  CB  SER A 111      -0.738 -25.191   3.654  1.00  0.00      A    C
ATOM   1524  HB1 SER A 111      -0.848 -26.292   3.745  1.00  0.00      A    H
ATOM   1525  HB2 SER A 111      -0.323 -24.860   2.678  1.00  0.00      A    H
ATOM   1526  OG  SER A 111       0.152 -24.767   4.652  1.00  0.00      A    O
ATOM   1527  HG1 SER A 111       0.639 -25.575   4.828  1.00  0.00      A    H
ATOM   1528  C   SER A 111      -2.100 -23.107   3.548  1.00  0.00      A    C
ATOM   1529  O   SER A 111      -2.917 -22.612   2.768  1.00  0.00      A    O
ATOM   1530  N   PHE A 112      -1.207 -22.271   4.062  1.00  0.00      A    N
ATOM   1531  HN  PHE A 112      -0.623 -22.683   4.756  1.00  0.00      A    H
ATOM   1532  CA  PHE A 112      -0.982 -20.962   3.620  1.00  0.00      A    C
ATOM   1533  HA  PHE A 112      -0.984 -20.973   2.540  1.00  0.00      A    H
ATOM   1534  CB  PHE A 112      -1.986 -20.016   4.273  1.00  0.00      A    C
ATOM   1535  HB1 PHE A 112      -1.619 -18.993   4.042  1.00  0.00      A    H
ATOM   1536  HB2 PHE A 112      -3.019 -20.060   3.866  1.00  0.00      A    H
ATOM   1537  CG  PHE A 112      -1.977 -20.190   5.798  1.00  0.00      A    C
ATOM   1538  CD1 PHE A 112      -0.975 -19.505   6.545  1.00  0.00      A    C
ATOM   1539  HD1 PHE A 112      -0.186 -18.866   6.179  1.00  0.00      A    H
ATOM   1540  CE1 PHE A 112      -0.852 -19.645   7.879  1.00  0.00      A    C
ATOM   1541  HE1 PHE A 112      -0.035 -19.198   8.427  1.00  0.00      A    H
ATOM   1542  CZ  PHE A 112      -1.814 -20.496   8.568  1.00  0.00      A    C
ATOM   1543  HZ  PHE A 112      -1.765 -20.645   9.636  1.00  0.00      A    H
ATOM   1544  CD2 PHE A 112      -2.725 -21.239   6.505  1.00  0.00      A    C
ATOM   1545  HD2 PHE A 112      -3.432 -21.861   5.976  1.00  0.00      A    H
ATOM   1546  CE2 PHE A 112      -2.666 -21.359   7.933  1.00  0.00      A    C
ATOM   1547  HE2 PHE A 112      -3.340 -21.949   8.535  1.00  0.00      A    H
ATOM   1548  C   PHE A 112       0.444 -20.723   3.949  1.00  0.00      A    C
ATOM   1549  O   PHE A 112       1.023 -21.374   4.822  1.00  0.00      A    O
ATOM   1550  N   GLN A 113       1.220 -19.871   3.208  1.00  0.00      A    N
ATOM   1551  HN  GLN A 113       0.901 -19.474   2.351  1.00  0.00      A    H
ATOM   1552  CA  GLN A 113       2.678 -19.835   3.359  1.00  0.00      A    C
ATOM   1553  HA  GLN A 113       2.944 -20.133   4.363  1.00  0.00      A    H
ATOM   1554  CB  GLN A 113       3.345 -20.790   2.353  1.00  0.00      A    C
ATOM   1555  HB1 GLN A 113       2.668 -20.813   1.473  1.00  0.00      A    H
ATOM   1556  HB2 GLN A 113       4.344 -20.359   2.129  1.00  0.00      A    H
ATOM   1557  CG  GLN A 113       3.583 -22.277   2.862  1.00  0.00      A    C
ATOM   1558  HG1 GLN A 113       4.114 -22.108   3.823  1.00  0.00      A    H
ATOM   1559  HG2 GLN A 113       2.589 -22.750   3.008  1.00  0.00      A    H
ATOM   1560  CD  GLN A 113       4.486 -23.072   1.856  1.00  0.00      A    C
ATOM   1561  OE1 GLN A 113       4.795 -22.491   0.819  1.00  0.00      A    O
ATOM   1562  NE2 GLN A 113       4.887 -24.289   2.226  1.00  0.00      A    N
ATOM   1563 HE21 GLN A 113       5.506 -24.853   1.680  1.00  0.00      A    H
ATOM   1564 HE22 GLN A 113       4.385 -24.685   2.995  1.00  0.00      A    H
ATOM   1565  C   GLN A 113       3.162 -18.373   3.211  1.00  0.00      A    C
ATOM   1566  O   GLN A 113       2.445 -17.570   2.620  1.00  0.00      A    O
ATOM   1567  N   ASP A 114       4.353 -18.079   3.740  1.00  0.00      A    N
ATOM   1568  HN  ASP A 114       4.700 -18.697   4.442  1.00  0.00      A    H
ATOM   1569  CA  ASP A 114       5.113 -16.855   3.551  1.00  0.00      A    C
ATOM   1570  HA  ASP A 114       4.352 -16.093   3.477  1.00  0.00      A    H
ATOM   1571  CB  ASP A 114       6.041 -16.602   4.761  1.00  0.00      A    C
ATOM   1572  HB1 ASP A 114       6.672 -17.512   4.846  1.00  0.00      A    H
ATOM   1573  HB2 ASP A 114       6.760 -15.788   4.527  1.00  0.00      A    H
ATOM   1574  CG  ASP A 114       5.384 -16.346   6.075  1.00  0.00      A    C
ATOM   1575  OD1 ASP A 114       5.116 -15.139   6.282  1.00  0.00      A    O
ATOM   1576  OD2 ASP A 114       5.224 -17.351   6.837  1.00  0.00      A    O
ATOM   1577  C   ASP A 114       5.818 -16.891   2.175  1.00  0.00      A    C
ATOM   1578  O   ASP A 114       6.382 -17.953   1.829  1.00  0.00      A    O
ATOM   1579  N   VAL A 115       5.966 -15.757   1.485  1.00  0.00      A    N
ATOM   1580  HN  VAL A 115       5.369 -14.964   1.587  1.00  0.00      A    H
ATOM   1581  CA  VAL A 115       7.037 -15.619   0.415  1.00  0.00      A    C
ATOM   1582  HA  VAL A 115       7.116 -16.580  -0.073  1.00  0.00      A    H
ATOM   1583  CB  VAL A 115       6.669 -14.619  -0.699  1.00  0.00      A    C
ATOM   1584  HB  VAL A 115       6.599 -13.598  -0.266  1.00  0.00      A    H
ATOM   1585  CG1 VAL A 115       7.699 -14.486  -1.804  1.00  0.00      A    C
ATOM   1586 HG11 VAL A 115       7.413 -13.699  -2.534  1.00  0.00      A    H
ATOM   1587 HG12 VAL A 115       8.653 -14.138  -1.352  1.00  0.00      A    H
ATOM   1588 HG13 VAL A 115       7.808 -15.492  -2.263  1.00  0.00      A    H
ATOM   1589  CG2 VAL A 115       5.394 -14.957  -1.406  1.00  0.00      A    C
ATOM   1590 HG21 VAL A 115       5.075 -14.136  -2.084  1.00  0.00      A    H
ATOM   1591 HG22 VAL A 115       5.581 -15.859  -2.027  1.00  0.00      A    H
ATOM   1592 HG23 VAL A 115       4.590 -15.167  -0.669  1.00  0.00      A    H
ATOM   1593  C   VAL A 115       8.312 -15.120   1.102  1.00  0.00      A    C
ATOM   1594  O   VAL A 115       8.297 -14.247   1.962  1.00  0.00      A    O
ATOM   1595  N   PRO A 116       9.428 -15.834   0.782  1.00  0.00      A    N
ATOM   1596  CD  PRO A 116       9.473 -17.291   0.598  1.00  0.00      A    C
ATOM   1597  HD1 PRO A 116       9.469 -17.515  -0.490  1.00  0.00      A    H
ATOM   1598  HD2 PRO A 116       8.777 -17.858   1.253  1.00  0.00      A    H
ATOM   1599  CA  PRO A 116      10.722 -15.347   1.272  1.00  0.00      A    C
ATOM   1600  HA  PRO A 116      10.697 -15.381   2.351  1.00  0.00      A    H
ATOM   1601  CB  PRO A 116      11.690 -16.439   0.794  1.00  0.00      A    C
ATOM   1602  HB1 PRO A 116      11.972 -16.484  -0.280  1.00  0.00      A    H
ATOM   1603  HB2 PRO A 116      12.596 -16.474   1.436  1.00  0.00      A    H
ATOM   1604  CG  PRO A 116      10.885 -17.747   1.094  1.00  0.00      A    C
ATOM   1605  HG1 PRO A 116      11.181 -18.628   0.484  1.00  0.00      A    H
ATOM   1606  HG2 PRO A 116      10.833 -17.970   2.181  1.00  0.00      A    H
ATOM   1607  C   PRO A 116      11.175 -13.987   0.859  1.00  0.00      A    C
ATOM   1608  O   PRO A 116      11.083 -13.642  -0.327  1.00  0.00      A    O
ATOM   1609  N   THR A 117      11.572 -13.185   1.925  1.00  0.00      A    N
ATOM   1610  HN  THR A 117      11.600 -13.530   2.860  1.00  0.00      A    H
ATOM   1611  CA  THR A 117      11.748 -11.717   1.868  1.00  0.00      A    C
ATOM   1612  HA  THR A 117      10.889 -11.337   1.334  1.00  0.00      A    H
ATOM   1613  CB  THR A 117      11.512 -10.993   3.140  1.00  0.00      A    C
ATOM   1614  HB  THR A 117      11.846  -9.936   3.066  1.00  0.00      A    H
ATOM   1615  OG1 THR A 117      12.167 -11.591   4.231  1.00  0.00      A    O
ATOM   1616  HG1 THR A 117      11.841 -11.164   5.026  1.00  0.00      A    H
ATOM   1617  CG2 THR A 117       9.993 -10.979   3.514  1.00  0.00      A    C
ATOM   1618 HG21 THR A 117       9.748 -12.031   3.771  1.00  0.00      A    H
ATOM   1619 HG22 THR A 117       9.698 -10.232   4.281  1.00  0.00      A    H
ATOM   1620 HG23 THR A 117       9.457 -10.555   2.637  1.00  0.00      A    H
ATOM   1621  C   THR A 117      13.059 -11.240   1.210  1.00  0.00      A    C
ATOM   1622  O   THR A 117      13.177 -11.242   0.033  1.00  0.00      A    O
ATOM   1623  N   ASN A 118      13.982 -10.719   2.033  1.00  0.00      A    N
ATOM   1624  HN  ASN A 118      13.688 -10.670   2.984  1.00  0.00      A    H
ATOM   1625  CA  ASN A 118      15.231 -10.178   1.628  1.00  0.00      A    C
ATOM   1626  HA  ASN A 118      15.522  -9.680   2.541  1.00  0.00      A    H
ATOM   1627  CB  ASN A 118      16.243 -11.229   1.189  1.00  0.00      A    C
ATOM   1628  HB1 ASN A 118      15.868 -11.750   0.282  1.00  0.00      A    H
ATOM   1629  HB2 ASN A 118      17.223 -10.773   0.929  1.00  0.00      A    H
ATOM   1630  CG  ASN A 118      16.340 -12.420   2.242  1.00  0.00      A    C
ATOM   1631  OD1 ASN A 118      15.561 -13.366   2.122  1.00  0.00      A    O
ATOM   1632  ND2 ASN A 118      17.370 -12.419   3.084  1.00  0.00      A    N
ATOM   1633 HD21 ASN A 118      17.417 -13.136   3.780  1.00  0.00      A    H
ATOM   1634 HD22 ASN A 118      17.911 -11.586   3.197  1.00  0.00      A    H
ATOM   1635  C   ASN A 118      15.311  -9.017   0.601  1.00  0.00      A    C
ATOM   1636  O   ASN A 118      16.298  -8.276   0.609  1.00  0.00      A    O
ATOM   1637  N   SER A 119      14.412  -8.911  -0.387  1.00  0.00      A    N
ATOM   1638  HN  SER A 119      13.535  -9.383  -0.333  1.00  0.00      A    H
ATOM   1639  CA  SER A 119      14.580  -7.887  -1.376  1.00  0.00      A    C
ATOM   1640  HA  SER A 119      14.831  -6.958  -0.886  1.00  0.00      A    H
ATOM   1641  CB  SER A 119      15.653  -8.208  -2.449  1.00  0.00      A    C
ATOM   1642  HB1 SER A 119      16.621  -8.318  -1.916  1.00  0.00      A    H
ATOM   1643  HB2 SER A 119      15.419  -9.154  -2.982  1.00  0.00      A    H
ATOM   1644  OG  SER A 119      15.744  -7.184  -3.400  1.00  0.00      A    O
ATOM   1645  HG1 SER A 119      16.397  -7.479  -4.039  1.00  0.00      A    H
ATOM   1646  C   SER A 119      13.215  -7.711  -1.962  1.00  0.00      A    C
ATOM   1647  O   SER A 119      12.348  -8.506  -1.725  1.00  0.00      A    O
ATOM   1648  N   GLU A 120      13.020  -6.733  -2.869  1.00  0.00      A    N
ATOM   1649  HN  GLU A 120      13.775  -6.087  -2.956  1.00  0.00      A    H
ATOM   1650  CA  GLU A 120      11.752  -6.291  -3.414  1.00  0.00      A    C
ATOM   1651  HA  GLU A 120      10.925  -6.421  -2.732  1.00  0.00      A    H
ATOM   1652  CB  GLU A 120      11.882  -4.816  -3.924  1.00  0.00      A    C
ATOM   1653  HB1 GLU A 120      12.030  -4.198  -3.013  1.00  0.00      A    H
ATOM   1654  HB2 GLU A 120      12.682  -4.642  -4.676  1.00  0.00      A    H
ATOM   1655  CG  GLU A 120      10.509  -4.333  -4.484  1.00  0.00      A    C
ATOM   1656  HG1 GLU A 120       9.702  -5.059  -4.243  1.00  0.00      A    H
ATOM   1657  HG2 GLU A 120      10.331  -3.342  -4.016  1.00  0.00      A    H
ATOM   1658  CD  GLU A 120      10.592  -4.289  -5.984  1.00  0.00      A    C
ATOM   1659  OE1 GLU A 120      11.116  -5.245  -6.574  1.00  0.00      A    O
ATOM   1660  OE2 GLU A 120      10.077  -3.326  -6.643  1.00  0.00      A    O
ATOM   1661  C   GLU A 120      11.427  -7.283  -4.535  1.00  0.00      A    C
ATOM   1662  O   GLU A 120      10.290  -7.754  -4.682  1.00  0.00      A    O
ATOM   1663  N   ALA A 121      12.384  -7.626  -5.447  1.00  0.00      A    N
ATOM   1664  HN  ALA A 121      13.276  -7.187  -5.380  1.00  0.00      A    H
ATOM   1665  CA  ALA A 121      12.118  -8.507  -6.606  1.00  0.00      A    C
ATOM   1666  HA  ALA A 121      11.224  -8.229  -7.143  1.00  0.00      A    H
ATOM   1667  CB  ALA A 121      13.247  -8.510  -7.586  1.00  0.00      A    C
ATOM   1668  HB1 ALA A 121      14.260  -8.717  -7.181  1.00  0.00      A    H
ATOM   1669  HB2 ALA A 121      12.970  -9.074  -8.502  1.00  0.00      A    H
ATOM   1670  HB3 ALA A 121      13.254  -7.452  -7.925  1.00  0.00      A    H
ATOM   1671  C   ALA A 121      11.797  -9.954  -6.301  1.00  0.00      A    C
ATOM   1672  O   ALA A 121      11.340 -10.737  -7.128  1.00  0.00      A    O
ATOM   1673  N   SER A 122      12.060 -10.367  -5.002  1.00  0.00      A    N
ATOM   1674  HN  SER A 122      12.662  -9.824  -4.422  1.00  0.00      A    H
ATOM   1675  CA  SER A 122      11.586 -11.601  -4.440  1.00  0.00      A    C
ATOM   1676  HA  SER A 122      11.995 -12.415  -5.019  1.00  0.00      A    H
ATOM   1677  CB  SER A 122      11.881 -11.656  -2.933  1.00  0.00      A    C
ATOM   1678  HB1 SER A 122      11.463 -10.801  -2.359  1.00  0.00      A    H
ATOM   1679  HB2 SER A 122      11.534 -12.620  -2.504  1.00  0.00      A    H
ATOM   1680  OG  SER A 122      13.256 -11.504  -2.685  1.00  0.00      A    O
ATOM   1681  HG1 SER A 122      13.372 -11.378  -1.740  1.00  0.00      A    H
ATOM   1682  C   SER A 122      10.070 -11.691  -4.460  1.00  0.00      A    C
ATOM   1683  O   SER A 122       9.536 -12.739  -4.703  1.00  0.00      A    O
ATOM   1684  N   LEU A 123       9.315 -10.597  -4.243  1.00  0.00      A    N
ATOM   1685  HN  LEU A 123       9.766  -9.714  -4.139  1.00  0.00      A    H
ATOM   1686  CA  LEU A 123       7.887 -10.667  -4.483  1.00  0.00      A    C
ATOM   1687  HA  LEU A 123       7.491 -11.669  -4.420  1.00  0.00      A    H
ATOM   1688  CB  LEU A 123       7.052  -9.903  -3.437  1.00  0.00      A    C
ATOM   1689  HB1 LEU A 123       7.282 -10.279  -2.417  1.00  0.00      A    H
ATOM   1690  HB2 LEU A 123       7.329  -8.828  -3.382  1.00  0.00      A    H
ATOM   1691  CG  LEU A 123       5.541 -10.133  -3.709  1.00  0.00      A    C
ATOM   1692  HG  LEU A 123       5.342 -10.129  -4.802  1.00  0.00      A    H
ATOM   1693  CD1 LEU A 123       5.096 -11.485  -3.266  1.00  0.00      A    C
ATOM   1694 HD11 LEU A 123       4.305 -11.374  -2.493  1.00  0.00      A    H
ATOM   1695 HD12 LEU A 123       4.789 -12.151  -4.101  1.00  0.00      A    H
ATOM   1696 HD13 LEU A 123       5.977 -12.023  -2.854  1.00  0.00      A    H
ATOM   1697  CD2 LEU A 123       4.793  -8.975  -3.109  1.00  0.00      A    C
ATOM   1698 HD21 LEU A 123       4.888  -8.937  -2.003  1.00  0.00      A    H
ATOM   1699 HD22 LEU A 123       5.271  -8.083  -3.568  1.00  0.00      A    H
ATOM   1700 HD23 LEU A 123       3.725  -9.017  -3.411  1.00  0.00      A    H
ATOM   1701  C   LEU A 123       7.596 -10.232  -5.900  1.00  0.00      A    C
ATOM   1702  O   LEU A 123       7.362  -9.081  -6.164  1.00  0.00      A    O
ATOM   1703  N   GLN A 124       7.648 -11.155  -6.932  1.00  0.00      A    N
ATOM   1704  HN  GLN A 124       8.280 -11.911  -6.781  1.00  0.00      A    H
ATOM   1705  CA  GLN A 124       7.128 -11.042  -8.264  1.00  0.00      A    C
ATOM   1706  HA  GLN A 124       6.498 -10.166  -8.307  1.00  0.00      A    H
ATOM   1707  CB  GLN A 124       8.218 -10.768  -9.257  1.00  0.00      A    C
ATOM   1708  HB1 GLN A 124       8.813  -9.888  -8.931  1.00  0.00      A    H
ATOM   1709  HB2 GLN A 124       9.015 -11.512  -9.047  1.00  0.00      A    H
ATOM   1710  CG  GLN A 124       7.740 -10.624 -10.684  1.00  0.00      A    C
ATOM   1711  HG1 GLN A 124       7.408 -11.614 -11.064  1.00  0.00      A    H
ATOM   1712  HG2 GLN A 124       6.834  -9.981 -10.663  1.00  0.00      A    H
ATOM   1713  CD  GLN A 124       8.726 -10.109 -11.571  1.00  0.00      A    C
ATOM   1714  OE1 GLN A 124       9.879  -9.887 -11.255  1.00  0.00      A    O
ATOM   1715  NE2 GLN A 124       8.327  -9.935 -12.864  1.00  0.00      A    N
ATOM   1716 HE21 GLN A 124       8.985  -9.591 -13.535  1.00  0.00      A    H
ATOM   1717 HE22 GLN A 124       7.429 -10.271 -13.146  1.00  0.00      A    H
ATOM   1718  C   GLN A 124       6.263 -12.245  -8.750  1.00  0.00      A    C
ATOM   1719  O   GLN A 124       5.080 -12.210  -8.910  1.00  0.00      A    O
ATOM   1720  N   GLN A 125       6.843 -13.432  -8.940  1.00  0.00      A    N
ATOM   1721  HN  GLN A 125       7.837 -13.353  -8.912  1.00  0.00      A    H
ATOM   1722  CA  GLN A 125       6.340 -14.722  -9.376  1.00  0.00      A    C
ATOM   1723  HA  GLN A 125       6.108 -14.649 -10.428  1.00  0.00      A    H
ATOM   1724  CB  GLN A 125       7.396 -15.811  -9.237  1.00  0.00      A    C
ATOM   1725  HB1 GLN A 125       7.849 -15.615  -8.241  1.00  0.00      A    H
ATOM   1726  HB2 GLN A 125       6.918 -16.813  -9.295  1.00  0.00      A    H
ATOM   1727  CG  GLN A 125       8.424 -15.586 -10.361  1.00  0.00      A    C
ATOM   1728  HG1 GLN A 125       7.926 -15.550 -11.354  1.00  0.00      A    H
ATOM   1729  HG2 GLN A 125       8.746 -14.523 -10.372  1.00  0.00      A    H
ATOM   1730  CD  GLN A 125       9.424 -16.722 -10.294  1.00  0.00      A    C
ATOM   1731  OE1 GLN A 125       9.146 -17.872 -10.649  1.00  0.00      A    O
ATOM   1732  NE2 GLN A 125      10.676 -16.427  -9.800  1.00  0.00      A    N
ATOM   1733 HE21 GLN A 125      11.230 -17.166  -9.418  1.00  0.00      A    H
ATOM   1734 HE22 GLN A 125      10.782 -15.513  -9.409  1.00  0.00      A    H
ATOM   1735  C   GLN A 125       5.132 -15.121  -8.649  1.00  0.00      A    C
ATOM   1736  O   GLN A 125       4.167 -15.451  -9.326  1.00  0.00      A    O
ATOM   1737  N   ALA A 126       5.027 -15.089  -7.256  1.00  0.00      A    N
ATOM   1738  HN  ALA A 126       5.760 -14.788  -6.651  1.00  0.00      A    H
ATOM   1739  CA  ALA A 126       3.827 -15.421  -6.492  1.00  0.00      A    C
ATOM   1740  HA  ALA A 126       3.723 -16.474  -6.706  1.00  0.00      A    H
ATOM   1741  CB  ALA A 126       4.081 -15.094  -5.047  1.00  0.00      A    C
ATOM   1742  HB1 ALA A 126       3.204 -15.457  -4.470  1.00  0.00      A    H
ATOM   1743  HB2 ALA A 126       4.991 -15.654  -4.742  1.00  0.00      A    H
ATOM   1744  HB3 ALA A 126       4.298 -14.033  -4.799  1.00  0.00      A    H
ATOM   1745  C   ALA A 126       2.589 -14.729  -6.945  1.00  0.00      A    C
ATOM   1746  O   ALA A 126       1.460 -15.288  -6.976  1.00  0.00      A    O
ATOM   1747  N   VAL A 127       2.689 -13.433  -7.341  1.00  0.00      A    N
ATOM   1748  HN  VAL A 127       3.589 -13.014  -7.433  1.00  0.00      A    H
ATOM   1749  CA  VAL A 127       1.511 -12.569  -7.573  1.00  0.00      A    C
ATOM   1750  HA  VAL A 127       0.640 -12.871  -7.010  1.00  0.00      A    H
ATOM   1751  CB  VAL A 127       1.792 -11.141  -7.364  1.00  0.00      A    C
ATOM   1752  HB  VAL A 127       2.237 -10.682  -8.273  1.00  0.00      A    H
ATOM   1753  CG1 VAL A 127       0.448 -10.484  -7.077  1.00  0.00      A    C
ATOM   1754 HG11 VAL A 127      -0.191 -10.567  -7.982  1.00  0.00      A    H
ATOM   1755 HG12 VAL A 127       0.034 -11.007  -6.189  1.00  0.00      A    H
ATOM   1756 HG13 VAL A 127       0.584  -9.407  -6.838  1.00  0.00      A    H
ATOM   1757  CG2 VAL A 127       2.684 -10.949  -6.036  1.00  0.00      A    C
ATOM   1758 HG21 VAL A 127       2.811  -9.890  -5.723  1.00  0.00      A    H
ATOM   1759 HG22 VAL A 127       2.185 -11.383  -5.143  1.00  0.00      A    H
ATOM   1760 HG23 VAL A 127       3.699 -11.399  -6.083  1.00  0.00      A    H
ATOM   1761  C   VAL A 127       1.046 -12.845  -9.022  1.00  0.00      A    C
ATOM   1762  O   VAL A 127      -0.086 -12.544  -9.466  1.00  0.00      A    O
ATOM   1763  N   ALA A 128       1.927 -13.421  -9.821  1.00  0.00      A    N
ATOM   1764  HN  ALA A 128       2.891 -13.466  -9.571  1.00  0.00      A    H
ATOM   1765  CA  ALA A 128       1.557 -13.950 -11.169  1.00  0.00      A    C
ATOM   1766  HA  ALA A 128       0.918 -13.251 -11.687  1.00  0.00      A    H
ATOM   1767  CB  ALA A 128       2.848 -13.920 -12.026  1.00  0.00      A    C
ATOM   1768  HB1 ALA A 128       3.717 -14.361 -11.492  1.00  0.00      A    H
ATOM   1769  HB2 ALA A 128       2.717 -14.510 -12.958  1.00  0.00      A    H
ATOM   1770  HB3 ALA A 128       2.917 -12.868 -12.376  1.00  0.00      A    H
ATOM   1771  C   ALA A 128       1.030 -15.373 -11.105  1.00  0.00      A    C
ATOM   1772  O   ALA A 128       0.630 -16.007 -12.107  1.00  0.00      A    O
ATOM   1773  N   ASN A 129       1.077 -16.027  -9.885  1.00  0.00      A    N
ATOM   1774  HN  ASN A 129       1.718 -15.668  -9.210  1.00  0.00      A    H
ATOM   1775  CA  ASN A 129       0.446 -17.325  -9.600  1.00  0.00      A    C
ATOM   1776  HA  ASN A 129       0.312 -17.818 -10.551  1.00  0.00      A    H
ATOM   1777  CB  ASN A 129       1.283 -18.269  -8.671  1.00  0.00      A    C
ATOM   1778  HB1 ASN A 129       1.576 -17.626  -7.813  1.00  0.00      A    H
ATOM   1779  HB2 ASN A 129       0.746 -19.163  -8.288  1.00  0.00      A    H
ATOM   1780  CG  ASN A 129       2.679 -18.793  -9.056  1.00  0.00      A    C
ATOM   1781  OD1 ASN A 129       3.020 -18.774 -10.254  1.00  0.00      A    O
ATOM   1782  ND2 ASN A 129       3.458 -19.291  -8.064  1.00  0.00      A    N
ATOM   1783 HD21 ASN A 129       4.355 -19.695  -8.240  1.00  0.00      A    H
ATOM   1784 HD22 ASN A 129       3.056 -19.607  -7.205  1.00  0.00      A    H
ATOM   1785  C   ASN A 129      -0.880 -17.222  -8.994  1.00  0.00      A    C
ATOM   1786  O   ASN A 129      -1.672 -18.159  -9.181  1.00  0.00      A    O
ATOM   1787  N   GLN A 130      -1.051 -16.267  -7.995  1.00  0.00      A    N
ATOM   1788  HN  GLN A 130      -0.458 -15.515  -7.717  1.00  0.00      A    H
ATOM   1789  CA  GLN A 130      -2.314 -16.246  -7.287  1.00  0.00      A    C
ATOM   1790  HA  GLN A 130      -3.134 -16.345  -7.984  1.00  0.00      A    H
ATOM   1791  CB  GLN A 130      -2.281 -17.455  -6.252  1.00  0.00      A    C
ATOM   1792  HB1 GLN A 130      -3.159 -17.411  -5.573  1.00  0.00      A    H
ATOM   1793  HB2 GLN A 130      -2.390 -18.352  -6.899  1.00  0.00      A    H
ATOM   1794  CG  GLN A 130      -0.962 -17.557  -5.456  1.00  0.00      A    C
ATOM   1795  HG1 GLN A 130      -0.031 -17.753  -6.029  1.00  0.00      A    H
ATOM   1796  HG2 GLN A 130      -0.823 -16.607  -4.896  1.00  0.00      A    H
ATOM   1797  CD  GLN A 130      -1.024 -18.641  -4.370  1.00  0.00      A    C
ATOM   1798  OE1 GLN A 130      -0.366 -19.640  -4.400  1.00  0.00      A    O
ATOM   1799  NE2 GLN A 130      -1.961 -18.559  -3.436  1.00  0.00      A    N
ATOM   1800 HE21 GLN A 130      -1.970 -19.321  -2.788  1.00  0.00      A    H
ATOM   1801 HE22 GLN A 130      -2.469 -17.705  -3.325  1.00  0.00      A    H
ATOM   1802  C   GLN A 130      -2.436 -14.944  -6.521  1.00  0.00      A    C
ATOM   1803  O   GLN A 130      -1.461 -14.170  -6.608  1.00  0.00      A    O
ATOM   1804  N   PRO A 131      -3.503 -14.738  -5.683  1.00  0.00      A    N
ATOM   1805  CD  PRO A 131      -4.818 -15.211  -6.086  1.00  0.00      A    C
ATOM   1806  HD1 PRO A 131      -5.007 -16.179  -5.574  1.00  0.00      A    H
ATOM   1807  HD2 PRO A 131      -5.018 -15.380  -7.166  1.00  0.00      A    H
ATOM   1808  CA  PRO A 131      -3.565 -13.469  -4.892  1.00  0.00      A    C
ATOM   1809  HA  PRO A 131      -3.258 -12.626  -5.493  1.00  0.00      A    H
ATOM   1810  CB  PRO A 131      -5.082 -13.413  -4.554  1.00  0.00      A    C
ATOM   1811  HB1 PRO A 131      -5.333 -14.055  -3.683  1.00  0.00      A    H
ATOM   1812  HB2 PRO A 131      -5.449 -12.364  -4.562  1.00  0.00      A    H
ATOM   1813  CG  PRO A 131      -5.760 -14.050  -5.745  1.00  0.00      A    C
ATOM   1814  HG1 PRO A 131      -6.797 -14.434  -5.643  1.00  0.00      A    H
ATOM   1815  HG2 PRO A 131      -5.821 -13.251  -6.515  1.00  0.00      A    H
ATOM   1816  C   PRO A 131      -2.653 -13.605  -3.712  1.00  0.00      A    C
ATOM   1817  O   PRO A 131      -2.314 -14.751  -3.311  1.00  0.00      A    O
ATOM   1818  N   VAL A 132      -2.166 -12.432  -3.173  1.00  0.00      A    N
ATOM   1819  HN  VAL A 132      -2.475 -11.534  -3.475  1.00  0.00      A    H
ATOM   1820  CA  VAL A 132      -1.075 -12.535  -2.238  1.00  0.00      A    C
ATOM   1821  HA  VAL A 132      -1.229 -13.438  -1.665  1.00  0.00      A    H
ATOM   1822  CB  VAL A 132       0.348 -12.472  -2.785  1.00  0.00      A    C
ATOM   1823  HB  VAL A 132       0.384 -11.559  -3.418  1.00  0.00      A    H
ATOM   1824  CG1 VAL A 132       1.393 -12.502  -1.604  1.00  0.00      A    C
ATOM   1825 HG11 VAL A 132       1.233 -13.507  -1.156  1.00  0.00      A    H
ATOM   1826 HG12 VAL A 132       2.433 -12.517  -1.994  1.00  0.00      A    H
ATOM   1827 HG13 VAL A 132       1.374 -11.682  -0.854  1.00  0.00      A    H
ATOM   1828  CG2 VAL A 132       0.514 -13.708  -3.705  1.00  0.00      A    C
ATOM   1829 HG21 VAL A 132       1.530 -13.988  -4.056  1.00  0.00      A    H
ATOM   1830 HG22 VAL A 132       0.113 -14.543  -3.091  1.00  0.00      A    H
ATOM   1831 HG23 VAL A 132      -0.118 -13.688  -4.618  1.00  0.00      A    H
ATOM   1832  C   VAL A 132      -1.266 -11.372  -1.277  1.00  0.00      A    C
ATOM   1833  O   VAL A 132      -1.093 -10.213  -1.632  1.00  0.00      A    O
ATOM   1834  N   SER A 133      -1.585 -11.613  -0.011  1.00  0.00      A    N
ATOM   1835  HN  SER A 133      -1.389 -12.560   0.229  1.00  0.00      A    H
ATOM   1836  CA  SER A 133      -1.890 -10.593   1.006  1.00  0.00      A    C
ATOM   1837  HA  SER A 133      -2.437  -9.816   0.492  1.00  0.00      A    H
ATOM   1838  CB  SER A 133      -2.814 -11.134   2.148  1.00  0.00      A    C
ATOM   1839  HB1 SER A 133      -3.707 -11.643   1.726  1.00  0.00      A    H
ATOM   1840  HB2 SER A 133      -2.217 -11.869   2.730  1.00  0.00      A    H
ATOM   1841  OG  SER A 133      -3.253 -10.188   3.071  1.00  0.00      A    O
ATOM   1842  HG1 SER A 133      -2.629  -9.850   3.717  1.00  0.00      A    H
ATOM   1843  C   SER A 133      -0.658  -9.930   1.624  1.00  0.00      A    C
ATOM   1844  O   SER A 133       0.120 -10.623   2.226  1.00  0.00      A    O
ATOM   1845  N   VAL A 134      -0.444  -8.656   1.298  1.00  0.00      A    N
ATOM   1846  HN  VAL A 134      -1.177  -8.206   0.793  1.00  0.00      A    H
ATOM   1847  CA  VAL A 134       0.783  -7.941   1.766  1.00  0.00      A    C
ATOM   1848  HA  VAL A 134       1.471  -8.636   2.225  1.00  0.00      A    H
ATOM   1849  CB  VAL A 134       1.523  -7.402   0.526  1.00  0.00      A    C
ATOM   1850  HB  VAL A 134       0.956  -6.694  -0.116  1.00  0.00      A    H
ATOM   1851  CG1 VAL A 134       2.829  -6.628   0.958  1.00  0.00      A    C
ATOM   1852 HG11 VAL A 134       3.356  -6.394   0.008  1.00  0.00      A    H
ATOM   1853 HG12 VAL A 134       2.668  -5.704   1.554  1.00  0.00      A    H
ATOM   1854 HG13 VAL A 134       3.539  -7.242   1.552  1.00  0.00      A    H
ATOM   1855  CG2 VAL A 134       1.956  -8.537  -0.456  1.00  0.00      A    C
ATOM   1856 HG21 VAL A 134       2.437  -9.360   0.114  1.00  0.00      A    H
ATOM   1857 HG22 VAL A 134       1.077  -8.884  -1.039  1.00  0.00      A    H
ATOM   1858 HG23 VAL A 134       2.773  -8.193  -1.127  1.00  0.00      A    H
ATOM   1859  C   VAL A 134       0.427  -6.742   2.599  1.00  0.00      A    C
ATOM   1860  O   VAL A 134      -0.527  -6.049   2.276  1.00  0.00      A    O
ATOM   1861  N   ALA A 135       1.232  -6.402   3.707  1.00  0.00      A    N
ATOM   1862  HN  ALA A 135       2.061  -6.923   3.897  1.00  0.00      A    H
ATOM   1863  CA  ALA A 135       1.019  -5.338   4.677  1.00  0.00      A    C
ATOM   1864  HA  ALA A 135       0.017  -4.970   4.510  1.00  0.00      A    H
ATOM   1865  CB  ALA A 135       1.057  -6.009   6.072  1.00  0.00      A    C
ATOM   1866  HB1 ALA A 135       2.121  -6.292   6.225  1.00  0.00      A    H
ATOM   1867  HB2 ALA A 135       0.719  -5.281   6.840  1.00  0.00      A    H
ATOM   1868  HB3 ALA A 135       0.578  -7.007   6.165  1.00  0.00      A    H
ATOM   1869  C   ALA A 135       1.854  -4.104   4.436  1.00  0.00      A    C
ATOM   1870  O   ALA A 135       3.073  -4.205   4.575  1.00  0.00      A    O
ATOM   1871  N   ILE A 136       1.201  -2.973   4.245  1.00  0.00      A    N
ATOM   1872  HN  ILE A 136       0.207  -2.977   4.319  1.00  0.00      A    H
ATOM   1873  CA  ILE A 136       1.832  -1.737   3.846  1.00  0.00      A    C
ATOM   1874  HA  ILE A 136       2.890  -1.951   3.868  1.00  0.00      A    H
ATOM   1875  CB  ILE A 136       1.574  -1.400   2.391  1.00  0.00      A    C
ATOM   1876  HB  ILE A 136       2.074  -0.453   2.092  1.00  0.00      A    H
ATOM   1877  CG2 ILE A 136       2.114  -2.499   1.430  1.00  0.00      A    C
ATOM   1878 HG21 ILE A 136       1.590  -3.471   1.555  1.00  0.00      A    H
ATOM   1879 HG22 ILE A 136       1.990  -2.278   0.348  1.00  0.00      A    H
ATOM   1880 HG23 ILE A 136       3.159  -2.675   1.763  1.00  0.00      A    H
ATOM   1881  CG1 ILE A 136       0.130  -1.005   2.085  1.00  0.00      A    C
ATOM   1882 HG11 ILE A 136      -0.609  -1.832   2.135  1.00  0.00      A    H
ATOM   1883 HG12 ILE A 136      -0.126  -0.218   2.826  1.00  0.00      A    H
ATOM   1884  CD  ILE A 136      -0.092  -0.174   0.848  1.00  0.00      A    C
ATOM   1885  HD1 ILE A 136       0.035  -0.777  -0.077  1.00  0.00      A    H
ATOM   1886  HD2 ILE A 136      -1.132   0.214   0.899  1.00  0.00      A    H
ATOM   1887  HD3 ILE A 136       0.645   0.655   0.786  1.00  0.00      A    H
ATOM   1888  C   ILE A 136       1.566  -0.533   4.733  1.00  0.00      A    C
ATOM   1889  O   ILE A 136       0.481  -0.458   5.386  1.00  0.00      A    O
ATOM   1890  N   ASP A 137       2.456   0.474   4.724  1.00  0.00      A    N
ATOM   1891  HN  ASP A 137       3.367   0.513   4.320  1.00  0.00      A    H
ATOM   1892  CA  ASP A 137       2.138   1.761   5.278  1.00  0.00      A    C
ATOM   1893  HA  ASP A 137       1.778   1.602   6.284  1.00  0.00      A    H
ATOM   1894  CB  ASP A 137       3.408   2.718   5.400  1.00  0.00      A    C
ATOM   1895  HB1 ASP A 137       4.203   2.233   6.006  1.00  0.00      A    H
ATOM   1896  HB2 ASP A 137       3.697   2.870   4.338  1.00  0.00      A    H
ATOM   1897  CG  ASP A 137       2.972   4.035   5.927  1.00  0.00      A    C
ATOM   1898  OD1 ASP A 137       2.480   4.185   7.082  1.00  0.00      A    O
ATOM   1899  OD2 ASP A 137       3.189   5.066   5.203  1.00  0.00      A    O
ATOM   1900  C   ASP A 137       0.991   2.411   4.406  1.00  0.00      A    C
ATOM   1901  O   ASP A 137       1.130   2.634   3.214  1.00  0.00      A    O
ATOM   1902  N   ALA A 138      -0.084   2.891   5.102  1.00  0.00      A    N
ATOM   1903  HN  ALA A 138      -0.319   2.790   6.066  1.00  0.00      A    H
ATOM   1904  CA  ALA A 138      -1.130   3.714   4.366  1.00  0.00      A    C
ATOM   1905  HA  ALA A 138      -0.890   3.891   3.329  1.00  0.00      A    H
ATOM   1906  CB  ALA A 138      -2.401   2.882   4.345  1.00  0.00      A    C
ATOM   1907  HB1 ALA A 138      -3.222   3.516   3.945  1.00  0.00      A    H
ATOM   1908  HB2 ALA A 138      -2.255   2.043   3.631  1.00  0.00      A    H
ATOM   1909  HB3 ALA A 138      -2.601   2.577   5.394  1.00  0.00      A    H
ATOM   1910  C   ALA A 138      -1.339   5.054   5.004  1.00  0.00      A    C
ATOM   1911  O   ALA A 138      -2.280   5.743   4.670  1.00  0.00      A    O
ATOM   1912  N   SER A 139      -0.385   5.522   5.849  1.00  0.00      A    N
ATOM   1913  HN  SER A 139       0.377   4.891   5.978  1.00  0.00      A    H
ATOM   1914  CA  SER A 139      -0.257   6.781   6.506  1.00  0.00      A    C
ATOM   1915  HA  SER A 139      -1.292   7.015   6.704  1.00  0.00      A    H
ATOM   1916  CB  SER A 139       0.476   6.778   7.889  1.00  0.00      A    C
ATOM   1917  HB1 SER A 139       0.258   7.789   8.296  1.00  0.00      A    H
ATOM   1918  HB2 SER A 139       0.026   5.983   8.522  1.00  0.00      A    H
ATOM   1919  OG  SER A 139       1.879   6.474   7.892  1.00  0.00      A    O
ATOM   1920  HG1 SER A 139       2.105   5.581   7.622  1.00  0.00      A    H
ATOM   1921  C   SER A 139       0.148   7.997   5.679  1.00  0.00      A    C
ATOM   1922  O   SER A 139       0.174   9.050   6.290  1.00  0.00      A    O
ATOM   1923  N   GLY A 140       0.322   7.960   4.364  1.00  0.00      A    N
ATOM   1924  HN  GLY A 140       0.290   7.073   3.909  1.00  0.00      A    H
ATOM   1925  CA  GLY A 140       0.743   9.129   3.528  1.00  0.00      A    C
ATOM   1926  HA1 GLY A 140       1.110   9.988   4.070  1.00  0.00      A    H
ATOM   1927  HA2 GLY A 140       1.372   8.720   2.752  1.00  0.00      A    H
ATOM   1928  C   GLY A 140      -0.420   9.677   2.728  1.00  0.00      A    C
ATOM   1929  O   GLY A 140      -1.276   8.950   2.323  1.00  0.00      A    O
ATOM   1930  N   SER A 141      -0.412  11.082   2.556  1.00  0.00      A    N
ATOM   1931  HN  SER A 141       0.357  11.620   2.893  1.00  0.00      A    H
ATOM   1932  CA  SER A 141      -1.578  11.763   1.985  1.00  0.00      A    C
ATOM   1933  HA  SER A 141      -2.487  11.457   2.481  1.00  0.00      A    H
ATOM   1934  CB  SER A 141      -1.612  13.366   2.097  1.00  0.00      A    C
ATOM   1935  HB1 SER A 141      -2.532  13.776   1.629  1.00  0.00      A    H
ATOM   1936  HB2 SER A 141      -1.562  13.590   3.185  1.00  0.00      A    H
ATOM   1937  OG  SER A 141      -0.509  14.018   1.453  1.00  0.00      A    O
ATOM   1938  HG1 SER A 141      -0.393  14.855   1.909  1.00  0.00      A    H
ATOM   1939  C   SER A 141      -1.720  11.663   0.498  1.00  0.00      A    C
ATOM   1940  O   SER A 141      -2.888  11.596   0.105  1.00  0.00      A    O
ATOM   1941  N   ASP A 142      -0.568  11.675  -0.331  1.00  0.00      A    N
ATOM   1942  HN  ASP A 142       0.372  11.751  -0.007  1.00  0.00      A    H
ATOM   1943  CA  ASP A 142      -0.621  11.439  -1.763  1.00  0.00      A    C
ATOM   1944  HA  ASP A 142      -1.356  12.104  -2.191  1.00  0.00      A    H
ATOM   1945  CB  ASP A 142       0.800  11.634  -2.424  1.00  0.00      A    C
ATOM   1946  HB1 ASP A 142       1.483  10.872  -1.990  1.00  0.00      A    H
ATOM   1947  HB2 ASP A 142       0.852  11.291  -3.479  1.00  0.00      A    H
ATOM   1948  CG  ASP A 142       1.272  13.021  -2.244  1.00  0.00      A    C
ATOM   1949  OD1 ASP A 142       2.112  13.292  -1.326  1.00  0.00      A    O
ATOM   1950  OD2 ASP A 142       0.817  13.897  -3.012  1.00  0.00      A    O
ATOM   1951  C   ASP A 142      -1.076   9.997  -2.150  1.00  0.00      A    C
ATOM   1952  O   ASP A 142      -1.741   9.753  -3.132  1.00  0.00      A    O
ATOM   1953  N   PHE A 143      -0.732   9.037  -1.274  1.00  0.00      A    N
ATOM   1954  HN  PHE A 143      -0.048   9.028  -0.548  1.00  0.00      A    H
ATOM   1955  CA  PHE A 143      -1.389   7.755  -1.353  1.00  0.00      A    C
ATOM   1956  HA  PHE A 143      -1.232   7.379  -2.353  1.00  0.00      A    H
ATOM   1957  CB  PHE A 143      -0.717   6.832  -0.366  1.00  0.00      A    C
ATOM   1958  HB1 PHE A 143       0.364   7.077  -0.443  1.00  0.00      A    H
ATOM   1959  HB2 PHE A 143      -1.086   6.988   0.670  1.00  0.00      A    H
ATOM   1960  CG  PHE A 143      -0.914   5.294  -0.596  1.00  0.00      A    C
ATOM   1961  CD1 PHE A 143      -0.883   4.451   0.525  1.00  0.00      A    C
ATOM   1962  HD1 PHE A 143      -0.570   4.855   1.477  1.00  0.00      A    H
ATOM   1963  CE1 PHE A 143      -1.294   3.129   0.347  1.00  0.00      A    C
ATOM   1964  HE1 PHE A 143      -1.160   2.370   1.103  1.00  0.00      A    H
ATOM   1965  CZ  PHE A 143      -1.389   2.641  -0.934  1.00  0.00      A    C
ATOM   1966  HZ  PHE A 143      -1.714   1.623  -1.089  1.00  0.00      A    H
ATOM   1967  CD2 PHE A 143      -1.269   4.822  -1.852  1.00  0.00      A    C
ATOM   1968  HD2 PHE A 143      -1.257   5.424  -2.748  1.00  0.00      A    H
ATOM   1969  CE2 PHE A 143      -1.452   3.484  -2.056  1.00  0.00      A    C
ATOM   1970  HE2 PHE A 143      -1.318   3.218  -3.095  1.00  0.00      A    H
ATOM   1971  C   PHE A 143      -2.861   7.715  -1.128  1.00  0.00      A    C
ATOM   1972  O   PHE A 143      -3.626   7.049  -1.845  1.00  0.00      A    O
ATOM   1973  N   GLN A 144      -3.281   8.333   0.029  1.00  0.00      A    N
ATOM   1974  HN  GLN A 144      -2.571   8.749   0.592  1.00  0.00      A    H
ATOM   1975  CA  GLN A 144      -4.725   8.390   0.335  1.00  0.00      A    C
ATOM   1976  HA  GLN A 144      -5.034   7.372   0.520  1.00  0.00      A    H
ATOM   1977  CB  GLN A 144      -4.908   9.097   1.664  1.00  0.00      A    C
ATOM   1978  HB1 GLN A 144      -4.126   9.884   1.724  1.00  0.00      A    H
ATOM   1979  HB2 GLN A 144      -5.882   9.633   1.643  1.00  0.00      A    H
ATOM   1980  CG  GLN A 144      -4.773   8.096   2.804  1.00  0.00      A    C
ATOM   1981  HG1 GLN A 144      -5.681   7.472   2.665  1.00  0.00      A    H
ATOM   1982  HG2 GLN A 144      -3.841   7.547   2.552  1.00  0.00      A    H
ATOM   1983  CD  GLN A 144      -4.647   8.739   4.162  1.00  0.00      A    C
ATOM   1984  OE1 GLN A 144      -5.613   8.957   4.851  1.00  0.00      A    O
ATOM   1985  NE2 GLN A 144      -3.389   9.103   4.571  1.00  0.00      A    N
ATOM   1986 HE21 GLN A 144      -3.279   9.300   5.545  1.00  0.00      A    H
ATOM   1987 HE22 GLN A 144      -2.608   8.726   4.073  1.00  0.00      A    H
ATOM   1988  C   GLN A 144      -5.566   9.078  -0.748  1.00  0.00      A    C
ATOM   1989  O   GLN A 144      -6.595   8.555  -1.226  1.00  0.00      A    O
ATOM   1990  N   ASN A 145      -4.990  10.202  -1.306  1.00  0.00      A    N
ATOM   1991  HN  ASN A 145      -4.084  10.396  -0.937  1.00  0.00      A    H
ATOM   1992  CA  ASN A 145      -5.515  10.881  -2.523  1.00  0.00      A    C
ATOM   1993  HA  ASN A 145      -6.592  10.953  -2.535  1.00  0.00      A    H
ATOM   1994  CB  ASN A 145      -5.058  12.319  -2.616  1.00  0.00      A    C
ATOM   1995  HB1 ASN A 145      -3.951  12.249  -2.686  1.00  0.00      A    H
ATOM   1996  HB2 ASN A 145      -5.382  12.819  -3.553  1.00  0.00      A    H
ATOM   1997  CG  ASN A 145      -5.439  13.123  -1.377  1.00  0.00      A    C
ATOM   1998  OD1 ASN A 145      -6.458  12.853  -0.744  1.00  0.00      A    O
ATOM   1999  ND2 ASN A 145      -4.555  14.041  -0.878  1.00  0.00      A    N
ATOM   2000 HD21 ASN A 145      -4.570  14.210   0.107  1.00  0.00      A    H
ATOM   2001 HD22 ASN A 145      -3.897  14.517  -1.461  1.00  0.00      A    H
ATOM   2002  C   ASN A 145      -5.233  10.253  -3.867  1.00  0.00      A    C
ATOM   2003  O   ASN A 145      -5.267  10.948  -4.870  1.00  0.00      A    O
ATOM   2004  N   TYR A 146      -5.122   8.925  -3.929  1.00  0.00      A    N
ATOM   2005  HN  TYR A 146      -5.166   8.263  -3.185  1.00  0.00      A    H
ATOM   2006  CA  TYR A 146      -4.902   8.303  -5.151  1.00  0.00      A    C
ATOM   2007  HA  TYR A 146      -4.279   8.936  -5.765  1.00  0.00      A    H
ATOM   2008  CB  TYR A 146      -4.196   6.927  -4.967  1.00  0.00      A    C
ATOM   2009  HB1 TYR A 146      -3.204   7.079  -4.491  1.00  0.00      A    H
ATOM   2010  HB2 TYR A 146      -4.777   6.344  -4.221  1.00  0.00      A    H
ATOM   2011  CG  TYR A 146      -4.036   6.069  -6.188  1.00  0.00      A    C
ATOM   2012  CD1 TYR A 146      -2.891   6.239  -6.989  1.00  0.00      A    C
ATOM   2013  HD1 TYR A 146      -2.133   6.969  -6.747  1.00  0.00      A    H
ATOM   2014  CE1 TYR A 146      -2.655   5.328  -8.003  1.00  0.00      A    C
ATOM   2015  HE1 TYR A 146      -1.806   5.518  -8.642  1.00  0.00      A    H
ATOM   2016  CZ  TYR A 146      -3.579   4.282  -8.191  1.00  0.00      A    C
ATOM   2017  OH  TYR A 146      -3.477   3.309  -9.215  1.00  0.00      A    O
ATOM   2018  HH  TYR A 146      -2.692   3.556  -9.710  1.00  0.00      A    H
ATOM   2019  CD2 TYR A 146      -4.873   4.972  -6.390  1.00  0.00      A    C
ATOM   2020  HD2 TYR A 146      -5.659   4.813  -5.667  1.00  0.00      A    H
ATOM   2021  CE2 TYR A 146      -4.697   4.170  -7.423  1.00  0.00      A    C
ATOM   2022  HE2 TYR A 146      -5.427   3.381  -7.528  1.00  0.00      A    H
ATOM   2023  C   TYR A 146      -6.221   8.111  -5.932  1.00  0.00      A    C
ATOM   2024  O   TYR A 146      -7.128   7.582  -5.296  1.00  0.00      A    O
ATOM   2025  N   ALA A 147      -6.360   8.623  -7.179  1.00  0.00      A    N
ATOM   2026  HN  ALA A 147      -5.612   9.114  -7.619  1.00  0.00      A    H
ATOM   2027  CA  ALA A 147      -7.535   8.496  -8.043  1.00  0.00      A    C
ATOM   2028  HA  ALA A 147      -8.477   8.349  -7.537  1.00  0.00      A    H
ATOM   2029  CB  ALA A 147      -7.675   9.903  -8.687  1.00  0.00      A    C
ATOM   2030  HB1 ALA A 147      -8.532  10.121  -9.359  1.00  0.00      A    H
ATOM   2031  HB2 ALA A 147      -7.999  10.552  -7.846  1.00  0.00      A    H
ATOM   2032  HB3 ALA A 147      -6.723  10.335  -9.065  1.00  0.00      A    H
ATOM   2033  C   ALA A 147      -7.361   7.472  -9.129  1.00  0.00      A    C
ATOM   2034  O   ALA A 147      -8.225   6.607  -9.368  1.00  0.00      A    O
ATOM   2035  N   GLY A 148      -6.172   7.546  -9.894  1.00  0.00      A    N
ATOM   2036  HN  GLY A 148      -5.699   8.424  -9.917  1.00  0.00      A    H
ATOM   2037  CA  GLY A 148      -5.536   6.487 -10.658  1.00  0.00      A    C
ATOM   2038  HA1 GLY A 148      -5.566   5.639  -9.989  1.00  0.00      A    H
ATOM   2039  HA2 GLY A 148      -6.121   6.313 -11.549  1.00  0.00      A    H
ATOM   2040  C   GLY A 148      -4.126   6.860 -11.034  1.00  0.00      A    C
ATOM   2041  O   GLY A 148      -3.714   8.025 -10.773  1.00  0.00      A    O
ATOM   2042  N   GLY A 149      -3.348   5.927 -11.563  1.00  0.00      A    N
ATOM   2043  HN  GLY A 149      -3.807   5.072 -11.793  1.00  0.00      A    H
ATOM   2044  CA  GLY A 149      -2.001   6.188 -12.109  1.00  0.00      A    C
ATOM   2045  HA1 GLY A 149      -2.109   6.012 -13.169  1.00  0.00      A    H
ATOM   2046  HA2 GLY A 149      -1.625   7.129 -11.736  1.00  0.00      A    H
ATOM   2047  C   GLY A 149      -1.137   5.106 -11.609  1.00  0.00      A    C
ATOM   2048  O   GLY A 149      -1.630   4.183 -10.936  1.00  0.00      A    O
ATOM   2049  N   VAL A 150       0.216   5.165 -11.743  1.00  0.00      A    N
ATOM   2050  HN  VAL A 150       0.711   5.877 -12.235  1.00  0.00      A    H
ATOM   2051  CA  VAL A 150       1.081   4.209 -10.981  1.00  0.00      A    C
ATOM   2052  HA  VAL A 150       0.524   3.355 -10.627  1.00  0.00      A    H
ATOM   2053  CB  VAL A 150       2.109   3.507 -11.893  1.00  0.00      A    C
ATOM   2054  HB  VAL A 150       2.799   4.220 -12.394  1.00  0.00      A    H
ATOM   2055  CG1 VAL A 150       2.994   2.604 -11.040  1.00  0.00      A    C
ATOM   2056 HG11 VAL A 150       3.844   2.225 -11.648  1.00  0.00      A    H
ATOM   2057 HG12 VAL A 150       3.411   3.044 -10.109  1.00  0.00      A    H
ATOM   2058 HG13 VAL A 150       2.428   1.729 -10.654  1.00  0.00      A    H
ATOM   2059  CG2 VAL A 150       1.361   2.712 -13.016  1.00  0.00      A    C
ATOM   2060 HG21 VAL A 150       0.717   3.313 -13.694  1.00  0.00      A    H
ATOM   2061 HG22 VAL A 150       2.186   2.292 -13.630  1.00  0.00      A    H
ATOM   2062 HG23 VAL A 150       0.792   1.865 -12.579  1.00  0.00      A    H
ATOM   2063  C   VAL A 150       1.721   4.967  -9.809  1.00  0.00      A    C
ATOM   2064  O   VAL A 150       2.347   6.065  -9.927  1.00  0.00      A    O
ATOM   2065  N   PHE A 151       1.563   4.497  -8.612  1.00  0.00      A    N
ATOM   2066  HN  PHE A 151       1.087   3.622  -8.564  1.00  0.00      A    H
ATOM   2067  CA  PHE A 151       2.006   5.215  -7.401  1.00  0.00      A    C
ATOM   2068  HA  PHE A 151       1.831   6.275  -7.507  1.00  0.00      A    H
ATOM   2069  CB  PHE A 151       1.140   4.900  -6.128  1.00  0.00      A    C
ATOM   2070  HB1 PHE A 151       0.057   4.956  -6.368  1.00  0.00      A    H
ATOM   2071  HB2 PHE A 151       1.464   3.863  -5.898  1.00  0.00      A    H
ATOM   2072  CG  PHE A 151       1.340   5.798  -5.002  1.00  0.00      A    C
ATOM   2073  CD1 PHE A 151       0.818   7.104  -4.958  1.00  0.00      A    C
ATOM   2074  HD1 PHE A 151       0.216   7.494  -5.765  1.00  0.00      A    H
ATOM   2075  CE1 PHE A 151       1.100   7.902  -3.809  1.00  0.00      A    C
ATOM   2076  HE1 PHE A 151       0.793   8.931  -3.696  1.00  0.00      A    H
ATOM   2077  CZ  PHE A 151       1.790   7.347  -2.722  1.00  0.00      A    C
ATOM   2078  HZ  PHE A 151       1.945   8.075  -1.939  1.00  0.00      A    H
ATOM   2079  CD2 PHE A 151       1.943   5.183  -3.872  1.00  0.00      A    C
ATOM   2080  HD2 PHE A 151       2.377   4.195  -3.879  1.00  0.00      A    H
ATOM   2081  CE2 PHE A 151       2.298   6.069  -2.781  1.00  0.00      A    C
ATOM   2082  HE2 PHE A 151       2.981   5.663  -2.050  1.00  0.00      A    H
ATOM   2083  C   PHE A 151       3.496   5.013  -7.228  1.00  0.00      A    C
ATOM   2084  O   PHE A 151       4.042   3.937  -7.112  1.00  0.00      A    O
ATOM   2085  N   THR A 152       4.219   6.146  -7.239  1.00  0.00      A    N
ATOM   2086  HN  THR A 152       3.819   7.054  -7.339  1.00  0.00      A    H
ATOM   2087  CA  THR A 152       5.630   6.239  -7.069  1.00  0.00      A    C
ATOM   2088  HA  THR A 152       6.008   5.250  -7.285  1.00  0.00      A    H
ATOM   2089  CB  THR A 152       6.304   7.260  -8.021  1.00  0.00      A    C
ATOM   2090  HB  THR A 152       7.395   7.140  -8.193  1.00  0.00      A    H
ATOM   2091  OG1 THR A 152       5.890   8.544  -7.680  1.00  0.00      A    O
ATOM   2092  HG1 THR A 152       6.505   9.123  -8.137  1.00  0.00      A    H
ATOM   2093  CG2 THR A 152       5.757   6.968  -9.424  1.00  0.00      A    C
ATOM   2094 HG21 THR A 152       4.652   6.951  -9.318  1.00  0.00      A    H
ATOM   2095 HG22 THR A 152       5.902   7.702 -10.245  1.00  0.00      A    H
ATOM   2096 HG23 THR A 152       6.063   5.937  -9.703  1.00  0.00      A    H
ATOM   2097  C   THR A 152       6.017   6.439  -5.655  1.00  0.00      A    C
ATOM   2098  O   THR A 152       7.094   5.951  -5.272  1.00  0.00      A    O
ATOM   2099  N   GLY A 153       5.247   7.207  -4.800  1.00  0.00      A    N
ATOM   2100  HN  GLY A 153       4.461   7.643  -5.231  1.00  0.00      A    H
ATOM   2101  CA  GLY A 153       5.673   7.627  -3.445  1.00  0.00      A    C
ATOM   2102  HA1 GLY A 153       5.465   6.823  -2.755  1.00  0.00      A    H
ATOM   2103  HA2 GLY A 153       6.721   7.888  -3.419  1.00  0.00      A    H
ATOM   2104  C   GLY A 153       5.069   8.868  -2.897  1.00  0.00      A    C
ATOM   2105  O   GLY A 153       4.360   9.626  -3.557  1.00  0.00      A    O
ATOM   2106  N   SER A 154       5.496   9.286  -1.657  1.00  0.00      A    N
ATOM   2107  HN  SER A 154       5.061  10.159  -1.450  1.00  0.00      A    H
ATOM   2108  CA  SER A 154       6.269   8.664  -0.631  1.00  0.00      A    C
ATOM   2109  HA  SER A 154       7.004   8.048  -1.127  1.00  0.00      A    H
ATOM   2110  CB  SER A 154       6.957   9.641   0.252  1.00  0.00      A    C
ATOM   2111  HB1 SER A 154       7.601   9.127   0.998  1.00  0.00      A    H
ATOM   2112  HB2 SER A 154       7.620  10.258  -0.390  1.00  0.00      A    H
ATOM   2113  OG  SER A 154       6.104  10.557   0.924  1.00  0.00      A    O
ATOM   2114  HG1 SER A 154       6.727  11.255   1.136  1.00  0.00      A    H
ATOM   2115  C   SER A 154       5.295   7.838   0.323  1.00  0.00      A    C
ATOM   2116  O   SER A 154       4.046   7.873   0.141  1.00  0.00      A    O
ATOM   2117  N   CYS A 155       5.883   7.090   1.255  1.00  0.00      A    N
ATOM   2118  HN  CYS A 155       6.851   6.885   1.128  1.00  0.00      A    H
ATOM   2119  CA  CYS A 155       5.159   6.275   2.275  1.00  0.00      A    C
ATOM   2120  HA  CYS A 155       4.437   6.890   2.792  1.00  0.00      A    H
ATOM   2121  CB  CYS A 155       4.364   5.041   1.754  1.00  0.00      A    C
ATOM   2122  HB1 CYS A 155       4.133   4.414   2.642  1.00  0.00      A    H
ATOM   2123  HB2 CYS A 155       3.327   5.269   1.426  1.00  0.00      A    H
ATOM   2124  SG  CYS A 155       5.222   3.985   0.489  1.00  0.00      A    S
ATOM   2125  C   CYS A 155       6.192   5.869   3.313  1.00  0.00      A    C
ATOM   2126  O   CYS A 155       7.371   5.798   3.045  1.00  0.00      A    O
ATOM   2127  N   GLY A 156       5.753   5.569   4.549  1.00  0.00      A    N
ATOM   2128  HN  GLY A 156       4.764   5.488   4.650  1.00  0.00      A    H
ATOM   2129  CA  GLY A 156       6.641   5.178   5.628  1.00  0.00      A    C
ATOM   2130  HA1 GLY A 156       7.350   5.991   5.678  1.00  0.00      A    H
ATOM   2131  HA2 GLY A 156       6.092   5.129   6.557  1.00  0.00      A    H
ATOM   2132  C   GLY A 156       7.384   3.887   5.669  1.00  0.00      A    C
ATOM   2133  O   GLY A 156       7.395   3.139   4.740  1.00  0.00      A    O
ATOM   2134  N   THR A 157       7.846   3.493   6.891  1.00  0.00      A    N
ATOM   2135  HN  THR A 157       7.976   4.189   7.593  1.00  0.00      A    H
ATOM   2136  CA  THR A 157       8.582   2.280   7.188  1.00  0.00      A    C
ATOM   2137  HA  THR A 157       8.660   1.740   6.256  1.00  0.00      A    H
ATOM   2138  CB  THR A 157       9.981   2.464   7.644  1.00  0.00      A    C
ATOM   2139  HB  THR A 157      10.097   3.069   8.569  1.00  0.00      A    H
ATOM   2140  OG1 THR A 157      10.735   3.137   6.638  1.00  0.00      A    O
ATOM   2141  HG1 THR A 157      10.599   4.079   6.760  1.00  0.00      A    H
ATOM   2142  CG2 THR A 157      10.762   1.169   7.838  1.00  0.00      A    C
ATOM   2143 HG21 THR A 157      11.824   1.418   8.048  1.00  0.00      A    H
ATOM   2144 HG22 THR A 157      10.375   0.574   8.693  1.00  0.00      A    H
ATOM   2145 HG23 THR A 157      10.743   0.626   6.869  1.00  0.00      A    H
ATOM   2146  C   THR A 157       7.873   1.373   8.182  1.00  0.00      A    C
ATOM   2147  O   THR A 157       7.768   0.135   8.052  1.00  0.00      A    O
ATOM   2148  N   ASN A 158       7.281   1.982   9.269  1.00  0.00      A    N
ATOM   2149  HN  ASN A 158       7.467   2.956   9.374  1.00  0.00      A    H
ATOM   2150  CA  ASN A 158       6.334   1.270  10.184  1.00  0.00      A    C
ATOM   2151  HA  ASN A 158       6.705   0.259  10.270  1.00  0.00      A    H
ATOM   2152  CB  ASN A 158       6.169   1.879  11.602  1.00  0.00      A    C
ATOM   2153  HB1 ASN A 158       7.232   2.123  11.815  1.00  0.00      A    H
ATOM   2154  HB2 ASN A 158       5.596   2.811  11.411  1.00  0.00      A    H
ATOM   2155  CG  ASN A 158       5.643   0.968  12.674  1.00  0.00      A    C
ATOM   2156  OD1 ASN A 158       4.949  -0.005  12.472  1.00  0.00      A    O
ATOM   2157  ND2 ASN A 158       5.895   1.400  13.950  1.00  0.00      A    N
ATOM   2158 HD21 ASN A 158       5.350   1.143  14.748  1.00  0.00      A    H
ATOM   2159 HD22 ASN A 158       6.482   2.204  14.040  1.00  0.00      A    H
ATOM   2160  C   ASN A 158       4.989   1.136   9.475  1.00  0.00      A    C
ATOM   2161  O   ASN A 158       4.297   2.078   9.199  1.00  0.00      A    O
ATOM   2162  N   LEU A 159       4.570  -0.136   9.142  1.00  0.00      A    N
ATOM   2163  HN  LEU A 159       5.066  -0.888   9.569  1.00  0.00      A    H
ATOM   2164  CA  LEU A 159       3.411  -0.348   8.319  1.00  0.00      A    C
ATOM   2165  HA  LEU A 159       3.496   0.147   7.363  1.00  0.00      A    H
ATOM   2166  CB  LEU A 159       3.377  -1.887   8.046  1.00  0.00      A    C
ATOM   2167  HB1 LEU A 159       3.067  -2.471   8.939  1.00  0.00      A    H
ATOM   2168  HB2 LEU A 159       2.629  -2.085   7.248  1.00  0.00      A    H
ATOM   2169  CG  LEU A 159       4.723  -2.495   7.643  1.00  0.00      A    C
ATOM   2170  HG  LEU A 159       5.482  -2.307   8.433  1.00  0.00      A    H
ATOM   2171  CD1 LEU A 159       4.585  -4.005   7.627  1.00  0.00      A    C
ATOM   2172 HD11 LEU A 159       4.082  -4.325   8.564  1.00  0.00      A    H
ATOM   2173 HD12 LEU A 159       3.993  -4.391   6.770  1.00  0.00      A    H
ATOM   2174 HD13 LEU A 159       5.628  -4.382   7.567  1.00  0.00      A    H
ATOM   2175  CD2 LEU A 159       5.252  -1.942   6.276  1.00  0.00      A    C
ATOM   2176 HD21 LEU A 159       6.305  -2.236   6.078  1.00  0.00      A    H
ATOM   2177 HD22 LEU A 159       4.536  -2.339   5.525  1.00  0.00      A    H
ATOM   2178 HD23 LEU A 159       5.193  -0.833   6.238  1.00  0.00      A    H
ATOM   2179  C   LEU A 159       2.060  -0.146   8.997  1.00  0.00      A    C
ATOM   2180  O   LEU A 159       2.027   0.211  10.179  1.00  0.00      A    O
ATOM   2181  N   ASP A 160       0.885  -0.490   8.361  1.00  0.00      A    N
ATOM   2182  HN  ASP A 160       0.798  -0.729   7.397  1.00  0.00      A    H
ATOM   2183  CA  ASP A 160      -0.350  -0.629   9.085  1.00  0.00      A    C
ATOM   2184  HA  ASP A 160      -0.198  -1.202   9.988  1.00  0.00      A    H
ATOM   2185  CB  ASP A 160      -0.888   0.796   9.659  1.00  0.00      A    C
ATOM   2186  HB1 ASP A 160      -1.524   0.560  10.539  1.00  0.00      A    H
ATOM   2187  HB2 ASP A 160      -0.044   1.427  10.010  1.00  0.00      A    H
ATOM   2188  CG  ASP A 160      -1.552   1.625   8.546  1.00  0.00      A    C
ATOM   2189  OD1 ASP A 160      -2.810   1.589   8.470  1.00  0.00      A    O
ATOM   2190  OD2 ASP A 160      -0.842   2.303   7.847  1.00  0.00      A    O
ATOM   2191  C   ASP A 160      -1.342  -1.556   8.365  1.00  0.00      A    C
ATOM   2192  O   ASP A 160      -1.859  -2.543   8.853  1.00  0.00      A    O
ATOM   2193  N   HSP A 161      -1.694  -1.239   7.134  1.00  0.00      A    N
ATOM   2194  HN  HSP A 161      -1.281  -0.510   6.594  1.00  0.00      A    H
ATOM   2195  CA  HSP A 161      -2.913  -1.790   6.485  1.00  0.00      A    C
ATOM   2196  HA  HSP A 161      -3.683  -2.061   7.192  1.00  0.00      A    H
ATOM   2197  CB  HSP A 161      -3.478  -0.671   5.607  1.00  0.00      A    C
ATOM   2198  HB1 HSP A 161      -3.366   0.320   6.095  1.00  0.00      A    H
ATOM   2199  HB2 HSP A 161      -2.926  -0.644   4.643  1.00  0.00      A    H
ATOM   2200  CD2 HSP A 161      -6.078  -0.192   5.682  1.00  0.00      A    C
ATOM   2201  HD2 HSP A 161      -6.221   0.785   6.126  1.00  0.00      A    H
ATOM   2202  CG  HSP A 161      -4.974  -0.801   5.232  1.00  0.00      A    C
ATOM   2203  NE2 HSP A 161      -7.153  -0.837   5.120  1.00  0.00      A    N
ATOM   2204  HE2 HSP A 161      -8.105  -0.685   5.386  1.00  0.00      A    H
ATOM   2205  ND1 HSP A 161      -5.449  -1.878   4.467  1.00  0.00      A    N
ATOM   2206  HD1 HSP A 161      -4.934  -2.524   3.903  1.00  0.00      A    H
ATOM   2207  CE1 HSP A 161      -6.733  -1.890   4.466  1.00  0.00      A    C
ATOM   2208  HE1 HSP A 161      -7.381  -2.660   4.101  1.00  0.00      A    H
ATOM   2209  C   HSP A 161      -2.610  -2.971   5.538  1.00  0.00      A    C
ATOM   2210  O   HSP A 161      -1.727  -2.900   4.768  1.00  0.00      A    O
ATOM   2211  N   ALA A 162      -3.347  -4.112   5.550  1.00  0.00      A    N
ATOM   2212  HN  ALA A 162      -4.168  -4.087   6.115  1.00  0.00      A    H
ATOM   2213  CA  ALA A 162      -3.218  -5.097   4.569  1.00  0.00      A    C
ATOM   2214  HA  ALA A 162      -2.149  -5.163   4.431  1.00  0.00      A    H
ATOM   2215  CB  ALA A 162      -3.553  -6.587   5.074  1.00  0.00      A    C
ATOM   2216  HB1 ALA A 162      -3.014  -6.768   6.028  1.00  0.00      A    H
ATOM   2217  HB2 ALA A 162      -4.649  -6.675   5.234  1.00  0.00      A    H
ATOM   2218  HB3 ALA A 162      -3.045  -7.329   4.421  1.00  0.00      A    H
ATOM   2219  C   ALA A 162      -3.937  -4.758   3.200  1.00  0.00      A    C
ATOM   2220  O   ALA A 162      -5.084  -4.219   3.144  1.00  0.00      A    O
ATOM   2221  N   VAL A 163      -3.245  -5.252   2.154  1.00  0.00      A    N
ATOM   2222  HN  VAL A 163      -2.346  -5.604   2.407  1.00  0.00      A    H
ATOM   2223  CA  VAL A 163      -3.749  -5.225   0.861  1.00  0.00      A    C
ATOM   2224  HA  VAL A 163      -4.826  -5.142   0.858  1.00  0.00      A    H
ATOM   2225  CB  VAL A 163      -3.094  -4.211  -0.085  1.00  0.00      A    C
ATOM   2226  HB  VAL A 163      -3.535  -4.256  -1.103  1.00  0.00      A    H
ATOM   2227  CG1 VAL A 163      -3.477  -2.780   0.549  1.00  0.00      A    C
ATOM   2228 HG11 VAL A 163      -4.583  -2.686   0.606  1.00  0.00      A    H
ATOM   2229 HG12 VAL A 163      -3.038  -2.556   1.544  1.00  0.00      A    H
ATOM   2230 HG13 VAL A 163      -3.139  -1.975  -0.138  1.00  0.00      A    H
ATOM   2231  CG2 VAL A 163      -1.513  -4.328  -0.106  1.00  0.00      A    C
ATOM   2232 HG21 VAL A 163      -1.018  -3.704  -0.880  1.00  0.00      A    H
ATOM   2233 HG22 VAL A 163      -1.118  -4.018   0.885  1.00  0.00      A    H
ATOM   2234 HG23 VAL A 163      -1.183  -5.369  -0.310  1.00  0.00      A    H
ATOM   2235  C   VAL A 163      -3.597  -6.630   0.155  1.00  0.00      A    C
ATOM   2236  O   VAL A 163      -2.600  -7.328   0.294  1.00  0.00      A    O
ATOM   2237  N   THR A 164      -4.604  -6.986  -0.683  1.00  0.00      A    N
ATOM   2238  HN  THR A 164      -5.396  -6.408  -0.866  1.00  0.00      A    H
ATOM   2239  CA  THR A 164      -4.461  -8.225  -1.430  1.00  0.00      A    C
ATOM   2240  HA  THR A 164      -3.874  -8.968  -0.911  1.00  0.00      A    H
ATOM   2241  CB  THR A 164      -5.687  -9.033  -1.754  1.00  0.00      A    C
ATOM   2242  HB  THR A 164      -6.246  -8.496  -2.550  1.00  0.00      A    H
ATOM   2243  OG1 THR A 164      -6.543  -9.237  -0.653  1.00  0.00      A    O
ATOM   2244  HG1 THR A 164      -5.984  -9.228   0.128  1.00  0.00      A    H
ATOM   2245  CG2 THR A 164      -5.387 -10.446  -2.295  1.00  0.00      A    C
ATOM   2246 HG21 THR A 164      -4.875 -11.027  -1.498  1.00  0.00      A    H
ATOM   2247 HG22 THR A 164      -6.337 -10.933  -2.603  1.00  0.00      A    H
ATOM   2248 HG23 THR A 164      -4.751 -10.387  -3.205  1.00  0.00      A    H
ATOM   2249  C   THR A 164      -3.728  -7.845  -2.727  1.00  0.00      A    C
ATOM   2250  O   THR A 164      -4.150  -7.028  -3.561  1.00  0.00      A    O
ATOM   2251  N   ALA A 165      -2.615  -8.464  -2.977  1.00  0.00      A    N
ATOM   2252  HN  ALA A 165      -2.180  -9.060  -2.306  1.00  0.00      A    H
ATOM   2253  CA  ALA A 165      -1.881  -8.269  -4.181  1.00  0.00      A    C
ATOM   2254  HA  ALA A 165      -1.840  -7.223  -4.444  1.00  0.00      A    H
ATOM   2255  CB  ALA A 165      -0.356  -8.678  -4.061  1.00  0.00      A    C
ATOM   2256  HB1 ALA A 165       0.175  -8.064  -3.303  1.00  0.00      A    H
ATOM   2257  HB2 ALA A 165      -0.279  -9.746  -3.766  1.00  0.00      A    H
ATOM   2258  HB3 ALA A 165       0.115  -8.575  -5.062  1.00  0.00      A    H
ATOM   2259  C   ALA A 165      -2.581  -9.078  -5.362  1.00  0.00      A    C
ATOM   2260  O   ALA A 165      -2.842 -10.267  -5.198  1.00  0.00      A    O
ATOM   2261  N   VAL A 166      -2.983  -8.412  -6.457  1.00  0.00      A    N
ATOM   2262  HN  VAL A 166      -2.774  -7.447  -6.600  1.00  0.00      A    H
ATOM   2263  CA  VAL A 166      -3.889  -9.066  -7.481  1.00  0.00      A    C
ATOM   2264  HA  VAL A 166      -3.718 -10.117  -7.298  1.00  0.00      A    H
ATOM   2265  CB  VAL A 166      -5.425  -8.693  -7.323  1.00  0.00      A    C
ATOM   2266  HB  VAL A 166      -6.006  -9.105  -8.175  1.00  0.00      A    H
ATOM   2267  CG1 VAL A 166      -5.965  -9.226  -5.961  1.00  0.00      A    C
ATOM   2268 HG11 VAL A 166      -5.394  -8.797  -5.111  1.00  0.00      A    H
ATOM   2269 HG12 VAL A 166      -7.047  -9.088  -5.748  1.00  0.00      A    H
ATOM   2270 HG13 VAL A 166      -5.739 -10.309  -5.852  1.00  0.00      A    H
ATOM   2271  CG2 VAL A 166      -5.521  -7.152  -7.344  1.00  0.00      A    C
ATOM   2272 HG21 VAL A 166      -6.614  -6.952  -7.368  1.00  0.00      A    H
ATOM   2273 HG22 VAL A 166      -4.937  -6.747  -6.491  1.00  0.00      A    H
ATOM   2274 HG23 VAL A 166      -5.184  -6.908  -8.374  1.00  0.00      A    H
ATOM   2275  C   VAL A 166      -3.410  -9.006  -8.940  1.00  0.00      A    C
ATOM   2276  O   VAL A 166      -4.149  -9.389  -9.868  1.00  0.00      A    O
ATOM   2277  N   GLY A 167      -2.214  -8.484  -9.180  1.00  0.00      A    N
ATOM   2278  HN  GLY A 167      -1.655  -8.051  -8.478  1.00  0.00      A    H
ATOM   2279  CA  GLY A 167      -1.562  -8.540 -10.508  1.00  0.00      A    C
ATOM   2280  HA1 GLY A 167      -1.448  -9.570 -10.814  1.00  0.00      A    H
ATOM   2281  HA2 GLY A 167      -2.109  -7.873 -11.158  1.00  0.00      A    H
ATOM   2282  C   GLY A 167      -0.182  -7.963 -10.566  1.00  0.00      A    C
ATOM   2283  O   GLY A 167       0.396  -7.541  -9.552  1.00  0.00      A    O
ATOM   2284  N   TYR A 168       0.404  -7.890 -11.805  1.00  0.00      A    N
ATOM   2285  HN  TYR A 168      -0.139  -8.273 -12.548  1.00  0.00      A    H
ATOM   2286  CA  TYR A 168       1.732  -7.391 -12.003  1.00  0.00      A    C
ATOM   2287  HA  TYR A 168       1.868  -6.524 -11.373  1.00  0.00      A    H
ATOM   2288  CB  TYR A 168       2.640  -8.665 -11.733  1.00  0.00      A    C
ATOM   2289  HB1 TYR A 168       2.228  -9.215 -10.860  1.00  0.00      A    H
ATOM   2290  HB2 TYR A 168       2.564  -9.302 -12.640  1.00  0.00      A    H
ATOM   2291  CG  TYR A 168       4.021  -8.146 -11.464  1.00  0.00      A    C
ATOM   2292  CD1 TYR A 168       4.410  -7.854 -10.175  1.00  0.00      A    C
ATOM   2293  HD1 TYR A 168       3.736  -8.118  -9.373  1.00  0.00      A    H
ATOM   2294  CE1 TYR A 168       5.716  -7.362  -9.940  1.00  0.00      A    C
ATOM   2295  HE1 TYR A 168       6.086  -7.223  -8.935  1.00  0.00      A    H
ATOM   2296  CZ  TYR A 168       6.604  -7.052 -11.023  1.00  0.00      A    C
ATOM   2297  OH  TYR A 168       7.947  -6.567 -10.701  1.00  0.00      A    O
ATOM   2298  HH  TYR A 168       8.407  -6.422 -11.531  1.00  0.00      A    H
ATOM   2299  CD2 TYR A 168       4.921  -7.959 -12.516  1.00  0.00      A    C
ATOM   2300  HD2 TYR A 168       4.654  -8.157 -13.543  1.00  0.00      A    H
ATOM   2301  CE2 TYR A 168       6.142  -7.347 -12.329  1.00  0.00      A    C
ATOM   2302  HE2 TYR A 168       6.848  -7.212 -13.136  1.00  0.00      A    H
ATOM   2303  C   TYR A 168       1.805  -7.034 -13.475  1.00  0.00      A    C
ATOM   2304  O   TYR A 168       1.164  -7.729 -14.195  1.00  0.00      A    O
ATOM   2305  N   GLY A 169       2.623  -6.050 -13.849  1.00  0.00      A    N
ATOM   2306  HN  GLY A 169       3.041  -5.450 -13.171  1.00  0.00      A    H
ATOM   2307  CA  GLY A 169       2.622  -5.547 -15.217  1.00  0.00      A    C
ATOM   2308  HA1 GLY A 169       2.365  -6.388 -15.844  1.00  0.00      A    H
ATOM   2309  HA2 GLY A 169       1.964  -4.693 -15.282  1.00  0.00      A    H
ATOM   2310  C   GLY A 169       3.941  -5.163 -15.637  1.00  0.00      A    C
ATOM   2311  O   GLY A 169       4.470  -4.023 -15.484  1.00  0.00      A    O
ATOM   2312  N   THR A 170       4.685  -6.163 -16.151  1.00  0.00      A    N
ATOM   2313  HN  THR A 170       4.209  -7.033 -16.249  1.00  0.00      A    H
ATOM   2314  CA  THR A 170       6.068  -6.202 -16.485  1.00  0.00      A    C
ATOM   2315  HA  THR A 170       6.618  -5.877 -15.614  1.00  0.00      A    H
ATOM   2316  CB  THR A 170       6.536  -7.623 -16.808  1.00  0.00      A    C
ATOM   2317  HB  THR A 170       6.090  -7.987 -17.758  1.00  0.00      A    H
ATOM   2318  OG1 THR A 170       6.106  -8.401 -15.757  1.00  0.00      A    O
ATOM   2319  HG1 THR A 170       6.721  -9.126 -15.629  1.00  0.00      A    H
ATOM   2320  CG2 THR A 170       8.036  -7.786 -16.864  1.00  0.00      A    C
ATOM   2321 HG21 THR A 170       8.527  -7.389 -15.950  1.00  0.00      A    H
ATOM   2322 HG22 THR A 170       8.294  -8.860 -16.986  1.00  0.00      A    H
ATOM   2323 HG23 THR A 170       8.465  -7.187 -17.696  1.00  0.00      A    H
ATOM   2324  C   THR A 170       6.397  -5.274 -17.584  1.00  0.00      A    C
ATOM   2325  O   THR A 170       5.542  -5.037 -18.446  1.00  0.00      A    O
ATOM   2326  N   ALA A 171       7.557  -4.628 -17.561  1.00  0.00      A    N
ATOM   2327  HN  ALA A 171       8.246  -4.855 -16.877  1.00  0.00      A    H
ATOM   2328  CA  ALA A 171       7.869  -3.424 -18.305  1.00  0.00      A    C
ATOM   2329  HA  ALA A 171       7.241  -2.701 -17.806  1.00  0.00      A    H
ATOM   2330  CB  ALA A 171       9.364  -2.965 -18.072  1.00  0.00      A    C
ATOM   2331  HB1 ALA A 171       9.569  -2.994 -16.980  1.00  0.00      A    H
ATOM   2332  HB2 ALA A 171      10.112  -3.592 -18.602  1.00  0.00      A    H
ATOM   2333  HB3 ALA A 171       9.517  -1.941 -18.475  1.00  0.00      A    H
ATOM   2334  C   ALA A 171       7.606  -3.341 -19.754  1.00  0.00      A    C
ATOM   2335  O   ALA A 171       8.001  -4.214 -20.596  1.00  0.00      A    O
ATOM   2336  N   ASP A 172       6.984  -2.253 -20.126  1.00  0.00      A    N
ATOM   2337  HN  ASP A 172       6.702  -1.657 -19.378  1.00  0.00      A    H
ATOM   2338  CA  ASP A 172       6.860  -1.723 -21.435  1.00  0.00      A    C
ATOM   2339  HA  ASP A 172       7.773  -1.824 -22.003  1.00  0.00      A    H
ATOM   2340  CB  ASP A 172       5.738  -2.349 -22.224  1.00  0.00      A    C
ATOM   2341  HB1 ASP A 172       5.870  -3.451 -22.284  1.00  0.00      A    H
ATOM   2342  HB2 ASP A 172       4.732  -2.127 -21.810  1.00  0.00      A    H
ATOM   2343  CG  ASP A 172       5.679  -1.944 -23.659  1.00  0.00      A    C
ATOM   2344  OD1 ASP A 172       6.559  -1.084 -24.060  1.00  0.00      A    O
ATOM   2345  OD2 ASP A 172       4.750  -2.329 -24.386  1.00  0.00      A    O
ATOM   2346  C   ASP A 172       6.769  -0.281 -21.090  1.00  0.00      A    C
ATOM   2347  O   ASP A 172       6.199   0.030 -20.011  1.00  0.00      A    O
ATOM   2348  N   ASP A 173       7.386   0.615 -21.941  1.00  0.00      A    N
ATOM   2349  HN  ASP A 173       7.900   0.250 -22.713  1.00  0.00      A    H
ATOM   2350  CA  ASP A 173       7.554   2.013 -21.759  1.00  0.00      A    C
ATOM   2351  HA  ASP A 173       7.912   2.473 -22.668  1.00  0.00      A    H
ATOM   2352  CB  ASP A 173       6.319   2.786 -21.246  1.00  0.00      A    C
ATOM   2353  HB1 ASP A 173       5.481   2.315 -21.802  1.00  0.00      A    H
ATOM   2354  HB2 ASP A 173       6.171   2.608 -20.159  1.00  0.00      A    H
ATOM   2355  CG  ASP A 173       6.383   4.278 -21.542  1.00  0.00      A    C
ATOM   2356  OD1 ASP A 173       6.793   4.678 -22.625  1.00  0.00      A    O
ATOM   2357  OD2 ASP A 173       6.224   4.973 -20.514  1.00  0.00      A    O
ATOM   2358  C   ASP A 173       8.787   2.124 -20.812  1.00  0.00      A    C
ATOM   2359  O   ASP A 173       9.812   2.627 -21.210  1.00  0.00      A    O
ATOM   2360  N   GLY A 174       8.605   1.843 -19.492  1.00  0.00      A    N
ATOM   2361  HN  GLY A 174       7.695   1.570 -19.190  1.00  0.00      A    H
ATOM   2362  CA  GLY A 174       9.599   2.224 -18.506  1.00  0.00      A    C
ATOM   2363  HA1 GLY A 174      10.497   2.456 -19.060  1.00  0.00      A    H
ATOM   2364  HA2 GLY A 174       9.095   3.008 -17.960  1.00  0.00      A    H
ATOM   2365  C   GLY A 174       9.879   1.080 -17.592  1.00  0.00      A    C
ATOM   2366  O   GLY A 174      10.784   0.296 -17.845  1.00  0.00      A    O
ATOM   2367  N   THR A 175       9.179   0.948 -16.437  1.00  0.00      A    N
ATOM   2368  HN  THR A 175       8.370   1.523 -16.340  1.00  0.00      A    H
ATOM   2369  CA  THR A 175       9.468  -0.025 -15.471  1.00  0.00      A    C
ATOM   2370  HA  THR A 175      10.217  -0.725 -15.811  1.00  0.00      A    H
ATOM   2371  CB  THR A 175      10.029   0.594 -14.178  1.00  0.00      A    C
ATOM   2372  HB  THR A 175      10.775   1.401 -14.344  1.00  0.00      A    H
ATOM   2373  OG1 THR A 175      10.621  -0.330 -13.254  1.00  0.00      A    O
ATOM   2374  HG1 THR A 175      10.904   0.228 -12.526  1.00  0.00      A    H
ATOM   2375  CG2 THR A 175       8.939   1.311 -13.350  1.00  0.00      A    C
ATOM   2376 HG21 THR A 175       8.170   0.599 -12.983  1.00  0.00      A    H
ATOM   2377 HG22 THR A 175       9.376   1.853 -12.484  1.00  0.00      A    H
ATOM   2378 HG23 THR A 175       8.252   1.876 -14.016  1.00  0.00      A    H
ATOM   2379  C   THR A 175       8.272  -0.908 -15.229  1.00  0.00      A    C
ATOM   2380  O   THR A 175       7.386  -0.927 -16.069  1.00  0.00      A    O
ATOM   2381  N   ASP A 176       8.302  -1.670 -14.108  1.00  0.00      A    N
ATOM   2382  HN  ASP A 176       9.135  -1.549 -13.574  1.00  0.00      A    H
ATOM   2383  CA  ASP A 176       7.270  -2.653 -13.781  1.00  0.00      A    C
ATOM   2384  HA  ASP A 176       6.759  -2.956 -14.684  1.00  0.00      A    H
ATOM   2385  CB  ASP A 176       7.839  -3.831 -12.963  1.00  0.00      A    C
ATOM   2386  HB1 ASP A 176       8.317  -3.601 -11.986  1.00  0.00      A    H
ATOM   2387  HB2 ASP A 176       6.989  -4.539 -12.859  1.00  0.00      A    H
ATOM   2388  CG  ASP A 176       8.780  -4.777 -13.663  1.00  0.00      A    C
ATOM   2389  OD1 ASP A 176       9.000  -4.742 -14.914  1.00  0.00      A    O
ATOM   2390  OD2 ASP A 176       9.369  -5.682 -12.937  1.00  0.00      A    O
ATOM   2391  C   ASP A 176       6.248  -2.015 -12.791  1.00  0.00      A    C
ATOM   2392  O   ASP A 176       6.521  -1.430 -11.757  1.00  0.00      A    O
ATOM   2393  N   TYR A 177       4.904  -2.150 -13.068  1.00  0.00      A    N
ATOM   2394  HN  TYR A 177       4.518  -2.530 -13.905  1.00  0.00      A    H
ATOM   2395  CA  TYR A 177       3.976  -1.918 -11.944  1.00  0.00      A    C
ATOM   2396  HA  TYR A 177       4.426  -1.496 -11.057  1.00  0.00      A    H
ATOM   2397  CB  TYR A 177       2.721  -0.995 -12.350  1.00  0.00      A    C
ATOM   2398  HB1 TYR A 177       2.032  -0.715 -11.524  1.00  0.00      A    H
ATOM   2399  HB2 TYR A 177       3.277  -0.072 -12.620  1.00  0.00      A    H
ATOM   2400  CG  TYR A 177       1.856  -1.566 -13.428  1.00  0.00      A    C
ATOM   2401  CD1 TYR A 177       0.813  -2.571 -13.171  1.00  0.00      A    C
ATOM   2402  HD1 TYR A 177       0.607  -3.015 -12.208  1.00  0.00      A    H
ATOM   2403  CE1 TYR A 177       0.095  -3.039 -14.274  1.00  0.00      A    C
ATOM   2404  HE1 TYR A 177      -0.629  -3.826 -14.123  1.00  0.00      A    H
ATOM   2405  CZ  TYR A 177       0.396  -2.562 -15.549  1.00  0.00      A    C
ATOM   2406  OH  TYR A 177      -0.141  -3.173 -16.728  1.00  0.00      A    O
ATOM   2407  HH  TYR A 177      -0.854  -3.752 -16.447  1.00  0.00      A    H
ATOM   2408  CD2 TYR A 177       2.050  -1.035 -14.652  1.00  0.00      A    C
ATOM   2409  HD2 TYR A 177       2.713  -0.185 -14.719  1.00  0.00      A    H
ATOM   2410  CE2 TYR A 177       1.376  -1.558 -15.730  1.00  0.00      A    C
ATOM   2411  HE2 TYR A 177       1.455  -1.082 -16.697  1.00  0.00      A    H
ATOM   2412  C   TYR A 177       3.420  -3.233 -11.363  1.00  0.00      A    C
ATOM   2413  O   TYR A 177       3.460  -4.288 -11.969  1.00  0.00      A    O
ATOM   2414  N   TRP A 178       2.854  -3.056 -10.134  1.00  0.00      A    N
ATOM   2415  HN  TRP A 178       2.815  -2.157  -9.703  1.00  0.00      A    H
ATOM   2416  CA  TRP A 178       2.258  -4.178  -9.394  1.00  0.00      A    C
ATOM   2417  HA  TRP A 178       2.065  -5.001 -10.067  1.00  0.00      A    H
ATOM   2418  CB  TRP A 178       3.282  -4.496  -8.256  1.00  0.00      A    C
ATOM   2419  HB1 TRP A 178       4.192  -4.999  -8.647  1.00  0.00      A    H
ATOM   2420  HB2 TRP A 178       3.619  -3.486  -7.937  1.00  0.00      A    H
ATOM   2421  CG  TRP A 178       2.836  -5.302  -7.078  1.00  0.00      A    C
ATOM   2422  CD1 TRP A 178       2.546  -6.614  -6.987  1.00  0.00      A    C
ATOM   2423  HD1 TRP A 178       2.386  -7.255  -7.841  1.00  0.00      A    H
ATOM   2424  NE1 TRP A 178       2.391  -7.050  -5.689  1.00  0.00      A    N
ATOM   2425  HE1 TRP A 178       2.437  -7.993  -5.440  1.00  0.00      A    H
ATOM   2426  CE2 TRP A 178       2.554  -5.933  -4.917  1.00  0.00      A    C
ATOM   2427  CD2 TRP A 178       2.754  -4.835  -5.747  1.00  0.00      A    C
ATOM   2428  CE3 TRP A 178       3.032  -3.614  -5.200  1.00  0.00      A    C
ATOM   2429  HE3 TRP A 178       3.298  -2.719  -5.743  1.00  0.00      A    H
ATOM   2430  CZ3 TRP A 178       3.049  -3.452  -3.776  1.00  0.00      A    C
ATOM   2431  HZ3 TRP A 178       3.275  -2.565  -3.203  1.00  0.00      A    H
ATOM   2432  CZ2 TRP A 178       2.479  -5.841  -3.520  1.00  0.00      A    C
ATOM   2433  HZ2 TRP A 178       2.303  -6.630  -2.805  1.00  0.00      A    H
ATOM   2434  CH2 TRP A 178       2.791  -4.584  -2.922  1.00  0.00      A    C
ATOM   2435  HH2 TRP A 178       2.822  -4.493  -1.846  1.00  0.00      A    H
ATOM   2436  C   TRP A 178       0.929  -3.681  -8.955  1.00  0.00      A    C
ATOM   2437  O   TRP A 178       0.789  -2.533  -8.628  1.00  0.00      A    O
ATOM   2438  N   ILE A 179      -0.061  -4.525  -8.830  1.00  0.00      A    N
ATOM   2439  HN  ILE A 179       0.081  -5.505  -8.944  1.00  0.00      A    H
ATOM   2440  CA  ILE A 179      -1.411  -4.066  -8.502  1.00  0.00      A    C
ATOM   2441  HA  ILE A 179      -1.368  -2.998  -8.347  1.00  0.00      A    H
ATOM   2442  CB  ILE A 179      -2.527  -4.518  -9.460  1.00  0.00      A    C
ATOM   2443  HB  ILE A 179      -2.733  -5.605  -9.362  1.00  0.00      A    H
ATOM   2444  CG2 ILE A 179      -3.880  -3.805  -9.205  1.00  0.00      A    C
ATOM   2445 HG21 ILE A 179      -3.790  -2.698  -9.217  1.00  0.00      A    H
ATOM   2446 HG22 ILE A 179      -4.748  -4.052  -9.853  1.00  0.00      A    H
ATOM   2447 HG23 ILE A 179      -4.259  -4.088  -8.200  1.00  0.00      A    H
ATOM   2448  CG1 ILE A 179      -1.975  -4.360 -10.899  1.00  0.00      A    C
ATOM   2449 HG11 ILE A 179      -1.468  -3.374 -10.965  1.00  0.00      A    H
ATOM   2450 HG12 ILE A 179      -1.162  -5.101 -11.054  1.00  0.00      A    H
ATOM   2451  CD  ILE A 179      -3.027  -4.611 -12.040  1.00  0.00      A    C
ATOM   2452  HD1 ILE A 179      -3.924  -3.957 -12.011  1.00  0.00      A    H
ATOM   2453  HD2 ILE A 179      -2.423  -4.718 -12.967  1.00  0.00      A    H
ATOM   2454  HD3 ILE A 179      -3.480  -5.620 -11.938  1.00  0.00      A    H
ATOM   2455  C   ILE A 179      -1.765  -4.613  -7.154  1.00  0.00      A    C
ATOM   2456  O   ILE A 179      -1.721  -5.844  -7.015  1.00  0.00      A    O
ATOM   2457  N   VAL A 180      -2.343  -3.793  -6.289  1.00  0.00      A    N
ATOM   2458  HN  VAL A 180      -2.609  -2.840  -6.410  1.00  0.00      A    H
ATOM   2459  CA  VAL A 180      -2.826  -4.243  -4.986  1.00  0.00      A    C
ATOM   2460  HA  VAL A 180      -2.820  -5.322  -4.952  1.00  0.00      A    H
ATOM   2461  CB  VAL A 180      -2.038  -3.645  -3.862  1.00  0.00      A    C
ATOM   2462  HB  VAL A 180      -2.486  -3.956  -2.894  1.00  0.00      A    H
ATOM   2463  CG1 VAL A 180      -0.642  -4.313  -3.866  1.00  0.00      A    C
ATOM   2464 HG11 VAL A 180      -0.168  -4.630  -4.820  1.00  0.00      A    H
ATOM   2465 HG12 VAL A 180       0.028  -3.656  -3.271  1.00  0.00      A    H
ATOM   2466 HG13 VAL A 180      -0.717  -5.223  -3.232  1.00  0.00      A    H
ATOM   2467  CG2 VAL A 180      -1.835  -2.102  -3.736  1.00  0.00      A    C
ATOM   2468 HG21 VAL A 180      -1.302  -1.718  -2.840  1.00  0.00      A    H
ATOM   2469 HG22 VAL A 180      -1.228  -1.796  -4.615  1.00  0.00      A    H
ATOM   2470 HG23 VAL A 180      -2.721  -1.433  -3.710  1.00  0.00      A    H
ATOM   2471  C   VAL A 180      -4.281  -3.731  -4.859  1.00  0.00      A    C
ATOM   2472  O   VAL A 180      -4.657  -2.659  -5.330  1.00  0.00      A    O
ATOM   2473  N   LYS A 181      -5.220  -4.496  -4.291  1.00  0.00      A    N
ATOM   2474  HN  LYS A 181      -4.993  -5.396  -3.928  1.00  0.00      A    H
ATOM   2475  CA  LYS A 181      -6.520  -3.974  -4.049  1.00  0.00      A    C
ATOM   2476  HA  LYS A 181      -6.680  -3.037  -4.561  1.00  0.00      A    H
ATOM   2477  CB  LYS A 181      -7.554  -5.023  -4.429  1.00  0.00      A    C
ATOM   2478  HB1 LYS A 181      -8.583  -4.606  -4.456  1.00  0.00      A    H
ATOM   2479  HB2 LYS A 181      -7.395  -5.234  -5.508  1.00  0.00      A    H
ATOM   2480  CG  LYS A 181      -7.621  -6.340  -3.654  1.00  0.00      A    C
ATOM   2481  HG1 LYS A 181      -6.612  -6.793  -3.763  1.00  0.00      A    H
ATOM   2482  HG2 LYS A 181      -7.735  -6.075  -2.581  1.00  0.00      A    H
ATOM   2483  CD  LYS A 181      -8.718  -7.384  -4.059  1.00  0.00      A    C
ATOM   2484  HD1 LYS A 181      -8.552  -7.670  -5.120  1.00  0.00      A    H
ATOM   2485  HD2 LYS A 181      -8.418  -8.289  -3.489  1.00  0.00      A    H
ATOM   2486  CE  LYS A 181     -10.251  -6.981  -3.905  1.00  0.00      A    C
ATOM   2487  HE1 LYS A 181     -10.435  -6.916  -2.811  1.00  0.00      A    H
ATOM   2488  HE2 LYS A 181     -10.464  -5.988  -4.356  1.00  0.00      A    H
ATOM   2489  NZ  LYS A 181     -11.223  -8.012  -4.408  1.00  0.00      A    N
ATOM   2490  HZ1 LYS A 181     -11.283  -7.924  -5.442  1.00  0.00      A    H
ATOM   2491  HZ2 LYS A 181     -11.077  -9.024  -4.216  1.00  0.00      A    H
ATOM   2492  HZ3 LYS A 181     -12.166  -7.745  -4.058  1.00  0.00      A    H
ATOM   2493  C   LYS A 181      -6.704  -3.657  -2.591  1.00  0.00      A    C
ATOM   2494  O   LYS A 181      -5.913  -4.090  -1.727  1.00  0.00      A    O
ATOM   2495  N   ASN A 182      -7.686  -2.790  -2.264  1.00  0.00      A    N
ATOM   2496  HN  ASN A 182      -8.201  -2.428  -3.037  1.00  0.00      A    H
ATOM   2497  CA  ASN A 182      -8.032  -2.523  -0.902  1.00  0.00      A    C
ATOM   2498  HA  ASN A 182      -7.236  -2.928  -0.295  1.00  0.00      A    H
ATOM   2499  CB  ASN A 182      -8.008  -0.979  -0.742  1.00  0.00      A    C
ATOM   2500  HB1 ASN A 182      -7.756  -0.717   0.308  1.00  0.00      A    H
ATOM   2501  HB2 ASN A 182      -7.150  -0.572  -1.319  1.00  0.00      A    H
ATOM   2502  CG  ASN A 182      -9.304  -0.245  -0.949  1.00  0.00      A    C
ATOM   2503  OD1 ASN A 182      -9.966   0.199  -0.009  1.00  0.00      A    O
ATOM   2504  ND2 ASN A 182      -9.669  -0.147  -2.273  1.00  0.00      A    N
ATOM   2505 HD21 ASN A 182     -10.403   0.488  -2.513  1.00  0.00      A    H
ATOM   2506 HD22 ASN A 182      -9.193  -0.710  -2.948  1.00  0.00      A    H
ATOM   2507  C   ASN A 182      -9.204  -3.252  -0.337  1.00  0.00      A    C
ATOM   2508  O   ASN A 182      -9.680  -4.217  -0.904  1.00  0.00      A    O
ATOM   2509  N   SER A 183      -9.583  -2.848   0.861  1.00  0.00      A    N
ATOM   2510  HN  SER A 183      -9.145  -2.055   1.276  1.00  0.00      A    H
ATOM   2511  CA  SER A 183     -10.591  -3.434   1.700  1.00  0.00      A    C
ATOM   2512  HA  SER A 183     -11.276  -4.053   1.138  1.00  0.00      A    H
ATOM   2513  CB  SER A 183      -9.886  -4.419   2.704  1.00  0.00      A    C
ATOM   2514  HB1 SER A 183     -10.730  -4.802   3.316  1.00  0.00      A    H
ATOM   2515  HB2 SER A 183      -9.446  -5.257   2.122  1.00  0.00      A    H
ATOM   2516  OG  SER A 183      -8.898  -3.832   3.492  1.00  0.00      A    O
ATOM   2517  HG1 SER A 183      -9.331  -3.465   4.267  1.00  0.00      A    H
ATOM   2518  C   SER A 183     -11.383  -2.485   2.514  1.00  0.00      A    C
ATOM   2519  O   SER A 183     -11.934  -2.830   3.627  1.00  0.00      A    O
ATOM   2520  N   TRP A 184     -11.513  -1.280   2.014  1.00  0.00      A    N
ATOM   2521  HN  TRP A 184     -11.131  -0.999   1.137  1.00  0.00      A    H
ATOM   2522  CA  TRP A 184     -12.237  -0.177   2.695  1.00  0.00      A    C
ATOM   2523  HA  TRP A 184     -12.697  -0.564   3.593  1.00  0.00      A    H
ATOM   2524  CB  TRP A 184     -11.449   1.143   2.874  1.00  0.00      A    C
ATOM   2525  HB1 TRP A 184     -10.948   1.344   1.903  1.00  0.00      A    H
ATOM   2526  HB2 TRP A 184     -12.150   2.003   2.925  1.00  0.00      A    H
ATOM   2527  CG  TRP A 184     -10.554   1.301   4.126  1.00  0.00      A    C
ATOM   2528  CD1 TRP A 184     -10.661   0.557   5.295  1.00  0.00      A    C
ATOM   2529  HD1 TRP A 184     -11.528  -0.054   5.497  1.00  0.00      A    H
ATOM   2530  NE1 TRP A 184      -9.801   1.109   6.264  1.00  0.00      A    N
ATOM   2531  HE1 TRP A 184      -9.683   0.896   7.209  1.00  0.00      A    H
ATOM   2532  CE2 TRP A 184      -9.261   2.263   5.683  1.00  0.00      A    C
ATOM   2533  CD2 TRP A 184      -9.621   2.308   4.326  1.00  0.00      A    C
ATOM   2534  CE3 TRP A 184      -9.135   3.377   3.556  1.00  0.00      A    C
ATOM   2535  HE3 TRP A 184      -9.297   3.488   2.494  1.00  0.00      A    H
ATOM   2536  CZ3 TRP A 184      -8.272   4.324   4.150  1.00  0.00      A    C
ATOM   2537  HZ3 TRP A 184      -7.967   5.231   3.649  1.00  0.00      A    H
ATOM   2538  CZ2 TRP A 184      -8.450   3.215   6.297  1.00  0.00      A    C
ATOM   2539  HZ2 TRP A 184      -8.000   3.028   7.261  1.00  0.00      A    H
ATOM   2540  CH2 TRP A 184      -7.918   4.204   5.527  1.00  0.00      A    C
ATOM   2541  HH2 TRP A 184      -7.177   4.905   5.881  1.00  0.00      A    H
ATOM   2542  C   TRP A 184     -13.304   0.069   1.705  1.00  0.00      A    C
ATOM   2543  O   TRP A 184     -14.422  -0.346   1.889  1.00  0.00      A    O
ATOM   2544  N   GLY A 185     -12.930   0.766   0.660  1.00  0.00      A    N
ATOM   2545  HN  GLY A 185     -11.988   1.069   0.538  1.00  0.00      A    H
ATOM   2546  CA  GLY A 185     -13.920   1.094  -0.397  1.00  0.00      A    C
ATOM   2547  HA1 GLY A 185     -14.709   0.357  -0.358  1.00  0.00      A    H
ATOM   2548  HA2 GLY A 185     -14.397   2.051  -0.246  1.00  0.00      A    H
ATOM   2549  C   GLY A 185     -13.503   1.164  -1.894  1.00  0.00      A    C
ATOM   2550  O   GLY A 185     -12.431   0.838  -2.288  1.00  0.00      A    O
ATOM   2551  N   THR A 186     -14.456   1.657  -2.734  1.00  0.00      A    N
ATOM   2552  HN  THR A 186     -15.282   2.179  -2.534  1.00  0.00      A    H
ATOM   2553  CA  THR A 186     -14.267   1.603  -4.135  1.00  0.00      A    C
ATOM   2554  HA  THR A 186     -13.575   0.799  -4.338  1.00  0.00      A    H
ATOM   2555  CB  THR A 186     -15.545   1.207  -4.876  1.00  0.00      A    C
ATOM   2556  HB  THR A 186     -15.321   1.346  -5.955  1.00  0.00      A    H
ATOM   2557  OG1 THR A 186     -16.732   1.875  -4.473  1.00  0.00      A    O
ATOM   2558  HG1 THR A 186     -17.486   1.342  -4.735  1.00  0.00      A    H
ATOM   2559  CG2 THR A 186     -15.784  -0.354  -4.746  1.00  0.00      A    C
ATOM   2560 HG21 THR A 186     -14.890  -0.874  -5.152  1.00  0.00      A    H
ATOM   2561 HG22 THR A 186     -15.872  -0.602  -3.666  1.00  0.00      A    H
ATOM   2562 HG23 THR A 186     -16.725  -0.696  -5.229  1.00  0.00      A    H
ATOM   2563  C   THR A 186     -13.753   2.888  -4.740  1.00  0.00      A    C
ATOM   2564  O   THR A 186     -13.431   2.912  -5.912  1.00  0.00      A    O
ATOM   2565  N   SER A 187     -13.584   4.030  -3.917  1.00  0.00      A    N
ATOM   2566  HN  SER A 187     -13.518   3.923  -2.928  1.00  0.00      A    H
ATOM   2567  CA  SER A 187     -13.321   5.376  -4.222  1.00  0.00      A    C
ATOM   2568  HA  SER A 187     -13.631   5.465  -5.253  1.00  0.00      A    H
ATOM   2569  CB  SER A 187     -13.958   6.281  -3.214  1.00  0.00      A    C
ATOM   2570  HB1 SER A 187     -14.876   5.801  -2.811  1.00  0.00      A    H
ATOM   2571  HB2 SER A 187     -13.321   6.419  -2.314  1.00  0.00      A    H
ATOM   2572  OG  SER A 187     -14.241   7.554  -3.799  1.00  0.00      A    O
ATOM   2573  HG1 SER A 187     -15.133   7.509  -4.152  1.00  0.00      A    H
ATOM   2574  C   SER A 187     -11.813   5.558  -4.309  1.00  0.00      A    C
ATOM   2575  O   SER A 187     -11.335   6.531  -4.932  1.00  0.00      A    O
ATOM   2576  N   TRP A 188     -11.044   4.661  -3.696  1.00  0.00      A    N
ATOM   2577  HN  TRP A 188     -11.468   3.978  -3.106  1.00  0.00      A    H
ATOM   2578  CA  TRP A 188      -9.539   4.647  -3.614  1.00  0.00      A    C
ATOM   2579  HA  TRP A 188      -9.213   5.675  -3.653  1.00  0.00      A    H
ATOM   2580  CB  TRP A 188      -9.075   3.861  -2.361  1.00  0.00      A    C
ATOM   2581  HB1 TRP A 188      -9.565   4.082  -1.389  1.00  0.00      A    H
ATOM   2582  HB2 TRP A 188      -9.165   2.769  -2.544  1.00  0.00      A    H
ATOM   2583  CG  TRP A 188      -7.559   4.070  -1.983  1.00  0.00      A    C
ATOM   2584  CD1 TRP A 188      -6.742   4.952  -2.591  1.00  0.00      A    C
ATOM   2585  HD1 TRP A 188      -7.020   5.640  -3.375  1.00  0.00      A    H
ATOM   2586  NE1 TRP A 188      -5.530   5.068  -1.881  1.00  0.00      A    N
ATOM   2587  HE1 TRP A 188      -4.785   5.675  -2.049  1.00  0.00      A    H
ATOM   2588  CE2 TRP A 188      -5.648   4.333  -0.786  1.00  0.00      A    C
ATOM   2589  CD2 TRP A 188      -6.919   3.683  -0.713  1.00  0.00      A    C
ATOM   2590  CE3 TRP A 188      -7.284   2.877   0.315  1.00  0.00      A    C
ATOM   2591  HE3 TRP A 188      -8.225   2.349   0.298  1.00  0.00      A    H
ATOM   2592  CZ3 TRP A 188      -6.371   2.618   1.329  1.00  0.00      A    C
ATOM   2593  HZ3 TRP A 188      -6.611   1.962   2.153  1.00  0.00      A    H
ATOM   2594  CZ2 TRP A 188      -4.720   4.123   0.207  1.00  0.00      A    C
ATOM   2595  HZ2 TRP A 188      -3.680   4.385   0.075  1.00  0.00      A    H
ATOM   2596  CH2 TRP A 188      -5.095   3.237   1.281  1.00  0.00      A    C
ATOM   2597  HH2 TRP A 188      -4.347   3.034   2.033  1.00  0.00      A    H
ATOM   2598  C   TRP A 188      -9.019   4.034  -4.913  1.00  0.00      A    C
ATOM   2599  O   TRP A 188      -9.207   2.808  -5.069  1.00  0.00      A    O
ATOM   2600  N   GLY A 189      -8.364   4.766  -5.803  1.00  0.00      A    N
ATOM   2601  HN  GLY A 189      -8.357   5.755  -5.672  1.00  0.00      A    H
ATOM   2602  CA  GLY A 189      -8.007   4.082  -7.051  1.00  0.00      A    C
ATOM   2603  HA1 GLY A 189      -7.381   4.765  -7.606  1.00  0.00      A    H
ATOM   2604  HA2 GLY A 189      -7.656   3.080  -6.850  1.00  0.00      A    H
ATOM   2605  C   GLY A 189      -9.176   3.917  -8.067  1.00  0.00      A    C
ATOM   2606  O   GLY A 189     -10.199   4.632  -8.039  1.00  0.00      A    O
ATOM   2607  N   GLU A 190      -8.946   2.980  -9.065  1.00  0.00      A    N
ATOM   2608  HN  GLU A 190      -8.055   2.534  -9.107  1.00  0.00      A    H
ATOM   2609  CA  GLU A 190      -9.907   2.617 -10.003  1.00  0.00      A    C
ATOM   2610  HA  GLU A 190     -10.534   3.469 -10.223  1.00  0.00      A    H
ATOM   2611  CB  GLU A 190      -9.118   2.228 -11.353  1.00  0.00      A    C
ATOM   2612  HB1 GLU A 190      -9.894   1.800 -12.022  1.00  0.00      A    H
ATOM   2613  HB2 GLU A 190      -8.787   3.206 -11.766  1.00  0.00      A    H
ATOM   2614  CG  GLU A 190      -7.944   1.265 -11.312  1.00  0.00      A    C
ATOM   2615  HG1 GLU A 190      -7.130   1.596 -10.632  1.00  0.00      A    H
ATOM   2616  HG2 GLU A 190      -8.208   0.275 -10.882  1.00  0.00      A    H
ATOM   2617  CD  GLU A 190      -7.310   0.959 -12.665  1.00  0.00      A    C
ATOM   2618  OE1 GLU A 190      -7.469  -0.135 -13.229  1.00  0.00      A    O
ATOM   2619  OE2 GLU A 190      -6.542   1.812 -13.185  1.00  0.00      A    O
ATOM   2620  C   GLU A 190     -10.848   1.514  -9.551  1.00  0.00      A    C
ATOM   2621  O   GLU A 190     -10.670   0.334  -9.754  1.00  0.00      A    O
ATOM   2622  N   GLN A 191     -11.983   1.916  -8.980  1.00  0.00      A    N
ATOM   2623  HN  GLN A 191     -12.144   2.895  -8.883  1.00  0.00      A    H
ATOM   2624  CA  GLN A 191     -13.013   1.014  -8.378  1.00  0.00      A    C
ATOM   2625  HA  GLN A 191     -13.794   1.615  -7.938  1.00  0.00      A    H
ATOM   2626  CB  GLN A 191     -13.771   0.189  -9.456  1.00  0.00      A    C
ATOM   2627  HB1 GLN A 191     -13.227  -0.655  -9.932  1.00  0.00      A    H
ATOM   2628  HB2 GLN A 191     -14.713  -0.245  -9.057  1.00  0.00      A    H
ATOM   2629  CG  GLN A 191     -14.206   1.024 -10.645  1.00  0.00      A    C
ATOM   2630  HG1 GLN A 191     -14.633   2.006 -10.349  1.00  0.00      A    H
ATOM   2631  HG2 GLN A 191     -13.332   1.282 -11.279  1.00  0.00      A    H
ATOM   2632  CD  GLN A 191     -15.379   0.265 -11.401  1.00  0.00      A    C
ATOM   2633  OE1 GLN A 191     -15.748  -0.863 -11.033  1.00  0.00      A    O
ATOM   2634  NE2 GLN A 191     -15.981   0.783 -12.473  1.00  0.00      A    N
ATOM   2635 HE21 GLN A 191     -16.668   0.183 -12.883  1.00  0.00      A    H
ATOM   2636 HE22 GLN A 191     -15.565   1.549 -12.963  1.00  0.00      A    H
ATOM   2637  C   GLN A 191     -12.450   0.102  -7.355  1.00  0.00      A    C
ATOM   2638  O   GLN A 191     -12.801  -1.129  -7.294  1.00  0.00      A    O
ATOM   2639  N   GLY A 192     -11.518   0.680  -6.489  1.00  0.00      A    N
ATOM   2640  HN  GLY A 192     -11.254   1.639  -6.565  1.00  0.00      A    H
ATOM   2641  CA  GLY A 192     -10.802   0.001  -5.420  1.00  0.00      A    C
ATOM   2642  HA1 GLY A 192     -10.847   0.460  -4.444  1.00  0.00      A    H
ATOM   2643  HA2 GLY A 192     -11.350  -0.905  -5.207  1.00  0.00      A    H
ATOM   2644  C   GLY A 192      -9.408  -0.602  -5.539  1.00  0.00      A    C
ATOM   2645  O   GLY A 192      -8.851  -1.293  -4.697  1.00  0.00      A    O
ATOM   2646  N   TYR A 193      -8.809  -0.380  -6.717  1.00  0.00      A    N
ATOM   2647  HN  TYR A 193      -9.295   0.162  -7.398  1.00  0.00      A    H
ATOM   2648  CA  TYR A 193      -7.557  -1.035  -7.108  1.00  0.00      A    C
ATOM   2649  HA  TYR A 193      -7.164  -1.594  -6.272  1.00  0.00      A    H
ATOM   2650  CB  TYR A 193      -7.647  -2.013  -8.368  1.00  0.00      A    C
ATOM   2651  HB1 TYR A 193      -8.010  -1.535  -9.303  1.00  0.00      A    H
ATOM   2652  HB2 TYR A 193      -6.638  -2.448  -8.528  1.00  0.00      A    H
ATOM   2653  CG  TYR A 193      -8.622  -3.122  -8.079  1.00  0.00      A    C
ATOM   2654  CD1 TYR A 193     -10.019  -2.945  -8.335  1.00  0.00      A    C
ATOM   2655  HD1 TYR A 193     -10.450  -1.985  -8.576  1.00  0.00      A    H
ATOM   2656  CE1 TYR A 193     -10.960  -4.001  -8.252  1.00  0.00      A    C
ATOM   2657  HE1 TYR A 193     -12.013  -3.783  -8.352  1.00  0.00      A    H
ATOM   2658  CZ  TYR A 193     -10.466  -5.261  -8.042  1.00  0.00      A    C
ATOM   2659  OH  TYR A 193     -11.385  -6.292  -8.241  1.00  0.00      A    O
ATOM   2660  HH  TYR A 193     -12.269  -5.923  -8.300  1.00  0.00      A    H
ATOM   2661  CD2 TYR A 193      -8.171  -4.406  -7.862  1.00  0.00      A    C
ATOM   2662  HD2 TYR A 193      -7.124  -4.665  -7.929  1.00  0.00      A    H
ATOM   2663  CE2 TYR A 193      -9.073  -5.459  -7.816  1.00  0.00      A    C
ATOM   2664  HE2 TYR A 193      -8.670  -6.446  -7.638  1.00  0.00      A    H
ATOM   2665  C   TYR A 193      -6.478  -0.029  -7.435  1.00  0.00      A    C
ATOM   2666  O   TYR A 193      -6.678   1.017  -8.131  1.00  0.00      A    O
ATOM   2667  N   ILE A 194      -5.290  -0.302  -6.843  1.00  0.00      A    N
ATOM   2668  HN  ILE A 194      -5.252  -1.218  -6.453  1.00  0.00      A    H
ATOM   2669  CA  ILE A 194      -4.215   0.553  -6.794  1.00  0.00      A    C
ATOM   2670  HA  ILE A 194      -4.456   1.469  -7.312  1.00  0.00      A    H
ATOM   2671  CB  ILE A 194      -3.908   0.891  -5.285  1.00  0.00      A    C
ATOM   2672  HB  ILE A 194      -3.745  -0.152  -4.940  1.00  0.00      A    H
ATOM   2673  CG2 ILE A 194      -2.608   1.623  -5.020  1.00  0.00      A    C
ATOM   2674 HG21 ILE A 194      -1.800   1.319  -5.719  1.00  0.00      A    H
ATOM   2675 HG22 ILE A 194      -2.650   2.732  -4.976  1.00  0.00      A    H
ATOM   2676 HG23 ILE A 194      -2.205   1.313  -4.031  1.00  0.00      A    H
ATOM   2677  CG1 ILE A 194      -5.078   1.534  -4.466  1.00  0.00      A    C
ATOM   2678 HG11 ILE A 194      -5.130   2.635  -4.606  1.00  0.00      A    H
ATOM   2679 HG12 ILE A 194      -6.000   1.078  -4.885  1.00  0.00      A    H
ATOM   2680  CD  ILE A 194      -5.109   1.287  -2.925  1.00  0.00      A    C
ATOM   2681  HD1 ILE A 194      -4.393   1.904  -2.341  1.00  0.00      A    H
ATOM   2682  HD2 ILE A 194      -6.098   1.621  -2.544  1.00  0.00      A    H
ATOM   2683  HD3 ILE A 194      -4.999   0.205  -2.698  1.00  0.00      A    H
ATOM   2684  C   ILE A 194      -3.002  -0.136  -7.454  1.00  0.00      A    C
ATOM   2685  O   ILE A 194      -2.590  -1.245  -7.059  1.00  0.00      A    O
ATOM   2686  N   ARG A 195      -2.420   0.507  -8.468  1.00  0.00      A    N
ATOM   2687  HN  ARG A 195      -2.741   1.422  -8.701  1.00  0.00      A    H
ATOM   2688  CA  ARG A 195      -1.295   0.161  -9.302  1.00  0.00      A    C
ATOM   2689  HA  ARG A 195      -1.185  -0.910  -9.217  1.00  0.00      A    H
ATOM   2690  CB  ARG A 195      -1.501   0.660 -10.760  1.00  0.00      A    C
ATOM   2691  HB1 ARG A 195      -1.270   1.746 -10.716  1.00  0.00      A    H
ATOM   2692  HB2 ARG A 195      -0.757   0.208 -11.450  1.00  0.00      A    H
ATOM   2693  CG  ARG A 195      -2.888   0.448 -11.359  1.00  0.00      A    C
ATOM   2694  HG1 ARG A 195      -2.933  -0.662 -11.357  1.00  0.00      A    H
ATOM   2695  HG2 ARG A 195      -3.751   0.805 -10.757  1.00  0.00      A    H
ATOM   2696  CD  ARG A 195      -2.897   0.988 -12.759  1.00  0.00      A    C
ATOM   2697  HD1 ARG A 195      -2.710   2.071 -12.921  1.00  0.00      A    H
ATOM   2698  HD2 ARG A 195      -2.000   0.505 -13.202  1.00  0.00      A    H
ATOM   2699  NE  ARG A 195      -4.092   0.628 -13.485  1.00  0.00      A    N
ATOM   2700  HE  ARG A 195      -4.950   1.095 -13.272  1.00  0.00      A    H
ATOM   2701  CZ  ARG A 195      -4.141  -0.416 -14.355  1.00  0.00      A    C
ATOM   2702  NH1 ARG A 195      -3.045  -0.926 -14.927  1.00  0.00      A    N
ATOM   2703 HH11 ARG A 195      -2.290  -0.283 -15.053  1.00  0.00      A    H
ATOM   2704 HH12 ARG A 195      -3.010  -1.755 -15.485  1.00  0.00      A    H
ATOM   2705  NH2 ARG A 195      -5.263  -1.054 -14.595  1.00  0.00      A    N
ATOM   2706 HH21 ARG A 195      -6.085  -0.562 -14.309  1.00  0.00      A    H
ATOM   2707 HH22 ARG A 195      -5.318  -1.514 -15.481  1.00  0.00      A    H
ATOM   2708  C   ARG A 195      -0.049   0.900  -8.794  1.00  0.00      A    C
ATOM   2709  O   ARG A 195      -0.066   2.147  -8.731  1.00  0.00      A    O
ATOM   2710  N   MET A 196       1.018   0.246  -8.414  1.00  0.00      A    N
ATOM   2711  HN  MET A 196       1.007  -0.751  -8.427  1.00  0.00      A    H
ATOM   2712  CA  MET A 196       2.150   0.811  -7.734  1.00  0.00      A    C
ATOM   2713  HA  MET A 196       2.078   1.888  -7.764  1.00  0.00      A    H
ATOM   2714  CB  MET A 196       2.353   0.399  -6.344  1.00  0.00      A    C
ATOM   2715  HB1 MET A 196       2.482  -0.705  -6.344  1.00  0.00      A    H
ATOM   2716  HB2 MET A 196       3.285   0.735  -5.842  1.00  0.00      A    H
ATOM   2717  CG  MET A 196       1.180   0.841  -5.472  1.00  0.00      A    C
ATOM   2718  HG1 MET A 196       1.225   1.940  -5.314  1.00  0.00      A    H
ATOM   2719  HG2 MET A 196       0.255   0.499  -5.984  1.00  0.00      A    H
ATOM   2720  SD  MET A 196       1.130   0.090  -3.829  1.00  0.00      A    S
ATOM   2721  CE  MET A 196       2.092   1.478  -3.136  1.00  0.00      A    C
ATOM   2722  HE1 MET A 196       2.885   1.069  -2.473  1.00  0.00      A    H
ATOM   2723  HE2 MET A 196       2.541   2.212  -3.839  1.00  0.00      A    H
ATOM   2724  HE3 MET A 196       1.456   2.181  -2.557  1.00  0.00      A    H
ATOM   2725  C   MET A 196       3.432   0.474  -8.411  1.00  0.00      A    C
ATOM   2726  O   MET A 196       3.665  -0.582  -8.958  1.00  0.00      A    O
ATOM   2727  N   GLN A 197       4.455   1.418  -8.361  1.00  0.00      A    N
ATOM   2728  HN  GLN A 197       4.250   2.259  -7.866  1.00  0.00      A    H
ATOM   2729  CA  GLN A 197       5.727   1.253  -9.061  1.00  0.00      A    C
ATOM   2730  HA  GLN A 197       5.486   0.995 -10.082  1.00  0.00      A    H
ATOM   2731  CB  GLN A 197       6.455   2.564  -9.065  1.00  0.00      A    C
ATOM   2732  HB1 GLN A 197       5.792   3.399  -9.381  1.00  0.00      A    H
ATOM   2733  HB2 GLN A 197       6.557   2.803  -7.985  1.00  0.00      A    H
ATOM   2734  CG  GLN A 197       7.917   2.566  -9.632  1.00  0.00      A    C
ATOM   2735  HG1 GLN A 197       8.695   1.922  -9.170  1.00  0.00      A    H
ATOM   2736  HG2 GLN A 197       7.929   2.217 -10.687  1.00  0.00      A    H
ATOM   2737  CD  GLN A 197       8.540   3.970  -9.516  1.00  0.00      A    C
ATOM   2738  OE1 GLN A 197       8.391   4.679 -10.543  1.00  0.00      A    O
ATOM   2739  NE2 GLN A 197       9.152   4.407  -8.432  1.00  0.00      A    N
ATOM   2740 HE21 GLN A 197       9.755   5.199  -8.535  1.00  0.00      A    H
ATOM   2741 HE22 GLN A 197       9.167   3.883  -7.581  1.00  0.00      A    H
ATOM   2742  C   GLN A 197       6.609   0.167  -8.368  1.00  0.00      A    C
ATOM   2743  O   GLN A 197       6.802   0.114  -7.170  1.00  0.00      A    O
ATOM   2744  N   ARG A 198       7.153  -0.714  -9.159  1.00  0.00      A    N
ATOM   2745  HN  ARG A 198       7.093  -0.689 -10.154  1.00  0.00      A    H
ATOM   2746  CA  ARG A 198       8.134  -1.772  -8.759  1.00  0.00      A    C
ATOM   2747  HA  ARG A 198       8.337  -1.750  -7.698  1.00  0.00      A    H
ATOM   2748  CB  ARG A 198       7.638  -3.232  -9.159  1.00  0.00      A    C
ATOM   2749  HB1 ARG A 198       7.620  -3.157 -10.267  1.00  0.00      A    H
ATOM   2750  HB2 ARG A 198       8.470  -3.915  -8.885  1.00  0.00      A    H
ATOM   2751  CG  ARG A 198       6.273  -3.477  -8.439  1.00  0.00      A    C
ATOM   2752  HG1 ARG A 198       5.534  -2.750  -8.838  1.00  0.00      A    H
ATOM   2753  HG2 ARG A 198       5.988  -4.487  -8.806  1.00  0.00      A    H
ATOM   2754  CD  ARG A 198       6.467  -3.495  -6.909  1.00  0.00      A    C
ATOM   2755  HD1 ARG A 198       6.816  -2.538  -6.465  1.00  0.00      A    H
ATOM   2756  HD2 ARG A 198       5.534  -3.730  -6.353  1.00  0.00      A    H
ATOM   2757  NE  ARG A 198       7.554  -4.405  -6.513  1.00  0.00      A    N
ATOM   2758  HE  ARG A 198       8.479  -4.069  -6.690  1.00  0.00      A    H
ATOM   2759  CZ  ARG A 198       7.459  -5.768  -6.573  1.00  0.00      A    C
ATOM   2760  NH1 ARG A 198       6.356  -6.438  -6.330  1.00  0.00      A    N
ATOM   2761 HH11 ARG A 198       5.566  -5.875  -6.089  1.00  0.00      A    H
ATOM   2762 HH12 ARG A 198       6.549  -7.383  -6.064  1.00  0.00      A    H
ATOM   2763  NH2 ARG A 198       8.569  -6.440  -6.813  1.00  0.00      A    N
ATOM   2764 HH21 ARG A 198       9.473  -6.014  -6.857  1.00  0.00      A    H
ATOM   2765 HH22 ARG A 198       8.553  -7.419  -6.609  1.00  0.00      A    H
ATOM   2766  C   ARG A 198       9.509  -1.594  -9.505  1.00  0.00      A    C
ATOM   2767  O   ARG A 198       9.671  -0.725 -10.310  1.00  0.00      A    O
ATOM   2768  N   GLY A 199      10.488  -2.477  -9.274  1.00  0.00      A    N
ATOM   2769  HN  GLY A 199      10.500  -3.095  -8.491  1.00  0.00      A    H
ATOM   2770  CA  GLY A 199      11.807  -2.568  -9.997  1.00  0.00      A    C
ATOM   2771  HA1 GLY A 199      12.333  -3.468  -9.713  1.00  0.00      A    H
ATOM   2772  HA2 GLY A 199      11.669  -2.344 -11.044  1.00  0.00      A    H
ATOM   2773  C   GLY A 199      12.628  -1.428  -9.532  1.00  0.00      A    C
ATOM   2774  O   GLY A 199      13.526  -0.920 -10.245  1.00  0.00      A    O
ATOM   2775  N   ILE A 200      12.461  -1.027  -8.262  1.00  0.00      A    N
ATOM   2776  HN  ILE A 200      11.826  -1.428  -7.607  1.00  0.00      A    H
ATOM   2777  CA  ILE A 200      13.262   0.098  -7.714  1.00  0.00      A    C
ATOM   2778  HA  ILE A 200      13.390   0.749  -8.567  1.00  0.00      A    H
ATOM   2779  CB  ILE A 200      12.504   0.976  -6.745  1.00  0.00      A    C
ATOM   2780  HB  ILE A 200      13.142   1.841  -6.465  1.00  0.00      A    H
ATOM   2781  CG2 ILE A 200      11.217   1.560  -7.404  1.00  0.00      A    C
ATOM   2782 HG21 ILE A 200      10.424   0.785  -7.477  1.00  0.00      A    H
ATOM   2783 HG22 ILE A 200      10.759   2.386  -6.820  1.00  0.00      A    H
ATOM   2784 HG23 ILE A 200      11.385   1.767  -8.483  1.00  0.00      A    H
ATOM   2785  CG1 ILE A 200      12.285   0.275  -5.355  1.00  0.00      A    C
ATOM   2786 HG11 ILE A 200      11.593  -0.576  -5.531  1.00  0.00      A    H
ATOM   2787 HG12 ILE A 200      13.264  -0.089  -4.975  1.00  0.00      A    H
ATOM   2788  CD  ILE A 200      11.385   1.205  -4.493  1.00  0.00      A    C
ATOM   2789  HD1 ILE A 200      10.312   1.293  -4.767  1.00  0.00      A    H
ATOM   2790  HD2 ILE A 200      11.494   0.824  -3.455  1.00  0.00      A    H
ATOM   2791  HD3 ILE A 200      11.886   2.197  -4.510  1.00  0.00      A    H
ATOM   2792  C   ILE A 200      14.567  -0.306  -7.131  1.00  0.00      A    C
ATOM   2793  O   ILE A 200      15.398   0.495  -6.814  1.00  0.00      A    O
ATOM   2794  N   SER A 201      14.847  -1.620  -6.885  1.00  0.00      A    N
ATOM   2795  HN  SER A 201      14.220  -2.370  -7.079  1.00  0.00      A    H
ATOM   2796  CA  SER A 201      16.038  -2.137  -6.289  1.00  0.00      A    C
ATOM   2797  HA  SER A 201      15.957  -3.204  -6.433  1.00  0.00      A    H
ATOM   2798  CB  SER A 201      17.194  -1.724  -7.255  1.00  0.00      A    C
ATOM   2799  HB1 SER A 201      17.377  -0.629  -7.280  1.00  0.00      A    H
ATOM   2800  HB2 SER A 201      18.048  -2.325  -6.877  1.00  0.00      A    H
ATOM   2801  OG  SER A 201      16.947  -1.984  -8.651  1.00  0.00      A    O
ATOM   2802  HG1 SER A 201      17.784  -2.136  -9.095  1.00  0.00      A    H
ATOM   2803  C   SER A 201      16.399  -1.872  -4.871  1.00  0.00      A    C
ATOM   2804  O   SER A 201      17.140  -0.945  -4.560  1.00  0.00      A    O
ATOM   2805  N   ASP A 202      15.696  -2.503  -3.951  1.00  0.00      A    N
ATOM   2806  HN  ASP A 202      15.079  -3.240  -4.213  1.00  0.00      A    H
ATOM   2807  CA  ASP A 202      15.558  -2.054  -2.538  1.00  0.00      A    C
ATOM   2808  HA  ASP A 202      16.429  -1.464  -2.295  1.00  0.00      A    H
ATOM   2809  CB  ASP A 202      14.210  -1.331  -2.373  1.00  0.00      A    C
ATOM   2810  HB1 ASP A 202      14.089  -0.645  -3.238  1.00  0.00      A    H
ATOM   2811  HB2 ASP A 202      13.356  -2.039  -2.316  1.00  0.00      A    H
ATOM   2812  CG  ASP A 202      14.165  -0.405  -1.137  1.00  0.00      A    C
ATOM   2813  OD1 ASP A 202      13.381  -0.586  -0.188  1.00  0.00      A    O
ATOM   2814  OD2 ASP A 202      14.910   0.594  -1.165  1.00  0.00      A    O
ATOM   2815  C   ASP A 202      15.556  -3.255  -1.702  1.00  0.00      A    C
ATOM   2816  O   ASP A 202      14.948  -4.168  -2.109  1.00  0.00      A    O
ATOM   2817  N   PRO A 203      16.162  -3.268  -0.478  1.00  0.00      A    N
ATOM   2818  CD  PRO A 203      17.011  -2.223   0.045  1.00  0.00      A    C
ATOM   2819  HD1 PRO A 203      16.362  -1.328   0.159  1.00  0.00      A    H
ATOM   2820  HD2 PRO A 203      17.852  -2.009  -0.648  1.00  0.00      A    H
ATOM   2821  CA  PRO A 203      16.022  -4.407   0.430  1.00  0.00      A    C
ATOM   2822  HA  PRO A 203      16.274  -5.298  -0.126  1.00  0.00      A    H
ATOM   2823  CB  PRO A 203      17.022  -4.149   1.555  1.00  0.00      A    C
ATOM   2824  HB1 PRO A 203      16.525  -4.217   2.547  1.00  0.00      A    H
ATOM   2825  HB2 PRO A 203      17.815  -4.926   1.526  1.00  0.00      A    H
ATOM   2826  CG  PRO A 203      17.541  -2.742   1.374  1.00  0.00      A    C
ATOM   2827  HG1 PRO A 203      17.125  -2.086   2.168  1.00  0.00      A    H
ATOM   2828  HG2 PRO A 203      18.643  -2.721   1.513  1.00  0.00      A    H
ATOM   2829  C   PRO A 203      14.599  -4.638   0.884  1.00  0.00      A    C
ATOM   2830  O   PRO A 203      14.242  -5.712   1.365  1.00  0.00      A    O
ATOM   2831  N   GLN A 204      13.641  -3.703   0.747  1.00  0.00      A    N
ATOM   2832  HN  GLN A 204      13.918  -2.907   0.214  1.00  0.00      A    H
ATOM   2833  CA  GLN A 204      12.316  -3.766   1.261  1.00  0.00      A    C
ATOM   2834  HA  GLN A 204      12.164  -4.757   1.664  1.00  0.00      A    H
ATOM   2835  CB  GLN A 204      12.025  -2.759   2.379  1.00  0.00      A    C
ATOM   2836  HB1 GLN A 204      11.925  -1.721   1.997  1.00  0.00      A    H
ATOM   2837  HB2 GLN A 204      11.102  -3.091   2.902  1.00  0.00      A    H
ATOM   2838  CG  GLN A 204      13.175  -2.787   3.339  1.00  0.00      A    C
ATOM   2839  HG1 GLN A 204      13.350  -3.836   3.662  1.00  0.00      A    H
ATOM   2840  HG2 GLN A 204      14.094  -2.490   2.791  1.00  0.00      A    H
ATOM   2841  CD  GLN A 204      13.011  -2.015   4.655  1.00  0.00      A    C
ATOM   2842  OE1 GLN A 204      12.953  -2.502   5.767  1.00  0.00      A    O
ATOM   2843  NE2 GLN A 204      12.883  -0.694   4.459  1.00  0.00      A    N
ATOM   2844 HE21 GLN A 204      12.481  -0.160   5.202  1.00  0.00      A    H
ATOM   2845 HE22 GLN A 204      12.745  -0.371   3.523  1.00  0.00      A    H
ATOM   2846  C   GLN A 204      11.380  -3.516   0.063  1.00  0.00      A    C
ATOM   2847  O   GLN A 204      10.802  -4.496  -0.488  1.00  0.00      A    O
ATOM   2848  N   GLY A 205      11.231  -2.214  -0.357  1.00  0.00      A    N
ATOM   2849  HN  GLY A 205      11.803  -1.513   0.062  1.00  0.00      A    H
ATOM   2850  CA  GLY A 205      10.483  -1.846  -1.486  1.00  0.00      A    C
ATOM   2851  HA1 GLY A 205      11.171  -1.601  -2.282  1.00  0.00      A    H
ATOM   2852  HA2 GLY A 205       9.830  -2.641  -1.815  1.00  0.00      A    H
ATOM   2853  C   GLY A 205       9.572  -0.704  -1.120  1.00  0.00      A    C
ATOM   2854  O   GLY A 205       9.738  -0.060  -0.030  1.00  0.00      A    O
ATOM   2855  N   LEU A 206       8.492  -0.534  -1.882  1.00  0.00      A    N
ATOM   2856  HN  LEU A 206       8.291  -1.116  -2.666  1.00  0.00      A    H
ATOM   2857  CA  LEU A 206       7.548   0.549  -1.713  1.00  0.00      A    C
ATOM   2858  HA  LEU A 206       8.059   1.391  -1.269  1.00  0.00      A    H
ATOM   2859  CB  LEU A 206       6.955   0.947  -3.010  1.00  0.00      A    C
ATOM   2860  HB1 LEU A 206       7.756   1.159  -3.750  1.00  0.00      A    H
ATOM   2861  HB2 LEU A 206       6.330   0.169  -3.499  1.00  0.00      A    H
ATOM   2862  CG  LEU A 206       6.041   2.204  -3.025  1.00  0.00      A    C
ATOM   2863  HG  LEU A 206       5.172   2.135  -2.335  1.00  0.00      A    H
ATOM   2864  CD1 LEU A 206       6.753   3.544  -2.585  1.00  0.00      A    C
ATOM   2865 HD11 LEU A 206       7.752   3.661  -3.056  1.00  0.00      A    H
ATOM   2866 HD12 LEU A 206       6.112   4.434  -2.762  1.00  0.00      A    H
ATOM   2867 HD13 LEU A 206       7.005   3.423  -1.509  1.00  0.00      A    H
ATOM   2868  CD2 LEU A 206       5.442   2.481  -4.419  1.00  0.00      A    C
ATOM   2869 HD21 LEU A 206       4.794   3.368  -4.252  1.00  0.00      A    H
ATOM   2870 HD22 LEU A 206       6.181   2.842  -5.165  1.00  0.00      A    H
ATOM   2871 HD23 LEU A 206       4.896   1.611  -4.841  1.00  0.00      A    H
ATOM   2872  C   LEU A 206       6.482   0.202  -0.715  1.00  0.00      A    C
ATOM   2873  O   LEU A 206       5.784  -0.799  -0.936  1.00  0.00      A    O
ATOM   2874  N   CYS A 207       6.364   1.011   0.376  1.00  0.00      A    N
ATOM   2875  HN  CYS A 207       6.819   1.897   0.407  1.00  0.00      A    H
ATOM   2876  CA  CYS A 207       5.386   1.001   1.497  1.00  0.00      A    C
ATOM   2877  HA  CYS A 207       5.613   1.901   2.050  1.00  0.00      A    H
ATOM   2878  CB  CYS A 207       3.932   1.281   1.193  1.00  0.00      A    C
ATOM   2879  HB1 CYS A 207       3.488   0.359   0.762  1.00  0.00      A    H
ATOM   2880  HB2 CYS A 207       3.490   1.352   2.210  1.00  0.00      A    H
ATOM   2881  SG  CYS A 207       3.654   2.667   0.094  1.00  0.00      A    S
ATOM   2882  C   CYS A 207       5.526  -0.220   2.437  1.00  0.00      A    C
ATOM   2883  O   CYS A 207       5.543   0.043   3.675  1.00  0.00      A    O
ATOM   2884  N   GLY A 208       5.686  -1.492   1.898  1.00  0.00      A    N
ATOM   2885  HN  GLY A 208       5.905  -1.606   0.933  1.00  0.00      A    H
ATOM   2886  CA  GLY A 208       5.761  -2.619   2.785  1.00  0.00      A    C
ATOM   2887  HA1 GLY A 208       6.705  -2.560   3.306  1.00  0.00      A    H
ATOM   2888  HA2 GLY A 208       4.949  -2.637   3.496  1.00  0.00      A    H
ATOM   2889  C   GLY A 208       5.650  -3.850   1.999  1.00  0.00      A    C
ATOM   2890  O   GLY A 208       4.725  -4.629   2.217  1.00  0.00      A    O
ATOM   2891  N   ILE A 209       6.536  -4.007   1.004  1.00  0.00      A    N
ATOM   2892  HN  ILE A 209       7.242  -3.313   0.886  1.00  0.00      A    H
ATOM   2893  CA  ILE A 209       6.426  -5.212   0.121  1.00  0.00      A    C
ATOM   2894  HA  ILE A 209       5.398  -5.482  -0.067  1.00  0.00      A    H
ATOM   2895  CB  ILE A 209       7.052  -5.023  -1.259  1.00  0.00      A    C
ATOM   2896  HB  ILE A 209       8.078  -4.618  -1.123  1.00  0.00      A    H
ATOM   2897  CG2 ILE A 209       7.087  -6.281  -2.150  1.00  0.00      A    C
ATOM   2898 HG21 ILE A 209       6.106  -6.793  -2.250  1.00  0.00      A    H
ATOM   2899 HG22 ILE A 209       7.626  -6.070  -3.099  1.00  0.00      A    H
ATOM   2900 HG23 ILE A 209       7.695  -7.054  -1.632  1.00  0.00      A    H
ATOM   2901  CG1 ILE A 209       6.361  -3.834  -1.935  1.00  0.00      A    C
ATOM   2902 HG11 ILE A 209       5.326  -4.179  -2.145  1.00  0.00      A    H
ATOM   2903 HG12 ILE A 209       6.341  -2.894  -1.344  1.00  0.00      A    H
ATOM   2904  CD  ILE A 209       7.029  -3.430  -3.249  1.00  0.00      A    C
ATOM   2905  HD1 ILE A 209       7.019  -4.284  -3.960  1.00  0.00      A    H
ATOM   2906  HD2 ILE A 209       6.341  -2.670  -3.679  1.00  0.00      A    H
ATOM   2907  HD3 ILE A 209       8.070  -3.089  -3.065  1.00  0.00      A    H
ATOM   2908  C   ILE A 209       7.036  -6.373   0.874  1.00  0.00      A    C
ATOM   2909  O   ILE A 209       6.376  -7.345   1.254  1.00  0.00      A    O
ATOM   2910  N   ALA A 210       8.393  -6.354   1.132  1.00  0.00      A    N
ATOM   2911  HN  ALA A 210       8.967  -5.573   0.897  1.00  0.00      A    H
ATOM   2912  CA  ALA A 210       9.057  -7.530   1.745  1.00  0.00      A    C
ATOM   2913  HA  ALA A 210       8.557  -8.387   1.318  1.00  0.00      A    H
ATOM   2914  CB  ALA A 210      10.499  -7.646   1.259  1.00  0.00      A    C
ATOM   2915  HB1 ALA A 210      10.846  -8.683   1.454  1.00  0.00      A    H
ATOM   2916  HB2 ALA A 210      10.483  -7.567   0.151  1.00  0.00      A    H
ATOM   2917  HB3 ALA A 210      11.185  -6.874   1.668  1.00  0.00      A    H
ATOM   2918  C   ALA A 210       9.058  -7.433   3.271  1.00  0.00      A    C
ATOM   2919  O   ALA A 210      10.078  -7.548   3.950  1.00  0.00      A    O
ATOM   2920  N   MET A 211       7.909  -7.287   3.873  1.00  0.00      A    N
ATOM   2921  HN  MET A 211       7.122  -7.113   3.287  1.00  0.00      A    H
ATOM   2922  CA  MET A 211       7.742  -7.344   5.312  1.00  0.00      A    C
ATOM   2923  HA  MET A 211       8.716  -7.378   5.776  1.00  0.00      A    H
ATOM   2924  CB  MET A 211       7.087  -6.086   5.901  1.00  0.00      A    C
ATOM   2925  HB1 MET A 211       6.260  -5.743   5.244  1.00  0.00      A    H
ATOM   2926  HB2 MET A 211       6.672  -6.317   6.905  1.00  0.00      A    H
ATOM   2927  CG  MET A 211       8.184  -5.003   6.123  1.00  0.00      A    C
ATOM   2928  HG1 MET A 211       7.935  -4.367   6.999  1.00  0.00      A    H
ATOM   2929  HG2 MET A 211       9.066  -5.598   6.445  1.00  0.00      A    H
ATOM   2930  SD  MET A 211       8.448  -3.965   4.643  1.00  0.00      A    S
ATOM   2931  CE  MET A 211       9.281  -2.605   5.503  1.00  0.00      A    C
ATOM   2932  HE1 MET A 211      10.156  -3.047   6.025  1.00  0.00      A    H
ATOM   2933  HE2 MET A 211       9.726  -1.932   4.739  1.00  0.00      A    H
ATOM   2934  HE3 MET A 211       8.592  -2.017   6.148  1.00  0.00      A    H
ATOM   2935  C   MET A 211       6.956  -8.628   5.699  1.00  0.00      A    C
ATOM   2936  O   MET A 211       7.602  -9.560   6.165  1.00  0.00      A    O
ATOM   2937  N   ASP A 212       5.705  -8.724   5.375  1.00  0.00      A    N
ATOM   2938  HN  ASP A 212       5.249  -7.986   4.884  1.00  0.00      A    H
ATOM   2939  CA  ASP A 212       4.983  -9.933   5.483  1.00  0.00      A    C
ATOM   2940  HA  ASP A 212       5.641 -10.763   5.692  1.00  0.00      A    H
ATOM   2941  CB  ASP A 212       4.024  -9.903   6.675  1.00  0.00      A    C
ATOM   2942  HB1 ASP A 212       3.677  -8.871   6.897  1.00  0.00      A    H
ATOM   2943  HB2 ASP A 212       3.177 -10.605   6.520  1.00  0.00      A    H
ATOM   2944  CG  ASP A 212       4.735 -10.317   7.934  1.00  0.00      A    C
ATOM   2945  OD1 ASP A 212       4.893  -9.499   8.859  1.00  0.00      A    O
ATOM   2946  OD2 ASP A 212       5.086 -11.526   8.099  1.00  0.00      A    O
ATOM   2947  C   ASP A 212       4.186 -10.272   4.251  1.00  0.00      A    C
ATOM   2948  O   ASP A 212       2.994 -10.139   4.271  1.00  0.00      A    O
ATOM   2949  N   PRO A 213       4.713 -10.720   3.084  1.00  0.00      A    N
ATOM   2950  CD  PRO A 213       6.138 -10.839   2.827  1.00  0.00      A    C
ATOM   2951  HD1 PRO A 213       6.490 -11.810   3.235  1.00  0.00      A    H
ATOM   2952  HD2 PRO A 213       6.559  -9.924   3.297  1.00  0.00      A    H
ATOM   2953  CA  PRO A 213       3.949 -11.071   1.890  1.00  0.00      A    C
ATOM   2954  HA  PRO A 213       3.017 -10.540   1.767  1.00  0.00      A    H
ATOM   2955  CB  PRO A 213       4.857 -10.747   0.731  1.00  0.00      A    C
ATOM   2956  HB1 PRO A 213       4.985 -11.453  -0.118  1.00  0.00      A    H
ATOM   2957  HB2 PRO A 213       4.577  -9.709   0.449  1.00  0.00      A    H
ATOM   2958  CG  PRO A 213       6.273 -10.899   1.304  1.00  0.00      A    C
ATOM   2959  HG1 PRO A 213       6.688 -11.869   0.956  1.00  0.00      A    H
ATOM   2960  HG2 PRO A 213       6.832 -10.060   0.838  1.00  0.00      A    H
ATOM   2961  C   PRO A 213       3.553 -12.593   2.048  1.00  0.00      A    C
ATOM   2962  O   PRO A 213       4.317 -13.541   1.782  1.00  0.00      A    O
ATOM   2963  N   SER A 214       2.292 -12.870   2.368  1.00  0.00      A    N
ATOM   2964  HN  SER A 214       1.669 -12.097   2.457  1.00  0.00      A    H
ATOM   2965  CA  SER A 214       1.815 -14.277   2.414  1.00  0.00      A    C
ATOM   2966  HA  SER A 214       2.591 -14.952   2.082  1.00  0.00      A    H
ATOM   2967  CB  SER A 214       1.405 -14.674   3.786  1.00  0.00      A    C
ATOM   2968  HB1 SER A 214       0.997 -15.707   3.823  1.00  0.00      A    H
ATOM   2969  HB2 SER A 214       2.297 -14.542   4.435  1.00  0.00      A    H
ATOM   2970  OG  SER A 214       0.370 -13.863   4.366  1.00  0.00      A    O
ATOM   2971  HG1 SER A 214       0.601 -14.004   5.288  1.00  0.00      A    H
ATOM   2972  C   SER A 214       0.662 -14.628   1.434  1.00  0.00      A    C
ATOM   2973  O   SER A 214      -0.085 -13.815   0.880  1.00  0.00      A    O
ATOM   2974  N   TYR A 215       0.511 -15.959   1.226  1.00  0.00      A    N
ATOM   2975  HN  TYR A 215       1.114 -16.659   1.602  1.00  0.00      A    H
ATOM   2976  CA  TYR A 215      -0.457 -16.472   0.262  1.00  0.00      A    C
ATOM   2977  HA  TYR A 215      -1.199 -15.689   0.195  1.00  0.00      A    H
ATOM   2978  CB  TYR A 215       0.151 -16.825  -1.148  1.00  0.00      A    C
ATOM   2979  HB1 TYR A 215      -0.605 -17.287  -1.818  1.00  0.00      A    H
ATOM   2980  HB2 TYR A 215       0.524 -15.881  -1.600  1.00  0.00      A    H
ATOM   2981  CG  TYR A 215       1.359 -17.768  -1.024  1.00  0.00      A    C
ATOM   2982  CD1 TYR A 215       1.187 -19.099  -1.354  1.00  0.00      A    C
ATOM   2983  HD1 TYR A 215       0.185 -19.451  -1.552  1.00  0.00      A    H
ATOM   2984  CE1 TYR A 215       2.311 -19.918  -1.371  1.00  0.00      A    C
ATOM   2985  HE1 TYR A 215       2.161 -20.902  -1.789  1.00  0.00      A    H
ATOM   2986  CZ  TYR A 215       3.587 -19.459  -1.031  1.00  0.00      A    C
ATOM   2987  OH  TYR A 215       4.794 -20.283  -1.145  1.00  0.00      A    O
ATOM   2988  HH  TYR A 215       4.554 -21.194  -1.332  1.00  0.00      A    H
ATOM   2989  CD2 TYR A 215       2.597 -17.264  -0.784  1.00  0.00      A    C
ATOM   2990  HD2 TYR A 215       2.710 -16.205  -0.607  1.00  0.00      A    H
ATOM   2991  CE2 TYR A 215       3.689 -18.115  -0.669  1.00  0.00      A    C
ATOM   2992  HE2 TYR A 215       4.711 -17.796  -0.525  1.00  0.00      A    H
ATOM   2993  C   TYR A 215      -1.212 -17.773   0.753  1.00  0.00      A    C
ATOM   2994  O   TYR A 215      -0.583 -18.649   1.330  1.00  0.00      A    O
ATOM   2995  N   PRO A 216      -2.537 -17.933   0.546  1.00  0.00      A    N
ATOM   2996  CD  PRO A 216      -3.545 -16.949   0.014  1.00  0.00      A    C
ATOM   2997  HD1 PRO A 216      -3.239 -16.395  -0.899  1.00  0.00      A    H
ATOM   2998  HD2 PRO A 216      -3.857 -16.143   0.710  1.00  0.00      A    H
ATOM   2999  CA  PRO A 216      -3.158 -19.225   0.883  1.00  0.00      A    C
ATOM   3000  HA  PRO A 216      -2.886 -19.426   1.909  1.00  0.00      A    H
ATOM   3001  CB  PRO A 216      -4.668 -19.036   0.603  1.00  0.00      A    C
ATOM   3002  HB1 PRO A 216      -5.060 -19.870  -0.017  1.00  0.00      A    H
ATOM   3003  HB2 PRO A 216      -5.101 -18.794   1.597  1.00  0.00      A    H
ATOM   3004  CG  PRO A 216      -4.758 -17.819  -0.254  1.00  0.00      A    C
ATOM   3005  HG1 PRO A 216      -4.662 -18.089  -1.328  1.00  0.00      A    H
ATOM   3006  HG2 PRO A 216      -5.758 -17.336  -0.242  1.00  0.00      A    H
ATOM   3007  C   PRO A 216      -2.665 -20.326  -0.130  1.00  0.00      A    C
ATOM   3008  O   PRO A 216      -2.182 -19.994  -1.206  1.00  0.00      A    O
ATOM   3009  N   ILE A 217      -2.742 -21.605   0.236  1.00  0.00      A    N
ATOM   3010  HN  ILE A 217      -3.064 -21.904   1.132  1.00  0.00      A    H
ATOM   3011  CA  ILE A 217      -2.430 -22.676  -0.692  1.00  0.00      A    C
ATOM   3012  HA  ILE A 217      -2.259 -22.212  -1.653  1.00  0.00      A    H
ATOM   3013  CB  ILE A 217      -1.184 -23.515  -0.332  1.00  0.00      A    C
ATOM   3014  HB  ILE A 217      -1.441 -23.959   0.654  1.00  0.00      A    H
ATOM   3015  CG2 ILE A 217      -1.130 -24.714  -1.275  1.00  0.00      A    C
ATOM   3016 HG21 ILE A 217      -1.096 -24.376  -2.332  1.00  0.00      A    H
ATOM   3017 HG22 ILE A 217      -0.161 -25.249  -1.173  1.00  0.00      A    H
ATOM   3018 HG23 ILE A 217      -1.948 -25.460  -1.178  1.00  0.00      A    H
ATOM   3019  CG1 ILE A 217       0.099 -22.599  -0.375  1.00  0.00      A    C
ATOM   3020 HG11 ILE A 217       0.146 -22.124  -1.378  1.00  0.00      A    H
ATOM   3021 HG12 ILE A 217       0.047 -21.877   0.469  1.00  0.00      A    H
ATOM   3022  CD  ILE A 217       1.339 -23.396  -0.056  1.00  0.00      A    C
ATOM   3023  HD1 ILE A 217       2.126 -22.631   0.115  1.00  0.00      A    H
ATOM   3024  HD2 ILE A 217       1.045 -23.893   0.893  1.00  0.00      A    H
ATOM   3025  HD3 ILE A 217       1.669 -24.093  -0.855  1.00  0.00      A    H
ATOM   3026  C   ILE A 217      -3.651 -23.588  -0.795  1.00  0.00      A    C
ATOM   3027  O   ILE A 217      -4.065 -23.957   0.320  1.00  0.00      A    O
ATOM   3028  N   ALA A 218      -4.282 -23.883  -1.963  1.00  0.00      A    N
ATOM   3029  HN  ALA A 218      -3.802 -23.640  -2.803  1.00  0.00      A    H
ATOM   3030  CA  ALA A 218      -5.700 -24.425  -1.938  1.00  0.00      A    C
ATOM   3031  HA  ALA A 218      -6.205 -24.123  -1.033  1.00  0.00      A    H
ATOM   3032  CB  ALA A 218      -6.431 -23.647  -2.996  1.00  0.00      A    C
ATOM   3033  HB1 ALA A 218      -6.711 -22.628  -2.654  1.00  0.00      A    H
ATOM   3034  HB2 ALA A 218      -5.784 -23.452  -3.878  1.00  0.00      A    H
ATOM   3035  HB3 ALA A 218      -7.342 -24.229  -3.254  1.00  0.00      A    H
ATOM   3036  C   ALA A 218      -5.763 -25.954  -2.132  1.00  0.00      A    C
ATOM   3037  OT1 ALA A 218      -4.734 -26.673  -2.307  1.00  0.00      A    O
ATOM   3038  OT2 ALA A 218      -6.879 -26.464  -2.145  1.00  0.00      A    O
END
