# Supplementary material for: Sequence comparison, molecular modeling, and network analysis predict structural diversity in cysteine proteases from the Cape sundew, Drosera capensis
Source: Comput Struct Biotechnol J. 2016 Jun 14;14:271–82. doi: 10.1016/j.csbj.2016.05.003 (PMC4949590; doi:10.1016/j.csbj.2016.05.003)
Supplement: Supplementary file 4 [file mmc4.zip › Rosetta_mature/DCAP_3370_mature_m1.pdb]

CRYST1   54.048   48.274   51.381  90.00  90.00  90.00 P 1           1
ATOM      1  N   LEU A   1     -11.139 -27.384 -68.966  1.00  0.00      A    N
ATOM      2  HT1 LEU A   1     -11.635 -26.679 -69.549  1.00  0.00      A    H
ATOM      3  HT2 LEU A   1     -10.805 -28.126 -69.614  1.00  0.00      A    H
ATOM      4  HT3 LEU A   1     -10.330 -26.986 -68.448  1.00  0.00      A    H
ATOM      5  CA  LEU A   1     -11.999 -28.158 -68.004  1.00  0.00      A    C
ATOM      6  HA  LEU A   1     -12.764 -28.672 -68.566  1.00  0.00      A    H
ATOM      7  CB  LEU A   1     -11.110 -29.214 -67.231  1.00  0.00      A    C
ATOM      8  HB1 LEU A   1     -10.251 -28.715 -66.733  1.00  0.00      A    H
ATOM      9  HB2 LEU A   1     -11.813 -29.615 -66.470  1.00  0.00      A    H
ATOM     10  CG  LEU A   1     -10.409 -30.258 -68.109  1.00  0.00      A    C
ATOM     11  HG  LEU A   1      -9.920 -29.813 -69.002  1.00  0.00      A    H
ATOM     12  CD1 LEU A   1      -9.333 -31.085 -67.384  1.00  0.00      A    C
ATOM     13 HD11 LEU A   1      -8.735 -30.607 -66.579  1.00  0.00      A    H
ATOM     14 HD12 LEU A   1      -9.754 -31.919 -66.783  1.00  0.00      A    H
ATOM     15 HD13 LEU A   1      -8.688 -31.587 -68.138  1.00  0.00      A    H
ATOM     16  CD2 LEU A   1     -11.470 -31.261 -68.587  1.00  0.00      A    C
ATOM     17 HD21 LEU A   1     -11.951 -31.832 -67.765  1.00  0.00      A    H
ATOM     18 HD22 LEU A   1     -12.265 -30.674 -69.096  1.00  0.00      A    H
ATOM     19 HD23 LEU A   1     -11.019 -32.020 -69.261  1.00  0.00      A    H
ATOM     20  C   LEU A   1     -12.663 -27.222 -67.017  1.00  0.00      A    C
ATOM     21  O   LEU A   1     -12.014 -26.189 -66.738  1.00  0.00      A    O
ATOM     22  N   PRO A   2     -13.905 -27.392 -66.627  1.00  0.00      A    N
ATOM     23  CD  PRO A   2     -14.639 -28.567 -67.024  1.00  0.00      A    C
ATOM     24  HD1 PRO A   2     -13.978 -29.457 -66.968  1.00  0.00      A    H
ATOM     25  HD2 PRO A   2     -15.091 -28.474 -68.034  1.00  0.00      A    H
ATOM     26  CA  PRO A   2     -14.605 -26.709 -65.609  1.00  0.00      A    C
ATOM     27  HA  PRO A   2     -14.573 -25.666 -65.887  1.00  0.00      A    H
ATOM     28  CB  PRO A   2     -16.036 -27.261 -65.687  1.00  0.00      A    C
ATOM     29  HB1 PRO A   2     -16.667 -27.191 -64.775  1.00  0.00      A    H
ATOM     30  HB2 PRO A   2     -16.550 -26.790 -66.552  1.00  0.00      A    H
ATOM     31  CG  PRO A   2     -15.848 -28.692 -65.966  1.00  0.00      A    C
ATOM     32  HG1 PRO A   2     -15.623 -29.303 -65.066  1.00  0.00      A    H
ATOM     33  HG2 PRO A   2     -16.753 -29.054 -66.500  1.00  0.00      A    H
ATOM     34  C   PRO A   2     -13.958 -26.866 -64.234  1.00  0.00      A    C
ATOM     35  O   PRO A   2     -13.214 -27.778 -64.018  1.00  0.00      A    O
ATOM     36  N   LYS A   3     -14.226 -25.964 -63.271  1.00  0.00      A    N
ATOM     37  HN  LYS A   3     -14.792 -25.157 -63.418  1.00  0.00      A    H
ATOM     38  CA  LYS A   3     -13.634 -26.112 -61.953  1.00  0.00      A    C
ATOM     39  HA  LYS A   3     -12.805 -26.798 -62.049  1.00  0.00      A    H
ATOM     40  CB  LYS A   3     -13.157 -24.774 -61.481  1.00  0.00      A    C
ATOM     41  HB1 LYS A   3     -14.026 -24.108 -61.293  1.00  0.00      A    H
ATOM     42  HB2 LYS A   3     -12.525 -24.875 -60.573  1.00  0.00      A    H
ATOM     43  CG  LYS A   3     -12.175 -24.039 -62.441  1.00  0.00      A    C
ATOM     44  HG1 LYS A   3     -12.651 -23.759 -63.405  1.00  0.00      A    H
ATOM     45  HG2 LYS A   3     -11.828 -23.114 -61.933  1.00  0.00      A    H
ATOM     46  CD  LYS A   3     -10.920 -24.916 -62.872  1.00  0.00      A    C
ATOM     47  HD1 LYS A   3     -10.381 -25.103 -61.918  1.00  0.00      A    H
ATOM     48  HD2 LYS A   3     -11.301 -25.851 -63.334  1.00  0.00      A    H
ATOM     49  CE  LYS A   3     -10.004 -24.345 -63.894  1.00  0.00      A    C
ATOM     50  HE1 LYS A   3      -9.240 -25.096 -64.188  1.00  0.00      A    H
ATOM     51  HE2 LYS A   3     -10.540 -23.972 -64.792  1.00  0.00      A    H
ATOM     52  NZ  LYS A   3      -9.216 -23.240 -63.342  1.00  0.00      A    N
ATOM     53  HZ1 LYS A   3      -8.422 -23.021 -63.977  1.00  0.00      A    H
ATOM     54  HZ2 LYS A   3      -9.830 -22.418 -63.175  1.00  0.00      A    H
ATOM     55  HZ3 LYS A   3      -8.947 -23.500 -62.371  1.00  0.00      A    H
ATOM     56  C   LYS A   3     -14.675 -26.706 -61.006  1.00  0.00      A    C
ATOM     57  O   LYS A   3     -15.771 -27.064 -61.445  1.00  0.00      A    O
ATOM     58  N   ASP A   4     -14.496 -26.773 -59.677  1.00  0.00      A    N
ATOM     59  HN  ASP A   4     -13.629 -26.425 -59.331  1.00  0.00      A    H
ATOM     60  CA  ASP A   4     -15.477 -27.333 -58.740  1.00  0.00      A    C
ATOM     61  HA  ASP A   4     -15.869 -28.237 -59.182  1.00  0.00      A    H
ATOM     62  CB  ASP A   4     -14.712 -27.628 -57.417  1.00  0.00      A    C
ATOM     63  HB1 ASP A   4     -13.885 -26.891 -57.328  1.00  0.00      A    H
ATOM     64  HB2 ASP A   4     -15.370 -27.399 -56.552  1.00  0.00      A    H
ATOM     65  CG  ASP A   4     -14.257 -29.090 -57.375  1.00  0.00      A    C
ATOM     66  OD1 ASP A   4     -15.137 -29.862 -56.994  1.00  0.00      A    O
ATOM     67  OD2 ASP A   4     -13.148 -29.413 -57.760  1.00  0.00      A    O
ATOM     68  C   ASP A   4     -16.592 -26.369 -58.424  1.00  0.00      A    C
ATOM     69  O   ASP A   4     -16.443 -25.190 -58.074  1.00  0.00      A    O
ATOM     70  N   PHE A   5     -17.904 -26.862 -58.481  1.00  0.00      A    N
ATOM     71  HN  PHE A   5     -18.107 -27.838 -58.447  1.00  0.00      A    H
ATOM     72  CA  PHE A   5     -19.029 -26.148 -57.980  1.00  0.00      A    C
ATOM     73  HA  PHE A   5     -18.859 -25.181 -58.429  1.00  0.00      A    H
ATOM     74  CB  PHE A   5     -20.361 -26.618 -58.481  1.00  0.00      A    C
ATOM     75  HB1 PHE A   5     -20.636 -27.681 -58.309  1.00  0.00      A    H
ATOM     76  HB2 PHE A   5     -21.206 -26.024 -58.073  1.00  0.00      A    H
ATOM     77  CG  PHE A   5     -20.442 -26.547 -59.971  1.00  0.00      A    C
ATOM     78  CD1 PHE A   5     -20.764 -25.317 -60.666  1.00  0.00      A    C
ATOM     79  HD1 PHE A   5     -21.040 -24.372 -60.224  1.00  0.00      A    H
ATOM     80  CE1 PHE A   5     -20.891 -25.357 -62.068  1.00  0.00      A    C
ATOM     81  HE1 PHE A   5     -21.150 -24.506 -62.681  1.00  0.00      A    H
ATOM     82  CZ  PHE A   5     -20.471 -26.506 -62.788  1.00  0.00      A    C
ATOM     83  HZ  PHE A   5     -20.316 -26.369 -63.848  1.00  0.00      A    H
ATOM     84  CD2 PHE A   5     -20.172 -27.701 -60.725  1.00  0.00      A    C
ATOM     85  HD2 PHE A   5     -19.791 -28.597 -60.257  1.00  0.00      A    H
ATOM     86  CE2 PHE A   5     -20.045 -27.648 -62.132  1.00  0.00      A    C
ATOM     87  HE2 PHE A   5     -19.554 -28.446 -62.668  1.00  0.00      A    H
ATOM     88  C   PHE A   5     -19.205 -25.991 -56.393  1.00  0.00      A    C
ATOM     89  O   PHE A   5     -18.711 -26.807 -55.588  1.00  0.00      A    O
ATOM     90  N   ASP A   6     -19.823 -24.967 -55.899  1.00  0.00      A    N
ATOM     91  HN  ASP A   6     -20.189 -24.193 -56.410  1.00  0.00      A    H
ATOM     92  CA  ASP A   6     -19.763 -24.737 -54.482  1.00  0.00      A    C
ATOM     93  HA  ASP A   6     -18.838 -25.091 -54.051  1.00  0.00      A    H
ATOM     94  CB  ASP A   6     -19.772 -23.161 -54.242  1.00  0.00      A    C
ATOM     95  HB1 ASP A   6     -19.166 -22.672 -55.035  1.00  0.00      A    H
ATOM     96  HB2 ASP A   6     -20.789 -22.725 -54.339  1.00  0.00      A    H
ATOM     97  CG  ASP A   6     -19.304 -22.719 -52.851  1.00  0.00      A    C
ATOM     98  OD1 ASP A   6     -19.197 -21.513 -52.640  1.00  0.00      A    O
ATOM     99  OD2 ASP A   6     -19.097 -23.581 -51.957  1.00  0.00      A    O
ATOM    100  C   ASP A   6     -21.001 -25.300 -53.690  1.00  0.00      A    C
ATOM    101  O   ASP A   6     -22.114 -24.798 -53.838  1.00  0.00      A    O
ATOM    102  N   TRP A   7     -20.778 -26.265 -52.810  1.00  0.00      A    N
ATOM    103  HN  TRP A   7     -19.811 -26.485 -52.710  1.00  0.00      A    H
ATOM    104  CA  TRP A   7     -21.810 -26.965 -51.994  1.00  0.00      A    C
ATOM    105  HA  TRP A   7     -22.445 -27.629 -52.561  1.00  0.00      A    H
ATOM    106  CB  TRP A   7     -21.114 -27.865 -50.893  1.00  0.00      A    C
ATOM    107  HB1 TRP A   7     -20.476 -27.346 -50.146  1.00  0.00      A    H
ATOM    108  HB2 TRP A   7     -21.939 -28.305 -50.293  1.00  0.00      A    H
ATOM    109  CG  TRP A   7     -20.425 -29.048 -51.509  1.00  0.00      A    C
ATOM    110  CD1 TRP A   7     -19.070 -29.209 -51.730  1.00  0.00      A    C
ATOM    111  HD1 TRP A   7     -18.344 -28.418 -51.846  1.00  0.00      A    H
ATOM    112  NE1 TRP A   7     -18.836 -30.541 -52.060  1.00  0.00      A    N
ATOM    113  HE1 TRP A   7     -17.963 -30.977 -52.022  1.00  0.00      A    H
ATOM    114  CE2 TRP A   7     -19.918 -31.250 -52.120  1.00  0.00      A    C
ATOM    115  CD2 TRP A   7     -21.005 -30.360 -51.748  1.00  0.00      A    C
ATOM    116  CE3 TRP A   7     -22.297 -30.804 -51.655  1.00  0.00      A    C
ATOM    117  HE3 TRP A   7     -23.055 -30.177 -51.209  1.00  0.00      A    H
ATOM    118  CZ3 TRP A   7     -22.557 -32.179 -52.049  1.00  0.00      A    C
ATOM    119  HZ3 TRP A   7     -23.608 -32.423 -51.999  1.00  0.00      A    H
ATOM    120  CZ2 TRP A   7     -20.126 -32.609 -52.258  1.00  0.00      A    C
ATOM    121  HZ2 TRP A   7     -19.235 -33.219 -52.220  1.00  0.00      A    H
ATOM    122  CH2 TRP A   7     -21.491 -33.135 -52.243  1.00  0.00      A    C
ATOM    123  HH2 TRP A   7     -21.772 -34.160 -52.436  1.00  0.00      A    H
ATOM    124  C   TRP A   7     -22.660 -26.122 -51.131  1.00  0.00      A    C
ATOM    125  O   TRP A   7     -23.856 -26.378 -50.940  1.00  0.00      A    O
ATOM    126  N   ARG A   8     -22.042 -24.966 -50.652  1.00  0.00      A    N
ATOM    127  HN  ARG A   8     -21.071 -24.769 -50.766  1.00  0.00      A    H
ATOM    128  CA  ARG A   8     -22.620 -23.894 -49.866  1.00  0.00      A    C
ATOM    129  HA  ARG A   8     -23.075 -24.414 -49.036  1.00  0.00      A    H
ATOM    130  CB  ARG A   8     -21.492 -22.873 -49.381  1.00  0.00      A    C
ATOM    131  HB1 ARG A   8     -21.053 -22.343 -50.253  1.00  0.00      A    H
ATOM    132  HB2 ARG A   8     -21.988 -22.116 -48.737  1.00  0.00      A    H
ATOM    133  CG  ARG A   8     -20.310 -23.610 -48.605  1.00  0.00      A    C
ATOM    134  HG1 ARG A   8     -20.719 -24.142 -47.719  1.00  0.00      A    H
ATOM    135  HG2 ARG A   8     -19.864 -24.343 -49.310  1.00  0.00      A    H
ATOM    136  CD  ARG A   8     -19.208 -22.650 -48.070  1.00  0.00      A    C
ATOM    137  HD1 ARG A   8     -19.502 -21.696 -47.581  1.00  0.00      A    H
ATOM    138  HD2 ARG A   8     -18.477 -23.125 -47.382  1.00  0.00      A    H
ATOM    139  NE  ARG A   8     -18.405 -22.385 -49.297  1.00  0.00      A    N
ATOM    140  HE  ARG A   8     -18.744 -22.811 -50.136  1.00  0.00      A    H
ATOM    141  CZ  ARG A   8     -17.643 -21.277 -49.435  1.00  0.00      A    C
ATOM    142  NH1 ARG A   8     -17.009 -20.681 -48.493  1.00  0.00      A    N
ATOM    143 HH11 ARG A   8     -17.153 -21.037 -47.569  1.00  0.00      A    H
ATOM    144 HH12 ARG A   8     -16.492 -19.849 -48.696  1.00  0.00      A    H
ATOM    145  NH2 ARG A   8     -17.296 -20.854 -50.645  1.00  0.00      A    N
ATOM    146 HH21 ARG A   8     -17.795 -21.206 -51.437  1.00  0.00      A    H
ATOM    147 HH22 ARG A   8     -16.514 -20.235 -50.720  1.00  0.00      A    H
ATOM    148  C   ARG A   8     -23.837 -23.179 -50.489  1.00  0.00      A    C
ATOM    149  O   ARG A   8     -24.800 -22.770 -49.929  1.00  0.00      A    O
ATOM    150  N   GLU A   9     -23.745 -22.904 -51.829  1.00  0.00      A    N
ATOM    151  HN  GLU A   9     -22.964 -23.234 -52.354  1.00  0.00      A    H
ATOM    152  CA  GLU A   9     -24.752 -22.338 -52.664  1.00  0.00      A    C
ATOM    153  HA  GLU A   9     -25.307 -21.557 -52.164  1.00  0.00      A    H
ATOM    154  CB  GLU A   9     -24.221 -21.747 -54.066  1.00  0.00      A    C
ATOM    155  HB1 GLU A   9     -23.819 -22.664 -54.550  1.00  0.00      A    H
ATOM    156  HB2 GLU A   9     -25.121 -21.485 -54.662  1.00  0.00      A    H
ATOM    157  CG  GLU A   9     -23.171 -20.603 -53.961  1.00  0.00      A    C
ATOM    158  HG1 GLU A   9     -22.172 -20.997 -53.675  1.00  0.00      A    H
ATOM    159  HG2 GLU A   9     -23.178 -20.159 -54.979  1.00  0.00      A    H
ATOM    160  CD  GLU A   9     -23.635 -19.501 -53.097  1.00  0.00      A    C
ATOM    161  OE1 GLU A   9     -24.825 -19.093 -53.040  1.00  0.00      A    O
ATOM    162  OE2 GLU A   9     -22.693 -18.977 -52.408  1.00  0.00      A    O
ATOM    163  C   GLU A   9     -25.842 -23.454 -52.865  1.00  0.00      A    C
ATOM    164  O   GLU A   9     -27.018 -23.308 -52.592  1.00  0.00      A    O
ATOM    165  N   HSP A  10     -25.451 -24.641 -53.353  1.00  0.00      A    N
ATOM    166  HN  HSP A  10     -24.489 -24.877 -53.239  1.00  0.00      A    H
ATOM    167  CA  HSP A  10     -26.398 -25.758 -53.667  1.00  0.00      A    C
ATOM    168  HA  HSP A  10     -27.261 -25.275 -54.099  1.00  0.00      A    H
ATOM    169  CB  HSP A  10     -25.887 -26.574 -54.894  1.00  0.00      A    C
ATOM    170  HB1 HSP A  10     -25.092 -27.249 -54.511  1.00  0.00      A    H
ATOM    171  HB2 HSP A  10     -26.710 -27.201 -55.301  1.00  0.00      A    H
ATOM    172  CD2 HSP A  10     -23.981 -25.302 -56.129  1.00  0.00      A    C
ATOM    173  HD2 HSP A  10     -23.109 -25.819 -55.749  1.00  0.00      A    H
ATOM    174  CG  HSP A  10     -25.306 -25.621 -55.916  1.00  0.00      A    C
ATOM    175  NE2 HSP A  10     -23.938 -24.256 -57.006  1.00  0.00      A    N
ATOM    176  HE2 HSP A  10     -23.169 -23.782 -57.437  1.00  0.00      A    H
ATOM    177  ND1 HSP A  10     -26.048 -24.703 -56.655  1.00  0.00      A    N
ATOM    178  HD1 HSP A  10     -27.040 -24.731 -56.782  1.00  0.00      A    H
ATOM    179  CE1 HSP A  10     -25.187 -23.921 -57.335  1.00  0.00      A    C
ATOM    180  HE1 HSP A  10     -25.403 -23.164 -58.059  1.00  0.00      A    H
ATOM    181  C   HSP A  10     -26.903 -26.647 -52.561  1.00  0.00      A    C
ATOM    182  O   HSP A  10     -26.792 -27.868 -52.592  1.00  0.00      A    O
ATOM    183  N   GLY A  11     -27.600 -26.049 -51.517  1.00  0.00      A    N
ATOM    184  HN  GLY A  11     -27.522 -25.075 -51.322  1.00  0.00      A    H
ATOM    185  CA  GLY A  11     -28.569 -26.829 -50.707  1.00  0.00      A    C
ATOM    186  HA1 GLY A  11     -29.331 -26.151 -50.351  1.00  0.00      A    H
ATOM    187  HA2 GLY A  11     -28.978 -27.653 -51.272  1.00  0.00      A    H
ATOM    188  C   GLY A  11     -28.153 -27.522 -49.455  1.00  0.00      A    C
ATOM    189  O   GLY A  11     -28.683 -27.397 -48.373  1.00  0.00      A    O
ATOM    190  N   ALA A  12     -27.050 -28.328 -49.594  1.00  0.00      A    N
ATOM    191  HN  ALA A  12     -26.521 -28.215 -50.432  1.00  0.00      A    H
ATOM    192  CA  ALA A  12     -26.703 -29.417 -48.577  1.00  0.00      A    C
ATOM    193  HA  ALA A  12     -27.657 -29.791 -48.235  1.00  0.00      A    H
ATOM    194  CB  ALA A  12     -25.804 -30.544 -49.200  1.00  0.00      A    C
ATOM    195  HB1 ALA A  12     -24.738 -30.272 -49.358  1.00  0.00      A    H
ATOM    196  HB2 ALA A  12     -25.822 -31.322 -48.407  1.00  0.00      A    H
ATOM    197  HB3 ALA A  12     -26.323 -30.908 -50.112  1.00  0.00      A    H
ATOM    198  C   ALA A  12     -25.883 -28.782 -47.446  1.00  0.00      A    C
ATOM    199  O   ALA A  12     -26.135 -29.033 -46.268  1.00  0.00      A    O
ATOM    200  N   VAL A  13     -24.842 -27.982 -47.808  1.00  0.00      A    N
ATOM    201  HN  VAL A  13     -24.738 -27.627 -48.734  1.00  0.00      A    H
ATOM    202  CA  VAL A  13     -23.949 -27.403 -46.812  1.00  0.00      A    C
ATOM    203  HA  VAL A  13     -23.996 -28.085 -45.976  1.00  0.00      A    H
ATOM    204  CB  VAL A  13     -22.542 -27.282 -47.273  1.00  0.00      A    C
ATOM    205  HB  VAL A  13     -22.509 -26.860 -48.301  1.00  0.00      A    H
ATOM    206  CG1 VAL A  13     -21.602 -26.345 -46.455  1.00  0.00      A    C
ATOM    207 HG11 VAL A  13     -21.550 -26.776 -45.432  1.00  0.00      A    H
ATOM    208 HG12 VAL A  13     -20.564 -26.372 -46.849  1.00  0.00      A    H
ATOM    209 HG13 VAL A  13     -21.955 -25.294 -46.528  1.00  0.00      A    H
ATOM    210  CG2 VAL A  13     -21.921 -28.679 -47.320  1.00  0.00      A    C
ATOM    211 HG21 VAL A  13     -22.494 -29.265 -48.071  1.00  0.00      A    H
ATOM    212 HG22 VAL A  13     -20.837 -28.626 -47.558  1.00  0.00      A    H
ATOM    213 HG23 VAL A  13     -21.965 -29.128 -46.306  1.00  0.00      A    H
ATOM    214  C   VAL A  13     -24.503 -26.135 -46.313  1.00  0.00      A    C
ATOM    215  O   VAL A  13     -24.788 -25.259 -47.062  1.00  0.00      A    O
ATOM    216  N   THR A  14     -25.031 -26.262 -45.111  1.00  0.00      A    N
ATOM    217  HN  THR A  14     -24.947 -27.095 -44.569  1.00  0.00      A    H
ATOM    218  CA  THR A  14     -25.830 -25.197 -44.520  1.00  0.00      A    C
ATOM    219  HA  THR A  14     -26.363 -24.674 -45.300  1.00  0.00      A    H
ATOM    220  CB  THR A  14     -26.939 -25.850 -43.598  1.00  0.00      A    C
ATOM    221  HB  THR A  14     -27.361 -25.039 -42.965  1.00  0.00      A    H
ATOM    222  OG1 THR A  14     -26.572 -26.847 -42.677  1.00  0.00      A    O
ATOM    223  HG1 THR A  14     -27.239 -26.892 -41.988  1.00  0.00      A    H
ATOM    224  CG2 THR A  14     -27.983 -26.408 -44.472  1.00  0.00      A    C
ATOM    225 HG21 THR A  14     -28.360 -25.795 -45.318  1.00  0.00      A    H
ATOM    226 HG22 THR A  14     -27.603 -27.346 -44.932  1.00  0.00      A    H
ATOM    227 HG23 THR A  14     -28.818 -26.664 -43.786  1.00  0.00      A    H
ATOM    228  C   THR A  14     -24.994 -24.209 -43.713  1.00  0.00      A    C
ATOM    229  O   THR A  14     -24.756 -23.047 -43.977  1.00  0.00      A    O
ATOM    230  N   GLY A  15     -24.610 -24.724 -42.498  1.00  0.00      A    N
ATOM    231  HN  GLY A  15     -25.010 -25.608 -42.265  1.00  0.00      A    H
ATOM    232  CA  GLY A  15     -23.706 -24.175 -41.522  1.00  0.00      A    C
ATOM    233  HA1 GLY A  15     -23.386 -23.155 -41.679  1.00  0.00      A    H
ATOM    234  HA2 GLY A  15     -24.109 -24.458 -40.561  1.00  0.00      A    H
ATOM    235  C   GLY A  15     -22.387 -24.957 -41.774  1.00  0.00      A    C
ATOM    236  O   GLY A  15     -22.432 -26.158 -41.573  1.00  0.00      A    O
ATOM    237  N   VAL A  16     -21.179 -24.380 -42.114  1.00  0.00      A    N
ATOM    238  HN  VAL A  16     -20.927 -23.416 -42.112  1.00  0.00      A    H
ATOM    239  CA  VAL A  16     -20.050 -25.121 -42.496  1.00  0.00      A    C
ATOM    240  HA  VAL A  16     -20.353 -25.946 -43.124  1.00  0.00      A    H
ATOM    241  CB  VAL A  16     -19.035 -24.154 -43.158  1.00  0.00      A    C
ATOM    242  HB  VAL A  16     -18.649 -23.359 -42.485  1.00  0.00      A    H
ATOM    243  CG1 VAL A  16     -17.873 -25.015 -43.669  1.00  0.00      A    C
ATOM    244 HG11 VAL A  16     -18.162 -25.912 -44.257  1.00  0.00      A    H
ATOM    245 HG12 VAL A  16     -17.303 -24.359 -44.362  1.00  0.00      A    H
ATOM    246 HG13 VAL A  16     -17.168 -25.372 -42.889  1.00  0.00      A    H
ATOM    247  CG2 VAL A  16     -19.674 -23.327 -44.380  1.00  0.00      A    C
ATOM    248 HG21 VAL A  16     -19.005 -22.506 -44.716  1.00  0.00      A    H
ATOM    249 HG22 VAL A  16     -19.788 -24.051 -45.215  1.00  0.00      A    H
ATOM    250 HG23 VAL A  16     -20.708 -23.076 -44.059  1.00  0.00      A    H
ATOM    251  C   VAL A  16     -19.362 -25.663 -41.232  1.00  0.00      A    C
ATOM    252  O   VAL A  16     -19.160 -24.972 -40.244  1.00  0.00      A    O
ATOM    253  N   LYS A  17     -18.926 -26.974 -41.167  1.00  0.00      A    N
ATOM    254  HN  LYS A  17     -18.999 -27.616 -41.925  1.00  0.00      A    H
ATOM    255  CA  LYS A  17     -18.280 -27.589 -40.052  1.00  0.00      A    C
ATOM    256  HA  LYS A  17     -18.701 -27.108 -39.181  1.00  0.00      A    H
ATOM    257  CB  LYS A  17     -18.591 -29.083 -40.076  1.00  0.00      A    C
ATOM    258  HB1 LYS A  17     -18.047 -29.466 -40.966  1.00  0.00      A    H
ATOM    259  HB2 LYS A  17     -18.195 -29.573 -39.161  1.00  0.00      A    H
ATOM    260  CG  LYS A  17     -20.048 -29.398 -40.171  1.00  0.00      A    C
ATOM    261  HG1 LYS A  17     -20.650 -28.681 -39.572  1.00  0.00      A    H
ATOM    262  HG2 LYS A  17     -20.372 -29.306 -41.229  1.00  0.00      A    H
ATOM    263  CD  LYS A  17     -20.288 -30.892 -39.773  1.00  0.00      A    C
ATOM    264  HD1 LYS A  17     -19.491 -31.472 -40.286  1.00  0.00      A    H
ATOM    265  HD2 LYS A  17     -20.289 -30.953 -38.664  1.00  0.00      A    H
ATOM    266  CE  LYS A  17     -21.714 -31.303 -40.068  1.00  0.00      A    C
ATOM    267  HE1 LYS A  17     -22.430 -30.775 -39.402  1.00  0.00      A    H
ATOM    268  HE2 LYS A  17     -21.887 -31.134 -41.152  1.00  0.00      A    H
ATOM    269  NZ  LYS A  17     -21.962 -32.791 -39.851  1.00  0.00      A    N
ATOM    270  HZ1 LYS A  17     -22.857 -33.136 -40.253  1.00  0.00      A    H
ATOM    271  HZ2 LYS A  17     -21.173 -33.294 -40.308  1.00  0.00      A    H
ATOM    272  HZ3 LYS A  17     -21.925 -33.015 -38.837  1.00  0.00      A    H
ATOM    273  C   LYS A  17     -16.772 -27.363 -40.147  1.00  0.00      A    C
ATOM    274  O   LYS A  17     -16.229 -26.898 -41.154  1.00  0.00      A    O
ATOM    275  N   ASP A  18     -15.943 -27.745 -39.147  1.00  0.00      A    N
ATOM    276  HN  ASP A  18     -16.365 -27.917 -38.260  1.00  0.00      A    H
ATOM    277  CA  ASP A  18     -14.496 -27.870 -39.245  1.00  0.00      A    C
ATOM    278  HA  ASP A  18     -14.192 -27.459 -40.196  1.00  0.00      A    H
ATOM    279  CB  ASP A  18     -13.822 -26.915 -38.240  1.00  0.00      A    C
ATOM    280  HB1 ASP A  18     -14.126 -27.166 -37.201  1.00  0.00      A    H
ATOM    281  HB2 ASP A  18     -12.714 -26.928 -38.150  1.00  0.00      A    H
ATOM    282  CG  ASP A  18     -14.068 -25.437 -38.692  1.00  0.00      A    C
ATOM    283  OD1 ASP A  18     -14.855 -24.799 -37.911  1.00  0.00      A    O
ATOM    284  OD2 ASP A  18     -13.523 -24.953 -39.688  1.00  0.00      A    O
ATOM    285  C   ASP A  18     -14.064 -29.291 -39.063  1.00  0.00      A    C
ATOM    286  O   ASP A  18     -14.008 -29.781 -37.953  1.00  0.00      A    O
ATOM    287  N   GLN A  19     -13.822 -30.058 -40.089  1.00  0.00      A    N
ATOM    288  HN  GLN A  19     -14.350 -29.738 -40.871  1.00  0.00      A    H
ATOM    289  CA  GLN A  19     -13.226 -31.399 -40.103  1.00  0.00      A    C
ATOM    290  HA  GLN A  19     -13.362 -31.836 -39.124  1.00  0.00      A    H
ATOM    291  CB  GLN A  19     -14.058 -32.265 -41.075  1.00  0.00      A    C
ATOM    292  HB1 GLN A  19     -13.994 -31.712 -42.037  1.00  0.00      A    H
ATOM    293  HB2 GLN A  19     -13.693 -33.298 -41.254  1.00  0.00      A    H
ATOM    294  CG  GLN A  19     -15.473 -32.328 -40.602  1.00  0.00      A    C
ATOM    295  HG1 GLN A  19     -15.505 -32.849 -39.621  1.00  0.00      A    H
ATOM    296  HG2 GLN A  19     -15.968 -31.341 -40.476  1.00  0.00      A    H
ATOM    297  CD  GLN A  19     -16.318 -33.024 -41.655  1.00  0.00      A    C
ATOM    298  OE1 GLN A  19     -16.110 -32.975 -42.875  1.00  0.00      A    O
ATOM    299  NE2 GLN A  19     -17.276 -33.892 -41.110  1.00  0.00      A    N
ATOM    300 HE21 GLN A  19     -17.852 -34.438 -41.719  1.00  0.00      A    H
ATOM    301 HE22 GLN A  19     -17.380 -34.068 -40.132  1.00  0.00      A    H
ATOM    302  C   GLN A  19     -11.741 -31.354 -40.338  1.00  0.00      A    C
ATOM    303  O   GLN A  19     -10.936 -30.635 -39.711  1.00  0.00      A    O
ATOM    304  N   GLY A  20     -11.208 -32.109 -41.351  1.00  0.00      A    N
ATOM    305  HN  GLY A  20     -11.770 -32.727 -41.895  1.00  0.00      A    H
ATOM    306  CA  GLY A  20      -9.839 -32.225 -41.488  1.00  0.00      A    C
ATOM    307  HA1 GLY A  20      -9.558 -31.287 -41.944  1.00  0.00      A    H
ATOM    308  HA2 GLY A  20      -9.416 -32.395 -40.509  1.00  0.00      A    H
ATOM    309  C   GLY A  20      -9.332 -33.325 -42.466  1.00  0.00      A    C
ATOM    310  O   GLY A  20      -9.700 -33.320 -43.634  1.00  0.00      A    O
ATOM    311  N   SER A  21      -8.474 -34.100 -41.911  1.00  0.00      A    N
ATOM    312  HN  SER A  21      -8.103 -33.757 -41.052  1.00  0.00      A    H
ATOM    313  CA  SER A  21      -7.828 -35.336 -42.487  1.00  0.00      A    C
ATOM    314  HA  SER A  21      -8.537 -35.654 -43.237  1.00  0.00      A    H
ATOM    315  CB  SER A  21      -6.310 -35.156 -42.809  1.00  0.00      A    C
ATOM    316  HB1 SER A  21      -6.207 -34.467 -43.674  1.00  0.00      A    H
ATOM    317  HB2 SER A  21      -5.812 -34.692 -41.931  1.00  0.00      A    H
ATOM    318  OG  SER A  21      -5.743 -36.339 -43.301  1.00  0.00      A    O
ATOM    319  HG1 SER A  21      -4.789 -36.242 -43.250  1.00  0.00      A    H
ATOM    320  C   SER A  21      -7.989 -36.539 -41.528  1.00  0.00      A    C
ATOM    321  O   SER A  21      -8.028 -36.464 -40.314  1.00  0.00      A    O
ATOM    322  N   CYS A  22      -8.267 -37.708 -42.163  1.00  0.00      A    N
ATOM    323  HN  CYS A  22      -8.132 -37.675 -43.150  1.00  0.00      A    H
ATOM    324  CA  CYS A  22      -8.582 -38.953 -41.546  1.00  0.00      A    C
ATOM    325  HA  CYS A  22      -8.411 -38.841 -40.485  1.00  0.00      A    H
ATOM    326  CB  CYS A  22     -10.071 -39.376 -41.653  1.00  0.00      A    C
ATOM    327  HB1 CYS A  22     -10.787 -38.739 -41.090  1.00  0.00      A    H
ATOM    328  HB2 CYS A  22     -10.033 -40.438 -41.329  1.00  0.00      A    H
ATOM    329  SG  CYS A  22     -10.777 -39.312 -43.365  1.00  0.00      A    S
ATOM    330  C   CYS A  22      -7.641 -40.060 -41.909  1.00  0.00      A    C
ATOM    331  O   CYS A  22      -6.833 -39.878 -42.763  1.00  0.00      A    O
ATOM    332  N   GLY A  23      -7.629 -41.223 -41.207  1.00  0.00      A    N
ATOM    333  HN  GLY A  23      -7.790 -41.312 -40.227  1.00  0.00      A    H
ATOM    334  CA  GLY A  23      -7.093 -42.455 -41.688  1.00  0.00      A    C
ATOM    335  HA1 GLY A  23      -7.149 -42.399 -42.765  1.00  0.00      A    H
ATOM    336  HA2 GLY A  23      -6.169 -42.636 -41.158  1.00  0.00      A    H
ATOM    337  C   GLY A  23      -7.982 -43.559 -41.274  1.00  0.00      A    C
ATOM    338  O   GLY A  23      -8.105 -44.606 -41.880  1.00  0.00      A    O
ATOM    339  N   SER A  24      -8.889 -43.277 -40.257  1.00  0.00      A    N
ATOM    340  HN  SER A  24      -8.608 -42.488 -39.717  1.00  0.00      A    H
ATOM    341  CA  SER A  24     -10.185 -43.857 -40.087  1.00  0.00      A    C
ATOM    342  HA  SER A  24     -10.184 -44.867 -40.468  1.00  0.00      A    H
ATOM    343  CB  SER A  24     -10.573 -43.933 -38.618  1.00  0.00      A    C
ATOM    344  HB1 SER A  24     -10.199 -42.996 -38.153  1.00  0.00      A    H
ATOM    345  HB2 SER A  24     -11.667 -43.925 -38.421  1.00  0.00      A    H
ATOM    346  OG  SER A  24      -9.928 -45.002 -38.001  1.00  0.00      A    O
ATOM    347  HG1 SER A  24      -9.892 -44.772 -37.070  1.00  0.00      A    H
ATOM    348  C   SER A  24     -11.176 -42.954 -40.885  1.00  0.00      A    C
ATOM    349  O   SER A  24     -12.017 -42.128 -40.425  1.00  0.00      A    O
ATOM    350  N   CYS A  25     -11.244 -43.158 -42.242  1.00  0.00      A    N
ATOM    351  HN  CYS A  25     -10.682 -43.835 -42.711  1.00  0.00      A    H
ATOM    352  CA  CYS A  25     -12.006 -42.349 -43.191  1.00  0.00      A    C
ATOM    353  HA  CYS A  25     -12.350 -41.392 -42.828  1.00  0.00      A    H
ATOM    354  CB  CYS A  25     -11.362 -42.011 -44.527  1.00  0.00      A    C
ATOM    355  HB1 CYS A  25     -11.256 -42.896 -45.191  1.00  0.00      A    H
ATOM    356  HB2 CYS A  25     -12.033 -41.330 -45.092  1.00  0.00      A    H
ATOM    357  SG  CYS A  25      -9.982 -40.900 -44.277  1.00  0.00      A    S
ATOM    358  C   CYS A  25     -13.418 -42.946 -43.415  1.00  0.00      A    C
ATOM    359  O   CYS A  25     -14.299 -42.207 -43.831  1.00  0.00      A    O
ATOM    360  N   TRP A  26     -13.635 -44.232 -43.094  1.00  0.00      A    N
ATOM    361  HN  TRP A  26     -12.835 -44.618 -42.641  1.00  0.00      A    H
ATOM    362  CA  TRP A  26     -14.824 -45.030 -43.254  1.00  0.00      A    C
ATOM    363  HA  TRP A  26     -14.903 -45.136 -44.326  1.00  0.00      A    H
ATOM    364  CB  TRP A  26     -14.788 -46.345 -42.540  1.00  0.00      A    C
ATOM    365  HB1 TRP A  26     -15.601 -47.001 -42.918  1.00  0.00      A    H
ATOM    366  HB2 TRP A  26     -13.888 -46.873 -42.921  1.00  0.00      A    H
ATOM    367  CG  TRP A  26     -14.643 -46.389 -41.018  1.00  0.00      A    C
ATOM    368  CD1 TRP A  26     -13.538 -46.109 -40.302  1.00  0.00      A    C
ATOM    369  HD1 TRP A  26     -12.493 -46.047 -40.569  1.00  0.00      A    H
ATOM    370  NE1 TRP A  26     -13.817 -46.158 -38.979  1.00  0.00      A    N
ATOM    371  HE1 TRP A  26     -13.140 -46.107 -38.278  1.00  0.00      A    H
ATOM    372  CE2 TRP A  26     -15.147 -46.477 -38.822  1.00  0.00      A    C
ATOM    373  CD2 TRP A  26     -15.718 -46.600 -40.075  1.00  0.00      A    C
ATOM    374  CE3 TRP A  26     -17.055 -46.877 -40.236  1.00  0.00      A    C
ATOM    375  HE3 TRP A  26     -17.499 -47.071 -41.201  1.00  0.00      A    H
ATOM    376  CZ3 TRP A  26     -17.902 -46.896 -39.071  1.00  0.00      A    C
ATOM    377  HZ3 TRP A  26     -18.980 -46.939 -39.108  1.00  0.00      A    H
ATOM    378  CZ2 TRP A  26     -15.875 -46.515 -37.708  1.00  0.00      A    C
ATOM    379  HZ2 TRP A  26     -15.451 -46.152 -36.783  1.00  0.00      A    H
ATOM    380  CH2 TRP A  26     -17.287 -46.748 -37.855  1.00  0.00      A    C
ATOM    381  HH2 TRP A  26     -17.884 -46.821 -36.958  1.00  0.00      A    H
ATOM    382  C   TRP A  26     -16.089 -44.380 -42.726  1.00  0.00      A    C
ATOM    383  O   TRP A  26     -17.135 -44.393 -43.388  1.00  0.00      A    O
ATOM    384  N   SER A  27     -16.035 -43.698 -41.548  1.00  0.00      A    N
ATOM    385  HN  SER A  27     -15.228 -43.648 -40.964  1.00  0.00      A    H
ATOM    386  CA  SER A  27     -17.241 -43.014 -40.910  1.00  0.00      A    C
ATOM    387  HA  SER A  27     -18.125 -43.631 -40.959  1.00  0.00      A    H
ATOM    388  CB  SER A  27     -17.019 -42.766 -39.370  1.00  0.00      A    C
ATOM    389  HB1 SER A  27     -17.927 -42.399 -38.845  1.00  0.00      A    H
ATOM    390  HB2 SER A  27     -16.803 -43.780 -38.972  1.00  0.00      A    H
ATOM    391  OG  SER A  27     -15.906 -41.883 -39.191  1.00  0.00      A    O
ATOM    392  HG1 SER A  27     -15.581 -41.979 -38.292  1.00  0.00      A    H
ATOM    393  C   SER A  27     -17.531 -41.832 -41.737  1.00  0.00      A    C
ATOM    394  O   SER A  27     -18.703 -41.695 -42.225  1.00  0.00      A    O
ATOM    395  N   PHE A  28     -16.472 -41.054 -42.042  1.00  0.00      A    N
ATOM    396  HN  PHE A  28     -15.674 -41.185 -41.458  1.00  0.00      A    H
ATOM    397  CA  PHE A  28     -16.561 -39.758 -42.782  1.00  0.00      A    C
ATOM    398  HA  PHE A  28     -17.204 -39.083 -42.237  1.00  0.00      A    H
ATOM    399  CB  PHE A  28     -15.187 -39.038 -42.819  1.00  0.00      A    C
ATOM    400  HB1 PHE A  28     -14.349 -39.611 -43.270  1.00  0.00      A    H
ATOM    401  HB2 PHE A  28     -15.208 -38.095 -43.407  1.00  0.00      A    H
ATOM    402  CG  PHE A  28     -14.847 -38.531 -41.373  1.00  0.00      A    C
ATOM    403  CD1 PHE A  28     -15.309 -37.364 -40.872  1.00  0.00      A    C
ATOM    404  HD1 PHE A  28     -15.843 -36.673 -41.509  1.00  0.00      A    H
ATOM    405  CE1 PHE A  28     -15.044 -36.954 -39.617  1.00  0.00      A    C
ATOM    406  HE1 PHE A  28     -15.376 -35.960 -39.358  1.00  0.00      A    H
ATOM    407  CZ  PHE A  28     -14.133 -37.697 -38.833  1.00  0.00      A    C
ATOM    408  HZ  PHE A  28     -13.920 -37.371 -37.825  1.00  0.00      A    H
ATOM    409  CD2 PHE A  28     -13.957 -39.310 -40.602  1.00  0.00      A    C
ATOM    410  HD2 PHE A  28     -13.574 -40.279 -40.887  1.00  0.00      A    H
ATOM    411  CE2 PHE A  28     -13.541 -38.835 -39.333  1.00  0.00      A    C
ATOM    412  HE2 PHE A  28     -12.885 -39.468 -38.753  1.00  0.00      A    H
ATOM    413  C   PHE A  28     -17.065 -39.912 -44.195  1.00  0.00      A    C
ATOM    414  O   PHE A  28     -17.887 -39.150 -44.686  1.00  0.00      A    O
ATOM    415  N   SER A  29     -16.715 -40.995 -44.841  1.00  0.00      A    N
ATOM    416  HN  SER A  29     -15.948 -41.439 -44.384  1.00  0.00      A    H
ATOM    417  CA  SER A  29     -17.145 -41.505 -46.121  1.00  0.00      A    C
ATOM    418  HA  SER A  29     -16.851 -40.737 -46.822  1.00  0.00      A    H
ATOM    419  CB  SER A  29     -16.613 -42.892 -46.482  1.00  0.00      A    C
ATOM    420  HB1 SER A  29     -16.691 -43.746 -45.775  1.00  0.00      A    H
ATOM    421  HB2 SER A  29     -17.109 -43.246 -47.411  1.00  0.00      A    H
ATOM    422  OG  SER A  29     -15.197 -42.811 -46.769  1.00  0.00      A    O
ATOM    423  HG1 SER A  29     -14.765 -42.810 -45.912  1.00  0.00      A    H
ATOM    424  C   SER A  29     -18.654 -41.639 -46.115  1.00  0.00      A    C
ATOM    425  O   SER A  29     -19.359 -41.261 -47.054  1.00  0.00      A    O
ATOM    426  N   THR A  30     -19.177 -42.207 -45.029  1.00  0.00      A    N
ATOM    427  HN  THR A  30     -18.580 -42.231 -44.230  1.00  0.00      A    H
ATOM    428  CA  THR A  30     -20.595 -42.401 -44.789  1.00  0.00      A    C
ATOM    429  HA  THR A  30     -21.088 -42.697 -45.703  1.00  0.00      A    H
ATOM    430  CB  THR A  30     -21.059 -43.279 -43.663  1.00  0.00      A    C
ATOM    431  HB  THR A  30     -20.820 -42.934 -42.634  1.00  0.00      A    H
ATOM    432  OG1 THR A  30     -20.493 -44.563 -43.756  1.00  0.00      A    O
ATOM    433  HG1 THR A  30     -20.451 -44.889 -42.854  1.00  0.00      A    H
ATOM    434  CG2 THR A  30     -22.576 -43.446 -43.695  1.00  0.00      A    C
ATOM    435 HG21 THR A  30     -23.030 -44.031 -44.523  1.00  0.00      A    H
ATOM    436 HG22 THR A  30     -22.792 -44.021 -42.769  1.00  0.00      A    H
ATOM    437 HG23 THR A  30     -23.171 -42.508 -43.697  1.00  0.00      A    H
ATOM    438  C   THR A  30     -21.312 -41.061 -44.554  1.00  0.00      A    C
ATOM    439  O   THR A  30     -22.179 -40.676 -45.298  1.00  0.00      A    O
ATOM    440  N   THR A  31     -20.893 -40.331 -43.517  1.00  0.00      A    N
ATOM    441  HN  THR A  31     -20.223 -40.584 -42.823  1.00  0.00      A    H
ATOM    442  CA  THR A  31     -21.486 -39.041 -43.196  1.00  0.00      A    C
ATOM    443  HA  THR A  31     -22.529 -39.246 -43.004  1.00  0.00      A    H
ATOM    444  CB  THR A  31     -20.915 -38.406 -41.899  1.00  0.00      A    C
ATOM    445  HB  THR A  31     -21.323 -37.386 -41.734  1.00  0.00      A    H
ATOM    446  OG1 THR A  31     -19.496 -38.301 -41.988  1.00  0.00      A    O
ATOM    447  HG1 THR A  31     -19.265 -37.762 -41.228  1.00  0.00      A    H
ATOM    448  CG2 THR A  31     -21.147 -39.350 -40.715  1.00  0.00      A    C
ATOM    449 HG21 THR A  31     -22.231 -39.563 -40.593  1.00  0.00      A    H
ATOM    450 HG22 THR A  31     -20.567 -40.295 -40.793  1.00  0.00      A    H
ATOM    451 HG23 THR A  31     -20.895 -38.812 -39.776  1.00  0.00      A    H
ATOM    452  C   THR A  31     -21.510 -38.071 -44.328  1.00  0.00      A    C
ATOM    453  O   THR A  31     -22.487 -37.432 -44.541  1.00  0.00      A    O
ATOM    454  N   GLY A  32     -20.408 -37.990 -45.107  1.00  0.00      A    N
ATOM    455  HN  GLY A  32     -19.672 -38.611 -44.852  1.00  0.00      A    H
ATOM    456  CA  GLY A  32     -20.328 -37.099 -46.271  1.00  0.00      A    C
ATOM    457  HA1 GLY A  32     -20.452 -36.092 -45.900  1.00  0.00      A    H
ATOM    458  HA2 GLY A  32     -19.353 -37.243 -46.712  1.00  0.00      A    H
ATOM    459  C   GLY A  32     -21.252 -37.473 -47.398  1.00  0.00      A    C
ATOM    460  O   GLY A  32     -21.817 -36.659 -48.111  1.00  0.00      A    O
ATOM    461  N   ALA A  33     -21.546 -38.842 -47.575  1.00  0.00      A    N
ATOM    462  HN  ALA A  33     -21.071 -39.509 -47.006  1.00  0.00      A    H
ATOM    463  CA  ALA A  33     -22.520 -39.335 -48.570  1.00  0.00      A    C
ATOM    464  HA  ALA A  33     -22.336 -38.849 -49.516  1.00  0.00      A    H
ATOM    465  CB  ALA A  33     -22.271 -40.863 -48.677  1.00  0.00      A    C
ATOM    466  HB1 ALA A  33     -22.565 -41.381 -47.739  1.00  0.00      A    H
ATOM    467  HB2 ALA A  33     -22.936 -41.264 -49.471  1.00  0.00      A    H
ATOM    468  HB3 ALA A  33     -21.217 -41.118 -48.915  1.00  0.00      A    H
ATOM    469  C   ALA A  33     -23.978 -38.942 -48.179  1.00  0.00      A    C
ATOM    470  O   ALA A  33     -24.688 -38.497 -49.040  1.00  0.00      A    O
ATOM    471  N   LEU A  34     -24.329 -39.164 -46.862  1.00  0.00      A    N
ATOM    472  HN  LEU A  34     -23.582 -39.394 -46.243  1.00  0.00      A    H
ATOM    473  CA  LEU A  34     -25.599 -38.861 -46.251  1.00  0.00      A    C
ATOM    474  HA  LEU A  34     -26.344 -39.296 -46.900  1.00  0.00      A    H
ATOM    475  CB  LEU A  34     -25.655 -39.525 -44.877  1.00  0.00      A    C
ATOM    476  HB1 LEU A  34     -24.630 -39.474 -44.453  1.00  0.00      A    H
ATOM    477  HB2 LEU A  34     -26.309 -38.991 -44.155  1.00  0.00      A    H
ATOM    478  CG  LEU A  34     -25.996 -41.040 -45.065  1.00  0.00      A    C
ATOM    479  HG  LEU A  34     -25.258 -41.531 -45.735  1.00  0.00      A    H
ATOM    480  CD1 LEU A  34     -25.961 -41.710 -43.567  1.00  0.00      A    C
ATOM    481 HD11 LEU A  34     -26.844 -41.249 -43.077  1.00  0.00      A    H
ATOM    482 HD12 LEU A  34     -26.085 -42.814 -43.588  1.00  0.00      A    H
ATOM    483 HD13 LEU A  34     -24.963 -41.496 -43.128  1.00  0.00      A    H
ATOM    484  CD2 LEU A  34     -27.347 -41.423 -45.694  1.00  0.00      A    C
ATOM    485 HD21 LEU A  34     -27.450 -42.530 -45.700  1.00  0.00      A    H
ATOM    486 HD22 LEU A  34     -28.190 -41.147 -45.025  1.00  0.00      A    H
ATOM    487 HD23 LEU A  34     -27.480 -41.102 -46.749  1.00  0.00      A    H
ATOM    488  C   LEU A  34     -25.833 -37.391 -46.213  1.00  0.00      A    C
ATOM    489  O   LEU A  34     -26.928 -36.971 -46.585  1.00  0.00      A    O
ATOM    490  N   GLU A  35     -24.900 -36.633 -45.670  1.00  0.00      A    N
ATOM    491  HN  GLU A  35     -24.134 -37.005 -45.152  1.00  0.00      A    H
ATOM    492  CA  GLU A  35     -25.118 -35.228 -45.567  1.00  0.00      A    C
ATOM    493  HA  GLU A  35     -26.167 -35.009 -45.433  1.00  0.00      A    H
ATOM    494  CB  GLU A  35     -24.367 -34.638 -44.336  1.00  0.00      A    C
ATOM    495  HB1 GLU A  35     -23.277 -34.812 -44.465  1.00  0.00      A    H
ATOM    496  HB2 GLU A  35     -24.536 -33.541 -44.282  1.00  0.00      A    H
ATOM    497  CG  GLU A  35     -24.801 -35.240 -43.025  1.00  0.00      A    C
ATOM    498  HG1 GLU A  35     -25.864 -35.073 -42.749  1.00  0.00      A    H
ATOM    499  HG2 GLU A  35     -24.536 -36.316 -43.113  1.00  0.00      A    H
ATOM    500  CD  GLU A  35     -23.988 -34.703 -41.871  1.00  0.00      A    C
ATOM    501  OE1 GLU A  35     -24.478 -33.914 -40.995  1.00  0.00      A    O
ATOM    502  OE2 GLU A  35     -22.762 -35.067 -41.826  1.00  0.00      A    O
ATOM    503  C   GLU A  35     -24.768 -34.458 -46.875  1.00  0.00      A    C
ATOM    504  O   GLU A  35     -24.673 -33.232 -46.905  1.00  0.00      A    O
ATOM    505  N   GLY A  36     -24.776 -35.095 -48.039  1.00  0.00      A    N
ATOM    506  HN  GLY A  36     -24.723 -36.088 -48.107  1.00  0.00      A    H
ATOM    507  CA  GLY A  36     -24.345 -34.302 -49.202  1.00  0.00      A    C
ATOM    508  HA1 GLY A  36     -24.975 -33.438 -49.352  1.00  0.00      A    H
ATOM    509  HA2 GLY A  36     -23.286 -34.115 -49.105  1.00  0.00      A    H
ATOM    510  C   GLY A  36     -24.469 -35.115 -50.457  1.00  0.00      A    C
ATOM    511  O   GLY A  36     -25.325 -34.814 -51.325  1.00  0.00      A    O
ATOM    512  N   SER A  37     -23.630 -36.142 -50.669  1.00  0.00      A    N
ATOM    513  HN  SER A  37     -23.025 -36.470 -49.948  1.00  0.00      A    H
ATOM    514  CA  SER A  37     -23.402 -36.732 -51.941  1.00  0.00      A    C
ATOM    515  HA  SER A  37     -23.017 -36.067 -52.701  1.00  0.00      A    H
ATOM    516  CB  SER A  37     -22.330 -37.882 -51.946  1.00  0.00      A    C
ATOM    517  HB1 SER A  37     -22.767 -38.797 -51.492  1.00  0.00      A    H
ATOM    518  HB2 SER A  37     -22.053 -38.103 -52.999  1.00  0.00      A    H
ATOM    519  OG  SER A  37     -21.155 -37.409 -51.265  1.00  0.00      A    O
ATOM    520  HG1 SER A  37     -20.444 -38.051 -51.321  1.00  0.00      A    H
ATOM    521  C   SER A  37     -24.656 -37.408 -52.564  1.00  0.00      A    C
ATOM    522  O   SER A  37     -25.041 -37.261 -53.715  1.00  0.00      A    O
ATOM    523  N   ASN A  38     -25.420 -38.134 -51.645  1.00  0.00      A    N
ATOM    524  HN  ASN A  38     -25.018 -38.131 -50.732  1.00  0.00      A    H
ATOM    525  CA  ASN A  38     -26.764 -38.693 -51.838  1.00  0.00      A    C
ATOM    526  HA  ASN A  38     -26.744 -39.255 -52.760  1.00  0.00      A    H
ATOM    527  CB  ASN A  38     -27.169 -39.790 -50.814  1.00  0.00      A    C
ATOM    528  HB1 ASN A  38     -27.180 -39.322 -49.806  1.00  0.00      A    H
ATOM    529  HB2 ASN A  38     -28.172 -40.183 -51.083  1.00  0.00      A    H
ATOM    530  CG  ASN A  38     -26.250 -40.914 -50.857  1.00  0.00      A    C
ATOM    531  OD1 ASN A  38     -25.731 -41.283 -51.910  1.00  0.00      A    O
ATOM    532  ND2 ASN A  38     -25.965 -41.468 -49.680  1.00  0.00      A    N
ATOM    533 HD21 ASN A  38     -25.310 -42.223 -49.673  1.00  0.00      A    H
ATOM    534 HD22 ASN A  38     -26.472 -41.296 -48.835  1.00  0.00      A    H
ATOM    535  C   ASN A  38     -27.944 -37.728 -52.065  1.00  0.00      A    C
ATOM    536  O   ASN A  38     -28.961 -38.052 -52.637  1.00  0.00      A    O
ATOM    537  N   TYR A  39     -27.781 -36.428 -51.711  1.00  0.00      A    N
ATOM    538  HN  TYR A  39     -26.999 -36.041 -51.227  1.00  0.00      A    H
ATOM    539  CA  TYR A  39     -28.719 -35.411 -52.101  1.00  0.00      A    C
ATOM    540  HA  TYR A  39     -29.733 -35.741 -51.934  1.00  0.00      A    H
ATOM    541  CB  TYR A  39     -28.499 -34.210 -51.089  1.00  0.00      A    C
ATOM    542  HB1 TYR A  39     -29.015 -34.542 -50.163  1.00  0.00      A    H
ATOM    543  HB2 TYR A  39     -27.407 -34.085 -50.925  1.00  0.00      A    H
ATOM    544  CG  TYR A  39     -28.979 -32.798 -51.505  1.00  0.00      A    C
ATOM    545  CD1 TYR A  39     -30.305 -32.470 -51.231  1.00  0.00      A    C
ATOM    546  HD1 TYR A  39     -30.888 -33.233 -50.737  1.00  0.00      A    H
ATOM    547  CE1 TYR A  39     -30.855 -31.260 -51.681  1.00  0.00      A    C
ATOM    548  HE1 TYR A  39     -31.905 -31.131 -51.461  1.00  0.00      A    H
ATOM    549  CZ  TYR A  39     -29.998 -30.316 -52.283  1.00  0.00      A    C
ATOM    550  OH  TYR A  39     -30.498 -29.075 -52.736  1.00  0.00      A    O
ATOM    551  HH  TYR A  39     -31.346 -28.894 -52.323  1.00  0.00      A    H
ATOM    552  CD2 TYR A  39     -28.140 -31.803 -52.057  1.00  0.00      A    C
ATOM    553  HD2 TYR A  39     -27.093 -31.970 -52.262  1.00  0.00      A    H
ATOM    554  CE2 TYR A  39     -28.631 -30.633 -52.514  1.00  0.00      A    C
ATOM    555  HE2 TYR A  39     -27.989 -29.889 -52.961  1.00  0.00      A    H
ATOM    556  C   TYR A  39     -28.623 -35.015 -53.608  1.00  0.00      A    C
ATOM    557  O   TYR A  39     -29.585 -35.092 -54.363  1.00  0.00      A    O
ATOM    558  N   LEU A  40     -27.386 -34.863 -54.130  1.00  0.00      A    N
ATOM    559  HN  LEU A  40     -26.572 -34.764 -53.563  1.00  0.00      A    H
ATOM    560  CA  LEU A  40     -27.217 -34.508 -55.534  1.00  0.00      A    C
ATOM    561  HA  LEU A  40     -27.861 -33.740 -55.936  1.00  0.00      A    H
ATOM    562  CB  LEU A  40     -25.696 -33.951 -55.768  1.00  0.00      A    C
ATOM    563  HB1 LEU A  40     -25.028 -34.829 -55.639  1.00  0.00      A    H
ATOM    564  HB2 LEU A  40     -25.669 -33.581 -56.815  1.00  0.00      A    H
ATOM    565  CG  LEU A  40     -25.411 -32.619 -55.011  1.00  0.00      A    C
ATOM    566  HG  LEU A  40     -25.566 -32.894 -53.946  1.00  0.00      A    H
ATOM    567  CD1 LEU A  40     -23.966 -32.219 -55.092  1.00  0.00      A    C
ATOM    568 HD11 LEU A  40     -23.629 -31.758 -56.046  1.00  0.00      A    H
ATOM    569 HD12 LEU A  40     -23.773 -31.362 -54.413  1.00  0.00      A    H
ATOM    570 HD13 LEU A  40     -23.356 -33.122 -54.874  1.00  0.00      A    H
ATOM    571  CD2 LEU A  40     -26.287 -31.477 -55.466  1.00  0.00      A    C
ATOM    572 HD21 LEU A  40     -27.375 -31.643 -55.314  1.00  0.00      A    H
ATOM    573 HD22 LEU A  40     -25.912 -30.606 -54.888  1.00  0.00      A    H
ATOM    574 HD23 LEU A  40     -26.152 -31.368 -56.563  1.00  0.00      A    H
ATOM    575  C   LEU A  40     -27.432 -35.697 -56.431  1.00  0.00      A    C
ATOM    576  O   LEU A  40     -27.901 -35.553 -57.556  1.00  0.00      A    O
ATOM    577  N   ALA A  41     -27.011 -36.925 -55.956  1.00  0.00      A    N
ATOM    578  HN  ALA A  41     -26.457 -37.034 -55.134  1.00  0.00      A    H
ATOM    579  CA  ALA A  41     -27.134 -38.204 -56.649  1.00  0.00      A    C
ATOM    580  HA  ALA A  41     -26.718 -37.976 -57.619  1.00  0.00      A    H
ATOM    581  CB  ALA A  41     -26.315 -39.235 -55.975  1.00  0.00      A    C
ATOM    582  HB1 ALA A  41     -25.263 -38.933 -56.168  1.00  0.00      A    H
ATOM    583  HB2 ALA A  41     -26.425 -39.192 -54.870  1.00  0.00      A    H
ATOM    584  HB3 ALA A  41     -26.581 -40.282 -56.236  1.00  0.00      A    H
ATOM    585  C   ALA A  41     -28.596 -38.622 -56.820  1.00  0.00      A    C
ATOM    586  O   ALA A  41     -29.135 -38.706 -57.928  1.00  0.00      A    O
ATOM    587  N   THR A  42     -29.253 -39.009 -55.719  1.00  0.00      A    N
ATOM    588  HN  THR A  42     -28.854 -39.097 -54.810  1.00  0.00      A    H
ATOM    589  CA  THR A  42     -30.533 -39.701 -55.744  1.00  0.00      A    C
ATOM    590  HA  THR A  42     -30.712 -40.024 -56.759  1.00  0.00      A    H
ATOM    591  CB  THR A  42     -30.576 -40.974 -54.853  1.00  0.00      A    C
ATOM    592  HB  THR A  42     -31.578 -41.432 -54.713  1.00  0.00      A    H
ATOM    593  OG1 THR A  42     -30.182 -40.855 -53.472  1.00  0.00      A    O
ATOM    594  HG1 THR A  42     -30.577 -41.677 -53.173  1.00  0.00      A    H
ATOM    595  CG2 THR A  42     -29.764 -42.162 -55.533  1.00  0.00      A    C
ATOM    596 HG21 THR A  42     -28.673 -42.218 -55.739  1.00  0.00      A    H
ATOM    597 HG22 THR A  42     -29.944 -43.080 -54.933  1.00  0.00      A    H
ATOM    598 HG23 THR A  42     -30.307 -42.385 -56.476  1.00  0.00      A    H
ATOM    599  C   THR A  42     -31.680 -38.784 -55.380  1.00  0.00      A    C
ATOM    600  O   THR A  42     -32.612 -38.577 -56.115  1.00  0.00      A    O
ATOM    601  N   GLY A  43     -31.561 -38.122 -54.167  1.00  0.00      A    N
ATOM    602  HN  GLY A  43     -30.854 -38.381 -53.514  1.00  0.00      A    H
ATOM    603  CA  GLY A  43     -32.390 -36.915 -53.860  1.00  0.00      A    C
ATOM    604  HA1 GLY A  43     -32.044 -36.101 -54.480  1.00  0.00      A    H
ATOM    605  HA2 GLY A  43     -33.428 -37.180 -53.997  1.00  0.00      A    H
ATOM    606  C   GLY A  43     -32.287 -36.517 -52.395  1.00  0.00      A    C
ATOM    607  O   GLY A  43     -32.330 -35.287 -52.194  1.00  0.00      A    O
ATOM    608  N   LYS A  44     -32.230 -37.418 -51.418  1.00  0.00      A    N
ATOM    609  HN  LYS A  44     -32.216 -38.408 -51.536  1.00  0.00      A    H
ATOM    610  CA  LYS A  44     -32.502 -37.095 -49.992  1.00  0.00      A    C
ATOM    611  HA  LYS A  44     -33.355 -36.436 -49.941  1.00  0.00      A    H
ATOM    612  CB  LYS A  44     -32.813 -38.344 -49.267  1.00  0.00      A    C
ATOM    613  HB1 LYS A  44     -33.583 -38.965 -49.771  1.00  0.00      A    H
ATOM    614  HB2 LYS A  44     -31.888 -38.957 -49.220  1.00  0.00      A    H
ATOM    615  CG  LYS A  44     -33.301 -38.125 -47.828  1.00  0.00      A    C
ATOM    616  HG1 LYS A  44     -32.582 -37.513 -47.242  1.00  0.00      A    H
ATOM    617  HG2 LYS A  44     -34.321 -37.687 -47.837  1.00  0.00      A    H
ATOM    618  CD  LYS A  44     -33.372 -39.508 -47.048  1.00  0.00      A    C
ATOM    619  HD1 LYS A  44     -33.797 -40.297 -47.705  1.00  0.00      A    H
ATOM    620  HD2 LYS A  44     -32.279 -39.641 -46.903  1.00  0.00      A    H
ATOM    621  CE  LYS A  44     -34.148 -39.286 -45.706  1.00  0.00      A    C
ATOM    622  HE1 LYS A  44     -33.784 -40.146 -45.105  1.00  0.00      A    H
ATOM    623  HE2 LYS A  44     -33.912 -38.334 -45.185  1.00  0.00      A    H
ATOM    624  NZ  LYS A  44     -35.680 -39.354 -45.791  1.00  0.00      A    N
ATOM    625  HZ1 LYS A  44     -35.932 -40.342 -45.995  1.00  0.00      A    H
ATOM    626  HZ2 LYS A  44     -36.115 -39.119 -44.876  1.00  0.00      A    H
ATOM    627  HZ3 LYS A  44     -36.132 -38.843 -46.576  1.00  0.00      A    H
ATOM    628  C   LYS A  44     -31.354 -36.407 -49.318  1.00  0.00      A    C
ATOM    629  O   LYS A  44     -30.257 -36.858 -49.485  1.00  0.00      A    O
ATOM    630  N   LEU A  45     -31.598 -35.391 -48.505  1.00  0.00      A    N
ATOM    631  HN  LEU A  45     -32.510 -34.992 -48.545  1.00  0.00      A    H
ATOM    632  CA  LEU A  45     -30.570 -34.946 -47.543  1.00  0.00      A    C
ATOM    633  HA  LEU A  45     -29.601 -35.324 -47.831  1.00  0.00      A    H
ATOM    634  CB  LEU A  45     -30.490 -33.380 -47.558  1.00  0.00      A    C
ATOM    635  HB1 LEU A  45     -30.444 -33.026 -48.610  1.00  0.00      A    H
ATOM    636  HB2 LEU A  45     -31.481 -33.065 -47.167  1.00  0.00      A    H
ATOM    637  CG  LEU A  45     -29.486 -32.828 -46.621  1.00  0.00      A    C
ATOM    638  HG  LEU A  45     -29.741 -33.132 -45.583  1.00  0.00      A    H
ATOM    639  CD1 LEU A  45     -28.094 -33.064 -47.101  1.00  0.00      A    C
ATOM    640 HD11 LEU A  45     -27.357 -32.508 -46.482  1.00  0.00      A    H
ATOM    641 HD12 LEU A  45     -27.833 -34.144 -47.081  1.00  0.00      A    H
ATOM    642 HD13 LEU A  45     -28.105 -32.827 -48.186  1.00  0.00      A    H
ATOM    643  CD2 LEU A  45     -29.692 -31.335 -46.515  1.00  0.00      A    C
ATOM    644 HD21 LEU A  45     -30.634 -31.092 -45.977  1.00  0.00      A    H
ATOM    645 HD22 LEU A  45     -28.988 -30.876 -45.788  1.00  0.00      A    H
ATOM    646 HD23 LEU A  45     -29.617 -30.760 -47.463  1.00  0.00      A    H
ATOM    647  C   LEU A  45     -30.898 -35.342 -46.121  1.00  0.00      A    C
ATOM    648  O   LEU A  45     -32.036 -35.242 -45.625  1.00  0.00      A    O
ATOM    649  N   VAL A  46     -29.922 -35.877 -45.472  1.00  0.00      A    N
ATOM    650  HN  VAL A  46     -29.008 -36.053 -45.829  1.00  0.00      A    H
ATOM    651  CA  VAL A  46     -29.949 -36.242 -44.056  1.00  0.00      A    C
ATOM    652  HA  VAL A  46     -30.954 -36.126 -43.679  1.00  0.00      A    H
ATOM    653  CB  VAL A  46     -29.520 -37.624 -43.767  1.00  0.00      A    C
ATOM    654  HB  VAL A  46     -28.415 -37.575 -43.868  1.00  0.00      A    H
ATOM    655  CG1 VAL A  46     -29.917 -38.035 -42.344  1.00  0.00      A    C
ATOM    656 HG11 VAL A  46     -29.888 -39.141 -42.250  1.00  0.00      A    H
ATOM    657 HG12 VAL A  46     -29.249 -37.680 -41.531  1.00  0.00      A    H
ATOM    658 HG13 VAL A  46     -30.944 -37.688 -42.103  1.00  0.00      A    H
ATOM    659  CG2 VAL A  46     -30.179 -38.509 -44.808  1.00  0.00      A    C
ATOM    660 HG21 VAL A  46     -31.266 -38.377 -44.999  1.00  0.00      A    H
ATOM    661 HG22 VAL A  46     -29.612 -38.262 -45.731  1.00  0.00      A    H
ATOM    662 HG23 VAL A  46     -29.885 -39.523 -44.464  1.00  0.00      A    H
ATOM    663  C   VAL A  46     -28.999 -35.300 -43.302  1.00  0.00      A    C
ATOM    664  O   VAL A  46     -27.887 -35.067 -43.743  1.00  0.00      A    O
ATOM    665  N   SER A  47     -29.453 -34.848 -42.125  1.00  0.00      A    N
ATOM    666  HN  SER A  47     -30.429 -34.788 -41.929  1.00  0.00      A    H
ATOM    667  CA  SER A  47     -28.565 -34.132 -41.203  1.00  0.00      A    C
ATOM    668  HA  SER A  47     -27.639 -33.955 -41.729  1.00  0.00      A    H
ATOM    669  CB  SER A  47     -29.149 -32.770 -40.815  1.00  0.00      A    C
ATOM    670  HB1 SER A  47     -29.536 -32.274 -41.731  1.00  0.00      A    H
ATOM    671  HB2 SER A  47     -30.028 -32.931 -40.156  1.00  0.00      A    H
ATOM    672  OG  SER A  47     -28.220 -31.956 -40.104  1.00  0.00      A    O
ATOM    673  HG1 SER A  47     -27.527 -31.723 -40.726  1.00  0.00      A    H
ATOM    674  C   SER A  47     -28.217 -35.007 -39.969  1.00  0.00      A    C
ATOM    675  O   SER A  47     -29.138 -35.519 -39.378  1.00  0.00      A    O
ATOM    676  N   LEU A  48     -26.899 -35.223 -39.662  1.00  0.00      A    N
ATOM    677  HN  LEU A  48     -26.153 -34.843 -40.204  1.00  0.00      A    H
ATOM    678  CA  LEU A  48     -26.467 -36.044 -38.536  1.00  0.00      A    C
ATOM    679  HA  LEU A  48     -27.380 -36.410 -38.091  1.00  0.00      A    H
ATOM    680  CB  LEU A  48     -25.655 -37.225 -38.960  1.00  0.00      A    C
ATOM    681  HB1 LEU A  48     -24.764 -36.853 -39.509  1.00  0.00      A    H
ATOM    682  HB2 LEU A  48     -25.198 -37.680 -38.056  1.00  0.00      A    H
ATOM    683  CG  LEU A  48     -26.327 -38.169 -39.962  1.00  0.00      A    C
ATOM    684  HG  LEU A  48     -26.891 -37.515 -40.662  1.00  0.00      A    H
ATOM    685  CD1 LEU A  48     -25.256 -38.998 -40.723  1.00  0.00      A    C
ATOM    686 HD11 LEU A  48     -25.814 -39.698 -41.382  1.00  0.00      A    H
ATOM    687 HD12 LEU A  48     -24.646 -38.307 -41.342  1.00  0.00      A    H
ATOM    688 HD13 LEU A  48     -24.574 -39.646 -40.132  1.00  0.00      A    H
ATOM    689  CD2 LEU A  48     -27.266 -39.095 -39.130  1.00  0.00      A    C
ATOM    690 HD21 LEU A  48     -28.058 -38.653 -38.487  1.00  0.00      A    H
ATOM    691 HD22 LEU A  48     -27.917 -39.774 -39.721  1.00  0.00      A    H
ATOM    692 HD23 LEU A  48     -26.632 -39.718 -38.465  1.00  0.00      A    H
ATOM    693  C   LEU A  48     -25.690 -35.235 -37.432  1.00  0.00      A    C
ATOM    694  OT1 LEU A  48     -26.366 -34.741 -36.464  1.00  0.00      A    O
ATOM    695  OT2 LEU A  48     -24.417 -35.031 -37.521  1.00  0.00      A    O
END
