# Supplementary material for: Sequence comparison, molecular modeling, and network analysis predict structural diversity in cysteine proteases from the Cape sundew, Drosera capensis
Source: Comput Struct Biotechnol J. 2016 Jun 14;14:271–82. doi: 10.1016/j.csbj.2016.05.003 (PMC4949590; doi:10.1016/j.csbj.2016.05.003)
Supplement: Supplementary file 4 [file mmc4.zip › Rosetta_mature/DCAP_3872_mature_m1.pdb]

CRYST1   59.464   69.664   59.523  90.00  90.00  90.00 P 1           1
ATOM      1  N   LEU A   1      30.527  34.100 -29.012  1.00  0.00      A    N
ATOM      2  HT1 LEU A   1      30.412  34.134 -30.045  1.00  0.00      A    H
ATOM      3  HT2 LEU A   1      31.502  33.851 -28.749  1.00  0.00      A    H
ATOM      4  HT3 LEU A   1      30.537  35.110 -28.763  1.00  0.00      A    H
ATOM      5  CA  LEU A   1      29.521  33.454 -28.120  1.00  0.00      A    C
ATOM      6  HA  LEU A   1      29.879  32.465 -27.876  1.00  0.00      A    H
ATOM      7  CB  LEU A   1      29.316  34.215 -26.769  1.00  0.00      A    C
ATOM      8  HB1 LEU A   1      28.958  35.267 -26.785  1.00  0.00      A    H
ATOM      9  HB2 LEU A   1      28.634  33.620 -26.125  1.00  0.00      A    H
ATOM     10  CG  LEU A   1      30.608  34.284 -25.986  1.00  0.00      A    C
ATOM     11  HG  LEU A   1      31.284  34.983 -26.523  1.00  0.00      A    H
ATOM     12  CD1 LEU A   1      30.325  34.955 -24.612  1.00  0.00      A    C
ATOM     13 HD11 LEU A   1      29.969  36.003 -24.700  1.00  0.00      A    H
ATOM     14 HD12 LEU A   1      29.470  34.476 -24.087  1.00  0.00      A    H
ATOM     15 HD13 LEU A   1      31.240  34.970 -23.982  1.00  0.00      A    H
ATOM     16  CD2 LEU A   1      31.305  32.957 -25.822  1.00  0.00      A    C
ATOM     17 HD21 LEU A   1      30.856  32.242 -25.100  1.00  0.00      A    H
ATOM     18 HD22 LEU A   1      31.396  32.391 -26.774  1.00  0.00      A    H
ATOM     19 HD23 LEU A   1      32.365  33.141 -25.545  1.00  0.00      A    H
ATOM     20  C   LEU A   1      28.209  33.214 -28.884  1.00  0.00      A    C
ATOM     21  O   LEU A   1      27.831  34.050 -29.679  1.00  0.00      A    O
ATOM     22  N   PRO A   2      27.445  32.183 -28.644  1.00  0.00      A    N
ATOM     23  CD  PRO A   2      27.875  31.021 -27.951  1.00  0.00      A    C
ATOM     24  HD1 PRO A   2      28.223  31.294 -26.932  1.00  0.00      A    H
ATOM     25  HD2 PRO A   2      28.643  30.409 -28.472  1.00  0.00      A    H
ATOM     26  CA  PRO A   2      26.099  32.080 -29.133  1.00  0.00      A    C
ATOM     27  HA  PRO A   2      26.179  32.302 -30.187  1.00  0.00      A    H
ATOM     28  CB  PRO A   2      25.630  30.587 -28.898  1.00  0.00      A    C
ATOM     29  HB1 PRO A   2      24.566  30.551 -28.579  1.00  0.00      A    H
ATOM     30  HB2 PRO A   2      25.851  30.006 -29.819  1.00  0.00      A    H
ATOM     31  CG  PRO A   2      26.571  30.184 -27.709  1.00  0.00      A    C
ATOM     32  HG1 PRO A   2      26.075  30.246 -26.716  1.00  0.00      A    H
ATOM     33  HG2 PRO A   2      26.860  29.111 -27.699  1.00  0.00      A    H
ATOM     34  C   PRO A   2      25.142  33.185 -28.556  1.00  0.00      A    C
ATOM     35  O   PRO A   2      25.445  33.701 -27.428  1.00  0.00      A    O
ATOM     36  N   ALA A   3      24.161  33.614 -29.319  1.00  0.00      A    N
ATOM     37  HN  ALA A   3      23.980  33.184 -30.201  1.00  0.00      A    H
ATOM     38  CA  ALA A   3      23.173  34.599 -28.925  1.00  0.00      A    C
ATOM     39  HA  ALA A   3      23.597  35.387 -28.322  1.00  0.00      A    H
ATOM     40  CB  ALA A   3      22.555  35.301 -30.160  1.00  0.00      A    C
ATOM     41  HB1 ALA A   3      21.736  35.985 -29.847  1.00  0.00      A    H
ATOM     42  HB2 ALA A   3      23.456  35.746 -30.633  1.00  0.00      A    H
ATOM     43  HB3 ALA A   3      22.221  34.547 -30.904  1.00  0.00      A    H
ATOM     44  C   ALA A   3      22.069  33.977 -28.155  1.00  0.00      A    C
ATOM     45  O   ALA A   3      21.507  34.430 -27.170  1.00  0.00      A    O
ATOM     46  N   SER A   4      21.814  32.720 -28.524  1.00  0.00      A    N
ATOM     47  HN  SER A   4      22.292  32.321 -29.303  1.00  0.00      A    H
ATOM     48  CA  SER A   4      20.963  31.881 -27.839  1.00  0.00      A    C
ATOM     49  HA  SER A   4      20.839  32.207 -26.817  1.00  0.00      A    H
ATOM     50  CB  SER A   4      19.632  31.785 -28.529  1.00  0.00      A    C
ATOM     51  HB1 SER A   4      19.337  32.805 -28.856  1.00  0.00      A    H
ATOM     52  HB2 SER A   4      19.701  31.238 -29.494  1.00  0.00      A    H
ATOM     53  OG  SER A   4      18.610  31.294 -27.643  1.00  0.00      A    O
ATOM     54  HG1 SER A   4      17.951  31.073 -28.305  1.00  0.00      A    H
ATOM     55  C   SER A   4      21.576  30.502 -27.917  1.00  0.00      A    C
ATOM     56  O   SER A   4      22.353  30.268 -28.849  1.00  0.00      A    O
ATOM     57  N   ILE A   5      21.292  29.666 -26.931  1.00  0.00      A    N
ATOM     58  HN  ILE A   5      20.673  29.924 -26.193  1.00  0.00      A    H
ATOM     59  CA  ILE A   5      21.835  28.343 -26.751  1.00  0.00      A    C
ATOM     60  HA  ILE A   5      21.724  27.967 -27.757  1.00  0.00      A    H
ATOM     61  CB  ILE A   5      23.313  28.366 -26.290  1.00  0.00      A    C
ATOM     62  HB  ILE A   5      23.770  29.146 -26.936  1.00  0.00      A    H
ATOM     63  CG2 ILE A   5      23.485  28.806 -24.813  1.00  0.00      A    C
ATOM     64 HG21 ILE A   5      24.547  28.940 -24.517  1.00  0.00      A    H
ATOM     65 HG22 ILE A   5      22.950  29.753 -24.583  1.00  0.00      A    H
ATOM     66 HG23 ILE A   5      23.090  28.002 -24.156  1.00  0.00      A    H
ATOM     67  CG1 ILE A   5      23.995  26.962 -26.498  1.00  0.00      A    C
ATOM     68 HG11 ILE A   5      23.489  26.176 -25.898  1.00  0.00      A    H
ATOM     69 HG12 ILE A   5      23.948  26.742 -27.586  1.00  0.00      A    H
ATOM     70  CD  ILE A   5      25.344  26.914 -25.990  1.00  0.00      A    C
ATOM     71  HD1 ILE A   5      25.832  25.983 -26.349  1.00  0.00      A    H
ATOM     72  HD2 ILE A   5      25.954  27.750 -26.396  1.00  0.00      A    H
ATOM     73  HD3 ILE A   5      25.342  26.933 -24.879  1.00  0.00      A    H
ATOM     74  C   ILE A   5      20.854  27.597 -25.919  1.00  0.00      A    C
ATOM     75  O   ILE A   5      20.259  28.143 -25.015  1.00  0.00      A    O
ATOM     76  N   ASP A   6      20.617  26.318 -26.291  1.00  0.00      A    N
ATOM     77  HN  ASP A   6      20.970  25.947 -27.147  1.00  0.00      A    H
ATOM     78  CA  ASP A   6      19.871  25.455 -25.424  1.00  0.00      A    C
ATOM     79  HA  ASP A   6      20.009  25.722 -24.387  1.00  0.00      A    H
ATOM     80  CB  ASP A   6      18.408  25.551 -25.802  1.00  0.00      A    C
ATOM     81  HB1 ASP A   6      18.167  26.632 -25.883  1.00  0.00      A    H
ATOM     82  HB2 ASP A   6      18.241  25.173 -26.834  1.00  0.00      A    H
ATOM     83  CG  ASP A   6      17.321  24.896 -25.001  1.00  0.00      A    C
ATOM     84  OD1 ASP A   6      17.345  23.627 -24.706  1.00  0.00      A    O
ATOM     85  OD2 ASP A   6      16.368  25.637 -24.645  1.00  0.00      A    O
ATOM     86  C   ASP A   6      20.395  24.037 -25.472  1.00  0.00      A    C
ATOM     87  O   ASP A   6      20.602  23.420 -26.558  1.00  0.00      A    O
ATOM     88  N   TRP A   7      20.727  23.476 -24.331  1.00  0.00      A    N
ATOM     89  HN  TRP A   7      20.699  23.962 -23.461  1.00  0.00      A    H
ATOM     90  CA  TRP A   7      21.350  22.188 -24.348  1.00  0.00      A    C
ATOM     91  HA  TRP A   7      21.840  22.035 -25.298  1.00  0.00      A    H
ATOM     92  CB  TRP A   7      22.405  22.185 -23.181  1.00  0.00      A    C
ATOM     93  HB1 TRP A   7      21.892  22.551 -22.266  1.00  0.00      A    H
ATOM     94  HB2 TRP A   7      22.753  21.190 -22.829  1.00  0.00      A    H
ATOM     95  CG  TRP A   7      23.608  23.032 -23.342  1.00  0.00      A    C
ATOM     96  CD1 TRP A   7      24.038  24.261 -22.789  1.00  0.00      A    C
ATOM     97  HD1 TRP A   7      23.495  24.748 -21.993  1.00  0.00      A    H
ATOM     98  NE1 TRP A   7      25.294  24.560 -23.217  1.00  0.00      A    N
ATOM     99  HE1 TRP A   7      25.776  25.342 -22.887  1.00  0.00      A    H
ATOM    100  CE2 TRP A   7      25.701  23.686 -24.199  1.00  0.00      A    C
ATOM    101  CD2 TRP A   7      24.624  22.741 -24.372  1.00  0.00      A    C
ATOM    102  CE3 TRP A   7      24.709  21.833 -25.366  1.00  0.00      A    C
ATOM    103  HE3 TRP A   7      23.868  21.244 -25.702  1.00  0.00      A    H
ATOM    104  CZ3 TRP A   7      25.822  21.850 -26.222  1.00  0.00      A    C
ATOM    105  HZ3 TRP A   7      25.781  21.147 -27.040  1.00  0.00      A    H
ATOM    106  CZ2 TRP A   7      26.797  23.632 -24.962  1.00  0.00      A    C
ATOM    107  HZ2 TRP A   7      27.522  24.406 -24.757  1.00  0.00      A    H
ATOM    108  CH2 TRP A   7      26.901  22.680 -25.997  1.00  0.00      A    C
ATOM    109  HH2 TRP A   7      27.728  22.831 -26.674  1.00  0.00      A    H
ATOM    110  C   TRP A   7      20.317  21.115 -24.125  1.00  0.00      A    C
ATOM    111  O   TRP A   7      20.548  19.923 -23.763  1.00  0.00      A    O
ATOM    112  N   ARG A   8      19.023  21.422 -24.380  1.00  0.00      A    N
ATOM    113  HN  ARG A   8      18.692  22.348 -24.545  1.00  0.00      A    H
ATOM    114  CA  ARG A   8      18.087  20.355 -24.647  1.00  0.00      A    C
ATOM    115  HA  ARG A   8      18.379  19.493 -24.065  1.00  0.00      A    H
ATOM    116  CB  ARG A   8      16.596  20.684 -24.366  1.00  0.00      A    C
ATOM    117  HB1 ARG A   8      16.148  21.462 -25.020  1.00  0.00      A    H
ATOM    118  HB2 ARG A   8      16.022  19.814 -24.750  1.00  0.00      A    H
ATOM    119  CG  ARG A   8      16.204  21.116 -22.915  1.00  0.00      A    C
ATOM    120  HG1 ARG A   8      16.414  20.303 -22.187  1.00  0.00      A    H
ATOM    121  HG2 ARG A   8      17.022  21.802 -22.608  1.00  0.00      A    H
ATOM    122  CD  ARG A   8      14.803  21.759 -22.863  1.00  0.00      A    C
ATOM    123  HD1 ARG A   8      14.046  21.095 -23.331  1.00  0.00      A    H
ATOM    124  HD2 ARG A   8      14.602  21.950 -21.787  1.00  0.00      A    H
ATOM    125  NE  ARG A   8      14.829  23.120 -23.528  1.00  0.00      A    N
ATOM    126  HE  ARG A   8      15.715  23.503 -23.791  1.00  0.00      A    H
ATOM    127  CZ  ARG A   8      13.776  23.878 -23.757  1.00  0.00      A    C
ATOM    128  NH1 ARG A   8      12.619  23.483 -23.358  1.00  0.00      A    N
ATOM    129 HH11 ARG A   8      12.454  22.628 -22.867  1.00  0.00      A    H
ATOM    130 HH12 ARG A   8      11.987  24.227 -23.141  1.00  0.00      A    H
ATOM    131  NH2 ARG A   8      13.915  25.087 -24.238  1.00  0.00      A    N
ATOM    132 HH21 ARG A   8      14.834  25.457 -24.369  1.00  0.00      A    H
ATOM    133 HH22 ARG A   8      13.111  25.672 -24.346  1.00  0.00      A    H
ATOM    134  C   ARG A   8      18.143  19.948 -26.113  1.00  0.00      A    C
ATOM    135  O   ARG A   8      18.014  18.802 -26.573  1.00  0.00      A    O
ATOM    136  N   LYS A   9      18.184  21.052 -26.916  1.00  0.00      A    N
ATOM    137  HN  LYS A   9      18.230  21.967 -26.523  1.00  0.00      A    H
ATOM    138  CA  LYS A   9      17.969  21.057 -28.345  1.00  0.00      A    C
ATOM    139  HA  LYS A   9      17.145  20.413 -28.617  1.00  0.00      A    H
ATOM    140  CB  LYS A   9      17.705  22.478 -28.850  1.00  0.00      A    C
ATOM    141  HB1 LYS A   9      18.499  23.076 -28.355  1.00  0.00      A    H
ATOM    142  HB2 LYS A   9      17.783  22.469 -29.958  1.00  0.00      A    H
ATOM    143  CG  LYS A   9      16.367  23.073 -28.445  1.00  0.00      A    C
ATOM    144  HG1 LYS A   9      15.557  22.323 -28.569  1.00  0.00      A    H
ATOM    145  HG2 LYS A   9      16.387  23.221 -27.344  1.00  0.00      A    H
ATOM    146  CD  LYS A   9      16.051  24.411 -29.098  1.00  0.00      A    C
ATOM    147  HD1 LYS A   9      16.544  25.309 -28.668  1.00  0.00      A    H
ATOM    148  HD2 LYS A   9      16.392  24.295 -30.149  1.00  0.00      A    H
ATOM    149  CE  LYS A   9      14.560  24.793 -29.086  1.00  0.00      A    C
ATOM    150  HE1 LYS A   9      14.306  24.725 -28.007  1.00  0.00      A    H
ATOM    151  HE2 LYS A   9      14.465  25.835 -29.460  1.00  0.00      A    H
ATOM    152  NZ  LYS A   9      13.729  23.940 -29.905  1.00  0.00      A    N
ATOM    153  HZ1 LYS A   9      12.816  24.355 -30.180  1.00  0.00      A    H
ATOM    154  HZ2 LYS A   9      14.224  23.881 -30.819  1.00  0.00      A    H
ATOM    155  HZ3 LYS A   9      13.553  23.010 -29.474  1.00  0.00      A    H
ATOM    156  C   LYS A   9      19.172  20.602 -29.047  1.00  0.00      A    C
ATOM    157  O   LYS A   9      19.162  20.219 -30.195  1.00  0.00      A    O
ATOM    158  N   LYS A  10      20.285  20.670 -28.366  1.00  0.00      A    N
ATOM    159  HN  LYS A  10      20.244  20.957 -27.413  1.00  0.00      A    H
ATOM    160  CA  LYS A  10      21.559  20.109 -28.816  1.00  0.00      A    C
ATOM    161  HA  LYS A  10      21.627  19.886 -29.871  1.00  0.00      A    H
ATOM    162  CB  LYS A  10      22.694  21.040 -28.457  1.00  0.00      A    C
ATOM    163  HB1 LYS A  10      22.763  21.222 -27.363  1.00  0.00      A    H
ATOM    164  HB2 LYS A  10      23.658  20.583 -28.770  1.00  0.00      A    H
ATOM    165  CG  LYS A  10      22.570  22.366 -29.241  1.00  0.00      A    C
ATOM    166  HG1 LYS A  10      22.627  22.159 -30.331  1.00  0.00      A    H
ATOM    167  HG2 LYS A  10      21.562  22.702 -28.916  1.00  0.00      A    H
ATOM    168  CD  LYS A  10      23.728  23.271 -28.786  1.00  0.00      A    C
ATOM    169  HD1 LYS A  10      23.467  23.653 -27.776  1.00  0.00      A    H
ATOM    170  HD2 LYS A  10      24.722  22.790 -28.666  1.00  0.00      A    H
ATOM    171  CE  LYS A  10      23.888  24.545 -29.708  1.00  0.00      A    C
ATOM    172  HE1 LYS A  10      22.851  24.913 -29.865  1.00  0.00      A    H
ATOM    173  HE2 LYS A  10      24.518  25.349 -29.269  1.00  0.00      A    H
ATOM    174  NZ  LYS A  10      24.446  24.133 -31.003  1.00  0.00      A    N
ATOM    175  HZ1 LYS A  10      25.276  24.725 -31.205  1.00  0.00      A    H
ATOM    176  HZ2 LYS A  10      24.648  23.114 -31.053  1.00  0.00      A    H
ATOM    177  HZ3 LYS A  10      23.723  24.361 -31.716  1.00  0.00      A    H
ATOM    178  C   LYS A  10      21.658  18.744 -28.168  1.00  0.00      A    C
ATOM    179  O   LYS A  10      20.916  18.449 -27.182  1.00  0.00      A    O
ATOM    180  N   GLU A  11      22.510  17.861 -28.538  1.00  0.00      A    N
ATOM    181  HN  GLU A  11      23.101  17.933 -29.337  1.00  0.00      A    H
ATOM    182  CA  GLU A  11      22.583  16.557 -27.886  1.00  0.00      A    C
ATOM    183  HA  GLU A  11      21.619  16.160 -27.603  1.00  0.00      A    H
ATOM    184  CB  GLU A  11      23.122  15.398 -28.840  1.00  0.00      A    C
ATOM    185  HB1 GLU A  11      24.173  15.557 -29.162  1.00  0.00      A    H
ATOM    186  HB2 GLU A  11      23.029  14.487 -28.210  1.00  0.00      A    H
ATOM    187  CG  GLU A  11      22.266  15.226 -30.090  1.00  0.00      A    C
ATOM    188  HG1 GLU A  11      21.226  14.897 -29.878  1.00  0.00      A    H
ATOM    189  HG2 GLU A  11      22.256  16.243 -30.538  1.00  0.00      A    H
ATOM    190  CD  GLU A  11      22.915  14.199 -31.048  1.00  0.00      A    C
ATOM    191  OE1 GLU A  11      23.947  14.454 -31.734  1.00  0.00      A    O
ATOM    192  OE2 GLU A  11      22.271  13.080 -31.177  1.00  0.00      A    O
ATOM    193  C   GLU A  11      23.343  16.649 -26.588  1.00  0.00      A    C
ATOM    194  O   GLU A  11      24.588  16.424 -26.462  1.00  0.00      A    O
ATOM    195  N   ALA A  12      22.621  16.939 -25.438  1.00  0.00      A    N
ATOM    196  HN  ALA A  12      21.633  16.981 -25.571  1.00  0.00      A    H
ATOM    197  CA  ALA A  12      23.162  17.162 -24.102  1.00  0.00      A    C
ATOM    198  HA  ALA A  12      24.034  16.531 -24.013  1.00  0.00      A    H
ATOM    199  CB  ALA A  12      23.666  18.596 -24.016  1.00  0.00      A    C
ATOM    200  HB1 ALA A  12      22.814  19.273 -24.242  1.00  0.00      A    H
ATOM    201  HB2 ALA A  12      23.978  18.719 -22.957  1.00  0.00      A    H
ATOM    202  HB3 ALA A  12      24.464  18.796 -24.762  1.00  0.00      A    H
ATOM    203  C   ALA A  12      22.135  16.701 -23.025  1.00  0.00      A    C
ATOM    204  O   ALA A  12      22.080  15.555 -22.601  1.00  0.00      A    O
ATOM    205  N   VAL A  13      21.383  17.610 -22.433  1.00  0.00      A    N
ATOM    206  HN  VAL A  13      21.308  18.532 -22.805  1.00  0.00      A    H
ATOM    207  CA  VAL A  13      20.610  17.334 -21.278  1.00  0.00      A    C
ATOM    208  HA  VAL A  13      21.205  16.694 -20.642  1.00  0.00      A    H
ATOM    209  CB  VAL A  13      20.356  18.618 -20.470  1.00  0.00      A    C
ATOM    210  HB  VAL A  13      19.963  19.423 -21.128  1.00  0.00      A    H
ATOM    211  CG1 VAL A  13      19.284  18.337 -19.362  1.00  0.00      A    C
ATOM    212 HG11 VAL A  13      19.264  19.219 -18.687  1.00  0.00      A    H
ATOM    213 HG12 VAL A  13      18.257  18.146 -19.738  1.00  0.00      A    H
ATOM    214 HG13 VAL A  13      19.533  17.489 -18.689  1.00  0.00      A    H
ATOM    215  CG2 VAL A  13      21.763  18.908 -19.891  1.00  0.00      A    C
ATOM    216 HG21 VAL A  13      22.400  19.329 -20.698  1.00  0.00      A    H
ATOM    217 HG22 VAL A  13      21.732  19.795 -19.222  1.00  0.00      A    H
ATOM    218 HG23 VAL A  13      22.331  18.175 -19.279  1.00  0.00      A    H
ATOM    219  C   VAL A  13      19.302  16.550 -21.610  1.00  0.00      A    C
ATOM    220  O   VAL A  13      18.614  16.872 -22.622  1.00  0.00      A    O
ATOM    221  N   ASN A  14      18.906  15.438 -20.875  1.00  0.00      A    N
ATOM    222  HN  ASN A  14      19.457  15.199 -20.079  1.00  0.00      A    H
ATOM    223  CA  ASN A  14      17.672  14.723 -21.016  1.00  0.00      A    C
ATOM    224  HA  ASN A  14      17.350  14.896 -22.032  1.00  0.00      A    H
ATOM    225  CB  ASN A  14      17.933  13.184 -20.747  1.00  0.00      A    C
ATOM    226  HB1 ASN A  14      17.109  12.509 -21.064  1.00  0.00      A    H
ATOM    227  HB2 ASN A  14      18.771  12.883 -21.411  1.00  0.00      A    H
ATOM    228  CG  ASN A  14      18.374  12.818 -19.359  1.00  0.00      A    C
ATOM    229  OD1 ASN A  14      17.632  12.304 -18.535  1.00  0.00      A    O
ATOM    230  ND2 ASN A  14      19.679  13.129 -19.037  1.00  0.00      A    N
ATOM    231 HD21 ASN A  14      19.924  13.210 -18.071  1.00  0.00      A    H
ATOM    232 HD22 ASN A  14      20.263  13.355 -19.817  1.00  0.00      A    H
ATOM    233  C   ASN A  14      16.658  15.297 -19.971  1.00  0.00      A    C
ATOM    234  O   ASN A  14      17.100  16.108 -19.167  1.00  0.00      A    O
ATOM    235  N   PRO A  15      15.383  14.866 -19.944  1.00  0.00      A    N
ATOM    236  CD  PRO A  15      14.820  14.243 -21.175  1.00  0.00      A    C
ATOM    237  HD1 PRO A  15      15.163  13.200 -21.341  1.00  0.00      A    H
ATOM    238  HD2 PRO A  15      15.124  14.866 -22.043  1.00  0.00      A    H
ATOM    239  CA  PRO A  15      14.328  15.227 -18.971  1.00  0.00      A    C
ATOM    240  HA  PRO A  15      14.156  16.286 -18.852  1.00  0.00      A    H
ATOM    241  CB  PRO A  15      13.250  14.261 -19.421  1.00  0.00      A    C
ATOM    242  HB1 PRO A  15      13.339  13.185 -19.160  1.00  0.00      A    H
ATOM    243  HB2 PRO A  15      12.247  14.601 -19.085  1.00  0.00      A    H
ATOM    244  CG  PRO A  15      13.295  14.318 -20.979  1.00  0.00      A    C
ATOM    245  HG1 PRO A  15      12.765  13.517 -21.536  1.00  0.00      A    H
ATOM    246  HG2 PRO A  15      12.814  15.228 -21.398  1.00  0.00      A    H
ATOM    247  C   PRO A  15      14.733  14.838 -17.543  1.00  0.00      A    C
ATOM    248  O   PRO A  15      15.804  14.224 -17.394  1.00  0.00      A    O
ATOM    249  N   ILE A  16      13.903  15.151 -16.545  1.00  0.00      A    N
ATOM    250  HN  ILE A  16      13.023  15.566 -16.761  1.00  0.00      A    H
ATOM    251  CA  ILE A  16      14.196  14.595 -15.164  1.00  0.00      A    C
ATOM    252  HA  ILE A  16      15.263  14.690 -15.027  1.00  0.00      A    H
ATOM    253  CB  ILE A  16      13.460  15.415 -14.014  1.00  0.00      A    C
ATOM    254  HB  ILE A  16      12.381  15.441 -14.276  1.00  0.00      A    H
ATOM    255  CG2 ILE A  16      13.694  14.964 -12.578  1.00  0.00      A    C
ATOM    256 HG21 ILE A  16      13.274  15.692 -11.852  1.00  0.00      A    H
ATOM    257 HG22 ILE A  16      13.237  13.961 -12.439  1.00  0.00      A    H
ATOM    258 HG23 ILE A  16      14.763  14.961 -12.275  1.00  0.00      A    H
ATOM    259  CG1 ILE A  16      13.980  16.889 -14.089  1.00  0.00      A    C
ATOM    260 HG11 ILE A  16      14.957  16.950 -13.564  1.00  0.00      A    H
ATOM    261 HG12 ILE A  16      14.123  17.204 -15.145  1.00  0.00      A    H
ATOM    262  CD  ILE A  16      12.945  17.822 -13.422  1.00  0.00      A    C
ATOM    263  HD1 ILE A  16      13.004  17.700 -12.319  1.00  0.00      A    H
ATOM    264  HD2 ILE A  16      13.148  18.895 -13.623  1.00  0.00      A    H
ATOM    265  HD3 ILE A  16      11.932  17.518 -13.761  1.00  0.00      A    H
ATOM    266  C   ILE A  16      13.681  13.186 -15.077  1.00  0.00      A    C
ATOM    267  O   ILE A  16      12.620  12.845 -15.636  1.00  0.00      A    O
ATOM    268  N   LYS A  17      14.392  12.359 -14.339  1.00  0.00      A    N
ATOM    269  HN  LYS A  17      15.243  12.538 -13.852  1.00  0.00      A    H
ATOM    270  CA  LYS A  17      14.174  10.935 -14.414  1.00  0.00      A    C
ATOM    271  HA  LYS A  17      13.558  10.692 -15.267  1.00  0.00      A    H
ATOM    272  CB  LYS A  17      15.533  10.338 -14.486  1.00  0.00      A    C
ATOM    273  HB1 LYS A  17      16.021  10.516 -13.504  1.00  0.00      A    H
ATOM    274  HB2 LYS A  17      15.364   9.243 -14.566  1.00  0.00      A    H
ATOM    275  CG  LYS A  17      16.260  10.724 -15.756  1.00  0.00      A    C
ATOM    276  HG1 LYS A  17      15.793  10.380 -16.704  1.00  0.00      A    H
ATOM    277  HG2 LYS A  17      16.463  11.804 -15.918  1.00  0.00      A    H
ATOM    278  CD  LYS A  17      17.623   9.933 -15.896  1.00  0.00      A    C
ATOM    279  HD1 LYS A  17      17.391   8.865 -15.698  1.00  0.00      A    H
ATOM    280  HD2 LYS A  17      17.928  10.157 -16.940  1.00  0.00      A    H
ATOM    281  CE  LYS A  17      18.667  10.372 -14.871  1.00  0.00      A    C
ATOM    282  HE1 LYS A  17      18.812  11.467 -14.992  1.00  0.00      A    H
ATOM    283  HE2 LYS A  17      18.395  10.032 -13.850  1.00  0.00      A    H
ATOM    284  NZ  LYS A  17      20.001   9.677 -15.180  1.00  0.00      A    N
ATOM    285  HZ1 LYS A  17      20.520  10.317 -15.815  1.00  0.00      A    H
ATOM    286  HZ2 LYS A  17      20.495   9.471 -14.289  1.00  0.00      A    H
ATOM    287  HZ3 LYS A  17      19.728   8.811 -15.687  1.00  0.00      A    H
ATOM    288  C   LYS A  17      13.435  10.667 -13.174  1.00  0.00      A    C
ATOM    289  O   LYS A  17      13.660  11.276 -12.148  1.00  0.00      A    O
ATOM    290  N   ASP A  18      12.530   9.686 -13.328  1.00  0.00      A    N
ATOM    291  HN  ASP A  18      12.425   9.159 -14.168  1.00  0.00      A    H
ATOM    292  CA  ASP A  18      11.491   9.255 -12.330  1.00  0.00      A    C
ATOM    293  HA  ASP A  18      10.735  10.022 -12.413  1.00  0.00      A    H
ATOM    294  CB  ASP A  18      10.968   7.891 -12.624  1.00  0.00      A    C
ATOM    295  HB1 ASP A  18      11.764   7.116 -12.622  1.00  0.00      A    H
ATOM    296  HB2 ASP A  18      10.327   7.442 -11.836  1.00  0.00      A    H
ATOM    297  CG  ASP A  18      10.163   7.849 -13.818  1.00  0.00      A    C
ATOM    298  OD1 ASP A  18       8.928   7.547 -13.685  1.00  0.00      A    O
ATOM    299  OD2 ASP A  18      10.746   8.112 -14.922  1.00  0.00      A    O
ATOM    300  C   ASP A  18      11.844   9.165 -10.875  1.00  0.00      A    C
ATOM    301  O   ASP A  18      12.859   8.617 -10.452  1.00  0.00      A    O
ATOM    302  N   GLN A  19      11.005   9.785 -10.049  1.00  0.00      A    N
ATOM    303  HN  GLN A  19      10.176  10.201 -10.415  1.00  0.00      A    H
ATOM    304  CA  GLN A  19      11.303  10.066  -8.678  1.00  0.00      A    C
ATOM    305  HA  GLN A  19      12.302   9.797  -8.365  1.00  0.00      A    H
ATOM    306  CB  GLN A  19      11.073  11.618  -8.403  1.00  0.00      A    C
ATOM    307  HB1 GLN A  19      10.009  11.902  -8.552  1.00  0.00      A    H
ATOM    308  HB2 GLN A  19      11.287  11.753  -7.321  1.00  0.00      A    H
ATOM    309  CG  GLN A  19      11.945  12.574  -9.192  1.00  0.00      A    C
ATOM    310  HG1 GLN A  19      11.886  12.425 -10.292  1.00  0.00      A    H
ATOM    311  HG2 GLN A  19      11.594  13.609  -8.991  1.00  0.00      A    H
ATOM    312  CD  GLN A  19      13.404  12.459  -8.777  1.00  0.00      A    C
ATOM    313  OE1 GLN A  19      13.738  12.705  -7.631  1.00  0.00      A    O
ATOM    314  NE2 GLN A  19      14.312  12.162  -9.749  1.00  0.00      A    N
ATOM    315 HE21 GLN A  19      15.272  12.350  -9.543  1.00  0.00      A    H
ATOM    316 HE22 GLN A  19      13.970  11.735 -10.586  1.00  0.00      A    H
ATOM    317  C   GLN A  19      10.489   9.256  -7.681  1.00  0.00      A    C
ATOM    318  O   GLN A  19       9.724   8.349  -8.010  1.00  0.00      A    O
ATOM    319  N   GLY A  20      10.647   9.578  -6.362  1.00  0.00      A    N
ATOM    320  HN  GLY A  20      11.214  10.379  -6.183  1.00  0.00      A    H
ATOM    321  CA  GLY A  20      10.050   8.818  -5.293  1.00  0.00      A    C
ATOM    322  HA1 GLY A  20       8.975   8.907  -5.238  1.00  0.00      A    H
ATOM    323  HA2 GLY A  20      10.300   7.768  -5.334  1.00  0.00      A    H
ATOM    324  C   GLY A  20      10.519   9.517  -4.044  1.00  0.00      A    C
ATOM    325  O   GLY A  20      10.894  10.672  -4.149  1.00  0.00      A    O
ATOM    326  N   GLN A  21      10.451   8.899  -2.850  1.00  0.00      A    N
ATOM    327  HN  GLN A  21      10.381   7.906  -2.801  1.00  0.00      A    H
ATOM    328  CA  GLN A  21      10.529   9.557  -1.569  1.00  0.00      A    C
ATOM    329  HA  GLN A  21       9.640  10.150  -1.408  1.00  0.00      A    H
ATOM    330  CB  GLN A  21      10.607   8.402  -0.495  1.00  0.00      A    C
ATOM    331  HB1 GLN A  21       9.971   7.564  -0.853  1.00  0.00      A    H
ATOM    332  HB2 GLN A  21      11.678   8.138  -0.364  1.00  0.00      A    H
ATOM    333  CG  GLN A  21      10.069   8.809   0.895  1.00  0.00      A    C
ATOM    334  HG1 GLN A  21      10.368   9.808   1.278  1.00  0.00      A    H
ATOM    335  HG2 GLN A  21       8.965   8.856   0.779  1.00  0.00      A    H
ATOM    336  CD  GLN A  21      10.391   7.662   1.912  1.00  0.00      A    C
ATOM    337  OE1 GLN A  21      10.533   6.507   1.644  1.00  0.00      A    O
ATOM    338  NE2 GLN A  21      10.712   8.103   3.138  1.00  0.00      A    N
ATOM    339 HE21 GLN A  21      10.844   7.468   3.899  1.00  0.00      A    H
ATOM    340 HE22 GLN A  21      10.590   9.089   3.255  1.00  0.00      A    H
ATOM    341  C   GLN A  21      11.703  10.467  -1.283  1.00  0.00      A    C
ATOM    342  O   GLN A  21      11.655  11.503  -0.612  1.00  0.00      A    O
ATOM    343  N   CYS A  22      12.869  10.126  -1.870  1.00  0.00      A    N
ATOM    344  HN  CYS A  22      12.810   9.336  -2.475  1.00  0.00      A    H
ATOM    345  CA  CYS A  22      14.098  10.804  -1.658  1.00  0.00      A    C
ATOM    346  HA  CYS A  22      14.288  11.033  -0.620  1.00  0.00      A    H
ATOM    347  CB  CYS A  22      15.320   9.927  -2.169  1.00  0.00      A    C
ATOM    348  HB1 CYS A  22      15.184   8.874  -1.843  1.00  0.00      A    H
ATOM    349  HB2 CYS A  22      15.341  10.005  -3.277  1.00  0.00      A    H
ATOM    350  SG  CYS A  22      16.843  10.576  -1.437  1.00  0.00      A    S
ATOM    351  C   CYS A  22      14.181  12.154  -2.316  1.00  0.00      A    C
ATOM    352  O   CYS A  22      13.786  12.209  -3.499  1.00  0.00      A    O
ATOM    353  N   GLY A  23      14.623  13.258  -1.687  1.00  0.00      A    N
ATOM    354  HN  GLY A  23      14.763  13.250  -0.699  1.00  0.00      A    H
ATOM    355  CA  GLY A  23      14.742  14.576  -2.294  1.00  0.00      A    C
ATOM    356  HA1 GLY A  23      14.358  14.431  -3.293  1.00  0.00      A    H
ATOM    357  HA2 GLY A  23      14.188  15.325  -1.748  1.00  0.00      A    H
ATOM    358  C   GLY A  23      16.125  15.153  -2.342  1.00  0.00      A    C
ATOM    359  O   GLY A  23      16.401  16.205  -1.776  1.00  0.00      A    O
ATOM    360  N   SER A  24      16.990  14.515  -3.099  1.00  0.00      A    N
ATOM    361  HN  SER A  24      16.649  13.717  -3.589  1.00  0.00      A    H
ATOM    362  CA  SER A  24      18.402  14.656  -3.059  1.00  0.00      A    C
ATOM    363  HA  SER A  24      18.698  15.163  -2.152  1.00  0.00      A    H
ATOM    364  CB  SER A  24      19.080  13.263  -3.158  1.00  0.00      A    C
ATOM    365  HB1 SER A  24      20.150  13.299  -3.456  1.00  0.00      A    H
ATOM    366  HB2 SER A  24      19.043  12.728  -2.185  1.00  0.00      A    H
ATOM    367  OG  SER A  24      18.397  12.419  -4.197  1.00  0.00      A    O
ATOM    368  HG1 SER A  24      18.803  11.551  -4.144  1.00  0.00      A    H
ATOM    369  C   SER A  24      18.974  15.569  -4.071  1.00  0.00      A    C
ATOM    370  O   SER A  24      19.637  15.245  -5.076  1.00  0.00      A    O
ATOM    371  N   CYS A  25      18.738  16.885  -3.950  1.00  0.00      A    N
ATOM    372  HN  CYS A  25      18.171  17.242  -3.212  1.00  0.00      A    H
ATOM    373  CA  CYS A  25      18.865  17.797  -5.052  1.00  0.00      A    C
ATOM    374  HA  CYS A  25      18.261  17.521  -5.904  1.00  0.00      A    H
ATOM    375  CB  CYS A  25      18.237  19.123  -4.519  1.00  0.00      A    C
ATOM    376  HB1 CYS A  25      18.876  19.527  -3.705  1.00  0.00      A    H
ATOM    377  HB2 CYS A  25      18.453  19.834  -5.344  1.00  0.00      A    H
ATOM    378  SG  CYS A  25      16.465  18.864  -4.053  1.00  0.00      A    S
ATOM    379  HG1 CYS A  25      16.274  17.889  -4.929  1.00  0.00      A    H
ATOM    380  C   CYS A  25      20.257  18.050  -5.477  1.00  0.00      A    C
ATOM    381  O   CYS A  25      20.626  18.000  -6.710  1.00  0.00      A    O
ATOM    382  N   TRP A  26      21.105  18.352  -4.484  1.00  0.00      A    N
ATOM    383  HN  TRP A  26      20.800  18.783  -3.638  1.00  0.00      A    H
ATOM    384  CA  TRP A  26      22.562  18.324  -4.501  1.00  0.00      A    C
ATOM    385  HA  TRP A  26      22.866  19.203  -5.050  1.00  0.00      A    H
ATOM    386  CB  TRP A  26      23.084  18.449  -2.986  1.00  0.00      A    C
ATOM    387  HB1 TRP A  26      24.139  18.791  -2.928  1.00  0.00      A    H
ATOM    388  HB2 TRP A  26      22.433  19.212  -2.507  1.00  0.00      A    H
ATOM    389  CG  TRP A  26      22.924  17.302  -2.056  1.00  0.00      A    C
ATOM    390  CD1 TRP A  26      21.772  16.777  -1.599  1.00  0.00      A    C
ATOM    391  HD1 TRP A  26      20.785  17.121  -1.870  1.00  0.00      A    H
ATOM    392  NE1 TRP A  26      21.930  15.626  -0.862  1.00  0.00      A    N
ATOM    393  HE1 TRP A  26      21.315  15.167  -0.260  1.00  0.00      A    H
ATOM    394  CE2 TRP A  26      23.304  15.359  -0.890  1.00  0.00      A    C
ATOM    395  CD2 TRP A  26      23.976  16.424  -1.584  1.00  0.00      A    C
ATOM    396  CE3 TRP A  26      25.331  16.414  -1.823  1.00  0.00      A    C
ATOM    397  HE3 TRP A  26      25.844  17.213  -2.338  1.00  0.00      A    H
ATOM    398  CZ3 TRP A  26      26.086  15.458  -1.124  1.00  0.00      A    C
ATOM    399  HZ3 TRP A  26      27.148  15.555  -1.295  1.00  0.00      A    H
ATOM    400  CZ2 TRP A  26      24.041  14.330  -0.227  1.00  0.00      A    C
ATOM    401  HZ2 TRP A  26      23.539  13.573   0.357  1.00  0.00      A    H
ATOM    402  CH2 TRP A  26      25.421  14.406  -0.477  1.00  0.00      A    C
ATOM    403  HH2 TRP A  26      26.017  13.540  -0.232  1.00  0.00      A    H
ATOM    404  C   TRP A  26      23.235  17.137  -5.218  1.00  0.00      A    C
ATOM    405  O   TRP A  26      24.048  17.315  -6.155  1.00  0.00      A    O
ATOM    406  N   ALA A  27      22.886  15.935  -4.855  1.00  0.00      A    N
ATOM    407  HN  ALA A  27      22.299  15.921  -4.049  1.00  0.00      A    H
ATOM    408  CA  ALA A  27      23.302  14.760  -5.607  1.00  0.00      A    C
ATOM    409  HA  ALA A  27      24.381  14.802  -5.632  1.00  0.00      A    H
ATOM    410  CB  ALA A  27      22.784  13.509  -4.800  1.00  0.00      A    C
ATOM    411  HB1 ALA A  27      21.679  13.402  -4.856  1.00  0.00      A    H
ATOM    412  HB2 ALA A  27      23.171  12.567  -5.242  1.00  0.00      A    H
ATOM    413  HB3 ALA A  27      23.146  13.668  -3.762  1.00  0.00      A    H
ATOM    414  C   ALA A  27      22.766  14.634  -7.057  1.00  0.00      A    C
ATOM    415  O   ALA A  27      23.505  14.476  -8.049  1.00  0.00      A    O
ATOM    416  N   PHE A  28      21.513  14.995  -7.330  1.00  0.00      A    N
ATOM    417  HN  PHE A  28      20.943  15.316  -6.578  1.00  0.00      A    H
ATOM    418  CA  PHE A  28      20.865  15.100  -8.620  1.00  0.00      A    C
ATOM    419  HA  PHE A  28      20.884  14.093  -9.011  1.00  0.00      A    H
ATOM    420  CB  PHE A  28      19.356  15.286  -8.469  1.00  0.00      A    C
ATOM    421  HB1 PHE A  28      18.898  14.494  -7.838  1.00  0.00      A    H
ATOM    422  HB2 PHE A  28      19.055  16.158  -7.851  1.00  0.00      A    H
ATOM    423  CG  PHE A  28      18.629  15.280  -9.857  1.00  0.00      A    C
ATOM    424  CD1 PHE A  28      18.472  14.091 -10.573  1.00  0.00      A    C
ATOM    425  HD1 PHE A  28      18.824  13.148 -10.182  1.00  0.00      A    H
ATOM    426  CE1 PHE A  28      17.877  14.102 -11.812  1.00  0.00      A    C
ATOM    427  HE1 PHE A  28      17.747  13.153 -12.310  1.00  0.00      A    H
ATOM    428  CZ  PHE A  28      17.522  15.320 -12.450  1.00  0.00      A    C
ATOM    429  HZ  PHE A  28      16.990  15.412 -13.386  1.00  0.00      A    H
ATOM    430  CD2 PHE A  28      18.440  16.498 -10.543  1.00  0.00      A    C
ATOM    431  HD2 PHE A  28      18.712  17.383  -9.986  1.00  0.00      A    H
ATOM    432  CE2 PHE A  28      17.869  16.524 -11.815  1.00  0.00      A    C
ATOM    433  HE2 PHE A  28      17.563  17.433 -12.313  1.00  0.00      A    H
ATOM    434  C   PHE A  28      21.501  16.077  -9.564  1.00  0.00      A    C
ATOM    435  O   PHE A  28      21.946  15.776 -10.709  1.00  0.00      A    O
ATOM    436  N   SER A  29      21.630  17.282  -9.129  1.00  0.00      A    N
ATOM    437  HN  SER A  29      21.175  17.491  -8.267  1.00  0.00      A    H
ATOM    438  CA  SER A  29      22.202  18.375  -9.907  1.00  0.00      A    C
ATOM    439  HA  SER A  29      21.686  18.386 -10.855  1.00  0.00      A    H
ATOM    440  CB  SER A  29      21.912  19.775  -9.304  1.00  0.00      A    C
ATOM    441  HB1 SER A  29      20.841  20.055  -9.397  1.00  0.00      A    H
ATOM    442  HB2 SER A  29      22.344  19.883  -8.286  1.00  0.00      A    H
ATOM    443  OG  SER A  29      22.532  20.773 -10.099  1.00  0.00      A    O
ATOM    444  HG1 SER A  29      22.578  21.672  -9.767  1.00  0.00      A    H
ATOM    445  C   SER A  29      23.677  18.115 -10.295  1.00  0.00      A    C
ATOM    446  O   SER A  29      24.027  18.461 -11.427  1.00  0.00      A    O
ATOM    447  N   THR A  30      24.460  17.436  -9.456  1.00  0.00      A    N
ATOM    448  HN  THR A  30      23.974  17.191  -8.620  1.00  0.00      A    H
ATOM    449  CA  THR A  30      25.802  16.840  -9.667  1.00  0.00      A    C
ATOM    450  HA  THR A  30      26.288  17.788  -9.847  1.00  0.00      A    H
ATOM    451  CB  THR A  30      26.444  16.178  -8.498  1.00  0.00      A    C
ATOM    452  HB  THR A  30      25.898  15.234  -8.285  1.00  0.00      A    H
ATOM    453  OG1 THR A  30      26.455  17.071  -7.391  1.00  0.00      A    O
ATOM    454  HG1 THR A  30      25.555  17.311  -7.158  1.00  0.00      A    H
ATOM    455  CG2 THR A  30      27.918  15.933  -8.759  1.00  0.00      A    C
ATOM    456 HG21 THR A  30      28.292  15.579  -7.775  1.00  0.00      A    H
ATOM    457 HG22 THR A  30      28.157  15.160  -9.521  1.00  0.00      A    H
ATOM    458 HG23 THR A  30      28.457  16.847  -9.088  1.00  0.00      A    H
ATOM    459  C   THR A  30      25.757  15.943 -10.901  1.00  0.00      A    C
ATOM    460  O   THR A  30      26.349  16.244 -11.952  1.00  0.00      A    O
ATOM    461  N   VAL A  31      24.983  14.869 -10.751  1.00  0.00      A    N
ATOM    462  HN  VAL A  31      24.370  14.739  -9.975  1.00  0.00      A    H
ATOM    463  CA  VAL A  31      24.755  13.890 -11.792  1.00  0.00      A    C
ATOM    464  HA  VAL A  31      25.708  13.488 -12.101  1.00  0.00      A    H
ATOM    465  CB  VAL A  31      23.858  12.765 -11.398  1.00  0.00      A    C
ATOM    466  HB  VAL A  31      23.027  13.244 -10.837  1.00  0.00      A    H
ATOM    467  CG1 VAL A  31      23.423  11.911 -12.575  1.00  0.00      A    C
ATOM    468 HG11 VAL A  31      24.298  11.348 -12.967  1.00  0.00      A    H
ATOM    469 HG12 VAL A  31      22.681  11.233 -12.102  1.00  0.00      A    H
ATOM    470 HG13 VAL A  31      22.860  12.422 -13.386  1.00  0.00      A    H
ATOM    471  CG2 VAL A  31      24.607  11.874 -10.381  1.00  0.00      A    C
ATOM    472 HG21 VAL A  31      23.859  11.145 -10.002  1.00  0.00      A    H
ATOM    473 HG22 VAL A  31      25.396  11.424 -11.021  1.00  0.00      A    H
ATOM    474 HG23 VAL A  31      25.066  12.448  -9.547  1.00  0.00      A    H
ATOM    475  C   VAL A  31      24.224  14.478 -13.094  1.00  0.00      A    C
ATOM    476  O   VAL A  31      24.719  14.145 -14.163  1.00  0.00      A    O
ATOM    477  N   ALA A  32      23.161  15.263 -13.041  1.00  0.00      A    N
ATOM    478  HN  ALA A  32      22.719  15.576 -12.204  1.00  0.00      A    H
ATOM    479  CA  ALA A  32      22.471  15.745 -14.222  1.00  0.00      A    C
ATOM    480  HA  ALA A  32      22.130  14.912 -14.819  1.00  0.00      A    H
ATOM    481  CB  ALA A  32      21.198  16.391 -13.759  1.00  0.00      A    C
ATOM    482  HB1 ALA A  32      20.563  16.696 -14.618  1.00  0.00      A    H
ATOM    483  HB2 ALA A  32      20.803  15.566 -13.128  1.00  0.00      A    H
ATOM    484  HB3 ALA A  32      21.432  17.228 -13.067  1.00  0.00      A    H
ATOM    485  C   ALA A  32      23.375  16.718 -15.011  1.00  0.00      A    C
ATOM    486  O   ALA A  32      23.337  16.712 -16.213  1.00  0.00      A    O
ATOM    487  N   SER A  33      24.381  17.426 -14.411  1.00  0.00      A    N
ATOM    488  HN  SER A  33      24.434  17.264 -13.429  1.00  0.00      A    H
ATOM    489  CA  SER A  33      25.410  18.217 -15.071  1.00  0.00      A    C
ATOM    490  HA  SER A  33      24.899  18.769 -15.846  1.00  0.00      A    H
ATOM    491  CB  SER A  33      26.258  19.060 -14.077  1.00  0.00      A    C
ATOM    492  HB1 SER A  33      26.793  18.349 -13.412  1.00  0.00      A    H
ATOM    493  HB2 SER A  33      26.905  19.758 -14.651  1.00  0.00      A    H
ATOM    494  OG  SER A  33      25.484  19.921 -13.219  1.00  0.00      A    O
ATOM    495  HG1 SER A  33      24.913  19.317 -12.738  1.00  0.00      A    H
ATOM    496  C   SER A  33      26.459  17.391 -15.808  1.00  0.00      A    C
ATOM    497  O   SER A  33      26.625  17.577 -17.022  1.00  0.00      A    O
ATOM    498  N   ILE A  34      27.002  16.369 -15.113  1.00  0.00      A    N
ATOM    499  HN  ILE A  34      26.708  16.170 -14.181  1.00  0.00      A    H
ATOM    500  CA  ILE A  34      27.920  15.327 -15.587  1.00  0.00      A    C
ATOM    501  HA  ILE A  34      28.656  15.925 -16.103  1.00  0.00      A    H
ATOM    502  CB  ILE A  34      28.542  14.537 -14.445  1.00  0.00      A    C
ATOM    503  HB  ILE A  34      27.843  13.876 -13.889  1.00  0.00      A    H
ATOM    504  CG2 ILE A  34      29.530  13.558 -15.089  1.00  0.00      A    C
ATOM    505 HG21 ILE A  34      30.329  14.059 -15.677  1.00  0.00      A    H
ATOM    506 HG22 ILE A  34      30.105  12.992 -14.325  1.00  0.00      A    H
ATOM    507 HG23 ILE A  34      29.127  12.867 -15.860  1.00  0.00      A    H
ATOM    508  CG1 ILE A  34      29.263  15.543 -13.489  1.00  0.00      A    C
ATOM    509 HG11 ILE A  34      30.012  16.171 -14.017  1.00  0.00      A    H
ATOM    510 HG12 ILE A  34      28.475  16.167 -13.017  1.00  0.00      A    H
ATOM    511  CD  ILE A  34      29.959  14.865 -12.283  1.00  0.00      A    C
ATOM    512  HD1 ILE A  34      30.998  15.257 -12.263  1.00  0.00      A    H
ATOM    513  HD2 ILE A  34      29.492  15.140 -11.313  1.00  0.00      A    H
ATOM    514  HD3 ILE A  34      30.107  13.766 -12.360  1.00  0.00      A    H
ATOM    515  C   ILE A  34      27.272  14.488 -16.667  1.00  0.00      A    C
ATOM    516  O   ILE A  34      27.859  14.212 -17.733  1.00  0.00      A    O
ATOM    517  N   GLU A  35      25.986  14.171 -16.661  1.00  0.00      A    N
ATOM    518  HN  GLU A  35      25.425  14.439 -15.882  1.00  0.00      A    H
ATOM    519  CA  GLU A  35      25.175  13.748 -17.798  1.00  0.00      A    C
ATOM    520  HA  GLU A  35      25.490  12.731 -17.984  1.00  0.00      A    H
ATOM    521  CB  GLU A  35      23.545  13.597 -17.632  1.00  0.00      A    C
ATOM    522  HB1 GLU A  35      23.187  14.640 -17.500  1.00  0.00      A    H
ATOM    523  HB2 GLU A  35      23.094  13.108 -18.522  1.00  0.00      A    H
ATOM    524  CG  GLU A  35      23.068  12.821 -16.427  1.00  0.00      A    C
ATOM    525  HG1 GLU A  35      23.632  11.868 -16.329  1.00  0.00      A    H
ATOM    526  HG2 GLU A  35      23.182  13.305 -15.433  1.00  0.00      A    H
ATOM    527  CD  GLU A  35      21.589  12.569 -16.607  1.00  0.00      A    C
ATOM    528  OE1 GLU A  35      21.199  11.409 -16.819  1.00  0.00      A    O
ATOM    529  OE2 GLU A  35      20.778  13.565 -16.568  1.00  0.00      A    O
ATOM    530  C   GLU A  35      25.356  14.437 -19.190  1.00  0.00      A    C
ATOM    531  O   GLU A  35      25.707  13.867 -20.171  1.00  0.00      A    O
ATOM    532  N   GLY A  36      24.949  15.740 -19.115  1.00  0.00      A    N
ATOM    533  HN  GLY A  36      24.781  16.188 -18.240  1.00  0.00      A    H
ATOM    534  CA  GLY A  36      24.763  16.535 -20.261  1.00  0.00      A    C
ATOM    535  HA1 GLY A  36      24.261  15.901 -20.978  1.00  0.00      A    H
ATOM    536  HA2 GLY A  36      24.178  17.411 -20.024  1.00  0.00      A    H
ATOM    537  C   GLY A  36      26.064  16.830 -20.959  1.00  0.00      A    C
ATOM    538  O   GLY A  36      26.176  16.849 -22.181  1.00  0.00      A    O
ATOM    539  N   ILE A  37      27.143  16.944 -20.158  1.00  0.00      A    N
ATOM    540  HN  ILE A  37      27.001  16.822 -19.179  1.00  0.00      A    H
ATOM    541  CA  ILE A  37      28.553  17.257 -20.539  1.00  0.00      A    C
ATOM    542  HA  ILE A  37      28.466  18.060 -21.256  1.00  0.00      A    H
ATOM    543  CB  ILE A  37      29.428  17.887 -19.538  1.00  0.00      A    C
ATOM    544  HB  ILE A  37      30.440  18.157 -19.910  1.00  0.00      A    H
ATOM    545  CG2 ILE A  37      28.775  19.142 -18.910  1.00  0.00      A    C
ATOM    546 HG21 ILE A  37      27.794  18.844 -18.482  1.00  0.00      A    H
ATOM    547 HG22 ILE A  37      29.282  19.599 -18.033  1.00  0.00      A    H
ATOM    548 HG23 ILE A  37      28.556  19.913 -19.679  1.00  0.00      A    H
ATOM    549  CG1 ILE A  37      29.835  16.847 -18.381  1.00  0.00      A    C
ATOM    550 HG11 ILE A  37      28.844  16.849 -17.878  1.00  0.00      A    H
ATOM    551 HG12 ILE A  37      30.170  15.869 -18.786  1.00  0.00      A    H
ATOM    552  CD  ILE A  37      30.899  17.404 -17.462  1.00  0.00      A    C
ATOM    553  HD1 ILE A  37      30.543  18.162 -16.732  1.00  0.00      A    H
ATOM    554  HD2 ILE A  37      31.371  16.552 -16.927  1.00  0.00      A    H
ATOM    555  HD3 ILE A  37      31.733  17.921 -17.983  1.00  0.00      A    H
ATOM    556  C   ILE A  37      29.151  16.009 -21.208  1.00  0.00      A    C
ATOM    557  O   ILE A  37      29.815  16.130 -22.175  1.00  0.00      A    O
ATOM    558  N   THR A  38      28.798  14.806 -20.677  1.00  0.00      A    N
ATOM    559  HN  THR A  38      28.480  14.657 -19.743  1.00  0.00      A    H
ATOM    560  CA  THR A  38      29.195  13.496 -21.244  1.00  0.00      A    C
ATOM    561  HA  THR A  38      30.262  13.533 -21.404  1.00  0.00      A    H
ATOM    562  CB  THR A  38      28.935  12.329 -20.285  1.00  0.00      A    C
ATOM    563  HB  THR A  38      27.853  12.386 -20.043  1.00  0.00      A    H
ATOM    564  OG1 THR A  38      29.660  12.530 -19.060  1.00  0.00      A    O
ATOM    565  HG1 THR A  38      28.951  12.694 -18.433  1.00  0.00      A    H
ATOM    566  CG2 THR A  38      29.427  10.976 -20.789  1.00  0.00      A    C
ATOM    567 HG21 THR A  38      29.018  10.123 -20.206  1.00  0.00      A    H
ATOM    568 HG22 THR A  38      29.130  10.759 -21.837  1.00  0.00      A    H
ATOM    569 HG23 THR A  38      30.530  10.856 -20.841  1.00  0.00      A    H
ATOM    570  C   THR A  38      28.400  13.301 -22.545  1.00  0.00      A    C
ATOM    571  O   THR A  38      29.007  12.958 -23.558  1.00  0.00      A    O
ATOM    572  N   LYS A  39      27.083  13.479 -22.661  1.00  0.00      A    N
ATOM    573  HN  LYS A  39      26.643  13.995 -21.930  1.00  0.00      A    H
ATOM    574  CA  LYS A  39      26.202  13.238 -23.881  1.00  0.00      A    C
ATOM    575  HA  LYS A  39      26.361  12.193 -24.105  1.00  0.00      A    H
ATOM    576  CB  LYS A  39      24.775  13.646 -23.507  1.00  0.00      A    C
ATOM    577  HB1 LYS A  39      24.423  13.094 -22.609  1.00  0.00      A    H
ATOM    578  HB2 LYS A  39      24.768  14.720 -23.225  1.00  0.00      A    H
ATOM    579  CG  LYS A  39      23.795  13.476 -24.646  1.00  0.00      A    C
ATOM    580  HG1 LYS A  39      22.995  14.198 -24.376  1.00  0.00      A    H
ATOM    581  HG2 LYS A  39      24.281  13.899 -25.551  1.00  0.00      A    H
ATOM    582  CD  LYS A  39      23.259  12.061 -24.974  1.00  0.00      A    C
ATOM    583  HD1 LYS A  39      24.118  11.368 -24.851  1.00  0.00      A    H
ATOM    584  HD2 LYS A  39      22.572  11.878 -24.120  1.00  0.00      A    H
ATOM    585  CE  LYS A  39      22.698  11.910 -26.371  1.00  0.00      A    C
ATOM    586  HE1 LYS A  39      22.047  12.751 -26.695  1.00  0.00      A    H
ATOM    587  HE2 LYS A  39      23.494  12.044 -27.134  1.00  0.00      A    H
ATOM    588  NZ  LYS A  39      22.073  10.598 -26.585  1.00  0.00      A    N
ATOM    589  HZ1 LYS A  39      21.641  10.562 -27.531  1.00  0.00      A    H
ATOM    590  HZ2 LYS A  39      22.811   9.866 -26.555  1.00  0.00      A    H
ATOM    591  HZ3 LYS A  39      21.327  10.389 -25.892  1.00  0.00      A    H
ATOM    592  C   LYS A  39      26.777  14.067 -25.041  1.00  0.00      A    C
ATOM    593  O   LYS A  39      26.912  13.568 -26.170  1.00  0.00      A    O
ATOM    594  N   ILE A  40      27.226  15.304 -24.768  1.00  0.00      A    N
ATOM    595  HN  ILE A  40      27.102  15.565 -23.814  1.00  0.00      A    H
ATOM    596  CA  ILE A  40      28.071  16.163 -25.698  1.00  0.00      A    C
ATOM    597  HA  ILE A  40      27.428  16.448 -26.518  1.00  0.00      A    H
ATOM    598  CB  ILE A  40      28.574  17.487 -25.122  1.00  0.00      A    C
ATOM    599  HB  ILE A  40      28.951  17.243 -24.105  1.00  0.00      A    H
ATOM    600  CG2 ILE A  40      29.583  18.216 -26.027  1.00  0.00      A    C
ATOM    601 HG21 ILE A  40      30.514  17.661 -26.272  1.00  0.00      A    H
ATOM    602 HG22 ILE A  40      29.049  18.421 -26.980  1.00  0.00      A    H
ATOM    603 HG23 ILE A  40      29.949  19.166 -25.581  1.00  0.00      A    H
ATOM    604  CG1 ILE A  40      27.415  18.439 -24.967  1.00  0.00      A    C
ATOM    605 HG11 ILE A  40      27.115  18.711 -26.002  1.00  0.00      A    H
ATOM    606 HG12 ILE A  40      26.578  17.938 -24.434  1.00  0.00      A    H
ATOM    607  CD  ILE A  40      27.752  19.632 -24.236  1.00  0.00      A    C
ATOM    608  HD1 ILE A  40      28.158  20.365 -24.966  1.00  0.00      A    H
ATOM    609  HD2 ILE A  40      26.797  19.971 -23.782  1.00  0.00      A    H
ATOM    610  HD3 ILE A  40      28.414  19.356 -23.387  1.00  0.00      A    H
ATOM    611  C   ILE A  40      29.252  15.452 -26.280  1.00  0.00      A    C
ATOM    612  O   ILE A  40      29.349  15.402 -27.506  1.00  0.00      A    O
ATOM    613  N   LYS A  41      30.042  14.799 -25.424  1.00  0.00      A    N
ATOM    614  HN  LYS A  41      29.772  14.808 -24.464  1.00  0.00      A    H
ATOM    615  CA  LYS A  41      31.314  14.268 -25.743  1.00  0.00      A    C
ATOM    616  HA  LYS A  41      31.724  14.982 -26.441  1.00  0.00      A    H
ATOM    617  CB  LYS A  41      32.133  14.219 -24.458  1.00  0.00      A    C
ATOM    618  HB1 LYS A  41      32.108  15.229 -23.996  1.00  0.00      A    H
ATOM    619  HB2 LYS A  41      31.641  13.588 -23.688  1.00  0.00      A    H
ATOM    620  CG  LYS A  41      33.647  13.964 -24.641  1.00  0.00      A    C
ATOM    621  HG1 LYS A  41      33.711  13.005 -25.198  1.00  0.00      A    H
ATOM    622  HG2 LYS A  41      34.006  14.829 -25.239  1.00  0.00      A    H
ATOM    623  CD  LYS A  41      34.287  13.834 -23.240  1.00  0.00      A    C
ATOM    624  HD1 LYS A  41      34.031  14.617 -22.494  1.00  0.00      A    H
ATOM    625  HD2 LYS A  41      33.867  12.868 -22.885  1.00  0.00      A    H
ATOM    626  CE  LYS A  41      35.814  13.741 -23.361  1.00  0.00      A    C
ATOM    627  HE1 LYS A  41      36.170  13.136 -24.222  1.00  0.00      A    H
ATOM    628  HE2 LYS A  41      36.190  14.783 -23.446  1.00  0.00      A    H
ATOM    629  NZ  LYS A  41      36.354  13.315 -22.005  1.00  0.00      A    N
ATOM    630  HZ1 LYS A  41      36.249  12.281 -21.953  1.00  0.00      A    H
ATOM    631  HZ2 LYS A  41      37.389  13.422 -22.021  1.00  0.00      A    H
ATOM    632  HZ3 LYS A  41      35.885  13.745 -21.183  1.00  0.00      A    H
ATOM    633  C   LYS A  41      31.323  12.913 -26.428  1.00  0.00      A    C
ATOM    634  O   LYS A  41      31.994  12.768 -27.410  1.00  0.00      A    O
ATOM    635  N   THR A  42      30.534  11.987 -25.894  1.00  0.00      A    N
ATOM    636  HN  THR A  42      30.042  12.198 -25.054  1.00  0.00      A    H
ATOM    637  CA  THR A  42      30.388  10.628 -26.353  1.00  0.00      A    C
ATOM    638  HA  THR A  42      31.295  10.401 -26.893  1.00  0.00      A    H
ATOM    639  CB  THR A  42      30.015   9.685 -25.199  1.00  0.00      A    C
ATOM    640  HB  THR A  42      30.084   8.641 -25.572  1.00  0.00      A    H
ATOM    641  OG1 THR A  42      28.757   9.902 -24.534  1.00  0.00      A    O
ATOM    642  HG1 THR A  42      28.589   9.243 -23.856  1.00  0.00      A    H
ATOM    643  CG2 THR A  42      31.158   9.800 -24.135  1.00  0.00      A    C
ATOM    644 HG21 THR A  42      32.201   9.808 -24.518  1.00  0.00      A    H
ATOM    645 HG22 THR A  42      31.088  10.822 -23.706  1.00  0.00      A    H
ATOM    646 HG23 THR A  42      31.013   9.008 -23.370  1.00  0.00      A    H
ATOM    647  C   THR A  42      29.313  10.471 -27.456  1.00  0.00      A    C
ATOM    648  O   THR A  42      29.605  10.087 -28.542  1.00  0.00      A    O
ATOM    649  N   GLY A  43      28.016  10.756 -27.168  1.00  0.00      A    N
ATOM    650  HN  GLY A  43      27.836  11.322 -26.367  1.00  0.00      A    H
ATOM    651  CA  GLY A  43      26.960  10.463 -28.108  1.00  0.00      A    C
ATOM    652  HA1 GLY A  43      26.336  11.332 -28.254  1.00  0.00      A    H
ATOM    653  HA2 GLY A  43      27.408  10.034 -28.992  1.00  0.00      A    H
ATOM    654  C   GLY A  43      26.070   9.503 -27.557  1.00  0.00      A    C
ATOM    655  O   GLY A  43      24.851   9.743 -27.519  1.00  0.00      A    O
ATOM    656  N   LYS A  44      26.519   8.338 -27.139  1.00  0.00      A    N
ATOM    657  HN  LYS A  44      27.486   8.156 -27.302  1.00  0.00      A    H
ATOM    658  CA  LYS A  44      25.731   7.309 -26.407  1.00  0.00      A    C
ATOM    659  HA  LYS A  44      24.700   7.604 -26.542  1.00  0.00      A    H
ATOM    660  CB  LYS A  44      25.838   5.885 -26.881  1.00  0.00      A    C
ATOM    661  HB1 LYS A  44      25.591   5.783 -27.959  1.00  0.00      A    H
ATOM    662  HB2 LYS A  44      26.880   5.585 -26.638  1.00  0.00      A    H
ATOM    663  CG  LYS A  44      24.912   4.851 -26.169  1.00  0.00      A    C
ATOM    664  HG1 LYS A  44      25.285   4.929 -25.125  1.00  0.00      A    H
ATOM    665  HG2 LYS A  44      23.831   5.066 -26.304  1.00  0.00      A    H
ATOM    666  CD  LYS A  44      25.238   3.437 -26.688  1.00  0.00      A    C
ATOM    667  HD1 LYS A  44      24.755   3.223 -27.665  1.00  0.00      A    H
ATOM    668  HD2 LYS A  44      26.319   3.262 -26.876  1.00  0.00      A    H
ATOM    669  CE  LYS A  44      24.773   2.229 -25.919  1.00  0.00      A    C
ATOM    670  HE1 LYS A  44      24.860   1.322 -26.555  1.00  0.00      A    H
ATOM    671  HE2 LYS A  44      25.291   2.163 -24.939  1.00  0.00      A    H
ATOM    672  NZ  LYS A  44      23.304   2.257 -25.688  1.00  0.00      A    N
ATOM    673  HZ1 LYS A  44      22.927   2.614 -26.589  1.00  0.00      A    H
ATOM    674  HZ2 LYS A  44      22.943   1.312 -25.448  1.00  0.00      A    H
ATOM    675  HZ3 LYS A  44      23.120   2.943 -24.928  1.00  0.00      A    H
ATOM    676  C   LYS A  44      26.123   7.459 -24.909  1.00  0.00      A    C
ATOM    677  O   LYS A  44      27.223   7.253 -24.503  1.00  0.00      A    O
ATOM    678  N   LEU A  45      25.058   7.867 -24.110  1.00  0.00      A    N
ATOM    679  HN  LEU A  45      24.200   8.092 -24.567  1.00  0.00      A    H
ATOM    680  CA  LEU A  45      25.150   8.231 -22.757  1.00  0.00      A    C
ATOM    681  HA  LEU A  45      26.128   8.629 -22.532  1.00  0.00      A    H
ATOM    682  CB  LEU A  45      24.018   9.264 -22.402  1.00  0.00      A    C
ATOM    683  HB1 LEU A  45      24.273  10.086 -23.105  1.00  0.00      A    H
ATOM    684  HB2 LEU A  45      23.023   8.913 -22.751  1.00  0.00      A    H
ATOM    685  CG  LEU A  45      24.116   9.781 -20.976  1.00  0.00      A    C
ATOM    686  HG  LEU A  45      24.142   8.924 -20.269  1.00  0.00      A    H
ATOM    687  CD1 LEU A  45      25.405  10.589 -20.726  1.00  0.00      A    C
ATOM    688 HD11 LEU A  45      25.497  10.757 -19.631  1.00  0.00      A    H
ATOM    689 HD12 LEU A  45      26.313   9.959 -20.843  1.00  0.00      A    H
ATOM    690 HD13 LEU A  45      25.464  11.525 -21.321  1.00  0.00      A    H
ATOM    691  CD2 LEU A  45      22.843  10.674 -20.764  1.00  0.00      A    C
ATOM    692 HD21 LEU A  45      22.668  11.453 -21.537  1.00  0.00      A    H
ATOM    693 HD22 LEU A  45      21.940  10.057 -20.570  1.00  0.00      A    H
ATOM    694 HD23 LEU A  45      23.088  11.249 -19.846  1.00  0.00      A    H
ATOM    695  C   LEU A  45      24.955   7.066 -21.801  1.00  0.00      A    C
ATOM    696  O   LEU A  45      23.832   6.531 -21.721  1.00  0.00      A    O
ATOM    697  N   ILE A  46      25.981   6.702 -21.084  1.00  0.00      A    N
ATOM    698  HN  ILE A  46      26.862   7.108 -21.316  1.00  0.00      A    H
ATOM    699  CA  ILE A  46      25.820   6.048 -19.781  1.00  0.00      A    C
ATOM    700  HA  ILE A  46      24.804   5.682 -19.766  1.00  0.00      A    H
ATOM    701  CB  ILE A  46      26.801   4.909 -19.583  1.00  0.00      A    C
ATOM    702  HB  ILE A  46      27.826   5.279 -19.798  1.00  0.00      A    H
ATOM    703  CG2 ILE A  46      26.758   4.395 -18.210  1.00  0.00      A    C
ATOM    704 HG21 ILE A  46      25.720   4.274 -17.833  1.00  0.00      A    H
ATOM    705 HG22 ILE A  46      27.486   3.579 -18.011  1.00  0.00      A    H
ATOM    706 HG23 ILE A  46      27.163   5.174 -17.530  1.00  0.00      A    H
ATOM    707  CG1 ILE A  46      26.560   3.819 -20.611  1.00  0.00      A    C
ATOM    708 HG11 ILE A  46      26.656   2.839 -20.095  1.00  0.00      A    H
ATOM    709 HG12 ILE A  46      25.550   3.881 -21.069  1.00  0.00      A    H
ATOM    710  CD  ILE A  46      27.581   3.890 -21.724  1.00  0.00      A    C
ATOM    711  HD1 ILE A  46      28.644   3.938 -21.405  1.00  0.00      A    H
ATOM    712  HD2 ILE A  46      27.587   2.897 -22.223  1.00  0.00      A    H
ATOM    713  HD3 ILE A  46      27.276   4.758 -22.349  1.00  0.00      A    H
ATOM    714  C   ILE A  46      25.930   7.166 -18.705  1.00  0.00      A    C
ATOM    715  O   ILE A  46      26.877   7.943 -18.662  1.00  0.00      A    O
ATOM    716  N   SER A  47      25.015   7.226 -17.756  1.00  0.00      A    N
ATOM    717  HN  SER A  47      24.303   6.532 -17.833  1.00  0.00      A    H
ATOM    718  CA  SER A  47      25.001   8.180 -16.598  1.00  0.00      A    C
ATOM    719  HA  SER A  47      25.520   9.058 -16.952  1.00  0.00      A    H
ATOM    720  CB  SER A  47      23.623   8.727 -16.179  1.00  0.00      A    C
ATOM    721  HB1 SER A  47      22.878   7.934 -15.954  1.00  0.00      A    H
ATOM    722  HB2 SER A  47      23.702   9.549 -15.435  1.00  0.00      A    H
ATOM    723  OG  SER A  47      23.191   9.455 -17.400  1.00  0.00      A    O
ATOM    724  HG1 SER A  47      22.719  10.241 -17.115  1.00  0.00      A    H
ATOM    725  C   SER A  47      25.619   7.734 -15.244  1.00  0.00      A    C
ATOM    726  O   SER A  47      25.791   6.523 -15.018  1.00  0.00      A    O
ATOM    727  N   LEU A  48      25.904   8.652 -14.337  1.00  0.00      A    N
ATOM    728  HN  LEU A  48      25.809   9.604 -14.616  1.00  0.00      A    H
ATOM    729  CA  LEU A  48      26.385   8.304 -13.083  1.00  0.00      A    C
ATOM    730  HA  LEU A  48      26.825   7.318 -13.096  1.00  0.00      A    H
ATOM    731  CB  LEU A  48      27.288   9.470 -12.624  1.00  0.00      A    C
ATOM    732  HB1 LEU A  48      26.821  10.470 -12.752  1.00  0.00      A    H
ATOM    733  HB2 LEU A  48      27.539   9.213 -11.573  1.00  0.00      A    H
ATOM    734  CG  LEU A  48      28.584   9.526 -13.435  1.00  0.00      A    C
ATOM    735  HG  LEU A  48      28.302   9.715 -14.493  1.00  0.00      A    H
ATOM    736  CD1 LEU A  48      29.461  10.704 -12.973  1.00  0.00      A    C
ATOM    737 HD11 LEU A  48      30.142  10.565 -12.106  1.00  0.00      A    H
ATOM    738 HD12 LEU A  48      30.108  10.908 -13.853  1.00  0.00      A    H
ATOM    739 HD13 LEU A  48      28.930  11.669 -12.824  1.00  0.00      A    H
ATOM    740  CD2 LEU A  48      29.417   8.229 -13.342  1.00  0.00      A    C
ATOM    741 HD21 LEU A  48      29.587   7.946 -12.281  1.00  0.00      A    H
ATOM    742 HD22 LEU A  48      29.027   7.413 -13.987  1.00  0.00      A    H
ATOM    743 HD23 LEU A  48      30.420   8.427 -13.778  1.00  0.00      A    H
ATOM    744  C   LEU A  48      25.220   8.245 -12.151  1.00  0.00      A    C
ATOM    745  O   LEU A  48      24.136   8.726 -12.479  1.00  0.00      A    O
ATOM    746  N   SER A  49      25.362   7.595 -10.987  1.00  0.00      A    N
ATOM    747  HN  SER A  49      26.159   7.030 -10.787  1.00  0.00      A    H
ATOM    748  CA  SER A  49      24.132   7.406 -10.165  1.00  0.00      A    C
ATOM    749  HA  SER A  49      23.286   7.589 -10.811  1.00  0.00      A    H
ATOM    750  CB  SER A  49      24.028   5.944  -9.601  1.00  0.00      A    C
ATOM    751  HB1 SER A  49      24.091   5.227 -10.447  1.00  0.00      A    H
ATOM    752  HB2 SER A  49      24.830   5.747  -8.858  1.00  0.00      A    H
ATOM    753  OG  SER A  49      22.719   5.789  -9.006  1.00  0.00      A    O
ATOM    754  HG1 SER A  49      22.597   4.848  -8.858  1.00  0.00      A    H
ATOM    755  C   SER A  49      24.043   8.349  -8.958  1.00  0.00      A    C
ATOM    756  O   SER A  49      24.995   8.578  -8.226  1.00  0.00      A    O
ATOM    757  N   GLU A  50      22.838   8.890  -8.638  1.00  0.00      A    N
ATOM    758  HN  GLU A  50      22.137   8.759  -9.334  1.00  0.00      A    H
ATOM    759  CA  GLU A  50      22.426   9.574  -7.455  1.00  0.00      A    C
ATOM    760  HA  GLU A  50      23.086  10.404  -7.252  1.00  0.00      A    H
ATOM    761  CB  GLU A  50      21.007  10.179  -7.662  1.00  0.00      A    C
ATOM    762  HB1 GLU A  50      20.208   9.414  -7.553  1.00  0.00      A    H
ATOM    763  HB2 GLU A  50      20.935  10.937  -6.853  1.00  0.00      A    H
ATOM    764  CG  GLU A  50      20.817  10.912  -9.055  1.00  0.00      A    C
ATOM    765  HG1 GLU A  50      19.953  11.593  -8.899  1.00  0.00      A    H
ATOM    766  HG2 GLU A  50      21.720  11.438  -9.430  1.00  0.00      A    H
ATOM    767  CD  GLU A  50      20.204  10.094 -10.228  1.00  0.00      A    C
ATOM    768  OE1 GLU A  50      20.648   8.968 -10.479  1.00  0.00      A    O
ATOM    769  OE2 GLU A  50      19.450  10.615 -11.052  1.00  0.00      A    O
ATOM    770  C   GLU A  50      22.404   8.665  -6.235  1.00  0.00      A    C
ATOM    771  O   GLU A  50      22.682   9.103  -5.103  1.00  0.00      A    O
ATOM    772  N   GLN A  51      22.072   7.422  -6.495  1.00  0.00      A    N
ATOM    773  HN  GLN A  51      21.773   7.254  -7.431  1.00  0.00      A    H
ATOM    774  CA  GLN A  51      21.806   6.390  -5.439  1.00  0.00      A    C
ATOM    775  HA  GLN A  51      21.054   6.773  -4.764  1.00  0.00      A    H
ATOM    776  CB  GLN A  51      21.287   5.079  -5.998  1.00  0.00      A    C
ATOM    777  HB1 GLN A  51      20.600   5.349  -6.828  1.00  0.00      A    H
ATOM    778  HB2 GLN A  51      22.102   4.461  -6.433  1.00  0.00      A    H
ATOM    779  CG  GLN A  51      20.513   4.187  -4.953  1.00  0.00      A    C
ATOM    780  HG1 GLN A  51      20.204   3.212  -5.387  1.00  0.00      A    H
ATOM    781  HG2 GLN A  51      21.227   4.151  -4.102  1.00  0.00      A    H
ATOM    782  CD  GLN A  51      19.210   4.861  -4.415  1.00  0.00      A    C
ATOM    783  OE1 GLN A  51      18.456   5.365  -5.231  1.00  0.00      A    O
ATOM    784  NE2 GLN A  51      19.132   5.073  -3.087  1.00  0.00      A    N
ATOM    785 HE21 GLN A  51      18.293   5.331  -2.609  1.00  0.00      A    H
ATOM    786 HE22 GLN A  51      19.812   4.538  -2.586  1.00  0.00      A    H
ATOM    787  C   GLN A  51      22.979   6.137  -4.517  1.00  0.00      A    C
ATOM    788  O   GLN A  51      22.763   6.069  -3.302  1.00  0.00      A    O
ATOM    789  N   GLU A  52      24.255   6.060  -5.015  1.00  0.00      A    N
ATOM    790  HN  GLU A  52      24.521   6.124  -5.973  1.00  0.00      A    H
ATOM    791  CA  GLU A  52      25.426   6.039  -4.188  1.00  0.00      A    C
ATOM    792  HA  GLU A  52      25.370   5.129  -3.609  1.00  0.00      A    H
ATOM    793  CB  GLU A  52      26.746   5.941  -4.953  1.00  0.00      A    C
ATOM    794  HB1 GLU A  52      26.761   4.953  -5.462  1.00  0.00      A    H
ATOM    795  HB2 GLU A  52      26.773   6.504  -5.911  1.00  0.00      A    H
ATOM    796  CG  GLU A  52      28.056   6.187  -4.242  1.00  0.00      A    C
ATOM    797  HG1 GLU A  52      28.129   7.278  -4.040  1.00  0.00      A    H
ATOM    798  HG2 GLU A  52      27.879   5.621  -3.303  1.00  0.00      A    H
ATOM    799  CD  GLU A  52      29.251   5.642  -5.052  1.00  0.00      A    C
ATOM    800  OE1 GLU A  52      28.994   4.923  -6.087  1.00  0.00      A    O
ATOM    801  OE2 GLU A  52      30.401   5.933  -4.675  1.00  0.00      A    O
ATOM    802  C   GLU A  52      25.477   7.137  -3.117  1.00  0.00      A    C
ATOM    803  O   GLU A  52      25.799   6.868  -1.958  1.00  0.00      A    O
ATOM    804  N   LEU A  53      25.232   8.438  -3.505  1.00  0.00      A    N
ATOM    805  HN  LEU A  53      25.148   8.677  -4.470  1.00  0.00      A    H
ATOM    806  CA  LEU A  53      25.239   9.529  -2.478  1.00  0.00      A    C
ATOM    807  HA  LEU A  53      26.198   9.354  -2.013  1.00  0.00      A    H
ATOM    808  CB  LEU A  53      25.341  11.005  -3.000  1.00  0.00      A    C
ATOM    809  HB1 LEU A  53      24.426  11.272  -3.571  1.00  0.00      A    H
ATOM    810  HB2 LEU A  53      25.341  11.687  -2.123  1.00  0.00      A    H
ATOM    811  CG  LEU A  53      26.565  11.287  -3.865  1.00  0.00      A    C
ATOM    812  HG  LEU A  53      26.638  10.546  -4.690  1.00  0.00      A    H
ATOM    813  CD1 LEU A  53      26.504  12.690  -4.502  1.00  0.00      A    C
ATOM    814 HD11 LEU A  53      25.795  12.615  -5.354  1.00  0.00      A    H
ATOM    815 HD12 LEU A  53      26.150  13.435  -3.757  1.00  0.00      A    H
ATOM    816 HD13 LEU A  53      27.496  13.005  -4.889  1.00  0.00      A    H
ATOM    817  CD2 LEU A  53      27.931  11.108  -3.163  1.00  0.00      A    C
ATOM    818 HD21 LEU A  53      28.740  11.408  -3.862  1.00  0.00      A    H
ATOM    819 HD22 LEU A  53      28.032  11.792  -2.293  1.00  0.00      A    H
ATOM    820 HD23 LEU A  53      28.094  10.050  -2.865  1.00  0.00      A    H
ATOM    821  C   LEU A  53      24.187   9.418  -1.439  1.00  0.00      A    C
ATOM    822  O   LEU A  53      24.320   9.862  -0.347  1.00  0.00      A    O
ATOM    823  N   VAL A  54      23.037   8.737  -1.816  1.00  0.00      A    N
ATOM    824  HN  VAL A  54      23.088   8.353  -2.735  1.00  0.00      A    H
ATOM    825  CA  VAL A  54      21.859   8.624  -0.953  1.00  0.00      A    C
ATOM    826  HA  VAL A  54      21.805   9.501  -0.326  1.00  0.00      A    H
ATOM    827  CB  VAL A  54      20.631   8.476  -1.798  1.00  0.00      A    C
ATOM    828  HB  VAL A  54      20.839   7.729  -2.595  1.00  0.00      A    H
ATOM    829  CG1 VAL A  54      19.434   8.177  -0.912  1.00  0.00      A    C
ATOM    830 HG11 VAL A  54      18.441   8.379  -1.369  1.00  0.00      A    H
ATOM    831 HG12 VAL A  54      19.465   7.107  -0.613  1.00  0.00      A    H
ATOM    832 HG13 VAL A  54      19.463   8.882  -0.054  1.00  0.00      A    H
ATOM    833  CG2 VAL A  54      20.449   9.840  -2.464  1.00  0.00      A    C
ATOM    834 HG21 VAL A  54      21.162  10.038  -3.292  1.00  0.00      A    H
ATOM    835 HG22 VAL A  54      19.417   9.892  -2.873  1.00  0.00      A    H
ATOM    836 HG23 VAL A  54      20.463  10.627  -1.680  1.00  0.00      A    H
ATOM    837  C   VAL A  54      22.162   7.398  -0.087  1.00  0.00      A    C
ATOM    838  O   VAL A  54      22.247   7.566   1.105  1.00  0.00      A    O
ATOM    839  N   ASP A  55      22.415   6.210  -0.613  1.00  0.00      A    N
ATOM    840  HN  ASP A  55      22.433   6.013  -1.590  1.00  0.00      A    H
ATOM    841  CA  ASP A  55      22.584   5.028   0.233  1.00  0.00      A    C
ATOM    842  HA  ASP A  55      21.737   4.895   0.890  1.00  0.00      A    H
ATOM    843  CB  ASP A  55      22.577   3.693  -0.563  1.00  0.00      A    C
ATOM    844  HB1 ASP A  55      23.387   3.853  -1.306  1.00  0.00      A    H
ATOM    845  HB2 ASP A  55      22.714   2.865   0.165  1.00  0.00      A    H
ATOM    846  CG  ASP A  55      21.224   3.342  -1.245  1.00  0.00      A    C
ATOM    847  OD1 ASP A  55      20.230   3.731  -0.669  1.00  0.00      A    O
ATOM    848  OD2 ASP A  55      21.244   2.382  -2.085  1.00  0.00      A    O
ATOM    849  C   ASP A  55      23.800   4.905   1.059  1.00  0.00      A    C
ATOM    850  O   ASP A  55      23.710   4.467   2.173  1.00  0.00      A    O
ATOM    851  N   CYS A  56      24.983   5.444   0.670  1.00  0.00      A    N
ATOM    852  HN  CYS A  56      25.066   6.015  -0.144  1.00  0.00      A    H
ATOM    853  CA  CYS A  56      26.229   5.332   1.410  1.00  0.00      A    C
ATOM    854  HA  CYS A  56      26.097   4.451   2.022  1.00  0.00      A    H
ATOM    855  CB  CYS A  56      27.445   5.079   0.411  1.00  0.00      A    C
ATOM    856  HB1 CYS A  56      28.394   4.804   0.919  1.00  0.00      A    H
ATOM    857  HB2 CYS A  56      27.619   6.030  -0.135  1.00  0.00      A    H
ATOM    858  SG  CYS A  56      27.193   3.733  -0.818  1.00  0.00      A    S
ATOM    859  C   CYS A  56      26.318   6.416   2.468  1.00  0.00      A    C
ATOM    860  O   CYS A  56      25.377   7.126   2.752  1.00  0.00      A    O
ATOM    861  N   ASP A  57      27.440   6.563   3.114  1.00  0.00      A    N
ATOM    862  HN  ASP A  57      28.273   6.113   2.804  1.00  0.00      A    H
ATOM    863  CA  ASP A  57      27.557   7.125   4.432  1.00  0.00      A    C
ATOM    864  HA  ASP A  57      26.806   6.706   5.085  1.00  0.00      A    H
ATOM    865  CB  ASP A  57      29.020   6.794   5.044  1.00  0.00      A    C
ATOM    866  HB1 ASP A  57      29.727   7.301   4.353  1.00  0.00      A    H
ATOM    867  HB2 ASP A  57      29.128   7.280   6.037  1.00  0.00      A    H
ATOM    868  CG  ASP A  57      29.192   5.339   5.103  1.00  0.00      A    C
ATOM    869  OD1 ASP A  57      29.203   4.717   6.172  1.00  0.00      A    O
ATOM    870  OD2 ASP A  57      29.499   4.817   3.951  1.00  0.00      A    O
ATOM    871  C   ASP A  57      27.279   8.661   4.433  1.00  0.00      A    C
ATOM    872  O   ASP A  57      27.740   9.443   3.571  1.00  0.00      A    O
ATOM    873  N   MET A  58      26.428   9.045   5.435  1.00  0.00      A    N
ATOM    874  HN  MET A  58      25.999   8.380   6.043  1.00  0.00      A    H
ATOM    875  CA  MET A  58      25.992  10.393   5.615  1.00  0.00      A    C
ATOM    876  HA  MET A  58      25.796  10.810   4.638  1.00  0.00      A    H
ATOM    877  CB  MET A  58      24.611  10.542   6.261  1.00  0.00      A    C
ATOM    878  HB1 MET A  58      24.586  10.161   7.305  1.00  0.00      A    H
ATOM    879  HB2 MET A  58      24.446  11.638   6.329  1.00  0.00      A    H
ATOM    880  CG  MET A  58      23.497   9.882   5.391  1.00  0.00      A    C
ATOM    881  HG1 MET A  58      23.543  10.474   4.451  1.00  0.00      A    H
ATOM    882  HG2 MET A  58      23.583   8.802   5.148  1.00  0.00      A    H
ATOM    883  SD  MET A  58      21.889  10.153   6.058  1.00  0.00      A    S
ATOM    884  CE  MET A  58      20.968   9.269   4.774  1.00  0.00      A    C
ATOM    885  HE1 MET A  58      19.880   9.177   4.979  1.00  0.00      A    H
ATOM    886  HE2 MET A  58      21.115   9.740   3.779  1.00  0.00      A    H
ATOM    887  HE3 MET A  58      21.347   8.224   4.786  1.00  0.00      A    H
ATOM    888  C   MET A  58      26.959  11.273   6.395  1.00  0.00      A    C
ATOM    889  O   MET A  58      26.721  11.673   7.544  1.00  0.00      A    O
ATOM    890  N   ASN A  59      28.131  11.522   5.759  1.00  0.00      A    N
ATOM    891  HN  ASN A  59      28.354  11.315   4.809  1.00  0.00      A    H
ATOM    892  CA  ASN A  59      29.088  12.462   6.313  1.00  0.00      A    C
ATOM    893  HA  ASN A  59      28.810  12.734   7.321  1.00  0.00      A    H
ATOM    894  CB  ASN A  59      30.442  11.676   6.532  1.00  0.00      A    C
ATOM    895  HB1 ASN A  59      31.111  12.374   7.080  1.00  0.00      A    H
ATOM    896  HB2 ASN A  59      30.161  10.839   7.207  1.00  0.00      A    H
ATOM    897  CG  ASN A  59      31.034  10.987   5.245  1.00  0.00      A    C
ATOM    898  OD1 ASN A  59      30.762   9.801   4.993  1.00  0.00      A    O
ATOM    899  ND2 ASN A  59      31.809  11.696   4.439  1.00  0.00      A    N
ATOM    900 HD21 ASN A  59      31.868  11.273   3.535  1.00  0.00      A    H
ATOM    901 HD22 ASN A  59      32.206  12.586   4.664  1.00  0.00      A    H
ATOM    902  C   ASN A  59      29.282  13.630   5.432  1.00  0.00      A    C
ATOM    903  O   ASN A  59      29.121  13.487   4.212  1.00  0.00      A    O
ATOM    904  N   GLY A  60      29.729  14.763   5.984  1.00  0.00      A    N
ATOM    905  HN  GLY A  60      30.232  15.376   5.379  1.00  0.00      A    H
ATOM    906  CA  GLY A  60      29.793  15.305   7.340  1.00  0.00      A    C
ATOM    907  HA1 GLY A  60      30.159  14.518   7.983  1.00  0.00      A    H
ATOM    908  HA2 GLY A  60      30.435  16.173   7.354  1.00  0.00      A    H
ATOM    909  C   GLY A  60      28.416  15.815   7.685  1.00  0.00      A    C
ATOM    910  O   GLY A  60      27.802  15.232   8.571  1.00  0.00      A    O
ATOM    911  N   GLU A  61      27.918  16.906   6.968  1.00  0.00      A    N
ATOM    912  HN  GLU A  61      28.492  17.304   6.256  1.00  0.00      A    H
ATOM    913  CA  GLU A  61      26.601  17.493   7.115  1.00  0.00      A    C
ATOM    914  HA  GLU A  61      26.124  17.214   8.043  1.00  0.00      A    H
ATOM    915  CB  GLU A  61      26.676  19.022   7.170  1.00  0.00      A    C
ATOM    916  HB1 GLU A  61      26.967  19.469   6.195  1.00  0.00      A    H
ATOM    917  HB2 GLU A  61      25.696  19.521   7.327  1.00  0.00      A    H
ATOM    918  CG  GLU A  61      27.685  19.644   8.213  1.00  0.00      A    C
ATOM    919  HG1 GLU A  61      27.268  19.498   9.233  1.00  0.00      A    H
ATOM    920  HG2 GLU A  61      28.685  19.164   8.154  1.00  0.00      A    H
ATOM    921  CD  GLU A  61      27.864  21.125   8.082  1.00  0.00      A    C
ATOM    922  OE1 GLU A  61      28.862  21.528   7.337  1.00  0.00      A    O
ATOM    923  OE2 GLU A  61      27.011  21.912   8.587  1.00  0.00      A    O
ATOM    924  C   GLU A  61      25.671  17.152   6.023  1.00  0.00      A    C
ATOM    925  O   GLU A  61      24.500  17.469   6.019  1.00  0.00      A    O
ATOM    926  N   ASP A  62      26.249  16.464   4.992  1.00  0.00      A    N
ATOM    927  HN  ASP A  62      27.221  16.249   5.057  1.00  0.00      A    H
ATOM    928  CA  ASP A  62      25.651  16.043   3.809  1.00  0.00      A    C
ATOM    929  HA  ASP A  62      24.966  16.728   3.333  1.00  0.00      A    H
ATOM    930  CB  ASP A  62      26.700  15.706   2.814  1.00  0.00      A    C
ATOM    931  HB1 ASP A  62      27.399  14.888   3.091  1.00  0.00      A    H
ATOM    932  HB2 ASP A  62      26.280  15.284   1.876  1.00  0.00      A    H
ATOM    933  CG  ASP A  62      27.577  16.912   2.556  1.00  0.00      A    C
ATOM    934  OD1 ASP A  62      27.100  17.941   1.903  1.00  0.00      A    O
ATOM    935  OD2 ASP A  62      28.801  16.934   2.991  1.00  0.00      A    O
ATOM    936  C   ASP A  62      24.886  14.744   4.077  1.00  0.00      A    C
ATOM    937  O   ASP A  62      25.509  13.692   4.093  1.00  0.00      A    O
ATOM    938  N   HSE A  63      23.578  14.836   4.297  1.00  0.00      A    N
ATOM    939  HN  HSE A  63      23.044  15.653   4.094  1.00  0.00      A    H
ATOM    940  CA  HSE A  63      22.771  13.721   4.737  1.00  0.00      A    C
ATOM    941  HA  HSE A  63      23.402  12.851   4.842  1.00  0.00      A    H
ATOM    942  CB  HSE A  63      22.008  13.885   6.095  1.00  0.00      A    C
ATOM    943  HB1 HSE A  63      21.444  14.841   6.044  1.00  0.00      A    H
ATOM    944  HB2 HSE A  63      21.325  13.017   6.211  1.00  0.00      A    H
ATOM    945  ND1 HSE A  63      22.478  14.613   8.371  1.00  0.00      A    N
ATOM    946  CG  HSE A  63      22.920  14.079   7.219  1.00  0.00      A    C
ATOM    947  CE1 HSE A  63      23.553  14.834   9.104  1.00  0.00      A    C
ATOM    948  HE1 HSE A  63      23.490  15.150  10.146  1.00  0.00      A    H
ATOM    949  NE2 HSE A  63      24.670  14.495   8.443  1.00  0.00      A    N
ATOM    950  HE2 HSE A  63      25.538  14.387   8.926  1.00  0.00      A    H
ATOM    951  CD2 HSE A  63      24.312  14.075   7.216  1.00  0.00      A    C
ATOM    952  HD2 HSE A  63      25.123  13.763   6.570  1.00  0.00      A    H
ATOM    953  C   HSE A  63      21.789  13.409   3.635  1.00  0.00      A    C
ATOM    954  O   HSE A  63      20.788  14.045   3.393  1.00  0.00      A    O
ATOM    955  N   GLY A  64      22.169  12.351   2.906  1.00  0.00      A    N
ATOM    956  HN  GLY A  64      22.945  11.810   3.220  1.00  0.00      A    H
ATOM    957  CA  GLY A  64      21.456  11.757   1.714  1.00  0.00      A    C
ATOM    958  HA1 GLY A  64      22.156  11.730   0.893  1.00  0.00      A    H
ATOM    959  HA2 GLY A  64      21.089  10.790   2.026  1.00  0.00      A    H
ATOM    960  C   GLY A  64      20.270  12.358   1.102  1.00  0.00      A    C
ATOM    961  O   GLY A  64      20.367  13.165   0.204  1.00  0.00      A    O
ATOM    962  N   CYS A  65      19.075  12.018   1.591  1.00  0.00      A    N
ATOM    963  HN  CYS A  65      19.154  11.497   2.438  1.00  0.00      A    H
ATOM    964  CA  CYS A  65      17.761  12.419   1.024  1.00  0.00      A    C
ATOM    965  HA  CYS A  65      17.933  12.456  -0.042  1.00  0.00      A    H
ATOM    966  CB  CYS A  65      16.650  11.436   1.383  1.00  0.00      A    C
ATOM    967  HB1 CYS A  65      15.657  11.877   1.152  1.00  0.00      A    H
ATOM    968  HB2 CYS A  65      16.690  11.138   2.452  1.00  0.00      A    H
ATOM    969  SG  CYS A  65      16.927   9.964   0.478  1.00  0.00      A    S
ATOM    970  C   CYS A  65      17.355  13.837   1.499  1.00  0.00      A    C
ATOM    971  O   CYS A  65      16.702  14.646   0.805  1.00  0.00      A    O
ATOM    972  N   HSE A  66      17.740  14.225   2.742  1.00  0.00      A    N
ATOM    973  HN  HSE A  66      18.338  13.550   3.167  1.00  0.00      A    H
ATOM    974  CA  HSE A  66      17.376  15.439   3.471  1.00  0.00      A    C
ATOM    975  HA  HSE A  66      16.345  15.672   3.248  1.00  0.00      A    H
ATOM    976  CB  HSE A  66      17.689  15.280   4.966  1.00  0.00      A    C
ATOM    977  HB1 HSE A  66      18.739  14.961   5.139  1.00  0.00      A    H
ATOM    978  HB2 HSE A  66      17.600  16.223   5.547  1.00  0.00      A    H
ATOM    979  ND1 HSE A  66      17.139  13.764   6.838  1.00  0.00      A    N
ATOM    980  CG  HSE A  66      16.778  14.183   5.555  1.00  0.00      A    C
ATOM    981  CE1 HSE A  66      16.350  12.698   7.068  1.00  0.00      A    C
ATOM    982  HE1 HSE A  66      16.281  12.179   8.024  1.00  0.00      A    H
ATOM    983  NE2 HSE A  66      15.571  12.333   6.027  1.00  0.00      A    N
ATOM    984  HE2 HSE A  66      14.895  11.597   5.984  1.00  0.00      A    H
ATOM    985  CD2 HSE A  66      15.893  13.267   5.005  1.00  0.00      A    C
ATOM    986  HD2 HSE A  66      15.405  13.145   4.046  1.00  0.00      A    H
ATOM    987  C   HSE A  66      18.142  16.640   2.904  1.00  0.00      A    C
ATOM    988  O   HSE A  66      17.555  17.687   2.559  1.00  0.00      A    O
ATOM    989  N   GLY A  67      19.504  16.431   2.691  1.00  0.00      A    N
ATOM    990  HN  GLY A  67      19.977  15.620   3.027  1.00  0.00      A    H
ATOM    991  CA  GLY A  67      20.359  17.260   1.905  1.00  0.00      A    C
ATOM    992  HA1 GLY A  67      20.479  16.741   0.965  1.00  0.00      A    H
ATOM    993  HA2 GLY A  67      19.980  18.271   1.924  1.00  0.00      A    H
ATOM    994  C   GLY A  67      21.737  17.581   2.373  1.00  0.00      A    C
ATOM    995  O   GLY A  67      22.308  17.057   3.317  1.00  0.00      A    O
ATOM    996  N   GLY A  68      22.435  18.499   1.624  1.00  0.00      A    N
ATOM    997  HN  GLY A  68      21.940  19.065   0.970  1.00  0.00      A    H
ATOM    998  CA  GLY A  68      23.874  18.750   1.853  1.00  0.00      A    C
ATOM    999  HA1 GLY A  68      24.050  19.071   2.869  1.00  0.00      A    H
ATOM   1000  HA2 GLY A  68      24.497  17.901   1.612  1.00  0.00      A    H
ATOM   1001  C   GLY A  68      24.415  19.851   0.956  1.00  0.00      A    C
ATOM   1002  O   GLY A  68      23.669  20.778   0.665  1.00  0.00      A    O
ATOM   1003  N   TYR A  69      25.658  19.794   0.535  1.00  0.00      A    N
ATOM   1004  HN  TYR A  69      26.175  18.967   0.742  1.00  0.00      A    H
ATOM   1005  CA  TYR A  69      26.277  20.831  -0.204  1.00  0.00      A    C
ATOM   1006  HA  TYR A  69      25.506  21.483  -0.585  1.00  0.00      A    H
ATOM   1007  CB  TYR A  69      27.283  21.654   0.640  1.00  0.00      A    C
ATOM   1008  HB1 TYR A  69      26.840  22.049   1.580  1.00  0.00      A    H
ATOM   1009  HB2 TYR A  69      28.154  21.028   0.930  1.00  0.00      A    H
ATOM   1010  CG  TYR A  69      27.764  22.934  -0.004  1.00  0.00      A    C
ATOM   1011  CD1 TYR A  69      26.937  23.833  -0.692  1.00  0.00      A    C
ATOM   1012  HD1 TYR A  69      25.878  23.673  -0.832  1.00  0.00      A    H
ATOM   1013  CE1 TYR A  69      27.481  24.876  -1.473  1.00  0.00      A    C
ATOM   1014  HE1 TYR A  69      26.875  25.350  -2.231  1.00  0.00      A    H
ATOM   1015  CZ  TYR A  69      28.801  25.249  -1.194  1.00  0.00      A    C
ATOM   1016  OH  TYR A  69      29.216  26.498  -1.767  1.00  0.00      A    O
ATOM   1017  HH  TYR A  69      28.479  26.852  -2.270  1.00  0.00      A    H
ATOM   1018  CD2 TYR A  69      29.088  23.340   0.211  1.00  0.00      A    C
ATOM   1019  HD2 TYR A  69      29.713  22.746   0.861  1.00  0.00      A    H
ATOM   1020  CE2 TYR A  69      29.628  24.489  -0.408  1.00  0.00      A    C
ATOM   1021  HE2 TYR A  69      30.636  24.854  -0.277  1.00  0.00      A    H
ATOM   1022  C   TYR A  69      26.829  20.262  -1.510  1.00  0.00      A    C
ATOM   1023  O   TYR A  69      27.419  19.177  -1.628  1.00  0.00      A    O
ATOM   1024  N   VAL A  70      26.542  20.985  -2.613  1.00  0.00      A    N
ATOM   1025  HN  VAL A  70      25.863  21.700  -2.461  1.00  0.00      A    H
ATOM   1026  CA  VAL A  70      26.810  20.753  -3.976  1.00  0.00      A    C
ATOM   1027  HA  VAL A  70      26.382  19.791  -4.215  1.00  0.00      A    H
ATOM   1028  CB  VAL A  70      26.041  21.894  -4.775  1.00  0.00      A    C
ATOM   1029  HB  VAL A  70      26.532  22.841  -4.464  1.00  0.00      A    H
ATOM   1030  CG1 VAL A  70      26.183  21.629  -6.276  1.00  0.00      A    C
ATOM   1031 HG11 VAL A  70      27.189  21.766  -6.729  1.00  0.00      A    H
ATOM   1032 HG12 VAL A  70      26.020  20.572  -6.578  1.00  0.00      A    H
ATOM   1033 HG13 VAL A  70      25.478  22.275  -6.842  1.00  0.00      A    H
ATOM   1034  CG2 VAL A  70      24.564  21.978  -4.331  1.00  0.00      A    C
ATOM   1035 HG21 VAL A  70      24.530  22.472  -3.337  1.00  0.00      A    H
ATOM   1036 HG22 VAL A  70      24.024  22.701  -4.978  1.00  0.00      A    H
ATOM   1037 HG23 VAL A  70      24.217  20.923  -4.366  1.00  0.00      A    H
ATOM   1038  C   VAL A  70      28.250  20.649  -4.358  1.00  0.00      A    C
ATOM   1039  O   VAL A  70      28.725  19.820  -5.088  1.00  0.00      A    O
ATOM   1040  N   ASP A  71      29.067  21.571  -3.852  1.00  0.00      A    N
ATOM   1041  HN  ASP A  71      28.750  22.357  -3.327  1.00  0.00      A    H
ATOM   1042  CA  ASP A  71      30.517  21.596  -3.975  1.00  0.00      A    C
ATOM   1043  HA  ASP A  71      30.783  21.551  -5.021  1.00  0.00      A    H
ATOM   1044  CB  ASP A  71      30.878  22.932  -3.412  1.00  0.00      A    C
ATOM   1045  HB1 ASP A  71      30.250  23.815  -3.656  1.00  0.00      A    H
ATOM   1046  HB2 ASP A  71      30.816  22.891  -2.303  1.00  0.00      A    H
ATOM   1047  CG  ASP A  71      32.247  23.303  -3.894  1.00  0.00      A    C
ATOM   1048  OD1 ASP A  71      32.475  23.536  -5.107  1.00  0.00      A    O
ATOM   1049  OD2 ASP A  71      33.179  23.434  -3.041  1.00  0.00      A    O
ATOM   1050  C   ASP A  71      31.217  20.338  -3.378  1.00  0.00      A    C
ATOM   1051  O   ASP A  71      32.128  19.714  -3.872  1.00  0.00      A    O
ATOM   1052  N   ASN A  72      30.574  19.842  -2.300  1.00  0.00      A    N
ATOM   1053  HN  ASN A  72      29.724  20.183  -1.907  1.00  0.00      A    H
ATOM   1054  CA  ASN A  72      31.003  18.656  -1.609  1.00  0.00      A    C
ATOM   1055  HA  ASN A  72      32.043  18.774  -1.341  1.00  0.00      A    H
ATOM   1056  CB  ASN A  72      30.223  18.388  -0.267  1.00  0.00      A    C
ATOM   1057  HB1 ASN A  72      29.117  18.322  -0.185  1.00  0.00      A    H
ATOM   1058  HB2 ASN A  72      30.592  17.429   0.156  1.00  0.00      A    H
ATOM   1059  CG  ASN A  72      30.636  19.474   0.689  1.00  0.00      A    C
ATOM   1060  OD1 ASN A  72      31.459  20.333   0.416  1.00  0.00      A    O
ATOM   1061  ND2 ASN A  72      29.959  19.489   1.888  1.00  0.00      A    N
ATOM   1062 HD21 ASN A  72      30.267  20.162   2.560  1.00  0.00      A    H
ATOM   1063 HD22 ASN A  72      29.423  18.665   2.076  1.00  0.00      A    H
ATOM   1064  C   ASN A  72      30.856  17.380  -2.472  1.00  0.00      A    C
ATOM   1065  O   ASN A  72      31.709  16.511  -2.506  1.00  0.00      A    O
ATOM   1066  N   ALA A  73      29.806  17.344  -3.268  1.00  0.00      A    N
ATOM   1067  HN  ALA A  73      29.161  18.104  -3.280  1.00  0.00      A    H
ATOM   1068  CA  ALA A  73      29.648  16.227  -4.185  1.00  0.00      A    C
ATOM   1069  HA  ALA A  73      29.967  15.278  -3.780  1.00  0.00      A    H
ATOM   1070  CB  ALA A  73      28.199  16.059  -4.441  1.00  0.00      A    C
ATOM   1071  HB1 ALA A  73      27.644  15.552  -3.623  1.00  0.00      A    H
ATOM   1072  HB2 ALA A  73      27.735  17.046  -4.651  1.00  0.00      A    H
ATOM   1073  HB3 ALA A  73      28.057  15.422  -5.340  1.00  0.00      A    H
ATOM   1074  C   ALA A  73      30.399  16.313  -5.511  1.00  0.00      A    C
ATOM   1075  O   ALA A  73      30.649  15.317  -6.126  1.00  0.00      A    O
ATOM   1076  N   PHE A  74      30.659  17.510  -6.049  1.00  0.00      A    N
ATOM   1077  HN  PHE A  74      30.193  18.331  -5.730  1.00  0.00      A    H
ATOM   1078  CA  PHE A  74      31.725  17.645  -7.063  1.00  0.00      A    C
ATOM   1079  HA  PHE A  74      31.447  16.882  -7.775  1.00  0.00      A    H
ATOM   1080  CB  PHE A  74      31.739  19.037  -7.820  1.00  0.00      A    C
ATOM   1081  HB1 PHE A  74      31.807  19.945  -7.183  1.00  0.00      A    H
ATOM   1082  HB2 PHE A  74      32.664  18.914  -8.423  1.00  0.00      A    H
ATOM   1083  CG  PHE A  74      30.558  19.267  -8.824  1.00  0.00      A    C
ATOM   1084  CD1 PHE A  74      29.514  20.270  -8.500  1.00  0.00      A    C
ATOM   1085  HD1 PHE A  74      29.628  20.841  -7.590  1.00  0.00      A    H
ATOM   1086  CE1 PHE A  74      28.385  20.395  -9.278  1.00  0.00      A    C
ATOM   1087  HE1 PHE A  74      27.724  21.200  -8.994  1.00  0.00      A    H
ATOM   1088  CZ  PHE A  74      28.321  19.670 -10.548  1.00  0.00      A    C
ATOM   1089  HZ  PHE A  74      27.435  19.666 -11.165  1.00  0.00      A    H
ATOM   1090  CD2 PHE A  74      30.430  18.569 -10.017  1.00  0.00      A    C
ATOM   1091  HD2 PHE A  74      31.147  17.800 -10.262  1.00  0.00      A    H
ATOM   1092  CE2 PHE A  74      29.326  18.760 -10.813  1.00  0.00      A    C
ATOM   1093  HE2 PHE A  74      29.163  18.309 -11.780  1.00  0.00      A    H
ATOM   1094  C   PHE A  74      33.058  17.200  -6.539  1.00  0.00      A    C
ATOM   1095  O   PHE A  74      33.700  16.306  -7.056  1.00  0.00      A    O
ATOM   1096  N   ASP A  75      33.566  17.765  -5.413  1.00  0.00      A    N
ATOM   1097  HN  ASP A  75      33.030  18.443  -4.915  1.00  0.00      A    H
ATOM   1098  CA  ASP A  75      34.820  17.306  -4.688  1.00  0.00      A    C
ATOM   1099  HA  ASP A  75      35.631  17.622  -5.328  1.00  0.00      A    H
ATOM   1100  CB  ASP A  75      34.806  17.896  -3.208  1.00  0.00      A    C
ATOM   1101  HB1 ASP A  75      34.455  18.949  -3.233  1.00  0.00      A    H
ATOM   1102  HB2 ASP A  75      34.065  17.287  -2.648  1.00  0.00      A    H
ATOM   1103  CG  ASP A  75      36.128  17.767  -2.484  1.00  0.00      A    C
ATOM   1104  OD1 ASP A  75      36.217  17.193  -1.396  1.00  0.00      A    O
ATOM   1105  OD2 ASP A  75      37.069  18.303  -3.092  1.00  0.00      A    O
ATOM   1106  C   ASP A  75      34.963  15.692  -4.558  1.00  0.00      A    C
ATOM   1107  O   ASP A  75      36.040  15.126  -4.733  1.00  0.00      A    O
ATOM   1108  N   TYR A  76      33.818  14.985  -4.211  1.00  0.00      A    N
ATOM   1109  HN  TYR A  76      32.981  15.517  -4.111  1.00  0.00      A    H
ATOM   1110  CA  TYR A  76      33.715  13.564  -4.052  1.00  0.00      A    C
ATOM   1111  HA  TYR A  76      34.506  13.237  -3.393  1.00  0.00      A    H
ATOM   1112  CB  TYR A  76      32.225  13.291  -3.621  1.00  0.00      A    C
ATOM   1113  HB1 TYR A  76      32.049  13.824  -2.662  1.00  0.00      A    H
ATOM   1114  HB2 TYR A  76      31.471  13.656  -4.351  1.00  0.00      A    H
ATOM   1115  CG  TYR A  76      31.868  11.813  -3.316  1.00  0.00      A    C
ATOM   1116  CD1 TYR A  76      31.923  11.329  -1.990  1.00  0.00      A    C
ATOM   1117  HD1 TYR A  76      32.095  11.967  -1.135  1.00  0.00      A    H
ATOM   1118  CE1 TYR A  76      31.655   9.952  -1.761  1.00  0.00      A    C
ATOM   1119  HE1 TYR A  76      31.807   9.578  -0.759  1.00  0.00      A    H
ATOM   1120  CZ  TYR A  76      31.256   9.114  -2.809  1.00  0.00      A    C
ATOM   1121  OH  TYR A  76      30.811   7.868  -2.587  1.00  0.00      A    O
ATOM   1122  HH  TYR A  76      30.718   7.425  -3.433  1.00  0.00      A    H
ATOM   1123  CD2 TYR A  76      31.545  10.954  -4.369  1.00  0.00      A    C
ATOM   1124  HD2 TYR A  76      31.485  11.297  -5.391  1.00  0.00      A    H
ATOM   1125  CE2 TYR A  76      31.311   9.626  -4.120  1.00  0.00      A    C
ATOM   1126  HE2 TYR A  76      31.109   8.922  -4.915  1.00  0.00      A    H
ATOM   1127  C   TYR A  76      34.051  12.895  -5.405  1.00  0.00      A    C
ATOM   1128  O   TYR A  76      34.768  11.880  -5.489  1.00  0.00      A    O
ATOM   1129  N   ILE A  77      33.610  13.369  -6.588  1.00  0.00      A    N
ATOM   1130  HN  ILE A  77      33.088  14.216  -6.654  1.00  0.00      A    H
ATOM   1131  CA  ILE A  77      33.845  12.765  -7.839  1.00  0.00      A    C
ATOM   1132  HA  ILE A  77      33.811  11.689  -7.757  1.00  0.00      A    H
ATOM   1133  CB  ILE A  77      32.785  13.077  -8.886  1.00  0.00      A    C
ATOM   1134  HB  ILE A  77      32.940  14.127  -9.217  1.00  0.00      A    H
ATOM   1135  CG2 ILE A  77      33.016  12.138 -10.100  1.00  0.00      A    C
ATOM   1136 HG21 ILE A  77      33.949  12.510 -10.575  1.00  0.00      A    H
ATOM   1137 HG22 ILE A  77      32.937  11.064  -9.827  1.00  0.00      A    H
ATOM   1138 HG23 ILE A  77      32.226  12.372 -10.846  1.00  0.00      A    H
ATOM   1139  CG1 ILE A  77      31.406  12.839  -8.280  1.00  0.00      A    C
ATOM   1140 HG11 ILE A  77      31.255  11.744  -8.169  1.00  0.00      A    H
ATOM   1141 HG12 ILE A  77      31.273  13.149  -7.221  1.00  0.00      A    H
ATOM   1142  CD  ILE A  77      30.252  13.517  -8.977  1.00  0.00      A    C
ATOM   1143  HD1 ILE A  77      30.145  13.086  -9.995  1.00  0.00      A    H
ATOM   1144  HD2 ILE A  77      29.307  13.397  -8.404  1.00  0.00      A    H
ATOM   1145  HD3 ILE A  77      30.315  14.625  -9.027  1.00  0.00      A    H
ATOM   1146  C   ILE A  77      35.262  13.040  -8.298  1.00  0.00      A    C
ATOM   1147  O   ILE A  77      35.921  12.164  -8.826  1.00  0.00      A    O
ATOM   1148  N   ILE A  78      35.756  14.274  -8.103  1.00  0.00      A    N
ATOM   1149  HN  ILE A  78      35.166  14.943  -7.657  1.00  0.00      A    H
ATOM   1150  CA  ILE A  78      37.001  14.715  -8.705  1.00  0.00      A    C
ATOM   1151  HA  ILE A  78      37.258  14.273  -9.657  1.00  0.00      A    H
ATOM   1152  CB  ILE A  78      36.855  16.222  -9.074  1.00  0.00      A    C
ATOM   1153  HB  ILE A  78      36.683  16.740  -8.106  1.00  0.00      A    H
ATOM   1154  CG2 ILE A  78      38.050  16.835  -9.802  1.00  0.00      A    C
ATOM   1155 HG21 ILE A  78      37.995  17.939  -9.912  1.00  0.00      A    H
ATOM   1156 HG22 ILE A  78      38.994  16.554  -9.288  1.00  0.00      A    H
ATOM   1157 HG23 ILE A  78      38.045  16.406 -10.826  1.00  0.00      A    H
ATOM   1158  CG1 ILE A  78      35.600  16.485  -9.958  1.00  0.00      A    C
ATOM   1159 HG11 ILE A  78      35.755  16.257 -11.035  1.00  0.00      A    H
ATOM   1160 HG12 ILE A  78      34.754  15.891  -9.550  1.00  0.00      A    H
ATOM   1161  CD  ILE A  78      35.259  17.965  -9.970  1.00  0.00      A    C
ATOM   1162  HD1 ILE A  78      35.988  18.515 -10.602  1.00  0.00      A    H
ATOM   1163  HD2 ILE A  78      34.278  18.013 -10.489  1.00  0.00      A    H
ATOM   1164  HD3 ILE A  78      35.287  18.372  -8.936  1.00  0.00      A    H
ATOM   1165  C   ILE A  78      38.203  14.603  -7.804  1.00  0.00      A    C
ATOM   1166  O   ILE A  78      39.250  14.080  -8.248  1.00  0.00      A    O
ATOM   1167  N   SER A  79      38.105  14.982  -6.584  1.00  0.00      A    N
ATOM   1168  HN  SER A  79      37.196  15.221  -6.250  1.00  0.00      A    H
ATOM   1169  CA  SER A  79      39.197  15.077  -5.691  1.00  0.00      A    C
ATOM   1170  HA  SER A  79      40.132  15.300  -6.183  1.00  0.00      A    H
ATOM   1171  CB  SER A  79      39.000  16.109  -4.598  1.00  0.00      A    C
ATOM   1172  HB1 SER A  79      38.185  15.897  -3.872  1.00  0.00      A    H
ATOM   1173  HB2 SER A  79      39.815  16.001  -3.851  1.00  0.00      A    H
ATOM   1174  OG  SER A  79      38.922  17.517  -4.996  1.00  0.00      A    O
ATOM   1175  HG1 SER A  79      38.312  17.993  -4.428  1.00  0.00      A    H
ATOM   1176  C   SER A  79      39.384  13.693  -4.924  1.00  0.00      A    C
ATOM   1177  O   SER A  79      40.502  13.332  -4.513  1.00  0.00      A    O
ATOM   1178  N   MET A  80      38.258  12.917  -4.702  1.00  0.00      A    N
ATOM   1179  HN  MET A  80      37.359  13.128  -5.077  1.00  0.00      A    H
ATOM   1180  CA  MET A  80      38.369  11.706  -3.931  1.00  0.00      A    C
ATOM   1181  HA  MET A  80      39.273  11.762  -3.344  1.00  0.00      A    H
ATOM   1182  CB  MET A  80      37.254  11.604  -2.879  1.00  0.00      A    C
ATOM   1183  HB1 MET A  80      36.298  11.500  -3.436  1.00  0.00      A    H
ATOM   1184  HB2 MET A  80      37.255  10.610  -2.382  1.00  0.00      A    H
ATOM   1185  CG  MET A  80      37.284  12.719  -1.855  1.00  0.00      A    C
ATOM   1186  HG1 MET A  80      38.080  12.440  -1.132  1.00  0.00      A    H
ATOM   1187  HG2 MET A  80      37.458  13.738  -2.261  1.00  0.00      A    H
ATOM   1188  SD  MET A  80      35.745  12.908  -0.963  1.00  0.00      A    S
ATOM   1189  CE  MET A  80      36.357  13.920   0.372  1.00  0.00      A    C
ATOM   1190  HE1 MET A  80      37.195  14.618   0.162  1.00  0.00      A    H
ATOM   1191  HE2 MET A  80      35.597  14.612   0.794  1.00  0.00      A    H
ATOM   1192  HE3 MET A  80      36.742  13.193   1.118  1.00  0.00      A    H
ATOM   1193  C   MET A  80      38.598  10.410  -4.802  1.00  0.00      A    C
ATOM   1194  O   MET A  80      39.738  10.191  -5.172  1.00  0.00      A    O
ATOM   1195  N   GLY A  81      37.580   9.581  -5.007  1.00  0.00      A    N
ATOM   1196  HN  GLY A  81      36.759   9.764  -4.472  1.00  0.00      A    H
ATOM   1197  CA  GLY A  81      37.599   8.299  -5.795  1.00  0.00      A    C
ATOM   1198  HA1 GLY A  81      38.598   7.912  -5.927  1.00  0.00      A    H
ATOM   1199  HA2 GLY A  81      36.948   7.571  -5.333  1.00  0.00      A    H
ATOM   1200  C   GLY A  81      37.014   8.353  -7.183  1.00  0.00      A    C
ATOM   1201  O   GLY A  81      37.615   7.873  -8.160  1.00  0.00      A    O
ATOM   1202  N   GLY A  82      35.710   8.826  -7.202  1.00  0.00      A    N
ATOM   1203  HN  GLY A  82      35.348   9.289  -6.396  1.00  0.00      A    H
ATOM   1204  CA  GLY A  82      34.750   8.687  -8.302  1.00  0.00      A    C
ATOM   1205  HA1 GLY A  82      34.595   9.636  -8.792  1.00  0.00      A    H
ATOM   1206  HA2 GLY A  82      35.054   7.877  -8.949  1.00  0.00      A    H
ATOM   1207  C   GLY A  82      33.431   8.302  -7.734  1.00  0.00      A    C
ATOM   1208  O   GLY A  82      33.118   8.270  -6.520  1.00  0.00      A    O
ATOM   1209  N   ILE A  83      32.522   7.916  -8.630  1.00  0.00      A    N
ATOM   1210  HN  ILE A  83      32.663   7.986  -9.615  1.00  0.00      A    H
ATOM   1211  CA  ILE A  83      31.159   7.470  -8.291  1.00  0.00      A    C
ATOM   1212  HA  ILE A  83      31.209   6.984  -7.328  1.00  0.00      A    H
ATOM   1213  CB  ILE A  83      30.136   8.649  -8.314  1.00  0.00      A    C
ATOM   1214  HB  ILE A  83      30.459   9.527  -7.714  1.00  0.00      A    H
ATOM   1215  CG2 ILE A  83      29.943   9.109  -9.748  1.00  0.00      A    C
ATOM   1216 HG21 ILE A  83      29.118   9.852  -9.701  1.00  0.00      A    H
ATOM   1217 HG22 ILE A  83      30.828   9.616 -10.188  1.00  0.00      A    H
ATOM   1218 HG23 ILE A  83      29.562   8.298 -10.404  1.00  0.00      A    H
ATOM   1219  CG1 ILE A  83      28.758   8.319  -7.553  1.00  0.00      A    C
ATOM   1220 HG11 ILE A  83      27.954   7.971  -8.236  1.00  0.00      A    H
ATOM   1221 HG12 ILE A  83      28.954   7.413  -6.942  1.00  0.00      A    H
ATOM   1222  CD  ILE A  83      28.197   9.447  -6.723  1.00  0.00      A    C
ATOM   1223  HD1 ILE A  83      27.601   9.016  -5.889  1.00  0.00      A    H
ATOM   1224  HD2 ILE A  83      28.890  10.150  -6.214  1.00  0.00      A    H
ATOM   1225  HD3 ILE A  83      27.534  10.069  -7.361  1.00  0.00      A    H
ATOM   1226  C   ILE A  83      30.807   6.338  -9.246  1.00  0.00      A    C
ATOM   1227  O   ILE A  83      31.471   6.163 -10.260  1.00  0.00      A    O
ATOM   1228  N   THR A  84      29.727   5.611  -8.933  1.00  0.00      A    N
ATOM   1229  HN  THR A  84      29.314   5.637  -8.026  1.00  0.00      A    H
ATOM   1230  CA  THR A  84      29.094   4.554  -9.789  1.00  0.00      A    C
ATOM   1231  HA  THR A  84      29.892   4.010 -10.273  1.00  0.00      A    H
ATOM   1232  CB  THR A  84      28.314   3.533  -8.984  1.00  0.00      A    C
ATOM   1233  HB  THR A  84      27.638   2.940  -9.637  1.00  0.00      A    H
ATOM   1234  OG1 THR A  84      27.412   4.194  -8.045  1.00  0.00      A    O
ATOM   1235  HG1 THR A  84      28.096   4.433  -7.414  1.00  0.00      A    H
ATOM   1236  CG2 THR A  84      29.266   2.533  -8.292  1.00  0.00      A    C
ATOM   1237 HG21 THR A  84      28.699   1.771  -7.717  1.00  0.00      A    H
ATOM   1238 HG22 THR A  84      29.796   1.955  -9.079  1.00  0.00      A    H
ATOM   1239 HG23 THR A  84      29.995   3.138  -7.712  1.00  0.00      A    H
ATOM   1240  C   THR A  84      28.216   5.099 -10.889  1.00  0.00      A    C
ATOM   1241  O   THR A  84      27.783   6.236 -10.930  1.00  0.00      A    O
ATOM   1242  N   THR A  85      27.906   4.291 -11.884  1.00  0.00      A    N
ATOM   1243  HN  THR A  85      28.298   3.376 -11.928  1.00  0.00      A    H
ATOM   1244  CA  THR A  85      27.020   4.415 -12.942  1.00  0.00      A    C
ATOM   1245  HA  THR A  85      26.896   5.440 -13.263  1.00  0.00      A    H
ATOM   1246  CB  THR A  85      27.577   3.614 -14.114  1.00  0.00      A    C
ATOM   1247  HB  THR A  85      26.903   3.722 -14.991  1.00  0.00      A    H
ATOM   1248  OG1 THR A  85      27.636   2.216 -13.965  1.00  0.00      A    O
ATOM   1249  HG1 THR A  85      27.934   1.902 -14.822  1.00  0.00      A    H
ATOM   1250  CG2 THR A  85      28.897   4.181 -14.408  1.00  0.00      A    C
ATOM   1251 HG21 THR A  85      29.216   3.701 -15.357  1.00  0.00      A    H
ATOM   1252 HG22 THR A  85      28.863   5.284 -14.539  1.00  0.00      A    H
ATOM   1253 HG23 THR A  85      29.683   3.849 -13.697  1.00  0.00      A    H
ATOM   1254  C   THR A  85      25.571   3.885 -12.625  1.00  0.00      A    C
ATOM   1255  O   THR A  85      25.273   3.089 -11.713  1.00  0.00      A    O
ATOM   1256  N   GLU A  86      24.700   4.480 -13.481  1.00  0.00      A    N
ATOM   1257  HN  GLU A  86      24.977   5.209 -14.103  1.00  0.00      A    H
ATOM   1258  CA  GLU A  86      23.277   4.146 -13.623  1.00  0.00      A    C
ATOM   1259  HA  GLU A  86      22.703   4.250 -12.714  1.00  0.00      A    H
ATOM   1260  CB  GLU A  86      22.629   5.133 -14.740  1.00  0.00      A    C
ATOM   1261  HB1 GLU A  86      22.917   6.168 -14.458  1.00  0.00      A    H
ATOM   1262  HB2 GLU A  86      23.136   4.971 -15.715  1.00  0.00      A    H
ATOM   1263  CG  GLU A  86      21.122   5.032 -14.996  1.00  0.00      A    C
ATOM   1264  HG1 GLU A  86      20.996   4.107 -15.598  1.00  0.00      A    H
ATOM   1265  HG2 GLU A  86      20.600   4.955 -14.018  1.00  0.00      A    H
ATOM   1266  CD  GLU A  86      20.486   6.116 -15.772  1.00  0.00      A    C
ATOM   1267  OE1 GLU A  86      20.760   6.341 -16.968  1.00  0.00      A    O
ATOM   1268  OE2 GLU A  86      19.554   6.767 -15.121  1.00  0.00      A    O
ATOM   1269  C   GLU A  86      23.078   2.711 -14.045  1.00  0.00      A    C
ATOM   1270  O   GLU A  86      22.119   2.079 -13.633  1.00  0.00      A    O
ATOM   1271  N   THR A  87      23.986   2.061 -14.775  1.00  0.00      A    N
ATOM   1272  HN  THR A  87      24.722   2.658 -15.084  1.00  0.00      A    H
ATOM   1273  CA  THR A  87      23.987   0.629 -15.104  1.00  0.00      A    C
ATOM   1274  HA  THR A  87      22.981   0.418 -15.438  1.00  0.00      A    H
ATOM   1275  CB  THR A  87      24.964   0.079 -16.166  1.00  0.00      A    C
ATOM   1276  HB  THR A  87      25.781  -0.502 -15.686  1.00  0.00      A    H
ATOM   1277  OG1 THR A  87      25.498   1.231 -16.890  1.00  0.00      A    O
ATOM   1278  HG1 THR A  87      26.157   0.901 -17.505  1.00  0.00      A    H
ATOM   1279  CG2 THR A  87      24.322  -0.820 -17.183  1.00  0.00      A    C
ATOM   1280 HG21 THR A  87      25.066  -1.087 -17.964  1.00  0.00      A    H
ATOM   1281 HG22 THR A  87      23.763  -1.626 -16.661  1.00  0.00      A    H
ATOM   1282 HG23 THR A  87      23.427  -0.268 -17.543  1.00  0.00      A    H
ATOM   1283  C   THR A  87      24.221  -0.271 -13.849  1.00  0.00      A    C
ATOM   1284  O   THR A  87      23.470  -1.164 -13.626  1.00  0.00      A    O
ATOM   1285  N   ASN A  88      25.201  -0.036 -13.067  1.00  0.00      A    N
ATOM   1286  HN  ASN A  88      25.698   0.820 -13.183  1.00  0.00      A    H
ATOM   1287  CA  ASN A  88      25.638  -0.861 -11.970  1.00  0.00      A    C
ATOM   1288  HA  ASN A  88      25.512  -1.880 -12.304  1.00  0.00      A    H
ATOM   1289  CB  ASN A  88      27.129  -0.491 -11.624  1.00  0.00      A    C
ATOM   1290  HB1 ASN A  88      27.278   0.610 -11.631  1.00  0.00      A    H
ATOM   1291  HB2 ASN A  88      27.391  -0.961 -10.652  1.00  0.00      A    H
ATOM   1292  CG  ASN A  88      28.049  -1.093 -12.656  1.00  0.00      A    C
ATOM   1293  OD1 ASN A  88      28.130  -2.334 -12.713  1.00  0.00      A    O
ATOM   1294  ND2 ASN A  88      28.790  -0.307 -13.374  1.00  0.00      A    N
ATOM   1295 HD21 ASN A  88      29.473  -0.764 -13.943  1.00  0.00      A    H
ATOM   1296 HD22 ASN A  88      28.994   0.640 -13.127  1.00  0.00      A    H
ATOM   1297  C   ASN A  88      24.758  -0.623 -10.741  1.00  0.00      A    C
ATOM   1298  O   ASN A  88      24.452  -1.573 -10.004  1.00  0.00      A    O
ATOM   1299  N   TYR A  89      24.372   0.641 -10.531  1.00  0.00      A    N
ATOM   1300  HN  TYR A  89      24.585   1.470 -11.044  1.00  0.00      A    H
ATOM   1301  CA  TYR A  89      23.643   1.107  -9.391  1.00  0.00      A    C
ATOM   1302  HA  TYR A  89      23.212   0.248  -8.900  1.00  0.00      A    H
ATOM   1303  CB  TYR A  89      24.614   1.948  -8.493  1.00  0.00      A    C
ATOM   1304  HB1 TYR A  89      25.645   1.567  -8.653  1.00  0.00      A    H
ATOM   1305  HB2 TYR A  89      24.601   3.021  -8.780  1.00  0.00      A    H
ATOM   1306  CG  TYR A  89      24.468   1.718  -6.988  1.00  0.00      A    C
ATOM   1307  CD1 TYR A  89      23.117   1.822  -6.546  1.00  0.00      A    C
ATOM   1308  HD1 TYR A  89      22.390   1.954  -7.334  1.00  0.00      A    H
ATOM   1309  CE1 TYR A  89      22.874   1.771  -5.176  1.00  0.00      A    C
ATOM   1310  HE1 TYR A  89      21.840   1.884  -4.883  1.00  0.00      A    H
ATOM   1311  CZ  TYR A  89      23.838   1.585  -4.228  1.00  0.00      A    C
ATOM   1312  OH  TYR A  89      23.560   1.460  -2.952  1.00  0.00      A    O
ATOM   1313  HH  TYR A  89      22.631   1.634  -2.786  1.00  0.00      A    H
ATOM   1314  CD2 TYR A  89      25.489   1.466  -6.056  1.00  0.00      A    C
ATOM   1315  HD2 TYR A  89      26.514   1.358  -6.379  1.00  0.00      A    H
ATOM   1316  CE2 TYR A  89      25.159   1.449  -4.670  1.00  0.00      A    C
ATOM   1317  HE2 TYR A  89      25.904   1.333  -3.898  1.00  0.00      A    H
ATOM   1318  C   TYR A  89      22.402   1.891  -9.903  1.00  0.00      A    C
ATOM   1319  O   TYR A  89      22.496   3.145  -9.824  1.00  0.00      A    O
ATOM   1320  N   PRO A  90      21.240   1.379 -10.250  1.00  0.00      A    N
ATOM   1321  CD  PRO A  90      21.152  -0.050 -10.757  1.00  0.00      A    C
ATOM   1322  HD1 PRO A  90      21.630  -0.799 -10.090  1.00  0.00      A    H
ATOM   1323  HD2 PRO A  90      21.713  -0.074 -11.715  1.00  0.00      A    H
ATOM   1324  CA  PRO A  90      20.134   2.202 -10.801  1.00  0.00      A    C
ATOM   1325  HA  PRO A  90      20.556   2.999 -11.395  1.00  0.00      A    H
ATOM   1326  CB  PRO A  90      19.225   1.215 -11.518  1.00  0.00      A    C
ATOM   1327  HB1 PRO A  90      18.176   1.349 -11.175  1.00  0.00      A    H
ATOM   1328  HB2 PRO A  90      19.284   1.381 -12.615  1.00  0.00      A    H
ATOM   1329  CG  PRO A  90      19.751  -0.178 -10.976  1.00  0.00      A    C
ATOM   1330  HG1 PRO A  90      19.295  -0.301  -9.970  1.00  0.00      A    H
ATOM   1331  HG2 PRO A  90      19.521  -0.916 -11.774  1.00  0.00      A    H
ATOM   1332  C   PRO A  90      19.398   2.932  -9.704  1.00  0.00      A    C
ATOM   1333  O   PRO A  90      19.705   2.880  -8.533  1.00  0.00      A    O
ATOM   1334  N   TYR A  91      18.377   3.726 -10.047  1.00  0.00      A    N
ATOM   1335  HN  TYR A  91      18.103   3.833 -10.999  1.00  0.00      A    H
ATOM   1336  CA  TYR A  91      17.699   4.628  -9.209  1.00  0.00      A    C
ATOM   1337  HA  TYR A  91      18.389   4.883  -8.420  1.00  0.00      A    H
ATOM   1338  CB  TYR A  91      17.181   5.959  -9.855  1.00  0.00      A    C
ATOM   1339  HB1 TYR A  91      18.076   6.319 -10.407  1.00  0.00      A    H
ATOM   1340  HB2 TYR A  91      16.282   5.849 -10.498  1.00  0.00      A    H
ATOM   1341  CG  TYR A  91      16.899   7.047  -8.849  1.00  0.00      A    C
ATOM   1342  CD1 TYR A  91      17.903   7.434  -7.999  1.00  0.00      A    C
ATOM   1343  HD1 TYR A  91      18.812   6.857  -8.082  1.00  0.00      A    H
ATOM   1344  CE1 TYR A  91      17.712   8.454  -7.089  1.00  0.00      A    C
ATOM   1345  HE1 TYR A  91      18.477   8.720  -6.375  1.00  0.00      A    H
ATOM   1346  CZ  TYR A  91      16.409   8.957  -6.891  1.00  0.00      A    C
ATOM   1347  OH  TYR A  91      16.175   9.828  -5.749  1.00  0.00      A    O
ATOM   1348  HH  TYR A  91      15.263  10.121  -5.686  1.00  0.00      A    H
ATOM   1349  CD2 TYR A  91      15.570   7.628  -8.671  1.00  0.00      A    C
ATOM   1350  HD2 TYR A  91      14.809   7.505  -9.428  1.00  0.00      A    H
ATOM   1351  CE2 TYR A  91      15.326   8.587  -7.696  1.00  0.00      A    C
ATOM   1352  HE2 TYR A  91      14.336   8.959  -7.474  1.00  0.00      A    H
ATOM   1353  C   TYR A  91      16.542   3.939  -8.517  1.00  0.00      A    C
ATOM   1354  O   TYR A  91      15.681   3.332  -9.118  1.00  0.00      A    O
ATOM   1355  N   THR A  92      16.467   3.995  -7.142  1.00  0.00      A    N
ATOM   1356  HN  THR A  92      17.155   4.549  -6.679  1.00  0.00      A    H
ATOM   1357  CA  THR A  92      15.396   3.370  -6.338  1.00  0.00      A    C
ATOM   1358  HA  THR A  92      14.935   2.610  -6.951  1.00  0.00      A    H
ATOM   1359  CB  THR A  92      15.853   2.738  -5.066  1.00  0.00      A    C
ATOM   1360  HB  THR A  92      16.559   3.408  -4.530  1.00  0.00      A    H
ATOM   1361  OG1 THR A  92      16.668   1.583  -5.414  1.00  0.00      A    O
ATOM   1362  HG1 THR A  92      16.954   1.043  -4.674  1.00  0.00      A    H
ATOM   1363  CG2 THR A  92      14.728   2.253  -4.132  1.00  0.00      A    C
ATOM   1364 HG21 THR A  92      15.119   1.707  -3.247  1.00  0.00      A    H
ATOM   1365 HG22 THR A  92      14.262   3.183  -3.741  1.00  0.00      A    H
ATOM   1366 HG23 THR A  92      14.040   1.567  -4.671  1.00  0.00      A    H
ATOM   1367  C   THR A  92      14.436   4.522  -6.056  1.00  0.00      A    C
ATOM   1368  O   THR A  92      13.300   4.577  -6.495  1.00  0.00      A    O
ATOM   1369  N   GLY A  93      15.016   5.567  -5.353  1.00  0.00      A    N
ATOM   1370  HN  GLY A  93      15.981   5.387  -5.180  1.00  0.00      A    H
ATOM   1371  CA  GLY A  93      14.380   6.737  -4.820  1.00  0.00      A    C
ATOM   1372  HA1 GLY A  93      15.185   7.455  -4.878  1.00  0.00      A    H
ATOM   1373  HA2 GLY A  93      13.494   6.979  -5.388  1.00  0.00      A    H
ATOM   1374  C   GLY A  93      14.068   6.749  -3.409  1.00  0.00      A    C
ATOM   1375  O   GLY A  93      13.183   7.476  -2.984  1.00  0.00      A    O
ATOM   1376  N   THR A  94      14.651   5.996  -2.584  1.00  0.00      A    N
ATOM   1377  HN  THR A  94      15.191   5.175  -2.755  1.00  0.00      A    H
ATOM   1378  CA  THR A  94      14.699   6.156  -1.121  1.00  0.00      A    C
ATOM   1379  HA  THR A  94      14.845   7.207  -0.920  1.00  0.00      A    H
ATOM   1380  CB  THR A  94      13.483   5.764  -0.354  1.00  0.00      A    C
ATOM   1381  HB  THR A  94      12.581   6.348  -0.638  1.00  0.00      A    H
ATOM   1382  OG1 THR A  94      13.648   5.995   1.032  1.00  0.00      A    O
ATOM   1383  HG1 THR A  94      12.774   6.111   1.412  1.00  0.00      A    H
ATOM   1384  CG2 THR A  94      13.149   4.245  -0.493  1.00  0.00      A    C
ATOM   1385 HG21 THR A  94      12.313   4.079   0.219  1.00  0.00      A    H
ATOM   1386 HG22 THR A  94      12.907   3.927  -1.530  1.00  0.00      A    H
ATOM   1387 HG23 THR A  94      13.985   3.625  -0.103  1.00  0.00      A    H
ATOM   1388  C   THR A  94      15.967   5.338  -0.704  1.00  0.00      A    C
ATOM   1389  O   THR A  94      16.654   4.750  -1.567  1.00  0.00      A    O
ATOM   1390  N   ASP A  95      16.315   5.413   0.543  1.00  0.00      A    N
ATOM   1391  HN  ASP A  95      15.768   5.775   1.294  1.00  0.00      A    H
ATOM   1392  CA  ASP A  95      17.634   4.916   0.957  1.00  0.00      A    C
ATOM   1393  HA  ASP A  95      18.271   4.867   0.087  1.00  0.00      A    H
ATOM   1394  CB  ASP A  95      18.403   5.838   1.981  1.00  0.00      A    C
ATOM   1395  HB1 ASP A  95      19.374   5.389   2.280  1.00  0.00      A    H
ATOM   1396  HB2 ASP A  95      18.623   6.771   1.419  1.00  0.00      A    H
ATOM   1397  CG  ASP A  95      17.574   6.298   3.150  1.00  0.00      A    C
ATOM   1398  OD1 ASP A  95      16.713   7.239   2.947  1.00  0.00      A    O
ATOM   1399  OD2 ASP A  95      17.624   5.791   4.276  1.00  0.00      A    O
ATOM   1400  C   ASP A  95      17.541   3.568   1.602  1.00  0.00      A    C
ATOM   1401  O   ASP A  95      16.606   3.272   2.317  1.00  0.00      A    O
ATOM   1402  N   ASP A  96      18.514   2.650   1.331  1.00  0.00      A    N
ATOM   1403  HN  ASP A  96      19.201   2.902   0.653  1.00  0.00      A    H
ATOM   1404  CA  ASP A  96      18.527   1.295   1.767  1.00  0.00      A    C
ATOM   1405  HA  ASP A  96      18.022   1.178   2.714  1.00  0.00      A    H
ATOM   1406  CB  ASP A  96      18.043   0.384   0.516  1.00  0.00      A    C
ATOM   1407  HB1 ASP A  96      17.111   0.933   0.263  1.00  0.00      A    H
ATOM   1408  HB2 ASP A  96      18.806   0.335  -0.290  1.00  0.00      A    H
ATOM   1409  CG  ASP A  96      17.660  -0.910   1.122  1.00  0.00      A    C
ATOM   1410  OD1 ASP A  96      16.635  -0.953   1.829  1.00  0.00      A    O
ATOM   1411  OD2 ASP A  96      18.259  -1.963   0.691  1.00  0.00      A    O
ATOM   1412  C   ASP A  96      19.966   0.907   2.183  1.00  0.00      A    C
ATOM   1413  O   ASP A  96      20.536   1.485   3.123  1.00  0.00      A    O
ATOM   1414  N   LYS A  97      20.715   0.114   1.516  1.00  0.00      A    N
ATOM   1415  HN  LYS A  97      20.217  -0.325   0.771  1.00  0.00      A    H
ATOM   1416  CA  LYS A  97      22.065  -0.206   1.890  1.00  0.00      A    C
ATOM   1417  HA  LYS A  97      22.303   0.406   2.748  1.00  0.00      A    H
ATOM   1418  CB  LYS A  97      22.312  -1.683   2.367  1.00  0.00      A    C
ATOM   1419  HB1 LYS A  97      22.633  -2.265   1.477  1.00  0.00      A    H
ATOM   1420  HB2 LYS A  97      23.189  -1.698   3.050  1.00  0.00      A    H
ATOM   1421  CG  LYS A  97      21.072  -2.354   3.024  1.00  0.00      A    C
ATOM   1422  HG1 LYS A  97      20.218  -2.181   2.336  1.00  0.00      A    H
ATOM   1423  HG2 LYS A  97      21.235  -3.439   3.203  1.00  0.00      A    H
ATOM   1424  CD  LYS A  97      20.647  -1.835   4.406  1.00  0.00      A    C
ATOM   1425  HD1 LYS A  97      21.447  -2.167   5.102  1.00  0.00      A    H
ATOM   1426  HD2 LYS A  97      20.544  -0.734   4.515  1.00  0.00      A    H
ATOM   1427  CE  LYS A  97      19.283  -2.457   4.730  1.00  0.00      A    C
ATOM   1428  HE1 LYS A  97      18.518  -2.029   4.047  1.00  0.00      A    H
ATOM   1429  HE2 LYS A  97      19.372  -3.558   4.607  1.00  0.00      A    H
ATOM   1430  NZ  LYS A  97      18.931  -1.976   6.109  1.00  0.00      A    N
ATOM   1431  HZ1 LYS A  97      17.954  -2.202   6.385  1.00  0.00      A    H
ATOM   1432  HZ2 LYS A  97      19.442  -2.430   6.893  1.00  0.00      A    H
ATOM   1433  HZ3 LYS A  97      18.988  -0.938   6.080  1.00  0.00      A    H
ATOM   1434  C   LYS A  97      22.982   0.100   0.657  1.00  0.00      A    C
ATOM   1435  O   LYS A  97      22.593   0.048  -0.526  1.00  0.00      A    O
ATOM   1436  N   CYS A  98      24.267   0.415   0.923  1.00  0.00      A    N
ATOM   1437  HN  CYS A  98      24.454   0.512   1.898  1.00  0.00      A    H
ATOM   1438  CA  CYS A  98      25.363   0.830   0.125  1.00  0.00      A    C
ATOM   1439  HA  CYS A  98      25.006   1.538  -0.609  1.00  0.00      A    H
ATOM   1440  CB  CYS A  98      26.434   1.380   1.006  1.00  0.00      A    C
ATOM   1441  HB1 CYS A  98      26.000   2.192   1.629  1.00  0.00      A    H
ATOM   1442  HB2 CYS A  98      26.766   0.557   1.674  1.00  0.00      A    H
ATOM   1443  SG  CYS A  98      27.890   2.000   0.164  1.00  0.00      A    S
ATOM   1444  C   CYS A  98      25.882  -0.402  -0.683  1.00  0.00      A    C
ATOM   1445  O   CYS A  98      26.716  -1.126  -0.232  1.00  0.00      A    O
ATOM   1446  N   ASN A  99      25.441  -0.466  -1.958  1.00  0.00      A    N
ATOM   1447  HN  ASN A  99      24.902   0.307  -2.285  1.00  0.00      A    H
ATOM   1448  CA  ASN A  99      25.866  -1.534  -2.868  1.00  0.00      A    C
ATOM   1449  HA  ASN A  99      26.230  -2.327  -2.231  1.00  0.00      A    H
ATOM   1450  CB  ASN A  99      24.673  -2.112  -3.740  1.00  0.00      A    C
ATOM   1451  HB1 ASN A  99      24.284  -1.325  -4.421  1.00  0.00      A    H
ATOM   1452  HB2 ASN A  99      25.062  -2.882  -4.441  1.00  0.00      A    H
ATOM   1453  CG  ASN A  99      23.600  -2.824  -2.838  1.00  0.00      A    C
ATOM   1454  OD1 ASN A  99      23.589  -4.037  -2.675  1.00  0.00      A    O
ATOM   1455  ND2 ASN A  99      22.613  -2.066  -2.318  1.00  0.00      A    N
ATOM   1456 HD21 ASN A  99      21.685  -2.355  -2.084  1.00  0.00      A    H
ATOM   1457 HD22 ASN A  99      22.736  -1.114  -2.599  1.00  0.00      A    H
ATOM   1458  C   ASN A  99      26.948  -1.199  -3.806  1.00  0.00      A    C
ATOM   1459  O   ASN A  99      26.814  -1.530  -4.955  1.00  0.00      A    O
ATOM   1460  N   THR A 100      27.947  -0.533  -3.350  1.00  0.00      A    N
ATOM   1461  HN  THR A 100      27.922  -0.065  -2.471  1.00  0.00      A    H
ATOM   1462  CA  THR A 100      28.967   0.029  -4.272  1.00  0.00      A    C
ATOM   1463  HA  THR A 100      28.545   0.515  -5.139  1.00  0.00      A    H
ATOM   1464  CB  THR A 100      29.744   1.266  -3.713  1.00  0.00      A    C
ATOM   1465  HB  THR A 100      30.667   1.488  -4.291  1.00  0.00      A    H
ATOM   1466  OG1 THR A 100      30.130   1.031  -2.382  1.00  0.00      A    O
ATOM   1467  HG1 THR A 100      30.820   1.677  -2.213  1.00  0.00      A    H
ATOM   1468  CG2 THR A 100      28.847   2.522  -3.803  1.00  0.00      A    C
ATOM   1469 HG21 THR A 100      28.047   2.626  -3.039  1.00  0.00      A    H
ATOM   1470 HG22 THR A 100      29.419   3.439  -3.546  1.00  0.00      A    H
ATOM   1471 HG23 THR A 100      28.357   2.690  -4.786  1.00  0.00      A    H
ATOM   1472  C   THR A 100      29.971  -0.935  -4.933  1.00  0.00      A    C
ATOM   1473  O   THR A 100      30.173  -1.036  -6.079  1.00  0.00      A    O
ATOM   1474  N   LYS A 101      30.614  -1.764  -4.105  1.00  0.00      A    N
ATOM   1475  HN  LYS A 101      30.534  -1.725  -3.112  1.00  0.00      A    H
ATOM   1476  CA  LYS A 101      31.766  -2.543  -4.544  1.00  0.00      A    C
ATOM   1477  HA  LYS A 101      32.177  -2.159  -5.466  1.00  0.00      A    H
ATOM   1478  CB  LYS A 101      32.940  -2.385  -3.535  1.00  0.00      A    C
ATOM   1479  HB1 LYS A 101      32.631  -2.815  -2.558  1.00  0.00      A    H
ATOM   1480  HB2 LYS A 101      33.803  -3.057  -3.734  1.00  0.00      A    H
ATOM   1481  CG  LYS A 101      33.350  -0.952  -3.183  1.00  0.00      A    C
ATOM   1482  HG1 LYS A 101      32.453  -0.463  -2.748  1.00  0.00      A    H
ATOM   1483  HG2 LYS A 101      34.227  -0.968  -2.501  1.00  0.00      A    H
ATOM   1484  CD  LYS A 101      33.763  -0.102  -4.429  1.00  0.00      A    C
ATOM   1485  HD1 LYS A 101      34.618  -0.622  -4.910  1.00  0.00      A    H
ATOM   1486  HD2 LYS A 101      32.925  -0.094  -5.158  1.00  0.00      A    H
ATOM   1487  CE  LYS A 101      34.180   1.390  -4.225  1.00  0.00      A    C
ATOM   1488  HE1 LYS A 101      33.345   1.784  -3.607  1.00  0.00      A    H
ATOM   1489  HE2 LYS A 101      35.095   1.463  -3.599  1.00  0.00      A    H
ATOM   1490  NZ  LYS A 101      34.344   2.058  -5.402  1.00  0.00      A    N
ATOM   1491  HZ1 LYS A 101      35.298   1.992  -5.810  1.00  0.00      A    H
ATOM   1492  HZ2 LYS A 101      33.694   1.818  -6.178  1.00  0.00      A    H
ATOM   1493  HZ3 LYS A 101      34.234   3.063  -5.159  1.00  0.00      A    H
ATOM   1494  C   LYS A 101      31.371  -3.954  -4.759  1.00  0.00      A    C
ATOM   1495  O   LYS A 101      32.197  -4.846  -4.654  1.00  0.00      A    O
ATOM   1496  N   LYS A 102      30.105  -4.134  -5.203  1.00  0.00      A    N
ATOM   1497  HN  LYS A 102      29.616  -3.290  -5.407  1.00  0.00      A    H
ATOM   1498  CA  LYS A 102      29.393  -5.367  -5.417  1.00  0.00      A    C
ATOM   1499  HA  LYS A 102      29.928  -6.103  -4.836  1.00  0.00      A    H
ATOM   1500  CB  LYS A 102      27.954  -5.193  -4.956  1.00  0.00      A    C
ATOM   1501  HB1 LYS A 102      28.022  -4.718  -3.955  1.00  0.00      A    H
ATOM   1502  HB2 LYS A 102      27.245  -4.606  -5.578  1.00  0.00      A    H
ATOM   1503  CG  LYS A 102      27.471  -6.673  -4.873  1.00  0.00      A    C
ATOM   1504  HG1 LYS A 102      27.054  -6.989  -5.853  1.00  0.00      A    H
ATOM   1505  HG2 LYS A 102      28.285  -7.355  -4.548  1.00  0.00      A    H
ATOM   1506  CD  LYS A 102      26.201  -6.828  -3.989  1.00  0.00      A    C
ATOM   1507  HD1 LYS A 102      26.569  -6.745  -2.945  1.00  0.00      A    H
ATOM   1508  HD2 LYS A 102      25.495  -5.992  -4.183  1.00  0.00      A    H
ATOM   1509  CE  LYS A 102      25.395  -8.102  -4.204  1.00  0.00      A    C
ATOM   1510  HE1 LYS A 102      26.068  -8.979  -4.309  1.00  0.00      A    H
ATOM   1511  HE2 LYS A 102      24.657  -8.430  -3.440  1.00  0.00      A    H
ATOM   1512  NZ  LYS A 102      24.560  -7.981  -5.408  1.00  0.00      A    N
ATOM   1513  HZ1 LYS A 102      24.734  -8.825  -5.991  1.00  0.00      A    H
ATOM   1514  HZ2 LYS A 102      23.562  -7.956  -5.117  1.00  0.00      A    H
ATOM   1515  HZ3 LYS A 102      24.794  -7.123  -5.948  1.00  0.00      A    H
ATOM   1516  C   LYS A 102      29.449  -5.837  -6.891  1.00  0.00      A    C
ATOM   1517  O   LYS A 102      30.038  -6.897  -7.173  1.00  0.00      A    O
ATOM   1518  N   ALA A 103      28.905  -4.998  -7.767  1.00  0.00      A    N
ATOM   1519  HN  ALA A 103      28.450  -4.165  -7.464  1.00  0.00      A    H
ATOM   1520  CA  ALA A 103      29.095  -5.147  -9.199  1.00  0.00      A    C
ATOM   1521  HA  ALA A 103      29.214  -6.192  -9.446  1.00  0.00      A    H
ATOM   1522  CB  ALA A 103      27.942  -4.388 -10.004  1.00  0.00      A    C
ATOM   1523  HB1 ALA A 103      26.962  -4.860  -9.777  1.00  0.00      A    H
ATOM   1524  HB2 ALA A 103      27.958  -3.286  -9.864  1.00  0.00      A    H
ATOM   1525  HB3 ALA A 103      28.085  -4.618 -11.081  1.00  0.00      A    H
ATOM   1526  C   ALA A 103      30.523  -4.620  -9.503  1.00  0.00      A    C
ATOM   1527  O   ALA A 103      31.547  -5.253  -9.411  1.00  0.00      A    O
ATOM   1528  N   SER A 104      30.592  -3.315  -9.896  1.00  0.00      A    N
ATOM   1529  HN  SER A 104      29.721  -2.833  -9.943  1.00  0.00      A    H
ATOM   1530  CA  SER A 104      31.808  -2.664 -10.171  1.00  0.00      A    C
ATOM   1531  HA  SER A 104      32.264  -3.153 -11.020  1.00  0.00      A    H
ATOM   1532  CB  SER A 104      31.659  -1.186 -10.688  1.00  0.00      A    C
ATOM   1533  HB1 SER A 104      32.506  -0.729 -11.243  1.00  0.00      A    H
ATOM   1534  HB2 SER A 104      30.957  -1.185 -11.550  1.00  0.00      A    H
ATOM   1535  OG  SER A 104      31.167  -0.293  -9.721  1.00  0.00      A    O
ATOM   1536  HG1 SER A 104      30.359  -0.644  -9.340  1.00  0.00      A    H
ATOM   1537  C   SER A 104      32.813  -2.574  -8.968  1.00  0.00      A    C
ATOM   1538  O   SER A 104      32.464  -2.751  -7.846  1.00  0.00      A    O
ATOM   1539  N   LYS A 105      34.103  -2.264  -9.301  1.00  0.00      A    N
ATOM   1540  HN  LYS A 105      34.350  -2.044 -10.241  1.00  0.00      A    H
ATOM   1541  CA  LYS A 105      35.156  -2.192  -8.267  1.00  0.00      A    C
ATOM   1542  HA  LYS A 105      34.741  -2.471  -7.310  1.00  0.00      A    H
ATOM   1543  CB  LYS A 105      36.249  -3.149  -8.579  1.00  0.00      A    C
ATOM   1544  HB1 LYS A 105      36.626  -2.902  -9.595  1.00  0.00      A    H
ATOM   1545  HB2 LYS A 105      37.083  -2.982  -7.864  1.00  0.00      A    H
ATOM   1546  CG  LYS A 105      35.782  -4.594  -8.472  1.00  0.00      A    C
ATOM   1547  HG1 LYS A 105      35.018  -4.769  -7.685  1.00  0.00      A    H
ATOM   1548  HG2 LYS A 105      35.256  -4.825  -9.423  1.00  0.00      A    H
ATOM   1549  CD  LYS A 105      36.897  -5.569  -8.296  1.00  0.00      A    C
ATOM   1550  HD1 LYS A 105      37.722  -5.328  -9.000  1.00  0.00      A    H
ATOM   1551  HD2 LYS A 105      37.245  -5.349  -7.264  1.00  0.00      A    H
ATOM   1552  CE  LYS A 105      36.363  -6.970  -8.230  1.00  0.00      A    C
ATOM   1553  HE1 LYS A 105      35.855  -7.244  -9.179  1.00  0.00      A    H
ATOM   1554  HE2 LYS A 105      37.148  -7.740  -8.073  1.00  0.00      A    H
ATOM   1555  NZ  LYS A 105      35.323  -7.196  -7.103  1.00  0.00      A    N
ATOM   1556  HZ1 LYS A 105      34.914  -8.141  -7.247  1.00  0.00      A    H
ATOM   1557  HZ2 LYS A 105      35.766  -7.157  -6.163  1.00  0.00      A    H
ATOM   1558  HZ3 LYS A 105      34.514  -6.544  -7.043  1.00  0.00      A    H
ATOM   1559  C   LYS A 105      35.704  -0.756  -8.087  1.00  0.00      A    C
ATOM   1560  O   LYS A 105      35.715  -0.221  -6.984  1.00  0.00      A    O
ATOM   1561  N   ILE A 106      36.309  -0.298  -9.159  1.00  0.00      A    N
ATOM   1562  HN  ILE A 106      36.296  -0.837  -9.998  1.00  0.00      A    H
ATOM   1563  CA  ILE A 106      37.152   0.926  -9.332  1.00  0.00      A    C
ATOM   1564  HA  ILE A 106      37.462   1.129  -8.317  1.00  0.00      A    H
ATOM   1565  CB  ILE A 106      38.425   0.741 -10.139  1.00  0.00      A    C
ATOM   1566  HB  ILE A 106      38.132   0.531 -11.189  1.00  0.00      A    H
ATOM   1567  CG2 ILE A 106      39.302   2.070 -10.130  1.00  0.00      A    C
ATOM   1568 HG21 ILE A 106      39.864   2.273  -9.194  1.00  0.00      A    H
ATOM   1569 HG22 ILE A 106      40.094   1.982 -10.905  1.00  0.00      A    H
ATOM   1570 HG23 ILE A 106      38.583   2.900 -10.300  1.00  0.00      A    H
ATOM   1571  CG1 ILE A 106      39.224  -0.433  -9.635  1.00  0.00      A    C
ATOM   1572 HG11 ILE A 106      39.256  -0.317  -8.531  1.00  0.00      A    H
ATOM   1573 HG12 ILE A 106      38.684  -1.377  -9.864  1.00  0.00      A    H
ATOM   1574  CD  ILE A 106      40.654  -0.535 -10.311  1.00  0.00      A    C
ATOM   1575  HD1 ILE A 106      40.926  -1.551  -9.952  1.00  0.00      A    H
ATOM   1576  HD2 ILE A 106      40.519  -0.520 -11.413  1.00  0.00      A    H
ATOM   1577  HD3 ILE A 106      41.302   0.318 -10.016  1.00  0.00      A    H
ATOM   1578  C   ILE A 106      36.302   2.023  -9.963  1.00  0.00      A    C
ATOM   1579  O   ILE A 106      36.019   1.986 -11.143  1.00  0.00      A    O
ATOM   1580  N   ALA A 107      35.863   2.967  -9.155  1.00  0.00      A    N
ATOM   1581  HN  ALA A 107      36.181   3.074  -8.217  1.00  0.00      A    H
ATOM   1582  CA  ALA A 107      34.797   3.942  -9.575  1.00  0.00      A    C
ATOM   1583  HA  ALA A 107      33.894   3.393  -9.799  1.00  0.00      A    H
ATOM   1584  CB  ALA A 107      34.307   4.892  -8.390  1.00  0.00      A    C
ATOM   1585  HB1 ALA A 107      33.286   5.286  -8.586  1.00  0.00      A    H
ATOM   1586  HB2 ALA A 107      34.214   4.262  -7.480  1.00  0.00      A    H
ATOM   1587  HB3 ALA A 107      35.093   5.654  -8.197  1.00  0.00      A    H
ATOM   1588  C   ALA A 107      35.109   4.816 -10.843  1.00  0.00      A    C
ATOM   1589  O   ALA A 107      36.309   5.002 -11.092  1.00  0.00      A    O
ATOM   1590  N   ALA A 108      34.171   5.355 -11.638  1.00  0.00      A    N
ATOM   1591  HN  ALA A 108      33.222   5.198 -11.378  1.00  0.00      A    H
ATOM   1592  CA  ALA A 108      34.340   6.315 -12.741  1.00  0.00      A    C
ATOM   1593  HA  ALA A 108      35.191   6.005 -13.329  1.00  0.00      A    H
ATOM   1594  CB  ALA A 108      33.044   6.282 -13.530  1.00  0.00      A    C
ATOM   1595  HB1 ALA A 108      32.864   5.305 -14.027  1.00  0.00      A    H
ATOM   1596  HB2 ALA A 108      32.213   6.506 -12.828  1.00  0.00      A    H
ATOM   1597  HB3 ALA A 108      33.068   7.137 -14.239  1.00  0.00      A    H
ATOM   1598  C   ALA A 108      34.720   7.661 -12.154  1.00  0.00      A    C
ATOM   1599  O   ALA A 108      33.967   8.158 -11.354  1.00  0.00      A    O
ATOM   1600  N   LYS A 109      35.815   8.308 -12.622  1.00  0.00      A    N
ATOM   1601  HN  LYS A 109      36.402   7.836 -13.276  1.00  0.00      A    H
ATOM   1602  CA  LYS A 109      36.355   9.553 -12.166  1.00  0.00      A    C
ATOM   1603  HA  LYS A 109      35.722   9.876 -11.352  1.00  0.00      A    H
ATOM   1604  CB  LYS A 109      37.791   9.346 -11.681  1.00  0.00      A    C
ATOM   1605  HB1 LYS A 109      37.731   8.372 -11.149  1.00  0.00      A    H
ATOM   1606  HB2 LYS A 109      38.468   9.235 -12.554  1.00  0.00      A    H
ATOM   1607  CG  LYS A 109      38.229  10.447 -10.766  1.00  0.00      A    C
ATOM   1608  HG1 LYS A 109      38.361  11.385 -11.346  1.00  0.00      A    H
ATOM   1609  HG2 LYS A 109      37.482  10.705  -9.985  1.00  0.00      A    H
ATOM   1610  CD  LYS A 109      39.514  10.024 -10.089  1.00  0.00      A    C
ATOM   1611  HD1 LYS A 109      39.619   8.948  -9.834  1.00  0.00      A    H
ATOM   1612  HD2 LYS A 109      40.361  10.176 -10.792  1.00  0.00      A    H
ATOM   1613  CE  LYS A 109      39.809  10.818  -8.854  1.00  0.00      A    C
ATOM   1614  HE1 LYS A 109      39.639  11.891  -9.087  1.00  0.00      A    H
ATOM   1615  HE2 LYS A 109      39.133  10.448  -8.053  1.00  0.00      A    H
ATOM   1616  NZ  LYS A 109      41.222  10.588  -8.348  1.00  0.00      A    N
ATOM   1617  HZ1 LYS A 109      41.858  10.406  -9.151  1.00  0.00      A    H
ATOM   1618  HZ2 LYS A 109      41.605  11.401  -7.826  1.00  0.00      A    H
ATOM   1619  HZ3 LYS A 109      41.196   9.761  -7.718  1.00  0.00      A    H
ATOM   1620  C   LYS A 109      36.273  10.737 -13.141  1.00  0.00      A    C
ATOM   1621  O   LYS A 109      36.542  10.558 -14.327  1.00  0.00      A    O
ATOM   1622  N   ILE A 110      35.846  11.980 -12.658  1.00  0.00      A    N
ATOM   1623  HN  ILE A 110      35.592  11.997 -11.694  1.00  0.00      A    H
ATOM   1624  CA  ILE A 110      35.764  13.170 -13.423  1.00  0.00      A    C
ATOM   1625  HA  ILE A 110      35.708  12.895 -14.466  1.00  0.00      A    H
ATOM   1626  CB  ILE A 110      34.482  13.994 -13.173  1.00  0.00      A    C
ATOM   1627  HB  ILE A 110      34.483  14.141 -12.072  1.00  0.00      A    H
ATOM   1628  CG2 ILE A 110      34.307  15.227 -14.070  1.00  0.00      A    C
ATOM   1629 HG21 ILE A 110      34.926  15.159 -14.990  1.00  0.00      A    H
ATOM   1630 HG22 ILE A 110      33.280  15.573 -14.316  1.00  0.00      A    H
ATOM   1631 HG23 ILE A 110      34.812  16.073 -13.557  1.00  0.00      A    H
ATOM   1632  CG1 ILE A 110      33.234  13.147 -13.424  1.00  0.00      A    C
ATOM   1633 HG11 ILE A 110      33.193  12.361 -12.640  1.00  0.00      A    H
ATOM   1634 HG12 ILE A 110      32.358  13.774 -13.151  1.00  0.00      A    H
ATOM   1635  CD  ILE A 110      33.085  12.515 -14.785  1.00  0.00      A    C
ATOM   1636  HD1 ILE A 110      32.275  11.755 -14.772  1.00  0.00      A    H
ATOM   1637  HD2 ILE A 110      32.725  13.260 -15.526  1.00  0.00      A    H
ATOM   1638  HD3 ILE A 110      34.056  12.067 -15.086  1.00  0.00      A    H
ATOM   1639  C   ILE A 110      37.021  14.020 -13.193  1.00  0.00      A    C
ATOM   1640  O   ILE A 110      37.654  14.006 -12.134  1.00  0.00      A    O
ATOM   1641  N   ILE A 111      37.461  14.731 -14.283  1.00  0.00      A    N
ATOM   1642  HN  ILE A 111      36.952  14.717 -15.140  1.00  0.00      A    H
ATOM   1643  CA  ILE A 111      38.720  15.384 -14.490  1.00  0.00      A    C
ATOM   1644  HA  ILE A 111      39.259  15.235 -13.566  1.00  0.00      A    H
ATOM   1645  CB  ILE A 111      39.501  14.851 -15.673  1.00  0.00      A    C
ATOM   1646  HB  ILE A 111      38.844  14.640 -16.544  1.00  0.00      A    H
ATOM   1647  CG2 ILE A 111      40.725  15.733 -16.093  1.00  0.00      A    C
ATOM   1648 HG21 ILE A 111      41.493  15.692 -15.290  1.00  0.00      A    H
ATOM   1649 HG22 ILE A 111      41.203  15.306 -17.001  1.00  0.00      A    H
ATOM   1650 HG23 ILE A 111      40.531  16.811 -16.279  1.00  0.00      A    H
ATOM   1651  CG1 ILE A 111      39.944  13.346 -15.329  1.00  0.00      A    C
ATOM   1652 HG11 ILE A 111      40.651  13.529 -14.491  1.00  0.00      A    H
ATOM   1653 HG12 ILE A 111      39.026  12.788 -15.047  1.00  0.00      A    H
ATOM   1654  CD  ILE A 111      40.610  12.624 -16.427  1.00  0.00      A    C
ATOM   1655  HD1 ILE A 111      39.954  12.216 -17.225  1.00  0.00      A    H
ATOM   1656  HD2 ILE A 111      41.398  13.293 -16.834  1.00  0.00      A    H
ATOM   1657  HD3 ILE A 111      41.300  11.784 -16.196  1.00  0.00      A    H
ATOM   1658  C   ILE A 111      38.435  16.861 -14.641  1.00  0.00      A    C
ATOM   1659  O   ILE A 111      37.776  17.392 -15.510  1.00  0.00      A    O
ATOM   1660  N   SER A 112      39.132  17.642 -13.733  1.00  0.00      A    N
ATOM   1661  HN  SER A 112      39.802  17.188 -13.150  1.00  0.00      A    H
ATOM   1662  CA  SER A 112      39.183  19.137 -13.718  1.00  0.00      A    C
ATOM   1663  HA  SER A 112      40.021  19.397 -13.087  1.00  0.00      A    H
ATOM   1664  CB  SER A 112      39.580  19.876 -15.058  1.00  0.00      A    C
ATOM   1665  HB1 SER A 112      40.329  19.172 -15.480  1.00  0.00      A    H
ATOM   1666  HB2 SER A 112      38.693  19.848 -15.727  1.00  0.00      A    H
ATOM   1667  OG  SER A 112      40.146  21.208 -14.947  1.00  0.00      A    O
ATOM   1668  HG1 SER A 112      40.238  21.635 -15.801  1.00  0.00      A    H
ATOM   1669  C   SER A 112      37.881  19.866 -13.150  1.00  0.00      A    C
ATOM   1670  O   SER A 112      36.811  19.330 -13.201  1.00  0.00      A    O
ATOM   1671  N   TYR A 113      38.018  21.092 -12.573  1.00  0.00      A    N
ATOM   1672  HN  TYR A 113      38.913  21.505 -12.421  1.00  0.00      A    H
ATOM   1673  CA  TYR A 113      36.838  21.749 -12.092  1.00  0.00      A    C
ATOM   1674  HA  TYR A 113      35.997  21.436 -12.693  1.00  0.00      A    H
ATOM   1675  CB  TYR A 113      36.770  21.411 -10.560  1.00  0.00      A    C
ATOM   1676  HB1 TYR A 113      36.893  20.342 -10.287  1.00  0.00      A    H
ATOM   1677  HB2 TYR A 113      37.606  21.954 -10.069  1.00  0.00      A    H
ATOM   1678  CG  TYR A 113      35.449  21.800  -9.935  1.00  0.00      A    C
ATOM   1679  CD1 TYR A 113      34.213  21.734 -10.461  1.00  0.00      A    C
ATOM   1680  HD1 TYR A 113      34.217  21.524 -11.521  1.00  0.00      A    H
ATOM   1681  CE1 TYR A 113      33.024  21.998  -9.693  1.00  0.00      A    C
ATOM   1682  HE1 TYR A 113      32.055  22.061 -10.166  1.00  0.00      A    H
ATOM   1683  CZ  TYR A 113      33.067  22.450  -8.388  1.00  0.00      A    C
ATOM   1684  OH  TYR A 113      31.920  22.730  -7.592  1.00  0.00      A    O
ATOM   1685  HH  TYR A 113      32.076  23.210  -6.775  1.00  0.00      A    H
ATOM   1686  CD2 TYR A 113      35.525  22.211  -8.599  1.00  0.00      A    C
ATOM   1687  HD2 TYR A 113      36.469  22.253  -8.075  1.00  0.00      A    H
ATOM   1688  CE2 TYR A 113      34.355  22.620  -7.862  1.00  0.00      A    C
ATOM   1689  HE2 TYR A 113      34.481  23.010  -6.863  1.00  0.00      A    H
ATOM   1690  C   TYR A 113      37.101  23.205 -12.338  1.00  0.00      A    C
ATOM   1691  O   TYR A 113      38.059  23.833 -12.002  1.00  0.00      A    O
ATOM   1692  N   GLU A 114      36.145  23.884 -12.954  1.00  0.00      A    N
ATOM   1693  HN  GLU A 114      35.317  23.463 -13.315  1.00  0.00      A    H
ATOM   1694  CA  GLU A 114      36.308  25.266 -13.379  1.00  0.00      A    C
ATOM   1695  HA  GLU A 114      37.319  25.610 -13.218  1.00  0.00      A    H
ATOM   1696  CB  GLU A 114      36.075  25.472 -14.926  1.00  0.00      A    C
ATOM   1697  HB1 GLU A 114      35.133  24.940 -15.176  1.00  0.00      A    H
ATOM   1698  HB2 GLU A 114      35.938  26.547 -15.171  1.00  0.00      A    H
ATOM   1699  CG  GLU A 114      37.229  24.814 -15.815  1.00  0.00      A    C
ATOM   1700  HG1 GLU A 114      37.303  23.785 -15.403  1.00  0.00      A    H
ATOM   1701  HG2 GLU A 114      36.965  24.802 -16.894  1.00  0.00      A    H
ATOM   1702  CD  GLU A 114      38.551  25.578 -15.897  1.00  0.00      A    C
ATOM   1703  OE1 GLU A 114      39.624  24.869 -15.784  1.00  0.00      A    O
ATOM   1704  OE2 GLU A 114      38.542  26.858 -15.854  1.00  0.00      A    O
ATOM   1705  C   GLU A 114      35.491  26.298 -12.677  1.00  0.00      A    C
ATOM   1706  O   GLU A 114      34.419  25.989 -12.153  1.00  0.00      A    O
ATOM   1707  N   ASP A 115      35.939  27.586 -12.746  1.00  0.00      A    N
ATOM   1708  HN  ASP A 115      36.761  27.829 -13.256  1.00  0.00      A    H
ATOM   1709  CA  ASP A 115      35.409  28.605 -12.001  1.00  0.00      A    C
ATOM   1710  HA  ASP A 115      34.659  28.210 -11.332  1.00  0.00      A    H
ATOM   1711  CB  ASP A 115      36.584  29.228 -11.234  1.00  0.00      A    C
ATOM   1712  HB1 ASP A 115      37.191  28.384 -10.841  1.00  0.00      A    H
ATOM   1713  HB2 ASP A 115      37.140  29.964 -11.853  1.00  0.00      A    H
ATOM   1714  CG  ASP A 115      36.147  29.950  -9.961  1.00  0.00      A    C
ATOM   1715  OD1 ASP A 115      34.971  29.917  -9.505  1.00  0.00      A    O
ATOM   1716  OD2 ASP A 115      37.035  30.661  -9.427  1.00  0.00      A    O
ATOM   1717  C   ASP A 115      34.773  29.694 -12.860  1.00  0.00      A    C
ATOM   1718  O   ASP A 115      34.883  29.629 -14.085  1.00  0.00      A    O
ATOM   1719  N   VAL A 116      34.011  30.649 -12.297  1.00  0.00      A    N
ATOM   1720  HN  VAL A 116      33.881  30.757 -11.315  1.00  0.00      A    H
ATOM   1721  CA  VAL A 116      33.260  31.649 -12.954  1.00  0.00      A    C
ATOM   1722  HA  VAL A 116      33.550  31.686 -13.993  1.00  0.00      A    H
ATOM   1723  CB  VAL A 116      31.722  31.210 -12.790  1.00  0.00      A    C
ATOM   1724  HB  VAL A 116      31.513  31.046 -11.711  1.00  0.00      A    H
ATOM   1725  CG1 VAL A 116      30.764  32.361 -13.380  1.00  0.00      A    C
ATOM   1726 HG11 VAL A 116      30.958  32.363 -14.474  1.00  0.00      A    H
ATOM   1727 HG12 VAL A 116      29.707  32.078 -13.184  1.00  0.00      A    H
ATOM   1728 HG13 VAL A 116      31.023  33.318 -12.880  1.00  0.00      A    H
ATOM   1729  CG2 VAL A 116      31.528  29.877 -13.614  1.00  0.00      A    C
ATOM   1730 HG21 VAL A 116      31.994  29.886 -14.622  1.00  0.00      A    H
ATOM   1731 HG22 VAL A 116      31.985  29.057 -13.021  1.00  0.00      A    H
ATOM   1732 HG23 VAL A 116      30.435  29.679 -13.621  1.00  0.00      A    H
ATOM   1733  C   VAL A 116      33.604  32.970 -12.314  1.00  0.00      A    C
ATOM   1734  O   VAL A 116      34.073  32.931 -11.145  1.00  0.00      A    O
ATOM   1735  N   PRO A 117      33.530  34.141 -13.033  1.00  0.00      A    N
ATOM   1736  CD  PRO A 117      33.733  34.291 -14.487  1.00  0.00      A    C
ATOM   1737  HD1 PRO A 117      32.760  34.316 -15.024  1.00  0.00      A    H
ATOM   1738  HD2 PRO A 117      34.333  33.443 -14.881  1.00  0.00      A    H
ATOM   1739  CA  PRO A 117      33.860  35.432 -12.287  1.00  0.00      A    C
ATOM   1740  HA  PRO A 117      34.795  35.397 -11.747  1.00  0.00      A    H
ATOM   1741  CB  PRO A 117      33.959  36.477 -13.455  1.00  0.00      A    C
ATOM   1742  HB1 PRO A 117      32.916  36.780 -13.688  1.00  0.00      A    H
ATOM   1743  HB2 PRO A 117      34.664  37.336 -13.485  1.00  0.00      A    H
ATOM   1744  CG  PRO A 117      34.440  35.640 -14.693  1.00  0.00      A    C
ATOM   1745  HG1 PRO A 117      34.205  36.294 -15.560  1.00  0.00      A    H
ATOM   1746  HG2 PRO A 117      35.524  35.399 -14.708  1.00  0.00      A    H
ATOM   1747  C   PRO A 117      32.768  35.867 -11.417  1.00  0.00      A    C
ATOM   1748  O   PRO A 117      31.649  35.406 -11.489  1.00  0.00      A    O
ATOM   1749  N   VAL A 118      33.113  36.910 -10.589  1.00  0.00      A    N
ATOM   1750  HN  VAL A 118      33.942  37.437 -10.758  1.00  0.00      A    H
ATOM   1751  CA  VAL A 118      32.404  37.231  -9.368  1.00  0.00      A    C
ATOM   1752  HA  VAL A 118      31.988  36.308  -8.994  1.00  0.00      A    H
ATOM   1753  CB  VAL A 118      33.327  37.905  -8.349  1.00  0.00      A    C
ATOM   1754  HB  VAL A 118      33.897  38.756  -8.779  1.00  0.00      A    H
ATOM   1755  CG1 VAL A 118      32.600  38.444  -7.138  1.00  0.00      A    C
ATOM   1756 HG11 VAL A 118      33.459  38.664  -6.468  1.00  0.00      A    H
ATOM   1757 HG12 VAL A 118      31.929  39.277  -7.437  1.00  0.00      A    H
ATOM   1758 HG13 VAL A 118      31.990  37.631  -6.690  1.00  0.00      A    H
ATOM   1759  CG2 VAL A 118      34.426  36.932  -7.867  1.00  0.00      A    C
ATOM   1760 HG21 VAL A 118      34.001  35.958  -7.545  1.00  0.00      A    H
ATOM   1761 HG22 VAL A 118      35.055  36.760  -8.767  1.00  0.00      A    H
ATOM   1762 HG23 VAL A 118      35.036  37.365  -7.045  1.00  0.00      A    H
ATOM   1763  C   VAL A 118      31.218  38.181  -9.580  1.00  0.00      A    C
ATOM   1764  O   VAL A 118      31.412  39.363  -9.906  1.00  0.00      A    O
ATOM   1765  N   ASN A 119      29.975  37.723  -9.306  1.00  0.00      A    N
ATOM   1766  HN  ASN A 119      29.763  36.800  -8.994  1.00  0.00      A    H
ATOM   1767  CA  ASN A 119      28.775  38.532  -9.267  1.00  0.00      A    C
ATOM   1768  HA  ASN A 119      28.018  37.762  -9.243  1.00  0.00      A    H
ATOM   1769  CB  ASN A 119      28.715  39.430  -8.004  1.00  0.00      A    C
ATOM   1770  HB1 ASN A 119      29.621  40.070  -7.942  1.00  0.00      A    H
ATOM   1771  HB2 ASN A 119      27.828  40.099  -7.984  1.00  0.00      A    H
ATOM   1772  CG  ASN A 119      28.535  38.607  -6.778  1.00  0.00      A    C
ATOM   1773  OD1 ASN A 119      29.430  38.378  -5.938  1.00  0.00      A    O
ATOM   1774  ND2 ASN A 119      27.275  38.184  -6.525  1.00  0.00      A    N
ATOM   1775 HD21 ASN A 119      27.058  37.632  -5.720  1.00  0.00      A    H
ATOM   1776 HD22 ASN A 119      26.552  38.280  -7.209  1.00  0.00      A    H
ATOM   1777  C   ASN A 119      28.446  39.446 -10.480  1.00  0.00      A    C
ATOM   1778  O   ASN A 119      28.333  40.665 -10.495  1.00  0.00      A    O
ATOM   1779  N   ASN A 120      28.233  38.724 -11.583  1.00  0.00      A    N
ATOM   1780  HN  ASN A 120      28.156  37.730 -11.622  1.00  0.00      A    H
ATOM   1781  CA  ASN A 120      28.026  39.334 -12.897  1.00  0.00      A    C
ATOM   1782  HA  ASN A 120      27.384  40.201 -12.865  1.00  0.00      A    H
ATOM   1783  CB  ASN A 120      29.436  39.594 -13.546  1.00  0.00      A    C
ATOM   1784  HB1 ASN A 120      30.129  40.061 -12.815  1.00  0.00      A    H
ATOM   1785  HB2 ASN A 120      29.781  38.572 -13.814  1.00  0.00      A    H
ATOM   1786  CG  ASN A 120      29.388  40.463 -14.742  1.00  0.00      A    C
ATOM   1787  OD1 ASN A 120      28.995  39.948 -15.775  1.00  0.00      A    O
ATOM   1788  ND2 ASN A 120      29.678  41.763 -14.615  1.00  0.00      A    N
ATOM   1789 HD21 ASN A 120      29.724  42.388 -15.395  1.00  0.00      A    H
ATOM   1790 HD22 ASN A 120      29.919  42.038 -13.684  1.00  0.00      A    H
ATOM   1791  C   ASN A 120      27.257  38.380 -13.816  1.00  0.00      A    C
ATOM   1792  O   ASN A 120      27.605  37.234 -13.976  1.00  0.00      A    O
ATOM   1793  N   GLU A 121      26.188  38.824 -14.500  1.00  0.00      A    N
ATOM   1794  HN  GLU A 121      26.037  39.794 -14.325  1.00  0.00      A    H
ATOM   1795  CA  GLU A 121      25.311  37.975 -15.313  1.00  0.00      A    C
ATOM   1796  HA  GLU A 121      25.053  37.087 -14.756  1.00  0.00      A    H
ATOM   1797  CB  GLU A 121      23.905  38.518 -15.673  1.00  0.00      A    C
ATOM   1798  HB1 GLU A 121      23.319  37.675 -16.099  1.00  0.00      A    H
ATOM   1799  HB2 GLU A 121      23.429  38.753 -14.697  1.00  0.00      A    H
ATOM   1800  CG  GLU A 121      23.698  39.751 -16.736  1.00  0.00      A    C
ATOM   1801  HG1 GLU A 121      22.759  40.292 -16.492  1.00  0.00      A    H
ATOM   1802  HG2 GLU A 121      24.538  40.479 -16.711  1.00  0.00      A    H
ATOM   1803  CD  GLU A 121      23.446  39.361 -18.164  1.00  0.00      A    C
ATOM   1804  OE1 GLU A 121      22.558  38.461 -18.334  1.00  0.00      A    O
ATOM   1805  OE2 GLU A 121      24.087  39.848 -19.090  1.00  0.00      A    O
ATOM   1806  C   GLU A 121      26.024  37.480 -16.592  1.00  0.00      A    C
ATOM   1807  O   GLU A 121      25.914  36.307 -17.021  1.00  0.00      A    O
ATOM   1808  N   ALA A 122      26.752  38.473 -17.239  1.00  0.00      A    N
ATOM   1809  HN  ALA A 122      27.133  39.102 -16.565  1.00  0.00      A    H
ATOM   1810  CA  ALA A 122      27.427  38.421 -18.531  1.00  0.00      A    C
ATOM   1811  HA  ALA A 122      26.691  38.091 -19.250  1.00  0.00      A    H
ATOM   1812  CB  ALA A 122      28.059  39.781 -18.912  1.00  0.00      A    C
ATOM   1813  HB1 ALA A 122      28.659  39.756 -19.846  1.00  0.00      A    H
ATOM   1814  HB2 ALA A 122      27.204  40.420 -19.217  1.00  0.00      A    H
ATOM   1815  HB3 ALA A 122      28.610  40.160 -18.024  1.00  0.00      A    H
ATOM   1816  C   ALA A 122      28.578  37.397 -18.457  1.00  0.00      A    C
ATOM   1817  O   ALA A 122      28.759  36.559 -19.377  1.00  0.00      A    O
ATOM   1818  N   ALA A 123      29.344  37.375 -17.409  1.00  0.00      A    N
ATOM   1819  HN  ALA A 123      29.198  38.106 -16.747  1.00  0.00      A    H
ATOM   1820  CA  ALA A 123      30.357  36.429 -17.202  1.00  0.00      A    C
ATOM   1821  HA  ALA A 123      30.883  36.304 -18.137  1.00  0.00      A    H
ATOM   1822  CB  ALA A 123      31.424  36.963 -16.129  1.00  0.00      A    C
ATOM   1823  HB1 ALA A 123      32.310  36.293 -16.159  1.00  0.00      A    H
ATOM   1824  HB2 ALA A 123      31.773  37.966 -16.455  1.00  0.00      A    H
ATOM   1825  HB3 ALA A 123      31.012  37.095 -15.105  1.00  0.00      A    H
ATOM   1826  C   ALA A 123      29.840  35.069 -16.804  1.00  0.00      A    C
ATOM   1827  O   ALA A 123      30.502  34.055 -17.083  1.00  0.00      A    O
ATOM   1828  N   MET A 124      28.650  34.958 -16.187  1.00  0.00      A    N
ATOM   1829  HN  MET A 124      28.039  35.743 -16.254  1.00  0.00      A    H
ATOM   1830  CA  MET A 124      28.014  33.698 -16.035  1.00  0.00      A    C
ATOM   1831  HA  MET A 124      28.774  33.086 -15.570  1.00  0.00      A    H
ATOM   1832  CB  MET A 124      26.793  33.863 -15.077  1.00  0.00      A    C
ATOM   1833  HB1 MET A 124      27.160  34.128 -14.062  1.00  0.00      A    H
ATOM   1834  HB2 MET A 124      26.227  34.721 -15.499  1.00  0.00      A    H
ATOM   1835  CG  MET A 124      25.900  32.643 -14.875  1.00  0.00      A    C
ATOM   1836  HG1 MET A 124      25.093  32.836 -14.136  1.00  0.00      A    H
ATOM   1837  HG2 MET A 124      25.346  32.432 -15.815  1.00  0.00      A    H
ATOM   1838  SD  MET A 124      26.728  31.017 -14.512  1.00  0.00      A    S
ATOM   1839  CE  MET A 124      25.319  29.958 -14.210  1.00  0.00      A    C
ATOM   1840  HE1 MET A 124      24.936  30.205 -13.196  1.00  0.00      A    H
ATOM   1841  HE2 MET A 124      24.521  30.104 -14.968  1.00  0.00      A    H
ATOM   1842  HE3 MET A 124      25.667  28.903 -14.218  1.00  0.00      A    H
ATOM   1843  C   MET A 124      27.570  33.069 -17.367  1.00  0.00      A    C
ATOM   1844  O   MET A 124      27.621  31.894 -17.570  1.00  0.00      A    O
ATOM   1845  N   LYS A 125      27.148  33.902 -18.345  1.00  0.00      A    N
ATOM   1846  HN  LYS A 125      27.166  34.859 -18.068  1.00  0.00      A    H
ATOM   1847  CA  LYS A 125      26.635  33.555 -19.666  1.00  0.00      A    C
ATOM   1848  HA  LYS A 125      25.768  32.933 -19.501  1.00  0.00      A    H
ATOM   1849  CB  LYS A 125      26.187  34.828 -20.359  1.00  0.00      A    C
ATOM   1850  HB1 LYS A 125      25.361  35.213 -19.724  1.00  0.00      A    H
ATOM   1851  HB2 LYS A 125      26.958  35.624 -20.271  1.00  0.00      A    H
ATOM   1852  CG  LYS A 125      25.620  34.599 -21.821  1.00  0.00      A    C
ATOM   1853  HG1 LYS A 125      26.328  33.950 -22.381  1.00  0.00      A    H
ATOM   1854  HG2 LYS A 125      24.648  34.067 -21.739  1.00  0.00      A    H
ATOM   1855  CD  LYS A 125      25.399  35.947 -22.512  1.00  0.00      A    C
ATOM   1856  HD1 LYS A 125      24.607  35.819 -23.281  1.00  0.00      A    H
ATOM   1857  HD2 LYS A 125      25.071  36.629 -21.699  1.00  0.00      A    H
ATOM   1858  CE  LYS A 125      26.663  36.462 -23.195  1.00  0.00      A    C
ATOM   1859  HE1 LYS A 125      27.538  36.255 -22.543  1.00  0.00      A    H
ATOM   1860  HE2 LYS A 125      26.733  35.980 -24.194  1.00  0.00      A    H
ATOM   1861  NZ  LYS A 125      26.678  37.921 -23.380  1.00  0.00      A    N
ATOM   1862  HZ1 LYS A 125      27.702  38.091 -23.453  1.00  0.00      A    H
ATOM   1863  HZ2 LYS A 125      26.312  38.175 -24.320  1.00  0.00      A    H
ATOM   1864  HZ3 LYS A 125      26.285  38.494 -22.606  1.00  0.00      A    H
ATOM   1865  C   LYS A 125      27.592  32.805 -20.417  1.00  0.00      A    C
ATOM   1866  O   LYS A 125      27.288  31.636 -20.795  1.00  0.00      A    O
ATOM   1867  N   LYS A 126      28.875  33.232 -20.506  1.00  0.00      A    N
ATOM   1868  HN  LYS A 126      29.284  34.028 -20.067  1.00  0.00      A    H
ATOM   1869  CA  LYS A 126      29.898  32.436 -21.262  1.00  0.00      A    C
ATOM   1870  HA  LYS A 126      29.604  32.341 -22.297  1.00  0.00      A    H
ATOM   1871  CB  LYS A 126      31.231  33.144 -21.146  1.00  0.00      A    C
ATOM   1872  HB1 LYS A 126      30.996  34.215 -21.324  1.00  0.00      A    H
ATOM   1873  HB2 LYS A 126      31.703  33.109 -20.141  1.00  0.00      A    H
ATOM   1874  CG  LYS A 126      32.333  32.761 -22.077  1.00  0.00      A    C
ATOM   1875  HG1 LYS A 126      32.597  31.688 -21.957  1.00  0.00      A    H
ATOM   1876  HG2 LYS A 126      31.928  32.881 -23.105  1.00  0.00      A    H
ATOM   1877  CD  LYS A 126      33.608  33.584 -21.994  1.00  0.00      A    C
ATOM   1878  HD1 LYS A 126      33.449  34.658 -22.232  1.00  0.00      A    H
ATOM   1879  HD2 LYS A 126      33.935  33.503 -20.935  1.00  0.00      A    H
ATOM   1880  CE  LYS A 126      34.705  33.129 -23.041  1.00  0.00      A    C
ATOM   1881  HE1 LYS A 126      34.991  32.063 -22.914  1.00  0.00      A    H
ATOM   1882  HE2 LYS A 126      34.401  33.179 -24.108  1.00  0.00      A    H
ATOM   1883  NZ  LYS A 126      35.957  33.923 -22.939  1.00  0.00      A    N
ATOM   1884  HZ1 LYS A 126      35.805  34.948 -22.849  1.00  0.00      A    H
ATOM   1885  HZ2 LYS A 126      36.459  33.680 -22.061  1.00  0.00      A    H
ATOM   1886  HZ3 LYS A 126      36.604  33.876 -23.752  1.00  0.00      A    H
ATOM   1887  C   LYS A 126      30.200  31.077 -20.692  1.00  0.00      A    C
ATOM   1888  O   LYS A 126      30.486  30.100 -21.382  1.00  0.00      A    O
ATOM   1889  N   ALA A 127      30.141  31.000 -19.297  1.00  0.00      A    N
ATOM   1890  HN  ALA A 127      29.915  31.856 -18.838  1.00  0.00      A    H
ATOM   1891  CA  ALA A 127      30.003  29.761 -18.575  1.00  0.00      A    C
ATOM   1892  HA  ALA A 127      30.992  29.354 -18.726  1.00  0.00      A    H
ATOM   1893  CB  ALA A 127      30.016  29.954 -17.042  1.00  0.00      A    C
ATOM   1894  HB1 ALA A 127      29.122  30.445 -16.603  1.00  0.00      A    H
ATOM   1895  HB2 ALA A 127      29.933  28.918 -16.650  1.00  0.00      A    H
ATOM   1896  HB3 ALA A 127      30.934  30.495 -16.726  1.00  0.00      A    H
ATOM   1897  C   ALA A 127      28.951  28.772 -19.051  1.00  0.00      A    C
ATOM   1898  O   ALA A 127      29.292  27.645 -19.407  1.00  0.00      A    O
ATOM   1899  N   VAL A 128      27.686  29.242 -19.244  1.00  0.00      A    N
ATOM   1900  HN  VAL A 128      27.618  30.229 -19.125  1.00  0.00      A    H
ATOM   1901  CA  VAL A 128      26.557  28.491 -19.772  1.00  0.00      A    C
ATOM   1902  HA  VAL A 128      26.549  27.548 -19.245  1.00  0.00      A    H
ATOM   1903  CB  VAL A 128      25.279  29.223 -19.515  1.00  0.00      A    C
ATOM   1904  HB  VAL A 128      25.230  30.223 -19.997  1.00  0.00      A    H
ATOM   1905  CG1 VAL A 128      24.033  28.489 -20.101  1.00  0.00      A    C
ATOM   1906 HG11 VAL A 128      24.114  28.319 -21.196  1.00  0.00      A    H
ATOM   1907 HG12 VAL A 128      23.840  27.521 -19.590  1.00  0.00      A    H
ATOM   1908 HG13 VAL A 128      23.056  28.985 -19.919  1.00  0.00      A    H
ATOM   1909  CG2 VAL A 128      25.148  29.321 -17.958  1.00  0.00      A    C
ATOM   1910 HG21 VAL A 128      24.762  28.367 -17.539  1.00  0.00      A    H
ATOM   1911 HG22 VAL A 128      26.036  29.718 -17.422  1.00  0.00      A    H
ATOM   1912 HG23 VAL A 128      24.358  30.090 -17.824  1.00  0.00      A    H
ATOM   1913  C   VAL A 128      26.711  28.153 -21.218  1.00  0.00      A    C
ATOM   1914  O   VAL A 128      26.294  27.109 -21.714  1.00  0.00      A    O
ATOM   1915  N   ALA A 129      27.333  28.943 -22.042  1.00  0.00      A    N
ATOM   1916  HN  ALA A 129      27.661  29.839 -21.755  1.00  0.00      A    H
ATOM   1917  CA  ALA A 129      27.531  28.692 -23.447  1.00  0.00      A    C
ATOM   1918  HA  ALA A 129      26.620  28.366 -23.926  1.00  0.00      A    H
ATOM   1919  CB  ALA A 129      28.080  29.977 -24.131  1.00  0.00      A    C
ATOM   1920  HB1 ALA A 129      27.409  30.862 -24.147  1.00  0.00      A    H
ATOM   1921  HB2 ALA A 129      28.980  30.257 -23.543  1.00  0.00      A    H
ATOM   1922  HB3 ALA A 129      28.282  29.689 -25.185  1.00  0.00      A    H
ATOM   1923  C   ALA A 129      28.651  27.555 -23.729  1.00  0.00      A    C
ATOM   1924  O   ALA A 129      28.670  26.902 -24.735  1.00  0.00      A    O
ATOM   1925  N   HSE A 130      29.554  27.331 -22.747  1.00  0.00      A    N
ATOM   1926  HN  HSE A 130      29.551  27.931 -21.951  1.00  0.00      A    H
ATOM   1927  CA  HSE A 130      30.507  26.208 -22.722  1.00  0.00      A    C
ATOM   1928  HA  HSE A 130      30.924  26.014 -23.699  1.00  0.00      A    H
ATOM   1929  CB  HSE A 130      31.700  26.384 -21.793  1.00  0.00      A    C
ATOM   1930  HB1 HSE A 130      31.345  26.618 -20.767  1.00  0.00      A    H
ATOM   1931  HB2 HSE A 130      32.183  25.389 -21.684  1.00  0.00      A    H
ATOM   1932  ND1 HSE A 130      33.510  27.270 -23.305  1.00  0.00      A    N
ATOM   1933  CG  HSE A 130      32.731  27.408 -22.162  1.00  0.00      A    C
ATOM   1934  CE1 HSE A 130      34.388  28.271 -23.324  1.00  0.00      A    C
ATOM   1935  HE1 HSE A 130      35.192  28.436 -24.041  1.00  0.00      A    H
ATOM   1936  NE2 HSE A 130      34.195  29.074 -22.269  1.00  0.00      A    N
ATOM   1937  HE2 HSE A 130      34.733  29.899 -22.094  1.00  0.00      A    H
ATOM   1938  CD2 HSE A 130      33.150  28.508 -21.477  1.00  0.00      A    C
ATOM   1939  HD2 HSE A 130      32.874  28.651 -20.439  1.00  0.00      A    H
ATOM   1940  C   HSE A 130      29.787  24.962 -22.432  1.00  0.00      A    C
ATOM   1941  O   HSE A 130      29.932  23.940 -23.184  1.00  0.00      A    O
ATOM   1942  N   GLN A 131      28.922  24.871 -21.459  1.00  0.00      A    N
ATOM   1943  HN  GLN A 131      28.691  25.647 -20.877  1.00  0.00      A    H
ATOM   1944  CA  GLN A 131      28.279  23.674 -21.118  1.00  0.00      A    C
ATOM   1945  HA  GLN A 131      27.831  23.328 -22.038  1.00  0.00      A    H
ATOM   1946  CB  GLN A 131      29.153  22.671 -20.392  1.00  0.00      A    C
ATOM   1947  HB1 GLN A 131      28.489  21.875 -19.992  1.00  0.00      A    H
ATOM   1948  HB2 GLN A 131      29.918  22.313 -21.113  1.00  0.00      A    H
ATOM   1949  CG  GLN A 131      29.867  23.373 -19.217  1.00  0.00      A    C
ATOM   1950  HG1 GLN A 131      30.424  24.258 -19.594  1.00  0.00      A    H
ATOM   1951  HG2 GLN A 131      29.309  23.581 -18.279  1.00  0.00      A    H
ATOM   1952  CD  GLN A 131      31.119  22.494 -18.766  1.00  0.00      A    C
ATOM   1953  OE1 GLN A 131      32.261  22.783 -19.081  1.00  0.00      A    O
ATOM   1954  NE2 GLN A 131      30.863  21.440 -17.986  1.00  0.00      A    N
ATOM   1955 HE21 GLN A 131      31.643  21.204 -17.407  1.00  0.00      A    H
ATOM   1956 HE22 GLN A 131      29.935  21.403 -17.615  1.00  0.00      A    H
ATOM   1957  C   GLN A 131      27.167  23.931 -20.100  1.00  0.00      A    C
ATOM   1958  O   GLN A 131      27.037  25.120 -19.728  1.00  0.00      A    O
ATOM   1959  N   PRO A 132      26.331  22.966 -19.703  1.00  0.00      A    N
ATOM   1960  CD  PRO A 132      25.802  21.982 -20.609  1.00  0.00      A    C
ATOM   1961  HD1 PRO A 132      26.497  21.119 -20.701  1.00  0.00      A    H
ATOM   1962  HD2 PRO A 132      25.842  22.372 -21.649  1.00  0.00      A    H
ATOM   1963  CA  PRO A 132      25.498  23.170 -18.537  1.00  0.00      A    C
ATOM   1964  HA  PRO A 132      24.975  24.061 -18.853  1.00  0.00      A    H
ATOM   1965  CB  PRO A 132      24.527  21.994 -18.507  1.00  0.00      A    C
ATOM   1966  HB1 PRO A 132      24.910  21.091 -17.986  1.00  0.00      A    H
ATOM   1967  HB2 PRO A 132      23.593  22.307 -17.993  1.00  0.00      A    H
ATOM   1968  CG  PRO A 132      24.438  21.582 -19.987  1.00  0.00      A    C
ATOM   1969  HG1 PRO A 132      24.246  20.499 -20.141  1.00  0.00      A    H
ATOM   1970  HG2 PRO A 132      23.672  22.221 -20.476  1.00  0.00      A    H
ATOM   1971  C   PRO A 132      26.214  23.389 -17.200  1.00  0.00      A    C
ATOM   1972  O   PRO A 132      27.170  22.643 -16.929  1.00  0.00      A    O
ATOM   1973  N   VAL A 133      25.759  24.349 -16.376  1.00  0.00      A    N
ATOM   1974  HN  VAL A 133      25.008  24.848 -16.802  1.00  0.00      A    H
ATOM   1975  CA  VAL A 133      26.362  24.843 -15.176  1.00  0.00      A    C
ATOM   1976  HA  VAL A 133      27.325  24.364 -15.071  1.00  0.00      A    H
ATOM   1977  CB  VAL A 133      26.568  26.372 -15.336  1.00  0.00      A    C
ATOM   1978  HB  VAL A 133      25.590  26.885 -15.215  1.00  0.00      A    H
ATOM   1979  CG1 VAL A 133      27.576  26.838 -14.276  1.00  0.00      A    C
ATOM   1980 HG11 VAL A 133      27.801  27.896 -14.530  1.00  0.00      A    H
ATOM   1981 HG12 VAL A 133      27.177  26.654 -13.256  1.00  0.00      A    H
ATOM   1982 HG13 VAL A 133      28.529  26.278 -14.388  1.00  0.00      A    H
ATOM   1983  CG2 VAL A 133      27.238  26.739 -16.663  1.00  0.00      A    C
ATOM   1984 HG21 VAL A 133      28.201  26.192 -16.748  1.00  0.00      A    H
ATOM   1985 HG22 VAL A 133      26.486  26.507 -17.448  1.00  0.00      A    H
ATOM   1986 HG23 VAL A 133      27.383  27.832 -16.802  1.00  0.00      A    H
ATOM   1987  C   VAL A 133      25.481  24.560 -13.944  1.00  0.00      A    C
ATOM   1988  O   VAL A 133      24.381  25.121 -13.784  1.00  0.00      A    O
ATOM   1989  N   SER A 134      26.009  23.861 -12.857  1.00  0.00      A    N
ATOM   1990  HN  SER A 134      26.946  23.526 -12.902  1.00  0.00      A    H
ATOM   1991  CA  SER A 134      25.311  23.732 -11.551  1.00  0.00      A    C
ATOM   1992  HA  SER A 134      24.254  23.612 -11.738  1.00  0.00      A    H
ATOM   1993  CB  SER A 134      25.926  22.530 -10.704  1.00  0.00      A    C
ATOM   1994  HB1 SER A 134      26.134  21.701 -11.415  1.00  0.00      A    H
ATOM   1995  HB2 SER A 134      26.851  22.821 -10.161  1.00  0.00      A    H
ATOM   1996  OG  SER A 134      25.027  21.999  -9.700  1.00  0.00      A    O
ATOM   1997  HG1 SER A 134      24.962  21.055  -9.857  1.00  0.00      A    H
ATOM   1998  C   SER A 134      25.301  24.960 -10.631  1.00  0.00      A    C
ATOM   1999  O   SER A 134      26.374  25.603 -10.410  1.00  0.00      A    O
ATOM   2000  N   VAL A 135      24.147  25.355 -10.097  1.00  0.00      A    N
ATOM   2001  HN  VAL A 135      23.274  24.912 -10.288  1.00  0.00      A    H
ATOM   2002  CA  VAL A 135      23.995  26.419  -9.088  1.00  0.00      A    C
ATOM   2003  HA  VAL A 135      24.907  26.610  -8.541  1.00  0.00      A    H
ATOM   2004  CB  VAL A 135      23.479  27.754  -9.470  1.00  0.00      A    C
ATOM   2005  HB  VAL A 135      22.369  27.791  -9.443  1.00  0.00      A    H
ATOM   2006  CG1 VAL A 135      24.090  28.919  -8.596  1.00  0.00      A    C
ATOM   2007 HG11 VAL A 135      23.879  28.801  -7.512  1.00  0.00      A    H
ATOM   2008 HG12 VAL A 135      25.199  28.942  -8.658  1.00  0.00      A    H
ATOM   2009 HG13 VAL A 135      23.627  29.898  -8.843  1.00  0.00      A    H
ATOM   2010  CG2 VAL A 135      23.742  28.022 -11.039  1.00  0.00      A    C
ATOM   2011 HG21 VAL A 135      23.401  29.070 -11.171  1.00  0.00      A    H
ATOM   2012 HG22 VAL A 135      24.802  27.825 -11.307  1.00  0.00      A    H
ATOM   2013 HG23 VAL A 135      23.172  27.258 -11.609  1.00  0.00      A    H
ATOM   2014  C   VAL A 135      23.051  25.810  -7.977  1.00  0.00      A    C
ATOM   2015  O   VAL A 135      23.080  24.619  -7.661  1.00  0.00      A    O
ATOM   2016  N   ALA A 136      22.244  26.575  -7.238  1.00  0.00      A    N
ATOM   2017  HN  ALA A 136      22.240  27.567  -7.339  1.00  0.00      A    H
ATOM   2018  CA  ALA A 136      21.185  26.116  -6.451  1.00  0.00      A    C
ATOM   2019  HA  ALA A 136      20.729  25.220  -6.846  1.00  0.00      A    H
ATOM   2020  CB  ALA A 136      21.734  25.828  -5.082  1.00  0.00      A    C
ATOM   2021  HB1 ALA A 136      21.032  25.262  -4.435  1.00  0.00      A    H
ATOM   2022  HB2 ALA A 136      22.682  25.282  -5.281  1.00  0.00      A    H
ATOM   2023  HB3 ALA A 136      22.112  26.728  -4.552  1.00  0.00      A    H
ATOM   2024  C   ALA A 136      20.242  27.350  -6.418  1.00  0.00      A    C
ATOM   2025  O   ALA A 136      20.473  28.182  -7.284  1.00  0.00      A    O
ATOM   2026  N   ILE A 137      19.200  27.404  -5.585  1.00  0.00      A    N
ATOM   2027  HN  ILE A 137      18.939  26.625  -5.021  1.00  0.00      A    H
ATOM   2028  CA  ILE A 137      18.253  28.548  -5.894  1.00  0.00      A    C
ATOM   2029  HA  ILE A 137      18.838  29.455  -5.841  1.00  0.00      A    H
ATOM   2030  CB  ILE A 137      17.624  28.389  -7.257  1.00  0.00      A    C
ATOM   2031  HB  ILE A 137      18.287  27.767  -7.895  1.00  0.00      A    H
ATOM   2032  CG2 ILE A 137      16.333  27.543  -7.227  1.00  0.00      A    C
ATOM   2033 HG21 ILE A 137      15.912  27.445  -8.250  1.00  0.00      A    H
ATOM   2034 HG22 ILE A 137      16.526  26.470  -7.015  1.00  0.00      A    H
ATOM   2035 HG23 ILE A 137      15.505  27.955  -6.611  1.00  0.00      A    H
ATOM   2036  CG1 ILE A 137      17.373  29.763  -7.914  1.00  0.00      A    C
ATOM   2037 HG11 ILE A 137      16.508  30.203  -7.373  1.00  0.00      A    H
ATOM   2038 HG12 ILE A 137      18.196  30.456  -7.637  1.00  0.00      A    H
ATOM   2039  CD  ILE A 137      17.228  29.663  -9.478  1.00  0.00      A    C
ATOM   2040  HD1 ILE A 137      17.178  30.699  -9.874  1.00  0.00      A    H
ATOM   2041  HD2 ILE A 137      18.124  29.110  -9.833  1.00  0.00      A    H
ATOM   2042  HD3 ILE A 137      16.319  29.061  -9.694  1.00  0.00      A    H
ATOM   2043  C   ILE A 137      17.157  28.611  -4.850  1.00  0.00      A    C
ATOM   2044  O   ILE A 137      16.778  27.661  -4.106  1.00  0.00      A    O
ATOM   2045  N   ASP A 138      16.486  29.768  -4.820  1.00  0.00      A    N
ATOM   2046  HN  ASP A 138      16.772  30.564  -5.348  1.00  0.00      A    H
ATOM   2047  CA  ASP A 138      15.357  30.073  -3.920  1.00  0.00      A    C
ATOM   2048  HA  ASP A 138      15.507  29.457  -3.045  1.00  0.00      A    H
ATOM   2049  CB  ASP A 138      15.152  31.617  -3.620  1.00  0.00      A    C
ATOM   2050  HB1 ASP A 138      16.009  32.076  -3.081  1.00  0.00      A    H
ATOM   2051  HB2 ASP A 138      15.102  32.094  -4.622  1.00  0.00      A    H
ATOM   2052  CG  ASP A 138      13.838  31.866  -2.842  1.00  0.00      A    C
ATOM   2053  OD1 ASP A 138      12.782  32.159  -3.447  1.00  0.00      A    O
ATOM   2054  OD2 ASP A 138      13.862  31.754  -1.640  1.00  0.00      A    O
ATOM   2055  C   ASP A 138      14.096  29.471  -4.548  1.00  0.00      A    C
ATOM   2056  O   ASP A 138      13.877  29.620  -5.735  1.00  0.00      A    O
ATOM   2057  N   ALA A 139      13.206  28.800  -3.761  1.00  0.00      A    N
ATOM   2058  HN  ALA A 139      13.450  28.582  -2.819  1.00  0.00      A    H
ATOM   2059  CA  ALA A 139      11.838  28.502  -4.176  1.00  0.00      A    C
ATOM   2060  HA  ALA A 139      11.576  29.001  -5.097  1.00  0.00      A    H
ATOM   2061  CB  ALA A 139      11.919  26.971  -4.427  1.00  0.00      A    C
ATOM   2062  HB1 ALA A 139      12.369  26.744  -5.417  1.00  0.00      A    H
ATOM   2063  HB2 ALA A 139      12.460  26.462  -3.601  1.00  0.00      A    H
ATOM   2064  HB3 ALA A 139      10.852  26.664  -4.483  1.00  0.00      A    H
ATOM   2065  C   ALA A 139      10.852  28.818  -3.049  1.00  0.00      A    C
ATOM   2066  O   ALA A 139       9.964  28.079  -2.650  1.00  0.00      A    O
ATOM   2067  N   SER A 140      10.919  30.077  -2.534  1.00  0.00      A    N
ATOM   2068  HN  SER A 140      11.648  30.682  -2.842  1.00  0.00      A    H
ATOM   2069  CA  SER A 140      10.040  30.537  -1.467  1.00  0.00      A    C
ATOM   2070  HA  SER A 140       9.921  29.771  -0.715  1.00  0.00      A    H
ATOM   2071  CB  SER A 140      10.554  31.748  -0.681  1.00  0.00      A    C
ATOM   2072  HB1 SER A 140       9.859  32.132   0.096  1.00  0.00      A    H
ATOM   2073  HB2 SER A 140      11.455  31.465  -0.096  1.00  0.00      A    H
ATOM   2074  OG  SER A 140      10.837  32.910  -1.516  1.00  0.00      A    O
ATOM   2075  HG1 SER A 140      11.716  32.804  -1.886  1.00  0.00      A    H
ATOM   2076  C   SER A 140       8.632  30.786  -1.987  1.00  0.00      A    C
ATOM   2077  O   SER A 140       7.630  30.249  -1.539  1.00  0.00      A    O
ATOM   2078  N   ASP A 141       8.528  31.667  -3.030  1.00  0.00      A    N
ATOM   2079  HN  ASP A 141       9.376  32.101  -3.327  1.00  0.00      A    H
ATOM   2080  CA  ASP A 141       7.169  31.954  -3.485  1.00  0.00      A    C
ATOM   2081  HA  ASP A 141       6.662  32.237  -2.575  1.00  0.00      A    H
ATOM   2082  CB  ASP A 141       7.222  33.256  -4.349  1.00  0.00      A    C
ATOM   2083  HB1 ASP A 141       7.925  33.988  -3.897  1.00  0.00      A    H
ATOM   2084  HB2 ASP A 141       7.670  33.050  -5.345  1.00  0.00      A    H
ATOM   2085  CG  ASP A 141       5.901  33.943  -4.292  1.00  0.00      A    C
ATOM   2086  OD1 ASP A 141       5.409  34.296  -3.173  1.00  0.00      A    O
ATOM   2087  OD2 ASP A 141       5.268  34.122  -5.396  1.00  0.00      A    O
ATOM   2088  C   ASP A 141       6.422  30.804  -4.272  1.00  0.00      A    C
ATOM   2089  O   ASP A 141       7.085  29.860  -4.798  1.00  0.00      A    O
ATOM   2090  N   ASP A 142       5.077  30.939  -4.386  1.00  0.00      A    N
ATOM   2091  HN  ASP A 142       4.662  31.704  -3.898  1.00  0.00      A    H
ATOM   2092  CA  ASP A 142       4.086  30.196  -5.122  1.00  0.00      A    C
ATOM   2093  HA  ASP A 142       4.210  29.161  -4.838  1.00  0.00      A    H
ATOM   2094  CB  ASP A 142       2.749  30.777  -4.859  1.00  0.00      A    C
ATOM   2095  HB1 ASP A 142       2.726  31.880  -4.985  1.00  0.00      A    H
ATOM   2096  HB2 ASP A 142       1.991  30.403  -5.581  1.00  0.00      A    H
ATOM   2097  CG  ASP A 142       2.258  30.476  -3.425  1.00  0.00      A    C
ATOM   2098  OD1 ASP A 142       1.595  29.437  -3.215  1.00  0.00      A    O
ATOM   2099  OD2 ASP A 142       2.530  31.373  -2.594  1.00  0.00      A    O
ATOM   2100  C   ASP A 142       4.326  30.422  -6.611  1.00  0.00      A    C
ATOM   2101  O   ASP A 142       4.038  29.546  -7.391  1.00  0.00      A    O
ATOM   2102  N   SER A 143       4.818  31.588  -6.982  1.00  0.00      A    N
ATOM   2103  HN  SER A 143       4.971  32.263  -6.265  1.00  0.00      A    H
ATOM   2104  CA  SER A 143       5.009  31.963  -8.399  1.00  0.00      A    C
ATOM   2105  HA  SER A 143       4.056  31.789  -8.876  1.00  0.00      A    H
ATOM   2106  CB  SER A 143       5.199  33.451  -8.472  1.00  0.00      A    C
ATOM   2107  HB1 SER A 143       5.172  33.935  -9.472  1.00  0.00      A    H
ATOM   2108  HB2 SER A 143       4.300  33.918  -8.017  1.00  0.00      A    H
ATOM   2109  OG  SER A 143       6.456  33.832  -7.899  1.00  0.00      A    O
ATOM   2110  HG1 SER A 143       6.226  34.173  -7.032  1.00  0.00      A    H
ATOM   2111  C   SER A 143       6.031  31.092  -9.187  1.00  0.00      A    C
ATOM   2112  O   SER A 143       5.839  30.787 -10.378  1.00  0.00      A    O
ATOM   2113  N   PHE A 144       7.120  30.691  -8.464  1.00  0.00      A    N
ATOM   2114  HN  PHE A 144       7.250  31.076  -7.553  1.00  0.00      A    H
ATOM   2115  CA  PHE A 144       8.089  29.647  -8.905  1.00  0.00      A    C
ATOM   2116  HA  PHE A 144       8.451  29.820  -9.908  1.00  0.00      A    H
ATOM   2117  CB  PHE A 144       9.309  29.841  -7.904  1.00  0.00      A    C
ATOM   2118  HB1 PHE A 144       9.454  30.940  -7.841  1.00  0.00      A    H
ATOM   2119  HB2 PHE A 144       8.958  29.551  -6.891  1.00  0.00      A    H
ATOM   2120  CG  PHE A 144      10.528  29.018  -8.264  1.00  0.00      A    C
ATOM   2121  CD1 PHE A 144      11.503  29.554  -9.085  1.00  0.00      A    C
ATOM   2122  HD1 PHE A 144      11.352  30.551  -9.472  1.00  0.00      A    H
ATOM   2123  CE1 PHE A 144      12.636  28.825  -9.463  1.00  0.00      A    C
ATOM   2124  HE1 PHE A 144      13.313  29.298 -10.159  1.00  0.00      A    H
ATOM   2125  CZ  PHE A 144      12.784  27.462  -9.031  1.00  0.00      A    C
ATOM   2126  HZ  PHE A 144      13.695  26.917  -9.231  1.00  0.00      A    H
ATOM   2127  CD2 PHE A 144      10.646  27.653  -7.948  1.00  0.00      A    C
ATOM   2128  HD2 PHE A 144       9.841  27.196  -7.393  1.00  0.00      A    H
ATOM   2129  CE2 PHE A 144      11.833  26.914  -8.206  1.00  0.00      A    C
ATOM   2130  HE2 PHE A 144      11.993  25.927  -7.798  1.00  0.00      A    H
ATOM   2131  C   PHE A 144       7.464  28.230  -8.778  1.00  0.00      A    C
ATOM   2132  O   PHE A 144       7.703  27.348  -9.596  1.00  0.00      A    O
ATOM   2133  N   GLN A 145       6.804  27.972  -7.657  1.00  0.00      A    N
ATOM   2134  HN  GLN A 145       6.583  28.649  -6.959  1.00  0.00      A    H
ATOM   2135  CA  GLN A 145       6.323  26.609  -7.390  1.00  0.00      A    C
ATOM   2136  HA  GLN A 145       7.151  25.920  -7.463  1.00  0.00      A    H
ATOM   2137  CB  GLN A 145       5.844  26.452  -5.913  1.00  0.00      A    C
ATOM   2138  HB1 GLN A 145       6.648  26.920  -5.306  1.00  0.00      A    H
ATOM   2139  HB2 GLN A 145       4.900  26.998  -5.698  1.00  0.00      A    H
ATOM   2140  CG  GLN A 145       5.750  24.961  -5.471  1.00  0.00      A    C
ATOM   2141  HG1 GLN A 145       5.111  24.413  -6.196  1.00  0.00      A    H
ATOM   2142  HG2 GLN A 145       6.801  24.606  -5.406  1.00  0.00      A    H
ATOM   2143  CD  GLN A 145       5.141  25.035  -4.110  1.00  0.00      A    C
ATOM   2144  OE1 GLN A 145       5.068  26.018  -3.475  1.00  0.00      A    O
ATOM   2145  NE2 GLN A 145       4.594  23.905  -3.652  1.00  0.00      A    N
ATOM   2146 HE21 GLN A 145       3.962  23.951  -2.879  1.00  0.00      A    H
ATOM   2147 HE22 GLN A 145       4.652  23.103  -4.247  1.00  0.00      A    H
ATOM   2148  C   GLN A 145       5.248  26.122  -8.338  1.00  0.00      A    C
ATOM   2149  O   GLN A 145       5.326  25.016  -8.862  1.00  0.00      A    O
ATOM   2150  N   PHE A 146       4.205  26.947  -8.576  1.00  0.00      A    N
ATOM   2151  HN  PHE A 146       4.192  27.862  -8.180  1.00  0.00      A    H
ATOM   2152  CA  PHE A 146       3.137  26.541  -9.548  1.00  0.00      A    C
ATOM   2153  HA  PHE A 146       3.278  25.513  -9.846  1.00  0.00      A    H
ATOM   2154  CB  PHE A 146       1.757  26.783  -9.021  1.00  0.00      A    C
ATOM   2155  HB1 PHE A 146       1.597  27.851  -8.760  1.00  0.00      A    H
ATOM   2156  HB2 PHE A 146       0.916  26.533  -9.702  1.00  0.00      A    H
ATOM   2157  CG  PHE A 146       1.740  26.064  -7.737  1.00  0.00      A    C
ATOM   2158  CD1 PHE A 146       1.441  26.772  -6.574  1.00  0.00      A    C
ATOM   2159  HD1 PHE A 146       1.316  27.844  -6.598  1.00  0.00      A    H
ATOM   2160  CE1 PHE A 146       1.556  26.139  -5.306  1.00  0.00      A    C
ATOM   2161  HE1 PHE A 146       1.453  26.700  -4.389  1.00  0.00      A    H
ATOM   2162  CZ  PHE A 146       1.777  24.781  -5.236  1.00  0.00      A    C
ATOM   2163  HZ  PHE A 146       1.855  24.342  -4.252  1.00  0.00      A    H
ATOM   2164  CD2 PHE A 146       1.819  24.655  -7.666  1.00  0.00      A    C
ATOM   2165  HD2 PHE A 146       1.907  24.066  -8.567  1.00  0.00      A    H
ATOM   2166  CE2 PHE A 146       2.011  23.958  -6.374  1.00  0.00      A    C
ATOM   2167  HE2 PHE A 146       1.983  22.880  -6.330  1.00  0.00      A    H
ATOM   2168  C   PHE A 146       3.337  27.350 -10.862  1.00  0.00      A    C
ATOM   2169  O   PHE A 146       2.550  28.211 -11.244  1.00  0.00      A    O
ATOM   2170  N   TYR A 147       4.455  27.193 -11.451  1.00  0.00      A    N
ATOM   2171  HN  TYR A 147       5.163  26.684 -10.969  1.00  0.00      A    H
ATOM   2172  CA  TYR A 147       4.928  27.798 -12.676  1.00  0.00      A    C
ATOM   2173  HA  TYR A 147       4.538  28.797 -12.801  1.00  0.00      A    H
ATOM   2174  CB  TYR A 147       6.491  27.858 -12.562  1.00  0.00      A    C
ATOM   2175  HB1 TYR A 147       6.699  28.477 -11.663  1.00  0.00      A    H
ATOM   2176  HB2 TYR A 147       6.883  26.851 -12.308  1.00  0.00      A    H
ATOM   2177  CG  TYR A 147       7.085  28.387 -13.785  1.00  0.00      A    C
ATOM   2178  CD1 TYR A 147       6.948  29.698 -14.229  1.00  0.00      A    C
ATOM   2179  HD1 TYR A 147       6.527  30.414 -13.539  1.00  0.00      A    H
ATOM   2180  CE1 TYR A 147       7.550  30.048 -15.397  1.00  0.00      A    C
ATOM   2181  HE1 TYR A 147       7.495  31.109 -15.587  1.00  0.00      A    H
ATOM   2182  CZ  TYR A 147       8.198  29.103 -16.258  1.00  0.00      A    C
ATOM   2183  OH  TYR A 147       8.692  29.391 -17.546  1.00  0.00      A    O
ATOM   2184  HH  TYR A 147       9.010  28.581 -17.951  1.00  0.00      A    H
ATOM   2185  CD2 TYR A 147       7.788  27.398 -14.571  1.00  0.00      A    C
ATOM   2186  HD2 TYR A 147       7.922  26.415 -14.144  1.00  0.00      A    H
ATOM   2187  CE2 TYR A 147       8.268  27.786 -15.797  1.00  0.00      A    C
ATOM   2188  HE2 TYR A 147       8.757  27.092 -16.464  1.00  0.00      A    H
ATOM   2189  C   TYR A 147       4.555  26.792 -13.884  1.00  0.00      A    C
ATOM   2190  O   TYR A 147       4.883  25.622 -13.862  1.00  0.00      A    O
ATOM   2191  N   SER A 148       3.905  27.292 -14.902  1.00  0.00      A    N
ATOM   2192  HN  SER A 148       3.738  28.275 -14.871  1.00  0.00      A    H
ATOM   2193  CA  SER A 148       3.383  26.586 -16.068  1.00  0.00      A    C
ATOM   2194  HA  SER A 148       3.555  25.539 -15.865  1.00  0.00      A    H
ATOM   2195  CB  SER A 148       1.878  26.893 -16.301  1.00  0.00      A    C
ATOM   2196  HB1 SER A 148       1.414  26.648 -15.322  1.00  0.00      A    H
ATOM   2197  HB2 SER A 148       1.796  27.959 -16.604  1.00  0.00      A    H
ATOM   2198  OG  SER A 148       1.344  25.953 -17.312  1.00  0.00      A    O
ATOM   2199  HG1 SER A 148       0.395  26.082 -17.248  1.00  0.00      A    H
ATOM   2200  C   SER A 148       4.134  26.995 -17.290  1.00  0.00      A    C
ATOM   2201  O   SER A 148       4.829  26.181 -17.939  1.00  0.00      A    O
ATOM   2202  N   SER A 149       4.063  28.275 -17.662  1.00  0.00      A    N
ATOM   2203  HN  SER A 149       3.504  28.891 -17.112  1.00  0.00      A    H
ATOM   2204  CA  SER A 149       4.785  28.938 -18.788  1.00  0.00      A    C
ATOM   2205  HA  SER A 149       5.754  28.487 -18.632  1.00  0.00      A    H
ATOM   2206  CB  SER A 149       4.120  28.657 -20.174  1.00  0.00      A    C
ATOM   2207  HB1 SER A 149       3.681  27.639 -20.106  1.00  0.00      A    H
ATOM   2208  HB2 SER A 149       3.201  29.274 -20.265  1.00  0.00      A    H
ATOM   2209  OG  SER A 149       4.985  28.767 -21.306  1.00  0.00      A    O
ATOM   2210  HG1 SER A 149       4.426  28.431 -22.011  1.00  0.00      A    H
ATOM   2211  C   SER A 149       5.026  30.422 -18.568  1.00  0.00      A    C
ATOM   2212  O   SER A 149       5.108  30.916 -17.427  1.00  0.00      A    O
ATOM   2213  N   GLY A 150       5.047  31.192 -19.725  1.00  0.00      A    N
ATOM   2214  HN  GLY A 150       5.005  30.673 -20.575  1.00  0.00      A    H
ATOM   2215  CA  GLY A 150       5.416  32.623 -19.891  1.00  0.00      A    C
ATOM   2216  HA1 GLY A 150       5.240  32.854 -20.932  1.00  0.00      A    H
ATOM   2217  HA2 GLY A 150       4.880  33.207 -19.158  1.00  0.00      A    H
ATOM   2218  C   GLY A 150       6.886  32.856 -19.695  1.00  0.00      A    C
ATOM   2219  O   GLY A 150       7.723  32.003 -20.087  1.00  0.00      A    O
ATOM   2220  N   VAL A 151       7.298  33.967 -19.108  1.00  0.00      A    N
ATOM   2221  HN  VAL A 151       6.581  34.655 -19.023  1.00  0.00      A    H
ATOM   2222  CA  VAL A 151       8.651  34.171 -18.519  1.00  0.00      A    C
ATOM   2223  HA  VAL A 151       9.284  33.321 -18.724  1.00  0.00      A    H
ATOM   2224  CB  VAL A 151       9.237  35.446 -19.082  1.00  0.00      A    C
ATOM   2225  HB  VAL A 151      10.089  35.708 -18.418  1.00  0.00      A    H
ATOM   2226  CG1 VAL A 151       9.795  35.029 -20.467  1.00  0.00      A    C
ATOM   2227 HG11 VAL A 151      10.137  35.993 -20.901  1.00  0.00      A    H
ATOM   2228 HG12 VAL A 151      10.569  34.241 -20.351  1.00  0.00      A    H
ATOM   2229 HG13 VAL A 151       8.972  34.563 -21.050  1.00  0.00      A    H
ATOM   2230  CG2 VAL A 151       8.277  36.617 -19.172  1.00  0.00      A    C
ATOM   2231 HG21 VAL A 151       7.555  36.392 -19.986  1.00  0.00      A    H
ATOM   2232 HG22 VAL A 151       7.711  36.750 -18.226  1.00  0.00      A    H
ATOM   2233 HG23 VAL A 151       8.791  37.573 -19.414  1.00  0.00      A    H
ATOM   2234  C   VAL A 151       8.483  34.314 -17.074  1.00  0.00      A    C
ATOM   2235  O   VAL A 151       7.409  34.636 -16.534  1.00  0.00      A    O
ATOM   2236  N   TYR A 152       9.534  34.107 -16.236  1.00  0.00      A    N
ATOM   2237  HN  TYR A 152      10.381  33.774 -16.643  1.00  0.00      A    H
ATOM   2238  CA  TYR A 152       9.417  34.228 -14.776  1.00  0.00      A    C
ATOM   2239  HA  TYR A 152       8.402  34.420 -14.461  1.00  0.00      A    H
ATOM   2240  CB  TYR A 152       9.810  32.856 -14.043  1.00  0.00      A    C
ATOM   2241  HB1 TYR A 152       9.108  32.097 -14.452  1.00  0.00      A    H
ATOM   2242  HB2 TYR A 152      10.845  32.671 -14.400  1.00  0.00      A    H
ATOM   2243  CG  TYR A 152       9.657  33.099 -12.527  1.00  0.00      A    C
ATOM   2244  CD1 TYR A 152       8.409  33.213 -11.999  1.00  0.00      A    C
ATOM   2245  HD1 TYR A 152       7.533  32.966 -12.581  1.00  0.00      A    H
ATOM   2246  CE1 TYR A 152       8.261  33.334 -10.634  1.00  0.00      A    C
ATOM   2247  HE1 TYR A 152       7.288  33.324 -10.165  1.00  0.00      A    H
ATOM   2248  CZ  TYR A 152       9.425  33.468  -9.793  1.00  0.00      A    C
ATOM   2249  OH  TYR A 152       9.157  33.551  -8.439  1.00  0.00      A    O
ATOM   2250  HH  TYR A 152       8.213  33.639  -8.283  1.00  0.00      A    H
ATOM   2251  CD2 TYR A 152      10.794  33.321 -11.777  1.00  0.00      A    C
ATOM   2252  HD2 TYR A 152      11.752  33.485 -12.249  1.00  0.00      A    H
ATOM   2253  CE2 TYR A 152      10.703  33.529 -10.386  1.00  0.00      A    C
ATOM   2254  HE2 TYR A 152      11.576  33.611  -9.755  1.00  0.00      A    H
ATOM   2255  C   TYR A 152      10.240  35.478 -14.328  1.00  0.00      A    C
ATOM   2256  O   TYR A 152      11.410  35.558 -14.650  1.00  0.00      A    O
ATOM   2257  N   SER A 153       9.677  36.278 -13.391  1.00  0.00      A    N
ATOM   2258  HN  SER A 153       8.725  36.179 -13.111  1.00  0.00      A    H
ATOM   2259  CA  SER A 153      10.236  37.533 -12.965  1.00  0.00      A    C
ATOM   2260  HA  SER A 153      11.024  37.806 -13.651  1.00  0.00      A    H
ATOM   2261  CB  SER A 153       9.098  38.595 -13.010  1.00  0.00      A    C
ATOM   2262  HB1 SER A 153       8.122  38.224 -12.631  1.00  0.00      A    H
ATOM   2263  HB2 SER A 153       9.453  39.492 -12.458  1.00  0.00      A    H
ATOM   2264  OG  SER A 153       8.899  39.082 -14.290  1.00  0.00      A    O
ATOM   2265  HG1 SER A 153       8.428  38.320 -14.635  1.00  0.00      A    H
ATOM   2266  C   SER A 153      10.620  37.421 -11.505  1.00  0.00      A    C
ATOM   2267  O   SER A 153      11.647  37.954 -11.065  1.00  0.00      A    O
ATOM   2268  N   GLY A 154       9.797  36.753 -10.661  1.00  0.00      A    N
ATOM   2269  HN  GLY A 154       9.039  36.187 -10.978  1.00  0.00      A    H
ATOM   2270  CA  GLY A 154       9.847  36.842  -9.166  1.00  0.00      A    C
ATOM   2271  HA1 GLY A 154       9.358  35.969  -8.759  1.00  0.00      A    H
ATOM   2272  HA2 GLY A 154      10.881  36.950  -8.873  1.00  0.00      A    H
ATOM   2273  C   GLY A 154       8.970  37.919  -8.690  1.00  0.00      A    C
ATOM   2274  O   GLY A 154       7.916  38.009  -9.311  1.00  0.00      A    O
ATOM   2275  N   PRO A 155       9.248  38.726  -7.726  1.00  0.00      A    N
ATOM   2276  CD  PRO A 155       8.287  39.671  -7.147  1.00  0.00      A    C
ATOM   2277  HD1 PRO A 155       7.246  39.297  -7.250  1.00  0.00      A    H
ATOM   2278  HD2 PRO A 155       8.147  40.588  -7.759  1.00  0.00      A    H
ATOM   2279  CA  PRO A 155      10.403  38.669  -6.845  1.00  0.00      A    C
ATOM   2280  HA  PRO A 155      11.337  38.805  -7.372  1.00  0.00      A    H
ATOM   2281  CB  PRO A 155      10.306  39.774  -5.805  1.00  0.00      A    C
ATOM   2282  HB1 PRO A 155      10.754  39.526  -4.819  1.00  0.00      A    H
ATOM   2283  HB2 PRO A 155      10.669  40.658  -6.372  1.00  0.00      A    H
ATOM   2284  CG  PRO A 155       8.779  40.082  -5.738  1.00  0.00      A    C
ATOM   2285  HG1 PRO A 155       8.227  39.397  -5.060  1.00  0.00      A    H
ATOM   2286  HG2 PRO A 155       8.681  41.166  -5.514  1.00  0.00      A    H
ATOM   2287  C   PRO A 155      10.495  37.390  -5.945  1.00  0.00      A    C
ATOM   2288  O   PRO A 155       9.421  36.865  -5.580  1.00  0.00      A    O
ATOM   2289  N   CYS A 156      11.714  36.992  -5.563  1.00  0.00      A    N
ATOM   2290  HN  CYS A 156      12.479  37.606  -5.741  1.00  0.00      A    H
ATOM   2291  CA  CYS A 156      11.931  35.750  -4.849  1.00  0.00      A    C
ATOM   2292  HA  CYS A 156      10.999  35.464  -4.385  1.00  0.00      A    H
ATOM   2293  CB  CYS A 156      12.431  34.592  -5.766  1.00  0.00      A    C
ATOM   2294  HB1 CYS A 156      12.571  33.658  -5.180  1.00  0.00      A    H
ATOM   2295  HB2 CYS A 156      11.531  34.281  -6.337  1.00  0.00      A    H
ATOM   2296  SG  CYS A 156      13.928  35.058  -6.684  1.00  0.00      A    S
ATOM   2297  C   CYS A 156      12.912  36.075  -3.713  1.00  0.00      A    C
ATOM   2298  O   CYS A 156      13.250  37.180  -3.436  1.00  0.00      A    O
ATOM   2299  N   GLY A 157      13.460  35.017  -3.146  1.00  0.00      A    N
ATOM   2300  HN  GLY A 157      13.245  34.107  -3.494  1.00  0.00      A    H
ATOM   2301  CA  GLY A 157      14.409  35.209  -2.000  1.00  0.00      A    C
ATOM   2302  HA1 GLY A 157      14.093  36.070  -1.430  1.00  0.00      A    H
ATOM   2303  HA2 GLY A 157      14.315  34.314  -1.403  1.00  0.00      A    H
ATOM   2304  C   GLY A 157      15.858  35.344  -2.317  1.00  0.00      A    C
ATOM   2305  O   GLY A 157      16.233  35.496  -3.482  1.00  0.00      A    O
ATOM   2306  N   THR A 158      16.716  35.289  -1.266  1.00  0.00      A    N
ATOM   2307  HN  THR A 158      16.383  35.334  -0.327  1.00  0.00      A    H
ATOM   2308  CA  THR A 158      18.181  35.344  -1.366  1.00  0.00      A    C
ATOM   2309  HA  THR A 158      18.525  35.687  -2.331  1.00  0.00      A    H
ATOM   2310  CB  THR A 158      18.682  36.440  -0.397  1.00  0.00      A    C
ATOM   2311  HB  THR A 158      19.768  36.669  -0.456  1.00  0.00      A    H
ATOM   2312  OG1 THR A 158      18.167  36.285   0.936  1.00  0.00      A    O
ATOM   2313  HG1 THR A 158      18.869  35.905   1.470  1.00  0.00      A    H
ATOM   2314  CG2 THR A 158      18.025  37.741  -0.934  1.00  0.00      A    C
ATOM   2315 HG21 THR A 158      18.179  37.786  -2.034  1.00  0.00      A    H
ATOM   2316 HG22 THR A 158      16.940  37.790  -0.696  1.00  0.00      A    H
ATOM   2317 HG23 THR A 158      18.501  38.650  -0.507  1.00  0.00      A    H
ATOM   2318  C   THR A 158      18.931  34.050  -1.010  1.00  0.00      A    C
ATOM   2319  O   THR A 158      20.003  33.796  -1.463  1.00  0.00      A    O
ATOM   2320  N   ASP A 159      18.292  33.265  -0.078  1.00  0.00      A    N
ATOM   2321  HN  ASP A 159      17.349  33.457   0.184  1.00  0.00      A    H
ATOM   2322  CA  ASP A 159      18.826  32.030   0.515  1.00  0.00      A    C
ATOM   2323  HA  ASP A 159      19.903  32.101   0.479  1.00  0.00      A    H
ATOM   2324  CB  ASP A 159      18.535  31.795   2.070  1.00  0.00      A    C
ATOM   2325  HB1 ASP A 159      18.649  32.806   2.516  1.00  0.00      A    H
ATOM   2326  HB2 ASP A 159      17.518  31.347   2.078  1.00  0.00      A    H
ATOM   2327  CG  ASP A 159      19.483  30.843   2.727  1.00  0.00      A    C
ATOM   2328  OD1 ASP A 159      18.954  30.066   3.594  1.00  0.00      A    O
ATOM   2329  OD2 ASP A 159      20.739  30.789   2.557  1.00  0.00      A    O
ATOM   2330  C   ASP A 159      18.401  30.850  -0.352  1.00  0.00      A    C
ATOM   2331  O   ASP A 159      17.216  30.672  -0.762  1.00  0.00      A    O
ATOM   2332  N   LEU A 160      19.398  30.055  -0.728  1.00  0.00      A    N
ATOM   2333  HN  LEU A 160      20.348  30.298  -0.549  1.00  0.00      A    H
ATOM   2334  CA  LEU A 160      19.184  28.959  -1.615  1.00  0.00      A    C
ATOM   2335  HA  LEU A 160      18.527  29.217  -2.432  1.00  0.00      A    H
ATOM   2336  CB  LEU A 160      20.562  28.633  -2.257  1.00  0.00      A    C
ATOM   2337  HB1 LEU A 160      21.210  28.120  -1.514  1.00  0.00      A    H
ATOM   2338  HB2 LEU A 160      20.431  27.909  -3.090  1.00  0.00      A    H
ATOM   2339  CG  LEU A 160      21.491  29.739  -2.749  1.00  0.00      A    C
ATOM   2340  HG  LEU A 160      21.664  30.626  -2.103  1.00  0.00      A    H
ATOM   2341  CD1 LEU A 160      22.865  29.241  -3.024  1.00  0.00      A    C
ATOM   2342 HD11 LEU A 160      22.871  28.622  -3.947  1.00  0.00      A    H
ATOM   2343 HD12 LEU A 160      23.473  30.091  -3.400  1.00  0.00      A    H
ATOM   2344 HD13 LEU A 160      23.259  28.617  -2.194  1.00  0.00      A    H
ATOM   2345  CD2 LEU A 160      20.867  30.427  -4.004  1.00  0.00      A    C
ATOM   2346 HD21 LEU A 160      21.516  31.025  -4.680  1.00  0.00      A    H
ATOM   2347 HD22 LEU A 160      20.536  29.555  -4.608  1.00  0.00      A    H
ATOM   2348 HD23 LEU A 160      19.939  30.923  -3.647  1.00  0.00      A    H
ATOM   2349  C   LEU A 160      18.552  27.733  -0.884  1.00  0.00      A    C
ATOM   2350  O   LEU A 160      18.755  27.472   0.310  1.00  0.00      A    O
ATOM   2351  N   ASP A 161      17.763  26.918  -1.579  1.00  0.00      A    N
ATOM   2352  HN  ASP A 161      17.614  27.241  -2.510  1.00  0.00      A    H
ATOM   2353  CA  ASP A 161      17.284  25.648  -1.189  1.00  0.00      A    C
ATOM   2354  HA  ASP A 161      17.687  25.321  -0.242  1.00  0.00      A    H
ATOM   2355  CB  ASP A 161      15.726  25.765  -1.081  1.00  0.00      A    C
ATOM   2356  HB1 ASP A 161      15.376  26.603  -0.441  1.00  0.00      A    H
ATOM   2357  HB2 ASP A 161      15.226  25.975  -2.051  1.00  0.00      A    H
ATOM   2358  CG  ASP A 161      15.117  24.555  -0.359  1.00  0.00      A    C
ATOM   2359  OD1 ASP A 161      14.146  24.007  -0.893  1.00  0.00      A    O
ATOM   2360  OD2 ASP A 161      15.689  24.118   0.637  1.00  0.00      A    O
ATOM   2361  C   ASP A 161      17.814  24.580  -2.037  1.00  0.00      A    C
ATOM   2362  O   ASP A 161      18.873  23.974  -1.773  1.00  0.00      A    O
ATOM   2363  N   HSE A 162      17.103  24.304  -3.071  1.00  0.00      A    N
ATOM   2364  HN  HSE A 162      16.468  24.964  -3.466  1.00  0.00      A    H
ATOM   2365  CA  HSE A 162      17.415  23.137  -3.858  1.00  0.00      A    C
ATOM   2366  HA  HSE A 162      17.712  22.380  -3.147  1.00  0.00      A    H
ATOM   2367  CB  HSE A 162      16.194  22.519  -4.606  1.00  0.00      A    C
ATOM   2368  HB1 HSE A 162      16.582  21.607  -5.107  1.00  0.00      A    H
ATOM   2369  HB2 HSE A 162      15.429  22.308  -3.828  1.00  0.00      A    H
ATOM   2370  ND1 HSE A 162      15.851  23.204  -6.958  1.00  0.00      A    N
ATOM   2371  CG  HSE A 162      15.621  23.311  -5.659  1.00  0.00      A    C
ATOM   2372  CE1 HSE A 162      15.207  24.227  -7.544  1.00  0.00      A    C
ATOM   2373  HE1 HSE A 162      15.158  24.527  -8.591  1.00  0.00      A    H
ATOM   2374  NE2 HSE A 162      14.640  25.011  -6.572  1.00  0.00      A    N
ATOM   2375  HE2 HSE A 162      14.496  26.000  -6.571  1.00  0.00      A    H
ATOM   2376  CD2 HSE A 162      14.836  24.436  -5.377  1.00  0.00      A    C
ATOM   2377  HD2 HSE A 162      14.563  24.898  -4.436  1.00  0.00      A    H
ATOM   2378  C   HSE A 162      18.537  23.451  -4.865  1.00  0.00      A    C
ATOM   2379  O   HSE A 162      18.660  24.554  -5.493  1.00  0.00      A    O
ATOM   2380  N   ALA A 163      19.402  22.427  -5.121  1.00  0.00      A    N
ATOM   2381  HN  ALA A 163      19.540  21.629  -4.538  1.00  0.00      A    H
ATOM   2382  CA  ALA A 163      20.456  22.466  -6.132  1.00  0.00      A    C
ATOM   2383  HA  ALA A 163      20.939  23.410  -5.929  1.00  0.00      A    H
ATOM   2384  CB  ALA A 163      21.508  21.499  -5.755  1.00  0.00      A    C
ATOM   2385  HB1 ALA A 163      22.376  21.621  -6.437  1.00  0.00      A    H
ATOM   2386  HB2 ALA A 163      21.824  21.581  -4.693  1.00  0.00      A    H
ATOM   2387  HB3 ALA A 163      21.111  20.475  -5.925  1.00  0.00      A    H
ATOM   2388  C   ALA A 163      20.007  22.391  -7.608  1.00  0.00      A    C
ATOM   2389  O   ALA A 163      19.170  21.554  -7.952  1.00  0.00      A    O
ATOM   2390  N   VAL A 164      20.409  23.307  -8.503  1.00  0.00      A    N
ATOM   2391  HN  VAL A 164      21.125  23.927  -8.189  1.00  0.00      A    H
ATOM   2392  CA  VAL A 164      19.800  23.333  -9.847  1.00  0.00      A    C
ATOM   2393  HA  VAL A 164      19.148  22.504 -10.081  1.00  0.00      A    H
ATOM   2394  CB  VAL A 164      18.888  24.562 -10.093  1.00  0.00      A    C
ATOM   2395  HB  VAL A 164      18.386  24.506 -11.083  1.00  0.00      A    H
ATOM   2396  CG1 VAL A 164      17.720  24.556  -9.087  1.00  0.00      A    C
ATOM   2397 HG11 VAL A 164      18.140  24.704  -8.069  1.00  0.00      A    H
ATOM   2398 HG12 VAL A 164      16.956  25.358  -9.182  1.00  0.00      A    H
ATOM   2399 HG13 VAL A 164      17.348  23.510  -9.053  1.00  0.00      A    H
ATOM   2400  CG2 VAL A 164      19.620  25.909  -9.898  1.00  0.00      A    C
ATOM   2401 HG21 VAL A 164      19.043  26.803 -10.217  1.00  0.00      A    H
ATOM   2402 HG22 VAL A 164      19.799  25.908  -8.802  1.00  0.00      A    H
ATOM   2403 HG23 VAL A 164      20.523  25.995 -10.540  1.00  0.00      A    H
ATOM   2404  C   VAL A 164      20.812  23.343 -10.959  1.00  0.00      A    C
ATOM   2405  O   VAL A 164      21.899  23.708 -10.655  1.00  0.00      A    O
ATOM   2406  N   THR A 165      20.363  23.102 -12.222  1.00  0.00      A    N
ATOM   2407  HN  THR A 165      19.392  22.940 -12.375  1.00  0.00      A    H
ATOM   2408  CA  THR A 165      21.335  22.947 -13.292  1.00  0.00      A    C
ATOM   2409  HA  THR A 165      22.358  23.162 -13.019  1.00  0.00      A    H
ATOM   2410  CB  THR A 165      21.491  21.548 -13.943  1.00  0.00      A    C
ATOM   2411  HB  THR A 165      20.603  21.470 -14.606  1.00  0.00      A    H
ATOM   2412  OG1 THR A 165      21.460  20.492 -13.005  1.00  0.00      A    O
ATOM   2413  HG1 THR A 165      22.328  20.497 -12.595  1.00  0.00      A    H
ATOM   2414  CG2 THR A 165      22.690  21.401 -14.864  1.00  0.00      A    C
ATOM   2415 HG21 THR A 165      22.695  20.420 -15.386  1.00  0.00      A    H
ATOM   2416 HG22 THR A 165      22.690  22.192 -15.645  1.00  0.00      A    H
ATOM   2417 HG23 THR A 165      23.642  21.505 -14.300  1.00  0.00      A    H
ATOM   2418  C   THR A 165      20.959  23.872 -14.389  1.00  0.00      A    C
ATOM   2419  O   THR A 165      19.917  23.670 -15.014  1.00  0.00      A    O
ATOM   2420  N   VAL A 166      21.813  24.877 -14.700  1.00  0.00      A    N
ATOM   2421  HN  VAL A 166      22.605  24.991 -14.106  1.00  0.00      A    H
ATOM   2422  CA  VAL A 166      21.520  25.846 -15.721  1.00  0.00      A    C
ATOM   2423  HA  VAL A 166      20.443  25.933 -15.741  1.00  0.00      A    H
ATOM   2424  CB  VAL A 166      22.144  27.227 -15.464  1.00  0.00      A    C
ATOM   2425  HB  VAL A 166      23.241  27.118 -15.323  1.00  0.00      A    H
ATOM   2426  CG1 VAL A 166      21.951  28.245 -16.615  1.00  0.00      A    C
ATOM   2427 HG11 VAL A 166      22.353  29.267 -16.444  1.00  0.00      A    H
ATOM   2428 HG12 VAL A 166      22.413  27.816 -17.530  1.00  0.00      A    H
ATOM   2429 HG13 VAL A 166      20.868  28.376 -16.824  1.00  0.00      A    H
ATOM   2430  CG2 VAL A 166      21.433  27.812 -14.259  1.00  0.00      A    C
ATOM   2431 HG21 VAL A 166      21.452  27.092 -13.413  1.00  0.00      A    H
ATOM   2432 HG22 VAL A 166      21.993  28.680 -13.850  1.00  0.00      A    H
ATOM   2433 HG23 VAL A 166      20.363  28.027 -14.470  1.00  0.00      A    H
ATOM   2434  C   VAL A 166      21.987  25.224 -17.054  1.00  0.00      A    C
ATOM   2435  O   VAL A 166      23.081  24.533 -17.150  1.00  0.00      A    O
ATOM   2436  N   VAL A 167      21.027  25.354 -18.130  1.00  0.00      A    N
ATOM   2437  HN  VAL A 167      20.112  25.749 -18.099  1.00  0.00      A    H
ATOM   2438  CA  VAL A 167      21.291  24.612 -19.387  1.00  0.00      A    C
ATOM   2439  HA  VAL A 167      22.236  24.090 -19.432  1.00  0.00      A    H
ATOM   2440  CB  VAL A 167      20.208  23.558 -19.582  1.00  0.00      A    C
ATOM   2441  HB  VAL A 167      20.328  23.115 -20.594  1.00  0.00      A    H
ATOM   2442  CG1 VAL A 167      20.389  22.327 -18.634  1.00  0.00      A    C
ATOM   2443 HG11 VAL A 167      21.469  22.078 -18.703  1.00  0.00      A    H
ATOM   2444 HG12 VAL A 167      20.103  22.588 -17.593  1.00  0.00      A    H
ATOM   2445 HG13 VAL A 167      19.791  21.469 -19.009  1.00  0.00      A    H
ATOM   2446  CG2 VAL A 167      18.840  24.075 -19.472  1.00  0.00      A    C
ATOM   2447 HG21 VAL A 167      18.749  25.099 -19.893  1.00  0.00      A    H
ATOM   2448 HG22 VAL A 167      18.107  23.382 -19.939  1.00  0.00      A    H
ATOM   2449 HG23 VAL A 167      18.619  24.144 -18.385  1.00  0.00      A    H
ATOM   2450  C   VAL A 167      21.311  25.466 -20.620  1.00  0.00      A    C
ATOM   2451  O   VAL A 167      21.220  24.923 -21.712  1.00  0.00      A    O
ATOM   2452  N   GLY A 168      21.282  26.809 -20.543  1.00  0.00      A    N
ATOM   2453  HN  GLY A 168      21.239  27.261 -19.655  1.00  0.00      A    H
ATOM   2454  CA  GLY A 168      21.073  27.588 -21.767  1.00  0.00      A    C
ATOM   2455  HA1 GLY A 168      22.019  27.696 -22.277  1.00  0.00      A    H
ATOM   2456  HA2 GLY A 168      20.266  27.212 -22.378  1.00  0.00      A    H
ATOM   2457  C   GLY A 168      20.701  28.964 -21.438  1.00  0.00      A    C
ATOM   2458  O   GLY A 168      20.197  29.167 -20.305  1.00  0.00      A    O
ATOM   2459  N   TYR A 169      20.636  29.840 -22.485  1.00  0.00      A    N
ATOM   2460  HN  TYR A 169      21.071  29.628 -23.356  1.00  0.00      A    H
ATOM   2461  CA  TYR A 169      20.088  31.154 -22.310  1.00  0.00      A    C
ATOM   2462  HA  TYR A 169      19.375  31.177 -21.499  1.00  0.00      A    H
ATOM   2463  CB  TYR A 169      21.162  32.227 -21.933  1.00  0.00      A    C
ATOM   2464  HB1 TYR A 169      20.722  33.236 -22.086  1.00  0.00      A    H
ATOM   2465  HB2 TYR A 169      21.466  32.171 -20.866  1.00  0.00      A    H
ATOM   2466  CG  TYR A 169      22.398  32.138 -22.758  1.00  0.00      A    C
ATOM   2467  CD1 TYR A 169      22.363  32.614 -24.056  1.00  0.00      A    C
ATOM   2468  HD1 TYR A 169      21.404  32.968 -24.406  1.00  0.00      A    H
ATOM   2469  CE1 TYR A 169      23.503  32.758 -24.859  1.00  0.00      A    C
ATOM   2470  HE1 TYR A 169      23.441  33.394 -25.729  1.00  0.00      A    H
ATOM   2471  CZ  TYR A 169      24.716  32.311 -24.301  1.00  0.00      A    C
ATOM   2472  OH  TYR A 169      25.860  32.517 -25.094  1.00  0.00      A    O
ATOM   2473  HH  TYR A 169      25.643  32.659 -26.018  1.00  0.00      A    H
ATOM   2474  CD2 TYR A 169      23.557  31.616 -22.302  1.00  0.00      A    C
ATOM   2475  HD2 TYR A 169      23.765  31.286 -21.295  1.00  0.00      A    H
ATOM   2476  CE2 TYR A 169      24.782  31.674 -23.036  1.00  0.00      A    C
ATOM   2477  HE2 TYR A 169      25.760  31.342 -22.720  1.00  0.00      A    H
ATOM   2478  C   TYR A 169      19.350  31.478 -23.619  1.00  0.00      A    C
ATOM   2479  O   TYR A 169      19.632  30.950 -24.688  1.00  0.00      A    O
ATOM   2480  N   GLY A 170      18.373  32.364 -23.567  1.00  0.00      A    N
ATOM   2481  HN  GLY A 170      18.100  32.739 -22.684  1.00  0.00      A    H
ATOM   2482  CA  GLY A 170      17.711  32.819 -24.767  1.00  0.00      A    C
ATOM   2483  HA1 GLY A 170      18.463  33.135 -25.474  1.00  0.00      A    H
ATOM   2484  HA2 GLY A 170      17.046  31.987 -24.947  1.00  0.00      A    H
ATOM   2485  C   GLY A 170      16.836  34.051 -24.581  1.00  0.00      A    C
ATOM   2486  O   GLY A 170      16.535  34.422 -23.479  1.00  0.00      A    O
ATOM   2487  N   THR A 171      16.370  34.687 -25.695  1.00  0.00      A    N
ATOM   2488  HN  THR A 171      16.781  34.317 -26.524  1.00  0.00      A    H
ATOM   2489  CA  THR A 171      15.485  35.873 -25.748  1.00  0.00      A    C
ATOM   2490  HA  THR A 171      15.154  36.026 -24.732  1.00  0.00      A    H
ATOM   2491  CB  THR A 171      16.323  37.007 -26.330  1.00  0.00      A    C
ATOM   2492  HB  THR A 171      16.564  36.755 -27.385  1.00  0.00      A    H
ATOM   2493  OG1 THR A 171      17.530  37.047 -25.516  1.00  0.00      A    O
ATOM   2494  HG1 THR A 171      18.115  37.685 -25.932  1.00  0.00      A    H
ATOM   2495  CG2 THR A 171      15.607  38.351 -26.169  1.00  0.00      A    C
ATOM   2496 HG21 THR A 171      14.938  38.214 -25.293  1.00  0.00      A    H
ATOM   2497 HG22 THR A 171      16.292  39.221 -26.077  1.00  0.00      A    H
ATOM   2498 HG23 THR A 171      14.978  38.397 -27.084  1.00  0.00      A    H
ATOM   2499  C   THR A 171      14.267  35.738 -26.568  1.00  0.00      A    C
ATOM   2500  O   THR A 171      14.285  35.566 -27.813  1.00  0.00      A    O
ATOM   2501  N   GLU A 172      13.053  35.865 -25.896  1.00  0.00      A    N
ATOM   2502  HN  GLU A 172      13.104  36.061 -24.920  1.00  0.00      A    H
ATOM   2503  CA  GLU A 172      11.788  36.006 -26.561  1.00  0.00      A    C
ATOM   2504  HA  GLU A 172      11.845  35.799 -27.619  1.00  0.00      A    H
ATOM   2505  CB  GLU A 172      10.642  35.161 -25.968  1.00  0.00      A    C
ATOM   2506  HB1 GLU A 172      10.818  35.226 -24.873  1.00  0.00      A    H
ATOM   2507  HB2 GLU A 172       9.624  35.530 -26.217  1.00  0.00      A    H
ATOM   2508  CG  GLU A 172      10.635  33.623 -26.389  1.00  0.00      A    C
ATOM   2509  HG1 GLU A 172      10.393  33.635 -27.473  1.00  0.00      A    H
ATOM   2510  HG2 GLU A 172      11.690  33.275 -26.392  1.00  0.00      A    H
ATOM   2511  CD  GLU A 172       9.781  32.764 -25.462  1.00  0.00      A    C
ATOM   2512  OE1 GLU A 172       8.536  32.891 -25.416  1.00  0.00      A    O
ATOM   2513  OE2 GLU A 172      10.325  31.880 -24.726  1.00  0.00      A    O
ATOM   2514  C   GLU A 172      11.305  37.396 -26.518  1.00  0.00      A    C
ATOM   2515  O   GLU A 172      11.354  38.120 -25.514  1.00  0.00      A    O
ATOM   2516  N   ASN A 173      10.962  37.930 -27.702  1.00  0.00      A    N
ATOM   2517  HN  ASN A 173      10.954  37.385 -28.537  1.00  0.00      A    H
ATOM   2518  CA  ASN A 173      10.644  39.334 -27.884  1.00  0.00      A    C
ATOM   2519  HA  ASN A 173      10.696  39.515 -28.947  1.00  0.00      A    H
ATOM   2520  CB  ASN A 173       9.164  39.679 -27.541  1.00  0.00      A    C
ATOM   2521  HB1 ASN A 173       8.910  39.467 -26.480  1.00  0.00      A    H
ATOM   2522  HB2 ASN A 173       8.919  40.758 -27.649  1.00  0.00      A    H
ATOM   2523  CG  ASN A 173       8.137  38.906 -28.407  1.00  0.00      A    C
ATOM   2524  OD1 ASN A 173       7.558  37.927 -27.826  1.00  0.00      A    O
ATOM   2525  ND2 ASN A 173       7.882  39.314 -29.714  1.00  0.00      A    N
ATOM   2526 HD21 ASN A 173       7.321  38.752 -30.322  1.00  0.00      A    H
ATOM   2527 HD22 ASN A 173       8.536  39.981 -30.070  1.00  0.00      A    H
ATOM   2528  C   ASN A 173      11.678  40.399 -27.225  1.00  0.00      A    C
ATOM   2529  O   ASN A 173      12.792  40.694 -27.662  1.00  0.00      A    O
ATOM   2530  N   GLY A 174      11.265  41.067 -26.113  1.00  0.00      A    N
ATOM   2531  HN  GLY A 174      10.320  41.149 -25.807  1.00  0.00      A    H
ATOM   2532  CA  GLY A 174      12.308  41.881 -25.430  1.00  0.00      A    C
ATOM   2533  HA1 GLY A 174      13.279  41.955 -25.898  1.00  0.00      A    H
ATOM   2534  HA2 GLY A 174      11.830  42.841 -25.299  1.00  0.00      A    H
ATOM   2535  C   GLY A 174      12.639  41.352 -24.076  1.00  0.00      A    C
ATOM   2536  O   GLY A 174      13.044  42.168 -23.255  1.00  0.00      A    O
ATOM   2537  N   VAL A 175      12.463  40.061 -23.762  1.00  0.00      A    N
ATOM   2538  HN  VAL A 175      12.212  39.439 -24.500  1.00  0.00      A    H
ATOM   2539  CA  VAL A 175      12.726  39.491 -22.480  1.00  0.00      A    C
ATOM   2540  HA  VAL A 175      13.077  40.268 -21.817  1.00  0.00      A    H
ATOM   2541  CB  VAL A 175      11.480  38.882 -21.727  1.00  0.00      A    C
ATOM   2542  HB  VAL A 175      11.215  37.935 -22.242  1.00  0.00      A    H
ATOM   2543  CG1 VAL A 175      11.761  38.610 -20.200  1.00  0.00      A    C
ATOM   2544 HG11 VAL A 175      10.771  38.290 -19.812  1.00  0.00      A    H
ATOM   2545 HG12 VAL A 175      12.548  37.835 -20.074  1.00  0.00      A    H
ATOM   2546 HG13 VAL A 175      12.088  39.458 -19.561  1.00  0.00      A    H
ATOM   2547  CG2 VAL A 175      10.270  39.909 -21.805  1.00  0.00      A    C
ATOM   2548 HG21 VAL A 175       9.954  39.898 -22.870  1.00  0.00      A    H
ATOM   2549 HG22 VAL A 175       9.419  39.537 -21.196  1.00  0.00      A    H
ATOM   2550 HG23 VAL A 175      10.626  40.898 -21.444  1.00  0.00      A    H
ATOM   2551  C   VAL A 175      13.794  38.419 -22.548  1.00  0.00      A    C
ATOM   2552  O   VAL A 175      13.534  37.441 -23.271  1.00  0.00      A    O
ATOM   2553  N   LYS A 176      15.018  38.637 -22.024  1.00  0.00      A    N
ATOM   2554  HN  LYS A 176      15.243  39.468 -21.521  1.00  0.00      A    H
ATOM   2555  CA  LYS A 176      16.107  37.755 -22.022  1.00  0.00      A    C
ATOM   2556  HA  LYS A 176      16.050  37.125 -22.898  1.00  0.00      A    H
ATOM   2557  CB  LYS A 176      17.444  38.485 -22.044  1.00  0.00      A    C
ATOM   2558  HB1 LYS A 176      17.394  39.125 -21.137  1.00  0.00      A    H
ATOM   2559  HB2 LYS A 176      18.315  37.803 -21.946  1.00  0.00      A    H
ATOM   2560  CG  LYS A 176      17.643  39.499 -23.224  1.00  0.00      A    C
ATOM   2561  HG1 LYS A 176      17.310  39.017 -24.168  1.00  0.00      A    H
ATOM   2562  HG2 LYS A 176      16.825  40.201 -22.957  1.00  0.00      A    H
ATOM   2563  CD  LYS A 176      19.036  40.259 -23.306  1.00  0.00      A    C
ATOM   2564  HD1 LYS A 176      19.808  39.572 -23.713  1.00  0.00      A    H
ATOM   2565  HD2 LYS A 176      18.875  40.904 -24.197  1.00  0.00      A    H
ATOM   2566  CE  LYS A 176      19.520  41.103 -22.083  1.00  0.00      A    C
ATOM   2567  HE1 LYS A 176      18.672  41.689 -21.667  1.00  0.00      A    H
ATOM   2568  HE2 LYS A 176      19.851  40.388 -21.300  1.00  0.00      A    H
ATOM   2569  NZ  LYS A 176      20.604  41.959 -22.491  1.00  0.00      A    N
ATOM   2570  HZ1 LYS A 176      20.401  42.958 -22.697  1.00  0.00      A    H
ATOM   2571  HZ2 LYS A 176      21.286  41.964 -21.706  1.00  0.00      A    H
ATOM   2572  HZ3 LYS A 176      21.181  41.625 -23.288  1.00  0.00      A    H
ATOM   2573  C   LYS A 176      16.013  36.904 -20.754  1.00  0.00      A    C
ATOM   2574  O   LYS A 176      15.681  37.472 -19.730  1.00  0.00      A    O
ATOM   2575  N   TYR A 177      16.030  35.564 -20.954  1.00  0.00      A    N
ATOM   2576  HN  TYR A 177      16.150  35.092 -21.824  1.00  0.00      A    H
ATOM   2577  CA  TYR A 177      16.023  34.605 -19.840  1.00  0.00      A    C
ATOM   2578  HA  TYR A 177      16.144  35.148 -18.914  1.00  0.00      A    H
ATOM   2579  CB  TYR A 177      14.620  33.973 -19.603  1.00  0.00      A    C
ATOM   2580  HB1 TYR A 177      14.582  33.248 -18.762  1.00  0.00      A    H
ATOM   2581  HB2 TYR A 177      13.804  34.679 -19.338  1.00  0.00      A    H
ATOM   2582  CG  TYR A 177      14.150  33.226 -20.801  1.00  0.00      A    C
ATOM   2583  CD1 TYR A 177      14.432  31.879 -20.884  1.00  0.00      A    C
ATOM   2584  HD1 TYR A 177      14.959  31.261 -20.173  1.00  0.00      A    H
ATOM   2585  CE1 TYR A 177      13.973  31.213 -22.051  1.00  0.00      A    C
ATOM   2586  HE1 TYR A 177      14.150  30.157 -22.188  1.00  0.00      A    H
ATOM   2587  CZ  TYR A 177      13.305  31.885 -23.064  1.00  0.00      A    C
ATOM   2588  OH  TYR A 177      12.799  31.127 -24.189  1.00  0.00      A    O
ATOM   2589  HH  TYR A 177      11.933  31.492 -24.386  1.00  0.00      A    H
ATOM   2590  CD2 TYR A 177      13.501  33.961 -21.888  1.00  0.00      A    C
ATOM   2591  HD2 TYR A 177      13.339  35.028 -21.853  1.00  0.00      A    H
ATOM   2592  CE2 TYR A 177      13.034  33.234 -22.960  1.00  0.00      A    C
ATOM   2593  HE2 TYR A 177      12.569  33.649 -23.842  1.00  0.00      A    H
ATOM   2594  C   TYR A 177      17.229  33.546 -19.905  1.00  0.00      A    C
ATOM   2595  O   TYR A 177      17.878  33.289 -20.911  1.00  0.00      A    O
ATOM   2596  N   TRP A 178      17.417  32.878 -18.736  1.00  0.00      A    N
ATOM   2597  HN  TRP A 178      17.060  33.247 -17.882  1.00  0.00      A    H
ATOM   2598  CA  TRP A 178      18.199  31.678 -18.580  1.00  0.00      A    C
ATOM   2599  HA  TRP A 178      18.853  31.571 -19.433  1.00  0.00      A    H
ATOM   2600  CB  TRP A 178      18.818  31.541 -17.180  1.00  0.00      A    C
ATOM   2601  HB1 TRP A 178      18.028  31.502 -16.399  1.00  0.00      A    H
ATOM   2602  HB2 TRP A 178      19.386  30.592 -17.078  1.00  0.00      A    H
ATOM   2603  CG  TRP A 178      19.746  32.683 -16.729  1.00  0.00      A    C
ATOM   2604  CD1 TRP A 178      19.406  33.693 -15.905  1.00  0.00      A    C
ATOM   2605  HD1 TRP A 178      18.445  33.836 -15.434  1.00  0.00      A    H
ATOM   2606  NE1 TRP A 178      20.445  34.569 -15.696  1.00  0.00      A    N
ATOM   2607  HE1 TRP A 178      20.356  35.392 -15.178  1.00  0.00      A    H
ATOM   2608  CE2 TRP A 178      21.558  34.145 -16.410  1.00  0.00      A    C
ATOM   2609  CD2 TRP A 178      21.150  32.940 -17.036  1.00  0.00      A    C
ATOM   2610  CE3 TRP A 178      22.027  32.252 -17.852  1.00  0.00      A    C
ATOM   2611  HE3 TRP A 178      21.679  31.426 -18.455  1.00  0.00      A    H
ATOM   2612  CZ3 TRP A 178      23.314  32.800 -18.025  1.00  0.00      A    C
ATOM   2613  HZ3 TRP A 178      24.103  32.329 -18.592  1.00  0.00      A    H
ATOM   2614  CZ2 TRP A 178      22.809  34.701 -16.621  1.00  0.00      A    C
ATOM   2615  HZ2 TRP A 178      23.119  35.607 -16.122  1.00  0.00      A    H
ATOM   2616  CH2 TRP A 178      23.705  33.997 -17.371  1.00  0.00      A    C
ATOM   2617  HH2 TRP A 178      24.692  34.365 -17.609  1.00  0.00      A    H
ATOM   2618  C   TRP A 178      17.169  30.564 -18.615  1.00  0.00      A    C
ATOM   2619  O   TRP A 178      16.000  30.779 -18.165  1.00  0.00      A    O
ATOM   2620  N   LEU A 179      17.550  29.336 -18.952  1.00  0.00      A    N
ATOM   2621  HN  LEU A 179      18.511  29.161 -19.150  1.00  0.00      A    H
ATOM   2622  CA  LEU A 179      16.783  28.110 -18.871  1.00  0.00      A    C
ATOM   2623  HA  LEU A 179      15.774  28.313 -18.543  1.00  0.00      A    H
ATOM   2624  CB  LEU A 179      16.769  27.308 -20.218  1.00  0.00      A    C
ATOM   2625  HB1 LEU A 179      16.372  27.900 -21.070  1.00  0.00      A    H
ATOM   2626  HB2 LEU A 179      17.828  27.021 -20.393  1.00  0.00      A    H
ATOM   2627  CG  LEU A 179      15.823  26.114 -20.223  1.00  0.00      A    C
ATOM   2628  HG  LEU A 179      15.932  25.601 -19.243  1.00  0.00      A    H
ATOM   2629  CD1 LEU A 179      14.301  26.497 -20.235  1.00  0.00      A    C
ATOM   2630 HD11 LEU A 179      14.073  27.078 -21.155  1.00  0.00      A    H
ATOM   2631 HD12 LEU A 179      13.686  25.578 -20.348  1.00  0.00      A    H
ATOM   2632 HD13 LEU A 179      13.903  27.087 -19.382  1.00  0.00      A    H
ATOM   2633  CD2 LEU A 179      16.112  25.095 -21.386  1.00  0.00      A    C
ATOM   2634 HD21 LEU A 179      15.632  25.366 -22.350  1.00  0.00      A    H
ATOM   2635 HD22 LEU A 179      17.205  24.956 -21.528  1.00  0.00      A    H
ATOM   2636 HD23 LEU A 179      15.598  24.169 -21.050  1.00  0.00      A    H
ATOM   2637  C   LEU A 179      17.391  27.215 -17.810  1.00  0.00      A    C
ATOM   2638  O   LEU A 179      18.484  26.671 -17.918  1.00  0.00      A    O
ATOM   2639  N   VAL A 180      16.597  26.997 -16.755  1.00  0.00      A    N
ATOM   2640  HN  VAL A 180      15.669  27.349 -16.660  1.00  0.00      A    H
ATOM   2641  CA  VAL A 180      17.145  26.354 -15.576  1.00  0.00      A    C
ATOM   2642  HA  VAL A 180      18.159  25.989 -15.649  1.00  0.00      A    H
ATOM   2643  CB  VAL A 180      17.040  27.394 -14.437  1.00  0.00      A    C
ATOM   2644  HB  VAL A 180      15.976  27.672 -14.283  1.00  0.00      A    H
ATOM   2645  CG1 VAL A 180      17.712  26.918 -13.179  1.00  0.00      A    C
ATOM   2646 HG11 VAL A 180      17.117  26.079 -12.758  1.00  0.00      A    H
ATOM   2647 HG12 VAL A 180      18.783  26.647 -13.300  1.00  0.00      A    H
ATOM   2648 HG13 VAL A 180      17.786  27.729 -12.423  1.00  0.00      A    H
ATOM   2649  CG2 VAL A 180      17.609  28.717 -14.981  1.00  0.00      A    C
ATOM   2650 HG21 VAL A 180      16.850  29.245 -15.597  1.00  0.00      A    H
ATOM   2651 HG22 VAL A 180      17.805  29.448 -14.168  1.00  0.00      A    H
ATOM   2652 HG23 VAL A 180      18.510  28.654 -15.629  1.00  0.00      A    H
ATOM   2653  C   VAL A 180      16.256  25.113 -15.264  1.00  0.00      A    C
ATOM   2654  O   VAL A 180      15.056  25.097 -15.255  1.00  0.00      A    O
ATOM   2655  N   LYS A 181      16.913  23.949 -15.106  1.00  0.00      A    N
ATOM   2656  HN  LYS A 181      17.902  24.010 -15.219  1.00  0.00      A    H
ATOM   2657  CA  LYS A 181      16.464  22.667 -14.666  1.00  0.00      A    C
ATOM   2658  HA  LYS A 181      15.396  22.568 -14.796  1.00  0.00      A    H
ATOM   2659  CB  LYS A 181      17.182  21.587 -15.542  1.00  0.00      A    C
ATOM   2660  HB1 LYS A 181      16.923  21.889 -16.579  1.00  0.00      A    H
ATOM   2661  HB2 LYS A 181      18.282  21.735 -15.492  1.00  0.00      A    H
ATOM   2662  CG  LYS A 181      16.814  20.093 -15.234  1.00  0.00      A    C
ATOM   2663  HG1 LYS A 181      17.054  19.907 -14.166  1.00  0.00      A    H
ATOM   2664  HG2 LYS A 181      15.719  19.930 -15.328  1.00  0.00      A    H
ATOM   2665  CD  LYS A 181      17.466  18.987 -16.105  1.00  0.00      A    C
ATOM   2666  HD1 LYS A 181      16.956  18.978 -17.093  1.00  0.00      A    H
ATOM   2667  HD2 LYS A 181      18.525  19.312 -16.185  1.00  0.00      A    H
ATOM   2668  CE  LYS A 181      17.433  17.523 -15.604  1.00  0.00      A    C
ATOM   2669  HE1 LYS A 181      17.882  17.445 -14.590  1.00  0.00      A    H
ATOM   2670  HE2 LYS A 181      16.371  17.214 -15.494  1.00  0.00      A    H
ATOM   2671  NZ  LYS A 181      18.037  16.628 -16.538  1.00  0.00      A    N
ATOM   2672  HZ1 LYS A 181      17.688  16.751 -17.510  1.00  0.00      A    H
ATOM   2673  HZ2 LYS A 181      19.074  16.555 -16.538  1.00  0.00      A    H
ATOM   2674  HZ3 LYS A 181      17.776  15.673 -16.219  1.00  0.00      A    H
ATOM   2675  C   LYS A 181      16.654  22.370 -13.224  1.00  0.00      A    C
ATOM   2676  O   LYS A 181      17.665  22.784 -12.692  1.00  0.00      A    O
ATOM   2677  N   ASN A 182      15.731  21.671 -12.541  1.00  0.00      A    N
ATOM   2678  HN  ASN A 182      14.911  21.415 -13.047  1.00  0.00      A    H
ATOM   2679  CA  ASN A 182      15.905  21.252 -11.204  1.00  0.00      A    C
ATOM   2680  HA  ASN A 182      16.963  21.394 -11.037  1.00  0.00      A    H
ATOM   2681  CB  ASN A 182      15.079  22.079 -10.206  1.00  0.00      A    C
ATOM   2682  HB1 ASN A 182      15.281  21.803  -9.149  1.00  0.00      A    H
ATOM   2683  HB2 ASN A 182      15.443  23.127 -10.258  1.00  0.00      A    H
ATOM   2684  CG  ASN A 182      13.561  22.134 -10.515  1.00  0.00      A    C
ATOM   2685  OD1 ASN A 182      13.075  21.264 -11.186  1.00  0.00      A    O
ATOM   2686  ND2 ASN A 182      12.905  23.110  -9.923  1.00  0.00      A    N
ATOM   2687 HD21 ASN A 182      11.933  22.902 -10.030  1.00  0.00      A    H
ATOM   2688 HD22 ASN A 182      13.299  23.422  -9.058  1.00  0.00      A    H
ATOM   2689  C   ASN A 182      15.761  19.726 -11.127  1.00  0.00      A    C
ATOM   2690  O   ASN A 182      15.643  18.977 -12.051  1.00  0.00      A    O
ATOM   2691  N   SER A 183      15.618  19.219  -9.867  1.00  0.00      A    N
ATOM   2692  HN  SER A 183      15.794  19.809  -9.083  1.00  0.00      A    H
ATOM   2693  CA  SER A 183      15.229  17.818  -9.589  1.00  0.00      A    C
ATOM   2694  HA  SER A 183      15.403  17.218 -10.470  1.00  0.00      A    H
ATOM   2695  CB  SER A 183      15.970  17.369  -8.290  1.00  0.00      A    C
ATOM   2696  HB1 SER A 183      15.680  16.343  -7.979  1.00  0.00      A    H
ATOM   2697  HB2 SER A 183      17.059  17.344  -8.510  1.00  0.00      A    H
ATOM   2698  OG  SER A 183      15.872  18.279  -7.215  1.00  0.00      A    O
ATOM   2699  HG1 SER A 183      16.158  19.142  -7.524  1.00  0.00      A    H
ATOM   2700  C   SER A 183      13.795  17.589  -9.344  1.00  0.00      A    C
ATOM   2701  O   SER A 183      13.468  16.643  -8.646  1.00  0.00      A    O
ATOM   2702  N   TRP A 184      12.831  18.421  -9.848  1.00  0.00      A    N
ATOM   2703  HN  TRP A 184      13.078  19.224 -10.385  1.00  0.00      A    H
ATOM   2704  CA  TRP A 184      11.463  18.253  -9.325  1.00  0.00      A    C
ATOM   2705  HA  TRP A 184      11.512  17.912  -8.302  1.00  0.00      A    H
ATOM   2706  CB  TRP A 184      10.599  19.592  -9.164  1.00  0.00      A    C
ATOM   2707  HB1 TRP A 184      10.427  20.158 -10.104  1.00  0.00      A    H
ATOM   2708  HB2 TRP A 184       9.610  19.342  -8.722  1.00  0.00      A    H
ATOM   2709  CG  TRP A 184      11.143  20.551  -8.089  1.00  0.00      A    C
ATOM   2710  CD1 TRP A 184      12.270  20.423  -7.331  1.00  0.00      A    C
ATOM   2711  HD1 TRP A 184      13.001  19.632  -7.418  1.00  0.00      A    H
ATOM   2712  NE1 TRP A 184      12.499  21.572  -6.578  1.00  0.00      A    N
ATOM   2713  HE1 TRP A 184      13.195  21.659  -5.900  1.00  0.00      A    H
ATOM   2714  CE2 TRP A 184      11.438  22.435  -6.791  1.00  0.00      A    C
ATOM   2715  CD2 TRP A 184      10.596  21.800  -7.761  1.00  0.00      A    C
ATOM   2716  CE3 TRP A 184       9.405  22.486  -8.198  1.00  0.00      A    C
ATOM   2717  HE3 TRP A 184       8.733  22.094  -8.947  1.00  0.00      A    H
ATOM   2718  CZ3 TRP A 184       9.123  23.782  -7.626  1.00  0.00      A    C
ATOM   2719  HZ3 TRP A 184       8.188  24.127  -8.041  1.00  0.00      A    H
ATOM   2720  CZ2 TRP A 184      11.181  23.738  -6.245  1.00  0.00      A    C
ATOM   2721  HZ2 TRP A 184      11.858  24.282  -5.603  1.00  0.00      A    H
ATOM   2722  CH2 TRP A 184       9.987  24.367  -6.673  1.00  0.00      A    C
ATOM   2723  HH2 TRP A 184       9.783  25.336  -6.242  1.00  0.00      A    H
ATOM   2724  C   TRP A 184      10.753  17.248 -10.256  1.00  0.00      A    C
ATOM   2725  O   TRP A 184      10.796  16.022  -9.948  1.00  0.00      A    O
ATOM   2726  N   GLY A 185      10.096  17.705 -11.286  1.00  0.00      A    N
ATOM   2727  HN  GLY A 185      10.169  18.689 -11.427  1.00  0.00      A    H
ATOM   2728  CA  GLY A 185       9.399  16.819 -12.206  1.00  0.00      A    C
ATOM   2729  HA1 GLY A 185      10.007  16.014 -12.592  1.00  0.00      A    H
ATOM   2730  HA2 GLY A 185       8.515  16.448 -11.708  1.00  0.00      A    H
ATOM   2731  C   GLY A 185       9.103  17.443 -13.499  1.00  0.00      A    C
ATOM   2732  O   GLY A 185       9.605  18.547 -13.717  1.00  0.00      A    O
ATOM   2733  N   THR A 186       8.414  16.703 -14.453  1.00  0.00      A    N
ATOM   2734  HN  THR A 186       8.130  15.776 -14.219  1.00  0.00      A    H
ATOM   2735  CA  THR A 186       8.129  17.102 -15.842  1.00  0.00      A    C
ATOM   2736  HA  THR A 186       8.752  17.964 -16.026  1.00  0.00      A    H
ATOM   2737  CB  THR A 186       8.351  16.009 -16.963  1.00  0.00      A    C
ATOM   2738  HB  THR A 186       7.839  16.245 -17.921  1.00  0.00      A    H
ATOM   2739  OG1 THR A 186       7.883  14.769 -16.418  1.00  0.00      A    O
ATOM   2740  HG1 THR A 186       6.952  14.616 -16.591  1.00  0.00      A    H
ATOM   2741  CG2 THR A 186       9.870  15.864 -17.266  1.00  0.00      A    C
ATOM   2742 HG21 THR A 186      10.423  15.414 -16.414  1.00  0.00      A    H
ATOM   2743 HG22 THR A 186       9.917  15.173 -18.134  1.00  0.00      A    H
ATOM   2744 HG23 THR A 186      10.289  16.861 -17.520  1.00  0.00      A    H
ATOM   2745  C   THR A 186       6.741  17.645 -16.106  1.00  0.00      A    C
ATOM   2746  O   THR A 186       6.482  18.237 -17.171  1.00  0.00      A    O
ATOM   2747  N   SER A 187       5.838  17.432 -15.090  1.00  0.00      A    N
ATOM   2748  HN  SER A 187       6.012  16.710 -14.424  1.00  0.00      A    H
ATOM   2749  CA  SER A 187       4.503  18.004 -15.032  1.00  0.00      A    C
ATOM   2750  HA  SER A 187       4.082  17.953 -16.025  1.00  0.00      A    H
ATOM   2751  CB  SER A 187       3.576  17.373 -13.968  1.00  0.00      A    C
ATOM   2752  HB1 SER A 187       3.638  16.271 -14.095  1.00  0.00      A    H
ATOM   2753  HB2 SER A 187       4.063  17.521 -12.981  1.00  0.00      A    H
ATOM   2754  OG  SER A 187       2.207  17.867 -13.951  1.00  0.00      A    O
ATOM   2755  HG1 SER A 187       1.683  17.568 -14.698  1.00  0.00      A    H
ATOM   2756  C   SER A 187       4.680  19.464 -14.763  1.00  0.00      A    C
ATOM   2757  O   SER A 187       4.047  20.244 -15.499  1.00  0.00      A    O
ATOM   2758  N   TRP A 188       5.437  19.928 -13.815  1.00  0.00      A    N
ATOM   2759  HN  TRP A 188       6.103  19.395 -13.300  1.00  0.00      A    H
ATOM   2760  CA  TRP A 188       5.717  21.356 -13.567  1.00  0.00      A    C
ATOM   2761  HA  TRP A 188       4.830  21.950 -13.407  1.00  0.00      A    H
ATOM   2762  CB  TRP A 188       6.550  21.372 -12.297  1.00  0.00      A    C
ATOM   2763  HB1 TRP A 188       5.800  20.986 -11.574  1.00  0.00      A    H
ATOM   2764  HB2 TRP A 188       7.323  20.575 -12.340  1.00  0.00      A    H
ATOM   2765  CG  TRP A 188       7.284  22.646 -11.881  1.00  0.00      A    C
ATOM   2766  CD1 TRP A 188       6.640  23.708 -11.334  1.00  0.00      A    C
ATOM   2767  HD1 TRP A 188       5.562  23.755 -11.301  1.00  0.00      A    H
ATOM   2768  NE1 TRP A 188       7.530  24.721 -11.039  1.00  0.00      A    N
ATOM   2769  HE1 TRP A 188       7.420  25.523 -10.494  1.00  0.00      A    H
ATOM   2770  CE2 TRP A 188       8.783  24.311 -11.591  1.00  0.00      A    C
ATOM   2771  CD2 TRP A 188       8.620  22.991 -12.172  1.00  0.00      A    C
ATOM   2772  CE3 TRP A 188       9.729  22.333 -12.746  1.00  0.00      A    C
ATOM   2773  HE3 TRP A 188       9.573  21.324 -13.097  1.00  0.00      A    H
ATOM   2774  CZ3 TRP A 188      10.925  23.050 -12.817  1.00  0.00      A    C
ATOM   2775  HZ3 TRP A 188      11.780  22.544 -13.242  1.00  0.00      A    H
ATOM   2776  CZ2 TRP A 188      10.000  24.956 -11.657  1.00  0.00      A    C
ATOM   2777  HZ2 TRP A 188      10.031  25.982 -11.319  1.00  0.00      A    H
ATOM   2778  CH2 TRP A 188      11.132  24.271 -12.233  1.00  0.00      A    C
ATOM   2779  HH2 TRP A 188      12.098  24.753 -12.260  1.00  0.00      A    H
ATOM   2780  C   TRP A 188       6.550  22.000 -14.752  1.00  0.00      A    C
ATOM   2781  O   TRP A 188       7.526  21.372 -15.163  1.00  0.00      A    O
ATOM   2782  N   GLY A 189       6.279  23.260 -15.145  1.00  0.00      A    N
ATOM   2783  HN  GLY A 189       5.434  23.695 -14.843  1.00  0.00      A    H
ATOM   2784  CA  GLY A 189       7.114  24.104 -15.920  1.00  0.00      A    C
ATOM   2785  HA1 GLY A 189       6.898  25.160 -15.843  1.00  0.00      A    H
ATOM   2786  HA2 GLY A 189       8.125  24.007 -15.553  1.00  0.00      A    H
ATOM   2787  C   GLY A 189       6.996  23.777 -17.447  1.00  0.00      A    C
ATOM   2788  O   GLY A 189       6.053  23.181 -17.974  1.00  0.00      A    O
ATOM   2789  N   ASN A 190       8.024  24.237 -18.170  1.00  0.00      A    N
ATOM   2790  HN  ASN A 190       8.746  24.729 -17.690  1.00  0.00      A    H
ATOM   2791  CA  ASN A 190       8.115  23.956 -19.571  1.00  0.00      A    C
ATOM   2792  HA  ASN A 190       7.096  23.885 -19.922  1.00  0.00      A    H
ATOM   2793  CB  ASN A 190       8.895  25.012 -20.343  1.00  0.00      A    C
ATOM   2794  HB1 ASN A 190       9.918  25.046 -19.909  1.00  0.00      A    H
ATOM   2795  HB2 ASN A 190       8.965  24.804 -21.432  1.00  0.00      A    H
ATOM   2796  CG  ASN A 190       8.255  26.428 -20.142  1.00  0.00      A    C
ATOM   2797  OD1 ASN A 190       8.765  27.147 -19.283  1.00  0.00      A    O
ATOM   2798  ND2 ASN A 190       7.283  26.780 -21.025  1.00  0.00      A    N
ATOM   2799 HD21 ASN A 190       6.918  27.708 -20.947  1.00  0.00      A    H
ATOM   2800 HD22 ASN A 190       6.929  26.116 -21.683  1.00  0.00      A    H
ATOM   2801  C   ASN A 190       8.775  22.566 -19.887  1.00  0.00      A    C
ATOM   2802  O   ASN A 190       9.800  22.497 -20.545  1.00  0.00      A    O
ATOM   2803  N   LYS A 191       8.080  21.499 -19.462  1.00  0.00      A    N
ATOM   2804  HN  LYS A 191       7.139  21.538 -19.135  1.00  0.00      A    H
ATOM   2805  CA  LYS A 191       8.648  20.187 -19.434  1.00  0.00      A    C
ATOM   2806  HA  LYS A 191       7.844  19.642 -18.962  1.00  0.00      A    H
ATOM   2807  CB  LYS A 191       8.792  19.569 -20.856  1.00  0.00      A    C
ATOM   2808  HB1 LYS A 191       9.551  20.108 -21.462  1.00  0.00      A    H
ATOM   2809  HB2 LYS A 191       9.122  18.510 -20.908  1.00  0.00      A    H
ATOM   2810  CG  LYS A 191       7.477  19.522 -21.608  1.00  0.00      A    C
ATOM   2811  HG1 LYS A 191       6.759  18.921 -21.011  1.00  0.00      A    H
ATOM   2812  HG2 LYS A 191       7.132  20.578 -21.576  1.00  0.00      A    H
ATOM   2813  CD  LYS A 191       7.614  18.880 -23.053  1.00  0.00      A    C
ATOM   2814  HD1 LYS A 191       8.226  19.586 -23.654  1.00  0.00      A    H
ATOM   2815  HD2 LYS A 191       8.124  17.894 -23.066  1.00  0.00      A    H
ATOM   2816  CE  LYS A 191       6.278  18.691 -23.758  1.00  0.00      A    C
ATOM   2817  HE1 LYS A 191       5.764  17.748 -23.476  1.00  0.00      A    H
ATOM   2818  HE2 LYS A 191       5.614  19.568 -23.603  1.00  0.00      A    H
ATOM   2819  NZ  LYS A 191       6.368  18.440 -25.189  1.00  0.00      A    N
ATOM   2820  HZ1 LYS A 191       6.591  19.321 -25.695  1.00  0.00      A    H
ATOM   2821  HZ2 LYS A 191       7.171  17.789 -25.309  1.00  0.00      A    H
ATOM   2822  HZ3 LYS A 191       5.556  17.960 -25.625  1.00  0.00      A    H
ATOM   2823  C   LYS A 191       9.802  19.890 -18.356  1.00  0.00      A    C
ATOM   2824  O   LYS A 191      10.732  19.163 -18.609  1.00  0.00      A    O
ATOM   2825  N   GLY A 192       9.644  20.513 -17.148  1.00  0.00      A    N
ATOM   2826  HN  GLY A 192       8.793  21.033 -17.147  1.00  0.00      A    H
ATOM   2827  CA  GLY A 192      10.505  20.548 -16.015  1.00  0.00      A    C
ATOM   2828  HA1 GLY A 192       9.936  20.778 -15.125  1.00  0.00      A    H
ATOM   2829  HA2 GLY A 192      10.971  19.578 -15.930  1.00  0.00      A    H
ATOM   2830  C   GLY A 192      11.674  21.495 -16.008  1.00  0.00      A    C
ATOM   2831  O   GLY A 192      12.772  21.127 -15.578  1.00  0.00      A    O
ATOM   2832  N   TYR A 193      11.439  22.753 -16.505  1.00  0.00      A    N
ATOM   2833  HN  TYR A 193      10.644  23.113 -16.986  1.00  0.00      A    H
ATOM   2834  CA  TYR A 193      12.440  23.820 -16.465  1.00  0.00      A    C
ATOM   2835  HA  TYR A 193      13.168  23.700 -15.677  1.00  0.00      A    H
ATOM   2836  CB  TYR A 193      13.271  23.987 -17.865  1.00  0.00      A    C
ATOM   2837  HB1 TYR A 193      12.554  24.321 -18.646  1.00  0.00      A    H
ATOM   2838  HB2 TYR A 193      14.092  24.707 -17.659  1.00  0.00      A    H
ATOM   2839  CG  TYR A 193      13.942  22.737 -18.340  1.00  0.00      A    C
ATOM   2840  CD1 TYR A 193      13.220  21.732 -18.903  1.00  0.00      A    C
ATOM   2841  HD1 TYR A 193      12.162  21.860 -19.077  1.00  0.00      A    H
ATOM   2842  CE1 TYR A 193      13.897  20.593 -19.408  1.00  0.00      A    C
ATOM   2843  HE1 TYR A 193      13.288  19.742 -19.671  1.00  0.00      A    H
ATOM   2844  CZ  TYR A 193      15.286  20.548 -19.357  1.00  0.00      A    C
ATOM   2845  OH  TYR A 193      15.966  19.358 -19.720  1.00  0.00      A    O
ATOM   2846  HH  TYR A 193      15.320  18.870 -20.236  1.00  0.00      A    H
ATOM   2847  CD2 TYR A 193      15.322  22.860 -18.519  1.00  0.00      A    C
ATOM   2848  HD2 TYR A 193      15.782  23.775 -18.177  1.00  0.00      A    H
ATOM   2849  CE2 TYR A 193      16.023  21.718 -18.999  1.00  0.00      A    C
ATOM   2850  HE2 TYR A 193      17.101  21.757 -19.038  1.00  0.00      A    H
ATOM   2851  C   TYR A 193      11.664  25.092 -16.278  1.00  0.00      A    C
ATOM   2852  O   TYR A 193      10.413  25.233 -16.498  1.00  0.00      A    O
ATOM   2853  N   ILE A 194      12.317  26.056 -15.600  1.00  0.00      A    N
ATOM   2854  HN  ILE A 194      13.294  25.960 -15.427  1.00  0.00      A    H
ATOM   2855  CA  ILE A 194      11.773  27.408 -15.412  1.00  0.00      A    C
ATOM   2856  HA  ILE A 194      10.778  27.386 -15.832  1.00  0.00      A    H
ATOM   2857  CB  ILE A 194      11.607  27.668 -13.895  1.00  0.00      A    C
ATOM   2858  HB  ILE A 194      10.879  26.875 -13.621  1.00  0.00      A    H
ATOM   2859  CG2 ILE A 194      12.954  27.477 -13.224  1.00  0.00      A    C
ATOM   2860 HG21 ILE A 194      12.879  27.514 -12.116  1.00  0.00      A    H
ATOM   2861 HG22 ILE A 194      13.322  26.449 -13.432  1.00  0.00      A    H
ATOM   2862 HG23 ILE A 194      13.680  28.227 -13.604  1.00  0.00      A    H
ATOM   2863  CG1 ILE A 194      11.024  29.037 -13.585  1.00  0.00      A    C
ATOM   2864 HG11 ILE A 194      11.866  29.758 -13.669  1.00  0.00      A    H
ATOM   2865 HG12 ILE A 194      10.212  29.295 -14.297  1.00  0.00      A    H
ATOM   2866  CD  ILE A 194      10.406  29.021 -12.132  1.00  0.00      A    C
ATOM   2867  HD1 ILE A 194      11.220  29.005 -11.375  1.00  0.00      A    H
ATOM   2868  HD2 ILE A 194       9.835  29.974 -12.131  1.00  0.00      A    H
ATOM   2869  HD3 ILE A 194       9.824  28.091 -11.960  1.00  0.00      A    H
ATOM   2870  C   ILE A 194      12.511  28.417 -16.240  1.00  0.00      A    C
ATOM   2871  O   ILE A 194      13.702  28.323 -16.419  1.00  0.00      A    O
ATOM   2872  N   LYS A 195      11.864  29.522 -16.693  1.00  0.00      A    N
ATOM   2873  HN  LYS A 195      10.893  29.578 -16.475  1.00  0.00      A    H
ATOM   2874  CA  LYS A 195      12.411  30.583 -17.555  1.00  0.00      A    C
ATOM   2875  HA  LYS A 195      13.306  30.184 -18.008  1.00  0.00      A    H
ATOM   2876  CB  LYS A 195      11.594  30.903 -18.797  1.00  0.00      A    C
ATOM   2877  HB1 LYS A 195      10.607  31.201 -18.384  1.00  0.00      A    H
ATOM   2878  HB2 LYS A 195      11.947  31.818 -19.320  1.00  0.00      A    H
ATOM   2879  CG  LYS A 195      11.578  29.703 -19.763  1.00  0.00      A    C
ATOM   2880  HG1 LYS A 195      12.522  29.811 -20.337  1.00  0.00      A    H
ATOM   2881  HG2 LYS A 195      11.530  28.781 -19.145  1.00  0.00      A    H
ATOM   2882  CD  LYS A 195      10.387  29.694 -20.673  1.00  0.00      A    C
ATOM   2883  HD1 LYS A 195      10.344  28.734 -21.230  1.00  0.00      A    H
ATOM   2884  HD2 LYS A 195       9.582  29.673 -19.908  1.00  0.00      A    H
ATOM   2885  CE  LYS A 195      10.212  30.851 -21.688  1.00  0.00      A    C
ATOM   2886  HE1 LYS A 195      10.381  31.841 -21.213  1.00  0.00      A    H
ATOM   2887  HE2 LYS A 195      11.032  30.822 -22.436  1.00  0.00      A    H
ATOM   2888  NZ  LYS A 195       8.884  30.809 -22.294  1.00  0.00      A    N
ATOM   2889  HZ1 LYS A 195       8.192  31.026 -21.548  1.00  0.00      A    H
ATOM   2890  HZ2 LYS A 195       8.898  31.535 -23.039  1.00  0.00      A    H
ATOM   2891  HZ3 LYS A 195       8.619  29.867 -22.644  1.00  0.00      A    H
ATOM   2892  C   LYS A 195      12.837  31.785 -16.723  1.00  0.00      A    C
ATOM   2893  O   LYS A 195      12.120  32.763 -16.592  1.00  0.00      A    O
ATOM   2894  N   MET A 196      13.922  31.667 -16.047  1.00  0.00      A    N
ATOM   2895  HN  MET A 196      14.516  30.872 -16.134  1.00  0.00      A    H
ATOM   2896  CA  MET A 196      14.476  32.763 -15.168  1.00  0.00      A    C
ATOM   2897  HA  MET A 196      13.684  33.000 -14.472  1.00  0.00      A    H
ATOM   2898  CB  MET A 196      15.662  32.332 -14.220  1.00  0.00      A    C
ATOM   2899  HB1 MET A 196      16.602  32.254 -14.807  1.00  0.00      A    H
ATOM   2900  HB2 MET A 196      15.956  33.121 -13.495  1.00  0.00      A    H
ATOM   2901  CG  MET A 196      15.416  30.974 -13.523  1.00  0.00      A    C
ATOM   2902  HG1 MET A 196      15.242  30.139 -14.235  1.00  0.00      A    H
ATOM   2903  HG2 MET A 196      16.305  30.685 -12.923  1.00  0.00      A    H
ATOM   2904  SD  MET A 196      13.939  31.017 -12.396  1.00  0.00      A    S
ATOM   2905  CE  MET A 196      14.824  31.813 -11.090  1.00  0.00      A    C
ATOM   2906  HE1 MET A 196      14.248  32.735 -10.861  1.00  0.00      A    H
ATOM   2907  HE2 MET A 196      14.750  31.128 -10.219  1.00  0.00      A    H
ATOM   2908  HE3 MET A 196      15.885  31.960 -11.386  1.00  0.00      A    H
ATOM   2909  C   MET A 196      15.008  34.017 -15.904  1.00  0.00      A    C
ATOM   2910  O   MET A 196      15.949  33.976 -16.675  1.00  0.00      A    O
ATOM   2911  N   GLN A 197      14.307  35.217 -15.671  1.00  0.00      A    N
ATOM   2912  HN  GLN A 197      13.580  35.249 -14.989  1.00  0.00      A    H
ATOM   2913  CA  GLN A 197      14.632  36.490 -16.362  1.00  0.00      A    C
ATOM   2914  HA  GLN A 197      14.581  36.208 -17.403  1.00  0.00      A    H
ATOM   2915  CB  GLN A 197      13.560  37.601 -16.129  1.00  0.00      A    C
ATOM   2916  HB1 GLN A 197      12.551  37.183 -16.331  1.00  0.00      A    H
ATOM   2917  HB2 GLN A 197      13.577  37.835 -15.043  1.00  0.00      A    H
ATOM   2918  CG  GLN A 197      13.842  38.919 -16.933  1.00  0.00      A    C
ATOM   2919  HG1 GLN A 197      14.688  39.559 -16.602  1.00  0.00      A    H
ATOM   2920  HG2 GLN A 197      13.987  38.743 -18.021  1.00  0.00      A    H
ATOM   2921  CD  GLN A 197      12.666  39.952 -16.843  1.00  0.00      A    C
ATOM   2922  OE1 GLN A 197      11.468  39.615 -16.746  1.00  0.00      A    O
ATOM   2923  NE2 GLN A 197      13.078  41.211 -16.861  1.00  0.00      A    N
ATOM   2924 HE21 GLN A 197      12.389  41.934 -16.808  1.00  0.00      A    H
ATOM   2925 HE22 GLN A 197      14.046  41.457 -16.819  1.00  0.00      A    H
ATOM   2926  C   GLN A 197      16.046  36.959 -16.120  1.00  0.00      A    C
ATOM   2927  O   GLN A 197      16.611  36.910 -15.035  1.00  0.00      A    O
ATOM   2928  N   ARG A 198      16.705  37.508 -17.193  1.00  0.00      A    N
ATOM   2929  HN  ARG A 198      16.304  37.410 -18.101  1.00  0.00      A    H
ATOM   2930  CA  ARG A 198      18.067  37.933 -17.213  1.00  0.00      A    C
ATOM   2931  HA  ARG A 198      18.611  37.298 -16.529  1.00  0.00      A    H
ATOM   2932  CB  ARG A 198      18.788  37.608 -18.495  1.00  0.00      A    C
ATOM   2933  HB1 ARG A 198      18.072  37.711 -19.339  1.00  0.00      A    H
ATOM   2934  HB2 ARG A 198      19.560  38.346 -18.802  1.00  0.00      A    H
ATOM   2935  CG  ARG A 198      19.301  36.152 -18.461  1.00  0.00      A    C
ATOM   2936  HG1 ARG A 198      20.011  36.042 -17.614  1.00  0.00      A    H
ATOM   2937  HG2 ARG A 198      18.521  35.370 -18.343  1.00  0.00      A    H
ATOM   2938  CD  ARG A 198      19.951  35.712 -19.770  1.00  0.00      A    C
ATOM   2939  HD1 ARG A 198      20.419  34.719 -19.600  1.00  0.00      A    H
ATOM   2940  HD2 ARG A 198      19.222  35.778 -20.605  1.00  0.00      A    H
ATOM   2941  NE  ARG A 198      21.016  36.794 -20.001  1.00  0.00      A    N
ATOM   2942  HE  ARG A 198      21.502  37.181 -19.217  1.00  0.00      A    H
ATOM   2943  CZ  ARG A 198      21.589  37.130 -21.122  1.00  0.00      A    C
ATOM   2944  NH1 ARG A 198      21.198  36.560 -22.315  1.00  0.00      A    N
ATOM   2945 HH11 ARG A 198      20.279  36.177 -22.407  1.00  0.00      A    H
ATOM   2946 HH12 ARG A 198      21.491  36.915 -23.203  1.00  0.00      A    H
ATOM   2947  NH2 ARG A 198      22.589  38.017 -21.113  1.00  0.00      A    N
ATOM   2948 HH21 ARG A 198      22.886  38.318 -20.206  1.00  0.00      A    H
ATOM   2949 HH22 ARG A 198      23.140  38.296 -21.900  1.00  0.00      A    H
ATOM   2950  C   ARG A 198      18.289  39.357 -16.787  1.00  0.00      A    C
ATOM   2951  O   ARG A 198      17.766  40.271 -17.413  1.00  0.00      A    O
ATOM   2952  N   ASP A 199      19.279  39.614 -15.811  1.00  0.00      A    N
ATOM   2953  HN  ASP A 199      19.815  38.862 -15.434  1.00  0.00      A    H
ATOM   2954  CA  ASP A 199      19.496  40.873 -15.115  1.00  0.00      A    C
ATOM   2955  HA  ASP A 199      18.609  41.417 -14.826  1.00  0.00      A    H
ATOM   2956  CB  ASP A 199      20.266  40.483 -13.790  1.00  0.00      A    C
ATOM   2957  HB1 ASP A 199      20.903  39.574 -13.833  1.00  0.00      A    H
ATOM   2958  HB2 ASP A 199      20.876  41.351 -13.462  1.00  0.00      A    H
ATOM   2959  CG  ASP A 199      19.304  40.408 -12.645  1.00  0.00      A    C
ATOM   2960  OD1 ASP A 199      18.535  39.357 -12.497  1.00  0.00      A    O
ATOM   2961  OD2 ASP A 199      19.343  41.363 -11.788  1.00  0.00      A    O
ATOM   2962  C   ASP A 199      20.341  41.922 -15.906  1.00  0.00      A    C
ATOM   2963  O   ASP A 199      20.524  41.867 -17.126  1.00  0.00      A    O
ATOM   2964  N   ILE A 200      20.744  42.969 -15.230  1.00  0.00      A    N
ATOM   2965  HN  ILE A 200      20.316  43.037 -14.332  1.00  0.00      A    H
ATOM   2966  CA  ILE A 200      21.773  43.872 -15.723  1.00  0.00      A    C
ATOM   2967  HA  ILE A 200      21.734  44.057 -16.786  1.00  0.00      A    H
ATOM   2968  CB  ILE A 200      21.511  45.243 -15.092  1.00  0.00      A    C
ATOM   2969  HB  ILE A 200      20.403  45.316 -15.073  1.00  0.00      A    H
ATOM   2970  CG2 ILE A 200      21.848  45.263 -13.546  1.00  0.00      A    C
ATOM   2971 HG21 ILE A 200      21.537  44.310 -13.067  1.00  0.00      A    H
ATOM   2972 HG22 ILE A 200      22.955  45.339 -13.507  1.00  0.00      A    H
ATOM   2973 HG23 ILE A 200      21.454  46.147 -13.001  1.00  0.00      A    H
ATOM   2974  CG1 ILE A 200      22.076  46.442 -15.900  1.00  0.00      A    C
ATOM   2975 HG11 ILE A 200      21.826  47.365 -15.334  1.00  0.00      A    H
ATOM   2976 HG12 ILE A 200      23.183  46.355 -15.891  1.00  0.00      A    H
ATOM   2977  CD  ILE A 200      21.495  46.680 -17.223  1.00  0.00      A    C
ATOM   2978  HD1 ILE A 200      20.405  46.895 -17.198  1.00  0.00      A    H
ATOM   2979  HD2 ILE A 200      21.822  47.624 -17.710  1.00  0.00      A    H
ATOM   2980  HD3 ILE A 200      21.718  45.929 -18.011  1.00  0.00      A    H
ATOM   2981  C   ILE A 200      23.163  43.192 -15.457  1.00  0.00      A    C
ATOM   2982  O   ILE A 200      23.267  42.171 -14.767  1.00  0.00      A    O
ATOM   2983  N   ARG A 201      24.255  43.839 -15.957  1.00  0.00      A    N
ATOM   2984  HN  ARG A 201      24.073  44.602 -16.574  1.00  0.00      A    H
ATOM   2985  CA  ARG A 201      25.625  43.303 -15.971  1.00  0.00      A    C
ATOM   2986  HA  ARG A 201      25.582  42.373 -16.518  1.00  0.00      A    H
ATOM   2987  CB  ARG A 201      26.561  44.134 -16.865  1.00  0.00      A    C
ATOM   2988  HB1 ARG A 201      26.043  44.357 -17.822  1.00  0.00      A    H
ATOM   2989  HB2 ARG A 201      26.670  45.178 -16.501  1.00  0.00      A    H
ATOM   2990  CG  ARG A 201      27.961  43.452 -17.069  1.00  0.00      A    C
ATOM   2991  HG1 ARG A 201      28.591  43.721 -16.195  1.00  0.00      A    H
ATOM   2992  HG2 ARG A 201      27.798  42.353 -17.102  1.00  0.00      A    H
ATOM   2993  CD  ARG A 201      28.803  43.864 -18.305  1.00  0.00      A    C
ATOM   2994  HD1 ARG A 201      28.984  44.956 -18.401  1.00  0.00      A    H
ATOM   2995  HD2 ARG A 201      29.783  43.363 -18.150  1.00  0.00      A    H
ATOM   2996  NE  ARG A 201      27.958  43.402 -19.481  1.00  0.00      A    N
ATOM   2997  HE  ARG A 201      27.138  42.844 -19.349  1.00  0.00      A    H
ATOM   2998  CZ  ARG A 201      28.094  43.856 -20.747  1.00  0.00      A    C
ATOM   2999  NH1 ARG A 201      29.027  44.782 -21.060  1.00  0.00      A    N
ATOM   3000 HH11 ARG A 201      29.690  45.090 -20.378  1.00  0.00      A    H
ATOM   3001 HH12 ARG A 201      28.806  45.326 -21.869  1.00  0.00      A    H
ATOM   3002  NH2 ARG A 201      27.242  43.478 -21.674  1.00  0.00      A    N
ATOM   3003 HH21 ARG A 201      26.609  42.767 -21.367  1.00  0.00      A    H
ATOM   3004 HH22 ARG A 201      27.452  43.448 -22.651  1.00  0.00      A    H
ATOM   3005  C   ARG A 201      26.269  42.871 -14.677  1.00  0.00      A    C
ATOM   3006  O   ARG A 201      26.511  41.650 -14.387  1.00  0.00      A    O
ATOM   3007  N   ALA A 202      26.635  43.801 -13.763  1.00  0.00      A    N
ATOM   3008  HN  ALA A 202      26.561  44.771 -13.980  1.00  0.00      A    H
ATOM   3009  CA  ALA A 202      26.827  43.454 -12.371  1.00  0.00      A    C
ATOM   3010  HA  ALA A 202      27.451  42.573 -12.358  1.00  0.00      A    H
ATOM   3011  CB  ALA A 202      27.763  44.479 -11.562  1.00  0.00      A    C
ATOM   3012  HB1 ALA A 202      27.872  44.233 -10.484  1.00  0.00      A    H
ATOM   3013  HB2 ALA A 202      28.762  44.560 -12.040  1.00  0.00      A    H
ATOM   3014  HB3 ALA A 202      27.429  45.536 -11.636  1.00  0.00      A    H
ATOM   3015  C   ALA A 202      25.573  43.156 -11.542  1.00  0.00      A    C
ATOM   3016  O   ALA A 202      24.802  44.113 -11.277  1.00  0.00      A    O
ATOM   3017  N   SER A 203      25.444  41.886 -11.149  1.00  0.00      A    N
ATOM   3018  HN  SER A 203      26.170  41.210 -11.253  1.00  0.00      A    H
ATOM   3019  CA  SER A 203      24.211  41.488 -10.272  1.00  0.00      A    C
ATOM   3020  HA  SER A 203      24.077  42.312  -9.587  1.00  0.00      A    H
ATOM   3021  CB  SER A 203      22.986  41.432 -11.227  1.00  0.00      A    C
ATOM   3022  HB1 SER A 203      22.978  42.400 -11.773  1.00  0.00      A    H
ATOM   3023  HB2 SER A 203      23.192  40.656 -11.995  1.00  0.00      A    H
ATOM   3024  OG  SER A 203      21.725  41.252 -10.546  1.00  0.00      A    O
ATOM   3025  HG1 SER A 203      20.982  41.300 -11.153  1.00  0.00      A    H
ATOM   3026  C   SER A 203      24.365  40.189  -9.521  1.00  0.00      A    C
ATOM   3027  O   SER A 203      25.387  39.473  -9.700  1.00  0.00      A    O
ATOM   3028  N   GLU A 204      23.481  39.871  -8.587  1.00  0.00      A    N
ATOM   3029  HN  GLU A 204      22.801  40.584  -8.439  1.00  0.00      A    H
ATOM   3030  CA  GLU A 204      23.347  38.501  -8.032  1.00  0.00      A    C
ATOM   3031  HA  GLU A 204      24.266  37.952  -7.891  1.00  0.00      A    H
ATOM   3032  CB  GLU A 204      22.674  38.400  -6.638  1.00  0.00      A    C
ATOM   3033  HB1 GLU A 204      21.730  38.972  -6.763  1.00  0.00      A    H
ATOM   3034  HB2 GLU A 204      22.379  37.377  -6.321  1.00  0.00      A    H
ATOM   3035  CG  GLU A 204      23.627  38.973  -5.584  1.00  0.00      A    C
ATOM   3036  HG1 GLU A 204      24.464  38.292  -5.322  1.00  0.00      A    H
ATOM   3037  HG2 GLU A 204      24.126  39.900  -5.939  1.00  0.00      A    H
ATOM   3038  CD  GLU A 204      22.875  39.335  -4.300  1.00  0.00      A    C
ATOM   3039  OE1 GLU A 204      23.120  38.667  -3.233  1.00  0.00      A    O
ATOM   3040  OE2 GLU A 204      21.956  40.225  -4.353  1.00  0.00      A    O
ATOM   3041  C   GLU A 204      22.579  37.524  -8.882  1.00  0.00      A    C
ATOM   3042  O   GLU A 204      22.553  36.340  -8.731  1.00  0.00      A    O
ATOM   3043  N   GLY A 205      21.794  38.067  -9.849  1.00  0.00      A    N
ATOM   3044  HN  GLY A 205      21.744  39.061  -9.782  1.00  0.00      A    H
ATOM   3045  CA  GLY A 205      20.856  37.255 -10.713  1.00  0.00      A    C
ATOM   3046  HA1 GLY A 205      20.681  37.780 -11.640  1.00  0.00      A    H
ATOM   3047  HA2 GLY A 205      21.284  36.296 -10.966  1.00  0.00      A    H
ATOM   3048  C   GLY A 205      19.565  36.947 -10.040  1.00  0.00      A    C
ATOM   3049  O   GLY A 205      19.451  37.020  -8.785  1.00  0.00      A    O
ATOM   3050  N   LEU A 206      18.502  36.604 -10.836  1.00  0.00      A    N
ATOM   3051  HN  LEU A 206      18.628  36.676 -11.822  1.00  0.00      A    H
ATOM   3052  CA  LEU A 206      17.189  36.223 -10.342  1.00  0.00      A    C
ATOM   3053  HA  LEU A 206      16.867  37.011  -9.678  1.00  0.00      A    H
ATOM   3054  CB  LEU A 206      16.215  36.143 -11.500  1.00  0.00      A    C
ATOM   3055  HB1 LEU A 206      16.253  37.013 -12.190  1.00  0.00      A    H
ATOM   3056  HB2 LEU A 206      16.560  35.299 -12.135  1.00  0.00      A    H
ATOM   3057  CG  LEU A 206      14.767  35.864 -11.121  1.00  0.00      A    C
ATOM   3058  HG  LEU A 206      14.675  34.881 -10.612  1.00  0.00      A    H
ATOM   3059  CD1 LEU A 206      14.261  36.889 -10.191  1.00  0.00      A    C
ATOM   3060 HD11 LEU A 206      14.301  37.922 -10.598  1.00  0.00      A    H
ATOM   3061 HD12 LEU A 206      13.214  36.760  -9.842  1.00  0.00      A    H
ATOM   3062 HD13 LEU A 206      14.707  36.748  -9.184  1.00  0.00      A    H
ATOM   3063  CD2 LEU A 206      13.957  35.656 -12.447  1.00  0.00      A    C
ATOM   3064 HD21 LEU A 206      12.884  35.939 -12.393  1.00  0.00      A    H
ATOM   3065 HD22 LEU A 206      14.482  36.251 -13.224  1.00  0.00      A    H
ATOM   3066 HD23 LEU A 206      14.102  34.608 -12.788  1.00  0.00      A    H
ATOM   3067  C   LEU A 206      17.244  34.909  -9.557  1.00  0.00      A    C
ATOM   3068  O   LEU A 206      17.496  33.852 -10.007  1.00  0.00      A    O
ATOM   3069  N   CYS A 207      17.073  35.050  -8.230  1.00  0.00      A    N
ATOM   3070  HN  CYS A 207      17.184  35.984  -7.900  1.00  0.00      A    H
ATOM   3071  CA  CYS A 207      16.849  33.962  -7.305  1.00  0.00      A    C
ATOM   3072  HA  CYS A 207      16.732  34.454  -6.351  1.00  0.00      A    H
ATOM   3073  CB  CYS A 207      15.776  32.927  -7.733  1.00  0.00      A    C
ATOM   3074  HB1 CYS A 207      16.041  32.386  -8.666  1.00  0.00      A    H
ATOM   3075  HB2 CYS A 207      15.684  32.162  -6.932  1.00  0.00      A    H
ATOM   3076  SG  CYS A 207      14.157  33.710  -8.124  1.00  0.00      A    S
ATOM   3077  C   CYS A 207      18.086  33.067  -7.029  1.00  0.00      A    C
ATOM   3078  O   CYS A 207      18.008  32.243  -6.124  1.00  0.00      A    O
ATOM   3079  N   GLY A 208      19.214  33.125  -7.766  1.00  0.00      A    N
ATOM   3080  HN  GLY A 208      19.254  33.578  -8.653  1.00  0.00      A    H
ATOM   3081  CA  GLY A 208      20.431  32.480  -7.283  1.00  0.00      A    C
ATOM   3082  HA1 GLY A 208      20.906  33.070  -6.513  1.00  0.00      A    H
ATOM   3083  HA2 GLY A 208      20.166  31.505  -6.901  1.00  0.00      A    H
ATOM   3084  C   GLY A 208      21.563  32.210  -8.273  1.00  0.00      A    C
ATOM   3085  O   GLY A 208      22.687  31.863  -7.913  1.00  0.00      A    O
ATOM   3086  N   ILE A 209      21.285  32.499  -9.563  1.00  0.00      A    N
ATOM   3087  HN  ILE A 209      20.375  32.802  -9.838  1.00  0.00      A    H
ATOM   3088  CA  ILE A 209      22.164  32.268 -10.719  1.00  0.00      A    C
ATOM   3089  HA  ILE A 209      22.263  31.193 -10.676  1.00  0.00      A    H
ATOM   3090  CB  ILE A 209      21.450  32.556 -11.970  1.00  0.00      A    C
ATOM   3091  HB  ILE A 209      20.827  33.443 -11.727  1.00  0.00      A    H
ATOM   3092  CG2 ILE A 209      22.327  32.755 -13.223  1.00  0.00      A    C
ATOM   3093 HG21 ILE A 209      23.032  31.896 -13.218  1.00  0.00      A    H
ATOM   3094 HG22 ILE A 209      21.715  32.972 -14.125  1.00  0.00      A    H
ATOM   3095 HG23 ILE A 209      22.853  33.704 -12.986  1.00  0.00      A    H
ATOM   3096  CG1 ILE A 209      20.367  31.424 -12.090  1.00  0.00      A    C
ATOM   3097 HG11 ILE A 209      20.933  30.468 -12.122  1.00  0.00      A    H
ATOM   3098 HG12 ILE A 209      19.708  31.400 -11.196  1.00  0.00      A    H
ATOM   3099  CD  ILE A 209      19.292  31.613 -13.215  1.00  0.00      A    C
ATOM   3100  HD1 ILE A 209      19.720  31.267 -14.180  1.00  0.00      A    H
ATOM   3101  HD2 ILE A 209      18.434  30.974 -12.915  1.00  0.00      A    H
ATOM   3102  HD3 ILE A 209      19.006  32.687 -13.224  1.00  0.00      A    H
ATOM   3103  C   ILE A 209      23.571  32.910 -10.667  1.00  0.00      A    C
ATOM   3104  O   ILE A 209      24.547  32.137 -10.708  1.00  0.00      A    O
ATOM   3105  N   ALA A 210      23.780  34.200 -10.500  1.00  0.00      A    N
ATOM   3106  HN  ALA A 210      23.034  34.840 -10.334  1.00  0.00      A    H
ATOM   3107  CA  ALA A 210      25.117  34.770 -10.597  1.00  0.00      A    C
ATOM   3108  HA  ALA A 210      25.792  34.150 -11.169  1.00  0.00      A    H
ATOM   3109  CB  ALA A 210      25.079  36.163 -11.320  1.00  0.00      A    C
ATOM   3110  HB1 ALA A 210      26.097  36.606 -11.346  1.00  0.00      A    H
ATOM   3111  HB2 ALA A 210      24.709  36.083 -12.365  1.00  0.00      A    H
ATOM   3112  HB3 ALA A 210      24.461  36.913 -10.781  1.00  0.00      A    H
ATOM   3113  C   ALA A 210      25.835  34.835  -9.237  1.00  0.00      A    C
ATOM   3114  O   ALA A 210      26.903  35.507  -9.145  1.00  0.00      A    O
ATOM   3115  N   MET A 211      25.275  34.187  -8.231  1.00  0.00      A    N
ATOM   3116  HN  MET A 211      24.462  33.631  -8.386  1.00  0.00      A    H
ATOM   3117  CA  MET A 211      25.915  33.941  -6.889  1.00  0.00      A    C
ATOM   3118  HA  MET A 211      26.252  34.924  -6.595  1.00  0.00      A    H
ATOM   3119  CB  MET A 211      24.892  33.471  -5.852  1.00  0.00      A    C
ATOM   3120  HB1 MET A 211      24.427  32.462  -5.867  1.00  0.00      A    H
ATOM   3121  HB2 MET A 211      25.314  33.552  -4.827  1.00  0.00      A    H
ATOM   3122  CG  MET A 211      23.572  34.358  -5.754  1.00  0.00      A    C
ATOM   3123  HG1 MET A 211      24.030  35.366  -5.669  1.00  0.00      A    H
ATOM   3124  HG2 MET A 211      23.016  34.362  -6.716  1.00  0.00      A    H
ATOM   3125  SD  MET A 211      22.513  33.954  -4.340  1.00  0.00      A    S
ATOM   3126  CE  MET A 211      21.048  34.925  -4.673  1.00  0.00      A    C
ATOM   3127  HE1 MET A 211      20.133  34.391  -4.339  1.00  0.00      A    H
ATOM   3128  HE2 MET A 211      21.034  35.931  -4.202  1.00  0.00      A    H
ATOM   3129  HE3 MET A 211      20.904  35.063  -5.766  1.00  0.00      A    H
ATOM   3130  C   MET A 211      27.138  33.092  -6.848  1.00  0.00      A    C
ATOM   3131  O   MET A 211      28.221  33.525  -7.265  1.00  0.00      A    O
ATOM   3132  N   ASP A 212      27.082  31.716  -6.477  1.00  0.00      A    N
ATOM   3133  HN  ASP A 212      26.195  31.273  -6.367  1.00  0.00      A    H
ATOM   3134  CA  ASP A 212      28.211  30.825  -6.632  1.00  0.00      A    C
ATOM   3135  HA  ASP A 212      29.019  31.363  -7.105  1.00  0.00      A    H
ATOM   3136  CB  ASP A 212      28.537  30.267  -5.271  1.00  0.00      A    C
ATOM   3137  HB1 ASP A 212      27.630  29.865  -4.770  1.00  0.00      A    H
ATOM   3138  HB2 ASP A 212      29.279  29.466  -5.475  1.00  0.00      A    H
ATOM   3139  CG  ASP A 212      29.056  31.333  -4.311  1.00  0.00      A    C
ATOM   3140  OD1 ASP A 212      28.456  31.453  -3.202  1.00  0.00      A    O
ATOM   3141  OD2 ASP A 212      30.028  32.070  -4.670  1.00  0.00      A    O
ATOM   3142  C   ASP A 212      27.990  29.636  -7.569  1.00  0.00      A    C
ATOM   3143  O   ASP A 212      27.878  28.536  -7.055  1.00  0.00      A    O
ATOM   3144  N   PRO A 213      27.934  29.794  -8.875  1.00  0.00      A    N
ATOM   3145  CD  PRO A 213      27.706  31.081  -9.569  1.00  0.00      A    C
ATOM   3146  HD1 PRO A 213      28.477  31.793  -9.206  1.00  0.00      A    H
ATOM   3147  HD2 PRO A 213      26.724  31.518  -9.288  1.00  0.00      A    H
ATOM   3148  CA  PRO A 213      27.859  28.648  -9.790  1.00  0.00      A    C
ATOM   3149  HA  PRO A 213      27.189  27.917  -9.364  1.00  0.00      A    H
ATOM   3150  CB  PRO A 213      27.304  29.241 -11.090  1.00  0.00      A    C
ATOM   3151  HB1 PRO A 213      27.712  28.736 -11.991  1.00  0.00      A    H
ATOM   3152  HB2 PRO A 213      26.204  29.093 -11.129  1.00  0.00      A    H
ATOM   3153  CG  PRO A 213      27.767  30.730 -11.056  1.00  0.00      A    C
ATOM   3154  HG1 PRO A 213      28.866  30.740 -11.219  1.00  0.00      A    H
ATOM   3155  HG2 PRO A 213      27.189  31.334 -11.788  1.00  0.00      A    H
ATOM   3156  C   PRO A 213      29.249  27.969  -9.992  1.00  0.00      A    C
ATOM   3157  O   PRO A 213      30.300  28.564  -9.641  1.00  0.00      A    O
ATOM   3158  N   SER A 214      29.335  26.858 -10.701  1.00  0.00      A    N
ATOM   3159  HN  SER A 214      28.525  26.387 -11.041  1.00  0.00      A    H
ATOM   3160  CA  SER A 214      30.601  26.067 -10.898  1.00  0.00      A    C
ATOM   3161  HA  SER A 214      31.298  26.811 -11.255  1.00  0.00      A    H
ATOM   3162  CB  SER A 214      31.258  25.325  -9.703  1.00  0.00      A    C
ATOM   3163  HB1 SER A 214      32.166  24.704  -9.862  1.00  0.00      A    H
ATOM   3164  HB2 SER A 214      31.536  26.151  -9.013  1.00  0.00      A    H
ATOM   3165  OG  SER A 214      30.304  24.444  -9.064  1.00  0.00      A    O
ATOM   3166  HG1 SER A 214      30.811  23.943  -8.421  1.00  0.00      A    H
ATOM   3167  C   SER A 214      30.431  24.959 -11.949  1.00  0.00      A    C
ATOM   3168  O   SER A 214      29.291  24.592 -12.194  1.00  0.00      A    O
ATOM   3169  N   TYR A 215      31.507  24.412 -12.611  1.00  0.00      A    N
ATOM   3170  HN  TYR A 215      32.462  24.675 -12.495  1.00  0.00      A    H
ATOM   3171  CA  TYR A 215      31.234  23.214 -13.450  1.00  0.00      A    C
ATOM   3172  HA  TYR A 215      30.460  22.612 -12.996  1.00  0.00      A    H
ATOM   3173  CB  TYR A 215      30.661  23.563 -14.876  1.00  0.00      A    C
ATOM   3174  HB1 TYR A 215      30.626  22.693 -15.566  1.00  0.00      A    H
ATOM   3175  HB2 TYR A 215      29.619  23.945 -14.817  1.00  0.00      A    H
ATOM   3176  CG  TYR A 215      31.467  24.638 -15.626  1.00  0.00      A    C
ATOM   3177  CD1 TYR A 215      32.640  24.290 -16.420  1.00  0.00      A    C
ATOM   3178  HD1 TYR A 215      32.929  23.253 -16.501  1.00  0.00      A    H
ATOM   3179  CE1 TYR A 215      33.346  25.254 -17.182  1.00  0.00      A    C
ATOM   3180  HE1 TYR A 215      34.202  25.012 -17.795  1.00  0.00      A    H
ATOM   3181  CZ  TYR A 215      33.111  26.610 -16.932  1.00  0.00      A    C
ATOM   3182  OH  TYR A 215      34.039  27.525 -17.434  1.00  0.00      A    O
ATOM   3183  HH  TYR A 215      33.907  28.387 -17.033  1.00  0.00      A    H
ATOM   3184  CD2 TYR A 215      31.298  26.001 -15.398  1.00  0.00      A    C
ATOM   3185  HD2 TYR A 215      30.681  26.299 -14.563  1.00  0.00      A    H
ATOM   3186  CE2 TYR A 215      32.120  26.977 -16.008  1.00  0.00      A    C
ATOM   3187  HE2 TYR A 215      31.988  28.020 -15.761  1.00  0.00      A    H
ATOM   3188  C   TYR A 215      32.460  22.371 -13.618  1.00  0.00      A    C
ATOM   3189  O   TYR A 215      33.519  22.952 -13.838  1.00  0.00      A    O
ATOM   3190  N   PRO A 216      32.465  20.993 -13.545  1.00  0.00      A    N
ATOM   3191  CD  PRO A 216      31.218  20.241 -13.338  1.00  0.00      A    C
ATOM   3192  HD1 PRO A 216      30.380  20.625 -13.958  1.00  0.00      A    H
ATOM   3193  HD2 PRO A 216      30.950  20.331 -12.263  1.00  0.00      A    H
ATOM   3194  CA  PRO A 216      33.618  20.107 -13.897  1.00  0.00      A    C
ATOM   3195  HA  PRO A 216      34.477  20.662 -13.548  1.00  0.00      A    H
ATOM   3196  CB  PRO A 216      33.180  18.747 -13.299  1.00  0.00      A    C
ATOM   3197  HB1 PRO A 216      33.773  18.014 -13.886  1.00  0.00      A    H
ATOM   3198  HB2 PRO A 216      33.460  18.782 -12.224  1.00  0.00      A    H
ATOM   3199  CG  PRO A 216      31.677  18.788 -13.551  1.00  0.00      A    C
ATOM   3200  HG1 PRO A 216      31.384  18.415 -14.556  1.00  0.00      A    H
ATOM   3201  HG2 PRO A 216      31.225  18.100 -12.804  1.00  0.00      A    H
ATOM   3202  C   PRO A 216      33.755  19.997 -15.401  1.00  0.00      A    C
ATOM   3203  O   PRO A 216      32.910  20.381 -16.244  1.00  0.00      A    O
ATOM   3204  N   ILE A 217      34.815  19.290 -15.849  1.00  0.00      A    N
ATOM   3205  HN  ILE A 217      35.511  18.997 -15.198  1.00  0.00      A    H
ATOM   3206  CA  ILE A 217      35.148  19.088 -17.248  1.00  0.00      A    C
ATOM   3207  HA  ILE A 217      34.459  19.659 -17.853  1.00  0.00      A    H
ATOM   3208  CB  ILE A 217      36.546  19.631 -17.660  1.00  0.00      A    C
ATOM   3209  HB  ILE A 217      37.356  19.038 -17.184  1.00  0.00      A    H
ATOM   3210  CG2 ILE A 217      36.755  19.453 -19.184  1.00  0.00      A    C
ATOM   3211 HG21 ILE A 217      35.970  20.046 -19.702  1.00  0.00      A    H
ATOM   3212 HG22 ILE A 217      37.712  19.898 -19.532  1.00  0.00      A    H
ATOM   3213 HG23 ILE A 217      36.746  18.371 -19.435  1.00  0.00      A    H
ATOM   3214  CG1 ILE A 217      36.701  21.155 -17.303  1.00  0.00      A    C
ATOM   3215 HG11 ILE A 217      36.570  21.368 -16.220  1.00  0.00      A    H
ATOM   3216 HG12 ILE A 217      37.693  21.520 -17.646  1.00  0.00      A    H
ATOM   3217  CD  ILE A 217      35.751  22.153 -17.930  1.00  0.00      A    C
ATOM   3218  HD1 ILE A 217      35.803  23.236 -17.690  1.00  0.00      A    H
ATOM   3219  HD2 ILE A 217      35.760  22.003 -19.031  1.00  0.00      A    H
ATOM   3220  HD3 ILE A 217      34.725  21.912 -17.580  1.00  0.00      A    H
ATOM   3221  C   ILE A 217      34.882  17.572 -17.610  1.00  0.00      A    C
ATOM   3222  O   ILE A 217      35.137  16.669 -16.830  1.00  0.00      A    O
ATOM   3223  N   ALA A 218      34.282  17.383 -18.791  1.00  0.00      A    N
ATOM   3224  HN  ALA A 218      33.816  18.095 -19.310  1.00  0.00      A    H
ATOM   3225  CA  ALA A 218      33.932  16.082 -19.268  1.00  0.00      A    C
ATOM   3226  HA  ALA A 218      33.597  15.517 -18.411  1.00  0.00      A    H
ATOM   3227  CB  ALA A 218      32.876  16.160 -20.370  1.00  0.00      A    C
ATOM   3228  HB1 ALA A 218      32.187  15.290 -20.327  1.00  0.00      A    H
ATOM   3229  HB2 ALA A 218      32.171  16.982 -20.118  1.00  0.00      A    H
ATOM   3230  HB3 ALA A 218      33.145  16.348 -21.431  1.00  0.00      A    H
ATOM   3231  C   ALA A 218      35.086  15.296 -19.826  1.00  0.00      A    C
ATOM   3232  OT1 ALA A 218      35.946  15.829 -20.539  1.00  0.00      A    O
ATOM   3233  OT2 ALA A 218      35.088  14.032 -19.592  1.00  0.00      A    O
END
