# Supplementary material for: Sequence comparison, molecular modeling, and network analysis predict structural diversity in cysteine proteases from the Cape sundew, Drosera capensis
Source: Comput Struct Biotechnol J. 2016 Jun 14;14:271–82. doi: 10.1016/j.csbj.2016.05.003 (PMC4949590; doi:10.1016/j.csbj.2016.05.003)
Supplement: Supplementary file 4 [file mmc4.zip › Rosetta_mature/DCAP_3968_mature_m1.pdb]

CRYST1   68.493   79.797   68.887  90.00  90.00  90.00 P 1           1
ATOM      1  N   ASP A   1     -38.265  43.351  11.690  1.00  0.00      A    N
ATOM      2  HT1 ASP A   1     -38.961  42.800  12.232  1.00  0.00      A    H
ATOM      3  HT2 ASP A   1     -38.774  43.980  11.037  1.00  0.00      A    H
ATOM      4  HT3 ASP A   1     -37.749  44.001  12.317  1.00  0.00      A    H
ATOM      5  CA  ASP A   1     -37.398  42.486  10.905  1.00  0.00      A    C
ATOM      6  HA  ASP A   1     -36.792  41.842  11.525  1.00  0.00      A    H
ATOM      7  CB  ASP A   1     -38.345  41.603   9.943  1.00  0.00      A    C
ATOM      8  HB1 ASP A   1     -38.787  42.208   9.122  1.00  0.00      A    H
ATOM      9  HB2 ASP A   1     -37.699  40.900   9.375  1.00  0.00      A    H
ATOM     10  CG  ASP A   1     -39.413  40.805  10.598  1.00  0.00      A    C
ATOM     11  OD1 ASP A   1     -39.887  39.772  10.021  1.00  0.00      A    O
ATOM     12  OD2 ASP A   1     -39.587  40.944  11.802  1.00  0.00      A    O
ATOM     13  C   ASP A   1     -36.399  43.211   9.966  1.00  0.00      A    C
ATOM     14  O   ASP A   1     -36.837  43.912   9.078  1.00  0.00      A    O
ATOM     15  N   GLU A   2     -35.083  43.015  10.281  1.00  0.00      A    N
ATOM     16  HN  GLU A   2     -34.828  42.489  11.088  1.00  0.00      A    H
ATOM     17  CA  GLU A   2     -33.984  43.647   9.528  1.00  0.00      A    C
ATOM     18  HA  GLU A   2     -34.132  44.614   9.072  1.00  0.00      A    H
ATOM     19  CB  GLU A   2     -32.790  43.740  10.479  1.00  0.00      A    C
ATOM     20  HB1 GLU A   2     -32.700  42.745  10.966  1.00  0.00      A    H
ATOM     21  HB2 GLU A   2     -31.804  43.872   9.986  1.00  0.00      A    H
ATOM     22  CG  GLU A   2     -32.956  44.905  11.487  1.00  0.00      A    C
ATOM     23  HG1 GLU A   2     -33.325  45.832  10.999  1.00  0.00      A    H
ATOM     24  HG2 GLU A   2     -33.871  44.849  12.115  1.00  0.00      A    H
ATOM     25  CD  GLU A   2     -31.812  45.185  12.427  1.00  0.00      A    C
ATOM     26  OE1 GLU A   2     -32.194  45.607  13.554  1.00  0.00      A    O
ATOM     27  OE2 GLU A   2     -30.594  45.162  12.050  1.00  0.00      A    O
ATOM     28  C   GLU A   2     -33.666  42.758   8.314  1.00  0.00      A    C
ATOM     29  O   GLU A   2     -33.601  41.527   8.404  1.00  0.00      A    O
ATOM     30  N   LEU A   3     -33.517  43.333   7.160  1.00  0.00      A    N
ATOM     31  HN  LEU A   3     -33.600  44.321   7.063  1.00  0.00      A    H
ATOM     32  CA  LEU A   3     -32.840  42.650   6.052  1.00  0.00      A    C
ATOM     33  HA  LEU A   3     -33.145  41.615   6.002  1.00  0.00      A    H
ATOM     34  CB  LEU A   3     -33.033  43.465   4.824  1.00  0.00      A    C
ATOM     35  HB1 LEU A   3     -32.516  44.444   4.911  1.00  0.00      A    H
ATOM     36  HB2 LEU A   3     -32.675  42.937   3.915  1.00  0.00      A    H
ATOM     37  CG  LEU A   3     -34.535  43.775   4.416  1.00  0.00      A    C
ATOM     38  HG  LEU A   3     -34.978  44.154   5.362  1.00  0.00      A    H
ATOM     39  CD1 LEU A   3     -34.733  44.830   3.356  1.00  0.00      A    C
ATOM     40 HD11 LEU A   3     -34.152  45.749   3.584  1.00  0.00      A    H
ATOM     41 HD12 LEU A   3     -34.500  44.311   2.402  1.00  0.00      A    H
ATOM     42 HD13 LEU A   3     -35.826  45.027   3.313  1.00  0.00      A    H
ATOM     43  CD2 LEU A   3     -35.398  42.469   4.107  1.00  0.00      A    C
ATOM     44 HD21 LEU A   3     -35.253  41.722   4.916  1.00  0.00      A    H
ATOM     45 HD22 LEU A   3     -36.457  42.686   3.850  1.00  0.00      A    H
ATOM     46 HD23 LEU A   3     -34.796  42.044   3.275  1.00  0.00      A    H
ATOM     47  C   LEU A   3     -31.313  42.555   6.252  1.00  0.00      A    C
ATOM     48  O   LEU A   3     -30.739  43.518   6.705  1.00  0.00      A    O
ATOM     49  N   PRO A   4     -30.633  41.490   5.934  1.00  0.00      A    N
ATOM     50  CD  PRO A   4     -31.196  40.403   5.120  1.00  0.00      A    C
ATOM     51  HD1 PRO A   4     -31.636  40.725   4.152  1.00  0.00      A    H
ATOM     52  HD2 PRO A   4     -31.947  39.821   5.696  1.00  0.00      A    H
ATOM     53  CA  PRO A   4     -29.302  41.238   6.428  1.00  0.00      A    C
ATOM     54  HA  PRO A   4     -29.217  41.537   7.463  1.00  0.00      A    H
ATOM     55  CB  PRO A   4     -29.090  39.736   6.114  1.00  0.00      A    C
ATOM     56  HB1 PRO A   4     -28.079  39.307   5.943  1.00  0.00      A    H
ATOM     57  HB2 PRO A   4     -29.603  39.177   6.926  1.00  0.00      A    H
ATOM     58  CG  PRO A   4     -30.029  39.472   4.892  1.00  0.00      A    C
ATOM     59  HG1 PRO A   4     -29.478  39.836   3.999  1.00  0.00      A    H
ATOM     60  HG2 PRO A   4     -30.436  38.453   4.718  1.00  0.00      A    H
ATOM     61  C   PRO A   4     -28.301  41.989   5.582  1.00  0.00      A    C
ATOM     62  O   PRO A   4     -28.720  42.583   4.578  1.00  0.00      A    O
ATOM     63  N   LEU A   5     -27.010  41.901   5.897  1.00  0.00      A    N
ATOM     64  HN  LEU A   5     -26.819  41.437   6.758  1.00  0.00      A    H
ATOM     65  CA  LEU A   5     -26.010  42.346   5.028  1.00  0.00      A    C
ATOM     66  HA  LEU A   5     -26.444  43.139   4.436  1.00  0.00      A    H
ATOM     67  CB  LEU A   5     -24.844  43.000   5.844  1.00  0.00      A    C
ATOM     68  HB1 LEU A   5     -24.156  42.293   6.354  1.00  0.00      A    H
ATOM     69  HB2 LEU A   5     -24.312  43.481   4.996  1.00  0.00      A    H
ATOM     70  CG  LEU A   5     -25.290  44.116   6.801  1.00  0.00      A    C
ATOM     71  HG  LEU A   5     -25.933  43.757   7.633  1.00  0.00      A    H
ATOM     72  CD1 LEU A   5     -24.099  44.604   7.553  1.00  0.00      A    C
ATOM     73 HD11 LEU A   5     -23.591  43.750   8.050  1.00  0.00      A    H
ATOM     74 HD12 LEU A   5     -23.304  44.911   6.840  1.00  0.00      A    H
ATOM     75 HD13 LEU A   5     -24.411  45.441   8.215  1.00  0.00      A    H
ATOM     76  CD2 LEU A   5     -26.021  45.218   6.131  1.00  0.00      A    C
ATOM     77 HD21 LEU A   5     -26.906  44.794   5.609  1.00  0.00      A    H
ATOM     78 HD22 LEU A   5     -26.184  46.037   6.863  1.00  0.00      A    H
ATOM     79 HD23 LEU A   5     -25.388  45.617   5.309  1.00  0.00      A    H
ATOM     80  C   LEU A   5     -25.553  41.210   4.133  1.00  0.00      A    C
ATOM     81  O   LEU A   5     -26.077  40.104   4.037  1.00  0.00      A    O
ATOM     82  N   SER A   6     -24.435  41.359   3.418  1.00  0.00      A    N
ATOM     83  HN  SER A   6     -23.943  42.226   3.432  1.00  0.00      A    H
ATOM     84  CA  SER A   6     -23.799  40.337   2.531  1.00  0.00      A    C
ATOM     85  HA  SER A   6     -24.541  39.758   2.002  1.00  0.00      A    H
ATOM     86  CB  SER A   6     -22.728  41.013   1.514  1.00  0.00      A    C
ATOM     87  HB1 SER A   6     -22.003  41.480   2.215  1.00  0.00      A    H
ATOM     88  HB2 SER A   6     -22.314  40.178   0.909  1.00  0.00      A    H
ATOM     89  OG  SER A   6     -23.193  42.077   0.654  1.00  0.00      A    O
ATOM     90  HG1 SER A   6     -22.408  42.365   0.182  1.00  0.00      A    H
ATOM     91  C   SER A   6     -22.884  39.413   3.309  1.00  0.00      A    C
ATOM     92  O   SER A   6     -21.753  39.278   3.041  1.00  0.00      A    O
ATOM     93  N   VAL A   7     -23.483  38.800   4.357  1.00  0.00      A    N
ATOM     94  HN  VAL A   7     -24.464  38.829   4.530  1.00  0.00      A    H
ATOM     95  CA  VAL A   7     -22.799  37.983   5.348  1.00  0.00      A    C
ATOM     96  HA  VAL A   7     -21.765  38.292   5.384  1.00  0.00      A    H
ATOM     97  CB  VAL A   7     -23.389  38.260   6.685  1.00  0.00      A    C
ATOM     98  HB  VAL A   7     -23.079  37.534   7.466  1.00  0.00      A    H
ATOM     99  CG1 VAL A   7     -22.952  39.721   7.121  1.00  0.00      A    C
ATOM    100 HG11 VAL A   7     -23.334  40.082   8.100  1.00  0.00      A    H
ATOM    101 HG12 VAL A   7     -21.850  39.812   7.231  1.00  0.00      A    H
ATOM    102 HG13 VAL A   7     -23.279  40.465   6.363  1.00  0.00      A    H
ATOM    103  CG2 VAL A   7     -24.950  38.215   6.677  1.00  0.00      A    C
ATOM    104 HG21 VAL A   7     -25.360  38.035   7.694  1.00  0.00      A    H
ATOM    105 HG22 VAL A   7     -25.406  39.199   6.434  1.00  0.00      A    H
ATOM    106 HG23 VAL A   7     -25.334  37.361   6.080  1.00  0.00      A    H
ATOM    107  C   VAL A   7     -22.857  36.459   5.079  1.00  0.00      A    C
ATOM    108  O   VAL A   7     -23.725  35.940   4.407  1.00  0.00      A    O
ATOM    109  N   ASN A   8     -21.888  35.668   5.610  1.00  0.00      A    N
ATOM    110  HN  ASN A   8     -21.097  36.085   6.051  1.00  0.00      A    H
ATOM    111  CA  ASN A   8     -21.765  34.205   5.453  1.00  0.00      A    C
ATOM    112  HA  ASN A   8     -22.757  33.889   5.165  1.00  0.00      A    H
ATOM    113  CB  ASN A   8     -20.686  33.935   4.376  1.00  0.00      A    C
ATOM    114  HB1 ASN A   8     -21.137  34.387   3.466  1.00  0.00      A    H
ATOM    115  HB2 ASN A   8     -19.796  34.510   4.712  1.00  0.00      A    H
ATOM    116  CG  ASN A   8     -20.298  32.516   4.067  1.00  0.00      A    C
ATOM    117  OD1 ASN A   8     -20.235  31.696   4.983  1.00  0.00      A    O
ATOM    118  ND2 ASN A   8     -19.968  32.235   2.800  1.00  0.00      A    N
ATOM    119 HD21 ASN A   8     -19.497  31.355   2.744  1.00  0.00      A    H
ATOM    120 HD22 ASN A   8     -19.874  32.945   2.102  1.00  0.00      A    H
ATOM    121  C   ASN A   8     -21.529  33.606   6.816  1.00  0.00      A    C
ATOM    122  O   ASN A   8     -20.471  33.915   7.378  1.00  0.00      A    O
ATOM    123  N   TRP A   9     -22.352  32.617   7.201  1.00  0.00      A    N
ATOM    124  HN  TRP A   9     -23.081  32.267   6.617  1.00  0.00      A    H
ATOM    125  CA  TRP A   9     -22.181  31.879   8.429  1.00  0.00      A    C
ATOM    126  HA  TRP A   9     -22.068  32.537   9.278  1.00  0.00      A    H
ATOM    127  CB  TRP A   9     -23.354  30.953   8.654  1.00  0.00      A    C
ATOM    128  HB1 TRP A   9     -23.498  30.481   7.658  1.00  0.00      A    H
ATOM    129  HB2 TRP A   9     -23.180  30.214   9.465  1.00  0.00      A    H
ATOM    130  CG  TRP A   9     -24.700  31.634   8.964  1.00  0.00      A    C
ATOM    131  CD1 TRP A   9     -25.042  32.444   9.922  1.00  0.00      A    C
ATOM    132  HD1 TRP A   9     -24.500  33.017  10.660  1.00  0.00      A    H
ATOM    133  NE1 TRP A   9     -26.485  32.663   9.991  1.00  0.00      A    N
ATOM    134  HE1 TRP A   9     -26.961  33.281  10.577  1.00  0.00      A    H
ATOM    135  CE2 TRP A   9     -27.036  31.747   9.044  1.00  0.00      A    C
ATOM    136  CD2 TRP A   9     -25.919  31.176   8.294  1.00  0.00      A    C
ATOM    137  CE3 TRP A   9     -26.161  30.343   7.225  1.00  0.00      A    C
ATOM    138  HE3 TRP A   9     -25.344  29.897   6.679  1.00  0.00      A    H
ATOM    139  CZ3 TRP A   9     -27.494  30.166   6.781  1.00  0.00      A    C
ATOM    140  HZ3 TRP A   9     -27.706  29.724   5.819  1.00  0.00      A    H
ATOM    141  CZ2 TRP A   9     -28.363  31.458   8.659  1.00  0.00      A    C
ATOM    142  HZ2 TRP A   9     -29.191  31.931   9.165  1.00  0.00      A    H
ATOM    143  CH2 TRP A   9     -28.572  30.627   7.570  1.00  0.00      A    C
ATOM    144  HH2 TRP A   9     -29.604  30.502   7.276  1.00  0.00      A    H
ATOM    145  C   TRP A   9     -20.878  31.027   8.569  1.00  0.00      A    C
ATOM    146  O   TRP A   9     -20.349  30.888   9.609  1.00  0.00      A    O
ATOM    147  N   ARG A  10     -20.464  30.459   7.482  1.00  0.00      A    N
ATOM    148  HN  ARG A  10     -20.838  30.790   6.620  1.00  0.00      A    H
ATOM    149  CA  ARG A  10     -19.192  29.671   7.526  1.00  0.00      A    C
ATOM    150  HA  ARG A  10     -19.272  29.069   8.420  1.00  0.00      A    H
ATOM    151  CB  ARG A  10     -18.965  28.699   6.314  1.00  0.00      A    C
ATOM    152  HB1 ARG A  10     -19.716  27.883   6.381  1.00  0.00      A    H
ATOM    153  HB2 ARG A  10     -19.258  29.197   5.365  1.00  0.00      A    H
ATOM    154  CG  ARG A  10     -17.649  27.919   6.210  1.00  0.00      A    C
ATOM    155  HG1 ARG A  10     -16.764  28.553   6.433  1.00  0.00      A    H
ATOM    156  HG2 ARG A  10     -17.721  27.038   6.883  1.00  0.00      A    H
ATOM    157  CD  ARG A  10     -17.447  27.394   4.792  1.00  0.00      A    C
ATOM    158  HD1 ARG A  10     -18.266  26.732   4.439  1.00  0.00      A    H
ATOM    159  HD2 ARG A  10     -17.337  28.225   4.063  1.00  0.00      A    H
ATOM    160  NE  ARG A  10     -16.114  26.641   4.870  1.00  0.00      A    N
ATOM    161  HE  ARG A  10     -15.444  26.897   5.568  1.00  0.00      A    H
ATOM    162  CZ  ARG A  10     -15.677  25.731   3.973  1.00  0.00      A    C
ATOM    163  NH1 ARG A  10     -16.451  25.424   2.923  1.00  0.00      A    N
ATOM    164 HH11 ARG A  10     -17.232  26.044   2.853  1.00  0.00      A    H
ATOM    165 HH12 ARG A  10     -16.156  24.675   2.330  1.00  0.00      A    H
ATOM    166  NH2 ARG A  10     -14.506  25.165   4.138  1.00  0.00      A    N
ATOM    167 HH21 ARG A  10     -13.693  25.574   4.550  1.00  0.00      A    H
ATOM    168 HH22 ARG A  10     -14.312  24.517   3.401  1.00  0.00      A    H
ATOM    169  C   ARG A  10     -17.975  30.533   7.679  1.00  0.00      A    C
ATOM    170  O   ARG A  10     -17.240  30.348   8.670  1.00  0.00      A    O
ATOM    171  N   THR A  11     -17.828  31.585   6.817  1.00  0.00      A    N
ATOM    172  HN  THR A  11     -18.486  31.662   6.071  1.00  0.00      A    H
ATOM    173  CA  THR A  11     -16.771  32.632   6.889  1.00  0.00      A    C
ATOM    174  HA  THR A  11     -15.862  32.058   6.786  1.00  0.00      A    H
ATOM    175  CB  THR A  11     -16.964  33.689   5.895  1.00  0.00      A    C
ATOM    176  HB  THR A  11     -17.882  34.258   6.154  1.00  0.00      A    H
ATOM    177  OG1 THR A  11     -17.015  33.000   4.627  1.00  0.00      A    O
ATOM    178  HG1 THR A  11     -17.113  33.677   3.953  1.00  0.00      A    H
ATOM    179  CG2 THR A  11     -15.681  34.614   5.863  1.00  0.00      A    C
ATOM    180 HG21 THR A  11     -14.761  34.011   5.709  1.00  0.00      A    H
ATOM    181 HG22 THR A  11     -15.841  35.405   5.099  1.00  0.00      A    H
ATOM    182 HG23 THR A  11     -15.516  35.184   6.802  1.00  0.00      A    H
ATOM    183  C   THR A  11     -16.799  33.265   8.261  1.00  0.00      A    C
ATOM    184  O   THR A  11     -15.757  33.158   8.945  1.00  0.00      A    O
ATOM    185  N   LYS A  12     -17.947  33.854   8.695  1.00  0.00      A    N
ATOM    186  HN  LYS A  12     -18.741  33.888   8.092  1.00  0.00      A    H
ATOM    187  CA  LYS A  12     -18.064  34.496  10.001  1.00  0.00      A    C
ATOM    188  HA  LYS A  12     -17.332  35.288  10.066  1.00  0.00      A    H
ATOM    189  CB  LYS A  12     -19.472  35.175  10.016  1.00  0.00      A    C
ATOM    190  HB1 LYS A  12     -19.512  35.883   9.161  1.00  0.00      A    H
ATOM    191  HB2 LYS A  12     -20.162  34.314   9.877  1.00  0.00      A    H
ATOM    192  CG  LYS A  12     -19.925  35.922  11.273  1.00  0.00      A    C
ATOM    193  HG1 LYS A  12     -19.780  35.279  12.168  1.00  0.00      A    H
ATOM    194  HG2 LYS A  12     -19.429  36.911  11.370  1.00  0.00      A    H
ATOM    195  CD  LYS A  12     -21.413  36.258  11.114  1.00  0.00      A    C
ATOM    196  HD1 LYS A  12     -21.532  36.899  10.215  1.00  0.00      A    H
ATOM    197  HD2 LYS A  12     -22.020  35.333  11.007  1.00  0.00      A    H
ATOM    198  CE  LYS A  12     -22.001  36.999  12.268  1.00  0.00      A    C
ATOM    199  HE1 LYS A  12     -21.484  37.959  12.479  1.00  0.00      A    H
ATOM    200  HE2 LYS A  12     -23.069  37.256  12.103  1.00  0.00      A    H
ATOM    201  NZ  LYS A  12     -21.995  36.224  13.511  1.00  0.00      A    N
ATOM    202  HZ1 LYS A  12     -22.676  36.560  14.221  1.00  0.00      A    H
ATOM    203  HZ2 LYS A  12     -22.233  35.222  13.367  1.00  0.00      A    H
ATOM    204  HZ3 LYS A  12     -21.059  36.233  13.964  1.00  0.00      A    H
ATOM    205  C   LYS A  12     -17.688  33.622  11.143  1.00  0.00      A    C
ATOM    206  O   LYS A  12     -16.885  34.042  11.989  1.00  0.00      A    O
ATOM    207  N   GLY A  13     -18.264  32.411  11.185  1.00  0.00      A    N
ATOM    208  HN  GLY A  13     -18.728  31.975  10.417  1.00  0.00      A    H
ATOM    209  CA  GLY A  13     -17.925  31.476  12.226  1.00  0.00      A    C
ATOM    210  HA1 GLY A  13     -17.090  30.844  11.962  1.00  0.00      A    H
ATOM    211  HA2 GLY A  13     -17.779  32.037  13.137  1.00  0.00      A    H
ATOM    212  C   GLY A  13     -19.014  30.549  12.668  1.00  0.00      A    C
ATOM    213  O   GLY A  13     -18.834  29.542  13.325  1.00  0.00      A    O
ATOM    214  N   GLU A  14     -20.352  30.793  12.377  1.00  0.00      A    N
ATOM    215  HN  GLU A  14     -20.554  31.488  11.691  1.00  0.00      A    H
ATOM    216  CA  GLU A  14     -21.473  29.967  12.831  1.00  0.00      A    C
ATOM    217  HA  GLU A  14     -21.269  29.950  13.892  1.00  0.00      A    H
ATOM    218  CB  GLU A  14     -22.832  30.718  12.583  1.00  0.00      A    C
ATOM    219  HB1 GLU A  14     -22.807  31.271  11.620  1.00  0.00      A    H
ATOM    220  HB2 GLU A  14     -23.622  29.942  12.494  1.00  0.00      A    H
ATOM    221  CG  GLU A  14     -23.269  31.572  13.700  1.00  0.00      A    C
ATOM    222  HG1 GLU A  14     -24.232  32.083  13.484  1.00  0.00      A    H
ATOM    223  HG2 GLU A  14     -23.385  30.963  14.622  1.00  0.00      A    H
ATOM    224  CD  GLU A  14     -22.371  32.722  14.054  1.00  0.00      A    C
ATOM    225  OE1 GLU A  14     -22.433  33.744  13.314  1.00  0.00      A    O
ATOM    226  OE2 GLU A  14     -21.749  32.703  15.173  1.00  0.00      A    O
ATOM    227  C   GLU A  14     -21.452  28.601  12.222  1.00  0.00      A    C
ATOM    228  O   GLU A  14     -21.705  27.580  12.885  1.00  0.00      A    O
ATOM    229  N   VAL A  15     -21.306  28.490  10.875  1.00  0.00      A    N
ATOM    230  HN  VAL A  15     -20.929  29.287  10.410  1.00  0.00      A    H
ATOM    231  CA  VAL A  15     -21.502  27.267  10.086  1.00  0.00      A    C
ATOM    232  HA  VAL A  15     -22.159  26.664  10.696  1.00  0.00      A    H
ATOM    233  CB  VAL A  15     -22.387  27.350   8.805  1.00  0.00      A    C
ATOM    234  HB  VAL A  15     -21.992  28.183   8.185  1.00  0.00      A    H
ATOM    235  CG1 VAL A  15     -22.326  26.117   7.828  1.00  0.00      A    C
ATOM    236 HG11 VAL A  15     -23.172  26.232   7.117  1.00  0.00      A    H
ATOM    237 HG12 VAL A  15     -21.371  26.082   7.261  1.00  0.00      A    H
ATOM    238 HG13 VAL A  15     -22.470  25.189   8.422  1.00  0.00      A    H
ATOM    239  CG2 VAL A  15     -23.850  27.655   9.190  1.00  0.00      A    C
ATOM    240 HG21 VAL A  15     -24.325  28.076   8.278  1.00  0.00      A    H
ATOM    241 HG22 VAL A  15     -24.399  26.750   9.527  1.00  0.00      A    H
ATOM    242 HG23 VAL A  15     -23.807  28.457   9.957  1.00  0.00      A    H
ATOM    243  C   VAL A  15     -20.179  26.593   9.924  1.00  0.00      A    C
ATOM    244  O   VAL A  15     -19.100  27.179   9.936  1.00  0.00      A    O
ATOM    245  N   ILE A  16     -20.242  25.238   9.896  1.00  0.00      A    N
ATOM    246  HN  ILE A  16     -21.103  24.744   9.809  1.00  0.00      A    H
ATOM    247  CA  ILE A  16     -19.115  24.388  10.119  1.00  0.00      A    C
ATOM    248  HA  ILE A  16     -18.364  24.846  10.746  1.00  0.00      A    H
ATOM    249  CB  ILE A  16     -19.596  23.081  10.788  1.00  0.00      A    C
ATOM    250  HB  ILE A  16     -18.772  22.535  11.295  1.00  0.00      A    H
ATOM    251  CG2 ILE A  16     -20.514  23.475  12.019  1.00  0.00      A    C
ATOM    252 HG21 ILE A  16     -21.541  23.742  11.692  1.00  0.00      A    H
ATOM    253 HG22 ILE A  16     -20.447  22.582  12.677  1.00  0.00      A    H
ATOM    254 HG23 ILE A  16     -20.008  24.299  12.566  1.00  0.00      A    H
ATOM    255  CG1 ILE A  16     -20.390  22.077   9.963  1.00  0.00      A    C
ATOM    256 HG11 ILE A  16     -21.332  22.529   9.584  1.00  0.00      A    H
ATOM    257 HG12 ILE A  16     -19.809  21.935   9.027  1.00  0.00      A    H
ATOM    258  CD  ILE A  16     -20.534  20.704  10.615  1.00  0.00      A    C
ATOM    259  HD1 ILE A  16     -21.086  20.748  11.578  1.00  0.00      A    H
ATOM    260  HD2 ILE A  16     -21.035  19.927   9.998  1.00  0.00      A    H
ATOM    261  HD3 ILE A  16     -19.519  20.361  10.906  1.00  0.00      A    H
ATOM    262  C   ILE A  16     -18.469  24.171   8.740  1.00  0.00      A    C
ATOM    263  O   ILE A  16     -18.993  24.411   7.645  1.00  0.00      A    O
ATOM    264  N   PRO A  17     -17.161  23.891   8.712  1.00  0.00      A    N
ATOM    265  CD  PRO A  17     -16.239  23.845   9.823  1.00  0.00      A    C
ATOM    266  HD1 PRO A  17     -16.497  22.905  10.357  1.00  0.00      A    H
ATOM    267  HD2 PRO A  17     -16.297  24.636  10.601  1.00  0.00      A    H
ATOM    268  CA  PRO A  17     -16.592  23.410   7.467  1.00  0.00      A    C
ATOM    269  HA  PRO A  17     -16.971  23.977   6.630  1.00  0.00      A    H
ATOM    270  CB  PRO A  17     -15.121  23.617   7.641  1.00  0.00      A    C
ATOM    271  HB1 PRO A  17     -14.495  22.765   7.301  1.00  0.00      A    H
ATOM    272  HB2 PRO A  17     -14.839  24.424   6.931  1.00  0.00      A    H
ATOM    273  CG  PRO A  17     -14.854  23.892   9.180  1.00  0.00      A    C
ATOM    274  HG1 PRO A  17     -14.179  23.057   9.465  1.00  0.00      A    H
ATOM    275  HG2 PRO A  17     -14.350  24.873   9.309  1.00  0.00      A    H
ATOM    276  C   PRO A  17     -17.048  22.015   7.104  1.00  0.00      A    C
ATOM    277  O   PRO A  17     -17.676  21.376   7.939  1.00  0.00      A    O
ATOM    278  N   VAL A  18     -16.608  21.567   5.903  1.00  0.00      A    N
ATOM    279  HN  VAL A  18     -15.954  22.151   5.429  1.00  0.00      A    H
ATOM    280  CA  VAL A  18     -17.131  20.356   5.205  1.00  0.00      A    C
ATOM    281  HA  VAL A  18     -18.209  20.299   5.233  1.00  0.00      A    H
ATOM    282  CB  VAL A  18     -16.584  20.243   3.764  1.00  0.00      A    C
ATOM    283  HB  VAL A  18     -15.526  19.912   3.841  1.00  0.00      A    H
ATOM    284  CG1 VAL A  18     -17.436  19.109   3.049  1.00  0.00      A    C
ATOM    285 HG11 VAL A  18     -17.337  18.042   3.344  1.00  0.00      A    H
ATOM    286 HG12 VAL A  18     -18.481  19.485   3.033  1.00  0.00      A    H
ATOM    287 HG13 VAL A  18     -17.005  18.996   2.032  1.00  0.00      A    H
ATOM    288  CG2 VAL A  18     -16.599  21.550   2.936  1.00  0.00      A    C
ATOM    289 HG21 VAL A  18     -17.504  21.593   2.293  1.00  0.00      A    H
ATOM    290 HG22 VAL A  18     -16.438  22.447   3.571  1.00  0.00      A    H
ATOM    291 HG23 VAL A  18     -15.709  21.646   2.278  1.00  0.00      A    H
ATOM    292  C   VAL A  18     -16.510  19.136   5.872  1.00  0.00      A    C
ATOM    293  O   VAL A  18     -15.319  19.010   5.860  1.00  0.00      A    O
ATOM    294  N   LYS A  19     -17.284  18.201   6.420  1.00  0.00      A    N
ATOM    295  HN  LYS A  19     -18.254  18.285   6.633  1.00  0.00      A    H
ATOM    296  CA  LYS A  19     -16.593  17.104   7.091  1.00  0.00      A    C
ATOM    297  HA  LYS A  19     -15.664  17.458   7.514  1.00  0.00      A    H
ATOM    298  CB  LYS A  19     -17.494  16.404   8.196  1.00  0.00      A    C
ATOM    299  HB1 LYS A  19     -18.219  15.682   7.763  1.00  0.00      A    H
ATOM    300  HB2 LYS A  19     -16.781  15.766   8.761  1.00  0.00      A    H
ATOM    301  CG  LYS A  19     -18.068  17.280   9.275  1.00  0.00      A    C
ATOM    302  HG1 LYS A  19     -17.407  18.132   9.544  1.00  0.00      A    H
ATOM    303  HG2 LYS A  19     -18.957  17.735   8.788  1.00  0.00      A    H
ATOM    304  CD  LYS A  19     -18.714  16.547  10.473  1.00  0.00      A    C
ATOM    305  HD1 LYS A  19     -19.241  15.648  10.088  1.00  0.00      A    H
ATOM    306  HD2 LYS A  19     -17.881  16.114  11.067  1.00  0.00      A    H
ATOM    307  CE  LYS A  19     -19.692  17.333  11.284  1.00  0.00      A    C
ATOM    308  HE1 LYS A  19     -19.087  18.199  11.629  1.00  0.00      A    H
ATOM    309  HE2 LYS A  19     -20.627  17.475  10.700  1.00  0.00      A    H
ATOM    310  NZ  LYS A  19     -20.112  16.610  12.491  1.00  0.00      A    N
ATOM    311  HZ1 LYS A  19     -20.504  17.276  13.187  1.00  0.00      A    H
ATOM    312  HZ2 LYS A  19     -20.829  15.873  12.336  1.00  0.00      A    H
ATOM    313  HZ3 LYS A  19     -19.297  16.118  12.909  1.00  0.00      A    H
ATOM    314  C   LYS A  19     -16.212  16.045   6.063  1.00  0.00      A    C
ATOM    315  O   LYS A  19     -16.079  16.279   4.875  1.00  0.00      A    O
ATOM    316  N   ASN A  20     -15.960  14.765   6.486  1.00  0.00      A    N
ATOM    317  HN  ASN A  20     -15.958  14.528   7.455  1.00  0.00      A    H
ATOM    318  CA  ASN A  20     -15.938  13.630   5.539  1.00  0.00      A    C
ATOM    319  HA  ASN A  20     -15.597  13.974   4.573  1.00  0.00      A    H
ATOM    320  CB  ASN A  20     -14.934  12.571   6.054  1.00  0.00      A    C
ATOM    321  HB1 ASN A  20     -13.926  13.037   6.079  1.00  0.00      A    H
ATOM    322  HB2 ASN A  20     -15.182  12.239   7.085  1.00  0.00      A    H
ATOM    323  CG  ASN A  20     -14.875  11.365   5.137  1.00  0.00      A    C
ATOM    324  OD1 ASN A  20     -15.278  11.369   3.994  1.00  0.00      A    O
ATOM    325  ND2 ASN A  20     -14.507  10.262   5.756  1.00  0.00      A    N
ATOM    326 HD21 ASN A  20     -14.479   9.393   5.262  1.00  0.00      A    H
ATOM    327 HD22 ASN A  20     -14.287  10.251   6.731  1.00  0.00      A    H
ATOM    328  C   ASN A  20     -17.368  13.172   5.469  1.00  0.00      A    C
ATOM    329  O   ASN A  20     -18.115  12.955   6.416  1.00  0.00      A    O
ATOM    330  N   GLN A  21     -17.735  12.945   4.212  1.00  0.00      A    N
ATOM    331  HN  GLN A  21     -17.083  12.998   3.459  1.00  0.00      A    H
ATOM    332  CA  GLN A  21     -18.991  12.324   3.885  1.00  0.00      A    C
ATOM    333  HA  GLN A  21     -19.150  11.422   4.457  1.00  0.00      A    H
ATOM    334  CB  GLN A  21     -20.280  13.192   4.105  1.00  0.00      A    C
ATOM    335  HB1 GLN A  21     -21.155  12.534   3.920  1.00  0.00      A    H
ATOM    336  HB2 GLN A  21     -20.313  13.478   5.178  1.00  0.00      A    H
ATOM    337  CG  GLN A  21     -20.562  14.488   3.336  1.00  0.00      A    C
ATOM    338  HG1 GLN A  21     -20.711  14.272   2.256  1.00  0.00      A    H
ATOM    339  HG2 GLN A  21     -21.508  14.878   3.769  1.00  0.00      A    H
ATOM    340  CD  GLN A  21     -19.516  15.607   3.498  1.00  0.00      A    C
ATOM    341  OE1 GLN A  21     -19.033  16.084   2.494  1.00  0.00      A    O
ATOM    342  NE2 GLN A  21     -19.256  16.084   4.703  1.00  0.00      A    N
ATOM    343 HE21 GLN A  21     -18.449  16.675   4.722  1.00  0.00      A    H
ATOM    344 HE22 GLN A  21     -19.812  15.881   5.509  1.00  0.00      A    H
ATOM    345  C   GLN A  21     -18.962  11.667   2.527  1.00  0.00      A    C
ATOM    346  O   GLN A  21     -17.992  11.851   1.800  1.00  0.00      A    O
ATOM    347  N   GLY A  22     -20.006  10.960   2.098  1.00  0.00      A    N
ATOM    348  HN  GLY A  22     -20.852  10.978   2.625  1.00  0.00      A    H
ATOM    349  CA  GLY A  22     -20.042  10.051   0.922  1.00  0.00      A    C
ATOM    350  HA1 GLY A  22     -19.186   9.425   0.720  1.00  0.00      A    H
ATOM    351  HA2 GLY A  22     -21.017   9.600   1.030  1.00  0.00      A    H
ATOM    352  C   GLY A  22     -20.247  10.786  -0.423  1.00  0.00      A    C
ATOM    353  O   GLY A  22     -20.477  11.961  -0.547  1.00  0.00      A    O
ATOM    354  N   LYS A  23     -20.139  10.083  -1.547  1.00  0.00      A    N
ATOM    355  HN  LYS A  23     -20.206  10.716  -2.314  1.00  0.00      A    H
ATOM    356  CA  LYS A  23     -20.109   8.667  -1.852  1.00  0.00      A    C
ATOM    357  HA  LYS A  23     -20.258   8.535  -2.914  1.00  0.00      A    H
ATOM    358  CB  LYS A  23     -18.815   7.892  -1.556  1.00  0.00      A    C
ATOM    359  HB1 LYS A  23     -18.757   7.622  -0.480  1.00  0.00      A    H
ATOM    360  HB2 LYS A  23     -18.744   6.933  -2.113  1.00  0.00      A    H
ATOM    361  CG  LYS A  23     -17.515   8.629  -2.010  1.00  0.00      A    C
ATOM    362  HG1 LYS A  23     -17.620   9.142  -2.990  1.00  0.00      A    H
ATOM    363  HG2 LYS A  23     -17.292   9.492  -1.346  1.00  0.00      A    H
ATOM    364  CD  LYS A  23     -16.431   7.645  -2.108  1.00  0.00      A    C
ATOM    365  HD1 LYS A  23     -16.419   7.140  -1.119  1.00  0.00      A    H
ATOM    366  HD2 LYS A  23     -16.827   6.921  -2.853  1.00  0.00      A    H
ATOM    367  CE  LYS A  23     -15.136   8.115  -2.668  1.00  0.00      A    C
ATOM    368  HE1 LYS A  23     -14.444   7.281  -2.912  1.00  0.00      A    H
ATOM    369  HE2 LYS A  23     -15.309   8.710  -3.590  1.00  0.00      A    H
ATOM    370  NZ  LYS A  23     -14.498   9.022  -1.632  1.00  0.00      A    N
ATOM    371  HZ1 LYS A  23     -14.644  10.038  -1.798  1.00  0.00      A    H
ATOM    372  HZ2 LYS A  23     -14.789   8.773  -0.665  1.00  0.00      A    H
ATOM    373  HZ3 LYS A  23     -13.462   8.931  -1.636  1.00  0.00      A    H
ATOM    374  C   LYS A  23     -21.310   7.866  -1.319  1.00  0.00      A    C
ATOM    375  O   LYS A  23     -22.390   8.401  -1.232  1.00  0.00      A    O
ATOM    376  N   CYS A  24     -21.172   6.528  -0.989  1.00  0.00      A    N
ATOM    377  HN  CYS A  24     -20.371   6.051  -1.343  1.00  0.00      A    H
ATOM    378  CA  CYS A  24     -22.280   5.815  -0.347  1.00  0.00      A    C
ATOM    379  HA  CYS A  24     -23.040   6.496   0.007  1.00  0.00      A    H
ATOM    380  CB  CYS A  24     -22.952   4.640  -1.206  1.00  0.00      A    C
ATOM    381  HB1 CYS A  24     -22.252   4.013  -1.798  1.00  0.00      A    H
ATOM    382  HB2 CYS A  24     -23.380   3.892  -0.504  1.00  0.00      A    H
ATOM    383  SG  CYS A  24     -24.284   5.180  -2.360  1.00  0.00      A    S
ATOM    384  C   CYS A  24     -21.612   5.222   0.888  1.00  0.00      A    C
ATOM    385  O   CYS A  24     -21.521   5.845   1.920  1.00  0.00      A    O
ATOM    386  N   GLY A  25     -21.162   3.946   0.884  1.00  0.00      A    N
ATOM    387  HN  GLY A  25     -20.862   3.513   0.038  1.00  0.00      A    H
ATOM    388  CA  GLY A  25     -20.617   3.329   2.074  1.00  0.00      A    C
ATOM    389  HA1 GLY A  25     -19.829   3.957   2.463  1.00  0.00      A    H
ATOM    390  HA2 GLY A  25     -21.253   3.302   2.946  1.00  0.00      A    H
ATOM    391  C   GLY A  25     -20.177   1.954   1.780  1.00  0.00      A    C
ATOM    392  O   GLY A  25     -19.335   1.668   0.979  1.00  0.00      A    O
ATOM    393  N   LYS A  26     -20.741   1.055   2.576  1.00  0.00      A    N
ATOM    394  HN  LYS A  26     -21.534   1.395   3.076  1.00  0.00      A    H
ATOM    395  CA  LYS A  26     -20.462  -0.374   2.623  1.00  0.00      A    C
ATOM    396  HA  LYS A  26     -19.419  -0.450   2.354  1.00  0.00      A    H
ATOM    397  CB  LYS A  26     -20.731  -1.042   4.003  1.00  0.00      A    C
ATOM    398  HB1 LYS A  26     -20.169  -0.501   4.794  1.00  0.00      A    H
ATOM    399  HB2 LYS A  26     -21.783  -1.000   4.361  1.00  0.00      A    H
ATOM    400  CG  LYS A  26     -20.299  -2.510   4.127  1.00  0.00      A    C
ATOM    401  HG1 LYS A  26     -20.736  -3.092   3.287  1.00  0.00      A    H
ATOM    402  HG2 LYS A  26     -19.197  -2.525   3.988  1.00  0.00      A    H
ATOM    403  CD  LYS A  26     -20.414  -3.277   5.393  1.00  0.00      A    C
ATOM    404  HD1 LYS A  26     -20.192  -2.654   6.286  1.00  0.00      A    H
ATOM    405  HD2 LYS A  26     -21.485  -3.546   5.512  1.00  0.00      A    H
ATOM    406  CE  LYS A  26     -19.467  -4.504   5.554  1.00  0.00      A    C
ATOM    407  HE1 LYS A  26     -18.419  -4.138   5.499  1.00  0.00      A    H
ATOM    408  HE2 LYS A  26     -19.462  -4.959   6.567  1.00  0.00      A    H
ATOM    409  NZ  LYS A  26     -19.637  -5.540   4.581  1.00  0.00      A    N
ATOM    410  HZ1 LYS A  26     -19.441  -5.169   3.629  1.00  0.00      A    H
ATOM    411  HZ2 LYS A  26     -18.956  -6.316   4.704  1.00  0.00      A    H
ATOM    412  HZ3 LYS A  26     -20.597  -5.938   4.532  1.00  0.00      A    H
ATOM    413  C   LYS A  26     -21.256  -1.105   1.547  1.00  0.00      A    C
ATOM    414  O   LYS A  26     -22.425  -1.310   1.474  1.00  0.00      A    O
ATOM    415  N   PHE A  27     -20.502  -1.574   0.472  1.00  0.00      A    N
ATOM    416  HN  PHE A  27     -19.536  -1.344   0.393  1.00  0.00      A    H
ATOM    417  CA  PHE A  27     -21.059  -2.346  -0.670  1.00  0.00      A    C
ATOM    418  HA  PHE A  27     -22.042  -1.909  -0.775  1.00  0.00      A    H
ATOM    419  CB  PHE A  27     -20.314  -2.096  -2.047  1.00  0.00      A    C
ATOM    420  HB1 PHE A  27     -19.244  -2.314  -1.847  1.00  0.00      A    H
ATOM    421  HB2 PHE A  27     -20.646  -2.803  -2.836  1.00  0.00      A    H
ATOM    422  CG  PHE A  27     -20.468  -0.707  -2.539  1.00  0.00      A    C
ATOM    423  CD1 PHE A  27     -19.454   0.265  -2.460  1.00  0.00      A    C
ATOM    424  HD1 PHE A  27     -18.476  -0.064  -2.140  1.00  0.00      A    H
ATOM    425  CE1 PHE A  27     -19.712   1.571  -2.924  1.00  0.00      A    C
ATOM    426  HE1 PHE A  27     -18.883   2.224  -3.154  1.00  0.00      A    H
ATOM    427  CZ  PHE A  27     -20.987   1.932  -3.367  1.00  0.00      A    C
ATOM    428  HZ  PHE A  27     -21.185   2.842  -3.915  1.00  0.00      A    H
ATOM    429  CD2 PHE A  27     -21.785  -0.318  -2.957  1.00  0.00      A    C
ATOM    430  HD2 PHE A  27     -22.658  -0.950  -3.030  1.00  0.00      A    H
ATOM    431  CE2 PHE A  27     -22.010   1.007  -3.358  1.00  0.00      A    C
ATOM    432  HE2 PHE A  27     -23.026   1.244  -3.637  1.00  0.00      A    H
ATOM    433  C   PHE A  27     -21.178  -3.884  -0.439  1.00  0.00      A    C
ATOM    434  O   PHE A  27     -20.215  -4.499   0.012  1.00  0.00      A    O
ATOM    435  N   SER A  28     -22.315  -4.534  -0.707  1.00  0.00      A    N
ATOM    436  HN  SER A  28     -23.102  -4.079  -1.116  1.00  0.00      A    H
ATOM    437  CA  SER A  28     -22.578  -5.891  -0.304  1.00  0.00      A    C
ATOM    438  HA  SER A  28     -22.050  -6.043   0.626  1.00  0.00      A    H
ATOM    439  CB  SER A  28     -24.121  -6.094  -0.105  1.00  0.00      A    C
ATOM    440  HB1 SER A  28     -24.399  -7.156   0.071  1.00  0.00      A    H
ATOM    441  HB2 SER A  28     -24.361  -5.474   0.785  1.00  0.00      A    H
ATOM    442  OG  SER A  28     -24.840  -5.637  -1.261  1.00  0.00      A    O
ATOM    443  HG1 SER A  28     -25.793  -5.724  -1.177  1.00  0.00      A    H
ATOM    444  C   SER A  28     -22.114  -6.879  -1.278  1.00  0.00      A    C
ATOM    445  O   SER A  28     -21.421  -7.857  -0.979  1.00  0.00      A    O
ATOM    446  N   CYS A  29     -22.531  -6.672  -2.579  1.00  0.00      A    N
ATOM    447  HN  CYS A  29     -23.185  -5.952  -2.796  1.00  0.00      A    H
ATOM    448  CA  CYS A  29     -22.171  -7.680  -3.561  1.00  0.00      A    C
ATOM    449  HA  CYS A  29     -22.103  -8.650  -3.090  1.00  0.00      A    H
ATOM    450  CB  CYS A  29     -23.106  -7.545  -4.763  1.00  0.00      A    C
ATOM    451  HB1 CYS A  29     -23.201  -6.463  -4.995  1.00  0.00      A    H
ATOM    452  HB2 CYS A  29     -22.674  -8.107  -5.619  1.00  0.00      A    H
ATOM    453  SG  CYS A  29     -24.761  -8.284  -4.387  1.00  0.00      A    S
ATOM    454  HG1 CYS A  29     -24.853  -7.834  -3.144  1.00  0.00      A    H
ATOM    455  C   CYS A  29     -20.807  -7.398  -4.194  1.00  0.00      A    C
ATOM    456  O   CYS A  29     -20.060  -8.297  -4.531  1.00  0.00      A    O
ATOM    457  N   PHE A  30     -20.574  -6.056  -4.415  1.00  0.00      A    N
ATOM    458  HN  PHE A  30     -21.387  -5.480  -4.373  1.00  0.00      A    H
ATOM    459  CA  PHE A  30     -19.337  -5.513  -4.921  1.00  0.00      A    C
ATOM    460  HA  PHE A  30     -18.876  -6.174  -5.640  1.00  0.00      A    H
ATOM    461  CB  PHE A  30     -19.531  -4.109  -5.592  1.00  0.00      A    C
ATOM    462  HB1 PHE A  30     -19.798  -3.329  -4.848  1.00  0.00      A    H
ATOM    463  HB2 PHE A  30     -18.566  -3.837  -6.070  1.00  0.00      A    H
ATOM    464  CG  PHE A  30     -20.586  -4.169  -6.693  1.00  0.00      A    C
ATOM    465  CD1 PHE A  30     -21.613  -3.181  -6.747  1.00  0.00      A    C
ATOM    466  HD1 PHE A  30     -21.508  -2.390  -6.018  1.00  0.00      A    H
ATOM    467  CE1 PHE A  30     -22.635  -3.310  -7.645  1.00  0.00      A    C
ATOM    468  HE1 PHE A  30     -23.473  -2.630  -7.605  1.00  0.00      A    H
ATOM    469  CZ  PHE A  30     -22.592  -4.360  -8.541  1.00  0.00      A    C
ATOM    470  HZ  PHE A  30     -23.405  -4.462  -9.246  1.00  0.00      A    H
ATOM    471  CD2 PHE A  30     -20.525  -5.125  -7.712  1.00  0.00      A    C
ATOM    472  HD2 PHE A  30     -19.730  -5.855  -7.749  1.00  0.00      A    H
ATOM    473  CE2 PHE A  30     -21.550  -5.292  -8.650  1.00  0.00      A    C
ATOM    474  HE2 PHE A  30     -21.492  -6.007  -9.457  1.00  0.00      A    H
ATOM    475  C   PHE A  30     -18.240  -5.398  -3.821  1.00  0.00      A    C
ATOM    476  O   PHE A  30     -17.089  -5.055  -4.088  1.00  0.00      A    O
ATOM    477  N   ARG A  31     -18.649  -5.674  -2.587  1.00  0.00      A    N
ATOM    478  HN  ARG A  31     -19.626  -5.833  -2.468  1.00  0.00      A    H
ATOM    479  CA  ARG A  31     -17.692  -6.014  -1.484  1.00  0.00      A    C
ATOM    480  HA  ARG A  31     -18.310  -6.377  -0.676  1.00  0.00      A    H
ATOM    481  CB  ARG A  31     -16.864  -7.257  -1.861  1.00  0.00      A    C
ATOM    482  HB1 ARG A  31     -16.154  -7.030  -2.684  1.00  0.00      A    H
ATOM    483  HB2 ARG A  31     -16.250  -7.472  -0.960  1.00  0.00      A    H
ATOM    484  CG  ARG A  31     -17.623  -8.495  -2.193  1.00  0.00      A    C
ATOM    485  HG1 ARG A  31     -18.147  -8.913  -1.308  1.00  0.00      A    H
ATOM    486  HG2 ARG A  31     -18.421  -8.378  -2.957  1.00  0.00      A    H
ATOM    487  CD  ARG A  31     -16.683  -9.667  -2.619  1.00  0.00      A    C
ATOM    488  HD1 ARG A  31     -16.181  -9.364  -3.563  1.00  0.00      A    H
ATOM    489  HD2 ARG A  31     -15.850  -9.898  -1.921  1.00  0.00      A    H
ATOM    490  NE  ARG A  31     -17.626 -10.798  -2.847  1.00  0.00      A    N
ATOM    491  HE  ARG A  31     -18.500 -10.868  -2.367  1.00  0.00      A    H
ATOM    492  CZ  ARG A  31     -17.509 -11.702  -3.862  1.00  0.00      A    C
ATOM    493  NH1 ARG A  31     -16.363 -11.879  -4.394  1.00  0.00      A    N
ATOM    494 HH11 ARG A  31     -15.575 -11.395  -4.013  1.00  0.00      A    H
ATOM    495 HH12 ARG A  31     -16.393 -12.304  -5.299  1.00  0.00      A    H
ATOM    496  NH2 ARG A  31     -18.542 -12.492  -4.114  1.00  0.00      A    N
ATOM    497 HH21 ARG A  31     -19.333 -12.407  -3.508  1.00  0.00      A    H
ATOM    498 HH22 ARG A  31     -18.474 -13.253  -4.759  1.00  0.00      A    H
ATOM    499  C   ARG A  31     -16.795  -5.038  -0.808  1.00  0.00      A    C
ATOM    500  O   ARG A  31     -16.418  -5.192   0.347  1.00  0.00      A    O
ATOM    501  N   TYR A  32     -16.376  -4.034  -1.662  1.00  0.00      A    N
ATOM    502  HN  TYR A  32     -16.398  -4.132  -2.653  1.00  0.00      A    H
ATOM    503  CA  TYR A  32     -15.545  -2.934  -1.080  1.00  0.00      A    C
ATOM    504  HA  TYR A  32     -14.709  -3.416  -0.595  1.00  0.00      A    H
ATOM    505  CB  TYR A  32     -15.135  -2.193  -2.314  1.00  0.00      A    C
ATOM    506  HB1 TYR A  32     -14.644  -2.930  -2.985  1.00  0.00      A    H
ATOM    507  HB2 TYR A  32     -15.966  -1.726  -2.885  1.00  0.00      A    H
ATOM    508  CG  TYR A  32     -14.027  -1.202  -1.919  1.00  0.00      A    C
ATOM    509  CD1 TYR A  32     -12.734  -1.602  -1.579  1.00  0.00      A    C
ATOM    510  HD1 TYR A  32     -12.575  -2.668  -1.507  1.00  0.00      A    H
ATOM    511  CE1 TYR A  32     -11.829  -0.746  -1.119  1.00  0.00      A    C
ATOM    512  HE1 TYR A  32     -10.859  -1.111  -0.815  1.00  0.00      A    H
ATOM    513  CZ  TYR A  32     -12.060   0.629  -1.101  1.00  0.00      A    C
ATOM    514  OH  TYR A  32     -11.086   1.476  -0.626  1.00  0.00      A    O
ATOM    515  HH  TYR A  32     -11.342   2.372  -0.858  1.00  0.00      A    H
ATOM    516  CD2 TYR A  32     -14.337   0.171  -1.858  1.00  0.00      A    C
ATOM    517  HD2 TYR A  32     -15.377   0.369  -2.073  1.00  0.00      A    H
ATOM    518  CE2 TYR A  32     -13.336   1.101  -1.375  1.00  0.00      A    C
ATOM    519  HE2 TYR A  32     -13.610   2.136  -1.233  1.00  0.00      A    H
ATOM    520  C   TYR A  32     -16.321  -2.067  -0.025  1.00  0.00      A    C
ATOM    521  O   TYR A  32     -17.329  -1.515  -0.387  1.00  0.00      A    O
ATOM    522  N   PRO A  33     -15.861  -2.146   1.240  1.00  0.00      A    N
ATOM    523  CD  PRO A  33     -14.617  -2.763   1.702  1.00  0.00      A    C
ATOM    524  HD1 PRO A  33     -13.728  -2.351   1.179  1.00  0.00      A    H
ATOM    525  HD2 PRO A  33     -14.872  -3.844   1.690  1.00  0.00      A    H
ATOM    526  CA  PRO A  33     -16.465  -1.361   2.251  1.00  0.00      A    C
ATOM    527  HA  PRO A  33     -17.526  -1.400   2.055  1.00  0.00      A    H
ATOM    528  CB  PRO A  33     -16.065  -2.045   3.548  1.00  0.00      A    C
ATOM    529  HB1 PRO A  33     -16.112  -1.391   4.444  1.00  0.00      A    H
ATOM    530  HB2 PRO A  33     -16.634  -2.954   3.841  1.00  0.00      A    H
ATOM    531  CG  PRO A  33     -14.567  -2.385   3.252  1.00  0.00      A    C
ATOM    532  HG1 PRO A  33     -14.050  -1.442   3.533  1.00  0.00      A    H
ATOM    533  HG2 PRO A  33     -14.238  -3.228   3.897  1.00  0.00      A    H
ATOM    534  C   PRO A  33     -15.977   0.056   2.124  1.00  0.00      A    C
ATOM    535  O   PRO A  33     -15.226   0.346   1.180  1.00  0.00      A    O
ATOM    536  N   LEU A  34     -16.310   1.042   3.028  1.00  0.00      A    N
ATOM    537  HN  LEU A  34     -16.969   0.909   3.764  1.00  0.00      A    H
ATOM    538  CA  LEU A  34     -15.820   2.428   2.860  1.00  0.00      A    C
ATOM    539  HA  LEU A  34     -15.918   2.764   1.838  1.00  0.00      A    H
ATOM    540  CB  LEU A  34     -16.724   3.382   3.712  1.00  0.00      A    C
ATOM    541  HB1 LEU A  34     -17.748   3.221   3.313  1.00  0.00      A    H
ATOM    542  HB2 LEU A  34     -16.519   3.175   4.784  1.00  0.00      A    H
ATOM    543  CG  LEU A  34     -16.618   4.933   3.546  1.00  0.00      A    C
ATOM    544  HG  LEU A  34     -15.539   5.137   3.714  1.00  0.00      A    H
ATOM    545  CD1 LEU A  34     -16.955   5.313   2.111  1.00  0.00      A    C
ATOM    546 HD11 LEU A  34     -18.009   5.042   1.890  1.00  0.00      A    H
ATOM    547 HD12 LEU A  34     -16.825   6.416   2.088  1.00  0.00      A    H
ATOM    548 HD13 LEU A  34     -16.384   4.862   1.271  1.00  0.00      A    H
ATOM    549  CD2 LEU A  34     -17.554   5.641   4.554  1.00  0.00      A    C
ATOM    550 HD21 LEU A  34     -17.696   5.180   5.555  1.00  0.00      A    H
ATOM    551 HD22 LEU A  34     -17.205   6.695   4.581  1.00  0.00      A    H
ATOM    552 HD23 LEU A  34     -18.606   5.831   4.250  1.00  0.00      A    H
ATOM    553  C   LEU A  34     -14.334   2.569   3.257  1.00  0.00      A    C
ATOM    554  O   LEU A  34     -14.005   2.068   4.310  1.00  0.00      A    O
ATOM    555  N   GLN A  35     -13.486   3.130   2.363  1.00  0.00      A    N
ATOM    556  HN  GLN A  35     -13.844   3.292   1.447  1.00  0.00      A    H
ATOM    557  CA  GLN A  35     -12.094   3.342   2.550  1.00  0.00      A    C
ATOM    558  HA  GLN A  35     -11.745   3.244   1.532  1.00  0.00      A    H
ATOM    559  CB  GLN A  35     -11.938   4.767   3.268  1.00  0.00      A    C
ATOM    560  HB1 GLN A  35     -12.623   4.690   4.140  1.00  0.00      A    H
ATOM    561  HB2 GLN A  35     -10.913   4.885   3.679  1.00  0.00      A    H
ATOM    562  CG  GLN A  35     -12.230   5.915   2.307  1.00  0.00      A    C
ATOM    563  HG1 GLN A  35     -11.970   5.759   1.238  1.00  0.00      A    H
ATOM    564  HG2 GLN A  35     -13.339   5.963   2.258  1.00  0.00      A    H
ATOM    565  CD  GLN A  35     -11.797   7.272   2.834  1.00  0.00      A    C
ATOM    566  OE1 GLN A  35     -10.920   7.923   2.211  1.00  0.00      A    O
ATOM    567  NE2 GLN A  35     -12.192   7.622   4.040  1.00  0.00      A    N
ATOM    568 HE21 GLN A  35     -11.891   8.529   4.335  1.00  0.00      A    H
ATOM    569 HE22 GLN A  35     -12.658   6.912   4.569  1.00  0.00      A    H
ATOM    570  C   GLN A  35     -11.310   2.278   3.173  1.00  0.00      A    C
ATOM    571  O   GLN A  35     -10.639   2.533   4.150  1.00  0.00      A    O
ATOM    572  N   ALA A  36     -11.282   1.071   2.585  1.00  0.00      A    N
ATOM    573  HN  ALA A  36     -11.774   1.017   1.720  1.00  0.00      A    H
ATOM    574  CA  ALA A  36     -10.444   0.057   3.066  1.00  0.00      A    C
ATOM    575  HA  ALA A  36      -9.788   0.323   3.881  1.00  0.00      A    H
ATOM    576  CB  ALA A  36     -11.089  -1.254   3.499  1.00  0.00      A    C
ATOM    577  HB1 ALA A  36     -10.334  -1.793   4.111  1.00  0.00      A    H
ATOM    578  HB2 ALA A  36     -11.957  -1.036   4.157  1.00  0.00      A    H
ATOM    579  HB3 ALA A  36     -11.640  -1.831   2.726  1.00  0.00      A    H
ATOM    580  C   ALA A  36      -9.538  -0.417   1.918  1.00  0.00      A    C
ATOM    581  O   ALA A  36      -9.468  -1.603   1.658  1.00  0.00      A    O
ATOM    582  N   ALA A  37      -8.776   0.470   1.271  1.00  0.00      A    N
ATOM    583  HN  ALA A  37      -9.042   1.395   1.533  1.00  0.00      A    H
ATOM    584  CA  ALA A  37      -7.908   0.282   0.089  1.00  0.00      A    C
ATOM    585  HA  ALA A  37      -8.506  -0.203  -0.667  1.00  0.00      A    H
ATOM    586  CB  ALA A  37      -7.434   1.639  -0.388  1.00  0.00      A    C
ATOM    587  HB1 ALA A  37      -8.312   2.114  -0.876  1.00  0.00      A    H
ATOM    588  HB2 ALA A  37      -7.107   2.403   0.350  1.00  0.00      A    H
ATOM    589  HB3 ALA A  37      -6.749   1.473  -1.247  1.00  0.00      A    H
ATOM    590  C   ALA A  37      -6.756  -0.735   0.340  1.00  0.00      A    C
ATOM    591  O   ALA A  37      -6.711  -1.771  -0.316  1.00  0.00      A    O
ATOM    592  N   GLY A  38      -5.821  -0.573   1.310  1.00  0.00      A    N
ATOM    593  HN  GLY A  38      -5.779   0.299   1.790  1.00  0.00      A    H
ATOM    594  CA  GLY A  38      -4.779  -1.530   1.668  1.00  0.00      A    C
ATOM    595  HA1 GLY A  38      -3.959  -1.639   0.973  1.00  0.00      A    H
ATOM    596  HA2 GLY A  38      -4.343  -1.153   2.581  1.00  0.00      A    H
ATOM    597  C   GLY A  38      -5.237  -2.948   1.936  1.00  0.00      A    C
ATOM    598  O   GLY A  38      -4.582  -3.983   1.595  1.00  0.00      A    O
ATOM    599  N   PHE A  39      -6.370  -3.040   2.615  1.00  0.00      A    N
ATOM    600  HN  PHE A  39      -6.875  -2.214   2.852  1.00  0.00      A    H
ATOM    601  CA  PHE A  39      -6.997  -4.213   3.237  1.00  0.00      A    C
ATOM    602  HA  PHE A  39      -6.141  -4.669   3.710  1.00  0.00      A    H
ATOM    603  CB  PHE A  39      -8.052  -3.747   4.268  1.00  0.00      A    C
ATOM    604  HB1 PHE A  39      -8.744  -2.979   3.861  1.00  0.00      A    H
ATOM    605  HB2 PHE A  39      -8.691  -4.608   4.561  1.00  0.00      A    H
ATOM    606  CG  PHE A  39      -7.358  -3.131   5.407  1.00  0.00      A    C
ATOM    607  CD1 PHE A  39      -7.004  -1.765   5.508  1.00  0.00      A    C
ATOM    608  HD1 PHE A  39      -7.372  -1.111   4.732  1.00  0.00      A    H
ATOM    609  CE1 PHE A  39      -6.227  -1.288   6.530  1.00  0.00      A    C
ATOM    610  HE1 PHE A  39      -5.839  -0.282   6.587  1.00  0.00      A    H
ATOM    611  CZ  PHE A  39      -5.910  -2.159   7.582  1.00  0.00      A    C
ATOM    612  HZ  PHE A  39      -5.491  -1.766   8.497  1.00  0.00      A    H
ATOM    613  CD2 PHE A  39      -7.000  -4.007   6.482  1.00  0.00      A    C
ATOM    614  HD2 PHE A  39      -7.213  -5.061   6.384  1.00  0.00      A    H
ATOM    615  CE2 PHE A  39      -6.343  -3.530   7.565  1.00  0.00      A    C
ATOM    616  HE2 PHE A  39      -6.057  -4.037   8.474  1.00  0.00      A    H
ATOM    617  C   PHE A  39      -7.743  -5.020   2.216  1.00  0.00      A    C
ATOM    618  O   PHE A  39      -7.502  -6.256   2.146  1.00  0.00      A    O
ATOM    619  N   PHE A  40      -8.618  -4.443   1.299  1.00  0.00      A    N
ATOM    620  HN  PHE A  40      -8.741  -3.454   1.249  1.00  0.00      A    H
ATOM    621  CA  PHE A  40      -9.293  -5.217   0.284  1.00  0.00      A    C
ATOM    622  HA  PHE A  40      -9.449  -6.252   0.549  1.00  0.00      A    H
ATOM    623  CB  PHE A  40     -10.689  -4.577   0.187  1.00  0.00      A    C
ATOM    624  HB1 PHE A  40     -10.557  -3.488   0.365  1.00  0.00      A    H
ATOM    625  HB2 PHE A  40     -11.094  -4.717  -0.838  1.00  0.00      A    H
ATOM    626  CG  PHE A  40     -11.698  -5.082   1.255  1.00  0.00      A    C
ATOM    627  CD1 PHE A  40     -11.542  -4.806   2.629  1.00  0.00      A    C
ATOM    628  HD1 PHE A  40     -10.704  -4.171   2.874  1.00  0.00      A    H
ATOM    629  CE1 PHE A  40     -12.295  -5.317   3.667  1.00  0.00      A    C
ATOM    630  HE1 PHE A  40     -12.190  -4.969   4.684  1.00  0.00      A    H
ATOM    631  CZ  PHE A  40     -13.314  -6.196   3.334  1.00  0.00      A    C
ATOM    632  HZ  PHE A  40     -13.900  -6.696   4.091  1.00  0.00      A    H
ATOM    633  CD2 PHE A  40     -12.799  -5.872   0.938  1.00  0.00      A    C
ATOM    634  HD2 PHE A  40     -12.829  -6.171  -0.099  1.00  0.00      A    H
ATOM    635  CE2 PHE A  40     -13.544  -6.463   1.960  1.00  0.00      A    C
ATOM    636  HE2 PHE A  40     -14.434  -6.991   1.650  1.00  0.00      A    H
ATOM    637  C   PHE A  40      -8.600  -5.323  -1.121  1.00  0.00      A    C
ATOM    638  O   PHE A  40      -8.411  -6.428  -1.623  1.00  0.00      A    O
ATOM    639  N   LEU A  41      -8.286  -4.189  -1.796  1.00  0.00      A    N
ATOM    640  HN  LEU A  41      -8.264  -3.356  -1.248  1.00  0.00      A    H
ATOM    641  CA  LEU A  41      -8.221  -3.970  -3.236  1.00  0.00      A    C
ATOM    642  HA  LEU A  41      -9.179  -4.123  -3.711  1.00  0.00      A    H
ATOM    643  CB  LEU A  41      -7.679  -2.512  -3.483  1.00  0.00      A    C
ATOM    644  HB1 LEU A  41      -8.157  -1.901  -2.687  1.00  0.00      A    H
ATOM    645  HB2 LEU A  41      -6.571  -2.434  -3.488  1.00  0.00      A    H
ATOM    646  CG  LEU A  41      -8.177  -1.735  -4.711  1.00  0.00      A    C
ATOM    647  HG  LEU A  41      -7.827  -0.684  -4.627  1.00  0.00      A    H
ATOM    648  CD1 LEU A  41      -7.657  -2.316  -6.015  1.00  0.00      A    C
ATOM    649 HD11 LEU A  41      -8.098  -1.751  -6.864  1.00  0.00      A    H
ATOM    650 HD12 LEU A  41      -6.590  -2.031  -6.129  1.00  0.00      A    H
ATOM    651 HD13 LEU A  41      -7.835  -3.408  -6.123  1.00  0.00      A    H
ATOM    652  CD2 LEU A  41      -9.705  -1.667  -4.872  1.00  0.00      A    C
ATOM    653 HD21 LEU A  41     -10.109  -1.193  -3.952  1.00  0.00      A    H
ATOM    654 HD22 LEU A  41     -10.034  -1.045  -5.732  1.00  0.00      A    H
ATOM    655 HD23 LEU A  41     -10.260  -2.629  -4.854  1.00  0.00      A    H
ATOM    656  C   LEU A  41      -7.334  -4.969  -3.945  1.00  0.00      A    C
ATOM    657  O   LEU A  41      -7.727  -5.598  -4.913  1.00  0.00      A    O
ATOM    658  N   LEU A  42      -6.015  -5.012  -3.588  1.00  0.00      A    N
ATOM    659  HN  LEU A  42      -5.743  -4.335  -2.909  1.00  0.00      A    H
ATOM    660  CA  LEU A  42      -5.086  -5.888  -4.252  1.00  0.00      A    C
ATOM    661  HA  LEU A  42      -5.406  -6.073  -5.267  1.00  0.00      A    H
ATOM    662  CB  LEU A  42      -3.723  -5.150  -4.578  1.00  0.00      A    C
ATOM    663  HB1 LEU A  42      -3.274  -4.822  -3.616  1.00  0.00      A    H
ATOM    664  HB2 LEU A  42      -2.975  -5.831  -5.036  1.00  0.00      A    H
ATOM    665  CG  LEU A  42      -3.843  -4.066  -5.598  1.00  0.00      A    C
ATOM    666  HG  LEU A  42      -4.715  -3.465  -5.264  1.00  0.00      A    H
ATOM    667  CD1 LEU A  42      -2.586  -3.164  -5.726  1.00  0.00      A    C
ATOM    668 HD11 LEU A  42      -2.234  -2.875  -4.712  1.00  0.00      A    H
ATOM    669 HD12 LEU A  42      -1.874  -3.804  -6.291  1.00  0.00      A    H
ATOM    670 HD13 LEU A  42      -2.851  -2.322  -6.399  1.00  0.00      A    H
ATOM    671  CD2 LEU A  42      -4.217  -4.502  -6.992  1.00  0.00      A    C
ATOM    672 HD21 LEU A  42      -3.364  -5.139  -7.309  1.00  0.00      A    H
ATOM    673 HD22 LEU A  42      -5.146  -5.106  -7.071  1.00  0.00      A    H
ATOM    674 HD23 LEU A  42      -4.257  -3.647  -7.701  1.00  0.00      A    H
ATOM    675  C   LEU A  42      -4.864  -7.182  -3.485  1.00  0.00      A    C
ATOM    676  O   LEU A  42      -4.257  -8.156  -3.940  1.00  0.00      A    O
ATOM    677  N   CYS A  43      -5.553  -7.310  -2.345  1.00  0.00      A    N
ATOM    678  HN  CYS A  43      -5.972  -6.460  -2.036  1.00  0.00      A    H
ATOM    679  CA  CYS A  43      -5.709  -8.588  -1.653  1.00  0.00      A    C
ATOM    680  HA  CYS A  43      -4.720  -9.017  -1.577  1.00  0.00      A    H
ATOM    681  CB  CYS A  43      -6.117  -8.325  -0.179  1.00  0.00      A    C
ATOM    682  HB1 CYS A  43      -5.471  -7.468   0.107  1.00  0.00      A    H
ATOM    683  HB2 CYS A  43      -7.190  -8.038  -0.136  1.00  0.00      A    H
ATOM    684  SG  CYS A  43      -5.841  -9.667   0.963  1.00  0.00      A    S
ATOM    685  HG1 CYS A  43      -7.077 -10.052   0.681  1.00  0.00      A    H
ATOM    686  C   CYS A  43      -6.573  -9.600  -2.258  1.00  0.00      A    C
ATOM    687  O   CYS A  43      -6.088 -10.720  -2.575  1.00  0.00      A    O
ATOM    688  N   TYR A  44      -7.845  -9.279  -2.596  1.00  0.00      A    N
ATOM    689  HN  TYR A  44      -8.148  -8.386  -2.270  1.00  0.00      A    H
ATOM    690  CA  TYR A  44      -8.788 -10.319  -3.124  1.00  0.00      A    C
ATOM    691  HA  TYR A  44      -8.374 -11.300  -2.942  1.00  0.00      A    H
ATOM    692  CB  TYR A  44     -10.180 -10.298  -2.423  1.00  0.00      A    C
ATOM    693  HB1 TYR A  44     -10.788  -9.441  -2.783  1.00  0.00      A    H
ATOM    694  HB2 TYR A  44     -10.699 -11.261  -2.618  1.00  0.00      A    H
ATOM    695  CG  TYR A  44      -9.967 -10.243  -0.955  1.00  0.00      A    C
ATOM    696  CD1 TYR A  44     -10.287  -9.042  -0.257  1.00  0.00      A    C
ATOM    697  HD1 TYR A  44     -10.762  -8.238  -0.799  1.00  0.00      A    H
ATOM    698  CE1 TYR A  44     -10.029  -8.930   1.125  1.00  0.00      A    C
ATOM    699  HE1 TYR A  44     -10.293  -8.012   1.629  1.00  0.00      A    H
ATOM    700  CZ  TYR A  44      -9.550 -10.048   1.899  1.00  0.00      A    C
ATOM    701  OH  TYR A  44      -9.655 -10.045   3.310  1.00  0.00      A    O
ATOM    702  HH  TYR A  44      -9.943  -9.199   3.660  1.00  0.00      A    H
ATOM    703  CD2 TYR A  44      -9.461 -11.337  -0.255  1.00  0.00      A    C
ATOM    704  HD2 TYR A  44      -9.205 -12.241  -0.788  1.00  0.00      A    H
ATOM    705  CE2 TYR A  44      -9.312 -11.224   1.145  1.00  0.00      A    C
ATOM    706  HE2 TYR A  44      -8.987 -12.099   1.690  1.00  0.00      A    H
ATOM    707  C   TYR A  44      -8.987 -10.262  -4.705  1.00  0.00      A    C
ATOM    708  O   TYR A  44      -8.328  -9.395  -5.311  1.00  0.00      A    O
ATOM    709  N   ASN A  45      -9.779 -11.169  -5.245  1.00  0.00      A    N
ATOM    710  HN  ASN A  45     -10.212 -11.788  -4.595  1.00  0.00      A    H
ATOM    711  CA  ASN A  45     -10.194 -11.202  -6.679  1.00  0.00      A    C
ATOM    712  HA  ASN A  45      -9.349 -10.831  -7.240  1.00  0.00      A    H
ATOM    713  CB  ASN A  45     -10.688 -12.578  -7.033  1.00  0.00      A    C
ATOM    714  HB1 ASN A  45     -11.634 -12.727  -6.470  1.00  0.00      A    H
ATOM    715  HB2 ASN A  45     -11.020 -12.755  -8.078  1.00  0.00      A    H
ATOM    716  CG  ASN A  45      -9.576 -13.540  -6.769  1.00  0.00      A    C
ATOM    717  OD1 ASN A  45      -8.354 -13.285  -6.762  1.00  0.00      A    O
ATOM    718  ND2 ASN A  45      -9.998 -14.751  -6.324  1.00  0.00      A    N
ATOM    719 HD21 ASN A  45      -9.405 -15.542  -6.476  1.00  0.00      A    H
ATOM    720 HD22 ASN A  45     -10.987 -14.898  -6.315  1.00  0.00      A    H
ATOM    721  C   ASN A  45     -11.339 -10.279  -6.973  1.00  0.00      A    C
ATOM    722  O   ASN A  45     -12.041  -9.901  -6.036  1.00  0.00      A    O
ATOM    723  N   ASN A  46     -11.575  -9.949  -8.282  1.00  0.00      A    N
ATOM    724  HN  ASN A  46     -11.034 -10.183  -9.086  1.00  0.00      A    H
ATOM    725  CA  ASN A  46     -12.796  -9.255  -8.734  1.00  0.00      A    C
ATOM    726  HA  ASN A  46     -12.627  -9.257  -9.801  1.00  0.00      A    H
ATOM    727  CB  ASN A  46     -14.149 -10.052  -8.426  1.00  0.00      A    C
ATOM    728  HB1 ASN A  46     -14.092 -10.158  -7.322  1.00  0.00      A    H
ATOM    729  HB2 ASN A  46     -14.971  -9.329  -8.615  1.00  0.00      A    H
ATOM    730  CG  ASN A  46     -14.071 -11.379  -9.080  1.00  0.00      A    C
ATOM    731  OD1 ASN A  46     -13.691 -12.394  -8.431  1.00  0.00      A    O
ATOM    732  ND2 ASN A  46     -14.544 -11.484 -10.334  1.00  0.00      A    N
ATOM    733 HD21 ASN A  46     -14.547 -12.417 -10.695  1.00  0.00      A    H
ATOM    734 HD22 ASN A  46     -14.937 -10.705 -10.821  1.00  0.00      A    H
ATOM    735  C   ASN A  46     -13.001  -7.760  -8.356  1.00  0.00      A    C
ATOM    736  O   ASN A  46     -13.706  -7.085  -9.086  1.00  0.00      A    O
ATOM    737  N   LEU A  47     -12.403  -7.252  -7.319  1.00  0.00      A    N
ATOM    738  HN  LEU A  47     -12.012  -7.939  -6.711  1.00  0.00      A    H
ATOM    739  CA  LEU A  47     -12.452  -5.835  -6.895  1.00  0.00      A    C
ATOM    740  HA  LEU A  47     -13.490  -5.541  -6.954  1.00  0.00      A    H
ATOM    741  CB  LEU A  47     -11.774  -5.648  -5.485  1.00  0.00      A    C
ATOM    742  HB1 LEU A  47     -10.766  -6.114  -5.519  1.00  0.00      A    H
ATOM    743  HB2 LEU A  47     -11.691  -4.584  -5.180  1.00  0.00      A    H
ATOM    744  CG  LEU A  47     -12.440  -6.410  -4.352  1.00  0.00      A    C
ATOM    745  HG  LEU A  47     -12.631  -7.458  -4.668  1.00  0.00      A    H
ATOM    746  CD1 LEU A  47     -11.552  -6.286  -3.103  1.00  0.00      A    C
ATOM    747 HD11 LEU A  47     -12.066  -6.625  -2.178  1.00  0.00      A    H
ATOM    748 HD12 LEU A  47     -10.582  -6.821  -3.184  1.00  0.00      A    H
ATOM    749 HD13 LEU A  47     -11.271  -5.225  -2.931  1.00  0.00      A    H
ATOM    750  CD2 LEU A  47     -13.778  -5.669  -4.016  1.00  0.00      A    C
ATOM    751 HD21 LEU A  47     -14.366  -6.141  -3.201  1.00  0.00      A    H
ATOM    752 HD22 LEU A  47     -13.487  -4.645  -3.696  1.00  0.00      A    H
ATOM    753 HD23 LEU A  47     -14.426  -5.460  -4.895  1.00  0.00      A    H
ATOM    754  C   LEU A  47     -11.789  -4.898  -7.871  1.00  0.00      A    C
ATOM    755  O   LEU A  47     -12.308  -3.790  -8.096  1.00  0.00      A    O
ATOM    756  N   VAL A  48     -10.778  -5.246  -8.617  1.00  0.00      A    N
ATOM    757  HN  VAL A  48     -10.436  -6.161  -8.414  1.00  0.00      A    H
ATOM    758  CA  VAL A  48     -10.109  -4.487  -9.618  1.00  0.00      A    C
ATOM    759  HA  VAL A  48      -9.598  -3.664  -9.140  1.00  0.00      A    H
ATOM    760  CB  VAL A  48      -8.842  -5.170 -10.278  1.00  0.00      A    C
ATOM    761  HB  VAL A  48      -8.533  -4.591 -11.175  1.00  0.00      A    H
ATOM    762  CG1 VAL A  48      -7.685  -5.194  -9.229  1.00  0.00      A    C
ATOM    763 HG11 VAL A  48      -6.868  -5.715  -9.772  1.00  0.00      A    H
ATOM    764 HG12 VAL A  48      -7.352  -4.245  -8.756  1.00  0.00      A    H
ATOM    765 HG13 VAL A  48      -8.010  -5.772  -8.337  1.00  0.00      A    H
ATOM    766  CG2 VAL A  48      -9.164  -6.624 -10.720  1.00  0.00      A    C
ATOM    767 HG21 VAL A  48      -9.823  -6.774 -11.602  1.00  0.00      A    H
ATOM    768 HG22 VAL A  48      -8.142  -6.956 -10.999  1.00  0.00      A    H
ATOM    769 HG23 VAL A  48      -9.676  -7.175  -9.902  1.00  0.00      A    H
ATOM    770  C   VAL A  48     -11.017  -3.916 -10.668  1.00  0.00      A    C
ATOM    771  O   VAL A  48     -10.765  -2.809 -11.151  1.00  0.00      A    O
ATOM    772  N   SER A  49     -12.053  -4.704 -11.075  1.00  0.00      A    N
ATOM    773  HN  SER A  49     -12.126  -5.592 -10.627  1.00  0.00      A    H
ATOM    774  CA  SER A  49     -13.172  -4.433 -11.974  1.00  0.00      A    C
ATOM    775  HA  SER A  49     -12.812  -3.865 -12.819  1.00  0.00      A    H
ATOM    776  CB  SER A  49     -13.908  -5.736 -12.325  1.00  0.00      A    C
ATOM    777  HB1 SER A  49     -14.105  -6.355 -11.424  1.00  0.00      A    H
ATOM    778  HB2 SER A  49     -14.887  -5.586 -12.830  1.00  0.00      A    H
ATOM    779  OG  SER A  49     -13.178  -6.397 -13.348  1.00  0.00      A    O
ATOM    780  HG1 SER A  49     -13.296  -7.337 -13.196  1.00  0.00      A    H
ATOM    781  C   SER A  49     -14.202  -3.534 -11.286  1.00  0.00      A    C
ATOM    782  O   SER A  49     -14.601  -2.507 -11.788  1.00  0.00      A    O
ATOM    783  N   TRP A  50     -14.741  -3.944 -10.122  1.00  0.00      A    N
ATOM    784  HN  TRP A  50     -14.421  -4.730  -9.599  1.00  0.00      A    H
ATOM    785  CA  TRP A  50     -15.832  -3.169  -9.384  1.00  0.00      A    C
ATOM    786  HA  TRP A  50     -16.670  -2.857  -9.989  1.00  0.00      A    H
ATOM    787  CB  TRP A  50     -16.502  -4.090  -8.311  1.00  0.00      A    C
ATOM    788  HB1 TRP A  50     -15.755  -4.237  -7.502  1.00  0.00      A    H
ATOM    789  HB2 TRP A  50     -17.392  -3.607  -7.855  1.00  0.00      A    H
ATOM    790  CG  TRP A  50     -16.955  -5.446  -8.854  1.00  0.00      A    C
ATOM    791  CD1 TRP A  50     -17.652  -5.641 -10.009  1.00  0.00      A    C
ATOM    792  HD1 TRP A  50     -18.059  -4.904 -10.686  1.00  0.00      A    H
ATOM    793  NE1 TRP A  50     -18.175  -6.942  -9.983  1.00  0.00      A    N
ATOM    794  HE1 TRP A  50     -19.045  -7.156 -10.368  1.00  0.00      A    H
ATOM    795  CE2 TRP A  50     -17.782  -7.591  -8.830  1.00  0.00      A    C
ATOM    796  CD2 TRP A  50     -16.945  -6.704  -8.116  1.00  0.00      A    C
ATOM    797  CE3 TRP A  50     -16.435  -7.048  -6.907  1.00  0.00      A    C
ATOM    798  HE3 TRP A  50     -15.885  -6.293  -6.365  1.00  0.00      A    H
ATOM    799  CZ3 TRP A  50     -16.753  -8.309  -6.399  1.00  0.00      A    C
ATOM    800  HZ3 TRP A  50     -16.391  -8.475  -5.395  1.00  0.00      A    H
ATOM    801  CZ2 TRP A  50     -18.108  -8.835  -8.351  1.00  0.00      A    C
ATOM    802  HZ2 TRP A  50     -18.852  -9.424  -8.865  1.00  0.00      A    H
ATOM    803  CH2 TRP A  50     -17.583  -9.191  -7.116  1.00  0.00      A    C
ATOM    804  HH2 TRP A  50     -17.688 -10.187  -6.712  1.00  0.00      A    H
ATOM    805  C   TRP A  50     -15.549  -1.925  -8.634  1.00  0.00      A    C
ATOM    806  O   TRP A  50     -16.464  -1.199  -8.305  1.00  0.00      A    O
ATOM    807  N   ILE A  51     -14.250  -1.571  -8.432  1.00  0.00      A    N
ATOM    808  HN  ILE A  51     -13.498  -2.199  -8.615  1.00  0.00      A    H
ATOM    809  CA  ILE A  51     -13.869  -0.312  -7.849  1.00  0.00      A    C
ATOM    810  HA  ILE A  51     -14.252  -0.376  -6.841  1.00  0.00      A    H
ATOM    811  CB  ILE A  51     -12.359  -0.110  -7.644  1.00  0.00      A    C
ATOM    812  HB  ILE A  51     -12.041  -1.051  -7.147  1.00  0.00      A    H
ATOM    813  CG2 ILE A  51     -11.635   0.023  -8.984  1.00  0.00      A    C
ATOM    814 HG21 ILE A  51     -10.527  -0.007  -8.914  1.00  0.00      A    H
ATOM    815 HG22 ILE A  51     -11.983  -0.871  -9.545  1.00  0.00      A    H
ATOM    816 HG23 ILE A  51     -11.845   0.992  -9.486  1.00  0.00      A    H
ATOM    817  CG1 ILE A  51     -11.937   1.126  -6.843  1.00  0.00      A    C
ATOM    818 HG11 ILE A  51     -10.828   1.184  -6.896  1.00  0.00      A    H
ATOM    819 HG12 ILE A  51     -12.375   2.080  -7.206  1.00  0.00      A    H
ATOM    820  CD  ILE A  51     -12.398   0.997  -5.369  1.00  0.00      A    C
ATOM    821  HD1 ILE A  51     -13.506   1.053  -5.419  1.00  0.00      A    H
ATOM    822  HD2 ILE A  51     -12.131   0.014  -4.926  1.00  0.00      A    H
ATOM    823  HD3 ILE A  51     -12.018   1.869  -4.793  1.00  0.00      A    H
ATOM    824  C   ILE A  51     -14.571   0.926  -8.436  1.00  0.00      A    C
ATOM    825  O   ILE A  51     -15.049   1.766  -7.722  1.00  0.00      A    O
ATOM    826  N   MET A  52     -14.706   0.857  -9.758  1.00  0.00      A    N
ATOM    827  HN  MET A  52     -14.396   0.046 -10.248  1.00  0.00      A    H
ATOM    828  CA  MET A  52     -15.314   1.933 -10.570  1.00  0.00      A    C
ATOM    829  HA  MET A  52     -14.541   2.687 -10.590  1.00  0.00      A    H
ATOM    830  CB  MET A  52     -15.483   1.451 -12.025  1.00  0.00      A    C
ATOM    831  HB1 MET A  52     -16.329   0.740 -12.140  1.00  0.00      A    H
ATOM    832  HB2 MET A  52     -15.748   2.394 -12.548  1.00  0.00      A    H
ATOM    833  CG  MET A  52     -14.172   0.969 -12.668  1.00  0.00      A    C
ATOM    834  HG1 MET A  52     -13.935  -0.046 -12.285  1.00  0.00      A    H
ATOM    835  HG2 MET A  52     -14.411   0.769 -13.734  1.00  0.00      A    H
ATOM    836  SD  MET A  52     -12.668   1.884 -12.417  1.00  0.00      A    S
ATOM    837  CE  MET A  52     -11.523   0.580 -12.809  1.00  0.00      A    C
ATOM    838  HE1 MET A  52     -11.474   0.378 -13.901  1.00  0.00      A    H
ATOM    839  HE2 MET A  52     -10.458   0.664 -12.505  1.00  0.00      A    H
ATOM    840  HE3 MET A  52     -11.831  -0.417 -12.429  1.00  0.00      A    H
ATOM    841  C   MET A  52     -16.688   2.512  -9.994  1.00  0.00      A    C
ATOM    842  O   MET A  52     -16.830   3.738  -9.871  1.00  0.00      A    O
ATOM    843  N   VAL A  53     -17.691   1.745  -9.594  1.00  0.00      A    N
ATOM    844  HN  VAL A  53     -17.643   0.771  -9.802  1.00  0.00      A    H
ATOM    845  CA  VAL A  53     -18.966   2.144  -9.092  1.00  0.00      A    C
ATOM    846  HA  VAL A  53     -19.441   2.821  -9.788  1.00  0.00      A    H
ATOM    847  CB  VAL A  53     -19.887   0.907  -9.143  1.00  0.00      A    C
ATOM    848  HB  VAL A  53     -19.820   0.543 -10.191  1.00  0.00      A    H
ATOM    849  CG1 VAL A  53     -19.472  -0.324  -8.318  1.00  0.00      A    C
ATOM    850 HG11 VAL A  53     -19.370   0.097  -7.294  1.00  0.00      A    H
ATOM    851 HG12 VAL A  53     -20.273  -1.092  -8.281  1.00  0.00      A    H
ATOM    852 HG13 VAL A  53     -18.583  -0.767  -8.816  1.00  0.00      A    H
ATOM    853  CG2 VAL A  53     -21.341   1.432  -8.732  1.00  0.00      A    C
ATOM    854 HG21 VAL A  53     -21.927   1.976  -9.503  1.00  0.00      A    H
ATOM    855 HG22 VAL A  53     -21.907   0.497  -8.533  1.00  0.00      A    H
ATOM    856 HG23 VAL A  53     -21.358   2.066  -7.820  1.00  0.00      A    H
ATOM    857  C   VAL A  53     -18.730   2.816  -7.672  1.00  0.00      A    C
ATOM    858  O   VAL A  53     -19.606   3.568  -7.241  1.00  0.00      A    O
ATOM    859  N   CYS A  54     -17.662   2.426  -7.006  1.00  0.00      A    N
ATOM    860  HN  CYS A  54     -16.843   2.091  -7.464  1.00  0.00      A    H
ATOM    861  CA  CYS A  54     -17.501   2.597  -5.525  1.00  0.00      A    C
ATOM    862  HA  CYS A  54     -18.460   2.370  -5.085  1.00  0.00      A    H
ATOM    863  CB  CYS A  54     -16.502   1.534  -5.006  1.00  0.00      A    C
ATOM    864  HB1 CYS A  54     -15.523   1.582  -5.530  1.00  0.00      A    H
ATOM    865  HB2 CYS A  54     -16.463   1.711  -3.910  1.00  0.00      A    H
ATOM    866  SG  CYS A  54     -17.190  -0.162  -5.401  1.00  0.00      A    S
ATOM    867  HG1 CYS A  54     -16.952  -0.231  -6.703  1.00  0.00      A    H
ATOM    868  C   CYS A  54     -17.211   3.986  -5.026  1.00  0.00      A    C
ATOM    869  O   CYS A  54     -17.262   4.319  -3.799  1.00  0.00      A    O
ATOM    870  N   VAL A  55     -17.035   4.834  -6.083  1.00  0.00      A    N
ATOM    871  HN  VAL A  55     -17.010   4.367  -6.963  1.00  0.00      A    H
ATOM    872  CA  VAL A  55     -16.977   6.297  -5.975  1.00  0.00      A    C
ATOM    873  HA  VAL A  55     -16.277   6.592  -5.207  1.00  0.00      A    H
ATOM    874  CB  VAL A  55     -16.542   6.825  -7.366  1.00  0.00      A    C
ATOM    875  HB  VAL A  55     -17.339   6.480  -8.058  1.00  0.00      A    H
ATOM    876  CG1 VAL A  55     -16.502   8.376  -7.403  1.00  0.00      A    C
ATOM    877 HG11 VAL A  55     -16.022   8.734  -8.339  1.00  0.00      A    H
ATOM    878 HG12 VAL A  55     -17.483   8.884  -7.291  1.00  0.00      A    H
ATOM    879 HG13 VAL A  55     -15.731   8.719  -6.680  1.00  0.00      A    H
ATOM    880  CG2 VAL A  55     -15.175   6.296  -7.900  1.00  0.00      A    C
ATOM    881 HG21 VAL A  55     -15.222   5.191  -7.797  1.00  0.00      A    H
ATOM    882 HG22 VAL A  55     -14.987   6.481  -8.979  1.00  0.00      A    H
ATOM    883 HG23 VAL A  55     -14.398   6.655  -7.192  1.00  0.00      A    H
ATOM    884  C   VAL A  55     -18.284   6.989  -5.671  1.00  0.00      A    C
ATOM    885  O   VAL A  55     -18.377   7.944  -4.916  1.00  0.00      A    O
ATOM    886  N   TYR A  56     -19.368   6.481  -6.309  1.00  0.00      A    N
ATOM    887  HN  TYR A  56     -19.274   5.710  -6.934  1.00  0.00      A    H
ATOM    888  CA  TYR A  56     -20.742   7.006  -6.166  1.00  0.00      A    C
ATOM    889  HA  TYR A  56     -20.779   8.078  -6.287  1.00  0.00      A    H
ATOM    890  CB  TYR A  56     -21.645   6.438  -7.370  1.00  0.00      A    C
ATOM    891  HB1 TYR A  56     -21.664   5.352  -7.136  1.00  0.00      A    H
ATOM    892  HB2 TYR A  56     -22.660   6.874  -7.256  1.00  0.00      A    H
ATOM    893  CG  TYR A  56     -21.156   6.603  -8.785  1.00  0.00      A    C
ATOM    894  CD1 TYR A  56     -21.053   5.483  -9.655  1.00  0.00      A    C
ATOM    895  HD1 TYR A  56     -21.314   4.528  -9.223  1.00  0.00      A    H
ATOM    896  CE1 TYR A  56     -20.438   5.561 -10.871  1.00  0.00      A    C
ATOM    897  HE1 TYR A  56     -20.116   4.644 -11.343  1.00  0.00      A    H
ATOM    898  CZ  TYR A  56     -20.076   6.823 -11.378  1.00  0.00      A    C
ATOM    899  OH  TYR A  56     -19.420   6.996 -12.594  1.00  0.00      A    O
ATOM    900  HH  TYR A  56     -19.204   7.931 -12.591  1.00  0.00      A    H
ATOM    901  CD2 TYR A  56     -20.699   7.857  -9.284  1.00  0.00      A    C
ATOM    902  HD2 TYR A  56     -20.626   8.805  -8.771  1.00  0.00      A    H
ATOM    903  CE2 TYR A  56     -20.303   7.951 -10.571  1.00  0.00      A    C
ATOM    904  HE2 TYR A  56     -19.851   8.856 -10.947  1.00  0.00      A    H
ATOM    905  C   TYR A  56     -21.503   6.687  -4.847  1.00  0.00      A    C
ATOM    906  O   TYR A  56     -21.454   5.688  -4.124  1.00  0.00      A    O
ATOM    907  N   VAL A  57     -22.340   7.645  -4.368  1.00  0.00      A    N
ATOM    908  HN  VAL A  57     -22.672   7.469  -3.445  1.00  0.00      A    H
ATOM    909  CA  VAL A  57     -23.216   8.555  -5.165  1.00  0.00      A    C
ATOM    910  HA  VAL A  57     -22.914   8.577  -6.201  1.00  0.00      A    H
ATOM    911  CB  VAL A  57     -24.748   8.114  -4.970  1.00  0.00      A    C
ATOM    912  HB  VAL A  57     -24.868   7.040  -5.225  1.00  0.00      A    H
ATOM    913  CG1 VAL A  57     -25.363   8.367  -3.578  1.00  0.00      A    C
ATOM    914 HG11 VAL A  57     -25.417   9.439  -3.290  1.00  0.00      A    H
ATOM    915 HG12 VAL A  57     -26.462   8.216  -3.516  1.00  0.00      A    H
ATOM    916 HG13 VAL A  57     -24.779   7.820  -2.807  1.00  0.00      A    H
ATOM    917  CG2 VAL A  57     -25.687   8.722  -6.028  1.00  0.00      A    C
ATOM    918 HG21 VAL A  57     -26.624   8.126  -6.032  1.00  0.00      A    H
ATOM    919 HG22 VAL A  57     -25.846   9.796  -5.791  1.00  0.00      A    H
ATOM    920 HG23 VAL A  57     -25.223   8.723  -7.037  1.00  0.00      A    H
ATOM    921  C   VAL A  57     -23.061  10.071  -4.788  1.00  0.00      A    C
ATOM    922  O   VAL A  57     -23.001  11.036  -5.570  1.00  0.00      A    O
ATOM    923  N   GLY A  58     -22.989  10.354  -3.480  1.00  0.00      A    N
ATOM    924  HN  GLY A  58     -22.923   9.611  -2.819  1.00  0.00      A    H
ATOM    925  CA  GLY A  58     -22.909  11.740  -2.956  1.00  0.00      A    C
ATOM    926  HA1 GLY A  58     -22.098  11.774  -2.245  1.00  0.00      A    H
ATOM    927  HA2 GLY A  58     -22.807  12.533  -3.683  1.00  0.00      A    H
ATOM    928  C   GLY A  58     -24.103  12.091  -2.055  1.00  0.00      A    C
ATOM    929  O   GLY A  58     -25.201  12.222  -2.488  1.00  0.00      A    O
ATOM    930  N   SER A  59     -23.946  12.095  -0.712  1.00  0.00      A    N
ATOM    931  HN  SER A  59     -23.063  12.205  -0.262  1.00  0.00      A    H
ATOM    932  CA  SER A  59     -25.089  12.224   0.170  1.00  0.00      A    C
ATOM    933  HA  SER A  59     -25.903  11.746  -0.355  1.00  0.00      A    H
ATOM    934  CB  SER A  59     -24.936  11.498   1.488  1.00  0.00      A    C
ATOM    935  HB1 SER A  59     -25.613  11.831   2.304  1.00  0.00      A    H
ATOM    936  HB2 SER A  59     -25.159  10.412   1.430  1.00  0.00      A    H
ATOM    937  OG  SER A  59     -23.565  11.622   1.718  1.00  0.00      A    O
ATOM    938  HG1 SER A  59     -23.282  11.075   2.455  1.00  0.00      A    H
ATOM    939  C   SER A  59     -25.399  13.707   0.430  1.00  0.00      A    C
ATOM    940  O   SER A  59     -24.656  14.442   1.035  1.00  0.00      A    O
ATOM    941  N   CYS A  60     -26.646  14.070   0.001  1.00  0.00      A    N
ATOM    942  HN  CYS A  60     -27.138  13.444  -0.598  1.00  0.00      A    H
ATOM    943  CA  CYS A  60     -27.281  15.345  -0.064  1.00  0.00      A    C
ATOM    944  HA  CYS A  60     -26.608  15.985  -0.614  1.00  0.00      A    H
ATOM    945  CB  CYS A  60     -28.607  15.256  -0.855  1.00  0.00      A    C
ATOM    946  HB1 CYS A  60     -29.371  14.799  -0.192  1.00  0.00      A    H
ATOM    947  HB2 CYS A  60     -28.880  16.329  -0.947  1.00  0.00      A    H
ATOM    948  SG  CYS A  60     -28.481  14.432  -2.500  1.00  0.00      A    S
ATOM    949  C   CYS A  60     -27.534  15.855   1.376  1.00  0.00      A    C
ATOM    950  O   CYS A  60     -27.340  17.012   1.730  1.00  0.00      A    O
ATOM    951  N   TRP A  61     -27.906  14.857   2.192  1.00  0.00      A    N
ATOM    952  HN  TRP A  61     -28.103  13.933   1.873  1.00  0.00      A    H
ATOM    953  CA  TRP A  61     -28.252  14.949   3.591  1.00  0.00      A    C
ATOM    954  HA  TRP A  61     -28.878  15.791   3.847  1.00  0.00      A    H
ATOM    955  CB  TRP A  61     -29.149  13.759   4.056  1.00  0.00      A    C
ATOM    956  HB1 TRP A  61     -29.406  13.946   5.121  1.00  0.00      A    H
ATOM    957  HB2 TRP A  61     -30.164  13.788   3.605  1.00  0.00      A    H
ATOM    958  CG  TRP A  61     -28.611  12.360   3.752  1.00  0.00      A    C
ATOM    959  CD1 TRP A  61     -27.982  11.537   4.595  1.00  0.00      A    C
ATOM    960  HD1 TRP A  61     -27.796  11.866   5.606  1.00  0.00      A    H
ATOM    961  NE1 TRP A  61     -27.644  10.335   3.955  1.00  0.00      A    N
ATOM    962  HE1 TRP A  61     -26.970   9.672   4.197  1.00  0.00      A    H
ATOM    963  CE2 TRP A  61     -28.109  10.431   2.641  1.00  0.00      A    C
ATOM    964  CD2 TRP A  61     -28.805  11.658   2.501  1.00  0.00      A    C
ATOM    965  CE3 TRP A  61     -29.455  11.948   1.301  1.00  0.00      A    C
ATOM    966  HE3 TRP A  61     -30.166  12.761   1.286  1.00  0.00      A    H
ATOM    967  CZ3 TRP A  61     -29.227  11.128   0.197  1.00  0.00      A    C
ATOM    968  HZ3 TRP A  61     -29.536  11.437  -0.791  1.00  0.00      A    H
ATOM    969  CZ2 TRP A  61     -28.056   9.537   1.593  1.00  0.00      A    C
ATOM    970  HZ2 TRP A  61     -27.431   8.660   1.676  1.00  0.00      A    H
ATOM    971  CH2 TRP A  61     -28.571   9.917   0.331  1.00  0.00      A    C
ATOM    972  HH2 TRP A  61     -28.326   9.332  -0.543  1.00  0.00      A    H
ATOM    973  C   TRP A  61     -27.078  15.070   4.572  1.00  0.00      A    C
ATOM    974  O   TRP A  61     -27.150  15.537   5.704  1.00  0.00      A    O
ATOM    975  N   ALA A  62     -25.939  14.534   4.152  1.00  0.00      A    N
ATOM    976  HN  ALA A  62     -25.866  14.264   3.195  1.00  0.00      A    H
ATOM    977  CA  ALA A  62     -24.923  14.075   5.146  1.00  0.00      A    C
ATOM    978  HA  ALA A  62     -25.425  13.684   6.018  1.00  0.00      A    H
ATOM    979  CB  ALA A  62     -24.029  12.963   4.579  1.00  0.00      A    C
ATOM    980  HB1 ALA A  62     -23.337  13.468   3.872  1.00  0.00      A    H
ATOM    981  HB2 ALA A  62     -23.527  12.501   5.456  1.00  0.00      A    H
ATOM    982  HB3 ALA A  62     -24.701  12.182   4.163  1.00  0.00      A    H
ATOM    983  C   ALA A  62     -24.073  15.246   5.622  1.00  0.00      A    C
ATOM    984  O   ALA A  62     -23.590  15.115   6.765  1.00  0.00      A    O
ATOM    985  N   PHE A  63     -23.861  16.348   4.857  1.00  0.00      A    N
ATOM    986  HN  PHE A  63     -24.191  16.395   3.918  1.00  0.00      A    H
ATOM    987  CA  PHE A  63     -23.232  17.554   5.366  1.00  0.00      A    C
ATOM    988  HA  PHE A  63     -22.583  17.250   6.175  1.00  0.00      A    H
ATOM    989  CB  PHE A  63     -22.395  18.111   4.191  1.00  0.00      A    C
ATOM    990  HB1 PHE A  63     -21.707  17.316   3.833  1.00  0.00      A    H
ATOM    991  HB2 PHE A  63     -22.974  18.245   3.252  1.00  0.00      A    H
ATOM    992  CG  PHE A  63     -21.579  19.351   4.558  1.00  0.00      A    C
ATOM    993  CD1 PHE A  63     -21.382  19.765   5.916  1.00  0.00      A    C
ATOM    994  HD1 PHE A  63     -21.667  19.102   6.719  1.00  0.00      A    H
ATOM    995  CE1 PHE A  63     -20.938  21.047   6.253  1.00  0.00      A    C
ATOM    996  HE1 PHE A  63     -20.934  21.265   7.311  1.00  0.00      A    H
ATOM    997  CZ  PHE A  63     -20.471  21.882   5.238  1.00  0.00      A    C
ATOM    998  HZ  PHE A  63     -19.899  22.777   5.437  1.00  0.00      A    H
ATOM    999  CD2 PHE A  63     -21.178  20.282   3.557  1.00  0.00      A    C
ATOM   1000  HD2 PHE A  63     -21.320  19.956   2.537  1.00  0.00      A    H
ATOM   1001  CE2 PHE A  63     -20.630  21.554   3.911  1.00  0.00      A    C
ATOM   1002  HE2 PHE A  63     -20.235  22.156   3.106  1.00  0.00      A    H
ATOM   1003  C   PHE A  63     -24.346  18.591   5.837  1.00  0.00      A    C
ATOM   1004  O   PHE A  63     -24.291  19.050   6.993  1.00  0.00      A    O
ATOM   1005  N   SER A  64     -25.321  18.897   4.975  1.00  0.00      A    N
ATOM   1006  HN  SER A  64     -25.230  18.404   4.113  1.00  0.00      A    H
ATOM   1007  CA  SER A  64     -26.409  19.876   5.163  1.00  0.00      A    C
ATOM   1008  HA  SER A  64     -25.845  20.795   5.221  1.00  0.00      A    H
ATOM   1009  CB  SER A  64     -27.482  19.788   3.995  1.00  0.00      A    C
ATOM   1010  HB1 SER A  64     -28.356  20.447   4.185  1.00  0.00      A    H
ATOM   1011  HB2 SER A  64     -27.045  20.065   3.012  1.00  0.00      A    H
ATOM   1012  OG  SER A  64     -28.091  18.522   3.877  1.00  0.00      A    O
ATOM   1013  HG1 SER A  64     -28.009  18.156   2.993  1.00  0.00      A    H
ATOM   1014  C   SER A  64     -27.158  19.649   6.479  1.00  0.00      A    C
ATOM   1015  O   SER A  64     -27.387  20.620   7.198  1.00  0.00      A    O
ATOM   1016  N   THR A  65     -27.595  18.439   6.799  1.00  0.00      A    N
ATOM   1017  HN  THR A  65     -27.586  17.660   6.176  1.00  0.00      A    H
ATOM   1018  CA  THR A  65     -28.468  18.264   7.981  1.00  0.00      A    C
ATOM   1019  HA  THR A  65     -29.137  19.113   7.975  1.00  0.00      A    H
ATOM   1020  CB  THR A  65     -29.325  17.067   7.857  1.00  0.00      A    C
ATOM   1021  HB  THR A  65     -28.788  16.141   7.557  1.00  0.00      A    H
ATOM   1022  OG1 THR A  65     -30.227  17.196   6.837  1.00  0.00      A    O
ATOM   1023  HG1 THR A  65     -30.806  16.439   6.722  1.00  0.00      A    H
ATOM   1024  CG2 THR A  65     -30.133  16.649   9.101  1.00  0.00      A    C
ATOM   1025 HG21 THR A  65     -30.797  15.765   8.989  1.00  0.00      A    H
ATOM   1026 HG22 THR A  65     -29.356  16.311   9.820  1.00  0.00      A    H
ATOM   1027 HG23 THR A  65     -30.646  17.495   9.605  1.00  0.00      A    H
ATOM   1028  C   THR A  65     -27.786  18.487   9.312  1.00  0.00      A    C
ATOM   1029  O   THR A  65     -28.305  19.028  10.321  1.00  0.00      A    O
ATOM   1030  N   VAL A  66     -26.575  17.872   9.442  1.00  0.00      A    N
ATOM   1031  HN  VAL A  66     -26.209  17.256   8.749  1.00  0.00      A    H
ATOM   1032  CA  VAL A  66     -25.700  18.227  10.553  1.00  0.00      A    C
ATOM   1033  HA  VAL A  66     -26.248  18.104  11.475  1.00  0.00      A    H
ATOM   1034  CB  VAL A  66     -24.609  17.150  10.565  1.00  0.00      A    C
ATOM   1035  HB  VAL A  66     -25.052  16.135  10.472  1.00  0.00      A    H
ATOM   1036  CG1 VAL A  66     -23.541  17.409   9.410  1.00  0.00      A    C
ATOM   1037 HG11 VAL A  66     -22.560  16.909   9.556  1.00  0.00      A    H
ATOM   1038 HG12 VAL A  66     -23.984  17.224   8.408  1.00  0.00      A    H
ATOM   1039 HG13 VAL A  66     -23.175  18.457   9.362  1.00  0.00      A    H
ATOM   1040  CG2 VAL A  66     -23.891  17.120  11.920  1.00  0.00      A    C
ATOM   1041 HG21 VAL A  66     -23.272  18.041  11.974  1.00  0.00      A    H
ATOM   1042 HG22 VAL A  66     -24.694  17.124  12.687  1.00  0.00      A    H
ATOM   1043 HG23 VAL A  66     -23.216  16.238  11.957  1.00  0.00      A    H
ATOM   1044  C   VAL A  66     -25.073  19.642  10.661  1.00  0.00      A    C
ATOM   1045  O   VAL A  66     -25.109  20.157  11.797  1.00  0.00      A    O
ATOM   1046  N   ALA A  67     -24.709  20.280   9.567  1.00  0.00      A    N
ATOM   1047  HN  ALA A  67     -24.657  19.828   8.680  1.00  0.00      A    H
ATOM   1048  CA  ALA A  67     -24.214  21.601   9.467  1.00  0.00      A    C
ATOM   1049  HA  ALA A  67     -23.382  21.699  10.149  1.00  0.00      A    H
ATOM   1050  CB  ALA A  67     -23.820  21.960   8.038  1.00  0.00      A    C
ATOM   1051  HB1 ALA A  67     -23.133  22.826   7.920  1.00  0.00      A    H
ATOM   1052  HB2 ALA A  67     -23.178  21.182   7.573  1.00  0.00      A    H
ATOM   1053  HB3 ALA A  67     -24.716  22.013   7.383  1.00  0.00      A    H
ATOM   1054  C   ALA A  67     -25.221  22.632   9.988  1.00  0.00      A    C
ATOM   1055  O   ALA A  67     -24.847  23.559  10.681  1.00  0.00      A    O
ATOM   1056  N   ALA A  68     -26.513  22.386   9.686  1.00  0.00      A    N
ATOM   1057  HN  ALA A  68     -26.720  21.549   9.185  1.00  0.00      A    H
ATOM   1058  CA  ALA A  68     -27.651  23.150  10.162  1.00  0.00      A    C
ATOM   1059  HA  ALA A  68     -27.609  24.211   9.964  1.00  0.00      A    H
ATOM   1060  CB  ALA A  68     -28.914  22.573   9.451  1.00  0.00      A    C
ATOM   1061  HB1 ALA A  68     -28.973  21.466   9.526  1.00  0.00      A    H
ATOM   1062  HB2 ALA A  68     -29.899  22.937   9.815  1.00  0.00      A    H
ATOM   1063  HB3 ALA A  68     -28.717  22.903   8.409  1.00  0.00      A    H
ATOM   1064  C   ALA A  68     -27.823  22.927  11.653  1.00  0.00      A    C
ATOM   1065  O   ALA A  68     -27.865  23.863  12.421  1.00  0.00      A    O
ATOM   1066  N   ILE A  69     -28.016  21.681  12.065  1.00  0.00      A    N
ATOM   1067  HN  ILE A  69     -28.142  20.950  11.399  1.00  0.00      A    H
ATOM   1068  CA  ILE A  69     -28.035  21.299  13.537  1.00  0.00      A    C
ATOM   1069  HA  ILE A  69     -28.872  21.723  14.073  1.00  0.00      A    H
ATOM   1070  CB  ILE A  69     -28.201  19.832  13.781  1.00  0.00      A    C
ATOM   1071  HB  ILE A  69     -27.475  19.268  13.156  1.00  0.00      A    H
ATOM   1072  CG2 ILE A  69     -28.057  19.406  15.282  1.00  0.00      A    C
ATOM   1073 HG21 ILE A  69     -27.046  19.728  15.612  1.00  0.00      A    H
ATOM   1074 HG22 ILE A  69     -28.881  19.995  15.740  1.00  0.00      A    H
ATOM   1075 HG23 ILE A  69     -28.250  18.313  15.259  1.00  0.00      A    H
ATOM   1076  CG1 ILE A  69     -29.683  19.474  13.214  1.00  0.00      A    C
ATOM   1077 HG11 ILE A  69     -30.526  19.886  13.809  1.00  0.00      A    H
ATOM   1078 HG12 ILE A  69     -29.877  19.930  12.219  1.00  0.00      A    H
ATOM   1079  CD  ILE A  69     -29.979  18.006  13.081  1.00  0.00      A    C
ATOM   1080  HD1 ILE A  69     -29.245  17.472  12.440  1.00  0.00      A    H
ATOM   1081  HD2 ILE A  69     -29.831  17.579  14.096  1.00  0.00      A    H
ATOM   1082  HD3 ILE A  69     -30.939  17.868  12.541  1.00  0.00      A    H
ATOM   1083  C   ILE A  69     -26.840  21.936  14.400  1.00  0.00      A    C
ATOM   1084  O   ILE A  69     -27.130  22.598  15.355  1.00  0.00      A    O
ATOM   1085  N   GLU A  70     -25.545  21.783  14.013  1.00  0.00      A    N
ATOM   1086  HN  GLU A  70     -25.345  21.203  13.228  1.00  0.00      A    H
ATOM   1087  CA  GLU A  70     -24.403  22.441  14.559  1.00  0.00      A    C
ATOM   1088  HA  GLU A  70     -24.268  22.255  15.614  1.00  0.00      A    H
ATOM   1089  CB  GLU A  70     -23.135  21.829  13.921  1.00  0.00      A    C
ATOM   1090  HB1 GLU A  70     -23.191  21.599  12.836  1.00  0.00      A    H
ATOM   1091  HB2 GLU A  70     -22.285  22.526  14.082  1.00  0.00      A    H
ATOM   1092  CG  GLU A  70     -22.715  20.446  14.527  1.00  0.00      A    C
ATOM   1093  HG1 GLU A  70     -22.769  20.265  15.621  1.00  0.00      A    H
ATOM   1094  HG2 GLU A  70     -23.298  19.624  14.057  1.00  0.00      A    H
ATOM   1095  CD  GLU A  70     -21.294  20.037  14.171  1.00  0.00      A    C
ATOM   1096  OE1 GLU A  70     -21.114  18.935  13.662  1.00  0.00      A    O
ATOM   1097  OE2 GLU A  70     -20.382  20.797  14.629  1.00  0.00      A    O
ATOM   1098  C   GLU A  70     -24.439  23.951  14.469  1.00  0.00      A    C
ATOM   1099  O   GLU A  70     -24.166  24.636  15.459  1.00  0.00      A    O
ATOM   1100  N   GLY A  71     -24.790  24.581  13.356  1.00  0.00      A    N
ATOM   1101  HN  GLY A  71     -24.902  23.999  12.554  1.00  0.00      A    H
ATOM   1102  CA  GLY A  71     -24.874  26.046  13.230  1.00  0.00      A    C
ATOM   1103  HA1 GLY A  71     -23.907  26.387  13.568  1.00  0.00      A    H
ATOM   1104  HA2 GLY A  71     -24.945  26.161  12.158  1.00  0.00      A    H
ATOM   1105  C   GLY A  71     -25.992  26.670  13.986  1.00  0.00      A    C
ATOM   1106  O   GLY A  71     -25.779  27.750  14.559  1.00  0.00      A    O
ATOM   1107  N   ILE A  72     -27.128  26.004  14.092  1.00  0.00      A    N
ATOM   1108  HN  ILE A  72     -27.264  25.218  13.494  1.00  0.00      A    H
ATOM   1109  CA  ILE A  72     -28.252  26.389  14.946  1.00  0.00      A    C
ATOM   1110  HA  ILE A  72     -28.392  27.438  14.731  1.00  0.00      A    H
ATOM   1111  CB  ILE A  72     -29.481  25.658  14.533  1.00  0.00      A    C
ATOM   1112  HB  ILE A  72     -29.245  24.577  14.433  1.00  0.00      A    H
ATOM   1113  CG2 ILE A  72     -30.557  25.787  15.579  1.00  0.00      A    C
ATOM   1114 HG21 ILE A  72     -30.071  25.413  16.505  1.00  0.00      A    H
ATOM   1115 HG22 ILE A  72     -30.685  26.881  15.724  1.00  0.00      A    H
ATOM   1116 HG23 ILE A  72     -31.478  25.224  15.315  1.00  0.00      A    H
ATOM   1117  CG1 ILE A  72     -30.012  26.209  13.162  1.00  0.00      A    C
ATOM   1118 HG11 ILE A  72     -30.094  27.313  13.252  1.00  0.00      A    H
ATOM   1119 HG12 ILE A  72     -29.270  25.859  12.412  1.00  0.00      A    H
ATOM   1120  CD  ILE A  72     -31.357  25.738  12.749  1.00  0.00      A    C
ATOM   1121  HD1 ILE A  72     -32.179  26.247  13.296  1.00  0.00      A    H
ATOM   1122  HD2 ILE A  72     -31.519  25.792  11.651  1.00  0.00      A    H
ATOM   1123  HD3 ILE A  72     -31.482  24.680  13.062  1.00  0.00      A    H
ATOM   1124  C   ILE A  72     -27.836  26.199  16.401  1.00  0.00      A    C
ATOM   1125  O   ILE A  72     -28.021  27.032  17.240  1.00  0.00      A    O
ATOM   1126  N   ASN A  73     -27.143  25.121  16.862  1.00  0.00      A    N
ATOM   1127  HN  ASN A  73     -26.957  24.343  16.265  1.00  0.00      A    H
ATOM   1128  CA  ASN A  73     -26.524  25.108  18.180  1.00  0.00      A    C
ATOM   1129  HA  ASN A  73     -27.270  25.255  18.947  1.00  0.00      A    H
ATOM   1130  CB  ASN A  73     -25.851  23.820  18.538  1.00  0.00      A    C
ATOM   1131  HB1 ASN A  73     -25.249  23.368  17.721  1.00  0.00      A    H
ATOM   1132  HB2 ASN A  73     -25.152  23.961  19.390  1.00  0.00      A    H
ATOM   1133  CG  ASN A  73     -26.896  22.831  19.083  1.00  0.00      A    C
ATOM   1134  OD1 ASN A  73     -28.072  23.053  19.313  1.00  0.00      A    O
ATOM   1135  ND2 ASN A  73     -26.497  21.617  19.328  1.00  0.00      A    N
ATOM   1136 HD21 ASN A  73     -27.235  21.004  19.610  1.00  0.00      A    H
ATOM   1137 HD22 ASN A  73     -25.527  21.508  19.547  1.00  0.00      A    H
ATOM   1138  C   ASN A  73     -25.448  26.255  18.382  1.00  0.00      A    C
ATOM   1139  O   ASN A  73     -25.204  26.725  19.494  1.00  0.00      A    O
ATOM   1140  N   GLN A  74     -24.636  26.696  17.438  1.00  0.00      A    N
ATOM   1141  HN  GLN A  74     -24.707  26.365  16.500  1.00  0.00      A    H
ATOM   1142  CA  GLN A  74     -23.914  27.918  17.489  1.00  0.00      A    C
ATOM   1143  HA  GLN A  74     -23.241  27.974  18.332  1.00  0.00      A    H
ATOM   1144  CB  GLN A  74     -22.988  27.962  16.289  1.00  0.00      A    C
ATOM   1145  HB1 GLN A  74     -22.487  26.971  16.272  1.00  0.00      A    H
ATOM   1146  HB2 GLN A  74     -23.486  28.073  15.303  1.00  0.00      A    H
ATOM   1147  CG  GLN A  74     -21.814  29.079  16.401  1.00  0.00      A    C
ATOM   1148  HG1 GLN A  74     -21.141  28.827  15.553  1.00  0.00      A    H
ATOM   1149  HG2 GLN A  74     -22.214  30.115  16.361  1.00  0.00      A    H
ATOM   1150  CD  GLN A  74     -20.976  29.019  17.692  1.00  0.00      A    C
ATOM   1151  OE1 GLN A  74     -20.595  30.016  18.269  1.00  0.00      A    O
ATOM   1152  NE2 GLN A  74     -20.617  27.816  18.102  1.00  0.00      A    N
ATOM   1153 HE21 GLN A  74     -19.789  27.919  18.653  1.00  0.00      A    H
ATOM   1154 HE22 GLN A  74     -20.915  26.950  17.701  1.00  0.00      A    H
ATOM   1155  C   GLN A  74     -24.666  29.268  17.565  1.00  0.00      A    C
ATOM   1156  O   GLN A  74     -24.359  30.079  18.428  1.00  0.00      A    O
ATOM   1157  N   ILE A  75     -25.766  29.443  16.788  1.00  0.00      A    N
ATOM   1158  HN  ILE A  75     -25.977  28.779  16.074  1.00  0.00      A    H
ATOM   1159  CA  ILE A  75     -26.588  30.705  16.978  1.00  0.00      A    C
ATOM   1160  HA  ILE A  75     -25.897  31.531  17.058  1.00  0.00      A    H
ATOM   1161  CB  ILE A  75     -27.565  30.944  15.768  1.00  0.00      A    C
ATOM   1162  HB  ILE A  75     -28.367  30.181  15.675  1.00  0.00      A    H
ATOM   1163  CG2 ILE A  75     -28.243  32.322  15.943  1.00  0.00      A    C
ATOM   1164 HG21 ILE A  75     -27.531  33.140  16.185  1.00  0.00      A    H
ATOM   1165 HG22 ILE A  75     -28.680  32.501  14.938  1.00  0.00      A    H
ATOM   1166 HG23 ILE A  75     -28.980  32.186  16.764  1.00  0.00      A    H
ATOM   1167  CG1 ILE A  75     -26.769  30.936  14.403  1.00  0.00      A    C
ATOM   1168 HG11 ILE A  75     -26.183  31.877  14.482  1.00  0.00      A    H
ATOM   1169 HG12 ILE A  75     -25.992  30.145  14.469  1.00  0.00      A    H
ATOM   1170  CD  ILE A  75     -27.635  30.873  13.183  1.00  0.00      A    C
ATOM   1171  HD1 ILE A  75     -28.162  29.910  13.015  1.00  0.00      A    H
ATOM   1172  HD2 ILE A  75     -28.513  31.550  13.246  1.00  0.00      A    H
ATOM   1173  HD3 ILE A  75     -27.059  31.042  12.248  1.00  0.00      A    H
ATOM   1174  C   ILE A  75     -27.309  30.726  18.330  1.00  0.00      A    C
ATOM   1175  O   ILE A  75     -27.409  31.782  18.917  1.00  0.00      A    O
ATOM   1176  N   ARG A  76     -27.843  29.592  18.836  1.00  0.00      A    N
ATOM   1177  HN  ARG A  76     -27.959  28.796  18.247  1.00  0.00      A    H
ATOM   1178  CA  ARG A  76     -28.545  29.639  20.182  1.00  0.00      A    C
ATOM   1179  HA  ARG A  76     -29.127  30.533  20.348  1.00  0.00      A    H
ATOM   1180  CB  ARG A  76     -29.467  28.346  20.365  1.00  0.00      A    C
ATOM   1181  HB1 ARG A  76     -28.939  27.372  20.460  1.00  0.00      A    H
ATOM   1182  HB2 ARG A  76     -30.091  28.485  21.274  1.00  0.00      A    H
ATOM   1183  CG  ARG A  76     -30.551  28.228  19.229  1.00  0.00      A    C
ATOM   1184  HG1 ARG A  76     -30.948  29.265  19.207  1.00  0.00      A    H
ATOM   1185  HG2 ARG A  76     -30.073  28.050  18.242  1.00  0.00      A    H
ATOM   1186  CD  ARG A  76     -31.709  27.242  19.475  1.00  0.00      A    C
ATOM   1187  HD1 ARG A  76     -32.253  27.625  20.365  1.00  0.00      A    H
ATOM   1188  HD2 ARG A  76     -32.489  27.219  18.684  1.00  0.00      A    H
ATOM   1189  NE  ARG A  76     -31.205  25.880  19.770  1.00  0.00      A    N
ATOM   1190  HE  ARG A  76     -30.326  25.814  20.242  1.00  0.00      A    H
ATOM   1191  CZ  ARG A  76     -31.634  24.705  19.292  1.00  0.00      A    C
ATOM   1192  NH1 ARG A  76     -32.839  24.530  18.734  1.00  0.00      A    N
ATOM   1193 HH11 ARG A  76     -33.404  25.346  18.613  1.00  0.00      A    H
ATOM   1194 HH12 ARG A  76     -32.994  23.789  18.081  1.00  0.00      A    H
ATOM   1195  NH2 ARG A  76     -30.805  23.656  19.484  1.00  0.00      A    N
ATOM   1196 HH21 ARG A  76     -29.823  23.772  19.636  1.00  0.00      A    H
ATOM   1197 HH22 ARG A  76     -31.259  22.772  19.595  1.00  0.00      A    H
ATOM   1198  C   ARG A  76     -27.616  29.674  21.370  1.00  0.00      A    C
ATOM   1199  O   ARG A  76     -27.267  30.694  21.916  1.00  0.00      A    O
ATOM   1200  N   THR A  77     -27.247  28.489  21.946  1.00  0.00      A    N
ATOM   1201  HN  THR A  77     -27.517  27.566  21.684  1.00  0.00      A    H
ATOM   1202  CA  THR A  77     -26.494  28.486  23.149  1.00  0.00      A    C
ATOM   1203  HA  THR A  77     -26.898  29.143  23.905  1.00  0.00      A    H
ATOM   1204  CB  THR A  77     -26.559  27.065  23.805  1.00  0.00      A    C
ATOM   1205  HB  THR A  77     -25.805  26.891  24.602  1.00  0.00      A    H
ATOM   1206  OG1 THR A  77     -26.426  25.992  22.906  1.00  0.00      A    O
ATOM   1207  HG1 THR A  77     -26.446  25.307  23.578  1.00  0.00      A    H
ATOM   1208  CG2 THR A  77     -27.898  26.914  24.496  1.00  0.00      A    C
ATOM   1209 HG21 THR A  77     -28.042  27.724  25.243  1.00  0.00      A    H
ATOM   1210 HG22 THR A  77     -28.666  26.988  23.697  1.00  0.00      A    H
ATOM   1211 HG23 THR A  77     -27.947  25.985  25.103  1.00  0.00      A    H
ATOM   1212  C   THR A  77     -25.061  28.681  22.862  1.00  0.00      A    C
ATOM   1213  O   THR A  77     -24.257  28.926  23.789  1.00  0.00      A    O
ATOM   1214  N   ASN A  78     -24.644  28.557  21.598  1.00  0.00      A    N
ATOM   1215  HN  ASN A  78     -25.244  28.116  20.935  1.00  0.00      A    H
ATOM   1216  CA  ASN A  78     -23.309  28.800  21.151  1.00  0.00      A    C
ATOM   1217  HA  ASN A  78     -23.381  28.911  20.079  1.00  0.00      A    H
ATOM   1218  CB  ASN A  78     -22.611  30.138  21.592  1.00  0.00      A    C
ATOM   1219  HB1 ASN A  78     -21.971  30.041  22.494  1.00  0.00      A    H
ATOM   1220  HB2 ASN A  78     -21.816  30.312  20.835  1.00  0.00      A    H
ATOM   1221  CG  ASN A  78     -23.450  31.373  21.766  1.00  0.00      A    C
ATOM   1222  OD1 ASN A  78     -23.502  31.991  22.839  1.00  0.00      A    O
ATOM   1223  ND2 ASN A  78     -24.291  31.751  20.759  1.00  0.00      A    N
ATOM   1224 HD21 ASN A  78     -25.005  32.430  20.928  1.00  0.00      A    H
ATOM   1225 HD22 ASN A  78     -24.282  31.314  19.859  1.00  0.00      A    H
ATOM   1226  C   ASN A  78     -22.353  27.626  21.350  1.00  0.00      A    C
ATOM   1227  O   ASN A  78     -21.111  27.767  21.539  1.00  0.00      A    O
ATOM   1228  N   GLU A  79     -22.915  26.393  21.262  1.00  0.00      A    N
ATOM   1229  HN  GLU A  79     -23.885  26.301  21.050  1.00  0.00      A    H
ATOM   1230  CA  GLU A  79     -22.298  25.135  21.606  1.00  0.00      A    C
ATOM   1231  HA  GLU A  79     -21.649  25.245  22.462  1.00  0.00      A    H
ATOM   1232  CB  GLU A  79     -23.365  24.104  22.045  1.00  0.00      A    C
ATOM   1233  HB1 GLU A  79     -23.918  24.634  22.850  1.00  0.00      A    H
ATOM   1234  HB2 GLU A  79     -24.127  23.889  21.265  1.00  0.00      A    H
ATOM   1235  CG  GLU A  79     -22.881  22.769  22.565  1.00  0.00      A    C
ATOM   1236  HG1 GLU A  79     -22.817  22.030  21.739  1.00  0.00      A    H
ATOM   1237  HG2 GLU A  79     -21.872  22.828  23.027  1.00  0.00      A    H
ATOM   1238  CD  GLU A  79     -23.806  22.111  23.601  1.00  0.00      A    C
ATOM   1239  OE1 GLU A  79     -24.967  21.718  23.282  1.00  0.00      A    O
ATOM   1240  OE2 GLU A  79     -23.354  22.131  24.776  1.00  0.00      A    O
ATOM   1241  C   GLU A  79     -21.455  24.519  20.492  1.00  0.00      A    C
ATOM   1242  O   GLU A  79     -21.889  24.571  19.362  1.00  0.00      A    O
ATOM   1243  N   LEU A  80     -20.257  24.045  20.812  1.00  0.00      A    N
ATOM   1244  HN  LEU A  80     -19.952  23.765  21.719  1.00  0.00      A    H
ATOM   1245  CA  LEU A  80     -19.138  23.937  19.815  1.00  0.00      A    C
ATOM   1246  HA  LEU A  80     -19.540  24.284  18.874  1.00  0.00      A    H
ATOM   1247  CB  LEU A  80     -17.913  24.689  20.348  1.00  0.00      A    C
ATOM   1248  HB1 LEU A  80     -17.689  24.509  21.422  1.00  0.00      A    H
ATOM   1249  HB2 LEU A  80     -16.993  24.447  19.774  1.00  0.00      A    H
ATOM   1250  CG  LEU A  80     -18.038  26.184  20.149  1.00  0.00      A    C
ATOM   1251  HG  LEU A  80     -19.058  26.565  20.370  1.00  0.00      A    H
ATOM   1252  CD1 LEU A  80     -17.302  26.905  21.253  1.00  0.00      A    C
ATOM   1253 HD11 LEU A  80     -17.432  28.009  21.247  1.00  0.00      A    H
ATOM   1254 HD12 LEU A  80     -17.625  26.608  22.274  1.00  0.00      A    H
ATOM   1255 HD13 LEU A  80     -16.211  26.765  21.102  1.00  0.00      A    H
ATOM   1256  CD2 LEU A  80     -17.592  26.536  18.677  1.00  0.00      A    C
ATOM   1257 HD21 LEU A  80     -17.738  27.622  18.490  1.00  0.00      A    H
ATOM   1258 HD22 LEU A  80     -16.503  26.373  18.534  1.00  0.00      A    H
ATOM   1259 HD23 LEU A  80     -18.220  26.139  17.851  1.00  0.00      A    H
ATOM   1260  C   LEU A  80     -18.777  22.510  19.623  1.00  0.00      A    C
ATOM   1261  O   LEU A  80     -18.272  22.098  18.561  1.00  0.00      A    O
ATOM   1262  N   VAL A  81     -19.093  21.606  20.637  1.00  0.00      A    N
ATOM   1263  HN  VAL A  81     -19.586  21.901  21.452  1.00  0.00      A    H
ATOM   1264  CA  VAL A  81     -19.042  20.101  20.441  1.00  0.00      A    C
ATOM   1265  HA  VAL A  81     -17.988  19.982  20.237  1.00  0.00      A    H
ATOM   1266  CB  VAL A  81     -19.116  19.172  21.695  1.00  0.00      A    C
ATOM   1267  HB  VAL A  81     -18.834  18.134  21.417  1.00  0.00      A    H
ATOM   1268  CG1 VAL A  81     -18.131  19.684  22.740  1.00  0.00      A    C
ATOM   1269 HG11 VAL A  81     -17.134  19.816  22.269  1.00  0.00      A    H
ATOM   1270 HG12 VAL A  81     -18.370  20.661  23.211  1.00  0.00      A    H
ATOM   1271 HG13 VAL A  81     -17.976  18.938  23.549  1.00  0.00      A    H
ATOM   1272  CG2 VAL A  81     -20.524  19.035  22.332  1.00  0.00      A    C
ATOM   1273 HG21 VAL A  81     -20.695  20.097  22.606  1.00  0.00      A    H
ATOM   1274 HG22 VAL A  81     -21.368  18.833  21.639  1.00  0.00      A    H
ATOM   1275 HG23 VAL A  81     -20.503  18.332  23.193  1.00  0.00      A    H
ATOM   1276  C   VAL A  81     -19.904  19.614  19.357  1.00  0.00      A    C
ATOM   1277  O   VAL A  81     -21.080  19.847  19.176  1.00  0.00      A    O
ATOM   1278  N   SER A  82     -19.221  18.877  18.454  1.00  0.00      A    N
ATOM   1279  HN  SER A  82     -18.367  18.452  18.742  1.00  0.00      A    H
ATOM   1280  CA  SER A  82     -19.745  18.403  17.177  1.00  0.00      A    C
ATOM   1281  HA  SER A  82     -20.396  19.158  16.763  1.00  0.00      A    H
ATOM   1282  CB  SER A  82     -18.545  18.291  16.176  1.00  0.00      A    C
ATOM   1283  HB1 SER A  82     -17.973  19.229  16.341  1.00  0.00      A    H
ATOM   1284  HB2 SER A  82     -17.891  17.414  16.367  1.00  0.00      A    H
ATOM   1285  OG  SER A  82     -18.925  18.187  14.838  1.00  0.00      A    O
ATOM   1286  HG1 SER A  82     -19.698  18.740  14.706  1.00  0.00      A    H
ATOM   1287  C   SER A  82     -20.507  17.104  17.367  1.00  0.00      A    C
ATOM   1288  O   SER A  82     -20.179  16.099  18.014  1.00  0.00      A    O
ATOM   1289  N   LEU A  83     -21.671  17.117  16.732  1.00  0.00      A    N
ATOM   1290  HN  LEU A  83     -21.943  17.898  16.175  1.00  0.00      A    H
ATOM   1291  CA  LEU A  83     -22.730  16.072  16.720  1.00  0.00      A    C
ATOM   1292  HA  LEU A  83     -22.566  15.425  17.569  1.00  0.00      A    H
ATOM   1293  CB  LEU A  83     -24.086  16.707  16.703  1.00  0.00      A    C
ATOM   1294  HB1 LEU A  83     -24.081  17.395  15.831  1.00  0.00      A    H
ATOM   1295  HB2 LEU A  83     -24.875  15.956  16.485  1.00  0.00      A    H
ATOM   1296  CG  LEU A  83     -24.510  17.578  17.870  1.00  0.00      A    C
ATOM   1297  HG  LEU A  83     -23.614  18.192  18.105  1.00  0.00      A    H
ATOM   1298  CD1 LEU A  83     -25.654  18.641  17.621  1.00  0.00      A    C
ATOM   1299 HD11 LEU A  83     -25.288  19.372  16.868  1.00  0.00      A    H
ATOM   1300 HD12 LEU A  83     -26.530  18.100  17.204  1.00  0.00      A    H
ATOM   1301 HD13 LEU A  83     -25.940  19.275  18.488  1.00  0.00      A    H
ATOM   1302  CD2 LEU A  83     -24.790  16.692  19.119  1.00  0.00      A    C
ATOM   1303 HD21 LEU A  83     -25.501  15.898  18.806  1.00  0.00      A    H
ATOM   1304 HD22 LEU A  83     -23.890  16.137  19.461  1.00  0.00      A    H
ATOM   1305 HD23 LEU A  83     -25.298  17.283  19.911  1.00  0.00      A    H
ATOM   1306  C   LEU A  83     -22.447  15.184  15.525  1.00  0.00      A    C
ATOM   1307  O   LEU A  83     -21.767  15.568  14.573  1.00  0.00      A    O
ATOM   1308  N   SER A  84     -22.899  13.961  15.510  1.00  0.00      A    N
ATOM   1309  HN  SER A  84     -23.528  13.772  16.260  1.00  0.00      A    H
ATOM   1310  CA  SER A  84     -22.446  12.871  14.754  1.00  0.00      A    C
ATOM   1311  HA  SER A  84     -21.657  13.210  14.099  1.00  0.00      A    H
ATOM   1312  CB  SER A  84     -22.064  11.641  15.655  1.00  0.00      A    C
ATOM   1313  HB1 SER A  84     -21.283  12.014  16.351  1.00  0.00      A    H
ATOM   1314  HB2 SER A  84     -22.908  11.185  16.216  1.00  0.00      A    H
ATOM   1315  OG  SER A  84     -21.594  10.504  14.847  1.00  0.00      A    O
ATOM   1316  HG1 SER A  84     -21.399   9.798  15.468  1.00  0.00      A    H
ATOM   1317  C   SER A  84     -23.557  12.410  13.838  1.00  0.00      A    C
ATOM   1318  O   SER A  84     -24.643  12.070  14.241  1.00  0.00      A    O
ATOM   1319  N   GLU A  85     -23.372  12.579  12.505  1.00  0.00      A    N
ATOM   1320  HN  GLU A  85     -22.564  13.057  12.170  1.00  0.00      A    H
ATOM   1321  CA  GLU A  85     -24.330  12.274  11.433  1.00  0.00      A    C
ATOM   1322  HA  GLU A  85     -25.039  13.084  11.518  1.00  0.00      A    H
ATOM   1323  CB  GLU A  85     -23.641  12.349  10.140  1.00  0.00      A    C
ATOM   1324  HB1 GLU A  85     -22.806  11.623  10.035  1.00  0.00      A    H
ATOM   1325  HB2 GLU A  85     -24.344  12.237   9.287  1.00  0.00      A    H
ATOM   1326  CG  GLU A  85     -23.113  13.826   9.886  1.00  0.00      A    C
ATOM   1327  HG1 GLU A  85     -23.354  14.218   8.874  1.00  0.00      A    H
ATOM   1328  HG2 GLU A  85     -23.709  14.492  10.546  1.00  0.00      A    H
ATOM   1329  CD  GLU A  85     -21.680  14.067  10.251  1.00  0.00      A    C
ATOM   1330  OE1 GLU A  85     -21.412  14.432  11.389  1.00  0.00      A    O
ATOM   1331  OE2 GLU A  85     -20.828  13.828   9.355  1.00  0.00      A    O
ATOM   1332  C   GLU A  85     -24.970  11.029  11.589  1.00  0.00      A    C
ATOM   1333  O   GLU A  85     -26.211  10.872  11.538  1.00  0.00      A    O
ATOM   1334  N   GLN A  86     -24.080  10.031  11.949  1.00  0.00      A    N
ATOM   1335  HN  GLN A  86     -23.115  10.274  12.007  1.00  0.00      A    H
ATOM   1336  CA  GLN A  86     -24.296   8.600  12.114  1.00  0.00      A    C
ATOM   1337  HA  GLN A  86     -24.763   8.271  11.197  1.00  0.00      A    H
ATOM   1338  CB  GLN A  86     -22.896   7.880  12.341  1.00  0.00      A    C
ATOM   1339  HB1 GLN A  86     -22.189   8.093  11.511  1.00  0.00      A    H
ATOM   1340  HB2 GLN A  86     -22.481   8.254  13.301  1.00  0.00      A    H
ATOM   1341  CG  GLN A  86     -23.005   6.289  12.359  1.00  0.00      A    C
ATOM   1342  HG1 GLN A  86     -21.970   5.889  12.413  1.00  0.00      A    H
ATOM   1343  HG2 GLN A  86     -23.560   5.833  13.206  1.00  0.00      A    H
ATOM   1344  CD  GLN A  86     -23.612   5.679  11.144  1.00  0.00      A    C
ATOM   1345  OE1 GLN A  86     -22.804   5.093  10.370  1.00  0.00      A    O
ATOM   1346  NE2 GLN A  86     -24.913   5.634  10.875  1.00  0.00      A    N
ATOM   1347 HE21 GLN A  86     -25.194   5.284   9.982  1.00  0.00      A    H
ATOM   1348 HE22 GLN A  86     -25.550   5.919  11.592  1.00  0.00      A    H
ATOM   1349  C   GLN A  86     -25.303   8.218  13.207  1.00  0.00      A    C
ATOM   1350  O   GLN A  86     -25.793   7.128  13.317  1.00  0.00      A    O
ATOM   1351  N   GLU A  87     -25.736   9.196  14.069  1.00  0.00      A    N
ATOM   1352  HN  GLU A  87     -25.447  10.150  14.046  1.00  0.00      A    H
ATOM   1353  CA  GLU A  87     -26.828   8.910  14.980  1.00  0.00      A    C
ATOM   1354  HA  GLU A  87     -26.664   7.869  15.213  1.00  0.00      A    H
ATOM   1355  CB  GLU A  87     -26.761   9.807  16.184  1.00  0.00      A    C
ATOM   1356  HB1 GLU A  87     -25.683   9.871  16.444  1.00  0.00      A    H
ATOM   1357  HB2 GLU A  87     -27.005  10.845  15.873  1.00  0.00      A    H
ATOM   1358  CG  GLU A  87     -27.557   9.387  17.407  1.00  0.00      A    C
ATOM   1359  HG1 GLU A  87     -27.334  10.208  18.122  1.00  0.00      A    H
ATOM   1360  HG2 GLU A  87     -28.635   9.295  17.154  1.00  0.00      A    H
ATOM   1361  CD  GLU A  87     -27.094   8.030  17.921  1.00  0.00      A    C
ATOM   1362  OE1 GLU A  87     -25.937   7.900  18.433  1.00  0.00      A    O
ATOM   1363  OE2 GLU A  87     -27.965   7.078  17.869  1.00  0.00      A    O
ATOM   1364  C   GLU A  87     -28.190   8.935  14.310  1.00  0.00      A    C
ATOM   1365  O   GLU A  87     -29.102   8.190  14.649  1.00  0.00      A    O
ATOM   1366  N   LEU A  88     -28.344   9.755  13.293  1.00  0.00      A    N
ATOM   1367  HN  LEU A  88     -27.687  10.429  12.962  1.00  0.00      A    H
ATOM   1368  CA  LEU A  88     -29.621   9.854  12.662  1.00  0.00      A    C
ATOM   1369  HA  LEU A  88     -30.409   9.550  13.334  1.00  0.00      A    H
ATOM   1370  CB  LEU A  88     -29.822  11.292  12.116  1.00  0.00      A    C
ATOM   1371  HB1 LEU A  88     -29.043  11.519  11.356  1.00  0.00      A    H
ATOM   1372  HB2 LEU A  88     -30.823  11.381  11.643  1.00  0.00      A    H
ATOM   1373  CG  LEU A  88     -29.826  12.450  13.151  1.00  0.00      A    C
ATOM   1374  HG  LEU A  88     -28.756  12.542  13.438  1.00  0.00      A    H
ATOM   1375  CD1 LEU A  88     -30.346  13.671  12.334  1.00  0.00      A    C
ATOM   1376 HD11 LEU A  88     -30.177  14.650  12.830  1.00  0.00      A    H
ATOM   1377 HD12 LEU A  88     -29.696  13.842  11.449  1.00  0.00      A    H
ATOM   1378 HD13 LEU A  88     -31.400  13.577  11.996  1.00  0.00      A    H
ATOM   1379  CD2 LEU A  88     -30.720  12.159  14.297  1.00  0.00      A    C
ATOM   1380 HD21 LEU A  88     -30.056  11.995  15.172  1.00  0.00      A    H
ATOM   1381 HD22 LEU A  88     -31.234  13.100  14.587  1.00  0.00      A    H
ATOM   1382 HD23 LEU A  88     -31.431  11.314  14.178  1.00  0.00      A    H
ATOM   1383  C   LEU A  88     -29.772   8.817  11.516  1.00  0.00      A    C
ATOM   1384  O   LEU A  88     -29.974   9.225  10.414  1.00  0.00      A    O
ATOM   1385  N   VAL A  89     -29.769   7.510  11.793  1.00  0.00      A    N
ATOM   1386  HN  VAL A  89     -29.531   7.194  12.708  1.00  0.00      A    H
ATOM   1387  CA  VAL A  89     -30.133   6.507  10.768  1.00  0.00      A    C
ATOM   1388  HA  VAL A  89     -29.690   6.712   9.804  1.00  0.00      A    H
ATOM   1389  CB  VAL A  89     -29.596   5.092  11.147  1.00  0.00      A    C
ATOM   1390  HB  VAL A  89     -30.016   4.880  12.153  1.00  0.00      A    H
ATOM   1391  CG1 VAL A  89     -29.789   3.941  10.200  1.00  0.00      A    C
ATOM   1392 HG11 VAL A  89     -29.258   4.206   9.261  1.00  0.00      A    H
ATOM   1393 HG12 VAL A  89     -29.323   2.974  10.488  1.00  0.00      A    H
ATOM   1394 HG13 VAL A  89     -30.874   3.881   9.972  1.00  0.00      A    H
ATOM   1395  CG2 VAL A  89     -28.131   5.276  11.234  1.00  0.00      A    C
ATOM   1396 HG21 VAL A  89     -27.764   5.750  12.169  1.00  0.00      A    H
ATOM   1397 HG22 VAL A  89     -27.449   4.399  11.244  1.00  0.00      A    H
ATOM   1398 HG23 VAL A  89     -27.796   5.925  10.396  1.00  0.00      A    H
ATOM   1399  C   VAL A  89     -31.647   6.393  10.493  1.00  0.00      A    C
ATOM   1400  O   VAL A  89     -32.081   6.466   9.351  1.00  0.00      A    O
ATOM   1401  N   ASP A  90     -32.342   6.034  11.584  1.00  0.00      A    N
ATOM   1402  HN  ASP A  90     -31.910   5.969  12.480  1.00  0.00      A    H
ATOM   1403  CA  ASP A  90     -33.713   5.642  11.456  1.00  0.00      A    C
ATOM   1404  HA  ASP A  90     -33.851   5.079  10.544  1.00  0.00      A    H
ATOM   1405  CB  ASP A  90     -34.120   4.833  12.785  1.00  0.00      A    C
ATOM   1406  HB1 ASP A  90     -34.061   5.550  13.631  1.00  0.00      A    H
ATOM   1407  HB2 ASP A  90     -35.204   4.600  12.725  1.00  0.00      A    H
ATOM   1408  CG  ASP A  90     -33.276   3.591  12.995  1.00  0.00      A    C
ATOM   1409  OD1 ASP A  90     -32.785   3.248  14.070  1.00  0.00      A    O
ATOM   1410  OD2 ASP A  90     -33.151   2.890  11.983  1.00  0.00      A    O
ATOM   1411  C   ASP A  90     -34.608   6.936  11.381  1.00  0.00      A    C
ATOM   1412  O   ASP A  90     -35.190   7.366  12.417  1.00  0.00      A    O
ATOM   1413  N   CYS A  91     -34.612   7.540  10.170  1.00  0.00      A    N
ATOM   1414  HN  CYS A  91     -34.003   7.287   9.422  1.00  0.00      A    H
ATOM   1415  CA  CYS A  91     -35.529   8.667   9.857  1.00  0.00      A    C
ATOM   1416  HA  CYS A  91     -35.741   9.195  10.774  1.00  0.00      A    H
ATOM   1417  CB  CYS A  91     -35.010   9.729   8.843  1.00  0.00      A    C
ATOM   1418  HB1 CYS A  91     -35.871  10.152   8.283  1.00  0.00      A    H
ATOM   1419  HB2 CYS A  91     -34.379   9.167   8.122  1.00  0.00      A    H
ATOM   1420  SG  CYS A  91     -34.140  11.165   9.601  1.00  0.00      A    S
ATOM   1421  C   CYS A  91     -36.854   8.053   9.366  1.00  0.00      A    C
ATOM   1422  O   CYS A  91     -37.936   8.382   9.811  1.00  0.00      A    O
ATOM   1423  N   ASP A  92     -36.728   7.065   8.430  1.00  0.00      A    N
ATOM   1424  HN  ASP A  92     -35.817   6.822   8.106  1.00  0.00      A    H
ATOM   1425  CA  ASP A  92     -37.816   6.202   8.031  1.00  0.00      A    C
ATOM   1426  HA  ASP A  92     -38.730   6.769   8.128  1.00  0.00      A    H
ATOM   1427  CB  ASP A  92     -37.492   5.780   6.572  1.00  0.00      A    C
ATOM   1428  HB1 ASP A  92     -37.189   6.724   6.072  1.00  0.00      A    H
ATOM   1429  HB2 ASP A  92     -36.546   5.197   6.539  1.00  0.00      A    H
ATOM   1430  CG  ASP A  92     -38.616   5.262   5.776  1.00  0.00      A    C
ATOM   1431  OD1 ASP A  92     -39.722   4.864   6.230  1.00  0.00      A    O
ATOM   1432  OD2 ASP A  92     -38.377   5.153   4.511  1.00  0.00      A    O
ATOM   1433  C   ASP A  92     -37.944   5.099   9.079  1.00  0.00      A    C
ATOM   1434  O   ASP A  92     -37.564   5.213  10.238  1.00  0.00      A    O
ATOM   1435  N   LYS A  93     -38.542   3.983   8.704  1.00  0.00      A    N
ATOM   1436  HN  LYS A  93     -38.822   3.841   7.758  1.00  0.00      A    H
ATOM   1437  CA  LYS A  93     -38.693   2.711   9.556  1.00  0.00      A    C
ATOM   1438  HA  LYS A  93     -38.226   2.890  10.514  1.00  0.00      A    H
ATOM   1439  CB  LYS A  93     -40.126   2.342   9.986  1.00  0.00      A    C
ATOM   1440  HB1 LYS A  93     -40.704   3.238  10.296  1.00  0.00      A    H
ATOM   1441  HB2 LYS A  93     -40.652   1.944   9.091  1.00  0.00      A    H
ATOM   1442  CG  LYS A  93     -40.244   1.200  11.026  1.00  0.00      A    C
ATOM   1443  HG1 LYS A  93     -39.745   0.346  10.519  1.00  0.00      A    H
ATOM   1444  HG2 LYS A  93     -39.614   1.367  11.925  1.00  0.00      A    H
ATOM   1445  CD  LYS A  93     -41.635   0.721  11.433  1.00  0.00      A    C
ATOM   1446  HD1 LYS A  93     -42.050   0.470  10.433  1.00  0.00      A    H
ATOM   1447  HD2 LYS A  93     -41.584  -0.122  12.154  1.00  0.00      A    H
ATOM   1448  CE  LYS A  93     -42.512   1.797  12.086  1.00  0.00      A    C
ATOM   1449  HE1 LYS A  93     -42.146   2.319  12.995  1.00  0.00      A    H
ATOM   1450  HE2 LYS A  93     -42.695   2.620  11.363  1.00  0.00      A    H
ATOM   1451  NZ  LYS A  93     -43.837   1.216  12.380  1.00  0.00      A    N
ATOM   1452  HZ1 LYS A  93     -44.378   1.772  13.073  1.00  0.00      A    H
ATOM   1453  HZ2 LYS A  93     -44.368   0.998  11.513  1.00  0.00      A    H
ATOM   1454  HZ3 LYS A  93     -43.648   0.269  12.768  1.00  0.00      A    H
ATOM   1455  C   LYS A  93     -37.840   1.615   8.976  1.00  0.00      A    C
ATOM   1456  O   LYS A  93     -36.740   1.413   9.503  1.00  0.00      A    O
ATOM   1457  N   SER A  94     -38.249   0.931   7.832  1.00  0.00      A    N
ATOM   1458  HN  SER A  94     -39.106   1.173   7.384  1.00  0.00      A    H
ATOM   1459  CA  SER A  94     -37.367  -0.035   7.214  1.00  0.00      A    C
ATOM   1460  HA  SER A  94     -36.905  -0.629   7.989  1.00  0.00      A    H
ATOM   1461  CB  SER A  94     -38.184  -0.893   6.249  1.00  0.00      A    C
ATOM   1462  HB1 SER A  94     -39.063  -1.219   6.845  1.00  0.00      A    H
ATOM   1463  HB2 SER A  94     -38.586  -0.310   5.392  1.00  0.00      A    H
ATOM   1464  OG  SER A  94     -37.453  -1.949   5.652  1.00  0.00      A    O
ATOM   1465  HG1 SER A  94     -37.373  -1.598   4.761  1.00  0.00      A    H
ATOM   1466  C   SER A  94     -36.359   0.637   6.390  1.00  0.00      A    C
ATOM   1467  O   SER A  94     -36.617   1.602   5.727  1.00  0.00      A    O
ATOM   1468  N   ASP A  95     -35.107   0.184   6.503  1.00  0.00      A    N
ATOM   1469  HN  ASP A  95     -34.754  -0.628   6.961  1.00  0.00      A    H
ATOM   1470  CA  ASP A  95     -33.986   0.841   5.825  1.00  0.00      A    C
ATOM   1471  HA  ASP A  95     -34.047   1.919   5.815  1.00  0.00      A    H
ATOM   1472  CB  ASP A  95     -32.589   0.533   6.551  1.00  0.00      A    C
ATOM   1473  HB1 ASP A  95     -31.718   0.901   5.968  1.00  0.00      A    H
ATOM   1474  HB2 ASP A  95     -32.593   1.099   7.507  1.00  0.00      A    H
ATOM   1475  CG  ASP A  95     -32.367  -0.991   6.815  1.00  0.00      A    C
ATOM   1476  OD1 ASP A  95     -32.495  -1.843   5.934  1.00  0.00      A    O
ATOM   1477  OD2 ASP A  95     -32.192  -1.313   8.060  1.00  0.00      A    O
ATOM   1478  C   ASP A  95     -33.909   0.543   4.289  1.00  0.00      A    C
ATOM   1479  O   ASP A  95     -34.711  -0.208   3.672  1.00  0.00      A    O
ATOM   1480  N   SER A  96     -32.819   1.091   3.669  1.00  0.00      A    N
ATOM   1481  HN  SER A  96     -32.219   1.698   4.184  1.00  0.00      A    H
ATOM   1482  CA  SER A  96     -32.648   0.861   2.259  1.00  0.00      A    C
ATOM   1483  HA  SER A  96     -33.080  -0.067   1.916  1.00  0.00      A    H
ATOM   1484  CB  SER A  96     -33.363   1.930   1.427  1.00  0.00      A    C
ATOM   1485  HB1 SER A  96     -34.359   2.162   1.860  1.00  0.00      A    H
ATOM   1486  HB2 SER A  96     -32.809   2.890   1.507  1.00  0.00      A    H
ATOM   1487  OG  SER A  96     -33.280   1.693   0.034  1.00  0.00      A    O
ATOM   1488  HG1 SER A  96     -34.145   1.879  -0.338  1.00  0.00      A    H
ATOM   1489  C   SER A  96     -31.183   0.757   1.913  1.00  0.00      A    C
ATOM   1490  O   SER A  96     -30.762  -0.245   1.352  1.00  0.00      A    O
ATOM   1491  N   GLY A  97     -30.343   1.783   2.286  1.00  0.00      A    N
ATOM   1492  HN  GLY A  97     -30.594   2.623   2.759  1.00  0.00      A    H
ATOM   1493  CA  GLY A  97     -28.965   1.882   1.849  1.00  0.00      A    C
ATOM   1494  HA1 GLY A  97     -28.495   1.234   2.574  1.00  0.00      A    H
ATOM   1495  HA2 GLY A  97     -28.867   1.492   0.846  1.00  0.00      A    H
ATOM   1496  C   GLY A  97     -28.418   3.260   1.961  1.00  0.00      A    C
ATOM   1497  O   GLY A  97     -28.231   3.826   3.025  1.00  0.00      A    O
ATOM   1498  N   CYS A  98     -28.139   3.852   0.764  1.00  0.00      A    N
ATOM   1499  HN  CYS A  98     -28.174   3.351  -0.097  1.00  0.00      A    H
ATOM   1500  CA  CYS A  98     -27.775   5.267   0.559  1.00  0.00      A    C
ATOM   1501  HA  CYS A  98     -27.838   5.798   1.498  1.00  0.00      A    H
ATOM   1502  CB  CYS A  98     -26.394   5.488  -0.078  1.00  0.00      A    C
ATOM   1503  HB1 CYS A  98     -26.240   6.536  -0.414  1.00  0.00      A    H
ATOM   1504  HB2 CYS A  98     -25.734   5.392   0.811  1.00  0.00      A    H
ATOM   1505  SG  CYS A  98     -25.892   4.225  -1.375  1.00  0.00      A    S
ATOM   1506  C   CYS A  98     -28.768   5.897  -0.350  1.00  0.00      A    C
ATOM   1507  O   CYS A  98     -28.421   6.498  -1.375  1.00  0.00      A    O
ATOM   1508  N   ASN A  99     -29.985   5.777   0.052  1.00  0.00      A    N
ATOM   1509  HN  ASN A  99     -30.144   5.260   0.890  1.00  0.00      A    H
ATOM   1510  CA  ASN A  99     -31.177   6.288  -0.635  1.00  0.00      A    C
ATOM   1511  HA  ASN A  99     -31.011   6.179  -1.696  1.00  0.00      A    H
ATOM   1512  CB  ASN A  99     -32.411   5.370  -0.387  1.00  0.00      A    C
ATOM   1513  HB1 ASN A  99     -31.989   4.356  -0.551  1.00  0.00      A    H
ATOM   1514  HB2 ASN A  99     -32.831   5.438   0.639  1.00  0.00      A    H
ATOM   1515  CG  ASN A  99     -33.429   5.676  -1.516  1.00  0.00      A    C
ATOM   1516  OD1 ASN A  99     -33.327   6.398  -2.492  1.00  0.00      A    O
ATOM   1517  ND2 ASN A  99     -34.639   5.072  -1.372  1.00  0.00      A    N
ATOM   1518 HD21 ASN A  99     -35.352   5.320  -2.028  1.00  0.00      A    H
ATOM   1519 HD22 ASN A  99     -34.929   4.758  -0.468  1.00  0.00      A    H
ATOM   1520  C   ASN A  99     -31.502   7.680  -0.194  1.00  0.00      A    C
ATOM   1521  O   ASN A  99     -31.348   8.706  -0.885  1.00  0.00      A    O
ATOM   1522  N   GLY A 100     -31.875   7.812   1.148  1.00  0.00      A    N
ATOM   1523  HN  GLY A 100     -31.909   7.004   1.732  1.00  0.00      A    H
ATOM   1524  CA  GLY A 100     -32.415   8.975   1.920  1.00  0.00      A    C
ATOM   1525  HA1 GLY A 100     -31.563   9.324   2.484  1.00  0.00      A    H
ATOM   1526  HA2 GLY A 100     -32.785   9.731   1.243  1.00  0.00      A    H
ATOM   1527  C   GLY A 100     -33.594   8.612   2.685  1.00  0.00      A    C
ATOM   1528  O   GLY A 100     -34.055   7.479   2.685  1.00  0.00      A    O
ATOM   1529  N   GLY A 101     -34.106   9.622   3.431  1.00  0.00      A    N
ATOM   1530  HN  GLY A 101     -33.759  10.550   3.316  1.00  0.00      A    H
ATOM   1531  CA  GLY A 101     -35.155   9.448   4.474  1.00  0.00      A    C
ATOM   1532  HA1 GLY A 101     -35.597   8.466   4.562  1.00  0.00      A    H
ATOM   1533  HA2 GLY A 101     -34.585   9.603   5.377  1.00  0.00      A    H
ATOM   1534  C   GLY A 101     -36.225  10.406   4.422  1.00  0.00      A    C
ATOM   1535  O   GLY A 101     -36.194  11.387   3.714  1.00  0.00      A    O
ATOM   1536  N   LEU A 102     -37.343  10.139   5.180  1.00  0.00      A    N
ATOM   1537  HN  LEU A 102     -37.444   9.204   5.510  1.00  0.00      A    H
ATOM   1538  CA  LEU A 102     -38.450  11.015   5.524  1.00  0.00      A    C
ATOM   1539  HA  LEU A 102     -39.060  11.197   4.651  1.00  0.00      A    H
ATOM   1540  CB  LEU A 102     -39.566  10.342   6.413  1.00  0.00      A    C
ATOM   1541  HB1 LEU A 102     -38.987   9.975   7.287  1.00  0.00      A    H
ATOM   1542  HB2 LEU A 102     -40.395  10.975   6.795  1.00  0.00      A    H
ATOM   1543  CG  LEU A 102     -40.254   9.042   5.887  1.00  0.00      A    C
ATOM   1544  HG  LEU A 102     -39.530   8.227   5.674  1.00  0.00      A    H
ATOM   1545  CD1 LEU A 102     -41.173   8.360   6.936  1.00  0.00      A    C
ATOM   1546 HD11 LEU A 102     -40.571   8.304   7.869  1.00  0.00      A    H
ATOM   1547 HD12 LEU A 102     -41.982   9.085   7.169  1.00  0.00      A    H
ATOM   1548 HD13 LEU A 102     -41.656   7.435   6.557  1.00  0.00      A    H
ATOM   1549  CD2 LEU A 102     -41.007   9.184   4.585  1.00  0.00      A    C
ATOM   1550 HD21 LEU A 102     -40.271   9.388   3.778  1.00  0.00      A    H
ATOM   1551 HD22 LEU A 102     -41.380   8.186   4.271  1.00  0.00      A    H
ATOM   1552 HD23 LEU A 102     -41.805   9.957   4.622  1.00  0.00      A    H
ATOM   1553  C   LEU A 102     -37.917  12.384   6.039  1.00  0.00      A    C
ATOM   1554  O   LEU A 102     -36.974  12.331   6.800  1.00  0.00      A    O
ATOM   1555  N   ILE A 103     -38.644  13.502   5.712  1.00  0.00      A    N
ATOM   1556  HN  ILE A 103     -39.425  13.328   5.117  1.00  0.00      A    H
ATOM   1557  CA  ILE A 103     -38.302  14.801   6.227  1.00  0.00      A    C
ATOM   1558  HA  ILE A 103     -37.254  14.715   6.473  1.00  0.00      A    H
ATOM   1559  CB  ILE A 103     -38.494  15.901   5.233  1.00  0.00      A    C
ATOM   1560  HB  ILE A 103     -39.547  16.002   4.895  1.00  0.00      A    H
ATOM   1561  CG2 ILE A 103     -38.023  17.228   5.925  1.00  0.00      A    C
ATOM   1562 HG21 ILE A 103     -36.963  17.323   6.242  1.00  0.00      A    H
ATOM   1563 HG22 ILE A 103     -38.431  18.015   5.256  1.00  0.00      A    H
ATOM   1564 HG23 ILE A 103     -38.675  17.445   6.798  1.00  0.00      A    H
ATOM   1565  CG1 ILE A 103     -37.734  15.571   3.997  1.00  0.00      A    C
ATOM   1566 HG11 ILE A 103     -36.714  15.236   4.284  1.00  0.00      A    H
ATOM   1567 HG12 ILE A 103     -38.163  14.670   3.508  1.00  0.00      A    H
ATOM   1568  CD  ILE A 103     -37.668  16.681   2.911  1.00  0.00      A    C
ATOM   1569  HD1 ILE A 103     -36.969  16.295   2.138  1.00  0.00      A    H
ATOM   1570  HD2 ILE A 103     -38.693  16.835   2.512  1.00  0.00      A    H
ATOM   1571  HD3 ILE A 103     -37.316  17.673   3.266  1.00  0.00      A    H
ATOM   1572  C   ILE A 103     -39.007  15.053   7.517  1.00  0.00      A    C
ATOM   1573  O   ILE A 103     -38.370  15.082   8.582  1.00  0.00      A    O
ATOM   1574  N   GLU A 104     -40.392  15.230   7.551  1.00  0.00      A    N
ATOM   1575  HN  GLU A 104     -40.958  15.050   6.750  1.00  0.00      A    H
ATOM   1576  CA  GLU A 104     -41.168  15.768   8.690  1.00  0.00      A    C
ATOM   1577  HA  GLU A 104     -40.661  16.600   9.156  1.00  0.00      A    H
ATOM   1578  CB  GLU A 104     -42.490  16.386   8.148  1.00  0.00      A    C
ATOM   1579  HB1 GLU A 104     -42.549  16.685   7.079  1.00  0.00      A    H
ATOM   1580  HB2 GLU A 104     -43.197  15.531   8.195  1.00  0.00      A    H
ATOM   1581  CG  GLU A 104     -43.153  17.432   8.990  1.00  0.00      A    C
ATOM   1582  HG1 GLU A 104     -43.189  17.077  10.042  1.00  0.00      A    H
ATOM   1583  HG2 GLU A 104     -42.508  18.332   8.899  1.00  0.00      A    H
ATOM   1584  CD  GLU A 104     -44.589  17.788   8.610  1.00  0.00      A    C
ATOM   1585  OE1 GLU A 104     -45.304  17.266   7.802  1.00  0.00      A    O
ATOM   1586  OE2 GLU A 104     -45.079  18.624   9.404  1.00  0.00      A    O
ATOM   1587  C   GLU A 104     -41.518  14.722   9.723  1.00  0.00      A    C
ATOM   1588  O   GLU A 104     -41.423  15.011  10.935  1.00  0.00      A    O
ATOM   1589  N   GLN A 105     -41.846  13.523   9.236  1.00  0.00      A    N
ATOM   1590  HN  GLN A 105     -42.080  13.592   8.269  1.00  0.00      A    H
ATOM   1591  CA  GLN A 105     -42.056  12.266   9.979  1.00  0.00      A    C
ATOM   1592  HA  GLN A 105     -42.739  12.383  10.807  1.00  0.00      A    H
ATOM   1593  CB  GLN A 105     -42.656  11.174   9.007  1.00  0.00      A    C
ATOM   1594  HB1 GLN A 105     -42.203  11.328   8.004  1.00  0.00      A    H
ATOM   1595  HB2 GLN A 105     -42.487  10.115   9.299  1.00  0.00      A    H
ATOM   1596  CG  GLN A 105     -44.162  11.073   8.974  1.00  0.00      A    C
ATOM   1597  HG1 GLN A 105     -44.533  10.227   9.590  1.00  0.00      A    H
ATOM   1598  HG2 GLN A 105     -44.542  12.064   9.303  1.00  0.00      A    H
ATOM   1599  CD  GLN A 105     -44.621  10.659   7.602  1.00  0.00      A    C
ATOM   1600  OE1 GLN A 105     -44.880   9.545   7.264  1.00  0.00      A    O
ATOM   1601  NE2 GLN A 105     -44.592  11.647   6.735  1.00  0.00      A    N
ATOM   1602 HE21 GLN A 105     -44.646  11.443   5.758  1.00  0.00      A    H
ATOM   1603 HE22 GLN A 105     -44.382  12.568   7.061  1.00  0.00      A    H
ATOM   1604  C   GLN A 105     -40.717  11.736  10.385  1.00  0.00      A    C
ATOM   1605  O   GLN A 105     -40.569  10.995  11.358  1.00  0.00      A    O
ATOM   1606  N   GLY A 106     -39.644  12.062   9.631  1.00  0.00      A    N
ATOM   1607  HN  GLY A 106     -39.799  12.679   8.863  1.00  0.00      A    H
ATOM   1608  CA  GLY A 106     -38.241  11.761   9.987  1.00  0.00      A    C
ATOM   1609  HA1 GLY A 106     -38.183  10.719  10.266  1.00  0.00      A    H
ATOM   1610  HA2 GLY A 106     -37.560  12.193   9.269  1.00  0.00      A    H
ATOM   1611  C   GLY A 106     -37.791  12.479  11.232  1.00  0.00      A    C
ATOM   1612  O   GLY A 106     -37.427  11.844  12.248  1.00  0.00      A    O
ATOM   1613  N   ILE A 107     -37.885  13.841  11.198  1.00  0.00      A    N
ATOM   1614  HN  ILE A 107     -38.085  14.500  10.478  1.00  0.00      A    H
ATOM   1615  CA  ILE A 107     -37.516  14.691  12.332  1.00  0.00      A    C
ATOM   1616  HA  ILE A 107     -36.634  14.290  12.810  1.00  0.00      A    H
ATOM   1617  CB  ILE A 107     -37.188  16.196  11.934  1.00  0.00      A    C
ATOM   1618  HB  ILE A 107     -37.991  16.669  11.328  1.00  0.00      A    H
ATOM   1619  CG2 ILE A 107     -36.669  17.040  13.099  1.00  0.00      A    C
ATOM   1620 HG21 ILE A 107     -36.509  18.099  12.804  1.00  0.00      A    H
ATOM   1621 HG22 ILE A 107     -37.426  17.201  13.896  1.00  0.00      A    H
ATOM   1622 HG23 ILE A 107     -35.727  16.670  13.557  1.00  0.00      A    H
ATOM   1623  CG1 ILE A 107     -36.057  16.159  10.862  1.00  0.00      A    C
ATOM   1624 HG11 ILE A 107     -35.297  15.438  11.233  1.00  0.00      A    H
ATOM   1625 HG12 ILE A 107     -36.464  15.567  10.014  1.00  0.00      A    H
ATOM   1626  CD  ILE A 107     -35.362  17.509  10.540  1.00  0.00      A    C
ATOM   1627  HD1 ILE A 107     -34.617  17.835  11.297  1.00  0.00      A    H
ATOM   1628  HD2 ILE A 107     -34.789  17.437   9.591  1.00  0.00      A    H
ATOM   1629  HD3 ILE A 107     -36.140  18.282  10.362  1.00  0.00      A    H
ATOM   1630  C   ILE A 107     -38.531  14.581  13.471  1.00  0.00      A    C
ATOM   1631  O   ILE A 107     -38.165  14.786  14.590  1.00  0.00      A    O
ATOM   1632  N   SER A 108     -39.791  14.176  13.256  1.00  0.00      A    N
ATOM   1633  HN  SER A 108     -40.032  14.007  12.304  1.00  0.00      A    H
ATOM   1634  CA  SER A 108     -40.742  13.728  14.335  1.00  0.00      A    C
ATOM   1635  HA  SER A 108     -40.991  14.602  14.919  1.00  0.00      A    H
ATOM   1636  CB  SER A 108     -42.075  13.199  13.727  1.00  0.00      A    C
ATOM   1637  HB1 SER A 108     -42.529  14.013  13.122  1.00  0.00      A    H
ATOM   1638  HB2 SER A 108     -41.878  12.274  13.142  1.00  0.00      A    H
ATOM   1639  OG  SER A 108     -43.128  13.089  14.804  1.00  0.00      A    O
ATOM   1640  HG1 SER A 108     -43.936  13.046  14.288  1.00  0.00      A    H
ATOM   1641  C   SER A 108     -40.110  12.665  15.273  1.00  0.00      A    C
ATOM   1642  O   SER A 108     -40.114  12.754  16.509  1.00  0.00      A    O
ATOM   1643  N   PHE A 109     -39.446  11.647  14.704  1.00  0.00      A    N
ATOM   1644  HN  PHE A 109     -39.280  11.588  13.722  1.00  0.00      A    H
ATOM   1645  CA  PHE A 109     -38.684  10.609  15.375  1.00  0.00      A    C
ATOM   1646  HA  PHE A 109     -39.313  10.206  16.155  1.00  0.00      A    H
ATOM   1647  CB  PHE A 109     -38.549   9.486  14.367  1.00  0.00      A    C
ATOM   1648  HB1 PHE A 109     -39.463   9.005  13.958  1.00  0.00      A    H
ATOM   1649  HB2 PHE A 109     -37.894   9.769  13.515  1.00  0.00      A    H
ATOM   1650  CG  PHE A 109     -37.910   8.254  14.980  1.00  0.00      A    C
ATOM   1651  CD1 PHE A 109     -38.670   7.209  15.479  1.00  0.00      A    C
ATOM   1652  HD1 PHE A 109     -39.728   7.202  15.263  1.00  0.00      A    H
ATOM   1653  CE1 PHE A 109     -38.051   6.216  16.259  1.00  0.00      A    C
ATOM   1654  HE1 PHE A 109     -38.524   5.446  16.850  1.00  0.00      A    H
ATOM   1655  CZ  PHE A 109     -36.668   6.243  16.489  1.00  0.00      A    C
ATOM   1656  HZ  PHE A 109     -36.196   5.599  17.216  1.00  0.00      A    H
ATOM   1657  CD2 PHE A 109     -36.515   8.255  15.193  1.00  0.00      A    C
ATOM   1658  HD2 PHE A 109     -35.977   9.134  14.869  1.00  0.00      A    H
ATOM   1659  CE2 PHE A 109     -35.874   7.281  15.901  1.00  0.00      A    C
ATOM   1660  HE2 PHE A 109     -34.843   7.351  16.215  1.00  0.00      A    H
ATOM   1661  C   PHE A 109     -37.430  11.111  16.106  1.00  0.00      A    C
ATOM   1662  O   PHE A 109     -37.212  10.822  17.280  1.00  0.00      A    O
ATOM   1663  N   VAL A 110     -36.642  11.846  15.399  1.00  0.00      A    N
ATOM   1664  HN  VAL A 110     -36.886  12.020  14.448  1.00  0.00      A    H
ATOM   1665  CA  VAL A 110     -35.546  12.691  16.026  1.00  0.00      A    C
ATOM   1666  HA  VAL A 110     -34.920  11.957  16.511  1.00  0.00      A    H
ATOM   1667  CB  VAL A 110     -34.873  13.602  14.979  1.00  0.00      A    C
ATOM   1668  HB  VAL A 110     -35.671  14.206  14.495  1.00  0.00      A    H
ATOM   1669  CG1 VAL A 110     -33.873  14.639  15.515  1.00  0.00      A    C
ATOM   1670 HG11 VAL A 110     -33.055  14.119  16.058  1.00  0.00      A    H
ATOM   1671 HG12 VAL A 110     -33.578  15.303  14.674  1.00  0.00      A    H
ATOM   1672 HG13 VAL A 110     -34.421  15.281  16.238  1.00  0.00      A    H
ATOM   1673  CG2 VAL A 110     -34.200  12.780  13.842  1.00  0.00      A    C
ATOM   1674 HG21 VAL A 110     -35.066  12.309  13.329  1.00  0.00      A    H
ATOM   1675 HG22 VAL A 110     -33.838  13.555  13.134  1.00  0.00      A    H
ATOM   1676 HG23 VAL A 110     -33.386  12.082  14.133  1.00  0.00      A    H
ATOM   1677  C   VAL A 110     -35.931  13.483  17.281  1.00  0.00      A    C
ATOM   1678  O   VAL A 110     -35.266  13.553  18.307  1.00  0.00      A    O
ATOM   1679  N   LYS A 111     -37.041  14.229  17.254  1.00  0.00      A    N
ATOM   1680  HN  LYS A 111     -37.545  14.282  16.395  1.00  0.00      A    H
ATOM   1681  CA  LYS A 111     -37.801  14.900  18.277  1.00  0.00      A    C
ATOM   1682  HA  LYS A 111     -37.300  15.684  18.827  1.00  0.00      A    H
ATOM   1683  CB  LYS A 111     -39.036  15.545  17.645  1.00  0.00      A    C
ATOM   1684  HB1 LYS A 111     -38.584  16.243  16.909  1.00  0.00      A    H
ATOM   1685  HB2 LYS A 111     -39.667  14.916  16.981  1.00  0.00      A    H
ATOM   1686  CG  LYS A 111     -40.068  16.260  18.536  1.00  0.00      A    C
ATOM   1687  HG1 LYS A 111     -40.334  15.547  19.346  1.00  0.00      A    H
ATOM   1688  HG2 LYS A 111     -39.506  17.081  19.030  1.00  0.00      A    H
ATOM   1689  CD  LYS A 111     -41.235  16.876  17.632  1.00  0.00      A    C
ATOM   1690  HD1 LYS A 111     -40.816  17.758  17.102  1.00  0.00      A    H
ATOM   1691  HD2 LYS A 111     -41.553  16.142  16.862  1.00  0.00      A    H
ATOM   1692  CE  LYS A 111     -42.504  17.234  18.499  1.00  0.00      A    C
ATOM   1693  HE1 LYS A 111     -42.185  17.530  19.521  1.00  0.00      A    H
ATOM   1694  HE2 LYS A 111     -43.032  18.057  17.971  1.00  0.00      A    H
ATOM   1695  NZ  LYS A 111     -43.418  16.071  18.641  1.00  0.00      A    N
ATOM   1696  HZ1 LYS A 111     -44.289  16.052  18.074  1.00  0.00      A    H
ATOM   1697  HZ2 LYS A 111     -42.929  15.248  18.234  1.00  0.00      A    H
ATOM   1698  HZ3 LYS A 111     -43.545  15.774  19.630  1.00  0.00      A    H
ATOM   1699  C   LYS A 111     -38.160  13.874  19.408  1.00  0.00      A    C
ATOM   1700  O   LYS A 111     -37.951  14.098  20.586  1.00  0.00      A    O
ATOM   1701  N   LYS A 112     -38.675  12.644  19.092  1.00  0.00      A    N
ATOM   1702  HN  LYS A 112     -38.779  12.499  18.111  1.00  0.00      A    H
ATOM   1703  CA  LYS A 112     -38.993  11.579  20.078  1.00  0.00      A    C
ATOM   1704  HA  LYS A 112     -39.607  12.126  20.778  1.00  0.00      A    H
ATOM   1705  CB  LYS A 112     -39.790  10.399  19.506  1.00  0.00      A    C
ATOM   1706  HB1 LYS A 112     -39.313   9.829  18.680  1.00  0.00      A    H
ATOM   1707  HB2 LYS A 112     -39.931   9.586  20.250  1.00  0.00      A    H
ATOM   1708  CG  LYS A 112     -41.145  10.731  18.962  1.00  0.00      A    C
ATOM   1709  HG1 LYS A 112     -41.839  10.991  19.790  1.00  0.00      A    H
ATOM   1710  HG2 LYS A 112     -40.971  11.526  18.206  1.00  0.00      A    H
ATOM   1711  CD  LYS A 112     -41.758   9.550  18.279  1.00  0.00      A    C
ATOM   1712  HD1 LYS A 112     -41.059   8.981  17.629  1.00  0.00      A    H
ATOM   1713  HD2 LYS A 112     -42.105   8.901  19.112  1.00  0.00      A    H
ATOM   1714  CE  LYS A 112     -43.018   9.855  17.444  1.00  0.00      A    C
ATOM   1715  HE1 LYS A 112     -43.760  10.531  17.919  1.00  0.00      A    H
ATOM   1716  HE2 LYS A 112     -42.628  10.376  16.543  1.00  0.00      A    H
ATOM   1717  NZ  LYS A 112     -43.600   8.572  17.037  1.00  0.00      A    N
ATOM   1718  HZ1 LYS A 112     -44.549   8.741  16.648  1.00  0.00      A    H
ATOM   1719  HZ2 LYS A 112     -43.125   8.082  16.252  1.00  0.00      A    H
ATOM   1720  HZ3 LYS A 112     -43.660   7.835  17.769  1.00  0.00      A    H
ATOM   1721  C   LYS A 112     -37.710  11.013  20.717  1.00  0.00      A    C
ATOM   1722  O   LYS A 112     -37.719  10.859  21.962  1.00  0.00      A    O
ATOM   1723  N   ILE A 113     -36.723  10.625  19.988  1.00  0.00      A    N
ATOM   1724  HN  ILE A 113     -36.808  10.534  18.999  1.00  0.00      A    H
ATOM   1725  CA  ILE A 113     -35.602   9.874  20.670  1.00  0.00      A    C
ATOM   1726  HA  ILE A 113     -36.037   9.423  21.549  1.00  0.00      A    H
ATOM   1727  CB  ILE A 113     -35.133   8.893  19.658  1.00  0.00      A    C
ATOM   1728  HB  ILE A 113     -36.068   8.429  19.278  1.00  0.00      A    H
ATOM   1729  CG2 ILE A 113     -34.475   9.620  18.403  1.00  0.00      A    C
ATOM   1730 HG21 ILE A 113     -35.144  10.372  17.931  1.00  0.00      A    H
ATOM   1731 HG22 ILE A 113     -33.457  10.003  18.626  1.00  0.00      A    H
ATOM   1732 HG23 ILE A 113     -34.341   8.897  17.570  1.00  0.00      A    H
ATOM   1733  CG1 ILE A 113     -34.169   7.844  20.263  1.00  0.00      A    C
ATOM   1734 HG11 ILE A 113     -33.737   7.272  19.414  1.00  0.00      A    H
ATOM   1735 HG12 ILE A 113     -33.258   8.315  20.690  1.00  0.00      A    H
ATOM   1736  CD  ILE A 113     -34.906   6.847  21.188  1.00  0.00      A    C
ATOM   1737  HD1 ILE A 113     -35.694   6.284  20.644  1.00  0.00      A    H
ATOM   1738  HD2 ILE A 113     -34.203   6.109  21.630  1.00  0.00      A    H
ATOM   1739  HD3 ILE A 113     -35.261   7.384  22.094  1.00  0.00      A    H
ATOM   1740  C   ILE A 113     -34.520  10.890  21.090  1.00  0.00      A    C
ATOM   1741  O   ILE A 113     -33.556  10.632  21.833  1.00  0.00      A    O
ATOM   1742  N   GLY A 114     -34.636  12.180  20.612  1.00  0.00      A    N
ATOM   1743  HN  GLY A 114     -35.397  12.425  20.017  1.00  0.00      A    H
ATOM   1744  CA  GLY A 114     -33.533  13.057  20.779  1.00  0.00      A    C
ATOM   1745  HA1 GLY A 114     -33.896  14.051  20.568  1.00  0.00      A    H
ATOM   1746  HA2 GLY A 114     -33.182  12.926  21.793  1.00  0.00      A    H
ATOM   1747  C   GLY A 114     -32.453  12.735  19.729  1.00  0.00      A    C
ATOM   1748  O   GLY A 114     -32.161  13.472  18.779  1.00  0.00      A    O
ATOM   1749  N   GLY A 115     -31.837  11.590  19.837  1.00  0.00      A    N
ATOM   1750  HN  GLY A 115     -31.913  11.020  20.651  1.00  0.00      A    H
ATOM   1751  CA  GLY A 115     -30.885  11.215  18.767  1.00  0.00      A    C
ATOM   1752  HA1 GLY A 115     -30.799  10.147  18.900  1.00  0.00      A    H
ATOM   1753  HA2 GLY A 115     -31.262  11.441  17.781  1.00  0.00      A    H
ATOM   1754  C   GLY A 115     -29.453  11.748  18.968  1.00  0.00      A    C
ATOM   1755  O   GLY A 115     -28.752  11.057  19.692  1.00  0.00      A    O
ATOM   1756  N   LEU A 116     -29.038  12.874  18.384  1.00  0.00      A    N
ATOM   1757  HN  LEU A 116     -29.688  13.540  18.026  1.00  0.00      A    H
ATOM   1758  CA  LEU A 116     -27.681  13.145  18.113  1.00  0.00      A    C
ATOM   1759  HA  LEU A 116     -27.329  12.488  17.332  1.00  0.00      A    H
ATOM   1760  CB  LEU A 116     -27.577  14.529  17.376  1.00  0.00      A    C
ATOM   1761  HB1 LEU A 116     -28.024  15.284  18.057  1.00  0.00      A    H
ATOM   1762  HB2 LEU A 116     -26.508  14.806  17.249  1.00  0.00      A    H
ATOM   1763  CG  LEU A 116     -28.164  14.555  15.908  1.00  0.00      A    C
ATOM   1764  HG  LEU A 116     -28.195  13.503  15.553  1.00  0.00      A    H
ATOM   1765  CD1 LEU A 116     -29.610  15.130  15.770  1.00  0.00      A    C
ATOM   1766 HD11 LEU A 116     -29.912  15.321  14.718  1.00  0.00      A    H
ATOM   1767 HD12 LEU A 116     -30.344  14.385  16.147  1.00  0.00      A    H
ATOM   1768 HD13 LEU A 116     -29.691  16.038  16.405  1.00  0.00      A    H
ATOM   1769  CD2 LEU A 116     -27.291  15.317  14.855  1.00  0.00      A    C
ATOM   1770 HD21 LEU A 116     -26.287  14.842  14.903  1.00  0.00      A    H
ATOM   1771 HD22 LEU A 116     -27.626  15.194  13.803  1.00  0.00      A    H
ATOM   1772 HD23 LEU A 116     -27.296  16.378  15.186  1.00  0.00      A    H
ATOM   1773  C   LEU A 116     -26.707  13.104  19.270  1.00  0.00      A    C
ATOM   1774  O   LEU A 116     -26.841  13.922  20.145  1.00  0.00      A    O
ATOM   1775  N   THR A 117     -25.710  12.206  19.202  1.00  0.00      A    N
ATOM   1776  HN  THR A 117     -25.828  11.558  18.454  1.00  0.00      A    H
ATOM   1777  CA  THR A 117     -24.573  12.096  20.074  1.00  0.00      A    C
ATOM   1778  HA  THR A 117     -24.797  12.614  20.995  1.00  0.00      A    H
ATOM   1779  CB  THR A 117     -24.182  10.609  20.241  1.00  0.00      A    C
ATOM   1780  HB  THR A 117     -23.176  10.571  20.711  1.00  0.00      A    H
ATOM   1781  OG1 THR A 117     -24.058  10.017  18.970  1.00  0.00      A    O
ATOM   1782  HG1 THR A 117     -24.701   9.306  18.927  1.00  0.00      A    H
ATOM   1783  CG2 THR A 117     -25.168   9.813  21.139  1.00  0.00      A    C
ATOM   1784 HG21 THR A 117     -26.210  10.118  20.906  1.00  0.00      A    H
ATOM   1785 HG22 THR A 117     -25.034   8.711  21.088  1.00  0.00      A    H
ATOM   1786 HG23 THR A 117     -25.229  10.161  22.192  1.00  0.00      A    H
ATOM   1787  C   THR A 117     -23.407  12.821  19.497  1.00  0.00      A    C
ATOM   1788  O   THR A 117     -23.446  13.212  18.318  1.00  0.00      A    O
ATOM   1789  N   THR A 118     -22.275  12.947  20.221  1.00  0.00      A    N
ATOM   1790  HN  THR A 118     -22.179  12.542  21.127  1.00  0.00      A    H
ATOM   1791  CA  THR A 118     -21.061  13.503  19.715  1.00  0.00      A    C
ATOM   1792  HA  THR A 118     -21.405  14.341  19.128  1.00  0.00      A    H
ATOM   1793  CB  THR A 118     -20.189  14.045  20.886  1.00  0.00      A    C
ATOM   1794  HB  THR A 118     -19.237  14.380  20.422  1.00  0.00      A    H
ATOM   1795  OG1 THR A 118     -19.907  13.120  21.929  1.00  0.00      A    O
ATOM   1796  HG1 THR A 118     -19.273  13.641  22.427  1.00  0.00      A    H
ATOM   1797  CG2 THR A 118     -20.796  15.242  21.603  1.00  0.00      A    C
ATOM   1798 HG21 THR A 118     -21.696  14.974  22.195  1.00  0.00      A    H
ATOM   1799 HG22 THR A 118     -20.078  15.700  22.316  1.00  0.00      A    H
ATOM   1800 HG23 THR A 118     -21.004  16.083  20.907  1.00  0.00      A    H
ATOM   1801  C   THR A 118     -20.236  12.507  18.904  1.00  0.00      A    C
ATOM   1802  O   THR A 118     -20.299  11.294  19.085  1.00  0.00      A    O
ATOM   1803  N   GLU A 119     -19.386  13.038  17.976  1.00  0.00      A    N
ATOM   1804  HN  GLU A 119     -19.412  14.034  17.945  1.00  0.00      A    H
ATOM   1805  CA  GLU A 119     -18.609  12.213  17.036  1.00  0.00      A    C
ATOM   1806  HA  GLU A 119     -19.102  11.265  16.882  1.00  0.00      A    H
ATOM   1807  CB  GLU A 119     -18.343  12.861  15.632  1.00  0.00      A    C
ATOM   1808  HB1 GLU A 119     -17.523  12.239  15.214  1.00  0.00      A    H
ATOM   1809  HB2 GLU A 119     -19.325  12.662  15.151  1.00  0.00      A    H
ATOM   1810  CG  GLU A 119     -17.963  14.395  15.683  1.00  0.00      A    C
ATOM   1811  HG1 GLU A 119     -18.917  14.953  15.791  1.00  0.00      A    H
ATOM   1812  HG2 GLU A 119     -17.267  14.608  16.523  1.00  0.00      A    H
ATOM   1813  CD  GLU A 119     -17.420  14.889  14.349  1.00  0.00      A    C
ATOM   1814  OE1 GLU A 119     -18.192  14.780  13.365  1.00  0.00      A    O
ATOM   1815  OE2 GLU A 119     -16.249  15.161  14.119  1.00  0.00      A    O
ATOM   1816  C   GLU A 119     -17.243  11.867  17.604  1.00  0.00      A    C
ATOM   1817  O   GLU A 119     -16.714  10.770  17.362  1.00  0.00      A    O
ATOM   1818  N   SER A 120     -16.638  12.823  18.376  1.00  0.00      A    N
ATOM   1819  HN  SER A 120     -16.989  13.741  18.543  1.00  0.00      A    H
ATOM   1820  CA  SER A 120     -15.462  12.494  19.160  1.00  0.00      A    C
ATOM   1821  HA  SER A 120     -14.694  12.058  18.538  1.00  0.00      A    H
ATOM   1822  CB  SER A 120     -14.708  13.722  19.729  1.00  0.00      A    C
ATOM   1823  HB1 SER A 120     -15.424  14.297  20.355  1.00  0.00      A    H
ATOM   1824  HB2 SER A 120     -13.817  13.527  20.362  1.00  0.00      A    H
ATOM   1825  OG  SER A 120     -14.348  14.572  18.645  1.00  0.00      A    O
ATOM   1826  HG1 SER A 120     -13.962  15.374  19.003  1.00  0.00      A    H
ATOM   1827  C   SER A 120     -15.713  11.465  20.309  1.00  0.00      A    C
ATOM   1828  O   SER A 120     -14.818  10.917  20.944  1.00  0.00      A    O
ATOM   1829  N   ASN A 121     -16.986  11.117  20.559  1.00  0.00      A    N
ATOM   1830  HN  ASN A 121     -17.795  11.521  20.138  1.00  0.00      A    H
ATOM   1831  CA  ASN A 121     -17.288   9.781  21.164  1.00  0.00      A    C
ATOM   1832  HA  ASN A 121     -16.393   9.430  21.655  1.00  0.00      A    H
ATOM   1833  CB  ASN A 121     -18.474   9.951  22.156  1.00  0.00      A    C
ATOM   1834  HB1 ASN A 121     -18.174  10.816  22.785  1.00  0.00      A    H
ATOM   1835  HB2 ASN A 121     -19.443  10.051  21.623  1.00  0.00      A    H
ATOM   1836  CG  ASN A 121     -18.599   8.747  23.157  1.00  0.00      A    C
ATOM   1837  OD1 ASN A 121     -17.864   7.760  23.134  1.00  0.00      A    O
ATOM   1838  ND2 ASN A 121     -19.564   8.916  24.013  1.00  0.00      A    N
ATOM   1839 HD21 ASN A 121     -19.846   8.031  24.385  1.00  0.00      A    H
ATOM   1840 HD22 ASN A 121     -20.208   9.668  23.873  1.00  0.00      A    H
ATOM   1841  C   ASN A 121     -17.568   8.731  20.093  1.00  0.00      A    C
ATOM   1842  O   ASN A 121     -16.816   7.749  19.927  1.00  0.00      A    O
ATOM   1843  N   TYR A 122     -18.709   8.839  19.391  1.00  0.00      A    N
ATOM   1844  HN  TYR A 122     -19.348   9.600  19.477  1.00  0.00      A    H
ATOM   1845  CA  TYR A 122     -19.285   7.839  18.486  1.00  0.00      A    C
ATOM   1846  HA  TYR A 122     -18.672   6.957  18.596  1.00  0.00      A    H
ATOM   1847  CB  TYR A 122     -20.767   7.451  18.871  1.00  0.00      A    C
ATOM   1848  HB1 TYR A 122     -21.248   8.451  18.830  1.00  0.00      A    H
ATOM   1849  HB2 TYR A 122     -21.210   6.680  18.205  1.00  0.00      A    H
ATOM   1850  CG  TYR A 122     -20.983   6.945  20.264  1.00  0.00      A    C
ATOM   1851  CD1 TYR A 122     -21.992   7.526  21.024  1.00  0.00      A    C
ATOM   1852  HD1 TYR A 122     -22.537   8.361  20.610  1.00  0.00      A    H
ATOM   1853  CE1 TYR A 122     -22.182   7.279  22.329  1.00  0.00      A    C
ATOM   1854  HE1 TYR A 122     -22.929   7.757  22.945  1.00  0.00      A    H
ATOM   1855  CZ  TYR A 122     -21.339   6.299  22.941  1.00  0.00      A    C
ATOM   1856  OH  TYR A 122     -21.380   5.967  24.295  1.00  0.00      A    O
ATOM   1857  HH  TYR A 122     -22.174   6.421  24.586  1.00  0.00      A    H
ATOM   1858  CD2 TYR A 122     -20.121   6.025  20.870  1.00  0.00      A    C
ATOM   1859  HD2 TYR A 122     -19.325   5.592  20.282  1.00  0.00      A    H
ATOM   1860  CE2 TYR A 122     -20.311   5.692  22.246  1.00  0.00      A    C
ATOM   1861  HE2 TYR A 122     -19.537   5.126  22.744  1.00  0.00      A    H
ATOM   1862  C   TYR A 122     -19.269   8.173  16.983  1.00  0.00      A    C
ATOM   1863  O   TYR A 122     -20.249   8.696  16.440  1.00  0.00      A    O
ATOM   1864  N   PRO A 123     -18.187   7.874  16.177  1.00  0.00      A    N
ATOM   1865  CD  PRO A 123     -16.973   7.116  16.597  1.00  0.00      A    C
ATOM   1866  HD1 PRO A 123     -17.320   6.108  16.911  1.00  0.00      A    H
ATOM   1867  HD2 PRO A 123     -16.390   7.692  17.347  1.00  0.00      A    H
ATOM   1868  CA  PRO A 123     -17.959   8.479  14.836  1.00  0.00      A    C
ATOM   1869  HA  PRO A 123     -18.289   9.505  14.900  1.00  0.00      A    H
ATOM   1870  CB  PRO A 123     -16.450   8.265  14.707  1.00  0.00      A    C
ATOM   1871  HB1 PRO A 123     -16.155   8.365  13.641  1.00  0.00      A    H
ATOM   1872  HB2 PRO A 123     -15.771   8.952  15.255  1.00  0.00      A    H
ATOM   1873  CG  PRO A 123     -16.225   6.927  15.352  1.00  0.00      A    C
ATOM   1874  HG1 PRO A 123     -16.653   6.060  14.805  1.00  0.00      A    H
ATOM   1875  HG2 PRO A 123     -15.139   6.702  15.413  1.00  0.00      A    H
ATOM   1876  C   PRO A 123     -18.747   7.731  13.743  1.00  0.00      A    C
ATOM   1877  O   PRO A 123     -19.488   6.751  14.045  1.00  0.00      A    O
ATOM   1878  N   TYR A 124     -18.562   8.040  12.464  1.00  0.00      A    N
ATOM   1879  HN  TYR A 124     -18.024   8.844  12.221  1.00  0.00      A    H
ATOM   1880  CA  TYR A 124     -19.221   7.410  11.311  1.00  0.00      A    C
ATOM   1881  HA  TYR A 124     -20.259   7.342  11.601  1.00  0.00      A    H
ATOM   1882  CB  TYR A 124     -19.067   8.339  10.099  1.00  0.00      A    C
ATOM   1883  HB1 TYR A 124     -19.252   9.378  10.445  1.00  0.00      A    H
ATOM   1884  HB2 TYR A 124     -18.052   8.309   9.649  1.00  0.00      A    H
ATOM   1885  CG  TYR A 124     -20.019   8.051   9.007  1.00  0.00      A    C
ATOM   1886  CD1 TYR A 124     -21.167   8.881   8.775  1.00  0.00      A    C
ATOM   1887  HD1 TYR A 124     -21.382   9.811   9.281  1.00  0.00      A    H
ATOM   1888  CE1 TYR A 124     -22.108   8.596   7.772  1.00  0.00      A    C
ATOM   1889  HE1 TYR A 124     -22.860   9.357   7.625  1.00  0.00      A    H
ATOM   1890  CZ  TYR A 124     -21.838   7.545   6.916  1.00  0.00      A    C
ATOM   1891  OH  TYR A 124     -22.759   7.194   5.924  1.00  0.00      A    O
ATOM   1892  HH  TYR A 124     -23.502   7.797   6.006  1.00  0.00      A    H
ATOM   1893  CD2 TYR A 124     -19.832   6.978   8.124  1.00  0.00      A    C
ATOM   1894  HD2 TYR A 124     -18.932   6.381   8.145  1.00  0.00      A    H
ATOM   1895  CE2 TYR A 124     -20.766   6.708   7.103  1.00  0.00      A    C
ATOM   1896  HE2 TYR A 124     -20.751   5.751   6.604  1.00  0.00      A    H
ATOM   1897  C   TYR A 124     -18.796   5.995  10.985  1.00  0.00      A    C
ATOM   1898  O   TYR A 124     -17.570   5.727  10.982  1.00  0.00      A    O
ATOM   1899  N   LEU A 125     -19.715   5.025  10.789  1.00  0.00      A    N
ATOM   1900  HN  LEU A 125     -20.678   5.242  10.927  1.00  0.00      A    H
ATOM   1901  CA  LEU A 125     -19.445   3.627  10.463  1.00  0.00      A    C
ATOM   1902  HA  LEU A 125     -18.391   3.415  10.565  1.00  0.00      A    H
ATOM   1903  CB  LEU A 125     -20.340   2.753  11.364  1.00  0.00      A    C
ATOM   1904  HB1 LEU A 125     -20.083   2.849  12.441  1.00  0.00      A    H
ATOM   1905  HB2 LEU A 125     -21.407   3.037  11.240  1.00  0.00      A    H
ATOM   1906  CG  LEU A 125     -20.369   1.245  10.991  1.00  0.00      A    C
ATOM   1907  HG  LEU A 125     -20.734   1.087   9.954  1.00  0.00      A    H
ATOM   1908  CD1 LEU A 125     -18.930   0.636  11.034  1.00  0.00      A    C
ATOM   1909 HD11 LEU A 125     -19.114  -0.459  11.082  1.00  0.00      A    H
ATOM   1910 HD12 LEU A 125     -18.310   0.960  10.172  1.00  0.00      A    H
ATOM   1911 HD13 LEU A 125     -18.417   0.928  11.976  1.00  0.00      A    H
ATOM   1912  CD2 LEU A 125     -21.313   0.490  11.893  1.00  0.00      A    C
ATOM   1913 HD21 LEU A 125     -20.878   0.526  12.914  1.00  0.00      A    H
ATOM   1914 HD22 LEU A 125     -22.307   0.973  12.008  1.00  0.00      A    H
ATOM   1915 HD23 LEU A 125     -21.322  -0.592  11.639  1.00  0.00      A    H
ATOM   1916  C   LEU A 125     -19.635   3.421   8.982  1.00  0.00      A    C
ATOM   1917  O   LEU A 125     -18.659   3.106   8.279  1.00  0.00      A    O
ATOM   1918  N   ALA A 126     -20.876   3.415   8.484  1.00  0.00      A    N
ATOM   1919  HN  ALA A 126     -21.683   3.594   9.041  1.00  0.00      A    H
ATOM   1920  CA  ALA A 126     -21.012   3.088   7.077  1.00  0.00      A    C
ATOM   1921  HA  ALA A 126     -20.307   3.684   6.517  1.00  0.00      A    H
ATOM   1922  CB  ALA A 126     -20.908   1.590   6.793  1.00  0.00      A    C
ATOM   1923  HB1 ALA A 126     -21.774   1.033   7.210  1.00  0.00      A    H
ATOM   1924  HB2 ALA A 126     -20.823   1.405   5.701  1.00  0.00      A    H
ATOM   1925  HB3 ALA A 126     -20.051   1.099   7.301  1.00  0.00      A    H
ATOM   1926  C   ALA A 126     -22.305   3.584   6.380  1.00  0.00      A    C
ATOM   1927  O   ALA A 126     -22.303   4.092   5.246  1.00  0.00      A    O
ATOM   1928  N   LYS A 127     -23.468   3.316   6.954  1.00  0.00      A    N
ATOM   1929  HN  LYS A 127     -23.467   2.836   7.828  1.00  0.00      A    H
ATOM   1930  CA  LYS A 127     -24.856   3.461   6.399  1.00  0.00      A    C
ATOM   1931  HA  LYS A 127     -24.829   3.572   5.325  1.00  0.00      A    H
ATOM   1932  CB  LYS A 127     -25.698   2.187   6.679  1.00  0.00      A    C
ATOM   1933  HB1 LYS A 127     -25.128   1.344   6.234  1.00  0.00      A    H
ATOM   1934  HB2 LYS A 127     -25.714   2.044   7.781  1.00  0.00      A    H
ATOM   1935  CG  LYS A 127     -27.134   2.173   6.034  1.00  0.00      A    C
ATOM   1936  HG1 LYS A 127     -27.629   3.144   6.247  1.00  0.00      A    H
ATOM   1937  HG2 LYS A 127     -26.993   2.090   4.935  1.00  0.00      A    H
ATOM   1938  CD  LYS A 127     -28.068   1.019   6.481  1.00  0.00      A    C
ATOM   1939  HD1 LYS A 127     -28.047   1.007   7.591  1.00  0.00      A    H
ATOM   1940  HD2 LYS A 127     -29.114   1.114   6.118  1.00  0.00      A    H
ATOM   1941  CE  LYS A 127     -27.473  -0.360   6.029  1.00  0.00      A    C
ATOM   1942  HE1 LYS A 127     -27.412  -0.230   4.928  1.00  0.00      A    H
ATOM   1943  HE2 LYS A 127     -26.491  -0.717   6.408  1.00  0.00      A    H
ATOM   1944  NZ  LYS A 127     -28.337  -1.573   6.262  1.00  0.00      A    N
ATOM   1945  HZ1 LYS A 127     -28.753  -1.538   7.215  1.00  0.00      A    H
ATOM   1946  HZ2 LYS A 127     -29.046  -1.693   5.511  1.00  0.00      A    H
ATOM   1947  HZ3 LYS A 127     -27.696  -2.391   6.210  1.00  0.00      A    H
ATOM   1948  C   LYS A 127     -25.548   4.588   7.135  1.00  0.00      A    C
ATOM   1949  O   LYS A 127     -25.739   4.529   8.297  1.00  0.00      A    O
ATOM   1950  N   ASP A 128     -25.966   5.604   6.404  1.00  0.00      A    N
ATOM   1951  HN  ASP A 128     -25.697   5.747   5.455  1.00  0.00      A    H
ATOM   1952  CA  ASP A 128     -26.790   6.632   6.887  1.00  0.00      A    C
ATOM   1953  HA  ASP A 128     -27.025   6.494   7.932  1.00  0.00      A    H
ATOM   1954  CB  ASP A 128     -26.249   8.064   6.878  1.00  0.00      A    C
ATOM   1955  HB1 ASP A 128     -27.015   8.812   7.175  1.00  0.00      A    H
ATOM   1956  HB2 ASP A 128     -25.530   8.082   7.724  1.00  0.00      A    H
ATOM   1957  CG  ASP A 128     -25.620   8.574   5.604  1.00  0.00      A    C
ATOM   1958  OD1 ASP A 128     -26.099   8.286   4.481  1.00  0.00      A    O
ATOM   1959  OD2 ASP A 128     -24.575   9.267   5.685  1.00  0.00      A    O
ATOM   1960  C   ASP A 128     -28.205   6.604   6.216  1.00  0.00      A    C
ATOM   1961  O   ASP A 128     -29.044   5.801   6.597  1.00  0.00      A    O
ATOM   1962  N   GLY A 129     -28.395   7.378   5.164  1.00  0.00      A    N
ATOM   1963  HN  GLY A 129     -27.666   7.983   4.854  1.00  0.00      A    H
ATOM   1964  CA  GLY A 129     -29.714   7.533   4.528  1.00  0.00      A    C
ATOM   1965  HA1 GLY A 129     -29.376   7.915   3.577  1.00  0.00      A    H
ATOM   1966  HA2 GLY A 129     -30.200   6.583   4.362  1.00  0.00      A    H
ATOM   1967  C   GLY A 129     -30.791   8.387   5.327  1.00  0.00      A    C
ATOM   1968  O   GLY A 129     -31.893   7.958   5.573  1.00  0.00      A    O
ATOM   1969  N   SER A 130     -30.423   9.615   5.682  1.00  0.00      A    N
ATOM   1970  HN  SER A 130     -29.606  10.061   5.326  1.00  0.00      A    H
ATOM   1971  CA  SER A 130     -31.143  10.383   6.668  1.00  0.00      A    C
ATOM   1972  HA  SER A 130     -31.672   9.749   7.365  1.00  0.00      A    H
ATOM   1973  CB  SER A 130     -30.043  11.237   7.447  1.00  0.00      A    C
ATOM   1974  HB1 SER A 130     -29.198  10.534   7.609  1.00  0.00      A    H
ATOM   1975  HB2 SER A 130     -29.683  12.085   6.826  1.00  0.00      A    H
ATOM   1976  OG  SER A 130     -30.342  11.754   8.720  1.00  0.00      A    O
ATOM   1977  HG1 SER A 130     -30.147  11.022   9.310  1.00  0.00      A    H
ATOM   1978  C   SER A 130     -32.191  11.383   6.181  1.00  0.00      A    C
ATOM   1979  O   SER A 130     -32.515  11.399   5.048  1.00  0.00      A    O
ATOM   1980  N   CYS A 131     -32.559  12.255   7.125  1.00  0.00      A    N
ATOM   1981  HN  CYS A 131     -32.113  12.221   8.016  1.00  0.00      A    H
ATOM   1982  CA  CYS A 131     -33.415  13.502   6.940  1.00  0.00      A    C
ATOM   1983  HA  CYS A 131     -34.186  13.207   6.244  1.00  0.00      A    H
ATOM   1984  CB  CYS A 131     -33.867  13.930   8.353  1.00  0.00      A    C
ATOM   1985  HB1 CYS A 131     -32.998  13.993   9.042  1.00  0.00      A    H
ATOM   1986  HB2 CYS A 131     -34.407  14.899   8.283  1.00  0.00      A    H
ATOM   1987  SG  CYS A 131     -35.087  12.871   9.133  1.00  0.00      A    S
ATOM   1988  C   CYS A 131     -32.709  14.745   6.333  1.00  0.00      A    C
ATOM   1989  O   CYS A 131     -31.470  14.942   6.146  1.00  0.00      A    O
ATOM   1990  N   SER A 132     -33.548  15.659   5.876  1.00  0.00      A    N
ATOM   1991  HN  SER A 132     -34.530  15.600   6.033  1.00  0.00      A    H
ATOM   1992  CA  SER A 132     -33.123  16.798   5.038  1.00  0.00      A    C
ATOM   1993  HA  SER A 132     -32.061  16.712   4.867  1.00  0.00      A    H
ATOM   1994  CB  SER A 132     -33.952  16.881   3.756  1.00  0.00      A    C
ATOM   1995  HB1 SER A 132     -35.024  16.855   4.049  1.00  0.00      A    H
ATOM   1996  HB2 SER A 132     -33.806  17.816   3.174  1.00  0.00      A    H
ATOM   1997  OG  SER A 132     -33.613  15.911   2.782  1.00  0.00      A    O
ATOM   1998  HG1 SER A 132     -33.708  15.054   3.204  1.00  0.00      A    H
ATOM   1999  C   SER A 132     -33.343  18.134   5.697  1.00  0.00      A    C
ATOM   2000  O   SER A 132     -34.212  18.303   6.529  1.00  0.00      A    O
ATOM   2001  N   THR A 133     -32.554  19.163   5.237  1.00  0.00      A    N
ATOM   2002  HN  THR A 133     -31.804  19.027   4.594  1.00  0.00      A    H
ATOM   2003  CA  THR A 133     -32.626  20.533   5.678  1.00  0.00      A    C
ATOM   2004  HA  THR A 133     -33.671  20.711   5.882  1.00  0.00      A    H
ATOM   2005  CB  THR A 133     -31.778  20.932   6.778  1.00  0.00      A    C
ATOM   2006  HB  THR A 133     -31.733  22.041   6.839  1.00  0.00      A    H
ATOM   2007  OG1 THR A 133     -30.427  20.611   6.696  1.00  0.00      A    O
ATOM   2008  HG1 THR A 133     -30.333  19.750   6.283  1.00  0.00      A    H
ATOM   2009  CG2 THR A 133     -32.229  20.433   8.141  1.00  0.00      A    C
ATOM   2010 HG21 THR A 133     -31.481  20.666   8.928  1.00  0.00      A    H
ATOM   2011 HG22 THR A 133     -33.211  20.899   8.373  1.00  0.00      A    H
ATOM   2012 HG23 THR A 133     -32.277  19.324   8.138  1.00  0.00      A    H
ATOM   2013  C   THR A 133     -32.305  21.359   4.502  1.00  0.00      A    C
ATOM   2014  O   THR A 133     -31.493  21.005   3.623  1.00  0.00      A    O
ATOM   2015  N   THR A 134     -32.985  22.572   4.434  1.00  0.00      A    N
ATOM   2016  HN  THR A 134     -33.542  22.976   5.155  1.00  0.00      A    H
ATOM   2017  CA  THR A 134     -32.626  23.469   3.317  1.00  0.00      A    C
ATOM   2018  HA  THR A 134     -31.585  23.752   3.358  1.00  0.00      A    H
ATOM   2019  CB  THR A 134     -33.067  23.051   1.908  1.00  0.00      A    C
ATOM   2020  HB  THR A 134     -34.049  22.531   1.906  1.00  0.00      A    H
ATOM   2021  OG1 THR A 134     -32.054  22.184   1.357  1.00  0.00      A    O
ATOM   2022  HG1 THR A 134     -31.995  21.543   2.069  1.00  0.00      A    H
ATOM   2023  CG2 THR A 134     -33.289  24.149   0.876  1.00  0.00      A    C
ATOM   2024 HG21 THR A 134     -33.394  23.569  -0.065  1.00  0.00      A    H
ATOM   2025 HG22 THR A 134     -34.235  24.707   1.045  1.00  0.00      A    H
ATOM   2026 HG23 THR A 134     -32.378  24.785   0.833  1.00  0.00      A    H
ATOM   2027  C   THR A 134     -33.436  24.762   3.615  1.00  0.00      A    C
ATOM   2028  O   THR A 134     -34.535  24.718   4.196  1.00  0.00      A    O
ATOM   2029  N   MET A 135     -32.826  25.932   3.282  1.00  0.00      A    N
ATOM   2030  HN  MET A 135     -31.924  25.936   2.858  1.00  0.00      A    H
ATOM   2031  CA  MET A 135     -33.488  27.215   3.348  1.00  0.00      A    C
ATOM   2032  HA  MET A 135     -34.011  27.344   4.284  1.00  0.00      A    H
ATOM   2033  CB  MET A 135     -32.476  28.403   3.247  1.00  0.00      A    C
ATOM   2034  HB1 MET A 135     -31.976  28.467   2.256  1.00  0.00      A    H
ATOM   2035  HB2 MET A 135     -33.058  29.338   3.393  1.00  0.00      A    H
ATOM   2036  CG  MET A 135     -31.301  28.400   4.270  1.00  0.00      A    C
ATOM   2037  HG1 MET A 135     -31.664  28.072   5.267  1.00  0.00      A    H
ATOM   2038  HG2 MET A 135     -30.617  27.542   4.094  1.00  0.00      A    H
ATOM   2039  SD  MET A 135     -30.478  30.094   4.305  1.00  0.00      A    S
ATOM   2040  CE  MET A 135     -29.763  29.755   2.660  1.00  0.00      A    C
ATOM   2041  HE1 MET A 135     -28.991  30.513   2.405  1.00  0.00      A    H
ATOM   2042  HE2 MET A 135     -29.239  28.791   2.839  1.00  0.00      A    H
ATOM   2043  HE3 MET A 135     -30.580  29.687   1.910  1.00  0.00      A    H
ATOM   2044  C   MET A 135     -34.581  27.374   2.303  1.00  0.00      A    C
ATOM   2045  O   MET A 135     -34.428  27.294   1.085  1.00  0.00      A    O
ATOM   2046  N   ASN A 136     -35.813  27.611   2.789  1.00  0.00      A    N
ATOM   2047  HN  ASN A 136     -36.002  27.853   3.737  1.00  0.00      A    H
ATOM   2048  CA  ASN A 136     -37.020  27.568   1.924  1.00  0.00      A    C
ATOM   2049  HA  ASN A 136     -36.849  27.046   0.994  1.00  0.00      A    H
ATOM   2050  CB  ASN A 136     -38.152  26.840   2.810  1.00  0.00      A    C
ATOM   2051  HB1 ASN A 136     -37.874  25.779   2.991  1.00  0.00      A    H
ATOM   2052  HB2 ASN A 136     -38.019  27.414   3.752  1.00  0.00      A    H
ATOM   2053  CG  ASN A 136     -39.573  27.014   2.266  1.00  0.00      A    C
ATOM   2054  OD1 ASN A 136     -39.834  26.381   1.303  1.00  0.00      A    O
ATOM   2055  ND2 ASN A 136     -40.416  27.827   2.927  1.00  0.00      A    N
ATOM   2056 HD21 ASN A 136     -41.389  27.837   2.700  1.00  0.00      A    H
ATOM   2057 HD22 ASN A 136     -40.074  28.233   3.775  1.00  0.00      A    H
ATOM   2058  C   ASN A 136     -37.270  29.028   1.548  1.00  0.00      A    C
ATOM   2059  O   ASN A 136     -37.336  29.487   0.346  1.00  0.00      A    O
ATOM   2060  N   ALA A 137     -37.339  29.895   2.567  1.00  0.00      A    N
ATOM   2061  HN  ALA A 137     -37.221  29.532   3.488  1.00  0.00      A    H
ATOM   2062  CA  ALA A 137     -37.436  31.366   2.372  1.00  0.00      A    C
ATOM   2063  HA  ALA A 137     -37.587  31.647   1.340  1.00  0.00      A    H
ATOM   2064  CB  ALA A 137     -38.545  31.942   3.271  1.00  0.00      A    C
ATOM   2065  HB1 ALA A 137     -38.471  33.050   3.300  1.00  0.00      A    H
ATOM   2066  HB2 ALA A 137     -39.510  31.722   2.765  1.00  0.00      A    H
ATOM   2067  HB3 ALA A 137     -38.361  31.462   4.256  1.00  0.00      A    H
ATOM   2068  C   ALA A 137     -36.006  31.921   2.617  1.00  0.00      A    C
ATOM   2069  O   ALA A 137     -35.527  32.094   3.705  1.00  0.00      A    O
ATOM   2070  N   LEU A 138     -35.246  32.290   1.539  1.00  0.00      A    N
ATOM   2071  HN  LEU A 138     -35.686  32.157   0.655  1.00  0.00      A    H
ATOM   2072  CA  LEU A 138     -33.892  32.741   1.577  1.00  0.00      A    C
ATOM   2073  HA  LEU A 138     -33.409  31.881   2.016  1.00  0.00      A    H
ATOM   2074  CB  LEU A 138     -33.387  33.237   0.173  1.00  0.00      A    C
ATOM   2075  HB1 LEU A 138     -33.613  32.388  -0.506  1.00  0.00      A    H
ATOM   2076  HB2 LEU A 138     -34.099  34.043  -0.108  1.00  0.00      A    H
ATOM   2077  CG  LEU A 138     -31.933  33.712   0.029  1.00  0.00      A    C
ATOM   2078  HG  LEU A 138     -31.782  34.572   0.717  1.00  0.00      A    H
ATOM   2079  CD1 LEU A 138     -30.781  32.721   0.441  1.00  0.00      A    C
ATOM   2080 HD11 LEU A 138     -30.946  31.915  -0.305  1.00  0.00      A    H
ATOM   2081 HD12 LEU A 138     -29.788  33.203   0.318  1.00  0.00      A    H
ATOM   2082 HD13 LEU A 138     -30.920  32.349   1.479  1.00  0.00      A    H
ATOM   2083  CD2 LEU A 138     -31.657  34.227  -1.329  1.00  0.00      A    C
ATOM   2084 HD21 LEU A 138     -30.608  34.534  -1.526  1.00  0.00      A    H
ATOM   2085 HD22 LEU A 138     -32.038  33.522  -2.098  1.00  0.00      A    H
ATOM   2086 HD23 LEU A 138     -32.296  35.136  -1.328  1.00  0.00      A    H
ATOM   2087  C   LEU A 138     -33.563  33.826   2.552  1.00  0.00      A    C
ATOM   2088  O   LEU A 138     -32.623  33.793   3.277  1.00  0.00      A    O
ATOM   2089  N   VAL A 139     -34.388  34.917   2.499  1.00  0.00      A    N
ATOM   2090  HN  VAL A 139     -35.180  35.047   1.908  1.00  0.00      A    H
ATOM   2091  CA  VAL A 139     -33.932  36.085   3.154  1.00  0.00      A    C
ATOM   2092  HA  VAL A 139     -32.868  36.232   3.041  1.00  0.00      A    H
ATOM   2093  CB  VAL A 139     -34.558  37.375   2.466  1.00  0.00      A    C
ATOM   2094  HB  VAL A 139     -35.657  37.272   2.340  1.00  0.00      A    H
ATOM   2095  CG1 VAL A 139     -34.202  38.618   3.237  1.00  0.00      A    C
ATOM   2096 HG11 VAL A 139     -34.599  38.630   4.275  1.00  0.00      A    H
ATOM   2097 HG12 VAL A 139     -33.115  38.791   3.391  1.00  0.00      A    H
ATOM   2098 HG13 VAL A 139     -34.615  39.544   2.783  1.00  0.00      A    H
ATOM   2099  CG2 VAL A 139     -34.021  37.496   1.033  1.00  0.00      A    C
ATOM   2100 HG21 VAL A 139     -34.473  38.424   0.623  1.00  0.00      A    H
ATOM   2101 HG22 VAL A 139     -32.918  37.588   1.125  1.00  0.00      A    H
ATOM   2102 HG23 VAL A 139     -34.330  36.564   0.513  1.00  0.00      A    H
ATOM   2103  C   VAL A 139     -34.307  36.047   4.631  1.00  0.00      A    C
ATOM   2104  O   VAL A 139     -33.524  36.429   5.479  1.00  0.00      A    O
ATOM   2105  N   LYS A 140     -35.539  35.663   5.046  1.00  0.00      A    N
ATOM   2106  HN  LYS A 140     -36.195  35.303   4.388  1.00  0.00      A    H
ATOM   2107  CA  LYS A 140     -35.954  35.466   6.419  1.00  0.00      A    C
ATOM   2108  HA  LYS A 140     -35.775  36.386   6.954  1.00  0.00      A    H
ATOM   2109  CB  LYS A 140     -37.498  35.198   6.627  1.00  0.00      A    C
ATOM   2110  HB1 LYS A 140     -37.780  35.392   7.684  1.00  0.00      A    H
ATOM   2111  HB2 LYS A 140     -38.030  36.063   6.175  1.00  0.00      A    H
ATOM   2112  CG  LYS A 140     -37.957  33.851   6.090  1.00  0.00      A    C
ATOM   2113  HG1 LYS A 140     -37.542  33.762   5.063  1.00  0.00      A    H
ATOM   2114  HG2 LYS A 140     -37.500  32.971   6.591  1.00  0.00      A    H
ATOM   2115  CD  LYS A 140     -39.488  33.661   6.093  1.00  0.00      A    C
ATOM   2116  HD1 LYS A 140     -39.673  32.605   5.800  1.00  0.00      A    H
ATOM   2117  HD2 LYS A 140     -39.766  33.826   7.156  1.00  0.00      A    H
ATOM   2118  CE  LYS A 140     -40.338  34.595   5.140  1.00  0.00      A    C
ATOM   2119  HE1 LYS A 140     -40.249  35.669   5.414  1.00  0.00      A    H
ATOM   2120  HE2 LYS A 140     -40.083  34.495   4.064  1.00  0.00      A    H
ATOM   2121  NZ  LYS A 140     -41.713  34.204   5.372  1.00  0.00      A    N
ATOM   2122  HZ1 LYS A 140     -42.326  34.855   5.902  1.00  0.00      A    H
ATOM   2123  HZ2 LYS A 140     -42.178  33.793   4.537  1.00  0.00      A    H
ATOM   2124  HZ3 LYS A 140     -41.780  33.492   6.128  1.00  0.00      A    H
ATOM   2125  C   LYS A 140     -35.112  34.376   7.107  1.00  0.00      A    C
ATOM   2126  O   LYS A 140     -34.889  34.443   8.306  1.00  0.00      A    O
ATOM   2127  N   ALA A 141     -34.664  33.324   6.384  1.00  0.00      A    N
ATOM   2128  HN  ALA A 141     -34.739  33.213   5.396  1.00  0.00      A    H
ATOM   2129  CA  ALA A 141     -33.915  32.203   6.948  1.00  0.00      A    C
ATOM   2130  HA  ALA A 141     -34.300  31.806   7.876  1.00  0.00      A    H
ATOM   2131  CB  ALA A 141     -33.976  31.037   5.950  1.00  0.00      A    C
ATOM   2132  HB1 ALA A 141     -33.462  30.135   6.347  1.00  0.00      A    H
ATOM   2133  HB2 ALA A 141     -35.050  30.855   5.733  1.00  0.00      A    H
ATOM   2134  HB3 ALA A 141     -33.404  31.200   5.012  1.00  0.00      A    H
ATOM   2135  C   ALA A 141     -32.486  32.627   7.193  1.00  0.00      A    C
ATOM   2136  O   ALA A 141     -31.883  32.345   8.229  1.00  0.00      A    O
ATOM   2137  N   VAL A 142     -31.791  33.334   6.215  1.00  0.00      A    N
ATOM   2138  HN  VAL A 142     -32.101  33.507   5.283  1.00  0.00      A    H
ATOM   2139  CA  VAL A 142     -30.439  33.880   6.480  1.00  0.00      A    C
ATOM   2140  HA  VAL A 142     -29.954  32.995   6.865  1.00  0.00      A    H
ATOM   2141  CB  VAL A 142     -29.611  34.275   5.216  1.00  0.00      A    C
ATOM   2142  HB  VAL A 142     -29.811  33.493   4.453  1.00  0.00      A    H
ATOM   2143  CG1 VAL A 142     -30.065  35.641   4.750  1.00  0.00      A    C
ATOM   2144 HG11 VAL A 142     -30.043  36.468   5.491  1.00  0.00      A    H
ATOM   2145 HG12 VAL A 142     -29.561  35.996   3.826  1.00  0.00      A    H
ATOM   2146 HG13 VAL A 142     -31.139  35.427   4.565  1.00  0.00      A    H
ATOM   2147  CG2 VAL A 142     -28.117  34.249   5.509  1.00  0.00      A    C
ATOM   2148 HG21 VAL A 142     -27.718  35.238   5.819  1.00  0.00      A    H
ATOM   2149 HG22 VAL A 142     -27.942  33.552   6.357  1.00  0.00      A    H
ATOM   2150 HG23 VAL A 142     -27.423  33.967   4.688  1.00  0.00      A    H
ATOM   2151  C   VAL A 142     -30.466  34.928   7.570  1.00  0.00      A    C
ATOM   2152  O   VAL A 142     -29.592  34.952   8.465  1.00  0.00      A    O
ATOM   2153  N   ALA A 143     -31.555  35.816   7.709  1.00  0.00      A    N
ATOM   2154  HN  ALA A 143     -32.286  35.850   7.032  1.00  0.00      A    H
ATOM   2155  CA  ALA A 143     -31.775  36.568   8.895  1.00  0.00      A    C
ATOM   2156  HA  ALA A 143     -30.857  37.032   9.224  1.00  0.00      A    H
ATOM   2157  CB  ALA A 143     -32.924  37.622   8.613  1.00  0.00      A    C
ATOM   2158  HB1 ALA A 143     -32.592  38.128   7.682  1.00  0.00      A    H
ATOM   2159  HB2 ALA A 143     -33.895  37.096   8.491  1.00  0.00      A    H
ATOM   2160  HB3 ALA A 143     -33.002  38.374   9.428  1.00  0.00      A    H
ATOM   2161  C   ALA A 143     -32.131  35.760  10.223  1.00  0.00      A    C
ATOM   2162  O   ALA A 143     -31.477  36.014  11.231  1.00  0.00      A    O
ATOM   2163  N   ASN A 144     -33.038  34.835  10.163  1.00  0.00      A    N
ATOM   2164  HN  ASN A 144     -33.378  34.487   9.293  1.00  0.00      A    H
ATOM   2165  CA  ASN A 144     -33.390  33.969  11.287  1.00  0.00      A    C
ATOM   2166  HA  ASN A 144     -33.064  34.453  12.196  1.00  0.00      A    H
ATOM   2167  CB  ASN A 144     -34.962  33.743  11.256  1.00  0.00      A    C
ATOM   2168  HB1 ASN A 144     -35.362  33.153  10.404  1.00  0.00      A    H
ATOM   2169  HB2 ASN A 144     -35.212  33.252  12.221  1.00  0.00      A    H
ATOM   2170  CG  ASN A 144     -35.674  35.155  11.378  1.00  0.00      A    C
ATOM   2171  OD1 ASN A 144     -35.214  35.963  12.175  1.00  0.00      A    O
ATOM   2172  ND2 ASN A 144     -36.733  35.454  10.605  1.00  0.00      A    N
ATOM   2173 HD21 ASN A 144     -37.194  36.318  10.810  1.00  0.00      A    H
ATOM   2174 HD22 ASN A 144     -36.794  34.912   9.768  1.00  0.00      A    H
ATOM   2175  C   ASN A 144     -32.758  32.629  11.345  1.00  0.00      A    C
ATOM   2176  O   ASN A 144     -31.549  32.530  11.635  1.00  0.00      A    O
ATOM   2177  N   GLN A 145     -33.416  31.518  11.092  1.00  0.00      A    N
ATOM   2178  HN  GLN A 145     -34.387  31.429  10.886  1.00  0.00      A    H
ATOM   2179  CA  GLN A 145     -32.844  30.186  11.124  1.00  0.00      A    C
ATOM   2180  HA  GLN A 145     -31.770  30.237  11.026  1.00  0.00      A    H
ATOM   2181  CB  GLN A 145     -33.311  29.484  12.445  1.00  0.00      A    C
ATOM   2182  HB1 GLN A 145     -34.370  29.169  12.327  1.00  0.00      A    H
ATOM   2183  HB2 GLN A 145     -32.768  28.534  12.635  1.00  0.00      A    H
ATOM   2184  CG  GLN A 145     -33.133  30.312  13.712  1.00  0.00      A    C
ATOM   2185  HG1 GLN A 145     -32.045  30.532  13.675  1.00  0.00      A    H
ATOM   2186  HG2 GLN A 145     -33.622  31.309  13.659  1.00  0.00      A    H
ATOM   2187  CD  GLN A 145     -33.487  29.685  15.014  1.00  0.00      A    C
ATOM   2188  OE1 GLN A 145     -32.766  28.893  15.524  1.00  0.00      A    O
ATOM   2189  NE2 GLN A 145     -34.642  30.026  15.556  1.00  0.00      A    N
ATOM   2190 HE21 GLN A 145     -34.844  29.767  16.501  1.00  0.00      A    H
ATOM   2191 HE22 GLN A 145     -35.229  30.701  15.109  1.00  0.00      A    H
ATOM   2192  C   GLN A 145     -33.319  29.352   9.906  1.00  0.00      A    C
ATOM   2193  O   GLN A 145     -34.357  29.687   9.383  1.00  0.00      A    O
ATOM   2194  N   PRO A 146     -32.713  28.184   9.446  1.00  0.00      A    N
ATOM   2195  CD  PRO A 146     -31.277  27.957   9.689  1.00  0.00      A    C
ATOM   2196  HD1 PRO A 146     -31.098  27.817  10.776  1.00  0.00      A    H
ATOM   2197  HD2 PRO A 146     -30.740  28.815   9.231  1.00  0.00      A    H
ATOM   2198  CA  PRO A 146     -33.254  27.438   8.282  1.00  0.00      A    C
ATOM   2199  HA  PRO A 146     -33.673  28.086   7.527  1.00  0.00      A    H
ATOM   2200  CB  PRO A 146     -32.005  26.688   7.730  1.00  0.00      A    C
ATOM   2201  HB1 PRO A 146     -32.221  25.646   7.411  1.00  0.00      A    H
ATOM   2202  HB2 PRO A 146     -31.385  27.290   7.032  1.00  0.00      A    H
ATOM   2203  CG  PRO A 146     -31.029  26.704   8.946  1.00  0.00      A    C
ATOM   2204  HG1 PRO A 146     -31.090  25.741   9.497  1.00  0.00      A    H
ATOM   2205  HG2 PRO A 146     -29.973  26.683   8.601  1.00  0.00      A    H
ATOM   2206  C   PRO A 146     -34.334  26.411   8.794  1.00  0.00      A    C
ATOM   2207  O   PRO A 146     -34.652  26.269   9.960  1.00  0.00      A    O
ATOM   2208  N   VAL A 147     -34.983  25.773   7.827  1.00  0.00      A    N
ATOM   2209  HN  VAL A 147     -34.744  26.023   6.891  1.00  0.00      A    H
ATOM   2210  CA  VAL A 147     -36.014  24.788   7.947  1.00  0.00      A    C
ATOM   2211  HA  VAL A 147     -36.169  24.645   9.006  1.00  0.00      A    H
ATOM   2212  CB  VAL A 147     -37.367  25.207   7.316  1.00  0.00      A    C
ATOM   2213  HB  VAL A 147     -38.077  24.357   7.393  1.00  0.00      A    H
ATOM   2214  CG1 VAL A 147     -38.032  26.366   8.059  1.00  0.00      A    C
ATOM   2215 HG11 VAL A 147     -37.357  27.232   7.891  1.00  0.00      A    H
ATOM   2216 HG12 VAL A 147     -39.049  26.411   7.613  1.00  0.00      A    H
ATOM   2217 HG13 VAL A 147     -37.990  26.035   9.119  1.00  0.00      A    H
ATOM   2218  CG2 VAL A 147     -37.054  25.662   5.881  1.00  0.00      A    C
ATOM   2219 HG21 VAL A 147     -38.033  25.733   5.360  1.00  0.00      A    H
ATOM   2220 HG22 VAL A 147     -36.536  26.633   5.734  1.00  0.00      A    H
ATOM   2221 HG23 VAL A 147     -36.559  24.862   5.290  1.00  0.00      A    H
ATOM   2222  C   VAL A 147     -35.622  23.434   7.333  1.00  0.00      A    C
ATOM   2223  O   VAL A 147     -34.400  23.220   7.051  1.00  0.00      A    O
ATOM   2224  N   SER A 148     -36.654  22.512   7.150  1.00  0.00      A    N
ATOM   2225  HN  SER A 148     -37.542  22.743   7.540  1.00  0.00      A    H
ATOM   2226  CA  SER A 148     -36.459  21.131   6.806  1.00  0.00      A    C
ATOM   2227  HA  SER A 148     -35.420  20.841   6.756  1.00  0.00      A    H
ATOM   2228  CB  SER A 148     -37.048  20.243   7.919  1.00  0.00      A    C
ATOM   2229  HB1 SER A 148     -38.142  20.307   8.103  1.00  0.00      A    H
ATOM   2230  HB2 SER A 148     -36.802  19.173   7.744  1.00  0.00      A    H
ATOM   2231  OG  SER A 148     -36.443  20.606   9.176  1.00  0.00      A    O
ATOM   2232  HG1 SER A 148     -37.024  21.269   9.557  1.00  0.00      A    H
ATOM   2233  C   SER A 148     -37.075  20.733   5.440  1.00  0.00      A    C
ATOM   2234  O   SER A 148     -38.148  20.174   5.396  1.00  0.00      A    O
ATOM   2235  N   VAL A 149     -36.405  21.108   4.318  1.00  0.00      A    N
ATOM   2236  HN  VAL A 149     -35.489  21.503   4.345  1.00  0.00      A    H
ATOM   2237  CA  VAL A 149     -36.908  20.717   3.028  1.00  0.00      A    C
ATOM   2238  HA  VAL A 149     -37.556  19.854   3.074  1.00  0.00      A    H
ATOM   2239  CB  VAL A 149     -37.707  21.885   2.476  1.00  0.00      A    C
ATOM   2240  HB  VAL A 149     -38.406  22.183   3.288  1.00  0.00      A    H
ATOM   2241  CG1 VAL A 149     -36.820  23.114   2.165  1.00  0.00      A    C
ATOM   2242 HG11 VAL A 149     -37.460  23.857   1.642  1.00  0.00      A    H
ATOM   2243 HG12 VAL A 149     -36.382  23.471   3.121  1.00  0.00      A    H
ATOM   2244 HG13 VAL A 149     -36.090  22.956   1.343  1.00  0.00      A    H
ATOM   2245  CG2 VAL A 149     -38.550  21.410   1.278  1.00  0.00      A    C
ATOM   2246 HG21 VAL A 149     -39.062  22.345   0.967  1.00  0.00      A    H
ATOM   2247 HG22 VAL A 149     -37.907  21.087   0.431  1.00  0.00      A    H
ATOM   2248 HG23 VAL A 149     -39.235  20.564   1.502  1.00  0.00      A    H
ATOM   2249  C   VAL A 149     -35.630  20.276   2.150  1.00  0.00      A    C
ATOM   2250  O   VAL A 149     -34.522  20.145   2.638  1.00  0.00      A    O
ATOM   2251  N   ALA A 150     -35.844  20.009   0.865  1.00  0.00      A    N
ATOM   2252  HN  ALA A 150     -36.766  20.122   0.503  1.00  0.00      A    H
ATOM   2253  CA  ALA A 150     -34.745  19.967  -0.089  1.00  0.00      A    C
ATOM   2254  HA  ALA A 150     -33.899  20.512   0.303  1.00  0.00      A    H
ATOM   2255  CB  ALA A 150     -34.277  18.479  -0.357  1.00  0.00      A    C
ATOM   2256  HB1 ALA A 150     -34.964  17.820  -0.930  1.00  0.00      A    H
ATOM   2257  HB2 ALA A 150     -33.323  18.324  -0.906  1.00  0.00      A    H
ATOM   2258  HB3 ALA A 150     -33.995  17.959   0.584  1.00  0.00      A    H
ATOM   2259  C   ALA A 150     -35.144  20.675  -1.348  1.00  0.00      A    C
ATOM   2260  O   ALA A 150     -36.297  21.150  -1.455  1.00  0.00      A    O
ATOM   2261  N   VAL A 151     -34.235  20.836  -2.336  1.00  0.00      A    N
ATOM   2262  HN  VAL A 151     -33.297  20.517  -2.220  1.00  0.00      A    H
ATOM   2263  CA  VAL A 151     -34.462  21.364  -3.669  1.00  0.00      A    C
ATOM   2264  HA  VAL A 151     -35.528  21.496  -3.787  1.00  0.00      A    H
ATOM   2265  CB  VAL A 151     -33.759  22.694  -3.895  1.00  0.00      A    C
ATOM   2266  HB  VAL A 151     -33.656  22.986  -4.962  1.00  0.00      A    H
ATOM   2267  CG1 VAL A 151     -34.634  23.863  -3.389  1.00  0.00      A    C
ATOM   2268 HG11 VAL A 151     -35.578  24.166  -3.889  1.00  0.00      A    H
ATOM   2269 HG12 VAL A 151     -34.982  23.736  -2.342  1.00  0.00      A    H
ATOM   2270 HG13 VAL A 151     -34.073  24.821  -3.426  1.00  0.00      A    H
ATOM   2271  CG2 VAL A 151     -32.350  22.596  -3.363  1.00  0.00      A    C
ATOM   2272 HG21 VAL A 151     -31.760  23.355  -3.919  1.00  0.00      A    H
ATOM   2273 HG22 VAL A 151     -32.428  22.758  -2.266  1.00  0.00      A    H
ATOM   2274 HG23 VAL A 151     -31.900  21.587  -3.481  1.00  0.00      A    H
ATOM   2275  C   VAL A 151     -34.076  20.394  -4.675  1.00  0.00      A    C
ATOM   2276  O   VAL A 151     -33.672  19.260  -4.360  1.00  0.00      A    O
ATOM   2277  N   ASP A 152     -34.087  20.799  -5.955  1.00  0.00      A    N
ATOM   2278  HN  ASP A 152     -34.359  21.730  -6.186  1.00  0.00      A    H
ATOM   2279  CA  ASP A 152     -33.453  20.115  -7.029  1.00  0.00      A    C
ATOM   2280  HA  ASP A 152     -33.037  19.153  -6.766  1.00  0.00      A    H
ATOM   2281  CB  ASP A 152     -34.564  19.737  -8.085  1.00  0.00      A    C
ATOM   2282  HB1 ASP A 152     -35.317  19.179  -7.488  1.00  0.00      A    H
ATOM   2283  HB2 ASP A 152     -35.130  20.625  -8.437  1.00  0.00      A    H
ATOM   2284  CG  ASP A 152     -34.056  18.923  -9.240  1.00  0.00      A    C
ATOM   2285  OD1 ASP A 152     -33.863  17.706  -9.177  1.00  0.00      A    O
ATOM   2286  OD2 ASP A 152     -33.913  19.438 -10.383  1.00  0.00      A    O
ATOM   2287  C   ASP A 152     -32.340  21.024  -7.615  1.00  0.00      A    C
ATOM   2288  O   ASP A 152     -32.563  22.273  -7.710  1.00  0.00      A    O
ATOM   2289  N   ALA A 153     -31.150  20.481  -7.915  1.00  0.00      A    N
ATOM   2290  HN  ALA A 153     -30.982  19.511  -7.753  1.00  0.00      A    H
ATOM   2291  CA  ALA A 153     -30.016  21.179  -8.447  1.00  0.00      A    C
ATOM   2292  HA  ALA A 153     -30.456  22.057  -8.897  1.00  0.00      A    H
ATOM   2293  CB  ALA A 153     -29.050  21.473  -7.290  1.00  0.00      A    C
ATOM   2294  HB1 ALA A 153     -28.259  22.079  -7.783  1.00  0.00      A    H
ATOM   2295  HB2 ALA A 153     -29.601  22.152  -6.605  1.00  0.00      A    H
ATOM   2296  HB3 ALA A 153     -28.623  20.559  -6.826  1.00  0.00      A    H
ATOM   2297  C   ALA A 153     -29.372  20.418  -9.593  1.00  0.00      A    C
ATOM   2298  O   ALA A 153     -28.198  20.072  -9.629  1.00  0.00      A    O
ATOM   2299  N   SER A 154     -30.298  20.049 -10.565  1.00  0.00      A    N
ATOM   2300  HN  SER A 154     -31.277  20.081 -10.381  1.00  0.00      A    H
ATOM   2301  CA  SER A 154     -29.972  19.179 -11.656  1.00  0.00      A    C
ATOM   2302  HA  SER A 154     -29.175  18.500 -11.391  1.00  0.00      A    H
ATOM   2303  CB  SER A 154     -31.303  18.377 -12.038  1.00  0.00      A    C
ATOM   2304  HB1 SER A 154     -31.209  17.561 -12.786  1.00  0.00      A    H
ATOM   2305  HB2 SER A 154     -31.739  17.919 -11.125  1.00  0.00      A    H
ATOM   2306  OG  SER A 154     -32.345  19.250 -12.541  1.00  0.00      A    O
ATOM   2307  HG1 SER A 154     -32.984  19.326 -11.828  1.00  0.00      A    H
ATOM   2308  C   SER A 154     -29.417  19.883 -12.916  1.00  0.00      A    C
ATOM   2309  O   SER A 154     -29.360  21.086 -12.950  1.00  0.00      A    O
ATOM   2310  N   GLY A 155     -29.089  19.111 -14.000  1.00  0.00      A    N
ATOM   2311  HN  GLY A 155     -29.012  18.117 -13.996  1.00  0.00      A    H
ATOM   2312  CA  GLY A 155     -28.604  19.619 -15.305  1.00  0.00      A    C
ATOM   2313  HA1 GLY A 155     -28.808  18.827 -16.010  1.00  0.00      A    H
ATOM   2314  HA2 GLY A 155     -29.133  20.534 -15.527  1.00  0.00      A    H
ATOM   2315  C   GLY A 155     -27.091  19.826 -15.250  1.00  0.00      A    C
ATOM   2316  O   GLY A 155     -26.339  19.491 -14.303  1.00  0.00      A    O
ATOM   2317  N   SER A 156     -26.664  20.308 -16.447  1.00  0.00      A    N
ATOM   2318  HN  SER A 156     -27.312  20.577 -17.155  1.00  0.00      A    H
ATOM   2319  CA  SER A 156     -25.288  20.374 -16.865  1.00  0.00      A    C
ATOM   2320  HA  SER A 156     -24.806  19.479 -16.501  1.00  0.00      A    H
ATOM   2321  CB  SER A 156     -25.219  20.469 -18.453  1.00  0.00      A    C
ATOM   2322  HB1 SER A 156     -24.173  20.619 -18.796  1.00  0.00      A    H
ATOM   2323  HB2 SER A 156     -25.416  19.493 -18.946  1.00  0.00      A    H
ATOM   2324  OG  SER A 156     -25.999  21.510 -19.016  1.00  0.00      A    O
ATOM   2325  HG1 SER A 156     -25.550  21.700 -19.844  1.00  0.00      A    H
ATOM   2326  C   SER A 156     -24.465  21.543 -16.423  1.00  0.00      A    C
ATOM   2327  O   SER A 156     -23.494  21.288 -15.731  1.00  0.00      A    O
ATOM   2328  N   SER A 157     -24.870  22.813 -16.712  1.00  0.00      A    N
ATOM   2329  HN  SER A 157     -25.760  22.914 -17.149  1.00  0.00      A    H
ATOM   2330  CA  SER A 157     -24.102  24.057 -16.362  1.00  0.00      A    C
ATOM   2331  HA  SER A 157     -23.051  23.834 -16.475  1.00  0.00      A    H
ATOM   2332  CB  SER A 157     -24.538  25.326 -17.188  1.00  0.00      A    C
ATOM   2333  HB1 SER A 157     -25.591  25.592 -16.953  1.00  0.00      A    H
ATOM   2334  HB2 SER A 157     -23.946  26.257 -17.058  1.00  0.00      A    H
ATOM   2335  OG  SER A 157     -24.435  25.046 -18.579  1.00  0.00      A    O
ATOM   2336  HG1 SER A 157     -25.270  25.197 -19.029  1.00  0.00      A    H
ATOM   2337  C   SER A 157     -24.277  24.324 -14.905  1.00  0.00      A    C
ATOM   2338  O   SER A 157     -23.458  24.997 -14.320  1.00  0.00      A    O
ATOM   2339  N   MET A 158     -25.326  23.827 -14.228  1.00  0.00      A    N
ATOM   2340  HN  MET A 158     -26.163  23.528 -14.680  1.00  0.00      A    H
ATOM   2341  CA  MET A 158     -25.373  23.949 -12.752  1.00  0.00      A    C
ATOM   2342  HA  MET A 158     -24.974  24.926 -12.524  1.00  0.00      A    H
ATOM   2343  CB  MET A 158     -26.854  23.956 -12.203  1.00  0.00      A    C
ATOM   2344  HB1 MET A 158     -27.306  24.892 -12.595  1.00  0.00      A    H
ATOM   2345  HB2 MET A 158     -27.274  23.069 -12.724  1.00  0.00      A    H
ATOM   2346  CG  MET A 158     -27.010  23.825 -10.594  1.00  0.00      A    C
ATOM   2347  HG1 MET A 158     -28.080  23.683 -10.335  1.00  0.00      A    H
ATOM   2348  HG2 MET A 158     -26.556  22.915 -10.146  1.00  0.00      A    H
ATOM   2349  SD  MET A 158     -26.402  25.326  -9.687  1.00  0.00      A    S
ATOM   2350  CE  MET A 158     -26.900  24.549  -8.175  1.00  0.00      A    C
ATOM   2351  HE1 MET A 158     -27.935  24.151  -8.118  1.00  0.00      A    H
ATOM   2352  HE2 MET A 158     -26.300  23.614  -8.208  1.00  0.00      A    H
ATOM   2353  HE3 MET A 158     -26.679  25.153  -7.269  1.00  0.00      A    H
ATOM   2354  C   MET A 158     -24.549  22.784 -12.043  1.00  0.00      A    C
ATOM   2355  O   MET A 158     -23.911  23.050 -11.042  1.00  0.00      A    O
ATOM   2356  N   GLN A 159     -24.521  21.460 -12.457  1.00  0.00      A    N
ATOM   2357  HN  GLN A 159     -25.238  21.106 -13.053  1.00  0.00      A    H
ATOM   2358  CA  GLN A 159     -23.471  20.517 -12.108  1.00  0.00      A    C
ATOM   2359  HA  GLN A 159     -23.498  20.375 -11.038  1.00  0.00      A    H
ATOM   2360  CB  GLN A 159     -23.663  19.102 -12.727  1.00  0.00      A    C
ATOM   2361  HB1 GLN A 159     -24.757  18.912 -12.718  1.00  0.00      A    H
ATOM   2362  HB2 GLN A 159     -23.353  19.163 -13.792  1.00  0.00      A    H
ATOM   2363  CG  GLN A 159     -22.897  18.008 -11.942  1.00  0.00      A    C
ATOM   2364  HG1 GLN A 159     -21.795  18.098 -12.051  1.00  0.00      A    H
ATOM   2365  HG2 GLN A 159     -23.124  18.129 -10.861  1.00  0.00      A    H
ATOM   2366  CD  GLN A 159     -23.318  16.675 -12.490  1.00  0.00      A    C
ATOM   2367  OE1 GLN A 159     -24.177  16.630 -13.416  1.00  0.00      A    O
ATOM   2368  NE2 GLN A 159     -22.676  15.589 -12.079  1.00  0.00      A    N
ATOM   2369 HE21 GLN A 159     -23.080  14.697 -12.281  1.00  0.00      A    H
ATOM   2370 HE22 GLN A 159     -21.882  15.556 -11.471  1.00  0.00      A    H
ATOM   2371  C   GLN A 159     -22.044  21.127 -12.397  1.00  0.00      A    C
ATOM   2372  O   GLN A 159     -21.371  21.615 -11.478  1.00  0.00      A    O
ATOM   2373  N   PHE A 160     -21.656  21.143 -13.635  1.00  0.00      A    N
ATOM   2374  HN  PHE A 160     -22.347  20.988 -14.337  1.00  0.00      A    H
ATOM   2375  CA  PHE A 160     -20.427  21.612 -14.251  1.00  0.00      A    C
ATOM   2376  HA  PHE A 160     -19.603  21.273 -13.641  1.00  0.00      A    H
ATOM   2377  CB  PHE A 160     -20.217  20.868 -15.564  1.00  0.00      A    C
ATOM   2378  HB1 PHE A 160     -20.881  21.181 -16.397  1.00  0.00      A    H
ATOM   2379  HB2 PHE A 160     -19.163  20.999 -15.888  1.00  0.00      A    H
ATOM   2380  CG  PHE A 160     -20.200  19.404 -15.250  1.00  0.00      A    C
ATOM   2381  CD1 PHE A 160     -21.157  18.612 -15.903  1.00  0.00      A    C
ATOM   2382  HD1 PHE A 160     -21.774  19.115 -16.633  1.00  0.00      A    H
ATOM   2383  CE1 PHE A 160     -21.298  17.240 -15.642  1.00  0.00      A    C
ATOM   2384  HE1 PHE A 160     -21.920  16.693 -16.336  1.00  0.00      A    H
ATOM   2385  CZ  PHE A 160     -20.472  16.615 -14.686  1.00  0.00      A    C
ATOM   2386  HZ  PHE A 160     -20.548  15.564 -14.448  1.00  0.00      A    H
ATOM   2387  CD2 PHE A 160     -19.361  18.803 -14.266  1.00  0.00      A    C
ATOM   2388  HD2 PHE A 160     -18.575  19.384 -13.808  1.00  0.00      A    H
ATOM   2389  CE2 PHE A 160     -19.417  17.369 -14.053  1.00  0.00      A    C
ATOM   2390  HE2 PHE A 160     -18.750  16.896 -13.348  1.00  0.00      A    H
ATOM   2391  C   PHE A 160     -20.510  23.094 -14.333  1.00  0.00      A    C
ATOM   2392  O   PHE A 160     -20.654  23.610 -15.405  1.00  0.00      A    O
ATOM   2393  N   TYR A 161     -20.348  23.727 -13.185  1.00  0.00      A    N
ATOM   2394  HN  TYR A 161     -20.380  23.083 -12.424  1.00  0.00      A    H
ATOM   2395  CA  TYR A 161     -20.629  25.105 -12.822  1.00  0.00      A    C
ATOM   2396  HA  TYR A 161     -21.522  25.499 -13.285  1.00  0.00      A    H
ATOM   2397  CB  TYR A 161     -21.048  24.934 -11.294  1.00  0.00      A    C
ATOM   2398  HB1 TYR A 161     -21.882  24.221 -11.120  1.00  0.00      A    H
ATOM   2399  HB2 TYR A 161     -20.154  24.490 -10.807  1.00  0.00      A    H
ATOM   2400  CG  TYR A 161     -21.261  26.204 -10.619  1.00  0.00      A    C
ATOM   2401  CD1 TYR A 161     -22.381  26.993 -10.989  1.00  0.00      A    C
ATOM   2402  HD1 TYR A 161     -22.996  26.684 -11.822  1.00  0.00      A    H
ATOM   2403  CE1 TYR A 161     -22.611  28.281 -10.526  1.00  0.00      A    C
ATOM   2404  HE1 TYR A 161     -23.409  28.941 -10.834  1.00  0.00      A    H
ATOM   2405  CZ  TYR A 161     -21.782  28.809  -9.575  1.00  0.00      A    C
ATOM   2406  OH  TYR A 161     -21.977  30.064  -9.019  1.00  0.00      A    O
ATOM   2407  HH  TYR A 161     -22.765  30.382  -9.466  1.00  0.00      A    H
ATOM   2408  CD2 TYR A 161     -20.430  26.748  -9.588  1.00  0.00      A    C
ATOM   2409  HD2 TYR A 161     -19.501  26.274  -9.308  1.00  0.00      A    H
ATOM   2410  CE2 TYR A 161     -20.672  28.055  -9.160  1.00  0.00      A    C
ATOM   2411  HE2 TYR A 161     -20.032  28.377  -8.352  1.00  0.00      A    H
ATOM   2412  C   TYR A 161     -19.450  25.975 -13.199  1.00  0.00      A    C
ATOM   2413  O   TYR A 161     -18.285  25.503 -13.235  1.00  0.00      A    O
ATOM   2414  N   SER A 162     -19.795  27.303 -13.487  1.00  0.00      A    N
ATOM   2415  HN  SER A 162     -20.744  27.574 -13.629  1.00  0.00      A    H
ATOM   2416  CA  SER A 162     -18.833  28.372 -13.693  1.00  0.00      A    C
ATOM   2417  HA  SER A 162     -17.889  27.856 -13.601  1.00  0.00      A    H
ATOM   2418  CB  SER A 162     -19.139  28.931 -15.080  1.00  0.00      A    C
ATOM   2419  HB1 SER A 162     -18.994  28.129 -15.835  1.00  0.00      A    H
ATOM   2420  HB2 SER A 162     -20.208  29.234 -15.086  1.00  0.00      A    H
ATOM   2421  OG  SER A 162     -18.306  30.047 -15.438  1.00  0.00      A    O
ATOM   2422  HG1 SER A 162     -18.541  30.148 -16.364  1.00  0.00      A    H
ATOM   2423  C   SER A 162     -19.004  29.425 -12.596  1.00  0.00      A    C
ATOM   2424  O   SER A 162     -18.506  29.213 -11.438  1.00  0.00      A    O
ATOM   2425  N   SER A 163     -19.679  30.584 -12.856  1.00  0.00      A    N
ATOM   2426  HN  SER A 163     -20.052  30.889 -13.729  1.00  0.00      A    H
ATOM   2427  CA  SER A 163     -19.922  31.607 -11.820  1.00  0.00      A    C
ATOM   2428  HA  SER A 163     -19.789  31.120 -10.865  1.00  0.00      A    H
ATOM   2429  CB  SER A 163     -18.873  32.807 -11.884  1.00  0.00      A    C
ATOM   2430  HB1 SER A 163     -19.017  33.227 -12.903  1.00  0.00      A    H
ATOM   2431  HB2 SER A 163     -19.231  33.545 -11.134  1.00  0.00      A    H
ATOM   2432  OG  SER A 163     -17.507  32.344 -11.613  1.00  0.00      A    O
ATOM   2433  HG1 SER A 163     -17.170  31.935 -12.414  1.00  0.00      A    H
ATOM   2434  C   SER A 163     -21.309  32.217 -11.798  1.00  0.00      A    C
ATOM   2435  O   SER A 163     -21.532  33.247 -11.155  1.00  0.00      A    O
ATOM   2436  N   ASP A 164     -22.235  31.482 -12.383  1.00  0.00      A    N
ATOM   2437  HN  ASP A 164     -21.958  30.588 -12.727  1.00  0.00      A    H
ATOM   2438  CA  ASP A 164     -23.554  31.984 -12.607  1.00  0.00      A    C
ATOM   2439  HA  ASP A 164     -23.470  32.983 -13.010  1.00  0.00      A    H
ATOM   2440  CB  ASP A 164     -24.324  31.288 -13.713  1.00  0.00      A    C
ATOM   2441  HB1 ASP A 164     -24.435  30.199 -13.523  1.00  0.00      A    H
ATOM   2442  HB2 ASP A 164     -25.285  31.812 -13.903  1.00  0.00      A    H
ATOM   2443  CG  ASP A 164     -23.573  31.389 -15.088  1.00  0.00      A    C
ATOM   2444  OD1 ASP A 164     -23.531  32.454 -15.699  1.00  0.00      A    O
ATOM   2445  OD2 ASP A 164     -22.969  30.344 -15.401  1.00  0.00      A    O
ATOM   2446  C   ASP A 164     -24.420  31.891 -11.322  1.00  0.00      A    C
ATOM   2447  O   ASP A 164     -24.014  31.228 -10.342  1.00  0.00      A    O
ATOM   2448  N   VAL A 165     -25.544  32.620 -11.115  1.00  0.00      A    N
ATOM   2449  HN  VAL A 165     -25.715  33.295 -11.829  1.00  0.00      A    H
ATOM   2450  CA  VAL A 165     -26.480  32.342 -10.056  1.00  0.00      A    C
ATOM   2451  HA  VAL A 165     -26.134  31.682  -9.274  1.00  0.00      A    H
ATOM   2452  CB  VAL A 165     -27.080  33.627  -9.516  1.00  0.00      A    C
ATOM   2453  HB  VAL A 165     -27.604  34.190 -10.317  1.00  0.00      A    H
ATOM   2454  CG1 VAL A 165     -28.137  33.329  -8.454  1.00  0.00      A    C
ATOM   2455 HG11 VAL A 165     -27.638  32.791  -7.620  1.00  0.00      A    H
ATOM   2456 HG12 VAL A 165     -28.723  34.159  -8.006  1.00  0.00      A    H
ATOM   2457 HG13 VAL A 165     -28.841  32.570  -8.856  1.00  0.00      A    H
ATOM   2458  CG2 VAL A 165     -25.990  34.609  -8.982  1.00  0.00      A    C
ATOM   2459 HG21 VAL A 165     -25.237  34.139  -8.314  1.00  0.00      A    H
ATOM   2460 HG22 VAL A 165     -25.460  35.058  -9.849  1.00  0.00      A    H
ATOM   2461 HG23 VAL A 165     -26.397  35.431  -8.356  1.00  0.00      A    H
ATOM   2462  C   VAL A 165     -27.568  31.479 -10.654  1.00  0.00      A    C
ATOM   2463  O   VAL A 165     -28.280  31.870 -11.594  1.00  0.00      A    O
ATOM   2464  N   PHE A 166     -27.794  30.256 -10.199  1.00  0.00      A    N
ATOM   2465  HN  PHE A 166     -27.284  29.820  -9.462  1.00  0.00      A    H
ATOM   2466  CA  PHE A 166     -28.752  29.280 -10.637  1.00  0.00      A    C
ATOM   2467  HA  PHE A 166     -28.615  29.323 -11.707  1.00  0.00      A    H
ATOM   2468  CB  PHE A 166     -28.323  27.876 -10.232  1.00  0.00      A    C
ATOM   2469  HB1 PHE A 166     -27.392  27.733 -10.821  1.00  0.00      A    H
ATOM   2470  HB2 PHE A 166     -28.142  27.884  -9.136  1.00  0.00      A    H
ATOM   2471  CG  PHE A 166     -29.230  26.769 -10.602  1.00  0.00      A    C
ATOM   2472  CD1 PHE A 166     -29.619  26.569 -11.979  1.00  0.00      A    C
ATOM   2473  HD1 PHE A 166     -29.307  27.193 -12.804  1.00  0.00      A    H
ATOM   2474  CE1 PHE A 166     -30.543  25.586 -12.343  1.00  0.00      A    C
ATOM   2475  HE1 PHE A 166     -30.904  25.569 -13.361  1.00  0.00      A    H
ATOM   2476  CZ  PHE A 166     -31.041  24.759 -11.342  1.00  0.00      A    C
ATOM   2477  HZ  PHE A 166     -31.799  24.023 -11.565  1.00  0.00      A    H
ATOM   2478  CD2 PHE A 166     -29.694  25.854  -9.629  1.00  0.00      A    C
ATOM   2479  HD2 PHE A 166     -29.437  25.915  -8.582  1.00  0.00      A    H
ATOM   2480  CE2 PHE A 166     -30.515  24.802 -10.011  1.00  0.00      A    C
ATOM   2481  HE2 PHE A 166     -30.946  24.052  -9.365  1.00  0.00      A    H
ATOM   2482  C   PHE A 166     -30.193  29.633 -10.279  1.00  0.00      A    C
ATOM   2483  O   PHE A 166     -30.579  29.981  -9.176  1.00  0.00      A    O
ATOM   2484  N   THR A 167     -30.948  29.798 -11.357  1.00  0.00      A    N
ATOM   2485  HN  THR A 167     -30.524  29.670 -12.251  1.00  0.00      A    H
ATOM   2486  CA  THR A 167     -32.314  30.349 -11.349  1.00  0.00      A    C
ATOM   2487  HA  THR A 167     -32.760  30.437 -10.370  1.00  0.00      A    H
ATOM   2488  CB  THR A 167     -32.460  31.699 -12.070  1.00  0.00      A    C
ATOM   2489  HB  THR A 167     -32.211  31.552 -13.143  1.00  0.00      A    H
ATOM   2490  OG1 THR A 167     -31.514  32.604 -11.447  1.00  0.00      A    O
ATOM   2491  HG1 THR A 167     -30.628  32.291 -11.643  1.00  0.00      A    H
ATOM   2492  CG2 THR A 167     -33.815  32.450 -11.994  1.00  0.00      A    C
ATOM   2493 HG21 THR A 167     -33.905  32.795 -10.942  1.00  0.00      A    H
ATOM   2494 HG22 THR A 167     -33.861  33.388 -12.588  1.00  0.00      A    H
ATOM   2495 HG23 THR A 167     -34.728  31.864 -12.232  1.00  0.00      A    H
ATOM   2496  C   THR A 167     -33.276  29.356 -11.899  1.00  0.00      A    C
ATOM   2497  O   THR A 167     -34.373  29.054 -11.448  1.00  0.00      A    O
ATOM   2498  N   ARG A 168     -32.878  28.763 -13.073  1.00  0.00      A    N
ATOM   2499  HN  ARG A 168     -31.959  28.968 -13.400  1.00  0.00      A    H
ATOM   2500  CA  ARG A 168     -33.764  27.857 -13.848  1.00  0.00      A    C
ATOM   2501  HA  ARG A 168     -34.279  27.256 -13.113  1.00  0.00      A    H
ATOM   2502  CB  ARG A 168     -34.536  28.565 -14.970  1.00  0.00      A    C
ATOM   2503  HB1 ARG A 168     -33.908  29.237 -15.592  1.00  0.00      A    H
ATOM   2504  HB2 ARG A 168     -34.980  27.741 -15.569  1.00  0.00      A    H
ATOM   2505  CG  ARG A 168     -35.736  29.323 -14.453  1.00  0.00      A    C
ATOM   2506  HG1 ARG A 168     -36.451  28.706 -13.868  1.00  0.00      A    H
ATOM   2507  HG2 ARG A 168     -35.365  30.186 -13.859  1.00  0.00      A    H
ATOM   2508  CD  ARG A 168     -36.468  30.028 -15.555  1.00  0.00      A    C
ATOM   2509  HD1 ARG A 168     -35.747  30.582 -16.194  1.00  0.00      A    H
ATOM   2510  HD2 ARG A 168     -37.072  29.280 -16.113  1.00  0.00      A    H
ATOM   2511  NE  ARG A 168     -37.467  31.079 -15.007  1.00  0.00      A    N
ATOM   2512  HE  ARG A 168     -37.593  31.063 -14.016  1.00  0.00      A    H
ATOM   2513  CZ  ARG A 168     -38.302  31.871 -15.683  1.00  0.00      A    C
ATOM   2514  NH1 ARG A 168     -38.241  32.002 -17.035  1.00  0.00      A    N
ATOM   2515 HH11 ARG A 168     -37.478  31.646 -17.575  1.00  0.00      A    H
ATOM   2516 HH12 ARG A 168     -38.962  32.626 -17.337  1.00  0.00      A    H
ATOM   2517  NH2 ARG A 168     -39.324  32.496 -15.114  1.00  0.00      A    N
ATOM   2518 HH21 ARG A 168     -39.586  32.284 -14.173  1.00  0.00      A    H
ATOM   2519 HH22 ARG A 168     -39.890  33.108 -15.668  1.00  0.00      A    H
ATOM   2520  C   ARG A 168     -32.838  26.994 -14.693  1.00  0.00      A    C
ATOM   2521  O   ARG A 168     -31.691  27.346 -14.949  1.00  0.00      A    O
ATOM   2522  N   ARG A 169     -33.160  25.758 -15.069  1.00  0.00      A    N
ATOM   2523  HN  ARG A 169     -32.424  25.368 -15.617  1.00  0.00      A    H
ATOM   2524  CA  ARG A 169     -34.334  24.902 -14.889  1.00  0.00      A    C
ATOM   2525  HA  ARG A 169     -35.116  25.582 -14.587  1.00  0.00      A    H
ATOM   2526  CB  ARG A 169     -34.584  24.205 -16.339  1.00  0.00      A    C
ATOM   2527  HB1 ARG A 169     -34.751  25.094 -16.985  1.00  0.00      A    H
ATOM   2528  HB2 ARG A 169     -33.629  23.769 -16.703  1.00  0.00      A    H
ATOM   2529  CG  ARG A 169     -35.693  23.194 -16.408  1.00  0.00      A    C
ATOM   2530  HG1 ARG A 169     -36.436  23.455 -15.623  1.00  0.00      A    H
ATOM   2531  HG2 ARG A 169     -36.113  23.301 -17.431  1.00  0.00      A    H
ATOM   2532  CD  ARG A 169     -35.232  21.699 -16.142  1.00  0.00      A    C
ATOM   2533  HD1 ARG A 169     -34.880  21.265 -17.102  1.00  0.00      A    H
ATOM   2534  HD2 ARG A 169     -34.543  21.596 -15.276  1.00  0.00      A    H
ATOM   2535  NE  ARG A 169     -36.390  20.926 -15.726  1.00  0.00      A    N
ATOM   2536  HE  ARG A 169     -37.315  21.297 -15.809  1.00  0.00      A    H
ATOM   2537  CZ  ARG A 169     -36.364  19.719 -15.161  1.00  0.00      A    C
ATOM   2538  NH1 ARG A 169     -35.177  19.042 -14.935  1.00  0.00      A    N
ATOM   2539 HH11 ARG A 169     -34.300  19.411 -15.242  1.00  0.00      A    H
ATOM   2540 HH12 ARG A 169     -35.141  18.187 -14.418  1.00  0.00      A    H
ATOM   2541  NH2 ARG A 169     -37.471  19.164 -14.758  1.00  0.00      A    N
ATOM   2542 HH21 ARG A 169     -38.268  19.650 -15.115  1.00  0.00      A    H
ATOM   2543 HH22 ARG A 169     -37.407  18.324 -14.219  1.00  0.00      A    H
ATOM   2544  C   ARG A 169     -33.965  23.819 -13.940  1.00  0.00      A    C
ATOM   2545  O   ARG A 169     -32.857  23.310 -13.926  1.00  0.00      A    O
ATOM   2546  N   CYS A 170     -34.929  23.314 -13.143  1.00  0.00      A    N
ATOM   2547  HN  CYS A 170     -35.856  23.640 -13.307  1.00  0.00      A    H
ATOM   2548  CA  CYS A 170     -34.820  22.298 -12.149  1.00  0.00      A    C
ATOM   2549  HA  CYS A 170     -34.077  21.599 -12.505  1.00  0.00      A    H
ATOM   2550  CB  CYS A 170     -34.450  22.828 -10.710  1.00  0.00      A    C
ATOM   2551  HB1 CYS A 170     -34.768  22.034 -10.001  1.00  0.00      A    H
ATOM   2552  HB2 CYS A 170     -33.348  22.926 -10.608  1.00  0.00      A    H
ATOM   2553  SG  CYS A 170     -35.302  24.287 -10.230  1.00  0.00      A    S
ATOM   2554  C   CYS A 170     -36.198  21.717 -12.093  1.00  0.00      A    C
ATOM   2555  O   CYS A 170     -37.154  22.273 -12.625  1.00  0.00      A    O
ATOM   2556  N   GLU A 171     -36.297  20.563 -11.418  1.00  0.00      A    N
ATOM   2557  HN  GLU A 171     -35.515  20.168 -10.940  1.00  0.00      A    H
ATOM   2558  CA  GLU A 171     -37.511  19.874 -11.054  1.00  0.00      A    C
ATOM   2559  HA  GLU A 171     -38.074  19.859 -11.975  1.00  0.00      A    H
ATOM   2560  CB  GLU A 171     -37.270  18.369 -10.635  1.00  0.00      A    C
ATOM   2561  HB1 GLU A 171     -36.244  18.119 -10.982  1.00  0.00      A    H
ATOM   2562  HB2 GLU A 171     -37.169  18.380  -9.529  1.00  0.00      A    H
ATOM   2563  CG  GLU A 171     -38.327  17.330 -11.014  1.00  0.00      A    C
ATOM   2564  HG1 GLU A 171     -37.988  16.281 -10.871  1.00  0.00      A    H
ATOM   2565  HG2 GLU A 171     -39.291  17.572 -10.518  1.00  0.00      A    H
ATOM   2566  CD  GLU A 171     -38.521  17.422 -12.472  1.00  0.00      A    C
ATOM   2567  OE1 GLU A 171     -37.658  16.920 -13.258  1.00  0.00      A    O
ATOM   2568  OE2 GLU A 171     -39.658  17.795 -12.909  1.00  0.00      A    O
ATOM   2569  C   GLU A 171     -38.271  20.508  -9.991  1.00  0.00      A    C
ATOM   2570  O   GLU A 171     -37.831  21.236  -9.105  1.00  0.00      A    O
ATOM   2571  N   THR A 172     -39.642  20.252  -9.962  1.00  0.00      A    N
ATOM   2572  HN  THR A 172     -40.214  19.771 -10.622  1.00  0.00      A    H
ATOM   2573  CA  THR A 172     -40.486  20.771  -8.920  1.00  0.00      A    C
ATOM   2574  HA  THR A 172     -40.113  21.765  -8.719  1.00  0.00      A    H
ATOM   2575  CB  THR A 172     -41.935  20.910  -9.302  1.00  0.00      A    C
ATOM   2576  HB  THR A 172     -42.564  21.236  -8.446  1.00  0.00      A    H
ATOM   2577  OG1 THR A 172     -42.509  19.693  -9.808  1.00  0.00      A    O
ATOM   2578  HG1 THR A 172     -43.140  19.507  -9.109  1.00  0.00      A    H
ATOM   2579  CG2 THR A 172     -42.082  21.971 -10.400  1.00  0.00      A    C
ATOM   2580 HG21 THR A 172     -43.143  22.035 -10.723  1.00  0.00      A    H
ATOM   2581 HG22 THR A 172     -41.677  22.972 -10.141  1.00  0.00      A    H
ATOM   2582 HG23 THR A 172     -41.504  21.650 -11.292  1.00  0.00      A    H
ATOM   2583  C   THR A 172     -40.409  19.987  -7.599  1.00  0.00      A    C
ATOM   2584  O   THR A 172     -40.495  20.523  -6.540  1.00  0.00      A    O
ATOM   2585  N   GLU A 173     -40.175  18.670  -7.688  1.00  0.00      A    N
ATOM   2586  HN  GLU A 173     -40.072  18.235  -8.580  1.00  0.00      A    H
ATOM   2587  CA  GLU A 173     -40.063  17.732  -6.602  1.00  0.00      A    C
ATOM   2588  HA  GLU A 173     -40.667  18.061  -5.770  1.00  0.00      A    H
ATOM   2589  CB  GLU A 173     -40.460  16.307  -6.953  1.00  0.00      A    C
ATOM   2590  HB1 GLU A 173     -39.756  15.911  -7.716  1.00  0.00      A    H
ATOM   2591  HB2 GLU A 173     -40.303  15.598  -6.112  1.00  0.00      A    H
ATOM   2592  CG  GLU A 173     -41.849  16.120  -7.616  1.00  0.00      A    C
ATOM   2593  HG1 GLU A 173     -42.094  16.669  -8.550  1.00  0.00      A    H
ATOM   2594  HG2 GLU A 173     -41.864  15.128  -8.115  1.00  0.00      A    H
ATOM   2595  CD  GLU A 173     -43.005  16.288  -6.645  1.00  0.00      A    C
ATOM   2596  OE1 GLU A 173     -42.667  16.374  -5.433  1.00  0.00      A    O
ATOM   2597  OE2 GLU A 173     -44.234  16.135  -7.068  1.00  0.00      A    O
ATOM   2598  C   GLU A 173     -38.603  17.781  -6.184  1.00  0.00      A    C
ATOM   2599  O   GLU A 173     -37.688  18.135  -6.923  1.00  0.00      A    O
ATOM   2600  N   MET A 174     -38.369  17.501  -4.887  1.00  0.00      A    N
ATOM   2601  HN  MET A 174     -39.088  17.253  -4.243  1.00  0.00      A    H
ATOM   2602  CA  MET A 174     -37.037  17.642  -4.250  1.00  0.00      A    C
ATOM   2603  HA  MET A 174     -36.478  18.306  -4.892  1.00  0.00      A    H
ATOM   2604  CB  MET A 174     -37.268  18.301  -2.890  1.00  0.00      A    C
ATOM   2605  HB1 MET A 174     -36.286  18.456  -2.395  1.00  0.00      A    H
ATOM   2606  HB2 MET A 174     -37.758  19.286  -3.040  1.00  0.00      A    H
ATOM   2607  CG  MET A 174     -37.890  17.410  -1.809  1.00  0.00      A    C
ATOM   2608  HG1 MET A 174     -38.677  16.752  -2.234  1.00  0.00      A    H
ATOM   2609  HG2 MET A 174     -37.149  16.704  -1.376  1.00  0.00      A    H
ATOM   2610  SD  MET A 174     -38.698  18.336  -0.487  1.00  0.00      A    S
ATOM   2611  CE  MET A 174     -39.823  16.933   0.005  1.00  0.00      A    C
ATOM   2612  HE1 MET A 174     -40.424  17.115   0.921  1.00  0.00      A    H
ATOM   2613  HE2 MET A 174     -40.588  16.578  -0.719  1.00  0.00      A    H
ATOM   2614  HE3 MET A 174     -39.199  16.058   0.286  1.00  0.00      A    H
ATOM   2615  C   MET A 174     -36.233  16.390  -4.193  1.00  0.00      A    C
ATOM   2616  O   MET A 174     -36.714  15.266  -4.306  1.00  0.00      A    O
ATOM   2617  N   ASN A 175     -34.924  16.579  -4.034  1.00  0.00      A    N
ATOM   2618  HN  ASN A 175     -34.539  17.499  -4.007  1.00  0.00      A    H
ATOM   2619  CA  ASN A 175     -33.909  15.507  -3.907  1.00  0.00      A    C
ATOM   2620  HA  ASN A 175     -34.366  14.701  -3.351  1.00  0.00      A    H
ATOM   2621  CB  ASN A 175     -33.435  14.975  -5.324  1.00  0.00      A    C
ATOM   2622  HB1 ASN A 175     -33.407  15.788  -6.080  1.00  0.00      A    H
ATOM   2623  HB2 ASN A 175     -32.379  14.643  -5.221  1.00  0.00      A    H
ATOM   2624  CG  ASN A 175     -34.178  13.733  -5.677  1.00  0.00      A    C
ATOM   2625  OD1 ASN A 175     -34.349  12.798  -4.913  1.00  0.00      A    O
ATOM   2626  ND2 ASN A 175     -34.810  13.695  -6.906  1.00  0.00      A    N
ATOM   2627 HD21 ASN A 175     -35.156  12.833  -7.277  1.00  0.00      A    H
ATOM   2628 HD22 ASN A 175     -34.821  14.556  -7.414  1.00  0.00      A    H
ATOM   2629  C   ASN A 175     -32.737  16.075  -3.115  1.00  0.00      A    C
ATOM   2630  O   ASN A 175     -32.535  15.885  -1.935  1.00  0.00      A    O
ATOM   2631  N   HSP A 176     -31.948  16.897  -3.730  1.00  0.00      A    N
ATOM   2632  HN  HSP A 176     -32.094  17.130  -4.689  1.00  0.00      A    H
ATOM   2633  CA  HSP A 176     -30.712  17.409  -3.116  1.00  0.00      A    C
ATOM   2634  HA  HSP A 176     -30.148  16.662  -2.578  1.00  0.00      A    H
ATOM   2635  CB  HSP A 176     -29.810  18.029  -4.191  1.00  0.00      A    C
ATOM   2636  HB1 HSP A 176     -29.721  17.340  -5.058  1.00  0.00      A    H
ATOM   2637  HB2 HSP A 176     -30.128  19.001  -4.626  1.00  0.00      A    H
ATOM   2638  CD2 HSP A 176     -27.863  19.546  -3.528  1.00  0.00      A    C
ATOM   2639  HD2 HSP A 176     -28.270  20.457  -3.949  1.00  0.00      A    H
ATOM   2640  CG  HSP A 176     -28.384  18.294  -3.719  1.00  0.00      A    C
ATOM   2641  NE2 HSP A 176     -26.732  19.403  -2.869  1.00  0.00      A    N
ATOM   2642  HE2 HSP A 176     -26.231  20.253  -2.707  1.00  0.00      A    H
ATOM   2643  ND1 HSP A 176     -27.516  17.418  -3.121  1.00  0.00      A    N
ATOM   2644  HD1 HSP A 176     -27.644  16.426  -3.103  1.00  0.00      A    H
ATOM   2645  CE1 HSP A 176     -26.518  18.159  -2.581  1.00  0.00      A    C
ATOM   2646  HE1 HSP A 176     -25.751  17.835  -1.908  1.00  0.00      A    H
ATOM   2647  C   HSP A 176     -30.924  18.523  -2.111  1.00  0.00      A    C
ATOM   2648  O   HSP A 176     -31.363  19.688  -2.368  1.00  0.00      A    O
ATOM   2649  N   ALA A 177     -30.657  18.229  -0.876  1.00  0.00      A    N
ATOM   2650  HN  ALA A 177     -30.305  17.325  -0.647  1.00  0.00      A    H
ATOM   2651  CA  ALA A 177     -30.672  19.037   0.311  1.00  0.00      A    C
ATOM   2652  HA  ALA A 177     -31.524  19.676   0.135  1.00  0.00      A    H
ATOM   2653  CB  ALA A 177     -30.799  18.293   1.594  1.00  0.00      A    C
ATOM   2654  HB1 ALA A 177     -31.801  17.830   1.713  1.00  0.00      A    H
ATOM   2655  HB2 ALA A 177     -29.960  17.584   1.763  1.00  0.00      A    H
ATOM   2656  HB3 ALA A 177     -30.747  18.991   2.457  1.00  0.00      A    H
ATOM   2657  C   ALA A 177     -29.351  19.926   0.259  1.00  0.00      A    C
ATOM   2658  O   ALA A 177     -28.229  19.446   0.111  1.00  0.00      A    O
ATOM   2659  N   VAL A 178     -29.502  21.250   0.282  1.00  0.00      A    N
ATOM   2660  HN  VAL A 178     -30.372  21.690   0.490  1.00  0.00      A    H
ATOM   2661  CA  VAL A 178     -28.423  22.196   0.017  1.00  0.00      A    C
ATOM   2662  HA  VAL A 178     -27.499  21.719  -0.275  1.00  0.00      A    H
ATOM   2663  CB  VAL A 178     -28.687  23.200  -1.036  1.00  0.00      A    C
ATOM   2664  HB  VAL A 178     -27.899  23.979  -0.956  1.00  0.00      A    H
ATOM   2665  CG1 VAL A 178     -28.720  22.568  -2.438  1.00  0.00      A    C
ATOM   2666 HG11 VAL A 178     -29.671  22.020  -2.614  1.00  0.00      A    H
ATOM   2667 HG12 VAL A 178     -28.593  23.301  -3.263  1.00  0.00      A    H
ATOM   2668 HG13 VAL A 178     -27.916  21.801  -2.434  1.00  0.00      A    H
ATOM   2669  CG2 VAL A 178     -29.999  23.934  -0.706  1.00  0.00      A    C
ATOM   2670 HG21 VAL A 178     -30.734  23.103  -0.741  1.00  0.00      A    H
ATOM   2671 HG22 VAL A 178     -29.900  24.476   0.259  1.00  0.00      A    H
ATOM   2672 HG23 VAL A 178     -30.269  24.702  -1.462  1.00  0.00      A    H
ATOM   2673  C   VAL A 178     -27.972  22.792   1.318  1.00  0.00      A    C
ATOM   2674  O   VAL A 178     -28.718  23.115   2.246  1.00  0.00      A    O
ATOM   2675  N   VAL A 179     -26.649  22.976   1.559  1.00  0.00      A    N
ATOM   2676  HN  VAL A 179     -25.985  22.640   0.895  1.00  0.00      A    H
ATOM   2677  CA  VAL A 179     -26.026  23.425   2.781  1.00  0.00      A    C
ATOM   2678  HA  VAL A 179     -26.482  22.814   3.546  1.00  0.00      A    H
ATOM   2679  CB  VAL A 179     -24.560  23.190   2.805  1.00  0.00      A    C
ATOM   2680  HB  VAL A 179     -24.063  23.885   2.095  1.00  0.00      A    H
ATOM   2681  CG1 VAL A 179     -23.877  23.379   4.230  1.00  0.00      A    C
ATOM   2682 HG11 VAL A 179     -22.840  22.982   4.185  1.00  0.00      A    H
ATOM   2683 HG12 VAL A 179     -23.938  24.429   4.588  1.00  0.00      A    H
ATOM   2684 HG13 VAL A 179     -24.502  22.852   4.982  1.00  0.00      A    H
ATOM   2685  CG2 VAL A 179     -24.312  21.755   2.241  1.00  0.00      A    C
ATOM   2686 HG21 VAL A 179     -24.608  21.708   1.171  1.00  0.00      A    H
ATOM   2687 HG22 VAL A 179     -23.244  21.451   2.278  1.00  0.00      A    H
ATOM   2688 HG23 VAL A 179     -24.928  21.058   2.848  1.00  0.00      A    H
ATOM   2689  C   VAL A 179     -26.342  24.861   3.123  1.00  0.00      A    C
ATOM   2690  O   VAL A 179     -26.318  25.726   2.222  1.00  0.00      A    O
ATOM   2691  N   PRO A 180     -26.722  25.238   4.315  1.00  0.00      A    N
ATOM   2692  CD  PRO A 180     -27.224  24.379   5.352  1.00  0.00      A    C
ATOM   2693  HD1 PRO A 180     -26.488  23.585   5.602  1.00  0.00      A    H
ATOM   2694  HD2 PRO A 180     -28.212  23.919   5.140  1.00  0.00      A    H
ATOM   2695  CA  PRO A 180     -26.883  26.654   4.537  1.00  0.00      A    C
ATOM   2696  HA  PRO A 180     -27.525  27.191   3.854  1.00  0.00      A    H
ATOM   2697  CB  PRO A 180     -27.521  26.638   5.900  1.00  0.00      A    C
ATOM   2698  HB1 PRO A 180     -27.176  27.364   6.667  1.00  0.00      A    H
ATOM   2699  HB2 PRO A 180     -28.624  26.714   5.788  1.00  0.00      A    H
ATOM   2700  CG  PRO A 180     -27.335  25.242   6.580  1.00  0.00      A    C
ATOM   2701  HG1 PRO A 180     -26.359  25.335   7.103  1.00  0.00      A    H
ATOM   2702  HG2 PRO A 180     -28.217  25.058   7.229  1.00  0.00      A    H
ATOM   2703  C   PRO A 180     -25.488  27.332   4.664  1.00  0.00      A    C
ATOM   2704  O   PRO A 180     -24.874  27.140   5.685  1.00  0.00      A    O
ATOM   2705  N   VAL A 181     -25.020  28.101   3.658  1.00  0.00      A    N
ATOM   2706  HN  VAL A 181     -25.445  28.144   2.757  1.00  0.00      A    H
ATOM   2707  CA  VAL A 181     -23.713  28.688   3.844  1.00  0.00      A    C
ATOM   2708  HA  VAL A 181     -23.167  28.474   4.751  1.00  0.00      A    H
ATOM   2709  CB  VAL A 181     -22.745  28.343   2.646  1.00  0.00      A    C
ATOM   2710  HB  VAL A 181     -23.143  28.675   1.664  1.00  0.00      A    H
ATOM   2711  CG1 VAL A 181     -21.370  28.891   3.068  1.00  0.00      A    C
ATOM   2712 HG11 VAL A 181     -21.372  29.999   3.152  1.00  0.00      A    H
ATOM   2713 HG12 VAL A 181     -21.103  28.528   4.084  1.00  0.00      A    H
ATOM   2714 HG13 VAL A 181     -20.557  28.622   2.361  1.00  0.00      A    H
ATOM   2715  CG2 VAL A 181     -22.585  26.788   2.507  1.00  0.00      A    C
ATOM   2716 HG21 VAL A 181     -22.239  26.365   3.474  1.00  0.00      A    H
ATOM   2717 HG22 VAL A 181     -23.525  26.221   2.338  1.00  0.00      A    H
ATOM   2718 HG23 VAL A 181     -21.900  26.537   1.670  1.00  0.00      A    H
ATOM   2719  C   VAL A 181     -23.873  30.202   4.049  1.00  0.00      A    C
ATOM   2720  O   VAL A 181     -23.378  30.801   5.017  1.00  0.00      A    O
ATOM   2721  N   GLY A 182     -24.605  30.935   3.130  1.00  0.00      A    N
ATOM   2722  HN  GLY A 182     -25.206  30.524   2.449  1.00  0.00      A    H
ATOM   2723  CA  GLY A 182     -24.642  32.337   3.348  1.00  0.00      A    C
ATOM   2724  HA1 GLY A 182     -25.236  32.596   4.212  1.00  0.00      A    H
ATOM   2725  HA2 GLY A 182     -23.648  32.758   3.382  1.00  0.00      A    H
ATOM   2726  C   GLY A 182     -25.339  33.067   2.308  1.00  0.00      A    C
ATOM   2727  O   GLY A 182     -26.048  32.447   1.514  1.00  0.00      A    O
ATOM   2728  N   TYR A 183     -25.360  34.373   2.382  1.00  0.00      A    N
ATOM   2729  HN  TYR A 183     -24.887  34.868   3.106  1.00  0.00      A    H
ATOM   2730  CA  TYR A 183     -25.964  35.268   1.427  1.00  0.00      A    C
ATOM   2731  HA  TYR A 183     -26.612  34.673   0.801  1.00  0.00      A    H
ATOM   2732  CB  TYR A 183     -26.862  36.269   2.176  1.00  0.00      A    C
ATOM   2733  HB1 TYR A 183     -27.383  35.637   2.927  1.00  0.00      A    H
ATOM   2734  HB2 TYR A 183     -26.252  36.973   2.783  1.00  0.00      A    H
ATOM   2735  CG  TYR A 183     -27.874  36.960   1.326  1.00  0.00      A    C
ATOM   2736  CD1 TYR A 183     -28.756  36.353   0.450  1.00  0.00      A    C
ATOM   2737  HD1 TYR A 183     -28.638  35.294   0.275  1.00  0.00      A    H
ATOM   2738  CE1 TYR A 183     -29.802  37.135  -0.236  1.00  0.00      A    C
ATOM   2739  HE1 TYR A 183     -30.450  36.644  -0.946  1.00  0.00      A    H
ATOM   2740  CZ  TYR A 183     -29.944  38.501   0.163  1.00  0.00      A    C
ATOM   2741  OH  TYR A 183     -30.904  39.350  -0.479  1.00  0.00      A    O
ATOM   2742  HH  TYR A 183     -31.504  38.730  -0.900  1.00  0.00      A    H
ATOM   2743  CD2 TYR A 183     -28.034  38.348   1.686  1.00  0.00      A    C
ATOM   2744  HD2 TYR A 183     -27.309  38.846   2.312  1.00  0.00      A    H
ATOM   2745  CE2 TYR A 183     -29.046  39.059   1.104  1.00  0.00      A    C
ATOM   2746  HE2 TYR A 183     -29.276  40.067   1.418  1.00  0.00      A    H
ATOM   2747  C   TYR A 183     -24.902  35.973   0.629  1.00  0.00      A    C
ATOM   2748  O   TYR A 183     -23.726  36.092   1.019  1.00  0.00      A    O
ATOM   2749  N   GLY A 184     -25.276  36.500  -0.545  1.00  0.00      A    N
ATOM   2750  HN  GLY A 184     -26.194  36.318  -0.887  1.00  0.00      A    H
ATOM   2751  CA  GLY A 184     -24.386  37.260  -1.373  1.00  0.00      A    C
ATOM   2752  HA1 GLY A 184     -23.637  37.746  -0.766  1.00  0.00      A    H
ATOM   2753  HA2 GLY A 184     -23.955  36.615  -2.125  1.00  0.00      A    H
ATOM   2754  C   GLY A 184     -25.120  38.142  -2.349  1.00  0.00      A    C
ATOM   2755  O   GLY A 184     -26.218  37.790  -2.640  1.00  0.00      A    O
ATOM   2756  N   VAL A 185     -24.500  39.199  -2.893  1.00  0.00      A    N
ATOM   2757  HN  VAL A 185     -23.538  39.419  -2.750  1.00  0.00      A    H
ATOM   2758  CA  VAL A 185     -24.953  40.162  -3.891  1.00  0.00      A    C
ATOM   2759  HA  VAL A 185     -25.805  39.610  -4.258  1.00  0.00      A    H
ATOM   2760  CB  VAL A 185     -25.390  41.489  -3.283  1.00  0.00      A    C
ATOM   2761  HB  VAL A 185     -24.453  42.036  -3.048  1.00  0.00      A    H
ATOM   2762  CG1 VAL A 185     -26.223  42.327  -4.333  1.00  0.00      A    C
ATOM   2763 HG11 VAL A 185     -27.104  41.731  -4.654  1.00  0.00      A    H
ATOM   2764 HG12 VAL A 185     -26.452  43.328  -3.908  1.00  0.00      A    H
ATOM   2765 HG13 VAL A 185     -25.707  42.594  -5.279  1.00  0.00      A    H
ATOM   2766  CG2 VAL A 185     -26.093  41.180  -1.942  1.00  0.00      A    C
ATOM   2767 HG21 VAL A 185     -25.259  41.164  -1.209  1.00  0.00      A    H
ATOM   2768 HG22 VAL A 185     -26.707  42.066  -1.674  1.00  0.00      A    H
ATOM   2769 HG23 VAL A 185     -26.727  40.269  -1.999  1.00  0.00      A    H
ATOM   2770  C   VAL A 185     -23.908  40.276  -5.021  1.00  0.00      A    C
ATOM   2771  O   VAL A 185     -22.710  40.482  -4.768  1.00  0.00      A    O
ATOM   2772  N   THR A 186     -24.305  40.179  -6.350  1.00  0.00      A    N
ATOM   2773  HN  THR A 186     -25.261  40.025  -6.587  1.00  0.00      A    H
ATOM   2774  CA  THR A 186     -23.360  40.492  -7.517  1.00  0.00      A    C
ATOM   2775  HA  THR A 186     -22.392  40.077  -7.279  1.00  0.00      A    H
ATOM   2776  CB  THR A 186     -23.807  39.953  -8.881  1.00  0.00      A    C
ATOM   2777  HB  THR A 186     -22.997  40.038  -9.638  1.00  0.00      A    H
ATOM   2778  OG1 THR A 186     -25.027  40.444  -9.401  1.00  0.00      A    O
ATOM   2779  HG1 THR A 186     -24.906  40.232 -10.330  1.00  0.00      A    H
ATOM   2780  CG2 THR A 186     -24.027  38.473  -8.671  1.00  0.00      A    C
ATOM   2781 HG21 THR A 186     -23.815  37.923  -9.613  1.00  0.00      A    H
ATOM   2782 HG22 THR A 186     -23.367  38.056  -7.880  1.00  0.00      A    H
ATOM   2783 HG23 THR A 186     -25.050  38.217  -8.322  1.00  0.00      A    H
ATOM   2784  C   THR A 186     -23.240  41.960  -7.659  1.00  0.00      A    C
ATOM   2785  O   THR A 186     -23.958  42.809  -7.083  1.00  0.00      A    O
ATOM   2786  N   ASP A 187     -22.407  42.434  -8.533  1.00  0.00      A    N
ATOM   2787  HN  ASP A 187     -21.833  41.840  -9.091  1.00  0.00      A    H
ATOM   2788  CA  ASP A 187     -22.002  43.812  -8.735  1.00  0.00      A    C
ATOM   2789  HA  ASP A 187     -22.055  44.335  -7.792  1.00  0.00      A    H
ATOM   2790  CB  ASP A 187     -20.505  43.936  -9.438  1.00  0.00      A    C
ATOM   2791  HB1 ASP A 187     -20.625  43.689 -10.515  1.00  0.00      A    H
ATOM   2792  HB2 ASP A 187     -20.195  44.995  -9.309  1.00  0.00      A    H
ATOM   2793  CG  ASP A 187     -19.469  42.979  -8.800  1.00  0.00      A    C
ATOM   2794  OD1 ASP A 187     -19.074  41.945  -9.385  1.00  0.00      A    O
ATOM   2795  OD2 ASP A 187     -18.929  43.408  -7.743  1.00  0.00      A    O
ATOM   2796  C   ASP A 187     -22.972  44.595  -9.601  1.00  0.00      A    C
ATOM   2797  O   ASP A 187     -23.057  45.828  -9.595  1.00  0.00      A    O
ATOM   2798  N   ASN A 188     -23.867  43.834 -10.237  1.00  0.00      A    N
ATOM   2799  HN  ASN A 188     -23.720  42.851 -10.307  1.00  0.00      A    H
ATOM   2800  CA  ASN A 188     -25.062  44.257 -10.957  1.00  0.00      A    C
ATOM   2801  HA  ASN A 188     -24.814  45.219 -11.381  1.00  0.00      A    H
ATOM   2802  CB  ASN A 188     -25.448  43.299 -12.179  1.00  0.00      A    C
ATOM   2803  HB1 ASN A 188     -25.747  42.331 -11.723  1.00  0.00      A    H
ATOM   2804  HB2 ASN A 188     -26.361  43.698 -12.671  1.00  0.00      A    H
ATOM   2805  CG  ASN A 188     -24.371  43.149 -13.111  1.00  0.00      A    C
ATOM   2806  OD1 ASN A 188     -23.720  42.130 -13.394  1.00  0.00      A    O
ATOM   2807  ND2 ASN A 188     -24.014  44.341 -13.702  1.00  0.00      A    N
ATOM   2808 HD21 ASN A 188     -23.377  44.299 -14.471  1.00  0.00      A    H
ATOM   2809 HD22 ASN A 188     -24.567  45.168 -13.596  1.00  0.00      A    H
ATOM   2810  C   ASN A 188     -26.219  44.463  -9.995  1.00  0.00      A    C
ATOM   2811  O   ASN A 188     -26.747  45.553  -9.903  1.00  0.00      A    O
ATOM   2812  N   GLY A 189     -26.676  43.380  -9.290  1.00  0.00      A    N
ATOM   2813  HN  GLY A 189     -26.196  42.507  -9.289  1.00  0.00      A    H
ATOM   2814  CA  GLY A 189     -27.628  43.501  -8.282  1.00  0.00      A    C
ATOM   2815  HA1 GLY A 189     -27.157  43.756  -7.344  1.00  0.00      A    H
ATOM   2816  HA2 GLY A 189     -28.380  44.210  -8.596  1.00  0.00      A    H
ATOM   2817  C   GLY A 189     -28.314  42.233  -7.968  1.00  0.00      A    C
ATOM   2818  O   GLY A 189     -29.339  42.153  -7.269  1.00  0.00      A    O
ATOM   2819  N   THR A 190     -27.712  41.138  -8.495  1.00  0.00      A    N
ATOM   2820  HN  THR A 190     -26.778  41.220  -8.834  1.00  0.00      A    H
ATOM   2821  CA  THR A 190     -28.371  39.773  -8.287  1.00  0.00      A    C
ATOM   2822  HA  THR A 190     -29.433  39.967  -8.321  1.00  0.00      A    H
ATOM   2823  CB  THR A 190     -28.101  38.740  -9.369  1.00  0.00      A    C
ATOM   2824  HB  THR A 190     -27.003  38.567  -9.383  1.00  0.00      A    H
ATOM   2825  OG1 THR A 190     -28.636  39.230 -10.622  1.00  0.00      A    O
ATOM   2826  HG1 THR A 190     -28.126  38.805 -11.316  1.00  0.00      A    H
ATOM   2827  CG2 THR A 190     -28.882  37.466  -9.080  1.00  0.00      A    C
ATOM   2828 HG21 THR A 190     -29.835  37.752  -8.585  1.00  0.00      A    H
ATOM   2829 HG22 THR A 190     -28.907  36.824  -9.987  1.00  0.00      A    H
ATOM   2830 HG23 THR A 190     -28.349  36.958  -8.249  1.00  0.00      A    H
ATOM   2831  C   THR A 190     -28.053  39.385  -6.835  1.00  0.00      A    C
ATOM   2832  O   THR A 190     -26.899  39.325  -6.461  1.00  0.00      A    O
ATOM   2833  N   ASN A 191     -29.048  39.079  -6.005  1.00  0.00      A    N
ATOM   2834  HN  ASN A 191     -29.963  39.030  -6.396  1.00  0.00      A    H
ATOM   2835  CA  ASN A 191     -29.004  38.610  -4.702  1.00  0.00      A    C
ATOM   2836  HA  ASN A 191     -28.051  38.823  -4.241  1.00  0.00      A    H
ATOM   2837  CB  ASN A 191     -30.239  39.090  -3.886  1.00  0.00      A    C
ATOM   2838  HB1 ASN A 191     -31.216  38.745  -4.287  1.00  0.00      A    H
ATOM   2839  HB2 ASN A 191     -30.130  38.729  -2.841  1.00  0.00      A    H
ATOM   2840  CG  ASN A 191     -30.219  40.614  -3.837  1.00  0.00      A    C
ATOM   2841  OD1 ASN A 191     -29.382  41.235  -3.206  1.00  0.00      A    O
ATOM   2842  ND2 ASN A 191     -31.055  41.328  -4.680  1.00  0.00      A    N
ATOM   2843 HD21 ASN A 191     -31.178  42.308  -4.520  1.00  0.00      A    H
ATOM   2844 HD22 ASN A 191     -31.679  40.751  -5.207  1.00  0.00      A    H
ATOM   2845  C   ASN A 191     -29.056  37.083  -4.674  1.00  0.00      A    C
ATOM   2846  O   ASN A 191     -29.814  36.434  -5.428  1.00  0.00      A    O
ATOM   2847  N   TYR A 192     -28.258  36.318  -3.887  1.00  0.00      A    N
ATOM   2848  HN  TYR A 192     -27.475  36.749  -3.445  1.00  0.00      A    H
ATOM   2849  CA  TYR A 192     -28.319  34.901  -3.872  1.00  0.00      A    C
ATOM   2850  HA  TYR A 192     -29.365  34.652  -3.977  1.00  0.00      A    H
ATOM   2851  CB  TYR A 192     -27.474  34.366  -5.043  1.00  0.00      A    C
ATOM   2852  HB1 TYR A 192     -27.651  33.285  -5.232  1.00  0.00      A    H
ATOM   2853  HB2 TYR A 192     -27.832  34.934  -5.928  1.00  0.00      A    H
ATOM   2854  CG  TYR A 192     -26.040  34.737  -4.918  1.00  0.00      A    C
ATOM   2855  CD1 TYR A 192     -25.168  34.107  -3.992  1.00  0.00      A    C
ATOM   2856  HD1 TYR A 192     -25.555  33.285  -3.408  1.00  0.00      A    H
ATOM   2857  CE1 TYR A 192     -23.846  34.539  -3.875  1.00  0.00      A    C
ATOM   2858  HE1 TYR A 192     -23.022  33.994  -3.439  1.00  0.00      A    H
ATOM   2859  CZ  TYR A 192     -23.339  35.654  -4.587  1.00  0.00      A    C
ATOM   2860  OH  TYR A 192     -21.972  35.960  -4.506  1.00  0.00      A    O
ATOM   2861  HH  TYR A 192     -21.823  36.638  -5.169  1.00  0.00      A    H
ATOM   2862  CD2 TYR A 192     -25.522  35.788  -5.685  1.00  0.00      A    C
ATOM   2863  HD2 TYR A 192     -26.264  36.252  -6.318  1.00  0.00      A    H
ATOM   2864  CE2 TYR A 192     -24.184  36.247  -5.535  1.00  0.00      A    C
ATOM   2865  HE2 TYR A 192     -23.825  37.007  -6.213  1.00  0.00      A    H
ATOM   2866  C   TYR A 192     -27.983  34.179  -2.603  1.00  0.00      A    C
ATOM   2867  O   TYR A 192     -27.440  34.787  -1.713  1.00  0.00      A    O
ATOM   2868  N   GLY A 193     -28.347  32.874  -2.561  1.00  0.00      A    N
ATOM   2869  HN  GLY A 193     -28.890  32.426  -3.268  1.00  0.00      A    H
ATOM   2870  CA  GLY A 193     -27.969  32.009  -1.371  1.00  0.00      A    C
ATOM   2871  HA1 GLY A 193     -27.695  32.632  -0.533  1.00  0.00      A    H
ATOM   2872  HA2 GLY A 193     -28.771  31.319  -1.156  1.00  0.00      A    H
ATOM   2873  C   GLY A 193     -26.822  31.093  -1.751  1.00  0.00      A    C
ATOM   2874  O   GLY A 193     -26.863  30.471  -2.767  1.00  0.00      A    O
ATOM   2875  N   ILE A 194     -25.756  31.045  -0.953  1.00  0.00      A    N
ATOM   2876  HN  ILE A 194     -25.684  31.570  -0.108  1.00  0.00      A    H
ATOM   2877  CA  ILE A 194     -24.611  30.246  -1.121  1.00  0.00      A    C
ATOM   2878  HA  ILE A 194     -24.373  30.217  -2.174  1.00  0.00      A    H
ATOM   2879  CB  ILE A 194     -23.382  30.805  -0.336  1.00  0.00      A    C
ATOM   2880  HB  ILE A 194     -23.542  30.637   0.751  1.00  0.00      A    H
ATOM   2881  CG2 ILE A 194     -22.144  30.031  -0.721  1.00  0.00      A    C
ATOM   2882 HG21 ILE A 194     -22.012  30.103  -1.822  1.00  0.00      A    H
ATOM   2883 HG22 ILE A 194     -21.273  30.321  -0.094  1.00  0.00      A    H
ATOM   2884 HG23 ILE A 194     -22.266  28.933  -0.608  1.00  0.00      A    H
ATOM   2885  CG1 ILE A 194     -23.276  32.294  -0.732  1.00  0.00      A    C
ATOM   2886 HG11 ILE A 194     -23.250  32.501  -1.823  1.00  0.00      A    H
ATOM   2887 HG12 ILE A 194     -24.145  32.928  -0.454  1.00  0.00      A    H
ATOM   2888  CD  ILE A 194     -22.128  33.025   0.023  1.00  0.00      A    C
ATOM   2889  HD1 ILE A 194     -22.166  34.124  -0.138  1.00  0.00      A    H
ATOM   2890  HD2 ILE A 194     -22.257  32.832   1.109  1.00  0.00      A    H
ATOM   2891  HD3 ILE A 194     -21.131  32.663  -0.305  1.00  0.00      A    H
ATOM   2892  C   ILE A 194     -24.831  28.791  -0.687  1.00  0.00      A    C
ATOM   2893  O   ILE A 194     -25.238  28.434   0.412  1.00  0.00      A    O
ATOM   2894  N   GLU A 195     -24.416  27.850  -1.605  1.00  0.00      A    N
ATOM   2895  HN  GLU A 195     -24.271  28.021  -2.577  1.00  0.00      A    H
ATOM   2896  CA  GLU A 195     -24.326  26.440  -1.257  1.00  0.00      A    C
ATOM   2897  HA  GLU A 195     -24.508  26.274  -0.206  1.00  0.00      A    H
ATOM   2898  CB  GLU A 195     -25.462  25.715  -2.050  1.00  0.00      A    C
ATOM   2899  HB1 GLU A 195     -25.607  24.724  -1.570  1.00  0.00      A    H
ATOM   2900  HB2 GLU A 195     -26.372  26.287  -1.768  1.00  0.00      A    H
ATOM   2901  CG  GLU A 195     -25.276  25.531  -3.581  1.00  0.00      A    C
ATOM   2902  HG1 GLU A 195     -26.239  25.565  -4.133  1.00  0.00      A    H
ATOM   2903  HG2 GLU A 195     -24.607  26.258  -4.089  1.00  0.00      A    H
ATOM   2904  CD  GLU A 195     -24.765  24.139  -3.960  1.00  0.00      A    C
ATOM   2905  OE1 GLU A 195     -23.777  24.100  -4.700  1.00  0.00      A    O
ATOM   2906  OE2 GLU A 195     -25.417  23.118  -3.548  1.00  0.00      A    O
ATOM   2907  C   GLU A 195     -22.965  25.908  -1.542  1.00  0.00      A    C
ATOM   2908  O   GLU A 195     -22.023  26.696  -1.755  1.00  0.00      A    O
ATOM   2909  N   THR A 196     -22.750  24.577  -1.471  1.00  0.00      A    N
ATOM   2910  HN  THR A 196     -23.578  24.023  -1.443  1.00  0.00      A    H
ATOM   2911  CA  THR A 196     -21.421  23.944  -1.383  1.00  0.00      A    C
ATOM   2912  HA  THR A 196     -20.743  24.238  -2.171  1.00  0.00      A    H
ATOM   2913  CB  THR A 196     -20.597  24.312  -0.142  1.00  0.00      A    C
ATOM   2914  HB  THR A 196     -21.129  24.022   0.790  1.00  0.00      A    H
ATOM   2915  OG1 THR A 196     -20.360  25.649  -0.088  1.00  0.00      A    O
ATOM   2916  HG1 THR A 196     -20.989  26.102  -0.653  1.00  0.00      A    H
ATOM   2917  CG2 THR A 196     -19.246  23.581  -0.174  1.00  0.00      A    C
ATOM   2918 HG21 THR A 196     -18.677  23.940   0.709  1.00  0.00      A    H
ATOM   2919 HG22 THR A 196     -19.312  22.488  -0.362  1.00  0.00      A    H
ATOM   2920 HG23 THR A 196     -18.703  23.943  -1.073  1.00  0.00      A    H
ATOM   2921  C   THR A 196     -21.810  22.506  -1.367  1.00  0.00      A    C
ATOM   2922  O   THR A 196     -22.876  22.204  -0.845  1.00  0.00      A    O
ATOM   2923  N   ARG A 197     -21.137  21.536  -1.962  1.00  0.00      A    N
ATOM   2924  HN  ARG A 197     -20.260  21.790  -2.362  1.00  0.00      A    H
ATOM   2925  CA  ARG A 197     -21.694  20.286  -2.410  1.00  0.00      A    C
ATOM   2926  HA  ARG A 197     -22.766  20.364  -2.306  1.00  0.00      A    H
ATOM   2927  CB  ARG A 197     -21.311  20.138  -3.933  1.00  0.00      A    C
ATOM   2928  HB1 ARG A 197     -20.207  20.086  -4.043  1.00  0.00      A    H
ATOM   2929  HB2 ARG A 197     -21.732  19.151  -4.220  1.00  0.00      A    H
ATOM   2930  CG  ARG A 197     -21.926  21.279  -4.733  1.00  0.00      A    C
ATOM   2931  HG1 ARG A 197     -23.014  21.160  -4.539  1.00  0.00      A    H
ATOM   2932  HG2 ARG A 197     -21.705  22.267  -4.275  1.00  0.00      A    H
ATOM   2933  CD  ARG A 197     -21.656  21.327  -6.237  1.00  0.00      A    C
ATOM   2934  HD1 ARG A 197     -20.557  21.489  -6.235  1.00  0.00      A    H
ATOM   2935  HD2 ARG A 197     -22.069  20.454  -6.786  1.00  0.00      A    H
ATOM   2936  NE  ARG A 197     -22.373  22.535  -6.713  1.00  0.00      A    N
ATOM   2937  HE  ARG A 197     -22.769  23.179  -6.059  1.00  0.00      A    H
ATOM   2938  CZ  ARG A 197     -22.639  22.749  -8.025  1.00  0.00      A    C
ATOM   2939  NH1 ARG A 197     -21.962  22.158  -9.027  1.00  0.00      A    N
ATOM   2940 HH11 ARG A 197     -21.481  21.306  -8.817  1.00  0.00      A    H
ATOM   2941 HH12 ARG A 197     -22.093  22.345 -10.001  1.00  0.00      A    H
ATOM   2942  NH2 ARG A 197     -23.356  23.771  -8.388  1.00  0.00      A    N
ATOM   2943 HH21 ARG A 197     -23.794  24.361  -7.710  1.00  0.00      A    H
ATOM   2944 HH22 ARG A 197     -23.598  23.917  -9.348  1.00  0.00      A    H
ATOM   2945  C   ARG A 197     -21.137  19.118  -1.611  1.00  0.00      A    C
ATOM   2946  O   ARG A 197     -21.850  18.312  -1.075  1.00  0.00      A    O
ATOM   2947  N   GLY A 198     -19.802  19.023  -1.499  1.00  0.00      A    N
ATOM   2948  HN  GLY A 198     -19.208  19.731  -1.873  1.00  0.00      A    H
ATOM   2949  CA  GLY A 198     -19.192  17.869  -0.801  1.00  0.00      A    C
ATOM   2950  HA1 GLY A 198     -19.659  17.923   0.171  1.00  0.00      A    H
ATOM   2951  HA2 GLY A 198     -19.493  17.096  -1.492  1.00  0.00      A    H
ATOM   2952  C   GLY A 198     -17.679  17.875  -0.873  1.00  0.00      A    C
ATOM   2953  O   GLY A 198     -17.004  18.867  -1.039  1.00  0.00      A    O
ATOM   2954  N   VAL A 199     -17.096  16.631  -0.619  1.00  0.00      A    N
ATOM   2955  HN  VAL A 199     -17.692  15.861  -0.408  1.00  0.00      A    H
ATOM   2956  CA  VAL A 199     -15.661  16.355  -0.654  1.00  0.00      A    C
ATOM   2957  HA  VAL A 199     -15.087  17.094  -0.113  1.00  0.00      A    H
ATOM   2958  CB  VAL A 199     -15.430  15.194   0.248  1.00  0.00      A    C
ATOM   2959  HB  VAL A 199     -16.107  14.320   0.142  1.00  0.00      A    H
ATOM   2960  CG1 VAL A 199     -14.006  14.648   0.148  1.00  0.00      A    C
ATOM   2961 HG11 VAL A 199     -13.788  14.184  -0.837  1.00  0.00      A    H
ATOM   2962 HG12 VAL A 199     -13.351  15.545   0.186  1.00  0.00      A    H
ATOM   2963 HG13 VAL A 199     -13.871  13.868   0.928  1.00  0.00      A    H
ATOM   2964  CG2 VAL A 199     -15.759  15.506   1.755  1.00  0.00      A    C
ATOM   2965 HG21 VAL A 199     -16.641  16.148   1.962  1.00  0.00      A    H
ATOM   2966 HG22 VAL A 199     -15.642  14.586   2.367  1.00  0.00      A    H
ATOM   2967 HG23 VAL A 199     -14.938  16.147   2.141  1.00  0.00      A    H
ATOM   2968  C   VAL A 199     -14.998  16.433  -2.006  1.00  0.00      A    C
ATOM   2969  O   VAL A 199     -14.291  17.361  -2.361  1.00  0.00      A    O
ATOM   2970  N   PRO A 200     -15.362  15.563  -3.081  1.00  0.00      A    N
ATOM   2971  CD  PRO A 200     -16.342  14.557  -2.974  1.00  0.00      A    C
ATOM   2972  HD1 PRO A 200     -17.329  14.933  -2.627  1.00  0.00      A    H
ATOM   2973  HD2 PRO A 200     -15.935  13.738  -2.342  1.00  0.00      A    H
ATOM   2974  CA  PRO A 200     -14.705  15.631  -4.373  1.00  0.00      A    C
ATOM   2975  HA  PRO A 200     -13.648  15.646  -4.152  1.00  0.00      A    H
ATOM   2976  CB  PRO A 200     -15.123  14.344  -5.063  1.00  0.00      A    C
ATOM   2977  HB1 PRO A 200     -15.068  14.307  -6.172  1.00  0.00      A    H
ATOM   2978  HB2 PRO A 200     -14.437  13.507  -4.813  1.00  0.00      A    H
ATOM   2979  CG  PRO A 200     -16.438  13.958  -4.394  1.00  0.00      A    C
ATOM   2980  HG1 PRO A 200     -17.247  14.431  -4.992  1.00  0.00      A    H
ATOM   2981  HG2 PRO A 200     -16.546  12.854  -4.322  1.00  0.00      A    H
ATOM   2982  C   PRO A 200     -14.940  16.858  -5.292  1.00  0.00      A    C
ATOM   2983  O   PRO A 200     -14.243  17.157  -6.280  1.00  0.00      A    O
ATOM   2984  N   ASP A 201     -16.020  17.553  -4.969  1.00  0.00      A    N
ATOM   2985  HN  ASP A 201     -16.580  17.111  -4.272  1.00  0.00      A    H
ATOM   2986  CA  ASP A 201     -16.592  18.681  -5.600  1.00  0.00      A    C
ATOM   2987  HA  ASP A 201     -16.473  18.565  -6.667  1.00  0.00      A    H
ATOM   2988  CB  ASP A 201     -18.067  18.895  -5.229  1.00  0.00      A    C
ATOM   2989  HB1 ASP A 201     -18.270  18.993  -4.141  1.00  0.00      A    H
ATOM   2990  HB2 ASP A 201     -18.452  19.855  -5.634  1.00  0.00      A    H
ATOM   2991  CG  ASP A 201     -18.836  17.763  -5.892  1.00  0.00      A    C
ATOM   2992  OD1 ASP A 201     -19.353  16.874  -5.145  1.00  0.00      A    O
ATOM   2993  OD2 ASP A 201     -18.901  17.688  -7.121  1.00  0.00      A    O
ATOM   2994  C   ASP A 201     -15.642  19.804  -5.250  1.00  0.00      A    C
ATOM   2995  O   ASP A 201     -15.383  20.633  -6.100  1.00  0.00      A    O
ATOM   2996  N   GLY A 202     -15.167  19.744  -4.027  1.00  0.00      A    N
ATOM   2997  HN  GLY A 202     -15.475  19.010  -3.427  1.00  0.00      A    H
ATOM   2998  CA  GLY A 202     -14.207  20.686  -3.463  1.00  0.00      A    C
ATOM   2999  HA1 GLY A 202     -14.671  21.647  -3.630  1.00  0.00      A    H
ATOM   3000  HA2 GLY A 202     -14.108  20.354  -2.440  1.00  0.00      A    H
ATOM   3001  C   GLY A 202     -12.817  20.726  -4.060  1.00  0.00      A    C
ATOM   3002  O   GLY A 202     -11.999  21.592  -3.728  1.00  0.00      A    O
ATOM   3003  N   GLU A 203     -12.544  19.769  -4.972  1.00  0.00      A    N
ATOM   3004  HN  GLU A 203     -13.213  19.123  -5.334  1.00  0.00      A    H
ATOM   3005  CA  GLU A 203     -11.197  19.488  -5.351  1.00  0.00      A    C
ATOM   3006  HA  GLU A 203     -10.475  19.601  -4.556  1.00  0.00      A    H
ATOM   3007  CB  GLU A 203     -11.005  18.037  -5.910  1.00  0.00      A    C
ATOM   3008  HB1 GLU A 203     -11.964  17.843  -6.437  1.00  0.00      A    H
ATOM   3009  HB2 GLU A 203     -10.118  17.988  -6.577  1.00  0.00      A    H
ATOM   3010  CG  GLU A 203     -10.842  16.953  -4.902  1.00  0.00      A    C
ATOM   3011  HG1 GLU A 203      -9.995  17.061  -4.191  1.00  0.00      A    H
ATOM   3012  HG2 GLU A 203     -11.806  16.881  -4.356  1.00  0.00      A    H
ATOM   3013  CD  GLU A 203     -10.553  15.566  -5.574  1.00  0.00      A    C
ATOM   3014  OE1 GLU A 203     -10.313  15.476  -6.777  1.00  0.00      A    O
ATOM   3015  OE2 GLU A 203     -10.420  14.562  -4.803  1.00  0.00      A    O
ATOM   3016  C   GLU A 203     -10.773  20.442  -6.438  1.00  0.00      A    C
ATOM   3017  O   GLU A 203      -9.979  21.345  -6.143  1.00  0.00      A    O
ATOM   3018  N   ARG A 204     -11.208  20.299  -7.682  1.00  0.00      A    N
ATOM   3019  HN  ARG A 204     -11.866  19.568  -7.843  1.00  0.00      A    H
ATOM   3020  CA  ARG A 204     -10.751  21.146  -8.781  1.00  0.00      A    C
ATOM   3021  HA  ARG A 204      -9.778  21.531  -8.512  1.00  0.00      A    H
ATOM   3022  CB  ARG A 204     -10.592  20.248 -10.042  1.00  0.00      A    C
ATOM   3023  HB1 ARG A 204     -11.580  19.740 -10.062  1.00  0.00      A    H
ATOM   3024  HB2 ARG A 204     -10.417  20.942 -10.891  1.00  0.00      A    H
ATOM   3025  CG  ARG A 204      -9.449  19.263  -9.915  1.00  0.00      A    C
ATOM   3026  HG1 ARG A 204      -8.469  19.540 -10.359  1.00  0.00      A    H
ATOM   3027  HG2 ARG A 204      -9.273  19.286  -8.818  1.00  0.00      A    H
ATOM   3028  CD  ARG A 204      -9.818  17.850 -10.496  1.00  0.00      A    C
ATOM   3029  HD1 ARG A 204     -10.437  17.833 -11.418  1.00  0.00      A    H
ATOM   3030  HD2 ARG A 204      -8.880  17.338 -10.800  1.00  0.00      A    H
ATOM   3031  NE  ARG A 204     -10.567  17.097  -9.448  1.00  0.00      A    N
ATOM   3032  HE  ARG A 204      -9.972  16.638  -8.788  1.00  0.00      A    H
ATOM   3033  CZ  ARG A 204     -11.827  16.723  -9.499  1.00  0.00      A    C
ATOM   3034  NH1 ARG A 204     -12.605  16.975 -10.507  1.00  0.00      A    N
ATOM   3035 HH11 ARG A 204     -12.319  17.295 -11.410  1.00  0.00      A    H
ATOM   3036 HH12 ARG A 204     -13.514  16.560 -10.482  1.00  0.00      A    H
ATOM   3037  NH2 ARG A 204     -12.316  16.028  -8.470  1.00  0.00      A    N
ATOM   3038 HH21 ARG A 204     -11.672  15.800  -7.740  1.00  0.00      A    H
ATOM   3039 HH22 ARG A 204     -13.142  15.477  -8.596  1.00  0.00      A    H
ATOM   3040  C   ARG A 204     -11.606  22.374  -9.047  1.00  0.00      A    C
ATOM   3041  O   ARG A 204     -11.145  23.351  -9.672  1.00  0.00      A    O
ATOM   3042  N   MET A 205     -12.859  22.531  -8.473  1.00  0.00      A    N
ATOM   3043  HN  MET A 205     -13.240  21.816  -7.892  1.00  0.00      A    H
ATOM   3044  CA  MET A 205     -13.741  23.709  -8.763  1.00  0.00      A    C
ATOM   3045  HA  MET A 205     -13.566  23.983  -9.793  1.00  0.00      A    H
ATOM   3046  CB  MET A 205     -15.177  23.392  -8.621  1.00  0.00      A    C
ATOM   3047  HB1 MET A 205     -15.380  22.525  -9.285  1.00  0.00      A    H
ATOM   3048  HB2 MET A 205     -15.470  22.868  -7.686  1.00  0.00      A    H
ATOM   3049  CG  MET A 205     -16.189  24.506  -8.781  1.00  0.00      A    C
ATOM   3050  HG1 MET A 205     -16.136  25.143  -7.873  1.00  0.00      A    H
ATOM   3051  HG2 MET A 205     -15.805  25.123  -9.622  1.00  0.00      A    H
ATOM   3052  SD  MET A 205     -17.900  24.016  -9.242  1.00  0.00      A    S
ATOM   3053  CE  MET A 205     -18.426  23.726  -7.569  1.00  0.00      A    C
ATOM   3054  HE1 MET A 205     -17.887  22.898  -7.061  1.00  0.00      A    H
ATOM   3055  HE2 MET A 205     -18.331  24.619  -6.916  1.00  0.00      A    H
ATOM   3056  HE3 MET A 205     -19.483  23.411  -7.437  1.00  0.00      A    H
ATOM   3057  C   MET A 205     -13.395  24.980  -8.076  1.00  0.00      A    C
ATOM   3058  O   MET A 205     -13.181  25.020  -6.878  1.00  0.00      A    O
ATOM   3059  N   ASP A 206     -13.262  26.106  -8.847  1.00  0.00      A    N
ATOM   3060  HN  ASP A 206     -13.427  26.011  -9.825  1.00  0.00      A    H
ATOM   3061  CA  ASP A 206     -13.139  27.547  -8.548  1.00  0.00      A    C
ATOM   3062  HA  ASP A 206     -12.844  27.985  -9.491  1.00  0.00      A    H
ATOM   3063  CB  ASP A 206     -14.494  28.040  -8.243  1.00  0.00      A    C
ATOM   3064  HB1 ASP A 206     -15.187  27.608  -8.995  1.00  0.00      A    H
ATOM   3065  HB2 ASP A 206     -14.932  27.591  -7.326  1.00  0.00      A    H
ATOM   3066  CG  ASP A 206     -14.604  29.586  -8.330  1.00  0.00      A    C
ATOM   3067  OD1 ASP A 206     -14.326  30.319  -7.354  1.00  0.00      A    O
ATOM   3068  OD2 ASP A 206     -15.049  29.991  -9.413  1.00  0.00      A    O
ATOM   3069  C   ASP A 206     -12.136  27.810  -7.418  1.00  0.00      A    C
ATOM   3070  O   ASP A 206     -10.930  27.764  -7.694  1.00  0.00      A    O
ATOM   3071  N   THR A 207     -12.608  27.991  -6.194  1.00  0.00      A    N
ATOM   3072  HN  THR A 207     -13.570  28.249  -6.155  1.00  0.00      A    H
ATOM   3073  CA  THR A 207     -11.845  28.081  -4.951  1.00  0.00      A    C
ATOM   3074  HA  THR A 207     -11.055  27.346  -4.984  1.00  0.00      A    H
ATOM   3075  CB  THR A 207     -11.147  29.459  -4.755  1.00  0.00      A    C
ATOM   3076  HB  THR A 207     -11.886  30.255  -4.990  1.00  0.00      A    H
ATOM   3077  OG1 THR A 207      -9.997  29.620  -5.625  1.00  0.00      A    O
ATOM   3078  HG1 THR A 207     -10.339  29.777  -6.509  1.00  0.00      A    H
ATOM   3079  CG2 THR A 207     -10.706  29.508  -3.266  1.00  0.00      A    C
ATOM   3080 HG21 THR A 207     -10.127  30.437  -3.078  1.00  0.00      A    H
ATOM   3081 HG22 THR A 207     -11.571  29.510  -2.569  1.00  0.00      A    H
ATOM   3082 HG23 THR A 207     -10.122  28.638  -2.896  1.00  0.00      A    H
ATOM   3083  C   THR A 207     -12.811  27.697  -3.841  1.00  0.00      A    C
ATOM   3084  O   THR A 207     -13.942  28.118  -3.836  1.00  0.00      A    O
ATOM   3085  N   SER A 208     -12.452  26.782  -2.884  1.00  0.00      A    N
ATOM   3086  HN  SER A 208     -11.535  26.428  -3.049  1.00  0.00      A    H
ATOM   3087  CA  SER A 208     -13.396  26.248  -1.940  1.00  0.00      A    C
ATOM   3088  HA  SER A 208     -12.869  25.574  -1.281  1.00  0.00      A    H
ATOM   3089  CB  SER A 208     -14.090  27.287  -0.999  1.00  0.00      A    C
ATOM   3090  HB1 SER A 208     -13.241  27.927  -0.677  1.00  0.00      A    H
ATOM   3091  HB2 SER A 208     -14.798  27.921  -1.575  1.00  0.00      A    H
ATOM   3092  OG  SER A 208     -14.631  26.660   0.193  1.00  0.00      A    O
ATOM   3093  HG1 SER A 208     -14.624  27.348   0.862  1.00  0.00      A    H
ATOM   3094  C   SER A 208     -14.390  25.232  -2.525  1.00  0.00      A    C
ATOM   3095  O   SER A 208     -14.317  24.074  -2.137  1.00  0.00      A    O
ATOM   3096  N   GLY A 209     -15.264  25.564  -3.508  1.00  0.00      A    N
ATOM   3097  HN  GLY A 209     -15.121  26.509  -3.791  1.00  0.00      A    H
ATOM   3098  CA  GLY A 209     -16.100  24.729  -4.353  1.00  0.00      A    C
ATOM   3099  HA1 GLY A 209     -16.008  25.030  -5.386  1.00  0.00      A    H
ATOM   3100  HA2 GLY A 209     -15.799  23.700  -4.219  1.00  0.00      A    H
ATOM   3101  C   GLY A 209     -17.567  24.946  -4.081  1.00  0.00      A    C
ATOM   3102  O   GLY A 209     -18.265  24.010  -3.671  1.00  0.00      A    O
ATOM   3103  N   CYS A 210     -18.111  26.182  -4.048  1.00  0.00      A    N
ATOM   3104  HN  CYS A 210     -17.656  26.930  -4.524  1.00  0.00      A    H
ATOM   3105  CA  CYS A 210     -19.495  26.476  -3.726  1.00  0.00      A    C
ATOM   3106  HA  CYS A 210     -20.029  25.651  -3.279  1.00  0.00      A    H
ATOM   3107  CB  CYS A 210     -19.479  27.784  -2.863  1.00  0.00      A    C
ATOM   3108  HB1 CYS A 210     -19.229  28.649  -3.514  1.00  0.00      A    H
ATOM   3109  HB2 CYS A 210     -20.478  28.062  -2.464  1.00  0.00      A    H
ATOM   3110  SG  CYS A 210     -18.325  27.662  -1.485  1.00  0.00      A    S
ATOM   3111  HG1 CYS A 210     -19.015  26.638  -1.004  1.00  0.00      A    H
ATOM   3112  C   CYS A 210     -20.272  26.762  -5.001  1.00  0.00      A    C
ATOM   3113  O   CYS A 210     -19.750  26.745  -6.108  1.00  0.00      A    O
ATOM   3114  N   SER A 211     -21.586  27.104  -4.877  1.00  0.00      A    N
ATOM   3115  HN  SER A 211     -21.965  27.113  -3.954  1.00  0.00      A    H
ATOM   3116  CA  SER A 211     -22.405  27.646  -6.023  1.00  0.00      A    C
ATOM   3117  HA  SER A 211     -21.717  28.268  -6.577  1.00  0.00      A    H
ATOM   3118  CB  SER A 211     -23.017  26.597  -7.073  1.00  0.00      A    C
ATOM   3119  HB1 SER A 211     -23.325  27.127  -7.999  1.00  0.00      A    H
ATOM   3120  HB2 SER A 211     -22.194  25.899  -7.335  1.00  0.00      A    H
ATOM   3121  OG  SER A 211     -24.183  25.825  -6.630  1.00  0.00      A    O
ATOM   3122  HG1 SER A 211     -23.956  25.304  -5.856  1.00  0.00      A    H
ATOM   3123  C   SER A 211     -23.485  28.628  -5.523  1.00  0.00      A    C
ATOM   3124  O   SER A 211     -24.041  28.521  -4.418  1.00  0.00      A    O
ATOM   3125  N   ALA A 212     -23.883  29.633  -6.333  1.00  0.00      A    N
ATOM   3126  HN  ALA A 212     -23.441  29.809  -7.209  1.00  0.00      A    H
ATOM   3127  CA  ALA A 212     -25.001  30.377  -6.043  1.00  0.00      A    C
ATOM   3128  HA  ALA A 212     -25.015  30.685  -5.008  1.00  0.00      A    H
ATOM   3129  CB  ALA A 212     -24.755  31.892  -6.589  1.00  0.00      A    C
ATOM   3130  HB1 ALA A 212     -25.689  32.444  -6.352  1.00  0.00      A    H
ATOM   3131  HB2 ALA A 212     -23.862  32.374  -6.138  1.00  0.00      A    H
ATOM   3132  HB3 ALA A 212     -24.662  31.917  -7.696  1.00  0.00      A    H
ATOM   3133  C   ALA A 212     -26.253  29.826  -6.544  1.00  0.00      A    C
ATOM   3134  O   ALA A 212     -26.404  29.436  -7.688  1.00  0.00      A    O
ATOM   3135  N   VAL A 213     -27.295  29.764  -5.698  1.00  0.00      A    N
ATOM   3136  HN  VAL A 213     -27.272  30.083  -4.754  1.00  0.00      A    H
ATOM   3137  CA  VAL A 213     -28.714  29.541  -6.112  1.00  0.00      A    C
ATOM   3138  HA  VAL A 213     -28.930  29.320  -7.147  1.00  0.00      A    H
ATOM   3139  CB  VAL A 213     -29.337  28.369  -5.459  1.00  0.00      A    C
ATOM   3140  HB  VAL A 213     -29.401  28.603  -4.375  1.00  0.00      A    H
ATOM   3141  CG1 VAL A 213     -30.711  27.944  -6.038  1.00  0.00      A    C
ATOM   3142 HG11 VAL A 213     -31.090  27.051  -5.497  1.00  0.00      A    H
ATOM   3143 HG12 VAL A 213     -31.410  28.782  -5.833  1.00  0.00      A    H
ATOM   3144 HG13 VAL A 213     -30.651  27.815  -7.140  1.00  0.00      A    H
ATOM   3145  CG2 VAL A 213     -28.374  27.151  -5.494  1.00  0.00      A    C
ATOM   3146 HG21 VAL A 213     -27.431  27.478  -5.006  1.00  0.00      A    H
ATOM   3147 HG22 VAL A 213     -28.793  26.243  -5.010  1.00  0.00      A    H
ATOM   3148 HG23 VAL A 213     -28.095  26.882  -6.535  1.00  0.00      A    H
ATOM   3149  C   VAL A 213     -29.505  30.900  -5.813  1.00  0.00      A    C
ATOM   3150  O   VAL A 213     -29.467  31.461  -4.693  1.00  0.00      A    O
ATOM   3151  N   SER A 214     -30.287  31.313  -6.835  1.00  0.00      A    N
ATOM   3152  HN  SER A 214     -30.340  30.860  -7.721  1.00  0.00      A    H
ATOM   3153  CA  SER A 214     -31.297  32.380  -6.544  1.00  0.00      A    C
ATOM   3154  HA  SER A 214     -30.824  33.216  -6.049  1.00  0.00      A    H
ATOM   3155  CB  SER A 214     -31.743  32.891  -7.876  1.00  0.00      A    C
ATOM   3156  HB1 SER A 214     -30.843  33.185  -8.456  1.00  0.00      A    H
ATOM   3157  HB2 SER A 214     -32.252  32.049  -8.393  1.00  0.00      A    H
ATOM   3158  OG  SER A 214     -32.728  33.935  -7.869  1.00  0.00      A    O
ATOM   3159  HG1 SER A 214     -32.810  34.081  -8.814  1.00  0.00      A    H
ATOM   3160  C   SER A 214     -32.490  31.982  -5.695  1.00  0.00      A    C
ATOM   3161  O   SER A 214     -32.647  30.848  -5.318  1.00  0.00      A    O
ATOM   3162  N   ASP A 215     -33.347  32.944  -5.361  1.00  0.00      A    N
ATOM   3163  HN  ASP A 215     -33.320  33.823  -5.830  1.00  0.00      A    H
ATOM   3164  CA  ASP A 215     -34.591  32.821  -4.693  1.00  0.00      A    C
ATOM   3165  HA  ASP A 215     -34.502  31.921  -4.102  1.00  0.00      A    H
ATOM   3166  CB  ASP A 215     -34.903  34.005  -3.756  1.00  0.00      A    C
ATOM   3167  HB1 ASP A 215     -35.727  33.742  -3.059  1.00  0.00      A    H
ATOM   3168  HB2 ASP A 215     -33.983  34.224  -3.173  1.00  0.00      A    H
ATOM   3169  CG  ASP A 215     -35.246  35.329  -4.426  1.00  0.00      A    C
ATOM   3170  OD1 ASP A 215     -34.605  35.661  -5.464  1.00  0.00      A    O
ATOM   3171  OD2 ASP A 215     -36.210  35.999  -3.978  1.00  0.00      A    O
ATOM   3172  C   ASP A 215     -35.655  32.507  -5.666  1.00  0.00      A    C
ATOM   3173  O   ASP A 215     -36.410  31.476  -5.465  1.00  0.00      A    O
ATOM   3174  N   ALA A 216     -35.688  33.321  -6.757  1.00  0.00      A    N
ATOM   3175  HN  ALA A 216     -34.914  33.939  -6.871  1.00  0.00      A    H
ATOM   3176  CA  ALA A 216     -36.729  33.405  -7.773  1.00  0.00      A    C
ATOM   3177  HA  ALA A 216     -36.298  34.202  -8.360  1.00  0.00      A    H
ATOM   3178  CB  ALA A 216     -36.971  32.201  -8.746  1.00  0.00      A    C
ATOM   3179  HB1 ALA A 216     -37.113  31.286  -8.131  1.00  0.00      A    H
ATOM   3180  HB2 ALA A 216     -37.873  32.460  -9.341  1.00  0.00      A    H
ATOM   3181  HB3 ALA A 216     -36.067  32.084  -9.381  1.00  0.00      A    H
ATOM   3182  C   ALA A 216     -37.941  34.107  -7.169  1.00  0.00      A    C
ATOM   3183  O   ALA A 216     -38.484  33.792  -6.103  1.00  0.00      A    O
ATOM   3184  N   LYS A 217     -38.507  35.115  -7.890  1.00  0.00      A    N
ATOM   3185  HN  LYS A 217     -38.104  35.371  -8.765  1.00  0.00      A    H
ATOM   3186  CA  LYS A 217     -39.623  35.996  -7.521  1.00  0.00      A    C
ATOM   3187  HA  LYS A 217     -39.654  36.165  -6.455  1.00  0.00      A    H
ATOM   3188  CB  LYS A 217     -39.530  37.397  -8.203  1.00  0.00      A    C
ATOM   3189  HB1 LYS A 217     -39.591  37.276  -9.306  1.00  0.00      A    H
ATOM   3190  HB2 LYS A 217     -40.379  38.047  -7.900  1.00  0.00      A    H
ATOM   3191  CG  LYS A 217     -38.157  38.004  -7.919  1.00  0.00      A    C
ATOM   3192  HG1 LYS A 217     -37.340  37.399  -8.366  1.00  0.00      A    H
ATOM   3193  HG2 LYS A 217     -38.072  39.009  -8.384  1.00  0.00      A    H
ATOM   3194  CD  LYS A 217     -37.918  38.279  -6.382  1.00  0.00      A    C
ATOM   3195  HD1 LYS A 217     -38.777  38.857  -5.979  1.00  0.00      A    H
ATOM   3196  HD2 LYS A 217     -37.906  37.280  -5.895  1.00  0.00      A    H
ATOM   3197  CE  LYS A 217     -36.570  38.901  -6.157  1.00  0.00      A    C
ATOM   3198  HE1 LYS A 217     -35.875  38.522  -6.937  1.00  0.00      A    H
ATOM   3199  HE2 LYS A 217     -36.585  40.007  -6.262  1.00  0.00      A    H
ATOM   3200  NZ  LYS A 217     -36.063  38.597  -4.811  1.00  0.00      A    N
ATOM   3201  HZ1 LYS A 217     -35.098  38.980  -4.761  1.00  0.00      A    H
ATOM   3202  HZ2 LYS A 217     -36.670  38.936  -4.038  1.00  0.00      A    H
ATOM   3203  HZ3 LYS A 217     -36.079  37.565  -4.683  1.00  0.00      A    H
ATOM   3204  C   LYS A 217     -40.870  35.254  -8.039  1.00  0.00      A    C
ATOM   3205  O   LYS A 217     -41.879  35.219  -7.295  1.00  0.00      A    O
ATOM   3206  N   ASP A 218     -40.875  34.663  -9.187  1.00  0.00      A    N
ATOM   3207  HN  ASP A 218     -40.112  34.675  -9.828  1.00  0.00      A    H
ATOM   3208  CA  ASP A 218     -41.918  33.722  -9.644  1.00  0.00      A    C
ATOM   3209  HA  ASP A 218     -42.841  34.057  -9.195  1.00  0.00      A    H
ATOM   3210  CB  ASP A 218     -42.062  33.629 -11.213  1.00  0.00      A    C
ATOM   3211  HB1 ASP A 218     -42.781  32.838 -11.515  1.00  0.00      A    H
ATOM   3212  HB2 ASP A 218     -42.397  34.631 -11.555  1.00  0.00      A    H
ATOM   3213  CG  ASP A 218     -40.826  33.217 -11.980  1.00  0.00      A    C
ATOM   3214  OD1 ASP A 218     -39.711  33.530 -11.490  1.00  0.00      A    O
ATOM   3215  OD2 ASP A 218     -40.984  32.498 -13.020  1.00  0.00      A    O
ATOM   3216  C   ASP A 218     -41.796  32.315  -9.054  1.00  0.00      A    C
ATOM   3217  O   ASP A 218     -42.700  31.870  -8.289  1.00  0.00      A    O
ATOM   3218  N   GLY A 219     -40.799  31.535  -9.467  1.00  0.00      A    N
ATOM   3219  HN  GLY A 219     -40.063  31.987  -9.964  1.00  0.00      A    H
ATOM   3220  CA  GLY A 219     -40.708  30.190  -9.000  1.00  0.00      A    C
ATOM   3221  HA1 GLY A 219     -40.719  30.248  -7.921  1.00  0.00      A    H
ATOM   3222  HA2 GLY A 219     -41.386  29.502  -9.482  1.00  0.00      A    H
ATOM   3223  C   GLY A 219     -39.320  29.686  -9.252  1.00  0.00      A    C
ATOM   3224  O   GLY A 219     -38.729  29.853 -10.272  1.00  0.00      A    O
ATOM   3225  N   LEU A 220     -38.738  29.087  -8.251  1.00  0.00      A    N
ATOM   3226  HN  LEU A 220     -39.175  28.943  -7.366  1.00  0.00      A    H
ATOM   3227  CA  LEU A 220     -37.536  28.291  -8.366  1.00  0.00      A    C
ATOM   3228  HA  LEU A 220     -37.006  28.554  -9.270  1.00  0.00      A    H
ATOM   3229  CB  LEU A 220     -36.664  28.509  -7.219  1.00  0.00      A    C
ATOM   3230  HB1 LEU A 220     -36.613  29.612  -7.101  1.00  0.00      A    H
ATOM   3231  HB2 LEU A 220     -37.091  28.088  -6.283  1.00  0.00      A    H
ATOM   3232  CG  LEU A 220     -35.171  28.088  -7.282  1.00  0.00      A    C
ATOM   3233  HG  LEU A 220     -35.156  27.088  -7.765  1.00  0.00      A    H
ATOM   3234  CD1 LEU A 220     -34.366  29.198  -8.065  1.00  0.00      A    C
ATOM   3235 HD11 LEU A 220     -34.602  28.999  -9.132  1.00  0.00      A    H
ATOM   3236 HD12 LEU A 220     -34.824  30.195  -7.889  1.00  0.00      A    H
ATOM   3237 HD13 LEU A 220     -33.303  29.230  -7.742  1.00  0.00      A    H
ATOM   3238  CD2 LEU A 220     -34.502  28.008  -5.872  1.00  0.00      A    C
ATOM   3239 HD21 LEU A 220     -34.376  29.009  -5.409  1.00  0.00      A    H
ATOM   3240 HD22 LEU A 220     -35.172  27.421  -5.209  1.00  0.00      A    H
ATOM   3241 HD23 LEU A 220     -33.546  27.445  -5.934  1.00  0.00      A    H
ATOM   3242  C   LEU A 220     -37.806  26.828  -8.673  1.00  0.00      A    C
ATOM   3243  O   LEU A 220     -38.289  26.474  -9.737  1.00  0.00      A    O
ATOM   3244  N   CYS A 221     -37.504  25.925  -7.780  1.00  0.00      A    N
ATOM   3245  HN  CYS A 221     -37.312  26.224  -6.848  1.00  0.00      A    H
ATOM   3246  CA  CYS A 221     -37.600  24.488  -7.869  1.00  0.00      A    C
ATOM   3247  HA  CYS A 221     -37.758  24.215  -8.902  1.00  0.00      A    H
ATOM   3248  CB  CYS A 221     -36.263  23.747  -7.409  1.00  0.00      A    C
ATOM   3249  HB1 CYS A 221     -36.036  23.889  -6.330  1.00  0.00      A    H
ATOM   3250  HB2 CYS A 221     -36.294  22.644  -7.543  1.00  0.00      A    H
ATOM   3251  SG  CYS A 221     -34.748  24.443  -8.291  1.00  0.00      A    S
ATOM   3252  C   CYS A 221     -38.825  23.941  -7.118  1.00  0.00      A    C
ATOM   3253  O   CYS A 221     -38.674  23.286  -6.138  1.00  0.00      A    O
ATOM   3254  N   GLY A 222     -40.023  24.215  -7.640  1.00  0.00      A    N
ATOM   3255  HN  GLY A 222     -40.111  24.650  -8.532  1.00  0.00      A    H
ATOM   3256  CA  GLY A 222     -41.353  23.831  -7.074  1.00  0.00      A    C
ATOM   3257  HA1 GLY A 222     -42.180  24.245  -7.633  1.00  0.00      A    H
ATOM   3258  HA2 GLY A 222     -41.416  22.772  -6.870  1.00  0.00      A    H
ATOM   3259  C   GLY A 222     -41.532  24.437  -5.732  1.00  0.00      A    C
ATOM   3260  O   GLY A 222     -42.354  25.374  -5.585  1.00  0.00      A    O
ATOM   3261  N   ILE A 223     -40.953  23.956  -4.577  1.00  0.00      A    N
ATOM   3262  HN  ILE A 223     -40.127  23.428  -4.757  1.00  0.00      A    H
ATOM   3263  CA  ILE A 223     -41.188  24.246  -3.193  1.00  0.00      A    C
ATOM   3264  HA  ILE A 223     -41.082  23.255  -2.777  1.00  0.00      A    H
ATOM   3265  CB  ILE A 223     -40.191  25.241  -2.558  1.00  0.00      A    C
ATOM   3266  HB  ILE A 223     -40.551  25.656  -1.592  1.00  0.00      A    H
ATOM   3267  CG2 ILE A 223     -39.007  24.316  -2.239  1.00  0.00      A    C
ATOM   3268 HG21 ILE A 223     -38.343  24.901  -1.569  1.00  0.00      A    H
ATOM   3269 HG22 ILE A 223     -39.387  23.513  -1.572  1.00  0.00      A    H
ATOM   3270 HG23 ILE A 223     -38.543  23.937  -3.175  1.00  0.00      A    H
ATOM   3271  CG1 ILE A 223     -39.764  26.395  -3.574  1.00  0.00      A    C
ATOM   3272 HG11 ILE A 223     -39.069  25.969  -4.329  1.00  0.00      A    H
ATOM   3273 HG12 ILE A 223     -40.654  26.816  -4.088  1.00  0.00      A    H
ATOM   3274  CD  ILE A 223     -39.110  27.627  -2.886  1.00  0.00      A    C
ATOM   3275  HD1 ILE A 223     -39.872  27.937  -2.139  1.00  0.00      A    H
ATOM   3276  HD2 ILE A 223     -38.110  27.324  -2.509  1.00  0.00      A    H
ATOM   3277  HD3 ILE A 223     -39.026  28.470  -3.604  1.00  0.00      A    H
ATOM   3278  C   ILE A 223     -42.644  24.711  -2.832  1.00  0.00      A    C
ATOM   3279  O   ILE A 223     -43.540  23.911  -2.890  1.00  0.00      A    O
ATOM   3280  N   ALA A 224     -42.867  26.016  -2.448  1.00  0.00      A    N
ATOM   3281  HN  ALA A 224     -41.994  26.471  -2.294  1.00  0.00      A    H
ATOM   3282  CA  ALA A 224     -44.203  26.674  -2.245  1.00  0.00      A    C
ATOM   3283  HA  ALA A 224     -44.139  27.745  -2.125  1.00  0.00      A    H
ATOM   3284  CB  ALA A 224     -45.184  26.502  -3.426  1.00  0.00      A    C
ATOM   3285  HB1 ALA A 224     -45.988  27.257  -3.294  1.00  0.00      A    H
ATOM   3286  HB2 ALA A 224     -44.648  26.643  -4.389  1.00  0.00      A    H
ATOM   3287  HB3 ALA A 224     -45.499  25.437  -3.388  1.00  0.00      A    H
ATOM   3288  C   ALA A 224     -44.842  26.240  -1.001  1.00  0.00      A    C
ATOM   3289  O   ALA A 224     -45.998  25.822  -0.972  1.00  0.00      A    O
ATOM   3290  N   MET A 225     -44.072  26.188   0.149  1.00  0.00      A    N
ATOM   3291  HN  MET A 225     -43.179  26.610   0.008  1.00  0.00      A    H
ATOM   3292  CA  MET A 225     -44.505  25.756   1.481  1.00  0.00      A    C
ATOM   3293  HA  MET A 225     -45.570  25.832   1.643  1.00  0.00      A    H
ATOM   3294  CB  MET A 225     -44.010  24.237   1.385  1.00  0.00      A    C
ATOM   3295  HB1 MET A 225     -44.441  23.689   2.250  1.00  0.00      A    H
ATOM   3296  HB2 MET A 225     -44.422  23.747   0.477  1.00  0.00      A    H
ATOM   3297  CG  MET A 225     -42.433  23.946   1.359  1.00  0.00      A    C
ATOM   3298  HG1 MET A 225     -41.976  24.675   0.656  1.00  0.00      A    H
ATOM   3299  HG2 MET A 225     -41.918  24.229   2.302  1.00  0.00      A    H
ATOM   3300  SD  MET A 225     -41.924  22.254   0.913  1.00  0.00      A    S
ATOM   3301  CE  MET A 225     -42.515  21.485   2.453  1.00  0.00      A    C
ATOM   3302  HE1 MET A 225     -43.372  21.998   2.939  1.00  0.00      A    H
ATOM   3303  HE2 MET A 225     -42.813  20.437   2.240  1.00  0.00      A    H
ATOM   3304  HE3 MET A 225     -41.670  21.551   3.171  1.00  0.00      A    H
ATOM   3305  C   MET A 225     -43.751  26.422   2.667  1.00  0.00      A    C
ATOM   3306  O   MET A 225     -43.057  27.395   2.428  1.00  0.00      A    O
ATOM   3307  N   ASP A 226     -43.919  25.928   3.867  1.00  0.00      A    N
ATOM   3308  HN  ASP A 226     -44.451  25.100   4.027  1.00  0.00      A    H
ATOM   3309  CA  ASP A 226     -43.379  26.628   4.998  1.00  0.00      A    C
ATOM   3310  HA  ASP A 226     -43.048  27.597   4.656  1.00  0.00      A    H
ATOM   3311  CB  ASP A 226     -44.534  26.931   6.015  1.00  0.00      A    C
ATOM   3312  HB1 ASP A 226     -45.419  27.246   5.420  1.00  0.00      A    H
ATOM   3313  HB2 ASP A 226     -44.814  26.013   6.574  1.00  0.00      A    H
ATOM   3314  CG  ASP A 226     -44.187  27.881   7.186  1.00  0.00      A    C
ATOM   3315  OD1 ASP A 226     -44.163  27.490   8.379  1.00  0.00      A    O
ATOM   3316  OD2 ASP A 226     -43.838  29.040   6.905  1.00  0.00      A    O
ATOM   3317  C   ASP A 226     -42.225  25.857   5.622  1.00  0.00      A    C
ATOM   3318  O   ASP A 226     -41.152  26.448   6.006  1.00  0.00      A    O
ATOM   3319  N   ALA A 227     -42.312  24.464   5.719  1.00  0.00      A    N
ATOM   3320  HN  ALA A 227     -43.055  24.050   5.197  1.00  0.00      A    H
ATOM   3321  CA  ALA A 227     -41.429  23.403   6.158  1.00  0.00      A    C
ATOM   3322  HA  ALA A 227     -42.083  22.547   6.076  1.00  0.00      A    H
ATOM   3323  CB  ALA A 227     -40.336  23.012   5.124  1.00  0.00      A    C
ATOM   3324  HB1 ALA A 227     -39.387  23.575   5.254  1.00  0.00      A    H
ATOM   3325  HB2 ALA A 227     -40.081  21.938   5.250  1.00  0.00      A    H
ATOM   3326  HB3 ALA A 227     -40.711  23.211   4.097  1.00  0.00      A    H
ATOM   3327  C   ALA A 227     -41.118  23.547   7.642  1.00  0.00      A    C
ATOM   3328  O   ALA A 227     -41.452  24.550   8.272  1.00  0.00      A    O
ATOM   3329  N   SER A 228     -40.687  22.398   8.248  1.00  0.00      A    N
ATOM   3330  HN  SER A 228     -40.607  21.574   7.691  1.00  0.00      A    H
ATOM   3331  CA  SER A 228     -40.656  22.232   9.683  1.00  0.00      A    C
ATOM   3332  HA  SER A 228     -41.383  22.894  10.129  1.00  0.00      A    H
ATOM   3333  CB  SER A 228     -41.074  20.837  10.199  1.00  0.00      A    C
ATOM   3334  HB1 SER A 228     -41.984  20.583   9.616  1.00  0.00      A    H
ATOM   3335  HB2 SER A 228     -40.369  20.018   9.941  1.00  0.00      A    H
ATOM   3336  OG  SER A 228     -41.388  20.795  11.592  1.00  0.00      A    O
ATOM   3337  HG1 SER A 228     -42.322  20.574  11.590  1.00  0.00      A    H
ATOM   3338  C   SER A 228     -39.244  22.586  10.223  1.00  0.00      A    C
ATOM   3339  O   SER A 228     -38.271  22.797   9.569  1.00  0.00      A    O
ATOM   3340  N   TYR A 229     -39.097  22.759  11.563  1.00  0.00      A    N
ATOM   3341  HN  TYR A 229     -39.865  22.552  12.164  1.00  0.00      A    H
ATOM   3342  CA  TYR A 229     -37.857  23.204  12.166  1.00  0.00      A    C
ATOM   3343  HA  TYR A 229     -37.430  23.827  11.394  1.00  0.00      A    H
ATOM   3344  CB  TYR A 229     -38.170  24.208  13.359  1.00  0.00      A    C
ATOM   3345  HB1 TYR A 229     -38.810  25.041  12.999  1.00  0.00      A    H
ATOM   3346  HB2 TYR A 229     -38.774  23.590  14.057  1.00  0.00      A    H
ATOM   3347  CG  TYR A 229     -36.973  24.599  14.093  1.00  0.00      A    C
ATOM   3348  CD1 TYR A 229     -36.488  25.868  13.746  1.00  0.00      A    C
ATOM   3349  HD1 TYR A 229     -37.009  26.432  12.986  1.00  0.00      A    H
ATOM   3350  CE1 TYR A 229     -35.557  26.482  14.613  1.00  0.00      A    C
ATOM   3351  HE1 TYR A 229     -35.357  27.542  14.573  1.00  0.00      A    H
ATOM   3352  CZ  TYR A 229     -35.071  25.800  15.675  1.00  0.00      A    C
ATOM   3353  OH  TYR A 229     -34.161  26.325  16.565  1.00  0.00      A    O
ATOM   3354  HH  TYR A 229     -34.094  27.267  16.393  1.00  0.00      A    H
ATOM   3355  CD2 TYR A 229     -36.410  23.904  15.123  1.00  0.00      A    C
ATOM   3356  HD2 TYR A 229     -36.753  22.921  15.411  1.00  0.00      A    H
ATOM   3357  CE2 TYR A 229     -35.430  24.464  15.906  1.00  0.00      A    C
ATOM   3358  HE2 TYR A 229     -35.142  23.855  16.750  1.00  0.00      A    H
ATOM   3359  C   TYR A 229     -37.069  21.960  12.482  1.00  0.00      A    C
ATOM   3360  O   TYR A 229     -37.669  21.105  13.128  1.00  0.00      A    O
ATOM   3361  N   PRO A 230     -35.780  21.905  12.199  1.00  0.00      A    N
ATOM   3362  CD  PRO A 230     -35.104  22.918  11.421  1.00  0.00      A    C
ATOM   3363  HD1 PRO A 230     -35.147  23.966  11.788  1.00  0.00      A    H
ATOM   3364  HD2 PRO A 230     -35.462  22.747  10.383  1.00  0.00      A    H
ATOM   3365  CA  PRO A 230     -34.939  20.747  12.593  1.00  0.00      A    C
ATOM   3366  HA  PRO A 230     -35.471  19.827  12.400  1.00  0.00      A    H
ATOM   3367  CB  PRO A 230     -33.587  21.034  11.797  1.00  0.00      A    C
ATOM   3368  HB1 PRO A 230     -32.594  20.803  12.239  1.00  0.00      A    H
ATOM   3369  HB2 PRO A 230     -33.551  20.490  10.829  1.00  0.00      A    H
ATOM   3370  CG  PRO A 230     -33.583  22.509  11.443  1.00  0.00      A    C
ATOM   3371  HG1 PRO A 230     -33.148  23.016  12.331  1.00  0.00      A    H
ATOM   3372  HG2 PRO A 230     -33.099  22.718  10.465  1.00  0.00      A    H
ATOM   3373  C   PRO A 230     -34.669  20.784  14.103  1.00  0.00      A    C
ATOM   3374  O   PRO A 230     -33.824  21.598  14.586  1.00  0.00      A    O
ATOM   3375  N   ILE A 231     -35.412  20.032  14.839  1.00  0.00      A    N
ATOM   3376  HN  ILE A 231     -36.047  19.328  14.530  1.00  0.00      A    H
ATOM   3377  CA  ILE A 231     -35.310  20.085  16.267  1.00  0.00      A    C
ATOM   3378  HA  ILE A 231     -35.038  21.086  16.566  1.00  0.00      A    H
ATOM   3379  CB  ILE A 231     -36.645  19.956  16.930  1.00  0.00      A    C
ATOM   3380  HB  ILE A 231     -37.437  20.556  16.433  1.00  0.00      A    H
ATOM   3381  CG2 ILE A 231     -37.270  18.551  16.557  1.00  0.00      A    C
ATOM   3382 HG21 ILE A 231     -37.366  18.458  15.454  1.00  0.00      A    H
ATOM   3383 HG22 ILE A 231     -36.751  17.668  16.987  1.00  0.00      A    H
ATOM   3384 HG23 ILE A 231     -38.327  18.573  16.898  1.00  0.00      A    H
ATOM   3385  CG1 ILE A 231     -36.595  20.161  18.498  1.00  0.00      A    C
ATOM   3386 HG11 ILE A 231     -37.594  20.082  18.977  1.00  0.00      A    H
ATOM   3387 HG12 ILE A 231     -35.959  19.423  19.034  1.00  0.00      A    H
ATOM   3388  CD  ILE A 231     -36.097  21.559  18.851  1.00  0.00      A    C
ATOM   3389  HD1 ILE A 231     -35.016  21.780  18.725  1.00  0.00      A    H
ATOM   3390  HD2 ILE A 231     -36.694  22.285  18.257  1.00  0.00      A    H
ATOM   3391  HD3 ILE A 231     -36.156  21.813  19.931  1.00  0.00      A    H
ATOM   3392  C   ILE A 231     -34.220  19.192  16.945  1.00  0.00      A    C
ATOM   3393  O   ILE A 231     -34.185  18.003  16.688  1.00  0.00      A    O
ATOM   3394  N   LYS A 232     -33.285  19.789  17.696  1.00  0.00      A    N
ATOM   3395  HN  LYS A 232     -33.201  20.781  17.636  1.00  0.00      A    H
ATOM   3396  CA  LYS A 232     -32.450  19.081  18.647  1.00  0.00      A    C
ATOM   3397  HA  LYS A 232     -33.083  18.308  19.058  1.00  0.00      A    H
ATOM   3398  CB  LYS A 232     -31.147  18.584  18.047  1.00  0.00      A    C
ATOM   3399  HB1 LYS A 232     -31.629  17.926  17.292  1.00  0.00      A    H
ATOM   3400  HB2 LYS A 232     -30.631  19.393  17.486  1.00  0.00      A    H
ATOM   3401  CG  LYS A 232     -30.111  17.792  18.944  1.00  0.00      A    C
ATOM   3402  HG1 LYS A 232     -29.365  17.418  18.210  1.00  0.00      A    H
ATOM   3403  HG2 LYS A 232     -29.633  18.478  19.676  1.00  0.00      A    H
ATOM   3404  CD  LYS A 232     -30.875  16.669  19.622  1.00  0.00      A    C
ATOM   3405  HD1 LYS A 232     -31.693  17.002  20.296  1.00  0.00      A    H
ATOM   3406  HD2 LYS A 232     -31.437  16.083  18.864  1.00  0.00      A    H
ATOM   3407  CE  LYS A 232     -29.995  15.777  20.486  1.00  0.00      A    C
ATOM   3408  HE1 LYS A 232     -30.495  14.856  20.856  1.00  0.00      A    H
ATOM   3409  HE2 LYS A 232     -29.186  15.307  19.887  1.00  0.00      A    H
ATOM   3410  NZ  LYS A 232     -29.478  16.440  21.707  1.00  0.00      A    N
ATOM   3411  HZ1 LYS A 232     -30.196  17.094  22.081  1.00  0.00      A    H
ATOM   3412  HZ2 LYS A 232     -29.278  15.754  22.462  1.00  0.00      A    H
ATOM   3413  HZ3 LYS A 232     -28.693  17.085  21.484  1.00  0.00      A    H
ATOM   3414  C   LYS A 232     -32.093  20.048  19.806  1.00  0.00      A    C
ATOM   3415  O   LYS A 232     -31.396  21.038  19.603  1.00  0.00      A    O
ATOM   3416  N   LEU A 233     -32.692  19.916  21.022  1.00  0.00      A    N
ATOM   3417  HN  LEU A 233     -33.410  19.226  21.081  1.00  0.00      A    H
ATOM   3418  CA  LEU A 233     -32.343  20.617  22.248  1.00  0.00      A    C
ATOM   3419  HA  LEU A 233     -31.799  21.509  21.973  1.00  0.00      A    H
ATOM   3420  CB  LEU A 233     -33.581  20.878  23.232  1.00  0.00      A    C
ATOM   3421  HB1 LEU A 233     -34.050  19.923  23.551  1.00  0.00      A    H
ATOM   3422  HB2 LEU A 233     -33.274  21.444  24.137  1.00  0.00      A    H
ATOM   3423  CG  LEU A 233     -34.613  21.662  22.394  1.00  0.00      A    C
ATOM   3424  HG  LEU A 233     -34.829  21.194  21.409  1.00  0.00      A    H
ATOM   3425  CD1 LEU A 233     -35.993  21.637  23.137  1.00  0.00      A    C
ATOM   3426 HD11 LEU A 233     -36.450  20.632  23.256  1.00  0.00      A    H
ATOM   3427 HD12 LEU A 233     -35.773  22.142  24.102  1.00  0.00      A    H
ATOM   3428 HD13 LEU A 233     -36.654  22.387  22.652  1.00  0.00      A    H
ATOM   3429  CD2 LEU A 233     -34.140  23.087  22.142  1.00  0.00      A    C
ATOM   3430 HD21 LEU A 233     -33.222  23.086  21.516  1.00  0.00      A    H
ATOM   3431 HD22 LEU A 233     -34.981  23.589  21.619  1.00  0.00      A    H
ATOM   3432 HD23 LEU A 233     -33.879  23.711  23.023  1.00  0.00      A    H
ATOM   3433  C   LEU A 233     -31.382  19.746  23.065  1.00  0.00      A    C
ATOM   3434  O   LEU A 233     -30.517  19.133  22.464  1.00  0.00      A    O
ATOM   3435  N   SER A 234     -31.566  19.710  24.399  1.00  0.00      A    N
ATOM   3436  HN  SER A 234     -32.126  20.331  24.942  1.00  0.00      A    H
ATOM   3437  CA  SER A 234     -30.813  18.835  25.225  1.00  0.00      A    C
ATOM   3438  HA  SER A 234     -30.723  17.910  24.674  1.00  0.00      A    H
ATOM   3439  CB  SER A 234     -29.403  19.536  25.516  1.00  0.00      A    C
ATOM   3440  HB1 SER A 234     -28.703  18.797  25.963  1.00  0.00      A    H
ATOM   3441  HB2 SER A 234     -28.959  19.858  24.549  1.00  0.00      A    H
ATOM   3442  OG  SER A 234     -29.608  20.648  26.393  1.00  0.00      A    O
ATOM   3443  HG1 SER A 234     -28.876  21.258  26.279  1.00  0.00      A    H
ATOM   3444  C   SER A 234     -31.577  18.494  26.430  1.00  0.00      A    C
ATOM   3445  O   SER A 234     -32.770  18.793  26.548  1.00  0.00      A    O
ATOM   3446  N   SER A 235     -30.963  17.825  27.444  1.00  0.00      A    N
ATOM   3447  HN  SER A 235     -30.087  17.356  27.368  1.00  0.00      A    H
ATOM   3448  CA  SER A 235     -31.691  17.726  28.731  1.00  0.00      A    C
ATOM   3449  HA  SER A 235     -32.747  17.509  28.667  1.00  0.00      A    H
ATOM   3450  CB  SER A 235     -31.212  16.635  29.761  1.00  0.00      A    C
ATOM   3451  HB1 SER A 235     -31.730  16.692  30.742  1.00  0.00      A    H
ATOM   3452  HB2 SER A 235     -31.364  15.612  29.356  1.00  0.00      A    H
ATOM   3453  OG  SER A 235     -29.824  16.824  30.115  1.00  0.00      A    O
ATOM   3454  HG1 SER A 235     -29.559  16.130  30.723  1.00  0.00      A    H
ATOM   3455  C   SER A 235     -31.667  19.058  29.470  1.00  0.00      A    C
ATOM   3456  O   SER A 235     -32.395  19.288  30.413  1.00  0.00      A    O
ATOM   3457  N   ASN A 236     -30.833  20.050  29.112  1.00  0.00      A    N
ATOM   3458  HN  ASN A 236     -30.243  19.879  28.327  1.00  0.00      A    H
ATOM   3459  CA  ASN A 236     -30.677  21.324  29.880  1.00  0.00      A    C
ATOM   3460  HA  ASN A 236     -31.052  21.281  30.892  1.00  0.00      A    H
ATOM   3461  CB  ASN A 236     -29.278  21.949  29.830  1.00  0.00      A    C
ATOM   3462  HB1 ASN A 236     -28.920  22.085  28.787  1.00  0.00      A    H
ATOM   3463  HB2 ASN A 236     -29.249  22.966  30.277  1.00  0.00      A    H
ATOM   3464  CG  ASN A 236     -28.329  20.938  30.462  1.00  0.00      A    C
ATOM   3465  OD1 ASN A 236     -27.732  20.057  29.788  1.00  0.00      A    O
ATOM   3466  ND2 ASN A 236     -28.150  20.959  31.798  1.00  0.00      A    N
ATOM   3467 HD21 ASN A 236     -27.340  20.455  32.097  1.00  0.00      A    H
ATOM   3468 HD22 ASN A 236     -28.555  21.633  32.416  1.00  0.00      A    H
ATOM   3469  C   ASN A 236     -31.577  22.418  29.250  1.00  0.00      A    C
ATOM   3470  O   ASN A 236     -32.238  23.161  29.923  1.00  0.00      A    O
ATOM   3471  N   ASN A 237     -31.609  22.499  27.903  1.00  0.00      A    N
ATOM   3472  HN  ASN A 237     -31.206  21.826  27.287  1.00  0.00      A    H
ATOM   3473  CA  ASN A 237     -32.237  23.549  27.184  1.00  0.00      A    C
ATOM   3474  HA  ASN A 237     -32.222  24.490  27.714  1.00  0.00      A    H
ATOM   3475  CB  ASN A 237     -31.436  23.636  25.874  1.00  0.00      A    C
ATOM   3476  HB1 ASN A 237     -30.367  23.760  26.149  1.00  0.00      A    H
ATOM   3477  HB2 ASN A 237     -31.443  22.696  25.281  1.00  0.00      A    H
ATOM   3478  CG  ASN A 237     -31.722  24.916  25.116  1.00  0.00      A    C
ATOM   3479  OD1 ASN A 237     -32.281  25.876  25.610  1.00  0.00      A    O
ATOM   3480  ND2 ASN A 237     -31.377  24.838  23.798  1.00  0.00      A    N
ATOM   3481 HD21 ASN A 237     -31.537  25.648  23.233  1.00  0.00      A    H
ATOM   3482 HD22 ASN A 237     -31.098  23.978  23.371  1.00  0.00      A    H
ATOM   3483  C   ASN A 237     -33.657  23.237  26.931  1.00  0.00      A    C
ATOM   3484  O   ASN A 237     -33.979  22.303  26.188  1.00  0.00      A    O
ATOM   3485  N   THR A 238     -34.568  23.923  27.616  1.00  0.00      A    N
ATOM   3486  HN  THR A 238     -34.379  24.729  28.172  1.00  0.00      A    H
ATOM   3487  CA  THR A 238     -36.004  23.591  27.553  1.00  0.00      A    C
ATOM   3488  HA  THR A 238     -36.259  22.669  27.053  1.00  0.00      A    H
ATOM   3489  CB  THR A 238     -36.618  23.293  28.905  1.00  0.00      A    C
ATOM   3490  HB  THR A 238     -37.663  22.965  28.718  1.00  0.00      A    H
ATOM   3491  OG1 THR A 238     -36.386  24.361  29.869  1.00  0.00      A    O
ATOM   3492  HG1 THR A 238     -36.670  23.937  30.683  1.00  0.00      A    H
ATOM   3493  CG2 THR A 238     -35.832  22.087  29.511  1.00  0.00      A    C
ATOM   3494 HG21 THR A 238     -34.730  22.174  29.400  1.00  0.00      A    H
ATOM   3495 HG22 THR A 238     -36.172  21.885  30.549  1.00  0.00      A    H
ATOM   3496 HG23 THR A 238     -36.124  21.227  28.871  1.00  0.00      A    H
ATOM   3497  C   THR A 238     -36.749  24.654  26.815  1.00  0.00      A    C
ATOM   3498  O   THR A 238     -36.304  25.785  26.883  1.00  0.00      A    O
ATOM   3499  N   ALA A 239     -37.911  24.380  26.244  1.00  0.00      A    N
ATOM   3500  HN  ALA A 239     -38.195  23.427  26.177  1.00  0.00      A    H
ATOM   3501  CA  ALA A 239     -38.854  25.280  25.593  1.00  0.00      A    C
ATOM   3502  HA  ALA A 239     -38.920  26.185  26.179  1.00  0.00      A    H
ATOM   3503  CB  ALA A 239     -38.318  25.519  24.164  1.00  0.00      A    C
ATOM   3504  HB1 ALA A 239     -37.372  26.096  24.244  1.00  0.00      A    H
ATOM   3505  HB2 ALA A 239     -37.984  24.578  23.675  1.00  0.00      A    H
ATOM   3506  HB3 ALA A 239     -39.090  26.045  23.563  1.00  0.00      A    H
ATOM   3507  C   ALA A 239     -40.222  24.728  25.836  1.00  0.00      A    C
ATOM   3508  O   ALA A 239     -40.432  23.869  26.694  1.00  0.00      A    O
ATOM   3509  N   ASN A 240     -41.183  25.307  25.156  1.00  0.00      A    N
ATOM   3510  HN  ASN A 240     -40.940  26.115  24.625  1.00  0.00      A    H
ATOM   3511  CA  ASN A 240     -42.537  24.867  25.122  1.00  0.00      A    C
ATOM   3512  HA  ASN A 240     -42.655  24.105  25.878  1.00  0.00      A    H
ATOM   3513  CB  ASN A 240     -43.487  26.040  25.397  1.00  0.00      A    C
ATOM   3514  HB1 ASN A 240     -43.320  26.660  26.304  1.00  0.00      A    H
ATOM   3515  HB2 ASN A 240     -43.636  26.701  24.517  1.00  0.00      A    H
ATOM   3516  CG  ASN A 240     -44.867  25.387  25.795  1.00  0.00      A    C
ATOM   3517  OD1 ASN A 240     -44.980  24.374  26.479  1.00  0.00      A    O
ATOM   3518  ND2 ASN A 240     -45.959  25.979  25.286  1.00  0.00      A    N
ATOM   3519 HD21 ASN A 240     -46.832  25.494  25.327  1.00  0.00      A    H
ATOM   3520 HD22 ASN A 240     -45.840  26.741  24.649  1.00  0.00      A    H
ATOM   3521  C   ASN A 240     -42.719  24.148  23.756  1.00  0.00      A    C
ATOM   3522  O   ASN A 240     -42.710  22.942  23.701  1.00  0.00      A    O
ATOM   3523  N   CYS A 241     -42.990  24.983  22.672  1.00  0.00      A    N
ATOM   3524  HN  CYS A 241     -43.096  25.971  22.743  1.00  0.00      A    H
ATOM   3525  CA  CYS A 241     -43.031  24.444  21.306  1.00  0.00      A    C
ATOM   3526  HA  CYS A 241     -43.825  23.716  21.243  1.00  0.00      A    H
ATOM   3527  CB  CYS A 241     -43.421  25.526  20.282  1.00  0.00      A    C
ATOM   3528  HB1 CYS A 241     -44.227  26.187  20.667  1.00  0.00      A    H
ATOM   3529  HB2 CYS A 241     -42.509  26.125  20.072  1.00  0.00      A    H
ATOM   3530  SG  CYS A 241     -44.049  25.017  18.739  1.00  0.00      A    S
ATOM   3531  HG1 CYS A 241     -44.600  26.191  18.468  1.00  0.00      A    H
ATOM   3532  C   CYS A 241     -41.660  23.893  20.873  1.00  0.00      A    C
ATOM   3533  O   CYS A 241     -40.589  24.276  21.408  1.00  0.00      A    O
ATOM   3534  N   TYR A 242     -41.560  22.926  19.883  1.00  0.00      A    N
ATOM   3535  HN  TYR A 242     -42.407  22.540  19.526  1.00  0.00      A    H
ATOM   3536  CA  TYR A 242     -40.366  22.416  19.341  1.00  0.00      A    C
ATOM   3537  HA  TYR A 242     -39.642  22.194  20.111  1.00  0.00      A    H
ATOM   3538  CB  TYR A 242     -40.560  20.948  18.748  1.00  0.00      A    C
ATOM   3539  HB1 TYR A 242     -39.639  20.492  18.325  1.00  0.00      A    H
ATOM   3540  HB2 TYR A 242     -40.919  20.324  19.594  1.00  0.00      A    H
ATOM   3541  CG  TYR A 242     -41.589  20.794  17.702  1.00  0.00      A    C
ATOM   3542  CD1 TYR A 242     -41.202  20.811  16.292  1.00  0.00      A    C
ATOM   3543  HD1 TYR A 242     -40.183  20.866  15.938  1.00  0.00      A    H
ATOM   3544  CE1 TYR A 242     -42.197  20.750  15.284  1.00  0.00      A    C
ATOM   3545  HE1 TYR A 242     -41.875  20.680  14.255  1.00  0.00      A    H
ATOM   3546  CZ  TYR A 242     -43.489  20.491  15.647  1.00  0.00      A    C
ATOM   3547  OH  TYR A 242     -44.479  20.191  14.699  1.00  0.00      A    O
ATOM   3548  HH  TYR A 242     -45.262  20.360  15.229  1.00  0.00      A    H
ATOM   3549  CD2 TYR A 242     -42.926  20.605  18.010  1.00  0.00      A    C
ATOM   3550  HD2 TYR A 242     -43.352  20.689  18.999  1.00  0.00      A    H
ATOM   3551  CE2 TYR A 242     -43.838  20.529  16.991  1.00  0.00      A    C
ATOM   3552  HE2 TYR A 242     -44.860  20.327  17.277  1.00  0.00      A    H
ATOM   3553  C   TYR A 242     -39.914  23.397  18.214  1.00  0.00      A    C
ATOM   3554  O   TYR A 242     -38.716  23.724  18.082  1.00  0.00      A    O
ATOM   3555  N   ALA A 243     -40.842  23.860  17.383  1.00  0.00      A    N
ATOM   3556  HN  ALA A 243     -41.770  23.549  17.572  1.00  0.00      A    H
ATOM   3557  CA  ALA A 243     -40.759  24.925  16.413  1.00  0.00      A    C
ATOM   3558  HA  ALA A 243     -39.773  24.926  15.971  1.00  0.00      A    H
ATOM   3559  CB  ALA A 243     -41.930  24.772  15.447  1.00  0.00      A    C
ATOM   3560  HB1 ALA A 243     -41.855  23.885  14.782  1.00  0.00      A    H
ATOM   3561  HB2 ALA A 243     -42.887  24.806  16.011  1.00  0.00      A    H
ATOM   3562  HB3 ALA A 243     -42.013  25.671  14.801  1.00  0.00      A    H
ATOM   3563  C   ALA A 243     -40.892  26.333  17.047  1.00  0.00      A    C
ATOM   3564  O   ALA A 243     -41.927  27.022  16.884  1.00  0.00      A    O
ATOM   3565  N   TRP A 244     -39.806  26.846  17.718  1.00  0.00      A    N
ATOM   3566  HN  TRP A 244     -39.022  26.231  17.751  1.00  0.00      A    H
ATOM   3567  CA  TRP A 244     -39.832  28.161  18.426  1.00  0.00      A    C
ATOM   3568  HA  TRP A 244     -40.812  28.600  18.536  1.00  0.00      A    H
ATOM   3569  CB  TRP A 244     -39.359  28.052  19.906  1.00  0.00      A    C
ATOM   3570  HB1 TRP A 244     -40.045  27.325  20.391  1.00  0.00      A    H
ATOM   3571  HB2 TRP A 244     -38.303  27.719  19.994  1.00  0.00      A    H
ATOM   3572  CG  TRP A 244     -39.493  29.284  20.717  1.00  0.00      A    C
ATOM   3573  CD1 TRP A 244     -40.577  30.024  21.144  1.00  0.00      A    C
ATOM   3574  HD1 TRP A 244     -41.584  29.936  20.763  1.00  0.00      A    H
ATOM   3575  NE1 TRP A 244     -40.246  31.003  22.061  1.00  0.00      A    N
ATOM   3576  HE1 TRP A 244     -40.813  31.596  22.590  1.00  0.00      A    H
ATOM   3577  CE2 TRP A 244     -38.834  30.899  22.254  1.00  0.00      A    C
ATOM   3578  CD2 TRP A 244     -38.370  29.876  21.424  1.00  0.00      A    C
ATOM   3579  CE3 TRP A 244     -37.053  29.511  21.617  1.00  0.00      A    C
ATOM   3580  HE3 TRP A 244     -36.680  28.610  21.153  1.00  0.00      A    H
ATOM   3581  CZ3 TRP A 244     -36.198  30.286  22.391  1.00  0.00      A    C
ATOM   3582  HZ3 TRP A 244     -35.143  30.059  22.434  1.00  0.00      A    H
ATOM   3583  CZ2 TRP A 244     -38.049  31.542  23.164  1.00  0.00      A    C
ATOM   3584  HZ2 TRP A 244     -38.462  32.347  23.754  1.00  0.00      A    H
ATOM   3585  CH2 TRP A 244     -36.662  31.246  23.162  1.00  0.00      A    C
ATOM   3586  HH2 TRP A 244     -35.994  31.762  23.837  1.00  0.00      A    H
ATOM   3587  C   TRP A 244     -38.895  28.966  17.548  1.00  0.00      A    C
ATOM   3588  O   TRP A 244     -37.726  29.112  17.774  1.00  0.00      A    O
ATOM   3589  N   THR A 245     -39.469  29.631  16.567  1.00  0.00      A    N
ATOM   3590  HN  THR A 245     -40.444  29.623  16.361  1.00  0.00      A    H
ATOM   3591  CA  THR A 245     -38.796  30.588  15.693  1.00  0.00      A    C
ATOM   3592  HA  THR A 245     -37.753  30.308  15.675  1.00  0.00      A    H
ATOM   3593  CB  THR A 245     -39.332  30.694  14.320  1.00  0.00      A    C
ATOM   3594  HB  THR A 245     -38.990  31.601  13.777  1.00  0.00      A    H
ATOM   3595  OG1 THR A 245     -40.742  30.587  14.268  1.00  0.00      A    O
ATOM   3596  HG1 THR A 245     -41.072  31.474  14.103  1.00  0.00      A    H
ATOM   3597  CG2 THR A 245     -38.724  29.495  13.592  1.00  0.00      A    C
ATOM   3598 HG21 THR A 245     -39.034  29.492  12.525  1.00  0.00      A    H
ATOM   3599 HG22 THR A 245     -37.615  29.450  13.554  1.00  0.00      A    H
ATOM   3600 HG23 THR A 245     -39.192  28.599  14.055  1.00  0.00      A    H
ATOM   3601  C   THR A 245     -38.824  31.935  16.439  1.00  0.00      A    C
ATOM   3602  O   THR A 245     -39.754  32.251  17.171  1.00  0.00      A    O
ATOM   3603  N   LYS A 246     -37.693  32.653  16.342  1.00  0.00      A    N
ATOM   3604  HN  LYS A 246     -37.079  32.414  15.594  1.00  0.00      A    H
ATOM   3605  CA  LYS A 246     -37.320  33.745  17.181  1.00  0.00      A    C
ATOM   3606  HA  LYS A 246     -38.184  34.370  17.354  1.00  0.00      A    H
ATOM   3607  CB  LYS A 246     -36.784  33.339  18.552  1.00  0.00      A    C
ATOM   3608  HB1 LYS A 246     -37.439  32.550  18.981  1.00  0.00      A    H
ATOM   3609  HB2 LYS A 246     -35.875  32.707  18.457  1.00  0.00      A    H
ATOM   3610  CG  LYS A 246     -36.684  34.516  19.573  1.00  0.00      A    C
ATOM   3611  HG1 LYS A 246     -35.967  35.253  19.153  1.00  0.00      A    H
ATOM   3612  HG2 LYS A 246     -37.695  34.974  19.516  1.00  0.00      A    H
ATOM   3613  CD  LYS A 246     -36.330  34.055  21.011  1.00  0.00      A    C
ATOM   3614  HD1 LYS A 246     -37.261  33.640  21.454  1.00  0.00      A    H
ATOM   3615  HD2 LYS A 246     -35.499  33.320  21.052  1.00  0.00      A    H
ATOM   3616  CE  LYS A 246     -35.904  35.126  21.989  1.00  0.00      A    C
ATOM   3617  HE1 LYS A 246     -36.563  36.014  21.878  1.00  0.00      A    H
ATOM   3618  HE2 LYS A 246     -36.024  34.736  23.022  1.00  0.00      A    H
ATOM   3619  NZ  LYS A 246     -34.501  35.418  21.692  1.00  0.00      A    N
ATOM   3620  HZ1 LYS A 246     -33.815  34.722  22.047  1.00  0.00      A    H
ATOM   3621  HZ2 LYS A 246     -34.347  35.410  20.663  1.00  0.00      A    H
ATOM   3622  HZ3 LYS A 246     -34.292  36.362  22.074  1.00  0.00      A    H
ATOM   3623  C   LYS A 246     -36.360  34.659  16.569  1.00  0.00      A    C
ATOM   3624  O   LYS A 246     -35.272  34.151  16.220  1.00  0.00      A    O
ATOM   3625  N   THR A 247     -36.619  35.951  16.470  1.00  0.00      A    N
ATOM   3626  HN  THR A 247     -37.435  36.408  16.815  1.00  0.00      A    H
ATOM   3627  CA  THR A 247     -35.681  36.880  15.777  1.00  0.00      A    C
ATOM   3628  HA  THR A 247     -34.977  36.218  15.295  1.00  0.00      A    H
ATOM   3629  CB  THR A 247     -36.341  37.890  14.885  1.00  0.00      A    C
ATOM   3630  HB  THR A 247     -37.114  38.426  15.474  1.00  0.00      A    H
ATOM   3631  OG1 THR A 247     -36.996  37.225  13.848  1.00  0.00      A    O
ATOM   3632  HG1 THR A 247     -36.301  36.718  13.425  1.00  0.00      A    H
ATOM   3633  CG2 THR A 247     -35.230  38.719  14.183  1.00  0.00      A    C
ATOM   3634 HG21 THR A 247     -35.624  39.606  13.641  1.00  0.00      A    H
ATOM   3635 HG22 THR A 247     -34.529  39.173  14.915  1.00  0.00      A    H
ATOM   3636 HG23 THR A 247     -34.576  38.209  13.444  1.00  0.00      A    H
ATOM   3637  C   THR A 247     -34.900  37.650  16.845  1.00  0.00      A    C
ATOM   3638  OT1 THR A 247     -35.539  38.281  17.731  1.00  0.00      A    O
ATOM   3639  OT2 THR A 247     -33.623  37.677  16.851  1.00  0.00      A    O
END
