# Supplementary material for: Sequence comparison, molecular modeling, and network analysis predict structural diversity in cysteine proteases from the Cape sundew, Drosera capensis
Source: Comput Struct Biotechnol J. 2016 Jun 14;14:271–82. doi: 10.1016/j.csbj.2016.05.003 (PMC4949590; doi:10.1016/j.csbj.2016.05.003)
Supplement: Supplementary file 4 [file mmc4.zip › Rosetta_mature/DCAP_4240_mature_m1.pdb]

CRYST1   57.861   67.085   54.670  90.00  90.00  90.00 P 1           1
ATOM      1  N   VAL A   1      11.811  -9.350 -29.740  1.00  0.00      A    N
ATOM      2  HT1 VAL A   1      12.279  -9.055 -28.859  1.00  0.00      A    H
ATOM      3  HT2 VAL A   1      12.116  -8.692 -30.485  1.00  0.00      A    H
ATOM      4  HT3 VAL A   1      11.957 -10.325 -30.071  1.00  0.00      A    H
ATOM      5  CA  VAL A   1      10.366  -9.042 -29.616  1.00  0.00      A    C
ATOM      6  HA  VAL A   1       9.900  -9.352 -30.540  1.00  0.00      A    H
ATOM      7  CB  VAL A   1       9.685  -9.836 -28.493  1.00  0.00      A    C
ATOM      8  HB  VAL A   1       8.643  -9.488 -28.332  1.00  0.00      A    H
ATOM      9  CG1 VAL A   1       9.537 -11.311 -28.894  1.00  0.00      A    C
ATOM     10 HG11 VAL A   1      10.521 -11.813 -29.013  1.00  0.00      A    H
ATOM     11 HG12 VAL A   1       9.003 -11.786 -28.043  1.00  0.00      A    H
ATOM     12 HG13 VAL A   1       9.002 -11.553 -29.837  1.00  0.00      A    H
ATOM     13  CG2 VAL A   1      10.519  -9.667 -27.153  1.00  0.00      A    C
ATOM     14 HG21 VAL A   1      11.483 -10.220 -27.152  1.00  0.00      A    H
ATOM     15 HG22 VAL A   1      10.665  -8.581 -26.966  1.00  0.00      A    H
ATOM     16 HG23 VAL A   1       9.866 -10.081 -26.356  1.00  0.00      A    H
ATOM     17  C   VAL A   1      10.130  -7.572 -29.496  1.00  0.00      A    C
ATOM     18  O   VAL A   1      11.000  -6.776 -29.238  1.00  0.00      A    O
ATOM     19  N   PRO A   2       8.925  -7.059 -29.706  1.00  0.00      A    N
ATOM     20  CD  PRO A   2       7.991  -7.801 -30.516  1.00  0.00      A    C
ATOM     21  HD1 PRO A   2       7.685  -8.818 -30.190  1.00  0.00      A    H
ATOM     22  HD2 PRO A   2       8.449  -7.756 -31.527  1.00  0.00      A    H
ATOM     23  CA  PRO A   2       8.589  -5.631 -29.670  1.00  0.00      A    C
ATOM     24  HA  PRO A   2       9.381  -5.058 -30.129  1.00  0.00      A    H
ATOM     25  CB  PRO A   2       7.331  -5.652 -30.590  1.00  0.00      A    C
ATOM     26  HB1 PRO A   2       6.619  -4.801 -30.521  1.00  0.00      A    H
ATOM     27  HB2 PRO A   2       7.656  -5.474 -31.638  1.00  0.00      A    H
ATOM     28  CG  PRO A   2       6.749  -7.000 -30.462  1.00  0.00      A    C
ATOM     29  HG1 PRO A   2       6.313  -7.172 -29.454  1.00  0.00      A    H
ATOM     30  HG2 PRO A   2       5.950  -7.230 -31.199  1.00  0.00      A    H
ATOM     31  C   PRO A   2       8.288  -5.142 -28.289  1.00  0.00      A    C
ATOM     32  O   PRO A   2       8.323  -5.954 -27.360  1.00  0.00      A    O
ATOM     33  N   SER A   3       7.965  -3.856 -28.049  1.00  0.00      A    N
ATOM     34  HN  SER A   3       8.109  -3.239 -28.819  1.00  0.00      A    H
ATOM     35  CA  SER A   3       7.911  -3.292 -26.720  1.00  0.00      A    C
ATOM     36  HA  SER A   3       8.423  -4.013 -26.099  1.00  0.00      A    H
ATOM     37  CB  SER A   3       8.701  -1.967 -26.624  1.00  0.00      A    C
ATOM     38  HB1 SER A   3       8.306  -1.420 -25.741  1.00  0.00      A    H
ATOM     39  HB2 SER A   3       9.750  -2.232 -26.371  1.00  0.00      A    H
ATOM     40  OG  SER A   3       8.473  -1.154 -27.731  1.00  0.00      A    O
ATOM     41  HG1 SER A   3       8.906  -0.311 -27.579  1.00  0.00      A    H
ATOM     42  C   SER A   3       6.485  -3.150 -26.268  1.00  0.00      A    C
ATOM     43  O   SER A   3       6.034  -3.899 -25.415  1.00  0.00      A    O
ATOM     44  N   SER A   4       5.774  -2.116 -26.796  1.00  0.00      A    N
ATOM     45  HN  SER A   4       6.126  -1.538 -27.528  1.00  0.00      A    H
ATOM     46  CA  SER A   4       4.312  -1.907 -26.590  1.00  0.00      A    C
ATOM     47  HA  SER A   4       4.245  -1.984 -25.514  1.00  0.00      A    H
ATOM     48  CB  SER A   4       3.742  -0.568 -26.969  1.00  0.00      A    C
ATOM     49  HB1 SER A   4       3.944  -0.415 -28.051  1.00  0.00      A    H
ATOM     50  HB2 SER A   4       2.650  -0.566 -26.765  1.00  0.00      A    H
ATOM     51  OG  SER A   4       4.298   0.546 -26.327  1.00  0.00      A    O
ATOM     52  HG1 SER A   4       4.910   0.798 -27.023  1.00  0.00      A    H
ATOM     53  C   SER A   4       3.426  -2.970 -27.110  1.00  0.00      A    C
ATOM     54  O   SER A   4       2.678  -2.818 -28.029  1.00  0.00      A    O
ATOM     55  N   VAL A   5       3.418  -4.161 -26.310  1.00  0.00      A    N
ATOM     56  HN  VAL A   5       4.052  -4.087 -25.545  1.00  0.00      A    H
ATOM     57  CA  VAL A   5       2.513  -5.333 -26.468  1.00  0.00      A    C
ATOM     58  HA  VAL A   5       2.049  -5.391 -27.442  1.00  0.00      A    H
ATOM     59  CB  VAL A   5       3.281  -6.661 -26.234  1.00  0.00      A    C
ATOM     60  HB  VAL A   5       3.911  -6.570 -25.323  1.00  0.00      A    H
ATOM     61  CG1 VAL A   5       2.282  -7.850 -26.042  1.00  0.00      A    C
ATOM     62 HG11 VAL A   5       2.061  -7.993 -24.963  1.00  0.00      A    H
ATOM     63 HG12 VAL A   5       1.407  -7.898 -26.725  1.00  0.00      A    H
ATOM     64 HG13 VAL A   5       2.855  -8.763 -26.311  1.00  0.00      A    H
ATOM     65  CG2 VAL A   5       4.330  -6.923 -27.378  1.00  0.00      A    C
ATOM     66 HG21 VAL A   5       5.113  -6.135 -27.388  1.00  0.00      A    H
ATOM     67 HG22 VAL A   5       4.881  -7.881 -27.260  1.00  0.00      A    H
ATOM     68 HG23 VAL A   5       3.724  -6.852 -28.307  1.00  0.00      A    H
ATOM     69  C   VAL A   5       1.500  -5.191 -25.380  1.00  0.00      A    C
ATOM     70  O   VAL A   5       1.805  -5.087 -24.220  1.00  0.00      A    O
ATOM     71  N   ASN A   6       0.205  -5.237 -25.750  1.00  0.00      A    N
ATOM     72  HN  ASN A   6      -0.006  -5.397 -26.711  1.00  0.00      A    H
ATOM     73  CA  ASN A   6      -0.828  -5.483 -24.752  1.00  0.00      A    C
ATOM     74  HA  ASN A   6      -0.422  -5.750 -23.788  1.00  0.00      A    H
ATOM     75  CB  ASN A   6      -1.790  -4.271 -24.566  1.00  0.00      A    C
ATOM     76  HB1 ASN A   6      -1.220  -3.347 -24.326  1.00  0.00      A    H
ATOM     77  HB2 ASN A   6      -2.403  -3.994 -25.450  1.00  0.00      A    H
ATOM     78  CG  ASN A   6      -2.708  -4.427 -23.372  1.00  0.00      A    C
ATOM     79  OD1 ASN A   6      -2.760  -5.442 -22.660  1.00  0.00      A    O
ATOM     80  ND2 ASN A   6      -3.613  -3.451 -23.164  1.00  0.00      A    N
ATOM     81 HD21 ASN A   6      -4.321  -3.721 -22.512  1.00  0.00      A    H
ATOM     82 HD22 ASN A   6      -3.793  -2.735 -23.838  1.00  0.00      A    H
ATOM     83  C   ASN A   6      -1.666  -6.767 -24.959  1.00  0.00      A    C
ATOM     84  O   ASN A   6      -2.579  -6.720 -25.809  1.00  0.00      A    O
ATOM     85  N   TRP A   7      -1.470  -7.888 -24.179  1.00  0.00      A    N
ATOM     86  HN  TRP A   7      -0.811  -7.852 -23.431  1.00  0.00      A    H
ATOM     87  CA  TRP A   7      -2.161  -9.079 -24.502  1.00  0.00      A    C
ATOM     88  HA  TRP A   7      -2.134  -9.255 -25.568  1.00  0.00      A    H
ATOM     89  CB  TRP A   7      -1.382 -10.296 -23.838  1.00  0.00      A    C
ATOM     90  HB1 TRP A   7      -1.549 -10.368 -22.742  1.00  0.00      A    H
ATOM     91  HB2 TRP A   7      -1.924 -11.223 -24.123  1.00  0.00      A    H
ATOM     92  CG  TRP A   7       0.053 -10.480 -24.344  1.00  0.00      A    C
ATOM     93  CD1 TRP A   7       1.192 -10.156 -23.724  1.00  0.00      A    C
ATOM     94  HD1 TRP A   7       1.218  -9.502 -22.865  1.00  0.00      A    H
ATOM     95  NE1 TRP A   7       2.222 -10.865 -24.370  1.00  0.00      A    N
ATOM     96  HE1 TRP A   7       3.135 -10.870 -24.025  1.00  0.00      A    H
ATOM     97  CE2 TRP A   7       1.785 -11.412 -25.517  1.00  0.00      A    C
ATOM     98  CD2 TRP A   7       0.371 -11.244 -25.488  1.00  0.00      A    C
ATOM     99  CE3 TRP A   7      -0.402 -11.696 -26.539  1.00  0.00      A    C
ATOM    100  HE3 TRP A   7      -1.470 -11.539 -26.587  1.00  0.00      A    H
ATOM    101  CZ3 TRP A   7       0.270 -12.344 -27.655  1.00  0.00      A    C
ATOM    102  HZ3 TRP A   7      -0.408 -12.621 -28.449  1.00  0.00      A    H
ATOM    103  CZ2 TRP A   7       2.400 -12.061 -26.622  1.00  0.00      A    C
ATOM    104  HZ2 TRP A   7       3.469 -12.135 -26.489  1.00  0.00      A    H
ATOM    105  CH2 TRP A   7       1.620 -12.471 -27.677  1.00  0.00      A    C
ATOM    106  HH2 TRP A   7       2.063 -12.958 -28.533  1.00  0.00      A    H
ATOM    107  C   TRP A   7      -3.641  -9.168 -24.108  1.00  0.00      A    C
ATOM    108  O   TRP A   7      -4.446  -9.952 -24.575  1.00  0.00      A    O
ATOM    109  N   VAL A   8      -3.977  -8.106 -23.277  1.00  0.00      A    N
ATOM    110  HN  VAL A   8      -3.261  -7.513 -22.917  1.00  0.00      A    H
ATOM    111  CA  VAL A   8      -5.379  -7.784 -23.088  1.00  0.00      A    C
ATOM    112  HA  VAL A   8      -5.914  -8.695 -22.860  1.00  0.00      A    H
ATOM    113  CB  VAL A   8      -5.644  -6.797 -21.941  1.00  0.00      A    C
ATOM    114  HB  VAL A   8      -5.362  -5.763 -22.233  1.00  0.00      A    H
ATOM    115  CG1 VAL A   8      -7.142  -6.716 -21.756  1.00  0.00      A    C
ATOM    116 HG11 VAL A   8      -7.659  -6.217 -22.604  1.00  0.00      A    H
ATOM    117 HG12 VAL A   8      -7.548  -7.725 -21.528  1.00  0.00      A    H
ATOM    118 HG13 VAL A   8      -7.464  -6.146 -20.858  1.00  0.00      A    H
ATOM    119  CG2 VAL A   8      -4.838  -7.271 -20.740  1.00  0.00      A    C
ATOM    120 HG21 VAL A   8      -5.088  -8.280 -20.347  1.00  0.00      A    H
ATOM    121 HG22 VAL A   8      -3.749  -7.329 -20.951  1.00  0.00      A    H
ATOM    122 HG23 VAL A   8      -4.973  -6.509 -19.943  1.00  0.00      A    H
ATOM    123  C   VAL A   8      -5.986  -7.209 -24.347  1.00  0.00      A    C
ATOM    124  O   VAL A   8      -6.939  -7.771 -24.892  1.00  0.00      A    O
ATOM    125  N   ALA A   9      -5.392  -6.147 -24.965  1.00  0.00      A    N
ATOM    126  HN  ALA A   9      -4.645  -5.628 -24.559  1.00  0.00      A    H
ATOM    127  CA  ALA A   9      -5.868  -5.669 -26.242  1.00  0.00      A    C
ATOM    128  HA  ALA A   9      -6.902  -5.373 -26.146  1.00  0.00      A    H
ATOM    129  CB  ALA A   9      -5.247  -4.331 -26.651  1.00  0.00      A    C
ATOM    130  HB1 ALA A   9      -6.123  -3.801 -27.083  1.00  0.00      A    H
ATOM    131  HB2 ALA A   9      -4.991  -3.827 -25.694  1.00  0.00      A    H
ATOM    132  HB3 ALA A   9      -4.407  -4.488 -27.361  1.00  0.00      A    H
ATOM    133  C   ALA A   9      -5.709  -6.688 -27.337  1.00  0.00      A    C
ATOM    134  O   ALA A   9      -6.655  -6.860 -28.054  1.00  0.00      A    O
ATOM    135  N   ALA A  10      -4.539  -7.449 -27.445  1.00  0.00      A    N
ATOM    136  HN  ALA A  10      -3.802  -7.305 -26.789  1.00  0.00      A    H
ATOM    137  CA  ALA A  10      -4.215  -8.407 -28.498  1.00  0.00      A    C
ATOM    138  HA  ALA A  10      -4.346  -7.865 -29.423  1.00  0.00      A    H
ATOM    139  CB  ALA A  10      -2.819  -9.046 -28.298  1.00  0.00      A    C
ATOM    140  HB1 ALA A  10      -2.126  -8.197 -28.115  1.00  0.00      A    H
ATOM    141  HB2 ALA A  10      -2.802  -9.645 -27.363  1.00  0.00      A    H
ATOM    142  HB3 ALA A  10      -2.448  -9.673 -29.137  1.00  0.00      A    H
ATOM    143  C   ALA A  10      -5.187  -9.514 -28.762  1.00  0.00      A    C
ATOM    144  O   ALA A  10      -5.748  -9.739 -29.798  1.00  0.00      A    O
ATOM    145  N   GLY A  11      -5.348 -10.441 -27.785  1.00  0.00      A    N
ATOM    146  HN  GLY A  11      -4.813 -10.484 -26.944  1.00  0.00      A    H
ATOM    147  CA  GLY A  11      -6.425 -11.491 -27.942  1.00  0.00      A    C
ATOM    148  HA1 GLY A  11      -7.236 -11.337 -27.246  1.00  0.00      A    H
ATOM    149  HA2 GLY A  11      -6.785 -11.629 -28.950  1.00  0.00      A    H
ATOM    150  C   GLY A  11      -5.780 -12.746 -27.496  1.00  0.00      A    C
ATOM    151  O   GLY A  11      -5.387 -13.631 -28.282  1.00  0.00      A    O
ATOM    152  N   ALA A  12      -5.619 -12.760 -26.167  1.00  0.00      A    N
ATOM    153  HN  ALA A  12      -5.982 -12.030 -25.593  1.00  0.00      A    H
ATOM    154  CA  ALA A  12      -4.933 -13.733 -25.453  1.00  0.00      A    C
ATOM    155  HA  ALA A  12      -5.110 -14.703 -25.893  1.00  0.00      A    H
ATOM    156  CB  ALA A  12      -3.393 -13.548 -25.540  1.00  0.00      A    C
ATOM    157  HB1 ALA A  12      -3.125 -12.489 -25.337  1.00  0.00      A    H
ATOM    158  HB2 ALA A  12      -2.854 -14.148 -24.775  1.00  0.00      A    H
ATOM    159  HB3 ALA A  12      -3.004 -13.919 -26.512  1.00  0.00      A    H
ATOM    160  C   ALA A  12      -5.514 -13.698 -24.047  1.00  0.00      A    C
ATOM    161  O   ALA A  12      -6.107 -14.721 -23.694  1.00  0.00      A    O
ATOM    162  N   VAL A  13      -5.465 -12.535 -23.364  1.00  0.00      A    N
ATOM    163  HN  VAL A  13      -5.184 -11.701 -23.832  1.00  0.00      A    H
ATOM    164  CA  VAL A  13      -5.759 -12.409 -21.949  1.00  0.00      A    C
ATOM    165  HA  VAL A  13      -5.395 -13.284 -21.432  1.00  0.00      A    H
ATOM    166  CB  VAL A  13      -5.090 -11.222 -21.333  1.00  0.00      A    C
ATOM    167  HB  VAL A  13      -5.279 -10.277 -21.886  1.00  0.00      A    H
ATOM    168  CG1 VAL A  13      -5.536 -11.047 -19.865  1.00  0.00      A    C
ATOM    169 HG11 VAL A  13      -4.948 -10.296 -19.296  1.00  0.00      A    H
ATOM    170 HG12 VAL A  13      -6.599 -10.771 -19.693  1.00  0.00      A    H
ATOM    171 HG13 VAL A  13      -5.298 -12.011 -19.367  1.00  0.00      A    H
ATOM    172  CG2 VAL A  13      -3.560 -11.506 -21.265  1.00  0.00      A    C
ATOM    173 HG21 VAL A  13      -3.035 -10.529 -21.198  1.00  0.00      A    H
ATOM    174 HG22 VAL A  13      -3.228 -12.253 -20.513  1.00  0.00      A    H
ATOM    175 HG23 VAL A  13      -3.168 -11.924 -22.217  1.00  0.00      A    H
ATOM    176  C   VAL A  13      -7.273 -12.452 -21.753  1.00  0.00      A    C
ATOM    177  O   VAL A  13      -7.985 -11.802 -22.470  1.00  0.00      A    O
ATOM    178  N   THR A  14      -7.814 -13.190 -20.813  1.00  0.00      A    N
ATOM    179  HN  THR A  14      -7.233 -13.749 -20.226  1.00  0.00      A    H
ATOM    180  CA  THR A  14      -9.221 -13.351 -20.471  1.00  0.00      A    C
ATOM    181  HA  THR A  14      -9.845 -13.330 -21.352  1.00  0.00      A    H
ATOM    182  CB  THR A  14      -9.349 -14.743 -19.842  1.00  0.00      A    C
ATOM    183  HB  THR A  14     -10.376 -14.843 -19.431  1.00  0.00      A    H
ATOM    184  OG1 THR A  14      -8.338 -15.055 -18.838  1.00  0.00      A    O
ATOM    185  HG1 THR A  14      -8.472 -15.927 -18.460  1.00  0.00      A    H
ATOM    186  CG2 THR A  14      -9.309 -15.875 -20.962  1.00  0.00      A    C
ATOM    187 HG21 THR A  14      -8.405 -15.766 -21.599  1.00  0.00      A    H
ATOM    188 HG22 THR A  14      -9.348 -16.902 -20.541  1.00  0.00      A    H
ATOM    189 HG23 THR A  14     -10.224 -15.720 -21.573  1.00  0.00      A    H
ATOM    190  C   THR A  14      -9.518 -12.324 -19.388  1.00  0.00      A    C
ATOM    191  O   THR A  14      -8.597 -11.834 -18.821  1.00  0.00      A    O
ATOM    192  N   PRO A  15     -10.795 -12.033 -19.188  1.00  0.00      A    N
ATOM    193  CD  PRO A  15     -11.782 -12.055 -20.284  1.00  0.00      A    C
ATOM    194  HD1 PRO A  15     -12.039 -13.130 -20.400  1.00  0.00      A    H
ATOM    195  HD2 PRO A  15     -11.349 -11.506 -21.147  1.00  0.00      A    H
ATOM    196  CA  PRO A  15     -11.231 -11.114 -18.119  1.00  0.00      A    C
ATOM    197  HA  PRO A  15     -10.779 -10.139 -18.225  1.00  0.00      A    H
ATOM    198  CB  PRO A  15     -12.719 -10.965 -18.308  1.00  0.00      A    C
ATOM    199  HB1 PRO A  15     -13.260 -11.726 -17.705  1.00  0.00      A    H
ATOM    200  HB2 PRO A  15     -13.092  -9.981 -17.954  1.00  0.00      A    H
ATOM    201  CG  PRO A  15     -13.039 -11.345 -19.828  1.00  0.00      A    C
ATOM    202  HG1 PRO A  15     -13.958 -11.964 -19.907  1.00  0.00      A    H
ATOM    203  HG2 PRO A  15     -13.181 -10.353 -20.307  1.00  0.00      A    H
ATOM    204  C   PRO A  15     -10.910 -11.676 -16.718  1.00  0.00      A    C
ATOM    205  O   PRO A  15     -10.405 -12.776 -16.467  1.00  0.00      A    O
ATOM    206  N   ILE A  16     -11.150 -10.887 -15.656  1.00  0.00      A    N
ATOM    207  HN  ILE A  16     -11.322  -9.920 -15.825  1.00  0.00      A    H
ATOM    208  CA  ILE A  16     -11.082 -11.288 -14.241  1.00  0.00      A    C
ATOM    209  HA  ILE A  16     -10.234 -11.952 -14.162  1.00  0.00      A    H
ATOM    210  CB  ILE A  16     -10.874 -10.023 -13.333  1.00  0.00      A    C
ATOM    211  HB  ILE A  16     -11.394  -9.227 -13.906  1.00  0.00      A    H
ATOM    212  CG2 ILE A  16     -11.400 -10.205 -11.866  1.00  0.00      A    C
ATOM    213 HG21 ILE A  16     -11.220  -9.284 -11.271  1.00  0.00      A    H
ATOM    214 HG22 ILE A  16     -12.487 -10.430 -11.906  1.00  0.00      A    H
ATOM    215 HG23 ILE A  16     -10.970 -11.055 -11.294  1.00  0.00      A    H
ATOM    216  CG1 ILE A  16      -9.389  -9.649 -13.243  1.00  0.00      A    C
ATOM    217 HG11 ILE A  16      -9.270  -8.962 -12.378  1.00  0.00      A    H
ATOM    218 HG12 ILE A  16      -8.879 -10.612 -13.027  1.00  0.00      A    H
ATOM    219  CD  ILE A  16      -8.774  -9.003 -14.459  1.00  0.00      A    C
ATOM    220  HD1 ILE A  16      -9.274  -8.082 -14.827  1.00  0.00      A    H
ATOM    221  HD2 ILE A  16      -7.711  -8.747 -14.262  1.00  0.00      A    H
ATOM    222  HD3 ILE A  16      -8.812  -9.651 -15.360  1.00  0.00      A    H
ATOM    223  C   ILE A  16     -12.309 -12.076 -13.943  1.00  0.00      A    C
ATOM    224  O   ILE A  16     -13.446 -11.731 -14.306  1.00  0.00      A    O
ATOM    225  N   LYS A  17     -12.179 -13.210 -13.213  1.00  0.00      A    N
ATOM    226  HN  LYS A  17     -11.282 -13.596 -13.015  1.00  0.00      A    H
ATOM    227  CA  LYS A  17     -13.324 -14.122 -12.934  1.00  0.00      A    C
ATOM    228  HA  LYS A  17     -14.008 -14.110 -13.769  1.00  0.00      A    H
ATOM    229  CB  LYS A  17     -12.807 -15.565 -12.746  1.00  0.00      A    C
ATOM    230  HB1 LYS A  17     -12.461 -15.798 -11.716  1.00  0.00      A    H
ATOM    231  HB2 LYS A  17     -13.669 -16.249 -12.898  1.00  0.00      A    H
ATOM    232  CG  LYS A  17     -11.892 -15.965 -13.881  1.00  0.00      A    C
ATOM    233  HG1 LYS A  17     -12.050 -15.414 -14.833  1.00  0.00      A    H
ATOM    234  HG2 LYS A  17     -10.849 -15.842 -13.518  1.00  0.00      A    H
ATOM    235  CD  LYS A  17     -12.074 -17.432 -14.233  1.00  0.00      A    C
ATOM    236  HD1 LYS A  17     -11.743 -18.052 -13.372  1.00  0.00      A    H
ATOM    237  HD2 LYS A  17     -13.147 -17.634 -14.441  1.00  0.00      A    H
ATOM    238  CE  LYS A  17     -11.280 -17.796 -15.491  1.00  0.00      A    C
ATOM    239  HE1 LYS A  17     -11.604 -17.320 -16.441  1.00  0.00      A    H
ATOM    240  HE2 LYS A  17     -10.219 -17.504 -15.338  1.00  0.00      A    H
ATOM    241  NZ  LYS A  17     -11.284 -19.269 -15.669  1.00  0.00      A    N
ATOM    242  HZ1 LYS A  17     -12.165 -19.676 -16.041  1.00  0.00      A    H
ATOM    243  HZ2 LYS A  17     -10.584 -19.413 -16.425  1.00  0.00      A    H
ATOM    244  HZ3 LYS A  17     -10.926 -19.768 -14.830  1.00  0.00      A    H
ATOM    245  C   LYS A  17     -14.163 -13.656 -11.747  1.00  0.00      A    C
ATOM    246  O   LYS A  17     -13.938 -12.590 -11.235  1.00  0.00      A    O
ATOM    247  N   ASN A  18     -15.038 -14.561 -11.264  1.00  0.00      A    N
ATOM    248  HN  ASN A  18     -15.285 -15.426 -11.696  1.00  0.00      A    H
ATOM    249  CA  ASN A  18     -15.741 -14.375  -9.986  1.00  0.00      A    C
ATOM    250  HA  ASN A  18     -15.848 -13.315  -9.807  1.00  0.00      A    H
ATOM    251  CB  ASN A  18     -17.200 -14.994 -10.032  1.00  0.00      A    C
ATOM    252  HB1 ASN A  18     -17.775 -14.581 -10.887  1.00  0.00      A    H
ATOM    253  HB2 ASN A  18     -17.276 -16.101 -10.082  1.00  0.00      A    H
ATOM    254  CG  ASN A  18     -17.995 -14.329  -8.891  1.00  0.00      A    C
ATOM    255  OD1 ASN A  18     -18.426 -13.187  -8.829  1.00  0.00      A    O
ATOM    256  ND2 ASN A  18     -18.310 -15.104  -7.843  1.00  0.00      A    N
ATOM    257 HD21 ASN A  18     -18.799 -14.619  -7.117  1.00  0.00      A    H
ATOM    258 HD22 ASN A  18     -17.832 -15.980  -7.910  1.00  0.00      A    H
ATOM    259  C   ASN A  18     -14.970 -14.985  -8.750  1.00  0.00      A    C
ATOM    260  O   ASN A  18     -14.806 -16.186  -8.744  1.00  0.00      A    O
ATOM    261  N   GLN A  19     -14.452 -14.150  -7.838  1.00  0.00      A    N
ATOM    262  HN  GLN A  19     -14.698 -13.200  -8.017  1.00  0.00      A    H
ATOM    263  CA  GLN A  19     -13.775 -14.528  -6.665  1.00  0.00      A    C
ATOM    264  HA  GLN A  19     -13.199 -15.371  -7.018  1.00  0.00      A    H
ATOM    265  CB  GLN A  19     -12.919 -13.368  -6.140  1.00  0.00      A    C
ATOM    266  HB1 GLN A  19     -13.461 -12.578  -5.578  1.00  0.00      A    H
ATOM    267  HB2 GLN A  19     -12.083 -13.767  -5.526  1.00  0.00      A    H
ATOM    268  CG  GLN A  19     -12.249 -12.509  -7.202  1.00  0.00      A    C
ATOM    269  HG1 GLN A  19     -12.968 -11.892  -7.781  1.00  0.00      A    H
ATOM    270  HG2 GLN A  19     -11.508 -11.818  -6.745  1.00  0.00      A    H
ATOM    271  CD  GLN A  19     -11.374 -13.401  -8.026  1.00  0.00      A    C
ATOM    272  OE1 GLN A  19     -10.374 -13.911  -7.525  1.00  0.00      A    O
ATOM    273  NE2 GLN A  19     -11.633 -13.423  -9.358  1.00  0.00      A    N
ATOM    274 HE21 GLN A  19     -11.090 -13.963 -10.000  1.00  0.00      A    H
ATOM    275 HE22 GLN A  19     -12.298 -12.782  -9.743  1.00  0.00      A    H
ATOM    276  C   GLN A  19     -14.737 -15.017  -5.618  1.00  0.00      A    C
ATOM    277  O   GLN A  19     -15.997 -14.999  -5.790  1.00  0.00      A    O
ATOM    278  N   GLY A  20     -14.196 -15.448  -4.436  1.00  0.00      A    N
ATOM    279  HN  GLY A  20     -13.208 -15.411  -4.303  1.00  0.00      A    H
ATOM    280  CA  GLY A  20     -14.917 -16.041  -3.299  1.00  0.00      A    C
ATOM    281  HA1 GLY A  20     -15.965 -15.781  -3.324  1.00  0.00      A    H
ATOM    282  HA2 GLY A  20     -14.938 -17.119  -3.346  1.00  0.00      A    H
ATOM    283  C   GLY A  20     -14.399 -15.640  -1.933  1.00  0.00      A    C
ATOM    284  O   GLY A  20     -13.882 -14.539  -1.771  1.00  0.00      A    O
ATOM    285  N   THR A  21     -14.580 -16.568  -0.963  1.00  0.00      A    N
ATOM    286  HN  THR A  21     -15.022 -17.451  -1.097  1.00  0.00      A    H
ATOM    287  CA  THR A  21     -14.008 -16.353   0.398  1.00  0.00      A    C
ATOM    288  HA  THR A  21     -14.096 -15.287   0.548  1.00  0.00      A    H
ATOM    289  CB  THR A  21     -14.810 -16.968   1.509  1.00  0.00      A    C
ATOM    290  HB  THR A  21     -14.317 -17.149   2.488  1.00  0.00      A    H
ATOM    291  OG1 THR A  21     -15.369 -18.167   1.089  1.00  0.00      A    O
ATOM    292  HG1 THR A  21     -15.961 -18.484   1.775  1.00  0.00      A    H
ATOM    293  CG2 THR A  21     -16.016 -16.048   1.782  1.00  0.00      A    C
ATOM    294 HG21 THR A  21     -16.468 -16.573   2.651  1.00  0.00      A    H
ATOM    295 HG22 THR A  21     -15.695 -15.016   2.040  1.00  0.00      A    H
ATOM    296 HG23 THR A  21     -16.787 -16.058   0.983  1.00  0.00      A    H
ATOM    297  C   THR A  21     -12.609 -16.756   0.543  1.00  0.00      A    C
ATOM    298  O   THR A  21     -11.906 -16.245   1.395  1.00  0.00      A    O
ATOM    299  N   CYS A  22     -12.140 -17.684  -0.353  1.00  0.00      A    N
ATOM    300  HN  CYS A  22     -12.773 -18.080  -1.014  1.00  0.00      A    H
ATOM    301  CA  CYS A  22     -10.759 -18.212  -0.398  1.00  0.00      A    C
ATOM    302  HA  CYS A  22     -10.393 -18.251   0.618  1.00  0.00      A    H
ATOM    303  CB  CYS A  22     -10.603 -19.549  -1.137  1.00  0.00      A    C
ATOM    304  HB1 CYS A  22     -11.128 -19.449  -2.111  1.00  0.00      A    H
ATOM    305  HB2 CYS A  22      -9.524 -19.786  -1.253  1.00  0.00      A    H
ATOM    306  SG  CYS A  22     -11.499 -20.773  -0.099  1.00  0.00      A    S
ATOM    307  C   CYS A  22      -9.826 -17.158  -0.901  1.00  0.00      A    C
ATOM    308  O   CYS A  22     -10.270 -16.170  -1.582  1.00  0.00      A    O
ATOM    309  N   GLY A  23      -8.509 -17.333  -0.602  1.00  0.00      A    N
ATOM    310  HN  GLY A  23      -8.317 -18.086   0.024  1.00  0.00      A    H
ATOM    311  CA  GLY A  23      -7.370 -16.756  -1.192  1.00  0.00      A    C
ATOM    312  HA1 GLY A  23      -7.633 -15.790  -1.596  1.00  0.00      A    H
ATOM    313  HA2 GLY A  23      -6.519 -16.813  -0.529  1.00  0.00      A    H
ATOM    314  C   GLY A  23      -7.028 -17.557  -2.411  1.00  0.00      A    C
ATOM    315  O   GLY A  23      -6.278 -18.564  -2.279  1.00  0.00      A    O
ATOM    316  N   SER A  24      -7.563 -17.187  -3.631  1.00  0.00      A    N
ATOM    317  HN  SER A  24      -8.231 -16.448  -3.670  1.00  0.00      A    H
ATOM    318  CA  SER A  24      -7.492 -18.131  -4.745  1.00  0.00      A    C
ATOM    319  HA  SER A  24      -7.426 -19.115  -4.306  1.00  0.00      A    H
ATOM    320  CB  SER A  24      -8.886 -18.268  -5.533  1.00  0.00      A    C
ATOM    321  HB1 SER A  24      -8.789 -18.846  -6.476  1.00  0.00      A    H
ATOM    322  HB2 SER A  24      -9.502 -18.942  -4.900  1.00  0.00      A    H
ATOM    323  OG  SER A  24      -9.418 -17.043  -5.905  1.00  0.00      A    O
ATOM    324  HG1 SER A  24     -10.149 -17.198  -6.509  1.00  0.00      A    H
ATOM    325  C   SER A  24      -6.419 -17.731  -5.760  1.00  0.00      A    C
ATOM    326  O   SER A  24      -6.143 -18.467  -6.766  1.00  0.00      A    O
ATOM    327  N   CYS A  25      -5.753 -16.597  -5.591  1.00  0.00      A    N
ATOM    328  HN  CYS A  25      -6.064 -15.956  -4.894  1.00  0.00      A    H
ATOM    329  CA  CYS A  25      -4.747 -16.011  -6.455  1.00  0.00      A    C
ATOM    330  HA  CYS A  25      -5.145 -15.466  -7.298  1.00  0.00      A    H
ATOM    331  CB  CYS A  25      -4.022 -15.020  -5.471  1.00  0.00      A    C
ATOM    332  HB1 CYS A  25      -3.464 -15.606  -4.709  1.00  0.00      A    H
ATOM    333  HB2 CYS A  25      -3.332 -14.503  -6.171  1.00  0.00      A    H
ATOM    334  SG  CYS A  25      -5.267 -13.920  -4.624  1.00  0.00      A    S
ATOM    335  C   CYS A  25      -3.643 -16.920  -7.094  1.00  0.00      A    C
ATOM    336  O   CYS A  25      -3.504 -16.832  -8.291  1.00  0.00      A    O
ATOM    337  N   TRP A  26      -2.978 -17.766  -6.316  1.00  0.00      A    N
ATOM    338  HN  TRP A  26      -3.156 -17.763  -5.335  1.00  0.00      A    H
ATOM    339  CA  TRP A  26      -1.991 -18.715  -6.826  1.00  0.00      A    C
ATOM    340  HA  TRP A  26      -1.304 -18.042  -7.317  1.00  0.00      A    H
ATOM    341  CB  TRP A  26      -1.276 -19.482  -5.694  1.00  0.00      A    C
ATOM    342  HB1 TRP A  26      -0.575 -20.112  -6.282  1.00  0.00      A    H
ATOM    343  HB2 TRP A  26      -0.677 -18.729  -5.138  1.00  0.00      A    H
ATOM    344  CG  TRP A  26      -2.121 -20.218  -4.664  1.00  0.00      A    C
ATOM    345  CD1 TRP A  26      -3.021 -19.724  -3.798  1.00  0.00      A    C
ATOM    346  HD1 TRP A  26      -3.365 -18.705  -3.702  1.00  0.00      A    H
ATOM    347  NE1 TRP A  26      -3.355 -20.632  -2.840  1.00  0.00      A    N
ATOM    348  HE1 TRP A  26      -4.089 -20.697  -2.200  1.00  0.00      A    H
ATOM    349  CE2 TRP A  26      -2.555 -21.760  -3.088  1.00  0.00      A    C
ATOM    350  CD2 TRP A  26      -1.736 -21.496  -4.148  1.00  0.00      A    C
ATOM    351  CE3 TRP A  26      -0.705 -22.408  -4.522  1.00  0.00      A    C
ATOM    352  HE3 TRP A  26      -0.239 -22.332  -5.494  1.00  0.00      A    H
ATOM    353  CZ3 TRP A  26      -0.569 -23.629  -3.846  1.00  0.00      A    C
ATOM    354  HZ3 TRP A  26       0.169 -24.270  -4.303  1.00  0.00      A    H
ATOM    355  CZ2 TRP A  26      -2.347 -22.915  -2.307  1.00  0.00      A    C
ATOM    356  HZ2 TRP A  26      -2.899 -23.016  -1.384  1.00  0.00      A    H
ATOM    357  CH2 TRP A  26      -1.335 -23.766  -2.732  1.00  0.00      A    C
ATOM    358  HH2 TRP A  26      -1.218 -24.645  -2.116  1.00  0.00      A    H
ATOM    359  C   TRP A  26      -2.526 -19.601  -7.904  1.00  0.00      A    C
ATOM    360  O   TRP A  26      -1.856 -19.736  -8.953  1.00  0.00      A    O
ATOM    361  N   ALA A  27      -3.736 -20.105  -7.736  1.00  0.00      A    N
ATOM    362  HN  ALA A  27      -4.330 -19.763  -7.012  1.00  0.00      A    H
ATOM    363  CA  ALA A  27      -4.460 -20.894  -8.675  1.00  0.00      A    C
ATOM    364  HA  ALA A  27      -3.695 -21.552  -9.061  1.00  0.00      A    H
ATOM    365  CB  ALA A  27      -5.691 -21.395  -8.013  1.00  0.00      A    C
ATOM    366  HB1 ALA A  27      -6.161 -22.200  -8.617  1.00  0.00      A    H
ATOM    367  HB2 ALA A  27      -5.392 -21.799  -7.022  1.00  0.00      A    H
ATOM    368  HB3 ALA A  27      -6.415 -20.607  -7.714  1.00  0.00      A    H
ATOM    369  C   ALA A  27      -4.905 -20.058  -9.837  1.00  0.00      A    C
ATOM    370  O   ALA A  27      -4.563 -20.456 -10.951  1.00  0.00      A    O
ATOM    371  N   PHE A  28      -5.549 -18.904  -9.574  1.00  0.00      A    N
ATOM    372  HN  PHE A  28      -5.819 -18.622  -8.657  1.00  0.00      A    H
ATOM    373  CA  PHE A  28      -5.891 -17.913 -10.575  1.00  0.00      A    C
ATOM    374  HA  PHE A  28      -6.828 -18.167 -11.048  1.00  0.00      A    H
ATOM    375  CB  PHE A  28      -6.387 -16.663  -9.769  1.00  0.00      A    C
ATOM    376  HB1 PHE A  28      -6.953 -16.835  -8.829  1.00  0.00      A    H
ATOM    377  HB2 PHE A  28      -5.524 -16.160  -9.283  1.00  0.00      A    H
ATOM    378  CG  PHE A  28      -6.986 -15.608 -10.543  1.00  0.00      A    C
ATOM    379  CD1 PHE A  28      -8.326 -15.582 -10.652  1.00  0.00      A    C
ATOM    380  HD1 PHE A  28      -8.945 -16.339 -10.194  1.00  0.00      A    H
ATOM    381  CE1 PHE A  28      -8.963 -14.537 -11.370  1.00  0.00      A    C
ATOM    382  HE1 PHE A  28     -10.039 -14.616 -11.415  1.00  0.00      A    H
ATOM    383  CZ  PHE A  28      -8.184 -13.446 -11.879  1.00  0.00      A    C
ATOM    384  HZ  PHE A  28      -8.612 -12.572 -12.347  1.00  0.00      A    H
ATOM    385  CD2 PHE A  28      -6.189 -14.589 -11.142  1.00  0.00      A    C
ATOM    386  HD2 PHE A  28      -5.117 -14.528 -11.260  1.00  0.00      A    H
ATOM    387  CE2 PHE A  28      -6.785 -13.447 -11.745  1.00  0.00      A    C
ATOM    388  HE2 PHE A  28      -6.173 -12.670 -12.180  1.00  0.00      A    H
ATOM    389  C   PHE A  28      -4.783 -17.518 -11.555  1.00  0.00      A    C
ATOM    390  O   PHE A  28      -4.970 -17.636 -12.809  1.00  0.00      A    O
ATOM    391  N   ALA A  29      -3.545 -17.257 -11.065  1.00  0.00      A    N
ATOM    392  HN  ALA A  29      -3.506 -17.134 -10.076  1.00  0.00      A    H
ATOM    393  CA  ALA A  29      -2.342 -16.947 -11.882  1.00  0.00      A    C
ATOM    394  HA  ALA A  29      -2.573 -16.119 -12.535  1.00  0.00      A    H
ATOM    395  CB  ALA A  29      -1.244 -16.494 -10.961  1.00  0.00      A    C
ATOM    396  HB1 ALA A  29      -0.605 -15.674 -11.353  1.00  0.00      A    H
ATOM    397  HB2 ALA A  29      -1.683 -15.901 -10.131  1.00  0.00      A    H
ATOM    398  HB3 ALA A  29      -0.644 -17.306 -10.497  1.00  0.00      A    H
ATOM    399  C   ALA A  29      -1.917 -18.064 -12.833  1.00  0.00      A    C
ATOM    400  O   ALA A  29      -1.615 -17.895 -14.009  1.00  0.00      A    O
ATOM    401  N   SER A  30      -1.955 -19.326 -12.382  1.00  0.00      A    N
ATOM    402  HN  SER A  30      -2.341 -19.380 -11.464  1.00  0.00      A    H
ATOM    403  CA  SER A  30      -1.635 -20.591 -13.056  1.00  0.00      A    C
ATOM    404  HA  SER A  30      -0.766 -20.483 -13.689  1.00  0.00      A    H
ATOM    405  CB  SER A  30      -1.466 -21.795 -12.118  1.00  0.00      A    C
ATOM    406  HB1 SER A  30      -0.530 -21.640 -11.539  1.00  0.00      A    H
ATOM    407  HB2 SER A  30      -2.226 -21.628 -11.326  1.00  0.00      A    H
ATOM    408  OG  SER A  30      -1.624 -23.107 -12.706  1.00  0.00      A    O
ATOM    409  HG1 SER A  30      -1.358 -23.757 -12.052  1.00  0.00      A    H
ATOM    410  C   SER A  30      -2.726 -20.766 -14.143  1.00  0.00      A    C
ATOM    411  O   SER A  30      -2.419 -20.887 -15.292  1.00  0.00      A    O
ATOM    412  N   VAL A  31      -3.944 -20.616 -13.743  1.00  0.00      A    N
ATOM    413  HN  VAL A  31      -4.273 -20.663 -12.803  1.00  0.00      A    H
ATOM    414  CA  VAL A  31      -5.065 -20.691 -14.719  1.00  0.00      A    C
ATOM    415  HA  VAL A  31      -5.047 -21.665 -15.186  1.00  0.00      A    H
ATOM    416  CB  VAL A  31      -6.439 -20.738 -14.007  1.00  0.00      A    C
ATOM    417  HB  VAL A  31      -6.549 -19.834 -13.370  1.00  0.00      A    H
ATOM    418  CG1 VAL A  31      -7.491 -20.851 -15.051  1.00  0.00      A    C
ATOM    419 HG11 VAL A  31      -7.150 -21.566 -15.829  1.00  0.00      A    H
ATOM    420 HG12 VAL A  31      -8.400 -21.302 -14.598  1.00  0.00      A    H
ATOM    421 HG13 VAL A  31      -7.634 -19.859 -15.531  1.00  0.00      A    H
ATOM    422  CG2 VAL A  31      -6.416 -22.046 -13.136  1.00  0.00      A    C
ATOM    423 HG21 VAL A  31      -5.541 -22.124 -12.456  1.00  0.00      A    H
ATOM    424 HG22 VAL A  31      -7.343 -22.074 -12.522  1.00  0.00      A    H
ATOM    425 HG23 VAL A  31      -6.508 -22.875 -13.869  1.00  0.00      A    H
ATOM    426  C   VAL A  31      -5.006 -19.628 -15.749  1.00  0.00      A    C
ATOM    427  O   VAL A  31      -4.861 -20.076 -16.886  1.00  0.00      A    O
ATOM    428  N   ALA A  32      -4.980 -18.305 -15.403  1.00  0.00      A    N
ATOM    429  HN  ALA A  32      -4.919 -18.067 -14.437  1.00  0.00      A    H
ATOM    430  CA  ALA A  32      -4.860 -17.208 -16.392  1.00  0.00      A    C
ATOM    431  HA  ALA A  32      -5.738 -17.184 -17.021  1.00  0.00      A    H
ATOM    432  CB  ALA A  32      -4.678 -15.938 -15.508  1.00  0.00      A    C
ATOM    433  HB1 ALA A  32      -5.442 -15.974 -14.703  1.00  0.00      A    H
ATOM    434  HB2 ALA A  32      -3.681 -16.011 -15.024  1.00  0.00      A    H
ATOM    435  HB3 ALA A  32      -4.741 -15.004 -16.107  1.00  0.00      A    H
ATOM    436  C   ALA A  32      -3.616 -17.301 -17.356  1.00  0.00      A    C
ATOM    437  O   ALA A  32      -3.710 -16.938 -18.530  1.00  0.00      A    O
ATOM    438  N   THR A  33      -2.448 -17.760 -16.831  1.00  0.00      A    N
ATOM    439  HN  THR A  33      -2.366 -17.910 -15.848  1.00  0.00      A    H
ATOM    440  CA  THR A  33      -1.194 -17.922 -17.638  1.00  0.00      A    C
ATOM    441  HA  THR A  33      -1.170 -17.074 -18.306  1.00  0.00      A    H
ATOM    442  CB  THR A  33       0.170 -17.943 -16.896  1.00  0.00      A    C
ATOM    443  HB  THR A  33       0.880 -18.144 -17.727  1.00  0.00      A    H
ATOM    444  OG1 THR A  33       0.230 -18.976 -15.877  1.00  0.00      A    O
ATOM    445  HG1 THR A  33      -0.430 -18.701 -15.236  1.00  0.00      A    H
ATOM    446  CG2 THR A  33       0.549 -16.668 -16.137  1.00  0.00      A    C
ATOM    447 HG21 THR A  33       0.202 -15.740 -16.639  1.00  0.00      A    H
ATOM    448 HG22 THR A  33      -0.006 -16.539 -15.183  1.00  0.00      A    H
ATOM    449 HG23 THR A  33       1.644 -16.601 -15.962  1.00  0.00      A    H
ATOM    450  C   THR A  33      -1.339 -19.111 -18.628  1.00  0.00      A    C
ATOM    451  O   THR A  33      -1.037 -18.913 -19.763  1.00  0.00      A    O
ATOM    452  N   ILE A  34      -1.912 -20.196 -18.184  1.00  0.00      A    N
ATOM    453  HN  ILE A  34      -2.198 -20.198 -17.229  1.00  0.00      A    H
ATOM    454  CA  ILE A  34      -2.391 -21.352 -19.025  1.00  0.00      A    C
ATOM    455  HA  ILE A  34      -1.512 -21.639 -19.582  1.00  0.00      A    H
ATOM    456  CB  ILE A  34      -2.690 -22.556 -18.206  1.00  0.00      A    C
ATOM    457  HB  ILE A  34      -3.533 -22.458 -17.490  1.00  0.00      A    H
ATOM    458  CG2 ILE A  34      -3.071 -23.631 -19.188  1.00  0.00      A    C
ATOM    459 HG21 ILE A  34      -2.259 -23.735 -19.939  1.00  0.00      A    H
ATOM    460 HG22 ILE A  34      -3.338 -24.620 -18.757  1.00  0.00      A    H
ATOM    461 HG23 ILE A  34      -3.944 -23.299 -19.789  1.00  0.00      A    H
ATOM    462  CG1 ILE A  34      -1.481 -23.123 -17.382  1.00  0.00      A    C
ATOM    463 HG11 ILE A  34      -0.636 -23.389 -18.052  1.00  0.00      A    H
ATOM    464 HG12 ILE A  34      -1.124 -22.298 -16.728  1.00  0.00      A    H
ATOM    465  CD  ILE A  34      -1.756 -24.396 -16.519  1.00  0.00      A    C
ATOM    466  HD1 ILE A  34      -1.866 -25.289 -17.170  1.00  0.00      A    H
ATOM    467  HD2 ILE A  34      -0.797 -24.610 -15.999  1.00  0.00      A    H
ATOM    468  HD3 ILE A  34      -2.538 -24.291 -15.737  1.00  0.00      A    H
ATOM    469  C   ILE A  34      -3.470 -20.929 -20.037  1.00  0.00      A    C
ATOM    470  O   ILE A  34      -3.277 -21.303 -21.181  1.00  0.00      A    O
ATOM    471  N   GLU A  35      -4.543 -20.168 -19.621  1.00  0.00      A    N
ATOM    472  HN  GLU A  35      -4.638 -20.139 -18.629  1.00  0.00      A    H
ATOM    473  CA  GLU A  35      -5.595 -19.609 -20.438  1.00  0.00      A    C
ATOM    474  HA  GLU A  35      -6.107 -20.448 -20.884  1.00  0.00      A    H
ATOM    475  CB  GLU A  35      -6.529 -18.703 -19.565  1.00  0.00      A    C
ATOM    476  HB1 GLU A  35      -5.993 -18.019 -18.873  1.00  0.00      A    H
ATOM    477  HB2 GLU A  35      -7.121 -18.105 -20.291  1.00  0.00      A    H
ATOM    478  CG  GLU A  35      -7.499 -19.574 -18.707  1.00  0.00      A    C
ATOM    479  HG1 GLU A  35      -7.902 -20.332 -19.413  1.00  0.00      A    H
ATOM    480  HG2 GLU A  35      -6.916 -20.105 -17.926  1.00  0.00      A    H
ATOM    481  CD  GLU A  35      -8.689 -18.785 -18.144  1.00  0.00      A    C
ATOM    482  OE1 GLU A  35      -8.669 -17.531 -17.953  1.00  0.00      A    O
ATOM    483  OE2 GLU A  35      -9.694 -19.460 -17.828  1.00  0.00      A    O
ATOM    484  C   GLU A  35      -4.941 -18.812 -21.652  1.00  0.00      A    C
ATOM    485  O   GLU A  35      -5.315 -18.947 -22.828  1.00  0.00      A    O
ATOM    486  N   SER A  36      -3.979 -17.959 -21.333  1.00  0.00      A    N
ATOM    487  HN  SER A  36      -3.804 -17.887 -20.354  1.00  0.00      A    H
ATOM    488  CA  SER A  36      -3.309 -16.992 -22.203  1.00  0.00      A    C
ATOM    489  HA  SER A  36      -4.092 -16.653 -22.864  1.00  0.00      A    H
ATOM    490  CB  SER A  36      -2.611 -15.814 -21.510  1.00  0.00      A    C
ATOM    491  HB1 SER A  36      -1.802 -16.267 -20.899  1.00  0.00      A    H
ATOM    492  HB2 SER A  36      -2.161 -15.151 -22.280  1.00  0.00      A    H
ATOM    493  OG  SER A  36      -3.578 -15.098 -20.667  1.00  0.00      A    O
ATOM    494  HG1 SER A  36      -3.758 -15.651 -19.903  1.00  0.00      A    H
ATOM    495  C   SER A  36      -2.300 -17.704 -23.083  1.00  0.00      A    C
ATOM    496  O   SER A  36      -2.322 -17.497 -24.266  1.00  0.00      A    O
ATOM    497  N   LEU A  37      -1.494 -18.663 -22.509  1.00  0.00      A    N
ATOM    498  HN  LEU A  37      -1.534 -18.888 -21.538  1.00  0.00      A    H
ATOM    499  CA  LEU A  37      -0.731 -19.625 -23.256  1.00  0.00      A    C
ATOM    500  HA  LEU A  37       0.152 -19.090 -23.573  1.00  0.00      A    H
ATOM    501  CB  LEU A  37      -0.091 -20.683 -22.280  1.00  0.00      A    C
ATOM    502  HB1 LEU A  37       0.531 -20.176 -21.511  1.00  0.00      A    H
ATOM    503  HB2 LEU A  37      -0.942 -21.129 -21.722  1.00  0.00      A    H
ATOM    504  CG  LEU A  37       0.678 -21.887 -22.825  1.00  0.00      A    C
ATOM    505  HG  LEU A  37       0.181 -22.250 -23.750  1.00  0.00      A    H
ATOM    506  CD1 LEU A  37       2.150 -21.395 -23.081  1.00  0.00      A    C
ATOM    507 HD11 LEU A  37       2.643 -22.253 -23.587  1.00  0.00      A    H
ATOM    508 HD12 LEU A  37       2.191 -20.518 -23.763  1.00  0.00      A    H
ATOM    509 HD13 LEU A  37       2.622 -21.071 -22.129  1.00  0.00      A    H
ATOM    510  CD2 LEU A  37       0.918 -23.074 -21.802  1.00  0.00      A    C
ATOM    511 HD21 LEU A  37      -0.071 -23.518 -21.558  1.00  0.00      A    H
ATOM    512 HD22 LEU A  37       1.517 -23.899 -22.244  1.00  0.00      A    H
ATOM    513 HD23 LEU A  37       1.384 -22.714 -20.860  1.00  0.00      A    H
ATOM    514  C   LEU A  37      -1.496 -20.395 -24.296  1.00  0.00      A    C
ATOM    515  O   LEU A  37      -1.040 -20.556 -25.416  1.00  0.00      A    O
ATOM    516  N   CYS A  38      -2.661 -21.027 -23.944  1.00  0.00      A    N
ATOM    517  HN  CYS A  38      -2.964 -20.907 -23.002  1.00  0.00      A    H
ATOM    518  CA  CYS A  38      -3.440 -21.849 -24.831  1.00  0.00      A    C
ATOM    519  HA  CYS A  38      -2.996 -22.767 -25.186  1.00  0.00      A    H
ATOM    520  CB  CYS A  38      -4.661 -22.440 -24.125  1.00  0.00      A    C
ATOM    521  HB1 CYS A  38      -5.169 -21.645 -23.539  1.00  0.00      A    H
ATOM    522  HB2 CYS A  38      -5.384 -22.827 -24.874  1.00  0.00      A    H
ATOM    523  SG  CYS A  38      -4.129 -23.626 -22.882  1.00  0.00      A    S
ATOM    524  HG1 CYS A  38      -3.480 -22.802 -22.072  1.00  0.00      A    H
ATOM    525  C   CYS A  38      -3.904 -21.046 -26.083  1.00  0.00      A    C
ATOM    526  O   CYS A  38      -3.898 -21.536 -27.223  1.00  0.00      A    O
ATOM    527  N   GLU A  39      -4.333 -19.785 -25.884  1.00  0.00      A    N
ATOM    528  HN  GLU A  39      -4.356 -19.418 -24.957  1.00  0.00      A    H
ATOM    529  CA  GLU A  39      -4.764 -18.862 -26.930  1.00  0.00      A    C
ATOM    530  HA  GLU A  39      -5.395 -19.422 -27.605  1.00  0.00      A    H
ATOM    531  CB  GLU A  39      -5.506 -17.622 -26.414  1.00  0.00      A    C
ATOM    532  HB1 GLU A  39      -6.506 -17.908 -26.023  1.00  0.00      A    H
ATOM    533  HB2 GLU A  39      -4.881 -17.111 -25.650  1.00  0.00      A    H
ATOM    534  CG  GLU A  39      -5.881 -16.492 -27.460  1.00  0.00      A    C
ATOM    535  HG1 GLU A  39      -6.417 -15.663 -26.950  1.00  0.00      A    H
ATOM    536  HG2 GLU A  39      -4.922 -16.364 -28.006  1.00  0.00      A    H
ATOM    537  CD  GLU A  39      -6.956 -17.002 -28.480  1.00  0.00      A    C
ATOM    538  OE1 GLU A  39      -8.158 -17.040 -28.118  1.00  0.00      A    O
ATOM    539  OE2 GLU A  39      -6.736 -17.219 -29.662  1.00  0.00      A    O
ATOM    540  C   GLU A  39      -3.580 -18.497 -27.827  1.00  0.00      A    C
ATOM    541  O   GLU A  39      -3.678 -18.497 -29.057  1.00  0.00      A    O
ATOM    542  N   ILE A  40      -2.399 -18.136 -27.239  1.00  0.00      A    N
ATOM    543  HN  ILE A  40      -2.398 -17.977 -26.255  1.00  0.00      A    H
ATOM    544  CA  ILE A  40      -1.143 -17.846 -27.913  1.00  0.00      A    C
ATOM    545  HA  ILE A  40      -1.283 -17.047 -28.625  1.00  0.00      A    H
ATOM    546  CB  ILE A  40      -0.069 -17.160 -27.013  1.00  0.00      A    C
ATOM    547  HB  ILE A  40       0.059 -17.895 -26.190  1.00  0.00      A    H
ATOM    548  CG2 ILE A  40       1.231 -16.955 -27.809  1.00  0.00      A    C
ATOM    549 HG21 ILE A  40       1.745 -17.857 -28.204  1.00  0.00      A    H
ATOM    550 HG22 ILE A  40       1.030 -16.322 -28.699  1.00  0.00      A    H
ATOM    551 HG23 ILE A  40       2.009 -16.352 -27.293  1.00  0.00      A    H
ATOM    552  CG1 ILE A  40      -0.623 -15.852 -26.377  1.00  0.00      A    C
ATOM    553 HG11 ILE A  40      -0.680 -15.116 -27.208  1.00  0.00      A    H
ATOM    554 HG12 ILE A  40      -1.657 -16.046 -26.022  1.00  0.00      A    H
ATOM    555  CD  ILE A  40       0.135 -15.332 -25.070  1.00  0.00      A    C
ATOM    556  HD1 ILE A  40       0.204 -16.194 -24.373  1.00  0.00      A    H
ATOM    557  HD2 ILE A  40       1.138 -14.983 -25.397  1.00  0.00      A    H
ATOM    558  HD3 ILE A  40      -0.318 -14.477 -24.525  1.00  0.00      A    H
ATOM    559  C   ILE A  40      -0.620 -19.076 -28.660  1.00  0.00      A    C
ATOM    560  O   ILE A  40      -0.240 -18.903 -29.829  1.00  0.00      A    O
ATOM    561  N   THR A  41      -0.469 -20.247 -28.025  1.00  0.00      A    N
ATOM    562  HN  THR A  41      -0.910 -20.405 -27.145  1.00  0.00      A    H
ATOM    563  CA  THR A  41       0.109 -21.462 -28.609  1.00  0.00      A    C
ATOM    564  HA  THR A  41       0.920 -21.116 -29.232  1.00  0.00      A    H
ATOM    565  CB  THR A  41       0.684 -22.450 -27.706  1.00  0.00      A    C
ATOM    566  HB  THR A  41       1.180 -23.252 -28.293  1.00  0.00      A    H
ATOM    567  OG1 THR A  41      -0.254 -22.994 -26.728  1.00  0.00      A    O
ATOM    568  HG1 THR A  41      -0.409 -22.268 -26.119  1.00  0.00      A    H
ATOM    569  CG2 THR A  41       1.842 -21.854 -26.876  1.00  0.00      A    C
ATOM    570 HG21 THR A  41       2.503 -21.361 -27.620  1.00  0.00      A    H
ATOM    571 HG22 THR A  41       1.538 -21.042 -26.181  1.00  0.00      A    H
ATOM    572 HG23 THR A  41       2.331 -22.648 -26.272  1.00  0.00      A    H
ATOM    573  C   THR A  41      -0.725 -22.163 -29.657  1.00  0.00      A    C
ATOM    574  O   THR A  41      -0.639 -21.924 -30.819  1.00  0.00      A    O
ATOM    575  N   THR A  42      -1.619 -23.069 -29.232  1.00  0.00      A    N
ATOM    576  HN  THR A  42      -1.819 -23.218 -28.267  1.00  0.00      A    H
ATOM    577  CA  THR A  42      -2.388 -23.819 -30.222  1.00  0.00      A    C
ATOM    578  HA  THR A  42      -1.761 -23.854 -31.102  1.00  0.00      A    H
ATOM    579  CB  THR A  42      -2.805 -25.178 -29.725  1.00  0.00      A    C
ATOM    580  HB  THR A  42      -3.522 -25.678 -30.410  1.00  0.00      A    H
ATOM    581  OG1 THR A  42      -3.429 -25.155 -28.443  1.00  0.00      A    O
ATOM    582  HG1 THR A  42      -3.460 -26.075 -28.172  1.00  0.00      A    H
ATOM    583  CG2 THR A  42      -1.544 -26.092 -29.589  1.00  0.00      A    C
ATOM    584 HG21 THR A  42      -1.863 -27.155 -29.631  1.00  0.00      A    H
ATOM    585 HG22 THR A  42      -0.755 -25.882 -30.343  1.00  0.00      A    H
ATOM    586 HG23 THR A  42      -1.029 -25.866 -28.631  1.00  0.00      A    H
ATOM    587  C   THR A  42      -3.669 -23.058 -30.741  1.00  0.00      A    C
ATOM    588  O   THR A  42      -4.102 -23.387 -31.868  1.00  0.00      A    O
ATOM    589  N   GLY A  43      -4.146 -22.073 -29.949  1.00  0.00      A    N
ATOM    590  HN  GLY A  43      -3.672 -21.935 -29.083  1.00  0.00      A    H
ATOM    591  CA  GLY A  43      -5.399 -21.293 -30.180  1.00  0.00      A    C
ATOM    592  HA1 GLY A  43      -5.342 -20.370 -29.621  1.00  0.00      A    H
ATOM    593  HA2 GLY A  43      -5.437 -21.195 -31.255  1.00  0.00      A    H
ATOM    594  C   GLY A  43      -6.685 -21.965 -29.743  1.00  0.00      A    C
ATOM    595  O   GLY A  43      -7.603 -22.237 -30.526  1.00  0.00      A    O
ATOM    596  N   ASN A  44      -6.874 -22.213 -28.452  1.00  0.00      A    N
ATOM    597  HN  ASN A  44      -6.153 -22.069 -27.779  1.00  0.00      A    H
ATOM    598  CA  ASN A  44      -8.012 -22.924 -27.958  1.00  0.00      A    C
ATOM    599  HA  ASN A  44      -8.847 -22.826 -28.637  1.00  0.00      A    H
ATOM    600  CB  ASN A  44      -7.589 -24.417 -27.833  1.00  0.00      A    C
ATOM    601  HB1 ASN A  44      -7.474 -24.754 -28.886  1.00  0.00      A    H
ATOM    602  HB2 ASN A  44      -6.717 -24.464 -27.146  1.00  0.00      A    H
ATOM    603  CG  ASN A  44      -8.736 -25.324 -27.273  1.00  0.00      A    C
ATOM    604  OD1 ASN A  44      -9.895 -25.231 -27.726  1.00  0.00      A    O
ATOM    605  ND2 ASN A  44      -8.388 -26.297 -26.396  1.00  0.00      A    N
ATOM    606 HD21 ASN A  44      -9.038 -27.058 -26.380  1.00  0.00      A    H
ATOM    607 HD22 ASN A  44      -7.534 -26.200 -25.886  1.00  0.00      A    H
ATOM    608  C   ASN A  44      -8.376 -22.381 -26.546  1.00  0.00      A    C
ATOM    609  O   ASN A  44      -7.847 -22.851 -25.479  1.00  0.00      A    O
ATOM    610  N   LEU A  45      -9.284 -21.413 -26.471  1.00  0.00      A    N
ATOM    611  HN  LEU A  45      -9.602 -20.918 -27.276  1.00  0.00      A    H
ATOM    612  CA  LEU A  45      -9.881 -21.000 -25.176  1.00  0.00      A    C
ATOM    613  HA  LEU A  45      -9.092 -20.791 -24.468  1.00  0.00      A    H
ATOM    614  CB  LEU A  45     -10.645 -19.632 -25.289  1.00  0.00      A    C
ATOM    615  HB1 LEU A  45      -9.964 -18.881 -25.743  1.00  0.00      A    H
ATOM    616  HB2 LEU A  45     -11.406 -19.583 -26.096  1.00  0.00      A    H
ATOM    617  CG  LEU A  45     -11.291 -19.115 -23.971  1.00  0.00      A    C
ATOM    618  HG  LEU A  45     -12.104 -19.829 -23.718  1.00  0.00      A    H
ATOM    619  CD1 LEU A  45     -10.237 -18.881 -22.813  1.00  0.00      A    C
ATOM    620 HD11 LEU A  45      -9.863 -19.848 -22.411  1.00  0.00      A    H
ATOM    621 HD12 LEU A  45      -9.386 -18.390 -23.331  1.00  0.00      A    H
ATOM    622 HD13 LEU A  45     -10.556 -18.248 -21.957  1.00  0.00      A    H
ATOM    623  CD2 LEU A  45     -11.798 -17.640 -24.208  1.00  0.00      A    C
ATOM    624 HD21 LEU A  45     -12.441 -17.481 -23.316  1.00  0.00      A    H
ATOM    625 HD22 LEU A  45     -11.000 -16.866 -24.191  1.00  0.00      A    H
ATOM    626 HD23 LEU A  45     -12.559 -17.582 -25.015  1.00  0.00      A    H
ATOM    627  C   LEU A  45     -10.873 -22.081 -24.611  1.00  0.00      A    C
ATOM    628  O   LEU A  45     -11.804 -22.475 -25.317  1.00  0.00      A    O
ATOM    629  N   ILE A  46     -10.496 -22.558 -23.465  1.00  0.00      A    N
ATOM    630  HN  ILE A  46      -9.776 -22.214 -22.868  1.00  0.00      A    H
ATOM    631  CA  ILE A  46     -11.269 -23.590 -22.742  1.00  0.00      A    C
ATOM    632  HA  ILE A  46     -12.285 -23.687 -23.093  1.00  0.00      A    H
ATOM    633  CB  ILE A  46     -10.597 -24.953 -22.887  1.00  0.00      A    C
ATOM    634  HB  ILE A  46     -11.168 -25.744 -22.356  1.00  0.00      A    H
ATOM    635  CG2 ILE A  46     -10.715 -25.320 -24.331  1.00  0.00      A    C
ATOM    636 HG21 ILE A  46     -10.375 -26.378 -24.312  1.00  0.00      A    H
ATOM    637 HG22 ILE A  46     -11.752 -25.308 -24.731  1.00  0.00      A    H
ATOM    638 HG23 ILE A  46      -9.999 -24.767 -24.976  1.00  0.00      A    H
ATOM    639  CG1 ILE A  46      -9.170 -24.967 -22.228  1.00  0.00      A    C
ATOM    640 HG11 ILE A  46      -8.475 -24.488 -22.951  1.00  0.00      A    H
ATOM    641 HG12 ILE A  46      -9.044 -24.277 -21.366  1.00  0.00      A    H
ATOM    642  CD  ILE A  46      -8.720 -26.382 -21.917  1.00  0.00      A    C
ATOM    643  HD1 ILE A  46      -7.782 -26.442 -21.325  1.00  0.00      A    H
ATOM    644  HD2 ILE A  46      -9.437 -26.941 -21.279  1.00  0.00      A    H
ATOM    645  HD3 ILE A  46      -8.466 -26.923 -22.853  1.00  0.00      A    H
ATOM    646  C   ILE A  46     -11.496 -23.145 -21.260  1.00  0.00      A    C
ATOM    647  O   ILE A  46     -10.719 -22.367 -20.851  1.00  0.00      A    O
ATOM    648  N   SER A  47     -12.486 -23.697 -20.489  1.00  0.00      A    N
ATOM    649  HN  SER A  47     -13.068 -24.434 -20.822  1.00  0.00      A    H
ATOM    650  CA  SER A  47     -12.802 -23.150 -19.174  1.00  0.00      A    C
ATOM    651  HA  SER A  47     -12.414 -22.142 -19.168  1.00  0.00      A    H
ATOM    652  CB  SER A  47     -14.287 -23.149 -18.882  1.00  0.00      A    C
ATOM    653  HB1 SER A  47     -14.684 -22.498 -19.689  1.00  0.00      A    H
ATOM    654  HB2 SER A  47     -14.737 -24.159 -18.991  1.00  0.00      A    H
ATOM    655  OG  SER A  47     -14.603 -22.591 -17.610  1.00  0.00      A    O
ATOM    656  HG1 SER A  47     -15.550 -22.685 -17.488  1.00  0.00      A    H
ATOM    657  C   SER A  47     -12.095 -24.025 -18.099  1.00  0.00      A    C
ATOM    658  O   SER A  47     -12.475 -25.167 -17.815  1.00  0.00      A    O
ATOM    659  N   LEU A  48     -11.031 -23.550 -17.430  1.00  0.00      A    N
ATOM    660  HN  LEU A  48     -10.728 -22.606 -17.540  1.00  0.00      A    H
ATOM    661  CA  LEU A  48     -10.186 -24.324 -16.515  1.00  0.00      A    C
ATOM    662  HA  LEU A  48     -10.375 -25.384 -16.594  1.00  0.00      A    H
ATOM    663  CB  LEU A  48      -8.664 -24.188 -16.723  1.00  0.00      A    C
ATOM    664  HB1 LEU A  48      -8.418 -23.109 -16.626  1.00  0.00      A    H
ATOM    665  HB2 LEU A  48      -8.050 -24.671 -15.933  1.00  0.00      A    H
ATOM    666  CG  LEU A  48      -8.098 -24.657 -18.091  1.00  0.00      A    C
ATOM    667  HG  LEU A  48      -8.702 -24.198 -18.903  1.00  0.00      A    H
ATOM    668  CD1 LEU A  48      -6.702 -24.174 -18.084  1.00  0.00      A    C
ATOM    669 HD11 LEU A  48      -6.296 -24.140 -17.051  1.00  0.00      A    H
ATOM    670 HD12 LEU A  48      -5.966 -24.793 -18.640  1.00  0.00      A    H
ATOM    671 HD13 LEU A  48      -6.658 -23.083 -18.285  1.00  0.00      A    H
ATOM    672  CD2 LEU A  48      -8.167 -26.184 -18.250  1.00  0.00      A    C
ATOM    673 HD21 LEU A  48      -7.430 -26.713 -17.610  1.00  0.00      A    H
ATOM    674 HD22 LEU A  48      -9.201 -26.514 -18.012  1.00  0.00      A    H
ATOM    675 HD23 LEU A  48      -7.914 -26.431 -19.303  1.00  0.00      A    H
ATOM    676  C   LEU A  48     -10.495 -24.078 -15.034  1.00  0.00      A    C
ATOM    677  O   LEU A  48     -10.864 -22.953 -14.647  1.00  0.00      A    O
ATOM    678  N   SER A  49     -10.438 -25.113 -14.270  1.00  0.00      A    N
ATOM    679  HN  SER A  49     -10.177 -25.987 -14.671  1.00  0.00      A    H
ATOM    680  CA  SER A  49     -10.850 -24.914 -12.850  1.00  0.00      A    C
ATOM    681  HA  SER A  49     -11.683 -24.228 -12.810  1.00  0.00      A    H
ATOM    682  CB  SER A  49     -11.198 -26.294 -12.253  1.00  0.00      A    C
ATOM    683  HB1 SER A  49     -12.002 -26.676 -12.918  1.00  0.00      A    H
ATOM    684  HB2 SER A  49     -10.486 -27.146 -12.288  1.00  0.00      A    H
ATOM    685  OG  SER A  49     -11.668 -26.192 -10.920  1.00  0.00      A    O
ATOM    686  HG1 SER A  49     -12.618 -26.323 -10.939  1.00  0.00      A    H
ATOM    687  C   SER A  49      -9.810 -24.358 -11.961  1.00  0.00      A    C
ATOM    688  O   SER A  49      -8.618 -24.746 -11.863  1.00  0.00      A    O
ATOM    689  N   GLU A  50     -10.106 -23.343 -11.167  1.00  0.00      A    N
ATOM    690  HN  GLU A  50     -10.921 -22.790 -11.326  1.00  0.00      A    H
ATOM    691  CA  GLU A  50      -9.259 -22.714 -10.144  1.00  0.00      A    C
ATOM    692  HA  GLU A  50      -8.222 -22.811 -10.430  1.00  0.00      A    H
ATOM    693  CB  GLU A  50      -9.459 -21.172  -9.982  1.00  0.00      A    C
ATOM    694  HB1 GLU A  50      -8.785 -20.888  -9.146  1.00  0.00      A    H
ATOM    695  HB2 GLU A  50      -9.222 -20.562 -10.880  1.00  0.00      A    H
ATOM    696  CG  GLU A  50     -10.785 -20.620  -9.418  1.00  0.00      A    C
ATOM    697  HG1 GLU A  50     -11.332 -21.370  -8.807  1.00  0.00      A    H
ATOM    698  HG2 GLU A  50     -10.573 -19.805  -8.693  1.00  0.00      A    H
ATOM    699  CD  GLU A  50     -11.555 -20.036 -10.594  1.00  0.00      A    C
ATOM    700  OE1 GLU A  50     -12.133 -20.898 -11.311  1.00  0.00      A    O
ATOM    701  OE2 GLU A  50     -11.735 -18.780 -10.682  1.00  0.00      A    O
ATOM    702  C   GLU A  50      -9.492 -23.368  -8.781  1.00  0.00      A    C
ATOM    703  O   GLU A  50      -8.676 -23.340  -7.864  1.00  0.00      A    O
ATOM    704  N   GLN A  51     -10.616 -23.974  -8.595  1.00  0.00      A    N
ATOM    705  HN  GLN A  51     -11.143 -24.158  -9.422  1.00  0.00      A    H
ATOM    706  CA  GLN A  51     -11.064 -24.672  -7.405  1.00  0.00      A    C
ATOM    707  HA  GLN A  51     -11.144 -23.886  -6.668  1.00  0.00      A    H
ATOM    708  CB  GLN A  51     -12.485 -25.160  -7.596  1.00  0.00      A    C
ATOM    709  HB1 GLN A  51     -13.131 -24.277  -7.791  1.00  0.00      A    H
ATOM    710  HB2 GLN A  51     -12.460 -25.812  -8.495  1.00  0.00      A    H
ATOM    711  CG  GLN A  51     -13.109 -25.804  -6.383  1.00  0.00      A    C
ATOM    712  HG1 GLN A  51     -13.975 -26.427  -6.692  1.00  0.00      A    H
ATOM    713  HG2 GLN A  51     -12.479 -26.512  -5.804  1.00  0.00      A    H
ATOM    714  CD  GLN A  51     -13.604 -24.848  -5.261  1.00  0.00      A    C
ATOM    715  OE1 GLN A  51     -14.580 -24.113  -5.478  1.00  0.00      A    O
ATOM    716  NE2 GLN A  51     -12.887 -24.830  -4.185  1.00  0.00      A    N
ATOM    717 HE21 GLN A  51     -13.256 -24.395  -3.364  1.00  0.00      A    H
ATOM    718 HE22 GLN A  51     -12.046 -25.372  -4.172  1.00  0.00      A    H
ATOM    719  C   GLN A  51     -10.259 -25.911  -7.001  1.00  0.00      A    C
ATOM    720  O   GLN A  51      -9.864 -26.082  -5.849  1.00  0.00      A    O
ATOM    721  N   GLU A  52      -9.959 -26.758  -7.989  1.00  0.00      A    N
ATOM    722  HN  GLU A  52     -10.325 -26.325  -8.809  1.00  0.00      A    H
ATOM    723  CA  GLU A  52      -9.209 -27.989  -8.040  1.00  0.00      A    C
ATOM    724  HA  GLU A  52      -9.489 -28.789  -7.371  1.00  0.00      A    H
ATOM    725  CB  GLU A  52      -9.069 -28.529  -9.501  1.00  0.00      A    C
ATOM    726  HB1 GLU A  52     -10.060 -28.897  -9.844  1.00  0.00      A    H
ATOM    727  HB2 GLU A  52      -8.688 -27.686 -10.117  1.00  0.00      A    H
ATOM    728  CG  GLU A  52      -8.116 -29.635  -9.540  1.00  0.00      A    C
ATOM    729  HG1 GLU A  52      -7.037 -29.379  -9.605  1.00  0.00      A    H
ATOM    730  HG2 GLU A  52      -8.208 -30.358  -8.701  1.00  0.00      A    H
ATOM    731  CD  GLU A  52      -8.438 -30.435 -10.776  1.00  0.00      A    C
ATOM    732  OE1 GLU A  52      -9.393 -31.224 -10.715  1.00  0.00      A    O
ATOM    733  OE2 GLU A  52      -7.763 -30.348 -11.831  1.00  0.00      A    O
ATOM    734  C   GLU A  52      -7.828 -27.674  -7.435  1.00  0.00      A    C
ATOM    735  O   GLU A  52      -7.407 -28.327  -6.472  1.00  0.00      A    O
ATOM    736  N   ILE A  53      -7.140 -26.561  -7.896  1.00  0.00      A    N
ATOM    737  HN  ILE A  53      -7.602 -25.883  -8.462  1.00  0.00      A    H
ATOM    738  CA  ILE A  53      -5.812 -26.225  -7.410  1.00  0.00      A    C
ATOM    739  HA  ILE A  53      -5.418 -27.227  -7.498  1.00  0.00      A    H
ATOM    740  CB  ILE A  53      -5.043 -25.237  -8.277  1.00  0.00      A    C
ATOM    741  HB  ILE A  53      -5.618 -24.304  -8.461  1.00  0.00      A    H
ATOM    742  CG2 ILE A  53      -3.649 -24.816  -7.723  1.00  0.00      A    C
ATOM    743 HG21 ILE A  53      -2.854 -24.479  -8.420  1.00  0.00      A    H
ATOM    744 HG22 ILE A  53      -3.788 -24.058  -6.922  1.00  0.00      A    H
ATOM    745 HG23 ILE A  53      -3.193 -25.734  -7.293  1.00  0.00      A    H
ATOM    746  CG1 ILE A  53      -4.960 -25.825  -9.751  1.00  0.00      A    C
ATOM    747 HG11 ILE A  53      -4.646 -26.886  -9.649  1.00  0.00      A    H
ATOM    748 HG12 ILE A  53      -5.994 -25.665 -10.127  1.00  0.00      A    H
ATOM    749  CD  ILE A  53      -4.038 -25.181 -10.816  1.00  0.00      A    C
ATOM    750  HD1 ILE A  53      -3.690 -25.940 -11.549  1.00  0.00      A    H
ATOM    751  HD2 ILE A  53      -4.519 -24.306 -11.305  1.00  0.00      A    H
ATOM    752  HD3 ILE A  53      -3.046 -24.837 -10.454  1.00  0.00      A    H
ATOM    753  C   ILE A  53      -5.787 -25.819  -5.944  1.00  0.00      A    C
ATOM    754  O   ILE A  53      -4.762 -26.112  -5.275  1.00  0.00      A    O
ATOM    755  N   LEU A  54      -6.906 -25.272  -5.397  1.00  0.00      A    N
ATOM    756  HN  LEU A  54      -7.724 -24.969  -5.878  1.00  0.00      A    H
ATOM    757  CA  LEU A  54      -7.138 -25.169  -3.936  1.00  0.00      A    C
ATOM    758  HA  LEU A  54      -6.201 -24.832  -3.519  1.00  0.00      A    H
ATOM    759  CB  LEU A  54      -8.319 -24.070  -3.636  1.00  0.00      A    C
ATOM    760  HB1 LEU A  54      -9.242 -24.416  -4.147  1.00  0.00      A    H
ATOM    761  HB2 LEU A  54      -8.548 -24.024  -2.549  1.00  0.00      A    H
ATOM    762  CG  LEU A  54      -8.036 -22.662  -4.205  1.00  0.00      A    C
ATOM    763  HG  LEU A  54      -8.050 -22.723  -5.315  1.00  0.00      A    H
ATOM    764  CD1 LEU A  54      -9.255 -21.849  -3.716  1.00  0.00      A    C
ATOM    765 HD11 LEU A  54      -9.169 -21.810  -2.609  1.00  0.00      A    H
ATOM    766 HD12 LEU A  54      -9.349 -20.867  -4.227  1.00  0.00      A    H
ATOM    767 HD13 LEU A  54     -10.206 -22.402  -3.870  1.00  0.00      A    H
ATOM    768  CD2 LEU A  54      -6.709 -22.066  -3.689  1.00  0.00      A    C
ATOM    769 HD21 LEU A  54      -6.828 -21.845  -2.607  1.00  0.00      A    H
ATOM    770 HD22 LEU A  54      -5.911 -22.828  -3.813  1.00  0.00      A    H
ATOM    771 HD23 LEU A  54      -6.437 -21.090  -4.145  1.00  0.00      A    H
ATOM    772  C   LEU A  54      -7.409 -26.542  -3.321  1.00  0.00      A    C
ATOM    773  O   LEU A  54      -6.813 -26.988  -2.349  1.00  0.00      A    O
ATOM    774  N   ASP A  55      -8.389 -27.225  -3.918  1.00  0.00      A    N
ATOM    775  HN  ASP A  55      -8.807 -26.874  -4.753  1.00  0.00      A    H
ATOM    776  CA  ASP A  55      -9.159 -28.268  -3.413  1.00  0.00      A    C
ATOM    777  HA  ASP A  55      -9.699 -27.817  -2.594  1.00  0.00      A    H
ATOM    778  CB  ASP A  55     -10.199 -28.807  -4.426  1.00  0.00      A    C
ATOM    779  HB1 ASP A  55     -10.737 -28.003  -4.971  1.00  0.00      A    H
ATOM    780  HB2 ASP A  55      -9.685 -29.399  -5.213  1.00  0.00      A    H
ATOM    781  CG  ASP A  55     -11.202 -29.681  -3.639  1.00  0.00      A    C
ATOM    782  OD1 ASP A  55     -11.816 -29.189  -2.685  1.00  0.00      A    O
ATOM    783  OD2 ASP A  55     -11.388 -30.858  -3.939  1.00  0.00      A    O
ATOM    784  C   ASP A  55      -8.366 -29.391  -2.859  1.00  0.00      A    C
ATOM    785  O   ASP A  55      -8.463 -29.672  -1.662  1.00  0.00      A    O
ATOM    786  N   CYS A  56      -7.482 -30.016  -3.684  1.00  0.00      A    N
ATOM    787  HN  CYS A  56      -7.324 -29.772  -4.638  1.00  0.00      A    H
ATOM    788  CA  CYS A  56      -6.610 -31.108  -3.199  1.00  0.00      A    C
ATOM    789  HA  CYS A  56      -7.149 -31.547  -2.373  1.00  0.00      A    H
ATOM    790  CB  CYS A  56      -6.537 -32.097  -4.354  1.00  0.00      A    C
ATOM    791  HB1 CYS A  56      -5.943 -31.707  -5.208  1.00  0.00      A    H
ATOM    792  HB2 CYS A  56      -5.850 -32.898  -4.007  1.00  0.00      A    H
ATOM    793  SG  CYS A  56      -8.039 -32.780  -4.866  1.00  0.00      A    S
ATOM    794  C   CYS A  56      -5.232 -30.685  -2.751  1.00  0.00      A    C
ATOM    795  O   CYS A  56      -4.305 -30.676  -3.534  1.00  0.00      A    O
ATOM    796  N   ASP A  57      -5.138 -30.182  -1.523  1.00  0.00      A    N
ATOM    797  HN  ASP A  57      -5.970 -30.247  -0.977  1.00  0.00      A    H
ATOM    798  CA  ASP A  57      -3.915 -29.646  -0.957  1.00  0.00      A    C
ATOM    799  HA  ASP A  57      -3.349 -29.116  -1.709  1.00  0.00      A    H
ATOM    800  CB  ASP A  57      -4.181 -28.617   0.223  1.00  0.00      A    C
ATOM    801  HB1 ASP A  57      -3.334 -28.628   0.941  1.00  0.00      A    H
ATOM    802  HB2 ASP A  57      -4.140 -27.594  -0.208  1.00  0.00      A    H
ATOM    803  CG  ASP A  57      -5.403 -28.726   1.029  1.00  0.00      A    C
ATOM    804  OD1 ASP A  57      -5.930 -27.680   1.507  1.00  0.00      A    O
ATOM    805  OD2 ASP A  57      -5.874 -29.842   1.287  1.00  0.00      A    O
ATOM    806  C   ASP A  57      -3.018 -30.781  -0.480  1.00  0.00      A    C
ATOM    807  O   ASP A  57      -3.396 -31.937  -0.494  1.00  0.00      A    O
ATOM    808  N   VAL A  58      -1.769 -30.441  -0.153  1.00  0.00      A    N
ATOM    809  HN  VAL A  58      -1.486 -29.489  -0.246  1.00  0.00      A    H
ATOM    810  CA  VAL A  58      -0.767 -31.404   0.307  1.00  0.00      A    C
ATOM    811  HA  VAL A  58      -0.908 -32.348  -0.199  1.00  0.00      A    H
ATOM    812  CB  VAL A  58       0.682 -30.950   0.041  1.00  0.00      A    C
ATOM    813  HB  VAL A  58       1.268 -31.756   0.533  1.00  0.00      A    H
ATOM    814  CG1 VAL A  58       1.028 -31.254  -1.436  1.00  0.00      A    C
ATOM    815 HG11 VAL A  58       0.877 -32.324  -1.691  1.00  0.00      A    H
ATOM    816 HG12 VAL A  58       0.528 -30.496  -2.077  1.00  0.00      A    H
ATOM    817 HG13 VAL A  58       2.127 -31.093  -1.478  1.00  0.00      A    H
ATOM    818  CG2 VAL A  58       0.956 -29.574   0.574  1.00  0.00      A    C
ATOM    819 HG21 VAL A  58       0.850 -29.464   1.675  1.00  0.00      A    H
ATOM    820 HG22 VAL A  58       2.015 -29.290   0.397  1.00  0.00      A    H
ATOM    821 HG23 VAL A  58       0.340 -28.812   0.052  1.00  0.00      A    H
ATOM    822  C   VAL A  58      -0.965 -31.554   1.765  1.00  0.00      A    C
ATOM    823  O   VAL A  58      -1.663 -30.782   2.406  1.00  0.00      A    O
ATOM    824  N   ASN A  59      -0.330 -32.547   2.416  1.00  0.00      A    N
ATOM    825  HN  ASN A  59       0.238 -33.174   1.888  1.00  0.00      A    H
ATOM    826  CA  ASN A  59      -0.523 -32.789   3.841  1.00  0.00      A    C
ATOM    827  HA  ASN A  59      -1.575 -32.623   4.020  1.00  0.00      A    H
ATOM    828  CB  ASN A  59      -0.141 -34.154   4.353  1.00  0.00      A    C
ATOM    829  HB1 ASN A  59       0.969 -34.184   4.331  1.00  0.00      A    H
ATOM    830  HB2 ASN A  59      -0.386 -34.350   5.419  1.00  0.00      A    H
ATOM    831  CG  ASN A  59      -0.794 -35.270   3.585  1.00  0.00      A    C
ATOM    832  OD1 ASN A  59      -1.919 -35.172   3.104  1.00  0.00      A    O
ATOM    833  ND2 ASN A  59      -0.044 -36.384   3.357  1.00  0.00      A    N
ATOM    834 HD21 ASN A  59      -0.235 -37.021   2.610  1.00  0.00      A    H
ATOM    835 HD22 ASN A  59       0.763 -36.609   3.904  1.00  0.00      A    H
ATOM    836  C   ASN A  59       0.114 -31.757   4.750  1.00  0.00      A    C
ATOM    837  O   ASN A  59      -0.494 -31.276   5.717  1.00  0.00      A    O
ATOM    838  N   GLY A  60       1.412 -31.439   4.596  1.00  0.00      A    N
ATOM    839  HN  GLY A  60       1.927 -31.637   3.766  1.00  0.00      A    H
ATOM    840  CA  GLY A  60       2.153 -30.645   5.597  1.00  0.00      A    C
ATOM    841  HA1 GLY A  60       1.774 -30.933   6.566  1.00  0.00      A    H
ATOM    842  HA2 GLY A  60       3.211 -30.827   5.478  1.00  0.00      A    H
ATOM    843  C   GLY A  60       2.070 -29.120   5.462  1.00  0.00      A    C
ATOM    844  O   GLY A  60       1.576 -28.446   6.405  1.00  0.00      A    O
ATOM    845  N   GLU A  61       2.537 -28.554   4.355  1.00  0.00      A    N
ATOM    846  HN  GLU A  61       2.834 -29.104   3.578  1.00  0.00      A    H
ATOM    847  CA  GLU A  61       2.757 -27.145   4.282  1.00  0.00      A    C
ATOM    848  HA  GLU A  61       2.786 -26.680   5.257  1.00  0.00      A    H
ATOM    849  CB  GLU A  61       4.096 -26.804   3.626  1.00  0.00      A    C
ATOM    850  HB1 GLU A  61       4.916 -27.503   3.897  1.00  0.00      A    H
ATOM    851  HB2 GLU A  61       3.911 -27.044   2.557  1.00  0.00      A    H
ATOM    852  CG  GLU A  61       4.496 -25.342   3.794  1.00  0.00      A    C
ATOM    853  HG1 GLU A  61       5.084 -25.059   2.894  1.00  0.00      A    H
ATOM    854  HG2 GLU A  61       3.575 -24.722   3.765  1.00  0.00      A    H
ATOM    855  CD  GLU A  61       5.118 -25.162   5.131  1.00  0.00      A    C
ATOM    856  OE1 GLU A  61       6.059 -25.950   5.506  1.00  0.00      A    O
ATOM    857  OE2 GLU A  61       4.786 -24.152   5.912  1.00  0.00      A    O
ATOM    858  C   GLU A  61       1.587 -26.402   3.597  1.00  0.00      A    C
ATOM    859  O   GLU A  61       0.919 -25.626   4.230  1.00  0.00      A    O
ATOM    860  N   ASP A  62       1.407 -26.511   2.320  1.00  0.00      A    N
ATOM    861  HN  ASP A  62       1.823 -27.278   1.837  1.00  0.00      A    H
ATOM    862  CA  ASP A  62       0.552 -25.494   1.682  1.00  0.00      A    C
ATOM    863  HA  ASP A  62       0.661 -24.611   2.294  1.00  0.00      A    H
ATOM    864  CB  ASP A  62       1.157 -25.023   0.275  1.00  0.00      A    C
ATOM    865  HB1 ASP A  62       1.179 -25.953  -0.333  1.00  0.00      A    H
ATOM    866  HB2 ASP A  62       0.575 -24.214  -0.215  1.00  0.00      A    H
ATOM    867  CG  ASP A  62       2.491 -24.402   0.485  1.00  0.00      A    C
ATOM    868  OD1 ASP A  62       2.596 -23.383   1.281  1.00  0.00      A    O
ATOM    869  OD2 ASP A  62       3.518 -24.902  -0.048  1.00  0.00      A    O
ATOM    870  C   ASP A  62      -0.870 -25.929   1.575  1.00  0.00      A    C
ATOM    871  O   ASP A  62      -1.240 -26.767   0.706  1.00  0.00      A    O
ATOM    872  N   HSE A  63      -1.679 -25.477   2.554  1.00  0.00      A    N
ATOM    873  HN  HSE A  63      -1.448 -24.863   3.305  1.00  0.00      A    H
ATOM    874  CA  HSE A  63      -3.003 -25.796   2.487  1.00  0.00      A    C
ATOM    875  HA  HSE A  63      -3.161 -26.780   2.071  1.00  0.00      A    H
ATOM    876  CB  HSE A  63      -3.549 -25.812   3.934  1.00  0.00      A    C
ATOM    877  HB1 HSE A  63      -3.185 -24.883   4.423  1.00  0.00      A    H
ATOM    878  HB2 HSE A  63      -4.652 -25.868   4.060  1.00  0.00      A    H
ATOM    879  ND1 HSE A  63      -3.507 -26.841   6.125  1.00  0.00      A    N
ATOM    880  CG  HSE A  63      -3.034 -26.917   4.831  1.00  0.00      A    C
ATOM    881  CE1 HSE A  63      -2.848 -27.807   6.762  1.00  0.00      A    C
ATOM    882  HE1 HSE A  63      -2.870 -28.123   7.805  1.00  0.00      A    H
ATOM    883  NE2 HSE A  63      -2.024 -28.488   5.926  1.00  0.00      A    N
ATOM    884  HE2 HSE A  63      -1.358 -29.205   6.130  1.00  0.00      A    H
ATOM    885  CD2 HSE A  63      -2.125 -27.864   4.674  1.00  0.00      A    C
ATOM    886  HD2 HSE A  63      -1.585 -28.331   3.860  1.00  0.00      A    H
ATOM    887  C   HSE A  63      -3.757 -24.849   1.535  1.00  0.00      A    C
ATOM    888  O   HSE A  63      -3.271 -23.746   1.337  1.00  0.00      A    O
ATOM    889  N   GLY A  64      -4.822 -25.345   0.870  1.00  0.00      A    N
ATOM    890  HN  GLY A  64      -5.148 -26.262   1.085  1.00  0.00      A    H
ATOM    891  CA  GLY A  64      -5.324 -24.680  -0.345  1.00  0.00      A    C
ATOM    892  HA1 GLY A  64      -4.441 -24.555  -0.954  1.00  0.00      A    H
ATOM    893  HA2 GLY A  64      -6.064 -25.341  -0.770  1.00  0.00      A    H
ATOM    894  C   GLY A  64      -5.911 -23.361  -0.132  1.00  0.00      A    C
ATOM    895  O   GLY A  64      -5.431 -22.320  -0.682  1.00  0.00      A    O
ATOM    896  N   CYS A  65      -7.101 -23.305   0.564  1.00  0.00      A    N
ATOM    897  HN  CYS A  65      -7.458 -24.162   0.928  1.00  0.00      A    H
ATOM    898  CA  CYS A  65      -7.729 -21.998   0.737  1.00  0.00      A    C
ATOM    899  HA  CYS A  65      -7.540 -21.396  -0.139  1.00  0.00      A    H
ATOM    900  CB  CYS A  65      -9.250 -22.116   1.160  1.00  0.00      A    C
ATOM    901  HB1 CYS A  65      -9.440 -22.697   2.088  1.00  0.00      A    H
ATOM    902  HB2 CYS A  65      -9.469 -21.057   1.415  1.00  0.00      A    H
ATOM    903  SG  CYS A  65     -10.322 -22.389  -0.245  1.00  0.00      A    S
ATOM    904  C   CYS A  65      -7.013 -21.163   1.801  1.00  0.00      A    C
ATOM    905  O   CYS A  65      -7.666 -20.841   2.802  1.00  0.00      A    O
ATOM    906  N   ASN A  66      -5.805 -20.698   1.590  1.00  0.00      A    N
ATOM    907  HN  ASN A  66      -5.305 -21.198   0.888  1.00  0.00      A    H
ATOM    908  CA  ASN A  66      -5.100 -19.706   2.421  1.00  0.00      A    C
ATOM    909  HA  ASN A  66      -5.864 -19.108   2.895  1.00  0.00      A    H
ATOM    910  CB  ASN A  66      -4.204 -20.454   3.471  1.00  0.00      A    C
ATOM    911  HB1 ASN A  66      -3.644 -21.263   2.954  1.00  0.00      A    H
ATOM    912  HB2 ASN A  66      -3.422 -19.866   3.998  1.00  0.00      A    H
ATOM    913  CG  ASN A  66      -5.040 -21.068   4.523  1.00  0.00      A    C
ATOM    914  OD1 ASN A  66      -4.978 -22.310   4.549  1.00  0.00      A    O
ATOM    915  ND2 ASN A  66      -5.699 -20.292   5.305  1.00  0.00      A    N
ATOM    916 HD21 ASN A  66      -6.325 -20.703   5.968  1.00  0.00      A    H
ATOM    917 HD22 ASN A  66      -5.534 -19.309   5.222  1.00  0.00      A    H
ATOM    918  C   ASN A  66      -4.349 -18.776   1.555  1.00  0.00      A    C
ATOM    919  O   ASN A  66      -4.725 -17.642   1.324  1.00  0.00      A    O
ATOM    920  N   GLY A  67      -3.203 -19.206   1.000  1.00  0.00      A    N
ATOM    921  HN  GLY A  67      -2.885 -20.092   1.330  1.00  0.00      A    H
ATOM    922  CA  GLY A  67      -2.398 -18.362   0.193  1.00  0.00      A    C
ATOM    923  HA1 GLY A  67      -2.853 -18.225  -0.777  1.00  0.00      A    H
ATOM    924  HA2 GLY A  67      -2.221 -17.428   0.706  1.00  0.00      A    H
ATOM    925  C   GLY A  67      -1.102 -18.940  -0.146  1.00  0.00      A    C
ATOM    926  O   GLY A  67      -0.135 -18.686   0.543  1.00  0.00      A    O
ATOM    927  N   GLY A  68      -0.982 -19.676  -1.211  1.00  0.00      A    N
ATOM    928  HN  GLY A  68      -1.712 -20.050  -1.777  1.00  0.00      A    H
ATOM    929  CA  GLY A  68       0.324 -20.128  -1.689  1.00  0.00      A    C
ATOM    930  HA1 GLY A  68       0.985 -20.219  -0.839  1.00  0.00      A    H
ATOM    931  HA2 GLY A  68       0.171 -21.094  -2.145  1.00  0.00      A    H
ATOM    932  C   GLY A  68       0.992 -19.250  -2.631  1.00  0.00      A    C
ATOM    933  O   GLY A  68       0.552 -18.146  -2.894  1.00  0.00      A    O
ATOM    934  N   PHE A  69       2.096 -19.687  -3.231  1.00  0.00      A    N
ATOM    935  HN  PHE A  69       2.485 -20.531  -2.869  1.00  0.00      A    H
ATOM    936  CA  PHE A  69       2.788 -18.821  -4.158  1.00  0.00      A    C
ATOM    937  HA  PHE A  69       2.294 -17.873  -4.311  1.00  0.00      A    H
ATOM    938  CB  PHE A  69       4.330 -18.665  -3.849  1.00  0.00      A    C
ATOM    939  HB1 PHE A  69       4.750 -19.370  -3.100  1.00  0.00      A    H
ATOM    940  HB2 PHE A  69       4.961 -18.603  -4.762  1.00  0.00      A    H
ATOM    941  CG  PHE A  69       4.657 -17.343  -3.126  1.00  0.00      A    C
ATOM    942  CD1 PHE A  69       3.791 -16.823  -2.058  1.00  0.00      A    C
ATOM    943  HD1 PHE A  69       2.975 -17.449  -1.726  1.00  0.00      A    H
ATOM    944  CE1 PHE A  69       4.068 -15.558  -1.570  1.00  0.00      A    C
ATOM    945  HE1 PHE A  69       3.428 -15.158  -0.799  1.00  0.00      A    H
ATOM    946  CZ  PHE A  69       5.212 -14.837  -1.945  1.00  0.00      A    C
ATOM    947  HZ  PHE A  69       5.400 -13.901  -1.439  1.00  0.00      A    H
ATOM    948  CD2 PHE A  69       5.741 -16.562  -3.472  1.00  0.00      A    C
ATOM    949  HD2 PHE A  69       6.389 -16.825  -4.296  1.00  0.00      A    H
ATOM    950  CE2 PHE A  69       6.040 -15.346  -2.931  1.00  0.00      A    C
ATOM    951  HE2 PHE A  69       6.873 -14.761  -3.290  1.00  0.00      A    H
ATOM    952  C   PHE A  69       2.634 -19.460  -5.563  1.00  0.00      A    C
ATOM    953  O   PHE A  69       1.930 -20.463  -5.720  1.00  0.00      A    O
ATOM    954  N   ALA A  70       3.354 -19.006  -6.598  1.00  0.00      A    N
ATOM    955  HN  ALA A  70       4.047 -18.290  -6.629  1.00  0.00      A    H
ATOM    956  CA  ALA A  70       3.215 -19.545  -7.933  1.00  0.00      A    C
ATOM    957  HA  ALA A  70       2.175 -19.552  -8.225  1.00  0.00      A    H
ATOM    958  CB  ALA A  70       3.778 -18.553  -9.028  1.00  0.00      A    C
ATOM    959  HB1 ALA A  70       3.399 -18.856 -10.027  1.00  0.00      A    H
ATOM    960  HB2 ALA A  70       3.484 -17.501  -8.827  1.00  0.00      A    H
ATOM    961  HB3 ALA A  70       4.884 -18.633  -8.962  1.00  0.00      A    H
ATOM    962  C   ALA A  70       3.701 -20.994  -8.151  1.00  0.00      A    C
ATOM    963  O   ALA A  70       3.201 -21.759  -9.027  1.00  0.00      A    O
ATOM    964  N   ASP A  71       4.744 -21.422  -7.362  1.00  0.00      A    N
ATOM    965  HN  ASP A  71       5.296 -20.824  -6.786  1.00  0.00      A    H
ATOM    966  CA  ASP A  71       5.499 -22.587  -7.651  1.00  0.00      A    C
ATOM    967  HA  ASP A  71       5.692 -22.587  -8.714  1.00  0.00      A    H
ATOM    968  CB  ASP A  71       6.783 -22.761  -6.784  1.00  0.00      A    C
ATOM    969  HB1 ASP A  71       6.560 -22.927  -5.709  1.00  0.00      A    H
ATOM    970  HB2 ASP A  71       7.300 -23.705  -7.059  1.00  0.00      A    H
ATOM    971  CG  ASP A  71       7.658 -21.653  -7.036  1.00  0.00      A    C
ATOM    972  OD1 ASP A  71       7.664 -20.578  -6.331  1.00  0.00      A    O
ATOM    973  OD2 ASP A  71       8.487 -21.775  -7.973  1.00  0.00      A    O
ATOM    974  C   ASP A  71       4.580 -23.826  -7.472  1.00  0.00      A    C
ATOM    975  O   ASP A  71       4.421 -24.697  -8.314  1.00  0.00      A    O
ATOM    976  N   GLY A  72       3.781 -23.787  -6.378  1.00  0.00      A    N
ATOM    977  HN  GLY A  72       3.998 -23.019  -5.780  1.00  0.00      A    H
ATOM    978  CA  GLY A  72       2.889 -24.840  -5.972  1.00  0.00      A    C
ATOM    979  HA1 GLY A  72       3.379 -25.795  -6.092  1.00  0.00      A    H
ATOM    980  HA2 GLY A  72       2.488 -24.658  -4.986  1.00  0.00      A    H
ATOM    981  C   GLY A  72       1.635 -24.995  -6.943  1.00  0.00      A    C
ATOM    982  O   GLY A  72       1.041 -26.081  -6.959  1.00  0.00      A    O
ATOM    983  N   ALA A  73       1.271 -23.992  -7.757  1.00  0.00      A    N
ATOM    984  HN  ALA A  73       1.898 -23.217  -7.769  1.00  0.00      A    H
ATOM    985  CA  ALA A  73       0.107 -23.836  -8.628  1.00  0.00      A    C
ATOM    986  HA  ALA A  73      -0.639 -24.497  -8.214  1.00  0.00      A    H
ATOM    987  CB  ALA A  73      -0.427 -22.400  -8.677  1.00  0.00      A    C
ATOM    988  HB1 ALA A  73      -1.194 -22.200  -9.455  1.00  0.00      A    H
ATOM    989  HB2 ALA A  73      -0.933 -22.165  -7.716  1.00  0.00      A    H
ATOM    990  HB3 ALA A  73       0.422 -21.716  -8.894  1.00  0.00      A    H
ATOM    991  C   ALA A  73       0.513 -24.393  -9.957  1.00  0.00      A    C
ATOM    992  O   ALA A  73      -0.303 -25.046 -10.645  1.00  0.00      A    O
ATOM    993  N   TYR A  74       1.713 -24.152 -10.409  1.00  0.00      A    N
ATOM    994  HN  TYR A  74       2.263 -23.467  -9.938  1.00  0.00      A    H
ATOM    995  CA  TYR A  74       2.253 -24.866 -11.565  1.00  0.00      A    C
ATOM    996  HA  TYR A  74       1.458 -24.939 -12.292  1.00  0.00      A    H
ATOM    997  CB  TYR A  74       3.607 -24.139 -12.133  1.00  0.00      A    C
ATOM    998  HB1 TYR A  74       4.307 -24.092 -11.273  1.00  0.00      A    H
ATOM    999  HB2 TYR A  74       4.087 -24.790 -12.895  1.00  0.00      A    H
ATOM   1000  CG  TYR A  74       3.188 -22.817 -12.667  1.00  0.00      A    C
ATOM   1001  CD1 TYR A  74       3.774 -21.675 -12.163  1.00  0.00      A    C
ATOM   1002  HD1 TYR A  74       4.566 -21.753 -11.433  1.00  0.00      A    H
ATOM   1003  CE1 TYR A  74       3.416 -20.398 -12.637  1.00  0.00      A    C
ATOM   1004  HE1 TYR A  74       3.738 -19.470 -12.188  1.00  0.00      A    H
ATOM   1005  CZ  TYR A  74       2.496 -20.272 -13.655  1.00  0.00      A    C
ATOM   1006  OH  TYR A  74       2.286 -18.996 -14.219  1.00  0.00      A    O
ATOM   1007  HH  TYR A  74       1.578 -18.984 -14.867  1.00  0.00      A    H
ATOM   1008  CD2 TYR A  74       2.254 -22.708 -13.680  1.00  0.00      A    C
ATOM   1009  HD2 TYR A  74       1.763 -23.584 -14.077  1.00  0.00      A    H
ATOM   1010  CE2 TYR A  74       1.954 -21.417 -14.236  1.00  0.00      A    C
ATOM   1011  HE2 TYR A  74       1.276 -21.358 -15.075  1.00  0.00      A    H
ATOM   1012  C   TYR A  74       2.555 -26.332 -11.301  1.00  0.00      A    C
ATOM   1013  O   TYR A  74       2.078 -27.238 -11.944  1.00  0.00      A    O
ATOM   1014  N   GLN A  75       3.352 -26.601 -10.169  1.00  0.00      A    N
ATOM   1015  HN  GLN A  75       3.824 -25.931  -9.602  1.00  0.00      A    H
ATOM   1016  CA  GLN A  75       3.650 -27.954  -9.759  1.00  0.00      A    C
ATOM   1017  HA  GLN A  75       4.229 -28.435 -10.533  1.00  0.00      A    H
ATOM   1018  CB  GLN A  75       4.532 -27.992  -8.451  1.00  0.00      A    C
ATOM   1019  HB1 GLN A  75       3.946 -27.422  -7.698  1.00  0.00      A    H
ATOM   1020  HB2 GLN A  75       4.627 -29.045  -8.111  1.00  0.00      A    H
ATOM   1021  CG  GLN A  75       5.947 -27.406  -8.586  1.00  0.00      A    C
ATOM   1022  HG1 GLN A  75       6.529 -27.986  -9.334  1.00  0.00      A    H
ATOM   1023  HG2 GLN A  75       5.937 -26.340  -8.897  1.00  0.00      A    H
ATOM   1024  CD  GLN A  75       6.617 -27.374  -7.260  1.00  0.00      A    C
ATOM   1025  OE1 GLN A  75       6.037 -27.656  -6.179  1.00  0.00      A    O
ATOM   1026  NE2 GLN A  75       7.965 -27.182  -7.156  1.00  0.00      A    N
ATOM   1027 HE21 GLN A  75       8.347 -27.248  -6.235  1.00  0.00      A    H
ATOM   1028 HE22 GLN A  75       8.597 -26.964  -7.900  1.00  0.00      A    H
ATOM   1029  C   GLN A  75       2.439 -28.867  -9.505  1.00  0.00      A    C
ATOM   1030  O   GLN A  75       2.542 -30.086  -9.607  1.00  0.00      A    O
ATOM   1031  N   PHE A  76       1.261 -28.308  -9.109  1.00  0.00      A    N
ATOM   1032  HN  PHE A  76       1.183 -27.434  -8.636  1.00  0.00      A    H
ATOM   1033  CA  PHE A  76       0.020 -29.040  -9.014  1.00  0.00      A    C
ATOM   1034  HA  PHE A  76       0.158 -29.843  -8.305  1.00  0.00      A    H
ATOM   1035  CB  PHE A  76      -1.235 -28.140  -8.595  1.00  0.00      A    C
ATOM   1036  HB1 PHE A  76      -0.942 -27.595  -7.672  1.00  0.00      A    H
ATOM   1037  HB2 PHE A  76      -1.507 -27.402  -9.380  1.00  0.00      A    H
ATOM   1038  CG  PHE A  76      -2.454 -28.879  -8.276  1.00  0.00      A    C
ATOM   1039  CD1 PHE A  76      -2.924 -28.919  -6.955  1.00  0.00      A    C
ATOM   1040  HD1 PHE A  76      -2.333 -28.488  -6.161  1.00  0.00      A    H
ATOM   1041  CE1 PHE A  76      -4.000 -29.727  -6.621  1.00  0.00      A    C
ATOM   1042  HE1 PHE A  76      -4.240 -29.913  -5.585  1.00  0.00      A    H
ATOM   1043  CZ  PHE A  76      -4.799 -30.288  -7.647  1.00  0.00      A    C
ATOM   1044  HZ  PHE A  76      -5.752 -30.719  -7.379  1.00  0.00      A    H
ATOM   1045  CD2 PHE A  76      -3.181 -29.510  -9.310  1.00  0.00      A    C
ATOM   1046  HD2 PHE A  76      -2.855 -29.532 -10.339  1.00  0.00      A    H
ATOM   1047  CE2 PHE A  76      -4.402 -30.189  -9.003  1.00  0.00      A    C
ATOM   1048  HE2 PHE A  76      -5.066 -30.483  -9.803  1.00  0.00      A    H
ATOM   1049  C   PHE A  76      -0.321 -29.619 -10.364  1.00  0.00      A    C
ATOM   1050  O   PHE A  76      -0.646 -30.823 -10.580  1.00  0.00      A    O
ATOM   1051  N   VAL A  77      -0.213 -28.773 -11.438  1.00  0.00      A    N
ATOM   1052  HN  VAL A  77       0.034 -27.807 -11.414  1.00  0.00      A    H
ATOM   1053  CA  VAL A  77      -0.533 -29.227 -12.799  1.00  0.00      A    C
ATOM   1054  HA  VAL A  77      -1.512 -29.671 -12.690  1.00  0.00      A    H
ATOM   1055  CB  VAL A  77      -0.701 -28.043 -13.717  1.00  0.00      A    C
ATOM   1056  HB  VAL A  77       0.226 -27.433 -13.685  1.00  0.00      A    H
ATOM   1057  CG1 VAL A  77      -0.964 -28.447 -15.238  1.00  0.00      A    C
ATOM   1058 HG11 VAL A  77      -1.239 -27.572 -15.865  1.00  0.00      A    H
ATOM   1059 HG12 VAL A  77      -0.124 -28.934 -15.778  1.00  0.00      A    H
ATOM   1060 HG13 VAL A  77      -1.738 -29.242 -15.271  1.00  0.00      A    H
ATOM   1061  CG2 VAL A  77      -1.939 -27.315 -13.175  1.00  0.00      A    C
ATOM   1062 HG21 VAL A  77      -2.799 -28.002 -13.327  1.00  0.00      A    H
ATOM   1063 HG22 VAL A  77      -1.825 -26.976 -12.123  1.00  0.00      A    H
ATOM   1064 HG23 VAL A  77      -2.101 -26.429 -13.825  1.00  0.00      A    H
ATOM   1065  C   VAL A  77       0.468 -30.253 -13.418  1.00  0.00      A    C
ATOM   1066  O   VAL A  77       0.062 -31.298 -13.923  1.00  0.00      A    O
ATOM   1067  N   ILE A  78       1.759 -30.010 -13.185  1.00  0.00      A    N
ATOM   1068  HN  ILE A  78       2.003 -29.098 -12.865  1.00  0.00      A    H
ATOM   1069  CA  ILE A  78       2.944 -30.723 -13.677  1.00  0.00      A    C
ATOM   1070  HA  ILE A  78       2.835 -30.910 -14.736  1.00  0.00      A    H
ATOM   1071  CB  ILE A  78       4.229 -30.002 -13.496  1.00  0.00      A    C
ATOM   1072  HB  ILE A  78       4.362 -29.740 -12.425  1.00  0.00      A    H
ATOM   1073  CG2 ILE A  78       5.522 -30.776 -13.978  1.00  0.00      A    C
ATOM   1074 HG21 ILE A  78       5.634 -31.019 -15.057  1.00  0.00      A    H
ATOM   1075 HG22 ILE A  78       6.374 -30.131 -13.676  1.00  0.00      A    H
ATOM   1076 HG23 ILE A  78       5.721 -31.734 -13.451  1.00  0.00      A    H
ATOM   1077  CG1 ILE A  78       4.192 -28.546 -14.235  1.00  0.00      A    C
ATOM   1078 HG11 ILE A  78       4.476 -28.625 -15.306  1.00  0.00      A    H
ATOM   1079 HG12 ILE A  78       3.152 -28.185 -14.085  1.00  0.00      A    H
ATOM   1080  CD  ILE A  78       5.164 -27.497 -13.535  1.00  0.00      A    C
ATOM   1081  HD1 ILE A  78       6.234 -27.759 -13.676  1.00  0.00      A    H
ATOM   1082  HD2 ILE A  78       4.982 -26.464 -13.900  1.00  0.00      A    H
ATOM   1083  HD3 ILE A  78       4.964 -27.570 -12.445  1.00  0.00      A    H
ATOM   1084  C   ILE A  78       3.004 -32.078 -12.998  1.00  0.00      A    C
ATOM   1085  O   ILE A  78       3.044 -33.058 -13.700  1.00  0.00      A    O
ATOM   1086  N   ASN A  79       2.755 -32.154 -11.655  1.00  0.00      A    N
ATOM   1087  HN  ASN A  79       2.778 -31.378 -11.029  1.00  0.00      A    H
ATOM   1088  CA  ASN A  79       3.036 -33.381 -11.053  1.00  0.00      A    C
ATOM   1089  HA  ASN A  79       3.862 -33.877 -11.540  1.00  0.00      A    H
ATOM   1090  CB  ASN A  79       3.276 -33.152  -9.550  1.00  0.00      A    C
ATOM   1091  HB1 ASN A  79       2.335 -32.624  -9.284  1.00  0.00      A    H
ATOM   1092  HB2 ASN A  79       3.323 -34.092  -8.960  1.00  0.00      A    H
ATOM   1093  CG  ASN A  79       4.484 -32.292  -9.254  1.00  0.00      A    C
ATOM   1094  OD1 ASN A  79       5.235 -31.832 -10.099  1.00  0.00      A    O
ATOM   1095  ND2 ASN A  79       4.651 -32.052  -7.948  1.00  0.00      A    N
ATOM   1096 HD21 ASN A  79       5.525 -31.743  -7.572  1.00  0.00      A    H
ATOM   1097 HD22 ASN A  79       4.060 -32.433  -7.238  1.00  0.00      A    H
ATOM   1098  C   ASN A  79       1.886 -34.345 -11.276  1.00  0.00      A    C
ATOM   1099  O   ASN A  79       1.968 -35.564 -11.557  1.00  0.00      A    O
ATOM   1100  N   ASN A  80       0.681 -33.742 -11.076  1.00  0.00      A    N
ATOM   1101  HN  ASN A  80       0.564 -32.793 -10.795  1.00  0.00      A    H
ATOM   1102  CA  ASN A  80      -0.537 -34.551 -11.045  1.00  0.00      A    C
ATOM   1103  HA  ASN A  80      -0.346 -35.487 -10.541  1.00  0.00      A    H
ATOM   1104  CB  ASN A  80      -1.605 -33.789 -10.215  1.00  0.00      A    C
ATOM   1105  HB1 ASN A  80      -1.681 -32.748 -10.597  1.00  0.00      A    H
ATOM   1106  HB2 ASN A  80      -2.567 -34.346 -10.223  1.00  0.00      A    H
ATOM   1107  CG  ASN A  80      -1.348 -33.813  -8.725  1.00  0.00      A    C
ATOM   1108  OD1 ASN A  80      -1.168 -34.906  -8.217  1.00  0.00      A    O
ATOM   1109  ND2 ASN A  80      -1.253 -32.697  -8.030  1.00  0.00      A    N
ATOM   1110 HD21 ASN A  80      -0.981 -32.710  -7.069  1.00  0.00      A    H
ATOM   1111 HD22 ASN A  80      -1.325 -31.845  -8.549  1.00  0.00      A    H
ATOM   1112  C   ASN A  80      -0.978 -34.965 -12.413  1.00  0.00      A    C
ATOM   1113  O   ASN A  80      -1.568 -35.994 -12.612  1.00  0.00      A    O
ATOM   1114  N   GLY A  81      -0.591 -34.146 -13.415  1.00  0.00      A    N
ATOM   1115  HN  GLY A  81      -0.164 -33.252 -13.307  1.00  0.00      A    H
ATOM   1116  CA  GLY A  81      -0.691 -34.592 -14.789  1.00  0.00      A    C
ATOM   1117  HA1 GLY A  81       0.286 -34.811 -15.193  1.00  0.00      A    H
ATOM   1118  HA2 GLY A  81      -1.415 -35.384 -14.909  1.00  0.00      A    H
ATOM   1119  C   GLY A  81      -1.220 -33.456 -15.644  1.00  0.00      A    C
ATOM   1120  O   GLY A  81      -0.718 -33.309 -16.683  1.00  0.00      A    O
ATOM   1121  N   GLY A  82      -2.266 -32.768 -15.241  1.00  0.00      A    N
ATOM   1122  HN  GLY A  82      -2.494 -32.907 -14.281  1.00  0.00      A    H
ATOM   1123  CA  GLY A  82      -2.841 -31.733 -16.107  1.00  0.00      A    C
ATOM   1124  HA1 GLY A  82      -2.041 -31.059 -16.378  1.00  0.00      A    H
ATOM   1125  HA2 GLY A  82      -3.121 -32.210 -17.034  1.00  0.00      A    H
ATOM   1126  C   GLY A  82      -3.892 -31.107 -15.339  1.00  0.00      A    C
ATOM   1127  O   GLY A  82      -4.286 -31.621 -14.315  1.00  0.00      A    O
ATOM   1128  N   LEU A  83      -4.429 -29.977 -15.821  1.00  0.00      A    N
ATOM   1129  HN  LEU A  83      -4.186 -29.546 -16.686  1.00  0.00      A    H
ATOM   1130  CA  LEU A  83      -5.416 -29.234 -15.144  1.00  0.00      A    C
ATOM   1131  HA  LEU A  83      -5.380 -29.482 -14.094  1.00  0.00      A    H
ATOM   1132  CB  LEU A  83      -5.224 -27.621 -15.257  1.00  0.00      A    C
ATOM   1133  HB1 LEU A  83      -4.164 -27.404 -15.006  1.00  0.00      A    H
ATOM   1134  HB2 LEU A  83      -5.330 -27.254 -16.301  1.00  0.00      A    H
ATOM   1135  CG  LEU A  83      -6.150 -26.694 -14.422  1.00  0.00      A    C
ATOM   1136  HG  LEU A  83      -7.135 -26.527 -14.909  1.00  0.00      A    H
ATOM   1137  CD1 LEU A  83      -6.402 -27.192 -12.980  1.00  0.00      A    C
ATOM   1138 HD11 LEU A  83      -6.955 -28.154 -12.919  1.00  0.00      A    H
ATOM   1139 HD12 LEU A  83      -5.454 -27.316 -12.413  1.00  0.00      A    H
ATOM   1140 HD13 LEU A  83      -7.032 -26.439 -12.460  1.00  0.00      A    H
ATOM   1141  CD2 LEU A  83      -5.567 -25.313 -14.296  1.00  0.00      A    C
ATOM   1142 HD21 LEU A  83      -6.257 -24.801 -13.591  1.00  0.00      A    H
ATOM   1143 HD22 LEU A  83      -4.559 -25.398 -13.838  1.00  0.00      A    H
ATOM   1144 HD23 LEU A  83      -5.584 -24.655 -15.191  1.00  0.00      A    H
ATOM   1145  C   LEU A  83      -6.810 -29.573 -15.688  1.00  0.00      A    C
ATOM   1146  O   LEU A  83      -6.870 -29.888 -16.906  1.00  0.00      A    O
ATOM   1147  N   THR A  84      -7.979 -29.523 -14.965  1.00  0.00      A    N
ATOM   1148  HN  THR A  84      -7.830 -29.391 -13.988  1.00  0.00      A    H
ATOM   1149  CA  THR A  84      -9.336 -29.928 -15.566  1.00  0.00      A    C
ATOM   1150  HA  THR A  84      -9.215 -30.340 -16.557  1.00  0.00      A    H
ATOM   1151  CB  THR A  84     -10.029 -30.900 -14.658  1.00  0.00      A    C
ATOM   1152  HB  THR A  84     -11.066 -31.172 -14.950  1.00  0.00      A    H
ATOM   1153  OG1 THR A  84     -10.210 -30.364 -13.400  1.00  0.00      A    O
ATOM   1154  HG1 THR A  84      -9.416 -30.536 -12.889  1.00  0.00      A    H
ATOM   1155  CG2 THR A  84      -9.249 -32.259 -14.552  1.00  0.00      A    C
ATOM   1156 HG21 THR A  84      -9.330 -32.727 -15.557  1.00  0.00      A    H
ATOM   1157 HG22 THR A  84      -8.167 -32.072 -14.382  1.00  0.00      A    H
ATOM   1158 HG23 THR A  84      -9.602 -32.932 -13.741  1.00  0.00      A    H
ATOM   1159  C   THR A  84     -10.251 -28.760 -15.792  1.00  0.00      A    C
ATOM   1160  O   THR A  84      -9.997 -27.619 -15.449  1.00  0.00      A    O
ATOM   1161  N   THR A  85     -11.360 -29.061 -16.427  1.00  0.00      A    N
ATOM   1162  HN  THR A  85     -11.670 -29.983 -16.648  1.00  0.00      A    H
ATOM   1163  CA  THR A  85     -12.338 -28.078 -16.826  1.00  0.00      A    C
ATOM   1164  HA  THR A  85     -11.820 -27.135 -16.920  1.00  0.00      A    H
ATOM   1165  CB  THR A  85     -12.858 -28.268 -18.260  1.00  0.00      A    C
ATOM   1166  HB  THR A  85     -13.662 -27.554 -18.542  1.00  0.00      A    H
ATOM   1167  OG1 THR A  85     -13.459 -29.506 -18.401  1.00  0.00      A    O
ATOM   1168  HG1 THR A  85     -13.943 -29.620 -19.222  1.00  0.00      A    H
ATOM   1169  CG2 THR A  85     -11.643 -28.177 -19.284  1.00  0.00      A    C
ATOM   1170 HG21 THR A  85     -10.774 -28.826 -19.043  1.00  0.00      A    H
ATOM   1171 HG22 THR A  85     -12.035 -28.509 -20.269  1.00  0.00      A    H
ATOM   1172 HG23 THR A  85     -11.261 -27.141 -19.404  1.00  0.00      A    H
ATOM   1173  C   THR A  85     -13.460 -27.817 -15.916  1.00  0.00      A    C
ATOM   1174  O   THR A  85     -13.696 -28.562 -14.963  1.00  0.00      A    O
ATOM   1175  N   GLU A  86     -14.280 -26.801 -16.263  1.00  0.00      A    N
ATOM   1176  HN  GLU A  86     -14.064 -26.158 -16.993  1.00  0.00      A    H
ATOM   1177  CA  GLU A  86     -15.398 -26.396 -15.457  1.00  0.00      A    C
ATOM   1178  HA  GLU A  86     -15.098 -26.410 -14.419  1.00  0.00      A    H
ATOM   1179  CB  GLU A  86     -15.775 -24.964 -15.791  1.00  0.00      A    C
ATOM   1180  HB1 GLU A  86     -14.978 -24.244 -15.508  1.00  0.00      A    H
ATOM   1181  HB2 GLU A  86     -16.035 -24.962 -16.871  1.00  0.00      A    H
ATOM   1182  CG  GLU A  86     -17.070 -24.526 -15.111  1.00  0.00      A    C
ATOM   1183  HG1 GLU A  86     -17.891 -25.235 -15.348  1.00  0.00      A    H
ATOM   1184  HG2 GLU A  86     -16.867 -24.567 -14.019  1.00  0.00      A    H
ATOM   1185  CD  GLU A  86     -17.441 -23.113 -15.443  1.00  0.00      A    C
ATOM   1186  OE1 GLU A  86     -18.200 -22.459 -14.646  1.00  0.00      A    O
ATOM   1187  OE2 GLU A  86     -17.078 -22.587 -16.571  1.00  0.00      A    O
ATOM   1188  C   GLU A  86     -16.558 -27.377 -15.528  1.00  0.00      A    C
ATOM   1189  O   GLU A  86     -17.214 -27.642 -14.501  1.00  0.00      A    O
ATOM   1190  N   ASP A  87     -16.799 -28.029 -16.672  1.00  0.00      A    N
ATOM   1191  HN  ASP A  87     -16.267 -27.660 -17.430  1.00  0.00      A    H
ATOM   1192  CA  ASP A  87     -17.495 -29.317 -16.912  1.00  0.00      A    C
ATOM   1193  HA  ASP A  87     -18.515 -29.135 -16.607  1.00  0.00      A    H
ATOM   1194  CB  ASP A  87     -17.465 -29.777 -18.367  1.00  0.00      A    C
ATOM   1195  HB1 ASP A  87     -16.413 -29.888 -18.706  1.00  0.00      A    H
ATOM   1196  HB2 ASP A  87     -18.053 -30.699 -18.562  1.00  0.00      A    H
ATOM   1197  CG  ASP A  87     -18.059 -28.738 -19.230  1.00  0.00      A    C
ATOM   1198  OD1 ASP A  87     -19.208 -28.274 -18.961  1.00  0.00      A    O
ATOM   1199  OD2 ASP A  87     -17.387 -28.307 -20.182  1.00  0.00      A    O
ATOM   1200  C   ASP A  87     -17.120 -30.429 -15.927  1.00  0.00      A    C
ATOM   1201  O   ASP A  87     -17.948 -31.292 -15.642  1.00  0.00      A    O
ATOM   1202  N   ASN A  88     -15.906 -30.521 -15.363  1.00  0.00      A    N
ATOM   1203  HN  ASN A  88     -15.268 -29.768 -15.505  1.00  0.00      A    H
ATOM   1204  CA  ASN A  88     -15.533 -31.545 -14.464  1.00  0.00      A    C
ATOM   1205  HA  ASN A  88     -16.209 -32.384 -14.530  1.00  0.00      A    H
ATOM   1206  CB  ASN A  88     -14.066 -32.025 -14.701  1.00  0.00      A    C
ATOM   1207  HB1 ASN A  88     -13.365 -31.172 -14.577  1.00  0.00      A    H
ATOM   1208  HB2 ASN A  88     -13.859 -32.736 -13.872  1.00  0.00      A    H
ATOM   1209  CG  ASN A  88     -13.739 -32.802 -16.008  1.00  0.00      A    C
ATOM   1210  OD1 ASN A  88     -12.705 -32.505 -16.626  1.00  0.00      A    O
ATOM   1211  ND2 ASN A  88     -14.694 -33.689 -16.329  1.00  0.00      A    N
ATOM   1212 HD21 ASN A  88     -14.495 -34.423 -16.978  1.00  0.00      A    H
ATOM   1213 HD22 ASN A  88     -15.395 -33.781 -15.622  1.00  0.00      A    H
ATOM   1214  C   ASN A  88     -15.657 -31.016 -13.010  1.00  0.00      A    C
ATOM   1215  O   ASN A  88     -16.372 -31.637 -12.176  1.00  0.00      A    O
ATOM   1216  N   TYR A  89     -14.995 -29.882 -12.671  1.00  0.00      A    N
ATOM   1217  HN  TYR A  89     -14.500 -29.304 -13.316  1.00  0.00      A    H
ATOM   1218  CA  TYR A  89     -14.899 -29.412 -11.313  1.00  0.00      A    C
ATOM   1219  HA  TYR A  89     -15.607 -29.950 -10.700  1.00  0.00      A    H
ATOM   1220  CB  TYR A  89     -13.430 -29.546 -10.764  1.00  0.00      A    C
ATOM   1221  HB1 TYR A  89     -12.923 -30.316 -11.383  1.00  0.00      A    H
ATOM   1222  HB2 TYR A  89     -12.756 -28.676 -10.918  1.00  0.00      A    H
ATOM   1223  CG  TYR A  89     -13.474 -29.941  -9.289  1.00  0.00      A    C
ATOM   1224  CD1 TYR A  89     -14.122 -31.171  -8.937  1.00  0.00      A    C
ATOM   1225  HD1 TYR A  89     -14.610 -31.828  -9.641  1.00  0.00      A    H
ATOM   1226  CE1 TYR A  89     -14.237 -31.607  -7.578  1.00  0.00      A    C
ATOM   1227  HE1 TYR A  89     -14.740 -32.539  -7.365  1.00  0.00      A    H
ATOM   1228  CZ  TYR A  89     -13.599 -30.852  -6.561  1.00  0.00      A    C
ATOM   1229  OH  TYR A  89     -13.655 -31.362  -5.264  1.00  0.00      A    O
ATOM   1230  HH  TYR A  89     -12.831 -31.153  -4.818  1.00  0.00      A    H
ATOM   1231  CD2 TYR A  89     -12.914 -29.243  -8.229  1.00  0.00      A    C
ATOM   1232  HD2 TYR A  89     -12.377 -28.341  -8.481  1.00  0.00      A    H
ATOM   1233  CE2 TYR A  89     -12.943 -29.688  -6.872  1.00  0.00      A    C
ATOM   1234  HE2 TYR A  89     -12.387 -29.155  -6.116  1.00  0.00      A    H
ATOM   1235  C   TYR A  89     -15.297 -28.000 -11.179  1.00  0.00      A    C
ATOM   1236  O   TYR A  89     -14.573 -27.084 -11.325  1.00  0.00      A    O
ATOM   1237  N   PRO A  90     -16.582 -27.664 -10.764  1.00  0.00      A    N
ATOM   1238  CD  PRO A  90     -17.739 -28.578 -10.925  1.00  0.00      A    C
ATOM   1239  HD1 PRO A  90     -17.857 -29.089  -9.946  1.00  0.00      A    H
ATOM   1240  HD2 PRO A  90     -17.499 -29.285 -11.748  1.00  0.00      A    H
ATOM   1241  CA  PRO A  90     -17.100 -26.286 -10.673  1.00  0.00      A    C
ATOM   1242  HA  PRO A  90     -16.834 -25.869 -11.633  1.00  0.00      A    H
ATOM   1243  CB  PRO A  90     -18.583 -26.509 -10.458  1.00  0.00      A    C
ATOM   1244  HB1 PRO A  90     -18.927 -26.693  -9.418  1.00  0.00      A    H
ATOM   1245  HB2 PRO A  90     -19.157 -25.591 -10.707  1.00  0.00      A    H
ATOM   1246  CG  PRO A  90     -18.949 -27.742 -11.221  1.00  0.00      A    C
ATOM   1247  HG1 PRO A  90     -19.925 -28.122 -10.848  1.00  0.00      A    H
ATOM   1248  HG2 PRO A  90     -19.043 -27.379 -12.266  1.00  0.00      A    H
ATOM   1249  C   PRO A  90     -16.381 -25.477  -9.530  1.00  0.00      A    C
ATOM   1250  O   PRO A  90     -15.768 -26.091  -8.664  1.00  0.00      A    O
ATOM   1251  N   TYR A  91     -16.659 -24.203  -9.474  1.00  0.00      A    N
ATOM   1252  HN  TYR A  91     -17.019 -23.778 -10.301  1.00  0.00      A    H
ATOM   1253  CA  TYR A  91     -16.259 -23.336  -8.357  1.00  0.00      A    C
ATOM   1254  HA  TYR A  91     -15.370 -23.743  -7.898  1.00  0.00      A    H
ATOM   1255  CB  TYR A  91     -15.732 -21.838  -8.632  1.00  0.00      A    C
ATOM   1256  HB1 TYR A  91     -15.146 -21.871  -9.575  1.00  0.00      A    H
ATOM   1257  HB2 TYR A  91     -16.550 -21.090  -8.714  1.00  0.00      A    H
ATOM   1258  CG  TYR A  91     -14.905 -21.233  -7.524  1.00  0.00      A    C
ATOM   1259  CD1 TYR A  91     -13.548 -21.415  -7.364  1.00  0.00      A    C
ATOM   1260  HD1 TYR A  91     -13.109 -21.995  -8.163  1.00  0.00      A    H
ATOM   1261  CE1 TYR A  91     -12.795 -20.875  -6.301  1.00  0.00      A    C
ATOM   1262  HE1 TYR A  91     -11.729 -21.003  -6.183  1.00  0.00      A    H
ATOM   1263  CZ  TYR A  91     -13.457 -20.169  -5.321  1.00  0.00      A    C
ATOM   1264  OH  TYR A  91     -12.663 -19.550  -4.243  1.00  0.00      A    O
ATOM   1265  HH  TYR A  91     -13.135 -19.655  -3.414  1.00  0.00      A    H
ATOM   1266  CD2 TYR A  91     -15.551 -20.543  -6.474  1.00  0.00      A    C
ATOM   1267  HD2 TYR A  91     -16.628 -20.602  -6.538  1.00  0.00      A    H
ATOM   1268  CE2 TYR A  91     -14.816 -19.863  -5.469  1.00  0.00      A    C
ATOM   1269  HE2 TYR A  91     -15.335 -19.211  -4.781  1.00  0.00      A    H
ATOM   1270  C   TYR A  91     -17.377 -23.293  -7.390  1.00  0.00      A    C
ATOM   1271  O   TYR A  91     -18.376 -22.565  -7.544  1.00  0.00      A    O
ATOM   1272  N   VAL A  92     -17.323 -24.082  -6.317  1.00  0.00      A    N
ATOM   1273  HN  VAL A  92     -16.419 -24.494  -6.239  1.00  0.00      A    H
ATOM   1274  CA  VAL A  92     -18.315 -24.328  -5.267  1.00  0.00      A    C
ATOM   1275  HA  VAL A  92     -19.262 -24.043  -5.700  1.00  0.00      A    H
ATOM   1276  CB  VAL A  92     -18.311 -25.797  -4.754  1.00  0.00      A    C
ATOM   1277  HB  VAL A  92     -18.883 -25.914  -3.809  1.00  0.00      A    H
ATOM   1278  CG1 VAL A  92     -18.910 -26.569  -5.937  1.00  0.00      A    C
ATOM   1279 HG11 VAL A  92     -19.797 -26.035  -6.339  1.00  0.00      A    H
ATOM   1280 HG12 VAL A  92     -18.225 -26.758  -6.791  1.00  0.00      A    H
ATOM   1281 HG13 VAL A  92     -19.078 -27.626  -5.641  1.00  0.00      A    H
ATOM   1282  CG2 VAL A  92     -16.901 -26.402  -4.485  1.00  0.00      A    C
ATOM   1283 HG21 VAL A  92     -16.511 -25.989  -3.530  1.00  0.00      A    H
ATOM   1284 HG22 VAL A  92     -16.976 -27.506  -4.382  1.00  0.00      A    H
ATOM   1285 HG23 VAL A  92     -16.193 -26.265  -5.330  1.00  0.00      A    H
ATOM   1286  C   VAL A  92     -18.045 -23.504  -4.051  1.00  0.00      A    C
ATOM   1287  O   VAL A  92     -18.958 -22.970  -3.404  1.00  0.00      A    O
ATOM   1288  N   GLY A  93     -16.750 -23.292  -3.631  1.00  0.00      A    N
ATOM   1289  HN  GLY A  93     -16.018 -23.616  -4.225  1.00  0.00      A    H
ATOM   1290  CA  GLY A  93     -16.387 -22.899  -2.302  1.00  0.00      A    C
ATOM   1291  HA1 GLY A  93     -15.623 -22.141  -2.210  1.00  0.00      A    H
ATOM   1292  HA2 GLY A  93     -17.292 -22.645  -1.772  1.00  0.00      A    H
ATOM   1293  C   GLY A  93     -15.747 -24.021  -1.586  1.00  0.00      A    C
ATOM   1294  O   GLY A  93     -14.525 -24.266  -1.585  1.00  0.00      A    O
ATOM   1295  N   TYR A  94     -16.602 -24.772  -0.862  1.00  0.00      A    N
ATOM   1296  HN  TYR A  94     -17.566 -24.560  -1.002  1.00  0.00      A    H
ATOM   1297  CA  TYR A  94     -16.228 -25.650   0.164  1.00  0.00      A    C
ATOM   1298  HA  TYR A  94     -15.589 -25.081   0.823  1.00  0.00      A    H
ATOM   1299  CB  TYR A  94     -17.335 -25.948   1.172  1.00  0.00      A    C
ATOM   1300  HB1 TYR A  94     -18.155 -26.558   0.737  1.00  0.00      A    H
ATOM   1301  HB2 TYR A  94     -16.891 -26.630   1.929  1.00  0.00      A    H
ATOM   1302  CG  TYR A  94     -17.988 -24.777   1.824  1.00  0.00      A    C
ATOM   1303  CD1 TYR A  94     -19.161 -24.208   1.357  1.00  0.00      A    C
ATOM   1304  HD1 TYR A  94     -19.705 -24.626   0.522  1.00  0.00      A    H
ATOM   1305  CE1 TYR A  94     -19.701 -23.095   1.938  1.00  0.00      A    C
ATOM   1306  HE1 TYR A  94     -20.695 -22.747   1.702  1.00  0.00      A    H
ATOM   1307  CZ  TYR A  94     -18.966 -22.316   2.864  1.00  0.00      A    C
ATOM   1308  OH  TYR A  94     -19.549 -21.038   3.321  1.00  0.00      A    O
ATOM   1309  HH  TYR A  94     -20.392 -20.997   2.864  1.00  0.00      A    H
ATOM   1310  CD2 TYR A  94     -17.264 -24.005   2.737  1.00  0.00      A    C
ATOM   1311  HD2 TYR A  94     -16.290 -24.445   2.898  1.00  0.00      A    H
ATOM   1312  CE2 TYR A  94     -17.692 -22.805   3.290  1.00  0.00      A    C
ATOM   1313  HE2 TYR A  94     -17.114 -22.262   4.023  1.00  0.00      A    H
ATOM   1314  C   TYR A  94     -15.561 -27.043  -0.235  1.00  0.00      A    C
ATOM   1315  O   TYR A  94     -15.662 -27.551  -1.382  1.00  0.00      A    O
ATOM   1316  N   GLN A  95     -14.888 -27.682   0.756  1.00  0.00      A    N
ATOM   1317  HN  GLN A  95     -14.728 -27.206   1.618  1.00  0.00      A    H
ATOM   1318  CA  GLN A  95     -14.224 -28.944   0.671  1.00  0.00      A    C
ATOM   1319  HA  GLN A  95     -14.031 -29.108  -0.379  1.00  0.00      A    H
ATOM   1320  CB  GLN A  95     -12.911 -28.901   1.409  1.00  0.00      A    C
ATOM   1321  HB1 GLN A  95     -12.893 -28.280   2.330  1.00  0.00      A    H
ATOM   1322  HB2 GLN A  95     -12.570 -29.916   1.704  1.00  0.00      A    H
ATOM   1323  CG  GLN A  95     -11.753 -28.221   0.552  1.00  0.00      A    C
ATOM   1324  HG1 GLN A  95     -10.746 -28.289   1.017  1.00  0.00      A    H
ATOM   1325  HG2 GLN A  95     -11.579 -28.775  -0.395  1.00  0.00      A    H
ATOM   1326  CD  GLN A  95     -12.018 -26.776   0.044  1.00  0.00      A    C
ATOM   1327  OE1 GLN A  95     -12.297 -25.838   0.817  1.00  0.00      A    O
ATOM   1328  NE2 GLN A  95     -12.028 -26.630  -1.309  1.00  0.00      A    N
ATOM   1329 HE21 GLN A  95     -12.335 -25.772  -1.721  1.00  0.00      A    H
ATOM   1330 HE22 GLN A  95     -12.019 -27.463  -1.862  1.00  0.00      A    H
ATOM   1331  C   GLN A  95     -15.058 -30.068   1.107  1.00  0.00      A    C
ATOM   1332  O   GLN A  95     -15.542 -30.135   2.237  1.00  0.00      A    O
ATOM   1333  N   GLU A  96     -15.364 -31.066   0.177  1.00  0.00      A    N
ATOM   1334  HN  GLU A  96     -14.866 -30.991  -0.683  1.00  0.00      A    H
ATOM   1335  CA  GLU A  96     -16.153 -32.201   0.463  1.00  0.00      A    C
ATOM   1336  HA  GLU A  96     -15.855 -32.464   1.467  1.00  0.00      A    H
ATOM   1337  CB  GLU A  96     -17.691 -31.963   0.583  1.00  0.00      A    C
ATOM   1338  HB1 GLU A  96     -17.840 -31.304   1.466  1.00  0.00      A    H
ATOM   1339  HB2 GLU A  96     -18.049 -31.381  -0.293  1.00  0.00      A    H
ATOM   1340  CG  GLU A  96     -18.564 -33.162   0.796  1.00  0.00      A    C
ATOM   1341  HG1 GLU A  96     -18.320 -34.014   0.127  1.00  0.00      A    H
ATOM   1342  HG2 GLU A  96     -18.655 -33.583   1.820  1.00  0.00      A    H
ATOM   1343  CD  GLU A  96     -19.992 -32.615   0.489  1.00  0.00      A    C
ATOM   1344  OE1 GLU A  96     -20.693 -32.932  -0.466  1.00  0.00      A    O
ATOM   1345  OE2 GLU A  96     -20.427 -31.832   1.409  1.00  0.00      A    O
ATOM   1346  C   GLU A  96     -15.709 -33.412  -0.402  1.00  0.00      A    C
ATOM   1347  O   GLU A  96     -15.367 -34.439   0.189  1.00  0.00      A    O
ATOM   1348  N   ASN A  97     -15.747 -33.244  -1.762  1.00  0.00      A    N
ATOM   1349  HN  ASN A  97     -15.994 -32.394  -2.220  1.00  0.00      A    H
ATOM   1350  CA  ASN A  97     -15.297 -34.225  -2.758  1.00  0.00      A    C
ATOM   1351  HA  ASN A  97     -15.684 -35.171  -2.409  1.00  0.00      A    H
ATOM   1352  CB  ASN A  97     -15.910 -33.866  -4.098  1.00  0.00      A    C
ATOM   1353  HB1 ASN A  97     -15.716 -32.799  -4.340  1.00  0.00      A    H
ATOM   1354  HB2 ASN A  97     -15.511 -34.515  -4.907  1.00  0.00      A    H
ATOM   1355  CG  ASN A  97     -17.472 -33.911  -4.139  1.00  0.00      A    C
ATOM   1356  OD1 ASN A  97     -18.193 -32.917  -3.986  1.00  0.00      A    O
ATOM   1357  ND2 ASN A  97     -17.958 -35.202  -4.275  1.00  0.00      A    N
ATOM   1358 HD21 ASN A  97     -18.942 -35.346  -4.165  1.00  0.00      A    H
ATOM   1359 HD22 ASN A  97     -17.211 -35.850  -4.419  1.00  0.00      A    H
ATOM   1360  C   ASN A  97     -13.787 -34.454  -3.013  1.00  0.00      A    C
ATOM   1361  O   ASN A  97     -12.975 -33.761  -2.494  1.00  0.00      A    O
ATOM   1362  N   TYR A  98     -13.428 -35.448  -3.845  1.00  0.00      A    N
ATOM   1363  HN  TYR A  98     -14.117 -35.998  -4.311  1.00  0.00      A    H
ATOM   1364  CA  TYR A  98     -12.081 -35.679  -4.395  1.00  0.00      A    C
ATOM   1365  HA  TYR A  98     -11.360 -35.185  -3.761  1.00  0.00      A    H
ATOM   1366  CB  TYR A  98     -11.776 -37.106  -4.547  1.00  0.00      A    C
ATOM   1367  HB1 TYR A  98     -12.230 -37.577  -3.649  1.00  0.00      A    H
ATOM   1368  HB2 TYR A  98     -12.238 -37.577  -5.441  1.00  0.00      A    H
ATOM   1369  CG  TYR A  98     -10.229 -37.403  -4.502  1.00  0.00      A    C
ATOM   1370  CD1 TYR A  98      -9.550 -37.601  -3.218  1.00  0.00      A    C
ATOM   1371  HD1 TYR A  98     -10.217 -37.812  -2.396  1.00  0.00      A    H
ATOM   1372  CE1 TYR A  98      -8.208 -37.868  -3.186  1.00  0.00      A    C
ATOM   1373  HE1 TYR A  98      -7.650 -38.176  -2.314  1.00  0.00      A    H
ATOM   1374  CZ  TYR A  98      -7.510 -37.920  -4.445  1.00  0.00      A    C
ATOM   1375  OH  TYR A  98      -6.085 -38.129  -4.356  1.00  0.00      A    O
ATOM   1376  HH  TYR A  98      -5.714 -37.947  -5.223  1.00  0.00      A    H
ATOM   1377  CD2 TYR A  98      -9.518 -37.512  -5.660  1.00  0.00      A    C
ATOM   1378  HD2 TYR A  98     -10.023 -37.466  -6.613  1.00  0.00      A    H
ATOM   1379  CE2 TYR A  98      -8.197 -37.748  -5.693  1.00  0.00      A    C
ATOM   1380  HE2 TYR A  98      -7.671 -37.702  -6.635  1.00  0.00      A    H
ATOM   1381  C   TYR A  98     -12.012 -34.878  -5.711  1.00  0.00      A    C
ATOM   1382  O   TYR A  98     -12.947 -34.738  -6.430  1.00  0.00      A    O
ATOM   1383  N   CYS A  99     -10.770 -34.293  -6.049  1.00  0.00      A    N
ATOM   1384  HN  CYS A  99      -9.975 -34.376  -5.454  1.00  0.00      A    H
ATOM   1385  CA  CYS A  99     -10.532 -33.481  -7.256  1.00  0.00      A    C
ATOM   1386  HA  CYS A  99     -11.476 -33.467  -7.781  1.00  0.00      A    H
ATOM   1387  CB  CYS A  99     -10.118 -32.036  -6.876  1.00  0.00      A    C
ATOM   1388  HB1 CYS A  99     -10.448 -31.394  -7.720  1.00  0.00      A    H
ATOM   1389  HB2 CYS A  99     -10.749 -31.675  -6.035  1.00  0.00      A    H
ATOM   1390  SG  CYS A  99      -8.311 -31.664  -6.546  1.00  0.00      A    S
ATOM   1391  C   CYS A  99      -9.483 -34.167  -8.123  1.00  0.00      A    C
ATOM   1392  O   CYS A  99      -8.873 -35.175  -7.721  1.00  0.00      A    O
ATOM   1393  N   ASN A 100      -9.105 -33.681  -9.322  1.00  0.00      A    N
ATOM   1394  HN  ASN A 100      -9.592 -32.885  -9.675  1.00  0.00      A    H
ATOM   1395  CA  ASN A 100      -8.267 -34.231 -10.349  1.00  0.00      A    C
ATOM   1396  HA  ASN A 100      -8.509 -33.614 -11.202  1.00  0.00      A    H
ATOM   1397  CB  ASN A 100      -6.796 -33.926  -9.979  1.00  0.00      A    C
ATOM   1398  HB1 ASN A 100      -6.781 -32.959  -9.432  1.00  0.00      A    H
ATOM   1399  HB2 ASN A 100      -6.332 -34.664  -9.291  1.00  0.00      A    H
ATOM   1400  CG  ASN A 100      -5.997 -33.843 -11.280  1.00  0.00      A    C
ATOM   1401  OD1 ASN A 100      -5.037 -34.574 -11.535  1.00  0.00      A    O
ATOM   1402  ND2 ASN A 100      -6.284 -32.862 -12.121  1.00  0.00      A    N
ATOM   1403 HD21 ASN A 100      -5.595 -32.680 -12.823  1.00  0.00      A    H
ATOM   1404 HD22 ASN A 100      -7.048 -32.256 -11.900  1.00  0.00      A    H
ATOM   1405  C   ASN A 100      -8.437 -35.675 -10.823  1.00  0.00      A    C
ATOM   1406  O   ASN A 100      -8.869 -35.922 -11.932  1.00  0.00      A    O
ATOM   1407  N   GLY A 101      -8.167 -36.668  -9.909  1.00  0.00      A    N
ATOM   1408  HN  GLY A 101      -7.883 -36.336  -9.013  1.00  0.00      A    H
ATOM   1409  CA  GLY A 101      -8.000 -38.096 -10.310  1.00  0.00      A    C
ATOM   1410  HA1 GLY A 101      -7.648 -38.043 -11.329  1.00  0.00      A    H
ATOM   1411  HA2 GLY A 101      -7.416 -38.605  -9.557  1.00  0.00      A    H
ATOM   1412  C   GLY A 101      -9.355 -38.858 -10.230  1.00  0.00      A    C
ATOM   1413  O   GLY A 101      -9.594 -39.871  -9.526  1.00  0.00      A    O
ATOM   1414  N   ASN A 102     -10.278 -38.456 -11.091  1.00  0.00      A    N
ATOM   1415  HN  ASN A 102     -10.034 -37.729 -11.728  1.00  0.00      A    H
ATOM   1416  CA  ASN A 102     -11.600 -38.998 -11.188  1.00  0.00      A    C
ATOM   1417  HA  ASN A 102     -11.650 -39.893 -10.585  1.00  0.00      A    H
ATOM   1418  CB  ASN A 102     -12.714 -37.884 -10.871  1.00  0.00      A    C
ATOM   1419  HB1 ASN A 102     -12.713 -37.004 -11.549  1.00  0.00      A    H
ATOM   1420  HB2 ASN A 102     -13.680 -38.377 -11.114  1.00  0.00      A    H
ATOM   1421  CG  ASN A 102     -12.648 -37.438  -9.403  1.00  0.00      A    C
ATOM   1422  OD1 ASN A 102     -12.871 -38.199  -8.432  1.00  0.00      A    O
ATOM   1423  ND2 ASN A 102     -12.537 -36.098  -9.198  1.00  0.00      A    N
ATOM   1424 HD21 ASN A 102     -12.482 -35.792  -8.247  1.00  0.00      A    H
ATOM   1425 HD22 ASN A 102     -12.325 -35.408  -9.889  1.00  0.00      A    H
ATOM   1426  C   ASN A 102     -11.821 -39.426 -12.653  1.00  0.00      A    C
ATOM   1427  O   ASN A 102     -12.067 -40.600 -12.854  1.00  0.00      A    O
ATOM   1428  N   ASP A 103     -11.689 -38.530 -13.700  1.00  0.00      A    N
ATOM   1429  HN  ASP A 103     -11.532 -37.555 -13.558  1.00  0.00      A    H
ATOM   1430  CA  ASP A 103     -11.637 -38.894 -15.048  1.00  0.00      A    C
ATOM   1431  HA  ASP A 103     -11.672 -39.973 -15.078  1.00  0.00      A    H
ATOM   1432  CB  ASP A 103     -12.794 -38.235 -15.802  1.00  0.00      A    C
ATOM   1433  HB1 ASP A 103     -13.680 -38.170 -15.135  1.00  0.00      A    H
ATOM   1434  HB2 ASP A 103     -12.594 -37.222 -16.212  1.00  0.00      A    H
ATOM   1435  CG  ASP A 103     -13.190 -39.079 -16.975  1.00  0.00      A    C
ATOM   1436  OD1 ASP A 103     -14.266 -39.764 -16.891  1.00  0.00      A    O
ATOM   1437  OD2 ASP A 103     -12.494 -38.994 -18.016  1.00  0.00      A    O
ATOM   1438  C   ASP A 103     -10.253 -38.459 -15.550  1.00  0.00      A    C
ATOM   1439  O   ASP A 103      -9.407 -38.042 -14.759  1.00  0.00      A    O
ATOM   1440  N   GLN A 104     -10.043 -38.437 -16.881  1.00  0.00      A    N
ATOM   1441  HN  GLN A 104     -10.774 -38.562 -17.548  1.00  0.00      A    H
ATOM   1442  CA  GLN A 104      -8.734 -38.046 -17.431  1.00  0.00      A    C
ATOM   1443  HA  GLN A 104      -8.030 -38.265 -16.643  1.00  0.00      A    H
ATOM   1444  CB  GLN A 104      -8.541 -38.841 -18.645  1.00  0.00      A    C
ATOM   1445  HB1 GLN A 104      -9.341 -38.738 -19.409  1.00  0.00      A    H
ATOM   1446  HB2 GLN A 104      -7.640 -38.488 -19.190  1.00  0.00      A    H
ATOM   1447  CG  GLN A 104      -8.571 -40.380 -18.445  1.00  0.00      A    C
ATOM   1448  HG1 GLN A 104      -9.477 -40.729 -17.904  1.00  0.00      A    H
ATOM   1449  HG2 GLN A 104      -8.665 -40.817 -19.463  1.00  0.00      A    H
ATOM   1450  CD  GLN A 104      -7.413 -40.937 -17.563  1.00  0.00      A    C
ATOM   1451  OE1 GLN A 104      -6.252 -40.602 -17.671  1.00  0.00      A    O
ATOM   1452  NE2 GLN A 104      -7.879 -41.790 -16.583  1.00  0.00      A    N
ATOM   1453 HE21 GLN A 104      -7.209 -42.274 -16.020  1.00  0.00      A    H
ATOM   1454 HE22 GLN A 104      -8.744 -42.278 -16.702  1.00  0.00      A    H
ATOM   1455  C   GLN A 104      -8.632 -36.533 -17.811  1.00  0.00      A    C
ATOM   1456  O   GLN A 104      -9.554 -35.855 -18.253  1.00  0.00      A    O
ATOM   1457  N   VAL A 105      -7.470 -35.921 -17.537  1.00  0.00      A    N
ATOM   1458  HN  VAL A 105      -6.676 -36.492 -17.343  1.00  0.00      A    H
ATOM   1459  CA  VAL A 105      -7.266 -34.541 -17.422  1.00  0.00      A    C
ATOM   1460  HA  VAL A 105      -8.172 -34.130 -17.001  1.00  0.00      A    H
ATOM   1461  CB  VAL A 105      -6.209 -34.137 -16.427  1.00  0.00      A    C
ATOM   1462  HB  VAL A 105      -6.320 -33.044 -16.263  1.00  0.00      A    H
ATOM   1463  CG1 VAL A 105      -6.588 -34.841 -15.088  1.00  0.00      A    C
ATOM   1464 HG11 VAL A 105      -7.643 -34.556 -14.889  1.00  0.00      A    H
ATOM   1465 HG12 VAL A 105      -6.261 -35.903 -15.102  1.00  0.00      A    H
ATOM   1466 HG13 VAL A 105      -6.028 -34.336 -14.272  1.00  0.00      A    H
ATOM   1467  CG2 VAL A 105      -4.851 -34.551 -16.921  1.00  0.00      A    C
ATOM   1468 HG21 VAL A 105      -4.872 -35.593 -17.306  1.00  0.00      A    H
ATOM   1469 HG22 VAL A 105      -4.440 -33.892 -17.715  1.00  0.00      A    H
ATOM   1470 HG23 VAL A 105      -4.222 -34.572 -16.005  1.00  0.00      A    H
ATOM   1471  C   VAL A 105      -7.004 -33.853 -18.783  1.00  0.00      A    C
ATOM   1472  O   VAL A 105      -6.736 -34.464 -19.810  1.00  0.00      A    O
ATOM   1473  N   ALA A 106      -7.285 -32.510 -18.729  1.00  0.00      A    N
ATOM   1474  HN  ALA A 106      -7.540 -32.125 -17.845  1.00  0.00      A    H
ATOM   1475  CA  ALA A 106      -7.169 -31.573 -19.833  1.00  0.00      A    C
ATOM   1476  HA  ALA A 106      -7.280 -32.220 -20.691  1.00  0.00      A    H
ATOM   1477  CB  ALA A 106      -8.266 -30.575 -19.864  1.00  0.00      A    C
ATOM   1478  HB1 ALA A 106      -8.257 -29.890 -18.989  1.00  0.00      A    H
ATOM   1479  HB2 ALA A 106      -8.276 -29.976 -20.799  1.00  0.00      A    H
ATOM   1480  HB3 ALA A 106      -9.287 -31.007 -19.925  1.00  0.00      A    H
ATOM   1481  C   ALA A 106      -5.763 -30.997 -20.072  1.00  0.00      A    C
ATOM   1482  O   ALA A 106      -5.045 -31.619 -20.831  1.00  0.00      A    O
ATOM   1483  N   ALA A 107      -5.336 -29.876 -19.482  1.00  0.00      A    N
ATOM   1484  HN  ALA A 107      -5.841 -29.613 -18.664  1.00  0.00      A    H
ATOM   1485  CA  ALA A 107      -4.169 -29.109 -19.966  1.00  0.00      A    C
ATOM   1486  HA  ALA A 107      -4.015 -29.229 -21.029  1.00  0.00      A    H
ATOM   1487  CB  ALA A 107      -4.511 -27.658 -19.523  1.00  0.00      A    C
ATOM   1488  HB1 ALA A 107      -5.309 -27.279 -20.197  1.00  0.00      A    H
ATOM   1489  HB2 ALA A 107      -4.787 -27.612 -18.447  1.00  0.00      A    H
ATOM   1490  HB3 ALA A 107      -3.646 -26.977 -19.665  1.00  0.00      A    H
ATOM   1491  C   ALA A 107      -2.840 -29.570 -19.433  1.00  0.00      A    C
ATOM   1492  O   ALA A 107      -2.453 -29.265 -18.328  1.00  0.00      A    O
ATOM   1493  N   THR A 108      -2.185 -30.514 -20.118  1.00  0.00      A    N
ATOM   1494  HN  THR A 108      -2.661 -30.824 -20.938  1.00  0.00      A    H
ATOM   1495  CA  THR A 108      -0.818 -31.028 -19.828  1.00  0.00      A    C
ATOM   1496  HA  THR A 108      -0.707 -31.037 -18.753  1.00  0.00      A    H
ATOM   1497  CB  THR A 108      -0.582 -32.436 -20.260  1.00  0.00      A    C
ATOM   1498  HB  THR A 108      -0.835 -32.443 -21.342  1.00  0.00      A    H
ATOM   1499  OG1 THR A 108      -1.323 -33.272 -19.436  1.00  0.00      A    O
ATOM   1500  HG1 THR A 108      -0.948 -33.081 -18.573  1.00  0.00      A    H
ATOM   1501  CG2 THR A 108       0.851 -33.003 -20.192  1.00  0.00      A    C
ATOM   1502 HG21 THR A 108       0.730 -34.098 -20.335  1.00  0.00      A    H
ATOM   1503 HG22 THR A 108       1.436 -32.535 -21.012  1.00  0.00      A    H
ATOM   1504 HG23 THR A 108       1.282 -32.792 -19.190  1.00  0.00      A    H
ATOM   1505  C   THR A 108       0.253 -30.158 -20.433  1.00  0.00      A    C
ATOM   1506  O   THR A 108       0.302 -29.881 -21.608  1.00  0.00      A    O
ATOM   1507  N   ILE A 109       1.158 -29.665 -19.601  1.00  0.00      A    N
ATOM   1508  HN  ILE A 109       0.965 -29.757 -18.627  1.00  0.00      A    H
ATOM   1509  CA  ILE A 109       2.226 -28.795 -20.051  1.00  0.00      A    C
ATOM   1510  HA  ILE A 109       2.207 -28.696 -21.126  1.00  0.00      A    H
ATOM   1511  CB  ILE A 109       2.124 -27.440 -19.377  1.00  0.00      A    C
ATOM   1512  HB  ILE A 109       2.989 -26.824 -19.700  1.00  0.00      A    H
ATOM   1513  CG2 ILE A 109       0.776 -26.859 -19.903  1.00  0.00      A    C
ATOM   1514 HG21 ILE A 109       0.669 -25.809 -19.556  1.00  0.00      A    H
ATOM   1515 HG22 ILE A 109       0.691 -26.970 -21.005  1.00  0.00      A    H
ATOM   1516 HG23 ILE A 109      -0.071 -27.456 -19.504  1.00  0.00      A    H
ATOM   1517  CG1 ILE A 109       2.142 -27.598 -17.787  1.00  0.00      A    C
ATOM   1518 HG11 ILE A 109       1.211 -28.164 -17.571  1.00  0.00      A    H
ATOM   1519 HG12 ILE A 109       3.103 -28.057 -17.472  1.00  0.00      A    H
ATOM   1520  CD  ILE A 109       2.101 -26.257 -17.029  1.00  0.00      A    C
ATOM   1521  HD1 ILE A 109       2.356 -26.409 -15.959  1.00  0.00      A    H
ATOM   1522  HD2 ILE A 109       2.708 -25.482 -17.545  1.00  0.00      A    H
ATOM   1523  HD3 ILE A 109       1.075 -25.843 -17.139  1.00  0.00      A    H
ATOM   1524  C   ILE A 109       3.623 -29.408 -19.809  1.00  0.00      A    C
ATOM   1525  O   ILE A 109       3.809 -30.473 -19.211  1.00  0.00      A    O
ATOM   1526  N   SER A 110       4.681 -28.729 -20.302  1.00  0.00      A    N
ATOM   1527  HN  SER A 110       4.572 -27.801 -20.650  1.00  0.00      A    H
ATOM   1528  CA  SER A 110       6.066 -29.311 -20.318  1.00  0.00      A    C
ATOM   1529  HA  SER A 110       6.017 -30.349 -20.613  1.00  0.00      A    H
ATOM   1530  CB  SER A 110       7.077 -28.550 -21.155  1.00  0.00      A    C
ATOM   1531  HB1 SER A 110       7.167 -27.510 -20.774  1.00  0.00      A    H
ATOM   1532  HB2 SER A 110       8.096 -28.983 -21.059  1.00  0.00      A    H
ATOM   1533  OG  SER A 110       6.724 -28.452 -22.526  1.00  0.00      A    O
ATOM   1534  HG1 SER A 110       7.461 -27.920 -22.835  1.00  0.00      A    H
ATOM   1535  C   SER A 110       6.556 -29.200 -18.932  1.00  0.00      A    C
ATOM   1536  O   SER A 110       7.117 -30.181 -18.415  1.00  0.00      A    O
ATOM   1537  N   GLY A 111       6.435 -28.005 -18.327  1.00  0.00      A    N
ATOM   1538  HN  GLY A 111       5.813 -27.360 -18.763  1.00  0.00      A    H
ATOM   1539  CA  GLY A 111       7.039 -27.610 -17.001  1.00  0.00      A    C
ATOM   1540  HA1 GLY A 111       6.618 -28.199 -16.199  1.00  0.00      A    H
ATOM   1541  HA2 GLY A 111       8.116 -27.646 -17.073  1.00  0.00      A    H
ATOM   1542  C   GLY A 111       6.806 -26.115 -16.834  1.00  0.00      A    C
ATOM   1543  O   GLY A 111       6.052 -25.543 -17.594  1.00  0.00      A    O
ATOM   1544  N   TYR A 112       7.403 -25.480 -15.846  1.00  0.00      A    N
ATOM   1545  HN  TYR A 112       8.009 -25.980 -15.232  1.00  0.00      A    H
ATOM   1546  CA  TYR A 112       7.262 -24.084 -15.657  1.00  0.00      A    C
ATOM   1547  HA  TYR A 112       6.827 -23.730 -16.580  1.00  0.00      A    H
ATOM   1548  CB  TYR A 112       6.466 -23.482 -14.378  1.00  0.00      A    C
ATOM   1549  HB1 TYR A 112       6.221 -22.413 -14.556  1.00  0.00      A    H
ATOM   1550  HB2 TYR A 112       5.478 -23.988 -14.343  1.00  0.00      A    H
ATOM   1551  CG  TYR A 112       7.281 -23.601 -13.147  1.00  0.00      A    C
ATOM   1552  CD1 TYR A 112       7.509 -22.460 -12.302  1.00  0.00      A    C
ATOM   1553  HD1 TYR A 112       7.235 -21.451 -12.569  1.00  0.00      A    H
ATOM   1554  CE1 TYR A 112       7.990 -22.627 -11.004  1.00  0.00      A    C
ATOM   1555  HE1 TYR A 112       8.141 -21.761 -10.375  1.00  0.00      A    H
ATOM   1556  CZ  TYR A 112       8.370 -23.903 -10.575  1.00  0.00      A    C
ATOM   1557  OH  TYR A 112       8.912 -24.036  -9.247  1.00  0.00      A    O
ATOM   1558  HH  TYR A 112       8.748 -23.201  -8.801  1.00  0.00      A    H
ATOM   1559  CD2 TYR A 112       7.560 -24.929 -12.561  1.00  0.00      A    C
ATOM   1560  HD2 TYR A 112       7.177 -25.718 -13.190  1.00  0.00      A    H
ATOM   1561  CE2 TYR A 112       8.196 -25.059 -11.330  1.00  0.00      A    C
ATOM   1562  HE2 TYR A 112       8.440 -26.011 -10.883  1.00  0.00      A    H
ATOM   1563  C   TYR A 112       8.673 -23.535 -15.792  1.00  0.00      A    C
ATOM   1564  O   TYR A 112       9.724 -24.247 -15.691  1.00  0.00      A    O
ATOM   1565  N   GLU A 113       8.758 -22.189 -15.976  1.00  0.00      A    N
ATOM   1566  HN  GLU A 113       7.974 -21.599 -16.153  1.00  0.00      A    H
ATOM   1567  CA  GLU A 113      10.012 -21.494 -16.155  1.00  0.00      A    C
ATOM   1568  HA  GLU A 113      10.741 -22.172 -15.737  1.00  0.00      A    H
ATOM   1569  CB  GLU A 113      10.277 -21.342 -17.706  1.00  0.00      A    C
ATOM   1570  HB1 GLU A 113       9.408 -20.735 -18.038  1.00  0.00      A    H
ATOM   1571  HB2 GLU A 113      11.230 -20.780 -17.806  1.00  0.00      A    H
ATOM   1572  CG  GLU A 113      10.325 -22.635 -18.543  1.00  0.00      A    C
ATOM   1573  HG1 GLU A 113      10.900 -23.460 -18.071  1.00  0.00      A    H
ATOM   1574  HG2 GLU A 113       9.360 -23.169 -18.669  1.00  0.00      A    H
ATOM   1575  CD  GLU A 113      10.823 -22.380 -19.914  1.00  0.00      A    C
ATOM   1576  OE1 GLU A 113      11.151 -23.408 -20.603  1.00  0.00      A    O
ATOM   1577  OE2 GLU A 113      10.985 -21.211 -20.363  1.00  0.00      A    O
ATOM   1578  C   GLU A 113       9.949 -20.275 -15.366  1.00  0.00      A    C
ATOM   1579  O   GLU A 113       8.902 -19.775 -14.980  1.00  0.00      A    O
ATOM   1580  N   ASN A 114      11.102 -19.666 -15.090  1.00  0.00      A    N
ATOM   1581  HN  ASN A 114      11.940 -19.980 -15.531  1.00  0.00      A    H
ATOM   1582  CA  ASN A 114      11.209 -18.471 -14.398  1.00  0.00      A    C
ATOM   1583  HA  ASN A 114      10.284 -17.915 -14.395  1.00  0.00      A    H
ATOM   1584  CB  ASN A 114      11.667 -18.646 -12.901  1.00  0.00      A    C
ATOM   1585  HB1 ASN A 114      12.753 -18.883 -12.924  1.00  0.00      A    H
ATOM   1586  HB2 ASN A 114      11.553 -17.687 -12.352  1.00  0.00      A    H
ATOM   1587  CG  ASN A 114      10.842 -19.660 -12.070  1.00  0.00      A    C
ATOM   1588  OD1 ASN A 114      11.448 -20.629 -11.750  1.00  0.00      A    O
ATOM   1589  ND2 ASN A 114       9.569 -19.398 -11.970  1.00  0.00      A    N
ATOM   1590 HD21 ASN A 114       8.979 -19.790 -11.264  1.00  0.00      A    H
ATOM   1591 HD22 ASN A 114       9.183 -18.545 -12.319  1.00  0.00      A    H
ATOM   1592  C   ASN A 114      12.098 -17.567 -15.157  1.00  0.00      A    C
ATOM   1593  O   ASN A 114      12.922 -17.944 -15.947  1.00  0.00      A    O
ATOM   1594  N   VAL A 115      11.848 -16.290 -14.829  1.00  0.00      A    N
ATOM   1595  HN  VAL A 115      11.135 -16.186 -14.141  1.00  0.00      A    H
ATOM   1596  CA  VAL A 115      12.662 -15.124 -15.106  1.00  0.00      A    C
ATOM   1597  HA  VAL A 115      13.283 -15.338 -15.963  1.00  0.00      A    H
ATOM   1598  CB  VAL A 115      11.690 -14.033 -15.569  1.00  0.00      A    C
ATOM   1599  HB  VAL A 115      11.105 -13.669 -14.698  1.00  0.00      A    H
ATOM   1600  CG1 VAL A 115      12.333 -12.812 -16.071  1.00  0.00      A    C
ATOM   1601 HG11 VAL A 115      12.818 -12.289 -15.219  1.00  0.00      A    H
ATOM   1602 HG12 VAL A 115      13.131 -13.009 -16.819  1.00  0.00      A    H
ATOM   1603 HG13 VAL A 115      11.601 -12.067 -16.450  1.00  0.00      A    H
ATOM   1604  CG2 VAL A 115      10.787 -14.575 -16.747  1.00  0.00      A    C
ATOM   1605 HG21 VAL A 115      10.112 -15.410 -16.463  1.00  0.00      A    H
ATOM   1606 HG22 VAL A 115      10.238 -13.682 -17.117  1.00  0.00      A    H
ATOM   1607 HG23 VAL A 115      11.395 -14.889 -17.622  1.00  0.00      A    H
ATOM   1608  C   VAL A 115      13.508 -14.800 -13.834  1.00  0.00      A    C
ATOM   1609  O   VAL A 115      13.103 -15.050 -12.715  1.00  0.00      A    O
ATOM   1610  N   PRO A 116      14.696 -14.242 -14.026  1.00  0.00      A    N
ATOM   1611  CD  PRO A 116      15.579 -14.590 -15.079  1.00  0.00      A    C
ATOM   1612  HD1 PRO A 116      15.380 -13.939 -15.958  1.00  0.00      A    H
ATOM   1613  HD2 PRO A 116      15.504 -15.645 -15.417  1.00  0.00      A    H
ATOM   1614  CA  PRO A 116      15.477 -13.586 -12.935  1.00  0.00      A    C
ATOM   1615  HA  PRO A 116      15.597 -14.325 -12.157  1.00  0.00      A    H
ATOM   1616  CB  PRO A 116      16.810 -13.139 -13.565  1.00  0.00      A    C
ATOM   1617  HB1 PRO A 116      16.689 -12.199 -14.143  1.00  0.00      A    H
ATOM   1618  HB2 PRO A 116      17.632 -13.075 -12.820  1.00  0.00      A    H
ATOM   1619  CG  PRO A 116      17.004 -14.205 -14.571  1.00  0.00      A    C
ATOM   1620  HG1 PRO A 116      17.634 -13.830 -15.406  1.00  0.00      A    H
ATOM   1621  HG2 PRO A 116      17.344 -15.134 -14.066  1.00  0.00      A    H
ATOM   1622  C   PRO A 116      14.791 -12.442 -12.210  1.00  0.00      A    C
ATOM   1623  O   PRO A 116      14.075 -11.699 -12.796  1.00  0.00      A    O
ATOM   1624  N   ASN A 117      15.040 -12.330 -10.879  1.00  0.00      A    N
ATOM   1625  HN  ASN A 117      15.584 -13.039 -10.437  1.00  0.00      A    H
ATOM   1626  CA  ASN A 117      14.517 -11.281 -10.049  1.00  0.00      A    C
ATOM   1627  HA  ASN A 117      13.455 -11.122 -10.158  1.00  0.00      A    H
ATOM   1628  CB  ASN A 117      14.821 -11.671  -8.492  1.00  0.00      A    C
ATOM   1629  HB1 ASN A 117      15.886 -11.369  -8.405  1.00  0.00      A    H
ATOM   1630  HB2 ASN A 117      14.242 -11.052  -7.774  1.00  0.00      A    H
ATOM   1631  CG  ASN A 117      14.638 -13.153  -8.467  1.00  0.00      A    C
ATOM   1632  OD1 ASN A 117      15.502 -13.993  -8.669  1.00  0.00      A    O
ATOM   1633  ND2 ASN A 117      13.394 -13.514  -8.146  1.00  0.00      A    N
ATOM   1634 HD21 ASN A 117      13.176 -14.483  -8.262  1.00  0.00      A    H
ATOM   1635 HD22 ASN A 117      12.713 -12.786  -8.068  1.00  0.00      A    H
ATOM   1636  C   ASN A 117      15.145  -9.939 -10.452  1.00  0.00      A    C
ATOM   1637  O   ASN A 117      16.262  -9.881 -10.990  1.00  0.00      A    O
ATOM   1638  N   ASN A 118      14.436  -8.826 -10.117  1.00  0.00      A    N
ATOM   1639  HN  ASN A 118      13.489  -8.938  -9.826  1.00  0.00      A    H
ATOM   1640  CA  ASN A 118      14.944  -7.464 -10.189  1.00  0.00      A    C
ATOM   1641  HA  ASN A 118      14.195  -6.856  -9.703  1.00  0.00      A    H
ATOM   1642  CB  ASN A 118      16.229  -7.426  -9.266  1.00  0.00      A    C
ATOM   1643  HB1 ASN A 118      16.993  -8.043  -9.785  1.00  0.00      A    H
ATOM   1644  HB2 ASN A 118      16.432  -6.335  -9.205  1.00  0.00      A    H
ATOM   1645  CG  ASN A 118      15.969  -7.974  -7.867  1.00  0.00      A    C
ATOM   1646  OD1 ASN A 118      14.965  -7.659  -7.237  1.00  0.00      A    O
ATOM   1647  ND2 ASN A 118      16.898  -8.793  -7.340  1.00  0.00      A    N
ATOM   1648 HD21 ASN A 118      16.893  -8.958  -6.354  1.00  0.00      A    H
ATOM   1649 HD22 ASN A 118      17.563  -9.090  -8.025  1.00  0.00      A    H
ATOM   1650  C   ASN A 118      15.109  -6.778 -11.594  1.00  0.00      A    C
ATOM   1651  O   ASN A 118      14.909  -5.583 -11.729  1.00  0.00      A    O
ATOM   1652  N   ASP A 119      15.610  -7.505 -12.645  1.00  0.00      A    N
ATOM   1653  HN  ASP A 119      15.936  -8.442 -12.548  1.00  0.00      A    H
ATOM   1654  CA  ASP A 119      15.732  -6.905 -14.002  1.00  0.00      A    C
ATOM   1655  HA  ASP A 119      16.149  -5.938 -13.765  1.00  0.00      A    H
ATOM   1656  CB  ASP A 119      16.723  -7.693 -14.855  1.00  0.00      A    C
ATOM   1657  HB1 ASP A 119      17.587  -8.012 -14.232  1.00  0.00      A    H
ATOM   1658  HB2 ASP A 119      16.314  -8.620 -15.309  1.00  0.00      A    H
ATOM   1659  CG  ASP A 119      17.181  -6.735 -15.940  1.00  0.00      A    C
ATOM   1660  OD1 ASP A 119      17.099  -7.040 -17.151  1.00  0.00      A    O
ATOM   1661  OD2 ASP A 119      17.726  -5.619 -15.538  1.00  0.00      A    O
ATOM   1662  C   ASP A 119      14.424  -6.621 -14.746  1.00  0.00      A    C
ATOM   1663  O   ASP A 119      13.584  -7.366 -15.225  1.00  0.00      A    O
ATOM   1664  N   GLU A 120      14.163  -5.295 -14.954  1.00  0.00      A    N
ATOM   1665  HN  GLU A 120      14.832  -4.640 -14.611  1.00  0.00      A    H
ATOM   1666  CA  GLU A 120      12.941  -4.726 -15.677  1.00  0.00      A    C
ATOM   1667  HA  GLU A 120      12.021  -5.236 -15.432  1.00  0.00      A    H
ATOM   1668  CB  GLU A 120      12.739  -3.205 -15.585  1.00  0.00      A    C
ATOM   1669  HB1 GLU A 120      13.540  -2.826 -16.255  1.00  0.00      A    H
ATOM   1670  HB2 GLU A 120      11.749  -3.075 -16.073  1.00  0.00      A    H
ATOM   1671  CG  GLU A 120      12.657  -2.491 -14.197  1.00  0.00      A    C
ATOM   1672  HG1 GLU A 120      11.807  -2.785 -13.544  1.00  0.00      A    H
ATOM   1673  HG2 GLU A 120      13.544  -2.924 -13.688  1.00  0.00      A    H
ATOM   1674  CD  GLU A 120      12.912  -0.999 -14.223  1.00  0.00      A    C
ATOM   1675  OE1 GLU A 120      13.394  -0.480 -15.309  1.00  0.00      A    O
ATOM   1676  OE2 GLU A 120      12.698  -0.322 -13.173  1.00  0.00      A    O
ATOM   1677  C   GLU A 120      13.069  -5.025 -17.170  1.00  0.00      A    C
ATOM   1678  O   GLU A 120      12.076  -5.277 -17.897  1.00  0.00      A    O
ATOM   1679  N   SER A 121      14.243  -5.057 -17.744  1.00  0.00      A    N
ATOM   1680  HN  SER A 121      14.960  -4.926 -17.064  1.00  0.00      A    H
ATOM   1681  CA  SER A 121      14.556  -5.480 -19.101  1.00  0.00      A    C
ATOM   1682  HA  SER A 121      13.882  -4.908 -19.721  1.00  0.00      A    H
ATOM   1683  CB  SER A 121      15.891  -5.024 -19.697  1.00  0.00      A    C
ATOM   1684  HB1 SER A 121      15.763  -4.851 -20.787  1.00  0.00      A    H
ATOM   1685  HB2 SER A 121      16.205  -4.140 -19.102  1.00  0.00      A    H
ATOM   1686  OG  SER A 121      16.893  -6.029 -19.517  1.00  0.00      A    O
ATOM   1687  HG1 SER A 121      17.146  -6.159 -18.600  1.00  0.00      A    H
ATOM   1688  C   SER A 121      14.198  -7.021 -19.315  1.00  0.00      A    C
ATOM   1689  O   SER A 121      13.386  -7.327 -20.173  1.00  0.00      A    O
ATOM   1690  N   SER A 122      14.723  -7.978 -18.563  1.00  0.00      A    N
ATOM   1691  HN  SER A 122      15.260  -7.651 -17.789  1.00  0.00      A    H
ATOM   1692  CA  SER A 122      14.329  -9.427 -18.688  1.00  0.00      A    C
ATOM   1693  HA  SER A 122      14.550  -9.842 -19.661  1.00  0.00      A    H
ATOM   1694  CB  SER A 122      15.213 -10.201 -17.700  1.00  0.00      A    C
ATOM   1695  HB1 SER A 122      16.276  -9.893 -17.790  1.00  0.00      A    H
ATOM   1696  HB2 SER A 122      14.806 -10.124 -16.669  1.00  0.00      A    H
ATOM   1697  OG  SER A 122      15.215 -11.543 -18.083  1.00  0.00      A    O
ATOM   1698  HG1 SER A 122      15.954 -12.003 -17.680  1.00  0.00      A    H
ATOM   1699  C   SER A 122      12.795  -9.688 -18.527  1.00  0.00      A    C
ATOM   1700  O   SER A 122      12.239 -10.593 -19.164  1.00  0.00      A    O
ATOM   1701  N   MET A 123      12.091  -8.879 -17.682  1.00  0.00      A    N
ATOM   1702  HN  MET A 123      12.642  -8.249 -17.141  1.00  0.00      A    H
ATOM   1703  CA  MET A 123      10.614  -8.863 -17.653  1.00  0.00      A    C
ATOM   1704  HA  MET A 123      10.191  -9.856 -17.610  1.00  0.00      A    H
ATOM   1705  CB  MET A 123      10.072  -7.925 -16.447  1.00  0.00      A    C
ATOM   1706  HB1 MET A 123      10.794  -7.081 -16.469  1.00  0.00      A    H
ATOM   1707  HB2 MET A 123       9.059  -7.599 -16.764  1.00  0.00      A    H
ATOM   1708  CG  MET A 123      10.213  -8.694 -15.089  1.00  0.00      A    C
ATOM   1709  HG1 MET A 123      11.302  -8.869 -14.957  1.00  0.00      A    H
ATOM   1710  HG2 MET A 123       9.867  -8.003 -14.291  1.00  0.00      A    H
ATOM   1711  SD  MET A 123       9.283 -10.228 -14.933  1.00  0.00      A    S
ATOM   1712  CE  MET A 123       7.643  -9.393 -14.801  1.00  0.00      A    C
ATOM   1713  HE1 MET A 123       7.692  -8.579 -14.046  1.00  0.00      A    H
ATOM   1714  HE2 MET A 123       7.350  -9.074 -15.823  1.00  0.00      A    H
ATOM   1715  HE3 MET A 123       6.804 -10.024 -14.436  1.00  0.00      A    H
ATOM   1716  C   MET A 123      10.015  -8.405 -18.948  1.00  0.00      A    C
ATOM   1717  O   MET A 123       9.002  -8.969 -19.408  1.00  0.00      A    O
ATOM   1718  N   GLN A 124      10.535  -7.372 -19.595  1.00  0.00      A    N
ATOM   1719  HN  GLN A 124      11.216  -6.767 -19.190  1.00  0.00      A    H
ATOM   1720  CA  GLN A 124       9.852  -6.782 -20.735  1.00  0.00      A    C
ATOM   1721  HA  GLN A 124       8.839  -6.740 -20.364  1.00  0.00      A    H
ATOM   1722  CB  GLN A 124      10.166  -5.295 -20.964  1.00  0.00      A    C
ATOM   1723  HB1 GLN A 124       9.397  -4.803 -21.597  1.00  0.00      A    H
ATOM   1724  HB2 GLN A 124      10.108  -4.747 -19.999  1.00  0.00      A    H
ATOM   1725  CG  GLN A 124      11.525  -4.967 -21.694  1.00  0.00      A    C
ATOM   1726  HG1 GLN A 124      12.419  -4.960 -21.034  1.00  0.00      A    H
ATOM   1727  HG2 GLN A 124      11.756  -5.746 -22.451  1.00  0.00      A    H
ATOM   1728  CD  GLN A 124      11.562  -3.589 -22.296  1.00  0.00      A    C
ATOM   1729  OE1 GLN A 124      12.112  -2.597 -21.780  1.00  0.00      A    O
ATOM   1730  NE2 GLN A 124      11.032  -3.413 -23.551  1.00  0.00      A    N
ATOM   1731 HE21 GLN A 124      11.099  -2.530 -24.016  1.00  0.00      A    H
ATOM   1732 HE22 GLN A 124      10.972  -4.287 -24.035  1.00  0.00      A    H
ATOM   1733  C   GLN A 124       9.937  -7.594 -21.914  1.00  0.00      A    C
ATOM   1734  O   GLN A 124       9.111  -7.619 -22.774  1.00  0.00      A    O
ATOM   1735  N   GLN A 125      11.073  -8.304 -22.011  1.00  0.00      A    N
ATOM   1736  HN  GLN A 125      11.768  -8.195 -21.304  1.00  0.00      A    H
ATOM   1737  CA  GLN A 125      11.268  -9.408 -22.916  1.00  0.00      A    C
ATOM   1738  HA  GLN A 125      11.164  -9.053 -23.931  1.00  0.00      A    H
ATOM   1739  CB  GLN A 125      12.796  -9.826 -22.850  1.00  0.00      A    C
ATOM   1740  HB1 GLN A 125      13.359  -8.868 -22.852  1.00  0.00      A    H
ATOM   1741  HB2 GLN A 125      12.958 -10.247 -21.834  1.00  0.00      A    H
ATOM   1742  CG  GLN A 125      13.042 -10.832 -23.938  1.00  0.00      A    C
ATOM   1743  HG1 GLN A 125      12.584 -11.818 -23.708  1.00  0.00      A    H
ATOM   1744  HG2 GLN A 125      12.728 -10.546 -24.965  1.00  0.00      A    H
ATOM   1745  CD  GLN A 125      14.526 -11.177 -24.119  1.00  0.00      A    C
ATOM   1746  OE1 GLN A 125      15.141 -10.535 -24.937  1.00  0.00      A    O
ATOM   1747  NE2 GLN A 125      15.057 -12.193 -23.419  1.00  0.00      A    N
ATOM   1748 HE21 GLN A 125      16.017 -12.376 -23.630  1.00  0.00      A    H
ATOM   1749 HE22 GLN A 125      14.650 -12.486 -22.554  1.00  0.00      A    H
ATOM   1750  C   GLN A 125      10.374 -10.601 -22.703  1.00  0.00      A    C
ATOM   1751  O   GLN A 125       9.755 -11.120 -23.645  1.00  0.00      A    O
ATOM   1752  N   ALA A 126      10.196 -11.060 -21.472  1.00  0.00      A    N
ATOM   1753  HN  ALA A 126      10.587 -10.515 -20.734  1.00  0.00      A    H
ATOM   1754  CA  ALA A 126       9.331 -12.136 -21.058  1.00  0.00      A    C
ATOM   1755  HA  ALA A 126       9.558 -13.044 -21.598  1.00  0.00      A    H
ATOM   1756  CB  ALA A 126       9.314 -12.452 -19.590  1.00  0.00      A    C
ATOM   1757  HB1 ALA A 126      10.300 -12.786 -19.202  1.00  0.00      A    H
ATOM   1758  HB2 ALA A 126       9.131 -11.511 -19.029  1.00  0.00      A    H
ATOM   1759  HB3 ALA A 126       8.682 -13.295 -19.239  1.00  0.00      A    H
ATOM   1760  C   ALA A 126       7.865 -11.805 -21.380  1.00  0.00      A    C
ATOM   1761  O   ALA A 126       7.183 -12.519 -22.151  1.00  0.00      A    O
ATOM   1762  N   VAL A 127       7.280 -10.828 -20.710  1.00  0.00      A    N
ATOM   1763  HN  VAL A 127       7.839 -10.259 -20.111  1.00  0.00      A    H
ATOM   1764  CA  VAL A 127       5.950 -10.281 -20.867  1.00  0.00      A    C
ATOM   1765  HA  VAL A 127       5.295 -11.019 -20.428  1.00  0.00      A    H
ATOM   1766  CB  VAL A 127       5.641  -8.890 -20.158  1.00  0.00      A    C
ATOM   1767  HB  VAL A 127       6.401  -8.170 -20.529  1.00  0.00      A    H
ATOM   1768  CG1 VAL A 127       4.192  -8.393 -20.499  1.00  0.00      A    C
ATOM   1769 HG11 VAL A 127       3.544  -9.289 -20.386  1.00  0.00      A    H
ATOM   1770 HG12 VAL A 127       3.863  -7.531 -19.881  1.00  0.00      A    H
ATOM   1771 HG13 VAL A 127       4.074  -8.008 -21.534  1.00  0.00      A    H
ATOM   1772  CG2 VAL A 127       5.711  -8.993 -18.597  1.00  0.00      A    C
ATOM   1773 HG21 VAL A 127       4.857  -9.650 -18.329  1.00  0.00      A    H
ATOM   1774 HG22 VAL A 127       6.573  -9.578 -18.210  1.00  0.00      A    H
ATOM   1775 HG23 VAL A 127       5.644  -8.011 -18.083  1.00  0.00      A    H
ATOM   1776  C   VAL A 127       5.631 -10.092 -22.430  1.00  0.00      A    C
ATOM   1777  O   VAL A 127       4.523 -10.432 -22.823  1.00  0.00      A    O
ATOM   1778  N   ALA A 128       6.537  -9.604 -23.197  1.00  0.00      A    N
ATOM   1779  HN  ALA A 128       7.400  -9.295 -22.806  1.00  0.00      A    H
ATOM   1780  CA  ALA A 128       6.275  -9.482 -24.657  1.00  0.00      A    C
ATOM   1781  HA  ALA A 128       5.292  -9.060 -24.801  1.00  0.00      A    H
ATOM   1782  CB  ALA A 128       7.281  -8.566 -25.393  1.00  0.00      A    C
ATOM   1783  HB1 ALA A 128       7.236  -7.645 -24.774  1.00  0.00      A    H
ATOM   1784  HB2 ALA A 128       8.272  -9.068 -25.389  1.00  0.00      A    H
ATOM   1785  HB3 ALA A 128       6.947  -8.417 -26.442  1.00  0.00      A    H
ATOM   1786  C   ALA A 128       6.092 -10.791 -25.430  1.00  0.00      A    C
ATOM   1787  O   ALA A 128       5.461 -10.815 -26.507  1.00  0.00      A    O
ATOM   1788  N   ASN A 129       6.541 -11.902 -24.923  1.00  0.00      A    N
ATOM   1789  HN  ASN A 129       6.955 -11.851 -24.017  1.00  0.00      A    H
ATOM   1790  CA  ASN A 129       6.387 -13.226 -25.589  1.00  0.00      A    C
ATOM   1791  HA  ASN A 129       6.217 -13.105 -26.649  1.00  0.00      A    H
ATOM   1792  CB  ASN A 129       7.674 -14.090 -25.155  1.00  0.00      A    C
ATOM   1793  HB1 ASN A 129       7.877 -13.944 -24.072  1.00  0.00      A    H
ATOM   1794  HB2 ASN A 129       7.368 -15.158 -25.133  1.00  0.00      A    H
ATOM   1795  CG  ASN A 129       8.851 -13.970 -26.150  1.00  0.00      A    C
ATOM   1796  OD1 ASN A 129       8.843 -14.578 -27.230  1.00  0.00      A    O
ATOM   1797  ND2 ASN A 129       9.816 -13.018 -25.851  1.00  0.00      A    N
ATOM   1798 HD21 ASN A 129      10.660 -12.961 -26.385  1.00  0.00      A    H
ATOM   1799 HD22 ASN A 129       9.687 -12.385 -25.087  1.00  0.00      A    H
ATOM   1800  C   ASN A 129       5.199 -13.974 -24.940  1.00  0.00      A    C
ATOM   1801  O   ASN A 129       4.402 -14.514 -25.684  1.00  0.00      A    O
ATOM   1802  N   GLN A 130       4.946 -13.921 -23.603  1.00  0.00      A    N
ATOM   1803  HN  GLN A 130       5.667 -13.581 -23.005  1.00  0.00      A    H
ATOM   1804  CA  GLN A 130       3.675 -14.210 -23.021  1.00  0.00      A    C
ATOM   1805  HA  GLN A 130       2.964 -13.832 -23.741  1.00  0.00      A    H
ATOM   1806  CB  GLN A 130       3.568 -15.731 -22.847  1.00  0.00      A    C
ATOM   1807  HB1 GLN A 130       2.531 -15.933 -22.502  1.00  0.00      A    H
ATOM   1808  HB2 GLN A 130       3.816 -16.101 -23.865  1.00  0.00      A    H
ATOM   1809  CG  GLN A 130       4.503 -16.307 -21.805  1.00  0.00      A    C
ATOM   1810  HG1 GLN A 130       5.531 -15.914 -21.963  1.00  0.00      A    H
ATOM   1811  HG2 GLN A 130       4.224 -15.921 -20.801  1.00  0.00      A    H
ATOM   1812  CD  GLN A 130       4.678 -17.887 -21.935  1.00  0.00      A    C
ATOM   1813  OE1 GLN A 130       5.516 -18.439 -22.666  1.00  0.00      A    O
ATOM   1814  NE2 GLN A 130       3.745 -18.657 -21.294  1.00  0.00      A    N
ATOM   1815 HE21 GLN A 130       4.006 -19.611 -21.147  1.00  0.00      A    H
ATOM   1816 HE22 GLN A 130       3.021 -18.125 -20.855  1.00  0.00      A    H
ATOM   1817  C   GLN A 130       3.339 -13.499 -21.697  1.00  0.00      A    C
ATOM   1818  O   GLN A 130       4.265 -13.054 -20.985  1.00  0.00      A    O
ATOM   1819  N   PRO A 131       2.114 -13.529 -21.233  1.00  0.00      A    N
ATOM   1820  CD  PRO A 131       0.950 -13.715 -22.101  1.00  0.00      A    C
ATOM   1821  HD1 PRO A 131       0.796 -14.816 -22.096  1.00  0.00      A    H
ATOM   1822  HD2 PRO A 131       1.130 -13.327 -23.126  1.00  0.00      A    H
ATOM   1823  CA  PRO A 131       1.779 -13.146 -19.909  1.00  0.00      A    C
ATOM   1824  HA  PRO A 131       2.052 -12.108 -19.788  1.00  0.00      A    H
ATOM   1825  CB  PRO A 131       0.176 -13.198 -19.943  1.00  0.00      A    C
ATOM   1826  HB1 PRO A 131      -0.179 -14.178 -19.559  1.00  0.00      A    H
ATOM   1827  HB2 PRO A 131      -0.280 -12.355 -19.383  1.00  0.00      A    H
ATOM   1828  CG  PRO A 131      -0.131 -12.940 -21.402  1.00  0.00      A    C
ATOM   1829  HG1 PRO A 131      -1.137 -13.322 -21.679  1.00  0.00      A    H
ATOM   1830  HG2 PRO A 131       0.005 -11.864 -21.645  1.00  0.00      A    H
ATOM   1831  C   PRO A 131       2.407 -13.981 -18.743  1.00  0.00      A    C
ATOM   1832  O   PRO A 131       2.368 -15.191 -18.790  1.00  0.00      A    O
ATOM   1833  N   ILE A 132       2.988 -13.285 -17.700  1.00  0.00      A    N
ATOM   1834  HN  ILE A 132       3.082 -12.296 -17.784  1.00  0.00      A    H
ATOM   1835  CA  ILE A 132       3.850 -13.780 -16.636  1.00  0.00      A    C
ATOM   1836  HA  ILE A 132       4.030 -14.819 -16.869  1.00  0.00      A    H
ATOM   1837  CB  ILE A 132       5.156 -12.939 -16.571  1.00  0.00      A    C
ATOM   1838  HB  ILE A 132       5.015 -11.910 -16.177  1.00  0.00      A    H
ATOM   1839  CG2 ILE A 132       6.155 -13.655 -15.558  1.00  0.00      A    C
ATOM   1840 HG21 ILE A 132       6.288 -14.742 -15.745  1.00  0.00      A    H
ATOM   1841 HG22 ILE A 132       7.133 -13.128 -15.540  1.00  0.00      A    H
ATOM   1842 HG23 ILE A 132       5.635 -13.519 -14.586  1.00  0.00      A    H
ATOM   1843  CG1 ILE A 132       5.917 -12.886 -17.911  1.00  0.00      A    C
ATOM   1844 HG11 ILE A 132       5.437 -12.184 -18.626  1.00  0.00      A    H
ATOM   1845 HG12 ILE A 132       6.866 -12.351 -17.696  1.00  0.00      A    H
ATOM   1846  CD  ILE A 132       6.327 -14.240 -18.576  1.00  0.00      A    C
ATOM   1847  HD1 ILE A 132       5.454 -14.927 -18.568  1.00  0.00      A    H
ATOM   1848  HD2 ILE A 132       6.529 -14.133 -19.663  1.00  0.00      A    H
ATOM   1849  HD3 ILE A 132       7.200 -14.641 -18.019  1.00  0.00      A    H
ATOM   1850  C   ILE A 132       3.162 -13.738 -15.290  1.00  0.00      A    C
ATOM   1851  O   ILE A 132       2.854 -12.624 -14.894  1.00  0.00      A    O
ATOM   1852  N   ALA A 133       3.034 -14.833 -14.487  1.00  0.00      A    N
ATOM   1853  HN  ALA A 133       3.371 -15.729 -14.765  1.00  0.00      A    H
ATOM   1854  CA  ALA A 133       2.594 -14.697 -13.129  1.00  0.00      A    C
ATOM   1855  HA  ALA A 133       1.736 -14.050 -13.023  1.00  0.00      A    H
ATOM   1856  CB  ALA A 133       2.142 -16.050 -12.723  1.00  0.00      A    C
ATOM   1857  HB1 ALA A 133       1.756 -15.981 -11.683  1.00  0.00      A    H
ATOM   1858  HB2 ALA A 133       1.288 -16.439 -13.317  1.00  0.00      A    H
ATOM   1859  HB3 ALA A 133       2.889 -16.867 -12.816  1.00  0.00      A    H
ATOM   1860  C   ALA A 133       3.664 -14.211 -12.192  1.00  0.00      A    C
ATOM   1861  O   ALA A 133       4.767 -14.739 -12.028  1.00  0.00      A    O
ATOM   1862  N   VAL A 134       3.426 -13.189 -11.363  1.00  0.00      A    N
ATOM   1863  HN  VAL A 134       2.499 -12.823 -11.382  1.00  0.00      A    H
ATOM   1864  CA  VAL A 134       4.303 -12.455 -10.437  1.00  0.00      A    C
ATOM   1865  HA  VAL A 134       5.149 -13.083 -10.200  1.00  0.00      A    H
ATOM   1866  CB  VAL A 134       4.721 -10.989 -10.817  1.00  0.00      A    C
ATOM   1867  HB  VAL A 134       5.358 -10.574 -10.007  1.00  0.00      A    H
ATOM   1868  CG1 VAL A 134       5.544 -11.116 -12.146  1.00  0.00      A    C
ATOM   1869 HG11 VAL A 134       5.744 -10.096 -12.539  1.00  0.00      A    H
ATOM   1870 HG12 VAL A 134       6.544 -11.511 -11.865  1.00  0.00      A    H
ATOM   1871 HG13 VAL A 134       4.965 -11.804 -12.799  1.00  0.00      A    H
ATOM   1872  CG2 VAL A 134       3.487 -10.089 -10.997  1.00  0.00      A    C
ATOM   1873 HG21 VAL A 134       3.021 -10.456 -11.937  1.00  0.00      A    H
ATOM   1874 HG22 VAL A 134       2.817 -10.073 -10.111  1.00  0.00      A    H
ATOM   1875 HG23 VAL A 134       3.789  -9.023 -11.084  1.00  0.00      A    H
ATOM   1876  C   VAL A 134       3.592 -12.280  -9.088  1.00  0.00      A    C
ATOM   1877  O   VAL A 134       2.376 -12.567  -9.029  1.00  0.00      A    O
ATOM   1878  N   VAL A 135       4.359 -11.819  -8.084  1.00  0.00      A    N
ATOM   1879  HN  VAL A 135       5.221 -11.332  -8.205  1.00  0.00      A    H
ATOM   1880  CA  VAL A 135       3.895 -11.819  -6.717  1.00  0.00      A    C
ATOM   1881  HA  VAL A 135       2.863 -12.132  -6.676  1.00  0.00      A    H
ATOM   1882  CB  VAL A 135       4.651 -12.740  -5.719  1.00  0.00      A    C
ATOM   1883  HB  VAL A 135       4.263 -12.683  -4.680  1.00  0.00      A    H
ATOM   1884  CG1 VAL A 135       4.491 -14.173  -6.193  1.00  0.00      A    C
ATOM   1885 HG11 VAL A 135       3.461 -14.267  -6.598  1.00  0.00      A    H
ATOM   1886 HG12 VAL A 135       5.248 -14.368  -6.983  1.00  0.00      A    H
ATOM   1887 HG13 VAL A 135       4.585 -14.904  -5.362  1.00  0.00      A    H
ATOM   1888  CG2 VAL A 135       6.173 -12.365  -5.783  1.00  0.00      A    C
ATOM   1889 HG21 VAL A 135       6.310 -11.274  -5.625  1.00  0.00      A    H
ATOM   1890 HG22 VAL A 135       6.720 -12.978  -5.035  1.00  0.00      A    H
ATOM   1891 HG23 VAL A 135       6.548 -12.573  -6.808  1.00  0.00      A    H
ATOM   1892  C   VAL A 135       3.898 -10.383  -6.397  1.00  0.00      A    C
ATOM   1893  O   VAL A 135       4.776  -9.640  -6.797  1.00  0.00      A    O
ATOM   1894  N   LEU A 136       2.900  -9.940  -5.617  1.00  0.00      A    N
ATOM   1895  HN  LEU A 136       2.246 -10.630  -5.315  1.00  0.00      A    H
ATOM   1896  CA  LEU A 136       2.563  -8.520  -5.513  1.00  0.00      A    C
ATOM   1897  HA  LEU A 136       3.415  -7.995  -5.919  1.00  0.00      A    H
ATOM   1898  CB  LEU A 136       1.286  -8.318  -6.326  1.00  0.00      A    C
ATOM   1899  HB1 LEU A 136       1.433  -8.548  -7.402  1.00  0.00      A    H
ATOM   1900  HB2 LEU A 136       0.572  -9.086  -5.960  1.00  0.00      A    H
ATOM   1901  CG  LEU A 136       0.554  -6.985  -6.290  1.00  0.00      A    C
ATOM   1902  HG  LEU A 136       0.487  -6.814  -5.194  1.00  0.00      A    H
ATOM   1903  CD1 LEU A 136       1.401  -5.796  -6.810  1.00  0.00      A    C
ATOM   1904 HD11 LEU A 136       2.414  -5.826  -6.355  1.00  0.00      A    H
ATOM   1905 HD12 LEU A 136       1.409  -5.825  -7.921  1.00  0.00      A    H
ATOM   1906 HD13 LEU A 136       0.872  -4.850  -6.565  1.00  0.00      A    H
ATOM   1907  CD2 LEU A 136      -0.845  -7.048  -6.975  1.00  0.00      A    C
ATOM   1908 HD21 LEU A 136      -1.550  -7.844  -6.652  1.00  0.00      A    H
ATOM   1909 HD22 LEU A 136      -1.311  -6.079  -6.695  1.00  0.00      A    H
ATOM   1910 HD23 LEU A 136      -0.778  -7.095  -8.083  1.00  0.00      A    H
ATOM   1911  C   LEU A 136       2.391  -8.092  -4.135  1.00  0.00      A    C
ATOM   1912  O   LEU A 136       1.975  -8.908  -3.297  1.00  0.00      A    O
ATOM   1913  N   ASP A 137       2.705  -6.827  -3.784  1.00  0.00      A    N
ATOM   1914  HN  ASP A 137       3.026  -6.176  -4.467  1.00  0.00      A    H
ATOM   1915  CA  ASP A 137       2.463  -6.384  -2.397  1.00  0.00      A    C
ATOM   1916  HA  ASP A 137       2.283  -7.163  -1.670  1.00  0.00      A    H
ATOM   1917  CB  ASP A 137       3.642  -5.530  -1.849  1.00  0.00      A    C
ATOM   1918  HB1 ASP A 137       4.541  -6.181  -1.786  1.00  0.00      A    H
ATOM   1919  HB2 ASP A 137       3.799  -4.567  -2.380  1.00  0.00      A    H
ATOM   1920  CG  ASP A 137       3.386  -4.998  -0.403  1.00  0.00      A    C
ATOM   1921  OD1 ASP A 137       2.399  -5.287   0.206  1.00  0.00      A    O
ATOM   1922  OD2 ASP A 137       4.206  -4.143   0.023  1.00  0.00      A    O
ATOM   1923  C   ASP A 137       1.069  -5.586  -2.475  1.00  0.00      A    C
ATOM   1924  O   ASP A 137       1.065  -4.448  -2.974  1.00  0.00      A    O
ATOM   1925  N   ALA A 138       0.013  -6.230  -1.933  1.00  0.00      A    N
ATOM   1926  HN  ALA A 138       0.123  -7.102  -1.462  1.00  0.00      A    H
ATOM   1927  CA  ALA A 138      -1.375  -5.623  -1.970  1.00  0.00      A    C
ATOM   1928  HA  ALA A 138      -1.335  -4.646  -2.429  1.00  0.00      A    H
ATOM   1929  CB  ALA A 138      -2.311  -6.621  -2.653  1.00  0.00      A    C
ATOM   1930  HB1 ALA A 138      -2.543  -7.557  -2.102  1.00  0.00      A    H
ATOM   1931  HB2 ALA A 138      -3.348  -6.255  -2.813  1.00  0.00      A    H
ATOM   1932  HB3 ALA A 138      -1.815  -6.831  -3.625  1.00  0.00      A    H
ATOM   1933  C   ALA A 138      -1.755  -5.461  -0.506  1.00  0.00      A    C
ATOM   1934  O   ALA A 138      -2.907  -5.651  -0.078  1.00  0.00      A    O
ATOM   1935  N   SER A 139      -0.789  -5.105   0.364  1.00  0.00      A    N
ATOM   1936  HN  SER A 139       0.172  -5.103   0.095  1.00  0.00      A    H
ATOM   1937  CA  SER A 139      -1.104  -4.840   1.803  1.00  0.00      A    C
ATOM   1938  HA  SER A 139      -1.972  -5.428   2.066  1.00  0.00      A    H
ATOM   1939  CB  SER A 139       0.088  -5.305   2.717  1.00  0.00      A    C
ATOM   1940  HB1 SER A 139      -0.010  -5.160   3.814  1.00  0.00      A    H
ATOM   1941  HB2 SER A 139       0.357  -6.381   2.655  1.00  0.00      A    H
ATOM   1942  OG  SER A 139       1.293  -4.577   2.371  1.00  0.00      A    O
ATOM   1943  HG1 SER A 139       1.591  -4.893   1.515  1.00  0.00      A    H
ATOM   1944  C   SER A 139      -1.501  -3.407   2.269  1.00  0.00      A    C
ATOM   1945  O   SER A 139      -2.180  -3.287   3.301  1.00  0.00      A    O
ATOM   1946  N   ASP A 140      -1.092  -2.327   1.446  1.00  0.00      A    N
ATOM   1947  HN  ASP A 140      -0.439  -2.551   0.727  1.00  0.00      A    H
ATOM   1948  CA  ASP A 140      -1.411  -0.947   1.707  1.00  0.00      A    C
ATOM   1949  HA  ASP A 140      -1.038  -0.694   2.689  1.00  0.00      A    H
ATOM   1950  CB  ASP A 140      -0.549   0.077   0.947  1.00  0.00      A    C
ATOM   1951  HB1 ASP A 140       0.534  -0.140   1.066  1.00  0.00      A    H
ATOM   1952  HB2 ASP A 140      -0.770   0.031  -0.141  1.00  0.00      A    H
ATOM   1953  CG  ASP A 140      -0.726   1.541   1.486  1.00  0.00      A    C
ATOM   1954  OD1 ASP A 140      -0.410   1.829   2.659  1.00  0.00      A    O
ATOM   1955  OD2 ASP A 140      -1.294   2.361   0.691  1.00  0.00      A    O
ATOM   1956  C   ASP A 140      -2.881  -0.597   1.661  1.00  0.00      A    C
ATOM   1957  O   ASP A 140      -3.779  -1.205   1.075  1.00  0.00      A    O
ATOM   1958  N   ASP A 141      -3.255   0.530   2.350  1.00  0.00      A    N
ATOM   1959  HN  ASP A 141      -2.717   1.005   3.042  1.00  0.00      A    H
ATOM   1960  CA  ASP A 141      -4.663   1.023   2.273  1.00  0.00      A    C
ATOM   1961  HA  ASP A 141      -5.387   0.227   2.367  1.00  0.00      A    H
ATOM   1962  CB  ASP A 141      -4.942   2.064   3.475  1.00  0.00      A    C
ATOM   1963  HB1 ASP A 141      -4.170   2.858   3.394  1.00  0.00      A    H
ATOM   1964  HB2 ASP A 141      -5.995   2.408   3.380  1.00  0.00      A    H
ATOM   1965  CG  ASP A 141      -4.638   1.470   4.779  1.00  0.00      A    C
ATOM   1966  OD1 ASP A 141      -3.623   1.909   5.419  1.00  0.00      A    O
ATOM   1967  OD2 ASP A 141      -5.398   0.683   5.373  1.00  0.00      A    O
ATOM   1968  C   ASP A 141      -4.996   1.647   0.926  1.00  0.00      A    C
ATOM   1969  O   ASP A 141      -6.130   1.659   0.494  1.00  0.00      A    O
ATOM   1970  N   GLY A 142      -3.985   2.149   0.216  1.00  0.00      A    N
ATOM   1971  HN  GLY A 142      -3.060   2.274   0.566  1.00  0.00      A    H
ATOM   1972  CA  GLY A 142      -4.190   2.760  -1.058  1.00  0.00      A    C
ATOM   1973  HA1 GLY A 142      -5.046   3.418  -1.050  1.00  0.00      A    H
ATOM   1974  HA2 GLY A 142      -3.233   3.226  -1.242  1.00  0.00      A    H
ATOM   1975  C   GLY A 142      -4.345   1.704  -2.081  1.00  0.00      A    C
ATOM   1976  O   GLY A 142      -4.966   1.987  -3.074  1.00  0.00      A    O
ATOM   1977  N   PHE A 143      -3.792   0.520  -1.795  1.00  0.00      A    N
ATOM   1978  HN  PHE A 143      -3.336   0.407  -0.915  1.00  0.00      A    H
ATOM   1979  CA  PHE A 143      -3.883  -0.677  -2.620  1.00  0.00      A    C
ATOM   1980  HA  PHE A 143      -3.690  -0.309  -3.617  1.00  0.00      A    H
ATOM   1981  CB  PHE A 143      -2.878  -1.753  -2.218  1.00  0.00      A    C
ATOM   1982  HB1 PHE A 143      -1.957  -1.307  -1.786  1.00  0.00      A    H
ATOM   1983  HB2 PHE A 143      -3.283  -2.533  -1.537  1.00  0.00      A    H
ATOM   1984  CG  PHE A 143      -2.362  -2.475  -3.397  1.00  0.00      A    C
ATOM   1985  CD1 PHE A 143      -1.071  -2.283  -3.911  1.00  0.00      A    C
ATOM   1986  HD1 PHE A 143      -0.426  -1.548  -3.452  1.00  0.00      A    H
ATOM   1987  CE1 PHE A 143      -0.735  -2.747  -5.120  1.00  0.00      A    C
ATOM   1988  HE1 PHE A 143       0.293  -2.661  -5.439  1.00  0.00      A    H
ATOM   1989  CZ  PHE A 143      -1.630  -3.595  -5.882  1.00  0.00      A    C
ATOM   1990  HZ  PHE A 143      -1.305  -3.998  -6.831  1.00  0.00      A    H
ATOM   1991  CD2 PHE A 143      -3.291  -3.345  -4.096  1.00  0.00      A    C
ATOM   1992  HD2 PHE A 143      -4.264  -3.545  -3.674  1.00  0.00      A    H
ATOM   1993  CE2 PHE A 143      -2.878  -3.803  -5.311  1.00  0.00      A    C
ATOM   1994  HE2 PHE A 143      -3.485  -4.516  -5.849  1.00  0.00      A    H
ATOM   1995  C   PHE A 143      -5.302  -1.167  -2.661  1.00  0.00      A    C
ATOM   1996  O   PHE A 143      -5.819  -1.512  -3.706  1.00  0.00      A    O
ATOM   1997  N   ARG A 144      -6.039  -1.191  -1.513  1.00  0.00      A    N
ATOM   1998  HN  ARG A 144      -5.520  -1.146  -0.662  1.00  0.00      A    H
ATOM   1999  CA  ARG A 144      -7.408  -1.549  -1.562  1.00  0.00      A    C
ATOM   2000  HA  ARG A 144      -7.588  -2.404  -2.196  1.00  0.00      A    H
ATOM   2001  CB  ARG A 144      -7.943  -2.022  -0.163  1.00  0.00      A    C
ATOM   2002  HB1 ARG A 144      -7.289  -2.863   0.151  1.00  0.00      A    H
ATOM   2003  HB2 ARG A 144      -7.923  -1.242   0.628  1.00  0.00      A    H
ATOM   2004  CG  ARG A 144      -9.363  -2.609  -0.352  1.00  0.00      A    C
ATOM   2005  HG1 ARG A 144     -10.074  -1.759  -0.284  1.00  0.00      A    H
ATOM   2006  HG2 ARG A 144      -9.418  -3.190  -1.297  1.00  0.00      A    H
ATOM   2007  CD  ARG A 144      -9.799  -3.545   0.791  1.00  0.00      A    C
ATOM   2008  HD1 ARG A 144     -10.470  -4.321   0.366  1.00  0.00      A    H
ATOM   2009  HD2 ARG A 144      -8.939  -3.952   1.364  1.00  0.00      A    H
ATOM   2010  NE  ARG A 144     -10.645  -2.773   1.750  1.00  0.00      A    N
ATOM   2011  HE  ARG A 144     -11.497  -2.361   1.426  1.00  0.00      A    H
ATOM   2012  CZ  ARG A 144     -10.233  -2.168   2.921  1.00  0.00      A    C
ATOM   2013  NH1 ARG A 144      -9.041  -2.246   3.493  1.00  0.00      A    N
ATOM   2014 HH11 ARG A 144      -8.278  -2.808   3.173  1.00  0.00      A    H
ATOM   2015 HH12 ARG A 144      -8.879  -1.760   4.352  1.00  0.00      A    H
ATOM   2016  NH2 ARG A 144     -11.137  -1.559   3.650  1.00  0.00      A    N
ATOM   2017 HH21 ARG A 144     -12.091  -1.597   3.353  1.00  0.00      A    H
ATOM   2018 HH22 ARG A 144     -10.785  -1.228   4.525  1.00  0.00      A    H
ATOM   2019  C   ARG A 144      -8.197  -0.443  -2.188  1.00  0.00      A    C
ATOM   2020  O   ARG A 144      -8.969  -0.616  -3.095  1.00  0.00      A    O
ATOM   2021  N   TYR A 145      -8.032   0.813  -1.692  1.00  0.00      A    N
ATOM   2022  HN  TYR A 145      -7.401   1.024  -0.950  1.00  0.00      A    H
ATOM   2023  CA  TYR A 145      -8.672   2.066  -2.090  1.00  0.00      A    C
ATOM   2024  HA  TYR A 145      -9.700   1.834  -2.326  1.00  0.00      A    H
ATOM   2025  CB  TYR A 145      -8.686   3.132  -0.939  1.00  0.00      A    C
ATOM   2026  HB1 TYR A 145      -7.719   3.286  -0.414  1.00  0.00      A    H
ATOM   2027  HB2 TYR A 145      -9.015   4.101  -1.370  1.00  0.00      A    H
ATOM   2028  CG  TYR A 145      -9.641   2.783   0.231  1.00  0.00      A    C
ATOM   2029  CD1 TYR A 145      -9.124   2.323   1.512  1.00  0.00      A    C
ATOM   2030  HD1 TYR A 145      -8.052   2.294   1.638  1.00  0.00      A    H
ATOM   2031  CE1 TYR A 145     -10.010   1.993   2.560  1.00  0.00      A    C
ATOM   2032  HE1 TYR A 145      -9.657   1.751   3.552  1.00  0.00      A    H
ATOM   2033  CZ  TYR A 145     -11.374   2.092   2.396  1.00  0.00      A    C
ATOM   2034  OH  TYR A 145     -12.235   1.553   3.348  1.00  0.00      A    O
ATOM   2035  HH  TYR A 145     -13.135   1.734   3.067  1.00  0.00      A    H
ATOM   2036  CD2 TYR A 145     -11.038   2.899   0.101  1.00  0.00      A    C
ATOM   2037  HD2 TYR A 145     -11.467   3.122  -0.865  1.00  0.00      A    H
ATOM   2038  CE2 TYR A 145     -11.902   2.481   1.144  1.00  0.00      A    C
ATOM   2039  HE2 TYR A 145     -12.971   2.486   0.991  1.00  0.00      A    H
ATOM   2040  C   TYR A 145      -8.047   2.583  -3.405  1.00  0.00      A    C
ATOM   2041  O   TYR A 145      -7.696   3.754  -3.523  1.00  0.00      A    O
ATOM   2042  N   TYR A 146      -8.037   1.737  -4.460  1.00  0.00      A    N
ATOM   2043  HN  TYR A 146      -8.340   0.806  -4.275  1.00  0.00      A    H
ATOM   2044  CA  TYR A 146      -7.668   2.109  -5.777  1.00  0.00      A    C
ATOM   2045  HA  TYR A 146      -7.084   3.016  -5.717  1.00  0.00      A    H
ATOM   2046  CB  TYR A 146      -6.655   0.985  -6.332  1.00  0.00      A    C
ATOM   2047  HB1 TYR A 146      -5.704   1.038  -5.759  1.00  0.00      A    H
ATOM   2048  HB2 TYR A 146      -7.090   0.017  -6.000  1.00  0.00      A    H
ATOM   2049  CG  TYR A 146      -6.399   1.028  -7.797  1.00  0.00      A    C
ATOM   2050  CD1 TYR A 146      -5.641   2.125  -8.380  1.00  0.00      A    C
ATOM   2051  HD1 TYR A 146      -5.317   2.900  -7.700  1.00  0.00      A    H
ATOM   2052  CE1 TYR A 146      -5.368   2.177  -9.664  1.00  0.00      A    C
ATOM   2053  HE1 TYR A 146      -4.756   2.994 -10.016  1.00  0.00      A    H
ATOM   2054  CZ  TYR A 146      -5.749   1.171 -10.595  1.00  0.00      A    C
ATOM   2055  OH  TYR A 146      -5.571   1.305 -12.001  1.00  0.00      A    O
ATOM   2056  HH  TYR A 146      -5.373   2.231 -12.163  1.00  0.00      A    H
ATOM   2057  CD2 TYR A 146      -6.738   0.001  -8.684  1.00  0.00      A    C
ATOM   2058  HD2 TYR A 146      -7.247  -0.832  -8.221  1.00  0.00      A    H
ATOM   2059  CE2 TYR A 146      -6.435   0.036 -10.078  1.00  0.00      A    C
ATOM   2060  HE2 TYR A 146      -6.750  -0.734 -10.766  1.00  0.00      A    H
ATOM   2061  C   TYR A 146      -8.989   2.124  -6.576  1.00  0.00      A    C
ATOM   2062  O   TYR A 146      -9.995   1.441  -6.185  1.00  0.00      A    O
ATOM   2063  N   SER A 147      -9.038   2.804  -7.791  1.00  0.00      A    N
ATOM   2064  HN  SER A 147      -8.276   3.401  -8.032  1.00  0.00      A    H
ATOM   2065  CA  SER A 147     -10.331   3.049  -8.422  1.00  0.00      A    C
ATOM   2066  HA  SER A 147     -11.083   2.332  -8.128  1.00  0.00      A    H
ATOM   2067  CB  SER A 147     -10.902   4.515  -8.144  1.00  0.00      A    C
ATOM   2068  HB1 SER A 147     -11.313   4.589  -7.114  1.00  0.00      A    H
ATOM   2069  HB2 SER A 147     -10.043   5.194  -8.333  1.00  0.00      A    H
ATOM   2070  OG  SER A 147     -11.973   4.667  -9.044  1.00  0.00      A    O
ATOM   2071  HG1 SER A 147     -12.182   5.603  -8.990  1.00  0.00      A    H
ATOM   2072  C   SER A 147     -10.033   2.919  -9.922  1.00  0.00      A    C
ATOM   2073  O   SER A 147     -10.600   2.157 -10.658  1.00  0.00      A    O
ATOM   2074  N   GLY A 148      -9.008   3.641 -10.443  1.00  0.00      A    N
ATOM   2075  HN  GLY A 148      -8.537   4.333  -9.901  1.00  0.00      A    H
ATOM   2076  CA  GLY A 148      -8.583   3.463 -11.807  1.00  0.00      A    C
ATOM   2077  HA1 GLY A 148      -8.168   2.468 -11.870  1.00  0.00      A    H
ATOM   2078  HA2 GLY A 148      -9.350   3.873 -12.447  1.00  0.00      A    H
ATOM   2079  C   GLY A 148      -7.474   4.361 -12.051  1.00  0.00      A    C
ATOM   2080  O   GLY A 148      -7.139   5.363 -11.424  1.00  0.00      A    O
ATOM   2081  N   GLY A 149      -6.776   4.145 -13.165  1.00  0.00      A    N
ATOM   2082  HN  GLY A 149      -7.086   3.446 -13.805  1.00  0.00      A    H
ATOM   2083  CA  GLY A 149      -5.716   5.055 -13.610  1.00  0.00      A    C
ATOM   2084  HA1 GLY A 149      -5.729   5.128 -14.687  1.00  0.00      A    H
ATOM   2085  HA2 GLY A 149      -5.895   6.010 -13.137  1.00  0.00      A    H
ATOM   2086  C   GLY A 149      -4.336   4.658 -13.182  1.00  0.00      A    C
ATOM   2087  O   GLY A 149      -4.211   3.493 -12.774  1.00  0.00      A    O
ATOM   2088  N   ILE A 150      -3.231   5.495 -13.087  1.00  0.00      A    N
ATOM   2089  HN  ILE A 150      -3.296   6.440 -13.400  1.00  0.00      A    H
ATOM   2090  CA  ILE A 150      -1.947   5.014 -12.597  1.00  0.00      A    C
ATOM   2091  HA  ILE A 150      -1.697   4.111 -13.133  1.00  0.00      A    H
ATOM   2092  CB  ILE A 150      -0.886   6.029 -13.177  1.00  0.00      A    C
ATOM   2093  HB  ILE A 150      -0.987   6.974 -12.601  1.00  0.00      A    H
ATOM   2094  CG2 ILE A 150       0.516   5.468 -13.001  1.00  0.00      A    C
ATOM   2095 HG21 ILE A 150       0.601   4.478 -13.497  1.00  0.00      A    H
ATOM   2096 HG22 ILE A 150       1.311   6.094 -13.461  1.00  0.00      A    H
ATOM   2097 HG23 ILE A 150       0.723   5.440 -11.910  1.00  0.00      A    H
ATOM   2098  CG1 ILE A 150      -1.044   6.342 -14.645  1.00  0.00      A    C
ATOM   2099 HG11 ILE A 150      -1.944   6.974 -14.803  1.00  0.00      A    H
ATOM   2100 HG12 ILE A 150      -0.198   6.969 -15.000  1.00  0.00      A    H
ATOM   2101  CD  ILE A 150      -1.243   5.214 -15.633  1.00  0.00      A    C
ATOM   2102  HD1 ILE A 150      -1.137   5.588 -16.674  1.00  0.00      A    H
ATOM   2103  HD2 ILE A 150      -0.351   4.560 -15.530  1.00  0.00      A    H
ATOM   2104  HD3 ILE A 150      -2.201   4.675 -15.472  1.00  0.00      A    H
ATOM   2105  C   ILE A 150      -1.833   4.853 -11.027  1.00  0.00      A    C
ATOM   2106  O   ILE A 150      -2.351   5.689 -10.324  1.00  0.00      A    O
ATOM   2107  N   PHE A 151      -1.218   3.806 -10.482  1.00  0.00      A    N
ATOM   2108  HN  PHE A 151      -0.889   3.010 -10.985  1.00  0.00      A    H
ATOM   2109  CA  PHE A 151      -0.866   3.731  -9.074  1.00  0.00      A    C
ATOM   2110  HA  PHE A 151      -1.780   4.129  -8.656  1.00  0.00      A    H
ATOM   2111  CB  PHE A 151      -0.688   2.312  -8.698  1.00  0.00      A    C
ATOM   2112  HB1 PHE A 151      -1.442   1.701  -9.238  1.00  0.00      A    H
ATOM   2113  HB2 PHE A 151       0.328   1.965  -8.984  1.00  0.00      A    H
ATOM   2114  CG  PHE A 151      -1.048   1.957  -7.311  1.00  0.00      A    C
ATOM   2115  CD1 PHE A 151      -2.377   1.893  -6.828  1.00  0.00      A    C
ATOM   2116  HD1 PHE A 151      -3.185   2.075  -7.521  1.00  0.00      A    H
ATOM   2117  CE1 PHE A 151      -2.555   1.726  -5.436  1.00  0.00      A    C
ATOM   2118  HE1 PHE A 151      -3.546   1.853  -5.025  1.00  0.00      A    H
ATOM   2119  CZ  PHE A 151      -1.480   1.548  -4.558  1.00  0.00      A    C
ATOM   2120  HZ  PHE A 151      -1.631   1.328  -3.512  1.00  0.00      A    H
ATOM   2121  CD2 PHE A 151       0.037   1.756  -6.451  1.00  0.00      A    C
ATOM   2122  HD2 PHE A 151       1.055   1.619  -6.785  1.00  0.00      A    H
ATOM   2123  CE2 PHE A 151      -0.182   1.575  -5.047  1.00  0.00      A    C
ATOM   2124  HE2 PHE A 151       0.669   1.414  -4.400  1.00  0.00      A    H
ATOM   2125  C   PHE A 151       0.177   4.655  -8.613  1.00  0.00      A    C
ATOM   2126  O   PHE A 151       1.111   4.929  -9.373  1.00  0.00      A    O
ATOM   2127  N   THR A 152       0.106   5.150  -7.322  1.00  0.00      A    N
ATOM   2128  HN  THR A 152      -0.649   4.787  -6.781  1.00  0.00      A    H
ATOM   2129  CA  THR A 152       0.987   5.956  -6.598  1.00  0.00      A    C
ATOM   2130  HA  THR A 152       1.522   6.604  -7.276  1.00  0.00      A    H
ATOM   2131  CB  THR A 152       0.346   6.943  -5.712  1.00  0.00      A    C
ATOM   2132  HB  THR A 152       1.115   7.400  -5.053  1.00  0.00      A    H
ATOM   2133  OG1 THR A 152      -0.652   6.400  -4.863  1.00  0.00      A    O
ATOM   2134  HG1 THR A 152      -0.820   7.020  -4.150  1.00  0.00      A    H
ATOM   2135  CG2 THR A 152      -0.418   8.010  -6.554  1.00  0.00      A    C
ATOM   2136 HG21 THR A 152       0.331   8.545  -7.175  1.00  0.00      A    H
ATOM   2137 HG22 THR A 152      -1.256   7.618  -7.171  1.00  0.00      A    H
ATOM   2138 HG23 THR A 152      -0.756   8.843  -5.901  1.00  0.00      A    H
ATOM   2139  C   THR A 152       1.969   5.100  -5.874  1.00  0.00      A    C
ATOM   2140  O   THR A 152       3.156   5.076  -6.173  1.00  0.00      A    O
ATOM   2141  N   GLY A 153       1.552   4.404  -4.758  1.00  0.00      A    N
ATOM   2142  HN  GLY A 153       0.625   4.597  -4.446  1.00  0.00      A    H
ATOM   2143  CA  GLY A 153       2.437   3.759  -3.745  1.00  0.00      A    C
ATOM   2144  HA1 GLY A 153       1.889   3.028  -3.170  1.00  0.00      A    H
ATOM   2145  HA2 GLY A 153       3.269   3.310  -4.267  1.00  0.00      A    H
ATOM   2146  C   GLY A 153       2.841   4.741  -2.693  1.00  0.00      A    C
ATOM   2147  O   GLY A 153       2.154   5.785  -2.557  1.00  0.00      A    O
ATOM   2148  N   PRO A 154       3.894   4.555  -1.885  1.00  0.00      A    N
ATOM   2149  CD  PRO A 154       4.175   5.546  -0.858  1.00  0.00      A    C
ATOM   2150  HD1 PRO A 154       3.257   5.481  -0.236  1.00  0.00      A    H
ATOM   2151  HD2 PRO A 154       4.323   6.527  -1.358  1.00  0.00      A    H
ATOM   2152  CA  PRO A 154       4.869   3.437  -1.979  1.00  0.00      A    C
ATOM   2153  HA  PRO A 154       5.217   3.193  -2.972  1.00  0.00      A    H
ATOM   2154  CB  PRO A 154       5.979   3.970  -1.198  1.00  0.00      A    C
ATOM   2155  HB1 PRO A 154       6.482   3.156  -0.633  1.00  0.00      A    H
ATOM   2156  HB2 PRO A 154       6.661   4.583  -1.826  1.00  0.00      A    H
ATOM   2157  CG  PRO A 154       5.379   4.936  -0.149  1.00  0.00      A    C
ATOM   2158  HG1 PRO A 154       4.996   4.365   0.724  1.00  0.00      A    H
ATOM   2159  HG2 PRO A 154       6.135   5.699   0.135  1.00  0.00      A    H
ATOM   2160  C   PRO A 154       4.388   2.055  -1.369  1.00  0.00      A    C
ATOM   2161  O   PRO A 154       3.347   2.007  -0.690  1.00  0.00      A    O
ATOM   2162  N   CYS A 155       5.051   0.954  -1.727  1.00  0.00      A    N
ATOM   2163  HN  CYS A 155       5.928   1.091  -2.181  1.00  0.00      A    H
ATOM   2164  CA  CYS A 155       4.519  -0.417  -1.660  1.00  0.00      A    C
ATOM   2165  HA  CYS A 155       4.062  -0.598  -0.699  1.00  0.00      A    H
ATOM   2166  CB  CYS A 155       3.441  -0.600  -2.730  1.00  0.00      A    C
ATOM   2167  HB1 CYS A 155       3.101  -1.656  -2.786  1.00  0.00      A    H
ATOM   2168  HB2 CYS A 155       2.534  -0.064  -2.375  1.00  0.00      A    H
ATOM   2169  SG  CYS A 155       3.879   0.040  -4.397  1.00  0.00      A    S
ATOM   2170  C   CYS A 155       5.759  -1.247  -1.893  1.00  0.00      A    C
ATOM   2171  O   CYS A 155       6.854  -0.762  -1.957  1.00  0.00      A    O
ATOM   2172  N   GLY A 156       5.625  -2.587  -2.126  1.00  0.00      A    N
ATOM   2173  HN  GLY A 156       4.777  -3.081  -1.949  1.00  0.00      A    H
ATOM   2174  CA  GLY A 156       6.638  -3.526  -2.656  1.00  0.00      A    C
ATOM   2175  HA1 GLY A 156       6.122  -4.375  -3.080  1.00  0.00      A    H
ATOM   2176  HA2 GLY A 156       7.211  -3.083  -3.456  1.00  0.00      A    H
ATOM   2177  C   GLY A 156       7.698  -4.084  -1.654  1.00  0.00      A    C
ATOM   2178  O   GLY A 156       8.852  -4.469  -2.050  1.00  0.00      A    O
ATOM   2179  N   THR A 157       7.355  -4.199  -0.347  1.00  0.00      A    N
ATOM   2180  HN  THR A 157       6.444  -3.913  -0.059  1.00  0.00      A    H
ATOM   2181  CA  THR A 157       8.405  -4.446   0.649  1.00  0.00      A    C
ATOM   2182  HA  THR A 157       9.395  -4.067   0.439  1.00  0.00      A    H
ATOM   2183  CB  THR A 157       7.968  -3.852   2.011  1.00  0.00      A    C
ATOM   2184  HB  THR A 157       8.656  -4.283   2.770  1.00  0.00      A    H
ATOM   2185  OG1 THR A 157       6.639  -3.985   2.426  1.00  0.00      A    O
ATOM   2186  HG1 THR A 157       6.550  -3.572   3.288  1.00  0.00      A    H
ATOM   2187  CG2 THR A 157       8.294  -2.370   2.024  1.00  0.00      A    C
ATOM   2188 HG21 THR A 157       8.408  -1.917   3.032  1.00  0.00      A    H
ATOM   2189 HG22 THR A 157       9.306  -2.274   1.576  1.00  0.00      A    H
ATOM   2190 HG23 THR A 157       7.610  -1.809   1.352  1.00  0.00      A    H
ATOM   2191  C   THR A 157       8.520  -5.937   0.886  1.00  0.00      A    C
ATOM   2192  O   THR A 157       9.605  -6.504   0.883  1.00  0.00      A    O
ATOM   2193  N   ALA A 158       7.421  -6.616   1.114  1.00  0.00      A    N
ATOM   2194  HN  ALA A 158       6.588  -6.076   1.207  1.00  0.00      A    H
ATOM   2195  CA  ALA A 158       7.270  -8.055   1.079  1.00  0.00      A    C
ATOM   2196  HA  ALA A 158       8.082  -8.493   0.518  1.00  0.00      A    H
ATOM   2197  CB  ALA A 158       7.197  -8.733   2.468  1.00  0.00      A    C
ATOM   2198  HB1 ALA A 158       7.963  -8.235   3.099  1.00  0.00      A    H
ATOM   2199  HB2 ALA A 158       6.205  -8.545   2.932  1.00  0.00      A    H
ATOM   2200  HB3 ALA A 158       7.436  -9.809   2.328  1.00  0.00      A    H
ATOM   2201  C   ALA A 158       5.971  -8.320   0.286  1.00  0.00      A    C
ATOM   2202  O   ALA A 158       4.987  -7.622   0.435  1.00  0.00      A    O
ATOM   2203  N   THR A 159       5.997  -9.304  -0.635  1.00  0.00      A    N
ATOM   2204  HN  THR A 159       6.717  -9.968  -0.820  1.00  0.00      A    H
ATOM   2205  CA  THR A 159       4.851  -9.551  -1.448  1.00  0.00      A    C
ATOM   2206  HA  THR A 159       4.312  -8.633  -1.629  1.00  0.00      A    H
ATOM   2207  CB  THR A 159       5.191 -10.108  -2.784  1.00  0.00      A    C
ATOM   2208  HB  THR A 159       4.245 -10.294  -3.336  1.00  0.00      A    H
ATOM   2209  OG1 THR A 159       6.137 -11.208  -2.754  1.00  0.00      A    O
ATOM   2210  HG1 THR A 159       5.626 -11.858  -2.267  1.00  0.00      A    H
ATOM   2211  CG2 THR A 159       5.967  -8.957  -3.569  1.00  0.00      A    C
ATOM   2212 HG21 THR A 159       6.226  -9.222  -4.616  1.00  0.00      A    H
ATOM   2213 HG22 THR A 159       5.259  -8.105  -3.645  1.00  0.00      A    H
ATOM   2214 HG23 THR A 159       6.884  -8.659  -3.016  1.00  0.00      A    H
ATOM   2215  C   THR A 159       4.024 -10.533  -0.798  1.00  0.00      A    C
ATOM   2216  O   THR A 159       4.516 -11.543  -0.258  1.00  0.00      A    O
ATOM   2217  N   ASP A 160       2.691 -10.298  -0.906  1.00  0.00      A    N
ATOM   2218  HN  ASP A 160       2.398  -9.434  -1.309  1.00  0.00      A    H
ATOM   2219  CA  ASP A 160       1.732 -11.263  -0.465  1.00  0.00      A    C
ATOM   2220  HA  ASP A 160       2.300 -11.806   0.275  1.00  0.00      A    H
ATOM   2221  CB  ASP A 160       0.454 -10.691   0.229  1.00  0.00      A    C
ATOM   2222  HB1 ASP A 160      -0.398 -11.401   0.161  1.00  0.00      A    H
ATOM   2223  HB2 ASP A 160       0.661 -10.359   1.269  1.00  0.00      A    H
ATOM   2224  CG  ASP A 160      -0.247  -9.504  -0.460  1.00  0.00      A    C
ATOM   2225  OD1 ASP A 160      -0.094  -8.359   0.062  1.00  0.00      A    O
ATOM   2226  OD2 ASP A 160      -0.966  -9.638  -1.480  1.00  0.00      A    O
ATOM   2227  C   ASP A 160       1.268 -12.374  -1.533  1.00  0.00      A    C
ATOM   2228  O   ASP A 160       1.799 -13.507  -1.409  1.00  0.00      A    O
ATOM   2229  N   HSP A 161       0.388 -12.058  -2.443  1.00  0.00      A    N
ATOM   2230  HN  HSP A 161      -0.140 -11.223  -2.304  1.00  0.00      A    H
ATOM   2231  CA  HSP A 161      -0.310 -13.076  -3.268  1.00  0.00      A    C
ATOM   2232  HA  HSP A 161      -0.003 -14.067  -2.969  1.00  0.00      A    H
ATOM   2233  CB  HSP A 161      -1.896 -12.972  -3.351  1.00  0.00      A    C
ATOM   2234  HB1 HSP A 161      -2.250 -13.867  -3.905  1.00  0.00      A    H
ATOM   2235  HB2 HSP A 161      -2.361 -13.121  -2.353  1.00  0.00      A    H
ATOM   2236  CD2 HSP A 161      -3.143 -11.905  -5.219  1.00  0.00      A    C
ATOM   2237  HD2 HSP A 161      -3.472 -12.767  -5.785  1.00  0.00      A    H
ATOM   2238  CG  HSP A 161      -2.447 -11.905  -4.102  1.00  0.00      A    C
ATOM   2239  NE2 HSP A 161      -3.454 -10.595  -5.512  1.00  0.00      A    N
ATOM   2240  HE2 HSP A 161      -3.990 -10.167  -6.240  1.00  0.00      A    H
ATOM   2241  ND1 HSP A 161      -2.340 -10.620  -3.699  1.00  0.00      A    N
ATOM   2242  HD1 HSP A 161      -1.942 -10.326  -2.830  1.00  0.00      A    H
ATOM   2243  CE1 HSP A 161      -2.942  -9.833  -4.529  1.00  0.00      A    C
ATOM   2244  HE1 HSP A 161      -2.955  -8.774  -4.381  1.00  0.00      A    H
ATOM   2245  C   HSP A 161       0.269 -12.970  -4.691  1.00  0.00      A    C
ATOM   2246  O   HSP A 161       0.930 -12.040  -5.028  1.00  0.00      A    O
ATOM   2247  N   VAL A 162      -0.117 -13.968  -5.569  1.00  0.00      A    N
ATOM   2248  HN  VAL A 162      -0.743 -14.679  -5.257  1.00  0.00      A    H
ATOM   2249  CA  VAL A 162       0.208 -14.041  -6.976  1.00  0.00      A    C
ATOM   2250  HA  VAL A 162       1.174 -13.579  -7.120  1.00  0.00      A    H
ATOM   2251  CB  VAL A 162       0.404 -15.477  -7.566  1.00  0.00      A    C
ATOM   2252  HB  VAL A 162      -0.467 -15.920  -8.095  1.00  0.00      A    H
ATOM   2253  CG1 VAL A 162       1.609 -15.493  -8.610  1.00  0.00      A    C
ATOM   2254 HG11 VAL A 162       2.602 -15.247  -8.177  1.00  0.00      A    H
ATOM   2255 HG12 VAL A 162       1.515 -16.511  -9.046  1.00  0.00      A    H
ATOM   2256 HG13 VAL A 162       1.396 -14.793  -9.446  1.00  0.00      A    H
ATOM   2257  CG2 VAL A 162       0.801 -16.455  -6.431  1.00  0.00      A    C
ATOM   2258 HG21 VAL A 162       1.158 -17.400  -6.892  1.00  0.00      A    H
ATOM   2259 HG22 VAL A 162       1.667 -15.987  -5.917  1.00  0.00      A    H
ATOM   2260 HG23 VAL A 162      -0.004 -16.585  -5.676  1.00  0.00      A    H
ATOM   2261  C   VAL A 162      -0.817 -13.222  -7.835  1.00  0.00      A    C
ATOM   2262  O   VAL A 162      -2.013 -13.136  -7.635  1.00  0.00      A    O
ATOM   2263  N   VAL A 163      -0.269 -12.557  -8.893  1.00  0.00      A    N
ATOM   2264  HN  VAL A 163       0.695 -12.631  -9.134  1.00  0.00      A    H
ATOM   2265  CA  VAL A 163      -1.078 -11.938  -9.936  1.00  0.00      A    C
ATOM   2266  HA  VAL A 163      -2.095 -12.295  -9.865  1.00  0.00      A    H
ATOM   2267  CB  VAL A 163      -1.274 -10.363  -9.724  1.00  0.00      A    C
ATOM   2268  HB  VAL A 163      -1.945  -9.997 -10.530  1.00  0.00      A    H
ATOM   2269  CG1 VAL A 163      -1.796  -9.993  -8.311  1.00  0.00      A    C
ATOM   2270 HG11 VAL A 163      -0.991 -10.120  -7.556  1.00  0.00      A    H
ATOM   2271 HG12 VAL A 163      -2.012  -8.904  -8.364  1.00  0.00      A    H
ATOM   2272 HG13 VAL A 163      -2.685 -10.593  -8.023  1.00  0.00      A    H
ATOM   2273  CG2 VAL A 163       0.129  -9.622  -9.911  1.00  0.00      A    C
ATOM   2274 HG21 VAL A 163       0.454  -9.896 -10.937  1.00  0.00      A    H
ATOM   2275 HG22 VAL A 163       0.197  -8.539  -9.672  1.00  0.00      A    H
ATOM   2276 HG23 VAL A 163       0.710 -10.136  -9.116  1.00  0.00      A    H
ATOM   2277  C   VAL A 163      -0.416 -12.240 -11.251  1.00  0.00      A    C
ATOM   2278  O   VAL A 163       0.588 -12.909 -11.283  1.00  0.00      A    O
ATOM   2279  N   THR A 164      -0.844 -11.632 -12.377  1.00  0.00      A    N
ATOM   2280  HN  THR A 164      -1.744 -11.207 -12.312  1.00  0.00      A    H
ATOM   2281  CA  THR A 164      -0.183 -11.880 -13.735  1.00  0.00      A    C
ATOM   2282  HA  THR A 164       0.783 -12.358 -13.664  1.00  0.00      A    H
ATOM   2283  CB  THR A 164      -1.137 -12.663 -14.598  1.00  0.00      A    C
ATOM   2284  HB  THR A 164      -2.030 -12.024 -14.763  1.00  0.00      A    H
ATOM   2285  OG1 THR A 164      -1.525 -13.840 -14.003  1.00  0.00      A    O
ATOM   2286  HG1 THR A 164      -0.716 -14.183 -13.616  1.00  0.00      A    H
ATOM   2287  CG2 THR A 164      -0.498 -13.046 -15.952  1.00  0.00      A    C
ATOM   2288 HG21 THR A 164       0.478 -13.571 -15.878  1.00  0.00      A    H
ATOM   2289 HG22 THR A 164      -1.197 -13.806 -16.362  1.00  0.00      A    H
ATOM   2290 HG23 THR A 164      -0.476 -12.185 -16.654  1.00  0.00      A    H
ATOM   2291  C   THR A 164       0.102 -10.583 -14.459  1.00  0.00      A    C
ATOM   2292  O   THR A 164      -0.776  -9.738 -14.542  1.00  0.00      A    O
ATOM   2293  N   VAL A 165       1.285 -10.458 -15.085  1.00  0.00      A    N
ATOM   2294  HN  VAL A 165       2.060 -11.081 -15.151  1.00  0.00      A    H
ATOM   2295  CA  VAL A 165       1.495  -9.281 -15.879  1.00  0.00      A    C
ATOM   2296  HA  VAL A 165       1.044  -8.367 -15.525  1.00  0.00      A    H
ATOM   2297  CB  VAL A 165       2.990  -8.882 -15.952  1.00  0.00      A    C
ATOM   2298  HB  VAL A 165       3.597  -9.605 -16.537  1.00  0.00      A    H
ATOM   2299  CG1 VAL A 165       3.169  -7.523 -16.722  1.00  0.00      A    C
ATOM   2300 HG11 VAL A 165       4.267  -7.354 -16.696  1.00  0.00      A    H
ATOM   2301 HG12 VAL A 165       2.902  -7.634 -17.795  1.00  0.00      A    H
ATOM   2302 HG13 VAL A 165       2.784  -6.664 -16.132  1.00  0.00      A    H
ATOM   2303  CG2 VAL A 165       3.409  -8.781 -14.502  1.00  0.00      A    C
ATOM   2304 HG21 VAL A 165       2.835  -7.971 -14.004  1.00  0.00      A    H
ATOM   2305 HG22 VAL A 165       3.315  -9.769 -14.002  1.00  0.00      A    H
ATOM   2306 HG23 VAL A 165       4.468  -8.476 -14.360  1.00  0.00      A    H
ATOM   2307  C   VAL A 165       0.944  -9.525 -17.286  1.00  0.00      A    C
ATOM   2308  O   VAL A 165       1.285 -10.567 -17.830  1.00  0.00      A    O
ATOM   2309  N   VAL A 166       0.219  -8.601 -17.916  1.00  0.00      A    N
ATOM   2310  HN  VAL A 166       0.048  -7.741 -17.441  1.00  0.00      A    H
ATOM   2311  CA  VAL A 166      -0.570  -8.886 -19.088  1.00  0.00      A    C
ATOM   2312  HA  VAL A 166      -0.400  -9.889 -19.451  1.00  0.00      A    H
ATOM   2313  CB  VAL A 166      -1.961  -8.889 -18.762  1.00  0.00      A    C
ATOM   2314  HB  VAL A 166      -2.495  -9.007 -19.729  1.00  0.00      A    H
ATOM   2315  CG1 VAL A 166      -2.231 -10.144 -17.879  1.00  0.00      A    C
ATOM   2316 HG11 VAL A 166      -1.645 -10.035 -16.942  1.00  0.00      A    H
ATOM   2317 HG12 VAL A 166      -3.330 -10.222 -17.736  1.00  0.00      A    H
ATOM   2318 HG13 VAL A 166      -1.898 -11.048 -18.432  1.00  0.00      A    H
ATOM   2319  CG2 VAL A 166      -2.350  -7.591 -18.098  1.00  0.00      A    C
ATOM   2320 HG21 VAL A 166      -2.452  -7.676 -16.995  1.00  0.00      A    H
ATOM   2321 HG22 VAL A 166      -1.757  -6.658 -18.208  1.00  0.00      A    H
ATOM   2322 HG23 VAL A 166      -3.378  -7.299 -18.404  1.00  0.00      A    H
ATOM   2323  C   VAL A 166      -0.279  -7.917 -20.275  1.00  0.00      A    C
ATOM   2324  O   VAL A 166      -0.584  -8.151 -21.460  1.00  0.00      A    O
ATOM   2325  N   GLY A 167       0.363  -6.709 -19.959  1.00  0.00      A    N
ATOM   2326  HN  GLY A 167       0.630  -6.406 -19.047  1.00  0.00      A    H
ATOM   2327  CA  GLY A 167       0.733  -5.771 -21.077  1.00  0.00      A    C
ATOM   2328  HA1 GLY A 167       1.459  -6.293 -21.684  1.00  0.00      A    H
ATOM   2329  HA2 GLY A 167      -0.138  -5.430 -21.616  1.00  0.00      A    H
ATOM   2330  C   GLY A 167       1.565  -4.628 -20.629  1.00  0.00      A    C
ATOM   2331  O   GLY A 167       1.686  -4.449 -19.427  1.00  0.00      A    O
ATOM   2332  N   TYR A 168       2.272  -4.024 -21.619  1.00  0.00      A    N
ATOM   2333  HN  TYR A 168       2.037  -4.144 -22.581  1.00  0.00      A    H
ATOM   2334  CA  TYR A 168       3.359  -3.092 -21.422  1.00  0.00      A    C
ATOM   2335  HA  TYR A 168       3.334  -2.685 -20.422  1.00  0.00      A    H
ATOM   2336  CB  TYR A 168       4.734  -3.760 -21.688  1.00  0.00      A    C
ATOM   2337  HB1 TYR A 168       5.047  -4.555 -20.978  1.00  0.00      A    H
ATOM   2338  HB2 TYR A 168       4.763  -4.163 -22.723  1.00  0.00      A    H
ATOM   2339  CG  TYR A 168       5.825  -2.756 -21.485  1.00  0.00      A    C
ATOM   2340  CD1 TYR A 168       6.350  -2.507 -20.191  1.00  0.00      A    C
ATOM   2341  HD1 TYR A 168       5.916  -3.013 -19.341  1.00  0.00      A    H
ATOM   2342  CE1 TYR A 168       7.432  -1.663 -19.918  1.00  0.00      A    C
ATOM   2343  HE1 TYR A 168       7.905  -1.490 -18.962  1.00  0.00      A    H
ATOM   2344  CZ  TYR A 168       7.977  -0.914 -21.057  1.00  0.00      A    C
ATOM   2345  OH  TYR A 168       9.129  -0.198 -20.839  1.00  0.00      A    O
ATOM   2346  HH  TYR A 168       9.436   0.138 -21.684  1.00  0.00      A    H
ATOM   2347  CD2 TYR A 168       6.436  -1.978 -22.555  1.00  0.00      A    C
ATOM   2348  HD2 TYR A 168       6.026  -2.136 -23.542  1.00  0.00      A    H
ATOM   2349  CE2 TYR A 168       7.437  -1.096 -22.321  1.00  0.00      A    C
ATOM   2350  HE2 TYR A 168       7.752  -0.528 -23.184  1.00  0.00      A    H
ATOM   2351  C   TYR A 168       3.126  -1.838 -22.283  1.00  0.00      A    C
ATOM   2352  O   TYR A 168       2.862  -2.066 -23.529  1.00  0.00      A    O
ATOM   2353  N   ASP A 169       3.264  -0.647 -21.788  1.00  0.00      A    N
ATOM   2354  HN  ASP A 169       3.526  -0.479 -20.841  1.00  0.00      A    H
ATOM   2355  CA  ASP A 169       3.226   0.511 -22.613  1.00  0.00      A    C
ATOM   2356  HA  ASP A 169       3.234   0.332 -23.678  1.00  0.00      A    H
ATOM   2357  CB  ASP A 169       2.046   1.412 -22.272  1.00  0.00      A    C
ATOM   2358  HB1 ASP A 169       1.972   1.583 -21.177  1.00  0.00      A    H
ATOM   2359  HB2 ASP A 169       2.163   2.402 -22.761  1.00  0.00      A    H
ATOM   2360  CG  ASP A 169       0.761   0.758 -22.788  1.00  0.00      A    C
ATOM   2361  OD1 ASP A 169      -0.164   0.322 -22.018  1.00  0.00      A    O
ATOM   2362  OD2 ASP A 169       0.748   0.623 -24.051  1.00  0.00      A    O
ATOM   2363  C   ASP A 169       4.542   1.287 -22.522  1.00  0.00      A    C
ATOM   2364  O   ASP A 169       4.939   1.765 -21.426  1.00  0.00      A    O
ATOM   2365  N   THR A 170       5.220   1.594 -23.633  1.00  0.00      A    N
ATOM   2366  HN  THR A 170       5.042   1.160 -24.513  1.00  0.00      A    H
ATOM   2367  CA  THR A 170       6.220   2.655 -23.632  1.00  0.00      A    C
ATOM   2368  HA  THR A 170       6.902   2.595 -22.797  1.00  0.00      A    H
ATOM   2369  CB  THR A 170       7.168   2.619 -24.791  1.00  0.00      A    C
ATOM   2370  HB  THR A 170       6.727   2.736 -25.804  1.00  0.00      A    H
ATOM   2371  OG1 THR A 170       7.717   1.333 -24.953  1.00  0.00      A    O
ATOM   2372  HG1 THR A 170       8.066   1.243 -25.843  1.00  0.00      A    H
ATOM   2373  CG2 THR A 170       8.374   3.598 -24.724  1.00  0.00      A    C
ATOM   2374 HG21 THR A 170       9.101   3.256 -25.492  1.00  0.00      A    H
ATOM   2375 HG22 THR A 170       8.109   4.647 -24.978  1.00  0.00      A    H
ATOM   2376 HG23 THR A 170       8.796   3.611 -23.696  1.00  0.00      A    H
ATOM   2377  C   THR A 170       5.609   3.997 -23.619  1.00  0.00      A    C
ATOM   2378  O   THR A 170       4.918   4.312 -24.624  1.00  0.00      A    O
ATOM   2379  N   ALA A 171       5.850   4.860 -22.604  1.00  0.00      A    N
ATOM   2380  HN  ALA A 171       6.629   4.740 -21.993  1.00  0.00      A    H
ATOM   2381  CA  ALA A 171       5.195   6.187 -22.532  1.00  0.00      A    C
ATOM   2382  HA  ALA A 171       4.145   6.173 -22.785  1.00  0.00      A    H
ATOM   2383  CB  ALA A 171       5.351   6.682 -21.127  1.00  0.00      A    C
ATOM   2384  HB1 ALA A 171       6.434   6.713 -20.881  1.00  0.00      A    H
ATOM   2385  HB2 ALA A 171       4.968   7.722 -21.057  1.00  0.00      A    H
ATOM   2386  HB3 ALA A 171       4.767   6.188 -20.321  1.00  0.00      A    H
ATOM   2387  C   ALA A 171       5.813   7.279 -23.424  1.00  0.00      A    C
ATOM   2388  O   ALA A 171       6.817   7.031 -24.145  1.00  0.00      A    O
ATOM   2389  N   SER A 172       5.231   8.481 -23.482  1.00  0.00      A    N
ATOM   2390  HN  SER A 172       4.252   8.508 -23.297  1.00  0.00      A    H
ATOM   2391  CA  SER A 172       5.766   9.529 -24.355  1.00  0.00      A    C
ATOM   2392  HA  SER A 172       6.284   9.292 -25.273  1.00  0.00      A    H
ATOM   2393  CB  SER A 172       4.674  10.387 -24.942  1.00  0.00      A    C
ATOM   2394  HB1 SER A 172       5.114  11.176 -25.589  1.00  0.00      A    H
ATOM   2395  HB2 SER A 172       4.013   9.806 -25.621  1.00  0.00      A    H
ATOM   2396  OG  SER A 172       3.874  10.974 -23.893  1.00  0.00      A    O
ATOM   2397  HG1 SER A 172       2.971  10.721 -24.096  1.00  0.00      A    H
ATOM   2398  C   SER A 172       6.804  10.244 -23.524  1.00  0.00      A    C
ATOM   2399  O   SER A 172       7.977   9.869 -23.655  1.00  0.00      A    O
ATOM   2400  N   ASP A 173       6.529  11.288 -22.690  1.00  0.00      A    N
ATOM   2401  HN  ASP A 173       5.614  11.684 -22.712  1.00  0.00      A    H
ATOM   2402  CA  ASP A 173       7.515  11.969 -21.879  1.00  0.00      A    C
ATOM   2403  HA  ASP A 173       8.472  11.768 -22.338  1.00  0.00      A    H
ATOM   2404  CB  ASP A 173       7.300  13.488 -21.891  1.00  0.00      A    C
ATOM   2405  HB1 ASP A 173       7.962  14.056 -21.203  1.00  0.00      A    H
ATOM   2406  HB2 ASP A 173       7.539  13.756 -22.942  1.00  0.00      A    H
ATOM   2407  CG  ASP A 173       5.880  13.944 -21.622  1.00  0.00      A    C
ATOM   2408  OD1 ASP A 173       4.984  13.424 -22.382  1.00  0.00      A    O
ATOM   2409  OD2 ASP A 173       5.590  14.829 -20.762  1.00  0.00      A    O
ATOM   2410  C   ASP A 173       7.719  11.403 -20.479  1.00  0.00      A    C
ATOM   2411  O   ASP A 173       8.766  11.553 -19.799  1.00  0.00      A    O
ATOM   2412  N   GLY A 174       6.682  10.646 -20.001  1.00  0.00      A    N
ATOM   2413  HN  GLY A 174       6.005  10.459 -20.710  1.00  0.00      A    H
ATOM   2414  CA  GLY A 174       6.645   9.966 -18.746  1.00  0.00      A    C
ATOM   2415  HA1 GLY A 174       6.876  10.673 -17.963  1.00  0.00      A    H
ATOM   2416  HA2 GLY A 174       5.662   9.574 -18.528  1.00  0.00      A    H
ATOM   2417  C   GLY A 174       7.580   8.814 -18.788  1.00  0.00      A    C
ATOM   2418  O   GLY A 174       8.142   8.398 -19.756  1.00  0.00      A    O
ATOM   2419  N   THR A 175       7.611   8.104 -17.749  1.00  0.00      A    N
ATOM   2420  HN  THR A 175       7.146   8.391 -16.915  1.00  0.00      A    H
ATOM   2421  CA  THR A 175       8.290   6.781 -17.724  1.00  0.00      A    C
ATOM   2422  HA  THR A 175       9.035   6.911 -18.496  1.00  0.00      A    H
ATOM   2423  CB  THR A 175       9.053   6.512 -16.443  1.00  0.00      A    C
ATOM   2424  HB  THR A 175       9.581   5.542 -16.560  1.00  0.00      A    H
ATOM   2425  OG1 THR A 175       8.218   6.621 -15.316  1.00  0.00      A    O
ATOM   2426  HG1 THR A 175       8.402   5.847 -14.779  1.00  0.00      A    H
ATOM   2427  CG2 THR A 175      10.203   7.570 -16.154  1.00  0.00      A    C
ATOM   2428 HG21 THR A 175      10.982   7.434 -16.934  1.00  0.00      A    H
ATOM   2429 HG22 THR A 175       9.863   8.628 -16.142  1.00  0.00      A    H
ATOM   2430 HG23 THR A 175      10.522   7.386 -15.106  1.00  0.00      A    H
ATOM   2431  C   THR A 175       7.357   5.649 -18.105  1.00  0.00      A    C
ATOM   2432  O   THR A 175       6.142   5.963 -18.062  1.00  0.00      A    O
ATOM   2433  N   PRO A 176       7.703   4.453 -18.566  1.00  0.00      A    N
ATOM   2434  CD  PRO A 176       8.919   4.349 -19.381  1.00  0.00      A    C
ATOM   2435  HD1 PRO A 176       9.760   4.098 -18.700  1.00  0.00      A    H
ATOM   2436  HD2 PRO A 176       9.170   5.243 -19.991  1.00  0.00      A    H
ATOM   2437  CA  PRO A 176       6.694   3.448 -19.060  1.00  0.00      A    C
ATOM   2438  HA  PRO A 176       6.042   3.942 -19.765  1.00  0.00      A    H
ATOM   2439  CB  PRO A 176       7.533   2.312 -19.627  1.00  0.00      A    C
ATOM   2440  HB1 PRO A 176       8.090   1.770 -18.834  1.00  0.00      A    H
ATOM   2441  HB2 PRO A 176       6.993   1.605 -20.292  1.00  0.00      A    H
ATOM   2442  CG  PRO A 176       8.711   3.098 -20.291  1.00  0.00      A    C
ATOM   2443  HG1 PRO A 176       9.674   2.561 -20.427  1.00  0.00      A    H
ATOM   2444  HG2 PRO A 176       8.284   3.442 -21.257  1.00  0.00      A    H
ATOM   2445  C   PRO A 176       5.743   2.861 -17.983  1.00  0.00      A    C
ATOM   2446  O   PRO A 176       5.913   3.049 -16.753  1.00  0.00      A    O
ATOM   2447  N   TYR A 177       4.697   2.142 -18.515  1.00  0.00      A    N
ATOM   2448  HN  TYR A 177       4.707   1.848 -19.467  1.00  0.00      A    H
ATOM   2449  CA  TYR A 177       3.664   1.500 -17.775  1.00  0.00      A    C
ATOM   2450  HA  TYR A 177       3.871   1.749 -16.745  1.00  0.00      A    H
ATOM   2451  CB  TYR A 177       2.235   2.046 -18.075  1.00  0.00      A    C
ATOM   2452  HB1 TYR A 177       1.946   1.921 -19.141  1.00  0.00      A    H
ATOM   2453  HB2 TYR A 177       1.406   1.506 -17.570  1.00  0.00      A    H
ATOM   2454  CG  TYR A 177       2.206   3.550 -17.839  1.00  0.00      A    C
ATOM   2455  CD1 TYR A 177       2.001   4.355 -18.945  1.00  0.00      A    C
ATOM   2456  HD1 TYR A 177       1.942   3.879 -19.913  1.00  0.00      A    H
ATOM   2457  CE1 TYR A 177       2.040   5.706 -18.978  1.00  0.00      A    C
ATOM   2458  HE1 TYR A 177       1.868   6.203 -19.921  1.00  0.00      A    H
ATOM   2459  CZ  TYR A 177       2.080   6.396 -17.729  1.00  0.00      A    C
ATOM   2460  OH  TYR A 177       2.208   7.795 -17.595  1.00  0.00      A    O
ATOM   2461  HH  TYR A 177       2.310   8.153 -18.480  1.00  0.00      A    H
ATOM   2462  CD2 TYR A 177       2.326   4.220 -16.626  1.00  0.00      A    C
ATOM   2463  HD2 TYR A 177       2.513   3.612 -15.754  1.00  0.00      A    H
ATOM   2464  CE2 TYR A 177       2.260   5.630 -16.571  1.00  0.00      A    C
ATOM   2465  HE2 TYR A 177       2.231   6.056 -15.579  1.00  0.00      A    H
ATOM   2466  C   TYR A 177       3.672   0.020 -17.847  1.00  0.00      A    C
ATOM   2467  O   TYR A 177       3.929  -0.502 -18.930  1.00  0.00      A    O
ATOM   2468  N   TRP A 178       3.182  -0.679 -16.797  1.00  0.00      A    N
ATOM   2469  HN  TRP A 178       2.755  -0.237 -16.012  1.00  0.00      A    H
ATOM   2470  CA  TRP A 178       2.941  -2.115 -16.762  1.00  0.00      A    C
ATOM   2471  HA  TRP A 178       3.261  -2.650 -17.644  1.00  0.00      A    H
ATOM   2472  CB  TRP A 178       3.762  -2.824 -15.644  1.00  0.00      A    C
ATOM   2473  HB1 TRP A 178       3.308  -2.371 -14.737  1.00  0.00      A    H
ATOM   2474  HB2 TRP A 178       3.583  -3.917 -15.550  1.00  0.00      A    H
ATOM   2475  CG  TRP A 178       5.221  -2.752 -15.752  1.00  0.00      A    C
ATOM   2476  CD1 TRP A 178       6.019  -1.990 -14.930  1.00  0.00      A    C
ATOM   2477  HD1 TRP A 178       5.634  -1.581 -14.008  1.00  0.00      A    H
ATOM   2478  NE1 TRP A 178       7.391  -2.164 -15.199  1.00  0.00      A    N
ATOM   2479  HE1 TRP A 178       8.119  -1.844 -14.634  1.00  0.00      A    H
ATOM   2480  CE2 TRP A 178       7.429  -3.132 -16.239  1.00  0.00      A    C
ATOM   2481  CD2 TRP A 178       6.073  -3.588 -16.559  1.00  0.00      A    C
ATOM   2482  CE3 TRP A 178       5.843  -4.679 -17.456  1.00  0.00      A    C
ATOM   2483  HE3 TRP A 178       4.814  -4.984 -17.580  1.00  0.00      A    H
ATOM   2484  CZ3 TRP A 178       6.945  -5.335 -17.952  1.00  0.00      A    C
ATOM   2485  HZ3 TRP A 178       6.791  -6.113 -18.684  1.00  0.00      A    H
ATOM   2486  CZ2 TRP A 178       8.491  -3.747 -16.817  1.00  0.00      A    C
ATOM   2487  HZ2 TRP A 178       9.515  -3.478 -16.603  1.00  0.00      A    H
ATOM   2488  CH2 TRP A 178       8.238  -4.832 -17.652  1.00  0.00      A    C
ATOM   2489  HH2 TRP A 178       9.080  -5.322 -18.118  1.00  0.00      A    H
ATOM   2490  C   TRP A 178       1.438  -2.182 -16.533  1.00  0.00      A    C
ATOM   2491  O   TRP A 178       0.799  -1.418 -15.856  1.00  0.00      A    O
ATOM   2492  N   LEU A 179       0.795  -3.294 -17.031  1.00  0.00      A    N
ATOM   2493  HN  LEU A 179       1.248  -3.775 -17.778  1.00  0.00      A    H
ATOM   2494  CA  LEU A 179      -0.524  -3.688 -16.640  1.00  0.00      A    C
ATOM   2495  HA  LEU A 179      -0.941  -3.032 -15.889  1.00  0.00      A    H
ATOM   2496  CB  LEU A 179      -1.477  -3.677 -17.847  1.00  0.00      A    C
ATOM   2497  HB1 LEU A 179      -1.180  -2.741 -18.367  1.00  0.00      A    H
ATOM   2498  HB2 LEU A 179      -1.324  -4.547 -18.522  1.00  0.00      A    H
ATOM   2499  CG  LEU A 179      -2.943  -3.766 -17.388  1.00  0.00      A    C
ATOM   2500  HG  LEU A 179      -3.127  -4.544 -16.617  1.00  0.00      A    H
ATOM   2501  CD1 LEU A 179      -3.462  -2.398 -16.760  1.00  0.00      A    C
ATOM   2502 HD11 LEU A 179      -4.543  -2.370 -16.504  1.00  0.00      A    H
ATOM   2503 HD12 LEU A 179      -2.827  -2.070 -15.909  1.00  0.00      A    H
ATOM   2504 HD13 LEU A 179      -3.286  -1.607 -17.520  1.00  0.00      A    H
ATOM   2505  CD2 LEU A 179      -3.930  -4.029 -18.531  1.00  0.00      A    C
ATOM   2506 HD21 LEU A 179      -3.506  -3.436 -19.369  1.00  0.00      A    H
ATOM   2507 HD22 LEU A 179      -3.715  -5.068 -18.861  1.00  0.00      A    H
ATOM   2508 HD23 LEU A 179      -5.034  -3.950 -18.433  1.00  0.00      A    H
ATOM   2509  C   LEU A 179      -0.403  -4.998 -15.936  1.00  0.00      A    C
ATOM   2510  O   LEU A 179       0.316  -5.905 -16.329  1.00  0.00      A    O
ATOM   2511  N   ILE A 180      -1.176  -5.134 -14.853  1.00  0.00      A    N
ATOM   2512  HN  ILE A 180      -1.875  -4.452 -14.653  1.00  0.00      A    H
ATOM   2513  CA  ILE A 180      -1.269  -6.439 -14.089  1.00  0.00      A    C
ATOM   2514  HA  ILE A 180      -0.766  -7.289 -14.524  1.00  0.00      A    H
ATOM   2515  CB  ILE A 180      -0.761  -6.185 -12.649  1.00  0.00      A    C
ATOM   2516  HB  ILE A 180      -0.985  -5.115 -12.454  1.00  0.00      A    H
ATOM   2517  CG2 ILE A 180      -1.498  -7.169 -11.645  1.00  0.00      A    C
ATOM   2518 HG21 ILE A 180      -1.200  -6.899 -10.610  1.00  0.00      A    H
ATOM   2519 HG22 ILE A 180      -2.596  -7.021 -11.737  1.00  0.00      A    H
ATOM   2520 HG23 ILE A 180      -1.202  -8.216 -11.872  1.00  0.00      A    H
ATOM   2521  CG1 ILE A 180       0.746  -6.594 -12.459  1.00  0.00      A    C
ATOM   2522 HG11 ILE A 180       1.091  -6.624 -11.404  1.00  0.00      A    H
ATOM   2523 HG12 ILE A 180       0.899  -7.628 -12.837  1.00  0.00      A    H
ATOM   2524  CD  ILE A 180       1.699  -5.654 -13.227  1.00  0.00      A    C
ATOM   2525  HD1 ILE A 180       1.572  -5.795 -14.322  1.00  0.00      A    H
ATOM   2526  HD2 ILE A 180       1.485  -4.569 -13.120  1.00  0.00      A    H
ATOM   2527  HD3 ILE A 180       2.758  -5.918 -13.017  1.00  0.00      A    H
ATOM   2528  C   ILE A 180      -2.748  -6.693 -14.268  1.00  0.00      A    C
ATOM   2529  O   ILE A 180      -3.525  -5.748 -14.316  1.00  0.00      A    O
ATOM   2530  N   LYS A 181      -3.040  -8.044 -14.308  1.00  0.00      A    N
ATOM   2531  HN  LYS A 181      -2.234  -8.626 -14.381  1.00  0.00      A    H
ATOM   2532  CA  LYS A 181      -4.233  -8.691 -14.074  1.00  0.00      A    C
ATOM   2533  HA  LYS A 181      -4.951  -7.892 -14.184  1.00  0.00      A    H
ATOM   2534  CB  LYS A 181      -4.357  -9.854 -15.003  1.00  0.00      A    C
ATOM   2535  HB1 LYS A 181      -4.495  -9.527 -16.055  1.00  0.00      A    H
ATOM   2536  HB2 LYS A 181      -3.531 -10.598 -15.007  1.00  0.00      A    H
ATOM   2537  CG  LYS A 181      -5.503 -10.795 -14.577  1.00  0.00      A    C
ATOM   2538  HG1 LYS A 181      -5.111 -11.547 -13.860  1.00  0.00      A    H
ATOM   2539  HG2 LYS A 181      -6.303 -10.148 -14.158  1.00  0.00      A    H
ATOM   2540  CD  LYS A 181      -6.018 -11.589 -15.786  1.00  0.00      A    C
ATOM   2541  HD1 LYS A 181      -6.369 -10.827 -16.514  1.00  0.00      A    H
ATOM   2542  HD2 LYS A 181      -5.119 -12.098 -16.195  1.00  0.00      A    H
ATOM   2543  CE  LYS A 181      -6.927 -12.739 -15.477  1.00  0.00      A    C
ATOM   2544  HE1 LYS A 181      -6.383 -13.621 -15.077  1.00  0.00      A    H
ATOM   2545  HE2 LYS A 181      -7.673 -12.370 -14.740  1.00  0.00      A    H
ATOM   2546  NZ  LYS A 181      -7.663 -13.237 -16.637  1.00  0.00      A    N
ATOM   2547  HZ1 LYS A 181      -8.396 -13.781 -16.138  1.00  0.00      A    H
ATOM   2548  HZ2 LYS A 181      -8.165 -12.457 -17.107  1.00  0.00      A    H
ATOM   2549  HZ3 LYS A 181      -7.025 -13.821 -17.214  1.00  0.00      A    H
ATOM   2550  C   LYS A 181      -4.229  -9.171 -12.657  1.00  0.00      A    C
ATOM   2551  O   LYS A 181      -3.412  -9.981 -12.290  1.00  0.00      A    O
ATOM   2552  N   ASN A 182      -5.074  -8.594 -11.847  1.00  0.00      A    N
ATOM   2553  HN  ASN A 182      -5.625  -7.800 -12.092  1.00  0.00      A    H
ATOM   2554  CA  ASN A 182      -5.150  -8.873 -10.434  1.00  0.00      A    C
ATOM   2555  HA  ASN A 182      -4.255  -9.423 -10.186  1.00  0.00      A    H
ATOM   2556  CB  ASN A 182      -5.221  -7.531  -9.714  1.00  0.00      A    C
ATOM   2557  HB1 ASN A 182      -4.372  -6.873  -9.999  1.00  0.00      A    H
ATOM   2558  HB2 ASN A 182      -6.120  -7.049 -10.154  1.00  0.00      A    H
ATOM   2559  CG  ASN A 182      -5.170  -7.691  -8.186  1.00  0.00      A    C
ATOM   2560  OD1 ASN A 182      -4.371  -8.581  -7.711  1.00  0.00      A    O
ATOM   2561  ND2 ASN A 182      -5.982  -6.890  -7.424  1.00  0.00      A    N
ATOM   2562 HD21 ASN A 182      -6.135  -7.227  -6.495  1.00  0.00      A    H
ATOM   2563 HD22 ASN A 182      -6.588  -6.259  -7.908  1.00  0.00      A    H
ATOM   2564  C   ASN A 182      -6.334  -9.858 -10.201  1.00  0.00      A    C
ATOM   2565  O   ASN A 182      -7.213 -10.018 -11.107  1.00  0.00      A    O
ATOM   2566  N   SER A 183      -6.429 -10.452  -9.011  1.00  0.00      A    N
ATOM   2567  HN  SER A 183      -5.618 -10.402  -8.432  1.00  0.00      A    H
ATOM   2568  CA  SER A 183      -7.521 -11.239  -8.461  1.00  0.00      A    C
ATOM   2569  HA  SER A 183      -8.124 -11.757  -9.191  1.00  0.00      A    H
ATOM   2570  CB  SER A 183      -7.008 -12.345  -7.436  1.00  0.00      A    C
ATOM   2571  HB1 SER A 183      -7.842 -12.885  -6.939  1.00  0.00      A    H
ATOM   2572  HB2 SER A 183      -6.469 -13.197  -7.903  1.00  0.00      A    H
ATOM   2573  OG  SER A 183      -6.147 -11.720  -6.484  1.00  0.00      A    O
ATOM   2574  HG1 SER A 183      -5.689 -12.438  -6.040  1.00  0.00      A    H
ATOM   2575  C   SER A 183      -8.540 -10.298  -7.829  1.00  0.00      A    C
ATOM   2576  O   SER A 183      -8.901  -9.340  -8.465  1.00  0.00      A    O
ATOM   2577  N   TRP A 184      -9.060 -10.515  -6.598  1.00  0.00      A    N
ATOM   2578  HN  TRP A 184      -8.761 -11.243  -5.985  1.00  0.00      A    H
ATOM   2579  CA  TRP A 184      -9.862  -9.561  -5.922  1.00  0.00      A    C
ATOM   2580  HA  TRP A 184     -10.130 -10.093  -5.021  1.00  0.00      A    H
ATOM   2581  CB  TRP A 184      -9.209  -8.312  -5.386  1.00  0.00      A    C
ATOM   2582  HB1 TRP A 184      -9.030  -7.615  -6.233  1.00  0.00      A    H
ATOM   2583  HB2 TRP A 184      -9.971  -7.713  -4.843  1.00  0.00      A    H
ATOM   2584  CG  TRP A 184      -8.082  -8.573  -4.401  1.00  0.00      A    C
ATOM   2585  CD1 TRP A 184      -7.732  -9.735  -3.768  1.00  0.00      A    C
ATOM   2586  HD1 TRP A 184      -8.106 -10.686  -4.117  1.00  0.00      A    H
ATOM   2587  NE1 TRP A 184      -6.897  -9.519  -2.804  1.00  0.00      A    N
ATOM   2588  HE1 TRP A 184      -6.356 -10.137  -2.276  1.00  0.00      A    H
ATOM   2589  CE2 TRP A 184      -6.545  -8.208  -2.828  1.00  0.00      A    C
ATOM   2590  CD2 TRP A 184      -7.342  -7.520  -3.750  1.00  0.00      A    C
ATOM   2591  CE3 TRP A 184      -7.305  -6.135  -3.850  1.00  0.00      A    C
ATOM   2592  HE3 TRP A 184      -7.888  -5.679  -4.636  1.00  0.00      A    H
ATOM   2593  CZ3 TRP A 184      -6.591  -5.356  -2.878  1.00  0.00      A    C
ATOM   2594  HZ3 TRP A 184      -6.658  -4.278  -2.887  1.00  0.00      A    H
ATOM   2595  CZ2 TRP A 184      -5.700  -7.487  -2.018  1.00  0.00      A    C
ATOM   2596  HZ2 TRP A 184      -5.113  -8.014  -1.280  1.00  0.00      A    H
ATOM   2597  CH2 TRP A 184      -5.758  -6.080  -2.038  1.00  0.00      A    C
ATOM   2598  HH2 TRP A 184      -5.111  -5.496  -1.400  1.00  0.00      A    H
ATOM   2599  C   TRP A 184     -11.273  -9.276  -6.382  1.00  0.00      A    C
ATOM   2600  O   TRP A 184     -12.245  -9.333  -5.627  1.00  0.00      A    O
ATOM   2601  N   GLY A 185     -11.511  -8.923  -7.584  1.00  0.00      A    N
ATOM   2602  HN  GLY A 185     -10.703  -8.856  -8.164  1.00  0.00      A    H
ATOM   2603  CA  GLY A 185     -12.849  -8.591  -7.929  1.00  0.00      A    C
ATOM   2604  HA1 GLY A 185     -13.362  -9.535  -8.037  1.00  0.00      A    H
ATOM   2605  HA2 GLY A 185     -13.279  -7.906  -7.213  1.00  0.00      A    H
ATOM   2606  C   GLY A 185     -12.925  -7.761  -9.120  1.00  0.00      A    C
ATOM   2607  O   GLY A 185     -12.058  -7.044  -9.591  1.00  0.00      A    O
ATOM   2608  N   THR A 186     -14.110  -7.845  -9.855  1.00  0.00      A    N
ATOM   2609  HN  THR A 186     -14.840  -8.471  -9.590  1.00  0.00      A    H
ATOM   2610  CA  THR A 186     -14.462  -7.112 -11.055  1.00  0.00      A    C
ATOM   2611  HA  THR A 186     -13.638  -7.086 -11.752  1.00  0.00      A    H
ATOM   2612  CB  THR A 186     -15.600  -7.750 -11.777  1.00  0.00      A    C
ATOM   2613  HB  THR A 186     -15.819  -7.081 -12.637  1.00  0.00      A    H
ATOM   2614  OG1 THR A 186     -16.800  -7.983 -11.047  1.00  0.00      A    O
ATOM   2615  HG1 THR A 186     -17.196  -8.681 -11.574  1.00  0.00      A    H
ATOM   2616  CG2 THR A 186     -15.135  -9.182 -12.146  1.00  0.00      A    C
ATOM   2617 HG21 THR A 186     -14.121  -9.187 -12.600  1.00  0.00      A    H
ATOM   2618 HG22 THR A 186     -15.100  -9.850 -11.259  1.00  0.00      A    H
ATOM   2619 HG23 THR A 186     -15.747  -9.637 -12.954  1.00  0.00      A    H
ATOM   2620  C   THR A 186     -14.818  -5.747 -10.632  1.00  0.00      A    C
ATOM   2621  O   THR A 186     -14.567  -4.793 -11.323  1.00  0.00      A    O
ATOM   2622  N   SER A 187     -15.350  -5.545  -9.394  1.00  0.00      A    N
ATOM   2623  HN  SER A 187     -15.578  -6.227  -8.703  1.00  0.00      A    H
ATOM   2624  CA  SER A 187     -15.717  -4.288  -8.822  1.00  0.00      A    C
ATOM   2625  HA  SER A 187     -16.057  -3.556  -9.539  1.00  0.00      A    H
ATOM   2626  CB  SER A 187     -16.893  -4.442  -7.883  1.00  0.00      A    C
ATOM   2627  HB1 SER A 187     -17.197  -3.540  -7.310  1.00  0.00      A    H
ATOM   2628  HB2 SER A 187     -17.737  -4.702  -8.556  1.00  0.00      A    H
ATOM   2629  OG  SER A 187     -16.650  -5.568  -7.000  1.00  0.00      A    O
ATOM   2630  HG1 SER A 187     -17.396  -5.618  -6.397  1.00  0.00      A    H
ATOM   2631  C   SER A 187     -14.594  -3.517  -8.193  1.00  0.00      A    C
ATOM   2632  O   SER A 187     -14.797  -2.325  -7.897  1.00  0.00      A    O
ATOM   2633  N   TRP A 188     -13.392  -4.173  -8.022  1.00  0.00      A    N
ATOM   2634  HN  TRP A 188     -13.354  -5.124  -8.319  1.00  0.00      A    H
ATOM   2635  CA  TRP A 188     -12.170  -3.566  -7.652  1.00  0.00      A    C
ATOM   2636  HA  TRP A 188     -12.412  -2.731  -7.012  1.00  0.00      A    H
ATOM   2637  CB  TRP A 188     -11.250  -4.661  -6.963  1.00  0.00      A    C
ATOM   2638  HB1 TRP A 188     -11.890  -5.126  -6.183  1.00  0.00      A    H
ATOM   2639  HB2 TRP A 188     -11.110  -5.455  -7.727  1.00  0.00      A    H
ATOM   2640  CG  TRP A 188      -9.954  -4.153  -6.373  1.00  0.00      A    C
ATOM   2641  CD1 TRP A 188      -9.685  -3.551  -5.129  1.00  0.00      A    C
ATOM   2642  HD1 TRP A 188     -10.350  -3.454  -4.284  1.00  0.00      A    H
ATOM   2643  NE1 TRP A 188      -8.347  -3.078  -5.095  1.00  0.00      A    N
ATOM   2644  HE1 TRP A 188      -7.997  -2.605  -4.317  1.00  0.00      A    H
ATOM   2645  CE2 TRP A 188      -7.738  -3.445  -6.268  1.00  0.00      A    C
ATOM   2646  CD2 TRP A 188      -8.725  -4.059  -7.101  1.00  0.00      A    C
ATOM   2647  CE3 TRP A 188      -8.366  -4.509  -8.367  1.00  0.00      A    C
ATOM   2648  HE3 TRP A 188      -8.950  -5.116  -9.043  1.00  0.00      A    H
ATOM   2649  CZ3 TRP A 188      -7.020  -4.274  -8.833  1.00  0.00      A    C
ATOM   2650  HZ3 TRP A 188      -6.737  -4.482  -9.854  1.00  0.00      A    H
ATOM   2651  CZ2 TRP A 188      -6.419  -3.293  -6.673  1.00  0.00      A    C
ATOM   2652  HZ2 TRP A 188      -5.714  -2.771  -6.042  1.00  0.00      A    H
ATOM   2653  CH2 TRP A 188      -6.072  -3.657  -7.967  1.00  0.00      A    C
ATOM   2654  HH2 TRP A 188      -5.079  -3.387  -8.294  1.00  0.00      A    H
ATOM   2655  C   TRP A 188     -11.482  -2.985  -8.909  1.00  0.00      A    C
ATOM   2656  O   TRP A 188     -11.762  -3.345 -10.067  1.00  0.00      A    O
ATOM   2657  N   GLY A 189     -10.569  -2.018  -8.772  1.00  0.00      A    N
ATOM   2658  HN  GLY A 189     -10.367  -1.784  -7.825  1.00  0.00      A    H
ATOM   2659  CA  GLY A 189      -9.715  -1.441  -9.781  1.00  0.00      A    C
ATOM   2660  HA1 GLY A 189      -9.413  -0.502  -9.342  1.00  0.00      A    H
ATOM   2661  HA2 GLY A 189      -8.892  -2.118  -9.958  1.00  0.00      A    H
ATOM   2662  C   GLY A 189     -10.373  -1.029 -11.053  1.00  0.00      A    C
ATOM   2663  O   GLY A 189     -11.534  -0.737 -11.056  1.00  0.00      A    O
ATOM   2664  N   GLU A 190      -9.586  -1.160 -12.185  1.00  0.00      A    N
ATOM   2665  HN  GLU A 190      -8.630  -1.441 -12.214  1.00  0.00      A    H
ATOM   2666  CA  GLU A 190     -10.200  -1.012 -13.472  1.00  0.00      A    C
ATOM   2667  HA  GLU A 190     -10.992  -0.279 -13.427  1.00  0.00      A    H
ATOM   2668  CB  GLU A 190      -9.179  -0.375 -14.483  1.00  0.00      A    C
ATOM   2669  HB1 GLU A 190      -8.142  -0.567 -14.132  1.00  0.00      A    H
ATOM   2670  HB2 GLU A 190      -9.199  -0.797 -15.510  1.00  0.00      A    H
ATOM   2671  CG  GLU A 190      -9.402   1.155 -14.721  1.00  0.00      A    C
ATOM   2672  HG1 GLU A 190     -10.473   1.294 -14.982  1.00  0.00      A    H
ATOM   2673  HG2 GLU A 190      -9.211   1.777 -13.820  1.00  0.00      A    H
ATOM   2674  CD  GLU A 190      -8.481   1.721 -15.746  1.00  0.00      A    C
ATOM   2675  OE1 GLU A 190      -8.665   1.405 -16.963  1.00  0.00      A    O
ATOM   2676  OE2 GLU A 190      -7.694   2.589 -15.464  1.00  0.00      A    O
ATOM   2677  C   GLU A 190     -10.641  -2.322 -13.990  1.00  0.00      A    C
ATOM   2678  O   GLU A 190      -9.776  -3.031 -14.432  1.00  0.00      A    O
ATOM   2679  N   ASN A 191     -11.886  -2.697 -13.715  1.00  0.00      A    N
ATOM   2680  HN  ASN A 191     -12.465  -2.108 -13.158  1.00  0.00      A    H
ATOM   2681  CA  ASN A 191     -12.429  -4.010 -14.070  1.00  0.00      A    C
ATOM   2682  HA  ASN A 191     -13.396  -4.034 -13.590  1.00  0.00      A    H
ATOM   2683  CB  ASN A 191     -12.757  -4.201 -15.613  1.00  0.00      A    C
ATOM   2684  HB1 ASN A 191     -11.751  -4.007 -16.043  1.00  0.00      A    H
ATOM   2685  HB2 ASN A 191     -13.099  -5.245 -15.779  1.00  0.00      A    H
ATOM   2686  CG  ASN A 191     -13.793  -3.242 -16.237  1.00  0.00      A    C
ATOM   2687  OD1 ASN A 191     -13.657  -2.066 -16.457  1.00  0.00      A    O
ATOM   2688  ND2 ASN A 191     -15.022  -3.737 -16.424  1.00  0.00      A    N
ATOM   2689 HD21 ASN A 191     -15.744  -3.106 -16.709  1.00  0.00      A    H
ATOM   2690 HD22 ASN A 191     -15.103  -4.654 -16.033  1.00  0.00      A    H
ATOM   2691  C   ASN A 191     -11.673  -5.220 -13.523  1.00  0.00      A    C
ATOM   2692  O   ASN A 191     -11.737  -6.307 -14.102  1.00  0.00      A    O
ATOM   2693  N   GLY A 192     -10.844  -5.097 -12.449  1.00  0.00      A    N
ATOM   2694  HN  GLY A 192     -10.957  -4.258 -11.923  1.00  0.00      A    H
ATOM   2695  CA  GLY A 192      -9.992  -6.125 -11.900  1.00  0.00      A    C
ATOM   2696  HA1 GLY A 192     -10.049  -5.966 -10.833  1.00  0.00      A    H
ATOM   2697  HA2 GLY A 192     -10.368  -7.097 -12.185  1.00  0.00      A    H
ATOM   2698  C   GLY A 192      -8.509  -6.009 -12.252  1.00  0.00      A    C
ATOM   2699  O   GLY A 192      -7.643  -6.808 -11.928  1.00  0.00      A    O
ATOM   2700  N   TYR A 193      -8.166  -4.986 -13.088  1.00  0.00      A    N
ATOM   2701  HN  TYR A 193      -8.970  -4.521 -13.451  1.00  0.00      A    H
ATOM   2702  CA  TYR A 193      -6.779  -4.678 -13.418  1.00  0.00      A    C
ATOM   2703  HA  TYR A 193      -6.106  -5.522 -13.376  1.00  0.00      A    H
ATOM   2704  CB  TYR A 193      -6.717  -4.313 -14.942  1.00  0.00      A    C
ATOM   2705  HB1 TYR A 193      -7.262  -3.375 -15.182  1.00  0.00      A    H
ATOM   2706  HB2 TYR A 193      -5.656  -4.182 -15.247  1.00  0.00      A    H
ATOM   2707  CG  TYR A 193      -7.148  -5.386 -15.925  1.00  0.00      A    C
ATOM   2708  CD1 TYR A 193      -8.372  -5.395 -16.467  1.00  0.00      A    C
ATOM   2709  HD1 TYR A 193      -9.044  -4.641 -16.085  1.00  0.00      A    H
ATOM   2710  CE1 TYR A 193      -8.904  -6.385 -17.320  1.00  0.00      A    C
ATOM   2711  HE1 TYR A 193      -9.931  -6.418 -17.653  1.00  0.00      A    H
ATOM   2712  CZ  TYR A 193      -8.001  -7.308 -17.751  1.00  0.00      A    C
ATOM   2713  OH  TYR A 193      -8.351  -8.160 -18.767  1.00  0.00      A    O
ATOM   2714  HH  TYR A 193      -9.024  -7.728 -19.298  1.00  0.00      A    H
ATOM   2715  CD2 TYR A 193      -6.276  -6.393 -16.329  1.00  0.00      A    C
ATOM   2716  HD2 TYR A 193      -5.283  -6.418 -15.905  1.00  0.00      A    H
ATOM   2717  CE2 TYR A 193      -6.678  -7.270 -17.307  1.00  0.00      A    C
ATOM   2718  HE2 TYR A 193      -5.990  -8.029 -17.648  1.00  0.00      A    H
ATOM   2719  C   TYR A 193      -6.257  -3.659 -12.586  1.00  0.00      A    C
ATOM   2720  O   TYR A 193      -6.975  -3.031 -11.847  1.00  0.00      A    O
ATOM   2721  N   ILE A 194      -4.879  -3.482 -12.638  1.00  0.00      A    N
ATOM   2722  HN  ILE A 194      -4.278  -4.031 -13.214  1.00  0.00      A    H
ATOM   2723  CA  ILE A 194      -4.169  -2.354 -12.094  1.00  0.00      A    C
ATOM   2724  HA  ILE A 194      -4.895  -1.560 -11.998  1.00  0.00      A    H
ATOM   2725  CB  ILE A 194      -3.695  -2.618 -10.617  1.00  0.00      A    C
ATOM   2726  HB  ILE A 194      -4.675  -2.677 -10.095  1.00  0.00      A    H
ATOM   2727  CG2 ILE A 194      -2.944  -3.996 -10.560  1.00  0.00      A    C
ATOM   2728 HG21 ILE A 194      -1.959  -3.960 -11.073  1.00  0.00      A    H
ATOM   2729 HG22 ILE A 194      -2.828  -4.382  -9.525  1.00  0.00      A    H
ATOM   2730 HG23 ILE A 194      -3.523  -4.761 -11.120  1.00  0.00      A    H
ATOM   2731  CG1 ILE A 194      -2.850  -1.423 -10.022  1.00  0.00      A    C
ATOM   2732 HG11 ILE A 194      -1.815  -1.500 -10.421  1.00  0.00      A    H
ATOM   2733 HG12 ILE A 194      -3.326  -0.471 -10.339  1.00  0.00      A    H
ATOM   2734  CD  ILE A 194      -2.736  -1.418  -8.500  1.00  0.00      A    C
ATOM   2735  HD1 ILE A 194      -1.742  -0.979  -8.271  1.00  0.00      A    H
ATOM   2736  HD2 ILE A 194      -3.559  -0.789  -8.097  1.00  0.00      A    H
ATOM   2737  HD3 ILE A 194      -2.602  -2.422  -8.043  1.00  0.00      A    H
ATOM   2738  C   ILE A 194      -3.044  -1.885 -12.995  1.00  0.00      A    C
ATOM   2739  O   ILE A 194      -2.291  -2.720 -13.557  1.00  0.00      A    O
ATOM   2740  N   ARG A 195      -2.922  -0.573 -13.211  1.00  0.00      A    N
ATOM   2741  HN  ARG A 195      -3.586   0.001 -12.739  1.00  0.00      A    H
ATOM   2742  CA  ARG A 195      -1.868   0.160 -13.853  1.00  0.00      A    C
ATOM   2743  HA  ARG A 195      -1.464  -0.411 -14.676  1.00  0.00      A    H
ATOM   2744  CB  ARG A 195      -2.447   1.409 -14.501  1.00  0.00      A    C
ATOM   2745  HB1 ARG A 195      -2.696   2.063 -13.639  1.00  0.00      A    H
ATOM   2746  HB2 ARG A 195      -1.686   2.045 -15.003  1.00  0.00      A    H
ATOM   2747  CG  ARG A 195      -3.637   1.173 -15.344  1.00  0.00      A    C
ATOM   2748  HG1 ARG A 195      -3.490   0.366 -16.094  1.00  0.00      A    H
ATOM   2749  HG2 ARG A 195      -4.534   0.940 -14.731  1.00  0.00      A    H
ATOM   2750  CD  ARG A 195      -4.040   2.449 -16.055  1.00  0.00      A    C
ATOM   2751  HD1 ARG A 195      -4.360   3.233 -15.335  1.00  0.00      A    H
ATOM   2752  HD2 ARG A 195      -3.179   2.885 -16.605  1.00  0.00      A    H
ATOM   2753  NE  ARG A 195      -5.265   2.092 -16.784  1.00  0.00      A    N
ATOM   2754  HE  ARG A 195      -6.191   2.231 -16.434  1.00  0.00      A    H
ATOM   2755  CZ  ARG A 195      -5.258   1.237 -17.787  1.00  0.00      A    C
ATOM   2756  NH1 ARG A 195      -4.200   1.022 -18.510  1.00  0.00      A    N
ATOM   2757 HH11 ARG A 195      -3.551   1.774 -18.621  1.00  0.00      A    H
ATOM   2758 HH12 ARG A 195      -4.281   0.546 -19.386  1.00  0.00      A    H
ATOM   2759  NH2 ARG A 195      -6.383   0.602 -18.079  1.00  0.00      A    N
ATOM   2760 HH21 ARG A 195      -7.127   0.780 -17.435  1.00  0.00      A    H
ATOM   2761 HH22 ARG A 195      -6.473  -0.054 -18.828  1.00  0.00      A    H
ATOM   2762  C   ARG A 195      -0.717   0.517 -12.913  1.00  0.00      A    C
ATOM   2763  O   ARG A 195      -0.913   1.320 -12.062  1.00  0.00      A    O
ATOM   2764  N   LEU A 196       0.436  -0.059 -13.185  1.00  0.00      A    N
ATOM   2765  HN  LEU A 196       0.552  -0.706 -13.934  1.00  0.00      A    H
ATOM   2766  CA  LEU A 196       1.686   0.158 -12.438  1.00  0.00      A    C
ATOM   2767  HA  LEU A 196       1.465   0.835 -11.626  1.00  0.00      A    H
ATOM   2768  CB  LEU A 196       2.113  -1.128 -11.792  1.00  0.00      A    C
ATOM   2769  HB1 LEU A 196       2.148  -1.801 -12.675  1.00  0.00      A    H
ATOM   2770  HB2 LEU A 196       3.127  -1.137 -11.339  1.00  0.00      A    H
ATOM   2771  CG  LEU A 196       1.171  -1.671 -10.658  1.00  0.00      A    C
ATOM   2772  HG  LEU A 196       0.120  -1.730 -11.015  1.00  0.00      A    H
ATOM   2773  CD1 LEU A 196       1.473  -3.150 -10.194  1.00  0.00      A    C
ATOM   2774 HD11 LEU A 196       1.109  -3.860 -10.968  1.00  0.00      A    H
ATOM   2775 HD12 LEU A 196       2.561  -3.237  -9.988  1.00  0.00      A    H
ATOM   2776 HD13 LEU A 196       0.909  -3.503  -9.305  1.00  0.00      A    H
ATOM   2777  CD2 LEU A 196       1.219  -0.788  -9.397  1.00  0.00      A    C
ATOM   2778 HD21 LEU A 196       0.938   0.247  -9.688  1.00  0.00      A    H
ATOM   2779 HD22 LEU A 196       0.545  -1.133  -8.584  1.00  0.00      A    H
ATOM   2780 HD23 LEU A 196       2.243  -0.657  -8.986  1.00  0.00      A    H
ATOM   2781  C   LEU A 196       2.681   0.932 -13.271  1.00  0.00      A    C
ATOM   2782  O   LEU A 196       2.608   1.041 -14.517  1.00  0.00      A    O
ATOM   2783  N   LEU A 197       3.645   1.626 -12.635  1.00  0.00      A    N
ATOM   2784  HN  LEU A 197       3.660   1.568 -11.640  1.00  0.00      A    H
ATOM   2785  CA  LEU A 197       4.568   2.465 -13.301  1.00  0.00      A    C
ATOM   2786  HA  LEU A 197       4.294   2.724 -14.313  1.00  0.00      A    H
ATOM   2787  CB  LEU A 197       4.477   3.860 -12.547  1.00  0.00      A    C
ATOM   2788  HB1 LEU A 197       3.400   4.124 -12.605  1.00  0.00      A    H
ATOM   2789  HB2 LEU A 197       4.832   3.673 -11.511  1.00  0.00      A    H
ATOM   2790  CG  LEU A 197       5.423   4.906 -13.220  1.00  0.00      A    C
ATOM   2791  HG  LEU A 197       6.463   4.533 -13.338  1.00  0.00      A    H
ATOM   2792  CD1 LEU A 197       4.930   5.384 -14.672  1.00  0.00      A    C
ATOM   2793 HD11 LEU A 197       4.733   4.596 -15.430  1.00  0.00      A    H
ATOM   2794 HD12 LEU A 197       4.083   6.093 -14.555  1.00  0.00      A    H
ATOM   2795 HD13 LEU A 197       5.701   6.054 -15.107  1.00  0.00      A    H
ATOM   2796  CD2 LEU A 197       5.548   6.171 -12.277  1.00  0.00      A    C
ATOM   2797 HD21 LEU A 197       5.807   5.813 -11.257  1.00  0.00      A    H
ATOM   2798 HD22 LEU A 197       6.449   6.794 -12.464  1.00  0.00      A    H
ATOM   2799 HD23 LEU A 197       4.579   6.713 -12.231  1.00  0.00      A    H
ATOM   2800  C   LEU A 197       6.010   1.852 -13.160  1.00  0.00      A    C
ATOM   2801  O   LEU A 197       6.382   1.163 -12.234  1.00  0.00      A    O
ATOM   2802  N   ARG A 198       6.836   2.071 -14.203  1.00  0.00      A    N
ATOM   2803  HN  ARG A 198       6.424   2.638 -14.912  1.00  0.00      A    H
ATOM   2804  CA  ARG A 198       8.189   1.701 -14.260  1.00  0.00      A    C
ATOM   2805  HA  ARG A 198       8.411   0.917 -13.551  1.00  0.00      A    H
ATOM   2806  CB  ARG A 198       8.501   1.235 -15.710  1.00  0.00      A    C
ATOM   2807  HB1 ARG A 198       7.848   0.353 -15.880  1.00  0.00      A    H
ATOM   2808  HB2 ARG A 198       8.223   2.027 -16.438  1.00  0.00      A    H
ATOM   2809  CG  ARG A 198       9.898   0.658 -15.933  1.00  0.00      A    C
ATOM   2810  HG1 ARG A 198      10.705   1.416 -15.844  1.00  0.00      A    H
ATOM   2811  HG2 ARG A 198       9.948  -0.175 -15.199  1.00  0.00      A    H
ATOM   2812  CD  ARG A 198      10.136  -0.050 -17.317  1.00  0.00      A    C
ATOM   2813  HD1 ARG A 198       9.502  -0.962 -17.330  1.00  0.00      A    H
ATOM   2814  HD2 ARG A 198       9.827   0.599 -18.164  1.00  0.00      A    H
ATOM   2815  NE  ARG A 198      11.640  -0.381 -17.427  1.00  0.00      A    N
ATOM   2816  HE  ARG A 198      12.259  -0.205 -16.661  1.00  0.00      A    H
ATOM   2817  CZ  ARG A 198      12.166  -0.973 -18.518  1.00  0.00      A    C
ATOM   2818  NH1 ARG A 198      11.494  -1.089 -19.600  1.00  0.00      A    N
ATOM   2819 HH11 ARG A 198      10.560  -0.731 -19.612  1.00  0.00      A    H
ATOM   2820 HH12 ARG A 198      11.803  -1.580 -20.415  1.00  0.00      A    H
ATOM   2821  NH2 ARG A 198      13.359  -1.552 -18.423  1.00  0.00      A    N
ATOM   2822 HH21 ARG A 198      13.825  -1.253 -17.590  1.00  0.00      A    H
ATOM   2823 HH22 ARG A 198      13.719  -1.897 -19.290  1.00  0.00      A    H
ATOM   2824  C   ARG A 198       9.106   2.917 -13.846  1.00  0.00      A    C
ATOM   2825  O   ARG A 198       8.749   4.098 -14.060  1.00  0.00      A    O
ATOM   2826  N   ASP A 199      10.346   2.657 -13.330  1.00  0.00      A    N
ATOM   2827  HN  ASP A 199      10.606   1.759 -12.985  1.00  0.00      A    H
ATOM   2828  CA  ASP A 199      11.348   3.690 -13.069  1.00  0.00      A    C
ATOM   2829  HA  ASP A 199      12.144   3.094 -12.648  1.00  0.00      A    H
ATOM   2830  CB  ASP A 199      11.790   4.326 -14.427  1.00  0.00      A    C
ATOM   2831  HB1 ASP A 199      11.688   3.593 -15.256  1.00  0.00      A    H
ATOM   2832  HB2 ASP A 199      11.187   5.216 -14.707  1.00  0.00      A    H
ATOM   2833  CG  ASP A 199      13.295   4.558 -14.399  1.00  0.00      A    C
ATOM   2834  OD1 ASP A 199      14.137   3.608 -14.465  1.00  0.00      A    O
ATOM   2835  OD2 ASP A 199      13.610   5.771 -14.468  1.00  0.00      A    O
ATOM   2836  C   ASP A 199      10.993   4.610 -11.933  1.00  0.00      A    C
ATOM   2837  O   ASP A 199      11.105   5.848 -11.925  1.00  0.00      A    O
ATOM   2838  N   VAL A 200      10.574   3.953 -10.851  1.00  0.00      A    N
ATOM   2839  HN  VAL A 200      10.546   2.958 -10.915  1.00  0.00      A    H
ATOM   2840  CA  VAL A 200      10.333   4.582  -9.523  1.00  0.00      A    C
ATOM   2841  HA  VAL A 200      10.217   5.641  -9.695  1.00  0.00      A    H
ATOM   2842  CB  VAL A 200       9.093   4.014  -8.842  1.00  0.00      A    C
ATOM   2843  HB  VAL A 200       9.065   4.447  -7.820  1.00  0.00      A    H
ATOM   2844  CG1 VAL A 200       7.813   4.380  -9.622  1.00  0.00      A    C
ATOM   2845 HG11 VAL A 200       7.958   5.294 -10.238  1.00  0.00      A    H
ATOM   2846 HG12 VAL A 200       7.562   3.481 -10.225  1.00  0.00      A    H
ATOM   2847 HG13 VAL A 200       7.011   4.541  -8.871  1.00  0.00      A    H
ATOM   2848  CG2 VAL A 200       9.029   2.504  -8.623  1.00  0.00      A    C
ATOM   2849 HG21 VAL A 200      10.005   2.076  -8.311  1.00  0.00      A    H
ATOM   2850 HG22 VAL A 200       8.303   2.189  -7.843  1.00  0.00      A    H
ATOM   2851 HG23 VAL A 200       8.764   2.075  -9.613  1.00  0.00      A    H
ATOM   2852  C   VAL A 200      11.542   4.255  -8.684  1.00  0.00      A    C
ATOM   2853  O   VAL A 200      12.485   3.659  -9.189  1.00  0.00      A    O
ATOM   2854  N   SER A 201      11.650   4.812  -7.405  1.00  0.00      A    N
ATOM   2855  HN  SER A 201      10.835   5.274  -7.065  1.00  0.00      A    H
ATOM   2856  CA  SER A 201      12.774   4.679  -6.466  1.00  0.00      A    C
ATOM   2857  HA  SER A 201      13.680   4.975  -6.974  1.00  0.00      A    H
ATOM   2858  CB  SER A 201      12.543   5.377  -5.119  1.00  0.00      A    C
ATOM   2859  HB1 SER A 201      13.252   5.129  -4.300  1.00  0.00      A    H
ATOM   2860  HB2 SER A 201      12.619   6.463  -5.343  1.00  0.00      A    H
ATOM   2861  OG  SER A 201      11.252   5.068  -4.505  1.00  0.00      A    O
ATOM   2862  HG1 SER A 201      11.041   5.751  -3.865  1.00  0.00      A    H
ATOM   2863  C   SER A 201      13.068   3.202  -6.117  1.00  0.00      A    C
ATOM   2864  O   SER A 201      14.084   2.933  -5.549  1.00  0.00      A    O
ATOM   2865  N   ASP A 202      12.084   2.382  -6.338  1.00  0.00      A    N
ATOM   2866  HN  ASP A 202      11.262   2.737  -6.776  1.00  0.00      A    H
ATOM   2867  CA  ASP A 202      12.176   0.935  -6.177  1.00  0.00      A    C
ATOM   2868  HA  ASP A 202      13.002   0.682  -5.529  1.00  0.00      A    H
ATOM   2869  CB  ASP A 202      10.699   0.313  -5.828  1.00  0.00      A    C
ATOM   2870  HB1 ASP A 202      10.372   0.839  -4.906  1.00  0.00      A    H
ATOM   2871  HB2 ASP A 202       9.977   0.531  -6.644  1.00  0.00      A    H
ATOM   2872  CG  ASP A 202      10.786  -1.169  -5.479  1.00  0.00      A    C
ATOM   2873  OD1 ASP A 202      11.783  -1.871  -5.817  1.00  0.00      A    O
ATOM   2874  OD2 ASP A 202       9.793  -1.706  -5.030  1.00  0.00      A    O
ATOM   2875  C   ASP A 202      12.637   0.475  -7.611  1.00  0.00      A    C
ATOM   2876  O   ASP A 202      11.801   0.504  -8.536  1.00  0.00      A    O
ATOM   2877  N   PRO A 203      13.894   0.213  -7.830  1.00  0.00      A    N
ATOM   2878  CD  PRO A 203      14.955  -0.069  -6.796  1.00  0.00      A    C
ATOM   2879  HD1 PRO A 203      14.676  -0.736  -5.952  1.00  0.00      A    H
ATOM   2880  HD2 PRO A 203      15.259   0.888  -6.320  1.00  0.00      A    H
ATOM   2881  CA  PRO A 203      14.318  -0.101  -9.193  1.00  0.00      A    C
ATOM   2882  HA  PRO A 203      14.079   0.638  -9.944  1.00  0.00      A    H
ATOM   2883  CB  PRO A 203      15.857  -0.166  -8.976  1.00  0.00      A    C
ATOM   2884  HB1 PRO A 203      16.346  -0.557  -9.894  1.00  0.00      A    H
ATOM   2885  HB2 PRO A 203      16.052   0.926  -9.042  1.00  0.00      A    H
ATOM   2886  CG  PRO A 203      15.999  -0.754  -7.567  1.00  0.00      A    C
ATOM   2887  HG1 PRO A 203      15.774  -1.842  -7.572  1.00  0.00      A    H
ATOM   2888  HG2 PRO A 203      17.004  -0.681  -7.099  1.00  0.00      A    H
ATOM   2889  C   PRO A 203      13.814  -1.457  -9.760  1.00  0.00      A    C
ATOM   2890  O   PRO A 203      14.444  -1.966 -10.688  1.00  0.00      A    O
ATOM   2891  N   ARG A 204      12.680  -2.120  -9.351  1.00  0.00      A    N
ATOM   2892  HN  ARG A 204      12.083  -1.708  -8.668  1.00  0.00      A    H
ATOM   2893  CA  ARG A 204      12.222  -3.402  -9.840  1.00  0.00      A    C
ATOM   2894  HA  ARG A 204      12.947  -3.782 -10.544  1.00  0.00      A    H
ATOM   2895  CB  ARG A 204      11.965  -4.353  -8.656  1.00  0.00      A    C
ATOM   2896  HB1 ARG A 204      11.079  -4.010  -8.079  1.00  0.00      A    H
ATOM   2897  HB2 ARG A 204      11.633  -5.332  -9.063  1.00  0.00      A    H
ATOM   2898  CG  ARG A 204      13.209  -4.537  -7.777  1.00  0.00      A    C
ATOM   2899  HG1 ARG A 204      13.939  -5.118  -8.380  1.00  0.00      A    H
ATOM   2900  HG2 ARG A 204      13.711  -3.607  -7.434  1.00  0.00      A    H
ATOM   2901  CD  ARG A 204      12.845  -5.343  -6.558  1.00  0.00      A    C
ATOM   2902  HD1 ARG A 204      12.309  -6.291  -6.780  1.00  0.00      A    H
ATOM   2903  HD2 ARG A 204      13.699  -5.591  -5.892  1.00  0.00      A    H
ATOM   2904  NE  ARG A 204      12.024  -4.476  -5.733  1.00  0.00      A    N
ATOM   2905  HE  ARG A 204      12.011  -3.489  -5.891  1.00  0.00      A    H
ATOM   2906  CZ  ARG A 204      11.422  -4.902  -4.626  1.00  0.00      A    C
ATOM   2907  NH1 ARG A 204      11.466  -6.135  -4.174  1.00  0.00      A    N
ATOM   2908 HH11 ARG A 204      11.933  -6.817  -4.737  1.00  0.00      A    H
ATOM   2909 HH12 ARG A 204      10.976  -6.411  -3.348  1.00  0.00      A    H
ATOM   2910  NH2 ARG A 204      10.689  -4.038  -3.930  1.00  0.00      A    N
ATOM   2911 HH21 ARG A 204      10.447  -3.172  -4.367  1.00  0.00      A    H
ATOM   2912 HH22 ARG A 204      10.085  -4.440  -3.243  1.00  0.00      A    H
ATOM   2913  C   ARG A 204      10.758  -3.281 -10.509  1.00  0.00      A    C
ATOM   2914  O   ARG A 204      10.119  -4.259 -10.770  1.00  0.00      A    O
ATOM   2915  N   GLY A 205      10.291  -2.027 -10.743  1.00  0.00      A    N
ATOM   2916  HN  GLY A 205      10.848  -1.286 -10.375  1.00  0.00      A    H
ATOM   2917  CA  GLY A 205       8.891  -1.748 -11.133  1.00  0.00      A    C
ATOM   2918  HA1 GLY A 205       9.075  -0.796 -11.608  1.00  0.00      A    H
ATOM   2919  HA2 GLY A 205       8.426  -2.535 -11.709  1.00  0.00      A    H
ATOM   2920  C   GLY A 205       8.037  -1.504  -9.935  1.00  0.00      A    C
ATOM   2921  O   GLY A 205       8.059  -2.285  -8.985  1.00  0.00      A    O
ATOM   2922  N   LEU A 206       7.071  -0.560  -9.988  1.00  0.00      A    N
ATOM   2923  HN  LEU A 206       7.112   0.060 -10.767  1.00  0.00      A    H
ATOM   2924  CA  LEU A 206       6.241  -0.239  -8.836  1.00  0.00      A    C
ATOM   2925  HA  LEU A 206       6.884   0.046  -8.016  1.00  0.00      A    H
ATOM   2926  CB  LEU A 206       5.269   0.941  -9.267  1.00  0.00      A    C
ATOM   2927  HB1 LEU A 206       5.818   1.738  -9.812  1.00  0.00      A    H
ATOM   2928  HB2 LEU A 206       4.560   0.511 -10.007  1.00  0.00      A    H
ATOM   2929  CG  LEU A 206       4.380   1.534  -8.143  1.00  0.00      A    C
ATOM   2930  HG  LEU A 206       3.899   0.631  -7.710  1.00  0.00      A    H
ATOM   2931  CD1 LEU A 206       5.243   2.165  -7.028  1.00  0.00      A    C
ATOM   2932 HD11 LEU A 206       4.572   2.372  -6.166  1.00  0.00      A    H
ATOM   2933 HD12 LEU A 206       5.902   1.347  -6.668  1.00  0.00      A    H
ATOM   2934 HD13 LEU A 206       5.780   3.102  -7.289  1.00  0.00      A    H
ATOM   2935  CD2 LEU A 206       3.338   2.522  -8.608  1.00  0.00      A    C
ATOM   2936 HD21 LEU A 206       3.794   3.341  -9.203  1.00  0.00      A    H
ATOM   2937 HD22 LEU A 206       2.558   2.025  -9.224  1.00  0.00      A    H
ATOM   2938 HD23 LEU A 206       2.857   3.039  -7.751  1.00  0.00      A    H
ATOM   2939  C   LEU A 206       5.354  -1.378  -8.311  1.00  0.00      A    C
ATOM   2940  O   LEU A 206       4.734  -2.154  -9.063  1.00  0.00      A    O
ATOM   2941  N   CYS A 207       5.273  -1.580  -6.950  1.00  0.00      A    N
ATOM   2942  HN  CYS A 207       5.922  -1.071  -6.389  1.00  0.00      A    H
ATOM   2943  CA  CYS A 207       4.417  -2.485  -6.164  1.00  0.00      A    C
ATOM   2944  HA  CYS A 207       4.596  -2.273  -5.120  1.00  0.00      A    H
ATOM   2945  CB  CYS A 207       2.938  -2.187  -6.433  1.00  0.00      A    C
ATOM   2946  HB1 CYS A 207       2.558  -2.158  -7.476  1.00  0.00      A    H
ATOM   2947  HB2 CYS A 207       2.334  -3.030  -6.033  1.00  0.00      A    H
ATOM   2948  SG  CYS A 207       2.360  -0.662  -5.689  1.00  0.00      A    S
ATOM   2949  C   CYS A 207       4.772  -3.976  -6.332  1.00  0.00      A    C
ATOM   2950  O   CYS A 207       4.731  -4.760  -5.383  1.00  0.00      A    O
ATOM   2951  N   GLY A 208       5.040  -4.435  -7.527  1.00  0.00      A    N
ATOM   2952  HN  GLY A 208       5.021  -3.871  -8.349  1.00  0.00      A    H
ATOM   2953  CA  GLY A 208       5.219  -5.827  -7.857  1.00  0.00      A    C
ATOM   2954  HA1 GLY A 208       6.153  -6.154  -7.425  1.00  0.00      A    H
ATOM   2955  HA2 GLY A 208       4.310  -6.310  -7.528  1.00  0.00      A    H
ATOM   2956  C   GLY A 208       5.232  -6.146  -9.306  1.00  0.00      A    C
ATOM   2957  O   GLY A 208       4.204  -6.417  -9.964  1.00  0.00      A    O
ATOM   2958  N   VAL A 209       6.446  -6.182  -9.890  1.00  0.00      A    N
ATOM   2959  HN  VAL A 209       7.251  -6.089  -9.309  1.00  0.00      A    H
ATOM   2960  CA  VAL A 209       6.654  -6.590 -11.276  1.00  0.00      A    C
ATOM   2961  HA  VAL A 209       5.802  -7.176 -11.588  1.00  0.00      A    H
ATOM   2962  CB  VAL A 209       6.894  -5.375 -12.216  1.00  0.00      A    C
ATOM   2963  HB  VAL A 209       7.899  -5.035 -11.887  1.00  0.00      A    H
ATOM   2964  CG1 VAL A 209       6.852  -5.978 -13.622  1.00  0.00      A    C
ATOM   2965 HG11 VAL A 209       5.990  -6.672 -13.720  1.00  0.00      A    H
ATOM   2966 HG12 VAL A 209       6.767  -5.171 -14.381  1.00  0.00      A    H
ATOM   2967 HG13 VAL A 209       7.824  -6.461 -13.856  1.00  0.00      A    H
ATOM   2968  CG2 VAL A 209       5.912  -4.280 -11.968  1.00  0.00      A    C
ATOM   2969 HG21 VAL A 209       4.854  -4.508 -12.221  1.00  0.00      A    H
ATOM   2970 HG22 VAL A 209       5.932  -3.848 -10.944  1.00  0.00      A    H
ATOM   2971 HG23 VAL A 209       6.245  -3.382 -12.531  1.00  0.00      A    H
ATOM   2972  C   VAL A 209       7.834  -7.543 -11.350  1.00  0.00      A    C
ATOM   2973  O   VAL A 209       7.655  -8.750 -11.422  1.00  0.00      A    O
ATOM   2974  N   ALA A 210       9.048  -7.057 -11.225  1.00  0.00      A    N
ATOM   2975  HN  ALA A 210       9.247  -6.091 -11.078  1.00  0.00      A    H
ATOM   2976  CA  ALA A 210      10.236  -7.917 -11.220  1.00  0.00      A    C
ATOM   2977  HA  ALA A 210      10.061  -8.730 -11.910  1.00  0.00      A    H
ATOM   2978  CB  ALA A 210      11.546  -7.258 -11.833  1.00  0.00      A    C
ATOM   2979  HB1 ALA A 210      12.201  -8.130 -12.043  1.00  0.00      A    H
ATOM   2980  HB2 ALA A 210      11.282  -6.674 -12.741  1.00  0.00      A    H
ATOM   2981  HB3 ALA A 210      12.099  -6.574 -11.155  1.00  0.00      A    H
ATOM   2982  C   ALA A 210      10.503  -8.518  -9.787  1.00  0.00      A    C
ATOM   2983  O   ALA A 210      11.553  -8.264  -9.238  1.00  0.00      A    O
ATOM   2984  N   MET A 211       9.569  -9.296  -9.217  1.00  0.00      A    N
ATOM   2985  HN  MET A 211       8.690  -9.379  -9.680  1.00  0.00      A    H
ATOM   2986  CA  MET A 211       9.772  -9.862  -7.939  1.00  0.00      A    C
ATOM   2987  HA  MET A 211      10.533  -9.343  -7.375  1.00  0.00      A    H
ATOM   2988  CB  MET A 211       8.411  -9.785  -7.177  1.00  0.00      A    C
ATOM   2989  HB1 MET A 211       7.526 -10.141  -7.746  1.00  0.00      A    H
ATOM   2990  HB2 MET A 211       8.519 -10.337  -6.219  1.00  0.00      A    H
ATOM   2991  CG  MET A 211       7.971  -8.342  -6.945  1.00  0.00      A    C
ATOM   2992  HG1 MET A 211       7.917  -7.756  -7.887  1.00  0.00      A    H
ATOM   2993  HG2 MET A 211       6.898  -8.224  -6.681  1.00  0.00      A    H
ATOM   2994  SD  MET A 211       8.961  -7.521  -5.653  1.00  0.00      A    S
ATOM   2995  CE  MET A 211       7.797  -6.231  -5.145  1.00  0.00      A    C
ATOM   2996  HE1 MET A 211       8.271  -5.699  -4.293  1.00  0.00      A    H
ATOM   2997  HE2 MET A 211       7.380  -5.563  -5.929  1.00  0.00      A    H
ATOM   2998  HE3 MET A 211       6.837  -6.652  -4.776  1.00  0.00      A    H
ATOM   2999  C   MET A 211      10.244 -11.270  -8.173  1.00  0.00      A    C
ATOM   3000  O   MET A 211      11.355 -11.447  -8.615  1.00  0.00      A    O
ATOM   3001  N   TYR A 212       9.416 -12.254  -7.814  1.00  0.00      A    N
ATOM   3002  HN  TYR A 212       8.644 -12.106  -7.200  1.00  0.00      A    H
ATOM   3003  CA  TYR A 212       9.562 -13.640  -8.249  1.00  0.00      A    C
ATOM   3004  HA  TYR A 212      10.611 -13.845  -8.404  1.00  0.00      A    H
ATOM   3005  CB  TYR A 212       9.167 -14.614  -7.157  1.00  0.00      A    C
ATOM   3006  HB1 TYR A 212       8.070 -14.720  -7.014  1.00  0.00      A    H
ATOM   3007  HB2 TYR A 212       9.420 -15.647  -7.477  1.00  0.00      A    H
ATOM   3008  CG  TYR A 212       9.943 -14.375  -5.890  1.00  0.00      A    C
ATOM   3009  CD1 TYR A 212       9.614 -13.440  -4.879  1.00  0.00      A    C
ATOM   3010  HD1 TYR A 212       8.731 -12.855  -5.089  1.00  0.00      A    H
ATOM   3011  CE1 TYR A 212      10.491 -13.272  -3.759  1.00  0.00      A    C
ATOM   3012  HE1 TYR A 212      10.220 -12.471  -3.088  1.00  0.00      A    H
ATOM   3013  CZ  TYR A 212      11.750 -13.939  -3.732  1.00  0.00      A    C
ATOM   3014  OH  TYR A 212      12.619 -13.728  -2.647  1.00  0.00      A    O
ATOM   3015  HH  TYR A 212      12.039 -13.396  -1.959  1.00  0.00      A    H
ATOM   3016  CD2 TYR A 212      11.145 -15.097  -5.711  1.00  0.00      A    C
ATOM   3017  HD2 TYR A 212      11.286 -15.966  -6.337  1.00  0.00      A    H
ATOM   3018  CE2 TYR A 212      12.038 -14.873  -4.709  1.00  0.00      A    C
ATOM   3019  HE2 TYR A 212      12.922 -15.482  -4.582  1.00  0.00      A    H
ATOM   3020  C   TYR A 212       8.679 -13.965  -9.488  1.00  0.00      A    C
ATOM   3021  O   TYR A 212       7.445 -13.934  -9.323  1.00  0.00      A    O
ATOM   3022  N   PRO A 213       9.163 -14.191 -10.713  1.00  0.00      A    N
ATOM   3023  CD  PRO A 213      10.440 -13.588 -11.079  1.00  0.00      A    C
ATOM   3024  HD1 PRO A 213      11.041 -14.265 -11.723  1.00  0.00      A    H
ATOM   3025  HD2 PRO A 213      11.042 -13.171 -10.243  1.00  0.00      A    H
ATOM   3026  CA  PRO A 213       8.226 -14.271 -11.830  1.00  0.00      A    C
ATOM   3027  HA  PRO A 213       7.217 -14.106 -11.484  1.00  0.00      A    H
ATOM   3028  CB  PRO A 213       8.821 -13.150 -12.739  1.00  0.00      A    C
ATOM   3029  HB1 PRO A 213       9.208 -13.568 -13.693  1.00  0.00      A    H
ATOM   3030  HB2 PRO A 213       8.008 -12.413 -12.909  1.00  0.00      A    H
ATOM   3031  CG  PRO A 213       9.889 -12.497 -11.988  1.00  0.00      A    C
ATOM   3032  HG1 PRO A 213      10.680 -12.052 -12.630  1.00  0.00      A    H
ATOM   3033  HG2 PRO A 213       9.404 -11.697 -11.388  1.00  0.00      A    H
ATOM   3034  C   PRO A 213       8.195 -15.652 -12.418  1.00  0.00      A    C
ATOM   3035  O   PRO A 213       9.179 -16.430 -12.437  1.00  0.00      A    O
ATOM   3036  N   ALA A 214       7.031 -16.053 -12.889  1.00  0.00      A    N
ATOM   3037  HN  ALA A 214       6.235 -15.463 -12.777  1.00  0.00      A    H
ATOM   3038  CA  ALA A 214       6.793 -17.317 -13.537  1.00  0.00      A    C
ATOM   3039  HA  ALA A 214       7.750 -17.754 -13.779  1.00  0.00      A    H
ATOM   3040  CB  ALA A 214       6.309 -18.141 -12.332  1.00  0.00      A    C
ATOM   3041  HB1 ALA A 214       6.916 -18.025 -11.409  1.00  0.00      A    H
ATOM   3042  HB2 ALA A 214       5.315 -17.779 -11.994  1.00  0.00      A    H
ATOM   3043  HB3 ALA A 214       6.090 -19.216 -12.506  1.00  0.00      A    H
ATOM   3044  C   ALA A 214       5.832 -17.481 -14.705  1.00  0.00      A    C
ATOM   3045  O   ALA A 214       4.974 -16.718 -14.961  1.00  0.00      A    O
ATOM   3046  N   TYR A 215       6.025 -18.546 -15.450  1.00  0.00      A    N
ATOM   3047  HN  TYR A 215       6.842 -19.096 -15.297  1.00  0.00      A    H
ATOM   3048  CA  TYR A 215       5.247 -18.863 -16.590  1.00  0.00      A    C
ATOM   3049  HA  TYR A 215       4.262 -18.591 -16.242  1.00  0.00      A    H
ATOM   3050  CB  TYR A 215       5.525 -17.949 -17.825  1.00  0.00      A    C
ATOM   3051  HB1 TYR A 215       4.726 -17.930 -18.597  1.00  0.00      A    H
ATOM   3052  HB2 TYR A 215       5.585 -16.900 -17.464  1.00  0.00      A    H
ATOM   3053  CG  TYR A 215       6.887 -18.162 -18.392  1.00  0.00      A    C
ATOM   3054  CD1 TYR A 215       6.988 -18.853 -19.610  1.00  0.00      A    C
ATOM   3055  HD1 TYR A 215       6.056 -19.315 -19.902  1.00  0.00      A    H
ATOM   3056  CE1 TYR A 215       8.241 -19.124 -20.184  1.00  0.00      A    C
ATOM   3057  HE1 TYR A 215       8.389 -19.655 -21.113  1.00  0.00      A    H
ATOM   3058  CZ  TYR A 215       9.378 -18.490 -19.599  1.00  0.00      A    C
ATOM   3059  OH  TYR A 215      10.633 -18.622 -20.285  1.00  0.00      A    O
ATOM   3060  HH  TYR A 215      10.764 -19.564 -20.421  1.00  0.00      A    H
ATOM   3061  CD2 TYR A 215       8.004 -17.544 -17.833  1.00  0.00      A    C
ATOM   3062  HD2 TYR A 215       7.945 -17.027 -16.887  1.00  0.00      A    H
ATOM   3063  CE2 TYR A 215       9.267 -17.752 -18.480  1.00  0.00      A    C
ATOM   3064  HE2 TYR A 215      10.216 -17.411 -18.092  1.00  0.00      A    H
ATOM   3065  C   TYR A 215       5.256 -20.383 -17.062  1.00  0.00      A    C
ATOM   3066  O   TYR A 215       6.268 -21.069 -16.813  1.00  0.00      A    O
ATOM   3067  N   PRO A 216       4.105 -20.899 -17.510  1.00  0.00      A    N
ATOM   3068  CD  PRO A 216       2.920 -20.131 -17.916  1.00  0.00      A    C
ATOM   3069  HD1 PRO A 216       3.227 -19.623 -18.855  1.00  0.00      A    H
ATOM   3070  HD2 PRO A 216       2.654 -19.459 -17.072  1.00  0.00      A    H
ATOM   3071  CA  PRO A 216       4.003 -22.277 -18.010  1.00  0.00      A    C
ATOM   3072  HA  PRO A 216       4.541 -22.969 -17.380  1.00  0.00      A    H
ATOM   3073  CB  PRO A 216       2.543 -22.503 -17.614  1.00  0.00      A    C
ATOM   3074  HB1 PRO A 216       1.983 -23.325 -18.110  1.00  0.00      A    H
ATOM   3075  HB2 PRO A 216       2.493 -22.627 -16.512  1.00  0.00      A    H
ATOM   3076  CG  PRO A 216       1.877 -21.125 -18.097  1.00  0.00      A    C
ATOM   3077  HG1 PRO A 216       1.438 -21.279 -19.106  1.00  0.00      A    H
ATOM   3078  HG2 PRO A 216       1.028 -20.848 -17.436  1.00  0.00      A    H
ATOM   3079  C   PRO A 216       4.473 -22.357 -19.441  1.00  0.00      A    C
ATOM   3080  O   PRO A 216       4.595 -21.303 -20.126  1.00  0.00      A    O
ATOM   3081  N   THR A 217       4.708 -23.571 -20.030  1.00  0.00      A    N
ATOM   3082  HN  THR A 217       4.554 -24.450 -19.585  1.00  0.00      A    H
ATOM   3083  CA  THR A 217       5.119 -23.684 -21.451  1.00  0.00      A    C
ATOM   3084  HA  THR A 217       4.535 -23.008 -22.058  1.00  0.00      A    H
ATOM   3085  CB  THR A 217       6.602 -23.294 -21.534  1.00  0.00      A    C
ATOM   3086  HB  THR A 217       6.774 -22.292 -21.084  1.00  0.00      A    H
ATOM   3087  OG1 THR A 217       7.036 -23.127 -22.940  1.00  0.00      A    O
ATOM   3088  HG1 THR A 217       7.914 -22.762 -22.802  1.00  0.00      A    H
ATOM   3089  CG2 THR A 217       7.559 -24.290 -20.837  1.00  0.00      A    C
ATOM   3090 HG21 THR A 217       7.324 -24.485 -19.768  1.00  0.00      A    H
ATOM   3091 HG22 THR A 217       7.620 -25.222 -21.438  1.00  0.00      A    H
ATOM   3092 HG23 THR A 217       8.483 -23.679 -20.757  1.00  0.00      A    H
ATOM   3093  C   THR A 217       4.978 -25.127 -22.022  1.00  0.00      A    C
ATOM   3094  O   THR A 217       4.953 -26.085 -21.205  1.00  0.00      A    O
ATOM   3095  N   ASN A 218       4.847 -25.171 -23.381  1.00  0.00      A    N
ATOM   3096  HN  ASN A 218       4.864 -24.284 -23.835  1.00  0.00      A    H
ATOM   3097  CA  ASN A 218       4.689 -26.311 -24.233  1.00  0.00      A    C
ATOM   3098  HA  ASN A 218       4.534 -27.248 -23.720  1.00  0.00      A    H
ATOM   3099  CB  ASN A 218       3.470 -25.954 -25.209  1.00  0.00      A    C
ATOM   3100  HB1 ASN A 218       3.786 -24.927 -25.490  1.00  0.00      A    H
ATOM   3101  HB2 ASN A 218       3.433 -26.780 -25.951  1.00  0.00      A    H
ATOM   3102  CG  ASN A 218       2.152 -25.915 -24.412  1.00  0.00      A    C
ATOM   3103  OD1 ASN A 218       1.873 -26.510 -23.367  1.00  0.00      A    O
ATOM   3104  ND2 ASN A 218       1.163 -25.122 -24.985  1.00  0.00      A    N
ATOM   3105 HD21 ASN A 218       0.243 -25.319 -24.646  1.00  0.00      A    H
ATOM   3106 HD22 ASN A 218       1.321 -24.479 -25.734  1.00  0.00      A    H
ATOM   3107  C   ASN A 218       5.932 -26.542 -25.030  1.00  0.00      A    C
ATOM   3108  O   ASN A 218       5.879 -27.349 -25.937  1.00  0.00      A    O
ATOM   3109  N   ASN A 219       7.073 -25.874 -24.697  1.00  0.00      A    N
ATOM   3110  HN  ASN A 219       7.152 -25.232 -23.938  1.00  0.00      A    H
ATOM   3111  CA  ASN A 219       8.408 -26.272 -25.242  1.00  0.00      A    C
ATOM   3112  HA  ASN A 219       8.257 -26.889 -26.115  1.00  0.00      A    H
ATOM   3113  CB  ASN A 219       9.225 -25.067 -25.729  1.00  0.00      A    C
ATOM   3114  HB1 ASN A 219       9.308 -24.304 -24.925  1.00  0.00      A    H
ATOM   3115  HB2 ASN A 219      10.208 -25.419 -26.110  1.00  0.00      A    H
ATOM   3116  CG  ASN A 219       8.560 -24.478 -26.901  1.00  0.00      A    C
ATOM   3117  OD1 ASN A 219       7.878 -25.214 -27.677  1.00  0.00      A    O
ATOM   3118  ND2 ASN A 219       8.697 -23.158 -27.102  1.00  0.00      A    N
ATOM   3119 HD21 ASN A 219       8.239 -22.729 -27.881  1.00  0.00      A    H
ATOM   3120 HD22 ASN A 219       9.386 -22.672 -26.563  1.00  0.00      A    H
ATOM   3121  C   ASN A 219       9.297 -26.996 -24.197  1.00  0.00      A    C
ATOM   3122  OT1 ASN A 219       9.003 -26.963 -23.006  1.00  0.00      A    O
ATOM   3123  OT2 ASN A 219      10.343 -27.596 -24.601  1.00  0.00      A    O
END
