# Supplementary material for: Sequence comparison, molecular modeling, and network analysis predict structural diversity in cysteine proteases from the Cape sundew, Drosera capensis
Source: Comput Struct Biotechnol J. 2016 Jun 14;14:271–82. doi: 10.1016/j.csbj.2016.05.003 (PMC4949590; doi:10.1016/j.csbj.2016.05.003)
Supplement: Supplementary file 4 [file mmc4.zip › Rosetta_mature/DCAP_4793_mature_m1.pdb]

CRYST1   53.822   66.195   57.076  90.00  90.00  90.00 P 1           1
ATOM      1  N   ALA A   1      23.122  -2.389 -19.979  1.00  0.00      A    N
ATOM      2  HT1 ALA A   1      23.382  -2.567 -18.988  1.00  0.00      A    H
ATOM      3  HT2 ALA A   1      22.980  -1.373 -19.807  1.00  0.00      A    H
ATOM      4  HT3 ALA A   1      23.874  -2.582 -20.671  1.00  0.00      A    H
ATOM      5  CA  ALA A   1      21.883  -3.048 -20.362  1.00  0.00      A    C
ATOM      6  HA  ALA A   1      22.038  -4.117 -20.378  1.00  0.00      A    H
ATOM      7  CB  ALA A   1      20.826  -2.572 -19.296  1.00  0.00      A    C
ATOM      8  HB1 ALA A   1      19.901  -3.188 -19.281  1.00  0.00      A    H
ATOM      9  HB2 ALA A   1      21.190  -2.796 -18.270  1.00  0.00      A    H
ATOM     10  HB3 ALA A   1      20.552  -1.503 -19.425  1.00  0.00      A    H
ATOM     11  C   ALA A   1      21.427  -2.576 -21.750  1.00  0.00      A    C
ATOM     12  O   ALA A   1      21.987  -1.607 -22.274  1.00  0.00      A    O
ATOM     13  N   PRO A   2      20.391  -3.167 -22.348  1.00  0.00      A    N
ATOM     14  CD  PRO A   2      19.919  -4.551 -22.040  1.00  0.00      A    C
ATOM     15  HD1 PRO A   2      19.626  -4.660 -20.974  1.00  0.00      A    H
ATOM     16  HD2 PRO A   2      20.786  -5.223 -22.216  1.00  0.00      A    H
ATOM     17  CA  PRO A   2      19.878  -2.687 -23.663  1.00  0.00      A    C
ATOM     18  HA  PRO A   2      20.725  -2.335 -24.232  1.00  0.00      A    H
ATOM     19  CB  PRO A   2      19.192  -3.970 -24.249  1.00  0.00      A    C
ATOM     20  HB1 PRO A   2      18.239  -3.797 -24.792  1.00  0.00      A    H
ATOM     21  HB2 PRO A   2      19.915  -4.571 -24.841  1.00  0.00      A    H
ATOM     22  CG  PRO A   2      18.756  -4.737 -23.028  1.00  0.00      A    C
ATOM     23  HG1 PRO A   2      17.916  -4.164 -22.580  1.00  0.00      A    H
ATOM     24  HG2 PRO A   2      18.592  -5.807 -23.274  1.00  0.00      A    H
ATOM     25  C   PRO A   2      18.991  -1.442 -23.608  1.00  0.00      A    C
ATOM     26  O   PRO A   2      18.662  -0.871 -22.583  1.00  0.00      A    O
ATOM     27  N   ALA A   3      18.636  -1.089 -24.806  1.00  0.00      A    N
ATOM     28  HN  ALA A   3      19.044  -1.561 -25.584  1.00  0.00      A    H
ATOM     29  CA  ALA A   3      18.002   0.154 -25.149  1.00  0.00      A    C
ATOM     30  HA  ALA A   3      18.409   0.993 -24.603  1.00  0.00      A    H
ATOM     31  CB  ALA A   3      18.078   0.305 -26.690  1.00  0.00      A    C
ATOM     32  HB1 ALA A   3      17.495   1.154 -27.109  1.00  0.00      A    H
ATOM     33  HB2 ALA A   3      19.122   0.490 -27.019  1.00  0.00      A    H
ATOM     34  HB3 ALA A   3      17.571  -0.527 -27.223  1.00  0.00      A    H
ATOM     35  C   ALA A   3      16.559   0.194 -24.787  1.00  0.00      A    C
ATOM     36  O   ALA A   3      16.062   1.137 -24.163  1.00  0.00      A    O
ATOM     37  N   SER A   4      15.777  -0.876 -25.123  1.00  0.00      A    N
ATOM     38  HN  SER A   4      16.042  -1.723 -25.578  1.00  0.00      A    H
ATOM     39  CA  SER A   4      14.423  -0.913 -24.610  1.00  0.00      A    C
ATOM     40  HA  SER A   4      14.330  -0.207 -23.798  1.00  0.00      A    H
ATOM     41  CB  SER A   4      13.377  -0.623 -25.711  1.00  0.00      A    C
ATOM     42  HB1 SER A   4      13.554   0.364 -26.191  1.00  0.00      A    H
ATOM     43  HB2 SER A   4      13.447  -1.384 -26.517  1.00  0.00      A    H
ATOM     44  OG  SER A   4      12.010  -0.652 -25.144  1.00  0.00      A    O
ATOM     45  HG1 SER A   4      11.446  -0.491 -25.904  1.00  0.00      A    H
ATOM     46  C   SER A   4      14.104  -2.339 -24.099  1.00  0.00      A    C
ATOM     47  O   SER A   4      14.575  -3.326 -24.680  1.00  0.00      A    O
ATOM     48  N   ILE A   5      13.269  -2.592 -23.119  1.00  0.00      A    N
ATOM     49  HN  ILE A   5      12.930  -1.819 -22.588  1.00  0.00      A    H
ATOM     50  CA  ILE A   5      12.735  -3.912 -22.727  1.00  0.00      A    C
ATOM     51  HA  ILE A   5      13.033  -4.750 -23.340  1.00  0.00      A    H
ATOM     52  CB  ILE A   5      13.268  -4.393 -21.330  1.00  0.00      A    C
ATOM     53  HB  ILE A   5      13.127  -3.586 -20.580  1.00  0.00      A    H
ATOM     54  CG2 ILE A   5      12.629  -5.722 -20.818  1.00  0.00      A    C
ATOM     55 HG21 ILE A   5      11.586  -5.582 -20.465  1.00  0.00      A    H
ATOM     56 HG22 ILE A   5      12.596  -6.498 -21.612  1.00  0.00      A    H
ATOM     57 HG23 ILE A   5      13.160  -6.099 -19.918  1.00  0.00      A    H
ATOM     58  CG1 ILE A   5      14.763  -4.737 -21.452  1.00  0.00      A    C
ATOM     59 HG11 ILE A   5      15.303  -3.979 -22.058  1.00  0.00      A    H
ATOM     60 HG12 ILE A   5      15.309  -4.704 -20.486  1.00  0.00      A    H
ATOM     61  CD  ILE A   5      15.069  -6.052 -22.118  1.00  0.00      A    C
ATOM     62  HD1 ILE A   5      14.488  -6.269 -23.040  1.00  0.00      A    H
ATOM     63  HD2 ILE A   5      16.150  -6.057 -22.375  1.00  0.00      A    H
ATOM     64  HD3 ILE A   5      14.865  -6.890 -21.418  1.00  0.00      A    H
ATOM     65  C   ILE A   5      11.271  -3.779 -22.547  1.00  0.00      A    C
ATOM     66  O   ILE A   5      10.884  -2.884 -21.782  1.00  0.00      A    O
ATOM     67  N   ASP A   6      10.440  -4.687 -23.121  1.00  0.00      A    N
ATOM     68  HN  ASP A   6      10.761  -5.334 -23.807  1.00  0.00      A    H
ATOM     69  CA  ASP A   6       9.015  -4.804 -22.859  1.00  0.00      A    C
ATOM     70  HA  ASP A   6       8.855  -4.404 -21.868  1.00  0.00      A    H
ATOM     71  CB  ASP A   6       8.166  -3.999 -23.818  1.00  0.00      A    C
ATOM     72  HB1 ASP A   6       8.528  -2.966 -23.634  1.00  0.00      A    H
ATOM     73  HB2 ASP A   6       8.400  -4.279 -24.868  1.00  0.00      A    H
ATOM     74  CG  ASP A   6       6.716  -4.113 -23.500  1.00  0.00      A    C
ATOM     75  OD1 ASP A   6       6.431  -4.576 -22.396  1.00  0.00      A    O
ATOM     76  OD2 ASP A   6       5.877  -3.778 -24.360  1.00  0.00      A    O
ATOM     77  C   ASP A   6       8.614  -6.271 -22.904  1.00  0.00      A    C
ATOM     78  O   ASP A   6       8.624  -6.920 -23.920  1.00  0.00      A    O
ATOM     79  N   TRP A   7       8.388  -6.890 -21.666  1.00  0.00      A    N
ATOM     80  HN  TRP A   7       8.442  -6.345 -20.833  1.00  0.00      A    H
ATOM     81  CA  TRP A   7       8.007  -8.280 -21.557  1.00  0.00      A    C
ATOM     82  HA  TRP A   7       8.699  -8.724 -22.257  1.00  0.00      A    H
ATOM     83  CB  TRP A   7       8.271  -8.906 -20.173  1.00  0.00      A    C
ATOM     84  HB1 TRP A   7       7.719  -8.417 -19.342  1.00  0.00      A    H
ATOM     85  HB2 TRP A   7       7.832  -9.925 -20.226  1.00  0.00      A    H
ATOM     86  CG  TRP A   7       9.722  -8.972 -19.694  1.00  0.00      A    C
ATOM     87  CD1 TRP A   7      10.257  -8.485 -18.512  1.00  0.00      A    C
ATOM     88  HD1 TRP A   7       9.638  -7.907 -17.843  1.00  0.00      A    H
ATOM     89  NE1 TRP A   7      11.619  -8.680 -18.539  1.00  0.00      A    N
ATOM     90  HE1 TRP A   7      12.254  -8.407 -17.850  1.00  0.00      A    H
ATOM     91  CE2 TRP A   7      11.976  -9.399 -19.579  1.00  0.00      A    C
ATOM     92  CD2 TRP A   7      10.818  -9.660 -20.329  1.00  0.00      A    C
ATOM     93  CE3 TRP A   7      10.847 -10.371 -21.549  1.00  0.00      A    C
ATOM     94  HE3 TRP A   7       9.936 -10.613 -22.075  1.00  0.00      A    H
ATOM     95  CZ3 TRP A   7      12.080 -10.854 -21.945  1.00  0.00      A    C
ATOM     96  HZ3 TRP A   7      12.186 -11.419 -22.859  1.00  0.00      A    H
ATOM     97  CZ2 TRP A   7      13.172  -9.847 -19.992  1.00  0.00      A    C
ATOM     98  HZ2 TRP A   7      14.016  -9.486 -19.424  1.00  0.00      A    H
ATOM     99  CH2 TRP A   7      13.240 -10.428 -21.265  1.00  0.00      A    C
ATOM    100  HH2 TRP A   7      14.162 -10.780 -21.703  1.00  0.00      A    H
ATOM    101  C   TRP A   7       6.646  -8.577 -22.110  1.00  0.00      A    C
ATOM    102  O   TRP A   7       6.406  -9.743 -22.356  1.00  0.00      A    O
ATOM    103  N   ARG A   8       5.709  -7.581 -22.225  1.00  0.00      A    N
ATOM    104  HN  ARG A   8       6.015  -6.633 -22.176  1.00  0.00      A    H
ATOM    105  CA  ARG A   8       4.291  -7.753 -22.630  1.00  0.00      A    C
ATOM    106  HA  ARG A   8       3.738  -8.500 -22.081  1.00  0.00      A    H
ATOM    107  CB  ARG A   8       3.564  -6.425 -22.484  1.00  0.00      A    C
ATOM    108  HB1 ARG A   8       4.009  -5.689 -23.187  1.00  0.00      A    H
ATOM    109  HB2 ARG A   8       2.542  -6.423 -22.920  1.00  0.00      A    H
ATOM    110  CG  ARG A   8       3.581  -5.732 -21.133  1.00  0.00      A    C
ATOM    111  HG1 ARG A   8       3.000  -6.418 -20.481  1.00  0.00      A    H
ATOM    112  HG2 ARG A   8       4.613  -5.604 -20.742  1.00  0.00      A    H
ATOM    113  CD  ARG A   8       2.982  -4.299 -21.103  1.00  0.00      A    C
ATOM    114  HD1 ARG A   8       2.006  -4.222 -21.629  1.00  0.00      A    H
ATOM    115  HD2 ARG A   8       2.860  -3.926 -20.063  1.00  0.00      A    H
ATOM    116  NE  ARG A   8       3.925  -3.453 -21.774  1.00  0.00      A    N
ATOM    117  HE  ARG A   8       4.780  -3.817 -22.144  1.00  0.00      A    H
ATOM    118  CZ  ARG A   8       3.548  -2.315 -22.355  1.00  0.00      A    C
ATOM    119  NH1 ARG A   8       2.466  -1.581 -21.995  1.00  0.00      A    N
ATOM    120 HH11 ARG A   8       1.778  -1.887 -21.337  1.00  0.00      A    H
ATOM    121 HH12 ARG A   8       2.231  -0.708 -22.422  1.00  0.00      A    H
ATOM    122  NH2 ARG A   8       4.270  -1.912 -23.412  1.00  0.00      A    N
ATOM    123 HH21 ARG A   8       4.876  -2.603 -23.805  1.00  0.00      A    H
ATOM    124 HH22 ARG A   8       4.133  -1.005 -23.810  1.00  0.00      A    H
ATOM    125  C   ARG A   8       4.164  -8.158 -24.146  1.00  0.00      A    C
ATOM    126  O   ARG A   8       3.529  -9.168 -24.516  1.00  0.00      A    O
ATOM    127  N   THR A   9       4.839  -7.364 -24.961  1.00  0.00      A    N
ATOM    128  HN  THR A   9       5.395  -6.638 -24.564  1.00  0.00      A    H
ATOM    129  CA  THR A   9       4.811  -7.392 -26.429  1.00  0.00      A    C
ATOM    130  HA  THR A   9       3.853  -7.676 -26.839  1.00  0.00      A    H
ATOM    131  CB  THR A   9       5.281  -6.009 -26.877  1.00  0.00      A    C
ATOM    132  HB  THR A   9       5.675  -6.080 -27.914  1.00  0.00      A    H
ATOM    133  OG1 THR A   9       6.342  -5.523 -26.101  1.00  0.00      A    O
ATOM    134  HG1 THR A   9       5.984  -4.922 -25.443  1.00  0.00      A    H
ATOM    135  CG2 THR A   9       4.224  -4.945 -26.627  1.00  0.00      A    C
ATOM    136 HG21 THR A   9       3.962  -4.903 -25.549  1.00  0.00      A    H
ATOM    137 HG22 THR A   9       4.574  -3.948 -26.971  1.00  0.00      A    H
ATOM    138 HG23 THR A   9       3.294  -5.193 -27.183  1.00  0.00      A    H
ATOM    139  C   THR A   9       5.656  -8.534 -26.983  1.00  0.00      A    C
ATOM    140  O   THR A   9       5.440  -9.003 -28.122  1.00  0.00      A    O
ATOM    141  N   LEU A  10       6.664  -9.035 -26.165  1.00  0.00      A    N
ATOM    142  HN  LEU A  10       6.998  -8.545 -25.364  1.00  0.00      A    H
ATOM    143  CA  LEU A  10       7.362 -10.246 -26.567  1.00  0.00      A    C
ATOM    144  HA  LEU A  10       7.512 -10.249 -27.637  1.00  0.00      A    H
ATOM    145  CB  LEU A  10       8.779 -10.380 -25.822  1.00  0.00      A    C
ATOM    146  HB1 LEU A  10       9.421  -9.509 -26.074  1.00  0.00      A    H
ATOM    147  HB2 LEU A  10       8.593 -10.321 -24.729  1.00  0.00      A    H
ATOM    148  CG  LEU A  10       9.592 -11.685 -26.149  1.00  0.00      A    C
ATOM    149  HG  LEU A  10       8.969 -12.580 -25.941  1.00  0.00      A    H
ATOM    150  CD1 LEU A  10      10.045 -11.780 -27.636  1.00  0.00      A    C
ATOM    151 HD11 LEU A  10       9.183 -11.940 -28.319  1.00  0.00      A    H
ATOM    152 HD12 LEU A  10      10.607 -10.867 -27.927  1.00  0.00      A    H
ATOM    153 HD13 LEU A  10      10.706 -12.673 -27.651  1.00  0.00      A    H
ATOM    154  CD2 LEU A  10      10.761 -11.781 -25.195  1.00  0.00      A    C
ATOM    155 HD21 LEU A  10      10.448 -11.833 -24.130  1.00  0.00      A    H
ATOM    156 HD22 LEU A  10      11.271 -12.681 -25.598  1.00  0.00      A    H
ATOM    157 HD23 LEU A  10      11.415 -10.905 -25.394  1.00  0.00      A    H
ATOM    158  C   LEU A  10       6.465 -11.506 -26.309  1.00  0.00      A    C
ATOM    159  O   LEU A  10       6.701 -12.490 -27.027  1.00  0.00      A    O
ATOM    160  N   GLY A  11       5.477 -11.610 -25.369  1.00  0.00      A    N
ATOM    161  HN  GLY A  11       5.244 -10.734 -24.954  1.00  0.00      A    H
ATOM    162  CA  GLY A  11       4.602 -12.737 -25.103  1.00  0.00      A    C
ATOM    163  HA1 GLY A  11       3.551 -12.520 -25.221  1.00  0.00      A    H
ATOM    164  HA2 GLY A  11       5.014 -13.560 -25.668  1.00  0.00      A    H
ATOM    165  C   GLY A  11       4.843 -13.213 -23.678  1.00  0.00      A    C
ATOM    166  O   GLY A  11       4.130 -14.101 -23.228  1.00  0.00      A    O
ATOM    167  N   ALA A  12       5.965 -12.820 -23.040  1.00  0.00      A    N
ATOM    168  HN  ALA A  12       6.536 -12.129 -23.474  1.00  0.00      A    H
ATOM    169  CA  ALA A  12       6.392 -13.304 -21.794  1.00  0.00      A    C
ATOM    170  HA  ALA A  12       6.308 -14.374 -21.914  1.00  0.00      A    H
ATOM    171  CB  ALA A  12       7.913 -12.928 -21.606  1.00  0.00      A    C
ATOM    172  HB1 ALA A  12       7.956 -11.823 -21.716  1.00  0.00      A    H
ATOM    173  HB2 ALA A  12       8.264 -13.118 -20.570  1.00  0.00      A    H
ATOM    174  HB3 ALA A  12       8.517 -13.358 -22.434  1.00  0.00      A    H
ATOM    175  C   ALA A  12       5.495 -13.076 -20.631  1.00  0.00      A    C
ATOM    176  O   ALA A  12       5.079 -14.016 -19.911  1.00  0.00      A    O
ATOM    177  N   VAL A  13       5.066 -11.823 -20.368  1.00  0.00      A    N
ATOM    178  HN  VAL A  13       5.320 -11.030 -20.916  1.00  0.00      A    H
ATOM    179  CA  VAL A  13       4.355 -11.539 -19.100  1.00  0.00      A    C
ATOM    180  HA  VAL A  13       4.718 -12.326 -18.455  1.00  0.00      A    H
ATOM    181  CB  VAL A  13       4.790 -10.268 -18.349  1.00  0.00      A    C
ATOM    182  HB  VAL A  13       4.912  -9.370 -18.992  1.00  0.00      A    H
ATOM    183  CG1 VAL A  13       3.816  -9.971 -17.218  1.00  0.00      A    C
ATOM    184 HG11 VAL A  13       4.283  -9.117 -16.683  1.00  0.00      A    H
ATOM    185 HG12 VAL A  13       2.863  -9.623 -17.669  1.00  0.00      A    H
ATOM    186 HG13 VAL A  13       3.639 -10.859 -16.574  1.00  0.00      A    H
ATOM    187  CG2 VAL A  13       6.163 -10.494 -17.672  1.00  0.00      A    C
ATOM    188 HG21 VAL A  13       6.122 -11.225 -16.835  1.00  0.00      A    H
ATOM    189 HG22 VAL A  13       6.884 -10.764 -18.472  1.00  0.00      A    H
ATOM    190 HG23 VAL A  13       6.495  -9.490 -17.332  1.00  0.00      A    H
ATOM    191  C   VAL A  13       2.845 -11.695 -19.312  1.00  0.00      A    C
ATOM    192  O   VAL A  13       2.283 -11.225 -20.285  1.00  0.00      A    O
ATOM    193  N   THR A  14       2.225 -12.349 -18.343  1.00  0.00      A    N
ATOM    194  HN  THR A  14       2.856 -12.682 -17.646  1.00  0.00      A    H
ATOM    195  CA  THR A  14       0.780 -12.619 -18.304  1.00  0.00      A    C
ATOM    196  HA  THR A  14       0.488 -13.130 -19.209  1.00  0.00      A    H
ATOM    197  CB  THR A  14       0.431 -13.656 -17.251  1.00  0.00      A    C
ATOM    198  HB  THR A  14      -0.678 -13.711 -17.262  1.00  0.00      A    H
ATOM    199  OG1 THR A  14       1.113 -13.277 -16.011  1.00  0.00      A    O
ATOM    200  HG1 THR A  14       0.754 -13.799 -15.290  1.00  0.00      A    H
ATOM    201  CG2 THR A  14       1.100 -15.037 -17.575  1.00  0.00      A    C
ATOM    202 HG21 THR A  14       0.766 -15.473 -18.541  1.00  0.00      A    H
ATOM    203 HG22 THR A  14       2.205 -14.924 -17.580  1.00  0.00      A    H
ATOM    204 HG23 THR A  14       0.813 -15.737 -16.761  1.00  0.00      A    H
ATOM    205  C   THR A  14      -0.047 -11.358 -18.025  1.00  0.00      A    C
ATOM    206  O   THR A  14       0.494 -10.358 -17.559  1.00  0.00      A    O
ATOM    207  N   PRO A  15      -1.312 -11.377 -18.377  1.00  0.00      A    N
ATOM    208  CD  PRO A  15      -1.693 -12.068 -19.664  1.00  0.00      A    C
ATOM    209  HD1 PRO A  15      -1.800 -13.159 -19.486  1.00  0.00      A    H
ATOM    210  HD2 PRO A  15      -0.984 -11.903 -20.504  1.00  0.00      A    H
ATOM    211  CA  PRO A  15      -2.171 -10.221 -18.173  1.00  0.00      A    C
ATOM    212  HA  PRO A  15      -1.583  -9.379 -18.508  1.00  0.00      A    H
ATOM    213  CB  PRO A  15      -3.450 -10.614 -18.921  1.00  0.00      A    C
ATOM    214  HB1 PRO A  15      -4.161 -11.306 -18.421  1.00  0.00      A    H
ATOM    215  HB2 PRO A  15      -4.104  -9.745 -19.146  1.00  0.00      A    H
ATOM    216  CG  PRO A  15      -2.985 -11.337 -20.174  1.00  0.00      A    C
ATOM    217  HG1 PRO A  15      -3.742 -11.983 -20.668  1.00  0.00      A    H
ATOM    218  HG2 PRO A  15      -2.634 -10.667 -20.988  1.00  0.00      A    H
ATOM    219  C   PRO A  15      -2.497  -9.909 -16.731  1.00  0.00      A    C
ATOM    220  O   PRO A  15      -1.998 -10.630 -15.853  1.00  0.00      A    O
ATOM    221  N   ILE A  16      -3.288  -8.902 -16.360  1.00  0.00      A    N
ATOM    222  HN  ILE A  16      -3.772  -8.351 -17.036  1.00  0.00      A    H
ATOM    223  CA  ILE A  16      -3.713  -8.672 -14.997  1.00  0.00      A    C
ATOM    224  HA  ILE A  16      -2.988  -9.031 -14.282  1.00  0.00      A    H
ATOM    225  CB  ILE A  16      -3.879  -7.219 -14.687  1.00  0.00      A    C
ATOM    226  HB  ILE A  16      -4.712  -6.750 -15.253  1.00  0.00      A    H
ATOM    227  CG2 ILE A  16      -4.410  -7.044 -13.282  1.00  0.00      A    C
ATOM    228 HG21 ILE A  16      -4.765  -6.005 -13.111  1.00  0.00      A    H
ATOM    229 HG22 ILE A  16      -5.410  -7.522 -13.202  1.00  0.00      A    H
ATOM    230 HG23 ILE A  16      -3.771  -7.264 -12.401  1.00  0.00      A    H
ATOM    231  CG1 ILE A  16      -2.582  -6.446 -14.750  1.00  0.00      A    C
ATOM    232 HG11 ILE A  16      -2.725  -5.433 -14.318  1.00  0.00      A    H
ATOM    233 HG12 ILE A  16      -1.838  -6.930 -14.083  1.00  0.00      A    H
ATOM    234  CD  ILE A  16      -1.992  -6.170 -16.142  1.00  0.00      A    C
ATOM    235  HD1 ILE A  16      -2.740  -5.810 -16.881  1.00  0.00      A    H
ATOM    236  HD2 ILE A  16      -1.167  -5.450 -15.952  1.00  0.00      A    H
ATOM    237  HD3 ILE A  16      -1.489  -7.040 -16.615  1.00  0.00      A    H
ATOM    238  C   ILE A  16      -4.896  -9.533 -14.751  1.00  0.00      A    C
ATOM    239  O   ILE A  16      -5.721  -9.706 -15.617  1.00  0.00      A    O
ATOM    240  N   LYS A  17      -5.042 -10.065 -13.522  1.00  0.00      A    N
ATOM    241  HN  LYS A  17      -4.357  -9.789 -12.853  1.00  0.00      A    H
ATOM    242  CA  LYS A  17      -6.177 -10.840 -13.147  1.00  0.00      A    C
ATOM    243  HA  LYS A  17      -6.721 -11.129 -14.034  1.00  0.00      A    H
ATOM    244  CB  LYS A  17      -5.752 -12.063 -12.298  1.00  0.00      A    C
ATOM    245  HB1 LYS A  17      -5.352 -11.606 -11.368  1.00  0.00      A    H
ATOM    246  HB2 LYS A  17      -6.648 -12.673 -12.054  1.00  0.00      A    H
ATOM    247  CG  LYS A  17      -4.710 -12.965 -12.897  1.00  0.00      A    C
ATOM    248  HG1 LYS A  17      -5.165 -13.584 -13.700  1.00  0.00      A    H
ATOM    249  HG2 LYS A  17      -3.917 -12.335 -13.355  1.00  0.00      A    H
ATOM    250  CD  LYS A  17      -4.138 -14.012 -11.846  1.00  0.00      A    C
ATOM    251  HD1 LYS A  17      -3.703 -13.460 -10.985  1.00  0.00      A    H
ATOM    252  HD2 LYS A  17      -4.979 -14.646 -11.491  1.00  0.00      A    H
ATOM    253  CE  LYS A  17      -3.039 -14.942 -12.427  1.00  0.00      A    C
ATOM    254  HE1 LYS A  17      -3.509 -15.615 -13.175  1.00  0.00      A    H
ATOM    255  HE2 LYS A  17      -2.268 -14.329 -12.939  1.00  0.00      A    H
ATOM    256  NZ  LYS A  17      -2.391 -15.772 -11.466  1.00  0.00      A    N
ATOM    257  HZ1 LYS A  17      -1.549 -16.225 -11.875  1.00  0.00      A    H
ATOM    258  HZ2 LYS A  17      -2.083 -15.267 -10.611  1.00  0.00      A    H
ATOM    259  HZ3 LYS A  17      -3.038 -16.464 -11.037  1.00  0.00      A    H
ATOM    260  C   LYS A  17      -7.071 -10.018 -12.230  1.00  0.00      A    C
ATOM    261  O   LYS A  17      -6.671  -9.034 -11.664  1.00  0.00      A    O
ATOM    262  N   ASN A  18      -8.325 -10.424 -12.137  1.00  0.00      A    N
ATOM    263  HN  ASN A  18      -8.558 -11.266 -12.616  1.00  0.00      A    H
ATOM    264  CA  ASN A  18      -9.304  -9.850 -11.226  1.00  0.00      A    C
ATOM    265  HA  ASN A  18      -9.306  -8.783 -11.394  1.00  0.00      A    H
ATOM    266  CB  ASN A  18     -10.745 -10.359 -11.471  1.00  0.00      A    C
ATOM    267  HB1 ASN A  18     -10.871 -10.191 -12.562  1.00  0.00      A    H
ATOM    268  HB2 ASN A  18     -10.874 -11.458 -11.380  1.00  0.00      A    H
ATOM    269  CG  ASN A  18     -11.743  -9.511 -10.593  1.00  0.00      A    C
ATOM    270  OD1 ASN A  18     -11.767  -8.314 -10.567  1.00  0.00      A    O
ATOM    271  ND2 ASN A  18     -12.525 -10.253  -9.794  1.00  0.00      A    N
ATOM    272 HD21 ASN A  18     -13.140  -9.612  -9.334  1.00  0.00      A    H
ATOM    273 HD22 ASN A  18     -12.922 -11.122 -10.087  1.00  0.00      A    H
ATOM    274  C   ASN A  18      -8.909 -10.174  -9.705  1.00  0.00      A    C
ATOM    275  O   ASN A  18      -8.773 -11.338  -9.380  1.00  0.00      A    O
ATOM    276  N   GLN A  19      -8.723  -9.143  -8.876  1.00  0.00      A    N
ATOM    277  HN  GLN A  19      -8.727  -8.195  -9.183  1.00  0.00      A    H
ATOM    278  CA  GLN A  19      -8.794  -9.364  -7.373  1.00  0.00      A    C
ATOM    279  HA  GLN A  19      -8.336 -10.322  -7.171  1.00  0.00      A    H
ATOM    280  CB  GLN A  19      -8.081  -8.124  -6.728  1.00  0.00      A    C
ATOM    281  HB1 GLN A  19      -8.700  -7.222  -6.923  1.00  0.00      A    H
ATOM    282  HB2 GLN A  19      -8.129  -8.073  -5.619  1.00  0.00      A    H
ATOM    283  CG  GLN A  19      -6.656  -7.848  -7.130  1.00  0.00      A    C
ATOM    284  HG1 GLN A  19      -6.554  -7.470  -8.169  1.00  0.00      A    H
ATOM    285  HG2 GLN A  19      -6.399  -7.039  -6.413  1.00  0.00      A    H
ATOM    286  CD  GLN A  19      -5.872  -9.141  -6.939  1.00  0.00      A    C
ATOM    287  OE1 GLN A  19      -5.462  -9.415  -5.797  1.00  0.00      A    O
ATOM    288  NE2 GLN A  19      -5.614  -9.951  -7.997  1.00  0.00      A    N
ATOM    289 HE21 GLN A  19      -5.134 -10.823  -7.902  1.00  0.00      A    H
ATOM    290 HE22 GLN A  19      -5.839  -9.667  -8.930  1.00  0.00      A    H
ATOM    291  C   GLN A  19     -10.215  -9.536  -6.818  1.00  0.00      A    C
ATOM    292  O   GLN A  19     -10.580 -10.581  -6.267  1.00  0.00      A    O
ATOM    293  N   GLY A  20     -11.063  -8.523  -7.071  1.00  0.00      A    N
ATOM    294  HN  GLY A  20     -10.759  -7.653  -7.453  1.00  0.00      A    H
ATOM    295  CA  GLY A  20     -12.486  -8.669  -7.070  1.00  0.00      A    C
ATOM    296  HA1 GLY A  20     -12.882  -8.089  -7.890  1.00  0.00      A    H
ATOM    297  HA2 GLY A  20     -12.680  -9.731  -7.062  1.00  0.00      A    H
ATOM    298  C   GLY A  20     -13.115  -8.241  -5.730  1.00  0.00      A    C
ATOM    299  O   GLY A  20     -13.867  -7.276  -5.657  1.00  0.00      A    O
ATOM    300  N   GLN A  21     -12.803  -8.993  -4.619  1.00  0.00      A    N
ATOM    301  HN  GLN A  21     -12.304  -9.811  -4.895  1.00  0.00      A    H
ATOM    302  CA  GLN A  21     -13.137  -8.677  -3.245  1.00  0.00      A    C
ATOM    303  HA  GLN A  21     -13.852  -7.867  -3.252  1.00  0.00      A    H
ATOM    304  CB  GLN A  21     -13.814 -10.001  -2.536  1.00  0.00      A    C
ATOM    305  HB1 GLN A  21     -12.999 -10.755  -2.589  1.00  0.00      A    H
ATOM    306  HB2 GLN A  21     -13.958  -9.734  -1.467  1.00  0.00      A    H
ATOM    307  CG  GLN A  21     -15.164 -10.454  -3.121  1.00  0.00      A    C
ATOM    308  HG1 GLN A  21     -15.044 -10.582  -4.218  1.00  0.00      A    H
ATOM    309  HG2 GLN A  21     -15.399 -11.407  -2.602  1.00  0.00      A    H
ATOM    310  CD  GLN A  21     -16.340  -9.530  -3.001  1.00  0.00      A    C
ATOM    311  OE1 GLN A  21     -16.900  -9.008  -4.017  1.00  0.00      A    O
ATOM    312  NE2 GLN A  21     -16.680  -9.145  -1.707  1.00  0.00      A    N
ATOM    313 HE21 GLN A  21     -17.421  -8.487  -1.573  1.00  0.00      A    H
ATOM    314 HE22 GLN A  21     -16.308  -9.702  -0.965  1.00  0.00      A    H
ATOM    315  C   GLN A  21     -11.878  -8.170  -2.596  1.00  0.00      A    C
ATOM    316  O   GLN A  21     -11.495  -6.959  -2.585  1.00  0.00      A    O
ATOM    317  N   CYS A  22     -11.062  -9.075  -2.130  1.00  0.00      A    N
ATOM    318  HN  CYS A  22     -11.251 -10.054  -2.158  1.00  0.00      A    H
ATOM    319  CA  CYS A  22      -9.811  -8.699  -1.572  1.00  0.00      A    C
ATOM    320  HA  CYS A  22      -9.872  -7.737  -1.085  1.00  0.00      A    H
ATOM    321  CB  CYS A  22      -9.185  -9.764  -0.555  1.00  0.00      A    C
ATOM    322  HB1 CYS A  22      -9.039 -10.745  -1.055  1.00  0.00      A    H
ATOM    323  HB2 CYS A  22      -8.199  -9.326  -0.289  1.00  0.00      A    H
ATOM    324  SG  CYS A  22     -10.060 -10.078   1.029  1.00  0.00      A    S
ATOM    325  C   CYS A  22      -8.787  -8.575  -2.684  1.00  0.00      A    C
ATOM    326  O   CYS A  22      -8.812  -9.379  -3.630  1.00  0.00      A    O
ATOM    327  N   GLY A  23      -7.823  -7.709  -2.518  1.00  0.00      A    N
ATOM    328  HN  GLY A  23      -7.820  -6.964  -1.855  1.00  0.00      A    H
ATOM    329  CA  GLY A  23      -6.645  -7.642  -3.338  1.00  0.00      A    C
ATOM    330  HA1 GLY A  23      -6.738  -8.386  -4.115  1.00  0.00      A    H
ATOM    331  HA2 GLY A  23      -6.481  -6.611  -3.615  1.00  0.00      A    H
ATOM    332  C   GLY A  23      -5.426  -8.063  -2.555  1.00  0.00      A    C
ATOM    333  O   GLY A  23      -4.997  -7.381  -1.627  1.00  0.00      A    O
ATOM    334  N   CYS A  24      -4.633  -9.121  -2.970  1.00  0.00      A    N
ATOM    335  HN  CYS A  24      -4.982  -9.715  -3.692  1.00  0.00      A    H
ATOM    336  CA  CYS A  24      -3.385  -9.546  -2.356  1.00  0.00      A    C
ATOM    337  HA  CYS A  24      -3.241  -9.061  -1.402  1.00  0.00      A    H
ATOM    338  CB  CYS A  24      -3.384 -10.985  -1.921  1.00  0.00      A    C
ATOM    339  HB1 CYS A  24      -3.589 -11.767  -2.683  1.00  0.00      A    H
ATOM    340  HB2 CYS A  24      -2.411 -11.172  -1.419  1.00  0.00      A    H
ATOM    341  SG  CYS A  24      -4.694 -11.321  -0.632  1.00  0.00      A    S
ATOM    342  HG1 CYS A  24      -4.344 -10.301   0.139  1.00  0.00      A    H
ATOM    343  C   CYS A  24      -2.259  -9.313  -3.264  1.00  0.00      A    C
ATOM    344  O   CYS A  24      -1.727 -10.229  -3.744  1.00  0.00      A    O
ATOM    345  N   CYS A  25      -1.991  -8.084  -3.503  1.00  0.00      A    N
ATOM    346  HN  CYS A  25      -2.587  -7.394  -3.099  1.00  0.00      A    H
ATOM    347  CA  CYS A  25      -0.891  -7.440  -4.132  1.00  0.00      A    C
ATOM    348  HA  CYS A  25      -1.015  -7.513  -5.203  1.00  0.00      A    H
ATOM    349  CB  CYS A  25      -0.899  -6.006  -3.499  1.00  0.00      A    C
ATOM    350  HB1 CYS A  25      -0.463  -5.947  -2.479  1.00  0.00      A    H
ATOM    351  HB2 CYS A  25      -0.243  -5.366  -4.128  1.00  0.00      A    H
ATOM    352  SG  CYS A  25      -2.511  -5.160  -3.596  1.00  0.00      A    S
ATOM    353  C   CYS A  25       0.430  -8.046  -3.875  1.00  0.00      A    C
ATOM    354  O   CYS A  25       1.266  -8.246  -4.751  1.00  0.00      A    O
ATOM    355  N   TRP A  26       0.725  -8.338  -2.613  1.00  0.00      A    N
ATOM    356  HN  TRP A  26       0.134  -8.052  -1.862  1.00  0.00      A    H
ATOM    357  CA  TRP A  26       1.990  -8.967  -2.260  1.00  0.00      A    C
ATOM    358  HA  TRP A  26       2.715  -8.272  -2.656  1.00  0.00      A    H
ATOM    359  CB  TRP A  26       2.064  -9.045  -0.706  1.00  0.00      A    C
ATOM    360  HB1 TRP A  26       3.070  -9.346  -0.343  1.00  0.00      A    H
ATOM    361  HB2 TRP A  26       1.976  -8.019  -0.289  1.00  0.00      A    H
ATOM    362  CG  TRP A  26       0.929  -9.770  -0.006  1.00  0.00      A    C
ATOM    363  CD1 TRP A  26      -0.330  -9.546   0.426  1.00  0.00      A    C
ATOM    364  HD1 TRP A  26      -0.979  -8.788   0.014  1.00  0.00      A    H
ATOM    365  NE1 TRP A  26      -0.779 -10.664   1.131  1.00  0.00      A    N
ATOM    366  HE1 TRP A  26      -1.574 -10.739   1.693  1.00  0.00      A    H
ATOM    367  CE2 TRP A  26       0.176 -11.586   1.232  1.00  0.00      A    C
ATOM    368  CD2 TRP A  26       1.283 -11.102   0.541  1.00  0.00      A    C
ATOM    369  CE3 TRP A  26       2.492 -11.845   0.586  1.00  0.00      A    C
ATOM    370  HE3 TRP A  26       3.324 -11.430   0.038  1.00  0.00      A    H
ATOM    371  CZ3 TRP A  26       2.552 -13.119   1.243  1.00  0.00      A    C
ATOM    372  HZ3 TRP A  26       3.426 -13.746   1.345  1.00  0.00      A    H
ATOM    373  CZ2 TRP A  26       0.204 -12.807   1.911  1.00  0.00      A    C
ATOM    374  HZ2 TRP A  26      -0.634 -13.180   2.481  1.00  0.00      A    H
ATOM    375  CH2 TRP A  26       1.419 -13.465   2.019  1.00  0.00      A    C
ATOM    376  HH2 TRP A  26       1.540 -14.211   2.790  1.00  0.00      A    H
ATOM    377  C   TRP A  26       2.228 -10.356  -2.880  1.00  0.00      A    C
ATOM    378  O   TRP A  26       3.309 -10.723  -3.375  1.00  0.00      A    O
ATOM    379  N   ALA A  27       1.217 -11.220  -2.924  1.00  0.00      A    N
ATOM    380  HN  ALA A  27       0.369 -10.828  -2.578  1.00  0.00      A    H
ATOM    381  CA  ALA A  27       1.334 -12.575  -3.474  1.00  0.00      A    C
ATOM    382  HA  ALA A  27       2.359 -12.882  -3.327  1.00  0.00      A    H
ATOM    383  CB  ALA A  27       0.374 -13.603  -2.963  1.00  0.00      A    C
ATOM    384  HB1 ALA A  27       0.477 -13.710  -1.862  1.00  0.00      A    H
ATOM    385  HB2 ALA A  27      -0.669 -13.254  -3.122  1.00  0.00      A    H
ATOM    386  HB3 ALA A  27       0.558 -14.558  -3.499  1.00  0.00      A    H
ATOM    387  C   ALA A  27       1.141 -12.501  -5.017  1.00  0.00      A    C
ATOM    388  O   ALA A  27       1.942 -13.112  -5.784  1.00  0.00      A    O
ATOM    389  N   PHE A  28       0.190 -11.732  -5.520  1.00  0.00      A    N
ATOM    390  HN  PHE A  28      -0.460 -11.428  -4.828  1.00  0.00      A    H
ATOM    391  CA  PHE A  28       0.003 -11.376  -6.930  1.00  0.00      A    C
ATOM    392  HA  PHE A  28      -0.601 -12.151  -7.378  1.00  0.00      A    H
ATOM    393  CB  PHE A  28      -0.916 -10.182  -7.056  1.00  0.00      A    C
ATOM    394  HB1 PHE A  28      -1.837 -10.287  -6.443  1.00  0.00      A    H
ATOM    395  HB2 PHE A  28      -0.464  -9.242  -6.673  1.00  0.00      A    H
ATOM    396  CG  PHE A  28      -1.356  -9.921  -8.440  1.00  0.00      A    C
ATOM    397  CD1 PHE A  28      -2.357 -10.767  -8.955  1.00  0.00      A    C
ATOM    398  HD1 PHE A  28      -2.798 -11.528  -8.328  1.00  0.00      A    H
ATOM    399  CE1 PHE A  28      -2.742 -10.677 -10.301  1.00  0.00      A    C
ATOM    400  HE1 PHE A  28      -3.560 -11.292 -10.644  1.00  0.00      A    H
ATOM    401  CZ  PHE A  28      -2.107  -9.749 -11.178  1.00  0.00      A    C
ATOM    402  HZ  PHE A  28      -2.423  -9.590 -12.199  1.00  0.00      A    H
ATOM    403  CD2 PHE A  28      -0.652  -9.067  -9.342  1.00  0.00      A    C
ATOM    404  HD2 PHE A  28       0.134  -8.465  -8.912  1.00  0.00      A    H
ATOM    405  CE2 PHE A  28      -1.065  -9.026 -10.699  1.00  0.00      A    C
ATOM    406  HE2 PHE A  28      -0.539  -8.385 -11.392  1.00  0.00      A    H
ATOM    407  C   PHE A  28       1.302 -11.172  -7.724  1.00  0.00      A    C
ATOM    408  O   PHE A  28       1.534 -11.872  -8.723  1.00  0.00      A    O
ATOM    409  N   SER A  29       2.102 -10.206  -7.335  1.00  0.00      A    N
ATOM    410  HN  SER A  29       1.775  -9.601  -6.613  1.00  0.00      A    H
ATOM    411  CA  SER A  29       3.352  -9.869  -8.036  1.00  0.00      A    C
ATOM    412  HA  SER A  29       2.973  -9.618  -9.016  1.00  0.00      A    H
ATOM    413  CB  SER A  29       4.050  -8.806  -7.331  1.00  0.00      A    C
ATOM    414  HB1 SER A  29       3.296  -8.012  -7.146  1.00  0.00      A    H
ATOM    415  HB2 SER A  29       4.526  -9.150  -6.388  1.00  0.00      A    H
ATOM    416  OG  SER A  29       5.070  -8.302  -8.161  1.00  0.00      A    O
ATOM    417  HG1 SER A  29       5.603  -7.739  -7.596  1.00  0.00      A    H
ATOM    418  C   SER A  29       4.345 -11.006  -8.136  1.00  0.00      A    C
ATOM    419  O   SER A  29       5.106 -11.164  -9.121  1.00  0.00      A    O
ATOM    420  N   ALA A  30       4.473 -11.791  -6.993  1.00  0.00      A    N
ATOM    421  HN  ALA A  30       3.914 -11.734  -6.169  1.00  0.00      A    H
ATOM    422  CA  ALA A  30       5.376 -12.960  -6.929  1.00  0.00      A    C
ATOM    423  HA  ALA A  30       6.419 -12.704  -7.040  1.00  0.00      A    H
ATOM    424  CB  ALA A  30       5.184 -13.551  -5.526  1.00  0.00      A    C
ATOM    425  HB1 ALA A  30       5.387 -12.821  -4.714  1.00  0.00      A    H
ATOM    426  HB2 ALA A  30       4.165 -13.933  -5.307  1.00  0.00      A    H
ATOM    427  HB3 ALA A  30       5.932 -14.363  -5.398  1.00  0.00      A    H
ATOM    428  C   ALA A  30       5.025 -14.049  -7.949  1.00  0.00      A    C
ATOM    429  O   ALA A  30       5.844 -14.555  -8.816  1.00  0.00      A    O
ATOM    430  N   VAL A  31       3.691 -14.201  -7.982  1.00  0.00      A    N
ATOM    431  HN  VAL A  31       3.153 -13.839  -7.224  1.00  0.00      A    H
ATOM    432  CA  VAL A  31       3.010 -15.090  -8.936  1.00  0.00      A    C
ATOM    433  HA  VAL A  31       3.481 -16.052  -8.798  1.00  0.00      A    H
ATOM    434  CB  VAL A  31       1.547 -15.406  -8.539  1.00  0.00      A    C
ATOM    435  HB  VAL A  31       1.016 -14.433  -8.619  1.00  0.00      A    H
ATOM    436  CG1 VAL A  31       1.010 -16.458  -9.556  1.00  0.00      A    C
ATOM    437 HG11 VAL A  31      -0.072 -16.584  -9.337  1.00  0.00      A    H
ATOM    438 HG12 VAL A  31       0.969 -16.154 -10.623  1.00  0.00      A    H
ATOM    439 HG13 VAL A  31       1.530 -17.416  -9.343  1.00  0.00      A    H
ATOM    440  CG2 VAL A  31       1.486 -16.012  -7.091  1.00  0.00      A    C
ATOM    441 HG21 VAL A  31       0.509 -16.494  -6.873  1.00  0.00      A    H
ATOM    442 HG22 VAL A  31       2.261 -16.804  -7.015  1.00  0.00      A    H
ATOM    443 HG23 VAL A  31       1.606 -15.235  -6.305  1.00  0.00      A    H
ATOM    444  C   VAL A  31       3.113 -14.673 -10.396  1.00  0.00      A    C
ATOM    445  O   VAL A  31       3.603 -15.482 -11.187  1.00  0.00      A    O
ATOM    446  N   ALA A  32       2.796 -13.484 -10.725  1.00  0.00      A    N
ATOM    447  HN  ALA A  32       2.435 -12.977  -9.946  1.00  0.00      A    H
ATOM    448  CA  ALA A  32       2.961 -12.806 -12.008  1.00  0.00      A    C
ATOM    449  HA  ALA A  32       2.308 -13.132 -12.805  1.00  0.00      A    H
ATOM    450  CB  ALA A  32       2.509 -11.288 -11.752  1.00  0.00      A    C
ATOM    451  HB1 ALA A  32       2.712 -10.698 -12.672  1.00  0.00      A    H
ATOM    452  HB2 ALA A  32       1.452 -11.333 -11.413  1.00  0.00      A    H
ATOM    453  HB3 ALA A  32       3.019 -10.824 -10.881  1.00  0.00      A    H
ATOM    454  C   ALA A  32       4.365 -12.831 -12.537  1.00  0.00      A    C
ATOM    455  O   ALA A  32       4.637 -13.015 -13.715  1.00  0.00      A    O
ATOM    456  N   SER A  33       5.360 -12.724 -11.576  1.00  0.00      A    N
ATOM    457  HN  SER A  33       5.150 -12.442 -10.643  1.00  0.00      A    H
ATOM    458  CA  SER A  33       6.780 -12.734 -11.885  1.00  0.00      A    C
ATOM    459  HA  SER A  33       7.001 -12.223 -12.810  1.00  0.00      A    H
ATOM    460  CB  SER A  33       7.720 -12.426 -10.731  1.00  0.00      A    C
ATOM    461  HB1 SER A  33       7.542 -13.108  -9.873  1.00  0.00      A    H
ATOM    462  HB2 SER A  33       8.792 -12.571 -10.983  1.00  0.00      A    H
ATOM    463  OG  SER A  33       7.497 -11.082 -10.367  1.00  0.00      A    O
ATOM    464  HG1 SER A  33       6.686 -10.938  -9.873  1.00  0.00      A    H
ATOM    465  C   SER A  33       7.109 -14.149 -12.243  1.00  0.00      A    C
ATOM    466  O   SER A  33       7.783 -14.291 -13.246  1.00  0.00      A    O
ATOM    467  N   THR A  34       6.705 -15.144 -11.423  1.00  0.00      A    N
ATOM    468  HN  THR A  34       6.388 -14.830 -10.532  1.00  0.00      A    H
ATOM    469  CA  THR A  34       6.919 -16.633 -11.660  1.00  0.00      A    C
ATOM    470  HA  THR A  34       7.980 -16.791 -11.789  1.00  0.00      A    H
ATOM    471  CB  THR A  34       6.323 -17.520 -10.547  1.00  0.00      A    C
ATOM    472  HB  THR A  34       5.222 -17.379 -10.505  1.00  0.00      A    H
ATOM    473  OG1 THR A  34       6.909 -17.125  -9.313  1.00  0.00      A    O
ATOM    474  HG1 THR A  34       6.611 -16.239  -9.094  1.00  0.00      A    H
ATOM    475  CG2 THR A  34       6.479 -19.052 -10.745  1.00  0.00      A    C
ATOM    476 HG21 THR A  34       5.786 -19.465 -11.509  1.00  0.00      A    H
ATOM    477 HG22 THR A  34       7.532 -19.333 -10.962  1.00  0.00      A    H
ATOM    478 HG23 THR A  34       6.189 -19.573  -9.807  1.00  0.00      A    H
ATOM    479  C   THR A  34       6.316 -17.077 -13.007  1.00  0.00      A    C
ATOM    480  O   THR A  34       6.961 -17.774 -13.772  1.00  0.00      A    O
ATOM    481  N   GLU A  35       5.072 -16.622 -13.331  1.00  0.00      A    N
ATOM    482  HN  GLU A  35       4.501 -16.128 -12.681  1.00  0.00      A    H
ATOM    483  CA  GLU A  35       4.380 -16.876 -14.588  1.00  0.00      A    C
ATOM    484  HA  GLU A  35       4.237 -17.944 -14.668  1.00  0.00      A    H
ATOM    485  CB  GLU A  35       2.929 -16.172 -14.566  1.00  0.00      A    C
ATOM    486  HB1 GLU A  35       3.031 -15.172 -14.094  1.00  0.00      A    H
ATOM    487  HB2 GLU A  35       2.638 -16.045 -15.631  1.00  0.00      A    H
ATOM    488  CG  GLU A  35       1.842 -17.005 -13.824  1.00  0.00      A    C
ATOM    489  HG1 GLU A  35       1.497 -17.880 -14.416  1.00  0.00      A    H
ATOM    490  HG2 GLU A  35       2.128 -17.293 -12.789  1.00  0.00      A    H
ATOM    491  CD  GLU A  35       0.548 -16.163 -13.588  1.00  0.00      A    C
ATOM    492  OE1 GLU A  35       0.492 -14.922 -13.924  1.00  0.00      A    O
ATOM    493  OE2 GLU A  35      -0.417 -16.737 -12.959  1.00  0.00      A    O
ATOM    494  C   GLU A  35       5.148 -16.357 -15.796  1.00  0.00      A    C
ATOM    495  O   GLU A  35       5.265 -16.996 -16.863  1.00  0.00      A    O
ATOM    496  N   GLY A  36       5.854 -15.227 -15.659  1.00  0.00      A    N
ATOM    497  HN  GLY A  36       5.827 -14.770 -14.773  1.00  0.00      A    H
ATOM    498  CA  GLY A  36       6.804 -14.713 -16.654  1.00  0.00      A    C
ATOM    499  HA1 GLY A  36       6.321 -14.767 -17.618  1.00  0.00      A    H
ATOM    500  HA2 GLY A  36       7.112 -13.708 -16.408  1.00  0.00      A    H
ATOM    501  C   GLY A  36       8.100 -15.462 -16.797  1.00  0.00      A    C
ATOM    502  O   GLY A  36       8.593 -15.799 -17.873  1.00  0.00      A    O
ATOM    503  N   ILE A  37       8.823 -15.654 -15.640  1.00  0.00      A    N
ATOM    504  HN  ILE A  37       8.485 -15.374 -14.745  1.00  0.00      A    H
ATOM    505  CA  ILE A  37      10.096 -16.337 -15.656  1.00  0.00      A    C
ATOM    506  HA  ILE A  37      10.673 -15.920 -16.467  1.00  0.00      A    H
ATOM    507  CB  ILE A  37      10.970 -16.040 -14.460  1.00  0.00      A    C
ATOM    508  HB  ILE A  37      11.068 -14.934 -14.417  1.00  0.00      A    H
ATOM    509  CG2 ILE A  37      10.348 -16.463 -13.141  1.00  0.00      A    C
ATOM    510 HG21 ILE A  37      11.199 -16.735 -12.481  1.00  0.00      A    H
ATOM    511 HG22 ILE A  37       9.538 -15.828 -12.722  1.00  0.00      A    H
ATOM    512 HG23 ILE A  37       9.816 -17.430 -13.272  1.00  0.00      A    H
ATOM    513  CG1 ILE A  37      12.452 -16.536 -14.682  1.00  0.00      A    C
ATOM    514 HG11 ILE A  37      12.980 -16.288 -13.736  1.00  0.00      A    H
ATOM    515 HG12 ILE A  37      12.495 -17.638 -14.815  1.00  0.00      A    H
ATOM    516  CD  ILE A  37      13.150 -15.907 -15.856  1.00  0.00      A    C
ATOM    517  HD1 ILE A  37      14.253 -15.898 -15.722  1.00  0.00      A    H
ATOM    518  HD2 ILE A  37      12.843 -16.465 -16.767  1.00  0.00      A    H
ATOM    519  HD3 ILE A  37      12.899 -14.830 -15.968  1.00  0.00      A    H
ATOM    520  C   ILE A  37      10.046 -17.849 -15.971  1.00  0.00      A    C
ATOM    521  O   ILE A  37      10.766 -18.393 -16.769  1.00  0.00      A    O
ATOM    522  N   THR A  38       9.086 -18.632 -15.379  1.00  0.00      A    N
ATOM    523  HN  THR A  38       8.311 -18.252 -14.879  1.00  0.00      A    H
ATOM    524  CA  THR A  38       8.907 -20.041 -15.760  1.00  0.00      A    C
ATOM    525  HA  THR A  38       9.774 -20.568 -15.391  1.00  0.00      A    H
ATOM    526  CB  THR A  38       7.721 -20.699 -15.066  1.00  0.00      A    C
ATOM    527  HB  THR A  38       6.813 -20.319 -15.581  1.00  0.00      A    H
ATOM    528  OG1 THR A  38       7.604 -20.492 -13.702  1.00  0.00      A    O
ATOM    529  HG1 THR A  38       7.400 -19.575 -13.504  1.00  0.00      A    H
ATOM    530  CG2 THR A  38       7.849 -22.207 -15.182  1.00  0.00      A    C
ATOM    531 HG21 THR A  38       8.055 -22.454 -16.246  1.00  0.00      A    H
ATOM    532 HG22 THR A  38       8.697 -22.597 -14.580  1.00  0.00      A    H
ATOM    533 HG23 THR A  38       6.946 -22.768 -14.859  1.00  0.00      A    H
ATOM    534  C   THR A  38       8.828 -20.297 -17.267  1.00  0.00      A    C
ATOM    535  O   THR A  38       9.397 -21.292 -17.743  1.00  0.00      A    O
ATOM    536  N   GLN A  39       8.185 -19.331 -17.985  1.00  0.00      A    N
ATOM    537  HN  GLN A  39       7.591 -18.696 -17.498  1.00  0.00      A    H
ATOM    538  CA  GLN A  39       7.967 -19.268 -19.434  1.00  0.00      A    C
ATOM    539  HA  GLN A  39       7.450 -20.171 -19.723  1.00  0.00      A    H
ATOM    540  CB  GLN A  39       7.013 -18.065 -19.773  1.00  0.00      A    C
ATOM    541  HB1 GLN A  39       6.242 -17.983 -18.977  1.00  0.00      A    H
ATOM    542  HB2 GLN A  39       7.633 -17.149 -19.671  1.00  0.00      A    H
ATOM    543  CG  GLN A  39       6.282 -17.935 -21.075  1.00  0.00      A    C
ATOM    544  HG1 GLN A  39       5.528 -18.740 -21.208  1.00  0.00      A    H
ATOM    545  HG2 GLN A  39       5.764 -16.954 -21.020  1.00  0.00      A    H
ATOM    546  CD  GLN A  39       7.203 -17.706 -22.257  1.00  0.00      A    C
ATOM    547  OE1 GLN A  39       7.807 -16.630 -22.410  1.00  0.00      A    O
ATOM    548  NE2 GLN A  39       7.434 -18.823 -23.017  1.00  0.00      A    N
ATOM    549 HE21 GLN A  39       8.274 -18.854 -23.558  1.00  0.00      A    H
ATOM    550 HE22 GLN A  39       7.130 -19.692 -22.626  1.00  0.00      A    H
ATOM    551  C   GLN A  39       9.298 -19.120 -20.262  1.00  0.00      A    C
ATOM    552  O   GLN A  39       9.621 -19.853 -21.168  1.00  0.00      A    O
ATOM    553  N   ILE A  40      10.085 -18.059 -19.990  1.00  0.00      A    N
ATOM    554  HN  ILE A  40       9.770 -17.357 -19.356  1.00  0.00      A    H
ATOM    555  CA  ILE A  40      11.447 -17.739 -20.496  1.00  0.00      A    C
ATOM    556  HA  ILE A  40      11.378 -17.543 -21.556  1.00  0.00      A    H
ATOM    557  CB  ILE A  40      11.972 -16.381 -19.743  1.00  0.00      A    C
ATOM    558  HB  ILE A  40      11.838 -16.539 -18.651  1.00  0.00      A    H
ATOM    559  CG2 ILE A  40      13.403 -16.180 -20.140  1.00  0.00      A    C
ATOM    560 HG21 ILE A  40      13.893 -15.320 -19.635  1.00  0.00      A    H
ATOM    561 HG22 ILE A  40      14.102 -16.918 -19.694  1.00  0.00      A    H
ATOM    562 HG23 ILE A  40      13.582 -16.265 -21.233  1.00  0.00      A    H
ATOM    563  CG1 ILE A  40      11.016 -15.274 -20.139  1.00  0.00      A    C
ATOM    564 HG11 ILE A  40      11.182 -15.182 -21.234  1.00  0.00      A    H
ATOM    565 HG12 ILE A  40       9.951 -15.441 -19.868  1.00  0.00      A    H
ATOM    566  CD  ILE A  40      11.415 -13.923 -19.519  1.00  0.00      A    C
ATOM    567  HD1 ILE A  40      11.652 -13.961 -18.434  1.00  0.00      A    H
ATOM    568  HD2 ILE A  40      12.370 -13.546 -19.942  1.00  0.00      A    H
ATOM    569  HD3 ILE A  40      10.819 -13.016 -19.760  1.00  0.00      A    H
ATOM    570  C   ILE A  40      12.414 -18.828 -20.273  1.00  0.00      A    C
ATOM    571  O   ILE A  40      13.113 -19.352 -21.186  1.00  0.00      A    O
ATOM    572  N   LYS A  41      12.527 -19.260 -19.072  1.00  0.00      A    N
ATOM    573  HN  LYS A  41      12.052 -18.896 -18.274  1.00  0.00      A    H
ATOM    574  CA  LYS A  41      13.411 -20.364 -18.657  1.00  0.00      A    C
ATOM    575  HA  LYS A  41      14.347 -20.027 -19.076  1.00  0.00      A    H
ATOM    576  CB  LYS A  41      13.463 -20.522 -17.114  1.00  0.00      A    C
ATOM    577  HB1 LYS A  41      13.599 -19.472 -16.776  1.00  0.00      A    H
ATOM    578  HB2 LYS A  41      12.465 -20.856 -16.757  1.00  0.00      A    H
ATOM    579  CG  LYS A  41      14.653 -21.353 -16.621  1.00  0.00      A    C
ATOM    580  HG1 LYS A  41      14.594 -21.377 -15.512  1.00  0.00      A    H
ATOM    581  HG2 LYS A  41      14.562 -22.415 -16.933  1.00  0.00      A    H
ATOM    582  CD  LYS A  41      16.066 -20.793 -17.011  1.00  0.00      A    C
ATOM    583  HD1 LYS A  41      16.081 -20.716 -18.119  1.00  0.00      A    H
ATOM    584  HD2 LYS A  41      16.170 -19.758 -16.622  1.00  0.00      A    H
ATOM    585  CE  LYS A  41      17.155 -21.767 -16.586  1.00  0.00      A    C
ATOM    586  HE1 LYS A  41      16.643 -22.743 -16.446  1.00  0.00      A    H
ATOM    587  HE2 LYS A  41      17.987 -21.829 -17.321  1.00  0.00      A    H
ATOM    588  NZ  LYS A  41      17.682 -21.486 -15.220  1.00  0.00      A    N
ATOM    589  HZ1 LYS A  41      17.961 -22.346 -14.706  1.00  0.00      A    H
ATOM    590  HZ2 LYS A  41      18.511 -20.865 -15.311  1.00  0.00      A    H
ATOM    591  HZ3 LYS A  41      16.990 -21.010 -14.605  1.00  0.00      A    H
ATOM    592  C   LYS A  41      13.093 -21.665 -19.335  1.00  0.00      A    C
ATOM    593  O   LYS A  41      13.909 -22.274 -19.979  1.00  0.00      A    O
ATOM    594  N   THR A  42      11.916 -22.106 -19.088  1.00  0.00      A    N
ATOM    595  HN  THR A  42      11.306 -21.598 -18.486  1.00  0.00      A    H
ATOM    596  CA  THR A  42      11.545 -23.379 -19.530  1.00  0.00      A    C
ATOM    597  HA  THR A  42      12.448 -23.942 -19.716  1.00  0.00      A    H
ATOM    598  CB  THR A  42      10.847 -24.302 -18.465  1.00  0.00      A    C
ATOM    599  HB  THR A  42      10.768 -25.330 -18.878  1.00  0.00      A    H
ATOM    600  OG1 THR A  42       9.543 -23.851 -18.151  1.00  0.00      A    O
ATOM    601  HG1 THR A  42       9.704 -22.940 -17.895  1.00  0.00      A    H
ATOM    602  CG2 THR A  42      11.730 -24.276 -17.202  1.00  0.00      A    C
ATOM    603 HG21 THR A  42      11.578 -23.335 -16.632  1.00  0.00      A    H
ATOM    604 HG22 THR A  42      11.292 -25.048 -16.534  1.00  0.00      A    H
ATOM    605 HG23 THR A  42      12.759 -24.456 -17.583  1.00  0.00      A    H
ATOM    606  C   THR A  42      10.823 -23.308 -20.843  1.00  0.00      A    C
ATOM    607  O   THR A  42      11.438 -23.185 -21.887  1.00  0.00      A    O
ATOM    608  N   GLY A  43       9.414 -23.303 -20.878  1.00  0.00      A    N
ATOM    609  HN  GLY A  43       8.971 -23.224 -19.988  1.00  0.00      A    H
ATOM    610  CA  GLY A  43       8.569 -23.153 -22.105  1.00  0.00      A    C
ATOM    611  HA1 GLY A  43       8.912 -22.250 -22.588  1.00  0.00      A    H
ATOM    612  HA2 GLY A  43       8.656 -24.099 -22.620  1.00  0.00      A    H
ATOM    613  C   GLY A  43       7.061 -22.935 -21.657  1.00  0.00      A    C
ATOM    614  O   GLY A  43       6.801 -22.414 -20.606  1.00  0.00      A    O
ATOM    615  N   THR A  44       6.102 -23.195 -22.603  1.00  0.00      A    N
ATOM    616  HN  THR A  44       6.300 -23.766 -23.396  1.00  0.00      A    H
ATOM    617  CA  THR A  44       4.671 -22.856 -22.505  1.00  0.00      A    C
ATOM    618  HA  THR A  44       4.584 -21.780 -22.513  1.00  0.00      A    H
ATOM    619  CB  THR A  44       3.907 -23.354 -23.753  1.00  0.00      A    C
ATOM    620  HB  THR A  44       3.882 -24.462 -23.676  1.00  0.00      A    H
ATOM    621  OG1 THR A  44       4.596 -22.924 -24.953  1.00  0.00      A    O
ATOM    622  HG1 THR A  44       4.110 -23.422 -25.614  1.00  0.00      A    H
ATOM    623  CG2 THR A  44       2.417 -22.950 -23.758  1.00  0.00      A    C
ATOM    624 HG21 THR A  44       1.867 -23.439 -24.590  1.00  0.00      A    H
ATOM    625 HG22 THR A  44       1.925 -23.242 -22.806  1.00  0.00      A    H
ATOM    626 HG23 THR A  44       2.302 -21.863 -23.960  1.00  0.00      A    H
ATOM    627  C   THR A  44       3.978 -23.293 -21.191  1.00  0.00      A    C
ATOM    628  O   THR A  44       3.910 -24.493 -20.971  1.00  0.00      A    O
ATOM    629  N   LEU A  45       3.436 -22.310 -20.382  1.00  0.00      A    N
ATOM    630  HN  LEU A  45       3.420 -21.370 -20.713  1.00  0.00      A    H
ATOM    631  CA  LEU A  45       2.791 -22.499 -19.111  1.00  0.00      A    C
ATOM    632  HA  LEU A  45       2.768 -23.555 -18.884  1.00  0.00      A    H
ATOM    633  CB  LEU A  45       3.641 -21.726 -17.991  1.00  0.00      A    C
ATOM    634  HB1 LEU A  45       4.725 -21.862 -18.195  1.00  0.00      A    H
ATOM    635  HB2 LEU A  45       3.459 -20.635 -18.098  1.00  0.00      A    H
ATOM    636  CG  LEU A  45       3.393 -22.060 -16.464  1.00  0.00      A    C
ATOM    637  HG  LEU A  45       2.286 -22.148 -16.432  1.00  0.00      A    H
ATOM    638  CD1 LEU A  45       4.077 -23.349 -16.037  1.00  0.00      A    C
ATOM    639 HD11 LEU A  45       3.795 -24.180 -16.717  1.00  0.00      A    H
ATOM    640 HD12 LEU A  45       5.177 -23.268 -16.166  1.00  0.00      A    H
ATOM    641 HD13 LEU A  45       3.821 -23.743 -15.031  1.00  0.00      A    H
ATOM    642  CD2 LEU A  45       3.894 -20.912 -15.608  1.00  0.00      A    C
ATOM    643 HD21 LEU A  45       3.291 -19.984 -15.703  1.00  0.00      A    H
ATOM    644 HD22 LEU A  45       3.945 -21.198 -14.535  1.00  0.00      A    H
ATOM    645 HD23 LEU A  45       4.955 -20.681 -15.844  1.00  0.00      A    H
ATOM    646  C   LEU A  45       1.330 -22.058 -19.104  1.00  0.00      A    C
ATOM    647  O   LEU A  45       0.850 -21.453 -20.081  1.00  0.00      A    O
ATOM    648  N   THR A  46       0.524 -22.223 -18.034  1.00  0.00      A    N
ATOM    649  HN  THR A  46       1.041 -22.535 -17.241  1.00  0.00      A    H
ATOM    650  CA  THR A  46      -0.819 -21.787 -17.908  1.00  0.00      A    C
ATOM    651  HA  THR A  46      -1.071 -21.221 -18.792  1.00  0.00      A    H
ATOM    652  CB  THR A  46      -1.688 -22.942 -17.712  1.00  0.00      A    C
ATOM    653  HB  THR A  46      -1.563 -23.673 -18.539  1.00  0.00      A    H
ATOM    654  OG1 THR A  46      -3.115 -22.691 -17.638  1.00  0.00      A    O
ATOM    655  HG1 THR A  46      -3.554 -23.182 -18.336  1.00  0.00      A    H
ATOM    656  CG2 THR A  46      -1.360 -23.757 -16.481  1.00  0.00      A    C
ATOM    657 HG21 THR A  46      -1.892 -24.722 -16.618  1.00  0.00      A    H
ATOM    658 HG22 THR A  46      -0.312 -24.054 -16.265  1.00  0.00      A    H
ATOM    659 HG23 THR A  46      -1.810 -23.403 -15.529  1.00  0.00      A    H
ATOM    660  C   THR A  46      -0.808 -20.799 -16.715  1.00  0.00      A    C
ATOM    661  O   THR A  46       0.176 -20.435 -16.033  1.00  0.00      A    O
ATOM    662  N   SER A  47      -1.981 -20.280 -16.320  1.00  0.00      A    N
ATOM    663  HN  SER A  47      -2.870 -20.423 -16.748  1.00  0.00      A    H
ATOM    664  CA  SER A  47      -2.184 -19.384 -15.161  1.00  0.00      A    C
ATOM    665  HA  SER A  47      -1.490 -18.560 -15.226  1.00  0.00      A    H
ATOM    666  CB  SER A  47      -3.604 -18.798 -15.368  1.00  0.00      A    C
ATOM    667  HB1 SER A  47      -3.803 -18.547 -16.432  1.00  0.00      A    H
ATOM    668  HB2 SER A  47      -4.428 -19.485 -15.080  1.00  0.00      A    H
ATOM    669  OG  SER A  47      -3.824 -17.604 -14.684  1.00  0.00      A    O
ATOM    670  HG1 SER A  47      -4.592 -17.871 -14.173  1.00  0.00      A    H
ATOM    671  C   SER A  47      -1.980 -20.036 -13.815  1.00  0.00      A    C
ATOM    672  O   SER A  47      -2.472 -21.117 -13.604  1.00  0.00      A    O
ATOM    673  N   LEU A  48      -1.284 -19.379 -12.909  1.00  0.00      A    N
ATOM    674  HN  LEU A  48      -0.955 -18.468 -13.143  1.00  0.00      A    H
ATOM    675  CA  LEU A  48      -1.055 -19.857 -11.621  1.00  0.00      A    C
ATOM    676  HA  LEU A  48      -1.341 -20.897 -11.573  1.00  0.00      A    H
ATOM    677  CB  LEU A  48       0.432 -19.668 -11.242  1.00  0.00      A    C
ATOM    678  HB1 LEU A  48       0.619 -18.574 -11.179  1.00  0.00      A    H
ATOM    679  HB2 LEU A  48       0.616 -20.215 -10.292  1.00  0.00      A    H
ATOM    680  CG  LEU A  48       1.462 -20.234 -12.277  1.00  0.00      A    C
ATOM    681  HG  LEU A  48       1.203 -19.891 -13.301  1.00  0.00      A    H
ATOM    682  CD1 LEU A  48       2.908 -19.804 -11.894  1.00  0.00      A    C
ATOM    683 HD11 LEU A  48       3.644 -20.410 -12.464  1.00  0.00      A    H
ATOM    684 HD12 LEU A  48       3.218 -18.743 -12.011  1.00  0.00      A    H
ATOM    685 HD13 LEU A  48       2.927 -20.170 -10.846  1.00  0.00      A    H
ATOM    686  CD2 LEU A  48       1.382 -21.816 -12.497  1.00  0.00      A    C
ATOM    687 HD21 LEU A  48       1.428 -22.373 -11.536  1.00  0.00      A    H
ATOM    688 HD22 LEU A  48       0.453 -22.112 -13.031  1.00  0.00      A    H
ATOM    689 HD23 LEU A  48       2.257 -22.091 -13.123  1.00  0.00      A    H
ATOM    690  C   LEU A  48      -1.926 -19.255 -10.530  1.00  0.00      A    C
ATOM    691  O   LEU A  48      -2.929 -18.624 -10.808  1.00  0.00      A    O
ATOM    692  N   SER A  49      -1.560 -19.490  -9.185  1.00  0.00      A    N
ATOM    693  HN  SER A  49      -0.790 -19.994  -8.802  1.00  0.00      A    H
ATOM    694  CA  SER A  49      -2.506 -19.007  -8.149  1.00  0.00      A    C
ATOM    695  HA  SER A  49      -3.131 -18.220  -8.545  1.00  0.00      A    H
ATOM    696  CB  SER A  49      -3.447 -20.170  -7.619  1.00  0.00      A    C
ATOM    697  HB1 SER A  49      -3.808 -20.590  -8.582  1.00  0.00      A    H
ATOM    698  HB2 SER A  49      -2.961 -20.944  -6.987  1.00  0.00      A    H
ATOM    699  OG  SER A  49      -4.596 -19.611  -7.000  1.00  0.00      A    O
ATOM    700  HG1 SER A  49      -5.163 -20.340  -6.739  1.00  0.00      A    H
ATOM    701  C   SER A  49      -1.794 -18.428  -6.989  1.00  0.00      A    C
ATOM    702  O   SER A  49      -0.685 -18.771  -6.578  1.00  0.00      A    O
ATOM    703  N   GLU A  50      -2.469 -17.346  -6.529  1.00  0.00      A    N
ATOM    704  HN  GLU A  50      -3.092 -16.989  -7.221  1.00  0.00      A    H
ATOM    705  CA  GLU A  50      -2.139 -16.478  -5.423  1.00  0.00      A    C
ATOM    706  HA  GLU A  50      -1.086 -16.641  -5.242  1.00  0.00      A    H
ATOM    707  CB  GLU A  50      -2.626 -15.029  -5.628  1.00  0.00      A    C
ATOM    708  HB1 GLU A  50      -3.706 -15.076  -5.882  1.00  0.00      A    H
ATOM    709  HB2 GLU A  50      -2.393 -14.343  -4.786  1.00  0.00      A    H
ATOM    710  CG  GLU A  50      -1.946 -14.342  -6.866  1.00  0.00      A    C
ATOM    711  HG1 GLU A  50      -2.062 -13.253  -7.053  1.00  0.00      A    H
ATOM    712  HG2 GLU A  50      -0.858 -14.544  -6.766  1.00  0.00      A    H
ATOM    713  CD  GLU A  50      -2.491 -14.832  -8.207  1.00  0.00      A    C
ATOM    714  OE1 GLU A  50      -3.532 -15.498  -8.340  1.00  0.00      A    O
ATOM    715  OE2 GLU A  50      -1.784 -14.486  -9.199  1.00  0.00      A    O
ATOM    716  C   GLU A  50      -2.697 -16.977  -4.135  1.00  0.00      A    C
ATOM    717  O   GLU A  50      -2.188 -16.579  -3.071  1.00  0.00      A    O
ATOM    718  N   GLN A  51      -3.757 -17.799  -4.114  1.00  0.00      A    N
ATOM    719  HN  GLN A  51      -4.049 -18.158  -4.997  1.00  0.00      A    H
ATOM    720  CA  GLN A  51      -4.588 -18.015  -2.963  1.00  0.00      A    C
ATOM    721  HA  GLN A  51      -4.801 -17.103  -2.427  1.00  0.00      A    H
ATOM    722  CB  GLN A  51      -5.858 -18.722  -3.350  1.00  0.00      A    C
ATOM    723  HB1 GLN A  51      -6.254 -18.296  -4.296  1.00  0.00      A    H
ATOM    724  HB2 GLN A  51      -5.677 -19.801  -3.542  1.00  0.00      A    H
ATOM    725  CG  GLN A  51      -7.075 -18.640  -2.431  1.00  0.00      A    C
ATOM    726  HG1 GLN A  51      -7.884 -19.199  -2.948  1.00  0.00      A    H
ATOM    727  HG2 GLN A  51      -6.905 -19.226  -1.502  1.00  0.00      A    H
ATOM    728  CD  GLN A  51      -7.576 -17.254  -2.298  1.00  0.00      A    C
ATOM    729  OE1 GLN A  51      -8.362 -16.655  -3.062  1.00  0.00      A    O
ATOM    730  NE2 GLN A  51      -7.209 -16.611  -1.164  1.00  0.00      A    N
ATOM    731 HE21 GLN A  51      -7.974 -15.992  -0.985  1.00  0.00      A    H
ATOM    732 HE22 GLN A  51      -6.776 -17.138  -0.433  1.00  0.00      A    H
ATOM    733  C   GLN A  51      -3.861 -18.944  -2.003  1.00  0.00      A    C
ATOM    734  O   GLN A  51      -3.999 -18.870  -0.801  1.00  0.00      A    O
ATOM    735  N   GLU A  52      -3.162 -19.870  -2.612  1.00  0.00      A    N
ATOM    736  HN  GLU A  52      -3.140 -19.964  -3.605  1.00  0.00      A    H
ATOM    737  CA  GLU A  52      -2.223 -20.859  -1.935  1.00  0.00      A    C
ATOM    738  HA  GLU A  52      -2.820 -21.574  -1.389  1.00  0.00      A    H
ATOM    739  CB  GLU A  52      -1.344 -21.578  -3.004  1.00  0.00      A    C
ATOM    740  HB1 GLU A  52      -1.873 -21.928  -3.916  1.00  0.00      A    H
ATOM    741  HB2 GLU A  52      -0.496 -20.901  -3.243  1.00  0.00      A    H
ATOM    742  CG  GLU A  52      -0.895 -22.906  -2.450  1.00  0.00      A    C
ATOM    743  HG1 GLU A  52      -0.342 -22.659  -1.518  1.00  0.00      A    H
ATOM    744  HG2 GLU A  52      -1.799 -23.539  -2.322  1.00  0.00      A    H
ATOM    745  CD  GLU A  52      -0.074 -23.769  -3.339  1.00  0.00      A    C
ATOM    746  OE1 GLU A  52       0.214 -24.942  -2.967  1.00  0.00      A    O
ATOM    747  OE2 GLU A  52       0.429 -23.278  -4.366  1.00  0.00      A    O
ATOM    748  C   GLU A  52      -1.344 -20.089  -0.972  1.00  0.00      A    C
ATOM    749  O   GLU A  52      -1.437 -20.338   0.236  1.00  0.00      A    O
ATOM    750  N   ILE A  53      -0.553 -19.146  -1.461  1.00  0.00      A    N
ATOM    751  HN  ILE A  53      -0.616 -18.813  -2.399  1.00  0.00      A    H
ATOM    752  CA  ILE A  53       0.249 -18.146  -0.582  1.00  0.00      A    C
ATOM    753  HA  ILE A  53       1.075 -18.730  -0.204  1.00  0.00      A    H
ATOM    754  CB  ILE A  53       0.988 -17.112  -1.395  1.00  0.00      A    C
ATOM    755  HB  ILE A  53       0.229 -16.518  -1.948  1.00  0.00      A    H
ATOM    756  CG2 ILE A  53       1.897 -16.227  -0.456  1.00  0.00      A    C
ATOM    757 HG21 ILE A  53       2.592 -16.885   0.107  1.00  0.00      A    H
ATOM    758 HG22 ILE A  53       2.405 -15.476  -1.098  1.00  0.00      A    H
ATOM    759 HG23 ILE A  53       1.285 -15.548   0.177  1.00  0.00      A    H
ATOM    760  CG1 ILE A  53       1.963 -17.778  -2.495  1.00  0.00      A    C
ATOM    761 HG11 ILE A  53       2.862 -17.128  -2.550  1.00  0.00      A    H
ATOM    762 HG12 ILE A  53       2.308 -18.795  -2.210  1.00  0.00      A    H
ATOM    763  CD  ILE A  53       1.423 -17.814  -3.888  1.00  0.00      A    C
ATOM    764  HD1 ILE A  53       1.262 -16.752  -4.168  1.00  0.00      A    H
ATOM    765  HD2 ILE A  53       2.158 -18.327  -4.544  1.00  0.00      A    H
ATOM    766  HD3 ILE A  53       0.453 -18.347  -3.989  1.00  0.00      A    H
ATOM    767  C   ILE A  53      -0.521 -17.579   0.640  1.00  0.00      A    C
ATOM    768  O   ILE A  53      -0.251 -18.098   1.732  1.00  0.00      A    O
ATOM    769  N   VAL A  54      -1.457 -16.674   0.354  1.00  0.00      A    N
ATOM    770  HN  VAL A  54      -1.668 -16.272  -0.533  1.00  0.00      A    H
ATOM    771  CA  VAL A  54      -2.332 -16.149   1.482  1.00  0.00      A    C
ATOM    772  HA  VAL A  54      -1.745 -15.451   2.060  1.00  0.00      A    H
ATOM    773  CB  VAL A  54      -3.543 -15.440   0.872  1.00  0.00      A    C
ATOM    774  HB  VAL A  54      -4.017 -16.221   0.240  1.00  0.00      A    H
ATOM    775  CG1 VAL A  54      -4.502 -14.788   1.916  1.00  0.00      A    C
ATOM    776 HG11 VAL A  54      -3.919 -14.181   2.641  1.00  0.00      A    H
ATOM    777 HG12 VAL A  54      -5.110 -14.053   1.346  1.00  0.00      A    H
ATOM    778 HG13 VAL A  54      -5.051 -15.593   2.451  1.00  0.00      A    H
ATOM    779  CG2 VAL A  54      -3.095 -14.320  -0.063  1.00  0.00      A    C
ATOM    780 HG21 VAL A  54      -2.532 -13.444   0.322  1.00  0.00      A    H
ATOM    781 HG22 VAL A  54      -2.515 -14.731  -0.917  1.00  0.00      A    H
ATOM    782 HG23 VAL A  54      -3.963 -13.905  -0.618  1.00  0.00      A    H
ATOM    783  C   VAL A  54      -2.826 -17.165   2.533  1.00  0.00      A    C
ATOM    784  O   VAL A  54      -2.694 -16.955   3.744  1.00  0.00      A    O
ATOM    785  N   ASP A  55      -3.442 -18.198   2.075  1.00  0.00      A    N
ATOM    786  HN  ASP A  55      -3.626 -18.363   1.109  1.00  0.00      A    H
ATOM    787  CA  ASP A  55      -4.107 -19.234   2.967  1.00  0.00      A    C
ATOM    788  HA  ASP A  55      -4.750 -18.753   3.690  1.00  0.00      A    H
ATOM    789  CB  ASP A  55      -5.119 -20.117   2.148  1.00  0.00      A    C
ATOM    790  HB1 ASP A  55      -4.762 -20.281   1.109  1.00  0.00      A    H
ATOM    791  HB2 ASP A  55      -5.117 -21.112   2.642  1.00  0.00      A    H
ATOM    792  CG  ASP A  55      -6.531 -19.573   2.170  1.00  0.00      A    C
ATOM    793  OD1 ASP A  55      -7.155 -19.347   3.278  1.00  0.00      A    O
ATOM    794  OD2 ASP A  55      -7.088 -19.479   1.055  1.00  0.00      A    O
ATOM    795  C   ASP A  55      -3.110 -20.112   3.700  1.00  0.00      A    C
ATOM    796  O   ASP A  55      -3.245 -20.340   4.887  1.00  0.00      A    O
ATOM    797  N   CYS A  56      -2.107 -20.686   2.972  1.00  0.00      A    N
ATOM    798  HN  CYS A  56      -1.897 -20.502   2.015  1.00  0.00      A    H
ATOM    799  CA  CYS A  56      -1.315 -21.792   3.440  1.00  0.00      A    C
ATOM    800  HA  CYS A  56      -1.937 -22.435   4.046  1.00  0.00      A    H
ATOM    801  CB  CYS A  56      -0.783 -22.639   2.269  1.00  0.00      A    C
ATOM    802  HB1 CYS A  56      -0.227 -21.990   1.558  1.00  0.00      A    H
ATOM    803  HB2 CYS A  56      -0.078 -23.391   2.682  1.00  0.00      A    H
ATOM    804  SG  CYS A  56      -2.177 -23.359   1.402  1.00  0.00      A    S
ATOM    805  C   CYS A  56      -0.149 -21.415   4.374  1.00  0.00      A    C
ATOM    806  O   CYS A  56       0.292 -22.228   5.184  1.00  0.00      A    O
ATOM    807  N   ASP A  57       0.199 -20.101   4.264  1.00  0.00      A    N
ATOM    808  HN  ASP A  57      -0.179 -19.517   3.550  1.00  0.00      A    H
ATOM    809  CA  ASP A  57       1.273 -19.501   5.049  1.00  0.00      A    C
ATOM    810  HA  ASP A  57       1.904 -20.345   5.285  1.00  0.00      A    H
ATOM    811  CB  ASP A  57       2.059 -18.378   4.296  1.00  0.00      A    C
ATOM    812  HB1 ASP A  57       2.360 -18.667   3.266  1.00  0.00      A    H
ATOM    813  HB2 ASP A  57       1.390 -17.494   4.212  1.00  0.00      A    H
ATOM    814  CG  ASP A  57       3.413 -18.109   4.979  1.00  0.00      A    C
ATOM    815  OD1 ASP A  57       3.498 -17.042   5.629  1.00  0.00      A    O
ATOM    816  OD2 ASP A  57       4.284 -19.032   4.957  1.00  0.00      A    O
ATOM    817  C   ASP A  57       0.575 -18.963   6.295  1.00  0.00      A    C
ATOM    818  O   ASP A  57      -0.629 -18.845   6.293  1.00  0.00      A    O
ATOM    819  N   THR A  58       1.333 -18.646   7.387  1.00  0.00      A    N
ATOM    820  HN  THR A  58       2.324 -18.582   7.305  1.00  0.00      A    H
ATOM    821  CA  THR A  58       0.809 -18.660   8.729  1.00  0.00      A    C
ATOM    822  HA  THR A  58      -0.231 -18.946   8.665  1.00  0.00      A    H
ATOM    823  CB  THR A  58       1.491 -19.740   9.612  1.00  0.00      A    C
ATOM    824  HB  THR A  58       1.192 -19.592  10.672  1.00  0.00      A    H
ATOM    825  OG1 THR A  58       2.891 -19.735   9.498  1.00  0.00      A    O
ATOM    826  HG1 THR A  58       3.117 -20.590   9.871  1.00  0.00      A    H
ATOM    827  CG2 THR A  58       0.903 -21.169   9.252  1.00  0.00      A    C
ATOM    828 HG21 THR A  58       1.108 -21.415   8.188  1.00  0.00      A    H
ATOM    829 HG22 THR A  58       1.345 -21.975   9.875  1.00  0.00      A    H
ATOM    830 HG23 THR A  58      -0.206 -21.128   9.294  1.00  0.00      A    H
ATOM    831  C   THR A  58       0.938 -17.319   9.316  1.00  0.00      A    C
ATOM    832  O   THR A  58      -0.058 -16.563   9.350  1.00  0.00      A    O
ATOM    833  N   ASN A  59       2.135 -17.006   9.948  1.00  0.00      A    N
ATOM    834  HN  ASN A  59       2.750 -17.759  10.166  1.00  0.00      A    H
ATOM    835  CA  ASN A  59       2.235 -15.755  10.682  1.00  0.00      A    C
ATOM    836  HA  ASN A  59       1.408 -15.573  11.352  1.00  0.00      A    H
ATOM    837  CB  ASN A  59       3.522 -15.792  11.562  1.00  0.00      A    C
ATOM    838  HB1 ASN A  59       4.374 -16.090  10.915  1.00  0.00      A    H
ATOM    839  HB2 ASN A  59       3.763 -14.813  12.029  1.00  0.00      A    H
ATOM    840  CG  ASN A  59       3.561 -16.915  12.623  1.00  0.00      A    C
ATOM    841  OD1 ASN A  59       2.900 -16.814  13.643  1.00  0.00      A    O
ATOM    842  ND2 ASN A  59       4.277 -18.033  12.256  1.00  0.00      A    N
ATOM    843 HD21 ASN A  59       4.544 -18.579  13.051  1.00  0.00      A    H
ATOM    844 HD22 ASN A  59       4.758 -18.134  11.385  1.00  0.00      A    H
ATOM    845  C   ASN A  59       2.366 -14.491   9.732  1.00  0.00      A    C
ATOM    846  O   ASN A  59       2.820 -14.583   8.567  1.00  0.00      A    O
ATOM    847  N   GLY A  60       1.948 -13.332  10.268  1.00  0.00      A    N
ATOM    848  HN  GLY A  60       1.586 -13.305  11.196  1.00  0.00      A    H
ATOM    849  CA  GLY A  60       1.969 -12.092   9.433  1.00  0.00      A    C
ATOM    850  HA1 GLY A  60       2.819 -11.478   9.691  1.00  0.00      A    H
ATOM    851  HA2 GLY A  60       1.930 -12.505   8.436  1.00  0.00      A    H
ATOM    852  C   GLY A  60       0.704 -11.321   9.600  1.00  0.00      A    C
ATOM    853  O   GLY A  60      -0.359 -11.571   8.929  1.00  0.00      A    O
ATOM    854  N   ASN A  61       0.714 -10.432  10.605  1.00  0.00      A    N
ATOM    855  HN  ASN A  61       1.584 -10.401  11.092  1.00  0.00      A    H
ATOM    856  CA  ASN A  61      -0.302  -9.470  11.008  1.00  0.00      A    C
ATOM    857  HA  ASN A  61       0.102  -9.063  11.923  1.00  0.00      A    H
ATOM    858  CB  ASN A  61      -0.395  -8.295   9.914  1.00  0.00      A    C
ATOM    859  HB1 ASN A  61      -0.837  -8.715   8.986  1.00  0.00      A    H
ATOM    860  HB2 ASN A  61      -1.046  -7.463  10.259  1.00  0.00      A    H
ATOM    861  CG  ASN A  61       0.943  -7.783   9.480  1.00  0.00      A    C
ATOM    862  OD1 ASN A  61       1.568  -7.018  10.257  1.00  0.00      A    O
ATOM    863  ND2 ASN A  61       1.473  -8.174   8.319  1.00  0.00      A    N
ATOM    864 HD21 ASN A  61       2.305  -7.770   7.938  1.00  0.00      A    H
ATOM    865 HD22 ASN A  61       1.075  -8.970   7.863  1.00  0.00      A    H
ATOM    866  C   ASN A  61      -1.635 -10.034  11.352  1.00  0.00      A    C
ATOM    867  O   ASN A  61      -1.768 -11.006  12.119  1.00  0.00      A    O
ATOM    868  N   ASP A  62      -2.717  -9.507  10.779  1.00  0.00      A    N
ATOM    869  HN  ASP A  62      -2.613  -8.771  10.114  1.00  0.00      A    H
ATOM    870  CA  ASP A  62      -4.062 -10.190  10.905  1.00  0.00      A    C
ATOM    871  HA  ASP A  62      -4.052 -10.708  11.852  1.00  0.00      A    H
ATOM    872  CB  ASP A  62      -5.138  -9.083  11.118  1.00  0.00      A    C
ATOM    873  HB1 ASP A  62      -5.146  -8.327  10.304  1.00  0.00      A    H
ATOM    874  HB2 ASP A  62      -6.095  -9.642  11.202  1.00  0.00      A    H
ATOM    875  CG  ASP A  62      -4.821  -8.315  12.364  1.00  0.00      A    C
ATOM    876  OD1 ASP A  62      -4.533  -8.941  13.436  1.00  0.00      A    O
ATOM    877  OD2 ASP A  62      -4.624  -7.053  12.197  1.00  0.00      A    O
ATOM    878  C   ASP A  62      -4.256 -11.092   9.685  1.00  0.00      A    C
ATOM    879  O   ASP A  62      -4.017 -12.316   9.760  1.00  0.00      A    O
ATOM    880  N   GLN A  63      -4.649 -10.497   8.552  1.00  0.00      A    N
ATOM    881  HN  GLN A  63      -4.696  -9.502   8.530  1.00  0.00      A    H
ATOM    882  CA  GLN A  63      -5.233 -11.169   7.421  1.00  0.00      A    C
ATOM    883  HA  GLN A  63      -5.045 -12.229   7.505  1.00  0.00      A    H
ATOM    884  CB  GLN A  63      -6.709 -10.793   7.059  1.00  0.00      A    C
ATOM    885  HB1 GLN A  63      -6.941  -9.709   7.124  1.00  0.00      A    H
ATOM    886  HB2 GLN A  63      -6.951 -11.138   6.031  1.00  0.00      A    H
ATOM    887  CG  GLN A  63      -7.654 -11.568   8.020  1.00  0.00      A    C
ATOM    888  HG1 GLN A  63      -7.341 -12.633   8.064  1.00  0.00      A    H
ATOM    889  HG2 GLN A  63      -7.473 -11.034   8.977  1.00  0.00      A    H
ATOM    890  CD  GLN A  63      -9.177 -11.379   7.594  1.00  0.00      A    C
ATOM    891  OE1 GLN A  63      -9.836 -10.538   8.155  1.00  0.00      A    O
ATOM    892  NE2 GLN A  63      -9.656 -12.213   6.686  1.00  0.00      A    N
ATOM    893 HE21 GLN A  63     -10.452 -11.903   6.166  1.00  0.00      A    H
ATOM    894 HE22 GLN A  63      -9.137 -12.963   6.276  1.00  0.00      A    H
ATOM    895  C   GLN A  63      -4.435 -10.707   6.160  1.00  0.00      A    C
ATOM    896  O   GLN A  63      -3.967  -9.520   5.999  1.00  0.00      A    O
ATOM    897  N   GLY A  64      -4.302 -11.575   5.143  1.00  0.00      A    N
ATOM    898  HN  GLY A  64      -4.929 -12.350   5.120  1.00  0.00      A    H
ATOM    899  CA  GLY A  64      -3.543 -11.335   3.905  1.00  0.00      A    C
ATOM    900  HA1 GLY A  64      -2.598 -10.861   4.122  1.00  0.00      A    H
ATOM    901  HA2 GLY A  64      -3.559 -12.283   3.388  1.00  0.00      A    H
ATOM    902  C   GLY A  64      -4.313 -10.384   2.997  1.00  0.00      A    C
ATOM    903  O   GLY A  64      -3.753  -9.714   2.138  1.00  0.00      A    O
ATOM    904  N   CYS A  65      -5.521 -10.117   3.266  1.00  0.00      A    N
ATOM    905  HN  CYS A  65      -5.917 -10.624   4.028  1.00  0.00      A    H
ATOM    906  CA  CYS A  65      -6.383  -9.135   2.632  1.00  0.00      A    C
ATOM    907  HA  CYS A  65      -6.289  -9.082   1.557  1.00  0.00      A    H
ATOM    908  CB  CYS A  65      -7.873  -9.401   3.055  1.00  0.00      A    C
ATOM    909  HB1 CYS A  65      -7.856  -9.410   4.166  1.00  0.00      A    H
ATOM    910  HB2 CYS A  65      -8.525  -8.546   2.772  1.00  0.00      A    H
ATOM    911  SG  CYS A  65      -8.704 -10.845   2.311  1.00  0.00      A    S
ATOM    912  C   CYS A  65      -6.106  -7.655   3.036  1.00  0.00      A    C
ATOM    913  O   CYS A  65      -6.514  -6.714   2.396  1.00  0.00      A    O
ATOM    914  N   ASN A  66      -5.433  -7.398   4.136  1.00  0.00      A    N
ATOM    915  HN  ASN A  66      -5.193  -8.145   4.751  1.00  0.00      A    H
ATOM    916  CA  ASN A  66      -4.815  -6.123   4.457  1.00  0.00      A    C
ATOM    917  HA  ASN A  66      -5.539  -5.347   4.259  1.00  0.00      A    H
ATOM    918  CB  ASN A  66      -4.397  -6.108   5.951  1.00  0.00      A    C
ATOM    919  HB1 ASN A  66      -3.853  -7.015   6.290  1.00  0.00      A    H
ATOM    920  HB2 ASN A  66      -3.707  -5.281   6.223  1.00  0.00      A    H
ATOM    921  CG  ASN A  66      -5.622  -5.919   6.877  1.00  0.00      A    C
ATOM    922  OD1 ASN A  66      -6.270  -6.880   7.277  1.00  0.00      A    O
ATOM    923  ND2 ASN A  66      -6.086  -4.682   6.978  1.00  0.00      A    N
ATOM    924 HD21 ASN A  66      -6.954  -4.612   7.468  1.00  0.00      A    H
ATOM    925 HD22 ASN A  66      -5.569  -3.888   6.657  1.00  0.00      A    H
ATOM    926  C   ASN A  66      -3.536  -5.945   3.628  1.00  0.00      A    C
ATOM    927  O   ASN A  66      -3.477  -5.109   2.743  1.00  0.00      A    O
ATOM    928  N   GLY A  67      -2.546  -6.814   3.829  1.00  0.00      A    N
ATOM    929  HN  GLY A  67      -2.777  -7.595   4.404  1.00  0.00      A    H
ATOM    930  CA  GLY A  67      -1.262  -6.647   3.249  1.00  0.00      A    C
ATOM    931  HA1 GLY A  67      -1.512  -6.592   2.200  1.00  0.00      A    H
ATOM    932  HA2 GLY A  67      -0.682  -5.807   3.602  1.00  0.00      A    H
ATOM    933  C   GLY A  67      -0.337  -7.795   3.384  1.00  0.00      A    C
ATOM    934  O   GLY A  67      -0.742  -8.767   3.970  1.00  0.00      A    O
ATOM    935  N   GLY A  68       0.981  -7.671   3.023  1.00  0.00      A    N
ATOM    936  HN  GLY A  68       1.334  -6.813   2.659  1.00  0.00      A    H
ATOM    937  CA  GLY A  68       1.915  -8.669   3.464  1.00  0.00      A    C
ATOM    938  HA1 GLY A  68       2.075  -8.706   4.532  1.00  0.00      A    H
ATOM    939  HA2 GLY A  68       1.636  -9.590   2.975  1.00  0.00      A    H
ATOM    940  C   GLY A  68       3.291  -8.392   3.019  1.00  0.00      A    C
ATOM    941  O   GLY A  68       3.465  -7.595   2.078  1.00  0.00      A    O
ATOM    942  N   THR A  69       4.270  -9.151   3.598  1.00  0.00      A    N
ATOM    943  HN  THR A  69       4.054  -9.952   4.151  1.00  0.00      A    H
ATOM    944  CA  THR A  69       5.653  -9.073   3.141  1.00  0.00      A    C
ATOM    945  HA  THR A  69       5.836  -8.011   3.063  1.00  0.00      A    H
ATOM    946  CB  THR A  69       6.567  -9.605   4.149  1.00  0.00      A    C
ATOM    947  HB  THR A  69       6.458 -10.706   4.252  1.00  0.00      A    H
ATOM    948  OG1 THR A  69       6.430  -9.181   5.467  1.00  0.00      A    O
ATOM    949  HG1 THR A  69       6.063  -9.958   5.896  1.00  0.00      A    H
ATOM    950  CG2 THR A  69       7.962  -9.224   3.766  1.00  0.00      A    C
ATOM    951 HG21 THR A  69       8.779  -9.332   4.512  1.00  0.00      A    H
ATOM    952 HG22 THR A  69       8.299  -9.919   2.967  1.00  0.00      A    H
ATOM    953 HG23 THR A  69       7.958  -8.127   3.596  1.00  0.00      A    H
ATOM    954  C   THR A  69       5.818  -9.644   1.751  1.00  0.00      A    C
ATOM    955  O   THR A  69       5.769 -10.868   1.525  1.00  0.00      A    O
ATOM    956  N   ALA A  70       5.975  -8.875   0.659  1.00  0.00      A    N
ATOM    957  HN  ALA A  70       6.175  -7.899   0.663  1.00  0.00      A    H
ATOM    958  CA  ALA A  70       6.187  -9.424  -0.646  1.00  0.00      A    C
ATOM    959  HA  ALA A  70       5.342 -10.073  -0.820  1.00  0.00      A    H
ATOM    960  CB  ALA A  70       6.203  -8.288  -1.619  1.00  0.00      A    C
ATOM    961  HB1 ALA A  70       7.103  -7.697  -1.893  1.00  0.00      A    H
ATOM    962  HB2 ALA A  70       6.053  -8.675  -2.650  1.00  0.00      A    H
ATOM    963  HB3 ALA A  70       5.443  -7.530  -1.333  1.00  0.00      A    H
ATOM    964  C   ALA A  70       7.318 -10.356  -0.848  1.00  0.00      A    C
ATOM    965  O   ALA A  70       7.169 -11.284  -1.639  1.00  0.00      A    O
ATOM    966  N   ASP A  71       8.329 -10.240  -0.058  1.00  0.00      A    N
ATOM    967  HN  ASP A  71       8.336  -9.406   0.488  1.00  0.00      A    H
ATOM    968  CA  ASP A  71       9.342 -11.270   0.048  1.00  0.00      A    C
ATOM    969  HA  ASP A  71       9.667 -11.391  -0.974  1.00  0.00      A    H
ATOM    970  CB  ASP A  71      10.612 -10.712   0.790  1.00  0.00      A    C
ATOM    971  HB1 ASP A  71      10.338 -10.686   1.866  1.00  0.00      A    H
ATOM    972  HB2 ASP A  71      11.365 -11.527   0.741  1.00  0.00      A    H
ATOM    973  CG  ASP A  71      11.145  -9.511   0.284  1.00  0.00      A    C
ATOM    974  OD1 ASP A  71      11.826  -9.512  -0.775  1.00  0.00      A    O
ATOM    975  OD2 ASP A  71      10.936  -8.459   0.915  1.00  0.00      A    O
ATOM    976  C   ASP A  71       8.881 -12.622   0.566  1.00  0.00      A    C
ATOM    977  O   ASP A  71       9.312 -13.681   0.065  1.00  0.00      A    O
ATOM    978  N   GLY A  72       7.916 -12.622   1.519  1.00  0.00      A    N
ATOM    979  HN  GLY A  72       7.465 -11.750   1.691  1.00  0.00      A    H
ATOM    980  CA  GLY A  72       7.399 -13.800   2.217  1.00  0.00      A    C
ATOM    981  HA1 GLY A  72       8.237 -14.305   2.676  1.00  0.00      A    H
ATOM    982  HA2 GLY A  72       6.779 -13.626   3.084  1.00  0.00      A    H
ATOM    983  C   GLY A  72       6.778 -14.725   1.245  1.00  0.00      A    C
ATOM    984  O   GLY A  72       6.722 -15.893   1.540  1.00  0.00      A    O
ATOM    985  N   ALA A  73       6.192 -14.261   0.086  1.00  0.00      A    N
ATOM    986  HN  ALA A  73       6.127 -13.291  -0.136  1.00  0.00      A    H
ATOM    987  CA  ALA A  73       5.576 -15.053  -0.960  1.00  0.00      A    C
ATOM    988  HA  ALA A  73       4.897 -15.769  -0.522  1.00  0.00      A    H
ATOM    989  CB  ALA A  73       4.829 -14.086  -1.839  1.00  0.00      A    C
ATOM    990  HB1 ALA A  73       4.367 -14.593  -2.712  1.00  0.00      A    H
ATOM    991  HB2 ALA A  73       4.012 -13.716  -1.183  1.00  0.00      A    H
ATOM    992  HB3 ALA A  73       5.520 -13.258  -2.107  1.00  0.00      A    H
ATOM    993  C   ALA A  73       6.537 -15.803  -1.768  1.00  0.00      A    C
ATOM    994  O   ALA A  73       6.221 -16.886  -2.185  1.00  0.00      A    O
ATOM    995  N   PHE A  74       7.800 -15.258  -1.966  1.00  0.00      A    N
ATOM    996  HN  PHE A  74       8.183 -14.405  -1.621  1.00  0.00      A    H
ATOM    997  CA  PHE A  74       8.841 -16.007  -2.753  1.00  0.00      A    C
ATOM    998  HA  PHE A  74       8.445 -16.601  -3.563  1.00  0.00      A    H
ATOM    999  CB  PHE A  74      10.129 -15.181  -3.251  1.00  0.00      A    C
ATOM   1000  HB1 PHE A  74      10.467 -14.618  -2.355  1.00  0.00      A    H
ATOM   1001  HB2 PHE A  74      10.812 -15.891  -3.765  1.00  0.00      A    H
ATOM   1002  CG  PHE A  74       9.640 -14.250  -4.381  1.00  0.00      A    C
ATOM   1003  CD1 PHE A  74      10.059 -12.917  -4.297  1.00  0.00      A    C
ATOM   1004  HD1 PHE A  74      10.700 -12.606  -3.486  1.00  0.00      A    H
ATOM   1005  CE1 PHE A  74       9.753 -12.026  -5.364  1.00  0.00      A    C
ATOM   1006  HE1 PHE A  74      10.137 -11.018  -5.321  1.00  0.00      A    H
ATOM   1007  CZ  PHE A  74       9.058 -12.462  -6.511  1.00  0.00      A    C
ATOM   1008  HZ  PHE A  74       8.950 -11.751  -7.317  1.00  0.00      A    H
ATOM   1009  CD2 PHE A  74       8.967 -14.717  -5.533  1.00  0.00      A    C
ATOM   1010  HD2 PHE A  74       8.640 -15.741  -5.634  1.00  0.00      A    H
ATOM   1011  CE2 PHE A  74       8.597 -13.743  -6.558  1.00  0.00      A    C
ATOM   1012  HE2 PHE A  74       8.127 -14.241  -7.393  1.00  0.00      A    H
ATOM   1013  C   PHE A  74       9.398 -17.084  -1.801  1.00  0.00      A    C
ATOM   1014  O   PHE A  74       9.680 -18.183  -2.259  1.00  0.00      A    O
ATOM   1015  N   SER A  75       9.315 -16.837  -0.452  1.00  0.00      A    N
ATOM   1016  HN  SER A  75       9.076 -15.892  -0.244  1.00  0.00      A    H
ATOM   1017  CA  SER A  75       9.552 -17.733   0.611  1.00  0.00      A    C
ATOM   1018  HA  SER A  75      10.532 -18.105   0.351  1.00  0.00      A    H
ATOM   1019  CB  SER A  75       9.662 -17.089   1.960  1.00  0.00      A    C
ATOM   1020  HB1 SER A  75       8.769 -16.635   2.440  1.00  0.00      A    H
ATOM   1021  HB2 SER A  75       9.974 -17.849   2.708  1.00  0.00      A    H
ATOM   1022  OG  SER A  75      10.604 -15.973   2.015  1.00  0.00      A    O
ATOM   1023  HG1 SER A  75      11.433 -16.329   1.687  1.00  0.00      A    H
ATOM   1024  C   SER A  75       8.578 -18.846   0.680  1.00  0.00      A    C
ATOM   1025  O   SER A  75       8.992 -19.974   0.727  1.00  0.00      A    O
ATOM   1026  N   PHE A  76       7.286 -18.539   0.613  1.00  0.00      A    N
ATOM   1027  HN  PHE A  76       7.013 -17.588   0.493  1.00  0.00      A    H
ATOM   1028  CA  PHE A  76       6.307 -19.595   0.727  1.00  0.00      A    C
ATOM   1029  HA  PHE A  76       6.593 -20.153   1.606  1.00  0.00      A    H
ATOM   1030  CB  PHE A  76       4.921 -18.974   1.095  1.00  0.00      A    C
ATOM   1031  HB1 PHE A  76       5.012 -18.305   1.977  1.00  0.00      A    H
ATOM   1032  HB2 PHE A  76       4.522 -18.330   0.283  1.00  0.00      A    H
ATOM   1033  CG  PHE A  76       3.982 -20.141   1.375  1.00  0.00      A    C
ATOM   1034  CD1 PHE A  76       3.929 -20.838   2.628  1.00  0.00      A    C
ATOM   1035  HD1 PHE A  76       4.633 -20.514   3.380  1.00  0.00      A    H
ATOM   1036  CE1 PHE A  76       3.238 -22.056   2.754  1.00  0.00      A    C
ATOM   1037  HE1 PHE A  76       3.073 -22.399   3.764  1.00  0.00      A    H
ATOM   1038  CZ  PHE A  76       2.481 -22.466   1.667  1.00  0.00      A    C
ATOM   1039  HZ  PHE A  76       1.879 -23.362   1.677  1.00  0.00      A    H
ATOM   1040  CD2 PHE A  76       3.100 -20.577   0.350  1.00  0.00      A    C
ATOM   1041  HD2 PHE A  76       3.067 -19.891  -0.483  1.00  0.00      A    H
ATOM   1042  CE2 PHE A  76       2.384 -21.730   0.475  1.00  0.00      A    C
ATOM   1043  HE2 PHE A  76       1.625 -22.105  -0.196  1.00  0.00      A    H
ATOM   1044  C   PHE A  76       6.373 -20.527  -0.487  1.00  0.00      A    C
ATOM   1045  O   PHE A  76       6.550 -21.712  -0.267  1.00  0.00      A    O
ATOM   1046  N   ILE A  77       6.226 -20.090  -1.747  1.00  0.00      A    N
ATOM   1047  HN  ILE A  77       6.207 -19.095  -1.810  1.00  0.00      A    H
ATOM   1048  CA  ILE A  77       6.273 -20.878  -2.941  1.00  0.00      A    C
ATOM   1049  HA  ILE A  77       5.422 -21.535  -3.047  1.00  0.00      A    H
ATOM   1050  CB  ILE A  77       6.200 -20.067  -4.179  1.00  0.00      A    C
ATOM   1051  HB  ILE A  77       7.061 -19.366  -4.215  1.00  0.00      A    H
ATOM   1052  CG2 ILE A  77       6.107 -21.079  -5.387  1.00  0.00      A    C
ATOM   1053 HG21 ILE A  77       7.128 -21.409  -5.676  1.00  0.00      A    H
ATOM   1054 HG22 ILE A  77       5.484 -21.947  -5.081  1.00  0.00      A    H
ATOM   1055 HG23 ILE A  77       5.818 -20.569  -6.331  1.00  0.00      A    H
ATOM   1056  CG1 ILE A  77       4.919 -19.164  -4.165  1.00  0.00      A    C
ATOM   1057 HG11 ILE A  77       4.023 -19.815  -4.247  1.00  0.00      A    H
ATOM   1058 HG12 ILE A  77       4.789 -18.572  -3.233  1.00  0.00      A    H
ATOM   1059  CD  ILE A  77       4.969 -18.033  -5.215  1.00  0.00      A    C
ATOM   1060  HD1 ILE A  77       5.524 -17.159  -4.812  1.00  0.00      A    H
ATOM   1061  HD2 ILE A  77       5.543 -18.412  -6.089  1.00  0.00      A    H
ATOM   1062  HD3 ILE A  77       3.912 -17.788  -5.452  1.00  0.00      A    H
ATOM   1063  C   ILE A  77       7.499 -21.828  -2.912  1.00  0.00      A    C
ATOM   1064  O   ILE A  77       7.344 -23.046  -2.989  1.00  0.00      A    O
ATOM   1065  N   MET A  78       8.726 -21.290  -2.730  1.00  0.00      A    N
ATOM   1066  HN  MET A  78       8.801 -20.300  -2.811  1.00  0.00      A    H
ATOM   1067  CA  MET A  78       9.942 -22.091  -2.339  1.00  0.00      A    C
ATOM   1068  HA  MET A  78      10.215 -22.709  -3.182  1.00  0.00      A    H
ATOM   1069  CB  MET A  78      11.115 -21.177  -2.070  1.00  0.00      A    C
ATOM   1070  HB1 MET A  78      11.124 -20.383  -2.847  1.00  0.00      A    H
ATOM   1071  HB2 MET A  78      11.000 -20.700  -1.074  1.00  0.00      A    H
ATOM   1072  CG  MET A  78      12.567 -21.776  -2.162  1.00  0.00      A    C
ATOM   1073  HG1 MET A  78      12.658 -22.696  -1.545  1.00  0.00      A    H
ATOM   1074  HG2 MET A  78      12.648 -21.971  -3.253  1.00  0.00      A    H
ATOM   1075  SD  MET A  78      13.940 -20.755  -1.659  1.00  0.00      A    S
ATOM   1076  CE  MET A  78      13.416 -20.609   0.052  1.00  0.00      A    C
ATOM   1077  HE1 MET A  78      13.171 -21.580   0.531  1.00  0.00      A    H
ATOM   1078  HE2 MET A  78      14.131 -20.093   0.729  1.00  0.00      A    H
ATOM   1079  HE3 MET A  78      12.474 -20.021   0.086  1.00  0.00      A    H
ATOM   1080  C   MET A  78       9.792 -23.051  -1.199  1.00  0.00      A    C
ATOM   1081  O   MET A  78       9.961 -24.246  -1.312  1.00  0.00      A    O
ATOM   1082  N   SER A  79       9.362 -22.634  -0.015  1.00  0.00      A    N
ATOM   1083  HN  SER A  79       9.065 -21.688   0.091  1.00  0.00      A    H
ATOM   1084  CA  SER A  79       9.304 -23.575   1.120  1.00  0.00      A    C
ATOM   1085  HA  SER A  79      10.152 -24.231   0.991  1.00  0.00      A    H
ATOM   1086  CB  SER A  79       9.348 -22.944   2.537  1.00  0.00      A    C
ATOM   1087  HB1 SER A  79       9.390 -23.718   3.333  1.00  0.00      A    H
ATOM   1088  HB2 SER A  79      10.326 -22.419   2.588  1.00  0.00      A    H
ATOM   1089  OG  SER A  79       8.256 -21.981   2.734  1.00  0.00      A    O
ATOM   1090  HG1 SER A  79       8.673 -21.127   2.596  1.00  0.00      A    H
ATOM   1091  C   SER A  79       8.107 -24.598   1.153  1.00  0.00      A    C
ATOM   1092  O   SER A  79       8.178 -25.553   1.976  1.00  0.00      A    O
ATOM   1093  N   ASN A  80       7.052 -24.456   0.346  1.00  0.00      A    N
ATOM   1094  HN  ASN A  80       6.907 -23.577  -0.100  1.00  0.00      A    H
ATOM   1095  CA  ASN A  80       5.993 -25.442   0.319  1.00  0.00      A    C
ATOM   1096  HA  ASN A  80       5.856 -25.690   1.361  1.00  0.00      A    H
ATOM   1097  CB  ASN A  80       4.839 -24.659  -0.225  1.00  0.00      A    C
ATOM   1098  HB1 ASN A  80       5.023 -23.665   0.235  1.00  0.00      A    H
ATOM   1099  HB2 ASN A  80       4.829 -24.597  -1.334  1.00  0.00      A    H
ATOM   1100  CG  ASN A  80       3.495 -25.171   0.146  1.00  0.00      A    C
ATOM   1101  OD1 ASN A  80       3.307 -25.917   1.061  1.00  0.00      A    O
ATOM   1102  ND2 ASN A  80       2.522 -24.717  -0.657  1.00  0.00      A    N
ATOM   1103 HD21 ASN A  80       1.757 -25.361  -0.679  1.00  0.00      A    H
ATOM   1104 HD22 ASN A  80       2.661 -24.172  -1.484  1.00  0.00      A    H
ATOM   1105  C   ASN A  80       6.365 -26.707  -0.560  1.00  0.00      A    C
ATOM   1106  O   ASN A  80       6.170 -27.886  -0.259  1.00  0.00      A    O
ATOM   1107  N   GLY A  81       6.983 -26.326  -1.705  1.00  0.00      A    N
ATOM   1108  HN  GLY A  81       6.967 -25.330  -1.740  1.00  0.00      A    H
ATOM   1109  CA  GLY A  81       7.636 -27.215  -2.683  1.00  0.00      A    C
ATOM   1110  HA1 GLY A  81       8.704 -27.194  -2.526  1.00  0.00      A    H
ATOM   1111  HA2 GLY A  81       7.216 -28.210  -2.668  1.00  0.00      A    H
ATOM   1112  C   GLY A  81       7.379 -26.760  -4.109  1.00  0.00      A    C
ATOM   1113  O   GLY A  81       8.275 -26.859  -4.966  1.00  0.00      A    O
ATOM   1114  N   GLY A  82       6.182 -26.187  -4.359  1.00  0.00      A    N
ATOM   1115  HN  GLY A  82       5.552 -26.158  -3.587  1.00  0.00      A    H
ATOM   1116  CA  GLY A  82       5.918 -25.726  -5.743  1.00  0.00      A    C
ATOM   1117  HA1 GLY A  82       6.595 -24.928  -6.010  1.00  0.00      A    H
ATOM   1118  HA2 GLY A  82       5.841 -26.622  -6.340  1.00  0.00      A    H
ATOM   1119  C   GLY A  82       4.511 -25.104  -5.740  1.00  0.00      A    C
ATOM   1120  O   GLY A  82       3.854 -24.927  -4.722  1.00  0.00      A    O
ATOM   1121  N   ILE A  83       4.050 -24.611  -6.866  1.00  0.00      A    N
ATOM   1122  HN  ILE A  83       4.622 -24.533  -7.679  1.00  0.00      A    H
ATOM   1123  CA  ILE A  83       2.872 -23.766  -6.896  1.00  0.00      A    C
ATOM   1124  HA  ILE A  83       2.530 -23.514  -5.903  1.00  0.00      A    H
ATOM   1125  CB  ILE A  83       3.204 -22.323  -7.389  1.00  0.00      A    C
ATOM   1126  HB  ILE A  83       4.055 -21.897  -6.817  1.00  0.00      A    H
ATOM   1127  CG2 ILE A  83       3.761 -22.519  -8.798  1.00  0.00      A    C
ATOM   1128 HG21 ILE A  83       4.743 -23.037  -8.752  1.00  0.00      A    H
ATOM   1129 HG22 ILE A  83       2.922 -22.946  -9.389  1.00  0.00      A    H
ATOM   1130 HG23 ILE A  83       4.006 -21.531  -9.243  1.00  0.00      A    H
ATOM   1131  CG1 ILE A  83       2.054 -21.267  -7.438  1.00  0.00      A    C
ATOM   1132 HG11 ILE A  83       1.258 -21.582  -8.146  1.00  0.00      A    H
ATOM   1133 HG12 ILE A  83       1.594 -21.202  -6.429  1.00  0.00      A    H
ATOM   1134  CD  ILE A  83       2.504 -19.845  -7.827  1.00  0.00      A    C
ATOM   1135  HD1 ILE A  83       3.409 -19.499  -7.284  1.00  0.00      A    H
ATOM   1136  HD2 ILE A  83       2.823 -19.885  -8.891  1.00  0.00      A    H
ATOM   1137  HD3 ILE A  83       1.675 -19.106  -7.862  1.00  0.00      A    H
ATOM   1138  C   ILE A  83       1.724 -24.427  -7.696  1.00  0.00      A    C
ATOM   1139  O   ILE A  83       1.956 -25.211  -8.668  1.00  0.00      A    O
ATOM   1140  N   THR A  84       0.549 -24.119  -7.220  1.00  0.00      A    N
ATOM   1141  HN  THR A  84       0.635 -23.428  -6.507  1.00  0.00      A    H
ATOM   1142  CA  THR A  84      -0.720 -24.606  -7.860  1.00  0.00      A    C
ATOM   1143  HA  THR A  84      -0.629 -25.613  -8.238  1.00  0.00      A    H
ATOM   1144  CB  THR A  84      -1.827 -24.803  -6.744  1.00  0.00      A    C
ATOM   1145  HB  THR A  84      -2.791 -25.027  -7.248  1.00  0.00      A    H
ATOM   1146  OG1 THR A  84      -1.900 -23.613  -5.948  1.00  0.00      A    O
ATOM   1147  HG1 THR A  84      -1.112 -23.659  -5.403  1.00  0.00      A    H
ATOM   1148  CG2 THR A  84      -1.570 -26.029  -5.864  1.00  0.00      A    C
ATOM   1149 HG21 THR A  84      -1.482 -27.015  -6.368  1.00  0.00      A    H
ATOM   1150 HG22 THR A  84      -0.672 -25.874  -5.229  1.00  0.00      A    H
ATOM   1151 HG23 THR A  84      -2.357 -26.144  -5.088  1.00  0.00      A    H
ATOM   1152  C   THR A  84      -1.101 -23.769  -9.029  1.00  0.00      A    C
ATOM   1153  O   THR A  84      -0.752 -22.615  -9.264  1.00  0.00      A    O
ATOM   1154  N   THR A  85      -2.038 -24.337  -9.876  1.00  0.00      A    N
ATOM   1155  HN  THR A  85      -2.514 -25.169  -9.602  1.00  0.00      A    H
ATOM   1156  CA  THR A  85      -2.700 -23.682 -10.986  1.00  0.00      A    C
ATOM   1157  HA  THR A  85      -2.049 -22.888 -11.318  1.00  0.00      A    H
ATOM   1158  CB  THR A  85      -2.898 -24.485 -12.245  1.00  0.00      A    C
ATOM   1159  HB  THR A  85      -3.482 -23.966 -13.034  1.00  0.00      A    H
ATOM   1160  OG1 THR A  85      -3.754 -25.605 -11.964  1.00  0.00      A    O
ATOM   1161  HG1 THR A  85      -3.375 -26.206 -11.319  1.00  0.00      A    H
ATOM   1162  CG2 THR A  85      -1.537 -24.987 -12.730  1.00  0.00      A    C
ATOM   1163 HG21 THR A  85      -1.119 -25.605 -11.907  1.00  0.00      A    H
ATOM   1164 HG22 THR A  85      -1.552 -25.475 -13.728  1.00  0.00      A    H
ATOM   1165 HG23 THR A  85      -0.838 -24.142 -12.905  1.00  0.00      A    H
ATOM   1166  C   THR A  85      -4.048 -23.033 -10.736  1.00  0.00      A    C
ATOM   1167  O   THR A  85      -4.746 -23.344  -9.769  1.00  0.00      A    O
ATOM   1168  N   GLU A  86      -4.507 -22.150 -11.650  1.00  0.00      A    N
ATOM   1169  HN  GLU A  86      -3.863 -21.910 -12.373  1.00  0.00      A    H
ATOM   1170  CA  GLU A  86      -5.838 -21.525 -11.634  1.00  0.00      A    C
ATOM   1171  HA  GLU A  86      -6.016 -21.132 -10.644  1.00  0.00      A    H
ATOM   1172  CB  GLU A  86      -5.934 -20.356 -12.650  1.00  0.00      A    C
ATOM   1173  HB1 GLU A  86      -5.057 -19.694 -12.486  1.00  0.00      A    H
ATOM   1174  HB2 GLU A  86      -5.716 -20.803 -13.644  1.00  0.00      A    H
ATOM   1175  CG  GLU A  86      -7.288 -19.650 -12.661  1.00  0.00      A    C
ATOM   1176  HG1 GLU A  86      -8.076 -20.396 -12.901  1.00  0.00      A    H
ATOM   1177  HG2 GLU A  86      -7.529 -19.136 -11.706  1.00  0.00      A    H
ATOM   1178  CD  GLU A  86      -7.296 -18.572 -13.765  1.00  0.00      A    C
ATOM   1179  OE1 GLU A  86      -6.471 -17.608 -13.778  1.00  0.00      A    O
ATOM   1180  OE2 GLU A  86      -8.083 -18.836 -14.707  1.00  0.00      A    O
ATOM   1181  C   GLU A  86      -6.946 -22.488 -11.739  1.00  0.00      A    C
ATOM   1182  O   GLU A  86      -7.873 -22.452 -10.882  1.00  0.00      A    O
ATOM   1183  N   SER A  87      -6.944 -23.393 -12.765  1.00  0.00      A    N
ATOM   1184  HN  SER A  87      -6.124 -23.437 -13.331  1.00  0.00      A    H
ATOM   1185  CA  SER A  87      -7.952 -24.391 -13.047  1.00  0.00      A    C
ATOM   1186  HA  SER A  87      -8.850 -23.821 -13.233  1.00  0.00      A    H
ATOM   1187  CB  SER A  87      -7.742 -25.306 -14.310  1.00  0.00      A    C
ATOM   1188  HB1 SER A  87      -8.620 -25.985 -14.354  1.00  0.00      A    H
ATOM   1189  HB2 SER A  87      -7.775 -24.759 -15.277  1.00  0.00      A    H
ATOM   1190  OG  SER A  87      -6.627 -26.148 -14.309  1.00  0.00      A    O
ATOM   1191  HG1 SER A  87      -5.969 -25.781 -14.903  1.00  0.00      A    H
ATOM   1192  C   SER A  87      -8.358 -25.309 -11.874  1.00  0.00      A    C
ATOM   1193  O   SER A  87      -9.458 -25.763 -11.852  1.00  0.00      A    O
ATOM   1194  N   ASN A  88      -7.470 -25.556 -10.967  1.00  0.00      A    N
ATOM   1195  HN  ASN A  88      -6.540 -25.208 -11.064  1.00  0.00      A    H
ATOM   1196  CA  ASN A  88      -7.723 -26.173  -9.671  1.00  0.00      A    C
ATOM   1197  HA  ASN A  88      -8.598 -26.779  -9.859  1.00  0.00      A    H
ATOM   1198  CB  ASN A  88      -6.547 -27.037  -9.150  1.00  0.00      A    C
ATOM   1199  HB1 ASN A  88      -5.723 -26.327  -8.922  1.00  0.00      A    H
ATOM   1200  HB2 ASN A  88      -6.739 -27.591  -8.206  1.00  0.00      A    H
ATOM   1201  CG  ASN A  88      -6.192 -28.105 -10.156  1.00  0.00      A    C
ATOM   1202  OD1 ASN A  88      -5.055 -28.215 -10.574  1.00  0.00      A    O
ATOM   1203  ND2 ASN A  88      -7.158 -29.012 -10.566  1.00  0.00      A    N
ATOM   1204 HD21 ASN A  88      -7.000 -29.793 -11.171  1.00  0.00      A    H
ATOM   1205 HD22 ASN A  88      -8.025 -28.852 -10.093  1.00  0.00      A    H
ATOM   1206  C   ASN A  88      -8.291 -25.316  -8.573  1.00  0.00      A    C
ATOM   1207  O   ASN A  88      -9.466 -25.451  -8.172  1.00  0.00      A    O
ATOM   1208  N   TYR A  89      -7.461 -24.407  -8.061  1.00  0.00      A    N
ATOM   1209  HN  TYR A  89      -6.566 -24.245  -8.469  1.00  0.00      A    H
ATOM   1210  CA  TYR A  89      -7.801 -23.625  -6.863  1.00  0.00      A    C
ATOM   1211  HA  TYR A  89      -8.863 -23.699  -6.681  1.00  0.00      A    H
ATOM   1212  CB  TYR A  89      -6.889 -24.237  -5.661  1.00  0.00      A    C
ATOM   1213  HB1 TYR A  89      -5.825 -24.134  -5.962  1.00  0.00      A    H
ATOM   1214  HB2 TYR A  89      -6.974 -23.737  -4.673  1.00  0.00      A    H
ATOM   1215  CG  TYR A  89      -7.237 -25.630  -5.304  1.00  0.00      A    C
ATOM   1216  CD1 TYR A  89      -6.275 -26.686  -5.312  1.00  0.00      A    C
ATOM   1217  HD1 TYR A  89      -5.289 -26.434  -5.674  1.00  0.00      A    H
ATOM   1218  CE1 TYR A  89      -6.642 -28.003  -4.881  1.00  0.00      A    C
ATOM   1219  HE1 TYR A  89      -5.899 -28.780  -4.785  1.00  0.00      A    H
ATOM   1220  CZ  TYR A  89      -7.968 -28.251  -4.522  1.00  0.00      A    C
ATOM   1221  OH  TYR A  89      -8.446 -29.488  -4.252  1.00  0.00      A    O
ATOM   1222  HH  TYR A  89      -7.800 -30.096  -4.618  1.00  0.00      A    H
ATOM   1223  CD2 TYR A  89      -8.566 -25.982  -4.908  1.00  0.00      A    C
ATOM   1224  HD2 TYR A  89      -9.181 -25.115  -4.716  1.00  0.00      A    H
ATOM   1225  CE2 TYR A  89      -8.885 -27.268  -4.535  1.00  0.00      A    C
ATOM   1226  HE2 TYR A  89      -9.929 -27.494  -4.376  1.00  0.00      A    H
ATOM   1227  C   TYR A  89      -7.390 -22.198  -7.046  1.00  0.00      A    C
ATOM   1228  O   TYR A  89      -6.223 -21.926  -6.802  1.00  0.00      A    O
ATOM   1229  N   PRO A  90      -8.161 -21.354  -7.694  1.00  0.00      A    N
ATOM   1230  CD  PRO A  90      -9.535 -21.524  -7.872  1.00  0.00      A    C
ATOM   1231  HD1 PRO A  90     -10.026 -21.624  -6.881  1.00  0.00      A    H
ATOM   1232  HD2 PRO A  90      -9.828 -22.425  -8.451  1.00  0.00      A    H
ATOM   1233  CA  PRO A  90      -7.765 -19.989  -7.967  1.00  0.00      A    C
ATOM   1234  HA  PRO A  90      -6.708 -20.026  -8.187  1.00  0.00      A    H
ATOM   1235  CB  PRO A  90      -8.738 -19.664  -9.151  1.00  0.00      A    C
ATOM   1236  HB1 PRO A  90      -8.826 -18.587  -9.410  1.00  0.00      A    H
ATOM   1237  HB2 PRO A  90      -8.371 -20.276 -10.003  1.00  0.00      A    H
ATOM   1238  CG  PRO A  90     -10.057 -20.316  -8.654  1.00  0.00      A    C
ATOM   1239  HG1 PRO A  90     -10.551 -19.638  -7.926  1.00  0.00      A    H
ATOM   1240  HG2 PRO A  90     -10.687 -20.497  -9.551  1.00  0.00      A    H
ATOM   1241  C   PRO A  90      -7.951 -18.983  -6.852  1.00  0.00      A    C
ATOM   1242  O   PRO A  90      -8.492 -19.266  -5.755  1.00  0.00      A    O
ATOM   1243  N   PHE A  91      -7.507 -17.715  -7.123  1.00  0.00      A    N
ATOM   1244  HN  PHE A  91      -7.046 -17.455  -7.968  1.00  0.00      A    H
ATOM   1245  CA  PHE A  91      -7.840 -16.553  -6.361  1.00  0.00      A    C
ATOM   1246  HA  PHE A  91      -7.532 -16.691  -5.335  1.00  0.00      A    H
ATOM   1247  CB  PHE A  91      -6.865 -15.360  -6.609  1.00  0.00      A    C
ATOM   1248  HB1 PHE A  91      -5.846 -15.793  -6.700  1.00  0.00      A    H
ATOM   1249  HB2 PHE A  91      -7.042 -14.812  -7.559  1.00  0.00      A    H
ATOM   1250  CG  PHE A  91      -6.719 -14.307  -5.495  1.00  0.00      A    C
ATOM   1251  CD1 PHE A  91      -5.951 -14.523  -4.308  1.00  0.00      A    C
ATOM   1252  HD1 PHE A  91      -5.516 -15.497  -4.136  1.00  0.00      A    H
ATOM   1253  CE1 PHE A  91      -6.018 -13.656  -3.210  1.00  0.00      A    C
ATOM   1254  HE1 PHE A  91      -5.474 -13.925  -2.316  1.00  0.00      A    H
ATOM   1255  CZ  PHE A  91      -6.672 -12.464  -3.342  1.00  0.00      A    C
ATOM   1256  HZ  PHE A  91      -6.711 -11.896  -2.424  1.00  0.00      A    H
ATOM   1257  CD2 PHE A  91      -7.458 -13.102  -5.581  1.00  0.00      A    C
ATOM   1258  HD2 PHE A  91      -8.063 -12.859  -6.441  1.00  0.00      A    H
ATOM   1259  CE2 PHE A  91      -7.382 -12.165  -4.536  1.00  0.00      A    C
ATOM   1260  HE2 PHE A  91      -7.794 -11.173  -4.648  1.00  0.00      A    H
ATOM   1261  C   PHE A  91      -9.279 -16.199  -6.507  1.00  0.00      A    C
ATOM   1262  O   PHE A  91      -9.694 -15.553  -7.468  1.00  0.00      A    O
ATOM   1263  N   VAL A  92     -10.021 -16.443  -5.462  1.00  0.00      A    N
ATOM   1264  HN  VAL A  92      -9.566 -17.031  -4.798  1.00  0.00      A    H
ATOM   1265  CA  VAL A  92     -11.479 -16.257  -5.273  1.00  0.00      A    C
ATOM   1266  HA  VAL A  92     -12.088 -16.008  -6.129  1.00  0.00      A    H
ATOM   1267  CB  VAL A  92     -12.206 -17.476  -4.512  1.00  0.00      A    C
ATOM   1268  HB  VAL A  92     -13.256 -17.154  -4.343  1.00  0.00      A    H
ATOM   1269  CG1 VAL A  92     -12.103 -18.883  -5.231  1.00  0.00      A    C
ATOM   1270 HG11 VAL A  92     -12.919 -18.970  -5.979  1.00  0.00      A    H
ATOM   1271 HG12 VAL A  92     -11.172 -18.886  -5.837  1.00  0.00      A    H
ATOM   1272 HG13 VAL A  92     -12.201 -19.754  -4.547  1.00  0.00      A    H
ATOM   1273  CG2 VAL A  92     -11.603 -17.600  -3.087  1.00  0.00      A    C
ATOM   1274 HG21 VAL A  92     -10.598 -18.061  -2.976  1.00  0.00      A    H
ATOM   1275 HG22 VAL A  92     -11.502 -16.608  -2.597  1.00  0.00      A    H
ATOM   1276 HG23 VAL A  92     -12.251 -18.263  -2.476  1.00  0.00      A    H
ATOM   1277  C   VAL A  92     -11.559 -14.990  -4.409  1.00  0.00      A    C
ATOM   1278  O   VAL A  92     -12.653 -14.393  -4.366  1.00  0.00      A    O
ATOM   1279  N   GLY A  93     -10.451 -14.516  -3.745  1.00  0.00      A    N
ATOM   1280  HN  GLY A  93      -9.630 -15.077  -3.814  1.00  0.00      A    H
ATOM   1281  CA  GLY A  93     -10.432 -13.206  -3.140  1.00  0.00      A    C
ATOM   1282  HA1 GLY A  93      -9.366 -13.047  -3.067  1.00  0.00      A    H
ATOM   1283  HA2 GLY A  93     -10.795 -12.405  -3.767  1.00  0.00      A    H
ATOM   1284  C   GLY A  93     -11.055 -13.048  -1.688  1.00  0.00      A    C
ATOM   1285  O   GLY A  93     -11.570 -12.045  -1.274  1.00  0.00      A    O
ATOM   1286  N   SER A  94     -10.976 -14.193  -0.946  1.00  0.00      A    N
ATOM   1287  HN  SER A  94     -10.784 -15.113  -1.277  1.00  0.00      A    H
ATOM   1288  CA  SER A  94     -11.375 -14.356   0.412  1.00  0.00      A    C
ATOM   1289  HA  SER A  94     -11.126 -13.525   1.055  1.00  0.00      A    H
ATOM   1290  CB  SER A  94     -12.752 -14.944   0.604  1.00  0.00      A    C
ATOM   1291  HB1 SER A  94     -13.454 -14.251   0.093  1.00  0.00      A    H
ATOM   1292  HB2 SER A  94     -12.918 -15.893   0.050  1.00  0.00      A    H
ATOM   1293  OG  SER A  94     -13.114 -14.918   1.984  1.00  0.00      A    O
ATOM   1294  HG1 SER A  94     -14.063 -14.903   2.126  1.00  0.00      A    H
ATOM   1295  C   SER A  94     -10.367 -15.489   0.823  1.00  0.00      A    C
ATOM   1296  O   SER A  94      -9.700 -16.023  -0.000  1.00  0.00      A    O
ATOM   1297  N   GLN A  95     -10.275 -15.789   2.129  1.00  0.00      A    N
ATOM   1298  HN  GLN A  95     -10.790 -15.310   2.835  1.00  0.00      A    H
ATOM   1299  CA  GLN A  95      -9.368 -16.827   2.607  1.00  0.00      A    C
ATOM   1300  HA  GLN A  95      -9.031 -17.473   1.810  1.00  0.00      A    H
ATOM   1301  CB  GLN A  95      -8.082 -16.214   3.261  1.00  0.00      A    C
ATOM   1302  HB1 GLN A  95      -7.370 -17.019   3.545  1.00  0.00      A    H
ATOM   1303  HB2 GLN A  95      -7.534 -15.610   2.507  1.00  0.00      A    H
ATOM   1304  CG  GLN A  95      -8.299 -15.280   4.476  1.00  0.00      A    C
ATOM   1305  HG1 GLN A  95      -8.928 -14.435   4.121  1.00  0.00      A    H
ATOM   1306  HG2 GLN A  95      -8.899 -15.798   5.255  1.00  0.00      A    H
ATOM   1307  CD  GLN A  95      -6.948 -14.687   4.898  1.00  0.00      A    C
ATOM   1308  OE1 GLN A  95      -6.600 -13.543   4.539  1.00  0.00      A    O
ATOM   1309  NE2 GLN A  95      -6.168 -15.583   5.584  1.00  0.00      A    N
ATOM   1310 HE21 GLN A  95      -5.327 -15.176   5.941  1.00  0.00      A    H
ATOM   1311 HE22 GLN A  95      -6.458 -16.532   5.708  1.00  0.00      A    H
ATOM   1312  C   GLN A  95     -10.182 -17.664   3.527  1.00  0.00      A    C
ATOM   1313  O   GLN A  95     -11.311 -17.279   3.797  1.00  0.00      A    O
ATOM   1314  N   GLY A  96      -9.699 -18.840   3.920  1.00  0.00      A    N
ATOM   1315  HN  GLY A  96      -8.820 -19.201   3.620  1.00  0.00      A    H
ATOM   1316  CA  GLY A  96     -10.500 -19.658   4.786  1.00  0.00      A    C
ATOM   1317  HA1 GLY A  96     -10.752 -19.083   5.665  1.00  0.00      A    H
ATOM   1318  HA2 GLY A  96     -11.387 -20.067   4.327  1.00  0.00      A    H
ATOM   1319  C   GLY A  96      -9.729 -20.848   5.262  1.00  0.00      A    C
ATOM   1320  O   GLY A  96      -9.389 -21.077   6.410  1.00  0.00      A    O
ATOM   1321  N   THR A  97      -9.451 -21.723   4.227  1.00  0.00      A    N
ATOM   1322  HN  THR A  97      -9.417 -21.361   3.299  1.00  0.00      A    H
ATOM   1323  CA  THR A  97      -8.771 -22.976   4.309  1.00  0.00      A    C
ATOM   1324  HA  THR A  97      -8.273 -22.984   5.268  1.00  0.00      A    H
ATOM   1325  CB  THR A  97      -9.667 -24.222   4.404  1.00  0.00      A    C
ATOM   1326  HB  THR A  97     -10.036 -24.481   3.389  1.00  0.00      A    H
ATOM   1327  OG1 THR A  97     -10.872 -23.950   5.146  1.00  0.00      A    O
ATOM   1328  HG1 THR A  97     -11.364 -23.351   4.579  1.00  0.00      A    H
ATOM   1329  CG2 THR A  97      -9.019 -25.336   5.256  1.00  0.00      A    C
ATOM   1330 HG21 THR A  97      -9.627 -26.264   5.196  1.00  0.00      A    H
ATOM   1331 HG22 THR A  97      -8.075 -25.696   4.795  1.00  0.00      A    H
ATOM   1332 HG23 THR A  97      -8.815 -25.158   6.334  1.00  0.00      A    H
ATOM   1333  C   THR A  97      -7.704 -23.153   3.240  1.00  0.00      A    C
ATOM   1334  O   THR A  97      -7.917 -22.816   2.055  1.00  0.00      A    O
ATOM   1335  N   CYS A  98      -6.603 -23.696   3.552  1.00  0.00      A    N
ATOM   1336  HN  CYS A  98      -6.551 -23.810   4.541  1.00  0.00      A    H
ATOM   1337  CA  CYS A  98      -5.513 -23.931   2.615  1.00  0.00      A    C
ATOM   1338  HA  CYS A  98      -5.301 -22.989   2.130  1.00  0.00      A    H
ATOM   1339  CB  CYS A  98      -4.258 -24.387   3.444  1.00  0.00      A    C
ATOM   1340  HB1 CYS A  98      -3.808 -23.579   4.059  1.00  0.00      A    H
ATOM   1341  HB2 CYS A  98      -4.645 -25.131   4.173  1.00  0.00      A    H
ATOM   1342  SG  CYS A  98      -2.747 -25.024   2.493  1.00  0.00      A    S
ATOM   1343  C   CYS A  98      -5.789 -24.983   1.514  1.00  0.00      A    C
ATOM   1344  O   CYS A  98      -6.520 -25.937   1.738  1.00  0.00      A    O
ATOM   1345  N   ASN A  99      -5.190 -24.897   0.318  1.00  0.00      A    N
ATOM   1346  HN  ASN A  99      -4.528 -24.152   0.279  1.00  0.00      A    H
ATOM   1347  CA  ASN A  99      -5.273 -25.916  -0.701  1.00  0.00      A    C
ATOM   1348  HA  ASN A  99      -5.462 -26.882  -0.255  1.00  0.00      A    H
ATOM   1349  CB  ASN A  99      -6.186 -25.528  -1.886  1.00  0.00      A    C
ATOM   1350  HB1 ASN A  99      -5.874 -24.526  -2.249  1.00  0.00      A    H
ATOM   1351  HB2 ASN A  99      -6.088 -26.281  -2.697  1.00  0.00      A    H
ATOM   1352  CG  ASN A  99      -7.640 -25.579  -1.568  1.00  0.00      A    C
ATOM   1353  OD1 ASN A  99      -8.111 -26.600  -1.067  1.00  0.00      A    O
ATOM   1354  ND2 ASN A  99      -8.458 -24.567  -1.972  1.00  0.00      A    N
ATOM   1355 HD21 ASN A  99      -9.454 -24.635  -1.921  1.00  0.00      A    H
ATOM   1356 HD22 ASN A  99      -8.075 -23.888  -2.598  1.00  0.00      A    H
ATOM   1357  C   ASN A  99      -3.890 -26.210  -1.347  1.00  0.00      A    C
ATOM   1358  O   ASN A  99      -3.568 -25.610  -2.371  1.00  0.00      A    O
ATOM   1359  N   THR A 100      -3.047 -27.021  -0.744  1.00  0.00      A    N
ATOM   1360  HN  THR A 100      -3.172 -27.343   0.191  1.00  0.00      A    H
ATOM   1361  CA  THR A 100      -1.693 -27.351  -1.283  1.00  0.00      A    C
ATOM   1362  HA  THR A 100      -1.647 -26.885  -2.256  1.00  0.00      A    H
ATOM   1363  CB  THR A 100      -0.545 -26.800  -0.412  1.00  0.00      A    C
ATOM   1364  HB  THR A 100      -0.724 -25.724  -0.200  1.00  0.00      A    H
ATOM   1365  OG1 THR A 100       0.666 -26.918  -1.142  1.00  0.00      A    O
ATOM   1366  HG1 THR A 100       0.532 -26.340  -1.897  1.00  0.00      A    H
ATOM   1367  CG2 THR A 100      -0.421 -27.539   0.956  1.00  0.00      A    C
ATOM   1368 HG21 THR A 100       0.164 -26.880   1.633  1.00  0.00      A    H
ATOM   1369 HG22 THR A 100      -1.444 -27.663   1.371  1.00  0.00      A    H
ATOM   1370 HG23 THR A 100       0.073 -28.535   0.959  1.00  0.00      A    H
ATOM   1371  C   THR A 100      -1.592 -28.899  -1.524  1.00  0.00      A    C
ATOM   1372  O   THR A 100      -0.814 -29.374  -2.349  1.00  0.00      A    O
ATOM   1373  N   ASN A 101      -2.383 -29.674  -0.740  1.00  0.00      A    N
ATOM   1374  HN  ASN A 101      -3.206 -29.392  -0.253  1.00  0.00      A    H
ATOM   1375  CA  ASN A 101      -2.121 -31.086  -0.641  1.00  0.00      A    C
ATOM   1376  HA  ASN A 101      -1.061 -31.291  -0.591  1.00  0.00      A    H
ATOM   1377  CB  ASN A 101      -2.661 -31.705   0.753  1.00  0.00      A    C
ATOM   1378  HB1 ASN A 101      -3.713 -31.432   0.984  1.00  0.00      A    H
ATOM   1379  HB2 ASN A 101      -2.668 -32.815   0.790  1.00  0.00      A    H
ATOM   1380  CG  ASN A 101      -1.724 -31.180   1.909  1.00  0.00      A    C
ATOM   1381  OD1 ASN A 101      -1.881 -30.137   2.523  1.00  0.00      A    O
ATOM   1382  ND2 ASN A 101      -0.628 -31.977   2.037  1.00  0.00      A    N
ATOM   1383 HD21 ASN A 101       0.110 -31.761   2.676  1.00  0.00      A    H
ATOM   1384 HD22 ASN A 101      -0.450 -32.593   1.269  1.00  0.00      A    H
ATOM   1385  C   ASN A 101      -2.646 -31.812  -1.818  1.00  0.00      A    C
ATOM   1386  O   ASN A 101      -1.847 -32.470  -2.510  1.00  0.00      A    O
ATOM   1387  N   ALA A 102      -4.008 -31.732  -1.976  1.00  0.00      A    N
ATOM   1388  HN  ALA A 102      -4.541 -31.076  -1.447  1.00  0.00      A    H
ATOM   1389  CA  ALA A 102      -4.675 -32.556  -2.978  1.00  0.00      A    C
ATOM   1390  HA  ALA A 102      -4.014 -33.370  -3.235  1.00  0.00      A    H
ATOM   1391  CB  ALA A 102      -6.042 -33.114  -2.508  1.00  0.00      A    C
ATOM   1392  HB1 ALA A 102      -5.818 -33.760  -1.632  1.00  0.00      A    H
ATOM   1393  HB2 ALA A 102      -6.651 -32.273  -2.112  1.00  0.00      A    H
ATOM   1394  HB3 ALA A 102      -6.518 -33.783  -3.257  1.00  0.00      A    H
ATOM   1395  C   ALA A 102      -4.973 -31.794  -4.247  1.00  0.00      A    C
ATOM   1396  O   ALA A 102      -6.033 -31.296  -4.608  1.00  0.00      A    O
ATOM   1397  N   GLY A 103      -3.929 -31.547  -5.006  1.00  0.00      A    N
ATOM   1398  HN  GLY A 103      -3.071 -31.740  -4.536  1.00  0.00      A    H
ATOM   1399  CA  GLY A 103      -3.924 -30.928  -6.283  1.00  0.00      A    C
ATOM   1400  HA1 GLY A 103      -4.651 -31.494  -6.846  1.00  0.00      A    H
ATOM   1401  HA2 GLY A 103      -4.182 -29.881  -6.211  1.00  0.00      A    H
ATOM   1402  C   GLY A 103      -2.568 -30.991  -6.902  1.00  0.00      A    C
ATOM   1403  O   GLY A 103      -1.580 -30.987  -6.156  1.00  0.00      A    O
ATOM   1404  N   PRO A 104      -2.446 -31.027  -8.215  1.00  0.00      A    N
ATOM   1405  CD  PRO A 104      -3.557 -31.249  -9.138  1.00  0.00      A    C
ATOM   1406  HD1 PRO A 104      -4.306 -30.440  -9.002  1.00  0.00      A    H
ATOM   1407  HD2 PRO A 104      -3.966 -32.223  -8.792  1.00  0.00      A    H
ATOM   1408  CA  PRO A 104      -1.128 -31.306  -8.875  1.00  0.00      A    C
ATOM   1409  HA  PRO A 104      -0.512 -32.054  -8.398  1.00  0.00      A    H
ATOM   1410  CB  PRO A 104      -1.567 -31.805 -10.298  1.00  0.00      A    C
ATOM   1411  HB1 PRO A 104      -0.742 -31.486 -10.970  1.00  0.00      A    H
ATOM   1412  HB2 PRO A 104      -1.696 -32.907 -10.244  1.00  0.00      A    H
ATOM   1413  CG  PRO A 104      -2.919 -31.151 -10.527  1.00  0.00      A    C
ATOM   1414  HG1 PRO A 104      -2.716 -30.066 -10.654  1.00  0.00      A    H
ATOM   1415  HG2 PRO A 104      -3.571 -31.689 -11.248  1.00  0.00      A    H
ATOM   1416  C   PRO A 104      -0.249 -29.991  -8.986  1.00  0.00      A    C
ATOM   1417  O   PRO A 104      -0.837 -28.864  -8.933  1.00  0.00      A    O
ATOM   1418  N   VAL A 105       1.070 -30.095  -9.309  1.00  0.00      A    N
ATOM   1419  HN  VAL A 105       1.468 -30.990  -9.495  1.00  0.00      A    H
ATOM   1420  CA  VAL A 105       2.025 -28.986  -9.334  1.00  0.00      A    C
ATOM   1421  HA  VAL A 105       1.733 -28.178  -8.679  1.00  0.00      A    H
ATOM   1422  CB  VAL A 105       3.433 -29.529  -8.968  1.00  0.00      A    C
ATOM   1423  HB  VAL A 105       3.301 -29.764  -7.890  1.00  0.00      A    H
ATOM   1424  CG1 VAL A 105       3.893 -30.627  -9.818  1.00  0.00      A    C
ATOM   1425 HG11 VAL A 105       4.206 -30.295 -10.831  1.00  0.00      A    H
ATOM   1426 HG12 VAL A 105       4.728 -31.252  -9.434  1.00  0.00      A    H
ATOM   1427 HG13 VAL A 105       3.087 -31.376  -9.968  1.00  0.00      A    H
ATOM   1428  CG2 VAL A 105       4.555 -28.449  -8.869  1.00  0.00      A    C
ATOM   1429 HG21 VAL A 105       4.054 -27.516  -8.533  1.00  0.00      A    H
ATOM   1430 HG22 VAL A 105       5.323 -28.867  -8.183  1.00  0.00      A    H
ATOM   1431 HG23 VAL A 105       5.056 -28.400  -9.859  1.00  0.00      A    H
ATOM   1432  C   VAL A 105       2.132 -28.366 -10.721  1.00  0.00      A    C
ATOM   1433  O   VAL A 105       1.924 -29.093 -11.700  1.00  0.00      A    O
ATOM   1434  N   ALA A 106       2.303 -27.016 -10.840  1.00  0.00      A    N
ATOM   1435  HN  ALA A 106       2.156 -26.431 -10.046  1.00  0.00      A    H
ATOM   1436  CA  ALA A 106       2.783 -26.363 -12.021  1.00  0.00      A    C
ATOM   1437  HA  ALA A 106       2.514 -26.822 -12.961  1.00  0.00      A    H
ATOM   1438  CB  ALA A 106       2.257 -24.904 -12.011  1.00  0.00      A    C
ATOM   1439  HB1 ALA A 106       2.605 -24.460 -11.054  1.00  0.00      A    H
ATOM   1440  HB2 ALA A 106       2.554 -24.250 -12.858  1.00  0.00      A    H
ATOM   1441  HB3 ALA A 106       1.149 -24.954 -11.958  1.00  0.00      A    H
ATOM   1442  C   ALA A 106       4.374 -26.433 -11.864  1.00  0.00      A    C
ATOM   1443  O   ALA A 106       5.018 -27.333 -12.386  1.00  0.00      A    O
ATOM   1444  N   ALA A 107       4.936 -25.572 -11.038  1.00  0.00      A    N
ATOM   1445  HN  ALA A 107       4.322 -24.965 -10.539  1.00  0.00      A    H
ATOM   1446  CA  ALA A 107       6.312 -25.272 -11.111  1.00  0.00      A    C
ATOM   1447  HA  ALA A 107       6.784 -26.041 -11.704  1.00  0.00      A    H
ATOM   1448  CB  ALA A 107       6.542 -23.938 -11.978  1.00  0.00      A    C
ATOM   1449  HB1 ALA A 107       5.741 -23.191 -11.791  1.00  0.00      A    H
ATOM   1450  HB2 ALA A 107       7.517 -23.456 -11.753  1.00  0.00      A    H
ATOM   1451  HB3 ALA A 107       6.437 -24.254 -13.038  1.00  0.00      A    H
ATOM   1452  C   ALA A 107       7.036 -25.252  -9.813  1.00  0.00      A    C
ATOM   1453  O   ALA A 107       6.432 -25.336  -8.754  1.00  0.00      A    O
ATOM   1454  N   THR A 108       8.352 -25.375  -9.877  1.00  0.00      A    N
ATOM   1455  HN  THR A 108       8.723 -25.578 -10.780  1.00  0.00      A    H
ATOM   1456  CA  THR A 108       9.348 -25.509  -8.809  1.00  0.00      A    C
ATOM   1457  HA  THR A 108       8.818 -25.579  -7.871  1.00  0.00      A    H
ATOM   1458  CB  THR A 108      10.215 -26.851  -8.966  1.00  0.00      A    C
ATOM   1459  HB  THR A 108      10.922 -26.640  -9.796  1.00  0.00      A    H
ATOM   1460  OG1 THR A 108       9.445 -27.950  -9.253  1.00  0.00      A    O
ATOM   1461  HG1 THR A 108      10.157 -28.505  -9.581  1.00  0.00      A    H
ATOM   1462  CG2 THR A 108      10.980 -26.973  -7.633  1.00  0.00      A    C
ATOM   1463 HG21 THR A 108      10.215 -27.026  -6.829  1.00  0.00      A    H
ATOM   1464 HG22 THR A 108      11.573 -27.909  -7.543  1.00  0.00      A    H
ATOM   1465 HG23 THR A 108      11.660 -26.117  -7.434  1.00  0.00      A    H
ATOM   1466  C   THR A 108      10.204 -24.277  -8.907  1.00  0.00      A    C
ATOM   1467  O   THR A 108      11.021 -24.244  -9.811  1.00  0.00      A    O
ATOM   1468  N   LEU A 109      10.180 -23.389  -7.910  1.00  0.00      A    N
ATOM   1469  HN  LEU A 109       9.555 -23.503  -7.142  1.00  0.00      A    H
ATOM   1470  CA  LEU A 109      11.186 -22.414  -7.771  1.00  0.00      A    C
ATOM   1471  HA  LEU A 109      11.399 -21.955  -8.725  1.00  0.00      A    H
ATOM   1472  CB  LEU A 109      10.693 -21.211  -6.894  1.00  0.00      A    C
ATOM   1473  HB1 LEU A 109      10.205 -21.646  -5.996  1.00  0.00      A    H
ATOM   1474  HB2 LEU A 109      11.546 -20.564  -6.599  1.00  0.00      A    H
ATOM   1475  CG  LEU A 109       9.628 -20.253  -7.606  1.00  0.00      A    C
ATOM   1476  HG  LEU A 109       8.786 -20.910  -7.912  1.00  0.00      A    H
ATOM   1477  CD1 LEU A 109       9.179 -19.062  -6.687  1.00  0.00      A    C
ATOM   1478 HD11 LEU A 109      10.076 -18.462  -6.422  1.00  0.00      A    H
ATOM   1479 HD12 LEU A 109       8.486 -18.352  -7.187  1.00  0.00      A    H
ATOM   1480 HD13 LEU A 109       8.598 -19.474  -5.834  1.00  0.00      A    H
ATOM   1481  CD2 LEU A 109      10.261 -19.418  -8.734  1.00  0.00      A    C
ATOM   1482 HD21 LEU A 109       9.685 -18.504  -8.993  1.00  0.00      A    H
ATOM   1483 HD22 LEU A 109      11.183 -19.005  -8.272  1.00  0.00      A    H
ATOM   1484 HD23 LEU A 109      10.428 -20.056  -9.628  1.00  0.00      A    H
ATOM   1485  C   LEU A 109      12.544 -22.929  -7.204  1.00  0.00      A    C
ATOM   1486  O   LEU A 109      12.630 -23.607  -6.169  1.00  0.00      A    O
ATOM   1487  N   SER A 110      13.678 -22.580  -7.846  1.00  0.00      A    N
ATOM   1488  HN  SER A 110      13.620 -21.979  -8.640  1.00  0.00      A    H
ATOM   1489  CA  SER A 110      14.990 -22.850  -7.469  1.00  0.00      A    C
ATOM   1490  HA  SER A 110      15.105 -23.910  -7.299  1.00  0.00      A    H
ATOM   1491  CB  SER A 110      16.018 -22.448  -8.615  1.00  0.00      A    C
ATOM   1492  HB1 SER A 110      15.836 -21.416  -8.985  1.00  0.00      A    H
ATOM   1493  HB2 SER A 110      17.105 -22.515  -8.394  1.00  0.00      A    H
ATOM   1494  OG  SER A 110      15.859 -23.340  -9.738  1.00  0.00      A    O
ATOM   1495  HG1 SER A 110      16.271 -22.856 -10.457  1.00  0.00      A    H
ATOM   1496  C   SER A 110      15.382 -22.087  -6.264  1.00  0.00      A    C
ATOM   1497  O   SER A 110      15.978 -22.612  -5.337  1.00  0.00      A    O
ATOM   1498  N   SER A 111      15.098 -20.752  -6.284  1.00  0.00      A    N
ATOM   1499  HN  SER A 111      14.521 -20.357  -6.994  1.00  0.00      A    H
ATOM   1500  CA  SER A 111      15.570 -19.762  -5.277  1.00  0.00      A    C
ATOM   1501  HA  SER A 111      15.375 -20.233  -4.324  1.00  0.00      A    H
ATOM   1502  CB  SER A 111      17.102 -19.578  -5.354  1.00  0.00      A    C
ATOM   1503  HB1 SER A 111      17.592 -20.543  -5.602  1.00  0.00      A    H
ATOM   1504  HB2 SER A 111      17.324 -18.776  -6.090  1.00  0.00      A    H
ATOM   1505  OG  SER A 111      17.588 -19.113  -4.083  1.00  0.00      A    O
ATOM   1506  HG1 SER A 111      18.487 -19.447  -4.054  1.00  0.00      A    H
ATOM   1507  C   SER A 111      14.812 -18.440  -5.397  1.00  0.00      A    C
ATOM   1508  O   SER A 111      13.916 -18.368  -6.205  1.00  0.00      A    O
ATOM   1509  N   TYR A 112      15.305 -17.421  -4.684  1.00  0.00      A    N
ATOM   1510  HN  TYR A 112      16.138 -17.541  -4.150  1.00  0.00      A    H
ATOM   1511  CA  TYR A 112      14.869 -16.066  -4.938  1.00  0.00      A    C
ATOM   1512  HA  TYR A 112      14.684 -15.961  -5.997  1.00  0.00      A    H
ATOM   1513  CB  TYR A 112      13.530 -15.715  -4.155  1.00  0.00      A    C
ATOM   1514  HB1 TYR A 112      13.092 -14.759  -4.511  1.00  0.00      A    H
ATOM   1515  HB2 TYR A 112      12.804 -16.508  -4.435  1.00  0.00      A    H
ATOM   1516  CG  TYR A 112      13.581 -15.577  -2.687  1.00  0.00      A    C
ATOM   1517  CD1 TYR A 112      13.582 -14.369  -2.038  1.00  0.00      A    C
ATOM   1518  HD1 TYR A 112      13.631 -13.436  -2.580  1.00  0.00      A    H
ATOM   1519  CE1 TYR A 112      13.567 -14.239  -0.659  1.00  0.00      A    C
ATOM   1520  HE1 TYR A 112      13.460 -13.268  -0.197  1.00  0.00      A    H
ATOM   1521  CZ  TYR A 112      13.512 -15.433   0.084  1.00  0.00      A    C
ATOM   1522  OH  TYR A 112      13.371 -15.354   1.497  1.00  0.00      A    O
ATOM   1523  HH  TYR A 112      13.461 -14.442   1.781  1.00  0.00      A    H
ATOM   1524  CD2 TYR A 112      13.393 -16.733  -1.879  1.00  0.00      A    C
ATOM   1525  HD2 TYR A 112      13.336 -17.602  -2.517  1.00  0.00      A    H
ATOM   1526  CE2 TYR A 112      13.487 -16.696  -0.525  1.00  0.00      A    C
ATOM   1527  HE2 TYR A 112      13.292 -17.620  -0.001  1.00  0.00      A    H
ATOM   1528  C   TYR A 112      16.025 -15.192  -4.400  1.00  0.00      A    C
ATOM   1529  O   TYR A 112      16.899 -15.745  -3.804  1.00  0.00      A    O
ATOM   1530  N   GLN A 113      16.094 -13.886  -4.691  1.00  0.00      A    N
ATOM   1531  HN  GLN A 113      15.514 -13.452  -5.376  1.00  0.00      A    H
ATOM   1532  CA  GLN A 113      17.075 -12.886  -4.238  1.00  0.00      A    C
ATOM   1533  HA  GLN A 113      17.403 -13.106  -3.233  1.00  0.00      A    H
ATOM   1534  CB  GLN A 113      18.411 -12.906  -5.163  1.00  0.00      A    C
ATOM   1535  HB1 GLN A 113      18.659 -13.988  -5.227  1.00  0.00      A    H
ATOM   1536  HB2 GLN A 113      18.156 -12.605  -6.202  1.00  0.00      A    H
ATOM   1537  CG  GLN A 113      19.695 -12.243  -4.550  1.00  0.00      A    C
ATOM   1538  HG1 GLN A 113      20.543 -12.533  -5.205  1.00  0.00      A    H
ATOM   1539  HG2 GLN A 113      19.724 -11.132  -4.541  1.00  0.00      A    H
ATOM   1540  CD  GLN A 113      19.986 -12.731  -3.136  1.00  0.00      A    C
ATOM   1541  OE1 GLN A 113      20.258 -11.894  -2.304  1.00  0.00      A    O
ATOM   1542  NE2 GLN A 113      19.933 -14.027  -2.915  1.00  0.00      A    N
ATOM   1543 HE21 GLN A 113      20.096 -14.265  -1.957  1.00  0.00      A    H
ATOM   1544 HE22 GLN A 113      19.615 -14.621  -3.654  1.00  0.00      A    H
ATOM   1545  C   GLN A 113      16.589 -11.467  -4.274  1.00  0.00      A    C
ATOM   1546  O   GLN A 113      15.599 -11.141  -4.894  1.00  0.00      A    O
ATOM   1547  N   ASP A 114      17.257 -10.470  -3.620  1.00  0.00      A    N
ATOM   1548  HN  ASP A 114      18.022 -10.740  -3.040  1.00  0.00      A    H
ATOM   1549  CA  ASP A 114      16.964  -9.028  -3.622  1.00  0.00      A    C
ATOM   1550  HA  ASP A 114      15.975  -8.882  -4.031  1.00  0.00      A    H
ATOM   1551  CB  ASP A 114      16.918  -8.498  -2.175  1.00  0.00      A    C
ATOM   1552  HB1 ASP A 114      16.804  -7.395  -2.108  1.00  0.00      A    H
ATOM   1553  HB2 ASP A 114      16.083  -8.976  -1.620  1.00  0.00      A    H
ATOM   1554  CG  ASP A 114      18.249  -8.712  -1.430  1.00  0.00      A    C
ATOM   1555  OD1 ASP A 114      18.345  -9.744  -0.735  1.00  0.00      A    O
ATOM   1556  OD2 ASP A 114      19.169  -7.857  -1.482  1.00  0.00      A    O
ATOM   1557  C   ASP A 114      18.090  -8.359  -4.415  1.00  0.00      A    C
ATOM   1558  O   ASP A 114      19.195  -8.880  -4.615  1.00  0.00      A    O
ATOM   1559  N   VAL A 115      17.768  -7.155  -4.962  1.00  0.00      A    N
ATOM   1560  HN  VAL A 115      16.896  -6.812  -4.621  1.00  0.00      A    H
ATOM   1561  CA  VAL A 115      18.546  -6.383  -5.926  1.00  0.00      A    C
ATOM   1562  HA  VAL A 115      19.195  -7.049  -6.475  1.00  0.00      A    H
ATOM   1563  CB  VAL A 115      17.687  -5.490  -6.824  1.00  0.00      A    C
ATOM   1564  HB  VAL A 115      17.143  -4.726  -6.230  1.00  0.00      A    H
ATOM   1565  CG1 VAL A 115      18.588  -4.797  -7.909  1.00  0.00      A    C
ATOM   1566 HG11 VAL A 115      19.147  -5.555  -8.499  1.00  0.00      A    H
ATOM   1567 HG12 VAL A 115      17.896  -4.316  -8.633  1.00  0.00      A    H
ATOM   1568 HG13 VAL A 115      19.281  -4.025  -7.511  1.00  0.00      A    H
ATOM   1569  CG2 VAL A 115      16.633  -6.295  -7.464  1.00  0.00      A    C
ATOM   1570 HG21 VAL A 115      15.957  -6.883  -6.807  1.00  0.00      A    H
ATOM   1571 HG22 VAL A 115      15.958  -5.562  -7.957  1.00  0.00      A    H
ATOM   1572 HG23 VAL A 115      17.155  -6.962  -8.182  1.00  0.00      A    H
ATOM   1573  C   VAL A 115      19.454  -5.362  -5.185  1.00  0.00      A    C
ATOM   1574  O   VAL A 115      18.910  -4.525  -4.372  1.00  0.00      A    O
ATOM   1575  N   PRO A 116      20.773  -5.243  -5.355  1.00  0.00      A    N
ATOM   1576  CD  PRO A 116      21.576  -6.125  -6.222  1.00  0.00      A    C
ATOM   1577  HD1 PRO A 116      21.266  -6.056  -7.286  1.00  0.00      A    H
ATOM   1578  HD2 PRO A 116      21.544  -7.213  -6.001  1.00  0.00      A    H
ATOM   1579  CA  PRO A 116      21.627  -4.279  -4.768  1.00  0.00      A    C
ATOM   1580  HA  PRO A 116      21.469  -4.257  -3.700  1.00  0.00      A    H
ATOM   1581  CB  PRO A 116      23.047  -4.772  -5.129  1.00  0.00      A    C
ATOM   1582  HB1 PRO A 116      23.731  -3.941  -5.403  1.00  0.00      A    H
ATOM   1583  HB2 PRO A 116      23.441  -5.312  -4.241  1.00  0.00      A    H
ATOM   1584  CG  PRO A 116      22.970  -5.698  -6.275  1.00  0.00      A    C
ATOM   1585  HG1 PRO A 116      23.100  -5.228  -7.274  1.00  0.00      A    H
ATOM   1586  HG2 PRO A 116      23.674  -6.555  -6.221  1.00  0.00      A    H
ATOM   1587  C   PRO A 116      21.349  -2.872  -5.266  1.00  0.00      A    C
ATOM   1588  O   PRO A 116      22.012  -2.498  -6.248  1.00  0.00      A    O
ATOM   1589  N   SER A 117      20.376  -2.213  -4.715  1.00  0.00      A    N
ATOM   1590  HN  SER A 117      19.974  -2.488  -3.845  1.00  0.00      A    H
ATOM   1591  CA  SER A 117      19.672  -1.113  -5.355  1.00  0.00      A    C
ATOM   1592  HA  SER A 117      19.926  -1.067  -6.404  1.00  0.00      A    H
ATOM   1593  CB  SER A 117      18.150  -1.317  -5.228  1.00  0.00      A    C
ATOM   1594  HB1 SER A 117      17.562  -0.602  -5.843  1.00  0.00      A    H
ATOM   1595  HB2 SER A 117      17.865  -2.283  -5.697  1.00  0.00      A    H
ATOM   1596  OG  SER A 117      17.692  -1.334  -3.816  1.00  0.00      A    O
ATOM   1597  HG1 SER A 117      16.752  -1.281  -4.004  1.00  0.00      A    H
ATOM   1598  C   SER A 117      20.159   0.256  -4.918  1.00  0.00      A    C
ATOM   1599  O   SER A 117      21.362   0.512  -4.774  1.00  0.00      A    O
ATOM   1600  N   ASN A 118      19.183   1.200  -4.817  1.00  0.00      A    N
ATOM   1601  HN  ASN A 118      18.260   0.882  -4.616  1.00  0.00      A    H
ATOM   1602  CA  ASN A 118      19.286   2.694  -4.775  1.00  0.00      A    C
ATOM   1603  HA  ASN A 118      18.261   3.001  -4.626  1.00  0.00      A    H
ATOM   1604  CB  ASN A 118      20.147   3.286  -3.719  1.00  0.00      A    C
ATOM   1605  HB1 ASN A 118      21.156   2.821  -3.742  1.00  0.00      A    H
ATOM   1606  HB2 ASN A 118      20.289   4.386  -3.796  1.00  0.00      A    H
ATOM   1607  CG  ASN A 118      19.586   3.022  -2.352  1.00  0.00      A    C
ATOM   1608  OD1 ASN A 118      20.153   2.235  -1.636  1.00  0.00      A    O
ATOM   1609  ND2 ASN A 118      18.366   3.446  -2.050  1.00  0.00      A    N
ATOM   1610 HD21 ASN A 118      18.007   3.001  -1.229  1.00  0.00      A    H
ATOM   1611 HD22 ASN A 118      17.750   3.961  -2.647  1.00  0.00      A    H
ATOM   1612  C   ASN A 118      19.621   3.393  -6.061  1.00  0.00      A    C
ATOM   1613  O   ASN A 118      19.069   4.439  -6.417  1.00  0.00      A    O
ATOM   1614  N   SER A 119      20.491   2.808  -6.938  1.00  0.00      A    N
ATOM   1615  HN  SER A 119      20.899   1.908  -6.805  1.00  0.00      A    H
ATOM   1616  CA  SER A 119      20.650   3.215  -8.316  1.00  0.00      A    C
ATOM   1617  HA  SER A 119      20.799   4.283  -8.364  1.00  0.00      A    H
ATOM   1618  CB  SER A 119      21.983   2.666  -8.965  1.00  0.00      A    C
ATOM   1619  HB1 SER A 119      22.146   2.765 -10.059  1.00  0.00      A    H
ATOM   1620  HB2 SER A 119      22.911   3.062  -8.499  1.00  0.00      A    H
ATOM   1621  OG  SER A 119      21.912   1.271  -8.626  1.00  0.00      A    O
ATOM   1622  HG1 SER A 119      22.697   0.846  -8.979  1.00  0.00      A    H
ATOM   1623  C   SER A 119      19.493   2.884  -9.139  1.00  0.00      A    C
ATOM   1624  O   SER A 119      18.746   1.914  -8.918  1.00  0.00      A    O
ATOM   1625  N   GLU A 120      19.400   3.570 -10.296  1.00  0.00      A    N
ATOM   1626  HN  GLU A 120      19.910   4.416 -10.427  1.00  0.00      A    H
ATOM   1627  CA  GLU A 120      18.490   3.210 -11.392  1.00  0.00      A    C
ATOM   1628  HA  GLU A 120      17.620   2.816 -10.887  1.00  0.00      A    H
ATOM   1629  CB  GLU A 120      18.303   4.383 -12.364  1.00  0.00      A    C
ATOM   1630  HB1 GLU A 120      19.253   4.950 -12.464  1.00  0.00      A    H
ATOM   1631  HB2 GLU A 120      17.929   4.099 -13.371  1.00  0.00      A    H
ATOM   1632  CG  GLU A 120      17.295   5.340 -11.712  1.00  0.00      A    C
ATOM   1633  HG1 GLU A 120      16.406   4.674 -11.718  1.00  0.00      A    H
ATOM   1634  HG2 GLU A 120      17.443   5.624 -10.649  1.00  0.00      A    H
ATOM   1635  CD  GLU A 120      17.184   6.655 -12.442  1.00  0.00      A    C
ATOM   1636  OE1 GLU A 120      17.937   7.639 -12.050  1.00  0.00      A    O
ATOM   1637  OE2 GLU A 120      16.375   6.850 -13.390  1.00  0.00      A    O
ATOM   1638  C   GLU A 120      19.056   2.043 -12.158  1.00  0.00      A    C
ATOM   1639  O   GLU A 120      18.289   1.198 -12.538  1.00  0.00      A    O
ATOM   1640  N   SER A 121      20.337   2.063 -12.340  1.00  0.00      A    N
ATOM   1641  HN  SER A 121      20.896   2.711 -11.828  1.00  0.00      A    H
ATOM   1642  CA  SER A 121      21.068   1.076 -13.083  1.00  0.00      A    C
ATOM   1643  HA  SER A 121      20.642   1.070 -14.076  1.00  0.00      A    H
ATOM   1644  CB  SER A 121      22.630   1.440 -13.146  1.00  0.00      A    C
ATOM   1645  HB1 SER A 121      23.176   0.656 -13.712  1.00  0.00      A    H
ATOM   1646  HB2 SER A 121      22.797   2.414 -13.653  1.00  0.00      A    H
ATOM   1647  OG  SER A 121      23.345   1.652 -11.934  1.00  0.00      A    O
ATOM   1648  HG1 SER A 121      24.285   1.580 -12.117  1.00  0.00      A    H
ATOM   1649  C   SER A 121      20.940  -0.335 -12.617  1.00  0.00      A    C
ATOM   1650  O   SER A 121      20.832  -1.282 -13.343  1.00  0.00      A    O
ATOM   1651  N   ALA A 122      20.904  -0.605 -11.283  1.00  0.00      A    N
ATOM   1652  HN  ALA A 122      20.969   0.149 -10.634  1.00  0.00      A    H
ATOM   1653  CA  ALA A 122      20.580  -1.946 -10.730  1.00  0.00      A    C
ATOM   1654  HA  ALA A 122      21.210  -2.697 -11.183  1.00  0.00      A    H
ATOM   1655  CB  ALA A 122      20.872  -1.947  -9.173  1.00  0.00      A    C
ATOM   1656  HB1 ALA A 122      20.525  -2.874  -8.670  1.00  0.00      A    H
ATOM   1657  HB2 ALA A 122      21.895  -1.662  -8.846  1.00  0.00      A    H
ATOM   1658  HB3 ALA A 122      20.291  -1.089  -8.772  1.00  0.00      A    H
ATOM   1659  C   ALA A 122      19.062  -2.391 -10.859  1.00  0.00      A    C
ATOM   1660  O   ALA A 122      18.814  -3.551 -11.181  1.00  0.00      A    O
ATOM   1661  N   LEU A 123      18.154  -1.433 -10.884  1.00  0.00      A    N
ATOM   1662  HN  LEU A 123      18.328  -0.491 -10.608  1.00  0.00      A    H
ATOM   1663  CA  LEU A 123      16.801  -1.694 -11.333  1.00  0.00      A    C
ATOM   1664  HA  LEU A 123      16.457  -2.600 -10.857  1.00  0.00      A    H
ATOM   1665  CB  LEU A 123      15.851  -0.547 -11.014  1.00  0.00      A    C
ATOM   1666  HB1 LEU A 123      15.946  -0.497  -9.908  1.00  0.00      A    H
ATOM   1667  HB2 LEU A 123      16.118   0.449 -11.428  1.00  0.00      A    H
ATOM   1668  CG  LEU A 123      14.307  -0.694 -11.393  1.00  0.00      A    C
ATOM   1669  HG  LEU A 123      14.078  -0.782 -12.476  1.00  0.00      A    H
ATOM   1670  CD1 LEU A 123      13.578  -1.804 -10.651  1.00  0.00      A    C
ATOM   1671 HD11 LEU A 123      12.474  -1.701 -10.732  1.00  0.00      A    H
ATOM   1672 HD12 LEU A 123      13.905  -2.792 -11.039  1.00  0.00      A    H
ATOM   1673 HD13 LEU A 123      13.833  -1.727  -9.572  1.00  0.00      A    H
ATOM   1674  CD2 LEU A 123      13.547   0.607 -11.158  1.00  0.00      A    C
ATOM   1675 HD21 LEU A 123      14.151   1.454 -11.549  1.00  0.00      A    H
ATOM   1676 HD22 LEU A 123      12.501   0.466 -11.505  1.00  0.00      A    H
ATOM   1677 HD23 LEU A 123      13.610   0.670 -10.051  1.00  0.00      A    H
ATOM   1678  C   LEU A 123      16.768  -2.025 -12.842  1.00  0.00      A    C
ATOM   1679  O   LEU A 123      16.139  -2.972 -13.243  1.00  0.00      A    O
ATOM   1680  N   LEU A 124      17.556  -1.358 -13.655  1.00  0.00      A    N
ATOM   1681  HN  LEU A 124      18.033  -0.600 -13.216  1.00  0.00      A    H
ATOM   1682  CA  LEU A 124      17.746  -1.670 -15.032  1.00  0.00      A    C
ATOM   1683  HA  LEU A 124      16.769  -1.628 -15.491  1.00  0.00      A    H
ATOM   1684  CB  LEU A 124      18.672  -0.564 -15.642  1.00  0.00      A    C
ATOM   1685  HB1 LEU A 124      18.535   0.405 -15.117  1.00  0.00      A    H
ATOM   1686  HB2 LEU A 124      19.749  -0.685 -15.398  1.00  0.00      A    H
ATOM   1687  CG  LEU A 124      18.578  -0.379 -17.159  1.00  0.00      A    C
ATOM   1688  HG  LEU A 124      18.493  -1.302 -17.771  1.00  0.00      A    H
ATOM   1689  CD1 LEU A 124      17.390   0.585 -17.524  1.00  0.00      A    C
ATOM   1690 HD11 LEU A 124      17.540   1.525 -16.951  1.00  0.00      A    H
ATOM   1691 HD12 LEU A 124      17.326   0.720 -18.625  1.00  0.00      A    H
ATOM   1692 HD13 LEU A 124      16.431   0.110 -17.223  1.00  0.00      A    H
ATOM   1693  CD2 LEU A 124      19.884   0.326 -17.677  1.00  0.00      A    C
ATOM   1694 HD21 LEU A 124      20.685  -0.425 -17.507  1.00  0.00      A    H
ATOM   1695 HD22 LEU A 124      19.722   0.698 -18.712  1.00  0.00      A    H
ATOM   1696 HD23 LEU A 124      20.100   1.128 -16.940  1.00  0.00      A    H
ATOM   1697  C   LEU A 124      18.248  -3.031 -15.271  1.00  0.00      A    C
ATOM   1698  O   LEU A 124      17.666  -3.812 -16.040  1.00  0.00      A    O
ATOM   1699  N   ASN A 125      19.424  -3.458 -14.731  1.00  0.00      A    N
ATOM   1700  HN  ASN A 125      19.943  -2.754 -14.251  1.00  0.00      A    H
ATOM   1701  CA  ASN A 125      19.958  -4.792 -14.565  1.00  0.00      A    C
ATOM   1702  HA  ASN A 125      20.410  -5.046 -15.512  1.00  0.00      A    H
ATOM   1703  CB  ASN A 125      21.089  -4.776 -13.504  1.00  0.00      A    C
ATOM   1704  HB1 ASN A 125      20.814  -4.035 -12.723  1.00  0.00      A    H
ATOM   1705  HB2 ASN A 125      21.305  -5.759 -13.033  1.00  0.00      A    H
ATOM   1706  CG  ASN A 125      22.422  -4.394 -14.202  1.00  0.00      A    C
ATOM   1707  OD1 ASN A 125      22.444  -3.986 -15.388  1.00  0.00      A    O
ATOM   1708  ND2 ASN A 125      23.513  -4.350 -13.407  1.00  0.00      A    N
ATOM   1709 HD21 ASN A 125      24.409  -4.250 -13.838  1.00  0.00      A    H
ATOM   1710 HD22 ASN A 125      23.414  -4.204 -12.422  1.00  0.00      A    H
ATOM   1711  C   ASN A 125      19.027  -6.002 -14.175  1.00  0.00      A    C
ATOM   1712  O   ASN A 125      18.881  -7.073 -14.850  1.00  0.00      A    O
ATOM   1713  N   ALA A 126      18.233  -5.775 -13.091  1.00  0.00      A    N
ATOM   1714  HN  ALA A 126      18.266  -4.997 -12.470  1.00  0.00      A    H
ATOM   1715  CA  ALA A 126      17.169  -6.642 -12.710  1.00  0.00      A    C
ATOM   1716  HA  ALA A 126      17.567  -7.631 -12.534  1.00  0.00      A    H
ATOM   1717  CB  ALA A 126      16.465  -6.128 -11.371  1.00  0.00      A    C
ATOM   1718  HB1 ALA A 126      17.229  -5.745 -10.661  1.00  0.00      A    H
ATOM   1719  HB2 ALA A 126      15.810  -5.252 -11.562  1.00  0.00      A    H
ATOM   1720  HB3 ALA A 126      15.897  -6.966 -10.912  1.00  0.00      A    H
ATOM   1721  C   ALA A 126      16.069  -6.845 -13.751  1.00  0.00      A    C
ATOM   1722  O   ALA A 126      15.832  -7.970 -14.233  1.00  0.00      A    O
ATOM   1723  N   VAL A 127      15.464  -5.764 -14.263  1.00  0.00      A    N
ATOM   1724  HN  VAL A 127      15.694  -4.850 -13.939  1.00  0.00      A    H
ATOM   1725  CA  VAL A 127      14.393  -5.840 -15.197  1.00  0.00      A    C
ATOM   1726  HA  VAL A 127      13.702  -6.609 -14.885  1.00  0.00      A    H
ATOM   1727  CB  VAL A 127      13.669  -4.465 -15.224  1.00  0.00      A    C
ATOM   1728  HB  VAL A 127      14.434  -3.718 -15.525  1.00  0.00      A    H
ATOM   1729  CG1 VAL A 127      12.485  -4.432 -16.255  1.00  0.00      A    C
ATOM   1730 HG11 VAL A 127      11.719  -5.174 -15.944  1.00  0.00      A    H
ATOM   1731 HG12 VAL A 127      12.078  -3.399 -16.296  1.00  0.00      A    H
ATOM   1732 HG13 VAL A 127      12.937  -4.679 -17.239  1.00  0.00      A    H
ATOM   1733  CG2 VAL A 127      13.075  -4.115 -13.889  1.00  0.00      A    C
ATOM   1734 HG21 VAL A 127      13.846  -4.168 -13.091  1.00  0.00      A    H
ATOM   1735 HG22 VAL A 127      12.644  -3.092 -13.834  1.00  0.00      A    H
ATOM   1736 HG23 VAL A 127      12.347  -4.917 -13.641  1.00  0.00      A    H
ATOM   1737  C   VAL A 127      14.922  -6.327 -16.516  1.00  0.00      A    C
ATOM   1738  O   VAL A 127      14.163  -6.911 -17.317  1.00  0.00      A    O
ATOM   1739  N   SER A 128      16.181  -5.997 -16.886  1.00  0.00      A    N
ATOM   1740  HN  SER A 128      16.753  -5.503 -16.236  1.00  0.00      A    H
ATOM   1741  CA  SER A 128      16.766  -6.409 -18.090  1.00  0.00      A    C
ATOM   1742  HA  SER A 128      16.155  -6.142 -18.939  1.00  0.00      A    H
ATOM   1743  CB  SER A 128      18.094  -5.669 -18.563  1.00  0.00      A    C
ATOM   1744  HB1 SER A 128      18.535  -6.153 -19.461  1.00  0.00      A    H
ATOM   1745  HB2 SER A 128      17.914  -4.616 -18.868  1.00  0.00      A    H
ATOM   1746  OG  SER A 128      19.052  -5.657 -17.515  1.00  0.00      A    O
ATOM   1747  HG1 SER A 128      18.909  -4.934 -16.900  1.00  0.00      A    H
ATOM   1748  C   SER A 128      16.964  -7.862 -18.117  1.00  0.00      A    C
ATOM   1749  O   SER A 128      16.870  -8.519 -19.194  1.00  0.00      A    O
ATOM   1750  N   ASN A 129      17.091  -8.465 -16.945  1.00  0.00      A    N
ATOM   1751  HN  ASN A 129      17.237  -7.954 -16.101  1.00  0.00      A    H
ATOM   1752  CA  ASN A 129      17.090  -9.867 -16.926  1.00  0.00      A    C
ATOM   1753  HA  ASN A 129      17.758 -10.288 -17.663  1.00  0.00      A    H
ATOM   1754  CB  ASN A 129      17.650 -10.378 -15.612  1.00  0.00      A    C
ATOM   1755  HB1 ASN A 129      17.327  -9.757 -14.749  1.00  0.00      A    H
ATOM   1756  HB2 ASN A 129      17.497 -11.461 -15.412  1.00  0.00      A    H
ATOM   1757  CG  ASN A 129      19.165 -10.181 -15.609  1.00  0.00      A    C
ATOM   1758  OD1 ASN A 129      19.896 -10.261 -16.585  1.00  0.00      A    O
ATOM   1759  ND2 ASN A 129      19.787 -10.190 -14.407  1.00  0.00      A    N
ATOM   1760 HD21 ASN A 129      20.784 -10.198 -14.338  1.00  0.00      A    H
ATOM   1761 HD22 ASN A 129      19.273 -10.313 -13.558  1.00  0.00      A    H
ATOM   1762  C   ASN A 129      15.717 -10.483 -17.035  1.00  0.00      A    C
ATOM   1763  O   ASN A 129      15.428 -11.309 -17.893  1.00  0.00      A    O
ATOM   1764  N   GLN A 130      14.766 -10.015 -16.138  1.00  0.00      A    N
ATOM   1765  HN  GLN A 130      14.956  -9.353 -15.417  1.00  0.00      A    H
ATOM   1766  CA  GLN A 130      13.455 -10.620 -15.963  1.00  0.00      A    C
ATOM   1767  HA  GLN A 130      13.001 -10.847 -16.916  1.00  0.00      A    H
ATOM   1768  CB  GLN A 130      13.731 -11.874 -15.095  1.00  0.00      A    C
ATOM   1769  HB1 GLN A 130      12.720 -12.283 -14.885  1.00  0.00      A    H
ATOM   1770  HB2 GLN A 130      14.231 -12.677 -15.677  1.00  0.00      A    H
ATOM   1771  CG  GLN A 130      14.378 -11.442 -13.765  1.00  0.00      A    C
ATOM   1772  HG1 GLN A 130      15.411 -11.074 -13.942  1.00  0.00      A    H
ATOM   1773  HG2 GLN A 130      13.701 -10.686 -13.314  1.00  0.00      A    H
ATOM   1774  CD  GLN A 130      14.483 -12.704 -12.911  1.00  0.00      A    C
ATOM   1775  OE1 GLN A 130      15.495 -13.428 -12.934  1.00  0.00      A    O
ATOM   1776  NE2 GLN A 130      13.383 -13.037 -12.224  1.00  0.00      A    N
ATOM   1777 HE21 GLN A 130      13.354 -13.854 -11.648  1.00  0.00      A    H
ATOM   1778 HE22 GLN A 130      12.625 -12.385 -12.244  1.00  0.00      A    H
ATOM   1779  C   GLN A 130      12.421  -9.713 -15.276  1.00  0.00      A    C
ATOM   1780  O   GLN A 130      12.844  -8.646 -14.809  1.00  0.00      A    O
ATOM   1781  N   PRO A 131      11.107  -9.805 -15.182  1.00  0.00      A    N
ATOM   1782  CD  PRO A 131      10.398 -10.897 -15.919  1.00  0.00      A    C
ATOM   1783  HD1 PRO A 131      10.860 -11.904 -15.843  1.00  0.00      A    H
ATOM   1784  HD2 PRO A 131      10.253 -10.612 -16.983  1.00  0.00      A    H
ATOM   1785  CA  PRO A 131      10.317  -8.955 -14.310  1.00  0.00      A    C
ATOM   1786  HA  PRO A 131      10.540  -7.916 -14.500  1.00  0.00      A    H
ATOM   1787  CB  PRO A 131       8.845  -9.339 -14.773  1.00  0.00      A    C
ATOM   1788  HB1 PRO A 131       8.067  -9.353 -13.980  1.00  0.00      A    H
ATOM   1789  HB2 PRO A 131       8.555  -8.634 -15.582  1.00  0.00      A    H
ATOM   1790  CG  PRO A 131       8.970 -10.819 -15.263  1.00  0.00      A    C
ATOM   1791  HG1 PRO A 131       8.976 -11.394 -14.312  1.00  0.00      A    H
ATOM   1792  HG2 PRO A 131       8.251 -11.083 -16.068  1.00  0.00      A    H
ATOM   1793  C   PRO A 131      10.613  -9.237 -12.848  1.00  0.00      A    C
ATOM   1794  O   PRO A 131      11.113 -10.394 -12.516  1.00  0.00      A    O
ATOM   1795  N   VAL A 132      10.233  -8.210 -12.012  1.00  0.00      A    N
ATOM   1796  HN  VAL A 132       9.853  -7.412 -12.474  1.00  0.00      A    H
ATOM   1797  CA  VAL A 132      10.836  -8.134 -10.648  1.00  0.00      A    C
ATOM   1798  HA  VAL A 132      11.046  -9.101 -10.214  1.00  0.00      A    H
ATOM   1799  CB  VAL A 132      11.975  -7.031 -10.533  1.00  0.00      A    C
ATOM   1800  HB  VAL A 132      11.548  -6.038 -10.789  1.00  0.00      A    H
ATOM   1801  CG1 VAL A 132      12.573  -6.991  -9.124  1.00  0.00      A    C
ATOM   1802 HG11 VAL A 132      13.303  -6.159  -9.030  1.00  0.00      A    H
ATOM   1803 HG12 VAL A 132      11.848  -6.720  -8.326  1.00  0.00      A    H
ATOM   1804 HG13 VAL A 132      12.848  -8.014  -8.788  1.00  0.00      A    H
ATOM   1805  CG2 VAL A 132      13.068  -7.288 -11.591  1.00  0.00      A    C
ATOM   1806 HG21 VAL A 132      12.651  -7.209 -12.617  1.00  0.00      A    H
ATOM   1807 HG22 VAL A 132      13.830  -6.490 -11.458  1.00  0.00      A    H
ATOM   1808 HG23 VAL A 132      13.457  -8.304 -11.365  1.00  0.00      A    H
ATOM   1809  C   VAL A 132       9.741  -7.643  -9.758  1.00  0.00      A    C
ATOM   1810  O   VAL A 132       9.054  -6.680 -10.206  1.00  0.00      A    O
ATOM   1811  N   SER A 133       9.605  -8.204  -8.533  1.00  0.00      A    N
ATOM   1812  HN  SER A 133      10.260  -8.843  -8.136  1.00  0.00      A    H
ATOM   1813  CA  SER A 133       8.583  -7.743  -7.524  1.00  0.00      A    C
ATOM   1814  HA  SER A 133       7.831  -7.217  -8.092  1.00  0.00      A    H
ATOM   1815  CB  SER A 133       7.892  -8.806  -6.611  1.00  0.00      A    C
ATOM   1816  HB1 SER A 133       7.522  -9.552  -7.347  1.00  0.00      A    H
ATOM   1817  HB2 SER A 133       8.539  -9.370  -5.906  1.00  0.00      A    H
ATOM   1818  OG  SER A 133       6.823  -8.155  -5.877  1.00  0.00      A    O
ATOM   1819  HG1 SER A 133       6.597  -8.766  -5.171  1.00  0.00      A    H
ATOM   1820  C   SER A 133       9.216  -6.680  -6.678  1.00  0.00      A    C
ATOM   1821  O   SER A 133      10.180  -6.875  -5.970  1.00  0.00      A    O
ATOM   1822  N   VAL A 134       8.636  -5.455  -6.821  1.00  0.00      A    N
ATOM   1823  HN  VAL A 134       7.757  -5.409  -7.289  1.00  0.00      A    H
ATOM   1824  CA  VAL A 134       9.135  -4.224  -6.286  1.00  0.00      A    C
ATOM   1825  HA  VAL A 134      10.087  -4.318  -5.784  1.00  0.00      A    H
ATOM   1826  CB  VAL A 134       9.510  -3.128  -7.257  1.00  0.00      A    C
ATOM   1827  HB  VAL A 134       8.566  -2.700  -7.657  1.00  0.00      A    H
ATOM   1828  CG1 VAL A 134      10.173  -1.982  -6.499  1.00  0.00      A    C
ATOM   1829 HG11 VAL A 134       9.448  -1.556  -5.774  1.00  0.00      A    H
ATOM   1830 HG12 VAL A 134      11.083  -2.400  -6.017  1.00  0.00      A    H
ATOM   1831 HG13 VAL A 134      10.502  -1.284  -7.298  1.00  0.00      A    H
ATOM   1832  CG2 VAL A 134      10.352  -3.784  -8.343  1.00  0.00      A    C
ATOM   1833 HG21 VAL A 134       9.577  -4.351  -8.901  1.00  0.00      A    H
ATOM   1834 HG22 VAL A 134      10.911  -3.037  -8.946  1.00  0.00      A    H
ATOM   1835 HG23 VAL A 134      11.072  -4.495  -7.884  1.00  0.00      A    H
ATOM   1836  C   VAL A 134       8.117  -3.697  -5.298  1.00  0.00      A    C
ATOM   1837  O   VAL A 134       6.930  -3.662  -5.689  1.00  0.00      A    O
ATOM   1838  N   ALA A 135       8.499  -3.324  -4.006  1.00  0.00      A    N
ATOM   1839  HN  ALA A 135       9.417  -3.397  -3.624  1.00  0.00      A    H
ATOM   1840  CA  ALA A 135       7.567  -2.891  -3.055  1.00  0.00      A    C
ATOM   1841  HA  ALA A 135       6.593  -3.143  -3.448  1.00  0.00      A    H
ATOM   1842  CB  ALA A 135       7.732  -3.652  -1.689  1.00  0.00      A    C
ATOM   1843  HB1 ALA A 135       8.789  -3.571  -1.358  1.00  0.00      A    H
ATOM   1844  HB2 ALA A 135       7.057  -3.329  -0.868  1.00  0.00      A    H
ATOM   1845  HB3 ALA A 135       7.570  -4.736  -1.875  1.00  0.00      A    H
ATOM   1846  C   ALA A 135       7.680  -1.270  -2.921  1.00  0.00      A    C
ATOM   1847  O   ALA A 135       8.658  -0.734  -2.470  1.00  0.00      A    O
ATOM   1848  N   ILE A 136       6.567  -0.586  -3.336  1.00  0.00      A    N
ATOM   1849  HN  ILE A 136       5.730  -0.986  -3.701  1.00  0.00      A    H
ATOM   1850  CA  ILE A 136       6.487   0.831  -3.321  1.00  0.00      A    C
ATOM   1851  HA  ILE A 136       7.437   1.330  -3.194  1.00  0.00      A    H
ATOM   1852  CB  ILE A 136       5.817   1.241  -4.660  1.00  0.00      A    C
ATOM   1853  HB  ILE A 136       5.556   2.321  -4.642  1.00  0.00      A    H
ATOM   1854  CG2 ILE A 136       6.910   0.994  -5.721  1.00  0.00      A    C
ATOM   1855 HG21 ILE A 136       7.809   1.530  -5.347  1.00  0.00      A    H
ATOM   1856 HG22 ILE A 136       7.040  -0.096  -5.891  1.00  0.00      A    H
ATOM   1857 HG23 ILE A 136       6.689   1.430  -6.719  1.00  0.00      A    H
ATOM   1858  CG1 ILE A 136       4.561   0.387  -5.011  1.00  0.00      A    C
ATOM   1859 HG11 ILE A 136       4.914  -0.627  -5.295  1.00  0.00      A    H
ATOM   1860 HG12 ILE A 136       3.763   0.319  -4.241  1.00  0.00      A    H
ATOM   1861  CD  ILE A 136       3.842   1.061  -6.189  1.00  0.00      A    C
ATOM   1862  HD1 ILE A 136       2.755   0.834  -6.167  1.00  0.00      A    H
ATOM   1863  HD2 ILE A 136       4.021   2.152  -6.077  1.00  0.00      A    H
ATOM   1864  HD3 ILE A 136       4.201   0.743  -7.191  1.00  0.00      A    H
ATOM   1865  C   ILE A 136       5.475   1.133  -2.277  1.00  0.00      A    C
ATOM   1866  O   ILE A 136       4.812   0.297  -1.707  1.00  0.00      A    O
ATOM   1867  N   ASP A 137       5.299   2.517  -2.060  1.00  0.00      A    N
ATOM   1868  HN  ASP A 137       5.936   3.207  -2.393  1.00  0.00      A    H
ATOM   1869  CA  ASP A 137       4.079   3.097  -1.508  1.00  0.00      A    C
ATOM   1870  HA  ASP A 137       3.537   2.393  -0.895  1.00  0.00      A    H
ATOM   1871  CB  ASP A 137       4.443   4.432  -0.716  1.00  0.00      A    C
ATOM   1872  HB1 ASP A 137       5.108   4.137   0.124  1.00  0.00      A    H
ATOM   1873  HB2 ASP A 137       4.945   5.186  -1.360  1.00  0.00      A    H
ATOM   1874  CG  ASP A 137       3.208   5.021   0.021  1.00  0.00      A    C
ATOM   1875  OD1 ASP A 137       3.176   4.978   1.230  1.00  0.00      A    O
ATOM   1876  OD2 ASP A 137       2.232   5.511  -0.646  1.00  0.00      A    O
ATOM   1877  C   ASP A 137       3.179   3.424  -2.683  1.00  0.00      A    C
ATOM   1878  O   ASP A 137       3.673   3.873  -3.663  1.00  0.00      A    O
ATOM   1879  N   ALA A 138       1.839   3.239  -2.509  1.00  0.00      A    N
ATOM   1880  HN  ALA A 138       1.506   2.767  -1.697  1.00  0.00      A    H
ATOM   1881  CA  ALA A 138       0.883   3.631  -3.446  1.00  0.00      A    C
ATOM   1882  HA  ALA A 138       1.247   4.412  -4.097  1.00  0.00      A    H
ATOM   1883  CB  ALA A 138       0.455   2.324  -4.229  1.00  0.00      A    C
ATOM   1884  HB1 ALA A 138      -0.304   2.636  -4.978  1.00  0.00      A    H
ATOM   1885  HB2 ALA A 138       1.351   1.995  -4.797  1.00  0.00      A    H
ATOM   1886  HB3 ALA A 138      -0.020   1.573  -3.561  1.00  0.00      A    H
ATOM   1887  C   ALA A 138      -0.281   4.223  -2.764  1.00  0.00      A    C
ATOM   1888  O   ALA A 138      -1.370   4.212  -3.305  1.00  0.00      A    O
ATOM   1889  N   SER A 139      -0.121   4.863  -1.554  1.00  0.00      A    N
ATOM   1890  HN  SER A 139       0.795   4.851  -1.160  1.00  0.00      A    H
ATOM   1891  CA  SER A 139      -1.181   5.590  -0.841  1.00  0.00      A    C
ATOM   1892  HA  SER A 139      -2.001   4.896  -0.722  1.00  0.00      A    H
ATOM   1893  CB  SER A 139      -0.844   5.952   0.629  1.00  0.00      A    C
ATOM   1894  HB1 SER A 139      -1.742   6.393   1.112  1.00  0.00      A    H
ATOM   1895  HB2 SER A 139      -0.699   5.044   1.253  1.00  0.00      A    H
ATOM   1896  OG  SER A 139       0.322   6.824   0.683  1.00  0.00      A    O
ATOM   1897  HG1 SER A 139       1.075   6.336   0.343  1.00  0.00      A    H
ATOM   1898  C   SER A 139      -1.685   6.890  -1.443  1.00  0.00      A    C
ATOM   1899  O   SER A 139      -0.995   7.494  -2.259  1.00  0.00      A    O
ATOM   1900  N   GLY A 140      -2.930   7.372  -1.075  1.00  0.00      A    N
ATOM   1901  HN  GLY A 140      -3.616   6.771  -0.670  1.00  0.00      A    H
ATOM   1902  CA  GLY A 140      -3.354   8.690  -1.561  1.00  0.00      A    C
ATOM   1903  HA1 GLY A 140      -3.978   9.182  -0.830  1.00  0.00      A    H
ATOM   1904  HA2 GLY A 140      -2.525   9.275  -1.930  1.00  0.00      A    H
ATOM   1905  C   GLY A 140      -4.245   8.642  -2.748  1.00  0.00      A    C
ATOM   1906  O   GLY A 140      -4.664   7.558  -3.190  1.00  0.00      A    O
ATOM   1907  N   ASN A 141      -4.481   9.809  -3.295  1.00  0.00      A    N
ATOM   1908  HN  ASN A 141      -4.087  10.649  -2.930  1.00  0.00      A    H
ATOM   1909  CA  ASN A 141      -5.488   9.942  -4.388  1.00  0.00      A    C
ATOM   1910  HA  ASN A 141      -6.237   9.179  -4.235  1.00  0.00      A    H
ATOM   1911  CB  ASN A 141      -6.012  11.380  -4.467  1.00  0.00      A    C
ATOM   1912  HB1 ASN A 141      -5.173  12.108  -4.485  1.00  0.00      A    H
ATOM   1913  HB2 ASN A 141      -6.730  11.461  -5.311  1.00  0.00      A    H
ATOM   1914  CG  ASN A 141      -6.794  11.489  -3.166  1.00  0.00      A    C
ATOM   1915  OD1 ASN A 141      -7.762  10.722  -2.918  1.00  0.00      A    O
ATOM   1916  ND2 ASN A 141      -6.359  12.391  -2.276  1.00  0.00      A    N
ATOM   1917 HD21 ASN A 141      -6.745  12.430  -1.354  1.00  0.00      A    H
ATOM   1918 HD22 ASN A 141      -5.646  13.075  -2.427  1.00  0.00      A    H
ATOM   1919  C   ASN A 141      -4.894   9.656  -5.793  1.00  0.00      A    C
ATOM   1920  O   ASN A 141      -5.612   9.100  -6.630  1.00  0.00      A    O
ATOM   1921  N   ASP A 142      -3.653  10.113  -6.046  1.00  0.00      A    N
ATOM   1922  HN  ASP A 142      -3.107  10.531  -5.324  1.00  0.00      A    H
ATOM   1923  CA  ASP A 142      -3.060  10.278  -7.377  1.00  0.00      A    C
ATOM   1924  HA  ASP A 142      -3.838  10.829  -7.883  1.00  0.00      A    H
ATOM   1925  CB  ASP A 142      -1.692  10.991  -7.323  1.00  0.00      A    C
ATOM   1926  HB1 ASP A 142      -0.942  10.613  -6.596  1.00  0.00      A    H
ATOM   1927  HB2 ASP A 142      -1.174  11.124  -8.297  1.00  0.00      A    H
ATOM   1928  CG  ASP A 142      -1.890  12.503  -6.930  1.00  0.00      A    C
ATOM   1929  OD1 ASP A 142      -1.159  12.870  -5.976  1.00  0.00      A    O
ATOM   1930  OD2 ASP A 142      -2.653  13.218  -7.568  1.00  0.00      A    O
ATOM   1931  C   ASP A 142      -2.933   8.951  -8.061  1.00  0.00      A    C
ATOM   1932  O   ASP A 142      -3.293   8.748  -9.179  1.00  0.00      A    O
ATOM   1933  N   PHE A 143      -2.252   7.956  -7.370  1.00  0.00      A    N
ATOM   1934  HN  PHE A 143      -1.942   8.222  -6.461  1.00  0.00      A    H
ATOM   1935  CA  PHE A 143      -2.246   6.504  -7.577  1.00  0.00      A    C
ATOM   1936  HA  PHE A 143      -1.576   6.427  -8.420  1.00  0.00      A    H
ATOM   1937  CB  PHE A 143      -1.638   5.522  -6.509  1.00  0.00      A    C
ATOM   1938  HB1 PHE A 143      -0.730   6.059  -6.161  1.00  0.00      A    H
ATOM   1939  HB2 PHE A 143      -2.339   5.355  -5.663  1.00  0.00      A    H
ATOM   1940  CG  PHE A 143      -1.201   4.188  -7.099  1.00  0.00      A    C
ATOM   1941  CD1 PHE A 143       0.127   3.977  -7.561  1.00  0.00      A    C
ATOM   1942  HD1 PHE A 143       0.814   4.810  -7.588  1.00  0.00      A    H
ATOM   1943  CE1 PHE A 143       0.567   2.757  -8.048  1.00  0.00      A    C
ATOM   1944  HE1 PHE A 143       1.481   2.704  -8.621  1.00  0.00      A    H
ATOM   1945  CZ  PHE A 143      -0.318   1.706  -8.098  1.00  0.00      A    C
ATOM   1946  HZ  PHE A 143       0.076   0.776  -8.480  1.00  0.00      A    H
ATOM   1947  CD2 PHE A 143      -2.039   3.085  -7.109  1.00  0.00      A    C
ATOM   1948  HD2 PHE A 143      -3.008   2.962  -6.648  1.00  0.00      A    H
ATOM   1949  CE2 PHE A 143      -1.634   1.845  -7.617  1.00  0.00      A    C
ATOM   1950  HE2 PHE A 143      -2.338   1.026  -7.579  1.00  0.00      A    H
ATOM   1951  C   PHE A 143      -3.673   5.998  -7.916  1.00  0.00      A    C
ATOM   1952  O   PHE A 143      -3.913   5.548  -9.021  1.00  0.00      A    O
ATOM   1953  N   GLN A 144      -4.626   5.997  -6.889  1.00  0.00      A    N
ATOM   1954  HN  GLN A 144      -4.358   6.303  -5.979  1.00  0.00      A    H
ATOM   1955  CA  GLN A 144      -6.053   5.535  -6.962  1.00  0.00      A    C
ATOM   1956  HA  GLN A 144      -6.095   4.456  -6.982  1.00  0.00      A    H
ATOM   1957  CB  GLN A 144      -6.898   6.044  -5.769  1.00  0.00      A    C
ATOM   1958  HB1 GLN A 144      -6.115   6.003  -4.982  1.00  0.00      A    H
ATOM   1959  HB2 GLN A 144      -7.138   7.124  -5.869  1.00  0.00      A    H
ATOM   1960  CG  GLN A 144      -8.230   5.368  -5.463  1.00  0.00      A    C
ATOM   1961  HG1 GLN A 144      -8.958   5.252  -6.294  1.00  0.00      A    H
ATOM   1962  HG2 GLN A 144      -7.996   4.345  -5.096  1.00  0.00      A    H
ATOM   1963  CD  GLN A 144      -9.066   6.143  -4.463  1.00  0.00      A    C
ATOM   1964  OE1 GLN A 144      -9.253   7.369  -4.555  1.00  0.00      A    O
ATOM   1965  NE2 GLN A 144      -9.573   5.366  -3.497  1.00  0.00      A    N
ATOM   1966 HE21 GLN A 144     -10.292   5.762  -2.926  1.00  0.00      A    H
ATOM   1967 HE22 GLN A 144      -9.418   4.378  -3.472  1.00  0.00      A    H
ATOM   1968  C   GLN A 144      -6.728   6.019  -8.218  1.00  0.00      A    C
ATOM   1969  O   GLN A 144      -7.505   5.234  -8.758  1.00  0.00      A    O
ATOM   1970  N   GLN A 145      -6.695   7.285  -8.629  1.00  0.00      A    N
ATOM   1971  HN  GLN A 145      -6.189   7.966  -8.105  1.00  0.00      A    H
ATOM   1972  CA  GLN A 145      -7.507   7.774  -9.701  1.00  0.00      A    C
ATOM   1973  HA  GLN A 145      -8.397   7.191  -9.885  1.00  0.00      A    H
ATOM   1974  CB  GLN A 145      -7.913   9.246  -9.486  1.00  0.00      A    C
ATOM   1975  HB1 GLN A 145      -7.080   9.981  -9.457  1.00  0.00      A    H
ATOM   1976  HB2 GLN A 145      -8.522   9.501 -10.380  1.00  0.00      A    H
ATOM   1977  CG  GLN A 145      -8.775   9.297  -8.191  1.00  0.00      A    C
ATOM   1978  HG1 GLN A 145      -8.154   8.920  -7.351  1.00  0.00      A    H
ATOM   1979  HG2 GLN A 145      -9.075  10.350  -7.999  1.00  0.00      A    H
ATOM   1980  CD  GLN A 145     -10.046   8.390  -8.276  1.00  0.00      A    C
ATOM   1981  OE1 GLN A 145     -10.767   8.395  -9.292  1.00  0.00      A    O
ATOM   1982  NE2 GLN A 145     -10.313   7.659  -7.213  1.00  0.00      A    N
ATOM   1983 HE21 GLN A 145     -11.237   7.289  -7.315  1.00  0.00      A    H
ATOM   1984 HE22 GLN A 145      -9.833   7.705  -6.337  1.00  0.00      A    H
ATOM   1985  C   GLN A 145      -6.706   7.667 -11.106  1.00  0.00      A    C
ATOM   1986  O   GLN A 145      -7.118   8.434 -12.008  1.00  0.00      A    O
ATOM   1987  N   TYR A 146      -5.632   6.919 -11.259  1.00  0.00      A    N
ATOM   1988  HN  TYR A 146      -5.156   6.500 -10.490  1.00  0.00      A    H
ATOM   1989  CA  TYR A 146      -4.854   6.822 -12.495  1.00  0.00      A    C
ATOM   1990  HA  TYR A 146      -4.581   7.817 -12.814  1.00  0.00      A    H
ATOM   1991  CB  TYR A 146      -3.486   6.130 -12.193  1.00  0.00      A    C
ATOM   1992  HB1 TYR A 146      -2.946   6.782 -11.473  1.00  0.00      A    H
ATOM   1993  HB2 TYR A 146      -3.659   5.199 -11.614  1.00  0.00      A    H
ATOM   1994  CG  TYR A 146      -2.587   5.858 -13.347  1.00  0.00      A    C
ATOM   1995  CD1 TYR A 146      -1.871   6.912 -13.880  1.00  0.00      A    C
ATOM   1996  HD1 TYR A 146      -2.103   7.909 -13.535  1.00  0.00      A    H
ATOM   1997  CE1 TYR A 146      -1.005   6.747 -14.998  1.00  0.00      A    C
ATOM   1998  HE1 TYR A 146      -0.351   7.564 -15.266  1.00  0.00      A    H
ATOM   1999  CZ  TYR A 146      -0.881   5.441 -15.561  1.00  0.00      A    C
ATOM   2000  OH  TYR A 146       0.035   5.273 -16.613  1.00  0.00      A    O
ATOM   2001  HH  TYR A 146       0.407   6.141 -16.786  1.00  0.00      A    H
ATOM   2002  CD2 TYR A 146      -2.439   4.573 -13.862  1.00  0.00      A    C
ATOM   2003  HD2 TYR A 146      -2.870   3.659 -13.481  1.00  0.00      A    H
ATOM   2004  CE2 TYR A 146      -1.658   4.407 -15.015  1.00  0.00      A    C
ATOM   2005  HE2 TYR A 146      -1.555   3.406 -15.407  1.00  0.00      A    H
ATOM   2006  C   TYR A 146      -5.641   6.048 -13.572  1.00  0.00      A    C
ATOM   2007  O   TYR A 146      -6.096   4.909 -13.439  1.00  0.00      A    O
ATOM   2008  N   SER A 147      -5.717   6.619 -14.746  1.00  0.00      A    N
ATOM   2009  HN  SER A 147      -5.392   7.562 -14.737  1.00  0.00      A    H
ATOM   2010  CA  SER A 147      -6.413   6.089 -15.951  1.00  0.00      A    C
ATOM   2011  HA  SER A 147      -6.865   5.137 -15.716  1.00  0.00      A    H
ATOM   2012  CB  SER A 147      -7.469   6.952 -16.564  1.00  0.00      A    C
ATOM   2013  HB1 SER A 147      -8.161   7.347 -15.789  1.00  0.00      A    H
ATOM   2014  HB2 SER A 147      -6.941   7.830 -16.995  1.00  0.00      A    H
ATOM   2015  OG  SER A 147      -8.281   6.243 -17.508  1.00  0.00      A    O
ATOM   2016  HG1 SER A 147      -8.356   5.329 -17.223  1.00  0.00      A    H
ATOM   2017  C   SER A 147      -5.298   5.863 -16.961  1.00  0.00      A    C
ATOM   2018  O   SER A 147      -5.159   4.811 -17.628  1.00  0.00      A    O
ATOM   2019  N   GLY A 148      -4.526   6.938 -17.184  1.00  0.00      A    N
ATOM   2020  HN  GLY A 148      -4.473   7.738 -16.592  1.00  0.00      A    H
ATOM   2021  CA  GLY A 148      -3.751   6.883 -18.439  1.00  0.00      A    C
ATOM   2022  HA1 GLY A 148      -3.431   5.864 -18.593  1.00  0.00      A    H
ATOM   2023  HA2 GLY A 148      -4.421   7.040 -19.271  1.00  0.00      A    H
ATOM   2024  C   GLY A 148      -2.648   7.911 -18.418  1.00  0.00      A    C
ATOM   2025  O   GLY A 148      -2.804   8.960 -17.778  1.00  0.00      A    O
ATOM   2026  N   GLY A 149      -1.546   7.721 -19.166  1.00  0.00      A    N
ATOM   2027  HN  GLY A 149      -1.318   6.839 -19.570  1.00  0.00      A    H
ATOM   2028  CA  GLY A 149      -0.531   8.719 -19.355  1.00  0.00      A    C
ATOM   2029  HA1 GLY A 149      -0.242   8.666 -20.394  1.00  0.00      A    H
ATOM   2030  HA2 GLY A 149      -0.802   9.743 -19.147  1.00  0.00      A    H
ATOM   2031  C   GLY A 149       0.588   8.470 -18.402  1.00  0.00      A    C
ATOM   2032  O   GLY A 149       0.548   7.593 -17.567  1.00  0.00      A    O
ATOM   2033  N   VAL A 150       1.698   9.240 -18.564  1.00  0.00      A    N
ATOM   2034  HN  VAL A 150       1.853   9.889 -19.305  1.00  0.00      A    H
ATOM   2035  CA  VAL A 150       2.854   8.915 -17.723  1.00  0.00      A    C
ATOM   2036  HA  VAL A 150       2.973   7.841 -17.698  1.00  0.00      A    H
ATOM   2037  CB  VAL A 150       4.087   9.369 -18.501  1.00  0.00      A    C
ATOM   2038  HB  VAL A 150       3.958  10.454 -18.699  1.00  0.00      A    H
ATOM   2039  CG1 VAL A 150       5.436   9.250 -17.706  1.00  0.00      A    C
ATOM   2040 HG11 VAL A 150       5.465   9.843 -16.768  1.00  0.00      A    H
ATOM   2041 HG12 VAL A 150       5.558   8.176 -17.449  1.00  0.00      A    H
ATOM   2042 HG13 VAL A 150       6.265   9.605 -18.355  1.00  0.00      A    H
ATOM   2043  CG2 VAL A 150       4.170   8.453 -19.775  1.00  0.00      A    C
ATOM   2044 HG21 VAL A 150       3.154   8.298 -20.197  1.00  0.00      A    H
ATOM   2045 HG22 VAL A 150       4.864   8.762 -20.586  1.00  0.00      A    H
ATOM   2046 HG23 VAL A 150       4.439   7.420 -19.469  1.00  0.00      A    H
ATOM   2047  C   VAL A 150       2.597   9.487 -16.330  1.00  0.00      A    C
ATOM   2048  O   VAL A 150       1.954  10.518 -16.201  1.00  0.00      A    O
ATOM   2049  N   PHE A 151       3.135   8.784 -15.333  1.00  0.00      A    N
ATOM   2050  HN  PHE A 151       3.659   7.951 -15.489  1.00  0.00      A    H
ATOM   2051  CA  PHE A 151       2.906   9.141 -13.896  1.00  0.00      A    C
ATOM   2052  HA  PHE A 151       2.152   9.909 -13.811  1.00  0.00      A    H
ATOM   2053  CB  PHE A 151       2.604   7.825 -13.136  1.00  0.00      A    C
ATOM   2054  HB1 PHE A 151       1.765   7.250 -13.583  1.00  0.00      A    H
ATOM   2055  HB2 PHE A 151       3.520   7.204 -13.042  1.00  0.00      A    H
ATOM   2056  CG  PHE A 151       2.151   8.076 -11.779  1.00  0.00      A    C
ATOM   2057  CD1 PHE A 151       0.795   8.296 -11.367  1.00  0.00      A    C
ATOM   2058  HD1 PHE A 151       0.044   8.392 -12.137  1.00  0.00      A    H
ATOM   2059  CE1 PHE A 151       0.459   8.480 -10.052  1.00  0.00      A    C
ATOM   2060  HE1 PHE A 151      -0.578   8.704  -9.850  1.00  0.00      A    H
ATOM   2061  CZ  PHE A 151       1.413   8.521  -9.084  1.00  0.00      A    C
ATOM   2062  HZ  PHE A 151       1.241   8.748  -8.042  1.00  0.00      A    H
ATOM   2063  CD2 PHE A 151       3.119   8.070 -10.777  1.00  0.00      A    C
ATOM   2064  HD2 PHE A 151       4.156   7.838 -10.968  1.00  0.00      A    H
ATOM   2065  CE2 PHE A 151       2.712   8.193  -9.466  1.00  0.00      A    C
ATOM   2066  HE2 PHE A 151       3.496   8.250  -8.725  1.00  0.00      A    H
ATOM   2067  C   PHE A 151       4.146   9.816 -13.491  1.00  0.00      A    C
ATOM   2068  O   PHE A 151       5.218   9.244 -13.530  1.00  0.00      A    O
ATOM   2069  N   SER A 152       4.054  11.111 -13.028  1.00  0.00      A    N
ATOM   2070  HN  SER A 152       3.174  11.563 -13.145  1.00  0.00      A    H
ATOM   2071  CA  SER A 152       5.204  11.799 -12.618  1.00  0.00      A    C
ATOM   2072  HA  SER A 152       6.122  11.303 -12.896  1.00  0.00      A    H
ATOM   2073  CB  SER A 152       5.334  13.051 -13.527  1.00  0.00      A    C
ATOM   2074  HB1 SER A 152       6.221  13.704 -13.384  1.00  0.00      A    H
ATOM   2075  HB2 SER A 152       5.308  12.549 -14.518  1.00  0.00      A    H
ATOM   2076  OG  SER A 152       4.263  14.024 -13.386  1.00  0.00      A    O
ATOM   2077  HG1 SER A 152       4.119  14.500 -14.208  1.00  0.00      A    H
ATOM   2078  C   SER A 152       5.212  12.092 -11.138  1.00  0.00      A    C
ATOM   2079  O   SER A 152       6.219  12.239 -10.446  1.00  0.00      A    O
ATOM   2080  N   GLY A 153       4.030  12.055 -10.596  1.00  0.00      A    N
ATOM   2081  HN  GLY A 153       3.151  11.955 -11.057  1.00  0.00      A    H
ATOM   2082  CA  GLY A 153       3.943  12.205  -9.125  1.00  0.00      A    C
ATOM   2083  HA1 GLY A 153       4.672  11.623  -8.580  1.00  0.00      A    H
ATOM   2084  HA2 GLY A 153       4.219  13.197  -8.801  1.00  0.00      A    H
ATOM   2085  C   GLY A 153       2.517  12.048  -8.514  1.00  0.00      A    C
ATOM   2086  O   GLY A 153       1.570  12.156  -9.291  1.00  0.00      A    O
ATOM   2087  N   SER A 154       2.333  11.676  -7.228  1.00  0.00      A    N
ATOM   2088  HN  SER A 154       1.366  11.685  -6.984  1.00  0.00      A    H
ATOM   2089  CA  SER A 154       3.293  11.067  -6.308  1.00  0.00      A    C
ATOM   2090  HA  SER A 154       3.991  10.482  -6.888  1.00  0.00      A    H
ATOM   2091  CB  SER A 154       4.072  12.095  -5.481  1.00  0.00      A    C
ATOM   2092  HB1 SER A 154       4.290  12.944  -6.163  1.00  0.00      A    H
ATOM   2093  HB2 SER A 154       3.433  12.535  -4.685  1.00  0.00      A    H
ATOM   2094  OG  SER A 154       5.310  11.628  -5.012  1.00  0.00      A    O
ATOM   2095  HG1 SER A 154       5.953  12.341  -5.004  1.00  0.00      A    H
ATOM   2096  C   SER A 154       2.539  10.155  -5.388  1.00  0.00      A    C
ATOM   2097  O   SER A 154       1.377   9.892  -5.495  1.00  0.00      A    O
ATOM   2098  N   CYS A 155       3.255   9.613  -4.367  1.00  0.00      A    N
ATOM   2099  HN  CYS A 155       4.143  10.056  -4.272  1.00  0.00      A    H
ATOM   2100  CA  CYS A 155       2.828   8.668  -3.294  1.00  0.00      A    C
ATOM   2101  HA  CYS A 155       1.762   8.715  -3.128  1.00  0.00      A    H
ATOM   2102  CB  CYS A 155       3.022   7.101  -3.651  1.00  0.00      A    C
ATOM   2103  HB1 CYS A 155       4.022   6.710  -3.364  1.00  0.00      A    H
ATOM   2104  HB2 CYS A 155       2.335   6.539  -2.983  1.00  0.00      A    H
ATOM   2105  SG  CYS A 155       2.730   6.604  -5.311  1.00  0.00      A    S
ATOM   2106  C   CYS A 155       3.447   8.979  -1.943  1.00  0.00      A    C
ATOM   2107  O   CYS A 155       4.031  10.070  -1.757  1.00  0.00      A    O
ATOM   2108  N   GLY A 156       3.331   8.125  -0.908  1.00  0.00      A    N
ATOM   2109  HN  GLY A 156       2.788   7.289  -0.909  1.00  0.00      A    H
ATOM   2110  CA  GLY A 156       3.866   8.505   0.410  1.00  0.00      A    C
ATOM   2111  HA1 GLY A 156       3.717   9.563   0.569  1.00  0.00      A    H
ATOM   2112  HA2 GLY A 156       3.173   8.094   1.128  1.00  0.00      A    H
ATOM   2113  C   GLY A 156       5.269   8.020   0.694  1.00  0.00      A    C
ATOM   2114  O   GLY A 156       6.124   7.946  -0.172  1.00  0.00      A    O
ATOM   2115  N   THR A 157       5.444   7.524   1.901  1.00  0.00      A    N
ATOM   2116  HN  THR A 157       4.735   7.694   2.582  1.00  0.00      A    H
ATOM   2117  CA  THR A 157       6.746   7.020   2.374  1.00  0.00      A    C
ATOM   2118  HA  THR A 157       7.454   7.308   1.611  1.00  0.00      A    H
ATOM   2119  CB  THR A 157       7.248   7.638   3.615  1.00  0.00      A    C
ATOM   2120  HB  THR A 157       8.184   7.128   3.928  1.00  0.00      A    H
ATOM   2121  OG1 THR A 157       6.313   7.508   4.665  1.00  0.00      A    O
ATOM   2122  HG1 THR A 157       6.775   7.153   5.428  1.00  0.00      A    H
ATOM   2123  CG2 THR A 157       7.450   9.163   3.317  1.00  0.00      A    C
ATOM   2124 HG21 THR A 157       7.805   9.734   4.201  1.00  0.00      A    H
ATOM   2125 HG22 THR A 157       8.061   9.272   2.396  1.00  0.00      A    H
ATOM   2126 HG23 THR A 157       6.541   9.741   3.047  1.00  0.00      A    H
ATOM   2127  C   THR A 157       6.949   5.575   2.587  1.00  0.00      A    C
ATOM   2128  O   THR A 157       8.036   5.034   2.577  1.00  0.00      A    O
ATOM   2129  N   ASN A 158       5.843   4.809   2.836  1.00  0.00      A    N
ATOM   2130  HN  ASN A 158       4.943   5.004   2.453  1.00  0.00      A    H
ATOM   2131  CA  ASN A 158       6.020   3.495   3.320  1.00  0.00      A    C
ATOM   2132  HA  ASN A 158       6.979   3.366   3.801  1.00  0.00      A    H
ATOM   2133  CB  ASN A 158       4.988   3.297   4.447  1.00  0.00      A    C
ATOM   2134  HB1 ASN A 158       4.948   4.144   5.165  1.00  0.00      A    H
ATOM   2135  HB2 ASN A 158       3.924   3.202   4.143  1.00  0.00      A    H
ATOM   2136  CG  ASN A 158       5.213   2.055   5.260  1.00  0.00      A    C
ATOM   2137  OD1 ASN A 158       5.801   2.171   6.362  1.00  0.00      A    O
ATOM   2138  ND2 ASN A 158       4.835   0.826   4.869  1.00  0.00      A    N
ATOM   2139 HD21 ASN A 158       4.940   0.050   5.492  1.00  0.00      A    H
ATOM   2140 HD22 ASN A 158       4.289   0.692   4.042  1.00  0.00      A    H
ATOM   2141  C   ASN A 158       5.814   2.371   2.299  1.00  0.00      A    C
ATOM   2142  O   ASN A 158       4.817   2.353   1.633  1.00  0.00      A    O
ATOM   2143  N   LEU A 159       6.832   1.478   2.232  1.00  0.00      A    N
ATOM   2144  HN  LEU A 159       7.622   1.413   2.837  1.00  0.00      A    H
ATOM   2145  CA  LEU A 159       6.968   0.508   1.176  1.00  0.00      A    C
ATOM   2146  HA  LEU A 159       6.574   0.870   0.238  1.00  0.00      A    H
ATOM   2147  CB  LEU A 159       8.508   0.266   0.983  1.00  0.00      A    C
ATOM   2148  HB1 LEU A 159       8.870  -0.324   1.852  1.00  0.00      A    H
ATOM   2149  HB2 LEU A 159       8.631  -0.471   0.161  1.00  0.00      A    H
ATOM   2150  CG  LEU A 159       9.436   1.453   0.731  1.00  0.00      A    C
ATOM   2151  HG  LEU A 159       9.291   2.217   1.525  1.00  0.00      A    H
ATOM   2152  CD1 LEU A 159      10.919   1.059   0.611  1.00  0.00      A    C
ATOM   2153 HD11 LEU A 159      10.960   0.394  -0.278  1.00  0.00      A    H
ATOM   2154 HD12 LEU A 159      11.669   1.858   0.428  1.00  0.00      A    H
ATOM   2155 HD13 LEU A 159      11.274   0.392   1.426  1.00  0.00      A    H
ATOM   2156  CD2 LEU A 159       9.012   2.076  -0.642  1.00  0.00      A    C
ATOM   2157 HD21 LEU A 159       8.012   2.549  -0.544  1.00  0.00      A    H
ATOM   2158 HD22 LEU A 159       9.678   2.951  -0.801  1.00  0.00      A    H
ATOM   2159 HD23 LEU A 159       9.202   1.381  -1.488  1.00  0.00      A    H
ATOM   2160  C   LEU A 159       6.154  -0.780   1.449  1.00  0.00      A    C
ATOM   2161  O   LEU A 159       6.778  -1.741   1.854  1.00  0.00      A    O
ATOM   2162  N   ASP A 160       4.842  -0.791   1.154  1.00  0.00      A    N
ATOM   2163  HN  ASP A 160       4.380   0.000   0.761  1.00  0.00      A    H
ATOM   2164  CA  ASP A 160       3.947  -1.975   1.479  1.00  0.00      A    C
ATOM   2165  HA  ASP A 160       4.538  -2.828   1.778  1.00  0.00      A    H
ATOM   2166  CB  ASP A 160       2.904  -1.687   2.615  1.00  0.00      A    C
ATOM   2167  HB1 ASP A 160       2.100  -2.454   2.596  1.00  0.00      A    H
ATOM   2168  HB2 ASP A 160       3.315  -1.604   3.644  1.00  0.00      A    H
ATOM   2169  CG  ASP A 160       2.272  -0.344   2.341  1.00  0.00      A    C
ATOM   2170  OD1 ASP A 160       1.365  -0.276   1.500  1.00  0.00      A    O
ATOM   2171  OD2 ASP A 160       2.583   0.683   3.024  1.00  0.00      A    O
ATOM   2172  C   ASP A 160       3.277  -2.521   0.171  1.00  0.00      A    C
ATOM   2173  O   ASP A 160       3.007  -3.710   0.047  1.00  0.00      A    O
ATOM   2174  N   HSP A 161       3.018  -1.710  -0.845  1.00  0.00      A    N
ATOM   2175  HN  HSP A 161       3.244  -0.739  -0.831  1.00  0.00      A    H
ATOM   2176  CA  HSP A 161       2.337  -2.160  -2.052  1.00  0.00      A    C
ATOM   2177  HA  HSP A 161       1.727  -2.963  -1.666  1.00  0.00      A    H
ATOM   2178  CB  HSP A 161       1.455  -1.040  -2.596  1.00  0.00      A    C
ATOM   2179  HB1 HSP A 161       0.911  -0.648  -1.710  1.00  0.00      A    H
ATOM   2180  HB2 HSP A 161       2.181  -0.247  -2.877  1.00  0.00      A    H
ATOM   2181  CD2 HSP A 161       0.665  -1.107  -5.123  1.00  0.00      A    C
ATOM   2182  HD2 HSP A 161       1.337  -0.514  -5.730  1.00  0.00      A    H
ATOM   2183  CG  HSP A 161       0.631  -1.511  -3.860  1.00  0.00      A    C
ATOM   2184  NE2 HSP A 161      -0.372  -1.731  -5.734  1.00  0.00      A    N
ATOM   2185  HE2 HSP A 161      -0.464  -1.683  -6.729  1.00  0.00      A    H
ATOM   2186  ND1 HSP A 161      -0.454  -2.337  -3.660  1.00  0.00      A    N
ATOM   2187  HD1 HSP A 161      -0.645  -2.803  -2.796  1.00  0.00      A    H
ATOM   2188  CE1 HSP A 161      -1.063  -2.490  -4.827  1.00  0.00      A    C
ATOM   2189  HE1 HSP A 161      -1.985  -3.021  -4.940  1.00  0.00      A    H
ATOM   2190  C   HSP A 161       3.247  -2.797  -3.032  1.00  0.00      A    C
ATOM   2191  O   HSP A 161       4.240  -2.260  -3.496  1.00  0.00      A    O
ATOM   2192  N   ALA A 162       3.034  -4.087  -3.404  1.00  0.00      A    N
ATOM   2193  HN  ALA A 162       2.187  -4.530  -3.118  1.00  0.00      A    H
ATOM   2194  CA  ALA A 162       3.938  -4.858  -4.210  1.00  0.00      A    C
ATOM   2195  HA  ALA A 162       4.878  -4.332  -4.134  1.00  0.00      A    H
ATOM   2196  CB  ALA A 162       4.146  -6.293  -3.864  1.00  0.00      A    C
ATOM   2197  HB1 ALA A 162       4.950  -6.735  -4.491  1.00  0.00      A    H
ATOM   2198  HB2 ALA A 162       4.421  -6.294  -2.788  1.00  0.00      A    H
ATOM   2199  HB3 ALA A 162       3.162  -6.760  -4.086  1.00  0.00      A    H
ATOM   2200  C   ALA A 162       3.478  -4.787  -5.656  1.00  0.00      A    C
ATOM   2201  O   ALA A 162       2.345  -5.081  -6.062  1.00  0.00      A    O
ATOM   2202  N   VAL A 163       4.398  -4.388  -6.547  1.00  0.00      A    N
ATOM   2203  HN  VAL A 163       5.280  -4.142  -6.152  1.00  0.00      A    H
ATOM   2204  CA  VAL A 163       4.166  -4.221  -7.942  1.00  0.00      A    C
ATOM   2205  HA  VAL A 163       3.169  -4.612  -8.080  1.00  0.00      A    H
ATOM   2206  CB  VAL A 163       4.138  -2.696  -8.383  1.00  0.00      A    C
ATOM   2207  HB  VAL A 163       4.032  -2.691  -9.489  1.00  0.00      A    H
ATOM   2208  CG1 VAL A 163       2.875  -1.974  -7.819  1.00  0.00      A    C
ATOM   2209 HG11 VAL A 163       2.031  -2.622  -8.140  1.00  0.00      A    H
ATOM   2210 HG12 VAL A 163       3.142  -1.929  -6.742  1.00  0.00      A    H
ATOM   2211 HG13 VAL A 163       2.809  -0.985  -8.320  1.00  0.00      A    H
ATOM   2212  CG2 VAL A 163       5.475  -2.021  -7.868  1.00  0.00      A    C
ATOM   2213 HG21 VAL A 163       5.418  -0.984  -8.261  1.00  0.00      A    H
ATOM   2214 HG22 VAL A 163       5.472  -1.950  -6.759  1.00  0.00      A    H
ATOM   2215 HG23 VAL A 163       6.429  -2.466  -8.224  1.00  0.00      A    H
ATOM   2216  C   VAL A 163       5.198  -5.029  -8.745  1.00  0.00      A    C
ATOM   2217  O   VAL A 163       6.145  -5.574  -8.199  1.00  0.00      A    O
ATOM   2218  N   THR A 164       5.065  -5.047 -10.038  1.00  0.00      A    N
ATOM   2219  HN  THR A 164       4.196  -4.681 -10.362  1.00  0.00      A    H
ATOM   2220  CA  THR A 164       5.942  -5.846 -10.790  1.00  0.00      A    C
ATOM   2221  HA  THR A 164       6.827  -6.232 -10.306  1.00  0.00      A    H
ATOM   2222  CB  THR A 164       5.271  -7.039 -11.588  1.00  0.00      A    C
ATOM   2223  HB  THR A 164       4.581  -6.648 -12.366  1.00  0.00      A    H
ATOM   2224  OG1 THR A 164       4.471  -7.848 -10.675  1.00  0.00      A    O
ATOM   2225  HG1 THR A 164       4.823  -7.793  -9.783  1.00  0.00      A    H
ATOM   2226  CG2 THR A 164       6.294  -8.029 -12.234  1.00  0.00      A    C
ATOM   2227 HG21 THR A 164       7.034  -7.541 -12.904  1.00  0.00      A    H
ATOM   2228 HG22 THR A 164       6.707  -8.629 -11.395  1.00  0.00      A    H
ATOM   2229 HG23 THR A 164       5.732  -8.599 -13.004  1.00  0.00      A    H
ATOM   2230  C   THR A 164       6.425  -4.860 -11.815  1.00  0.00      A    C
ATOM   2231  O   THR A 164       5.680  -4.312 -12.624  1.00  0.00      A    O
ATOM   2232  N   VAL A 165       7.759  -4.722 -11.982  1.00  0.00      A    N
ATOM   2233  HN  VAL A 165       8.373  -5.167 -11.335  1.00  0.00      A    H
ATOM   2234  CA  VAL A 165       8.330  -3.996 -13.007  1.00  0.00      A    C
ATOM   2235  HA  VAL A 165       7.678  -3.175 -13.265  1.00  0.00      A    H
ATOM   2236  CB  VAL A 165       9.669  -3.233 -12.616  1.00  0.00      A    C
ATOM   2237  HB  VAL A 165      10.416  -4.031 -12.414  1.00  0.00      A    H
ATOM   2238  CG1 VAL A 165      10.143  -2.347 -13.766  1.00  0.00      A    C
ATOM   2239 HG11 VAL A 165      10.294  -2.961 -14.680  1.00  0.00      A    H
ATOM   2240 HG12 VAL A 165       9.348  -1.642 -14.091  1.00  0.00      A    H
ATOM   2241 HG13 VAL A 165      11.099  -1.852 -13.494  1.00  0.00      A    H
ATOM   2242  CG2 VAL A 165       9.451  -2.440 -11.289  1.00  0.00      A    C
ATOM   2243 HG21 VAL A 165      10.376  -1.885 -11.023  1.00  0.00      A    H
ATOM   2244 HG22 VAL A 165       8.649  -1.672 -11.306  1.00  0.00      A    H
ATOM   2245 HG23 VAL A 165       9.122  -3.239 -10.589  1.00  0.00      A    H
ATOM   2246  C   VAL A 165       8.635  -4.896 -14.184  1.00  0.00      A    C
ATOM   2247  O   VAL A 165       9.333  -5.910 -14.081  1.00  0.00      A    O
ATOM   2248  N   VAL A 166       8.062  -4.551 -15.375  1.00  0.00      A    N
ATOM   2249  HN  VAL A 166       7.691  -3.640 -15.538  1.00  0.00      A    H
ATOM   2250  CA  VAL A 166       7.925  -5.439 -16.531  1.00  0.00      A    C
ATOM   2251  HA  VAL A 166       8.299  -6.428 -16.309  1.00  0.00      A    H
ATOM   2252  CB  VAL A 166       6.504  -5.654 -16.909  1.00  0.00      A    C
ATOM   2253  HB  VAL A 166       6.485  -6.097 -17.928  1.00  0.00      A    H
ATOM   2254  CG1 VAL A 166       5.776  -6.627 -15.981  1.00  0.00      A    C
ATOM   2255 HG11 VAL A 166       4.694  -6.727 -16.215  1.00  0.00      A    H
ATOM   2256 HG12 VAL A 166       6.198  -7.653 -15.920  1.00  0.00      A    H
ATOM   2257 HG13 VAL A 166       5.790  -6.201 -14.955  1.00  0.00      A    H
ATOM   2258  CG2 VAL A 166       5.659  -4.405 -17.064  1.00  0.00      A    C
ATOM   2259 HG21 VAL A 166       6.213  -3.821 -17.830  1.00  0.00      A    H
ATOM   2260 HG22 VAL A 166       4.660  -4.605 -17.507  1.00  0.00      A    H
ATOM   2261 HG23 VAL A 166       5.775  -3.804 -16.137  1.00  0.00      A    H
ATOM   2262  C   VAL A 166       8.812  -4.896 -17.722  1.00  0.00      A    C
ATOM   2263  O   VAL A 166       8.960  -5.650 -18.705  1.00  0.00      A    O
ATOM   2264  N   GLY A 167       9.374  -3.682 -17.692  1.00  0.00      A    N
ATOM   2265  HN  GLY A 167       9.135  -3.077 -16.937  1.00  0.00      A    H
ATOM   2266  CA  GLY A 167      10.159  -3.167 -18.803  1.00  0.00      A    C
ATOM   2267  HA1 GLY A 167      11.007  -3.827 -18.909  1.00  0.00      A    H
ATOM   2268  HA2 GLY A 167       9.536  -3.113 -19.684  1.00  0.00      A    H
ATOM   2269  C   GLY A 167      10.596  -1.746 -18.604  1.00  0.00      A    C
ATOM   2270  O   GLY A 167      10.216  -1.146 -17.603  1.00  0.00      A    O
ATOM   2271  N   TYR A 168      11.186  -1.098 -19.598  1.00  0.00      A    N
ATOM   2272  HN  TYR A 168      11.363  -1.594 -20.444  1.00  0.00      A    H
ATOM   2273  CA  TYR A 168      11.350   0.357 -19.683  1.00  0.00      A    C
ATOM   2274  HA  TYR A 168      10.508   0.806 -19.177  1.00  0.00      A    H
ATOM   2275  CB  TYR A 168      12.706   0.870 -19.076  1.00  0.00      A    C
ATOM   2276  HB1 TYR A 168      12.951   1.951 -19.153  1.00  0.00      A    H
ATOM   2277  HB2 TYR A 168      12.525   0.750 -17.986  1.00  0.00      A    H
ATOM   2278  CG  TYR A 168      13.924   0.002 -19.434  1.00  0.00      A    C
ATOM   2279  CD1 TYR A 168      14.683   0.519 -20.460  1.00  0.00      A    C
ATOM   2280  HD1 TYR A 168      14.466   1.416 -21.021  1.00  0.00      A    H
ATOM   2281  CE1 TYR A 168      15.783  -0.272 -20.833  1.00  0.00      A    C
ATOM   2282  HE1 TYR A 168      16.309   0.078 -21.709  1.00  0.00      A    H
ATOM   2283  CZ  TYR A 168      16.247  -1.423 -20.182  1.00  0.00      A    C
ATOM   2284  OH  TYR A 168      17.342  -2.223 -20.632  1.00  0.00      A    O
ATOM   2285  HH  TYR A 168      17.758  -1.830 -21.403  1.00  0.00      A    H
ATOM   2286  CD2 TYR A 168      14.321  -1.171 -18.712  1.00  0.00      A    C
ATOM   2287  HD2 TYR A 168      13.852  -1.589 -17.834  1.00  0.00      A    H
ATOM   2288  CE2 TYR A 168      15.443  -1.900 -19.169  1.00  0.00      A    C
ATOM   2289  HE2 TYR A 168      15.746  -2.771 -18.607  1.00  0.00      A    H
ATOM   2290  C   TYR A 168      11.192   0.809 -21.150  1.00  0.00      A    C
ATOM   2291  O   TYR A 168      11.561   0.054 -22.059  1.00  0.00      A    O
ATOM   2292  N   GLY A 169      10.870   2.108 -21.352  1.00  0.00      A    N
ATOM   2293  HN  GLY A 169      10.747   2.691 -20.553  1.00  0.00      A    H
ATOM   2294  CA  GLY A 169      10.833   2.722 -22.675  1.00  0.00      A    C
ATOM   2295  HA1 GLY A 169      11.707   2.358 -23.194  1.00  0.00      A    H
ATOM   2296  HA2 GLY A 169       9.942   2.472 -23.233  1.00  0.00      A    H
ATOM   2297  C   GLY A 169      10.945   4.224 -22.638  1.00  0.00      A    C
ATOM   2298  O   GLY A 169      11.263   4.888 -21.602  1.00  0.00      A    O
ATOM   2299  N   THR A 170      10.747   4.847 -23.779  1.00  0.00      A    N
ATOM   2300  HN  THR A 170      10.313   4.432 -24.574  1.00  0.00      A    H
ATOM   2301  CA  THR A 170      10.921   6.311 -23.918  1.00  0.00      A    C
ATOM   2302  HA  THR A 170      10.990   6.790 -22.952  1.00  0.00      A    H
ATOM   2303  CB  THR A 170      12.096   6.753 -24.842  1.00  0.00      A    C
ATOM   2304  HB  THR A 170      12.229   7.847 -24.982  1.00  0.00      A    H
ATOM   2305  OG1 THR A 170      12.025   6.076 -26.119  1.00  0.00      A    O
ATOM   2306  HG1 THR A 170      12.672   6.502 -26.687  1.00  0.00      A    H
ATOM   2307  CG2 THR A 170      13.291   6.179 -24.178  1.00  0.00      A    C
ATOM   2308 HG21 THR A 170      13.211   5.073 -24.120  1.00  0.00      A    H
ATOM   2309 HG22 THR A 170      14.184   6.292 -24.829  1.00  0.00      A    H
ATOM   2310 HG23 THR A 170      13.440   6.569 -23.148  1.00  0.00      A    H
ATOM   2311  C   THR A 170       9.686   6.783 -24.715  1.00  0.00      A    C
ATOM   2312  O   THR A 170       9.144   6.078 -25.552  1.00  0.00      A    O
ATOM   2313  N   THR A 171       9.226   7.997 -24.466  1.00  0.00      A    N
ATOM   2314  HN  THR A 171       9.607   8.655 -23.821  1.00  0.00      A    H
ATOM   2315  CA  THR A 171       8.048   8.546 -25.225  1.00  0.00      A    C
ATOM   2316  HA  THR A 171       7.457   7.766 -25.681  1.00  0.00      A    H
ATOM   2317  CB  THR A 171       6.974   9.229 -24.427  1.00  0.00      A    C
ATOM   2318  HB  THR A 171       6.147   9.537 -25.102  1.00  0.00      A    H
ATOM   2319  OG1 THR A 171       7.548  10.313 -23.636  1.00  0.00      A    O
ATOM   2320  HG1 THR A 171       6.772  10.577 -23.138  1.00  0.00      A    H
ATOM   2321  CG2 THR A 171       6.440   8.229 -23.437  1.00  0.00      A    C
ATOM   2322 HG21 THR A 171       7.272   7.737 -22.890  1.00  0.00      A    H
ATOM   2323 HG22 THR A 171       5.796   8.761 -22.704  1.00  0.00      A    H
ATOM   2324 HG23 THR A 171       5.774   7.472 -23.903  1.00  0.00      A    H
ATOM   2325  C   THR A 171       8.523   9.480 -26.349  1.00  0.00      A    C
ATOM   2326  O   THR A 171       9.721   9.774 -26.527  1.00  0.00      A    O
ATOM   2327  N   SER A 172       7.601   9.944 -27.221  1.00  0.00      A    N
ATOM   2328  HN  SER A 172       6.643   9.693 -27.109  1.00  0.00      A    H
ATOM   2329  CA  SER A 172       7.907  10.918 -28.224  1.00  0.00      A    C
ATOM   2330  HA  SER A 172       8.925  10.735 -28.535  1.00  0.00      A    H
ATOM   2331  CB  SER A 172       7.036  10.906 -29.510  1.00  0.00      A    C
ATOM   2332  HB1 SER A 172       5.936  11.031 -29.416  1.00  0.00      A    H
ATOM   2333  HB2 SER A 172       7.403  11.579 -30.315  1.00  0.00      A    H
ATOM   2334  OG  SER A 172       7.221   9.629 -30.154  1.00  0.00      A    O
ATOM   2335  HG1 SER A 172       6.427   9.470 -30.670  1.00  0.00      A    H
ATOM   2336  C   SER A 172       7.983  12.311 -27.659  1.00  0.00      A    C
ATOM   2337  O   SER A 172       8.700  13.220 -28.050  1.00  0.00      A    O
ATOM   2338  N   ASP A 173       7.111  12.625 -26.660  1.00  0.00      A    N
ATOM   2339  HN  ASP A 173       6.557  11.984 -26.135  1.00  0.00      A    H
ATOM   2340  CA  ASP A 173       7.062  13.961 -26.110  1.00  0.00      A    C
ATOM   2341  HA  ASP A 173       7.190  14.589 -26.979  1.00  0.00      A    H
ATOM   2342  CB  ASP A 173       5.670  14.242 -25.433  1.00  0.00      A    C
ATOM   2343  HB1 ASP A 173       5.671  15.303 -25.103  1.00  0.00      A    H
ATOM   2344  HB2 ASP A 173       4.784  14.090 -26.086  1.00  0.00      A    H
ATOM   2345  CG  ASP A 173       5.456  13.373 -24.274  1.00  0.00      A    C
ATOM   2346  OD1 ASP A 173       5.305  12.124 -24.484  1.00  0.00      A    O
ATOM   2347  OD2 ASP A 173       5.297  13.866 -23.113  1.00  0.00      A    O
ATOM   2348  C   ASP A 173       8.278  14.377 -25.340  1.00  0.00      A    C
ATOM   2349  O   ASP A 173       8.831  15.472 -25.414  1.00  0.00      A    O
ATOM   2350  N   GLY A 174       8.918  13.454 -24.571  1.00  0.00      A    N
ATOM   2351  HN  GLY A 174       8.578  12.557 -24.298  1.00  0.00      A    H
ATOM   2352  CA  GLY A 174      10.058  14.034 -23.810  1.00  0.00      A    C
ATOM   2353  HA1 GLY A 174      10.768  14.386 -24.544  1.00  0.00      A    H
ATOM   2354  HA2 GLY A 174       9.728  14.877 -23.221  1.00  0.00      A    H
ATOM   2355  C   GLY A 174      10.676  12.976 -22.991  1.00  0.00      A    C
ATOM   2356  O   GLY A 174      11.720  12.402 -23.351  1.00  0.00      A    O
ATOM   2357  N   THR A 175      10.036  12.509 -21.912  1.00  0.00      A    N
ATOM   2358  HN  THR A 175       9.141  12.931 -21.789  1.00  0.00      A    H
ATOM   2359  CA  THR A 175      10.684  11.777 -20.791  1.00  0.00      A    C
ATOM   2360  HA  THR A 175      11.750  11.947 -20.831  1.00  0.00      A    H
ATOM   2361  CB  THR A 175      10.291  12.255 -19.405  1.00  0.00      A    C
ATOM   2362  HB  THR A 175      10.670  11.574 -18.613  1.00  0.00      A    H
ATOM   2363  OG1 THR A 175       8.869  12.249 -19.286  1.00  0.00      A    O
ATOM   2364  HG1 THR A 175       8.646  12.298 -18.354  1.00  0.00      A    H
ATOM   2365  CG2 THR A 175      10.731  13.711 -19.219  1.00  0.00      A    C
ATOM   2366 HG21 THR A 175      11.834  13.697 -19.091  1.00  0.00      A    H
ATOM   2367 HG22 THR A 175      10.455  14.451 -20.001  1.00  0.00      A    H
ATOM   2368 HG23 THR A 175      10.346  14.148 -18.273  1.00  0.00      A    H
ATOM   2369  C   THR A 175      10.612  10.311 -20.847  1.00  0.00      A    C
ATOM   2370  O   THR A 175       9.778   9.753 -21.571  1.00  0.00      A    O
ATOM   2371  N   ASP A 176      11.450   9.583 -20.048  1.00  0.00      A    N
ATOM   2372  HN  ASP A 176      12.018  10.068 -19.388  1.00  0.00      A    H
ATOM   2373  CA  ASP A 176      11.625   8.110 -19.997  1.00  0.00      A    C
ATOM   2374  HA  ASP A 176      11.570   7.751 -21.014  1.00  0.00      A    H
ATOM   2375  CB  ASP A 176      13.027   7.747 -19.427  1.00  0.00      A    C
ATOM   2376  HB1 ASP A 176      13.089   7.929 -18.333  1.00  0.00      A    H
ATOM   2377  HB2 ASP A 176      13.264   6.677 -19.613  1.00  0.00      A    H
ATOM   2378  CG  ASP A 176      14.144   8.529 -20.102  1.00  0.00      A    C
ATOM   2379  OD1 ASP A 176      14.434   8.308 -21.309  1.00  0.00      A    O
ATOM   2380  OD2 ASP A 176      14.712   9.411 -19.385  1.00  0.00      A    O
ATOM   2381  C   ASP A 176      10.541   7.499 -19.156  1.00  0.00      A    C
ATOM   2382  O   ASP A 176       9.975   8.143 -18.315  1.00  0.00      A    O
ATOM   2383  N   TYR A 177      10.260   6.233 -19.348  1.00  0.00      A    N
ATOM   2384  HN  TYR A 177      10.528   5.708 -20.152  1.00  0.00      A    H
ATOM   2385  CA  TYR A 177       9.476   5.515 -18.351  1.00  0.00      A    C
ATOM   2386  HA  TYR A 177       9.565   6.089 -17.440  1.00  0.00      A    H
ATOM   2387  CB  TYR A 177       8.010   5.459 -18.710  1.00  0.00      A    C
ATOM   2388  HB1 TYR A 177       7.453   5.019 -17.856  1.00  0.00      A    H
ATOM   2389  HB2 TYR A 177       7.611   6.496 -18.713  1.00  0.00      A    H
ATOM   2390  CG  TYR A 177       7.569   4.849 -19.958  1.00  0.00      A    C
ATOM   2391  CD1 TYR A 177       7.288   3.475 -20.019  1.00  0.00      A    C
ATOM   2392  HD1 TYR A 177       7.267   2.869 -19.125  1.00  0.00      A    H
ATOM   2393  CE1 TYR A 177       6.973   2.876 -21.203  1.00  0.00      A    C
ATOM   2394  HE1 TYR A 177       6.679   1.838 -21.251  1.00  0.00      A    H
ATOM   2395  CZ  TYR A 177       6.962   3.572 -22.400  1.00  0.00      A    C
ATOM   2396  OH  TYR A 177       6.640   2.829 -23.604  1.00  0.00      A    O
ATOM   2397  HH  TYR A 177       6.602   1.892 -23.395  1.00  0.00      A    H
ATOM   2398  CD2 TYR A 177       7.481   5.624 -21.110  1.00  0.00      A    C
ATOM   2399  HD2 TYR A 177       7.694   6.683 -21.115  1.00  0.00      A    H
ATOM   2400  CE2 TYR A 177       7.130   4.939 -22.316  1.00  0.00      A    C
ATOM   2401  HE2 TYR A 177       7.104   5.520 -23.227  1.00  0.00      A    H
ATOM   2402  C   TYR A 177       9.942   4.111 -18.031  1.00  0.00      A    C
ATOM   2403  O   TYR A 177      10.708   3.570 -18.804  1.00  0.00      A    O
ATOM   2404  N   TRP A 178       9.466   3.497 -16.883  1.00  0.00      A    N
ATOM   2405  HN  TRP A 178       8.751   4.000 -16.404  1.00  0.00      A    H
ATOM   2406  CA  TRP A 178       9.564   2.116 -16.524  1.00  0.00      A    C
ATOM   2407  HA  TRP A 178      10.211   1.530 -17.160  1.00  0.00      A    H
ATOM   2408  CB  TRP A 178       9.972   1.868 -14.983  1.00  0.00      A    C
ATOM   2409  HB1 TRP A 178       9.159   2.167 -14.288  1.00  0.00      A    H
ATOM   2410  HB2 TRP A 178      10.132   0.771 -14.899  1.00  0.00      A    H
ATOM   2411  CG  TRP A 178      11.227   2.505 -14.479  1.00  0.00      A    C
ATOM   2412  CD1 TRP A 178      11.375   3.520 -13.601  1.00  0.00      A    C
ATOM   2413  HD1 TRP A 178      10.601   4.164 -13.211  1.00  0.00      A    H
ATOM   2414  NE1 TRP A 178      12.752   3.657 -13.315  1.00  0.00      A    N
ATOM   2415  HE1 TRP A 178      13.061   4.249 -12.604  1.00  0.00      A    H
ATOM   2416  CE2 TRP A 178      13.483   2.709 -13.984  1.00  0.00      A    C
ATOM   2417  CD2 TRP A 178      12.497   1.872 -14.642  1.00  0.00      A    C
ATOM   2418  CE3 TRP A 178      12.911   0.763 -15.361  1.00  0.00      A    C
ATOM   2419  HE3 TRP A 178      12.183   0.109 -15.817  1.00  0.00      A    H
ATOM   2420  CZ3 TRP A 178      14.295   0.459 -15.420  1.00  0.00      A    C
ATOM   2421  HZ3 TRP A 178      14.588  -0.399 -16.006  1.00  0.00      A    H
ATOM   2422  CZ2 TRP A 178      14.787   2.351 -13.998  1.00  0.00      A    C
ATOM   2423  HZ2 TRP A 178      15.585   2.965 -13.607  1.00  0.00      A    H
ATOM   2424  CH2 TRP A 178      15.215   1.250 -14.760  1.00  0.00      A    C
ATOM   2425  HH2 TRP A 178      16.275   1.057 -14.693  1.00  0.00      A    H
ATOM   2426  C   TRP A 178       8.160   1.690 -16.640  1.00  0.00      A    C
ATOM   2427  O   TRP A 178       7.222   2.489 -16.626  1.00  0.00      A    O
ATOM   2428  N   ILE A 179       7.978   0.401 -16.920  1.00  0.00      A    N
ATOM   2429  HN  ILE A 179       8.800  -0.150 -17.043  1.00  0.00      A    H
ATOM   2430  CA  ILE A 179       6.694  -0.208 -17.084  1.00  0.00      A    C
ATOM   2431  HA  ILE A 179       5.974   0.597 -17.092  1.00  0.00      A    H
ATOM   2432  CB  ILE A 179       6.494  -1.093 -18.298  1.00  0.00      A    C
ATOM   2433  HB  ILE A 179       6.876  -2.124 -18.135  1.00  0.00      A    H
ATOM   2434  CG2 ILE A 179       4.985  -1.031 -18.479  1.00  0.00      A    C
ATOM   2435 HG21 ILE A 179       4.656   0.011 -18.679  1.00  0.00      A    H
ATOM   2436 HG22 ILE A 179       4.761  -1.667 -19.362  1.00  0.00      A    H
ATOM   2437 HG23 ILE A 179       4.393  -1.410 -17.619  1.00  0.00      A    H
ATOM   2438  CG1 ILE A 179       7.127  -0.526 -19.529  1.00  0.00      A    C
ATOM   2439 HG11 ILE A 179       6.560   0.339 -19.936  1.00  0.00      A    H
ATOM   2440 HG12 ILE A 179       8.115  -0.123 -19.218  1.00  0.00      A    H
ATOM   2441  CD  ILE A 179       7.278  -1.494 -20.728  1.00  0.00      A    C
ATOM   2442  HD1 ILE A 179       6.283  -1.647 -21.198  1.00  0.00      A    H
ATOM   2443  HD2 ILE A 179       7.969  -1.058 -21.481  1.00  0.00      A    H
ATOM   2444  HD3 ILE A 179       7.705  -2.514 -20.628  1.00  0.00      A    H
ATOM   2445  C   ILE A 179       6.437  -0.996 -15.833  1.00  0.00      A    C
ATOM   2446  O   ILE A 179       7.229  -1.845 -15.491  1.00  0.00      A    O
ATOM   2447  N   VAL A 180       5.229  -0.758 -15.241  1.00  0.00      A    N
ATOM   2448  HN  VAL A 180       4.583  -0.129 -15.665  1.00  0.00      A    H
ATOM   2449  CA  VAL A 180       4.802  -1.404 -14.074  1.00  0.00      A    C
ATOM   2450  HA  VAL A 180       5.433  -2.260 -13.886  1.00  0.00      A    H
ATOM   2451  CB  VAL A 180       4.811  -0.546 -12.823  1.00  0.00      A    C
ATOM   2452  HB  VAL A 180       4.057   0.257 -12.972  1.00  0.00      A    H
ATOM   2453  CG1 VAL A 180       4.529  -1.262 -11.497  1.00  0.00      A    C
ATOM   2454 HG11 VAL A 180       5.088  -2.208 -11.333  1.00  0.00      A    H
ATOM   2455 HG12 VAL A 180       4.603  -0.614 -10.598  1.00  0.00      A    H
ATOM   2456 HG13 VAL A 180       3.454  -1.508 -11.367  1.00  0.00      A    H
ATOM   2457  CG2 VAL A 180       6.187   0.009 -12.543  1.00  0.00      A    C
ATOM   2458 HG21 VAL A 180       5.997   0.617 -11.633  1.00  0.00      A    H
ATOM   2459 HG22 VAL A 180       6.918  -0.806 -12.356  1.00  0.00      A    H
ATOM   2460 HG23 VAL A 180       6.585   0.650 -13.359  1.00  0.00      A    H
ATOM   2461  C   VAL A 180       3.435  -2.022 -14.141  1.00  0.00      A    C
ATOM   2462  O   VAL A 180       2.414  -1.490 -14.653  1.00  0.00      A    O
ATOM   2463  N   LYS A 181       3.326  -3.350 -13.743  1.00  0.00      A    N
ATOM   2464  HN  LYS A 181       4.141  -3.687 -13.279  1.00  0.00      A    H
ATOM   2465  CA  LYS A 181       2.178  -4.261 -13.702  1.00  0.00      A    C
ATOM   2466  HA  LYS A 181       1.357  -3.886 -14.295  1.00  0.00      A    H
ATOM   2467  CB  LYS A 181       2.516  -5.650 -14.098  1.00  0.00      A    C
ATOM   2468  HB1 LYS A 181       2.635  -5.632 -15.203  1.00  0.00      A    H
ATOM   2469  HB2 LYS A 181       3.500  -5.847 -13.620  1.00  0.00      A    H
ATOM   2470  CG  LYS A 181       1.470  -6.713 -13.685  1.00  0.00      A    C
ATOM   2471  HG1 LYS A 181       1.301  -6.847 -12.595  1.00  0.00      A    H
ATOM   2472  HG2 LYS A 181       0.555  -6.377 -14.217  1.00  0.00      A    H
ATOM   2473  CD  LYS A 181       1.653  -8.097 -14.437  1.00  0.00      A    C
ATOM   2474  HD1 LYS A 181       1.714  -7.763 -15.495  1.00  0.00      A    H
ATOM   2475  HD2 LYS A 181       2.637  -8.505 -14.123  1.00  0.00      A    H
ATOM   2476  CE  LYS A 181       0.445  -8.976 -14.354  1.00  0.00      A    C
ATOM   2477  HE1 LYS A 181       0.105  -9.013 -13.296  1.00  0.00      A    H
ATOM   2478  HE2 LYS A 181      -0.475  -8.575 -14.830  1.00  0.00      A    H
ATOM   2479  NZ  LYS A 181       0.598 -10.383 -14.787  1.00  0.00      A    N
ATOM   2480  HZ1 LYS A 181       1.538 -10.655 -15.140  1.00  0.00      A    H
ATOM   2481  HZ2 LYS A 181       0.235 -11.148 -14.183  1.00  0.00      A    H
ATOM   2482  HZ3 LYS A 181       0.027 -10.460 -15.653  1.00  0.00      A    H
ATOM   2483  C   LYS A 181       1.611  -4.166 -12.275  1.00  0.00      A    C
ATOM   2484  O   LYS A 181       2.341  -4.264 -11.307  1.00  0.00      A    O
ATOM   2485  N   ASN A 182       0.282  -3.942 -12.156  1.00  0.00      A    N
ATOM   2486  HN  ASN A 182      -0.176  -3.708 -13.009  1.00  0.00      A    H
ATOM   2487  CA  ASN A 182      -0.430  -3.852 -10.890  1.00  0.00      A    C
ATOM   2488  HA  ASN A 182       0.356  -3.856 -10.149  1.00  0.00      A    H
ATOM   2489  CB  ASN A 182      -1.246  -2.548 -10.975  1.00  0.00      A    C
ATOM   2490  HB1 ASN A 182      -0.752  -1.728 -11.538  1.00  0.00      A    H
ATOM   2491  HB2 ASN A 182      -2.214  -2.568 -11.520  1.00  0.00      A    H
ATOM   2492  CG  ASN A 182      -1.437  -1.997  -9.600  1.00  0.00      A    C
ATOM   2493  OD1 ASN A 182      -0.529  -1.807  -8.819  1.00  0.00      A    O
ATOM   2494  ND2 ASN A 182      -2.733  -1.691  -9.236  1.00  0.00      A    N
ATOM   2495 HD21 ASN A 182      -2.860  -1.262  -8.341  1.00  0.00      A    H
ATOM   2496 HD22 ASN A 182      -3.440  -2.051  -9.846  1.00  0.00      A    H
ATOM   2497  C   ASN A 182      -1.490  -4.962 -10.696  1.00  0.00      A    C
ATOM   2498  O   ASN A 182      -1.803  -5.802 -11.541  1.00  0.00      A    O
ATOM   2499  N   SER A 183      -1.971  -5.014  -9.433  1.00  0.00      A    N
ATOM   2500  HN  SER A 183      -1.696  -4.437  -8.668  1.00  0.00      A    H
ATOM   2501  CA  SER A 183      -2.948  -5.989  -8.982  1.00  0.00      A    C
ATOM   2502  HA  SER A 183      -2.830  -6.955  -9.450  1.00  0.00      A    H
ATOM   2503  CB  SER A 183      -2.685  -6.201  -7.480  1.00  0.00      A    C
ATOM   2504  HB1 SER A 183      -3.338  -6.992  -7.054  1.00  0.00      A    H
ATOM   2505  HB2 SER A 183      -1.642  -6.567  -7.372  1.00  0.00      A    H
ATOM   2506  OG  SER A 183      -2.767  -4.989  -6.722  1.00  0.00      A    O
ATOM   2507  HG1 SER A 183      -2.769  -5.252  -5.799  1.00  0.00      A    H
ATOM   2508  C   SER A 183      -4.385  -5.574  -9.290  1.00  0.00      A    C
ATOM   2509  O   SER A 183      -5.002  -6.179 -10.121  1.00  0.00      A    O
ATOM   2510  N   TRP A 184      -4.923  -4.425  -8.783  1.00  0.00      A    N
ATOM   2511  HN  TRP A 184      -4.343  -3.871  -8.189  1.00  0.00      A    H
ATOM   2512  CA  TRP A 184      -6.189  -3.846  -9.253  1.00  0.00      A    C
ATOM   2513  HA  TRP A 184      -6.865  -4.658  -9.480  1.00  0.00      A    H
ATOM   2514  CB  TRP A 184      -6.675  -2.783  -8.248  1.00  0.00      A    C
ATOM   2515  HB1 TRP A 184      -5.868  -2.041  -8.068  1.00  0.00      A    H
ATOM   2516  HB2 TRP A 184      -7.524  -2.179  -8.634  1.00  0.00      A    H
ATOM   2517  CG  TRP A 184      -6.945  -3.324  -6.861  1.00  0.00      A    C
ATOM   2518  CD1 TRP A 184      -6.157  -3.243  -5.740  1.00  0.00      A    C
ATOM   2519  HD1 TRP A 184      -5.091  -3.067  -5.722  1.00  0.00      A    H
ATOM   2520  NE1 TRP A 184      -6.804  -3.849  -4.631  1.00  0.00      A    N
ATOM   2521  HE1 TRP A 184      -6.414  -4.101  -3.773  1.00  0.00      A    H
ATOM   2522  CE2 TRP A 184      -8.112  -4.140  -5.043  1.00  0.00      A    C
ATOM   2523  CD2 TRP A 184      -8.217  -3.765  -6.408  1.00  0.00      A    C
ATOM   2524  CE3 TRP A 184      -9.420  -3.897  -7.055  1.00  0.00      A    C
ATOM   2525  HE3 TRP A 184      -9.574  -3.696  -8.105  1.00  0.00      A    H
ATOM   2526  CZ3 TRP A 184     -10.600  -4.375  -6.384  1.00  0.00      A    C
ATOM   2527  HZ3 TRP A 184     -11.579  -4.385  -6.840  1.00  0.00      A    H
ATOM   2528  CZ2 TRP A 184      -9.185  -4.751  -4.355  1.00  0.00      A    C
ATOM   2529  HZ2 TRP A 184      -8.983  -4.983  -3.319  1.00  0.00      A    H
ATOM   2530  CH2 TRP A 184     -10.436  -4.867  -5.026  1.00  0.00      A    C
ATOM   2531  HH2 TRP A 184     -11.324  -5.285  -4.577  1.00  0.00      A    H
ATOM   2532  C   TRP A 184      -5.886  -3.038 -10.564  1.00  0.00      A    C
ATOM   2533  O   TRP A 184      -5.226  -2.028 -10.586  1.00  0.00      A    O
ATOM   2534  N   GLY A 185      -6.530  -3.499 -11.641  1.00  0.00      A    N
ATOM   2535  HN  GLY A 185      -7.159  -4.272 -11.641  1.00  0.00      A    H
ATOM   2536  CA  GLY A 185      -6.406  -2.823 -12.929  1.00  0.00      A    C
ATOM   2537  HA1 GLY A 185      -6.940  -1.891 -12.817  1.00  0.00      A    H
ATOM   2538  HA2 GLY A 185      -5.384  -2.909 -13.269  1.00  0.00      A    H
ATOM   2539  C   GLY A 185      -7.283  -3.384 -14.021  1.00  0.00      A    C
ATOM   2540  O   GLY A 185      -6.862  -3.656 -15.204  1.00  0.00      A    O
ATOM   2541  N   THR A 186      -8.543  -3.513 -13.663  1.00  0.00      A    N
ATOM   2542  HN  THR A 186      -8.895  -3.305 -12.754  1.00  0.00      A    H
ATOM   2543  CA  THR A 186      -9.702  -3.845 -14.526  1.00  0.00      A    C
ATOM   2544  HA  THR A 186      -9.383  -4.606 -15.223  1.00  0.00      A    H
ATOM   2545  CB  THR A 186     -10.921  -4.526 -13.834  1.00  0.00      A    C
ATOM   2546  HB  THR A 186     -11.789  -4.619 -14.521  1.00  0.00      A    H
ATOM   2547  OG1 THR A 186     -11.287  -3.887 -12.597  1.00  0.00      A    O
ATOM   2548  HG1 THR A 186     -12.155  -4.245 -12.399  1.00  0.00      A    H
ATOM   2549  CG2 THR A 186     -10.501  -5.918 -13.542  1.00  0.00      A    C
ATOM   2550 HG21 THR A 186     -11.317  -6.457 -13.016  1.00  0.00      A    H
ATOM   2551 HG22 THR A 186     -10.261  -6.449 -14.488  1.00  0.00      A    H
ATOM   2552 HG23 THR A 186      -9.576  -5.908 -12.927  1.00  0.00      A    H
ATOM   2553  C   THR A 186     -10.164  -2.624 -15.301  1.00  0.00      A    C
ATOM   2554  O   THR A 186      -9.996  -2.583 -16.517  1.00  0.00      A    O
ATOM   2555  N   SER A 187     -10.699  -1.643 -14.565  1.00  0.00      A    N
ATOM   2556  HN  SER A 187     -10.805  -1.787 -13.584  1.00  0.00      A    H
ATOM   2557  CA  SER A 187     -11.004  -0.262 -14.943  1.00  0.00      A    C
ATOM   2558  HA  SER A 187     -11.303  -0.288 -15.981  1.00  0.00      A    H
ATOM   2559  CB  SER A 187     -12.162   0.394 -14.090  1.00  0.00      A    C
ATOM   2560  HB1 SER A 187     -12.293   1.373 -14.599  1.00  0.00      A    H
ATOM   2561  HB2 SER A 187     -13.154  -0.074 -14.271  1.00  0.00      A    H
ATOM   2562  OG  SER A 187     -11.833   0.879 -12.826  1.00  0.00      A    O
ATOM   2563  HG1 SER A 187     -12.676   1.107 -12.427  1.00  0.00      A    H
ATOM   2564  C   SER A 187      -9.787   0.625 -14.909  1.00  0.00      A    C
ATOM   2565  O   SER A 187      -9.565   1.496 -15.733  1.00  0.00      A    O
ATOM   2566  N   TRP A 188      -8.974   0.534 -13.763  1.00  0.00      A    N
ATOM   2567  HN  TRP A 188      -9.315  -0.107 -13.080  1.00  0.00      A    H
ATOM   2568  CA  TRP A 188      -7.847   1.407 -13.468  1.00  0.00      A    C
ATOM   2569  HA  TRP A 188      -8.174   2.414 -13.680  1.00  0.00      A    H
ATOM   2570  CB  TRP A 188      -7.526   1.146 -11.984  1.00  0.00      A    C
ATOM   2571  HB1 TRP A 188      -8.421   1.460 -11.405  1.00  0.00      A    H
ATOM   2572  HB2 TRP A 188      -7.380   0.053 -11.849  1.00  0.00      A    H
ATOM   2573  CG  TRP A 188      -6.312   1.850 -11.479  1.00  0.00      A    C
ATOM   2574  CD1 TRP A 188      -6.387   2.957 -10.746  1.00  0.00      A    C
ATOM   2575  HD1 TRP A 188      -7.265   3.378 -10.278  1.00  0.00      A    H
ATOM   2576  NE1 TRP A 188      -5.041   3.327 -10.473  1.00  0.00      A    N
ATOM   2577  HE1 TRP A 188      -4.753   4.053  -9.888  1.00  0.00      A    H
ATOM   2578  CE2 TRP A 188      -4.223   2.395 -10.985  1.00  0.00      A    C
ATOM   2579  CD2 TRP A 188      -4.972   1.407 -11.641  1.00  0.00      A    C
ATOM   2580  CE3 TRP A 188      -4.329   0.365 -12.306  1.00  0.00      A    C
ATOM   2581  HE3 TRP A 188      -4.836  -0.516 -12.669  1.00  0.00      A    H
ATOM   2582  CZ3 TRP A 188      -2.950   0.357 -12.360  1.00  0.00      A    C
ATOM   2583  HZ3 TRP A 188      -2.487  -0.438 -12.926  1.00  0.00      A    H
ATOM   2584  CZ2 TRP A 188      -2.808   2.404 -11.062  1.00  0.00      A    C
ATOM   2585  HZ2 TRP A 188      -2.234   3.099 -10.468  1.00  0.00      A    H
ATOM   2586  CH2 TRP A 188      -2.173   1.390 -11.784  1.00  0.00      A    C
ATOM   2587  HH2 TRP A 188      -1.095   1.402 -11.727  1.00  0.00      A    H
ATOM   2588  C   TRP A 188      -6.658   1.256 -14.379  1.00  0.00      A    C
ATOM   2589  O   TRP A 188      -6.295   0.220 -14.934  1.00  0.00      A    O
ATOM   2590  N   GLY A 189      -5.850   2.362 -14.527  1.00  0.00      A    N
ATOM   2591  HN  GLY A 189      -5.889   3.178 -13.956  1.00  0.00      A    H
ATOM   2592  CA  GLY A 189      -4.696   2.208 -15.367  1.00  0.00      A    C
ATOM   2593  HA1 GLY A 189      -4.281   3.173 -15.118  1.00  0.00      A    H
ATOM   2594  HA2 GLY A 189      -4.037   1.479 -14.918  1.00  0.00      A    H
ATOM   2595  C   GLY A 189      -4.730   2.030 -16.852  1.00  0.00      A    C
ATOM   2596  O   GLY A 189      -5.780   2.150 -17.534  1.00  0.00      A    O
ATOM   2597  N   GLU A 190      -3.635   1.670 -17.441  1.00  0.00      A    N
ATOM   2598  HN  GLU A 190      -2.872   1.382 -16.866  1.00  0.00      A    H
ATOM   2599  CA  GLU A 190      -3.509   1.387 -18.863  1.00  0.00      A    C
ATOM   2600  HA  GLU A 190      -4.321   1.893 -19.364  1.00  0.00      A    H
ATOM   2601  CB  GLU A 190      -2.235   2.006 -19.524  1.00  0.00      A    C
ATOM   2602  HB1 GLU A 190      -1.372   1.617 -18.944  1.00  0.00      A    H
ATOM   2603  HB2 GLU A 190      -2.017   1.572 -20.524  1.00  0.00      A    H
ATOM   2604  CG  GLU A 190      -2.252   3.583 -19.528  1.00  0.00      A    C
ATOM   2605  HG1 GLU A 190      -2.976   4.101 -20.192  1.00  0.00      A    H
ATOM   2606  HG2 GLU A 190      -2.371   3.844 -18.455  1.00  0.00      A    H
ATOM   2607  CD  GLU A 190      -0.900   4.169 -19.930  1.00  0.00      A    C
ATOM   2608  OE1 GLU A 190       0.131   3.488 -20.141  1.00  0.00      A    O
ATOM   2609  OE2 GLU A 190      -0.790   5.403 -20.112  1.00  0.00      A    O
ATOM   2610  C   GLU A 190      -3.519  -0.041 -19.197  1.00  0.00      A    C
ATOM   2611  O   GLU A 190      -2.467  -0.686 -19.365  1.00  0.00      A    O
ATOM   2612  N   GLN A 191      -4.746  -0.614 -19.303  1.00  0.00      A    N
ATOM   2613  HN  GLN A 191      -5.557  -0.039 -19.378  1.00  0.00      A    H
ATOM   2614  CA  GLN A 191      -4.958  -2.016 -19.375  1.00  0.00      A    C
ATOM   2615  HA  GLN A 191      -5.997  -2.244 -19.186  1.00  0.00      A    H
ATOM   2616  CB  GLN A 191      -4.646  -2.676 -20.797  1.00  0.00      A    C
ATOM   2617  HB1 GLN A 191      -3.555  -2.491 -20.906  1.00  0.00      A    H
ATOM   2618  HB2 GLN A 191      -4.803  -3.773 -20.717  1.00  0.00      A    H
ATOM   2619  CG  GLN A 191      -5.250  -1.986 -21.984  1.00  0.00      A    C
ATOM   2620  HG1 GLN A 191      -6.354  -1.897 -21.907  1.00  0.00      A    H
ATOM   2621  HG2 GLN A 191      -4.879  -0.940 -22.043  1.00  0.00      A    H
ATOM   2622  CD  GLN A 191      -4.935  -2.723 -23.232  1.00  0.00      A    C
ATOM   2623  OE1 GLN A 191      -3.785  -3.034 -23.413  1.00  0.00      A    O
ATOM   2624  NE2 GLN A 191      -5.930  -2.983 -24.123  1.00  0.00      A    N
ATOM   2625 HE21 GLN A 191      -5.694  -3.603 -24.871  1.00  0.00      A    H
ATOM   2626 HE22 GLN A 191      -6.802  -2.496 -24.073  1.00  0.00      A    H
ATOM   2627  C   GLN A 191      -4.221  -2.697 -18.314  1.00  0.00      A    C
ATOM   2628  O   GLN A 191      -3.465  -3.708 -18.531  1.00  0.00      A    O
ATOM   2629  N   GLY A 192      -4.443  -2.314 -17.065  1.00  0.00      A    N
ATOM   2630  HN  GLY A 192      -5.064  -1.541 -16.959  1.00  0.00      A    H
ATOM   2631  CA  GLY A 192      -3.644  -2.793 -15.933  1.00  0.00      A    C
ATOM   2632  HA1 GLY A 192      -4.149  -2.421 -15.054  1.00  0.00      A    H
ATOM   2633  HA2 GLY A 192      -3.622  -3.872 -15.907  1.00  0.00      A    H
ATOM   2634  C   GLY A 192      -2.244  -2.354 -15.697  1.00  0.00      A    C
ATOM   2635  O   GLY A 192      -1.781  -2.633 -14.595  1.00  0.00      A    O
ATOM   2636  N   TYR A 193      -1.495  -1.702 -16.680  1.00  0.00      A    N
ATOM   2637  HN  TYR A 193      -1.812  -1.574 -17.617  1.00  0.00      A    H
ATOM   2638  CA  TYR A 193      -0.161  -1.232 -16.407  1.00  0.00      A    C
ATOM   2639  HA  TYR A 193       0.287  -1.683 -15.534  1.00  0.00      A    H
ATOM   2640  CB  TYR A 193       0.750  -1.287 -17.639  1.00  0.00      A    C
ATOM   2641  HB1 TYR A 193       0.389  -0.590 -18.426  1.00  0.00      A    H
ATOM   2642  HB2 TYR A 193       1.811  -1.051 -17.410  1.00  0.00      A    H
ATOM   2643  CG  TYR A 193       0.685  -2.723 -18.181  1.00  0.00      A    C
ATOM   2644  CD1 TYR A 193      -0.220  -3.202 -19.103  1.00  0.00      A    C
ATOM   2645  HD1 TYR A 193      -0.840  -2.468 -19.598  1.00  0.00      A    H
ATOM   2646  CE1 TYR A 193      -0.395  -4.592 -19.324  1.00  0.00      A    C
ATOM   2647  HE1 TYR A 193      -1.183  -4.906 -19.992  1.00  0.00      A    H
ATOM   2648  CZ  TYR A 193       0.517  -5.488 -18.689  1.00  0.00      A    C
ATOM   2649  OH  TYR A 193       0.477  -6.868 -18.982  1.00  0.00      A    O
ATOM   2650  HH  TYR A 193      -0.306  -7.054 -19.505  1.00  0.00      A    H
ATOM   2651  CD2 TYR A 193       1.491  -3.679 -17.442  1.00  0.00      A    C
ATOM   2652  HD2 TYR A 193       2.222  -3.319 -16.733  1.00  0.00      A    H
ATOM   2653  CE2 TYR A 193       1.486  -4.966 -17.863  1.00  0.00      A    C
ATOM   2654  HE2 TYR A 193       2.125  -5.757 -17.501  1.00  0.00      A    H
ATOM   2655  C   TYR A 193      -0.219   0.280 -16.052  1.00  0.00      A    C
ATOM   2656  O   TYR A 193      -1.201   1.018 -16.221  1.00  0.00      A    O
ATOM   2657  N   ILE A 194       0.889   0.776 -15.508  1.00  0.00      A    N
ATOM   2658  HN  ILE A 194       1.630   0.190 -15.190  1.00  0.00      A    H
ATOM   2659  CA  ILE A 194       1.044   2.150 -15.161  1.00  0.00      A    C
ATOM   2660  HA  ILE A 194       0.435   2.827 -15.741  1.00  0.00      A    H
ATOM   2661  CB  ILE A 194       0.993   2.583 -13.670  1.00  0.00      A    C
ATOM   2662  HB  ILE A 194      -0.110   2.580 -13.540  1.00  0.00      A    H
ATOM   2663  CG2 ILE A 194       1.547   1.548 -12.723  1.00  0.00      A    C
ATOM   2664 HG21 ILE A 194       2.636   1.576 -12.940  1.00  0.00      A    H
ATOM   2665 HG22 ILE A 194       1.391   1.820 -11.657  1.00  0.00      A    H
ATOM   2666 HG23 ILE A 194       1.147   0.512 -12.773  1.00  0.00      A    H
ATOM   2667  CG1 ILE A 194       1.480   3.993 -13.363  1.00  0.00      A    C
ATOM   2668 HG11 ILE A 194       2.590   4.037 -13.369  1.00  0.00      A    H
ATOM   2669 HG12 ILE A 194       0.922   4.660 -14.056  1.00  0.00      A    H
ATOM   2670  CD  ILE A 194       1.147   4.282 -11.851  1.00  0.00      A    C
ATOM   2671  HD1 ILE A 194       1.721   3.680 -11.115  1.00  0.00      A    H
ATOM   2672  HD2 ILE A 194       1.445   5.335 -11.664  1.00  0.00      A    H
ATOM   2673  HD3 ILE A 194       0.060   4.189 -11.642  1.00  0.00      A    H
ATOM   2674  C   ILE A 194       2.443   2.436 -15.592  1.00  0.00      A    C
ATOM   2675  O   ILE A 194       3.325   1.628 -15.428  1.00  0.00      A    O
ATOM   2676  N   ARG A 195       2.678   3.529 -16.354  1.00  0.00      A    N
ATOM   2677  HN  ARG A 195       1.934   4.166 -16.544  1.00  0.00      A    H
ATOM   2678  CA  ARG A 195       4.032   3.964 -16.799  1.00  0.00      A    C
ATOM   2679  HA  ARG A 195       4.697   3.115 -16.750  1.00  0.00      A    H
ATOM   2680  CB  ARG A 195       4.005   4.472 -18.218  1.00  0.00      A    C
ATOM   2681  HB1 ARG A 195       3.240   5.238 -18.469  1.00  0.00      A    H
ATOM   2682  HB2 ARG A 195       4.957   5.013 -18.410  1.00  0.00      A    H
ATOM   2683  CG  ARG A 195       3.628   3.264 -19.201  1.00  0.00      A    C
ATOM   2684  HG1 ARG A 195       4.343   2.414 -19.191  1.00  0.00      A    H
ATOM   2685  HG2 ARG A 195       2.642   2.801 -18.980  1.00  0.00      A    H
ATOM   2686  CD  ARG A 195       3.640   3.812 -20.617  1.00  0.00      A    C
ATOM   2687  HD1 ARG A 195       4.597   4.369 -20.711  1.00  0.00      A    H
ATOM   2688  HD2 ARG A 195       3.624   2.906 -21.259  1.00  0.00      A    H
ATOM   2689  NE  ARG A 195       2.440   4.641 -20.936  1.00  0.00      A    N
ATOM   2690  HE  ARG A 195       1.561   4.431 -20.507  1.00  0.00      A    H
ATOM   2691  CZ  ARG A 195       2.379   5.788 -21.514  1.00  0.00      A    C
ATOM   2692  NH1 ARG A 195       3.381   6.257 -22.272  1.00  0.00      A    N
ATOM   2693 HH11 ARG A 195       4.054   5.641 -22.681  1.00  0.00      A    H
ATOM   2694 HH12 ARG A 195       3.306   7.213 -22.554  1.00  0.00      A    H
ATOM   2695  NH2 ARG A 195       1.266   6.555 -21.428  1.00  0.00      A    N
ATOM   2696 HH21 ARG A 195       0.502   6.271 -20.848  1.00  0.00      A    H
ATOM   2697 HH22 ARG A 195       1.261   7.321 -22.071  1.00  0.00      A    H
ATOM   2698  C   ARG A 195       4.558   4.978 -15.806  1.00  0.00      A    C
ATOM   2699  O   ARG A 195       4.328   6.202 -15.846  1.00  0.00      A    O
ATOM   2700  N   MET A 196       5.360   4.576 -14.853  1.00  0.00      A    N
ATOM   2701  HN  MET A 196       5.656   3.626 -14.923  1.00  0.00      A    H
ATOM   2702  CA  MET A 196       6.000   5.442 -13.876  1.00  0.00      A    C
ATOM   2703  HA  MET A 196       5.394   6.284 -13.579  1.00  0.00      A    H
ATOM   2704  CB  MET A 196       6.345   4.547 -12.680  1.00  0.00      A    C
ATOM   2705  HB1 MET A 196       7.087   3.767 -12.953  1.00  0.00      A    H
ATOM   2706  HB2 MET A 196       6.833   5.182 -11.910  1.00  0.00      A    H
ATOM   2707  CG  MET A 196       5.070   3.906 -12.026  1.00  0.00      A    C
ATOM   2708  HG1 MET A 196       4.311   4.699 -11.855  1.00  0.00      A    H
ATOM   2709  HG2 MET A 196       4.542   3.171 -12.670  1.00  0.00      A    H
ATOM   2710  SD  MET A 196       5.445   3.109 -10.380  1.00  0.00      A    S
ATOM   2711  CE  MET A 196       4.584   4.378  -9.419  1.00  0.00      A    C
ATOM   2712  HE1 MET A 196       4.439   3.842  -8.456  1.00  0.00      A    H
ATOM   2713  HE2 MET A 196       5.200   5.290  -9.266  1.00  0.00      A    H
ATOM   2714  HE3 MET A 196       3.561   4.637  -9.766  1.00  0.00      A    H
ATOM   2715  C   MET A 196       7.301   6.048 -14.442  1.00  0.00      A    C
ATOM   2716  O   MET A 196       8.067   5.367 -15.103  1.00  0.00      A    O
ATOM   2717  N   GLN A 197       7.583   7.365 -14.333  1.00  0.00      A    N
ATOM   2718  HN  GLN A 197       6.959   7.969 -13.843  1.00  0.00      A    H
ATOM   2719  CA  GLN A 197       8.657   8.079 -15.105  1.00  0.00      A    C
ATOM   2720  HA  GLN A 197       8.585   7.737 -16.127  1.00  0.00      A    H
ATOM   2721  CB  GLN A 197       8.348   9.540 -15.098  1.00  0.00      A    C
ATOM   2722  HB1 GLN A 197       7.303   9.592 -15.470  1.00  0.00      A    H
ATOM   2723  HB2 GLN A 197       8.429   9.879 -14.043  1.00  0.00      A    H
ATOM   2724  CG  GLN A 197       9.344  10.491 -15.760  1.00  0.00      A    C
ATOM   2725  HG1 GLN A 197      10.304  10.386 -15.210  1.00  0.00      A    H
ATOM   2726  HG2 GLN A 197       9.473  10.243 -16.835  1.00  0.00      A    H
ATOM   2727  CD  GLN A 197       8.857  11.918 -15.720  1.00  0.00      A    C
ATOM   2728  OE1 GLN A 197       8.239  12.448 -16.678  1.00  0.00      A    O
ATOM   2729  NE2 GLN A 197       9.028  12.569 -14.533  1.00  0.00      A    N
ATOM   2730 HE21 GLN A 197       8.737  13.512 -14.372  1.00  0.00      A    H
ATOM   2731 HE22 GLN A 197       9.481  12.149 -13.746  1.00  0.00      A    H
ATOM   2732  C   GLN A 197      10.038   7.643 -14.580  1.00  0.00      A    C
ATOM   2733  O   GLN A 197      10.348   7.525 -13.392  1.00  0.00      A    O
ATOM   2734  N   ARG A 198      10.926   7.333 -15.515  1.00  0.00      A    N
ATOM   2735  HN  ARG A 198      10.746   7.405 -16.493  1.00  0.00      A    H
ATOM   2736  CA  ARG A 198      12.354   6.936 -15.277  1.00  0.00      A    C
ATOM   2737  HA  ARG A 198      12.446   6.573 -14.264  1.00  0.00      A    H
ATOM   2738  CB  ARG A 198      12.721   5.800 -16.341  1.00  0.00      A    C
ATOM   2739  HB1 ARG A 198      12.160   4.882 -16.063  1.00  0.00      A    H
ATOM   2740  HB2 ARG A 198      12.223   6.220 -17.241  1.00  0.00      A    H
ATOM   2741  CG  ARG A 198      14.200   5.517 -16.610  1.00  0.00      A    C
ATOM   2742  HG1 ARG A 198      14.757   6.373 -17.048  1.00  0.00      A    H
ATOM   2743  HG2 ARG A 198      14.508   5.267 -15.572  1.00  0.00      A    H
ATOM   2744  CD  ARG A 198      14.489   4.357 -17.480  1.00  0.00      A    C
ATOM   2745  HD1 ARG A 198      14.200   3.477 -16.867  1.00  0.00      A    H
ATOM   2746  HD2 ARG A 198      13.867   4.293 -18.399  1.00  0.00      A    H
ATOM   2747  NE  ARG A 198      16.003   4.555 -17.652  1.00  0.00      A    N
ATOM   2748  HE  ARG A 198      16.481   5.085 -16.952  1.00  0.00      A    H
ATOM   2749  CZ  ARG A 198      16.727   4.127 -18.661  1.00  0.00      A    C
ATOM   2750  NH1 ARG A 198      16.166   3.499 -19.705  1.00  0.00      A    N
ATOM   2751 HH11 ARG A 198      15.250   3.852 -19.895  1.00  0.00      A    H
ATOM   2752 HH12 ARG A 198      16.725   3.330 -20.517  1.00  0.00      A    H
ATOM   2753  NH2 ARG A 198      18.071   4.134 -18.558  1.00  0.00      A    N
ATOM   2754 HH21 ARG A 198      18.538   4.353 -17.701  1.00  0.00      A    H
ATOM   2755 HH22 ARG A 198      18.627   3.964 -19.372  1.00  0.00      A    H
ATOM   2756  C   ARG A 198      13.173   8.272 -15.472  1.00  0.00      A    C
ATOM   2757  O   ARG A 198      12.784   9.106 -16.237  1.00  0.00      A    O
ATOM   2758  N   GLY A 199      14.358   8.345 -14.848  1.00  0.00      A    N
ATOM   2759  HN  GLY A 199      14.510   7.580 -14.227  1.00  0.00      A    H
ATOM   2760  CA  GLY A 199      15.125   9.612 -14.908  1.00  0.00      A    C
ATOM   2761  HA1 GLY A 199      16.167   9.407 -15.100  1.00  0.00      A    H
ATOM   2762  HA2 GLY A 199      14.732  10.272 -15.667  1.00  0.00      A    H
ATOM   2763  C   GLY A 199      14.973  10.252 -13.513  1.00  0.00      A    C
ATOM   2764  O   GLY A 199      14.533  11.385 -13.404  1.00  0.00      A    O
ATOM   2765  N   LEU A 200      15.472   9.507 -12.461  1.00  0.00      A    N
ATOM   2766  HN  LEU A 200      15.783   8.597 -12.724  1.00  0.00      A    H
ATOM   2767  CA  LEU A 200      15.134   9.624 -11.044  1.00  0.00      A    C
ATOM   2768  HA  LEU A 200      14.237  10.204 -10.880  1.00  0.00      A    H
ATOM   2769  CB  LEU A 200      14.772   8.251 -10.334  1.00  0.00      A    C
ATOM   2770  HB1 LEU A 200      15.628   7.555 -10.458  1.00  0.00      A    H
ATOM   2771  HB2 LEU A 200      14.672   8.403  -9.238  1.00  0.00      A    H
ATOM   2772  CG  LEU A 200      13.494   7.638 -10.942  1.00  0.00      A    C
ATOM   2773  HG  LEU A 200      13.607   7.770 -12.039  1.00  0.00      A    H
ATOM   2774  CD1 LEU A 200      13.402   6.082 -10.691  1.00  0.00      A    C
ATOM   2775 HD11 LEU A 200      12.570   5.729 -11.337  1.00  0.00      A    H
ATOM   2776 HD12 LEU A 200      14.376   5.566 -10.833  1.00  0.00      A    H
ATOM   2777 HD13 LEU A 200      13.045   5.955  -9.647  1.00  0.00      A    H
ATOM   2778  CD2 LEU A 200      12.264   8.410 -10.669  1.00  0.00      A    C
ATOM   2779 HD21 LEU A 200      12.046   8.575  -9.593  1.00  0.00      A    H
ATOM   2780 HD22 LEU A 200      12.372   9.430 -11.094  1.00  0.00      A    H
ATOM   2781 HD23 LEU A 200      11.392   7.989 -11.215  1.00  0.00      A    H
ATOM   2782  C   LEU A 200      16.251  10.289 -10.307  1.00  0.00      A    C
ATOM   2783  O   LEU A 200      15.888  11.250  -9.634  1.00  0.00      A    O
ATOM   2784  N   ASN A 201      17.478   9.745 -10.386  1.00  0.00      A    N
ATOM   2785  HN  ASN A 201      17.540   8.934 -10.962  1.00  0.00      A    H
ATOM   2786  CA  ASN A 201      18.698  10.240  -9.826  1.00  0.00      A    C
ATOM   2787  HA  ASN A 201      19.512   9.639 -10.202  1.00  0.00      A    H
ATOM   2788  CB  ASN A 201      19.076  11.689 -10.268  1.00  0.00      A    C
ATOM   2789  HB1 ASN A 201      18.302  12.417  -9.943  1.00  0.00      A    H
ATOM   2790  HB2 ASN A 201      20.010  12.101  -9.829  1.00  0.00      A    H
ATOM   2791  CG  ASN A 201      19.251  11.817 -11.735  1.00  0.00      A    C
ATOM   2792  OD1 ASN A 201      20.228  11.264 -12.247  1.00  0.00      A    O
ATOM   2793  ND2 ASN A 201      18.281  12.504 -12.382  1.00  0.00      A    N
ATOM   2794 HD21 ASN A 201      18.223  12.403 -13.376  1.00  0.00      A    H
ATOM   2795 HD22 ASN A 201      17.428  12.815 -11.962  1.00  0.00      A    H
ATOM   2796  C   ASN A 201      18.712  10.230  -8.204  1.00  0.00      A    C
ATOM   2797  O   ASN A 201      19.748  10.063  -7.616  1.00  0.00      A    O
ATOM   2798  N   GLY A 202      17.516  10.280  -7.564  1.00  0.00      A    N
ATOM   2799  HN  GLY A 202      16.700  10.373  -8.129  1.00  0.00      A    H
ATOM   2800  CA  GLY A 202      17.333  10.088  -6.054  1.00  0.00      A    C
ATOM   2801  HA1 GLY A 202      18.238  10.478  -5.612  1.00  0.00      A    H
ATOM   2802  HA2 GLY A 202      16.389  10.486  -5.712  1.00  0.00      A    H
ATOM   2803  C   GLY A 202      17.250   8.579  -5.728  1.00  0.00      A    C
ATOM   2804  O   GLY A 202      16.654   7.830  -6.502  1.00  0.00      A    O
ATOM   2805  N   PRO A 203      17.869   8.153  -4.526  1.00  0.00      A    N
ATOM   2806  CD  PRO A 203      18.336   9.077  -3.507  1.00  0.00      A    C
ATOM   2807  HD1 PRO A 203      17.676   9.969  -3.440  1.00  0.00      A    H
ATOM   2808  HD2 PRO A 203      19.383   9.240  -3.840  1.00  0.00      A    H
ATOM   2809  CA  PRO A 203      17.985   6.734  -4.203  1.00  0.00      A    C
ATOM   2810  HA  PRO A 203      18.443   6.269  -5.064  1.00  0.00      A    H
ATOM   2811  CB  PRO A 203      18.792   6.804  -2.919  1.00  0.00      A    C
ATOM   2812  HB1 PRO A 203      18.633   5.888  -2.311  1.00  0.00      A    H
ATOM   2813  HB2 PRO A 203      19.850   6.831  -3.257  1.00  0.00      A    H
ATOM   2814  CG  PRO A 203      18.439   8.164  -2.264  1.00  0.00      A    C
ATOM   2815  HG1 PRO A 203      17.491   8.095  -1.690  1.00  0.00      A    H
ATOM   2816  HG2 PRO A 203      19.277   8.440  -1.589  1.00  0.00      A    H
ATOM   2817  C   PRO A 203      16.697   5.994  -4.024  1.00  0.00      A    C
ATOM   2818  O   PRO A 203      16.750   4.770  -4.059  1.00  0.00      A    O
ATOM   2819  N   GLN A 204      15.596   6.714  -3.717  1.00  0.00      A    N
ATOM   2820  HN  GLN A 204      15.738   7.700  -3.662  1.00  0.00      A    H
ATOM   2821  CA  GLN A 204      14.268   6.136  -3.445  1.00  0.00      A    C
ATOM   2822  HA  GLN A 204      14.284   5.103  -3.130  1.00  0.00      A    H
ATOM   2823  CB  GLN A 204      13.449   6.962  -2.316  1.00  0.00      A    C
ATOM   2824  HB1 GLN A 204      12.618   6.322  -1.950  1.00  0.00      A    H
ATOM   2825  HB2 GLN A 204      14.131   6.867  -1.443  1.00  0.00      A    H
ATOM   2826  CG  GLN A 204      13.036   8.404  -2.499  1.00  0.00      A    C
ATOM   2827  HG1 GLN A 204      12.302   8.435  -3.333  1.00  0.00      A    H
ATOM   2828  HG2 GLN A 204      12.455   8.899  -1.691  1.00  0.00      A    H
ATOM   2829  CD  GLN A 204      14.164   9.333  -2.881  1.00  0.00      A    C
ATOM   2830  OE1 GLN A 204      14.547   9.493  -4.027  1.00  0.00      A    O
ATOM   2831  NE2 GLN A 204      14.784  10.003  -1.897  1.00  0.00      A    N
ATOM   2832 HE21 GLN A 204      15.504  10.682  -2.037  1.00  0.00      A    H
ATOM   2833 HE22 GLN A 204      14.569   9.597  -1.009  1.00  0.00      A    H
ATOM   2834  C   GLN A 204      13.527   6.185  -4.783  1.00  0.00      A    C
ATOM   2835  O   GLN A 204      13.034   5.144  -5.233  1.00  0.00      A    O
ATOM   2836  N   GLY A 205      13.527   7.298  -5.539  1.00  0.00      A    N
ATOM   2837  HN  GLY A 205      13.871   8.163  -5.182  1.00  0.00      A    H
ATOM   2838  CA  GLY A 205      12.888   7.464  -6.783  1.00  0.00      A    C
ATOM   2839  HA1 GLY A 205      13.415   8.339  -7.136  1.00  0.00      A    H
ATOM   2840  HA2 GLY A 205      13.061   6.575  -7.372  1.00  0.00      A    H
ATOM   2841  C   GLY A 205      11.385   7.631  -6.672  1.00  0.00      A    C
ATOM   2842  O   GLY A 205      10.878   7.996  -5.582  1.00  0.00      A    O
ATOM   2843  N   LEU A 206      10.567   7.520  -7.780  1.00  0.00      A    N
ATOM   2844  HN  LEU A 206      10.958   7.200  -8.640  1.00  0.00      A    H
ATOM   2845  CA  LEU A 206       9.174   7.868  -7.844  1.00  0.00      A    C
ATOM   2846  HA  LEU A 206       9.050   8.826  -7.361  1.00  0.00      A    H
ATOM   2847  CB  LEU A 206       8.802   8.212  -9.288  1.00  0.00      A    C
ATOM   2848  HB1 LEU A 206       9.251   9.189  -9.568  1.00  0.00      A    H
ATOM   2849  HB2 LEU A 206       9.178   7.441  -9.994  1.00  0.00      A    H
ATOM   2850  CG  LEU A 206       7.284   8.331  -9.520  1.00  0.00      A    C
ATOM   2851  HG  LEU A 206       6.713   7.440  -9.183  1.00  0.00      A    H
ATOM   2852  CD1 LEU A 206       6.625   9.423  -8.766  1.00  0.00      A    C
ATOM   2853 HD11 LEU A 206       6.764   9.243  -7.678  1.00  0.00      A    H
ATOM   2854 HD12 LEU A 206       7.007  10.409  -9.107  1.00  0.00      A    H
ATOM   2855 HD13 LEU A 206       5.539   9.377  -8.993  1.00  0.00      A    H
ATOM   2856  CD2 LEU A 206       7.017   8.484 -11.041  1.00  0.00      A    C
ATOM   2857 HD21 LEU A 206       7.373   7.584 -11.587  1.00  0.00      A    H
ATOM   2858 HD22 LEU A 206       5.919   8.560 -11.187  1.00  0.00      A    H
ATOM   2859 HD23 LEU A 206       7.526   9.378 -11.459  1.00  0.00      A    H
ATOM   2860  C   LEU A 206       8.292   6.767  -7.233  1.00  0.00      A    C
ATOM   2861  O   LEU A 206       8.218   5.614  -7.582  1.00  0.00      A    O
ATOM   2862  N   CYS A 207       7.627   7.164  -6.192  1.00  0.00      A    N
ATOM   2863  HN  CYS A 207       7.557   8.154  -6.099  1.00  0.00      A    H
ATOM   2864  CA  CYS A 207       6.922   6.341  -5.218  1.00  0.00      A    C
ATOM   2865  HA  CYS A 207       6.690   7.037  -4.425  1.00  0.00      A    H
ATOM   2866  CB  CYS A 207       5.619   5.743  -5.821  1.00  0.00      A    C
ATOM   2867  HB1 CYS A 207       5.804   5.070  -6.686  1.00  0.00      A    H
ATOM   2868  HB2 CYS A 207       5.205   5.068  -5.042  1.00  0.00      A    H
ATOM   2869  SG  CYS A 207       4.479   7.056  -6.243  1.00  0.00      A    S
ATOM   2870  C   CYS A 207       7.753   5.220  -4.547  1.00  0.00      A    C
ATOM   2871  O   CYS A 207       7.246   4.234  -4.033  1.00  0.00      A    O
ATOM   2872  N   GLY A 208       9.074   5.373  -4.638  1.00  0.00      A    N
ATOM   2873  HN  GLY A 208       9.557   6.158  -5.018  1.00  0.00      A    H
ATOM   2874  CA  GLY A 208      10.059   4.521  -4.017  1.00  0.00      A    C
ATOM   2875  HA1 GLY A 208      11.006   5.039  -3.984  1.00  0.00      A    H
ATOM   2876  HA2 GLY A 208       9.705   4.194  -3.051  1.00  0.00      A    H
ATOM   2877  C   GLY A 208      10.232   3.293  -4.842  1.00  0.00      A    C
ATOM   2878  O   GLY A 208      10.398   2.183  -4.367  1.00  0.00      A    O
ATOM   2879  N   ILE A 209      10.285   3.485  -6.157  1.00  0.00      A    N
ATOM   2880  HN  ILE A 209       9.983   4.334  -6.585  1.00  0.00      A    H
ATOM   2881  CA  ILE A 209      10.625   2.366  -7.071  1.00  0.00      A    C
ATOM   2882  HA  ILE A 209       9.933   1.590  -6.779  1.00  0.00      A    H
ATOM   2883  CB  ILE A 209      10.165   2.763  -8.448  1.00  0.00      A    C
ATOM   2884  HB  ILE A 209       9.179   3.270  -8.375  1.00  0.00      A    H
ATOM   2885  CG2 ILE A 209      11.151   3.813  -9.127  1.00  0.00      A    C
ATOM   2886 HG21 ILE A 209      10.864   4.151 -10.146  1.00  0.00      A    H
ATOM   2887 HG22 ILE A 209      11.297   4.648  -8.409  1.00  0.00      A    H
ATOM   2888 HG23 ILE A 209      12.175   3.406  -9.271  1.00  0.00      A    H
ATOM   2889  CG1 ILE A 209       9.784   1.454  -9.223  1.00  0.00      A    C
ATOM   2890 HG11 ILE A 209      10.566   0.672  -9.127  1.00  0.00      A    H
ATOM   2891 HG12 ILE A 209       8.894   0.917  -8.829  1.00  0.00      A    H
ATOM   2892  CD  ILE A 209       9.429   1.691 -10.728  1.00  0.00      A    C
ATOM   2893  HD1 ILE A 209       8.668   2.490 -10.855  1.00  0.00      A    H
ATOM   2894  HD2 ILE A 209      10.302   1.971 -11.354  1.00  0.00      A    H
ATOM   2895  HD3 ILE A 209       9.041   0.701 -11.051  1.00  0.00      A    H
ATOM   2896  C   ILE A 209      11.990   1.820  -6.944  1.00  0.00      A    C
ATOM   2897  O   ILE A 209      12.149   0.602  -7.216  1.00  0.00      A    O
ATOM   2898  N   ASN A 210      13.016   2.608  -6.577  1.00  0.00      A    N
ATOM   2899  HN  ASN A 210      12.959   3.582  -6.371  1.00  0.00      A    H
ATOM   2900  CA  ASN A 210      14.431   2.104  -6.570  1.00  0.00      A    C
ATOM   2901  HA  ASN A 210      14.475   1.365  -7.356  1.00  0.00      A    H
ATOM   2902  CB  ASN A 210      15.506   3.156  -6.895  1.00  0.00      A    C
ATOM   2903  HB1 ASN A 210      15.366   3.825  -6.019  1.00  0.00      A    H
ATOM   2904  HB2 ASN A 210      16.566   2.824  -6.905  1.00  0.00      A    H
ATOM   2905  CG  ASN A 210      15.210   3.868  -8.203  1.00  0.00      A    C
ATOM   2906  OD1 ASN A 210      14.889   3.334  -9.298  1.00  0.00      A    O
ATOM   2907  ND2 ASN A 210      15.280   5.227  -8.138  1.00  0.00      A    N
ATOM   2908 HD21 ASN A 210      15.323   5.645  -9.045  1.00  0.00      A    H
ATOM   2909 HD22 ASN A 210      15.265   5.684  -7.248  1.00  0.00      A    H
ATOM   2910  C   ASN A 210      14.763   1.417  -5.321  1.00  0.00      A    C
ATOM   2911  O   ASN A 210      15.935   1.032  -5.037  1.00  0.00      A    O
ATOM   2912  N   MET A 211      13.725   1.225  -4.388  1.00  0.00      A    N
ATOM   2913  HN  MET A 211      12.865   1.662  -4.641  1.00  0.00      A    H
ATOM   2914  CA  MET A 211      13.973   0.557  -3.085  1.00  0.00      A    C
ATOM   2915  HA  MET A 211      14.934   0.850  -2.688  1.00  0.00      A    H
ATOM   2916  CB  MET A 211      13.070   1.180  -1.994  1.00  0.00      A    C
ATOM   2917  HB1 MET A 211      12.027   0.892  -2.245  1.00  0.00      A    H
ATOM   2918  HB2 MET A 211      13.387   0.742  -1.024  1.00  0.00      A    H
ATOM   2919  CG  MET A 211      13.138   2.721  -1.783  1.00  0.00      A    C
ATOM   2920  HG1 MET A 211      12.703   3.189  -2.691  1.00  0.00      A    H
ATOM   2921  HG2 MET A 211      12.535   3.075  -0.919  1.00  0.00      A    H
ATOM   2922  SD  MET A 211      14.796   3.400  -1.515  1.00  0.00      A    S
ATOM   2923  CE  MET A 211      15.138   2.561   0.042  1.00  0.00      A    C
ATOM   2924  HE1 MET A 211      15.285   1.474  -0.135  1.00  0.00      A    H
ATOM   2925  HE2 MET A 211      16.154   2.801   0.423  1.00  0.00      A    H
ATOM   2926  HE3 MET A 211      14.420   2.763   0.865  1.00  0.00      A    H
ATOM   2927  C   MET A 211      14.026  -0.901  -2.985  1.00  0.00      A    C
ATOM   2928  O   MET A 211      15.012  -1.587  -3.396  1.00  0.00      A    O
ATOM   2929  N   ASP A 212      12.940  -1.496  -2.431  1.00  0.00      A    N
ATOM   2930  HN  ASP A 212      12.197  -0.999  -1.990  1.00  0.00      A    H
ATOM   2931  CA  ASP A 212      12.910  -2.908  -2.051  1.00  0.00      A    C
ATOM   2932  HA  ASP A 212      13.894  -3.288  -1.818  1.00  0.00      A    H
ATOM   2933  CB  ASP A 212      11.912  -3.125  -0.859  1.00  0.00      A    C
ATOM   2934  HB1 ASP A 212      12.047  -2.251  -0.186  1.00  0.00      A    H
ATOM   2935  HB2 ASP A 212      10.901  -3.098  -1.318  1.00  0.00      A    H
ATOM   2936  CG  ASP A 212      12.155  -4.464  -0.191  1.00  0.00      A    C
ATOM   2937  OD1 ASP A 212      11.206  -5.296  -0.003  1.00  0.00      A    O
ATOM   2938  OD2 ASP A 212      13.350  -4.816  -0.017  1.00  0.00      A    O
ATOM   2939  C   ASP A 212      12.446  -3.819  -3.215  1.00  0.00      A    C
ATOM   2940  O   ASP A 212      11.267  -4.152  -3.401  1.00  0.00      A    O
ATOM   2941  N   ALA A 213      13.368  -4.197  -4.062  1.00  0.00      A    N
ATOM   2942  HN  ALA A 213      14.264  -3.801  -3.877  1.00  0.00      A    H
ATOM   2943  CA  ALA A 213      13.179  -4.982  -5.261  1.00  0.00      A    C
ATOM   2944  HA  ALA A 213      12.134  -5.072  -5.517  1.00  0.00      A    H
ATOM   2945  CB  ALA A 213      13.871  -4.285  -6.401  1.00  0.00      A    C
ATOM   2946  HB1 ALA A 213      13.480  -3.245  -6.428  1.00  0.00      A    H
ATOM   2947  HB2 ALA A 213      14.964  -4.289  -6.204  1.00  0.00      A    H
ATOM   2948  HB3 ALA A 213      13.680  -4.807  -7.363  1.00  0.00      A    H
ATOM   2949  C   ALA A 213      13.752  -6.389  -5.092  1.00  0.00      A    C
ATOM   2950  O   ALA A 213      14.896  -6.598  -4.798  1.00  0.00      A    O
ATOM   2951  N   SER A 214      12.869  -7.403  -5.198  1.00  0.00      A    N
ATOM   2952  HN  SER A 214      11.977  -7.109  -5.533  1.00  0.00      A    H
ATOM   2953  CA  SER A 214      13.290  -8.832  -5.133  1.00  0.00      A    C
ATOM   2954  HA  SER A 214      14.366  -8.844  -5.223  1.00  0.00      A    H
ATOM   2955  CB  SER A 214      12.933  -9.693  -3.875  1.00  0.00      A    C
ATOM   2956  HB1 SER A 214      13.212 -10.757  -4.031  1.00  0.00      A    H
ATOM   2957  HB2 SER A 214      13.576  -9.297  -3.060  1.00  0.00      A    H
ATOM   2958  OG  SER A 214      11.580  -9.540  -3.442  1.00  0.00      A    O
ATOM   2959  HG1 SER A 214      11.690  -9.486  -2.490  1.00  0.00      A    H
ATOM   2960  C   SER A 214      12.742  -9.642  -6.319  1.00  0.00      A    C
ATOM   2961  O   SER A 214      11.798  -9.270  -7.008  1.00  0.00      A    O
ATOM   2962  N   TYR A 215      13.386 -10.742  -6.677  1.00  0.00      A    N
ATOM   2963  HN  TYR A 215      14.108 -11.135  -6.112  1.00  0.00      A    H
ATOM   2964  CA  TYR A 215      13.220 -11.454  -7.948  1.00  0.00      A    C
ATOM   2965  HA  TYR A 215      12.239 -11.146  -8.277  1.00  0.00      A    H
ATOM   2966  CB  TYR A 215      14.074 -10.850  -9.141  1.00  0.00      A    C
ATOM   2967  HB1 TYR A 215      13.728 -11.267 -10.111  1.00  0.00      A    H
ATOM   2968  HB2 TYR A 215      13.834  -9.770  -9.242  1.00  0.00      A    H
ATOM   2969  CG  TYR A 215      15.573 -11.145  -9.009  1.00  0.00      A    C
ATOM   2970  CD1 TYR A 215      16.192 -12.402  -9.404  1.00  0.00      A    C
ATOM   2971  HD1 TYR A 215      15.489 -13.117  -9.803  1.00  0.00      A    H
ATOM   2972  CE1 TYR A 215      17.555 -12.633  -9.220  1.00  0.00      A    C
ATOM   2973  HE1 TYR A 215      17.989 -13.562  -9.560  1.00  0.00      A    H
ATOM   2974  CZ  TYR A 215      18.411 -11.623  -8.703  1.00  0.00      A    C
ATOM   2975  OH  TYR A 215      19.769 -11.721  -8.616  1.00  0.00      A    O
ATOM   2976  HH  TYR A 215      20.015 -12.593  -8.301  1.00  0.00      A    H
ATOM   2977  CD2 TYR A 215      16.445 -10.187  -8.412  1.00  0.00      A    C
ATOM   2978  HD2 TYR A 215      15.967  -9.287  -8.056  1.00  0.00      A    H
ATOM   2979  CE2 TYR A 215      17.823 -10.397  -8.408  1.00  0.00      A    C
ATOM   2980  HE2 TYR A 215      18.398  -9.544  -8.079  1.00  0.00      A    H
ATOM   2981  C   TYR A 215      13.236 -12.995  -7.848  1.00  0.00      A    C
ATOM   2982  O   TYR A 215      14.124 -13.566  -7.142  1.00  0.00      A    O
ATOM   2983  N   PRO A 216      12.293 -13.724  -8.414  1.00  0.00      A    N
ATOM   2984  CD  PRO A 216      11.228 -13.276  -9.336  1.00  0.00      A    C
ATOM   2985  HD1 PRO A 216      11.487 -12.671 -10.231  1.00  0.00      A    H
ATOM   2986  HD2 PRO A 216      10.432 -12.714  -8.802  1.00  0.00      A    H
ATOM   2987  CA  PRO A 216      12.373 -15.188  -8.285  1.00  0.00      A    C
ATOM   2988  HA  PRO A 216      12.577 -15.638  -7.324  1.00  0.00      A    H
ATOM   2989  CB  PRO A 216      10.908 -15.588  -8.693  1.00  0.00      A    C
ATOM   2990  HB1 PRO A 216      10.730 -16.663  -8.906  1.00  0.00      A    H
ATOM   2991  HB2 PRO A 216      10.238 -15.313  -7.850  1.00  0.00      A    H
ATOM   2992  CG  PRO A 216      10.587 -14.610  -9.818  1.00  0.00      A    C
ATOM   2993  HG1 PRO A 216      10.991 -15.002 -10.776  1.00  0.00      A    H
ATOM   2994  HG2 PRO A 216       9.480 -14.520  -9.825  1.00  0.00      A    H
ATOM   2995  C   PRO A 216      13.371 -15.834  -9.299  1.00  0.00      A    C
ATOM   2996  O   PRO A 216      13.692 -15.320 -10.409  1.00  0.00      A    O
ATOM   2997  N   ILE A 217      13.751 -17.068  -8.972  1.00  0.00      A    N
ATOM   2998  HN  ILE A 217      13.619 -17.481  -8.074  1.00  0.00      A    H
ATOM   2999  CA  ILE A 217      14.757 -17.812  -9.698  1.00  0.00      A    C
ATOM   3000  HA  ILE A 217      14.928 -17.291 -10.628  1.00  0.00      A    H
ATOM   3001  CB  ILE A 217      16.138 -17.994  -8.932  1.00  0.00      A    C
ATOM   3002  HB  ILE A 217      15.969 -18.581  -8.004  1.00  0.00      A    H
ATOM   3003  CG2 ILE A 217      17.120 -18.751  -9.766  1.00  0.00      A    C
ATOM   3004 HG21 ILE A 217      16.783 -19.766 -10.066  1.00  0.00      A    H
ATOM   3005 HG22 ILE A 217      17.425 -18.202 -10.683  1.00  0.00      A    H
ATOM   3006 HG23 ILE A 217      18.012 -18.886  -9.118  1.00  0.00      A    H
ATOM   3007  CG1 ILE A 217      16.557 -16.544  -8.588  1.00  0.00      A    C
ATOM   3008 HG11 ILE A 217      16.521 -15.950  -9.527  1.00  0.00      A    H
ATOM   3009 HG12 ILE A 217      15.891 -16.045  -7.852  1.00  0.00      A    H
ATOM   3010  CD  ILE A 217      17.998 -16.413  -8.057  1.00  0.00      A    C
ATOM   3011  HD1 ILE A 217      18.771 -16.848  -8.726  1.00  0.00      A    H
ATOM   3012  HD2 ILE A 217      18.346 -15.380  -7.842  1.00  0.00      A    H
ATOM   3013  HD3 ILE A 217      18.114 -16.930  -7.080  1.00  0.00      A    H
ATOM   3014  C   ILE A 217      14.277 -19.227 -10.084  1.00  0.00      A    C
ATOM   3015  O   ILE A 217      13.792 -20.029  -9.280  1.00  0.00      A    O
ATOM   3016  N   VAL A 218      14.353 -19.480 -11.349  1.00  0.00      A    N
ATOM   3017  HN  VAL A 218      14.467 -18.789 -12.059  1.00  0.00      A    H
ATOM   3018  CA  VAL A 218      14.225 -20.860 -11.885  1.00  0.00      A    C
ATOM   3019  HA  VAL A 218      14.087 -21.698 -11.217  1.00  0.00      A    H
ATOM   3020  CB  VAL A 218      13.232 -20.878 -13.063  1.00  0.00      A    C
ATOM   3021  HB  VAL A 218      13.618 -20.183 -13.838  1.00  0.00      A    H
ATOM   3022  CG1 VAL A 218      13.079 -22.314 -13.607  1.00  0.00      A    C
ATOM   3023 HG11 VAL A 218      12.214 -22.427 -14.296  1.00  0.00      A    H
ATOM   3024 HG12 VAL A 218      13.995 -22.669 -14.125  1.00  0.00      A    H
ATOM   3025 HG13 VAL A 218      12.793 -23.009 -12.789  1.00  0.00      A    H
ATOM   3026  CG2 VAL A 218      11.813 -20.318 -12.710  1.00  0.00      A    C
ATOM   3027 HG21 VAL A 218      11.320 -20.098 -13.681  1.00  0.00      A    H
ATOM   3028 HG22 VAL A 218      11.328 -21.091 -12.077  1.00  0.00      A    H
ATOM   3029 HG23 VAL A 218      11.961 -19.362 -12.163  1.00  0.00      A    H
ATOM   3030  C   VAL A 218      15.677 -21.090 -12.480  1.00  0.00      A    C
ATOM   3031  OT1 VAL A 218      16.025 -20.426 -13.422  1.00  0.00      A    O
ATOM   3032  OT2 VAL A 218      16.404 -21.918 -11.906  1.00  0.00      A    O
END
