# Supplementary material for: Sequence comparison, molecular modeling, and network analysis predict structural diversity in cysteine proteases from the Cape sundew, Drosera capensis
Source: Comput Struct Biotechnol J. 2016 Jun 14;14:271–82. doi: 10.1016/j.csbj.2016.05.003 (PMC4949590; doi:10.1016/j.csbj.2016.05.003)
Supplement: Supplementary file 4 [file mmc4.zip › Rosetta_mature/DCAP_4952_mature_m1.pdb]

CRYST1   59.261   66.327   64.438  90.00  90.00  90.00 P 1           1
ATOM      1  N   VAL A   1      27.102   6.280  -1.020  1.00  0.00      A    N
ATOM      2  HT1 VAL A   1      27.396   6.430  -0.034  1.00  0.00      A    H
ATOM      3  HT2 VAL A   1      27.156   7.190  -1.520  1.00  0.00      A    H
ATOM      4  HT3 VAL A   1      27.753   5.674  -1.559  1.00  0.00      A    H
ATOM      5  CA  VAL A   1      25.721   5.672  -1.077  1.00  0.00      A    C
ATOM      6  HA  VAL A   1      25.700   4.666  -0.685  1.00  0.00      A    H
ATOM      7  CB  VAL A   1      24.757   6.502  -0.194  1.00  0.00      A    C
ATOM      8  HB  VAL A   1      23.725   6.184  -0.453  1.00  0.00      A    H
ATOM      9  CG1 VAL A   1      24.994   6.215   1.309  1.00  0.00      A    C
ATOM     10 HG11 VAL A   1      26.032   6.481   1.604  1.00  0.00      A    H
ATOM     11 HG12 VAL A   1      24.320   6.943   1.809  1.00  0.00      A    H
ATOM     12 HG13 VAL A   1      24.703   5.181   1.593  1.00  0.00      A    H
ATOM     13  CG2 VAL A   1      24.931   8.014  -0.439  1.00  0.00      A    C
ATOM     14 HG21 VAL A   1      25.860   8.328   0.083  1.00  0.00      A    H
ATOM     15 HG22 VAL A   1      25.086   8.224  -1.519  1.00  0.00      A    H
ATOM     16 HG23 VAL A   1      24.091   8.665  -0.114  1.00  0.00      A    H
ATOM     17  C   VAL A   1      25.220   5.615  -2.452  1.00  0.00      A    C
ATOM     18  O   VAL A   1      25.795   6.355  -3.275  1.00  0.00      A    O
ATOM     19  N   PRO A   2      24.106   4.947  -2.854  1.00  0.00      A    N
ATOM     20  CD  PRO A   2      23.634   3.758  -2.074  1.00  0.00      A    C
ATOM     21  HD1 PRO A   2      23.379   4.032  -1.028  1.00  0.00      A    H
ATOM     22  HD2 PRO A   2      24.494   3.056  -2.118  1.00  0.00      A    H
ATOM     23  CA  PRO A   2      23.579   5.028  -4.219  1.00  0.00      A    C
ATOM     24  HA  PRO A   2      24.321   5.278  -4.964  1.00  0.00      A    H
ATOM     25  CB  PRO A   2      22.956   3.532  -4.400  1.00  0.00      A    C
ATOM     26  HB1 PRO A   2      22.050   3.446  -5.038  1.00  0.00      A    H
ATOM     27  HB2 PRO A   2      23.793   2.884  -4.736  1.00  0.00      A    H
ATOM     28  CG  PRO A   2      22.494   3.125  -2.954  1.00  0.00      A    C
ATOM     29  HG1 PRO A   2      21.502   3.569  -2.725  1.00  0.00      A    H
ATOM     30  HG2 PRO A   2      22.411   2.025  -2.823  1.00  0.00      A    H
ATOM     31  C   PRO A   2      22.619   6.202  -4.250  1.00  0.00      A    C
ATOM     32  O   PRO A   2      22.343   6.788  -3.197  1.00  0.00      A    O
ATOM     33  N   SER A   3      22.125   6.576  -5.396  1.00  0.00      A    N
ATOM     34  HN  SER A   3      22.457   5.954  -6.101  1.00  0.00      A    H
ATOM     35  CA  SER A   3      21.105   7.633  -5.646  1.00  0.00      A    C
ATOM     36  HA  SER A   3      21.060   8.332  -4.824  1.00  0.00      A    H
ATOM     37  CB  SER A   3      21.383   8.537  -6.934  1.00  0.00      A    C
ATOM     38  HB1 SER A   3      20.846   9.510  -6.948  1.00  0.00      A    H
ATOM     39  HB2 SER A   3      22.398   8.942  -6.737  1.00  0.00      A    H
ATOM     40  OG  SER A   3      21.406   7.800  -8.150  1.00  0.00      A    O
ATOM     41  HG1 SER A   3      21.705   8.426  -8.813  1.00  0.00      A    H
ATOM     42  C   SER A   3      19.768   6.982  -5.660  1.00  0.00      A    C
ATOM     43  O   SER A   3      18.796   7.583  -5.139  1.00  0.00      A    O
ATOM     44  N   SER A   4      19.570   5.814  -6.351  1.00  0.00      A    N
ATOM     45  HN  SER A   4      20.366   5.325  -6.700  1.00  0.00      A    H
ATOM     46  CA  SER A   4      18.360   5.110  -6.557  1.00  0.00      A    C
ATOM     47  HA  SER A   4      17.586   5.850  -6.419  1.00  0.00      A    H
ATOM     48  CB  SER A   4      18.107   4.572  -8.053  1.00  0.00      A    C
ATOM     49  HB1 SER A   4      18.326   5.377  -8.787  1.00  0.00      A    H
ATOM     50  HB2 SER A   4      18.788   3.705  -8.185  1.00  0.00      A    H
ATOM     51  OG  SER A   4      16.768   4.037  -8.188  1.00  0.00      A    O
ATOM     52  HG1 SER A   4      16.590   3.879  -9.118  1.00  0.00      A    H
ATOM     53  C   SER A   4      18.138   3.857  -5.630  1.00  0.00      A    C
ATOM     54  O   SER A   4      18.507   2.753  -5.994  1.00  0.00      A    O
ATOM     55  N   VAL A   5      17.561   4.044  -4.421  1.00  0.00      A    N
ATOM     56  HN  VAL A   5      17.519   5.007  -4.168  1.00  0.00      A    H
ATOM     57  CA  VAL A   5      17.183   2.960  -3.482  1.00  0.00      A    C
ATOM     58  HA  VAL A   5      17.697   2.022  -3.631  1.00  0.00      A    H
ATOM     59  CB  VAL A   5      17.400   3.191  -1.875  1.00  0.00      A    C
ATOM     60  HB  VAL A   5      16.856   4.082  -1.495  1.00  0.00      A    H
ATOM     61  CG1 VAL A   5      16.983   1.937  -1.034  1.00  0.00      A    C
ATOM     62 HG11 VAL A   5      17.392   1.026  -1.521  1.00  0.00      A    H
ATOM     63 HG12 VAL A   5      17.403   2.156  -0.029  1.00  0.00      A    H
ATOM     64 HG13 VAL A   5      15.877   1.910  -0.935  1.00  0.00      A    H
ATOM     65  CG2 VAL A   5      18.868   3.302  -1.638  1.00  0.00      A    C
ATOM     66 HG21 VAL A   5      19.094   3.514  -0.571  1.00  0.00      A    H
ATOM     67 HG22 VAL A   5      19.364   2.316  -1.772  1.00  0.00      A    H
ATOM     68 HG23 VAL A   5      19.223   4.061  -2.367  1.00  0.00      A    H
ATOM     69  C   VAL A   5      15.694   2.715  -3.714  1.00  0.00      A    C
ATOM     70  O   VAL A   5      14.936   3.691  -3.628  1.00  0.00      A    O
ATOM     71  N   ASP A   6      15.263   1.500  -3.925  1.00  0.00      A    N
ATOM     72  HN  ASP A   6      15.882   0.723  -4.008  1.00  0.00      A    H
ATOM     73  CA  ASP A   6      13.825   1.252  -4.053  1.00  0.00      A    C
ATOM     74  HA  ASP A   6      13.267   1.831  -3.332  1.00  0.00      A    H
ATOM     75  CB  ASP A   6      13.276   1.604  -5.465  1.00  0.00      A    C
ATOM     76  HB1 ASP A   6      13.673   2.594  -5.777  1.00  0.00      A    H
ATOM     77  HB2 ASP A   6      13.576   0.838  -6.212  1.00  0.00      A    H
ATOM     78  CG  ASP A   6      11.719   1.844  -5.407  1.00  0.00      A    C
ATOM     79  OD1 ASP A   6      10.908   0.958  -5.020  1.00  0.00      A    O
ATOM     80  OD2 ASP A   6      11.354   2.971  -5.827  1.00  0.00      A    O
ATOM     81  C   ASP A   6      13.493  -0.208  -3.740  1.00  0.00      A    C
ATOM     82  O   ASP A   6      13.582  -1.115  -4.521  1.00  0.00      A    O
ATOM     83  N   TRP A   7      13.155  -0.549  -2.528  1.00  0.00      A    N
ATOM     84  HN  TRP A   7      13.124   0.120  -1.789  1.00  0.00      A    H
ATOM     85  CA  TRP A   7      13.019  -1.928  -2.059  1.00  0.00      A    C
ATOM     86  HA  TRP A   7      13.651  -2.646  -2.561  1.00  0.00      A    H
ATOM     87  CB  TRP A   7      13.279  -2.075  -0.583  1.00  0.00      A    C
ATOM     88  HB1 TRP A   7      12.618  -1.426   0.030  1.00  0.00      A    H
ATOM     89  HB2 TRP A   7      13.116  -3.101  -0.187  1.00  0.00      A    H
ATOM     90  CG  TRP A   7      14.640  -1.739  -0.081  1.00  0.00      A    C
ATOM     91  CD1 TRP A   7      14.997  -0.819   0.850  1.00  0.00      A    C
ATOM     92  HD1 TRP A   7      14.315  -0.157   1.361  1.00  0.00      A    H
ATOM     93  NE1 TRP A   7      16.309  -0.859   1.084  1.00  0.00      A    N
ATOM     94  HE1 TRP A   7      16.875  -0.378   1.717  1.00  0.00      A    H
ATOM     95  CE2 TRP A   7      16.937  -1.707   0.237  1.00  0.00      A    C
ATOM     96  CD2 TRP A   7      15.924  -2.359  -0.444  1.00  0.00      A    C
ATOM     97  CE3 TRP A   7      16.232  -3.348  -1.327  1.00  0.00      A    C
ATOM     98  HE3 TRP A   7      15.519  -3.830  -1.980  1.00  0.00      A    H
ATOM     99  CZ3 TRP A   7      17.543  -3.735  -1.460  1.00  0.00      A    C
ATOM    100  HZ3 TRP A   7      17.896  -4.496  -2.140  1.00  0.00      A    H
ATOM    101  CZ2 TRP A   7      18.268  -2.068   0.166  1.00  0.00      A    C
ATOM    102  HZ2 TRP A   7      19.025  -1.591   0.772  1.00  0.00      A    H
ATOM    103  CH2 TRP A   7      18.590  -3.083  -0.727  1.00  0.00      A    C
ATOM    104  HH2 TRP A   7      19.576  -3.515  -0.811  1.00  0.00      A    H
ATOM    105  C   TRP A   7      11.656  -2.534  -2.392  1.00  0.00      A    C
ATOM    106  O   TRP A   7      11.459  -3.717  -2.230  1.00  0.00      A    O
ATOM    107  N   VAL A   8      10.747  -1.682  -2.845  1.00  0.00      A    N
ATOM    108  HN  VAL A   8      11.066  -0.769  -3.085  1.00  0.00      A    H
ATOM    109  CA  VAL A   8       9.431  -1.952  -3.423  1.00  0.00      A    C
ATOM    110  HA  VAL A   8       9.029  -2.767  -2.839  1.00  0.00      A    H
ATOM    111  CB  VAL A   8       8.505  -0.738  -3.309  1.00  0.00      A    C
ATOM    112  HB  VAL A   8       8.935   0.173  -3.778  1.00  0.00      A    H
ATOM    113  CG1 VAL A   8       7.178  -1.109  -3.880  1.00  0.00      A    C
ATOM    114 HG11 VAL A   8       6.562  -0.189  -3.964  1.00  0.00      A    H
ATOM    115 HG12 VAL A   8       7.192  -1.577  -4.888  1.00  0.00      A    H
ATOM    116 HG13 VAL A   8       6.584  -1.811  -3.257  1.00  0.00      A    H
ATOM    117  CG2 VAL A   8       8.327  -0.498  -1.796  1.00  0.00      A    C
ATOM    118 HG21 VAL A   8       8.035  -1.410  -1.233  1.00  0.00      A    H
ATOM    119 HG22 VAL A   8       9.308  -0.227  -1.352  1.00  0.00      A    H
ATOM    120 HG23 VAL A   8       7.564   0.307  -1.731  1.00  0.00      A    H
ATOM    121  C   VAL A   8       9.611  -2.422  -4.828  1.00  0.00      A    C
ATOM    122  O   VAL A   8       9.200  -3.560  -5.130  1.00  0.00      A    O
ATOM    123  N   ALA A   9      10.192  -1.659  -5.692  1.00  0.00      A    N
ATOM    124  HN  ALA A   9      10.605  -0.780  -5.469  1.00  0.00      A    H
ATOM    125  CA  ALA A   9      10.608  -2.179  -7.034  1.00  0.00      A    C
ATOM    126  HA  ALA A   9       9.753  -2.472  -7.625  1.00  0.00      A    H
ATOM    127  CB  ALA A   9      11.299  -1.099  -7.933  1.00  0.00      A    C
ATOM    128  HB1 ALA A   9      12.279  -0.769  -7.528  1.00  0.00      A    H
ATOM    129  HB2 ALA A   9      11.397  -1.604  -8.918  1.00  0.00      A    H
ATOM    130  HB3 ALA A   9      10.695  -0.174  -8.054  1.00  0.00      A    H
ATOM    131  C   ALA A   9      11.568  -3.431  -6.955  1.00  0.00      A    C
ATOM    132  O   ALA A   9      11.540  -4.303  -7.849  1.00  0.00      A    O
ATOM    133  N   ASN A  10      12.437  -3.598  -5.919  1.00  0.00      A    N
ATOM    134  HN  ASN A  10      12.731  -2.790  -5.415  1.00  0.00      A    H
ATOM    135  CA  ASN A  10      13.224  -4.794  -5.876  1.00  0.00      A    C
ATOM    136  HA  ASN A  10      13.712  -5.035  -6.809  1.00  0.00      A    H
ATOM    137  CB  ASN A  10      14.457  -4.448  -4.877  1.00  0.00      A    C
ATOM    138  HB1 ASN A  10      14.981  -3.580  -5.331  1.00  0.00      A    H
ATOM    139  HB2 ASN A  10      14.148  -4.105  -3.866  1.00  0.00      A    H
ATOM    140  CG  ASN A  10      15.512  -5.512  -4.712  1.00  0.00      A    C
ATOM    141  OD1 ASN A  10      15.585  -6.252  -3.688  1.00  0.00      A    O
ATOM    142  ND2 ASN A  10      16.377  -5.611  -5.761  1.00  0.00      A    N
ATOM    143 HD21 ASN A  10      16.825  -6.501  -5.846  1.00  0.00      A    H
ATOM    144 HD22 ASN A  10      16.369  -4.967  -6.525  1.00  0.00      A    H
ATOM    145  C   ASN A  10      12.392  -5.986  -5.374  1.00  0.00      A    C
ATOM    146  O   ASN A  10      12.799  -7.100  -5.625  1.00  0.00      A    O
ATOM    147  N   GLY A  11      11.337  -5.715  -4.555  1.00  0.00      A    N
ATOM    148  HN  GLY A  11      11.033  -4.774  -4.429  1.00  0.00      A    H
ATOM    149  CA  GLY A  11      10.561  -6.791  -3.916  1.00  0.00      A    C
ATOM    150  HA1 GLY A  11       9.657  -6.314  -3.565  1.00  0.00      A    H
ATOM    151  HA2 GLY A  11      10.429  -7.619  -4.596  1.00  0.00      A    H
ATOM    152  C   GLY A  11      11.215  -7.362  -2.688  1.00  0.00      A    C
ATOM    153  O   GLY A  11      11.262  -8.541  -2.417  1.00  0.00      A    O
ATOM    154  N   ALA A  12      11.806  -6.439  -1.889  1.00  0.00      A    N
ATOM    155  HN  ALA A  12      11.728  -5.462  -2.074  1.00  0.00      A    H
ATOM    156  CA  ALA A  12      12.688  -6.822  -0.749  1.00  0.00      A    C
ATOM    157  HA  ALA A  12      12.922  -7.874  -0.830  1.00  0.00      A    H
ATOM    158  CB  ALA A  12      13.968  -6.024  -0.830  1.00  0.00      A    C
ATOM    159  HB1 ALA A  12      13.803  -4.945  -0.622  1.00  0.00      A    H
ATOM    160  HB2 ALA A  12      14.744  -6.471  -0.173  1.00  0.00      A    H
ATOM    161  HB3 ALA A  12      14.301  -6.194  -1.876  1.00  0.00      A    H
ATOM    162  C   ALA A  12      11.933  -6.695   0.582  1.00  0.00      A    C
ATOM    163  O   ALA A  12      12.290  -7.203   1.623  1.00  0.00      A    O
ATOM    164  N   VAL A  13      10.793  -5.895   0.475  1.00  0.00      A    N
ATOM    165  HN  VAL A  13      10.571  -5.498  -0.412  1.00  0.00      A    H
ATOM    166  CA  VAL A  13       9.913  -5.636   1.580  1.00  0.00      A    C
ATOM    167  HA  VAL A  13      10.218  -6.265   2.403  1.00  0.00      A    H
ATOM    168  CB  VAL A  13       9.900  -4.250   2.102  1.00  0.00      A    C
ATOM    169  HB  VAL A  13      10.957  -3.909   2.087  1.00  0.00      A    H
ATOM    170  CG1 VAL A  13       9.225  -3.251   1.126  1.00  0.00      A    C
ATOM    171 HG11 VAL A  13       9.637  -2.246   1.360  1.00  0.00      A    H
ATOM    172 HG12 VAL A  13       9.389  -3.515   0.060  1.00  0.00      A    H
ATOM    173 HG13 VAL A  13       8.123  -3.192   1.254  1.00  0.00      A    H
ATOM    174  CG2 VAL A  13       9.227  -4.055   3.490  1.00  0.00      A    C
ATOM    175 HG21 VAL A  13       9.535  -4.777   4.277  1.00  0.00      A    H
ATOM    176 HG22 VAL A  13       9.437  -3.029   3.861  1.00  0.00      A    H
ATOM    177 HG23 VAL A  13       8.130  -4.171   3.358  1.00  0.00      A    H
ATOM    178  C   VAL A  13       8.465  -6.031   1.208  1.00  0.00      A    C
ATOM    179  O   VAL A  13       8.051  -5.907   0.043  1.00  0.00      A    O
ATOM    180  N   THR A  14       7.597  -6.526   2.142  1.00  0.00      A    N
ATOM    181  HN  THR A  14       7.680  -6.655   3.127  1.00  0.00      A    H
ATOM    182  CA  THR A  14       6.240  -7.015   1.872  1.00  0.00      A    C
ATOM    183  HA  THR A  14       6.227  -7.713   1.048  1.00  0.00      A    H
ATOM    184  CB  THR A  14       5.820  -7.737   3.128  1.00  0.00      A    C
ATOM    185  HB  THR A  14       4.739  -7.904   3.319  1.00  0.00      A    H
ATOM    186  OG1 THR A  14       6.366  -7.072   4.237  1.00  0.00      A    O
ATOM    187  HG1 THR A  14       5.959  -7.444   5.024  1.00  0.00      A    H
ATOM    188  CG2 THR A  14       6.492  -9.114   3.139  1.00  0.00      A    C
ATOM    189 HG21 THR A  14       6.116  -9.850   3.882  1.00  0.00      A    H
ATOM    190 HG22 THR A  14       6.241  -9.642   2.195  1.00  0.00      A    H
ATOM    191 HG23 THR A  14       7.589  -8.978   3.251  1.00  0.00      A    H
ATOM    192  C   THR A  14       5.226  -5.863   1.675  1.00  0.00      A    C
ATOM    193  O   THR A  14       5.513  -4.788   2.154  1.00  0.00      A    O
ATOM    194  N   PRO A  15       4.073  -5.910   0.945  1.00  0.00      A    N
ATOM    195  CD  PRO A  15       3.757  -7.044   0.055  1.00  0.00      A    C
ATOM    196  HD1 PRO A  15       3.292  -7.897   0.596  1.00  0.00      A    H
ATOM    197  HD2 PRO A  15       4.590  -7.414  -0.579  1.00  0.00      A    H
ATOM    198  CA  PRO A  15       3.014  -4.854   0.854  1.00  0.00      A    C
ATOM    199  HA  PRO A  15       3.540  -4.003   0.449  1.00  0.00      A    H
ATOM    200  CB  PRO A  15       1.925  -5.496  -0.062  1.00  0.00      A    C
ATOM    201  HB1 PRO A  15       1.064  -5.990   0.437  1.00  0.00      A    H
ATOM    202  HB2 PRO A  15       1.530  -4.703  -0.733  1.00  0.00      A    H
ATOM    203  CG  PRO A  15       2.778  -6.406  -0.916  1.00  0.00      A    C
ATOM    204  HG1 PRO A  15       2.129  -7.152  -1.422  1.00  0.00      A    H
ATOM    205  HG2 PRO A  15       3.328  -5.798  -1.666  1.00  0.00      A    H
ATOM    206  C   PRO A  15       2.326  -4.491   2.103  1.00  0.00      A    C
ATOM    207  O   PRO A  15       2.635  -5.050   3.208  1.00  0.00      A    O
ATOM    208  N   VAL A  16       1.412  -3.525   2.041  1.00  0.00      A    N
ATOM    209  HN  VAL A  16       1.110  -3.240   1.134  1.00  0.00      A    H
ATOM    210  CA  VAL A  16       0.537  -3.035   3.132  1.00  0.00      A    C
ATOM    211  HA  VAL A  16       1.044  -2.981   4.084  1.00  0.00      A    H
ATOM    212  CB  VAL A  16      -0.005  -1.592   2.812  1.00  0.00      A    C
ATOM    213  HB  VAL A  16      -0.637  -1.524   1.901  1.00  0.00      A    H
ATOM    214  CG1 VAL A  16      -0.820  -1.232   4.009  1.00  0.00      A    C
ATOM    215 HG11 VAL A  16      -1.210  -0.198   3.898  1.00  0.00      A    H
ATOM    216 HG12 VAL A  16      -1.770  -1.799   4.107  1.00  0.00      A    H
ATOM    217 HG13 VAL A  16      -0.278  -1.342   4.973  1.00  0.00      A    H
ATOM    218  CG2 VAL A  16       1.231  -0.623   2.648  1.00  0.00      A    C
ATOM    219 HG21 VAL A  16       1.921  -0.872   3.483  1.00  0.00      A    H
ATOM    220 HG22 VAL A  16       1.803  -0.732   1.701  1.00  0.00      A    H
ATOM    221 HG23 VAL A  16       0.841   0.413   2.743  1.00  0.00      A    H
ATOM    222  C   VAL A  16      -0.544  -4.084   3.306  1.00  0.00      A    C
ATOM    223  O   VAL A  16      -1.518  -4.143   2.573  1.00  0.00      A    O
ATOM    224  N   LYS A  17      -0.266  -4.925   4.285  1.00  0.00      A    N
ATOM    225  HN  LYS A  17       0.657  -5.083   4.629  1.00  0.00      A    H
ATOM    226  CA  LYS A  17      -1.308  -5.685   4.923  1.00  0.00      A    C
ATOM    227  HA  LYS A  17      -2.072  -5.823   4.172  1.00  0.00      A    H
ATOM    228  CB  LYS A  17      -0.698  -7.012   5.564  1.00  0.00      A    C
ATOM    229  HB1 LYS A  17      -1.568  -7.663   5.799  1.00  0.00      A    H
ATOM    230  HB2 LYS A  17      -0.150  -7.564   4.771  1.00  0.00      A    H
ATOM    231  CG  LYS A  17       0.223  -6.905   6.794  1.00  0.00      A    C
ATOM    232  HG1 LYS A  17       0.980  -6.137   6.527  1.00  0.00      A    H
ATOM    233  HG2 LYS A  17      -0.297  -6.627   7.735  1.00  0.00      A    H
ATOM    234  CD  LYS A  17       0.880  -8.247   6.815  1.00  0.00      A    C
ATOM    235  HD1 LYS A  17       0.069  -8.972   7.041  1.00  0.00      A    H
ATOM    236  HD2 LYS A  17       1.300  -8.587   5.844  1.00  0.00      A    H
ATOM    237  CE  LYS A  17       1.898  -8.321   7.988  1.00  0.00      A    C
ATOM    238  HE1 LYS A  17       2.808  -7.820   7.593  1.00  0.00      A    H
ATOM    239  HE2 LYS A  17       1.507  -7.854   8.918  1.00  0.00      A    H
ATOM    240  NZ  LYS A  17       2.304  -9.687   8.343  1.00  0.00      A    N
ATOM    241  HZ1 LYS A  17       1.617 -10.451   8.188  1.00  0.00      A    H
ATOM    242  HZ2 LYS A  17       3.199  -9.851   7.839  1.00  0.00      A    H
ATOM    243  HZ3 LYS A  17       2.634  -9.770   9.326  1.00  0.00      A    H
ATOM    244  C   LYS A  17      -1.980  -4.924   6.037  1.00  0.00      A    C
ATOM    245  O   LYS A  17      -1.614  -3.794   6.319  1.00  0.00      A    O
ATOM    246  N   ASN A  18      -2.958  -5.457   6.839  1.00  0.00      A    N
ATOM    247  HN  ASN A  18      -3.298  -6.334   6.510  1.00  0.00      A    H
ATOM    248  CA  ASN A  18      -3.688  -4.859   7.933  1.00  0.00      A    C
ATOM    249  HA  ASN A  18      -3.919  -3.853   7.616  1.00  0.00      A    H
ATOM    250  CB  ASN A  18      -4.970  -5.734   8.236  1.00  0.00      A    C
ATOM    251  HB1 ASN A  18      -5.407  -5.903   7.228  1.00  0.00      A    H
ATOM    252  HB2 ASN A  18      -4.664  -6.716   8.655  1.00  0.00      A    H
ATOM    253  CG  ASN A  18      -5.963  -4.945   9.152  1.00  0.00      A    C
ATOM    254  OD1 ASN A  18      -5.814  -3.795   9.552  1.00  0.00      A    O
ATOM    255  ND2 ASN A  18      -6.956  -5.757   9.586  1.00  0.00      A    N
ATOM    256 HD21 ASN A  18      -7.775  -5.269   9.889  1.00  0.00      A    H
ATOM    257 HD22 ASN A  18      -7.094  -6.589   9.049  1.00  0.00      A    H
ATOM    258  C   ASN A  18      -2.785  -4.616   9.060  1.00  0.00      A    C
ATOM    259  O   ASN A  18      -1.881  -5.463   9.411  1.00  0.00      A    O
ATOM    260  N   GLN A  19      -2.891  -3.537   9.786  1.00  0.00      A    N
ATOM    261  HN  GLN A  19      -3.427  -2.760   9.464  1.00  0.00      A    H
ATOM    262  CA  GLN A  19      -2.168  -3.340  11.020  1.00  0.00      A    C
ATOM    263  HA  GLN A  19      -1.202  -3.785  10.831  1.00  0.00      A    H
ATOM    264  CB  GLN A  19      -1.980  -1.797  11.365  1.00  0.00      A    C
ATOM    265  HB1 GLN A  19      -1.162  -1.672  12.107  1.00  0.00      A    H
ATOM    266  HB2 GLN A  19      -1.538  -1.401  10.426  1.00  0.00      A    H
ATOM    267  CG  GLN A  19      -3.199  -1.161  11.994  1.00  0.00      A    C
ATOM    268  HG1 GLN A  19      -4.172  -1.492  11.571  1.00  0.00      A    H
ATOM    269  HG2 GLN A  19      -3.275  -1.519  13.043  1.00  0.00      A    H
ATOM    270  CD  GLN A  19      -3.090   0.417  11.927  1.00  0.00      A    C
ATOM    271  OE1 GLN A  19      -2.099   0.968  11.515  1.00  0.00      A    O
ATOM    272  NE2 GLN A  19      -4.197   1.125  12.217  1.00  0.00      A    N
ATOM    273 HE21 GLN A  19      -4.215   2.116  12.084  1.00  0.00      A    H
ATOM    274 HE22 GLN A  19      -5.017   0.570  12.355  1.00  0.00      A    H
ATOM    275  C   GLN A  19      -2.726  -4.109  12.206  1.00  0.00      A    C
ATOM    276  O   GLN A  19      -2.014  -4.519  13.172  1.00  0.00      A    O
ATOM    277  N   GLY A  20      -4.068  -4.280  12.210  1.00  0.00      A    N
ATOM    278  HN  GLY A  20      -4.610  -3.909  11.460  1.00  0.00      A    H
ATOM    279  CA  GLY A  20      -4.820  -4.985  13.276  1.00  0.00      A    C
ATOM    280  HA1 GLY A  20      -4.956  -6.037  13.071  1.00  0.00      A    H
ATOM    281  HA2 GLY A  20      -4.230  -4.921  14.178  1.00  0.00      A    H
ATOM    282  C   GLY A  20      -6.141  -4.230  13.502  1.00  0.00      A    C
ATOM    283  O   GLY A  20      -6.294  -3.286  12.819  1.00  0.00      A    O
ATOM    284  N   GLN A  21      -6.969  -4.651  14.534  1.00  0.00      A    N
ATOM    285  HN  GLN A  21      -6.767  -5.432  15.119  1.00  0.00      A    H
ATOM    286  CA  GLN A  21      -8.261  -4.035  14.823  1.00  0.00      A    C
ATOM    287  HA  GLN A  21      -8.766  -3.864  13.883  1.00  0.00      A    H
ATOM    288  CB  GLN A  21      -9.177  -4.983  15.668  1.00  0.00      A    C
ATOM    289  HB1 GLN A  21      -9.315  -5.935  15.113  1.00  0.00      A    H
ATOM    290  HB2 GLN A  21      -8.650  -5.203  16.621  1.00  0.00      A    H
ATOM    291  CG  GLN A  21     -10.624  -4.414  15.838  1.00  0.00      A    C
ATOM    292  HG1 GLN A  21     -10.614  -3.426  16.345  1.00  0.00      A    H
ATOM    293  HG2 GLN A  21     -11.075  -4.379  14.823  1.00  0.00      A    H
ATOM    294  CD  GLN A  21     -11.495  -5.386  16.653  1.00  0.00      A    C
ATOM    295  OE1 GLN A  21     -11.844  -5.091  17.840  1.00  0.00      A    O
ATOM    296  NE2 GLN A  21     -11.567  -6.661  16.141  1.00  0.00      A    N
ATOM    297 HE21 GLN A  21     -12.234  -7.287  16.544  1.00  0.00      A    H
ATOM    298 HE22 GLN A  21     -11.033  -6.858  15.318  1.00  0.00      A    H
ATOM    299  C   GLN A  21      -8.080  -2.709  15.708  1.00  0.00      A    C
ATOM    300  O   GLN A  21      -8.738  -1.698  15.491  1.00  0.00      A    O
ATOM    301  N   CYS A  22      -7.068  -2.726  16.622  1.00  0.00      A    N
ATOM    302  HN  CYS A  22      -6.625  -3.611  16.744  1.00  0.00      A    H
ATOM    303  CA  CYS A  22      -6.557  -1.475  17.260  1.00  0.00      A    C
ATOM    304  HA  CYS A  22      -7.389  -0.897  17.635  1.00  0.00      A    H
ATOM    305  CB  CYS A  22      -5.734  -1.832  18.476  1.00  0.00      A    C
ATOM    306  HB1 CYS A  22      -4.966  -2.579  18.183  1.00  0.00      A    H
ATOM    307  HB2 CYS A  22      -5.364  -0.885  18.922  1.00  0.00      A    H
ATOM    308  SG  CYS A  22      -6.536  -2.714  19.862  1.00  0.00      A    S
ATOM    309  C   CYS A  22      -5.651  -0.647  16.307  1.00  0.00      A    C
ATOM    310  O   CYS A  22      -5.264  -1.072  15.209  1.00  0.00      A    O
ATOM    311  N   GLY A  23      -5.183   0.521  16.821  1.00  0.00      A    N
ATOM    312  HN  GLY A  23      -5.599   0.888  17.649  1.00  0.00      A    H
ATOM    313  CA  GLY A  23      -4.223   1.423  16.121  1.00  0.00      A    C
ATOM    314  HA1 GLY A  23      -4.474   1.562  15.080  1.00  0.00      A    H
ATOM    315  HA2 GLY A  23      -4.250   2.361  16.655  1.00  0.00      A    H
ATOM    316  C   GLY A  23      -2.865   0.901  16.259  1.00  0.00      A    C
ATOM    317  O   GLY A  23      -2.066   1.443  17.106  1.00  0.00      A    O
ATOM    318  N   CYS A  24      -2.566  -0.177  15.575  1.00  0.00      A    N
ATOM    319  HN  CYS A  24      -3.266  -0.577  14.990  1.00  0.00      A    H
ATOM    320  CA  CYS A  24      -1.356  -1.019  15.735  1.00  0.00      A    C
ATOM    321  HA  CYS A  24      -0.984  -0.857  16.736  1.00  0.00      A    H
ATOM    322  CB  CYS A  24      -1.729  -2.560  15.753  1.00  0.00      A    C
ATOM    323  HB1 CYS A  24      -2.546  -2.535  15.001  1.00  0.00      A    H
ATOM    324  HB2 CYS A  24      -0.936  -3.237  15.369  1.00  0.00      A    H
ATOM    325  SG  CYS A  24      -2.234  -3.251  17.366  1.00  0.00      A    S
ATOM    326  HG1 CYS A  24      -2.706  -4.366  16.829  1.00  0.00      A    H
ATOM    327  C   CYS A  24      -0.297  -0.778  14.634  1.00  0.00      A    C
ATOM    328  O   CYS A  24       0.238  -1.739  14.083  1.00  0.00      A    O
ATOM    329  N   CYS A  25       0.107   0.489  14.414  1.00  0.00      A    N
ATOM    330  HN  CYS A  25      -0.261   1.311  14.841  1.00  0.00      A    H
ATOM    331  CA  CYS A  25       1.198   0.896  13.451  1.00  0.00      A    C
ATOM    332  HA  CYS A  25       1.036   0.273  12.584  1.00  0.00      A    H
ATOM    333  CB  CYS A  25       0.982   2.400  13.159  1.00  0.00      A    C
ATOM    334  HB1 CYS A  25       1.771   2.839  12.511  1.00  0.00      A    H
ATOM    335  HB2 CYS A  25       0.109   2.292  12.481  1.00  0.00      A    H
ATOM    336  SG  CYS A  25       0.675   3.543  14.567  1.00  0.00      A    S
ATOM    337  C   CYS A  25       2.533   0.477  14.116  1.00  0.00      A    C
ATOM    338  O   CYS A  25       3.436  -0.070  13.481  1.00  0.00      A    O
ATOM    339  N   TRP A  26       2.701   0.650  15.391  1.00  0.00      A    N
ATOM    340  HN  TRP A  26       1.941   1.117  15.836  1.00  0.00      A    H
ATOM    341  CA  TRP A  26       3.906   0.397  16.183  1.00  0.00      A    C
ATOM    342  HA  TRP A  26       4.765   1.029  16.009  1.00  0.00      A    H
ATOM    343  CB  TRP A  26       3.520   0.771  17.646  1.00  0.00      A    C
ATOM    344  HB1 TRP A  26       4.414   0.727  18.305  1.00  0.00      A    H
ATOM    345  HB2 TRP A  26       3.255   1.850  17.622  1.00  0.00      A    H
ATOM    346  CG  TRP A  26       2.382   0.052  18.328  1.00  0.00      A    C
ATOM    347  CD1 TRP A  26       1.093   0.191  18.180  1.00  0.00      A    C
ATOM    348  HD1 TRP A  26       0.662   0.886  17.475  1.00  0.00      A    H
ATOM    349  NE1 TRP A  26       0.390  -0.644  19.020  1.00  0.00      A    N
ATOM    350  HE1 TRP A  26      -0.574  -0.732  19.149  1.00  0.00      A    H
ATOM    351  CE2 TRP A  26       1.306  -1.476  19.591  1.00  0.00      A    C
ATOM    352  CD2 TRP A  26       2.596  -1.042  19.230  1.00  0.00      A    C
ATOM    353  CE3 TRP A  26       3.682  -1.675  19.637  1.00  0.00      A    C
ATOM    354  HE3 TRP A  26       4.673  -1.465  19.262  1.00  0.00      A    H
ATOM    355  CZ3 TRP A  26       3.530  -2.821  20.399  1.00  0.00      A    C
ATOM    356  HZ3 TRP A  26       4.410  -3.357  20.724  1.00  0.00      A    H
ATOM    357  CZ2 TRP A  26       1.118  -2.570  20.375  1.00  0.00      A    C
ATOM    358  HZ2 TRP A  26       0.133  -2.844  20.723  1.00  0.00      A    H
ATOM    359  CH2 TRP A  26       2.227  -3.344  20.731  1.00  0.00      A    C
ATOM    360  HH2 TRP A  26       2.137  -4.132  21.463  1.00  0.00      A    H
ATOM    361  C   TRP A  26       4.398  -1.070  16.150  1.00  0.00      A    C
ATOM    362  O   TRP A  26       5.598  -1.419  15.957  1.00  0.00      A    O
ATOM    363  N   ALA A  27       3.441  -1.983  16.283  1.00  0.00      A    N
ATOM    364  HN  ALA A  27       2.506  -1.792  16.569  1.00  0.00      A    H
ATOM    365  CA  ALA A  27       3.586  -3.444  15.940  1.00  0.00      A    C
ATOM    366  HA  ALA A  27       4.487  -3.729  16.462  1.00  0.00      A    H
ATOM    367  CB  ALA A  27       2.366  -4.256  16.415  1.00  0.00      A    C
ATOM    368  HB1 ALA A  27       2.337  -4.154  17.521  1.00  0.00      A    H
ATOM    369  HB2 ALA A  27       1.477  -3.818  15.912  1.00  0.00      A    H
ATOM    370  HB3 ALA A  27       2.493  -5.319  16.118  1.00  0.00      A    H
ATOM    371  C   ALA A  27       3.955  -3.625  14.474  1.00  0.00      A    C
ATOM    372  O   ALA A  27       4.918  -4.226  14.173  1.00  0.00      A    O
ATOM    373  N   PHE A  28       3.116  -3.156  13.546  1.00  0.00      A    N
ATOM    374  HN  PHE A  28       2.258  -2.753  13.854  1.00  0.00      A    H
ATOM    375  CA  PHE A  28       3.165  -3.306  12.008  1.00  0.00      A    C
ATOM    376  HA  PHE A  28       2.959  -4.306  11.656  1.00  0.00      A    H
ATOM    377  CB  PHE A  28       1.973  -2.421  11.358  1.00  0.00      A    C
ATOM    378  HB1 PHE A  28       1.006  -2.697  11.831  1.00  0.00      A    H
ATOM    379  HB2 PHE A  28       2.062  -1.333  11.564  1.00  0.00      A    H
ATOM    380  CG  PHE A  28       1.942  -2.442   9.818  1.00  0.00      A    C
ATOM    381  CD1 PHE A  28       1.257  -3.347   9.040  1.00  0.00      A    C
ATOM    382  HD1 PHE A  28       0.719  -4.123   9.564  1.00  0.00      A    H
ATOM    383  CE1 PHE A  28       1.138  -3.210   7.661  1.00  0.00      A    C
ATOM    384  HE1 PHE A  28       0.558  -3.945   7.123  1.00  0.00      A    H
ATOM    385  CZ  PHE A  28       1.688  -2.090   6.998  1.00  0.00      A    C
ATOM    386  HZ  PHE A  28       1.659  -2.039   5.920  1.00  0.00      A    H
ATOM    387  CD2 PHE A  28       2.528  -1.413   9.128  1.00  0.00      A    C
ATOM    388  HD2 PHE A  28       3.023  -0.622   9.672  1.00  0.00      A    H
ATOM    389  CE2 PHE A  28       2.430  -1.151   7.743  1.00  0.00      A    C
ATOM    390  HE2 PHE A  28       2.962  -0.281   7.388  1.00  0.00      A    H
ATOM    391  C   PHE A  28       4.523  -2.815  11.404  1.00  0.00      A    C
ATOM    392  O   PHE A  28       5.034  -3.352  10.423  1.00  0.00      A    O
ATOM    393  N   SER A  29       5.159  -1.684  11.836  1.00  0.00      A    N
ATOM    394  HN  SER A  29       4.833  -1.172  12.627  1.00  0.00      A    H
ATOM    395  CA  SER A  29       6.438  -1.250  11.229  1.00  0.00      A    C
ATOM    396  HA  SER A  29       6.425  -1.283  10.149  1.00  0.00      A    H
ATOM    397  CB  SER A  29       6.748   0.199  11.611  1.00  0.00      A    C
ATOM    398  HB1 SER A  29       5.806   0.787  11.657  1.00  0.00      A    H
ATOM    399  HB2 SER A  29       7.066   0.356  12.664  1.00  0.00      A    H
ATOM    400  OG  SER A  29       7.755   0.748  10.770  1.00  0.00      A    O
ATOM    401  HG1 SER A  29       8.043   1.626  11.031  1.00  0.00      A    H
ATOM    402  C   SER A  29       7.614  -2.195  11.673  1.00  0.00      A    C
ATOM    403  O   SER A  29       8.575  -2.390  10.944  1.00  0.00      A    O
ATOM    404  N   ALA A  30       7.561  -2.650  12.949  1.00  0.00      A    N
ATOM    405  HN  ALA A  30       6.805  -2.513  13.584  1.00  0.00      A    H
ATOM    406  CA  ALA A  30       8.619  -3.531  13.378  1.00  0.00      A    C
ATOM    407  HA  ALA A  30       9.478  -3.001  12.995  1.00  0.00      A    H
ATOM    408  CB  ALA A  30       8.672  -3.674  14.881  1.00  0.00      A    C
ATOM    409  HB1 ALA A  30       9.498  -4.344  15.203  1.00  0.00      A    H
ATOM    410  HB2 ALA A  30       8.740  -2.680  15.373  1.00  0.00      A    H
ATOM    411  HB3 ALA A  30       7.790  -4.213  15.287  1.00  0.00      A    H
ATOM    412  C   ALA A  30       8.405  -4.895  12.729  1.00  0.00      A    C
ATOM    413  O   ALA A  30       9.381  -5.557  12.323  1.00  0.00      A    O
ATOM    414  N   VAL A  31       7.139  -5.291  12.467  1.00  0.00      A    N
ATOM    415  HN  VAL A  31       6.359  -4.756  12.782  1.00  0.00      A    H
ATOM    416  CA  VAL A  31       6.863  -6.368  11.578  1.00  0.00      A    C
ATOM    417  HA  VAL A  31       7.379  -7.259  11.902  1.00  0.00      A    H
ATOM    418  CB  VAL A  31       5.420  -6.790  11.581  1.00  0.00      A    C
ATOM    419  HB  VAL A  31       4.702  -5.958  11.419  1.00  0.00      A    H
ATOM    420  CG1 VAL A  31       5.056  -7.731  10.403  1.00  0.00      A    C
ATOM    421 HG11 VAL A  31       5.802  -8.553  10.359  1.00  0.00      A    H
ATOM    422 HG12 VAL A  31       4.078  -8.167  10.701  1.00  0.00      A    H
ATOM    423 HG13 VAL A  31       4.998  -7.301   9.380  1.00  0.00      A    H
ATOM    424  CG2 VAL A  31       5.104  -7.540  12.960  1.00  0.00      A    C
ATOM    425 HG21 VAL A  31       4.015  -7.741  12.871  1.00  0.00      A    H
ATOM    426 HG22 VAL A  31       5.716  -8.448  13.146  1.00  0.00      A    H
ATOM    427 HG23 VAL A  31       5.199  -6.767  13.752  1.00  0.00      A    H
ATOM    428  C   VAL A  31       7.402  -6.191  10.180  1.00  0.00      A    C
ATOM    429  O   VAL A  31       8.205  -6.994   9.731  1.00  0.00      A    O
ATOM    430  N   ALA A  32       6.958  -5.142   9.387  1.00  0.00      A    N
ATOM    431  HN  ALA A  32       6.248  -4.564   9.781  1.00  0.00      A    H
ATOM    432  CA  ALA A  32       7.347  -4.819   8.034  1.00  0.00      A    C
ATOM    433  HA  ALA A  32       6.888  -5.513   7.345  1.00  0.00      A    H
ATOM    434  CB  ALA A  32       6.845  -3.456   7.561  1.00  0.00      A    C
ATOM    435  HB1 ALA A  32       7.333  -3.218   6.591  1.00  0.00      A    H
ATOM    436  HB2 ALA A  32       5.738  -3.378   7.513  1.00  0.00      A    H
ATOM    437  HB3 ALA A  32       7.141  -2.637   8.250  1.00  0.00      A    H
ATOM    438  C   ALA A  32       8.881  -4.799   7.836  1.00  0.00      A    C
ATOM    439  O   ALA A  32       9.410  -5.277   6.839  1.00  0.00      A    O
ATOM    440  N   ALA A  33       9.610  -4.295   8.836  1.00  0.00      A    N
ATOM    441  HN  ALA A  33       9.219  -3.831   9.627  1.00  0.00      A    H
ATOM    442  CA  ALA A  33      11.061  -4.247   8.752  1.00  0.00      A    C
ATOM    443  HA  ALA A  33      11.194  -4.026   7.703  1.00  0.00      A    H
ATOM    444  CB  ALA A  33      11.604  -3.127   9.657  1.00  0.00      A    C
ATOM    445  HB1 ALA A  33      12.713  -3.073   9.687  1.00  0.00      A    H
ATOM    446  HB2 ALA A  33      11.280  -2.110   9.348  1.00  0.00      A    H
ATOM    447  HB3 ALA A  33      11.331  -3.328  10.715  1.00  0.00      A    H
ATOM    448  C   ALA A  33      11.638  -5.623   8.960  1.00  0.00      A    C
ATOM    449  O   ALA A  33      12.506  -5.990   8.152  1.00  0.00      A    O
ATOM    450  N   THR A  34      11.189  -6.394   9.942  1.00  0.00      A    N
ATOM    451  HN  THR A  34      10.632  -5.890  10.598  1.00  0.00      A    H
ATOM    452  CA  THR A  34      11.527  -7.738  10.129  1.00  0.00      A    C
ATOM    453  HA  THR A  34      12.600  -7.756  10.251  1.00  0.00      A    H
ATOM    454  CB  THR A  34      11.013  -8.291  11.415  1.00  0.00      A    C
ATOM    455  HB  THR A  34       9.925  -8.479  11.297  1.00  0.00      A    H
ATOM    456  OG1 THR A  34      11.217  -7.388  12.488  1.00  0.00      A    O
ATOM    457  HG1 THR A  34      10.464  -6.799  12.574  1.00  0.00      A    H
ATOM    458  CG2 THR A  34      11.781  -9.610  11.729  1.00  0.00      A    C
ATOM    459 HG21 THR A  34      11.408 -10.376  11.017  1.00  0.00      A    H
ATOM    460 HG22 THR A  34      12.846  -9.295  11.748  1.00  0.00      A    H
ATOM    461 HG23 THR A  34      11.470  -9.960  12.737  1.00  0.00      A    H
ATOM    462  C   THR A  34      11.278  -8.660   8.987  1.00  0.00      A    C
ATOM    463  O   THR A  34      12.154  -9.408   8.540  1.00  0.00      A    O
ATOM    464  N   GLU A  35      10.153  -8.484   8.278  1.00  0.00      A    N
ATOM    465  HN  GLU A  35       9.372  -7.937   8.567  1.00  0.00      A    H
ATOM    466  CA  GLU A  35       9.721  -9.271   7.181  1.00  0.00      A    C
ATOM    467  HA  GLU A  35       9.859 -10.318   7.403  1.00  0.00      A    H
ATOM    468  CB  GLU A  35       8.261  -8.930   6.753  1.00  0.00      A    C
ATOM    469  HB1 GLU A  35       8.205  -7.854   6.481  1.00  0.00      A    H
ATOM    470  HB2 GLU A  35       8.036  -9.478   5.814  1.00  0.00      A    H
ATOM    471  CG  GLU A  35       7.161  -9.364   7.772  1.00  0.00      A    C
ATOM    472  HG1 GLU A  35       7.170 -10.474   7.829  1.00  0.00      A    H
ATOM    473  HG2 GLU A  35       7.377  -9.054   8.817  1.00  0.00      A    H
ATOM    474  CD  GLU A  35       5.793  -8.860   7.381  1.00  0.00      A    C
ATOM    475  OE1 GLU A  35       5.694  -7.890   6.592  1.00  0.00      A    O
ATOM    476  OE2 GLU A  35       4.794  -9.483   7.730  1.00  0.00      A    O
ATOM    477  C   GLU A  35      10.673  -9.074   6.024  1.00  0.00      A    C
ATOM    478  O   GLU A  35      11.136  -9.978   5.369  1.00  0.00      A    O
ATOM    479  N   GLY A  36      11.011  -7.782   5.812  1.00  0.00      A    N
ATOM    480  HN  GLY A  36      10.619  -7.018   6.320  1.00  0.00      A    H
ATOM    481  CA  GLY A  36      11.807  -7.363   4.642  1.00  0.00      A    C
ATOM    482  HA1 GLY A  36      11.423  -8.005   3.864  1.00  0.00      A    H
ATOM    483  HA2 GLY A  36      11.711  -6.296   4.506  1.00  0.00      A    H
ATOM    484  C   GLY A  36      13.302  -7.755   4.798  1.00  0.00      A    C
ATOM    485  O   GLY A  36      13.916  -8.170   3.780  1.00  0.00      A    O
ATOM    486  N   ILE A  37      13.854  -7.601   5.972  1.00  0.00      A    N
ATOM    487  HN  ILE A  37      13.266  -7.192   6.666  1.00  0.00      A    H
ATOM    488  CA  ILE A  37      15.297  -7.754   6.256  1.00  0.00      A    C
ATOM    489  HA  ILE A  37      15.778  -7.320   5.392  1.00  0.00      A    H
ATOM    490  CB  ILE A  37      15.684  -6.972   7.498  1.00  0.00      A    C
ATOM    491  HB  ILE A  37      15.235  -5.957   7.500  1.00  0.00      A    H
ATOM    492  CG2 ILE A  37      15.292  -7.826   8.689  1.00  0.00      A    C
ATOM    493 HG21 ILE A  37      15.644  -7.271   9.584  1.00  0.00      A    H
ATOM    494 HG22 ILE A  37      14.195  -8.004   8.689  1.00  0.00      A    H
ATOM    495 HG23 ILE A  37      15.937  -8.728   8.627  1.00  0.00      A    H
ATOM    496  CG1 ILE A  37      17.213  -6.740   7.287  1.00  0.00      A    C
ATOM    497 HG11 ILE A  37      17.640  -7.751   7.111  1.00  0.00      A    H
ATOM    498 HG12 ILE A  37      17.278  -6.040   6.427  1.00  0.00      A    H
ATOM    499  CD  ILE A  37      18.001  -6.074   8.453  1.00  0.00      A    C
ATOM    500  HD1 ILE A  37      17.856  -6.692   9.365  1.00  0.00      A    H
ATOM    501  HD2 ILE A  37      19.075  -5.936   8.207  1.00  0.00      A    H
ATOM    502  HD3 ILE A  37      17.514  -5.091   8.624  1.00  0.00      A    H
ATOM    503  C   ILE A  37      15.605  -9.268   6.187  1.00  0.00      A    C
ATOM    504  O   ILE A  37      16.635  -9.682   5.749  1.00  0.00      A    O
ATOM    505  N   THR A  38      14.594 -10.137   6.602  1.00  0.00      A    N
ATOM    506  HN  THR A  38      13.786  -9.837   7.103  1.00  0.00      A    H
ATOM    507  CA  THR A  38      14.526 -11.557   6.281  1.00  0.00      A    C
ATOM    508  HA  THR A  38      15.306 -12.120   6.771  1.00  0.00      A    H
ATOM    509  CB  THR A  38      13.321 -12.266   6.711  1.00  0.00      A    C
ATOM    510  HB  THR A  38      12.419 -11.862   6.204  1.00  0.00      A    H
ATOM    511  OG1 THR A  38      13.114 -12.127   8.046  1.00  0.00      A    O
ATOM    512  HG1 THR A  38      12.576 -11.347   8.201  1.00  0.00      A    H
ATOM    513  CG2 THR A  38      13.455 -13.825   6.383  1.00  0.00      A    C
ATOM    514 HG21 THR A  38      13.527 -14.056   5.299  1.00  0.00      A    H
ATOM    515 HG22 THR A  38      14.446 -14.136   6.778  1.00  0.00      A    H
ATOM    516 HG23 THR A  38      12.621 -14.398   6.842  1.00  0.00      A    H
ATOM    517  C   THR A  38      14.825 -11.871   4.772  1.00  0.00      A    C
ATOM    518  O   THR A  38      15.580 -12.813   4.432  1.00  0.00      A    O
ATOM    519  N   GLU A  39      14.296 -11.109   3.741  1.00  0.00      A    N
ATOM    520  HN  GLU A  39      13.915 -10.235   4.036  1.00  0.00      A    H
ATOM    521  CA  GLU A  39      14.567 -11.219   2.302  1.00  0.00      A    C
ATOM    522  HA  GLU A  39      14.529 -12.269   2.053  1.00  0.00      A    H
ATOM    523  CB  GLU A  39      13.505 -10.585   1.474  1.00  0.00      A    C
ATOM    524  HB1 GLU A  39      12.650 -11.268   1.664  1.00  0.00      A    H
ATOM    525  HB2 GLU A  39      13.263  -9.564   1.839  1.00  0.00      A    H
ATOM    526  CG  GLU A  39      13.733 -10.462  -0.112  1.00  0.00      A    C
ATOM    527  HG1 GLU A  39      12.864  -9.981  -0.609  1.00  0.00      A    H
ATOM    528  HG2 GLU A  39      14.561  -9.757  -0.342  1.00  0.00      A    H
ATOM    529  CD  GLU A  39      13.885 -11.738  -0.851  1.00  0.00      A    C
ATOM    530  OE1 GLU A  39      14.965 -12.146  -1.239  1.00  0.00      A    O
ATOM    531  OE2 GLU A  39      12.857 -12.406  -1.174  1.00  0.00      A    O
ATOM    532  C   GLU A  39      15.949 -10.649   1.944  1.00  0.00      A    C
ATOM    533  O   GLU A  39      16.711 -11.202   1.228  1.00  0.00      A    O
ATOM    534  N   ILE A  40      16.290  -9.423   2.468  1.00  0.00      A    N
ATOM    535  HN  ILE A  40      15.578  -8.812   2.807  1.00  0.00      A    H
ATOM    536  CA  ILE A  40      17.610  -8.812   2.239  1.00  0.00      A    C
ATOM    537  HA  ILE A  40      17.830  -8.804   1.182  1.00  0.00      A    H
ATOM    538  CB  ILE A  40      17.586  -7.379   2.728  1.00  0.00      A    C
ATOM    539  HB  ILE A  40      16.996  -7.412   3.669  1.00  0.00      A    H
ATOM    540  CG2 ILE A  40      18.986  -6.796   3.016  1.00  0.00      A    C
ATOM    541 HG21 ILE A  40      18.928  -5.796   3.497  1.00  0.00      A    H
ATOM    542 HG22 ILE A  40      19.678  -7.497   3.528  1.00  0.00      A    H
ATOM    543 HG23 ILE A  40      19.541  -6.616   2.071  1.00  0.00      A    H
ATOM    544  CG1 ILE A  40      16.742  -6.476   1.810  1.00  0.00      A    C
ATOM    545 HG11 ILE A  40      17.262  -6.315   0.842  1.00  0.00      A    H
ATOM    546 HG12 ILE A  40      15.734  -6.878   1.572  1.00  0.00      A    H
ATOM    547  CD  ILE A  40      16.439  -5.111   2.422  1.00  0.00      A    C
ATOM    548  HD1 ILE A  40      15.891  -4.410   1.756  1.00  0.00      A    H
ATOM    549  HD2 ILE A  40      16.001  -5.258   3.432  1.00  0.00      A    H
ATOM    550  HD3 ILE A  40      17.434  -4.627   2.521  1.00  0.00      A    H
ATOM    551  C   ILE A  40      18.747  -9.682   2.810  1.00  0.00      A    C
ATOM    552  O   ILE A  40      19.742  -9.827   2.193  1.00  0.00      A    O
ATOM    553  N   SER A  41      18.597 -10.368   3.954  1.00  0.00      A    N
ATOM    554  HN  SER A  41      17.765 -10.258   4.492  1.00  0.00      A    H
ATOM    555  CA  SER A  41      19.420 -11.474   4.420  1.00  0.00      A    C
ATOM    556  HA  SER A  41      20.406 -11.102   4.183  1.00  0.00      A    H
ATOM    557  CB  SER A  41      19.480 -11.582   5.943  1.00  0.00      A    C
ATOM    558  HB1 SER A  41      20.098 -12.480   6.158  1.00  0.00      A    H
ATOM    559  HB2 SER A  41      19.953 -10.667   6.360  1.00  0.00      A    H
ATOM    560  OG  SER A  41      18.166 -11.679   6.527  1.00  0.00      A    O
ATOM    561  HG1 SER A  41      17.650 -10.875   6.432  1.00  0.00      A    H
ATOM    562  C   SER A  41      19.223 -12.878   3.792  1.00  0.00      A    C
ATOM    563  O   SER A  41      19.742 -13.217   2.735  1.00  0.00      A    O
ATOM    564  N   THR A  42      18.441 -13.706   4.516  1.00  0.00      A    N
ATOM    565  HN  THR A  42      18.048 -13.471   5.402  1.00  0.00      A    H
ATOM    566  CA  THR A  42      18.360 -15.152   4.168  1.00  0.00      A    C
ATOM    567  HA  THR A  42      19.368 -15.531   4.243  1.00  0.00      A    H
ATOM    568  CB  THR A  42      17.411 -15.863   5.090  1.00  0.00      A    C
ATOM    569  HB  THR A  42      16.406 -15.391   5.096  1.00  0.00      A    H
ATOM    570  OG1 THR A  42      18.004 -15.725   6.400  1.00  0.00      A    O
ATOM    571  HG1 THR A  42      17.326 -15.983   7.029  1.00  0.00      A    H
ATOM    572  CG2 THR A  42      17.277 -17.330   4.793  1.00  0.00      A    C
ATOM    573 HG21 THR A  42      16.916 -17.884   5.686  1.00  0.00      A    H
ATOM    574 HG22 THR A  42      16.513 -17.333   3.986  1.00  0.00      A    H
ATOM    575 HG23 THR A  42      18.206 -17.790   4.392  1.00  0.00      A    H
ATOM    576  C   THR A  42      17.745 -15.338   2.691  1.00  0.00      A    C
ATOM    577  O   THR A  42      18.117 -16.272   1.979  1.00  0.00      A    O
ATOM    578  N   GLY A  43      16.861 -14.452   2.268  1.00  0.00      A    N
ATOM    579  HN  GLY A  43      16.642 -13.675   2.853  1.00  0.00      A    H
ATOM    580  CA  GLY A  43      16.230 -14.509   0.944  1.00  0.00      A    C
ATOM    581  HA1 GLY A  43      16.079 -13.486   0.633  1.00  0.00      A    H
ATOM    582  HA2 GLY A  43      16.949 -15.073   0.369  1.00  0.00      A    H
ATOM    583  C   GLY A  43      14.937 -15.124   0.917  1.00  0.00      A    C
ATOM    584  O   GLY A  43      14.583 -15.865   0.013  1.00  0.00      A    O
ATOM    585  N   ASN A  44      14.054 -14.891   1.875  1.00  0.00      A    N
ATOM    586  HN  ASN A  44      14.288 -14.167   2.519  1.00  0.00      A    H
ATOM    587  CA  ASN A  44      12.723 -15.382   1.777  1.00  0.00      A    C
ATOM    588  HA  ASN A  44      12.481 -15.596   0.747  1.00  0.00      A    H
ATOM    589  CB  ASN A  44      12.542 -16.623   2.729  1.00  0.00      A    C
ATOM    590  HB1 ASN A  44      13.014 -16.348   3.696  1.00  0.00      A    H
ATOM    591  HB2 ASN A  44      11.468 -16.879   2.860  1.00  0.00      A    H
ATOM    592  CG  ASN A  44      13.245 -17.815   2.059  1.00  0.00      A    C
ATOM    593  OD1 ASN A  44      14.382 -18.138   2.471  1.00  0.00      A    O
ATOM    594  ND2 ASN A  44      12.675 -18.513   1.065  1.00  0.00      A    N
ATOM    595 HD21 ASN A  44      13.222 -19.243   0.656  1.00  0.00      A    H
ATOM    596 HD22 ASN A  44      11.871 -18.116   0.621  1.00  0.00      A    H
ATOM    597  C   ASN A  44      11.768 -14.290   2.248  1.00  0.00      A    C
ATOM    598  O   ASN A  44      12.019 -13.841   3.351  1.00  0.00      A    O
ATOM    599  N   LEU A  45      10.766 -13.897   1.412  1.00  0.00      A    N
ATOM    600  HN  LEU A  45      10.771 -14.164   0.452  1.00  0.00      A    H
ATOM    601  CA  LEU A  45       9.886 -12.847   1.863  1.00  0.00      A    C
ATOM    602  HA  LEU A  45      10.331 -12.333   2.703  1.00  0.00      A    H
ATOM    603  CB  LEU A  45       9.538 -11.901   0.654  1.00  0.00      A    C
ATOM    604  HB1 LEU A  45      10.481 -11.626   0.135  1.00  0.00      A    H
ATOM    605  HB2 LEU A  45       8.973 -12.521  -0.074  1.00  0.00      A    H
ATOM    606  CG  LEU A  45       8.964 -10.479   1.013  1.00  0.00      A    C
ATOM    607  HG  LEU A  45       8.022 -10.704   1.557  1.00  0.00      A    H
ATOM    608  CD1 LEU A  45       9.970  -9.740   1.941  1.00  0.00      A    C
ATOM    609 HD11 LEU A  45      10.037 -10.289   2.904  1.00  0.00      A    H
ATOM    610 HD12 LEU A  45      11.012  -9.585   1.587  1.00  0.00      A    H
ATOM    611 HD13 LEU A  45       9.497  -8.746   2.085  1.00  0.00      A    H
ATOM    612  CD2 LEU A  45       8.543  -9.683  -0.226  1.00  0.00      A    C
ATOM    613 HD21 LEU A  45       7.663 -10.125  -0.740  1.00  0.00      A    H
ATOM    614 HD22 LEU A  45       8.223  -8.657   0.053  1.00  0.00      A    H
ATOM    615 HD23 LEU A  45       9.378  -9.555  -0.948  1.00  0.00      A    H
ATOM    616  C   LEU A  45       8.651 -13.463   2.501  1.00  0.00      A    C
ATOM    617  O   LEU A  45       7.530 -13.510   1.977  1.00  0.00      A    O
ATOM    618  N   ILE A  46       8.826 -13.843   3.755  1.00  0.00      A    N
ATOM    619  HN  ILE A  46       9.731 -13.824   4.173  1.00  0.00      A    H
ATOM    620  CA  ILE A  46       7.837 -14.416   4.611  1.00  0.00      A    C
ATOM    621  HA  ILE A  46       7.135 -15.014   4.049  1.00  0.00      A    H
ATOM    622  CB  ILE A  46       8.360 -15.426   5.604  1.00  0.00      A    C
ATOM    623  HB  ILE A  46       7.655 -15.735   6.406  1.00  0.00      A    H
ATOM    624  CG2 ILE A  46       9.010 -16.613   4.832  1.00  0.00      A    C
ATOM    625 HG21 ILE A  46       9.810 -16.326   4.116  1.00  0.00      A    H
ATOM    626 HG22 ILE A  46       9.426 -17.380   5.520  1.00  0.00      A    H
ATOM    627 HG23 ILE A  46       8.168 -17.128   4.323  1.00  0.00      A    H
ATOM    628  CG1 ILE A  46       9.609 -14.846   6.400  1.00  0.00      A    C
ATOM    629 HG11 ILE A  46      10.426 -14.799   5.648  1.00  0.00      A    H
ATOM    630 HG12 ILE A  46       9.407 -13.851   6.851  1.00  0.00      A    H
ATOM    631  CD  ILE A  46      10.038 -15.684   7.617  1.00  0.00      A    C
ATOM    632  HD1 ILE A  46      10.772 -16.465   7.324  1.00  0.00      A    H
ATOM    633  HD2 ILE A  46      10.526 -15.047   8.385  1.00  0.00      A    H
ATOM    634  HD3 ILE A  46       9.157 -16.099   8.151  1.00  0.00      A    H
ATOM    635  C   ILE A  46       7.037 -13.317   5.285  1.00  0.00      A    C
ATOM    636  O   ILE A  46       7.497 -12.176   5.553  1.00  0.00      A    O
ATOM    637  N   SER A  47       5.804 -13.631   5.770  1.00  0.00      A    N
ATOM    638  HN  SER A  47       5.445 -14.561   5.767  1.00  0.00      A    H
ATOM    639  CA  SER A  47       4.876 -12.599   6.333  1.00  0.00      A    C
ATOM    640  HA  SER A  47       5.234 -11.584   6.239  1.00  0.00      A    H
ATOM    641  CB  SER A  47       3.455 -12.674   5.722  1.00  0.00      A    C
ATOM    642  HB1 SER A  47       3.629 -12.747   4.627  1.00  0.00      A    H
ATOM    643  HB2 SER A  47       2.881 -13.592   5.974  1.00  0.00      A    H
ATOM    644  OG  SER A  47       2.644 -11.511   6.013  1.00  0.00      A    O
ATOM    645  HG1 SER A  47       1.793 -11.543   5.570  1.00  0.00      A    H
ATOM    646  C   SER A  47       4.800 -12.976   7.780  1.00  0.00      A    C
ATOM    647  O   SER A  47       4.584 -14.156   8.136  1.00  0.00      A    O
ATOM    648  N   LEU A  48       5.097 -12.070   8.765  1.00  0.00      A    N
ATOM    649  HN  LEU A  48       5.314 -11.136   8.491  1.00  0.00      A    H
ATOM    650  CA  LEU A  48       5.334 -12.429  10.205  1.00  0.00      A    C
ATOM    651  HA  LEU A  48       5.274 -13.493  10.384  1.00  0.00      A    H
ATOM    652  CB  LEU A  48       6.676 -11.926  10.652  1.00  0.00      A    C
ATOM    653  HB1 LEU A  48       6.778 -10.855  10.375  1.00  0.00      A    H
ATOM    654  HB2 LEU A  48       6.924 -12.054  11.728  1.00  0.00      A    H
ATOM    655  CG  LEU A  48       7.887 -12.716   9.951  1.00  0.00      A    C
ATOM    656  HG  LEU A  48       7.571 -12.884   8.899  1.00  0.00      A    H
ATOM    657  CD1 LEU A  48       9.145 -11.807   9.914  1.00  0.00      A    C
ATOM    658 HD11 LEU A  48       9.024 -10.885   9.306  1.00  0.00      A    H
ATOM    659 HD12 LEU A  48       9.223 -11.488  10.975  1.00  0.00      A    H
ATOM    660 HD13 LEU A  48      10.013 -12.365   9.502  1.00  0.00      A    H
ATOM    661  CD2 LEU A  48       8.234 -14.091  10.564  1.00  0.00      A    C
ATOM    662 HD21 LEU A  48       7.293 -14.682  10.602  1.00  0.00      A    H
ATOM    663 HD22 LEU A  48       8.991 -14.636   9.960  1.00  0.00      A    H
ATOM    664 HD23 LEU A  48       8.597 -13.945  11.604  1.00  0.00      A    H
ATOM    665  C   LEU A  48       4.263 -11.834  11.128  1.00  0.00      A    C
ATOM    666  O   LEU A  48       3.532 -10.940  10.680  1.00  0.00      A    O
ATOM    667  N   SER A  49       4.145 -12.366  12.379  1.00  0.00      A    N
ATOM    668  HN  SER A  49       4.869 -12.937  12.758  1.00  0.00      A    H
ATOM    669  CA  SER A  49       3.007 -12.017  13.266  1.00  0.00      A    C
ATOM    670  HA  SER A  49       2.123 -12.314  12.722  1.00  0.00      A    H
ATOM    671  CB  SER A  49       2.981 -12.907  14.483  1.00  0.00      A    C
ATOM    672  HB1 SER A  49       3.047 -13.934  14.065  1.00  0.00      A    H
ATOM    673  HB2 SER A  49       3.848 -12.882  15.177  1.00  0.00      A    H
ATOM    674  OG  SER A  49       1.831 -12.846  15.323  1.00  0.00      A    O
ATOM    675  HG1 SER A  49       1.267 -13.537  14.969  1.00  0.00      A    H
ATOM    676  C   SER A  49       2.876 -10.599  13.837  1.00  0.00      A    C
ATOM    677  O   SER A  49       3.793 -10.151  14.596  1.00  0.00      A    O
ATOM    678  N   LYS A  50       1.746  -9.878  13.557  1.00  0.00      A    N
ATOM    679  HN  LYS A  50       1.002 -10.381  13.123  1.00  0.00      A    H
ATOM    680  CA  LYS A  50       1.403  -8.610  14.178  1.00  0.00      A    C
ATOM    681  HA  LYS A  50       2.252  -7.942  14.148  1.00  0.00      A    H
ATOM    682  CB  LYS A  50       0.103  -7.987  13.445  1.00  0.00      A    C
ATOM    683  HB1 LYS A  50      -0.791  -8.560  13.770  1.00  0.00      A    H
ATOM    684  HB2 LYS A  50       0.078  -6.948  13.838  1.00  0.00      A    H
ATOM    685  CG  LYS A  50       0.077  -8.053  11.973  1.00  0.00      A    C
ATOM    686  HG1 LYS A  50       0.754  -7.403  11.378  1.00  0.00      A    H
ATOM    687  HG2 LYS A  50       0.332  -9.097  11.691  1.00  0.00      A    H
ATOM    688  CD  LYS A  50      -1.373  -7.813  11.502  1.00  0.00      A    C
ATOM    689  HD1 LYS A  50      -2.092  -8.132  12.287  1.00  0.00      A    H
ATOM    690  HD2 LYS A  50      -1.540  -6.714  11.485  1.00  0.00      A    H
ATOM    691  CE  LYS A  50      -1.724  -8.515  10.171  1.00  0.00      A    C
ATOM    692  HE1 LYS A  50      -2.726  -8.168   9.837  1.00  0.00      A    H
ATOM    693  HE2 LYS A  50      -0.921  -8.256   9.448  1.00  0.00      A    H
ATOM    694  NZ  LYS A  50      -1.893  -9.970  10.422  1.00  0.00      A    N
ATOM    695  HZ1 LYS A  50      -1.040 -10.503  10.158  1.00  0.00      A    H
ATOM    696  HZ2 LYS A  50      -2.430 -10.222  11.276  1.00  0.00      A    H
ATOM    697  HZ3 LYS A  50      -2.463 -10.351   9.639  1.00  0.00      A    H
ATOM    698  C   LYS A  50       1.073  -8.878  15.594  1.00  0.00      A    C
ATOM    699  O   LYS A  50       1.432  -8.199  16.524  1.00  0.00      A    O
ATOM    700  N   GLN A  51       0.306 -10.019  15.758  1.00  0.00      A    N
ATOM    701  HN  GLN A  51       0.053 -10.605  14.991  1.00  0.00      A    H
ATOM    702  CA  GLN A  51      -0.223 -10.420  17.066  1.00  0.00      A    C
ATOM    703  HA  GLN A  51      -0.933  -9.654  17.341  1.00  0.00      A    H
ATOM    704  CB  GLN A  51      -1.097 -11.775  16.808  1.00  0.00      A    C
ATOM    705  HB1 GLN A  51      -1.992 -11.554  16.188  1.00  0.00      A    H
ATOM    706  HB2 GLN A  51      -0.406 -12.401  16.204  1.00  0.00      A    H
ATOM    707  CG  GLN A  51      -1.591 -12.559  18.071  1.00  0.00      A    C
ATOM    708  HG1 GLN A  51      -1.772 -13.631  17.838  1.00  0.00      A    H
ATOM    709  HG2 GLN A  51      -0.724 -12.524  18.765  1.00  0.00      A    H
ATOM    710  CD  GLN A  51      -2.828 -11.837  18.735  1.00  0.00      A    C
ATOM    711  OE1 GLN A  51      -3.408 -10.942  18.132  1.00  0.00      A    O
ATOM    712  NE2 GLN A  51      -3.277 -12.329  19.928  1.00  0.00      A    N
ATOM    713 HE21 GLN A  51      -3.834 -11.741  20.514  1.00  0.00      A    H
ATOM    714 HE22 GLN A  51      -2.932 -13.232  20.183  1.00  0.00      A    H
ATOM    715  C   GLN A  51       0.757 -10.653  18.214  1.00  0.00      A    C
ATOM    716  O   GLN A  51       0.510 -10.140  19.312  1.00  0.00      A    O
ATOM    717  N   GLN A  52       1.903 -11.415  18.027  1.00  0.00      A    N
ATOM    718  HN  GLN A  52       1.982 -11.814  17.117  1.00  0.00      A    H
ATOM    719  CA  GLN A  52       2.840 -11.903  18.987  1.00  0.00      A    C
ATOM    720  HA  GLN A  52       2.274 -12.625  19.558  1.00  0.00      A    H
ATOM    721  CB  GLN A  52       3.966 -12.621  18.334  1.00  0.00      A    C
ATOM    722  HB1 GLN A  52       3.643 -13.390  17.599  1.00  0.00      A    H
ATOM    723  HB2 GLN A  52       4.636 -11.874  17.857  1.00  0.00      A    H
ATOM    724  CG  GLN A  52       4.875 -13.390  19.410  1.00  0.00      A    C
ATOM    725  HG1 GLN A  52       5.394 -12.714  20.123  1.00  0.00      A    H
ATOM    726  HG2 GLN A  52       4.182 -14.006  20.022  1.00  0.00      A    H
ATOM    727  CD  GLN A  52       5.985 -14.285  18.805  1.00  0.00      A    C
ATOM    728  OE1 GLN A  52       5.998 -14.662  17.614  1.00  0.00      A    O
ATOM    729  NE2 GLN A  52       6.929 -14.655  19.646  1.00  0.00      A    N
ATOM    730 HE21 GLN A  52       7.658 -15.234  19.282  1.00  0.00      A    H
ATOM    731 HE22 GLN A  52       6.868 -14.284  20.573  1.00  0.00      A    H
ATOM    732  C   GLN A  52       3.388 -10.805  19.935  1.00  0.00      A    C
ATOM    733  O   GLN A  52       3.507 -10.972  21.141  1.00  0.00      A    O
ATOM    734  N   ILE A  53       3.603  -9.605  19.367  1.00  0.00      A    N
ATOM    735  HN  ILE A  53       3.329  -9.321  18.452  1.00  0.00      A    H
ATOM    736  CA  ILE A  53       4.170  -8.483  20.036  1.00  0.00      A    C
ATOM    737  HA  ILE A  53       5.025  -8.692  20.661  1.00  0.00      A    H
ATOM    738  CB  ILE A  53       4.707  -7.608  18.950  1.00  0.00      A    C
ATOM    739  HB  ILE A  53       3.929  -7.467  18.170  1.00  0.00      A    H
ATOM    740  CG2 ILE A  53       5.136  -6.206  19.473  1.00  0.00      A    C
ATOM    741 HG21 ILE A  53       4.355  -5.567  19.936  1.00  0.00      A    H
ATOM    742 HG22 ILE A  53       6.097  -6.193  20.030  1.00  0.00      A    H
ATOM    743 HG23 ILE A  53       5.303  -5.530  18.607  1.00  0.00      A    H
ATOM    744  CG1 ILE A  53       5.857  -8.275  18.123  1.00  0.00      A    C
ATOM    745 HG11 ILE A  53       6.747  -7.759  18.544  1.00  0.00      A    H
ATOM    746 HG12 ILE A  53       5.782  -9.362  18.337  1.00  0.00      A    H
ATOM    747  CD  ILE A  53       5.711  -8.095  16.606  1.00  0.00      A    C
ATOM    748  HD1 ILE A  53       6.461  -8.629  15.984  1.00  0.00      A    H
ATOM    749  HD2 ILE A  53       4.681  -8.384  16.308  1.00  0.00      A    H
ATOM    750  HD3 ILE A  53       5.711  -7.023  16.315  1.00  0.00      A    H
ATOM    751  C   ILE A  53       3.180  -7.722  20.833  1.00  0.00      A    C
ATOM    752  O   ILE A  53       3.383  -7.273  21.959  1.00  0.00      A    O
ATOM    753  N   VAL A  54       1.959  -7.597  20.285  1.00  0.00      A    N
ATOM    754  HN  VAL A  54       1.812  -8.037  19.403  1.00  0.00      A    H
ATOM    755  CA  VAL A  54       0.784  -6.859  20.893  1.00  0.00      A    C
ATOM    756  HA  VAL A  54       1.121  -5.938  21.344  1.00  0.00      A    H
ATOM    757  CB  VAL A  54      -0.218  -6.584  19.845  1.00  0.00      A    C
ATOM    758  HB  VAL A  54      -0.686  -7.509  19.446  1.00  0.00      A    H
ATOM    759  CG1 VAL A  54      -1.408  -5.704  20.319  1.00  0.00      A    C
ATOM    760 HG11 VAL A  54      -2.126  -6.207  21.002  1.00  0.00      A    H
ATOM    761 HG12 VAL A  54      -1.100  -4.806  20.895  1.00  0.00      A    H
ATOM    762 HG13 VAL A  54      -1.889  -5.382  19.372  1.00  0.00      A    H
ATOM    763  CG2 VAL A  54       0.453  -5.911  18.557  1.00  0.00      A    C
ATOM    764 HG21 VAL A  54       1.216  -6.567  18.085  1.00  0.00      A    H
ATOM    765 HG22 VAL A  54      -0.278  -5.569  17.794  1.00  0.00      A    H
ATOM    766 HG23 VAL A  54       0.965  -5.015  18.968  1.00  0.00      A    H
ATOM    767  C   VAL A  54       0.192  -7.603  22.049  1.00  0.00      A    C
ATOM    768  O   VAL A  54      -0.139  -7.075  23.119  1.00  0.00      A    O
ATOM    769  N   ASP A  55      -0.064  -8.919  21.779  1.00  0.00      A    N
ATOM    770  HN  ASP A  55       0.159  -9.247  20.865  1.00  0.00      A    H
ATOM    771  CA  ASP A  55      -0.735  -9.884  22.638  1.00  0.00      A    C
ATOM    772  HA  ASP A  55      -1.758  -9.537  22.635  1.00  0.00      A    H
ATOM    773  CB  ASP A  55      -0.778 -11.322  22.042  1.00  0.00      A    C
ATOM    774  HB1 ASP A  55      -1.066 -11.131  20.986  1.00  0.00      A    H
ATOM    775  HB2 ASP A  55       0.257 -11.716  21.951  1.00  0.00      A    H
ATOM    776  CG  ASP A  55      -1.765 -12.321  22.608  1.00  0.00      A    C
ATOM    777  OD1 ASP A  55      -2.865 -11.982  23.114  1.00  0.00      A    O
ATOM    778  OD2 ASP A  55      -1.439 -13.527  22.657  1.00  0.00      A    O
ATOM    779  C   ASP A  55      -0.381  -9.916  24.151  1.00  0.00      A    C
ATOM    780  O   ASP A  55      -1.137  -9.389  25.013  1.00  0.00      A    O
ATOM    781  N   CYS A  56       0.618 -10.723  24.552  1.00  0.00      A    N
ATOM    782  HN  CYS A  56       1.187 -11.119  23.835  1.00  0.00      A    H
ATOM    783  CA  CYS A  56       0.968 -10.988  25.963  1.00  0.00      A    C
ATOM    784  HA  CYS A  56       0.032 -10.884  26.492  1.00  0.00      A    H
ATOM    785  CB  CYS A  56       1.561 -12.389  26.265  1.00  0.00      A    C
ATOM    786  HB1 CYS A  56       1.749 -12.511  27.353  1.00  0.00      A    H
ATOM    787  HB2 CYS A  56       2.512 -12.336  25.693  1.00  0.00      A    H
ATOM    788  SG  CYS A  56       0.468 -13.734  25.752  1.00  0.00      A    S
ATOM    789  C   CYS A  56       1.781  -9.867  26.521  1.00  0.00      A    C
ATOM    790  O   CYS A  56       2.957  -9.706  26.301  1.00  0.00      A    O
ATOM    791  N   ASP A  57       1.159  -9.031  27.387  1.00  0.00      A    N
ATOM    792  HN  ASP A  57       0.182  -9.116  27.568  1.00  0.00      A    H
ATOM    793  CA  ASP A  57       1.793  -7.913  28.052  1.00  0.00      A    C
ATOM    794  HA  ASP A  57       2.561  -7.640  27.343  1.00  0.00      A    H
ATOM    795  CB  ASP A  57       0.774  -6.706  28.338  1.00  0.00      A    C
ATOM    796  HB1 ASP A  57       0.151  -6.734  27.419  1.00  0.00      A    H
ATOM    797  HB2 ASP A  57      -0.027  -6.986  29.055  1.00  0.00      A    H
ATOM    798  CG  ASP A  57       1.393  -5.325  28.512  1.00  0.00      A    C
ATOM    799  OD1 ASP A  57       2.539  -5.121  28.008  1.00  0.00      A    O
ATOM    800  OD2 ASP A  57       0.707  -4.481  29.103  1.00  0.00      A    O
ATOM    801  C   ASP A  57       2.467  -8.462  29.324  1.00  0.00      A    C
ATOM    802  O   ASP A  57       2.042  -9.458  29.880  1.00  0.00      A    O
ATOM    803  N   THR A  58       3.562  -7.827  29.768  1.00  0.00      A    N
ATOM    804  HN  THR A  58       3.930  -7.097  29.198  1.00  0.00      A    H
ATOM    805  CA  THR A  58       4.347  -7.904  31.033  1.00  0.00      A    C
ATOM    806  HA  THR A  58       4.289  -8.970  31.194  1.00  0.00      A    H
ATOM    807  CB  THR A  58       5.804  -7.597  30.761  1.00  0.00      A    C
ATOM    808  HB  THR A  58       6.493  -7.745  31.619  1.00  0.00      A    H
ATOM    809  OG1 THR A  58       5.885  -6.304  30.084  1.00  0.00      A    O
ATOM    810  HG1 THR A  58       6.722  -6.378  29.620  1.00  0.00      A    H
ATOM    811  CG2 THR A  58       6.355  -8.540  29.729  1.00  0.00      A    C
ATOM    812 HG21 THR A  58       7.459  -8.549  29.606  1.00  0.00      A    H
ATOM    813 HG22 THR A  58       6.016  -9.588  29.880  1.00  0.00      A    H
ATOM    814 HG23 THR A  58       5.950  -8.197  28.753  1.00  0.00      A    H
ATOM    815  C   THR A  58       3.751  -7.227  32.224  1.00  0.00      A    C
ATOM    816  O   THR A  58       2.973  -7.765  32.976  1.00  0.00      A    O
ATOM    817  N   ALA A  59       4.032  -5.936  32.331  1.00  0.00      A    N
ATOM    818  HN  ALA A  59       4.636  -5.528  31.651  1.00  0.00      A    H
ATOM    819  CA  ALA A  59       3.665  -5.077  33.406  1.00  0.00      A    C
ATOM    820  HA  ALA A  59       3.262  -5.649  34.229  1.00  0.00      A    H
ATOM    821  CB  ALA A  59       4.876  -4.349  33.883  1.00  0.00      A    C
ATOM    822  HB1 ALA A  59       4.695  -3.842  34.855  1.00  0.00      A    H
ATOM    823  HB2 ALA A  59       5.507  -5.210  34.190  1.00  0.00      A    H
ATOM    824  HB3 ALA A  59       5.367  -3.648  33.175  1.00  0.00      A    H
ATOM    825  C   ALA A  59       2.626  -4.052  33.016  1.00  0.00      A    C
ATOM    826  O   ALA A  59       1.591  -3.991  33.578  1.00  0.00      A    O
ATOM    827  N   GLY A  60       2.932  -3.321  31.857  1.00  0.00      A    N
ATOM    828  HN  GLY A  60       3.819  -3.525  31.448  1.00  0.00      A    H
ATOM    829  CA  GLY A  60       2.082  -2.298  31.263  1.00  0.00      A    C
ATOM    830  HA1 GLY A  60       1.358  -2.747  30.599  1.00  0.00      A    H
ATOM    831  HA2 GLY A  60       1.598  -1.715  32.033  1.00  0.00      A    H
ATOM    832  C   GLY A  60       2.907  -1.315  30.473  1.00  0.00      A    C
ATOM    833  O   GLY A  60       3.797  -0.742  31.159  1.00  0.00      A    O
ATOM    834  N   ASN A  61       2.577  -1.105  29.148  1.00  0.00      A    N
ATOM    835  HN  ASN A  61       1.841  -1.632  28.729  1.00  0.00      A    H
ATOM    836  CA  ASN A  61       2.981   0.063  28.383  1.00  0.00      A    C
ATOM    837  HA  ASN A  61       3.952   0.412  28.702  1.00  0.00      A    H
ATOM    838  CB  ASN A  61       3.161  -0.211  26.831  1.00  0.00      A    C
ATOM    839  HB1 ASN A  61       2.248  -0.645  26.370  1.00  0.00      A    H
ATOM    840  HB2 ASN A  61       3.558   0.680  26.300  1.00  0.00      A    H
ATOM    841  CG  ASN A  61       4.297  -1.267  26.681  1.00  0.00      A    C
ATOM    842  OD1 ASN A  61       5.474  -0.968  26.431  1.00  0.00      A    O
ATOM    843  ND2 ASN A  61       3.891  -2.556  26.895  1.00  0.00      A    N
ATOM    844 HD21 ASN A  61       4.499  -3.286  26.582  1.00  0.00      A    H
ATOM    845 HD22 ASN A  61       2.903  -2.672  27.000  1.00  0.00      A    H
ATOM    846  C   ASN A  61       1.985   1.173  28.574  1.00  0.00      A    C
ATOM    847  O   ASN A  61       1.155   1.122  29.414  1.00  0.00      A    O
ATOM    848  N   ASP A  62       2.141   2.223  27.753  1.00  0.00      A    N
ATOM    849  HN  ASP A  62       2.767   2.106  26.986  1.00  0.00      A    H
ATOM    850  CA  ASP A  62       1.541   3.591  27.859  1.00  0.00      A    C
ATOM    851  HA  ASP A  62       1.485   3.890  28.895  1.00  0.00      A    H
ATOM    852  CB  ASP A  62       2.364   4.712  27.151  1.00  0.00      A    C
ATOM    853  HB1 ASP A  62       2.417   4.677  26.042  1.00  0.00      A    H
ATOM    854  HB2 ASP A  62       1.825   5.671  27.305  1.00  0.00      A    H
ATOM    855  CG  ASP A  62       3.691   4.806  27.772  1.00  0.00      A    C
ATOM    856  OD1 ASP A  62       3.776   5.232  28.928  1.00  0.00      A    O
ATOM    857  OD2 ASP A  62       4.710   4.416  27.091  1.00  0.00      A    O
ATOM    858  C   ASP A  62       0.078   3.697  27.454  1.00  0.00      A    C
ATOM    859  O   ASP A  62      -0.808   4.151  28.205  1.00  0.00      A    O
ATOM    860  N   GLN A  63      -0.173   3.197  26.231  1.00  0.00      A    N
ATOM    861  HN  GLN A  63       0.590   2.817  25.714  1.00  0.00      A    H
ATOM    862  CA  GLN A  63      -1.482   2.893  25.682  1.00  0.00      A    C
ATOM    863  HA  GLN A  63      -2.201   3.509  26.201  1.00  0.00      A    H
ATOM    864  CB  GLN A  63      -1.675   3.380  24.178  1.00  0.00      A    C
ATOM    865  HB1 GLN A  63      -1.111   2.672  23.533  1.00  0.00      A    H
ATOM    866  HB2 GLN A  63      -2.762   3.376  23.948  1.00  0.00      A    H
ATOM    867  CG  GLN A  63      -1.197   4.810  23.915  1.00  0.00      A    C
ATOM    868  HG1 GLN A  63      -0.121   4.873  24.183  1.00  0.00      A    H
ATOM    869  HG2 GLN A  63      -1.190   4.972  22.816  1.00  0.00      A    H
ATOM    870  CD  GLN A  63      -1.906   5.844  24.738  1.00  0.00      A    C
ATOM    871  OE1 GLN A  63      -3.150   5.806  24.938  1.00  0.00      A    O
ATOM    872  NE2 GLN A  63      -1.088   6.704  25.410  1.00  0.00      A    N
ATOM    873 HE21 GLN A  63      -1.541   7.432  25.926  1.00  0.00      A    H
ATOM    874 HE22 GLN A  63      -0.101   6.585  25.300  1.00  0.00      A    H
ATOM    875  C   GLN A  63      -1.846   1.448  25.847  1.00  0.00      A    C
ATOM    876  O   GLN A  63      -2.639   1.024  26.670  1.00  0.00      A    O
ATOM    877  N   GLY A  64      -1.054   0.651  25.152  1.00  0.00      A    N
ATOM    878  HN  GLY A  64      -0.360   1.041  24.552  1.00  0.00      A    H
ATOM    879  CA  GLY A  64      -0.907  -0.735  25.147  1.00  0.00      A    C
ATOM    880  HA1 GLY A  64       0.165  -0.724  25.013  1.00  0.00      A    H
ATOM    881  HA2 GLY A  64      -1.398  -1.335  25.898  1.00  0.00      A    H
ATOM    882  C   GLY A  64      -1.286  -1.324  23.714  1.00  0.00      A    C
ATOM    883  O   GLY A  64      -0.316  -1.803  23.069  1.00  0.00      A    O
ATOM    884  N   CYS A  65      -2.578  -1.364  23.341  1.00  0.00      A    N
ATOM    885  HN  CYS A  65      -3.247  -0.852  23.873  1.00  0.00      A    H
ATOM    886  CA  CYS A  65      -3.035  -1.937  22.102  1.00  0.00      A    C
ATOM    887  HA  CYS A  65      -2.481  -2.815  21.809  1.00  0.00      A    H
ATOM    888  CB  CYS A  65      -4.513  -2.442  22.244  1.00  0.00      A    C
ATOM    889  HB1 CYS A  65      -4.309  -3.166  23.061  1.00  0.00      A    H
ATOM    890  HB2 CYS A  65      -5.266  -1.682  22.545  1.00  0.00      A    H
ATOM    891  SG  CYS A  65      -5.053  -3.577  20.899  1.00  0.00      A    S
ATOM    892  C   CYS A  65      -2.986  -0.886  20.985  1.00  0.00      A    C
ATOM    893  O   CYS A  65      -2.451  -0.959  19.891  1.00  0.00      A    O
ATOM    894  N   ASN A  66      -3.590   0.237  21.292  1.00  0.00      A    N
ATOM    895  HN  ASN A  66      -4.001   0.371  22.191  1.00  0.00      A    H
ATOM    896  CA  ASN A  66      -3.706   1.345  20.310  1.00  0.00      A    C
ATOM    897  HA  ASN A  66      -3.870   0.962  19.313  1.00  0.00      A    H
ATOM    898  CB  ASN A  66      -4.998   2.196  20.598  1.00  0.00      A    C
ATOM    899  HB1 ASN A  66      -4.892   2.463  21.671  1.00  0.00      A    H
ATOM    900  HB2 ASN A  66      -4.920   3.076  19.924  1.00  0.00      A    H
ATOM    901  CG  ASN A  66      -6.280   1.362  20.362  1.00  0.00      A    C
ATOM    902  OD1 ASN A  66      -6.800   1.121  19.240  1.00  0.00      A    O
ATOM    903  ND2 ASN A  66      -6.947   0.970  21.460  1.00  0.00      A    N
ATOM    904 HD21 ASN A  66      -7.750   0.408  21.262  1.00  0.00      A    H
ATOM    905 HD22 ASN A  66      -6.484   0.998  22.346  1.00  0.00      A    H
ATOM    906  C   ASN A  66      -2.442   2.249  20.241  1.00  0.00      A    C
ATOM    907  O   ASN A  66      -2.564   3.452  19.978  1.00  0.00      A    O
ATOM    908  N   GLY A  67      -1.235   1.706  20.494  1.00  0.00      A    N
ATOM    909  HN  GLY A  67      -0.948   0.829  20.871  1.00  0.00      A    H
ATOM    910  CA  GLY A  67      -0.091   2.632  20.558  1.00  0.00      A    C
ATOM    911  HA1 GLY A  67       0.226   2.814  19.542  1.00  0.00      A    H
ATOM    912  HA2 GLY A  67      -0.294   3.525  21.129  1.00  0.00      A    H
ATOM    913  C   GLY A  67       1.116   2.101  21.214  1.00  0.00      A    C
ATOM    914  O   GLY A  67       1.070   1.203  22.022  1.00  0.00      A    O
ATOM    915  N   GLY A  68       2.374   2.570  20.916  1.00  0.00      A    N
ATOM    916  HN  GLY A  68       2.575   3.273  20.238  1.00  0.00      A    H
ATOM    917  CA  GLY A  68       3.548   1.974  21.505  1.00  0.00      A    C
ATOM    918  HA1 GLY A  68       3.711   2.231  22.541  1.00  0.00      A    H
ATOM    919  HA2 GLY A  68       3.523   0.910  21.325  1.00  0.00      A    H
ATOM    920  C   GLY A  68       4.712   2.487  20.734  1.00  0.00      A    C
ATOM    921  O   GLY A  68       4.469   3.022  19.622  1.00  0.00      A    O
ATOM    922  N   THR A  69       5.915   2.277  21.219  1.00  0.00      A    N
ATOM    923  HN  THR A  69       6.053   1.825  22.097  1.00  0.00      A    H
ATOM    924  CA  THR A  69       7.139   2.447  20.486  1.00  0.00      A    C
ATOM    925  HA  THR A  69       6.998   3.351  19.913  1.00  0.00      A    H
ATOM    926  CB  THR A  69       8.356   2.676  21.419  1.00  0.00      A    C
ATOM    927  HB  THR A  69       8.764   1.707  21.777  1.00  0.00      A    H
ATOM    928  OG1 THR A  69       8.015   3.415  22.555  1.00  0.00      A    O
ATOM    929  HG1 THR A  69       8.718   3.640  23.168  1.00  0.00      A    H
ATOM    930  CG2 THR A  69       9.350   3.536  20.660  1.00  0.00      A    C
ATOM    931 HG21 THR A  69       9.925   2.935  19.922  1.00  0.00      A    H
ATOM    932 HG22 THR A  69       8.872   4.426  20.197  1.00  0.00      A    H
ATOM    933 HG23 THR A  69      10.193   3.936  21.264  1.00  0.00      A    H
ATOM    934  C   THR A  69       7.373   1.326  19.497  1.00  0.00      A    C
ATOM    935  O   THR A  69       7.461   0.202  19.980  1.00  0.00      A    O
ATOM    936  N   PRO A  70       7.484   1.408  18.202  1.00  0.00      A    N
ATOM    937  CD  PRO A  70       7.344   2.634  17.476  1.00  0.00      A    C
ATOM    938  HD1 PRO A  70       7.923   3.431  17.989  1.00  0.00      A    H
ATOM    939  HD2 PRO A  70       6.360   3.149  17.447  1.00  0.00      A    H
ATOM    940  CA  PRO A  70       7.953   0.330  17.282  1.00  0.00      A    C
ATOM    941  HA  PRO A  70       7.272  -0.496  17.426  1.00  0.00      A    H
ATOM    942  CB  PRO A  70       7.873   0.898  15.843  1.00  0.00      A    C
ATOM    943  HB1 PRO A  70       8.630   0.526  15.121  1.00  0.00      A    H
ATOM    944  HB2 PRO A  70       6.875   0.733  15.384  1.00  0.00      A    H
ATOM    945  CG  PRO A  70       7.979   2.417  16.070  1.00  0.00      A    C
ATOM    946  HG1 PRO A  70       9.069   2.566  16.224  1.00  0.00      A    H
ATOM    947  HG2 PRO A  70       7.589   3.049  15.243  1.00  0.00      A    H
ATOM    948  C   PRO A  70       9.323  -0.216  17.609  1.00  0.00      A    C
ATOM    949  O   PRO A  70       9.634  -1.321  17.159  1.00  0.00      A    O
ATOM    950  N   ASP A  71      10.144   0.534  18.324  1.00  0.00      A    N
ATOM    951  HN  ASP A  71      10.203   1.527  18.395  1.00  0.00      A    H
ATOM    952  CA  ASP A  71      11.319   0.086  18.936  1.00  0.00      A    C
ATOM    953  HA  ASP A  71      11.875  -0.492  18.212  1.00  0.00      A    H
ATOM    954  CB  ASP A  71      12.189   1.207  19.462  1.00  0.00      A    C
ATOM    955  HB1 ASP A  71      11.759   1.667  20.377  1.00  0.00      A    H
ATOM    956  HB2 ASP A  71      13.229   0.903  19.707  1.00  0.00      A    H
ATOM    957  CG  ASP A  71      12.479   2.282  18.376  1.00  0.00      A    C
ATOM    958  OD1 ASP A  71      13.668   2.495  17.975  1.00  0.00      A    O
ATOM    959  OD2 ASP A  71      11.574   3.009  17.929  1.00  0.00      A    O
ATOM    960  C   ASP A  71      11.083  -0.952  19.998  1.00  0.00      A    C
ATOM    961  O   ASP A  71      11.757  -1.948  20.125  1.00  0.00      A    O
ATOM    962  N   GLY A  72      10.046  -0.701  20.828  1.00  0.00      A    N
ATOM    963  HN  GLY A  72       9.520   0.118  20.614  1.00  0.00      A    H
ATOM    964  CA  GLY A  72       9.625  -1.550  21.952  1.00  0.00      A    C
ATOM    965  HA1 GLY A  72      10.556  -1.751  22.461  1.00  0.00      A    H
ATOM    966  HA2 GLY A  72       8.833  -1.092  22.527  1.00  0.00      A    H
ATOM    967  C   GLY A  72       9.075  -2.842  21.439  1.00  0.00      A    C
ATOM    968  O   GLY A  72       9.042  -3.921  22.044  1.00  0.00      A    O
ATOM    969  N   ALA A  73       8.670  -2.840  20.171  1.00  0.00      A    N
ATOM    970  HN  ALA A  73       8.551  -1.983  19.675  1.00  0.00      A    H
ATOM    971  CA  ALA A  73       8.343  -3.986  19.403  1.00  0.00      A    C
ATOM    972  HA  ALA A  73       7.776  -4.681  20.003  1.00  0.00      A    H
ATOM    973  CB  ALA A  73       7.361  -3.512  18.203  1.00  0.00      A    C
ATOM    974  HB1 ALA A  73       6.438  -3.074  18.638  1.00  0.00      A    H
ATOM    975  HB2 ALA A  73       7.874  -2.827  17.494  1.00  0.00      A    H
ATOM    976  HB3 ALA A  73       7.176  -4.359  17.508  1.00  0.00      A    H
ATOM    977  C   ALA A  73       9.602  -4.757  18.883  1.00  0.00      A    C
ATOM    978  O   ALA A  73       9.690  -5.982  18.928  1.00  0.00      A    O
ATOM    979  N   PHE A  74      10.644  -4.054  18.376  1.00  0.00      A    N
ATOM    980  HN  PHE A  74      10.638  -3.061  18.290  1.00  0.00      A    H
ATOM    981  CA  PHE A  74      11.923  -4.759  18.136  1.00  0.00      A    C
ATOM    982  HA  PHE A  74      11.784  -5.570  17.436  1.00  0.00      A    H
ATOM    983  CB  PHE A  74      12.974  -3.850  17.539  1.00  0.00      A    C
ATOM    984  HB1 PHE A  74      13.155  -2.940  18.149  1.00  0.00      A    H
ATOM    985  HB2 PHE A  74      13.881  -4.460  17.340  1.00  0.00      A    H
ATOM    986  CG  PHE A  74      12.788  -3.378  16.131  1.00  0.00      A    C
ATOM    987  CD1 PHE A  74      12.873  -1.986  15.804  1.00  0.00      A    C
ATOM    988  HD1 PHE A  74      13.058  -1.232  16.554  1.00  0.00      A    H
ATOM    989  CE1 PHE A  74      12.709  -1.614  14.448  1.00  0.00      A    C
ATOM    990  HE1 PHE A  74      12.964  -0.615  14.127  1.00  0.00      A    H
ATOM    991  CZ  PHE A  74      12.369  -2.569  13.485  1.00  0.00      A    C
ATOM    992  HZ  PHE A  74      12.300  -2.226  12.463  1.00  0.00      A    H
ATOM    993  CD2 PHE A  74      12.612  -4.309  15.160  1.00  0.00      A    C
ATOM    994  HD2 PHE A  74      12.714  -5.369  15.339  1.00  0.00      A    H
ATOM    995  CE2 PHE A  74      12.359  -3.934  13.835  1.00  0.00      A    C
ATOM    996  HE2 PHE A  74      12.266  -4.718  13.099  1.00  0.00      A    H
ATOM    997  C   PHE A  74      12.489  -5.451  19.436  1.00  0.00      A    C
ATOM    998  O   PHE A  74      12.922  -6.577  19.562  1.00  0.00      A    O
ATOM    999  N   SER A  75      12.340  -4.678  20.570  1.00  0.00      A    N
ATOM   1000  HN  SER A  75      12.049  -3.727  20.491  1.00  0.00      A    H
ATOM   1001  CA  SER A  75      12.658  -5.119  21.865  1.00  0.00      A    C
ATOM   1002  HA  SER A  75      13.675  -5.482  21.847  1.00  0.00      A    H
ATOM   1003  CB  SER A  75      12.655  -4.037  22.986  1.00  0.00      A    C
ATOM   1004  HB1 SER A  75      12.668  -3.032  22.513  1.00  0.00      A    H
ATOM   1005  HB2 SER A  75      11.655  -4.032  23.472  1.00  0.00      A    H
ATOM   1006  OG  SER A  75      13.667  -4.265  24.006  1.00  0.00      A    O
ATOM   1007  HG1 SER A  75      14.552  -4.211  23.638  1.00  0.00      A    H
ATOM   1008  C   SER A  75      11.876  -6.354  22.325  1.00  0.00      A    C
ATOM   1009  O   SER A  75      12.388  -7.255  22.945  1.00  0.00      A    O
ATOM   1010  N   TYR A  76      10.602  -6.470  21.978  1.00  0.00      A    N
ATOM   1011  HN  TYR A  76      10.193  -5.861  21.304  1.00  0.00      A    H
ATOM   1012  CA  TYR A  76       9.774  -7.672  22.300  1.00  0.00      A    C
ATOM   1013  HA  TYR A  76       9.852  -7.961  23.338  1.00  0.00      A    H
ATOM   1014  CB  TYR A  76       8.317  -7.237  21.986  1.00  0.00      A    C
ATOM   1015  HB1 TYR A  76       8.215  -6.210  22.398  1.00  0.00      A    H
ATOM   1016  HB2 TYR A  76       8.114  -7.216  20.894  1.00  0.00      A    H
ATOM   1017  CG  TYR A  76       7.401  -8.157  22.764  1.00  0.00      A    C
ATOM   1018  CD1 TYR A  76       6.864  -7.767  24.058  1.00  0.00      A    C
ATOM   1019  HD1 TYR A  76       7.122  -6.800  24.463  1.00  0.00      A    H
ATOM   1020  CE1 TYR A  76       6.139  -8.755  24.799  1.00  0.00      A    C
ATOM   1021  HE1 TYR A  76       5.817  -8.479  25.792  1.00  0.00      A    H
ATOM   1022  CZ  TYR A  76       5.776 -10.040  24.175  1.00  0.00      A    C
ATOM   1023  OH  TYR A  76       5.146 -11.036  24.950  1.00  0.00      A    O
ATOM   1024  HH  TYR A  76       4.493 -10.559  25.467  1.00  0.00      A    H
ATOM   1025  CD2 TYR A  76       7.026  -9.400  22.167  1.00  0.00      A    C
ATOM   1026  HD2 TYR A  76       7.314  -9.698  21.169  1.00  0.00      A    H
ATOM   1027  CE2 TYR A  76       6.246 -10.318  22.865  1.00  0.00      A    C
ATOM   1028  HE2 TYR A  76       6.135 -11.249  22.327  1.00  0.00      A    H
ATOM   1029  C   TYR A  76      10.245  -8.799  21.411  1.00  0.00      A    C
ATOM   1030  O   TYR A  76      10.161  -9.946  21.862  1.00  0.00      A    O
ATOM   1031  N   ILE A  77      10.823  -8.540  20.188  1.00  0.00      A    N
ATOM   1032  HN  ILE A  77      10.741  -7.632  19.786  1.00  0.00      A    H
ATOM   1033  CA  ILE A  77      11.242  -9.728  19.398  1.00  0.00      A    C
ATOM   1034  HA  ILE A  77      10.532 -10.542  19.417  1.00  0.00      A    H
ATOM   1035  CB  ILE A  77      11.461  -9.233  17.981  1.00  0.00      A    C
ATOM   1036  HB  ILE A  77      12.130  -8.349  18.058  1.00  0.00      A    H
ATOM   1037  CG2 ILE A  77      12.092 -10.321  17.087  1.00  0.00      A    C
ATOM   1038 HG21 ILE A  77      11.525 -11.248  17.316  1.00  0.00      A    H
ATOM   1039 HG22 ILE A  77      12.046 -10.010  16.022  1.00  0.00      A    H
ATOM   1040 HG23 ILE A  77      13.167 -10.430  17.346  1.00  0.00      A    H
ATOM   1041  CG1 ILE A  77      10.147  -8.785  17.313  1.00  0.00      A    C
ATOM   1042 HG11 ILE A  77       9.292  -9.492  17.373  1.00  0.00      A    H
ATOM   1043 HG12 ILE A  77       9.730  -7.954  17.923  1.00  0.00      A    H
ATOM   1044  CD  ILE A  77      10.198  -8.184  15.911  1.00  0.00      A    C
ATOM   1045  HD1 ILE A  77      10.436  -8.814  15.027  1.00  0.00      A    H
ATOM   1046  HD2 ILE A  77       9.165  -7.922  15.599  1.00  0.00      A    H
ATOM   1047  HD3 ILE A  77      10.919  -7.339  15.943  1.00  0.00      A    H
ATOM   1048  C   ILE A  77      12.504 -10.202  20.146  1.00  0.00      A    C
ATOM   1049  O   ILE A  77      12.531 -11.434  20.362  1.00  0.00      A    O
ATOM   1050  N   ILE A  78      13.434  -9.398  20.629  1.00  0.00      A    N
ATOM   1051  HN  ILE A  78      13.348  -8.412  20.503  1.00  0.00      A    H
ATOM   1052  CA  ILE A  78      14.657  -9.805  21.169  1.00  0.00      A    C
ATOM   1053  HA  ILE A  78      15.045 -10.610  20.562  1.00  0.00      A    H
ATOM   1054  CB  ILE A  78      15.650  -8.648  21.250  1.00  0.00      A    C
ATOM   1055  HB  ILE A  78      15.307  -7.829  21.917  1.00  0.00      A    H
ATOM   1056  CG2 ILE A  78      17.090  -9.131  21.734  1.00  0.00      A    C
ATOM   1057 HG21 ILE A  78      17.199  -9.295  22.827  1.00  0.00      A    H
ATOM   1058 HG22 ILE A  78      17.164 -10.172  21.353  1.00  0.00      A    H
ATOM   1059 HG23 ILE A  78      17.955  -8.532  21.376  1.00  0.00      A    H
ATOM   1060  CG1 ILE A  78      15.873  -7.963  19.831  1.00  0.00      A    C
ATOM   1061 HG11 ILE A  78      16.404  -8.661  19.149  1.00  0.00      A    H
ATOM   1062 HG12 ILE A  78      14.853  -7.805  19.421  1.00  0.00      A    H
ATOM   1063  CD  ILE A  78      16.588  -6.651  19.832  1.00  0.00      A    C
ATOM   1064  HD1 ILE A  78      16.641  -6.103  18.867  1.00  0.00      A    H
ATOM   1065  HD2 ILE A  78      16.063  -5.916  20.478  1.00  0.00      A    H
ATOM   1066  HD3 ILE A  78      17.617  -6.848  20.203  1.00  0.00      A    H
ATOM   1067  C   ILE A  78      14.524 -10.405  22.605  1.00  0.00      A    C
ATOM   1068  O   ILE A  78      15.137 -11.446  22.903  1.00  0.00      A    O
ATOM   1069  N   ASN A  79      13.758  -9.719  23.435  1.00  0.00      A    N
ATOM   1070  HN  ASN A  79      13.304  -8.889  23.120  1.00  0.00      A    H
ATOM   1071  CA  ASN A  79      13.490 -10.212  24.826  1.00  0.00      A    C
ATOM   1072  HA  ASN A  79      14.434 -10.399  25.317  1.00  0.00      A    H
ATOM   1073  CB  ASN A  79      12.643  -9.290  25.611  1.00  0.00      A    C
ATOM   1074  HB1 ASN A  79      11.893  -8.761  24.985  1.00  0.00      A    H
ATOM   1075  HB2 ASN A  79      12.244  -9.736  26.547  1.00  0.00      A    H
ATOM   1076  CG  ASN A  79      13.657  -8.262  26.135  1.00  0.00      A    C
ATOM   1077  OD1 ASN A  79      14.334  -8.484  27.190  1.00  0.00      A    O
ATOM   1078  ND2 ASN A  79      13.612  -7.061  25.502  1.00  0.00      A    N
ATOM   1079 HD21 ASN A  79      14.107  -6.299  25.920  1.00  0.00      A    H
ATOM   1080 HD22 ASN A  79      13.261  -7.030  24.566  1.00  0.00      A    H
ATOM   1081  C   ASN A  79      12.747 -11.551  24.864  1.00  0.00      A    C
ATOM   1082  O   ASN A  79      13.128 -12.526  25.499  1.00  0.00      A    O
ATOM   1083  N   ALA A  80      11.669 -11.713  24.052  1.00  0.00      A    N
ATOM   1084  HN  ALA A  80      11.370 -10.995  23.428  1.00  0.00      A    H
ATOM   1085  CA  ALA A  80      11.024 -12.951  23.917  1.00  0.00      A    C
ATOM   1086  HA  ALA A  80      10.692 -13.206  24.913  1.00  0.00      A    H
ATOM   1087  CB  ALA A  80       9.664 -12.819  23.181  1.00  0.00      A    C
ATOM   1088  HB1 ALA A  80       9.092 -13.723  23.481  1.00  0.00      A    H
ATOM   1089  HB2 ALA A  80       9.106 -11.921  23.524  1.00  0.00      A    H
ATOM   1090  HB3 ALA A  80       9.826 -12.904  22.085  1.00  0.00      A    H
ATOM   1091  C   ALA A  80      11.837 -14.106  23.379  1.00  0.00      A    C
ATOM   1092  O   ALA A  80      12.113 -15.093  24.085  1.00  0.00      A    O
ATOM   1093  N   GLY A  81      12.326 -14.056  22.116  1.00  0.00      A    N
ATOM   1094  HN  GLY A  81      12.084 -13.284  21.533  1.00  0.00      A    H
ATOM   1095  CA  GLY A  81      13.160 -15.082  21.606  1.00  0.00      A    C
ATOM   1096  HA1 GLY A  81      14.166 -14.860  21.931  1.00  0.00      A    H
ATOM   1097  HA2 GLY A  81      12.690 -16.004  21.913  1.00  0.00      A    H
ATOM   1098  C   GLY A  81      13.097 -15.141  20.076  1.00  0.00      A    C
ATOM   1099  O   GLY A  81      14.119 -15.516  19.412  1.00  0.00      A    O
ATOM   1100  N   GLY A  82      11.985 -14.765  19.451  1.00  0.00      A    N
ATOM   1101  HN  GLY A  82      11.113 -14.593  19.902  1.00  0.00      A    H
ATOM   1102  CA  GLY A  82      12.040 -14.317  18.067  1.00  0.00      A    C
ATOM   1103  HA1 GLY A  82      12.603 -13.401  17.963  1.00  0.00      A    H
ATOM   1104  HA2 GLY A  82      12.440 -15.156  17.517  1.00  0.00      A    H
ATOM   1105  C   GLY A  82      10.623 -13.974  17.747  1.00  0.00      A    C
ATOM   1106  O   GLY A  82       9.793 -13.827  18.614  1.00  0.00      A    O
ATOM   1107  N   LEU A  83      10.360 -13.789  16.438  1.00  0.00      A    N
ATOM   1108  HN  LEU A  83      11.064 -13.877  15.737  1.00  0.00      A    H
ATOM   1109  CA  LEU A  83       9.012 -13.564  15.883  1.00  0.00      A    C
ATOM   1110  HA  LEU A  83       8.337 -13.449  16.718  1.00  0.00      A    H
ATOM   1111  CB  LEU A  83       8.948 -12.335  14.988  1.00  0.00      A    C
ATOM   1112  HB1 LEU A  83       9.459 -11.529  15.557  1.00  0.00      A    H
ATOM   1113  HB2 LEU A  83       9.495 -12.469  14.030  1.00  0.00      A    H
ATOM   1114  CG  LEU A  83       7.562 -11.819  14.674  1.00  0.00      A    C
ATOM   1115  HG  LEU A  83       7.043 -12.607  14.088  1.00  0.00      A    H
ATOM   1116  CD1 LEU A  83       6.766 -11.566  16.005  1.00  0.00      A    C
ATOM   1117 HD11 LEU A  83       7.454 -11.124  16.757  1.00  0.00      A    H
ATOM   1118 HD12 LEU A  83       5.787 -11.053  15.889  1.00  0.00      A    H
ATOM   1119 HD13 LEU A  83       6.349 -12.543  16.330  1.00  0.00      A    H
ATOM   1120  CD2 LEU A  83       7.655 -10.572  13.784  1.00  0.00      A    C
ATOM   1121 HD21 LEU A  83       8.186 -10.796  12.835  1.00  0.00      A    H
ATOM   1122 HD22 LEU A  83       6.639 -10.186  13.556  1.00  0.00      A    H
ATOM   1123 HD23 LEU A  83       8.163  -9.748  14.331  1.00  0.00      A    H
ATOM   1124  C   LEU A  83       8.526 -14.748  15.077  1.00  0.00      A    C
ATOM   1125  O   LEU A  83       9.257 -15.178  14.200  1.00  0.00      A    O
ATOM   1126  N   THR A  84       7.322 -15.254  15.392  1.00  0.00      A    N
ATOM   1127  HN  THR A  84       6.859 -14.932  16.214  1.00  0.00      A    H
ATOM   1128  CA  THR A  84       6.637 -16.330  14.599  1.00  0.00      A    C
ATOM   1129  HA  THR A  84       7.413 -16.934  14.150  1.00  0.00      A    H
ATOM   1130  CB  THR A  84       5.736 -17.161  15.494  1.00  0.00      A    C
ATOM   1131  HB  THR A  84       5.205 -17.950  14.920  1.00  0.00      A    H
ATOM   1132  OG1 THR A  84       4.666 -16.348  15.943  1.00  0.00      A    O
ATOM   1133  HG1 THR A  84       5.014 -16.001  16.768  1.00  0.00      A    H
ATOM   1134  CG2 THR A  84       6.345 -17.809  16.761  1.00  0.00      A    C
ATOM   1135 HG21 THR A  84       7.308 -18.341  16.608  1.00  0.00      A    H
ATOM   1136 HG22 THR A  84       6.627 -17.026  17.497  1.00  0.00      A    H
ATOM   1137 HG23 THR A  84       5.669 -18.573  17.199  1.00  0.00      A    H
ATOM   1138  C   THR A  84       5.945 -15.753  13.343  1.00  0.00      A    C
ATOM   1139  O   THR A  84       6.101 -14.585  12.943  1.00  0.00      A    O
ATOM   1140  N   THR A  85       5.213 -16.581  12.606  1.00  0.00      A    N
ATOM   1141  HN  THR A  85       5.148 -17.547  12.842  1.00  0.00      A    H
ATOM   1142  CA  THR A  85       4.427 -16.202  11.427  1.00  0.00      A    C
ATOM   1143  HA  THR A  85       4.863 -15.346  10.933  1.00  0.00      A    H
ATOM   1144  CB  THR A  85       4.467 -17.241  10.215  1.00  0.00      A    C
ATOM   1145  HB  THR A  85       3.952 -16.869   9.303  1.00  0.00      A    H
ATOM   1146  OG1 THR A  85       3.886 -18.503  10.587  1.00  0.00      A    O
ATOM   1147  HG1 THR A  85       4.155 -19.031   9.832  1.00  0.00      A    H
ATOM   1148  CG2 THR A  85       5.940 -17.440   9.850  1.00  0.00      A    C
ATOM   1149 HG21 THR A  85       6.255 -16.613   9.179  1.00  0.00      A    H
ATOM   1150 HG22 THR A  85       6.645 -17.713  10.664  1.00  0.00      A    H
ATOM   1151 HG23 THR A  85       5.974 -18.383   9.262  1.00  0.00      A    H
ATOM   1152  C   THR A  85       2.962 -15.898  11.595  1.00  0.00      A    C
ATOM   1153  O   THR A  85       2.303 -16.263  12.574  1.00  0.00      A    O
ATOM   1154  N   GLU A  86       2.316 -15.342  10.582  1.00  0.00      A    N
ATOM   1155  HN  GLU A  86       2.794 -15.110   9.738  1.00  0.00      A    H
ATOM   1156  CA  GLU A  86       0.862 -15.209  10.467  1.00  0.00      A    C
ATOM   1157  HA  GLU A  86       0.512 -14.589  11.279  1.00  0.00      A    H
ATOM   1158  CB  GLU A  86       0.582 -14.520   9.134  1.00  0.00      A    C
ATOM   1159  HB1 GLU A  86       0.986 -15.229   8.379  1.00  0.00      A    H
ATOM   1160  HB2 GLU A  86      -0.475 -14.446   8.800  1.00  0.00      A    H
ATOM   1161  CG  GLU A  86       1.181 -13.109   9.026  1.00  0.00      A    C
ATOM   1162  HG1 GLU A  86       2.201 -13.097   9.466  1.00  0.00      A    H
ATOM   1163  HG2 GLU A  86       1.462 -13.112   7.951  1.00  0.00      A    H
ATOM   1164  CD  GLU A  86       0.322 -11.987   9.587  1.00  0.00      A    C
ATOM   1165  OE1 GLU A  86      -0.046 -11.059   8.792  1.00  0.00      A    O
ATOM   1166  OE2 GLU A  86      -0.107 -11.923  10.781  1.00  0.00      A    O
ATOM   1167  C   GLU A  86       0.050 -16.499  10.512  1.00  0.00      A    C
ATOM   1168  O   GLU A  86      -1.106 -16.521  10.870  1.00  0.00      A    O
ATOM   1169  N   ASP A  87       0.695 -17.666  10.148  1.00  0.00      A    N
ATOM   1170  HN  ASP A  87       1.673 -17.717   9.963  1.00  0.00      A    H
ATOM   1171  CA  ASP A  87       0.011 -18.920  10.276  1.00  0.00      A    C
ATOM   1172  HA  ASP A  87      -1.001 -18.826   9.913  1.00  0.00      A    H
ATOM   1173  CB  ASP A  87       0.767 -20.111   9.603  1.00  0.00      A    C
ATOM   1174  HB1 ASP A  87       1.748 -20.275  10.099  1.00  0.00      A    H
ATOM   1175  HB2 ASP A  87       0.149 -21.011   9.810  1.00  0.00      A    H
ATOM   1176  CG  ASP A  87       0.646 -19.799   8.143  1.00  0.00      A    C
ATOM   1177  OD1 ASP A  87      -0.541 -19.835   7.603  1.00  0.00      A    O
ATOM   1178  OD2 ASP A  87       1.609 -19.402   7.435  1.00  0.00      A    O
ATOM   1179  C   ASP A  87      -0.103 -19.360  11.749  1.00  0.00      A    C
ATOM   1180  O   ASP A  87      -1.201 -19.773  12.240  1.00  0.00      A    O
ATOM   1181  N   ASN A  88       1.057 -19.354  12.484  1.00  0.00      A    N
ATOM   1182  HN  ASN A  88       1.898 -19.331  11.948  1.00  0.00      A    H
ATOM   1183  CA  ASN A  88       1.161 -19.672  13.922  1.00  0.00      A    C
ATOM   1184  HA  ASN A  88       0.867 -20.706  14.026  1.00  0.00      A    H
ATOM   1185  CB  ASN A  88       2.635 -19.522  14.466  1.00  0.00      A    C
ATOM   1186  HB1 ASN A  88       3.135 -18.632  14.028  1.00  0.00      A    H
ATOM   1187  HB2 ASN A  88       2.572 -19.650  15.568  1.00  0.00      A    H
ATOM   1188  CG  ASN A  88       3.490 -20.671  13.865  1.00  0.00      A    C
ATOM   1189  OD1 ASN A  88       4.135 -20.494  12.802  1.00  0.00      A    O
ATOM   1190  ND2 ASN A  88       3.527 -21.853  14.535  1.00  0.00      A    N
ATOM   1191 HD21 ASN A  88       4.391 -22.341  14.655  1.00  0.00      A    H
ATOM   1192 HD22 ASN A  88       2.893 -21.941  15.304  1.00  0.00      A    H
ATOM   1193  C   ASN A  88       0.164 -18.798  14.663  1.00  0.00      A    C
ATOM   1194  O   ASN A  88      -0.810 -19.373  15.190  1.00  0.00      A    O
ATOM   1195  N   TYR A  89       0.351 -17.493  14.699  1.00  0.00      A    N
ATOM   1196  HN  TYR A  89       1.087 -17.042  14.200  1.00  0.00      A    H
ATOM   1197  CA  TYR A  89      -0.429 -16.555  15.587  1.00  0.00      A    C
ATOM   1198  HA  TYR A  89      -1.296 -17.038  16.015  1.00  0.00      A    H
ATOM   1199  CB  TYR A  89       0.460 -16.037  16.739  1.00  0.00      A    C
ATOM   1200  HB1 TYR A  89       1.325 -15.534  16.257  1.00  0.00      A    H
ATOM   1201  HB2 TYR A  89      -0.105 -15.253  17.288  1.00  0.00      A    H
ATOM   1202  CG  TYR A  89       0.868 -17.065  17.754  1.00  0.00      A    C
ATOM   1203  CD1 TYR A  89       2.127 -17.683  17.641  1.00  0.00      A    C
ATOM   1204  HD1 TYR A  89       2.859 -17.323  16.932  1.00  0.00      A    H
ATOM   1205  CE1 TYR A  89       2.374 -18.865  18.460  1.00  0.00      A    C
ATOM   1206  HE1 TYR A  89       3.239 -19.474  18.241  1.00  0.00      A    H
ATOM   1207  CZ  TYR A  89       1.489 -19.239  19.459  1.00  0.00      A    C
ATOM   1208  OH  TYR A  89       1.545 -20.290  20.327  1.00  0.00      A    O
ATOM   1209  HH  TYR A  89       0.897 -20.143  21.019  1.00  0.00      A    H
ATOM   1210  CD2 TYR A  89      -0.028 -17.530  18.766  1.00  0.00      A    C
ATOM   1211  HD2 TYR A  89      -0.946 -16.996  18.960  1.00  0.00      A    H
ATOM   1212  CE2 TYR A  89       0.282 -18.584  19.630  1.00  0.00      A    C
ATOM   1213  HE2 TYR A  89      -0.508 -18.936  20.276  1.00  0.00      A    H
ATOM   1214  C   TYR A  89      -1.012 -15.381  14.796  1.00  0.00      A    C
ATOM   1215  O   TYR A  89      -0.223 -14.487  14.547  1.00  0.00      A    O
ATOM   1216  N   PRO A  90      -2.244 -15.343  14.306  1.00  0.00      A    N
ATOM   1217  CD  PRO A  90      -2.922 -16.615  14.118  1.00  0.00      A    C
ATOM   1218  HD1 PRO A  90      -3.136 -17.146  15.070  1.00  0.00      A    H
ATOM   1219  HD2 PRO A  90      -2.339 -17.241  13.410  1.00  0.00      A    H
ATOM   1220  CA  PRO A  90      -2.946 -14.163  13.676  1.00  0.00      A    C
ATOM   1221  HA  PRO A  90      -2.292 -13.487  13.146  1.00  0.00      A    H
ATOM   1222  CB  PRO A  90      -3.870 -14.888  12.725  1.00  0.00      A    C
ATOM   1223  HB1 PRO A  90      -4.729 -14.307  12.326  1.00  0.00      A    H
ATOM   1224  HB2 PRO A  90      -3.184 -15.040  11.866  1.00  0.00      A    H
ATOM   1225  CG  PRO A  90      -4.214 -16.194  13.354  1.00  0.00      A    C
ATOM   1226  HG1 PRO A  90      -4.979 -16.040  14.145  1.00  0.00      A    H
ATOM   1227  HG2 PRO A  90      -4.542 -17.025  12.693  1.00  0.00      A    H
ATOM   1228  C   PRO A  90      -3.668 -13.325  14.653  1.00  0.00      A    C
ATOM   1229  O   PRO A  90      -3.855 -13.759  15.780  1.00  0.00      A    O
ATOM   1230  N   TYR A  91      -4.062 -12.115  14.243  1.00  0.00      A    N
ATOM   1231  HN  TYR A  91      -4.012 -11.895  13.272  1.00  0.00      A    H
ATOM   1232  CA  TYR A  91      -4.674 -11.163  15.091  1.00  0.00      A    C
ATOM   1233  HA  TYR A  91      -3.953 -10.950  15.866  1.00  0.00      A    H
ATOM   1234  CB  TYR A  91      -4.687  -9.865  14.316  1.00  0.00      A    C
ATOM   1235  HB1 TYR A  91      -3.756  -9.698  13.733  1.00  0.00      A    H
ATOM   1236  HB2 TYR A  91      -5.511  -9.791  13.575  1.00  0.00      A    H
ATOM   1237  CG  TYR A  91      -4.825  -8.654  15.210  1.00  0.00      A    C
ATOM   1238  CD1 TYR A  91      -3.694  -8.007  15.628  1.00  0.00      A    C
ATOM   1239  HD1 TYR A  91      -2.727  -8.324  15.265  1.00  0.00      A    H
ATOM   1240  CE1 TYR A  91      -3.806  -6.827  16.439  1.00  0.00      A    C
ATOM   1241  HE1 TYR A  91      -2.946  -6.233  16.710  1.00  0.00      A    H
ATOM   1242  CZ  TYR A  91      -5.025  -6.385  16.836  1.00  0.00      A    C
ATOM   1243  OH  TYR A  91      -5.066  -5.316  17.744  1.00  0.00      A    O
ATOM   1244  HH  TYR A  91      -5.699  -5.553  18.425  1.00  0.00      A    H
ATOM   1245  CD2 TYR A  91      -6.096  -8.131  15.539  1.00  0.00      A    C
ATOM   1246  HD2 TYR A  91      -6.980  -8.653  15.204  1.00  0.00      A    H
ATOM   1247  CE2 TYR A  91      -6.204  -7.052  16.371  1.00  0.00      A    C
ATOM   1248  HE2 TYR A  91      -7.150  -6.571  16.574  1.00  0.00      A    H
ATOM   1249  C   TYR A  91      -6.019 -11.531  15.617  1.00  0.00      A    C
ATOM   1250  O   TYR A  91      -6.929 -12.026  14.966  1.00  0.00      A    O
ATOM   1251  N   ASN A  92      -6.209 -11.230  16.973  1.00  0.00      A    N
ATOM   1252  HN  ASN A  92      -5.510 -10.744  17.492  1.00  0.00      A    H
ATOM   1253  CA  ASN A  92      -7.426 -11.450  17.610  1.00  0.00      A    C
ATOM   1254  HA  ASN A  92      -7.927 -12.270  17.117  1.00  0.00      A    H
ATOM   1255  CB  ASN A  92      -7.300 -11.838  19.164  1.00  0.00      A    C
ATOM   1256  HB1 ASN A  92      -6.585 -11.151  19.665  1.00  0.00      A    H
ATOM   1257  HB2 ASN A  92      -8.258 -11.680  19.703  1.00  0.00      A    H
ATOM   1258  CG  ASN A  92      -6.751 -13.237  19.376  1.00  0.00      A    C
ATOM   1259  OD1 ASN A  92      -6.296 -13.927  18.514  1.00  0.00      A    O
ATOM   1260  ND2 ASN A  92      -6.863 -13.620  20.721  1.00  0.00      A    N
ATOM   1261 HD21 ASN A  92      -6.884 -14.588  20.972  1.00  0.00      A    H
ATOM   1262 HD22 ASN A  92      -7.171 -12.967  21.414  1.00  0.00      A    H
ATOM   1263  C   ASN A  92      -8.293 -10.130  17.498  1.00  0.00      A    C
ATOM   1264  O   ASN A  92      -9.339 -10.109  16.861  1.00  0.00      A    O
ATOM   1265  N   GLY A  93      -7.940  -9.066  18.246  1.00  0.00      A    N
ATOM   1266  HN  GLY A  93      -7.037  -9.022  18.665  1.00  0.00      A    H
ATOM   1267  CA  GLY A  93      -8.762  -7.861  18.379  1.00  0.00      A    C
ATOM   1268  HA1 GLY A  93      -8.734  -7.301  17.456  1.00  0.00      A    H
ATOM   1269  HA2 GLY A  93      -9.782  -8.084  18.654  1.00  0.00      A    H
ATOM   1270  C   GLY A  93      -8.178  -6.848  19.452  1.00  0.00      A    C
ATOM   1271  O   GLY A  93      -7.459  -5.893  19.089  1.00  0.00      A    O
ATOM   1272  N   TYR A  94      -8.561  -7.067  20.654  1.00  0.00      A    N
ATOM   1273  HN  TYR A  94      -9.183  -7.800  20.920  1.00  0.00      A    H
ATOM   1274  CA  TYR A  94      -8.085  -6.285  21.801  1.00  0.00      A    C
ATOM   1275  HA  TYR A  94      -7.649  -5.378  21.410  1.00  0.00      A    H
ATOM   1276  CB  TYR A  94      -9.172  -5.811  22.760  1.00  0.00      A    C
ATOM   1277  HB1 TYR A  94      -8.822  -5.020  23.457  1.00  0.00      A    H
ATOM   1278  HB2 TYR A  94     -10.022  -5.462  22.135  1.00  0.00      A    H
ATOM   1279  CG  TYR A  94      -9.675  -6.882  23.634  1.00  0.00      A    C
ATOM   1280  CD1 TYR A  94      -9.286  -6.867  25.014  1.00  0.00      A    C
ATOM   1281  HD1 TYR A  94      -8.646  -6.090  25.405  1.00  0.00      A    H
ATOM   1282  CE1 TYR A  94      -9.802  -7.879  25.897  1.00  0.00      A    C
ATOM   1283  HE1 TYR A  94      -9.531  -7.826  26.941  1.00  0.00      A    H
ATOM   1284  CZ  TYR A  94     -10.659  -8.840  25.440  1.00  0.00      A    C
ATOM   1285  OH  TYR A  94     -11.238  -9.818  26.291  1.00  0.00      A    O
ATOM   1286  HH  TYR A  94     -11.977 -10.279  25.886  1.00  0.00      A    H
ATOM   1287  CD2 TYR A  94     -10.533  -7.863  23.178  1.00  0.00      A    C
ATOM   1288  HD2 TYR A  94     -10.956  -7.892  22.185  1.00  0.00      A    H
ATOM   1289  CE2 TYR A  94     -11.009  -8.744  24.088  1.00  0.00      A    C
ATOM   1290  HE2 TYR A  94     -11.707  -9.479  23.715  1.00  0.00      A    H
ATOM   1291  C   TYR A  94      -6.870  -7.041  22.476  1.00  0.00      A    C
ATOM   1292  O   TYR A  94      -6.743  -8.249  22.400  1.00  0.00      A    O
ATOM   1293  N   GLN A  95      -6.014  -6.220  23.137  1.00  0.00      A    N
ATOM   1294  HN  GLN A  95      -6.151  -5.247  22.971  1.00  0.00      A    H
ATOM   1295  CA  GLN A  95      -5.011  -6.622  24.060  1.00  0.00      A    C
ATOM   1296  HA  GLN A  95      -4.762  -7.659  23.888  1.00  0.00      A    H
ATOM   1297  CB  GLN A  95      -3.837  -5.623  24.192  1.00  0.00      A    C
ATOM   1298  HB1 GLN A  95      -3.392  -5.477  23.185  1.00  0.00      A    H
ATOM   1299  HB2 GLN A  95      -4.148  -4.591  24.461  1.00  0.00      A    H
ATOM   1300  CG  GLN A  95      -2.594  -6.046  25.186  1.00  0.00      A    C
ATOM   1301  HG1 GLN A  95      -3.032  -6.180  26.199  1.00  0.00      A    H
ATOM   1302  HG2 GLN A  95      -2.000  -6.929  24.867  1.00  0.00      A    H
ATOM   1303  CD  GLN A  95      -1.581  -4.822  25.412  1.00  0.00      A    C
ATOM   1304  OE1 GLN A  95      -1.974  -3.698  25.866  1.00  0.00      A    O
ATOM   1305  NE2 GLN A  95      -0.318  -5.086  25.121  1.00  0.00      A    N
ATOM   1306 HE21 GLN A  95       0.418  -4.414  25.039  1.00  0.00      A    H
ATOM   1307 HE22 GLN A  95      -0.123  -5.884  24.551  1.00  0.00      A    H
ATOM   1308  C   GLN A  95      -5.684  -6.752  25.403  1.00  0.00      A    C
ATOM   1309  O   GLN A  95      -6.179  -5.777  25.913  1.00  0.00      A    O
ATOM   1310  N   GLY A  96      -5.812  -8.018  25.929  1.00  0.00      A    N
ATOM   1311  HN  GLY A  96      -5.329  -8.707  25.396  1.00  0.00      A    H
ATOM   1312  CA  GLY A  96      -6.392  -8.261  27.199  1.00  0.00      A    C
ATOM   1313  HA1 GLY A  96      -6.373  -7.312  27.715  1.00  0.00      A    H
ATOM   1314  HA2 GLY A  96      -7.250  -8.882  26.986  1.00  0.00      A    H
ATOM   1315  C   GLY A  96      -5.479  -9.070  28.085  1.00  0.00      A    C
ATOM   1316  O   GLY A  96      -4.427  -8.564  28.503  1.00  0.00      A    O
ATOM   1317  N   SER A  97      -5.766 -10.362  28.273  1.00  0.00      A    N
ATOM   1318  HN  SER A  97      -6.594 -10.793  27.923  1.00  0.00      A    H
ATOM   1319  CA  SER A  97      -4.780 -11.243  28.928  1.00  0.00      A    C
ATOM   1320  HA  SER A  97      -4.185 -10.627  29.588  1.00  0.00      A    H
ATOM   1321  CB  SER A  97      -5.552 -12.148  29.971  1.00  0.00      A    C
ATOM   1322  HB1 SER A  97      -6.097 -11.468  30.661  1.00  0.00      A    H
ATOM   1323  HB2 SER A  97      -6.351 -12.603  29.348  1.00  0.00      A    H
ATOM   1324  OG  SER A  97      -4.808 -13.122  30.712  1.00  0.00      A    O
ATOM   1325  HG1 SER A  97      -5.298 -13.380  31.496  1.00  0.00      A    H
ATOM   1326  C   SER A  97      -3.866 -11.961  27.916  1.00  0.00      A    C
ATOM   1327  O   SER A  97      -3.673 -11.470  26.801  1.00  0.00      A    O
ATOM   1328  N   CYS A  98      -3.234 -13.108  28.303  1.00  0.00      A    N
ATOM   1329  HN  CYS A  98      -3.415 -13.467  29.215  1.00  0.00      A    H
ATOM   1330  CA  CYS A  98      -2.317 -13.785  27.428  1.00  0.00      A    C
ATOM   1331  HA  CYS A  98      -1.907 -13.110  26.691  1.00  0.00      A    H
ATOM   1332  CB  CYS A  98      -1.121 -14.489  28.229  1.00  0.00      A    C
ATOM   1333  HB1 CYS A  98      -0.695 -13.763  28.955  1.00  0.00      A    H
ATOM   1334  HB2 CYS A  98      -1.481 -15.375  28.795  1.00  0.00      A    H
ATOM   1335  SG  CYS A  98       0.312 -15.123  27.209  1.00  0.00      A    S
ATOM   1336  C   CYS A  98      -2.916 -14.887  26.578  1.00  0.00      A    C
ATOM   1337  O   CYS A  98      -3.339 -15.946  27.084  1.00  0.00      A    O
ATOM   1338  N   ASN A  99      -2.974 -14.710  25.277  1.00  0.00      A    N
ATOM   1339  HN  ASN A  99      -2.663 -13.820  24.953  1.00  0.00      A    H
ATOM   1340  CA  ASN A  99      -3.536 -15.717  24.447  1.00  0.00      A    C
ATOM   1341  HA  ASN A  99      -4.243 -16.310  25.008  1.00  0.00      A    H
ATOM   1342  CB  ASN A  99      -4.394 -15.185  23.268  1.00  0.00      A    C
ATOM   1343  HB1 ASN A  99      -3.750 -14.410  22.800  1.00  0.00      A    H
ATOM   1344  HB2 ASN A  99      -4.769 -15.857  22.467  1.00  0.00      A    H
ATOM   1345  CG  ASN A  99      -5.565 -14.290  23.873  1.00  0.00      A    C
ATOM   1346  OD1 ASN A  99      -6.683 -14.785  23.995  1.00  0.00      A    O
ATOM   1347  ND2 ASN A  99      -5.346 -12.983  24.102  1.00  0.00      A    N
ATOM   1348 HD21 ASN A  99      -6.049 -12.500  24.624  1.00  0.00      A    H
ATOM   1349 HD22 ASN A  99      -4.442 -12.662  23.820  1.00  0.00      A    H
ATOM   1350  C   ASN A  99      -2.433 -16.744  23.972  1.00  0.00      A    C
ATOM   1351  O   ASN A  99      -2.715 -17.951  24.062  1.00  0.00      A    O
ATOM   1352  N   GLY A 100      -1.261 -16.311  23.497  1.00  0.00      A    N
ATOM   1353  HN  GLY A 100      -0.958 -15.362  23.549  1.00  0.00      A    H
ATOM   1354  CA  GLY A 100      -0.254 -17.237  23.065  1.00  0.00      A    C
ATOM   1355  HA1 GLY A 100      -0.655 -18.189  22.750  1.00  0.00      A    H
ATOM   1356  HA2 GLY A 100       0.172 -16.755  22.197  1.00  0.00      A    H
ATOM   1357  C   GLY A 100       0.937 -17.469  23.984  1.00  0.00      A    C
ATOM   1358  O   GLY A 100       1.605 -16.532  24.321  1.00  0.00      A    O
ATOM   1359  N   ASN A 101       1.187 -18.727  24.244  1.00  0.00      A    N
ATOM   1360  HN  ASN A 101       0.487 -19.425  24.116  1.00  0.00      A    H
ATOM   1361  CA  ASN A 101       2.454 -19.187  24.899  1.00  0.00      A    C
ATOM   1362  HA  ASN A 101       3.118 -18.359  25.098  1.00  0.00      A    H
ATOM   1363  CB  ASN A 101       2.181 -19.993  26.248  1.00  0.00      A    C
ATOM   1364  HB1 ASN A 101       1.618 -20.921  26.010  1.00  0.00      A    H
ATOM   1365  HB2 ASN A 101       3.180 -20.302  26.624  1.00  0.00      A    H
ATOM   1366  CG  ASN A 101       1.455 -19.136  27.178  1.00  0.00      A    C
ATOM   1367  OD1 ASN A 101       0.495 -19.392  27.885  1.00  0.00      A    O
ATOM   1368  ND2 ASN A 101       2.071 -17.940  27.293  1.00  0.00      A    N
ATOM   1369 HD21 ASN A 101       1.897 -17.321  28.060  1.00  0.00      A    H
ATOM   1370 HD22 ASN A 101       2.763 -17.758  26.595  1.00  0.00      A    H
ATOM   1371  C   ASN A 101       3.303 -20.007  23.990  1.00  0.00      A    C
ATOM   1372  O   ASN A 101       2.758 -20.999  23.531  1.00  0.00      A    O
ATOM   1373  N   GLY A 102       4.586 -19.668  23.820  1.00  0.00      A    N
ATOM   1374  HN  GLY A 102       4.998 -18.802  24.094  1.00  0.00      A    H
ATOM   1375  CA  GLY A 102       5.498 -20.471  23.007  1.00  0.00      A    C
ATOM   1376  HA1 GLY A 102       5.655 -21.413  23.510  1.00  0.00      A    H
ATOM   1377  HA2 GLY A 102       5.100 -20.487  22.003  1.00  0.00      A    H
ATOM   1378  C   GLY A 102       6.848 -19.692  23.026  1.00  0.00      A    C
ATOM   1379  O   GLY A 102       6.946 -18.910  23.928  1.00  0.00      A    O
ATOM   1380  N   GLY A 103       7.822 -20.011  22.212  1.00  0.00      A    N
ATOM   1381  HN  GLY A 103       8.458 -19.298  21.925  1.00  0.00      A    H
ATOM   1382  CA  GLY A 103       7.715 -21.128  21.301  1.00  0.00      A    C
ATOM   1383  HA1 GLY A 103       7.945 -22.022  21.861  1.00  0.00      A    H
ATOM   1384  HA2 GLY A 103       6.828 -21.018  20.695  1.00  0.00      A    H
ATOM   1385  C   GLY A 103       8.835 -20.951  20.222  1.00  0.00      A    C
ATOM   1386  O   GLY A 103       9.401 -19.859  20.097  1.00  0.00      A    O
ATOM   1387  N   GLN A 104       9.087 -21.893  19.319  1.00  0.00      A    N
ATOM   1388  HN  GLN A 104       8.433 -22.630  19.170  1.00  0.00      A    H
ATOM   1389  CA  GLN A 104      10.306 -21.791  18.454  1.00  0.00      A    C
ATOM   1390  HA  GLN A 104      11.103 -21.502  19.124  1.00  0.00      A    H
ATOM   1391  CB  GLN A 104      10.806 -23.185  17.982  1.00  0.00      A    C
ATOM   1392  HB1 GLN A 104      10.570 -24.001  18.699  1.00  0.00      A    H
ATOM   1393  HB2 GLN A 104      10.162 -23.539  17.149  1.00  0.00      A    H
ATOM   1394  CG  GLN A 104      12.212 -23.287  17.462  1.00  0.00      A    C
ATOM   1395  HG1 GLN A 104      12.373 -22.516  16.678  1.00  0.00      A    H
ATOM   1396  HG2 GLN A 104      13.059 -23.178  18.172  1.00  0.00      A    H
ATOM   1397  CD  GLN A 104      12.405 -24.620  16.789  1.00  0.00      A    C
ATOM   1398  OE1 GLN A 104      12.581 -24.699  15.592  1.00  0.00      A    O
ATOM   1399  NE2 GLN A 104      12.478 -25.763  17.482  1.00  0.00      A    N
ATOM   1400 HE21 GLN A 104      12.540 -26.605  16.947  1.00  0.00      A    H
ATOM   1401 HE22 GLN A 104      12.394 -25.777  18.479  1.00  0.00      A    H
ATOM   1402  C   GLN A 104      10.064 -20.731  17.310  1.00  0.00      A    C
ATOM   1403  O   GLN A 104       9.044 -20.808  16.642  1.00  0.00      A    O
ATOM   1404  N   PRO A 105      10.923 -19.722  17.029  1.00  0.00      A    N
ATOM   1405  CD  PRO A 105      12.120 -19.429  17.741  1.00  0.00      A    C
ATOM   1406  HD1 PRO A 105      12.915 -20.165  17.494  1.00  0.00      A    H
ATOM   1407  HD2 PRO A 105      11.956 -19.272  18.829  1.00  0.00      A    H
ATOM   1408  CA  PRO A 105      10.532 -18.657  16.185  1.00  0.00      A    C
ATOM   1409  HA  PRO A 105       9.487 -18.403  16.287  1.00  0.00      A    H
ATOM   1410  CB  PRO A 105      11.355 -17.520  16.589  1.00  0.00      A    C
ATOM   1411  HB1 PRO A 105      11.735 -16.886  15.758  1.00  0.00      A    H
ATOM   1412  HB2 PRO A 105      10.855 -16.916  17.376  1.00  0.00      A    H
ATOM   1413  CG  PRO A 105      12.576 -18.115  17.182  1.00  0.00      A    C
ATOM   1414  HG1 PRO A 105      13.250 -18.294  16.317  1.00  0.00      A    H
ATOM   1415  HG2 PRO A 105      12.997 -17.410  17.930  1.00  0.00      A    H
ATOM   1416  C   PRO A 105      10.719 -18.977  14.706  1.00  0.00      A    C
ATOM   1417  O   PRO A 105      11.402 -19.909  14.358  1.00  0.00      A    O
ATOM   1418  N   ALA A 106      10.199 -18.055  13.811  1.00  0.00      A    N
ATOM   1419  HN  ALA A 106       9.562 -17.340  14.088  1.00  0.00      A    H
ATOM   1420  CA  ALA A 106      10.537 -18.027  12.390  1.00  0.00      A    C
ATOM   1421  HA  ALA A 106      10.835 -19.037  12.148  1.00  0.00      A    H
ATOM   1422  CB  ALA A 106       9.283 -17.614  11.581  1.00  0.00      A    C
ATOM   1423  HB1 ALA A 106       9.475 -17.732  10.493  1.00  0.00      A    H
ATOM   1424  HB2 ALA A 106       8.430 -18.249  11.903  1.00  0.00      A    H
ATOM   1425  HB3 ALA A 106       9.038 -16.537  11.697  1.00  0.00      A    H
ATOM   1426  C   ALA A 106      11.693 -17.049  12.115  1.00  0.00      A    C
ATOM   1427  O   ALA A 106      12.834 -17.481  11.856  1.00  0.00      A    O
ATOM   1428  N   ALA A 107      11.413 -15.748  12.238  1.00  0.00      A    N
ATOM   1429  HN  ALA A 107      10.562 -15.423  12.646  1.00  0.00      A    H
ATOM   1430  CA  ALA A 107      12.426 -14.690  12.202  1.00  0.00      A    C
ATOM   1431  HA  ALA A 107      13.130 -15.079  11.482  1.00  0.00      A    H
ATOM   1432  CB  ALA A 107      11.916 -13.349  11.476  1.00  0.00      A    C
ATOM   1433  HB1 ALA A 107      11.014 -12.945  11.982  1.00  0.00      A    H
ATOM   1434  HB2 ALA A 107      12.791 -12.686  11.302  1.00  0.00      A    H
ATOM   1435  HB3 ALA A 107      11.592 -13.624  10.450  1.00  0.00      A    H
ATOM   1436  C   ALA A 107      12.998 -14.349  13.585  1.00  0.00      A    C
ATOM   1437  O   ALA A 107      12.294 -13.995  14.466  1.00  0.00      A    O
ATOM   1438  N   THR A 108      14.363 -14.421  13.811  1.00  0.00      A    N
ATOM   1439  HN  THR A 108      15.040 -14.603  13.103  1.00  0.00      A    H
ATOM   1440  CA  THR A 108      14.976 -13.984  15.098  1.00  0.00      A    C
ATOM   1441  HA  THR A 108      14.295 -13.908  15.932  1.00  0.00      A    H
ATOM   1442  CB  THR A 108      15.907 -15.111  15.582  1.00  0.00      A    C
ATOM   1443  HB  THR A 108      16.737 -15.355  14.884  1.00  0.00      A    H
ATOM   1444  OG1 THR A 108      15.246 -16.367  15.802  1.00  0.00      A    O
ATOM   1445  HG1 THR A 108      15.257 -16.691  14.898  1.00  0.00      A    H
ATOM   1446  CG2 THR A 108      16.556 -14.740  16.953  1.00  0.00      A    C
ATOM   1447 HG21 THR A 108      17.187 -13.832  16.840  1.00  0.00      A    H
ATOM   1448 HG22 THR A 108      15.744 -14.650  17.706  1.00  0.00      A    H
ATOM   1449 HG23 THR A 108      17.223 -15.507  17.401  1.00  0.00      A    H
ATOM   1450  C   THR A 108      15.842 -12.722  14.842  1.00  0.00      A    C
ATOM   1451  O   THR A 108      16.433 -12.629  13.778  1.00  0.00      A    O
ATOM   1452  N   LEU A 109      15.994 -11.738  15.827  1.00  0.00      A    N
ATOM   1453  HN  LEU A 109      15.536 -11.843  16.707  1.00  0.00      A    H
ATOM   1454  CA  LEU A 109      16.792 -10.548  15.545  1.00  0.00      A    C
ATOM   1455  HA  LEU A 109      17.223 -10.600  14.557  1.00  0.00      A    H
ATOM   1456  CB  LEU A 109      16.073  -9.226  15.560  1.00  0.00      A    C
ATOM   1457  HB1 LEU A 109      15.471  -9.165  16.492  1.00  0.00      A    H
ATOM   1458  HB2 LEU A 109      16.830  -8.416  15.494  1.00  0.00      A    H
ATOM   1459  CG  LEU A 109      15.081  -9.057  14.395  1.00  0.00      A    C
ATOM   1460  HG  LEU A 109      14.371  -9.901  14.529  1.00  0.00      A    H
ATOM   1461  CD1 LEU A 109      14.382  -7.754  14.440  1.00  0.00      A    C
ATOM   1462 HD11 LEU A 109      15.096  -6.989  14.067  1.00  0.00      A    H
ATOM   1463 HD12 LEU A 109      13.541  -7.713  13.715  1.00  0.00      A    H
ATOM   1464 HD13 LEU A 109      14.011  -7.510  15.459  1.00  0.00      A    H
ATOM   1465  CD2 LEU A 109      15.743  -9.224  12.988  1.00  0.00      A    C
ATOM   1466 HD21 LEU A 109      16.396  -8.336  12.847  1.00  0.00      A    H
ATOM   1467 HD22 LEU A 109      16.381 -10.123  12.853  1.00  0.00      A    H
ATOM   1468 HD23 LEU A 109      14.953  -9.144  12.212  1.00  0.00      A    H
ATOM   1469  C   LEU A 109      17.967 -10.366  16.543  1.00  0.00      A    C
ATOM   1470  O   LEU A 109      17.907 -10.663  17.739  1.00  0.00      A    O
ATOM   1471  N   SER A 110      19.109  -9.819  16.110  1.00  0.00      A    N
ATOM   1472  HN  SER A 110      19.150  -9.582  15.142  1.00  0.00      A    H
ATOM   1473  CA  SER A 110      20.306  -9.712  16.864  1.00  0.00      A    C
ATOM   1474  HA  SER A 110      20.452 -10.524  17.561  1.00  0.00      A    H
ATOM   1475  CB  SER A 110      21.568  -9.666  15.982  1.00  0.00      A    C
ATOM   1476  HB1 SER A 110      21.478  -8.856  15.227  1.00  0.00      A    H
ATOM   1477  HB2 SER A 110      22.482  -9.478  16.586  1.00  0.00      A    H
ATOM   1478  OG  SER A 110      21.686 -10.939  15.311  1.00  0.00      A    O
ATOM   1479  HG1 SER A 110      21.002 -11.007  14.640  1.00  0.00      A    H
ATOM   1480  C   SER A 110      20.242  -8.454  17.757  1.00  0.00      A    C
ATOM   1481  O   SER A 110      20.435  -8.575  19.017  1.00  0.00      A    O
ATOM   1482  N   SER A 111      19.897  -7.287  17.199  1.00  0.00      A    N
ATOM   1483  HN  SER A 111      19.757  -7.273  16.212  1.00  0.00      A    H
ATOM   1484  CA  SER A 111      19.592  -6.091  17.902  1.00  0.00      A    C
ATOM   1485  HA  SER A 111      18.909  -6.316  18.708  1.00  0.00      A    H
ATOM   1486  CB  SER A 111      20.757  -5.367  18.601  1.00  0.00      A    C
ATOM   1487  HB1 SER A 111      21.469  -6.014  19.156  1.00  0.00      A    H
ATOM   1488  HB2 SER A 111      21.281  -4.791  17.809  1.00  0.00      A    H
ATOM   1489  OG  SER A 111      20.184  -4.345  19.490  1.00  0.00      A    O
ATOM   1490  HG1 SER A 111      20.967  -3.940  19.869  1.00  0.00      A    H
ATOM   1491  C   SER A 111      18.692  -5.164  17.024  1.00  0.00      A    C
ATOM   1492  O   SER A 111      18.222  -5.552  15.978  1.00  0.00      A    O
ATOM   1493  N   TYR A 112      18.503  -3.901  17.468  1.00  0.00      A    N
ATOM   1494  HN  TYR A 112      18.945  -3.702  18.339  1.00  0.00      A    H
ATOM   1495  CA  TYR A 112      18.012  -2.758  16.839  1.00  0.00      A    C
ATOM   1496  HA  TYR A 112      18.095  -2.942  15.779  1.00  0.00      A    H
ATOM   1497  CB  TYR A 112      16.449  -2.422  17.021  1.00  0.00      A    C
ATOM   1498  HB1 TYR A 112      16.237  -1.597  16.308  1.00  0.00      A    H
ATOM   1499  HB2 TYR A 112      15.934  -3.357  16.709  1.00  0.00      A    H
ATOM   1500  CG  TYR A 112      16.146  -1.975  18.366  1.00  0.00      A    C
ATOM   1501  CD1 TYR A 112      15.860  -0.609  18.665  1.00  0.00      A    C
ATOM   1502  HD1 TYR A 112      16.077   0.072  17.855  1.00  0.00      A    H
ATOM   1503  CE1 TYR A 112      15.534  -0.197  19.999  1.00  0.00      A    C
ATOM   1504  HE1 TYR A 112      15.266   0.812  20.278  1.00  0.00      A    H
ATOM   1505  CZ  TYR A 112      15.355  -1.186  20.955  1.00  0.00      A    C
ATOM   1506  OH  TYR A 112      14.988  -0.930  22.281  1.00  0.00      A    O
ATOM   1507  HH  TYR A 112      14.656  -0.030  22.253  1.00  0.00      A    H
ATOM   1508  CD2 TYR A 112      15.981  -2.908  19.288  1.00  0.00      A    C
ATOM   1509  HD2 TYR A 112      16.054  -3.951  19.018  1.00  0.00      A    H
ATOM   1510  CE2 TYR A 112      15.493  -2.472  20.592  1.00  0.00      A    C
ATOM   1511  HE2 TYR A 112      15.277  -3.278  21.276  1.00  0.00      A    H
ATOM   1512  C   TYR A 112      18.847  -1.547  17.297  1.00  0.00      A    C
ATOM   1513  O   TYR A 112      19.222  -1.393  18.453  1.00  0.00      A    O
ATOM   1514  N   GLN A 113      19.063  -0.568  16.406  1.00  0.00      A    N
ATOM   1515  HN  GLN A 113      18.671  -0.707  15.500  1.00  0.00      A    H
ATOM   1516  CA  GLN A 113      19.739   0.642  16.733  1.00  0.00      A    C
ATOM   1517  HA  GLN A 113      19.758   0.875  17.787  1.00  0.00      A    H
ATOM   1518  CB  GLN A 113      21.245   0.572  16.290  1.00  0.00      A    C
ATOM   1519  HB1 GLN A 113      21.389   0.379  15.206  1.00  0.00      A    H
ATOM   1520  HB2 GLN A 113      21.595   1.609  16.483  1.00  0.00      A    H
ATOM   1521  CG  GLN A 113      22.011  -0.366  17.133  1.00  0.00      A    C
ATOM   1522  HG1 GLN A 113      21.887  -0.218  18.227  1.00  0.00      A    H
ATOM   1523  HG2 GLN A 113      21.791  -1.439  16.949  1.00  0.00      A    H
ATOM   1524  CD  GLN A 113      23.475  -0.076  16.644  1.00  0.00      A    C
ATOM   1525  OE1 GLN A 113      23.808   0.350  15.607  1.00  0.00      A    O
ATOM   1526  NE2 GLN A 113      24.418  -0.358  17.598  1.00  0.00      A    N
ATOM   1527 HE21 GLN A 113      25.373  -0.351  17.300  1.00  0.00      A    H
ATOM   1528 HE22 GLN A 113      24.101  -0.740  18.466  1.00  0.00      A    H
ATOM   1529  C   GLN A 113      19.129   1.855  15.957  1.00  0.00      A    C
ATOM   1530  O   GLN A 113      18.696   1.746  14.831  1.00  0.00      A    O
ATOM   1531  N   ASP A 114      19.227   3.058  16.531  1.00  0.00      A    N
ATOM   1532  HN  ASP A 114      19.729   3.105  17.390  1.00  0.00      A    H
ATOM   1533  CA  ASP A 114      18.818   4.351  16.103  1.00  0.00      A    C
ATOM   1534  HA  ASP A 114      17.814   4.288  15.710  1.00  0.00      A    H
ATOM   1535  CB  ASP A 114      18.792   5.313  17.280  1.00  0.00      A    C
ATOM   1536  HB1 ASP A 114      18.675   6.345  16.886  1.00  0.00      A    H
ATOM   1537  HB2 ASP A 114      17.926   5.108  17.945  1.00  0.00      A    H
ATOM   1538  CG  ASP A 114      19.949   5.190  18.224  1.00  0.00      A    C
ATOM   1539  OD1 ASP A 114      21.002   5.795  17.927  1.00  0.00      A    O
ATOM   1540  OD2 ASP A 114      19.959   4.586  19.318  1.00  0.00      A    O
ATOM   1541  C   ASP A 114      19.780   4.915  15.033  1.00  0.00      A    C
ATOM   1542  O   ASP A 114      20.932   4.564  14.941  1.00  0.00      A    O
ATOM   1543  N   VAL A 115      19.231   5.715  14.157  1.00  0.00      A    N
ATOM   1544  HN  VAL A 115      18.266   5.965  14.125  1.00  0.00      A    H
ATOM   1545  CA  VAL A 115      20.009   6.350  13.094  1.00  0.00      A    C
ATOM   1546  HA  VAL A 115      20.883   5.783  12.808  1.00  0.00      A    H
ATOM   1547  CB  VAL A 115      19.211   6.359  11.773  1.00  0.00      A    C
ATOM   1548  HB  VAL A 115      18.333   7.009  11.977  1.00  0.00      A    H
ATOM   1549  CG1 VAL A 115      19.803   7.079  10.538  1.00  0.00      A    C
ATOM   1550 HG11 VAL A 115      19.099   7.159   9.682  1.00  0.00      A    H
ATOM   1551 HG12 VAL A 115      19.991   8.138  10.817  1.00  0.00      A    H
ATOM   1552 HG13 VAL A 115      20.742   6.588  10.203  1.00  0.00      A    H
ATOM   1553  CG2 VAL A 115      18.735   4.957  11.363  1.00  0.00      A    C
ATOM   1554 HG21 VAL A 115      18.598   4.243  12.203  1.00  0.00      A    H
ATOM   1555 HG22 VAL A 115      17.855   4.974  10.685  1.00  0.00      A    H
ATOM   1556 HG23 VAL A 115      19.523   4.463  10.755  1.00  0.00      A    H
ATOM   1557  C   VAL A 115      20.419   7.810  13.448  1.00  0.00      A    C
ATOM   1558  O   VAL A 115      19.737   8.442  14.330  1.00  0.00      A    O
ATOM   1559  N   PRO A 116      21.508   8.416  12.899  1.00  0.00      A    N
ATOM   1560  CD  PRO A 116      22.642   7.619  12.433  1.00  0.00      A    C
ATOM   1561  HD1 PRO A 116      22.482   7.587  11.334  1.00  0.00      A    H
ATOM   1562  HD2 PRO A 116      22.783   6.560  12.738  1.00  0.00      A    H
ATOM   1563  CA  PRO A 116      21.829   9.789  13.291  1.00  0.00      A    C
ATOM   1564  HA  PRO A 116      21.732   9.841  14.366  1.00  0.00      A    H
ATOM   1565  CB  PRO A 116      23.294   9.878  12.801  1.00  0.00      A    C
ATOM   1566  HB1 PRO A 116      23.404  10.360  11.807  1.00  0.00      A    H
ATOM   1567  HB2 PRO A 116      23.928  10.518  13.450  1.00  0.00      A    H
ATOM   1568  CG  PRO A 116      23.775   8.473  12.874  1.00  0.00      A    C
ATOM   1569  HG1 PRO A 116      24.656   8.353  12.208  1.00  0.00      A    H
ATOM   1570  HG2 PRO A 116      24.099   8.131  13.879  1.00  0.00      A    H
ATOM   1571  C   PRO A 116      20.903  10.879  12.751  1.00  0.00      A    C
ATOM   1572  O   PRO A 116      20.092  10.607  11.865  1.00  0.00      A    O
ATOM   1573  N   SER A 117      21.043  12.149  13.151  1.00  0.00      A    N
ATOM   1574  HN  SER A 117      21.766  12.476  13.754  1.00  0.00      A    H
ATOM   1575  CA  SER A 117      20.084  13.232  12.802  1.00  0.00      A    C
ATOM   1576  HA  SER A 117      19.114  12.770  12.693  1.00  0.00      A    H
ATOM   1577  CB  SER A 117      19.909  14.350  13.859  1.00  0.00      A    C
ATOM   1578  HB1 SER A 117      20.752  15.024  14.122  1.00  0.00      A    H
ATOM   1579  HB2 SER A 117      19.204  15.014  13.315  1.00  0.00      A    H
ATOM   1580  OG  SER A 117      19.279  13.756  14.997  1.00  0.00      A    O
ATOM   1581  HG1 SER A 117      19.877  13.297  15.591  1.00  0.00      A    H
ATOM   1582  C   SER A 117      20.369  13.877  11.441  1.00  0.00      A    C
ATOM   1583  O   SER A 117      20.921  15.004  11.406  1.00  0.00      A    O
ATOM   1584  N   SER A 118      20.232  13.153  10.342  1.00  0.00      A    N
ATOM   1585  HN  SER A 118      19.878  12.222  10.384  1.00  0.00      A    H
ATOM   1586  CA  SER A 118      20.734  13.584   9.035  1.00  0.00      A    C
ATOM   1587  HA  SER A 118      20.440  14.612   8.882  1.00  0.00      A    H
ATOM   1588  CB  SER A 118      22.266  13.384   8.827  1.00  0.00      A    C
ATOM   1589  HB1 SER A 118      22.822  14.055   9.516  1.00  0.00      A    H
ATOM   1590  HB2 SER A 118      22.438  12.348   9.190  1.00  0.00      A    H
ATOM   1591  OG  SER A 118      22.715  13.634   7.494  1.00  0.00      A    O
ATOM   1592  HG1 SER A 118      23.648  13.834   7.595  1.00  0.00      A    H
ATOM   1593  C   SER A 118      19.942  12.844   7.956  1.00  0.00      A    C
ATOM   1594  O   SER A 118      19.538  11.690   8.014  1.00  0.00      A    O
ATOM   1595  N   GLU A 119      19.681  13.541   6.883  1.00  0.00      A    N
ATOM   1596  HN  GLU A 119      19.966  14.492   6.784  1.00  0.00      A    H
ATOM   1597  CA  GLU A 119      19.060  12.962   5.625  1.00  0.00      A    C
ATOM   1598  HA  GLU A 119      18.160  12.381   5.768  1.00  0.00      A    H
ATOM   1599  CB  GLU A 119      18.881  14.023   4.608  1.00  0.00      A    C
ATOM   1600  HB1 GLU A 119      19.810  14.629   4.668  1.00  0.00      A    H
ATOM   1601  HB2 GLU A 119      18.734  13.501   3.638  1.00  0.00      A    H
ATOM   1602  CG  GLU A 119      17.629  14.991   4.895  1.00  0.00      A    C
ATOM   1603  HG1 GLU A 119      16.701  14.557   4.465  1.00  0.00      A    H
ATOM   1604  HG2 GLU A 119      17.453  15.261   5.958  1.00  0.00      A    H
ATOM   1605  CD  GLU A 119      17.995  16.308   4.236  1.00  0.00      A    C
ATOM   1606  OE1 GLU A 119      18.186  16.382   3.016  1.00  0.00      A    O
ATOM   1607  OE2 GLU A 119      18.237  17.316   4.932  1.00  0.00      A    O
ATOM   1608  C   GLU A 119      20.055  12.046   4.968  1.00  0.00      A    C
ATOM   1609  O   GLU A 119      19.673  11.053   4.361  1.00  0.00      A    O
ATOM   1610  N   ASP A 120      21.358  12.451   4.988  1.00  0.00      A    N
ATOM   1611  HN  ASP A 120      21.591  13.316   5.427  1.00  0.00      A    H
ATOM   1612  CA  ASP A 120      22.470  11.689   4.498  1.00  0.00      A    C
ATOM   1613  HA  ASP A 120      22.269  11.268   3.524  1.00  0.00      A    H
ATOM   1614  CB  ASP A 120      23.786  12.467   4.314  1.00  0.00      A    C
ATOM   1615  HB1 ASP A 120      24.041  12.972   5.270  1.00  0.00      A    H
ATOM   1616  HB2 ASP A 120      24.606  11.789   3.995  1.00  0.00      A    H
ATOM   1617  CG  ASP A 120      23.419  13.536   3.243  1.00  0.00      A    C
ATOM   1618  OD1 ASP A 120      23.025  13.194   2.132  1.00  0.00      A    O
ATOM   1619  OD2 ASP A 120      23.537  14.795   3.456  1.00  0.00      A    O
ATOM   1620  C   ASP A 120      22.743  10.445   5.399  1.00  0.00      A    C
ATOM   1621  O   ASP A 120      23.062   9.332   4.840  1.00  0.00      A    O
ATOM   1622  N   ALA A 121      22.528  10.498   6.717  1.00  0.00      A    N
ATOM   1623  HN  ALA A 121      22.353  11.352   7.200  1.00  0.00      A    H
ATOM   1624  CA  ALA A 121      22.521   9.345   7.658  1.00  0.00      A    C
ATOM   1625  HA  ALA A 121      23.459   8.846   7.464  1.00  0.00      A    H
ATOM   1626  CB  ALA A 121      22.439   9.798   9.091  1.00  0.00      A    C
ATOM   1627  HB1 ALA A 121      22.297   8.883   9.706  1.00  0.00      A    H
ATOM   1628  HB2 ALA A 121      23.262  10.424   9.497  1.00  0.00      A    H
ATOM   1629  HB3 ALA A 121      21.529  10.429   9.177  1.00  0.00      A    H
ATOM   1630  C   ALA A 121      21.396   8.324   7.439  1.00  0.00      A    C
ATOM   1631  O   ALA A 121      21.534   7.057   7.375  1.00  0.00      A    O
ATOM   1632  N   LEU A 122      20.211   8.805   7.153  1.00  0.00      A    N
ATOM   1633  HN  LEU A 122      20.114   9.797   7.173  1.00  0.00      A    H
ATOM   1634  CA  LEU A 122      19.138   8.084   6.596  1.00  0.00      A    C
ATOM   1635  HA  LEU A 122      18.957   7.200   7.188  1.00  0.00      A    H
ATOM   1636  CB  LEU A 122      17.915   9.005   6.663  1.00  0.00      A    C
ATOM   1637  HB1 LEU A 122      17.906   9.590   7.608  1.00  0.00      A    H
ATOM   1638  HB2 LEU A 122      18.102   9.768   5.878  1.00  0.00      A    H
ATOM   1639  CG  LEU A 122      16.477   8.336   6.404  1.00  0.00      A    C
ATOM   1640  HG  LEU A 122      16.617   7.725   5.487  1.00  0.00      A    H
ATOM   1641  CD1 LEU A 122      15.971   7.294   7.403  1.00  0.00      A    C
ATOM   1642 HD11 LEU A 122      15.004   6.917   7.009  1.00  0.00      A    H
ATOM   1643 HD12 LEU A 122      16.623   6.407   7.556  1.00  0.00      A    H
ATOM   1644 HD13 LEU A 122      15.641   7.785   8.344  1.00  0.00      A    H
ATOM   1645  CD2 LEU A 122      15.274   9.256   6.280  1.00  0.00      A    C
ATOM   1646 HD21 LEU A 122      15.572  10.167   5.718  1.00  0.00      A    H
ATOM   1647 HD22 LEU A 122      14.392   8.736   5.849  1.00  0.00      A    H
ATOM   1648 HD23 LEU A 122      14.982   9.591   7.298  1.00  0.00      A    H
ATOM   1649  C   LEU A 122      19.311   7.543   5.132  1.00  0.00      A    C
ATOM   1650  O   LEU A 122      19.056   6.389   4.889  1.00  0.00      A    O
ATOM   1651  N   GLN A 123      19.960   8.313   4.180  1.00  0.00      A    N
ATOM   1652  HN  GLN A 123      20.080   9.279   4.394  1.00  0.00      A    H
ATOM   1653  CA  GLN A 123      20.356   7.733   2.849  1.00  0.00      A    C
ATOM   1654  HA  GLN A 123      19.449   7.308   2.446  1.00  0.00      A    H
ATOM   1655  CB  GLN A 123      20.997   8.755   1.836  1.00  0.00      A    C
ATOM   1656  HB1 GLN A 123      20.222   9.547   1.754  1.00  0.00      A    H
ATOM   1657  HB2 GLN A 123      21.917   9.220   2.249  1.00  0.00      A    H
ATOM   1658  CG  GLN A 123      21.232   8.341   0.359  1.00  0.00      A    C
ATOM   1659  HG1 GLN A 123      22.086   7.643   0.228  1.00  0.00      A    H
ATOM   1660  HG2 GLN A 123      20.298   7.933  -0.082  1.00  0.00      A    H
ATOM   1661  CD  GLN A 123      21.612   9.499  -0.587  1.00  0.00      A    C
ATOM   1662  OE1 GLN A 123      21.728  10.647  -0.103  1.00  0.00      A    O
ATOM   1663  NE2 GLN A 123      21.887   9.138  -1.905  1.00  0.00      A    N
ATOM   1664 HE21 GLN A 123      22.214   9.901  -2.463  1.00  0.00      A    H
ATOM   1665 HE22 GLN A 123      21.977   8.178  -2.170  1.00  0.00      A    H
ATOM   1666  C   GLN A 123      21.296   6.529   3.018  1.00  0.00      A    C
ATOM   1667  O   GLN A 123      21.230   5.549   2.330  1.00  0.00      A    O
ATOM   1668  N   GLN A 124      22.226   6.558   3.984  1.00  0.00      A    N
ATOM   1669  HN  GLN A 124      22.209   7.335   4.608  1.00  0.00      A    H
ATOM   1670  CA  GLN A 124      23.058   5.451   4.301  1.00  0.00      A    C
ATOM   1671  HA  GLN A 124      23.421   5.096   3.347  1.00  0.00      A    H
ATOM   1672  CB  GLN A 124      24.143   5.934   5.299  1.00  0.00      A    C
ATOM   1673  HB1 GLN A 124      24.486   6.901   4.874  1.00  0.00      A    H
ATOM   1674  HB2 GLN A 124      23.610   6.305   6.200  1.00  0.00      A    H
ATOM   1675  CG  GLN A 124      25.301   4.955   5.609  1.00  0.00      A    C
ATOM   1676  HG1 GLN A 124      24.979   4.046   6.160  1.00  0.00      A    H
ATOM   1677  HG2 GLN A 124      25.802   4.601   4.683  1.00  0.00      A    H
ATOM   1678  CD  GLN A 124      26.507   5.413   6.480  1.00  0.00      A    C
ATOM   1679  OE1 GLN A 124      27.142   4.566   7.075  1.00  0.00      A    O
ATOM   1680  NE2 GLN A 124      26.699   6.740   6.603  1.00  0.00      A    N
ATOM   1681 HE21 GLN A 124      27.495   6.996   7.151  1.00  0.00      A    H
ATOM   1682 HE22 GLN A 124      26.351   7.489   6.039  1.00  0.00      A    H
ATOM   1683  C   GLN A 124      22.262   4.236   4.898  1.00  0.00      A    C
ATOM   1684  O   GLN A 124      22.460   3.142   4.380  1.00  0.00      A    O
ATOM   1685  N   ALA A 125      21.325   4.488   5.838  1.00  0.00      A    N
ATOM   1686  HN  ALA A 125      21.112   5.438   6.055  1.00  0.00      A    H
ATOM   1687  CA  ALA A 125      20.590   3.449   6.414  1.00  0.00      A    C
ATOM   1688  HA  ALA A 125      21.258   2.644   6.682  1.00  0.00      A    H
ATOM   1689  CB  ALA A 125      20.093   4.018   7.753  1.00  0.00      A    C
ATOM   1690  HB1 ALA A 125      19.599   3.280   8.420  1.00  0.00      A    H
ATOM   1691  HB2 ALA A 125      20.987   4.298   8.350  1.00  0.00      A    H
ATOM   1692  HB3 ALA A 125      19.389   4.870   7.640  1.00  0.00      A    H
ATOM   1693  C   ALA A 125      19.467   2.771   5.612  1.00  0.00      A    C
ATOM   1694  O   ALA A 125      19.373   1.542   5.688  1.00  0.00      A    O
ATOM   1695  N   VAL A 126      18.673   3.548   4.833  1.00  0.00      A    N
ATOM   1696  HN  VAL A 126      18.759   4.541   4.851  1.00  0.00      A    H
ATOM   1697  CA  VAL A 126      17.629   3.029   3.931  1.00  0.00      A    C
ATOM   1698  HA  VAL A 126      16.982   2.442   4.565  1.00  0.00      A    H
ATOM   1699  CB  VAL A 126      16.791   4.257   3.443  1.00  0.00      A    C
ATOM   1700  HB  VAL A 126      17.442   5.080   3.078  1.00  0.00      A    H
ATOM   1701  CG1 VAL A 126      15.858   3.807   2.342  1.00  0.00      A    C
ATOM   1702 HG11 VAL A 126      15.312   2.848   2.466  1.00  0.00      A    H
ATOM   1703 HG12 VAL A 126      15.107   4.553   2.006  1.00  0.00      A    H
ATOM   1704 HG13 VAL A 126      16.460   3.666   1.419  1.00  0.00      A    H
ATOM   1705  CG2 VAL A 126      16.147   4.747   4.674  1.00  0.00      A    C
ATOM   1706 HG21 VAL A 126      16.987   5.180   5.258  1.00  0.00      A    H
ATOM   1707 HG22 VAL A 126      15.468   5.604   4.478  1.00  0.00      A    H
ATOM   1708 HG23 VAL A 126      15.698   3.883   5.210  1.00  0.00      A    H
ATOM   1709  C   VAL A 126      18.338   2.235   2.778  1.00  0.00      A    C
ATOM   1710  O   VAL A 126      17.890   1.177   2.389  1.00  0.00      A    O
ATOM   1711  N   ALA A 127      19.612   2.582   2.314  1.00  0.00      A    N
ATOM   1712  HN  ALA A 127      19.993   3.422   2.691  1.00  0.00      A    H
ATOM   1713  CA  ALA A 127      20.366   1.790   1.303  1.00  0.00      A    C
ATOM   1714  HA  ALA A 127      19.732   1.620   0.445  1.00  0.00      A    H
ATOM   1715  CB  ALA A 127      21.560   2.656   0.824  1.00  0.00      A    C
ATOM   1716  HB1 ALA A 127      22.263   2.236   0.073  1.00  0.00      A    H
ATOM   1717  HB2 ALA A 127      21.293   3.675   0.470  1.00  0.00      A    H
ATOM   1718  HB3 ALA A 127      22.297   2.914   1.614  1.00  0.00      A    H
ATOM   1719  C   ALA A 127      20.892   0.446   1.812  1.00  0.00      A    C
ATOM   1720  O   ALA A 127      21.343  -0.409   1.059  1.00  0.00      A    O
ATOM   1721  N   ASN A 128      20.732   0.222   3.177  1.00  0.00      A    N
ATOM   1722  HN  ASN A 128      20.238   0.909   3.704  1.00  0.00      A    H
ATOM   1723  CA  ASN A 128      20.843  -1.125   3.666  1.00  0.00      A    C
ATOM   1724  HA  ASN A 128      21.333  -1.746   2.930  1.00  0.00      A    H
ATOM   1725  CB  ASN A 128      21.698  -1.241   4.882  1.00  0.00      A    C
ATOM   1726  HB1 ASN A 128      22.654  -0.733   4.630  1.00  0.00      A    H
ATOM   1727  HB2 ASN A 128      21.286  -0.766   5.798  1.00  0.00      A    H
ATOM   1728  CG  ASN A 128      22.198  -2.606   5.286  1.00  0.00      A    C
ATOM   1729  OD1 ASN A 128      23.350  -2.887   5.017  1.00  0.00      A    O
ATOM   1730  ND2 ASN A 128      21.325  -3.522   5.881  1.00  0.00      A    N
ATOM   1731 HD21 ASN A 128      21.769  -4.382   6.133  1.00  0.00      A    H
ATOM   1732 HD22 ASN A 128      20.459  -3.262   6.309  1.00  0.00      A    H
ATOM   1733  C   ASN A 128      19.536  -1.889   3.828  1.00  0.00      A    C
ATOM   1734  O   ASN A 128      19.402  -3.003   3.320  1.00  0.00      A    O
ATOM   1735  N   GLN A 129      18.545  -1.319   4.596  1.00  0.00      A    N
ATOM   1736  HN  GLN A 129      18.798  -0.449   5.013  1.00  0.00      A    H
ATOM   1737  CA  GLN A 129      17.245  -1.953   4.746  1.00  0.00      A    C
ATOM   1738  HA  GLN A 129      17.095  -2.419   3.783  1.00  0.00      A    H
ATOM   1739  CB  GLN A 129      17.278  -2.967   5.947  1.00  0.00      A    C
ATOM   1740  HB1 GLN A 129      16.321  -3.509   5.789  1.00  0.00      A    H
ATOM   1741  HB2 GLN A 129      17.980  -3.789   5.688  1.00  0.00      A    H
ATOM   1742  CG  GLN A 129      17.418  -2.429   7.357  1.00  0.00      A    C
ATOM   1743  HG1 GLN A 129      16.805  -1.514   7.503  1.00  0.00      A    H
ATOM   1744  HG2 GLN A 129      17.146  -3.186   8.124  1.00  0.00      A    H
ATOM   1745  CD  GLN A 129      18.892  -2.093   7.596  1.00  0.00      A    C
ATOM   1746  OE1 GLN A 129      19.732  -2.888   8.012  1.00  0.00      A    O
ATOM   1747  NE2 GLN A 129      19.190  -0.769   7.556  1.00  0.00      A    N
ATOM   1748 HE21 GLN A 129      20.048  -0.490   7.987  1.00  0.00      A    H
ATOM   1749 HE22 GLN A 129      18.421  -0.172   7.325  1.00  0.00      A    H
ATOM   1750  C   GLN A 129      16.041  -0.994   4.975  1.00  0.00      A    C
ATOM   1751  O   GLN A 129      16.204   0.225   4.970  1.00  0.00      A    O
ATOM   1752  N   PRO A 130      14.838  -1.501   5.082  1.00  0.00      A    N
ATOM   1753  CD  PRO A 130      14.357  -2.678   4.267  1.00  0.00      A    C
ATOM   1754  HD1 PRO A 130      14.625  -3.630   4.773  1.00  0.00      A    H
ATOM   1755  HD2 PRO A 130      14.917  -2.837   3.320  1.00  0.00      A    H
ATOM   1756  CA  PRO A 130      13.665  -0.733   5.511  1.00  0.00      A    C
ATOM   1757  HA  PRO A 130      13.537   0.140   4.888  1.00  0.00      A    H
ATOM   1758  CB  PRO A 130      12.436  -1.637   5.206  1.00  0.00      A    C
ATOM   1759  HB1 PRO A 130      12.176  -2.241   6.102  1.00  0.00      A    H
ATOM   1760  HB2 PRO A 130      11.530  -1.025   5.012  1.00  0.00      A    H
ATOM   1761  CG  PRO A 130      12.840  -2.424   3.991  1.00  0.00      A    C
ATOM   1762  HG1 PRO A 130      12.404  -3.446   3.980  1.00  0.00      A    H
ATOM   1763  HG2 PRO A 130      12.857  -1.830   3.052  1.00  0.00      A    H
ATOM   1764  C   PRO A 130      13.875  -0.170   6.955  1.00  0.00      A    C
ATOM   1765  O   PRO A 130      14.289  -0.938   7.832  1.00  0.00      A    O
ATOM   1766  N   VAL A 131      13.673   1.112   7.141  1.00  0.00      A    N
ATOM   1767  HN  VAL A 131      13.456   1.661   6.337  1.00  0.00      A    H
ATOM   1768  CA  VAL A 131      13.968   1.813   8.352  1.00  0.00      A    C
ATOM   1769  HA  VAL A 131      14.317   1.139   9.120  1.00  0.00      A    H
ATOM   1770  CB  VAL A 131      14.940   2.994   8.069  1.00  0.00      A    C
ATOM   1771  HB  VAL A 131      14.619   3.673   7.251  1.00  0.00      A    H
ATOM   1772  CG1 VAL A 131      15.131   3.870   9.404  1.00  0.00      A    C
ATOM   1773 HG11 VAL A 131      15.951   4.618   9.446  1.00  0.00      A    H
ATOM   1774 HG12 VAL A 131      14.198   4.412   9.669  1.00  0.00      A    H
ATOM   1775 HG13 VAL A 131      15.199   3.232  10.311  1.00  0.00      A    H
ATOM   1776  CG2 VAL A 131      16.261   2.385   7.639  1.00  0.00      A    C
ATOM   1777 HG21 VAL A 131      17.057   3.157   7.569  1.00  0.00      A    H
ATOM   1778 HG22 VAL A 131      16.511   1.591   8.376  1.00  0.00      A    H
ATOM   1779 HG23 VAL A 131      16.115   1.925   6.638  1.00  0.00      A    H
ATOM   1780  C   VAL A 131      12.700   2.287   9.027  1.00  0.00      A    C
ATOM   1781  O   VAL A 131      11.858   2.869   8.397  1.00  0.00      A    O
ATOM   1782  N   SER A 132      12.571   1.976  10.354  1.00  0.00      A    N
ATOM   1783  HN  SER A 132      13.362   1.593  10.823  1.00  0.00      A    H
ATOM   1784  CA  SER A 132      11.335   2.276  11.099  1.00  0.00      A    C
ATOM   1785  HA  SER A 132      10.485   2.222  10.434  1.00  0.00      A    H
ATOM   1786  CB  SER A 132      11.195   1.298  12.302  1.00  0.00      A    C
ATOM   1787  HB1 SER A 132      11.184   0.237  11.974  1.00  0.00      A    H
ATOM   1788  HB2 SER A 132      12.033   1.337  13.030  1.00  0.00      A    H
ATOM   1789  OG  SER A 132      10.067   1.579  13.055  1.00  0.00      A    O
ATOM   1790  HG1 SER A 132      10.221   1.406  13.987  1.00  0.00      A    H
ATOM   1791  C   SER A 132      11.397   3.744  11.502  1.00  0.00      A    C
ATOM   1792  O   SER A 132      12.278   4.141  12.190  1.00  0.00      A    O
ATOM   1793  N   VAL A 133      10.303   4.492  11.228  1.00  0.00      A    N
ATOM   1794  HN  VAL A 133       9.460   4.092  10.878  1.00  0.00      A    H
ATOM   1795  CA  VAL A 133      10.252   5.892  11.352  1.00  0.00      A    C
ATOM   1796  HA  VAL A 133      11.081   6.320  11.897  1.00  0.00      A    H
ATOM   1797  CB  VAL A 133      10.184   6.515   9.974  1.00  0.00      A    C
ATOM   1798  HB  VAL A 133       9.616   5.827   9.311  1.00  0.00      A    H
ATOM   1799  CG1 VAL A 133       9.512   7.901   9.839  1.00  0.00      A    C
ATOM   1800 HG11 VAL A 133       9.885   8.645  10.575  1.00  0.00      A    H
ATOM   1801 HG12 VAL A 133       9.459   8.192   8.768  1.00  0.00      A    H
ATOM   1802 HG13 VAL A 133       8.467   7.826  10.207  1.00  0.00      A    H
ATOM   1803  CG2 VAL A 133      11.709   6.673   9.550  1.00  0.00      A    C
ATOM   1804 HG21 VAL A 133      11.730   7.260   8.607  1.00  0.00      A    H
ATOM   1805 HG22 VAL A 133      12.237   7.129  10.414  1.00  0.00      A    H
ATOM   1806 HG23 VAL A 133      12.243   5.706   9.424  1.00  0.00      A    H
ATOM   1807  C   VAL A 133       9.006   6.221  12.146  1.00  0.00      A    C
ATOM   1808  O   VAL A 133       8.007   5.606  11.976  1.00  0.00      A    O
ATOM   1809  N   ALA A 134       9.080   7.188  13.106  1.00  0.00      A    N
ATOM   1810  HN  ALA A 134       9.948   7.656  13.256  1.00  0.00      A    H
ATOM   1811  CA  ALA A 134       7.857   7.806  13.667  1.00  0.00      A    C
ATOM   1812  HA  ALA A 134       7.024   7.150  13.457  1.00  0.00      A    H
ATOM   1813  CB  ALA A 134       7.959   8.040  15.200  1.00  0.00      A    C
ATOM   1814  HB1 ALA A 134       8.566   8.966  15.288  1.00  0.00      A    H
ATOM   1815  HB2 ALA A 134       6.930   8.223  15.577  1.00  0.00      A    H
ATOM   1816  HB3 ALA A 134       8.454   7.172  15.686  1.00  0.00      A    H
ATOM   1817  C   ALA A 134       7.553   9.114  12.910  1.00  0.00      A    C
ATOM   1818  O   ALA A 134       8.498   9.821  12.531  1.00  0.00      A    O
ATOM   1819  N   ILE A 135       6.242   9.449  12.659  1.00  0.00      A    N
ATOM   1820  HN  ILE A 135       5.397   9.030  12.982  1.00  0.00      A    H
ATOM   1821  CA  ILE A 135       5.971  10.594  11.800  1.00  0.00      A    C
ATOM   1822  HA  ILE A 135       6.752  11.333  11.906  1.00  0.00      A    H
ATOM   1823  CB  ILE A 135       5.701  10.036  10.371  1.00  0.00      A    C
ATOM   1824  HB  ILE A 135       6.354   9.139  10.313  1.00  0.00      A    H
ATOM   1825  CG2 ILE A 135       4.278   9.600  10.031  1.00  0.00      A    C
ATOM   1826 HG21 ILE A 135       4.305   8.902   9.167  1.00  0.00      A    H
ATOM   1827 HG22 ILE A 135       3.805   8.993  10.832  1.00  0.00      A    H
ATOM   1828 HG23 ILE A 135       3.543  10.410   9.834  1.00  0.00      A    H
ATOM   1829  CG1 ILE A 135       6.232  11.123   9.438  1.00  0.00      A    C
ATOM   1830 HG11 ILE A 135       5.594  12.032   9.459  1.00  0.00      A    H
ATOM   1831 HG12 ILE A 135       7.279  11.270   9.777  1.00  0.00      A    H
ATOM   1832  CD  ILE A 135       6.294  10.510   7.976  1.00  0.00      A    C
ATOM   1833  HD1 ILE A 135       5.929   9.466   7.866  1.00  0.00      A    H
ATOM   1834  HD2 ILE A 135       5.678  11.192   7.353  1.00  0.00      A    H
ATOM   1835  HD3 ILE A 135       7.317  10.654   7.566  1.00  0.00      A    H
ATOM   1836  C   ILE A 135       4.757  11.231  12.309  1.00  0.00      A    C
ATOM   1837  O   ILE A 135       3.986  10.682  13.091  1.00  0.00      A    O
ATOM   1838  N   ASP A 136       4.583  12.473  11.854  1.00  0.00      A    N
ATOM   1839  HN  ASP A 136       5.302  12.866  11.286  1.00  0.00      A    H
ATOM   1840  CA  ASP A 136       3.376  13.167  11.986  1.00  0.00      A    C
ATOM   1841  HA  ASP A 136       2.918  12.821  12.901  1.00  0.00      A    H
ATOM   1842  CB  ASP A 136       3.588  14.705  12.125  1.00  0.00      A    C
ATOM   1843  HB1 ASP A 136       4.266  15.021  12.947  1.00  0.00      A    H
ATOM   1844  HB2 ASP A 136       4.141  15.198  11.297  1.00  0.00      A    H
ATOM   1845  CG  ASP A 136       2.219  15.319  12.345  1.00  0.00      A    C
ATOM   1846  OD1 ASP A 136       1.749  16.078  11.419  1.00  0.00      A    O
ATOM   1847  OD2 ASP A 136       1.526  15.032  13.352  1.00  0.00      A    O
ATOM   1848  C   ASP A 136       2.483  12.828  10.775  1.00  0.00      A    C
ATOM   1849  O   ASP A 136       2.757  13.178   9.645  1.00  0.00      A    O
ATOM   1850  N   ALA A 137       1.350  12.103  11.042  1.00  0.00      A    N
ATOM   1851  HN  ALA A 137       1.261  11.630  11.915  1.00  0.00      A    H
ATOM   1852  CA  ALA A 137       0.268  11.897  10.128  1.00  0.00      A    C
ATOM   1853  HA  ALA A 137       0.567  12.275   9.161  1.00  0.00      A    H
ATOM   1854  CB  ALA A 137      -0.153  10.427  10.185  1.00  0.00      A    C
ATOM   1855  HB1 ALA A 137       0.640   9.815   9.704  1.00  0.00      A    H
ATOM   1856  HB2 ALA A 137      -0.316  10.199  11.260  1.00  0.00      A    H
ATOM   1857  HB3 ALA A 137      -1.103  10.243   9.639  1.00  0.00      A    H
ATOM   1858  C   ALA A 137      -1.006  12.678  10.418  1.00  0.00      A    C
ATOM   1859  O   ALA A 137      -2.052  12.398   9.857  1.00  0.00      A    O
ATOM   1860  N   SER A 138      -0.960  13.679  11.296  1.00  0.00      A    N
ATOM   1861  HN  SER A 138      -0.122  13.826  11.815  1.00  0.00      A    H
ATOM   1862  CA  SER A 138      -2.132  14.383  11.811  1.00  0.00      A    C
ATOM   1863  HA  SER A 138      -2.921  13.645  11.819  1.00  0.00      A    H
ATOM   1864  CB  SER A 138      -2.034  14.900  13.316  1.00  0.00      A    C
ATOM   1865  HB1 SER A 138      -3.022  15.402  13.398  1.00  0.00      A    H
ATOM   1866  HB2 SER A 138      -2.049  14.096  14.082  1.00  0.00      A    H
ATOM   1867  OG  SER A 138      -0.999  15.961  13.583  1.00  0.00      A    O
ATOM   1868  HG1 SER A 138      -0.169  15.520  13.389  1.00  0.00      A    H
ATOM   1869  C   SER A 138      -2.569  15.536  10.949  1.00  0.00      A    C
ATOM   1870  O   SER A 138      -3.546  16.217  11.204  1.00  0.00      A    O
ATOM   1871  N   GLY A 139      -1.869  15.708   9.837  1.00  0.00      A    N
ATOM   1872  HN  GLY A 139      -1.022  15.224   9.630  1.00  0.00      A    H
ATOM   1873  CA  GLY A 139      -2.208  16.734   8.911  1.00  0.00      A    C
ATOM   1874  HA1 GLY A 139      -2.414  17.645   9.454  1.00  0.00      A    H
ATOM   1875  HA2 GLY A 139      -1.381  16.869   8.229  1.00  0.00      A    H
ATOM   1876  C   GLY A 139      -3.353  16.469   8.018  1.00  0.00      A    C
ATOM   1877  O   GLY A 139      -3.498  15.417   7.408  1.00  0.00      A    O
ATOM   1878  N   SER A 140      -4.173  17.456   7.646  1.00  0.00      A    N
ATOM   1879  HN  SER A 140      -4.174  18.342   8.104  1.00  0.00      A    H
ATOM   1880  CA  SER A 140      -5.268  17.431   6.611  1.00  0.00      A    C
ATOM   1881  HA  SER A 140      -6.010  16.774   7.040  1.00  0.00      A    H
ATOM   1882  CB  SER A 140      -5.834  18.884   6.366  1.00  0.00      A    C
ATOM   1883  HB1 SER A 140      -6.622  18.941   5.585  1.00  0.00      A    H
ATOM   1884  HB2 SER A 140      -6.367  19.194   7.290  1.00  0.00      A    H
ATOM   1885  OG  SER A 140      -4.921  19.879   5.951  1.00  0.00      A    O
ATOM   1886  HG1 SER A 140      -4.564  20.224   6.773  1.00  0.00      A    H
ATOM   1887  C   SER A 140      -4.701  16.963   5.210  1.00  0.00      A    C
ATOM   1888  O   SER A 140      -5.289  16.193   4.478  1.00  0.00      A    O
ATOM   1889  N   ASP A 141      -3.557  17.497   4.750  1.00  0.00      A    N
ATOM   1890  HN  ASP A 141      -3.105  18.209   5.281  1.00  0.00      A    H
ATOM   1891  CA  ASP A 141      -2.711  17.292   3.577  1.00  0.00      A    C
ATOM   1892  HA  ASP A 141      -3.262  17.550   2.684  1.00  0.00      A    H
ATOM   1893  CB  ASP A 141      -1.405  18.268   3.755  1.00  0.00      A    C
ATOM   1894  HB1 ASP A 141      -0.803  17.865   4.597  1.00  0.00      A    H
ATOM   1895  HB2 ASP A 141      -0.736  18.075   2.889  1.00  0.00      A    H
ATOM   1896  CG  ASP A 141      -1.780  19.787   3.655  1.00  0.00      A    C
ATOM   1897  OD1 ASP A 141      -2.607  20.191   2.842  1.00  0.00      A    O
ATOM   1898  OD2 ASP A 141      -1.169  20.493   4.485  1.00  0.00      A    O
ATOM   1899  C   ASP A 141      -2.223  15.818   3.528  1.00  0.00      A    C
ATOM   1900  O   ASP A 141      -2.151  15.247   2.424  1.00  0.00      A    O
ATOM   1901  N   PHE A 142      -1.848  15.287   4.761  1.00  0.00      A    N
ATOM   1902  HN  PHE A 142      -2.165  15.791   5.560  1.00  0.00      A    H
ATOM   1903  CA  PHE A 142      -1.329  13.914   4.867  1.00  0.00      A    C
ATOM   1904  HA  PHE A 142      -0.748  13.844   3.960  1.00  0.00      A    H
ATOM   1905  CB  PHE A 142      -0.545  13.872   6.151  1.00  0.00      A    C
ATOM   1906  HB1 PHE A 142       0.091  14.777   6.259  1.00  0.00      A    H
ATOM   1907  HB2 PHE A 142      -1.286  13.834   6.977  1.00  0.00      A    H
ATOM   1908  CG  PHE A 142       0.385  12.676   6.256  1.00  0.00      A    C
ATOM   1909  CD1 PHE A 142       1.772  12.826   6.173  1.00  0.00      A    C
ATOM   1910  HD1 PHE A 142       2.303  13.729   5.907  1.00  0.00      A    H
ATOM   1911  CE1 PHE A 142       2.549  11.603   6.250  1.00  0.00      A    C
ATOM   1912  HE1 PHE A 142       3.629  11.593   6.219  1.00  0.00      A    H
ATOM   1913  CZ  PHE A 142       1.929  10.367   6.378  1.00  0.00      A    C
ATOM   1914  HZ  PHE A 142       2.525   9.467   6.354  1.00  0.00      A    H
ATOM   1915  CD2 PHE A 142      -0.235  11.476   6.599  1.00  0.00      A    C
ATOM   1916  HD2 PHE A 142      -1.296  11.458   6.799  1.00  0.00      A    H
ATOM   1917  CE2 PHE A 142       0.558  10.296   6.557  1.00  0.00      A    C
ATOM   1918  HE2 PHE A 142       0.141   9.332   6.809  1.00  0.00      A    H
ATOM   1919  C   PHE A 142      -2.452  12.976   4.878  1.00  0.00      A    C
ATOM   1920  O   PHE A 142      -2.397  11.861   4.367  1.00  0.00      A    O
ATOM   1921  N   GLN A 143      -3.603  13.346   5.556  1.00  0.00      A    N
ATOM   1922  HN  GLN A 143      -3.600  14.230   6.016  1.00  0.00      A    H
ATOM   1923  CA  GLN A 143      -4.744  12.440   5.615  1.00  0.00      A    C
ATOM   1924  HA  GLN A 143      -4.360  11.469   5.891  1.00  0.00      A    H
ATOM   1925  CB  GLN A 143      -5.754  12.867   6.709  1.00  0.00      A    C
ATOM   1926  HB1 GLN A 143      -6.067  13.877   6.370  1.00  0.00      A    H
ATOM   1927  HB2 GLN A 143      -6.616  12.167   6.678  1.00  0.00      A    H
ATOM   1928  CG  GLN A 143      -5.149  12.666   8.174  1.00  0.00      A    C
ATOM   1929  HG1 GLN A 143      -4.899  11.605   8.390  1.00  0.00      A    H
ATOM   1930  HG2 GLN A 143      -4.238  13.301   8.168  1.00  0.00      A    H
ATOM   1931  CD  GLN A 143      -6.111  13.239   9.134  1.00  0.00      A    C
ATOM   1932  OE1 GLN A 143      -6.112  14.476   9.454  1.00  0.00      A    O
ATOM   1933  NE2 GLN A 143      -7.094  12.383   9.502  1.00  0.00      A    N
ATOM   1934 HE21 GLN A 143      -7.796  12.798  10.081  1.00  0.00      A    H
ATOM   1935 HE22 GLN A 143      -6.995  11.428   9.223  1.00  0.00      A    H
ATOM   1936  C   GLN A 143      -5.430  12.378   4.251  1.00  0.00      A    C
ATOM   1937  O   GLN A 143      -5.904  11.335   3.816  1.00  0.00      A    O
ATOM   1938  N   GLN A 144      -5.507  13.469   3.523  1.00  0.00      A    N
ATOM   1939  HN  GLN A 144      -5.133  14.310   3.905  1.00  0.00      A    H
ATOM   1940  CA  GLN A 144      -6.101  13.491   2.141  1.00  0.00      A    C
ATOM   1941  HA  GLN A 144      -6.739  12.657   1.894  1.00  0.00      A    H
ATOM   1942  CB  GLN A 144      -6.922  14.805   2.057  1.00  0.00      A    C
ATOM   1943  HB1 GLN A 144      -6.268  15.641   2.384  1.00  0.00      A    H
ATOM   1944  HB2 GLN A 144      -7.180  14.903   0.980  1.00  0.00      A    H
ATOM   1945  CG  GLN A 144      -8.200  14.753   2.897  1.00  0.00      A    C
ATOM   1946  HG1 GLN A 144      -8.757  13.824   2.651  1.00  0.00      A    H
ATOM   1947  HG2 GLN A 144      -8.123  14.742   4.005  1.00  0.00      A    H
ATOM   1948  CD  GLN A 144      -9.207  15.966   2.668  1.00  0.00      A    C
ATOM   1949  OE1 GLN A 144     -10.332  15.753   2.275  1.00  0.00      A    O
ATOM   1950  NE2 GLN A 144      -8.841  17.243   2.903  1.00  0.00      A    N
ATOM   1951 HE21 GLN A 144      -9.519  17.963   2.755  1.00  0.00      A    H
ATOM   1952 HE22 GLN A 144      -7.904  17.496   3.145  1.00  0.00      A    H
ATOM   1953  C   GLN A 144      -5.071  13.417   0.995  1.00  0.00      A    C
ATOM   1954  O   GLN A 144      -5.008  14.081  -0.045  1.00  0.00      A    O
ATOM   1955  N   TYR A 145      -4.071  12.485   1.163  1.00  0.00      A    N
ATOM   1956  HN  TYR A 145      -4.004  12.018   2.041  1.00  0.00      A    H
ATOM   1957  CA  TYR A 145      -3.069  12.097   0.183  1.00  0.00      A    C
ATOM   1958  HA  TYR A 145      -2.731  12.984  -0.331  1.00  0.00      A    H
ATOM   1959  CB  TYR A 145      -1.810  11.678   0.926  1.00  0.00      A    C
ATOM   1960  HB1 TYR A 145      -1.425  12.587   1.437  1.00  0.00      A    H
ATOM   1961  HB2 TYR A 145      -2.059  10.915   1.694  1.00  0.00      A    H
ATOM   1962  CG  TYR A 145      -0.696  11.293   0.158  1.00  0.00      A    C
ATOM   1963  CD1 TYR A 145       0.128  12.252  -0.520  1.00  0.00      A    C
ATOM   1964  HD1 TYR A 145      -0.037  13.270  -0.197  1.00  0.00      A    H
ATOM   1965  CE1 TYR A 145       1.100  11.748  -1.431  1.00  0.00      A    C
ATOM   1966  HE1 TYR A 145       1.666  12.484  -1.983  1.00  0.00      A    H
ATOM   1967  CZ  TYR A 145       1.315  10.380  -1.599  1.00  0.00      A    C
ATOM   1968  OH  TYR A 145       2.367   9.923  -2.448  1.00  0.00      A    O
ATOM   1969  HH  TYR A 145       2.743  10.701  -2.866  1.00  0.00      A    H
ATOM   1970  CD2 TYR A 145      -0.450   9.919   0.014  1.00  0.00      A    C
ATOM   1971  HD2 TYR A 145      -1.129   9.272   0.548  1.00  0.00      A    H
ATOM   1972  CE2 TYR A 145       0.536   9.536  -0.893  1.00  0.00      A    C
ATOM   1973  HE2 TYR A 145       0.726   8.473  -0.885  1.00  0.00      A    H
ATOM   1974  C   TYR A 145      -3.497  10.995  -0.834  1.00  0.00      A    C
ATOM   1975  O   TYR A 145      -3.877   9.887  -0.533  1.00  0.00      A    O
ATOM   1976  N   SER A 146      -3.503  11.294  -2.127  1.00  0.00      A    N
ATOM   1977  HN  SER A 146      -2.958  12.113  -2.288  1.00  0.00      A    H
ATOM   1978  CA  SER A 146      -3.961  10.556  -3.279  1.00  0.00      A    C
ATOM   1979  HA  SER A 146      -4.611   9.744  -2.988  1.00  0.00      A    H
ATOM   1980  CB  SER A 146      -4.625  11.638  -4.272  1.00  0.00      A    C
ATOM   1981  HB1 SER A 146      -5.593  11.887  -3.788  1.00  0.00      A    H
ATOM   1982  HB2 SER A 146      -3.887  12.449  -4.451  1.00  0.00      A    H
ATOM   1983  OG  SER A 146      -4.897  10.897  -5.541  1.00  0.00      A    O
ATOM   1984  HG1 SER A 146      -5.491  10.188  -5.284  1.00  0.00      A    H
ATOM   1985  C   SER A 146      -2.738   9.954  -3.829  1.00  0.00      A    C
ATOM   1986  O   SER A 146      -2.551   8.740  -4.005  1.00  0.00      A    O
ATOM   1987  N   GLY A 147      -1.803  10.806  -4.162  1.00  0.00      A    N
ATOM   1988  HN  GLY A 147      -1.920  11.781  -3.993  1.00  0.00      A    H
ATOM   1989  CA  GLY A 147      -0.592  10.269  -4.761  1.00  0.00      A    C
ATOM   1990  HA1 GLY A 147      -0.021   9.641  -4.093  1.00  0.00      A    H
ATOM   1991  HA2 GLY A 147      -0.901   9.792  -5.679  1.00  0.00      A    H
ATOM   1992  C   GLY A 147       0.260  11.447  -5.156  1.00  0.00      A    C
ATOM   1993  O   GLY A 147      -0.088  12.599  -4.782  1.00  0.00      A    O
ATOM   1994  N   GLY A 148       1.466  11.271  -5.666  1.00  0.00      A    N
ATOM   1995  HN  GLY A 148       1.851  10.393  -5.941  1.00  0.00      A    H
ATOM   1996  CA  GLY A 148       2.325  12.392  -5.944  1.00  0.00      A    C
ATOM   1997  HA1 GLY A 148       2.904  12.217  -6.839  1.00  0.00      A    H
ATOM   1998  HA2 GLY A 148       1.793  13.250  -6.328  1.00  0.00      A    H
ATOM   1999  C   GLY A 148       3.265  12.735  -4.826  1.00  0.00      A    C
ATOM   2000  O   GLY A 148       3.228  12.218  -3.730  1.00  0.00      A    O
ATOM   2001  N   VAL A 149       4.146  13.744  -5.069  1.00  0.00      A    N
ATOM   2002  HN  VAL A 149       4.065  14.317  -5.881  1.00  0.00      A    H
ATOM   2003  CA  VAL A 149       5.143  14.146  -4.103  1.00  0.00      A    C
ATOM   2004  HA  VAL A 149       5.360  13.314  -3.450  1.00  0.00      A    H
ATOM   2005  CB  VAL A 149       6.383  14.559  -4.909  1.00  0.00      A    C
ATOM   2006  HB  VAL A 149       6.136  15.537  -5.375  1.00  0.00      A    H
ATOM   2007  CG1 VAL A 149       7.479  14.826  -3.893  1.00  0.00      A    C
ATOM   2008 HG11 VAL A 149       8.414  15.198  -4.363  1.00  0.00      A    H
ATOM   2009 HG12 VAL A 149       7.127  15.757  -3.400  1.00  0.00      A    H
ATOM   2010 HG13 VAL A 149       7.629  13.997  -3.168  1.00  0.00      A    H
ATOM   2011  CG2 VAL A 149       6.894  13.447  -5.837  1.00  0.00      A    C
ATOM   2012 HG21 VAL A 149       7.877  13.653  -6.313  1.00  0.00      A    H
ATOM   2013 HG22 VAL A 149       7.095  12.466  -5.357  1.00  0.00      A    H
ATOM   2014 HG23 VAL A 149       6.070  13.336  -6.573  1.00  0.00      A    H
ATOM   2015  C   VAL A 149       4.613  15.207  -3.165  1.00  0.00      A    C
ATOM   2016  O   VAL A 149       4.013  16.239  -3.511  1.00  0.00      A    O
ATOM   2017  N   PHE A 150       4.914  14.931  -1.917  1.00  0.00      A    N
ATOM   2018  HN  PHE A 150       5.483  14.160  -1.641  1.00  0.00      A    H
ATOM   2019  CA  PHE A 150       4.440  15.616  -0.714  1.00  0.00      A    C
ATOM   2020  HA  PHE A 150       3.491  16.061  -0.977  1.00  0.00      A    H
ATOM   2021  CB  PHE A 150       4.171  14.428   0.244  1.00  0.00      A    C
ATOM   2022  HB1 PHE A 150       3.547  13.646  -0.239  1.00  0.00      A    H
ATOM   2023  HB2 PHE A 150       5.120  13.946   0.564  1.00  0.00      A    H
ATOM   2024  CG  PHE A 150       3.489  14.902   1.486  1.00  0.00      A    C
ATOM   2025  CD1 PHE A 150       2.089  15.159   1.465  1.00  0.00      A    C
ATOM   2026  HD1 PHE A 150       1.620  15.234   0.494  1.00  0.00      A    H
ATOM   2027  CE1 PHE A 150       1.416  15.616   2.602  1.00  0.00      A    C
ATOM   2028  HE1 PHE A 150       0.443  16.055   2.438  1.00  0.00      A    H
ATOM   2029  CZ  PHE A 150       2.140  15.852   3.793  1.00  0.00      A    C
ATOM   2030  HZ  PHE A 150       1.757  16.253   4.720  1.00  0.00      A    H
ATOM   2031  CD2 PHE A 150       4.276  15.141   2.706  1.00  0.00      A    C
ATOM   2032  HD2 PHE A 150       5.338  14.978   2.818  1.00  0.00      A    H
ATOM   2033  CE2 PHE A 150       3.521  15.540   3.828  1.00  0.00      A    C
ATOM   2034  HE2 PHE A 150       3.941  15.684   4.813  1.00  0.00      A    H
ATOM   2035  C   PHE A 150       5.408  16.637  -0.254  1.00  0.00      A    C
ATOM   2036  O   PHE A 150       6.537  16.273   0.234  1.00  0.00      A    O
ATOM   2037  N   THR A 151       5.088  17.997  -0.214  1.00  0.00      A    N
ATOM   2038  HN  THR A 151       4.272  18.345  -0.670  1.00  0.00      A    H
ATOM   2039  CA  THR A 151       6.029  19.024   0.403  1.00  0.00      A    C
ATOM   2040  HA  THR A 151       7.032  18.626   0.346  1.00  0.00      A    H
ATOM   2041  CB  THR A 151       6.116  20.378  -0.366  1.00  0.00      A    C
ATOM   2042  HB  THR A 151       6.825  21.053   0.160  1.00  0.00      A    H
ATOM   2043  OG1 THR A 151       4.789  20.933  -0.464  1.00  0.00      A    O
ATOM   2044  HG1 THR A 151       4.922  21.763  -0.928  1.00  0.00      A    H
ATOM   2045  CG2 THR A 151       6.548  20.119  -1.804  1.00  0.00      A    C
ATOM   2046 HG21 THR A 151       6.673  21.160  -2.171  1.00  0.00      A    H
ATOM   2047 HG22 THR A 151       7.493  19.546  -1.918  1.00  0.00      A    H
ATOM   2048 HG23 THR A 151       5.778  19.667  -2.465  1.00  0.00      A    H
ATOM   2049  C   THR A 151       5.600  19.302   1.771  1.00  0.00      A    C
ATOM   2050  O   THR A 151       6.403  19.723   2.587  1.00  0.00      A    O
ATOM   2051  N   GLY A 152       4.319  19.022   2.109  1.00  0.00      A    N
ATOM   2052  HN  GLY A 152       3.540  18.699   1.578  1.00  0.00      A    H
ATOM   2053  CA  GLY A 152       3.851  19.353   3.454  1.00  0.00      A    C
ATOM   2054  HA1 GLY A 152       4.083  18.576   4.168  1.00  0.00      A    H
ATOM   2055  HA2 GLY A 152       4.226  20.352   3.624  1.00  0.00      A    H
ATOM   2056  C   GLY A 152       2.375  19.526   3.502  1.00  0.00      A    C
ATOM   2057  O   GLY A 152       1.702  19.118   2.588  1.00  0.00      A    O
ATOM   2058  N   SER A 153       1.735  20.097   4.528  1.00  0.00      A    N
ATOM   2059  HN  SER A 153       0.741  20.048   4.587  1.00  0.00      A    H
ATOM   2060  CA  SER A 153       2.269  20.643   5.761  1.00  0.00      A    C
ATOM   2061  HA  SER A 153       3.343  20.735   5.707  1.00  0.00      A    H
ATOM   2062  CB  SER A 153       1.687  21.970   6.089  1.00  0.00      A    C
ATOM   2063  HB1 SER A 153       1.871  22.598   5.191  1.00  0.00      A    H
ATOM   2064  HB2 SER A 153       0.579  21.934   6.160  1.00  0.00      A    H
ATOM   2065  OG  SER A 153       2.352  22.638   7.155  1.00  0.00      A    O
ATOM   2066  HG1 SER A 153       1.736  22.754   7.882  1.00  0.00      A    H
ATOM   2067  C   SER A 153       1.972  19.651   6.889  1.00  0.00      A    C
ATOM   2068  O   SER A 153       1.213  18.691   6.761  1.00  0.00      A    O
ATOM   2069  N   CYS A 154       2.568  19.791   8.039  1.00  0.00      A    N
ATOM   2070  HN  CYS A 154       3.164  20.576   8.191  1.00  0.00      A    H
ATOM   2071  CA  CYS A 154       2.622  18.926   9.184  1.00  0.00      A    C
ATOM   2072  HA  CYS A 154       1.619  18.626   9.448  1.00  0.00      A    H
ATOM   2073  CB  CYS A 154       3.415  17.661   8.972  1.00  0.00      A    C
ATOM   2074  HB1 CYS A 154       3.248  16.943   9.803  1.00  0.00      A    H
ATOM   2075  HB2 CYS A 154       3.149  17.111   8.044  1.00  0.00      A    H
ATOM   2076  SG  CYS A 154       5.176  17.978   8.792  1.00  0.00      A    S
ATOM   2077  C   CYS A 154       3.061  19.615  10.396  1.00  0.00      A    C
ATOM   2078  O   CYS A 154       3.462  20.807  10.357  1.00  0.00      A    O
ATOM   2079  N   GLY A 155       2.988  18.908  11.560  1.00  0.00      A    N
ATOM   2080  HN  GLY A 155       2.534  18.021  11.548  1.00  0.00      A    H
ATOM   2081  CA  GLY A 155       3.416  19.358  12.916  1.00  0.00      A    C
ATOM   2082  HA1 GLY A 155       3.595  20.424  12.907  1.00  0.00      A    H
ATOM   2083  HA2 GLY A 155       2.656  19.038  13.614  1.00  0.00      A    H
ATOM   2084  C   GLY A 155       4.729  18.707  13.281  1.00  0.00      A    C
ATOM   2085  O   GLY A 155       5.416  18.253  12.372  1.00  0.00      A    O
ATOM   2086  N   THR A 156       5.105  18.847  14.592  1.00  0.00      A    N
ATOM   2087  HN  THR A 156       4.497  19.273  15.258  1.00  0.00      A    H
ATOM   2088  CA  THR A 156       6.432  18.682  15.080  1.00  0.00      A    C
ATOM   2089  HA  THR A 156       7.022  18.541  14.186  1.00  0.00      A    H
ATOM   2090  CB  THR A 156       6.954  19.786  15.948  1.00  0.00      A    C
ATOM   2091  HB  THR A 156       7.929  19.498  16.395  1.00  0.00      A    H
ATOM   2092  OG1 THR A 156       6.008  20.090  16.979  1.00  0.00      A    O
ATOM   2093  HG1 THR A 156       6.309  20.851  17.481  1.00  0.00      A    H
ATOM   2094  CG2 THR A 156       7.046  21.144  15.193  1.00  0.00      A    C
ATOM   2095 HG21 THR A 156       7.752  21.065  14.339  1.00  0.00      A    H
ATOM   2096 HG22 THR A 156       6.058  21.580  14.933  1.00  0.00      A    H
ATOM   2097 HG23 THR A 156       7.538  21.921  15.817  1.00  0.00      A    H
ATOM   2098  C   THR A 156       6.614  17.324  15.833  1.00  0.00      A    C
ATOM   2099  O   THR A 156       7.629  16.580  15.625  1.00  0.00      A    O
ATOM   2100  N   ASP A 157       5.727  17.079  16.784  1.00  0.00      A    N
ATOM   2101  HN  ASP A 157       5.017  17.751  16.979  1.00  0.00      A    H
ATOM   2102  CA  ASP A 157       5.626  15.866  17.509  1.00  0.00      A    C
ATOM   2103  HA  ASP A 157       6.644  15.736  17.844  1.00  0.00      A    H
ATOM   2104  CB  ASP A 157       4.709  16.030  18.693  1.00  0.00      A    C
ATOM   2105  HB1 ASP A 157       4.685  17.107  18.965  1.00  0.00      A    H
ATOM   2106  HB2 ASP A 157       3.717  15.725  18.297  1.00  0.00      A    H
ATOM   2107  CG  ASP A 157       5.062  15.124  19.822  1.00  0.00      A    C
ATOM   2108  OD1 ASP A 157       4.497  14.008  19.931  1.00  0.00      A    O
ATOM   2109  OD2 ASP A 157       5.928  15.543  20.609  1.00  0.00      A    O
ATOM   2110  C   ASP A 157       5.348  14.573  16.665  1.00  0.00      A    C
ATOM   2111  O   ASP A 157       4.612  14.628  15.668  1.00  0.00      A    O
ATOM   2112  N   LEU A 158       5.855  13.374  17.085  1.00  0.00      A    N
ATOM   2113  HN  LEU A 158       6.563  13.331  17.785  1.00  0.00      A    H
ATOM   2114  CA  LEU A 158       5.930  12.256  16.221  1.00  0.00      A    C
ATOM   2115  HA  LEU A 158       5.245  12.469  15.414  1.00  0.00      A    H
ATOM   2116  CB  LEU A 158       7.405  11.965  15.850  1.00  0.00      A    C
ATOM   2117  HB1 LEU A 158       7.845  11.564  16.788  1.00  0.00      A    H
ATOM   2118  HB2 LEU A 158       7.497  11.126  15.127  1.00  0.00      A    H
ATOM   2119  CG  LEU A 158       8.249  13.161  15.330  1.00  0.00      A    C
ATOM   2120  HG  LEU A 158       8.344  14.076  15.953  1.00  0.00      A    H
ATOM   2121  CD1 LEU A 158       9.695  12.645  14.934  1.00  0.00      A    C
ATOM   2122 HD11 LEU A 158      10.390  12.322  15.739  1.00  0.00      A    H
ATOM   2123 HD12 LEU A 158       9.705  11.924  14.090  1.00  0.00      A    H
ATOM   2124 HD13 LEU A 158      10.235  13.505  14.484  1.00  0.00      A    H
ATOM   2125  CD2 LEU A 158       7.654  13.618  14.023  1.00  0.00      A    C
ATOM   2126 HD21 LEU A 158       6.591  13.924  14.121  1.00  0.00      A    H
ATOM   2127 HD22 LEU A 158       8.283  14.425  13.590  1.00  0.00      A    H
ATOM   2128 HD23 LEU A 158       7.659  12.830  13.240  1.00  0.00      A    H
ATOM   2129  C   LEU A 158       5.350  10.982  16.890  1.00  0.00      A    C
ATOM   2130  O   LEU A 158       5.875  10.547  17.896  1.00  0.00      A    O
ATOM   2131  N   ASP A 159       4.267  10.399  16.380  1.00  0.00      A    N
ATOM   2132  HN  ASP A 159       3.770  10.779  15.604  1.00  0.00      A    H
ATOM   2133  CA  ASP A 159       3.618   9.333  17.143  1.00  0.00      A    C
ATOM   2134  HA  ASP A 159       4.232   8.945  17.942  1.00  0.00      A    H
ATOM   2135  CB  ASP A 159       2.195   9.749  17.711  1.00  0.00      A    C
ATOM   2136  HB1 ASP A 159       1.693   8.868  18.164  1.00  0.00      A    H
ATOM   2137  HB2 ASP A 159       2.424  10.472  18.522  1.00  0.00      A    H
ATOM   2138  CG  ASP A 159       1.346  10.530  16.738  1.00  0.00      A    C
ATOM   2139  OD1 ASP A 159       0.149  10.509  16.926  1.00  0.00      A    O
ATOM   2140  OD2 ASP A 159       1.830  11.058  15.668  1.00  0.00      A    O
ATOM   2141  C   ASP A 159       3.433   8.144  16.158  1.00  0.00      A    C
ATOM   2142  O   ASP A 159       3.685   6.983  16.542  1.00  0.00      A    O
ATOM   2143  N   HSP A 160       2.927   8.384  14.964  1.00  0.00      A    N
ATOM   2144  HN  HSP A 160       2.844   9.331  14.663  1.00  0.00      A    H
ATOM   2145  CA  HSP A 160       2.586   7.319  14.074  1.00  0.00      A    C
ATOM   2146  HA  HSP A 160       2.041   6.513  14.544  1.00  0.00      A    H
ATOM   2147  CB  HSP A 160       1.631   7.802  12.943  1.00  0.00      A    C
ATOM   2148  HB1 HSP A 160       0.782   8.164  13.561  1.00  0.00      A    H
ATOM   2149  HB2 HSP A 160       2.151   8.617  12.395  1.00  0.00      A    H
ATOM   2150  CD2 HSP A 160       0.941   7.003  10.636  1.00  0.00      A    C
ATOM   2151  HD2 HSP A 160       0.923   7.970  10.149  1.00  0.00      A    H
ATOM   2152  CG  HSP A 160       1.204   6.802  11.969  1.00  0.00      A    C
ATOM   2153  NE2 HSP A 160       0.769   5.733  10.063  1.00  0.00      A    N
ATOM   2154  HE2 HSP A 160       0.566   5.690   9.085  1.00  0.00      A    H
ATOM   2155  ND1 HSP A 160       1.038   5.450  12.129  1.00  0.00      A    N
ATOM   2156  HD1 HSP A 160       0.991   4.921  12.976  1.00  0.00      A    H
ATOM   2157  CE1 HSP A 160       0.827   4.812  10.984  1.00  0.00      A    C
ATOM   2158  HE1 HSP A 160       0.628   3.772  10.828  1.00  0.00      A    H
ATOM   2159  C   HSP A 160       3.771   6.646  13.444  1.00  0.00      A    C
ATOM   2160  O   HSP A 160       4.602   7.247  12.818  1.00  0.00      A    O
ATOM   2161  N   ALA A 161       3.854   5.315  13.605  1.00  0.00      A    N
ATOM   2162  HN  ALA A 161       3.230   4.799  14.186  1.00  0.00      A    H
ATOM   2163  CA  ALA A 161       5.031   4.534  13.149  1.00  0.00      A    C
ATOM   2164  HA  ALA A 161       5.948   5.075  13.330  1.00  0.00      A    H
ATOM   2165  CB  ALA A 161       5.179   3.289  13.978  1.00  0.00      A    C
ATOM   2166  HB1 ALA A 161       6.078   2.685  13.730  1.00  0.00      A    H
ATOM   2167  HB2 ALA A 161       5.301   3.678  15.011  1.00  0.00      A    H
ATOM   2168  HB3 ALA A 161       4.239   2.716  13.825  1.00  0.00      A    H
ATOM   2169  C   ALA A 161       4.880   4.126  11.672  1.00  0.00      A    C
ATOM   2170  O   ALA A 161       3.816   3.671  11.351  1.00  0.00      A    O
ATOM   2171  N   VAL A 162       5.885   4.262  10.798  1.00  0.00      A    N
ATOM   2172  HN  VAL A 162       6.705   4.652  11.210  1.00  0.00      A    H
ATOM   2173  CA  VAL A 162       5.897   3.911   9.350  1.00  0.00      A    C
ATOM   2174  HA  VAL A 162       5.175   3.114   9.247  1.00  0.00      A    H
ATOM   2175  CB  VAL A 162       5.602   5.160   8.531  1.00  0.00      A    C
ATOM   2176  HB  VAL A 162       5.660   4.889   7.455  1.00  0.00      A    H
ATOM   2177  CG1 VAL A 162       4.198   5.674   8.893  1.00  0.00      A    C
ATOM   2178 HG11 VAL A 162       3.993   6.552   8.244  1.00  0.00      A    H
ATOM   2179 HG12 VAL A 162       3.358   4.976   8.688  1.00  0.00      A    H
ATOM   2180 HG13 VAL A 162       4.202   6.027   9.946  1.00  0.00      A    H
ATOM   2181  CG2 VAL A 162       6.684   6.231   8.746  1.00  0.00      A    C
ATOM   2182 HG21 VAL A 162       6.372   7.167   8.236  1.00  0.00      A    H
ATOM   2183 HG22 VAL A 162       6.759   6.392   9.842  1.00  0.00      A    H
ATOM   2184 HG23 VAL A 162       7.617   5.830   8.295  1.00  0.00      A    H
ATOM   2185  C   VAL A 162       7.227   3.371   8.961  1.00  0.00      A    C
ATOM   2186  O   VAL A 162       8.128   3.347   9.814  1.00  0.00      A    O
ATOM   2187  N   THR A 163       7.342   2.774   7.778  1.00  0.00      A    N
ATOM   2188  HN  THR A 163       6.573   2.736   7.144  1.00  0.00      A    H
ATOM   2189  CA  THR A 163       8.612   2.214   7.360  1.00  0.00      A    C
ATOM   2190  HA  THR A 163       9.431   2.347   8.052  1.00  0.00      A    H
ATOM   2191  CB  THR A 163       8.687   0.685   7.224  1.00  0.00      A    C
ATOM   2192  HB  THR A 163       8.398   0.394   6.191  1.00  0.00      A    H
ATOM   2193  OG1 THR A 163       7.694   0.111   7.990  1.00  0.00      A    O
ATOM   2194  HG1 THR A 163       7.830   0.226   8.933  1.00  0.00      A    H
ATOM   2195  CG2 THR A 163      10.122   0.078   7.524  1.00  0.00      A    C
ATOM   2196 HG21 THR A 163      10.377   0.380   8.562  1.00  0.00      A    H
ATOM   2197 HG22 THR A 163      10.213  -1.024   7.410  1.00  0.00      A    H
ATOM   2198 HG23 THR A 163      10.811   0.572   6.806  1.00  0.00      A    H
ATOM   2199  C   THR A 163       9.176   2.884   6.090  1.00  0.00      A    C
ATOM   2200  O   THR A 163       8.563   2.907   5.059  1.00  0.00      A    O
ATOM   2201  N   VAL A 164      10.374   3.389   6.072  1.00  0.00      A    N
ATOM   2202  HN  VAL A 164      10.987   3.310   6.855  1.00  0.00      A    H
ATOM   2203  CA  VAL A 164      11.054   3.957   4.851  1.00  0.00      A    C
ATOM   2204  HA  VAL A 164      10.291   4.306   4.172  1.00  0.00      A    H
ATOM   2205  CB  VAL A 164      12.209   4.891   5.147  1.00  0.00      A    C
ATOM   2206  HB  VAL A 164      13.066   4.424   5.679  1.00  0.00      A    H
ATOM   2207  CG1 VAL A 164      12.799   5.406   3.829  1.00  0.00      A    C
ATOM   2208 HG11 VAL A 164      13.678   6.075   3.952  1.00  0.00      A    H
ATOM   2209 HG12 VAL A 164      13.209   4.575   3.216  1.00  0.00      A    H
ATOM   2210 HG13 VAL A 164      12.063   6.002   3.250  1.00  0.00      A    H
ATOM   2211  CG2 VAL A 164      11.761   6.089   6.018  1.00  0.00      A    C
ATOM   2212 HG21 VAL A 164      11.402   5.680   6.987  1.00  0.00      A    H
ATOM   2213 HG22 VAL A 164      12.593   6.812   6.155  1.00  0.00      A    H
ATOM   2214 HG23 VAL A 164      10.944   6.617   5.481  1.00  0.00      A    H
ATOM   2215  C   VAL A 164      11.621   2.844   3.997  1.00  0.00      A    C
ATOM   2216  O   VAL A 164      12.351   2.024   4.563  1.00  0.00      A    O
ATOM   2217  N   VAL A 165      11.309   2.894   2.637  1.00  0.00      A    N
ATOM   2218  HN  VAL A 165      10.763   3.652   2.289  1.00  0.00      A    H
ATOM   2219  CA  VAL A 165      11.699   1.823   1.700  1.00  0.00      A    C
ATOM   2220  HA  VAL A 165      12.388   1.186   2.235  1.00  0.00      A    H
ATOM   2221  CB  VAL A 165      10.420   1.072   1.252  1.00  0.00      A    C
ATOM   2222  HB  VAL A 165      10.761   0.372   0.460  1.00  0.00      A    H
ATOM   2223  CG1 VAL A 165       9.833   0.278   2.374  1.00  0.00      A    C
ATOM   2224 HG11 VAL A 165      10.606  -0.152   3.047  1.00  0.00      A    H
ATOM   2225 HG12 VAL A 165       9.156   0.817   3.070  1.00  0.00      A    H
ATOM   2226 HG13 VAL A 165       9.317  -0.628   1.992  1.00  0.00      A    H
ATOM   2227  CG2 VAL A 165       9.329   2.066   0.735  1.00  0.00      A    C
ATOM   2228 HG21 VAL A 165       8.499   1.478   0.288  1.00  0.00      A    H
ATOM   2229 HG22 VAL A 165       9.012   2.659   1.620  1.00  0.00      A    H
ATOM   2230 HG23 VAL A 165       9.762   2.728  -0.044  1.00  0.00      A    H
ATOM   2231  C   VAL A 165      12.341   2.335   0.493  1.00  0.00      A    C
ATOM   2232  O   VAL A 165      12.678   1.559  -0.379  1.00  0.00      A    O
ATOM   2233  N   GLY A 166      12.612   3.641   0.374  1.00  0.00      A    N
ATOM   2234  HN  GLY A 166      12.380   4.361   1.024  1.00  0.00      A    H
ATOM   2235  CA  GLY A 166      13.275   4.177  -0.833  1.00  0.00      A    C
ATOM   2236  HA1 GLY A 166      14.169   3.572  -0.876  1.00  0.00      A    H
ATOM   2237  HA2 GLY A 166      12.573   3.982  -1.630  1.00  0.00      A    H
ATOM   2238  C   GLY A 166      13.739   5.593  -0.837  1.00  0.00      A    C
ATOM   2239  O   GLY A 166      13.483   6.331   0.101  1.00  0.00      A    O
ATOM   2240  N   TYR A 167      14.497   5.832  -1.858  1.00  0.00      A    N
ATOM   2241  HN  TYR A 167      14.794   5.083  -2.445  1.00  0.00      A    H
ATOM   2242  CA  TYR A 167      14.858   7.141  -2.260  1.00  0.00      A    C
ATOM   2243  HA  TYR A 167      14.297   7.949  -1.814  1.00  0.00      A    H
ATOM   2244  CB  TYR A 167      16.250   7.280  -1.499  1.00  0.00      A    C
ATOM   2245  HB1 TYR A 167      16.050   7.180  -0.411  1.00  0.00      A    H
ATOM   2246  HB2 TYR A 167      16.906   6.502  -1.946  1.00  0.00      A    H
ATOM   2247  CG  TYR A 167      16.791   8.657  -1.685  1.00  0.00      A    C
ATOM   2248  CD1 TYR A 167      16.155   9.768  -1.095  1.00  0.00      A    C
ATOM   2249  HD1 TYR A 167      15.311   9.617  -0.439  1.00  0.00      A    H
ATOM   2250  CE1 TYR A 167      16.600  11.035  -1.322  1.00  0.00      A    C
ATOM   2251  HE1 TYR A 167      16.039  11.893  -0.983  1.00  0.00      A    H
ATOM   2252  CZ  TYR A 167      17.801  11.226  -2.038  1.00  0.00      A    C
ATOM   2253  OH  TYR A 167      18.280  12.565  -2.250  1.00  0.00      A    O
ATOM   2254  HH  TYR A 167      18.860  12.520  -3.014  1.00  0.00      A    H
ATOM   2255  CD2 TYR A 167      17.996   8.876  -2.341  1.00  0.00      A    C
ATOM   2256  HD2 TYR A 167      18.527   8.023  -2.737  1.00  0.00      A    H
ATOM   2257  CE2 TYR A 167      18.499  10.117  -2.544  1.00  0.00      A    C
ATOM   2258  HE2 TYR A 167      19.490  10.265  -2.948  1.00  0.00      A    H
ATOM   2259  C   TYR A 167      15.016   7.249  -3.756  1.00  0.00      A    C
ATOM   2260  O   TYR A 167      15.443   6.271  -4.398  1.00  0.00      A    O
ATOM   2261  N   GLY A 168      14.681   8.443  -4.375  1.00  0.00      A    N
ATOM   2262  HN  GLY A 168      14.301   9.186  -3.829  1.00  0.00      A    H
ATOM   2263  CA  GLY A 168      14.990   8.544  -5.766  1.00  0.00      A    C
ATOM   2264  HA1 GLY A 168      16.014   8.247  -5.939  1.00  0.00      A    H
ATOM   2265  HA2 GLY A 168      14.285   7.864  -6.220  1.00  0.00      A    H
ATOM   2266  C   GLY A 168      14.648   9.915  -6.324  1.00  0.00      A    C
ATOM   2267  O   GLY A 168      14.391  10.910  -5.557  1.00  0.00      A    O
ATOM   2268  N   THR A 169      14.664   9.981  -7.691  1.00  0.00      A    N
ATOM   2269  HN  THR A 169      15.094   9.160  -8.059  1.00  0.00      A    H
ATOM   2270  CA  THR A 169      14.260  11.225  -8.441  1.00  0.00      A    C
ATOM   2271  HA  THR A 169      14.184  11.997  -7.689  1.00  0.00      A    H
ATOM   2272  CB  THR A 169      15.276  11.819  -9.502  1.00  0.00      A    C
ATOM   2273  HB  THR A 169      15.017  12.843  -9.848  1.00  0.00      A    H
ATOM   2274  OG1 THR A 169      15.382  11.123 -10.746  1.00  0.00      A    O
ATOM   2275  HG1 THR A 169      15.500  11.712 -11.495  1.00  0.00      A    H
ATOM   2276  CG2 THR A 169      16.705  11.951  -8.988  1.00  0.00      A    C
ATOM   2277 HG21 THR A 169      17.248  12.660  -9.649  1.00  0.00      A    H
ATOM   2278 HG22 THR A 169      16.602  12.524  -8.041  1.00  0.00      A    H
ATOM   2279 HG23 THR A 169      17.249  11.008  -8.769  1.00  0.00      A    H
ATOM   2280  C   THR A 169      12.848  11.159  -9.105  1.00  0.00      A    C
ATOM   2281  O   THR A 169      12.494  10.278  -9.905  1.00  0.00      A    O
ATOM   2282  N   SER A 170      11.895  12.078  -8.743  1.00  0.00      A    N
ATOM   2283  HN  SER A 170      12.215  12.812  -8.148  1.00  0.00      A    H
ATOM   2284  CA  SER A 170      10.618  12.243  -9.436  1.00  0.00      A    C
ATOM   2285  HA  SER A 170      10.387  11.278  -9.860  1.00  0.00      A    H
ATOM   2286  CB  SER A 170       9.539  12.711  -8.451  1.00  0.00      A    C
ATOM   2287  HB1 SER A 170       9.528  11.982  -7.613  1.00  0.00      A    H
ATOM   2288  HB2 SER A 170       9.795  13.743  -8.127  1.00  0.00      A    H
ATOM   2289  OG  SER A 170       8.198  12.733  -8.998  1.00  0.00      A    O
ATOM   2290  HG1 SER A 170       7.767  11.875  -8.982  1.00  0.00      A    H
ATOM   2291  C   SER A 170      10.870  13.405 -10.449  1.00  0.00      A    C
ATOM   2292  O   SER A 170      11.882  14.029 -10.216  1.00  0.00      A    O
ATOM   2293  N   ASP A 171      10.015  13.558 -11.463  1.00  0.00      A    N
ATOM   2294  HN  ASP A 171       9.263  12.904 -11.487  1.00  0.00      A    H
ATOM   2295  CA  ASP A 171       9.903  14.792 -12.348  1.00  0.00      A    C
ATOM   2296  HA  ASP A 171       8.833  14.803 -12.497  1.00  0.00      A    H
ATOM   2297  CB  ASP A 171      10.186  16.101 -11.591  1.00  0.00      A    C
ATOM   2298  HB1 ASP A 171       9.611  16.102 -10.640  1.00  0.00      A    H
ATOM   2299  HB2 ASP A 171      11.251  16.304 -11.344  1.00  0.00      A    H
ATOM   2300  CG  ASP A 171       9.732  17.383 -12.322  1.00  0.00      A    C
ATOM   2301  OD1 ASP A 171       9.243  17.352 -13.470  1.00  0.00      A    O
ATOM   2302  OD2 ASP A 171       9.888  18.469 -11.680  1.00  0.00      A    O
ATOM   2303  C   ASP A 171      10.432  14.603 -13.780  1.00  0.00      A    C
ATOM   2304  O   ASP A 171       9.656  14.363 -14.705  1.00  0.00      A    O
ATOM   2305  N   ASP A 172      11.686  14.848 -14.139  1.00  0.00      A    N
ATOM   2306  HN  ASP A 172      11.891  15.001 -15.103  1.00  0.00      A    H
ATOM   2307  CA  ASP A 172      12.845  14.518 -13.342  1.00  0.00      A    C
ATOM   2308  HA  ASP A 172      12.558  13.792 -12.596  1.00  0.00      A    H
ATOM   2309  CB  ASP A 172      13.983  13.796 -14.263  1.00  0.00      A    C
ATOM   2310  HB1 ASP A 172      13.597  12.996 -14.929  1.00  0.00      A    H
ATOM   2311  HB2 ASP A 172      14.248  14.593 -14.990  1.00  0.00      A    H
ATOM   2312  CG  ASP A 172      15.280  13.408 -13.543  1.00  0.00      A    C
ATOM   2313  OD1 ASP A 172      16.194  14.193 -13.402  1.00  0.00      A    O
ATOM   2314  OD2 ASP A 172      15.291  12.225 -13.058  1.00  0.00      A    O
ATOM   2315  C   ASP A 172      13.413  15.742 -12.605  1.00  0.00      A    C
ATOM   2316  O   ASP A 172      13.229  16.913 -12.976  1.00  0.00      A    O
ATOM   2317  N   GLY A 173      14.172  15.560 -11.511  1.00  0.00      A    N
ATOM   2318  HN  GLY A 173      14.214  14.607 -11.222  1.00  0.00      A    H
ATOM   2319  CA  GLY A 173      14.815  16.635 -10.828  1.00  0.00      A    C
ATOM   2320  HA1 GLY A 173      15.881  16.458 -10.829  1.00  0.00      A    H
ATOM   2321  HA2 GLY A 173      14.566  17.577 -11.293  1.00  0.00      A    H
ATOM   2322  C   GLY A 173      14.506  16.580  -9.344  1.00  0.00      A    C
ATOM   2323  O   GLY A 173      15.452  16.759  -8.546  1.00  0.00      A    O
ATOM   2324  N   ALA A 174      13.205  16.449  -8.964  1.00  0.00      A    N
ATOM   2325  HN  ALA A 174      12.582  16.170  -9.691  1.00  0.00      A    H
ATOM   2326  CA  ALA A 174      12.722  16.432  -7.584  1.00  0.00      A    C
ATOM   2327  HA  ALA A 174      13.308  17.172  -7.059  1.00  0.00      A    H
ATOM   2328  CB  ALA A 174      11.223  16.753  -7.453  1.00  0.00      A    C
ATOM   2329  HB1 ALA A 174      10.780  16.871  -6.441  1.00  0.00      A    H
ATOM   2330  HB2 ALA A 174      11.013  17.727  -7.943  1.00  0.00      A    H
ATOM   2331  HB3 ALA A 174      10.634  16.014  -8.036  1.00  0.00      A    H
ATOM   2332  C   ALA A 174      13.093  15.153  -6.815  1.00  0.00      A    C
ATOM   2333  O   ALA A 174      12.721  14.036  -7.183  1.00  0.00      A    O
ATOM   2334  N   ASP A 175      13.953  15.167  -5.734  1.00  0.00      A    N
ATOM   2335  HN  ASP A 175      14.235  15.999  -5.262  1.00  0.00      A    H
ATOM   2336  CA  ASP A 175      14.308  14.020  -4.996  1.00  0.00      A    C
ATOM   2337  HA  ASP A 175      14.367  13.200  -5.697  1.00  0.00      A    H
ATOM   2338  CB  ASP A 175      15.742  14.073  -4.299  1.00  0.00      A    C
ATOM   2339  HB1 ASP A 175      15.610  14.858  -3.525  1.00  0.00      A    H
ATOM   2340  HB2 ASP A 175      15.983  13.064  -3.900  1.00  0.00      A    H
ATOM   2341  CG  ASP A 175      16.936  14.484  -5.198  1.00  0.00      A    C
ATOM   2342  OD1 ASP A 175      17.244  13.706  -6.104  1.00  0.00      A    O
ATOM   2343  OD2 ASP A 175      17.512  15.601  -5.057  1.00  0.00      A    O
ATOM   2344  C   ASP A 175      13.278  13.678  -3.987  1.00  0.00      A    C
ATOM   2345  O   ASP A 175      12.655  14.536  -3.390  1.00  0.00      A    O
ATOM   2346  N   TYR A 176      12.959  12.348  -3.842  1.00  0.00      A    N
ATOM   2347  HN  TYR A 176      13.517  11.673  -4.318  1.00  0.00      A    H
ATOM   2348  CA  TYR A 176      11.793  11.877  -2.998  1.00  0.00      A    C
ATOM   2349  HA  TYR A 176      11.358  12.730  -2.499  1.00  0.00      A    H
ATOM   2350  CB  TYR A 176      10.681  11.264  -3.912  1.00  0.00      A    C
ATOM   2351  HB1 TYR A 176       9.782  11.037  -3.300  1.00  0.00      A    H
ATOM   2352  HB2 TYR A 176      10.361  12.003  -4.677  1.00  0.00      A    H
ATOM   2353  CG  TYR A 176      10.979   9.935  -4.622  1.00  0.00      A    C
ATOM   2354  CD1 TYR A 176      10.913   8.663  -4.096  1.00  0.00      A    C
ATOM   2355  HD1 TYR A 176      10.711   8.561  -3.040  1.00  0.00      A    H
ATOM   2356  CE1 TYR A 176      10.965   7.580  -4.954  1.00  0.00      A    C
ATOM   2357  HE1 TYR A 176      10.721   6.614  -4.536  1.00  0.00      A    H
ATOM   2358  CZ  TYR A 176      11.306   7.684  -6.326  1.00  0.00      A    C
ATOM   2359  OH  TYR A 176      11.477   6.538  -7.122  1.00  0.00      A    O
ATOM   2360  HH  TYR A 176      11.702   5.825  -6.519  1.00  0.00      A    H
ATOM   2361  CD2 TYR A 176      11.265  10.063  -5.980  1.00  0.00      A    C
ATOM   2362  HD2 TYR A 176      11.203  11.043  -6.430  1.00  0.00      A    H
ATOM   2363  CE2 TYR A 176      11.428   9.011  -6.844  1.00  0.00      A    C
ATOM   2364  HE2 TYR A 176      11.554   9.142  -7.908  1.00  0.00      A    H
ATOM   2365  C   TYR A 176      12.321  10.779  -1.989  1.00  0.00      A    C
ATOM   2366  O   TYR A 176      13.318  10.149  -2.111  1.00  0.00      A    O
ATOM   2367  N   TRP A 177      11.441  10.512  -0.927  1.00  0.00      A    N
ATOM   2368  HN  TRP A 177      10.723  11.194  -0.817  1.00  0.00      A    H
ATOM   2369  CA  TRP A 177      11.539   9.487   0.036  1.00  0.00      A    C
ATOM   2370  HA  TRP A 177      12.413   8.858  -0.045  1.00  0.00      A    H
ATOM   2371  CB  TRP A 177      11.675  10.166   1.394  1.00  0.00      A    C
ATOM   2372  HB1 TRP A 177      10.844  10.841   1.691  1.00  0.00      A    H
ATOM   2373  HB2 TRP A 177      11.767   9.336   2.128  1.00  0.00      A    H
ATOM   2374  CG  TRP A 177      13.001  10.880   1.636  1.00  0.00      A    C
ATOM   2375  CD1 TRP A 177      13.300  12.219   1.578  1.00  0.00      A    C
ATOM   2376  HD1 TRP A 177      12.602  12.880   1.085  1.00  0.00      A    H
ATOM   2377  NE1 TRP A 177      14.646  12.474   1.896  1.00  0.00      A    N
ATOM   2378  HE1 TRP A 177      15.156  13.304   1.951  1.00  0.00      A    H
ATOM   2379  CE2 TRP A 177      15.155  11.219   2.237  1.00  0.00      A    C
ATOM   2380  CD2 TRP A 177      14.129  10.208   2.040  1.00  0.00      A    C
ATOM   2381  CE3 TRP A 177      14.394   8.874   2.433  1.00  0.00      A    C
ATOM   2382  HE3 TRP A 177      13.629   8.132   2.258  1.00  0.00      A    H
ATOM   2383  CZ3 TRP A 177      15.608   8.544   2.997  1.00  0.00      A    C
ATOM   2384  HZ3 TRP A 177      15.783   7.505   3.231  1.00  0.00      A    H
ATOM   2385  CZ2 TRP A 177      16.360  10.879   2.815  1.00  0.00      A    C
ATOM   2386  HZ2 TRP A 177      17.110  11.628   3.027  1.00  0.00      A    H
ATOM   2387  CH2 TRP A 177      16.634   9.512   3.142  1.00  0.00      A    C
ATOM   2388  HH2 TRP A 177      17.547   9.180   3.614  1.00  0.00      A    H
ATOM   2389  C   TRP A 177      10.315   8.578  -0.021  1.00  0.00      A    C
ATOM   2390  O   TRP A 177       9.220   9.108   0.258  1.00  0.00      A    O
ATOM   2391  N   LEU A 178      10.466   7.246  -0.247  1.00  0.00      A    N
ATOM   2392  HN  LEU A 178      11.289   6.745  -0.503  1.00  0.00      A    H
ATOM   2393  CA  LEU A 178       9.371   6.304  -0.329  1.00  0.00      A    C
ATOM   2394  HA  LEU A 178       8.503   6.875  -0.625  1.00  0.00      A    H
ATOM   2395  CB  LEU A 178       9.634   5.300  -1.481  1.00  0.00      A    C
ATOM   2396  HB1 LEU A 178      10.131   5.917  -2.260  1.00  0.00      A    H
ATOM   2397  HB2 LEU A 178      10.360   4.516  -1.175  1.00  0.00      A    H
ATOM   2398  CG  LEU A 178       8.430   4.562  -2.063  1.00  0.00      A    C
ATOM   2399  HG  LEU A 178       8.134   3.771  -1.341  1.00  0.00      A    H
ATOM   2400  CD1 LEU A 178       7.162   5.423  -2.300  1.00  0.00      A    C
ATOM   2401 HD11 LEU A 178       6.340   4.943  -2.873  1.00  0.00      A    H
ATOM   2402 HD12 LEU A 178       6.663   5.744  -1.361  1.00  0.00      A    H
ATOM   2403 HD13 LEU A 178       7.255   6.288  -2.992  1.00  0.00      A    H
ATOM   2404  CD2 LEU A 178       8.958   3.828  -3.335  1.00  0.00      A    C
ATOM   2405 HD21 LEU A 178       9.826   3.209  -3.023  1.00  0.00      A    H
ATOM   2406 HD22 LEU A 178       8.164   3.201  -3.795  1.00  0.00      A    H
ATOM   2407 HD23 LEU A 178       9.278   4.569  -4.099  1.00  0.00      A    H
ATOM   2408  C   LEU A 178       9.022   5.641   0.980  1.00  0.00      A    C
ATOM   2409  O   LEU A 178       9.774   4.856   1.465  1.00  0.00      A    O
ATOM   2410  N   VAL A 179       7.871   6.019   1.598  1.00  0.00      A    N
ATOM   2411  HN  VAL A 179       7.230   6.446   0.965  1.00  0.00      A    H
ATOM   2412  CA  VAL A 179       7.457   5.640   2.971  1.00  0.00      A    C
ATOM   2413  HA  VAL A 179       8.346   5.127   3.306  1.00  0.00      A    H
ATOM   2414  CB  VAL A 179       7.184   6.868   3.862  1.00  0.00      A    C
ATOM   2415  HB  VAL A 179       6.214   7.330   3.579  1.00  0.00      A    H
ATOM   2416  CG1 VAL A 179       6.907   6.397   5.345  1.00  0.00      A    C
ATOM   2417 HG11 VAL A 179       5.972   5.810   5.466  1.00  0.00      A    H
ATOM   2418 HG12 VAL A 179       7.776   5.849   5.768  1.00  0.00      A    H
ATOM   2419 HG13 VAL A 179       6.815   7.329   5.943  1.00  0.00      A    H
ATOM   2420  CG2 VAL A 179       8.284   7.895   3.732  1.00  0.00      A    C
ATOM   2421 HG21 VAL A 179       8.145   8.732   4.449  1.00  0.00      A    H
ATOM   2422 HG22 VAL A 179       9.312   7.505   3.895  1.00  0.00      A    H
ATOM   2423 HG23 VAL A 179       8.181   8.290   2.699  1.00  0.00      A    H
ATOM   2424  C   VAL A 179       6.192   4.793   3.041  1.00  0.00      A    C
ATOM   2425  O   VAL A 179       5.114   5.183   2.668  1.00  0.00      A    O
ATOM   2426  N   LYS A 180       6.299   3.608   3.682  1.00  0.00      A    N
ATOM   2427  HN  LYS A 180       7.119   3.327   4.175  1.00  0.00      A    H
ATOM   2428  CA  LYS A 180       5.169   2.662   3.810  1.00  0.00      A    C
ATOM   2429  HA  LYS A 180       4.581   2.666   2.904  1.00  0.00      A    H
ATOM   2430  CB  LYS A 180       5.744   1.283   4.120  1.00  0.00      A    C
ATOM   2431  HB1 LYS A 180       6.380   1.072   3.233  1.00  0.00      A    H
ATOM   2432  HB2 LYS A 180       6.380   1.346   5.029  1.00  0.00      A    H
ATOM   2433  CG  LYS A 180       4.735   0.091   4.385  1.00  0.00      A    C
ATOM   2434  HG1 LYS A 180       4.161   0.410   5.281  1.00  0.00      A    H
ATOM   2435  HG2 LYS A 180       4.045   0.158   3.516  1.00  0.00      A    H
ATOM   2436  CD  LYS A 180       5.416  -1.326   4.466  1.00  0.00      A    C
ATOM   2437  HD1 LYS A 180       5.873  -1.505   3.469  1.00  0.00      A    H
ATOM   2438  HD2 LYS A 180       6.234  -1.201   5.207  1.00  0.00      A    H
ATOM   2439  CE  LYS A 180       4.390  -2.504   4.710  1.00  0.00      A    C
ATOM   2440  HE1 LYS A 180       3.931  -2.289   5.699  1.00  0.00      A    H
ATOM   2441  HE2 LYS A 180       3.673  -2.551   3.863  1.00  0.00      A    H
ATOM   2442  NZ  LYS A 180       5.097  -3.809   4.764  1.00  0.00      A    N
ATOM   2443  HZ1 LYS A 180       4.595  -4.596   5.222  1.00  0.00      A    H
ATOM   2444  HZ2 LYS A 180       5.369  -4.186   3.834  1.00  0.00      A    H
ATOM   2445  HZ3 LYS A 180       5.937  -3.807   5.376  1.00  0.00      A    H
ATOM   2446  C   LYS A 180       4.295   3.074   5.020  1.00  0.00      A    C
ATOM   2447  O   LYS A 180       4.688   3.044   6.158  1.00  0.00      A    O
ATOM   2448  N   ASN A 181       3.065   3.492   4.729  1.00  0.00      A    N
ATOM   2449  HN  ASN A 181       2.809   3.411   3.769  1.00  0.00      A    H
ATOM   2450  CA  ASN A 181       2.131   3.792   5.727  1.00  0.00      A    C
ATOM   2451  HA  ASN A 181       2.627   4.079   6.643  1.00  0.00      A    H
ATOM   2452  CB  ASN A 181       1.123   4.775   5.078  1.00  0.00      A    C
ATOM   2453  HB1 ASN A 181       1.686   5.575   4.551  1.00  0.00      A    H
ATOM   2454  HB2 ASN A 181       0.522   4.205   4.337  1.00  0.00      A    H
ATOM   2455  CG  ASN A 181       0.323   5.580   6.121  1.00  0.00      A    C
ATOM   2456  OD1 ASN A 181       0.564   5.414   7.284  1.00  0.00      A    O
ATOM   2457  ND2 ASN A 181      -0.605   6.453   5.656  1.00  0.00      A    N
ATOM   2458 HD21 ASN A 181      -1.160   6.873   6.375  1.00  0.00      A    H
ATOM   2459 HD22 ASN A 181      -0.699   6.615   4.674  1.00  0.00      A    H
ATOM   2460  C   ASN A 181       1.358   2.500   6.099  1.00  0.00      A    C
ATOM   2461  O   ASN A 181       1.442   1.473   5.379  1.00  0.00      A    O
ATOM   2462  N   SER A 182       0.641   2.451   7.200  1.00  0.00      A    N
ATOM   2463  HN  SER A 182       0.551   3.250   7.790  1.00  0.00      A    H
ATOM   2464  CA  SER A 182       0.063   1.171   7.707  1.00  0.00      A    C
ATOM   2465  HA  SER A 182       0.554   0.265   7.383  1.00  0.00      A    H
ATOM   2466  CB  SER A 182       0.159   1.269   9.293  1.00  0.00      A    C
ATOM   2467  HB1 SER A 182      -0.250   0.359   9.780  1.00  0.00      A    H
ATOM   2468  HB2 SER A 182       1.257   1.357   9.439  1.00  0.00      A    H
ATOM   2469  OG  SER A 182      -0.479   2.415   9.795  1.00  0.00      A    O
ATOM   2470  HG1 SER A 182      -1.045   1.957  10.421  1.00  0.00      A    H
ATOM   2471  C   SER A 182      -1.375   1.036   7.401  1.00  0.00      A    C
ATOM   2472  O   SER A 182      -2.041  -0.007   7.598  1.00  0.00      A    O
ATOM   2473  N   TRP A 183      -1.940   2.146   6.959  1.00  0.00      A    N
ATOM   2474  HN  TRP A 183      -1.354   2.927   6.758  1.00  0.00      A    H
ATOM   2475  CA  TRP A 183      -3.415   2.348   6.905  1.00  0.00      A    C
ATOM   2476  HA  TRP A 183      -3.782   2.096   7.889  1.00  0.00      A    H
ATOM   2477  CB  TRP A 183      -3.633   3.853   6.587  1.00  0.00      A    C
ATOM   2478  HB1 TRP A 183      -3.133   4.185   5.652  1.00  0.00      A    H
ATOM   2479  HB2 TRP A 183      -4.723   3.970   6.408  1.00  0.00      A    H
ATOM   2480  CG  TRP A 183      -3.279   4.789   7.729  1.00  0.00      A    C
ATOM   2481  CD1 TRP A 183      -2.988   4.611   9.087  1.00  0.00      A    C
ATOM   2482  HD1 TRP A 183      -2.632   3.679   9.500  1.00  0.00      A    H
ATOM   2483  NE1 TRP A 183      -2.791   5.816   9.726  1.00  0.00      A    N
ATOM   2484  HE1 TRP A 183      -2.756   5.947  10.692  1.00  0.00      A    H
ATOM   2485  CE2 TRP A 183      -3.040   6.790   8.774  1.00  0.00      A    C
ATOM   2486  CD2 TRP A 183      -3.355   6.156   7.515  1.00  0.00      A    C
ATOM   2487  CE3 TRP A 183      -3.607   6.877   6.370  1.00  0.00      A    C
ATOM   2488  HE3 TRP A 183      -3.669   6.414   5.397  1.00  0.00      A    H
ATOM   2489  CZ3 TRP A 183      -3.551   8.321   6.469  1.00  0.00      A    C
ATOM   2490  HZ3 TRP A 183      -3.612   8.932   5.580  1.00  0.00      A    H
ATOM   2491  CZ2 TRP A 183      -2.990   8.206   8.844  1.00  0.00      A    C
ATOM   2492  HZ2 TRP A 183      -2.784   8.727   9.767  1.00  0.00      A    H
ATOM   2493  CH2 TRP A 183      -3.304   8.964   7.715  1.00  0.00      A    C
ATOM   2494  HH2 TRP A 183      -3.162  10.031   7.792  1.00  0.00      A    H
ATOM   2495  C   TRP A 183      -4.133   1.471   5.885  1.00  0.00      A    C
ATOM   2496  O   TRP A 183      -5.148   0.810   6.117  1.00  0.00      A    O
ATOM   2497  N   GLY A 184      -3.618   1.367   4.659  1.00  0.00      A    N
ATOM   2498  HN  GLY A 184      -2.794   1.781   4.281  1.00  0.00      A    H
ATOM   2499  CA  GLY A 184      -4.294   0.525   3.690  1.00  0.00      A    C
ATOM   2500  HA1 GLY A 184      -4.199  -0.495   4.030  1.00  0.00      A    H
ATOM   2501  HA2 GLY A 184      -5.302   0.890   3.554  1.00  0.00      A    H
ATOM   2502  C   GLY A 184      -3.737   0.682   2.361  1.00  0.00      A    C
ATOM   2503  O   GLY A 184      -3.291   1.770   2.003  1.00  0.00      A    O
ATOM   2504  N   THR A 185      -4.000  -0.352   1.521  1.00  0.00      A    N
ATOM   2505  HN  THR A 185      -4.442  -1.177   1.863  1.00  0.00      A    H
ATOM   2506  CA  THR A 185      -3.767  -0.331   0.103  1.00  0.00      A    C
ATOM   2507  HA  THR A 185      -2.736  -0.080  -0.096  1.00  0.00      A    H
ATOM   2508  CB  THR A 185      -3.898  -1.631  -0.705  1.00  0.00      A    C
ATOM   2509  HB  THR A 185      -3.734  -1.315  -1.757  1.00  0.00      A    H
ATOM   2510  OG1 THR A 185      -5.171  -2.283  -0.455  1.00  0.00      A    O
ATOM   2511  HG1 THR A 185      -5.520  -2.574  -1.301  1.00  0.00      A    H
ATOM   2512  CG2 THR A 185      -2.805  -2.537  -0.296  1.00  0.00      A    C
ATOM   2513 HG21 THR A 185      -1.814  -2.070  -0.483  1.00  0.00      A    H
ATOM   2514 HG22 THR A 185      -2.836  -2.747   0.794  1.00  0.00      A    H
ATOM   2515 HG23 THR A 185      -2.814  -3.393  -1.004  1.00  0.00      A    H
ATOM   2516  C   THR A 185      -4.531   0.734  -0.587  1.00  0.00      A    C
ATOM   2517  O   THR A 185      -4.113   1.349  -1.601  1.00  0.00      A    O
ATOM   2518  N   SER A 186      -5.768   1.043  -0.102  1.00  0.00      A    N
ATOM   2519  HN  SER A 186      -6.029   0.701   0.797  1.00  0.00      A    H
ATOM   2520  CA  SER A 186      -6.703   1.950  -0.818  1.00  0.00      A    C
ATOM   2521  HA  SER A 186      -6.440   1.821  -1.857  1.00  0.00      A    H
ATOM   2522  CB  SER A 186      -8.213   1.596  -0.644  1.00  0.00      A    C
ATOM   2523  HB1 SER A 186      -8.772   2.082  -1.472  1.00  0.00      A    H
ATOM   2524  HB2 SER A 186      -8.329   0.515  -0.873  1.00  0.00      A    H
ATOM   2525  OG  SER A 186      -8.669   1.908   0.709  1.00  0.00      A    O
ATOM   2526  HG1 SER A 186      -9.623   1.827   0.776  1.00  0.00      A    H
ATOM   2527  C   SER A 186      -6.384   3.376  -0.610  1.00  0.00      A    C
ATOM   2528  O   SER A 186      -6.971   4.276  -1.250  1.00  0.00      A    O
ATOM   2529  N   TRP A 187      -5.378   3.717   0.218  1.00  0.00      A    N
ATOM   2530  HN  TRP A 187      -4.912   2.958   0.666  1.00  0.00      A    H
ATOM   2531  CA  TRP A 187      -4.737   5.023   0.407  1.00  0.00      A    C
ATOM   2532  HA  TRP A 187      -5.400   5.837   0.155  1.00  0.00      A    H
ATOM   2533  CB  TRP A 187      -4.381   5.255   1.940  1.00  0.00      A    C
ATOM   2534  HB1 TRP A 187      -5.335   5.135   2.497  1.00  0.00      A    H
ATOM   2535  HB2 TRP A 187      -3.732   4.386   2.183  1.00  0.00      A    H
ATOM   2536  CG  TRP A 187      -3.855   6.640   2.266  1.00  0.00      A    C
ATOM   2537  CD1 TRP A 187      -4.497   7.870   2.505  1.00  0.00      A    C
ATOM   2538  HD1 TRP A 187      -5.542   8.135   2.429  1.00  0.00      A    H
ATOM   2539  NE1 TRP A 187      -3.576   8.822   2.969  1.00  0.00      A    N
ATOM   2540  HE1 TRP A 187      -3.764   9.689   3.377  1.00  0.00      A    H
ATOM   2541  CE2 TRP A 187      -2.319   8.281   2.921  1.00  0.00      A    C
ATOM   2542  CD2 TRP A 187      -2.377   6.966   2.385  1.00  0.00      A    C
ATOM   2543  CE3 TRP A 187      -1.208   6.207   2.187  1.00  0.00      A    C
ATOM   2544  HE3 TRP A 187      -1.257   5.211   1.772  1.00  0.00      A    H
ATOM   2545  CZ3 TRP A 187       0.019   6.779   2.404  1.00  0.00      A    C
ATOM   2546  HZ3 TRP A 187       0.915   6.233   2.147  1.00  0.00      A    H
ATOM   2547  CZ2 TRP A 187      -1.084   8.815   3.203  1.00  0.00      A    C
ATOM   2548  HZ2 TRP A 187      -1.033   9.730   3.774  1.00  0.00      A    H
ATOM   2549  CH2 TRP A 187       0.065   8.052   2.965  1.00  0.00      A    C
ATOM   2550  HH2 TRP A 187       1.044   8.351   3.309  1.00  0.00      A    H
ATOM   2551  C   TRP A 187      -3.476   5.236  -0.338  1.00  0.00      A    C
ATOM   2552  O   TRP A 187      -2.547   4.439  -0.304  1.00  0.00      A    O
ATOM   2553  N   GLY A 188      -3.239   6.424  -0.866  1.00  0.00      A    N
ATOM   2554  HN  GLY A 188      -4.003   7.055  -0.753  1.00  0.00      A    H
ATOM   2555  CA  GLY A 188      -2.046   6.830  -1.541  1.00  0.00      A    C
ATOM   2556  HA1 GLY A 188      -2.139   7.884  -1.757  1.00  0.00      A    H
ATOM   2557  HA2 GLY A 188      -1.293   6.830  -0.766  1.00  0.00      A    H
ATOM   2558  C   GLY A 188      -1.672   6.049  -2.751  1.00  0.00      A    C
ATOM   2559  O   GLY A 188      -2.508   5.554  -3.508  1.00  0.00      A    O
ATOM   2560  N   GLU A 189      -0.368   5.943  -3.076  1.00  0.00      A    N
ATOM   2561  HN  GLU A 189       0.417   6.224  -2.529  1.00  0.00      A    H
ATOM   2562  CA  GLU A 189       0.168   5.145  -4.170  1.00  0.00      A    C
ATOM   2563  HA  GLU A 189      -0.617   5.195  -4.910  1.00  0.00      A    H
ATOM   2564  CB  GLU A 189       1.523   5.712  -4.776  1.00  0.00      A    C
ATOM   2565  HB1 GLU A 189       2.410   5.601  -4.115  1.00  0.00      A    H
ATOM   2566  HB2 GLU A 189       1.715   5.125  -5.699  1.00  0.00      A    H
ATOM   2567  CG  GLU A 189       1.391   7.207  -5.261  1.00  0.00      A    C
ATOM   2568  HG1 GLU A 189       0.377   7.355  -5.692  1.00  0.00      A    H
ATOM   2569  HG2 GLU A 189       1.532   7.922  -4.423  1.00  0.00      A    H
ATOM   2570  CD  GLU A 189       2.410   7.443  -6.273  1.00  0.00      A    C
ATOM   2571  OE1 GLU A 189       3.057   6.512  -6.837  1.00  0.00      A    O
ATOM   2572  OE2 GLU A 189       2.526   8.656  -6.721  1.00  0.00      A    O
ATOM   2573  C   GLU A 189       0.337   3.697  -3.721  1.00  0.00      A    C
ATOM   2574  O   GLU A 189       1.483   3.265  -3.579  1.00  0.00      A    O
ATOM   2575  N   ASN A 190      -0.868   3.047  -3.598  1.00  0.00      A    N
ATOM   2576  HN  ASN A 190      -1.705   3.529  -3.843  1.00  0.00      A    H
ATOM   2577  CA  ASN A 190      -1.103   1.650  -3.058  1.00  0.00      A    C
ATOM   2578  HA  ASN A 190      -2.150   1.391  -3.020  1.00  0.00      A    H
ATOM   2579  CB  ASN A 190      -0.360   0.586  -3.894  1.00  0.00      A    C
ATOM   2580  HB1 ASN A 190       0.738   0.737  -3.811  1.00  0.00      A    H
ATOM   2581  HB2 ASN A 190      -0.571  -0.482  -3.673  1.00  0.00      A    H
ATOM   2582  CG  ASN A 190      -0.895   0.653  -5.329  1.00  0.00      A    C
ATOM   2583  OD1 ASN A 190      -0.200   1.110  -6.249  1.00  0.00      A    O
ATOM   2584  ND2 ASN A 190      -2.207   0.288  -5.631  1.00  0.00      A    N
ATOM   2585 HD21 ASN A 190      -2.484   0.405  -6.585  1.00  0.00      A    H
ATOM   2586 HD22 ASN A 190      -2.854   0.002  -4.924  1.00  0.00      A    H
ATOM   2587  C   ASN A 190      -0.617   1.394  -1.527  1.00  0.00      A    C
ATOM   2588  O   ASN A 190      -0.188   0.289  -1.167  1.00  0.00      A    O
ATOM   2589  N   GLY A 191      -0.753   2.412  -0.649  1.00  0.00      A    N
ATOM   2590  HN  GLY A 191      -1.270   3.253  -0.787  1.00  0.00      A    H
ATOM   2591  CA  GLY A 191      -0.250   2.248   0.728  1.00  0.00      A    C
ATOM   2592  HA1 GLY A 191      -1.066   2.438   1.410  1.00  0.00      A    H
ATOM   2593  HA2 GLY A 191       0.134   1.240   0.787  1.00  0.00      A    H
ATOM   2594  C   GLY A 191       1.010   3.133   1.030  1.00  0.00      A    C
ATOM   2595  O   GLY A 191       1.280   3.470   2.172  1.00  0.00      A    O
ATOM   2596  N   TYR A 192       1.835   3.275  -0.033  1.00  0.00      A    N
ATOM   2597  HN  TYR A 192       1.555   2.879  -0.904  1.00  0.00      A    H
ATOM   2598  CA  TYR A 192       3.163   3.887   0.006  1.00  0.00      A    C
ATOM   2599  HA  TYR A 192       3.737   3.811   0.917  1.00  0.00      A    H
ATOM   2600  CB  TYR A 192       4.009   3.295  -1.175  1.00  0.00      A    C
ATOM   2601  HB1 TYR A 192       3.361   3.392  -2.072  1.00  0.00      A    H
ATOM   2602  HB2 TYR A 192       4.875   3.944  -1.426  1.00  0.00      A    H
ATOM   2603  CG  TYR A 192       4.390   1.887  -0.921  1.00  0.00      A    C
ATOM   2604  CD1 TYR A 192       3.634   0.775  -1.383  1.00  0.00      A    C
ATOM   2605  HD1 TYR A 192       2.872   0.901  -2.137  1.00  0.00      A    H
ATOM   2606  CE1 TYR A 192       3.921  -0.497  -0.888  1.00  0.00      A    C
ATOM   2607  HE1 TYR A 192       3.348  -1.336  -1.251  1.00  0.00      A    H
ATOM   2608  CZ  TYR A 192       4.959  -0.698   0.045  1.00  0.00      A    C
ATOM   2609  OH  TYR A 192       5.285  -1.929   0.536  1.00  0.00      A    O
ATOM   2610  HH  TYR A 192       5.231  -2.508  -0.228  1.00  0.00      A    H
ATOM   2611  CD2 TYR A 192       5.470   1.701  -0.073  1.00  0.00      A    C
ATOM   2612  HD2 TYR A 192       6.002   2.594   0.221  1.00  0.00      A    H
ATOM   2613  CE2 TYR A 192       5.694   0.466   0.526  1.00  0.00      A    C
ATOM   2614  HE2 TYR A 192       6.540   0.345   1.186  1.00  0.00      A    H
ATOM   2615  C   TYR A 192       2.877   5.379  -0.315  1.00  0.00      A    C
ATOM   2616  O   TYR A 192       1.991   5.705  -1.112  1.00  0.00      A    O
ATOM   2617  N   ILE A 193       3.710   6.324   0.335  1.00  0.00      A    N
ATOM   2618  HN  ILE A 193       4.320   5.947   1.027  1.00  0.00      A    H
ATOM   2619  CA  ILE A 193       3.762   7.797   0.105  1.00  0.00      A    C
ATOM   2620  HA  ILE A 193       3.181   7.865  -0.803  1.00  0.00      A    H
ATOM   2621  CB  ILE A 193       3.146   8.627   1.208  1.00  0.00      A    C
ATOM   2622  HB  ILE A 193       2.043   8.525   1.120  1.00  0.00      A    H
ATOM   2623  CG2 ILE A 193       3.678   8.020   2.578  1.00  0.00      A    C
ATOM   2624 HG21 ILE A 193       4.723   7.703   2.377  1.00  0.00      A    H
ATOM   2625 HG22 ILE A 193       3.637   8.691   3.462  1.00  0.00      A    H
ATOM   2626 HG23 ILE A 193       3.036   7.159   2.863  1.00  0.00      A    H
ATOM   2627  CG1 ILE A 193       3.533  10.100   1.325  1.00  0.00      A    C
ATOM   2628 HG11 ILE A 193       4.517  10.146   1.840  1.00  0.00      A    H
ATOM   2629 HG12 ILE A 193       3.664  10.546   0.316  1.00  0.00      A    H
ATOM   2630  CD  ILE A 193       2.551  10.980   2.058  1.00  0.00      A    C
ATOM   2631  HD1 ILE A 193       1.693  11.204   1.389  1.00  0.00      A    H
ATOM   2632  HD2 ILE A 193       2.090  10.565   2.979  1.00  0.00      A    H
ATOM   2633  HD3 ILE A 193       2.990  11.981   2.260  1.00  0.00      A    H
ATOM   2634  C   ILE A 193       5.161   8.310  -0.318  1.00  0.00      A    C
ATOM   2635  O   ILE A 193       6.162   7.669  -0.008  1.00  0.00      A    O
ATOM   2636  N   ARG A 194       5.174   9.316  -1.222  1.00  0.00      A    N
ATOM   2637  HN  ARG A 194       4.374   9.566  -1.760  1.00  0.00      A    H
ATOM   2638  CA  ARG A 194       6.465   9.916  -1.664  1.00  0.00      A    C
ATOM   2639  HA  ARG A 194       7.319   9.266  -1.539  1.00  0.00      A    H
ATOM   2640  CB  ARG A 194       6.518  10.092  -3.192  1.00  0.00      A    C
ATOM   2641  HB1 ARG A 194       5.638  10.699  -3.493  1.00  0.00      A    H
ATOM   2642  HB2 ARG A 194       7.466  10.615  -3.441  1.00  0.00      A    H
ATOM   2643  CG  ARG A 194       6.364   8.774  -4.018  1.00  0.00      A    C
ATOM   2644  HG1 ARG A 194       7.166   8.075  -3.699  1.00  0.00      A    H
ATOM   2645  HG2 ARG A 194       5.340   8.373  -3.860  1.00  0.00      A    H
ATOM   2646  CD  ARG A 194       6.500   9.039  -5.552  1.00  0.00      A    C
ATOM   2647  HD1 ARG A 194       5.986  10.010  -5.714  1.00  0.00      A    H
ATOM   2648  HD2 ARG A 194       7.540   9.129  -5.932  1.00  0.00      A    H
ATOM   2649  NE  ARG A 194       5.832   7.961  -6.268  1.00  0.00      A    N
ATOM   2650  HE  ARG A 194       4.857   8.139  -6.404  1.00  0.00      A    H
ATOM   2651  CZ  ARG A 194       6.231   6.661  -6.209  1.00  0.00      A    C
ATOM   2652  NH1 ARG A 194       7.524   6.480  -6.094  1.00  0.00      A    N
ATOM   2653 HH11 ARG A 194       8.025   7.259  -6.471  1.00  0.00      A    H
ATOM   2654 HH12 ARG A 194       7.937   5.586  -6.267  1.00  0.00      A    H
ATOM   2655  NH2 ARG A 194       5.446   5.622  -6.265  1.00  0.00      A    N
ATOM   2656 HH21 ARG A 194       4.465   5.787  -6.372  1.00  0.00      A    H
ATOM   2657 HH22 ARG A 194       5.815   4.693  -6.271  1.00  0.00      A    H
ATOM   2658  C   ARG A 194       6.721  11.268  -0.972  1.00  0.00      A    C
ATOM   2659  O   ARG A 194       5.952  12.163  -1.257  1.00  0.00      A    O
ATOM   2660  N   MET A 195       7.760  11.441  -0.169  1.00  0.00      A    N
ATOM   2661  HN  MET A 195       8.345  10.676   0.089  1.00  0.00      A    H
ATOM   2662  CA  MET A 195       7.967  12.618   0.672  1.00  0.00      A    C
ATOM   2663  HA  MET A 195       7.168  13.340   0.596  1.00  0.00      A    H
ATOM   2664  CB  MET A 195       8.093  12.107   2.185  1.00  0.00      A    C
ATOM   2665  HB1 MET A 195       8.916  11.361   2.227  1.00  0.00      A    H
ATOM   2666  HB2 MET A 195       8.534  12.948   2.762  1.00  0.00      A    H
ATOM   2667  CG  MET A 195       6.790  11.487   2.724  1.00  0.00      A    C
ATOM   2668  HG1 MET A 195       5.923  12.115   2.429  1.00  0.00      A    H
ATOM   2669  HG2 MET A 195       6.684  10.544   2.146  1.00  0.00      A    H
ATOM   2670  SD  MET A 195       6.746  11.280   4.524  1.00  0.00      A    S
ATOM   2671  CE  MET A 195       7.346  12.952   5.006  1.00  0.00      A    C
ATOM   2672  HE1 MET A 195       6.976  13.678   4.251  1.00  0.00      A    H
ATOM   2673  HE2 MET A 195       6.889  13.307   5.955  1.00  0.00      A    H
ATOM   2674  HE3 MET A 195       8.444  13.107   4.949  1.00  0.00      A    H
ATOM   2675  C   MET A 195       9.142  13.456   0.205  1.00  0.00      A    C
ATOM   2676  O   MET A 195      10.164  12.905  -0.211  1.00  0.00      A    O
ATOM   2677  N   GLN A 196       9.017  14.789   0.031  1.00  0.00      A    N
ATOM   2678  HN  GLN A 196       8.185  15.257   0.317  1.00  0.00      A    H
ATOM   2679  CA  GLN A 196      10.072  15.634  -0.568  1.00  0.00      A    C
ATOM   2680  HA  GLN A 196      10.405  15.209  -1.503  1.00  0.00      A    H
ATOM   2681  CB  GLN A 196       9.651  17.131  -0.779  1.00  0.00      A    C
ATOM   2682  HB1 GLN A 196       8.689  17.180  -1.332  1.00  0.00      A    H
ATOM   2683  HB2 GLN A 196       9.411  17.414   0.268  1.00  0.00      A    H
ATOM   2684  CG  GLN A 196      10.640  18.171  -1.466  1.00  0.00      A    C
ATOM   2685  HG1 GLN A 196      10.145  19.140  -1.691  1.00  0.00      A    H
ATOM   2686  HG2 GLN A 196      11.512  18.327  -0.795  1.00  0.00      A    H
ATOM   2687  CD  GLN A 196      11.095  17.809  -2.893  1.00  0.00      A    C
ATOM   2688  OE1 GLN A 196      10.262  17.902  -3.832  1.00  0.00      A    O
ATOM   2689  NE2 GLN A 196      12.332  17.490  -3.064  1.00  0.00      A    N
ATOM   2690 HE21 GLN A 196      12.525  16.764  -3.724  1.00  0.00      A    H
ATOM   2691 HE22 GLN A 196      12.922  17.808  -2.322  1.00  0.00      A    H
ATOM   2692  C   GLN A 196      11.317  15.688   0.333  1.00  0.00      A    C
ATOM   2693  O   GLN A 196      11.255  15.664   1.579  1.00  0.00      A    O
ATOM   2694  N   ARG A 197      12.460  15.623  -0.324  1.00  0.00      A    N
ATOM   2695  HN  ARG A 197      12.649  15.535  -1.299  1.00  0.00      A    H
ATOM   2696  CA  ARG A 197      13.714  15.894   0.362  1.00  0.00      A    C
ATOM   2697  HA  ARG A 197      13.716  15.679   1.420  1.00  0.00      A    H
ATOM   2698  CB  ARG A 197      14.893  15.109  -0.262  1.00  0.00      A    C
ATOM   2699  HB1 ARG A 197      14.534  14.058  -0.302  1.00  0.00      A    H
ATOM   2700  HB2 ARG A 197      14.909  15.457  -1.317  1.00  0.00      A    H
ATOM   2701  CG  ARG A 197      16.195  15.167   0.609  1.00  0.00      A    C
ATOM   2702  HG1 ARG A 197      16.529  16.222   0.707  1.00  0.00      A    H
ATOM   2703  HG2 ARG A 197      15.874  14.771   1.597  1.00  0.00      A    H
ATOM   2704  CD  ARG A 197      17.381  14.333   0.053  1.00  0.00      A    C
ATOM   2705  HD1 ARG A 197      17.136  13.255   0.164  1.00  0.00      A    H
ATOM   2706  HD2 ARG A 197      17.634  14.604  -0.995  1.00  0.00      A    H
ATOM   2707  NE  ARG A 197      18.561  14.639   0.946  1.00  0.00      A    N
ATOM   2708  HE  ARG A 197      18.483  15.422   1.563  1.00  0.00      A    H
ATOM   2709  CZ  ARG A 197      19.783  14.042   0.854  1.00  0.00      A    C
ATOM   2710  NH1 ARG A 197      20.064  13.089  -0.017  1.00  0.00      A    N
ATOM   2711 HH11 ARG A 197      19.353  12.779  -0.649  1.00  0.00      A    H
ATOM   2712 HH12 ARG A 197      20.938  12.613   0.072  1.00  0.00      A    H
ATOM   2713  NH2 ARG A 197      20.655  14.398   1.766  1.00  0.00      A    N
ATOM   2714 HH21 ARG A 197      20.551  15.276   2.234  1.00  0.00      A    H
ATOM   2715 HH22 ARG A 197      21.570  13.996   1.786  1.00  0.00      A    H
ATOM   2716  C   ARG A 197      14.101  17.400   0.242  1.00  0.00      A    C
ATOM   2717  O   ARG A 197      13.831  17.990  -0.799  1.00  0.00      A    O
ATOM   2718  N   GLY A 198      14.532  17.920   1.382  1.00  0.00      A    N
ATOM   2719  HN  GLY A 198      14.653  17.449   2.252  1.00  0.00      A    H
ATOM   2720  CA  GLY A 198      14.950  19.323   1.478  1.00  0.00      A    C
ATOM   2721  HA1 GLY A 198      15.494  19.357   2.411  1.00  0.00      A    H
ATOM   2722  HA2 GLY A 198      15.596  19.545   0.642  1.00  0.00      A    H
ATOM   2723  C   GLY A 198      13.797  20.350   1.489  1.00  0.00      A    C
ATOM   2724  O   GLY A 198      13.744  21.085   0.506  1.00  0.00      A    O
ATOM   2725  N   VAL A 199      12.944  20.275   2.550  1.00  0.00      A    N
ATOM   2726  HN  VAL A 199      13.055  19.596   3.271  1.00  0.00      A    H
ATOM   2727  CA  VAL A 199      11.970  21.281   2.886  1.00  0.00      A    C
ATOM   2728  HA  VAL A 199      11.913  22.046   2.125  1.00  0.00      A    H
ATOM   2729  CB  VAL A 199      10.587  20.652   3.134  1.00  0.00      A    C
ATOM   2730  HB  VAL A 199      10.711  19.960   3.993  1.00  0.00      A    H
ATOM   2731  CG1 VAL A 199       9.510  21.711   3.487  1.00  0.00      A    C
ATOM   2732 HG11 VAL A 199       9.945  22.328   4.302  1.00  0.00      A    H
ATOM   2733 HG12 VAL A 199       9.325  22.452   2.681  1.00  0.00      A    H
ATOM   2734 HG13 VAL A 199       8.524  21.330   3.830  1.00  0.00      A    H
ATOM   2735  CG2 VAL A 199      10.136  19.693   1.973  1.00  0.00      A    C
ATOM   2736 HG21 VAL A 199       9.155  19.256   2.258  1.00  0.00      A    H
ATOM   2737 HG22 VAL A 199      10.034  20.306   1.053  1.00  0.00      A    H
ATOM   2738 HG23 VAL A 199      10.867  18.868   1.828  1.00  0.00      A    H
ATOM   2739  C   VAL A 199      12.512  22.093   4.011  1.00  0.00      A    C
ATOM   2740  O   VAL A 199      13.156  23.067   3.794  1.00  0.00      A    O
ATOM   2741  N   GLY A 200      12.366  21.628   5.278  1.00  0.00      A    N
ATOM   2742  HN  GLY A 200      12.013  20.707   5.425  1.00  0.00      A    H
ATOM   2743  CA  GLY A 200      12.581  22.510   6.357  1.00  0.00      A    C
ATOM   2744  HA1 GLY A 200      13.554  22.917   6.127  1.00  0.00      A    H
ATOM   2745  HA2 GLY A 200      11.713  23.145   6.454  1.00  0.00      A    H
ATOM   2746  C   GLY A 200      12.812  21.807   7.645  1.00  0.00      A    C
ATOM   2747  O   GLY A 200      11.856  21.373   8.271  1.00  0.00      A    O
ATOM   2748  N   GLY A 201      14.046  21.685   8.104  1.00  0.00      A    N
ATOM   2749  HN  GLY A 201      14.781  22.127   7.596  1.00  0.00      A    H
ATOM   2750  CA  GLY A 201      14.479  21.045   9.321  1.00  0.00      A    C
ATOM   2751  HA1 GLY A 201      15.082  21.679   9.953  1.00  0.00      A    H
ATOM   2752  HA2 GLY A 201      13.569  20.684   9.777  1.00  0.00      A    H
ATOM   2753  C   GLY A 201      15.436  19.978   8.943  1.00  0.00      A    C
ATOM   2754  O   GLY A 201      16.381  20.047   8.234  1.00  0.00      A    O
ATOM   2755  N   GLY A 202      15.301  18.781   9.582  1.00  0.00      A    N
ATOM   2756  HN  GLY A 202      14.545  18.741  10.231  1.00  0.00      A    H
ATOM   2757  CA  GLY A 202      16.215  17.558   9.436  1.00  0.00      A    C
ATOM   2758  HA1 GLY A 202      17.034  17.752   8.759  1.00  0.00      A    H
ATOM   2759  HA2 GLY A 202      16.719  17.320  10.361  1.00  0.00      A    H
ATOM   2760  C   GLY A 202      15.321  16.307   9.110  1.00  0.00      A    C
ATOM   2761  O   GLY A 202      14.940  15.471   9.944  1.00  0.00      A    O
ATOM   2762  N   GLY A 203      14.875  16.322   7.819  1.00  0.00      A    N
ATOM   2763  HN  GLY A 203      15.081  17.136   7.283  1.00  0.00      A    H
ATOM   2764  CA  GLY A 203      13.895  15.333   7.310  1.00  0.00      A    C
ATOM   2765  HA1 GLY A 203      14.209  15.153   6.292  1.00  0.00      A    H
ATOM   2766  HA2 GLY A 203      13.877  14.430   7.903  1.00  0.00      A    H
ATOM   2767  C   GLY A 203      12.523  15.768   7.393  1.00  0.00      A    C
ATOM   2768  O   GLY A 203      12.090  16.275   8.433  1.00  0.00      A    O
ATOM   2769  N   LEU A 204      11.727  15.606   6.332  1.00  0.00      A    N
ATOM   2770  HN  LEU A 204      12.083  15.214   5.487  1.00  0.00      A    H
ATOM   2771  CA  LEU A 204      10.326  16.056   6.307  1.00  0.00      A    C
ATOM   2772  HA  LEU A 204      10.257  17.080   6.644  1.00  0.00      A    H
ATOM   2773  CB  LEU A 204       9.792  16.170   4.862  1.00  0.00      A    C
ATOM   2774  HB1 LEU A 204      10.528  16.771   4.288  1.00  0.00      A    H
ATOM   2775  HB2 LEU A 204       9.703  15.128   4.485  1.00  0.00      A    H
ATOM   2776  CG  LEU A 204       8.369  16.721   4.676  1.00  0.00      A    C
ATOM   2777  HG  LEU A 204       7.696  16.125   5.329  1.00  0.00      A    H
ATOM   2778  CD1 LEU A 204       8.245  18.216   5.111  1.00  0.00      A    C
ATOM   2779 HD11 LEU A 204       7.190  18.560   5.150  1.00  0.00      A    H
ATOM   2780 HD12 LEU A 204       8.599  18.383   6.151  1.00  0.00      A    H
ATOM   2781 HD13 LEU A 204       8.883  18.888   4.498  1.00  0.00      A    H
ATOM   2782  CD2 LEU A 204       7.995  16.529   3.170  1.00  0.00      A    C
ATOM   2783 HD21 LEU A 204       7.103  17.131   2.894  1.00  0.00      A    H
ATOM   2784 HD22 LEU A 204       8.867  16.876   2.575  1.00  0.00      A    H
ATOM   2785 HD23 LEU A 204       7.672  15.471   3.073  1.00  0.00      A    H
ATOM   2786  C   LEU A 204       9.407  15.302   7.218  1.00  0.00      A    C
ATOM   2787  O   LEU A 204       9.137  14.073   7.145  1.00  0.00      A    O
ATOM   2788  N   CYS A 205       8.810  16.031   8.086  1.00  0.00      A    N
ATOM   2789  HN  CYS A 205       9.030  16.996   8.206  1.00  0.00      A    H
ATOM   2790  CA  CYS A 205       7.767  15.612   9.014  1.00  0.00      A    C
ATOM   2791  HA  CYS A 205       7.424  16.418   9.646  1.00  0.00      A    H
ATOM   2792  CB  CYS A 205       6.422  15.294   8.401  1.00  0.00      A    C
ATOM   2793  HB1 CYS A 205       6.633  14.491   7.662  1.00  0.00      A    H
ATOM   2794  HB2 CYS A 205       5.584  15.154   9.117  1.00  0.00      A    H
ATOM   2795  SG  CYS A 205       5.807  16.718   7.364  1.00  0.00      A    S
ATOM   2796  C   CYS A 205       8.119  14.426  10.007  1.00  0.00      A    C
ATOM   2797  O   CYS A 205       7.197  13.822  10.577  1.00  0.00      A    O
ATOM   2798  N   GLY A 206       9.443  14.153  10.150  1.00  0.00      A    N
ATOM   2799  HN  GLY A 206      10.046  14.452   9.414  1.00  0.00      A    H
ATOM   2800  CA  GLY A 206       9.977  13.229  11.190  1.00  0.00      A    C
ATOM   2801  HA1 GLY A 206      10.694  13.726  11.826  1.00  0.00      A    H
ATOM   2802  HA2 GLY A 206       9.139  12.734  11.657  1.00  0.00      A    H
ATOM   2803  C   GLY A 206      10.853  12.080  10.611  1.00  0.00      A    C
ATOM   2804  O   GLY A 206      11.471  11.357  11.359  1.00  0.00      A    O
ATOM   2805  N   ILE A 207      10.838  11.789   9.285  1.00  0.00      A    N
ATOM   2806  HN  ILE A 207      10.119  12.230   8.753  1.00  0.00      A    H
ATOM   2807  CA  ILE A 207      11.545  10.717   8.663  1.00  0.00      A    C
ATOM   2808  HA  ILE A 207      11.092   9.776   8.938  1.00  0.00      A    H
ATOM   2809  CB  ILE A 207      11.445  10.698   7.153  1.00  0.00      A    C
ATOM   2810  HB  ILE A 207      12.123   9.875   6.840  1.00  0.00      A    H
ATOM   2811  CG2 ILE A 207       9.962  10.519   6.676  1.00  0.00      A    C
ATOM   2812 HG21 ILE A 207       9.383  11.456   6.822  1.00  0.00      A    H
ATOM   2813 HG22 ILE A 207      10.102  10.445   5.577  1.00  0.00      A    H
ATOM   2814 HG23 ILE A 207       9.524   9.570   7.052  1.00  0.00      A    H
ATOM   2815  CG1 ILE A 207      11.989  11.991   6.422  1.00  0.00      A    C
ATOM   2816 HG11 ILE A 207      11.227  12.765   6.192  1.00  0.00      A    H
ATOM   2817 HG12 ILE A 207      12.776  12.480   7.034  1.00  0.00      A    H
ATOM   2818  CD  ILE A 207      12.757  11.600   5.151  1.00  0.00      A    C
ATOM   2819  HD1 ILE A 207      13.665  11.045   5.471  1.00  0.00      A    H
ATOM   2820  HD2 ILE A 207      12.022  10.909   4.686  1.00  0.00      A    H
ATOM   2821  HD3 ILE A 207      12.859  12.468   4.464  1.00  0.00      A    H
ATOM   2822  C   ILE A 207      12.963  10.497   9.063  1.00  0.00      A    C
ATOM   2823  O   ILE A 207      13.368   9.312   9.264  1.00  0.00      A    O
ATOM   2824  N   ALA A 208      13.764  11.554   9.221  1.00  0.00      A    N
ATOM   2825  HN  ALA A 208      13.337  12.445   9.087  1.00  0.00      A    H
ATOM   2826  CA  ALA A 208      15.096  11.512   9.665  1.00  0.00      A    C
ATOM   2827  HA  ALA A 208      15.476  10.505   9.586  1.00  0.00      A    H
ATOM   2828  CB  ALA A 208      15.978  12.328   8.702  1.00  0.00      A    C
ATOM   2829  HB1 ALA A 208      15.494  12.157   7.717  1.00  0.00      A    H
ATOM   2830  HB2 ALA A 208      15.999  13.402   8.982  1.00  0.00      A    H
ATOM   2831  HB3 ALA A 208      17.028  11.983   8.818  1.00  0.00      A    H
ATOM   2832  C   ALA A 208      15.306  12.021  11.094  1.00  0.00      A    C
ATOM   2833  O   ALA A 208      16.460  12.344  11.452  1.00  0.00      A    O
ATOM   2834  N   MET A 209      14.165  12.138  11.858  1.00  0.00      A    N
ATOM   2835  HN  MET A 209      13.266  12.056  11.435  1.00  0.00      A    H
ATOM   2836  CA  MET A 209      14.190  12.560  13.255  1.00  0.00      A    C
ATOM   2837  HA  MET A 209      15.095  13.094  13.503  1.00  0.00      A    H
ATOM   2838  CB  MET A 209      13.047  13.591  13.600  1.00  0.00      A    C
ATOM   2839  HB1 MET A 209      12.076  13.074  13.448  1.00  0.00      A    H
ATOM   2840  HB2 MET A 209      13.177  13.867  14.668  1.00  0.00      A    H
ATOM   2841  CG  MET A 209      12.981  14.897  12.815  1.00  0.00      A    C
ATOM   2842  HG1 MET A 209      13.863  15.549  12.989  1.00  0.00      A    H
ATOM   2843  HG2 MET A 209      12.842  14.646  11.742  1.00  0.00      A    H
ATOM   2844  SD  MET A 209      11.587  16.079  13.153  1.00  0.00      A    S
ATOM   2845  CE  MET A 209      11.835  16.106  14.941  1.00  0.00      A    C
ATOM   2846  HE1 MET A 209      11.402  15.242  15.488  1.00  0.00      A    H
ATOM   2847  HE2 MET A 209      12.888  16.282  15.249  1.00  0.00      A    H
ATOM   2848  HE3 MET A 209      11.210  16.960  15.280  1.00  0.00      A    H
ATOM   2849  C   MET A 209      14.206  11.395  14.184  1.00  0.00      A    C
ATOM   2850  O   MET A 209      15.272  11.179  14.758  1.00  0.00      A    O
ATOM   2851  N   GLN A 210      13.088  10.600  14.260  1.00  0.00      A    N
ATOM   2852  HN  GLN A 210      12.305  10.743  13.659  1.00  0.00      A    H
ATOM   2853  CA  GLN A 210      13.019   9.362  15.062  1.00  0.00      A    C
ATOM   2854  HA  GLN A 210      13.885   9.347  15.707  1.00  0.00      A    H
ATOM   2855  CB  GLN A 210      11.862   9.482  16.003  1.00  0.00      A    C
ATOM   2856  HB1 GLN A 210      12.096  10.367  16.632  1.00  0.00      A    H
ATOM   2857  HB2 GLN A 210      10.905   9.684  15.476  1.00  0.00      A    H
ATOM   2858  CG  GLN A 210      11.786   8.208  16.919  1.00  0.00      A    C
ATOM   2859  HG1 GLN A 210      11.395   7.377  16.294  1.00  0.00      A    H
ATOM   2860  HG2 GLN A 210      12.799   8.014  17.330  1.00  0.00      A    H
ATOM   2861  CD  GLN A 210      10.873   8.478  18.086  1.00  0.00      A    C
ATOM   2862  OE1 GLN A 210      10.898   9.577  18.671  1.00  0.00      A    O
ATOM   2863  NE2 GLN A 210      10.042   7.530  18.430  1.00  0.00      A    N
ATOM   2864 HE21 GLN A 210       9.612   7.586  19.331  1.00  0.00      A    H
ATOM   2865 HE22 GLN A 210       9.927   6.668  17.938  1.00  0.00      A    H
ATOM   2866  C   GLN A 210      13.083   8.154  14.285  1.00  0.00      A    C
ATOM   2867  O   GLN A 210      12.023   7.577  13.884  1.00  0.00      A    O
ATOM   2868  N   ALA A 211      14.261   7.547  13.973  1.00  0.00      A    N
ATOM   2869  HN  ALA A 211      15.085   7.980  14.329  1.00  0.00      A    H
ATOM   2870  CA  ALA A 211      14.450   6.606  12.847  1.00  0.00      A    C
ATOM   2871  HA  ALA A 211      13.553   6.109  12.511  1.00  0.00      A    H
ATOM   2872  CB  ALA A 211      15.164   7.381  11.711  1.00  0.00      A    C
ATOM   2873  HB1 ALA A 211      15.365   6.651  10.899  1.00  0.00      A    H
ATOM   2874  HB2 ALA A 211      14.541   8.207  11.307  1.00  0.00      A    H
ATOM   2875  HB3 ALA A 211      16.059   7.923  12.084  1.00  0.00      A    H
ATOM   2876  C   ALA A 211      15.326   5.462  13.372  1.00  0.00      A    C
ATOM   2877  O   ALA A 211      16.405   5.783  13.879  1.00  0.00      A    O
ATOM   2878  N   SER A 212      15.004   4.188  13.255  1.00  0.00      A    N
ATOM   2879  HN  SER A 212      14.060   3.999  12.997  1.00  0.00      A    H
ATOM   2880  CA  SER A 212      15.889   3.082  13.653  1.00  0.00      A    C
ATOM   2881  HA  SER A 212      16.926   3.376  13.589  1.00  0.00      A    H
ATOM   2882  CB  SER A 212      15.547   2.495  15.058  1.00  0.00      A    C
ATOM   2883  HB1 SER A 212      16.106   1.585  15.362  1.00  0.00      A    H
ATOM   2884  HB2 SER A 212      15.643   3.336  15.776  1.00  0.00      A    H
ATOM   2885  OG  SER A 212      14.109   2.180  15.192  1.00  0.00      A    O
ATOM   2886  HG1 SER A 212      14.007   2.168  16.147  1.00  0.00      A    H
ATOM   2887  C   SER A 212      15.858   1.922  12.736  1.00  0.00      A    C
ATOM   2888  O   SER A 212      14.911   1.573  11.998  1.00  0.00      A    O
ATOM   2889  N   TYR A 213      17.011   1.200  12.665  1.00  0.00      A    N
ATOM   2890  HN  TYR A 213      17.867   1.501  13.079  1.00  0.00      A    H
ATOM   2891  CA  TYR A 213      17.180  -0.067  11.933  1.00  0.00      A    C
ATOM   2892  HA  TYR A 213      16.319  -0.103  11.282  1.00  0.00      A    H
ATOM   2893  CB  TYR A 213      18.495  -0.150  11.067  1.00  0.00      A    C
ATOM   2894  HB1 TYR A 213      18.663  -1.132  10.575  1.00  0.00      A    H
ATOM   2895  HB2 TYR A 213      18.308   0.623  10.290  1.00  0.00      A    H
ATOM   2896  CG  TYR A 213      19.779   0.284  11.755  1.00  0.00      A    C
ATOM   2897  CD1 TYR A 213      20.742  -0.647  12.124  1.00  0.00      A    C
ATOM   2898  HD1 TYR A 213      20.446  -1.661  11.901  1.00  0.00      A    H
ATOM   2899  CE1 TYR A 213      21.987  -0.301  12.700  1.00  0.00      A    C
ATOM   2900  HE1 TYR A 213      22.669  -1.047  13.081  1.00  0.00      A    H
ATOM   2901  CZ  TYR A 213      22.271   1.080  12.818  1.00  0.00      A    C
ATOM   2902  OH  TYR A 213      23.585   1.432  13.154  1.00  0.00      A    O
ATOM   2903  HH  TYR A 213      23.723   0.782  13.848  1.00  0.00      A    H
ATOM   2904  CD2 TYR A 213      20.080   1.643  11.925  1.00  0.00      A    C
ATOM   2905  HD2 TYR A 213      19.375   2.333  11.485  1.00  0.00      A    H
ATOM   2906  CE2 TYR A 213      21.373   2.035  12.460  1.00  0.00      A    C
ATOM   2907  HE2 TYR A 213      21.486   3.109  12.454  1.00  0.00      A    H
ATOM   2908  C   TYR A 213      17.159  -1.311  12.837  1.00  0.00      A    C
ATOM   2909  O   TYR A 213      17.838  -1.286  13.856  1.00  0.00      A    O
ATOM   2910  N   PRO A 214      16.494  -2.435  12.462  1.00  0.00      A    N
ATOM   2911  CD  PRO A 214      15.402  -2.469  11.449  1.00  0.00      A    C
ATOM   2912  HD1 PRO A 214      15.825  -1.988  10.541  1.00  0.00      A    H
ATOM   2913  HD2 PRO A 214      14.480  -1.993  11.847  1.00  0.00      A    H
ATOM   2914  CA  PRO A 214      16.806  -3.757  12.998  1.00  0.00      A    C
ATOM   2915  HA  PRO A 214      16.845  -3.682  14.075  1.00  0.00      A    H
ATOM   2916  CB  PRO A 214      15.651  -4.669  12.538  1.00  0.00      A    C
ATOM   2917  HB1 PRO A 214      15.949  -5.738  12.477  1.00  0.00      A    H
ATOM   2918  HB2 PRO A 214      14.785  -4.713  13.232  1.00  0.00      A    H
ATOM   2919  CG  PRO A 214      15.277  -4.035  11.141  1.00  0.00      A    C
ATOM   2920  HG1 PRO A 214      15.933  -4.381  10.313  1.00  0.00      A    H
ATOM   2921  HG2 PRO A 214      14.268  -4.291  10.753  1.00  0.00      A    H
ATOM   2922  C   PRO A 214      18.120  -4.427  12.493  1.00  0.00      A    C
ATOM   2923  O   PRO A 214      18.513  -4.105  11.401  1.00  0.00      A    O
ATOM   2924  N   ILE A 215      18.830  -5.210  13.364  1.00  0.00      A    N
ATOM   2925  HN  ILE A 215      18.496  -5.492  14.260  1.00  0.00      A    H
ATOM   2926  CA  ILE A 215      20.094  -5.834  13.020  1.00  0.00      A    C
ATOM   2927  HA  ILE A 215      20.298  -5.686  11.970  1.00  0.00      A    H
ATOM   2928  CB  ILE A 215      21.273  -5.489  13.951  1.00  0.00      A    C
ATOM   2929  HB  ILE A 215      21.032  -5.846  14.975  1.00  0.00      A    H
ATOM   2930  CG2 ILE A 215      22.471  -6.352  13.369  1.00  0.00      A    C
ATOM   2931 HG21 ILE A 215      23.463  -5.871  13.503  1.00  0.00      A    H
ATOM   2932 HG22 ILE A 215      22.596  -7.380  13.771  1.00  0.00      A    H
ATOM   2933 HG23 ILE A 215      22.461  -6.347  12.258  1.00  0.00      A    H
ATOM   2934  CG1 ILE A 215      21.604  -3.970  14.039  1.00  0.00      A    C
ATOM   2935 HG11 ILE A 215      22.110  -3.726  13.081  1.00  0.00      A    H
ATOM   2936 HG12 ILE A 215      20.730  -3.297  14.165  1.00  0.00      A    H
ATOM   2937  CD  ILE A 215      22.613  -3.519  15.084  1.00  0.00      A    C
ATOM   2938  HD1 ILE A 215      22.234  -3.756  16.101  1.00  0.00      A    H
ATOM   2939  HD2 ILE A 215      23.544  -4.110  14.945  1.00  0.00      A    H
ATOM   2940  HD3 ILE A 215      22.835  -2.433  15.015  1.00  0.00      A    H
ATOM   2941  C   ILE A 215      19.931  -7.372  13.001  1.00  0.00      A    C
ATOM   2942  O   ILE A 215      19.552  -7.958  13.960  1.00  0.00      A    O
ATOM   2943  N   ALA A 216      20.203  -7.948  11.843  1.00  0.00      A    N
ATOM   2944  HN  ALA A 216      20.786  -7.391  11.256  1.00  0.00      A    H
ATOM   2945  CA  ALA A 216      19.755  -9.279  11.500  1.00  0.00      A    C
ATOM   2946  HA  ALA A 216      18.782  -9.454  11.935  1.00  0.00      A    H
ATOM   2947  CB  ALA A 216      19.552  -9.178   9.978  1.00  0.00      A    C
ATOM   2948  HB1 ALA A 216      19.136  -8.179   9.725  1.00  0.00      A    H
ATOM   2949  HB2 ALA A 216      20.488  -9.425   9.432  1.00  0.00      A    H
ATOM   2950  HB3 ALA A 216      18.817  -9.934   9.627  1.00  0.00      A    H
ATOM   2951  C   ALA A 216      20.584 -10.475  11.970  1.00  0.00      A    C
ATOM   2952  OT1 ALA A 216      20.137 -11.126  12.923  1.00  0.00      A    O
ATOM   2953  OT2 ALA A 216      21.692 -10.754  11.398  1.00  0.00      A    O
END
