# Supplementary material for: Sequence comparison, molecular modeling, and network analysis predict structural diversity in cysteine proteases from the Cape sundew, Drosera capensis
Source: Comput Struct Biotechnol J. 2016 Jun 14;14:271–82. doi: 10.1016/j.csbj.2016.05.003 (PMC4949590; doi:10.1016/j.csbj.2016.05.003)
Supplement: Supplementary file 4 [file mmc4.zip › Rosetta_mature/DCAP_4959_mature_m1.pdb]

CRYST1   74.946   71.193   61.976  90.00  90.00  90.00 P 1           1
ATOM      1  N   PHE A   1     -10.901 -13.249 -21.113  1.00  0.00      A    N
ATOM      2  HT1 PHE A   1     -10.960 -13.111 -22.142  1.00  0.00      A    H
ATOM      3  HT2 PHE A   1     -11.843 -13.675 -20.997  1.00  0.00      A    H
ATOM      4  HT3 PHE A   1     -10.134 -13.933 -20.950  1.00  0.00      A    H
ATOM      5  CA  PHE A   1     -10.698 -12.041 -20.213  1.00  0.00      A    C
ATOM      6  HA  PHE A   1     -11.432 -11.334 -20.571  1.00  0.00      A    H
ATOM      7  CB  PHE A   1     -10.999 -12.447 -18.746  1.00  0.00      A    C
ATOM      8  HB1 PHE A   1     -11.859 -13.143 -18.650  1.00  0.00      A    H
ATOM      9  HB2 PHE A   1     -10.098 -12.989 -18.385  1.00  0.00      A    H
ATOM     10  CG  PHE A   1     -11.498 -11.213 -17.989  1.00  0.00      A    C
ATOM     11  CD1 PHE A   1     -10.529 -10.429 -17.254  1.00  0.00      A    C
ATOM     12  HD1 PHE A   1      -9.479 -10.676 -17.317  1.00  0.00      A    H
ATOM     13  CE1 PHE A   1     -11.047  -9.423 -16.406  1.00  0.00      A    C
ATOM     14  HE1 PHE A   1     -10.378  -8.809 -15.821  1.00  0.00      A    H
ATOM     15  CZ  PHE A   1     -12.436  -9.238 -16.296  1.00  0.00      A    C
ATOM     16  HZ  PHE A   1     -12.818  -8.579 -15.530  1.00  0.00      A    H
ATOM     17  CD2 PHE A   1     -12.841 -10.946 -17.900  1.00  0.00      A    C
ATOM     18  HD2 PHE A   1     -13.512 -11.611 -18.423  1.00  0.00      A    H
ATOM     19  CE2 PHE A   1     -13.318 -10.008 -16.956  1.00  0.00      A    C
ATOM     20  HE2 PHE A   1     -14.382  -9.955 -16.775  1.00  0.00      A    H
ATOM     21  C   PHE A   1      -9.248 -11.493 -20.414  1.00  0.00      A    C
ATOM     22  O   PHE A   1      -8.275 -12.266 -20.493  1.00  0.00      A    O
ATOM     23  N   THR A   2      -9.138 -10.195 -20.574  1.00  0.00      A    N
ATOM     24  HN  THR A   2      -9.990  -9.703 -20.413  1.00  0.00      A    H
ATOM     25  CA  THR A   2      -7.895  -9.486 -20.876  1.00  0.00      A    C
ATOM     26  HA  THR A   2      -7.447  -9.877 -21.777  1.00  0.00      A    H
ATOM     27  CB  THR A   2      -8.121  -8.039 -21.268  1.00  0.00      A    C
ATOM     28  HB  THR A   2      -7.213  -7.398 -21.240  1.00  0.00      A    H
ATOM     29  OG1 THR A   2      -9.030  -7.346 -20.384  1.00  0.00      A    O
ATOM     30  HG1 THR A   2      -8.574  -7.272 -19.542  1.00  0.00      A    H
ATOM     31  CG2 THR A   2      -8.746  -8.116 -22.664  1.00  0.00      A    C
ATOM     32 HG21 THR A   2      -8.753  -7.130 -23.176  1.00  0.00      A    H
ATOM     33 HG22 THR A   2      -8.172  -8.880 -23.231  1.00  0.00      A    H
ATOM     34 HG23 THR A   2      -9.709  -8.665 -22.585  1.00  0.00      A    H
ATOM     35  C   THR A   2      -6.807  -9.454 -19.818  1.00  0.00      A    C
ATOM     36  O   THR A   2      -5.745  -9.908 -20.237  1.00  0.00      A    O
ATOM     37  N   PHE A   3      -7.059  -9.081 -18.553  1.00  0.00      A    N
ATOM     38  HN  PHE A   3      -8.017  -8.863 -18.383  1.00  0.00      A    H
ATOM     39  CA  PHE A   3      -5.974  -8.994 -17.530  1.00  0.00      A    C
ATOM     40  HA  PHE A   3      -5.191  -9.668 -17.846  1.00  0.00      A    H
ATOM     41  CB  PHE A   3      -5.515  -7.528 -17.350  1.00  0.00      A    C
ATOM     42  HB1 PHE A   3      -4.923  -7.247 -18.248  1.00  0.00      A    H
ATOM     43  HB2 PHE A   3      -6.381  -6.833 -17.383  1.00  0.00      A    H
ATOM     44  CG  PHE A   3      -4.808  -7.285 -16.052  1.00  0.00      A    C
ATOM     45  CD1 PHE A   3      -3.492  -7.572 -15.866  1.00  0.00      A    C
ATOM     46  HD1 PHE A   3      -2.931  -7.992 -16.688  1.00  0.00      A    H
ATOM     47  CE1 PHE A   3      -2.895  -7.447 -14.640  1.00  0.00      A    C
ATOM     48  HE1 PHE A   3      -1.877  -7.806 -14.677  1.00  0.00      A    H
ATOM     49  CZ  PHE A   3      -3.601  -7.139 -13.484  1.00  0.00      A    C
ATOM     50  HZ  PHE A   3      -3.146  -7.032 -12.510  1.00  0.00      A    H
ATOM     51  CD2 PHE A   3      -5.531  -6.739 -14.890  1.00  0.00      A    C
ATOM     52  HD2 PHE A   3      -6.521  -6.354 -15.084  1.00  0.00      A    H
ATOM     53  CE2 PHE A   3      -4.964  -6.721 -13.601  1.00  0.00      A    C
ATOM     54  HE2 PHE A   3      -5.423  -6.123 -12.828  1.00  0.00      A    H
ATOM     55  C   PHE A   3      -6.582  -9.459 -16.155  1.00  0.00      A    C
ATOM     56  O   PHE A   3      -7.553  -8.855 -15.705  1.00  0.00      A    O
ATOM     57  N   ALA A   4      -5.976 -10.475 -15.500  1.00  0.00      A    N
ATOM     58  HN  ALA A   4      -5.242 -10.998 -15.926  1.00  0.00      A    H
ATOM     59  CA  ALA A   4      -6.219 -10.942 -14.181  1.00  0.00      A    C
ATOM     60  HA  ALA A   4      -6.589 -10.123 -13.582  1.00  0.00      A    H
ATOM     61  CB  ALA A   4      -7.300 -12.005 -14.297  1.00  0.00      A    C
ATOM     62  HB1 ALA A   4      -8.288 -11.650 -14.661  1.00  0.00      A    H
ATOM     63  HB2 ALA A   4      -7.109 -12.874 -14.963  1.00  0.00      A    H
ATOM     64  HB3 ALA A   4      -7.475 -12.401 -13.274  1.00  0.00      A    H
ATOM     65  C   ALA A   4      -5.042 -11.529 -13.446  1.00  0.00      A    C
ATOM     66  O   ALA A   4      -4.792 -12.741 -13.467  1.00  0.00      A    O
ATOM     67  N   ASN A   5      -4.217 -10.745 -12.699  1.00  0.00      A    N
ATOM     68  HN  ASN A   5      -4.411  -9.772 -12.603  1.00  0.00      A    H
ATOM     69  CA  ASN A   5      -2.990 -11.293 -12.052  1.00  0.00      A    C
ATOM     70  HA  ASN A   5      -2.567 -11.993 -12.757  1.00  0.00      A    H
ATOM     71  CB  ASN A   5      -2.033 -10.173 -11.581  1.00  0.00      A    C
ATOM     72  HB1 ASN A   5      -1.000 -10.536 -11.393  1.00  0.00      A    H
ATOM     73  HB2 ASN A   5      -1.882  -9.496 -12.450  1.00  0.00      A    H
ATOM     74  CG  ASN A   5      -2.536  -9.432 -10.362  1.00  0.00      A    C
ATOM     75  OD1 ASN A   5      -3.600  -8.874 -10.420  1.00  0.00      A    O
ATOM     76  ND2 ASN A   5      -1.720  -9.514  -9.307  1.00  0.00      A    N
ATOM     77 HD21 ASN A   5      -1.879  -8.859  -8.568  1.00  0.00      A    H
ATOM     78 HD22 ASN A   5      -1.033 -10.231  -9.191  1.00  0.00      A    H
ATOM     79  C   ASN A   5      -3.335 -12.270 -10.860  1.00  0.00      A    C
ATOM     80  O   ASN A   5      -2.684 -13.222 -10.545  1.00  0.00      A    O
ATOM     81  N   ILE A   6      -4.491 -11.964 -10.192  1.00  0.00      A    N
ATOM     82  HN  ILE A   6      -4.952 -11.093 -10.348  1.00  0.00      A    H
ATOM     83  CA  ILE A   6      -5.026 -12.703  -9.062  1.00  0.00      A    C
ATOM     84  HA  ILE A   6      -4.210 -12.900  -8.382  1.00  0.00      A    H
ATOM     85  CB  ILE A   6      -5.893 -11.848  -8.201  1.00  0.00      A    C
ATOM     86  HB  ILE A   6      -5.286 -10.968  -7.897  1.00  0.00      A    H
ATOM     87  CG2 ILE A   6      -7.073 -11.409  -9.034  1.00  0.00      A    C
ATOM     88 HG21 ILE A   6      -7.675 -12.269  -9.396  1.00  0.00      A    H
ATOM     89 HG22 ILE A   6      -7.777 -10.886  -8.352  1.00  0.00      A    H
ATOM     90 HG23 ILE A   6      -6.876 -10.619  -9.790  1.00  0.00      A    H
ATOM     91  CG1 ILE A   6      -6.326 -12.621  -6.968  1.00  0.00      A    C
ATOM     92 HG11 ILE A   6      -7.149 -13.313  -7.248  1.00  0.00      A    H
ATOM     93 HG12 ILE A   6      -5.459 -13.193  -6.572  1.00  0.00      A    H
ATOM     94  CD  ILE A   6      -6.670 -11.630  -5.803  1.00  0.00      A    C
ATOM     95  HD1 ILE A   6      -7.144 -12.005  -4.870  1.00  0.00      A    H
ATOM     96  HD2 ILE A   6      -5.764 -11.050  -5.527  1.00  0.00      A    H
ATOM     97  HD3 ILE A   6      -7.238 -10.834  -6.329  1.00  0.00      A    H
ATOM     98  C   ILE A   6      -5.462 -14.058  -9.463  1.00  0.00      A    C
ATOM     99  O   ILE A   6      -5.575 -15.000  -8.676  1.00  0.00      A    O
ATOM    100  N   GLU A   7      -5.791 -14.221 -10.798  1.00  0.00      A    N
ATOM    101  HN  GLU A   7      -5.974 -13.411 -11.349  1.00  0.00      A    H
ATOM    102  CA  GLU A   7      -6.038 -15.543 -11.461  1.00  0.00      A    C
ATOM    103  HA  GLU A   7      -6.548 -16.070 -10.668  1.00  0.00      A    H
ATOM    104  CB  GLU A   7      -6.942 -15.313 -12.658  1.00  0.00      A    C
ATOM    105  HB1 GLU A   7      -7.795 -14.615 -12.520  1.00  0.00      A    H
ATOM    106  HB2 GLU A   7      -6.333 -14.890 -13.486  1.00  0.00      A    H
ATOM    107  CG  GLU A   7      -7.647 -16.628 -13.187  1.00  0.00      A    C
ATOM    108  HG1 GLU A   7      -8.347 -16.195 -13.933  1.00  0.00      A    H
ATOM    109  HG2 GLU A   7      -7.011 -17.463 -13.551  1.00  0.00      A    H
ATOM    110  CD  GLU A   7      -8.563 -17.357 -12.234  1.00  0.00      A    C
ATOM    111  OE1 GLU A   7      -9.582 -16.746 -11.811  1.00  0.00      A    O
ATOM    112  OE2 GLU A   7      -8.352 -18.507 -11.934  1.00  0.00      A    O
ATOM    113  C   GLU A   7      -4.805 -16.259 -11.809  1.00  0.00      A    C
ATOM    114  O   GLU A   7      -4.472 -17.340 -11.365  1.00  0.00      A    O
ATOM    115  N   LEU A   8      -4.054 -15.646 -12.805  1.00  0.00      A    N
ATOM    116  HN  LEU A   8      -4.347 -14.815 -13.270  1.00  0.00      A    H
ATOM    117  CA  LEU A   8      -2.966 -16.192 -13.563  1.00  0.00      A    C
ATOM    118  HA  LEU A   8      -2.950 -17.271 -13.521  1.00  0.00      A    H
ATOM    119  CB  LEU A   8      -3.119 -15.666 -15.018  1.00  0.00      A    C
ATOM    120  HB1 LEU A   8      -3.062 -14.563 -14.901  1.00  0.00      A    H
ATOM    121  HB2 LEU A   8      -2.225 -16.075 -15.535  1.00  0.00      A    H
ATOM    122  CG  LEU A   8      -4.405 -16.245 -15.743  1.00  0.00      A    C
ATOM    123  HG  LEU A   8      -5.255 -15.659 -15.332  1.00  0.00      A    H
ATOM    124  CD1 LEU A   8      -4.301 -15.902 -17.260  1.00  0.00      A    C
ATOM    125 HD11 LEU A   8      -4.495 -14.819 -17.412  1.00  0.00      A    H
ATOM    126 HD12 LEU A   8      -3.217 -16.017 -17.475  1.00  0.00      A    H
ATOM    127 HD13 LEU A   8      -4.738 -16.698 -17.901  1.00  0.00      A    H
ATOM    128  CD2 LEU A   8      -4.602 -17.739 -15.593  1.00  0.00      A    C
ATOM    129 HD21 LEU A   8      -4.940 -18.038 -14.578  1.00  0.00      A    H
ATOM    130 HD22 LEU A   8      -5.313 -18.044 -16.390  1.00  0.00      A    H
ATOM    131 HD23 LEU A   8      -3.610 -18.200 -15.787  1.00  0.00      A    H
ATOM    132  C   LEU A   8      -1.645 -15.813 -12.881  1.00  0.00      A    C
ATOM    133  O   LEU A   8      -1.025 -14.834 -13.217  1.00  0.00      A    O
ATOM    134  N   ASP A   9      -1.248 -16.589 -11.833  1.00  0.00      A    N
ATOM    135  HN  ASP A   9      -1.860 -17.294 -11.483  1.00  0.00      A    H
ATOM    136  CA  ASP A   9       0.065 -16.862 -11.352  1.00  0.00      A    C
ATOM    137  HA  ASP A   9      -0.013 -17.799 -10.820  1.00  0.00      A    H
ATOM    138  CB  ASP A   9       1.135 -17.061 -12.499  1.00  0.00      A    C
ATOM    139  HB1 ASP A   9       1.120 -16.108 -13.069  1.00  0.00      A    H
ATOM    140  HB2 ASP A   9       2.169 -17.230 -12.128  1.00  0.00      A    H
ATOM    141  CG  ASP A   9       0.798 -18.158 -13.469  1.00  0.00      A    C
ATOM    142  OD1 ASP A   9       1.334 -18.085 -14.583  1.00  0.00      A    O
ATOM    143  OD2 ASP A   9       0.175 -19.210 -13.228  1.00  0.00      A    O
ATOM    144  C   ASP A   9       0.460 -15.856 -10.310  1.00  0.00      A    C
ATOM    145  O   ASP A   9       0.735 -16.200  -9.188  1.00  0.00      A    O
ATOM    146  N   SER A  10       0.628 -14.602 -10.643  1.00  0.00      A    N
ATOM    147  HN  SER A  10       0.200 -14.306 -11.493  1.00  0.00      A    H
ATOM    148  CA  SER A  10       1.097 -13.607  -9.715  1.00  0.00      A    C
ATOM    149  HA  SER A  10       1.869 -14.071  -9.119  1.00  0.00      A    H
ATOM    150  CB  SER A  10       1.743 -12.310 -10.386  1.00  0.00      A    C
ATOM    151  HB1 SER A  10       1.015 -11.825 -11.072  1.00  0.00      A    H
ATOM    152  HB2 SER A  10       2.111 -11.535  -9.681  1.00  0.00      A    H
ATOM    153  OG  SER A  10       2.891 -12.607 -11.184  1.00  0.00      A    O
ATOM    154  HG1 SER A  10       3.208 -11.757 -11.497  1.00  0.00      A    H
ATOM    155  C   SER A  10      -0.010 -12.996  -8.749  1.00  0.00      A    C
ATOM    156  O   SER A  10      -0.190 -11.747  -8.730  1.00  0.00      A    O
ATOM    157  N   VAL A  11      -0.566 -13.836  -7.857  1.00  0.00      A    N
ATOM    158  HN  VAL A  11      -0.432 -14.824  -7.879  1.00  0.00      A    H
ATOM    159  CA  VAL A  11      -1.247 -13.350  -6.713  1.00  0.00      A    C
ATOM    160  HA  VAL A  11      -1.982 -12.603  -6.976  1.00  0.00      A    H
ATOM    161  CB  VAL A  11      -1.937 -14.634  -6.127  1.00  0.00      A    C
ATOM    162  HB  VAL A  11      -1.205 -15.338  -5.675  1.00  0.00      A    H
ATOM    163  CG1 VAL A  11      -2.926 -14.340  -5.005  1.00  0.00      A    C
ATOM    164 HG11 VAL A  11      -3.512 -13.408  -5.149  1.00  0.00      A    H
ATOM    165 HG12 VAL A  11      -3.592 -15.217  -4.852  1.00  0.00      A    H
ATOM    166 HG13 VAL A  11      -2.310 -14.263  -4.084  1.00  0.00      A    H
ATOM    167  CG2 VAL A  11      -2.681 -15.374  -7.276  1.00  0.00      A    C
ATOM    168 HG21 VAL A  11      -2.152 -16.298  -7.594  1.00  0.00      A    H
ATOM    169 HG22 VAL A  11      -3.731 -15.512  -6.940  1.00  0.00      A    H
ATOM    170 HG23 VAL A  11      -2.789 -14.689  -8.144  1.00  0.00      A    H
ATOM    171  C   VAL A  11      -0.320 -12.824  -5.616  1.00  0.00      A    C
ATOM    172  O   VAL A  11       0.499 -13.548  -5.060  1.00  0.00      A    O
ATOM    173  N   THR A  12      -0.383 -11.499  -5.306  1.00  0.00      A    N
ATOM    174  HN  THR A  12      -1.043 -10.861  -5.694  1.00  0.00      A    H
ATOM    175  CA  THR A  12       0.700 -10.820  -4.577  1.00  0.00      A    C
ATOM    176  HA  THR A  12       1.426 -11.614  -4.486  1.00  0.00      A    H
ATOM    177  CB  THR A  12       1.432  -9.654  -5.252  1.00  0.00      A    C
ATOM    178  HB  THR A  12       2.328  -9.261  -4.725  1.00  0.00      A    H
ATOM    179  OG1 THR A  12       0.523  -8.719  -5.809  1.00  0.00      A    O
ATOM    180  HG1 THR A  12       1.129  -8.057  -6.150  1.00  0.00      A    H
ATOM    181  CG2 THR A  12       2.086 -10.240  -6.505  1.00  0.00      A    C
ATOM    182 HG21 THR A  12       2.858  -9.571  -6.940  1.00  0.00      A    H
ATOM    183 HG22 THR A  12       2.602 -11.171  -6.186  1.00  0.00      A    H
ATOM    184 HG23 THR A  12       1.318 -10.485  -7.270  1.00  0.00      A    H
ATOM    185  C   THR A  12       0.360 -10.378  -3.191  1.00  0.00      A    C
ATOM    186  O   THR A  12      -0.819 -10.114  -2.875  1.00  0.00      A    O
ATOM    187  N   GLU A  13       1.299 -10.334  -2.293  1.00  0.00      A    N
ATOM    188  HN  GLU A  13       2.246 -10.506  -2.553  1.00  0.00      A    H
ATOM    189  CA  GLU A  13       1.191 -10.025  -0.892  1.00  0.00      A    C
ATOM    190  HA  GLU A  13       0.324 -10.577  -0.561  1.00  0.00      A    H
ATOM    191  CB  GLU A  13       2.419 -10.612  -0.212  1.00  0.00      A    C
ATOM    192  HB1 GLU A  13       2.422 -11.667  -0.560  1.00  0.00      A    H
ATOM    193  HB2 GLU A  13       3.350 -10.090  -0.519  1.00  0.00      A    H
ATOM    194  CG  GLU A  13       2.337 -10.669   1.346  1.00  0.00      A    C
ATOM    195  HG1 GLU A  13       2.179  -9.751   1.951  1.00  0.00      A    H
ATOM    196  HG2 GLU A  13       1.519 -11.390   1.560  1.00  0.00      A    H
ATOM    197  CD  GLU A  13       3.550 -11.402   1.890  1.00  0.00      A    C
ATOM    198  OE1 GLU A  13       3.376 -12.503   2.481  1.00  0.00      A    O
ATOM    199  OE2 GLU A  13       4.661 -11.010   1.525  1.00  0.00      A    O
ATOM    200  C   GLU A  13       1.066  -8.528  -0.722  1.00  0.00      A    C
ATOM    201  O   GLU A  13       1.248  -7.664  -1.578  1.00  0.00      A    O
ATOM    202  N   VAL A  14       0.560  -8.116   0.413  1.00  0.00      A    N
ATOM    203  HN  VAL A  14       0.196  -8.780   1.062  1.00  0.00      A    H
ATOM    204  CA  VAL A  14       0.245  -6.754   0.907  1.00  0.00      A    C
ATOM    205  HA  VAL A  14       0.213  -6.163   0.004  1.00  0.00      A    H
ATOM    206  CB  VAL A  14      -1.110  -6.885   1.661  1.00  0.00      A    C
ATOM    207  HB  VAL A  14      -1.041  -7.542   2.554  1.00  0.00      A    H
ATOM    208  CG1 VAL A  14      -1.645  -5.480   1.790  1.00  0.00      A    C
ATOM    209 HG11 VAL A  14      -1.042  -4.902   2.523  1.00  0.00      A    H
ATOM    210 HG12 VAL A  14      -1.454  -4.952   0.831  1.00  0.00      A    H
ATOM    211 HG13 VAL A  14      -2.660  -5.390   2.233  1.00  0.00      A    H
ATOM    212  CG2 VAL A  14      -2.155  -7.688   0.791  1.00  0.00      A    C
ATOM    213 HG21 VAL A  14      -1.819  -8.722   0.560  1.00  0.00      A    H
ATOM    214 HG22 VAL A  14      -3.164  -7.724   1.256  1.00  0.00      A    H
ATOM    215 HG23 VAL A  14      -2.289  -7.147  -0.170  1.00  0.00      A    H
ATOM    216  C   VAL A  14       1.342  -6.282   1.938  1.00  0.00      A    C
ATOM    217  O   VAL A  14       1.773  -6.991   2.825  1.00  0.00      A    O
ATOM    218  N   LYS A  15       1.884  -5.124   1.696  1.00  0.00      A    N
ATOM    219  HN  LYS A  15       1.381  -4.543   1.061  1.00  0.00      A    H
ATOM    220  CA  LYS A  15       2.981  -4.432   2.461  1.00  0.00      A    C
ATOM    221  HA  LYS A  15       3.669  -5.208   2.762  1.00  0.00      A    H
ATOM    222  CB  LYS A  15       3.633  -3.327   1.635  1.00  0.00      A    C
ATOM    223  HB1 LYS A  15       2.806  -2.634   1.371  1.00  0.00      A    H
ATOM    224  HB2 LYS A  15       4.316  -2.640   2.179  1.00  0.00      A    H
ATOM    225  CG  LYS A  15       4.351  -3.628   0.297  1.00  0.00      A    C
ATOM    226  HG1 LYS A  15       5.342  -4.077   0.518  1.00  0.00      A    H
ATOM    227  HG2 LYS A  15       3.720  -4.282  -0.342  1.00  0.00      A    H
ATOM    228  CD  LYS A  15       4.634  -2.391  -0.572  1.00  0.00      A    C
ATOM    229  HD1 LYS A  15       3.606  -2.133  -0.908  1.00  0.00      A    H
ATOM    230  HD2 LYS A  15       5.027  -1.530   0.010  1.00  0.00      A    H
ATOM    231  CE  LYS A  15       5.573  -2.642  -1.777  1.00  0.00      A    C
ATOM    232  HE1 LYS A  15       5.311  -3.464  -2.477  1.00  0.00      A    H
ATOM    233  HE2 LYS A  15       5.684  -1.710  -2.371  1.00  0.00      A    H
ATOM    234  NZ  LYS A  15       6.969  -2.876  -1.333  1.00  0.00      A    N
ATOM    235  HZ1 LYS A  15       7.052  -3.803  -0.868  1.00  0.00      A    H
ATOM    236  HZ2 LYS A  15       7.671  -2.657  -2.069  1.00  0.00      A    H
ATOM    237  HZ3 LYS A  15       7.092  -2.163  -0.587  1.00  0.00      A    H
ATOM    238  C   LYS A  15       2.483  -3.747   3.716  1.00  0.00      A    C
ATOM    239  O   LYS A  15       1.281  -3.536   3.878  1.00  0.00      A    O
ATOM    240  N   ASP A  16       3.420  -3.513   4.703  1.00  0.00      A    N
ATOM    241  HN  ASP A  16       4.384  -3.767   4.724  1.00  0.00      A    H
ATOM    242  CA  ASP A  16       3.064  -2.840   5.991  1.00  0.00      A    C
ATOM    243  HA  ASP A  16       2.040  -3.134   6.167  1.00  0.00      A    H
ATOM    244  CB  ASP A  16       4.041  -3.352   7.104  1.00  0.00      A    C
ATOM    245  HB1 ASP A  16       4.346  -4.410   6.962  1.00  0.00      A    H
ATOM    246  HB2 ASP A  16       4.998  -2.787   7.119  1.00  0.00      A    H
ATOM    247  CG  ASP A  16       3.473  -3.331   8.502  1.00  0.00      A    C
ATOM    248  OD1 ASP A  16       2.245  -3.393   8.694  1.00  0.00      A    O
ATOM    249  OD2 ASP A  16       4.176  -3.012   9.522  1.00  0.00      A    O
ATOM    250  C   ASP A  16       3.203  -1.329   5.849  1.00  0.00      A    C
ATOM    251  O   ASP A  16       4.233  -0.886   5.269  1.00  0.00      A    O
ATOM    252  N   GLN A  17       2.310  -0.543   6.441  1.00  0.00      A    N
ATOM    253  HN  GLN A  17       1.578  -1.007   6.934  1.00  0.00      A    H
ATOM    254  CA  GLN A  17       2.256   0.853   6.266  1.00  0.00      A    C
ATOM    255  HA  GLN A  17       2.223   1.072   5.209  1.00  0.00      A    H
ATOM    256  CB  GLN A  17       0.962   1.347   6.926  1.00  0.00      A    C
ATOM    257  HB1 GLN A  17       0.157   0.789   6.401  1.00  0.00      A    H
ATOM    258  HB2 GLN A  17       0.850   1.140   8.012  1.00  0.00      A    H
ATOM    259  CG  GLN A  17       0.714   2.815   6.762  1.00  0.00      A    C
ATOM    260  HG1 GLN A  17      -0.298   3.061   7.149  1.00  0.00      A    H
ATOM    261  HG2 GLN A  17       1.346   3.402   7.462  1.00  0.00      A    H
ATOM    262  CD  GLN A  17       0.729   3.358   5.357  1.00  0.00      A    C
ATOM    263  OE1 GLN A  17      -0.264   3.077   4.631  1.00  0.00      A    O
ATOM    264  NE2 GLN A  17       1.700   4.106   4.835  1.00  0.00      A    N
ATOM    265 HE21 GLN A  17       1.519   4.457   3.917  1.00  0.00      A    H
ATOM    266 HE22 GLN A  17       2.602   4.294   5.225  1.00  0.00      A    H
ATOM    267  C   GLN A  17       3.390   1.595   6.944  1.00  0.00      A    C
ATOM    268  O   GLN A  17       4.081   2.433   6.314  1.00  0.00      A    O
ATOM    269  N   GLY A  18       3.641   1.341   8.211  1.00  0.00      A    N
ATOM    270  HN  GLY A  18       3.121   0.614   8.652  1.00  0.00      A    H
ATOM    271  CA  GLY A  18       4.655   1.981   9.062  1.00  0.00      A    C
ATOM    272  HA1 GLY A  18       4.924   1.153   9.701  1.00  0.00      A    H
ATOM    273  HA2 GLY A  18       5.528   2.360   8.551  1.00  0.00      A    H
ATOM    274  C   GLY A  18       4.102   3.192   9.913  1.00  0.00      A    C
ATOM    275  O   GLY A  18       3.057   3.096  10.548  1.00  0.00      A    O
ATOM    276  N   PRO A  19       4.805   4.291  10.051  1.00  0.00      A    N
ATOM    277  CD  PRO A  19       6.307   4.235  10.062  1.00  0.00      A    C
ATOM    278  HD1 PRO A  19       6.647   4.224   9.004  1.00  0.00      A    H
ATOM    279  HD2 PRO A  19       6.807   3.373  10.554  1.00  0.00      A    H
ATOM    280  CA  PRO A  19       4.346   5.463  10.813  1.00  0.00      A    C
ATOM    281  HA  PRO A  19       4.041   5.156  11.803  1.00  0.00      A    H
ATOM    282  CB  PRO A  19       5.539   6.448  10.661  1.00  0.00      A    C
ATOM    283  HB1 PRO A  19       5.668   6.888   9.649  1.00  0.00      A    H
ATOM    284  HB2 PRO A  19       5.607   7.245  11.432  1.00  0.00      A    H
ATOM    285  CG  PRO A  19       6.758   5.409  10.973  1.00  0.00      A    C
ATOM    286  HG1 PRO A  19       7.751   5.833  10.713  1.00  0.00      A    H
ATOM    287  HG2 PRO A  19       6.719   5.174  12.058  1.00  0.00      A    H
ATOM    288  C   PRO A  19       3.091   6.120  10.126  1.00  0.00      A    C
ATOM    289  O   PRO A  19       2.607   5.692   9.105  1.00  0.00      A    O
ATOM    290  N   SER A  20       2.470   7.105  10.727  1.00  0.00      A    N
ATOM    291  HN  SER A  20       2.899   7.537  11.517  1.00  0.00      A    H
ATOM    292  CA  SER A  20       1.301   7.825  10.337  1.00  0.00      A    C
ATOM    293  HA  SER A  20       0.577   7.176   9.866  1.00  0.00      A    H
ATOM    294  CB  SER A  20       0.747   8.600  11.594  1.00  0.00      A    C
ATOM    295  HB1 SER A  20       1.095   8.072  12.508  1.00  0.00      A    H
ATOM    296  HB2 SER A  20       1.114   9.648  11.608  1.00  0.00      A    H
ATOM    297  OG  SER A  20      -0.663   8.582  11.729  1.00  0.00      A    O
ATOM    298  HG1 SER A  20      -0.830   9.133  12.497  1.00  0.00      A    H
ATOM    299  C   SER A  20       1.648   8.790   9.214  1.00  0.00      A    C
ATOM    300  O   SER A  20       1.613  10.012   9.410  1.00  0.00      A    O
ATOM    301  N   CYS A  21       2.004   8.236   8.026  1.00  0.00      A    N
ATOM    302  HN  CYS A  21       2.085   7.244   7.964  1.00  0.00      A    H
ATOM    303  CA  CYS A  21       2.312   8.963   6.835  1.00  0.00      A    C
ATOM    304  HA  CYS A  21       2.427   9.999   7.116  1.00  0.00      A    H
ATOM    305  CB  CYS A  21       3.607   8.521   6.073  1.00  0.00      A    C
ATOM    306  HB1 CYS A  21       3.719   7.419   5.992  1.00  0.00      A    H
ATOM    307  HB2 CYS A  21       3.555   9.092   5.121  1.00  0.00      A    H
ATOM    308  SG  CYS A  21       5.221   8.969   6.891  1.00  0.00      A    S
ATOM    309  C   CYS A  21       1.136   8.836   5.860  1.00  0.00      A    C
ATOM    310  O   CYS A  21       0.601   7.720   5.713  1.00  0.00      A    O
ATOM    311  N   GLY A  22       0.972   9.921   5.104  1.00  0.00      A    N
ATOM    312  HN  GLY A  22       1.552  10.724   5.213  1.00  0.00      A    H
ATOM    313  CA  GLY A  22       0.012  10.022   3.990  1.00  0.00      A    C
ATOM    314  HA1 GLY A  22      -0.903   9.505   4.238  1.00  0.00      A    H
ATOM    315  HA2 GLY A  22      -0.094  11.087   3.846  1.00  0.00      A    H
ATOM    316  C   GLY A  22       0.621   9.536   2.697  1.00  0.00      A    C
ATOM    317  O   GLY A  22       0.351   9.961   1.596  1.00  0.00      A    O
ATOM    318  N   SER A  23       1.537   8.552   2.754  1.00  0.00      A    N
ATOM    319  HN  SER A  23       1.740   8.034   3.581  1.00  0.00      A    H
ATOM    320  CA  SER A  23       2.448   7.965   1.773  1.00  0.00      A    C
ATOM    321  HA  SER A  23       2.835   8.760   1.152  1.00  0.00      A    H
ATOM    322  CB  SER A  23       3.797   7.403   2.330  1.00  0.00      A    C
ATOM    323  HB1 SER A  23       4.295   6.863   1.496  1.00  0.00      A    H
ATOM    324  HB2 SER A  23       4.323   8.257   2.806  1.00  0.00      A    H
ATOM    325  OG  SER A  23       3.599   6.474   3.379  1.00  0.00      A    O
ATOM    326  HG1 SER A  23       4.446   6.027   3.447  1.00  0.00      A    H
ATOM    327  C   SER A  23       1.807   6.921   0.907  1.00  0.00      A    C
ATOM    328  O   SER A  23       2.456   6.287   0.099  1.00  0.00      A    O
ATOM    329  N   CYS A  24       0.468   6.732   0.963  1.00  0.00      A    N
ATOM    330  HN  CYS A  24      -0.192   7.228   1.521  1.00  0.00      A    H
ATOM    331  CA  CYS A  24      -0.248   5.666   0.399  1.00  0.00      A    C
ATOM    332  HA  CYS A  24       0.226   4.751   0.722  1.00  0.00      A    H
ATOM    333  CB  CYS A  24      -1.638   5.849   0.920  1.00  0.00      A    C
ATOM    334  HB1 CYS A  24      -2.386   5.119   0.542  1.00  0.00      A    H
ATOM    335  HB2 CYS A  24      -1.630   5.567   1.994  1.00  0.00      A    H
ATOM    336  SG  CYS A  24      -2.401   7.465   0.650  1.00  0.00      A    S
ATOM    337  C   CYS A  24      -0.171   5.563  -1.150  1.00  0.00      A    C
ATOM    338  O   CYS A  24      -0.268   4.486  -1.813  1.00  0.00      A    O
ATOM    339  N   TRP A  25       0.116   6.638  -1.804  1.00  0.00      A    N
ATOM    340  HN  TRP A  25       0.137   7.385  -1.144  1.00  0.00      A    H
ATOM    341  CA  TRP A  25       0.254   6.899  -3.252  1.00  0.00      A    C
ATOM    342  HA  TRP A  25      -0.633   6.711  -3.838  1.00  0.00      A    H
ATOM    343  CB  TRP A  25       0.718   8.370  -3.479  1.00  0.00      A    C
ATOM    344  HB1 TRP A  25       1.036   8.518  -4.534  1.00  0.00      A    H
ATOM    345  HB2 TRP A  25      -0.135   9.049  -3.264  1.00  0.00      A    H
ATOM    346  CG  TRP A  25       1.917   8.949  -2.741  1.00  0.00      A    C
ATOM    347  CD1 TRP A  25       1.999   9.411  -1.514  1.00  0.00      A    C
ATOM    348  HD1 TRP A  25       1.243   9.548  -0.755  1.00  0.00      A    H
ATOM    349  NE1 TRP A  25       3.340   9.841  -1.161  1.00  0.00      A    N
ATOM    350  HE1 TRP A  25       3.684  10.122  -0.292  1.00  0.00      A    H
ATOM    351  CE2 TRP A  25       4.061   9.713  -2.299  1.00  0.00      A    C
ATOM    352  CD2 TRP A  25       3.275   9.073  -3.283  1.00  0.00      A    C
ATOM    353  CE3 TRP A  25       3.775   8.664  -4.572  1.00  0.00      A    C
ATOM    354  HE3 TRP A  25       3.014   8.246  -5.214  1.00  0.00      A    H
ATOM    355  CZ3 TRP A  25       5.022   9.114  -4.904  1.00  0.00      A    C
ATOM    356  HZ3 TRP A  25       5.382   9.081  -5.921  1.00  0.00      A    H
ATOM    357  CZ2 TRP A  25       5.447   9.923  -2.626  1.00  0.00      A    C
ATOM    358  HZ2 TRP A  25       6.120  10.453  -1.968  1.00  0.00      A    H
ATOM    359  CH2 TRP A  25       5.957   9.599  -3.926  1.00  0.00      A    C
ATOM    360  HH2 TRP A  25       6.957   9.833  -4.260  1.00  0.00      A    H
ATOM    361  C   TRP A  25       1.392   5.927  -3.753  1.00  0.00      A    C
ATOM    362  O   TRP A  25       1.180   5.020  -4.581  1.00  0.00      A    O
ATOM    363  N   ALA A  26       2.583   5.986  -3.148  1.00  0.00      A    N
ATOM    364  HN  ALA A  26       2.724   6.700  -2.466  1.00  0.00      A    H
ATOM    365  CA  ALA A  26       3.751   5.252  -3.611  1.00  0.00      A    C
ATOM    366  HA  ALA A  26       3.963   5.352  -4.665  1.00  0.00      A    H
ATOM    367  CB  ALA A  26       4.947   5.618  -2.625  1.00  0.00      A    C
ATOM    368  HB1 ALA A  26       4.586   5.676  -1.576  1.00  0.00      A    H
ATOM    369  HB2 ALA A  26       5.795   4.904  -2.701  1.00  0.00      A    H
ATOM    370  HB3 ALA A  26       5.464   6.523  -3.008  1.00  0.00      A    H
ATOM    371  C   ALA A  26       3.586   3.786  -3.419  1.00  0.00      A    C
ATOM    372  O   ALA A  26       3.761   2.943  -4.288  1.00  0.00      A    O
ATOM    373  N   PHE A  27       3.058   3.352  -2.264  1.00  0.00      A    N
ATOM    374  HN  PHE A  27       3.046   4.087  -1.591  1.00  0.00      A    H
ATOM    375  CA  PHE A  27       2.683   2.043  -1.870  1.00  0.00      A    C
ATOM    376  HA  PHE A  27       3.622   1.510  -1.852  1.00  0.00      A    H
ATOM    377  CB  PHE A  27       1.829   1.978  -0.564  1.00  0.00      A    C
ATOM    378  HB1 PHE A  27       1.195   2.891  -0.556  1.00  0.00      A    H
ATOM    379  HB2 PHE A  27       1.182   1.083  -0.444  1.00  0.00      A    H
ATOM    380  CG  PHE A  27       2.692   2.045   0.659  1.00  0.00      A    C
ATOM    381  CD1 PHE A  27       2.910   3.177   1.366  1.00  0.00      A    C
ATOM    382  HD1 PHE A  27       2.525   4.138   1.060  1.00  0.00      A    H
ATOM    383  CE1 PHE A  27       3.794   3.091   2.472  1.00  0.00      A    C
ATOM    384  HE1 PHE A  27       4.062   3.985   3.015  1.00  0.00      A    H
ATOM    385  CZ  PHE A  27       4.422   1.881   2.890  1.00  0.00      A    C
ATOM    386  HZ  PHE A  27       4.998   1.877   3.804  1.00  0.00      A    H
ATOM    387  CD2 PHE A  27       3.362   0.802   1.013  1.00  0.00      A    C
ATOM    388  HD2 PHE A  27       3.179  -0.040   0.363  1.00  0.00      A    H
ATOM    389  CE2 PHE A  27       4.065   0.637   2.229  1.00  0.00      A    C
ATOM    390  HE2 PHE A  27       4.446  -0.317   2.564  1.00  0.00      A    H
ATOM    391  C   PHE A  27       1.767   1.441  -3.053  1.00  0.00      A    C
ATOM    392  O   PHE A  27       2.114   0.409  -3.571  1.00  0.00      A    O
ATOM    393  N   ALA A  28       0.702   2.128  -3.492  1.00  0.00      A    N
ATOM    394  HN  ALA A  28       0.460   3.011  -3.098  1.00  0.00      A    H
ATOM    395  CA  ALA A  28      -0.334   1.627  -4.242  1.00  0.00      A    C
ATOM    396  HA  ALA A  28      -0.397   0.586  -3.962  1.00  0.00      A    H
ATOM    397  CB  ALA A  28      -1.605   2.303  -3.832  1.00  0.00      A    C
ATOM    398  HB1 ALA A  28      -1.629   3.397  -4.029  1.00  0.00      A    H
ATOM    399  HB2 ALA A  28      -2.529   1.810  -4.201  1.00  0.00      A    H
ATOM    400  HB3 ALA A  28      -1.636   2.257  -2.722  1.00  0.00      A    H
ATOM    401  C   ALA A  28      -0.084   1.683  -5.755  1.00  0.00      A    C
ATOM    402  O   ALA A  28      -0.470   0.802  -6.506  1.00  0.00      A    O
ATOM    403  N   ALA A  29       0.646   2.671  -6.210  1.00  0.00      A    N
ATOM    404  HN  ALA A  29       0.934   3.298  -5.491  1.00  0.00      A    H
ATOM    405  CA  ALA A  29       1.230   2.744  -7.513  1.00  0.00      A    C
ATOM    406  HA  ALA A  29       0.493   2.713  -8.302  1.00  0.00      A    H
ATOM    407  CB  ALA A  29       2.041   4.102  -7.584  1.00  0.00      A    C
ATOM    408  HB1 ALA A  29       2.748   4.270  -6.743  1.00  0.00      A    H
ATOM    409  HB2 ALA A  29       2.618   4.258  -8.520  1.00  0.00      A    H
ATOM    410  HB3 ALA A  29       1.332   4.956  -7.531  1.00  0.00      A    H
ATOM    411  C   ALA A  29       2.239   1.558  -7.694  1.00  0.00      A    C
ATOM    412  O   ALA A  29       2.026   0.833  -8.694  1.00  0.00      A    O
ATOM    413  N   ILE A  30       3.218   1.207  -6.858  1.00  0.00      A    N
ATOM    414  HN  ILE A  30       3.245   1.657  -5.968  1.00  0.00      A    H
ATOM    415  CA  ILE A  30       3.988  -0.018  -6.865  1.00  0.00      A    C
ATOM    416  HA  ILE A  30       4.577  -0.014  -7.770  1.00  0.00      A    H
ATOM    417  CB  ILE A  30       4.816  -0.034  -5.574  1.00  0.00      A    C
ATOM    418  HB  ILE A  30       4.184   0.299  -4.722  1.00  0.00      A    H
ATOM    419  CG2 ILE A  30       5.289  -1.499  -5.216  1.00  0.00      A    C
ATOM    420 HG21 ILE A  30       6.049  -1.368  -4.416  1.00  0.00      A    H
ATOM    421 HG22 ILE A  30       4.465  -2.084  -4.754  1.00  0.00      A    H
ATOM    422 HG23 ILE A  30       5.713  -2.115  -6.038  1.00  0.00      A    H
ATOM    423  CG1 ILE A  30       6.017   1.014  -5.711  1.00  0.00      A    C
ATOM    424 HG11 ILE A  30       5.514   2.005  -5.722  1.00  0.00      A    H
ATOM    425 HG12 ILE A  30       6.530   0.947  -4.728  1.00  0.00      A    H
ATOM    426  CD  ILE A  30       6.987   0.721  -6.901  1.00  0.00      A    C
ATOM    427  HD1 ILE A  30       7.929   1.233  -6.609  1.00  0.00      A    H
ATOM    428  HD2 ILE A  30       7.022  -0.389  -6.870  1.00  0.00      A    H
ATOM    429  HD3 ILE A  30       6.509   0.956  -7.876  1.00  0.00      A    H
ATOM    430  C   ILE A  30       3.108  -1.228  -7.017  1.00  0.00      A    C
ATOM    431  O   ILE A  30       3.474  -2.081  -7.795  1.00  0.00      A    O
ATOM    432  N   ALA A  31       1.938  -1.286  -6.332  1.00  0.00      A    N
ATOM    433  HN  ALA A  31       1.669  -0.438  -5.882  1.00  0.00      A    H
ATOM    434  CA  ALA A  31       1.035  -2.415  -6.436  1.00  0.00      A    C
ATOM    435  HA  ALA A  31       1.482  -3.386  -6.288  1.00  0.00      A    H
ATOM    436  CB  ALA A  31      -0.032  -2.245  -5.332  1.00  0.00      A    C
ATOM    437  HB1 ALA A  31      -1.026  -2.680  -5.568  1.00  0.00      A    H
ATOM    438  HB2 ALA A  31       0.377  -2.778  -4.447  1.00  0.00      A    H
ATOM    439  HB3 ALA A  31      -0.139  -1.198  -4.977  1.00  0.00      A    H
ATOM    440  C   ALA A  31       0.491  -2.571  -7.823  1.00  0.00      A    C
ATOM    441  O   ALA A  31       0.528  -3.684  -8.311  1.00  0.00      A    O
ATOM    442  N   ALA A  32       0.017  -1.463  -8.431  1.00  0.00      A    N
ATOM    443  HN  ALA A  32       0.205  -0.645  -7.892  1.00  0.00      A    H
ATOM    444  CA  ALA A  32      -0.514  -1.418  -9.742  1.00  0.00      A    C
ATOM    445  HA  ALA A  32      -1.388  -2.043  -9.847  1.00  0.00      A    H
ATOM    446  CB  ALA A  32      -0.990   0.088 -10.013  1.00  0.00      A    C
ATOM    447  HB1 ALA A  32      -1.566   0.107 -10.962  1.00  0.00      A    H
ATOM    448  HB2 ALA A  32      -1.633   0.278  -9.126  1.00  0.00      A    H
ATOM    449  HB3 ALA A  32      -0.146   0.802 -10.120  1.00  0.00      A    H
ATOM    450  C   ALA A  32       0.519  -1.900 -10.790  1.00  0.00      A    C
ATOM    451  O   ALA A  32       0.259  -2.795 -11.625  1.00  0.00      A    O
ATOM    452  N   ILE A  33       1.736  -1.319 -10.591  1.00  0.00      A    N
ATOM    453  HN  ILE A  33       1.853  -0.709  -9.811  1.00  0.00      A    H
ATOM    454  CA  ILE A  33       2.974  -1.726 -11.320  1.00  0.00      A    C
ATOM    455  HA  ILE A  33       2.851  -1.598 -12.385  1.00  0.00      A    H
ATOM    456  CB  ILE A  33       4.171  -0.878 -10.917  1.00  0.00      A    C
ATOM    457  HB  ILE A  33       4.290  -0.915  -9.813  1.00  0.00      A    H
ATOM    458  CG2 ILE A  33       5.397  -1.366 -11.617  1.00  0.00      A    C
ATOM    459 HG21 ILE A  33       5.221  -1.630 -12.682  1.00  0.00      A    H
ATOM    460 HG22 ILE A  33       6.187  -0.586 -11.634  1.00  0.00      A    H
ATOM    461 HG23 ILE A  33       5.836  -2.296 -11.196  1.00  0.00      A    H
ATOM    462  CG1 ILE A  33       3.983   0.593 -11.370  1.00  0.00      A    C
ATOM    463 HG11 ILE A  33       3.844   0.628 -12.472  1.00  0.00      A    H
ATOM    464 HG12 ILE A  33       2.988   0.912 -10.992  1.00  0.00      A    H
ATOM    465  CD  ILE A  33       5.048   1.474 -10.639  1.00  0.00      A    C
ATOM    466  HD1 ILE A  33       4.917   2.560 -10.829  1.00  0.00      A    H
ATOM    467  HD2 ILE A  33       4.952   1.204  -9.565  1.00  0.00      A    H
ATOM    468  HD3 ILE A  33       6.076   1.236 -10.984  1.00  0.00      A    H
ATOM    469  C   ILE A  33       3.351  -3.279 -11.181  1.00  0.00      A    C
ATOM    470  O   ILE A  33       3.488  -3.964 -12.144  1.00  0.00      A    O
ATOM    471  N   GLU A  34       3.548  -3.805  -9.997  1.00  0.00      A    N
ATOM    472  HN  GLU A  34       3.450  -3.136  -9.265  1.00  0.00      A    H
ATOM    473  CA  GLU A  34       3.834  -5.201  -9.632  1.00  0.00      A    C
ATOM    474  HA  GLU A  34       4.862  -5.348  -9.931  1.00  0.00      A    H
ATOM    475  CB  GLU A  34       3.632  -5.278  -8.158  1.00  0.00      A    C
ATOM    476  HB1 GLU A  34       4.242  -4.477  -7.689  1.00  0.00      A    H
ATOM    477  HB2 GLU A  34       2.630  -4.814  -8.033  1.00  0.00      A    H
ATOM    478  CG  GLU A  34       3.781  -6.655  -7.536  1.00  0.00      A    C
ATOM    479  HG1 GLU A  34       3.198  -7.423  -8.089  1.00  0.00      A    H
ATOM    480  HG2 GLU A  34       4.843  -6.982  -7.567  1.00  0.00      A    H
ATOM    481  CD  GLU A  34       3.275  -6.644  -6.094  1.00  0.00      A    C
ATOM    482  OE1 GLU A  34       2.100  -6.607  -5.803  1.00  0.00      A    O
ATOM    483  OE2 GLU A  34       4.118  -6.707  -5.205  1.00  0.00      A    O
ATOM    484  C   GLU A  34       2.957  -6.201 -10.309  1.00  0.00      A    C
ATOM    485  O   GLU A  34       3.357  -7.117 -11.042  1.00  0.00      A    O
ATOM    486  N   ALA A  35       1.666  -6.028 -10.150  1.00  0.00      A    N
ATOM    487  HN  ALA A  35       1.513  -5.259  -9.534  1.00  0.00      A    H
ATOM    488  CA  ALA A  35       0.542  -6.741 -10.747  1.00  0.00      A    C
ATOM    489  HA  ALA A  35       0.563  -7.794 -10.508  1.00  0.00      A    H
ATOM    490  CB  ALA A  35      -0.724  -6.097 -10.118  1.00  0.00      A    C
ATOM    491  HB1 ALA A  35      -1.461  -6.923 -10.023  1.00  0.00      A    H
ATOM    492  HB2 ALA A  35      -0.540  -5.725  -9.087  1.00  0.00      A    H
ATOM    493  HB3 ALA A  35      -1.174  -5.344 -10.799  1.00  0.00      A    H
ATOM    494  C   ALA A  35       0.532  -6.562 -12.259  1.00  0.00      A    C
ATOM    495  O   ALA A  35       0.337  -7.573 -12.923  1.00  0.00      A    O
ATOM    496  N   LEU A  36       0.787  -5.398 -12.825  1.00  0.00      A    N
ATOM    497  HN  LEU A  36       0.892  -4.542 -12.325  1.00  0.00      A    H
ATOM    498  CA  LEU A  36       0.679  -5.235 -14.279  1.00  0.00      A    C
ATOM    499  HA  LEU A  36      -0.227  -5.692 -14.649  1.00  0.00      A    H
ATOM    500  CB  LEU A  36       0.566  -3.748 -14.763  1.00  0.00      A    C
ATOM    501  HB1 LEU A  36      -0.310  -3.234 -14.314  1.00  0.00      A    H
ATOM    502  HB2 LEU A  36       1.492  -3.232 -14.429  1.00  0.00      A    H
ATOM    503  CG  LEU A  36       0.473  -3.494 -16.254  1.00  0.00      A    C
ATOM    504  HG  LEU A  36       1.430  -3.702 -16.779  1.00  0.00      A    H
ATOM    505  CD1 LEU A  36      -0.690  -4.250 -16.892  1.00  0.00      A    C
ATOM    506 HD11 LEU A  36      -1.635  -3.805 -16.514  1.00  0.00      A    H
ATOM    507 HD12 LEU A  36      -0.616  -4.255 -18.001  1.00  0.00      A    H
ATOM    508 HD13 LEU A  36      -0.695  -5.329 -16.624  1.00  0.00      A    H
ATOM    509  CD2 LEU A  36       0.260  -1.987 -16.603  1.00  0.00      A    C
ATOM    510 HD21 LEU A  36       0.233  -1.871 -17.707  1.00  0.00      A    H
ATOM    511 HD22 LEU A  36      -0.748  -1.640 -16.291  1.00  0.00      A    H
ATOM    512 HD23 LEU A  36       0.933  -1.283 -16.069  1.00  0.00      A    H
ATOM    513  C   LEU A  36       1.982  -5.740 -14.930  1.00  0.00      A    C
ATOM    514  O   LEU A  36       2.012  -6.415 -15.955  1.00  0.00      A    O
ATOM    515  N   HSE A  37       3.183  -5.563 -14.270  1.00  0.00      A    N
ATOM    516  HN  HSE A  37       3.280  -5.176 -13.356  1.00  0.00      A    H
ATOM    517  CA  HSE A  37       4.380  -5.965 -14.945  1.00  0.00      A    C
ATOM    518  HA  HSE A  37       4.232  -5.757 -15.994  1.00  0.00      A    H
ATOM    519  CB  HSE A  37       5.655  -5.132 -14.511  1.00  0.00      A    C
ATOM    520  HB1 HSE A  37       5.489  -4.911 -13.435  1.00  0.00      A    H
ATOM    521  HB2 HSE A  37       6.463  -5.855 -14.754  1.00  0.00      A    H
ATOM    522  ND1 HSE A  37       6.788  -3.988 -16.316  1.00  0.00      A    N
ATOM    523  CG  HSE A  37       5.820  -3.930 -15.346  1.00  0.00      A    C
ATOM    524  CE1 HSE A  37       6.872  -2.770 -16.834  1.00  0.00      A    C
ATOM    525  HE1 HSE A  37       7.722  -2.515 -17.467  1.00  0.00      A    H
ATOM    526  NE2 HSE A  37       5.904  -1.964 -16.346  1.00  0.00      A    N
ATOM    527  HE2 HSE A  37       5.798  -1.015 -16.641  1.00  0.00      A    H
ATOM    528  CD2 HSE A  37       5.218  -2.703 -15.358  1.00  0.00      A    C
ATOM    529  HD2 HSE A  37       4.427  -2.236 -14.783  1.00  0.00      A    H
ATOM    530  C   HSE A  37       4.656  -7.424 -14.723  1.00  0.00      A    C
ATOM    531  O   HSE A  37       4.983  -8.101 -15.707  1.00  0.00      A    O
ATOM    532  N   SER A  38       4.633  -8.015 -13.487  1.00  0.00      A    N
ATOM    533  HN  SER A  38       4.377  -7.441 -12.713  1.00  0.00      A    H
ATOM    534  CA  SER A  38       5.322  -9.232 -13.186  1.00  0.00      A    C
ATOM    535  HA  SER A  38       6.374  -9.003 -13.270  1.00  0.00      A    H
ATOM    536  CB  SER A  38       5.108  -9.751 -11.692  1.00  0.00      A    C
ATOM    537  HB1 SER A  38       5.636 -10.708 -11.490  1.00  0.00      A    H
ATOM    538  HB2 SER A  38       5.448  -8.927 -11.029  1.00  0.00      A    H
ATOM    539  OG  SER A  38       3.702  -9.919 -11.290  1.00  0.00      A    O
ATOM    540  HG1 SER A  38       3.443  -9.041 -11.000  1.00  0.00      A    H
ATOM    541  C   SER A  38       5.079 -10.417 -14.104  1.00  0.00      A    C
ATOM    542  O   SER A  38       6.028 -11.137 -14.534  1.00  0.00      A    O
ATOM    543  N   ALA A  39       3.771 -10.739 -14.401  1.00  0.00      A    N
ATOM    544  HN  ALA A  39       3.081 -10.062 -14.154  1.00  0.00      A    H
ATOM    545  CA  ALA A  39       3.458 -11.951 -15.166  1.00  0.00      A    C
ATOM    546  HA  ALA A  39       4.215 -12.685 -14.931  1.00  0.00      A    H
ATOM    547  CB  ALA A  39       2.093 -12.624 -14.698  1.00  0.00      A    C
ATOM    548  HB1 ALA A  39       1.709 -13.488 -15.282  1.00  0.00      A    H
ATOM    549  HB2 ALA A  39       2.091 -12.989 -13.649  1.00  0.00      A    H
ATOM    550  HB3 ALA A  39       1.254 -11.904 -14.800  1.00  0.00      A    H
ATOM    551  C   ALA A  39       3.520 -11.877 -16.657  1.00  0.00      A    C
ATOM    552  O   ALA A  39       3.241 -12.859 -17.329  1.00  0.00      A    O
ATOM    553  N   MET A  40       3.978 -10.722 -17.207  1.00  0.00      A    N
ATOM    554  HN  MET A  40       4.061  -9.928 -16.610  1.00  0.00      A    H
ATOM    555  CA  MET A  40       4.279 -10.552 -18.607  1.00  0.00      A    C
ATOM    556  HA  MET A  40       3.627 -11.136 -19.239  1.00  0.00      A    H
ATOM    557  CB  MET A  40       4.025  -9.116 -18.997  1.00  0.00      A    C
ATOM    558  HB1 MET A  40       4.608  -8.390 -18.390  1.00  0.00      A    H
ATOM    559  HB2 MET A  40       4.230  -8.932 -20.073  1.00  0.00      A    H
ATOM    560  CG  MET A  40       2.567  -8.758 -18.706  1.00  0.00      A    C
ATOM    561  HG1 MET A  40       1.912  -9.601 -19.017  1.00  0.00      A    H
ATOM    562  HG2 MET A  40       2.414  -8.629 -17.614  1.00  0.00      A    H
ATOM    563  SD  MET A  40       1.990  -7.255 -19.682  1.00  0.00      A    S
ATOM    564  CE  MET A  40       0.266  -7.283 -19.222  1.00  0.00      A    C
ATOM    565  HE1 MET A  40      -0.191  -6.396 -19.712  1.00  0.00      A    H
ATOM    566  HE2 MET A  40      -0.302  -8.207 -19.460  1.00  0.00      A    H
ATOM    567  HE3 MET A  40       0.053  -6.893 -18.203  1.00  0.00      A    H
ATOM    568  C   MET A  40       5.664 -11.028 -18.935  1.00  0.00      A    C
ATOM    569  O   MET A  40       5.852 -11.958 -19.686  1.00  0.00      A    O
ATOM    570  N   TYR A  41       6.677 -10.367 -18.386  1.00  0.00      A    N
ATOM    571  HN  TYR A  41       6.476  -9.609 -17.770  1.00  0.00      A    H
ATOM    572  CA  TYR A  41       8.097 -10.763 -18.631  1.00  0.00      A    C
ATOM    573  HA  TYR A  41       8.119 -10.998 -19.685  1.00  0.00      A    H
ATOM    574  CB  TYR A  41       9.133  -9.648 -18.471  1.00  0.00      A    C
ATOM    575  HB1 TYR A  41      10.065  -9.959 -18.990  1.00  0.00      A    H
ATOM    576  HB2 TYR A  41       8.827  -8.639 -18.822  1.00  0.00      A    H
ATOM    577  CG  TYR A  41       9.411  -9.245 -17.032  1.00  0.00      A    C
ATOM    578  CD1 TYR A  41      10.688  -9.287 -16.553  1.00  0.00      A    C
ATOM    579  HD1 TYR A  41      11.520  -9.602 -17.166  1.00  0.00      A    H
ATOM    580  CE1 TYR A  41      10.981  -8.797 -15.272  1.00  0.00      A    C
ATOM    581  HE1 TYR A  41      11.999  -8.847 -14.914  1.00  0.00      A    H
ATOM    582  CZ  TYR A  41       9.966  -8.327 -14.480  1.00  0.00      A    C
ATOM    583  OH  TYR A  41      10.235  -7.849 -13.184  1.00  0.00      A    O
ATOM    584  HH  TYR A  41      11.187  -7.842 -13.060  1.00  0.00      A    H
ATOM    585  CD2 TYR A  41       8.370  -8.681 -16.219  1.00  0.00      A    C
ATOM    586  HD2 TYR A  41       7.346  -8.551 -16.535  1.00  0.00      A    H
ATOM    587  CE2 TYR A  41       8.655  -8.300 -14.908  1.00  0.00      A    C
ATOM    588  HE2 TYR A  41       7.806  -8.087 -14.276  1.00  0.00      A    H
ATOM    589  C   TYR A  41       8.529 -12.049 -17.972  1.00  0.00      A    C
ATOM    590  O   TYR A  41       9.371 -12.836 -18.502  1.00  0.00      A    O
ATOM    591  N   GLY A  42       8.082 -12.349 -16.772  1.00  0.00      A    N
ATOM    592  HN  GLY A  42       7.470 -11.715 -16.305  1.00  0.00      A    H
ATOM    593  CA  GLY A  42       8.720 -13.423 -16.030  1.00  0.00      A    C
ATOM    594  HA1 GLY A  42       8.016 -14.242 -16.059  1.00  0.00      A    H
ATOM    595  HA2 GLY A  42       9.742 -13.612 -16.320  1.00  0.00      A    H
ATOM    596  C   GLY A  42       8.810 -13.399 -14.540  1.00  0.00      A    C
ATOM    597  O   GLY A  42       8.281 -14.272 -13.854  1.00  0.00      A    O
ATOM    598  N   ASP A  43       9.524 -12.378 -14.063  1.00  0.00      A    N
ATOM    599  HN  ASP A  43       9.959 -11.748 -14.702  1.00  0.00      A    H
ATOM    600  CA  ASP A  43      10.036 -12.381 -12.726  1.00  0.00      A    C
ATOM    601  HA  ASP A  43      10.194 -13.376 -12.337  1.00  0.00      A    H
ATOM    602  CB  ASP A  43      11.578 -11.813 -12.868  1.00  0.00      A    C
ATOM    603  HB1 ASP A  43      12.076 -12.476 -13.607  1.00  0.00      A    H
ATOM    604  HB2 ASP A  43      11.540 -10.796 -13.311  1.00  0.00      A    H
ATOM    605  CG  ASP A  43      12.350 -11.814 -11.546  1.00  0.00      A    C
ATOM    606  OD1 ASP A  43      13.368 -11.070 -11.500  1.00  0.00      A    O
ATOM    607  OD2 ASP A  43      11.837 -12.440 -10.620  1.00  0.00      A    O
ATOM    608  C   ASP A  43       9.171 -11.636 -11.778  1.00  0.00      A    C
ATOM    609  O   ASP A  43       8.711 -10.526 -11.986  1.00  0.00      A    O
ATOM    610  N   LEU A  44       8.879 -12.281 -10.603  1.00  0.00      A    N
ATOM    611  HN  LEU A  44       9.518 -12.962 -10.254  1.00  0.00      A    H
ATOM    612  CA  LEU A  44       7.793 -11.845  -9.647  1.00  0.00      A    C
ATOM    613  HA  LEU A  44       7.380 -10.940 -10.067  1.00  0.00      A    H
ATOM    614  CB  LEU A  44       6.767 -12.986  -9.328  1.00  0.00      A    C
ATOM    615  HB1 LEU A  44       6.518 -13.459 -10.302  1.00  0.00      A    H
ATOM    616  HB2 LEU A  44       7.131 -13.868  -8.758  1.00  0.00      A    H
ATOM    617  CG  LEU A  44       5.360 -12.667  -8.660  1.00  0.00      A    C
ATOM    618  HG  LEU A  44       4.634 -12.317  -9.424  1.00  0.00      A    H
ATOM    619  CD1 LEU A  44       4.739 -13.962  -8.138  1.00  0.00      A    C
ATOM    620 HD11 LEU A  44       4.275 -14.555  -8.955  1.00  0.00      A    H
ATOM    621 HD12 LEU A  44       5.413 -14.577  -7.504  1.00  0.00      A    H
ATOM    622 HD13 LEU A  44       3.960 -13.747  -7.375  1.00  0.00      A    H
ATOM    623  CD2 LEU A  44       5.434 -11.644  -7.513  1.00  0.00      A    C
ATOM    624 HD21 LEU A  44       5.924 -10.698  -7.832  1.00  0.00      A    H
ATOM    625 HD22 LEU A  44       4.463 -11.324  -7.079  1.00  0.00      A    H
ATOM    626 HD23 LEU A  44       6.085 -12.010  -6.690  1.00  0.00      A    H
ATOM    627  C   LEU A  44       8.531 -11.375  -8.350  1.00  0.00      A    C
ATOM    628  O   LEU A  44       8.587 -12.043  -7.328  1.00  0.00      A    O
ATOM    629  N   ARG A  45       9.181 -10.154  -8.341  1.00  0.00      A    N
ATOM    630  HN  ARG A  45       9.182  -9.600  -9.170  1.00  0.00      A    H
ATOM    631  CA  ARG A  45       9.721  -9.503  -7.195  1.00  0.00      A    C
ATOM    632  HA  ARG A  45      10.105 -10.189  -6.454  1.00  0.00      A    H
ATOM    633  CB  ARG A  45      11.020  -8.699  -7.551  1.00  0.00      A    C
ATOM    634  HB1 ARG A  45      10.786  -7.706  -7.993  1.00  0.00      A    H
ATOM    635  HB2 ARG A  45      11.537  -8.482  -6.592  1.00  0.00      A    H
ATOM    636  CG  ARG A  45      12.063  -9.506  -8.410  1.00  0.00      A    C
ATOM    637  HG1 ARG A  45      11.606  -9.882  -9.350  1.00  0.00      A    H
ATOM    638  HG2 ARG A  45      12.951  -8.880  -8.640  1.00  0.00      A    H
ATOM    639  CD  ARG A  45      12.624 -10.655  -7.610  1.00  0.00      A    C
ATOM    640  HD1 ARG A  45      13.264 -10.240  -6.802  1.00  0.00      A    H
ATOM    641  HD2 ARG A  45      11.984 -11.435  -7.145  1.00  0.00      A    H
ATOM    642  NE  ARG A  45      13.447 -11.416  -8.628  1.00  0.00      A    N
ATOM    643  HE  ARG A  45      13.057 -11.457  -9.549  1.00  0.00      A    H
ATOM    644  CZ  ARG A  45      14.784 -11.523  -8.625  1.00  0.00      A    C
ATOM    645  NH1 ARG A  45      15.351 -11.678  -7.436  1.00  0.00      A    N
ATOM    646 HH11 ARG A  45      14.789 -11.791  -6.617  1.00  0.00      A    H
ATOM    647 HH12 ARG A  45      16.291 -12.012  -7.362  1.00  0.00      A    H
ATOM    648  NH2 ARG A  45      15.432 -11.468  -9.753  1.00  0.00      A    N
ATOM    649 HH21 ARG A  45      14.912 -11.204 -10.565  1.00  0.00      A    H
ATOM    650 HH22 ARG A  45      16.431 -11.499  -9.798  1.00  0.00      A    H
ATOM    651  C   ARG A  45       8.714  -8.550  -6.516  1.00  0.00      A    C
ATOM    652  O   ARG A  45       7.644  -8.349  -7.020  1.00  0.00      A    O
ATOM    653  N   SER A  46       9.182  -8.001  -5.363  1.00  0.00      A    N
ATOM    654  HN  SER A  46      10.061  -8.309  -5.008  1.00  0.00      A    H
ATOM    655  CA  SER A  46       8.594  -6.896  -4.666  1.00  0.00      A    C
ATOM    656  HA  SER A  46       7.652  -6.680  -5.149  1.00  0.00      A    H
ATOM    657  CB  SER A  46       8.363  -7.123  -3.089  1.00  0.00      A    C
ATOM    658  HB1 SER A  46       8.041  -8.185  -3.026  1.00  0.00      A    H
ATOM    659  HB2 SER A  46       9.263  -7.057  -2.442  1.00  0.00      A    H
ATOM    660  OG  SER A  46       7.299  -6.256  -2.663  1.00  0.00      A    O
ATOM    661  HG1 SER A  46       7.478  -5.988  -1.759  1.00  0.00      A    H
ATOM    662  C   SER A  46       9.463  -5.647  -4.794  1.00  0.00      A    C
ATOM    663  O   SER A  46      10.669  -5.724  -4.604  1.00  0.00      A    O
ATOM    664  N   LEU A  47       8.849  -4.530  -5.207  1.00  0.00      A    N
ATOM    665  HN  LEU A  47       7.876  -4.560  -5.421  1.00  0.00      A    H
ATOM    666  CA  LEU A  47       9.516  -3.255  -5.428  1.00  0.00      A    C
ATOM    667  HA  LEU A  47      10.479  -3.360  -5.907  1.00  0.00      A    H
ATOM    668  CB  LEU A  47       8.735  -2.437  -6.459  1.00  0.00      A    C
ATOM    669  HB1 LEU A  47       7.782  -2.107  -5.991  1.00  0.00      A    H
ATOM    670  HB2 LEU A  47       9.374  -1.576  -6.752  1.00  0.00      A    H
ATOM    671  CG  LEU A  47       8.372  -3.245  -7.677  1.00  0.00      A    C
ATOM    672  HG  LEU A  47       7.875  -4.186  -7.358  1.00  0.00      A    H
ATOM    673  CD1 LEU A  47       7.394  -2.343  -8.523  1.00  0.00      A    C
ATOM    674 HD11 LEU A  47       6.531  -1.973  -7.930  1.00  0.00      A    H
ATOM    675 HD12 LEU A  47       8.044  -1.464  -8.720  1.00  0.00      A    H
ATOM    676 HD13 LEU A  47       7.051  -2.789  -9.481  1.00  0.00      A    H
ATOM    677  CD2 LEU A  47       9.568  -3.811  -8.375  1.00  0.00      A    C
ATOM    678 HD21 LEU A  47      10.067  -4.612  -7.789  1.00  0.00      A    H
ATOM    679 HD22 LEU A  47       9.226  -4.227  -9.347  1.00  0.00      A    H
ATOM    680 HD23 LEU A  47      10.344  -3.044  -8.587  1.00  0.00      A    H
ATOM    681  C   LEU A  47       9.716  -2.338  -4.148  1.00  0.00      A    C
ATOM    682  O   LEU A  47       8.983  -2.483  -3.179  1.00  0.00      A    O
ATOM    683  N   SER A  48      10.716  -1.426  -4.158  1.00  0.00      A    N
ATOM    684  HN  SER A  48      11.406  -1.342  -4.872  1.00  0.00      A    H
ATOM    685  CA  SER A  48      10.797  -0.381  -3.171  1.00  0.00      A    C
ATOM    686  HA  SER A  48      10.548  -0.816  -2.215  1.00  0.00      A    H
ATOM    687  CB  SER A  48      12.164   0.300  -2.852  1.00  0.00      A    C
ATOM    688  HB1 SER A  48      12.718  -0.618  -2.560  1.00  0.00      A    H
ATOM    689  HB2 SER A  48      12.594   0.849  -3.717  1.00  0.00      A    H
ATOM    690  OG  SER A  48      12.103   1.179  -1.721  1.00  0.00      A    O
ATOM    691  HG1 SER A  48      12.535   0.788  -0.959  1.00  0.00      A    H
ATOM    692  C   SER A  48       9.752   0.697  -3.438  1.00  0.00      A    C
ATOM    693  O   SER A  48       9.781   1.398  -4.454  1.00  0.00      A    O
ATOM    694  N   GLU A  49       8.791   0.962  -2.520  1.00  0.00      A    N
ATOM    695  HN  GLU A  49       8.910   0.555  -1.618  1.00  0.00      A    H
ATOM    696  CA  GLU A  49       7.979   2.081  -2.359  1.00  0.00      A    C
ATOM    697  HA  GLU A  49       7.534   2.476  -3.261  1.00  0.00      A    H
ATOM    698  CB  GLU A  49       6.724   1.762  -1.479  1.00  0.00      A    C
ATOM    699  HB1 GLU A  49       6.138   2.700  -1.590  1.00  0.00      A    H
ATOM    700  HB2 GLU A  49       6.152   0.924  -1.931  1.00  0.00      A    H
ATOM    701  CG  GLU A  49       7.079   1.351  -0.078  1.00  0.00      A    C
ATOM    702  HG1 GLU A  49       7.589   2.153   0.497  1.00  0.00      A    H
ATOM    703  HG2 GLU A  49       6.233   1.168   0.618  1.00  0.00      A    H
ATOM    704  CD  GLU A  49       7.951   0.090   0.159  1.00  0.00      A    C
ATOM    705  OE1 GLU A  49       9.174   0.324   0.033  1.00  0.00      A    O
ATOM    706  OE2 GLU A  49       7.462  -1.024   0.453  1.00  0.00      A    O
ATOM    707  C   GLU A  49       8.755   3.257  -1.721  1.00  0.00      A    C
ATOM    708  O   GLU A  49       8.468   4.393  -2.009  1.00  0.00      A    O
ATOM    709  N   GLN A  50       9.803   3.065  -0.804  1.00  0.00      A    N
ATOM    710  HN  GLN A  50      10.034   2.143  -0.505  1.00  0.00      A    H
ATOM    711  CA  GLN A  50      10.500   4.192  -0.132  1.00  0.00      A    C
ATOM    712  HA  GLN A  50       9.760   4.779   0.392  1.00  0.00      A    H
ATOM    713  CB  GLN A  50      11.396   3.615   0.967  1.00  0.00      A    C
ATOM    714  HB1 GLN A  50      10.698   3.049   1.620  1.00  0.00      A    H
ATOM    715  HB2 GLN A  50      12.103   2.938   0.441  1.00  0.00      A    H
ATOM    716  CG  GLN A  50      12.148   4.699   1.862  1.00  0.00      A    C
ATOM    717  HG1 GLN A  50      12.820   4.247   2.622  1.00  0.00      A    H
ATOM    718  HG2 GLN A  50      12.831   5.257   1.186  1.00  0.00      A    H
ATOM    719  CD  GLN A  50      11.186   5.631   2.677  1.00  0.00      A    C
ATOM    720  OE1 GLN A  50      10.581   5.230   3.633  1.00  0.00      A    O
ATOM    721  NE2 GLN A  50      11.111   6.853   2.161  1.00  0.00      A    N
ATOM    722 HE21 GLN A  50      10.467   7.508   2.556  1.00  0.00      A    H
ATOM    723 HE22 GLN A  50      11.535   7.083   1.284  1.00  0.00      A    H
ATOM    724  C   GLN A  50      11.377   5.032  -1.040  1.00  0.00      A    C
ATOM    725  O   GLN A  50      11.521   6.216  -0.733  1.00  0.00      A    O
ATOM    726  N   GLN A  51      11.885   4.403  -2.124  1.00  0.00      A    N
ATOM    727  HN  GLN A  51      11.914   3.411  -2.213  1.00  0.00      A    H
ATOM    728  CA  GLN A  51      12.692   5.088  -3.121  1.00  0.00      A    C
ATOM    729  HA  GLN A  51      13.411   5.655  -2.550  1.00  0.00      A    H
ATOM    730  CB  GLN A  51      13.505   4.109  -4.082  1.00  0.00      A    C
ATOM    731  HB1 GLN A  51      14.230   3.695  -3.349  1.00  0.00      A    H
ATOM    732  HB2 GLN A  51      12.875   3.251  -4.400  1.00  0.00      A    H
ATOM    733  CG  GLN A  51      14.418   4.795  -5.203  1.00  0.00      A    C
ATOM    734  HG1 GLN A  51      13.732   5.272  -5.935  1.00  0.00      A    H
ATOM    735  HG2 GLN A  51      15.169   5.510  -4.806  1.00  0.00      A    H
ATOM    736  CD  GLN A  51      15.066   3.653  -5.944  1.00  0.00      A    C
ATOM    737  OE1 GLN A  51      14.734   2.496  -5.889  1.00  0.00      A    O
ATOM    738  NE2 GLN A  51      16.010   4.102  -6.848  1.00  0.00      A    N
ATOM    739 HE21 GLN A  51      16.548   3.462  -7.397  1.00  0.00      A    H
ATOM    740 HE22 GLN A  51      16.250   5.073  -6.852  1.00  0.00      A    H
ATOM    741  C   GLN A  51      11.949   6.121  -3.904  1.00  0.00      A    C
ATOM    742  O   GLN A  51      12.421   7.231  -3.927  1.00  0.00      A    O
ATOM    743  N   ILE A  52      10.703   5.779  -4.349  1.00  0.00      A    N
ATOM    744  HN  ILE A  52      10.462   4.830  -4.161  1.00  0.00      A    H
ATOM    745  CA  ILE A  52       9.721   6.633  -4.968  1.00  0.00      A    C
ATOM    746  HA  ILE A  52      10.106   7.098  -5.863  1.00  0.00      A    H
ATOM    747  CB  ILE A  52       8.576   5.801  -5.505  1.00  0.00      A    C
ATOM    748  HB  ILE A  52       8.061   5.321  -4.645  1.00  0.00      A    H
ATOM    749  CG2 ILE A  52       7.479   6.644  -6.172  1.00  0.00      A    C
ATOM    750 HG21 ILE A  52       7.209   7.563  -5.610  1.00  0.00      A    H
ATOM    751 HG22 ILE A  52       7.842   7.064  -7.134  1.00  0.00      A    H
ATOM    752 HG23 ILE A  52       6.572   6.022  -6.333  1.00  0.00      A    H
ATOM    753  CG1 ILE A  52       8.983   4.631  -6.496  1.00  0.00      A    C
ATOM    754 HG11 ILE A  52       9.561   3.851  -5.957  1.00  0.00      A    H
ATOM    755 HG12 ILE A  52       8.118   4.063  -6.902  1.00  0.00      A    H
ATOM    756  CD  ILE A  52       9.763   5.024  -7.705  1.00  0.00      A    C
ATOM    757  HD1 ILE A  52      10.209   4.198  -8.299  1.00  0.00      A    H
ATOM    758  HD2 ILE A  52       9.221   5.718  -8.382  1.00  0.00      A    H
ATOM    759  HD3 ILE A  52      10.656   5.551  -7.307  1.00  0.00      A    H
ATOM    760  C   ILE A  52       9.448   7.796  -3.988  1.00  0.00      A    C
ATOM    761  O   ILE A  52       9.383   8.941  -4.432  1.00  0.00      A    O
ATOM    762  N   ILE A  53       9.271   7.538  -2.707  1.00  0.00      A    N
ATOM    763  HN  ILE A  53       9.088   6.622  -2.359  1.00  0.00      A    H
ATOM    764  CA  ILE A  53       9.138   8.529  -1.755  1.00  0.00      A    C
ATOM    765  HA  ILE A  53       8.294   9.147  -2.023  1.00  0.00      A    H
ATOM    766  CB  ILE A  53       8.583   7.871  -0.410  1.00  0.00      A    C
ATOM    767  HB  ILE A  53       9.329   7.121  -0.069  1.00  0.00      A    H
ATOM    768  CG2 ILE A  53       8.237   8.932   0.693  1.00  0.00      A    C
ATOM    769 HG21 ILE A  53       9.127   9.578   0.849  1.00  0.00      A    H
ATOM    770 HG22 ILE A  53       7.352   9.543   0.414  1.00  0.00      A    H
ATOM    771 HG23 ILE A  53       8.039   8.461   1.680  1.00  0.00      A    H
ATOM    772  CG1 ILE A  53       7.271   7.090  -0.562  1.00  0.00      A    C
ATOM    773 HG11 ILE A  53       6.392   7.721  -0.811  1.00  0.00      A    H
ATOM    774 HG12 ILE A  53       7.403   6.379  -1.405  1.00  0.00      A    H
ATOM    775  CD  ILE A  53       6.984   6.188   0.614  1.00  0.00      A    C
ATOM    776  HD1 ILE A  53       6.002   6.385   1.095  1.00  0.00      A    H
ATOM    777  HD2 ILE A  53       7.056   5.087   0.481  1.00  0.00      A    H
ATOM    778  HD3 ILE A  53       7.778   6.267   1.388  1.00  0.00      A    H
ATOM    779  C   ILE A  53      10.352   9.541  -1.482  1.00  0.00      A    C
ATOM    780  O   ILE A  53      10.206  10.762  -1.374  1.00  0.00      A    O
ATOM    781  N   ASP A  54      11.605   9.087  -1.301  1.00  0.00      A    N
ATOM    782  HN  ASP A  54      11.670   8.101  -1.436  1.00  0.00      A    H
ATOM    783  CA  ASP A  54      12.702   9.976  -0.945  1.00  0.00      A    C
ATOM    784  HA  ASP A  54      12.332  10.581  -0.131  1.00  0.00      A    H
ATOM    785  CB  ASP A  54      14.021   9.201  -0.588  1.00  0.00      A    C
ATOM    786  HB1 ASP A  54      14.103   8.478  -1.428  1.00  0.00      A    H
ATOM    787  HB2 ASP A  54      14.880   9.903  -0.527  1.00  0.00      A    H
ATOM    788  CG  ASP A  54      13.972   8.507   0.713  1.00  0.00      A    C
ATOM    789  OD1 ASP A  54      13.187   8.759   1.653  1.00  0.00      A    O
ATOM    790  OD2 ASP A  54      14.844   7.622   0.928  1.00  0.00      A    O
ATOM    791  C   ASP A  54      13.028  10.975  -2.055  1.00  0.00      A    C
ATOM    792  O   ASP A  54      13.232  12.209  -1.853  1.00  0.00      A    O
ATOM    793  N   CYS A  55      13.089  10.479  -3.278  1.00  0.00      A    N
ATOM    794  HN  CYS A  55      12.993   9.495  -3.407  1.00  0.00      A    H
ATOM    795  CA  CYS A  55      13.419  11.168  -4.477  1.00  0.00      A    C
ATOM    796  HA  CYS A  55      14.103  11.975  -4.258  1.00  0.00      A    H
ATOM    797  CB  CYS A  55      14.147  10.246  -5.397  1.00  0.00      A    C
ATOM    798  HB1 CYS A  55      13.530   9.325  -5.463  1.00  0.00      A    H
ATOM    799  HB2 CYS A  55      14.278  10.669  -6.416  1.00  0.00      A    H
ATOM    800  SG  CYS A  55      15.709   9.608  -4.845  1.00  0.00      A    S
ATOM    801  C   CYS A  55      12.233  11.890  -5.276  1.00  0.00      A    C
ATOM    802  O   CYS A  55      12.362  12.219  -6.443  1.00  0.00      A    O
ATOM    803  N   ASP A  56      11.123  12.165  -4.517  1.00  0.00      A    N
ATOM    804  HN  ASP A  56      11.118  12.003  -3.533  1.00  0.00      A    H
ATOM    805  CA  ASP A  56       9.990  12.950  -4.963  1.00  0.00      A    C
ATOM    806  HA  ASP A  56       9.661  12.485  -5.880  1.00  0.00      A    H
ATOM    807  CB  ASP A  56       8.913  13.043  -3.837  1.00  0.00      A    C
ATOM    808  HB1 ASP A  56       8.661  11.991  -3.586  1.00  0.00      A    H
ATOM    809  HB2 ASP A  56       9.174  13.581  -2.900  1.00  0.00      A    H
ATOM    810  CG  ASP A  56       7.656  13.655  -4.472  1.00  0.00      A    C
ATOM    811  OD1 ASP A  56       6.779  12.888  -4.910  1.00  0.00      A    O
ATOM    812  OD2 ASP A  56       7.592  14.919  -4.486  1.00  0.00      A    O
ATOM    813  C   ASP A  56      10.323  14.389  -5.302  1.00  0.00      A    C
ATOM    814  O   ASP A  56      10.990  15.129  -4.562  1.00  0.00      A    O
ATOM    815  N   LYS A  57       9.813  14.874  -6.446  1.00  0.00      A    N
ATOM    816  HN  LYS A  57       9.151  14.220  -6.805  1.00  0.00      A    H
ATOM    817  CA  LYS A  57      10.217  16.080  -7.089  1.00  0.00      A    C
ATOM    818  HA  LYS A  57      11.189  16.281  -6.664  1.00  0.00      A    H
ATOM    819  CB  LYS A  57      10.471  15.888  -8.540  1.00  0.00      A    C
ATOM    820  HB1 LYS A  57       9.517  15.624  -9.045  1.00  0.00      A    H
ATOM    821  HB2 LYS A  57      10.861  16.784  -9.068  1.00  0.00      A    H
ATOM    822  CG  LYS A  57      11.416  14.690  -8.925  1.00  0.00      A    C
ATOM    823  HG1 LYS A  57      12.411  14.638  -8.432  1.00  0.00      A    H
ATOM    824  HG2 LYS A  57      10.959  13.712  -8.660  1.00  0.00      A    H
ATOM    825  CD  LYS A  57      11.881  14.767 -10.394  1.00  0.00      A    C
ATOM    826  HD1 LYS A  57      12.333  15.764 -10.587  1.00  0.00      A    H
ATOM    827  HD2 LYS A  57      12.718  14.062 -10.581  1.00  0.00      A    H
ATOM    828  CE  LYS A  57      10.692  14.537 -11.385  1.00  0.00      A    C
ATOM    829  HE1 LYS A  57      10.213  13.539 -11.487  1.00  0.00      A    H
ATOM    830  HE2 LYS A  57       9.909  15.279 -11.123  1.00  0.00      A    H
ATOM    831  NZ  LYS A  57      11.270  14.871 -12.724  1.00  0.00      A    N
ATOM    832  HZ1 LYS A  57      10.898  14.321 -13.525  1.00  0.00      A    H
ATOM    833  HZ2 LYS A  57      11.172  15.894 -12.885  1.00  0.00      A    H
ATOM    834  HZ3 LYS A  57      12.294  14.704 -12.662  1.00  0.00      A    H
ATOM    835  C   LYS A  57       9.291  17.238  -6.960  1.00  0.00      A    C
ATOM    836  O   LYS A  57       9.552  18.326  -7.415  1.00  0.00      A    O
ATOM    837  N   TYR A  58       8.136  17.025  -6.390  1.00  0.00      A    N
ATOM    838  HN  TYR A  58       7.978  16.274  -5.753  1.00  0.00      A    H
ATOM    839  CA  TYR A  58       7.033  18.025  -6.518  1.00  0.00      A    C
ATOM    840  HA  TYR A  58       7.315  18.970  -6.960  1.00  0.00      A    H
ATOM    841  CB  TYR A  58       5.852  17.542  -7.444  1.00  0.00      A    C
ATOM    842  HB1 TYR A  58       5.261  16.699  -7.025  1.00  0.00      A    H
ATOM    843  HB2 TYR A  58       5.149  18.375  -7.659  1.00  0.00      A    H
ATOM    844  CG  TYR A  58       6.462  17.114  -8.729  1.00  0.00      A    C
ATOM    845  CD1 TYR A  58       6.329  15.799  -9.217  1.00  0.00      A    C
ATOM    846  HD1 TYR A  58       5.815  14.983  -8.729  1.00  0.00      A    H
ATOM    847  CE1 TYR A  58       6.890  15.454 -10.506  1.00  0.00      A    C
ATOM    848  HE1 TYR A  58       6.642  14.513 -10.975  1.00  0.00      A    H
ATOM    849  CZ  TYR A  58       7.435  16.449 -11.292  1.00  0.00      A    C
ATOM    850  OH  TYR A  58       8.027  16.075 -12.492  1.00  0.00      A    O
ATOM    851  HH  TYR A  58       8.446  16.875 -12.819  1.00  0.00      A    H
ATOM    852  CD2 TYR A  58       7.006  18.080  -9.596  1.00  0.00      A    C
ATOM    853  HD2 TYR A  58       7.113  19.113  -9.301  1.00  0.00      A    H
ATOM    854  CE2 TYR A  58       7.565  17.733 -10.859  1.00  0.00      A    C
ATOM    855  HE2 TYR A  58       8.075  18.484 -11.443  1.00  0.00      A    H
ATOM    856  C   TYR A  58       6.416  18.368  -5.183  1.00  0.00      A    C
ATOM    857  O   TYR A  58       6.280  19.598  -4.913  1.00  0.00      A    O
ATOM    858  N   ASP A  59       6.156  17.317  -4.458  1.00  0.00      A    N
ATOM    859  HN  ASP A  59       6.379  16.422  -4.836  1.00  0.00      A    H
ATOM    860  CA  ASP A  59       5.320  17.377  -3.275  1.00  0.00      A    C
ATOM    861  HA  ASP A  59       4.791  18.314  -3.181  1.00  0.00      A    H
ATOM    862  CB  ASP A  59       4.335  16.196  -3.344  1.00  0.00      A    C
ATOM    863  HB1 ASP A  59       4.882  15.326  -3.766  1.00  0.00      A    H
ATOM    864  HB2 ASP A  59       3.883  16.010  -2.346  1.00  0.00      A    H
ATOM    865  CG  ASP A  59       3.192  16.543  -4.260  1.00  0.00      A    C
ATOM    866  OD1 ASP A  59       2.490  17.474  -3.848  1.00  0.00      A    O
ATOM    867  OD2 ASP A  59       3.023  15.893  -5.280  1.00  0.00      A    O
ATOM    868  C   ASP A  59       6.237  17.255  -2.022  1.00  0.00      A    C
ATOM    869  O   ASP A  59       6.920  18.198  -1.658  1.00  0.00      A    O
ATOM    870  N   ASN A  60       6.143  16.161  -1.282  1.00  0.00      A    N
ATOM    871  HN  ASN A  60       5.426  15.500  -1.487  1.00  0.00      A    H
ATOM    872  CA  ASN A  60       6.839  15.994  -0.084  1.00  0.00      A    C
ATOM    873  HA  ASN A  60       7.785  16.513  -0.043  1.00  0.00      A    H
ATOM    874  CB  ASN A  60       5.922  16.483   1.120  1.00  0.00      A    C
ATOM    875  HB1 ASN A  60       4.915  16.014   1.088  1.00  0.00      A    H
ATOM    876  HB2 ASN A  60       6.425  16.136   2.048  1.00  0.00      A    H
ATOM    877  CG  ASN A  60       5.850  17.960   1.261  1.00  0.00      A    C
ATOM    878  OD1 ASN A  60       4.960  18.644   0.822  1.00  0.00      A    O
ATOM    879  ND2 ASN A  60       6.733  18.597   2.100  1.00  0.00      A    N
ATOM    880 HD21 ASN A  60       6.692  19.573   2.318  1.00  0.00      A    H
ATOM    881 HD22 ASN A  60       7.366  18.012   2.608  1.00  0.00      A    H
ATOM    882  C   ASN A  60       7.154  14.551   0.038  1.00  0.00      A    C
ATOM    883  O   ASN A  60       8.330  14.186   0.133  1.00  0.00      A    O
ATOM    884  N   GLY A  61       6.159  13.637   0.171  1.00  0.00      A    N
ATOM    885  HN  GLY A  61       5.218  13.948   0.280  1.00  0.00      A    H
ATOM    886  CA  GLY A  61       6.369  12.195   0.183  1.00  0.00      A    C
ATOM    887  HA1 GLY A  61       5.950  11.860  -0.755  1.00  0.00      A    H
ATOM    888  HA2 GLY A  61       7.435  12.022   0.178  1.00  0.00      A    H
ATOM    889  C   GLY A  61       5.638  11.552   1.298  1.00  0.00      A    C
ATOM    890  O   GLY A  61       4.623  10.901   1.107  1.00  0.00      A    O
ATOM    891  N   CYS A  62       6.119  11.595   2.535  1.00  0.00      A    N
ATOM    892  HN  CYS A  62       7.093  11.803   2.583  1.00  0.00      A    H
ATOM    893  CA  CYS A  62       5.466  11.122   3.735  1.00  0.00      A    C
ATOM    894  HA  CYS A  62       5.081  10.151   3.461  1.00  0.00      A    H
ATOM    895  CB  CYS A  62       6.459  10.915   4.870  1.00  0.00      A    C
ATOM    896  HB1 CYS A  62       7.457  11.054   4.403  1.00  0.00      A    H
ATOM    897  HB2 CYS A  62       6.324  11.617   5.720  1.00  0.00      A    H
ATOM    898  SG  CYS A  62       6.648   9.197   5.347  1.00  0.00      A    S
ATOM    899  C   CYS A  62       4.225  11.960   4.157  1.00  0.00      A    C
ATOM    900  O   CYS A  62       3.158  11.431   4.486  1.00  0.00      A    O
ATOM    901  N   LYS A  63       4.288  13.281   4.019  1.00  0.00      A    N
ATOM    902  HN  LYS A  63       5.163  13.748   3.923  1.00  0.00      A    H
ATOM    903  CA  LYS A  63       3.054  14.119   4.118  1.00  0.00      A    C
ATOM    904  HA  LYS A  63       2.600  13.765   5.032  1.00  0.00      A    H
ATOM    905  CB  LYS A  63       3.405  15.637   4.229  1.00  0.00      A    C
ATOM    906  HB1 LYS A  63       4.059  15.857   3.359  1.00  0.00      A    H
ATOM    907  HB2 LYS A  63       2.469  16.229   4.135  1.00  0.00      A    H
ATOM    908  CG  LYS A  63       4.301  15.971   5.443  1.00  0.00      A    C
ATOM    909  HG1 LYS A  63       3.712  15.734   6.354  1.00  0.00      A    H
ATOM    910  HG2 LYS A  63       5.209  15.344   5.569  1.00  0.00      A    H
ATOM    911  CD  LYS A  63       4.707  17.424   5.687  1.00  0.00      A    C
ATOM    912  HD1 LYS A  63       5.412  17.635   4.855  1.00  0.00      A    H
ATOM    913  HD2 LYS A  63       3.780  18.029   5.597  1.00  0.00      A    H
ATOM    914  CE  LYS A  63       5.403  17.621   7.039  1.00  0.00      A    C
ATOM    915  HE1 LYS A  63       4.702  17.375   7.865  1.00  0.00      A    H
ATOM    916  HE2 LYS A  63       6.302  16.978   7.154  1.00  0.00      A    H
ATOM    917  NZ  LYS A  63       5.676  19.042   7.169  1.00  0.00      A    N
ATOM    918  HZ1 LYS A  63       6.160  19.275   8.060  1.00  0.00      A    H
ATOM    919  HZ2 LYS A  63       6.359  19.328   6.438  1.00  0.00      A    H
ATOM    920  HZ3 LYS A  63       4.765  19.542   7.178  1.00  0.00      A    H
ATOM    921  C   LYS A  63       2.036  13.848   2.963  1.00  0.00      A    C
ATOM    922  O   LYS A  63       0.980  13.297   3.179  1.00  0.00      A    O
ATOM    923  N   ARG A  64       2.425  14.274   1.738  1.00  0.00      A    N
ATOM    924  HN  ARG A  64       3.385  14.503   1.594  1.00  0.00      A    H
ATOM    925  CA  ARG A  64       1.488  14.220   0.625  1.00  0.00      A    C
ATOM    926  HA  ARG A  64       0.801  13.420   0.857  1.00  0.00      A    H
ATOM    927  CB  ARG A  64       0.809  15.586   0.378  1.00  0.00      A    C
ATOM    928  HB1 ARG A  64       1.560  16.386   0.550  1.00  0.00      A    H
ATOM    929  HB2 ARG A  64       0.466  15.706  -0.671  1.00  0.00      A    H
ATOM    930  CG  ARG A  64      -0.451  15.887   1.227  1.00  0.00      A    C
ATOM    931  HG1 ARG A  64      -1.104  14.997   1.356  1.00  0.00      A    H
ATOM    932  HG2 ARG A  64      -0.097  16.050   2.268  1.00  0.00      A    H
ATOM    933  CD  ARG A  64      -1.320  17.061   0.856  1.00  0.00      A    C
ATOM    934  HD1 ARG A  64      -1.718  17.024  -0.180  1.00  0.00      A    H
ATOM    935  HD2 ARG A  64      -2.172  17.180   1.559  1.00  0.00      A    H
ATOM    936  NE  ARG A  64      -0.468  18.294   0.935  1.00  0.00      A    N
ATOM    937  HE  ARG A  64       0.488  18.288   1.230  1.00  0.00      A    H
ATOM    938  CZ  ARG A  64      -0.989  19.503   0.947  1.00  0.00      A    C
ATOM    939  NH1 ARG A  64      -2.288  19.717   0.606  1.00  0.00      A    N
ATOM    940 HH11 ARG A  64      -2.910  18.969   0.378  1.00  0.00      A    H
ATOM    941 HH12 ARG A  64      -2.665  20.636   0.721  1.00  0.00      A    H
ATOM    942  NH2 ARG A  64      -0.252  20.493   1.358  1.00  0.00      A    N
ATOM    943 HH21 ARG A  64       0.720  20.273   1.432  1.00  0.00      A    H
ATOM    944 HH22 ARG A  64      -0.648  21.411   1.339  1.00  0.00      A    H
ATOM    945  C   ARG A  64       2.231  13.814  -0.641  1.00  0.00      A    C
ATOM    946  O   ARG A  64       3.473  14.058  -0.780  1.00  0.00      A    O
ATOM    947  N   GLY A  65       1.548  13.179  -1.678  1.00  0.00      A    N
ATOM    948  HN  GLY A  65       0.580  12.971  -1.559  1.00  0.00      A    H
ATOM    949  CA  GLY A  65       2.140  12.753  -2.942  1.00  0.00      A    C
ATOM    950  HA1 GLY A  65       2.399  13.621  -3.531  1.00  0.00      A    H
ATOM    951  HA2 GLY A  65       2.982  12.115  -2.718  1.00  0.00      A    H
ATOM    952  C   GLY A  65       1.093  12.049  -3.771  1.00  0.00      A    C
ATOM    953  O   GLY A  65       0.067  11.564  -3.244  1.00  0.00      A    O
ATOM    954  N   LEU A  66       1.255  11.958  -5.108  1.00  0.00      A    N
ATOM    955  HN  LEU A  66       2.097  12.371  -5.445  1.00  0.00      A    H
ATOM    956  CA  LEU A  66       0.284  11.446  -6.035  1.00  0.00      A    C
ATOM    957  HA  LEU A  66      -0.535  11.106  -5.420  1.00  0.00      A    H
ATOM    958  CB  LEU A  66      -0.181  12.480  -7.111  1.00  0.00      A    C
ATOM    959  HB1 LEU A  66       0.699  12.730  -7.742  1.00  0.00      A    H
ATOM    960  HB2 LEU A  66      -0.947  12.068  -7.802  1.00  0.00      A    H
ATOM    961  CG  LEU A  66      -0.731  13.775  -6.471  1.00  0.00      A    C
ATOM    962  HG  LEU A  66       0.001  14.040  -5.678  1.00  0.00      A    H
ATOM    963  CD1 LEU A  66      -0.844  14.961  -7.451  1.00  0.00      A    C
ATOM    964 HD11 LEU A  66       0.133  15.395  -7.751  1.00  0.00      A    H
ATOM    965 HD12 LEU A  66      -1.238  14.593  -8.422  1.00  0.00      A    H
ATOM    966 HD13 LEU A  66      -1.460  15.823  -7.116  1.00  0.00      A    H
ATOM    967  CD2 LEU A  66      -2.118  13.510  -5.869  1.00  0.00      A    C
ATOM    968 HD21 LEU A  66      -2.884  13.125  -6.575  1.00  0.00      A    H
ATOM    969 HD22 LEU A  66      -2.025  12.777  -5.039  1.00  0.00      A    H
ATOM    970 HD23 LEU A  66      -2.494  14.448  -5.409  1.00  0.00      A    H
ATOM    971  C   LEU A  66       0.774  10.209  -6.801  1.00  0.00      A    C
ATOM    972  O   LEU A  66       1.953  10.180  -7.228  1.00  0.00      A    O
ATOM    973  N   ALA A  67      -0.061   9.120  -7.032  1.00  0.00      A    N
ATOM    974  HN  ALA A  67      -0.975   9.161  -6.637  1.00  0.00      A    H
ATOM    975  CA  ALA A  67       0.328   7.854  -7.731  1.00  0.00      A    C
ATOM    976  HA  ALA A  67       1.230   7.515  -7.245  1.00  0.00      A    H
ATOM    977  CB  ALA A  67      -0.791   6.828  -7.507  1.00  0.00      A    C
ATOM    978  HB1 ALA A  67      -0.595   6.000  -8.222  1.00  0.00      A    H
ATOM    979  HB2 ALA A  67      -0.955   6.603  -6.432  1.00  0.00      A    H
ATOM    980  HB3 ALA A  67      -1.792   7.236  -7.761  1.00  0.00      A    H
ATOM    981  C   ALA A  67       0.588   8.096  -9.173  1.00  0.00      A    C
ATOM    982  O   ALA A  67       1.498   7.516  -9.695  1.00  0.00      A    O
ATOM    983  N   ALA A  68      -0.066   9.146  -9.791  1.00  0.00      A    N
ATOM    984  HN  ALA A  68      -0.836   9.594  -9.342  1.00  0.00      A    H
ATOM    985  CA  ALA A  68       0.365   9.695 -11.134  1.00  0.00      A    C
ATOM    986  HA  ALA A  68       0.380   8.831 -11.782  1.00  0.00      A    H
ATOM    987  CB  ALA A  68      -0.602  10.731 -11.668  1.00  0.00      A    C
ATOM    988  HB1 ALA A  68      -1.485  10.110 -11.928  1.00  0.00      A    H
ATOM    989  HB2 ALA A  68      -0.975  11.454 -10.911  1.00  0.00      A    H
ATOM    990  HB3 ALA A  68      -0.224  11.255 -12.572  1.00  0.00      A    H
ATOM    991  C   ALA A  68       1.822  10.207 -11.147  1.00  0.00      A    C
ATOM    992  O   ALA A  68       2.562  10.068 -12.171  1.00  0.00      A    O
ATOM    993  N   ARG A  69       2.371  10.757 -10.000  1.00  0.00      A    N
ATOM    994  HN  ARG A  69       1.842  10.759  -9.155  1.00  0.00      A    H
ATOM    995  CA  ARG A  69       3.676  11.343  -9.867  1.00  0.00      A    C
ATOM    996  HA  ARG A  69       4.021  11.738 -10.811  1.00  0.00      A    H
ATOM    997  CB  ARG A  69       3.818  12.475  -8.865  1.00  0.00      A    C
ATOM    998  HB1 ARG A  69       3.486  12.191  -7.843  1.00  0.00      A    H
ATOM    999  HB2 ARG A  69       4.890  12.756  -8.784  1.00  0.00      A    H
ATOM   1000  CG  ARG A  69       2.978  13.707  -9.346  1.00  0.00      A    C
ATOM   1001  HG1 ARG A  69       3.551  14.090 -10.217  1.00  0.00      A    H
ATOM   1002  HG2 ARG A  69       1.939  13.565  -9.714  1.00  0.00      A    H
ATOM   1003  CD  ARG A  69       2.911  14.829  -8.307  1.00  0.00      A    C
ATOM   1004  HD1 ARG A  69       2.216  14.442  -7.531  1.00  0.00      A    H
ATOM   1005  HD2 ARG A  69       3.902  15.008  -7.837  1.00  0.00      A    H
ATOM   1006  NE  ARG A  69       2.447  16.058  -9.063  1.00  0.00      A    N
ATOM   1007  HE  ARG A  69       2.419  16.021 -10.062  1.00  0.00      A    H
ATOM   1008  CZ  ARG A  69       1.955  17.162  -8.430  1.00  0.00      A    C
ATOM   1009  NH1 ARG A  69       1.825  17.321  -7.124  1.00  0.00      A    N
ATOM   1010 HH11 ARG A  69       2.123  16.596  -6.503  1.00  0.00      A    H
ATOM   1011 HH12 ARG A  69       1.618  18.225  -6.749  1.00  0.00      A    H
ATOM   1012  NH2 ARG A  69       1.601  18.151  -9.230  1.00  0.00      A    N
ATOM   1013 HH21 ARG A  69       1.794  18.022 -10.203  1.00  0.00      A    H
ATOM   1014 HH22 ARG A  69       1.141  18.962  -8.868  1.00  0.00      A    H
ATOM   1015  C   ARG A  69       4.625  10.256  -9.613  1.00  0.00      A    C
ATOM   1016  O   ARG A  69       5.719  10.250 -10.123  1.00  0.00      A    O
ATOM   1017  N   ALA A  70       4.250   9.105  -8.919  1.00  0.00      A    N
ATOM   1018  HN  ALA A  70       3.277   9.156  -8.708  1.00  0.00      A    H
ATOM   1019  CA  ALA A  70       4.897   7.855  -8.775  1.00  0.00      A    C
ATOM   1020  HA  ALA A  70       5.905   8.056  -8.444  1.00  0.00      A    H
ATOM   1021  CB  ALA A  70       4.048   6.936  -7.827  1.00  0.00      A    C
ATOM   1022  HB1 ALA A  70       4.786   6.142  -7.585  1.00  0.00      A    H
ATOM   1023  HB2 ALA A  70       3.749   7.532  -6.939  1.00  0.00      A    H
ATOM   1024  HB3 ALA A  70       3.118   6.609  -8.340  1.00  0.00      A    H
ATOM   1025  C   ALA A  70       5.109   7.044 -10.097  1.00  0.00      A    C
ATOM   1026  O   ALA A  70       6.231   6.662 -10.501  1.00  0.00      A    O
ATOM   1027  N   PHE A  71       3.996   6.804 -10.886  1.00  0.00      A    N
ATOM   1028  HN  PHE A  71       3.104   7.120 -10.574  1.00  0.00      A    H
ATOM   1029  CA  PHE A  71       4.087   6.332 -12.254  1.00  0.00      A    C
ATOM   1030  HA  PHE A  71       4.421   5.305 -12.260  1.00  0.00      A    H
ATOM   1031  CB  PHE A  71       2.693   6.290 -12.904  1.00  0.00      A    C
ATOM   1032  HB1 PHE A  71       2.389   7.354 -13.002  1.00  0.00      A    H
ATOM   1033  HB2 PHE A  71       2.898   5.932 -13.936  1.00  0.00      A    H
ATOM   1034  CG  PHE A  71       1.616   5.540 -12.145  1.00  0.00      A    C
ATOM   1035  CD1 PHE A  71       0.384   6.185 -12.197  1.00  0.00      A    C
ATOM   1036  HD1 PHE A  71       0.359   7.101 -12.769  1.00  0.00      A    H
ATOM   1037  CE1 PHE A  71      -0.826   5.704 -11.600  1.00  0.00      A    C
ATOM   1038  HE1 PHE A  71      -1.717   6.307 -11.705  1.00  0.00      A    H
ATOM   1039  CZ  PHE A  71      -0.753   4.521 -10.884  1.00  0.00      A    C
ATOM   1040  HZ  PHE A  71      -1.685   4.040 -10.627  1.00  0.00      A    H
ATOM   1041  CD2 PHE A  71       1.640   4.339 -11.353  1.00  0.00      A    C
ATOM   1042  HD2 PHE A  71       2.528   3.780 -11.096  1.00  0.00      A    H
ATOM   1043  CE2 PHE A  71       0.447   3.855 -10.741  1.00  0.00      A    C
ATOM   1044  HE2 PHE A  71       0.482   2.889 -10.261  1.00  0.00      A    H
ATOM   1045  C   PHE A  71       4.967   7.148 -13.208  1.00  0.00      A    C
ATOM   1046  O   PHE A  71       5.698   6.514 -13.983  1.00  0.00      A    O
ATOM   1047  N   LYS A  72       4.828   8.516 -13.139  1.00  0.00      A    N
ATOM   1048  HN  LYS A  72       4.031   8.907 -12.685  1.00  0.00      A    H
ATOM   1049  CA  LYS A  72       5.780   9.419 -13.807  1.00  0.00      A    C
ATOM   1050  HA  LYS A  72       5.683   9.178 -14.855  1.00  0.00      A    H
ATOM   1051  CB  LYS A  72       5.285  10.843 -13.521  1.00  0.00      A    C
ATOM   1052  HB1 LYS A  72       4.183  10.853 -13.662  1.00  0.00      A    H
ATOM   1053  HB2 LYS A  72       5.562  11.126 -12.483  1.00  0.00      A    H
ATOM   1054  CG  LYS A  72       5.864  11.821 -14.457  1.00  0.00      A    C
ATOM   1055  HG1 LYS A  72       6.960  11.876 -14.285  1.00  0.00      A    H
ATOM   1056  HG2 LYS A  72       5.690  11.565 -15.524  1.00  0.00      A    H
ATOM   1057  CD  LYS A  72       5.286  13.225 -14.280  1.00  0.00      A    C
ATOM   1058  HD1 LYS A  72       4.260  13.232 -14.706  1.00  0.00      A    H
ATOM   1059  HD2 LYS A  72       5.280  13.463 -13.195  1.00  0.00      A    H
ATOM   1060  CE  LYS A  72       6.175  14.174 -15.105  1.00  0.00      A    C
ATOM   1061  HE1 LYS A  72       5.792  15.188 -14.861  1.00  0.00      A    H
ATOM   1062  HE2 LYS A  72       7.270  14.159 -14.916  1.00  0.00      A    H
ATOM   1063  NZ  LYS A  72       5.895  14.005 -16.579  1.00  0.00      A    N
ATOM   1064  HZ1 LYS A  72       6.427  13.174 -16.907  1.00  0.00      A    H
ATOM   1065  HZ2 LYS A  72       4.861  13.976 -16.688  1.00  0.00      A    H
ATOM   1066  HZ3 LYS A  72       6.192  14.815 -17.160  1.00  0.00      A    H
ATOM   1067  C   LYS A  72       7.349   9.306 -13.417  1.00  0.00      A    C
ATOM   1068  O   LYS A  72       8.194   9.303 -14.279  1.00  0.00      A    O
ATOM   1069  N   TYR A  73       7.692   9.081 -12.102  1.00  0.00      A    N
ATOM   1070  HN  TYR A  73       7.017   9.022 -11.371  1.00  0.00      A    H
ATOM   1071  CA  TYR A  73       9.023   8.795 -11.682  1.00  0.00      A    C
ATOM   1072  HA  TYR A  73       9.585   9.616 -12.102  1.00  0.00      A    H
ATOM   1073  CB  TYR A  73       9.040   8.639 -10.105  1.00  0.00      A    C
ATOM   1074  HB1 TYR A  73       8.317   7.865  -9.770  1.00  0.00      A    H
ATOM   1075  HB2 TYR A  73      10.106   8.551  -9.804  1.00  0.00      A    H
ATOM   1076  CG  TYR A  73       8.657  10.027  -9.399  1.00  0.00      A    C
ATOM   1077  CD1 TYR A  73       8.051   9.969  -8.115  1.00  0.00      A    C
ATOM   1078  HD1 TYR A  73       7.740   9.030  -7.680  1.00  0.00      A    H
ATOM   1079  CE1 TYR A  73       7.541  11.100  -7.478  1.00  0.00      A    C
ATOM   1080  HE1 TYR A  73       6.990  11.052  -6.550  1.00  0.00      A    H
ATOM   1081  CZ  TYR A  73       7.824  12.336  -8.055  1.00  0.00      A    C
ATOM   1082  OH  TYR A  73       7.398  13.484  -7.391  1.00  0.00      A    O
ATOM   1083  HH  TYR A  73       7.176  13.179  -6.508  1.00  0.00      A    H
ATOM   1084  CD2 TYR A  73       8.846  11.252  -9.945  1.00  0.00      A    C
ATOM   1085  HD2 TYR A  73       9.304  11.411 -10.910  1.00  0.00      A    H
ATOM   1086  CE2 TYR A  73       8.480  12.420  -9.281  1.00  0.00      A    C
ATOM   1087  HE2 TYR A  73       8.721  13.350  -9.775  1.00  0.00      A    H
ATOM   1088  C   TYR A  73       9.645   7.461 -12.272  1.00  0.00      A    C
ATOM   1089  O   TYR A  73      10.862   7.384 -12.568  1.00  0.00      A    O
ATOM   1090  N   ALA A  74       8.777   6.436 -12.501  1.00  0.00      A    N
ATOM   1091  HN  ALA A  74       7.815   6.538 -12.260  1.00  0.00      A    H
ATOM   1092  CA  ALA A  74       9.313   5.197 -12.915  1.00  0.00      A    C
ATOM   1093  HA  ALA A  74      10.326   5.068 -12.562  1.00  0.00      A    H
ATOM   1094  CB  ALA A  74       8.645   4.084 -12.253  1.00  0.00      A    C
ATOM   1095  HB1 ALA A  74       7.557   4.309 -12.220  1.00  0.00      A    H
ATOM   1096  HB2 ALA A  74       8.868   3.083 -12.680  1.00  0.00      A    H
ATOM   1097  HB3 ALA A  74       8.998   4.155 -11.203  1.00  0.00      A    H
ATOM   1098  C   ALA A  74       9.231   5.031 -14.460  1.00  0.00      A    C
ATOM   1099  O   ALA A  74       9.606   3.981 -15.028  1.00  0.00      A    O
ATOM   1100  N   SER A  75       8.605   6.056 -15.134  1.00  0.00      A    N
ATOM   1101  HN  SER A  75       8.136   6.738 -14.577  1.00  0.00      A    H
ATOM   1102  CA  SER A  75       8.726   6.142 -16.531  1.00  0.00      A    C
ATOM   1103  HA  SER A  75       8.858   5.175 -16.993  1.00  0.00      A    H
ATOM   1104  CB  SER A  75       7.388   6.799 -17.085  1.00  0.00      A    C
ATOM   1105  HB1 SER A  75       6.597   6.113 -16.713  1.00  0.00      A    H
ATOM   1106  HB2 SER A  75       7.314   7.810 -16.632  1.00  0.00      A    H
ATOM   1107  OG  SER A  75       7.339   6.815 -18.528  1.00  0.00      A    O
ATOM   1108  HG1 SER A  75       6.483   6.437 -18.743  1.00  0.00      A    H
ATOM   1109  C   SER A  75       9.835   7.027 -17.128  1.00  0.00      A    C
ATOM   1110  O   SER A  75      10.608   6.652 -18.028  1.00  0.00      A    O
ATOM   1111  N   SER A  76       9.912   8.274 -16.652  1.00  0.00      A    N
ATOM   1112  HN  SER A  76       9.193   8.624 -16.056  1.00  0.00      A    H
ATOM   1113  CA  SER A  76      11.004   9.292 -16.774  1.00  0.00      A    C
ATOM   1114  HA  SER A  76      11.630   9.094 -17.631  1.00  0.00      A    H
ATOM   1115  CB  SER A  76      10.585  10.757 -16.942  1.00  0.00      A    C
ATOM   1116  HB1 SER A  76      11.454  11.432 -17.089  1.00  0.00      A    H
ATOM   1117  HB2 SER A  76       9.927  10.827 -17.835  1.00  0.00      A    H
ATOM   1118  OG  SER A  76       9.903  11.294 -15.796  1.00  0.00      A    O
ATOM   1119  HG1 SER A  76      10.483  11.293 -15.031  1.00  0.00      A    H
ATOM   1120  C   SER A  76      12.042   9.114 -15.676  1.00  0.00      A    C
ATOM   1121  O   SER A  76      12.320  10.025 -14.865  1.00  0.00      A    O
ATOM   1122  N   SER A  77      12.574   7.879 -15.583  1.00  0.00      A    N
ATOM   1123  HN  SER A  77      12.349   7.144 -16.217  1.00  0.00      A    H
ATOM   1124  CA  SER A  77      13.654   7.410 -14.659  1.00  0.00      A    C
ATOM   1125  HA  SER A  77      13.661   7.986 -13.745  1.00  0.00      A    H
ATOM   1126  CB  SER A  77      13.547   5.884 -14.418  1.00  0.00      A    C
ATOM   1127  HB1 SER A  77      14.507   5.410 -14.122  1.00  0.00      A    H
ATOM   1128  HB2 SER A  77      12.801   5.748 -13.606  1.00  0.00      A    H
ATOM   1129  OG  SER A  77      13.109   5.123 -15.526  1.00  0.00      A    O
ATOM   1130  HG1 SER A  77      12.966   4.239 -15.179  1.00  0.00      A    H
ATOM   1131  C   SER A  77      15.118   7.660 -15.212  1.00  0.00      A    C
ATOM   1132  O   SER A  77      15.909   8.385 -14.644  1.00  0.00      A    O
ATOM   1133  N   ILE A  78      15.553   7.067 -16.332  1.00  0.00      A    N
ATOM   1134  HN  ILE A  78      14.971   6.493 -16.905  1.00  0.00      A    H
ATOM   1135  CA  ILE A  78      16.933   7.190 -16.820  1.00  0.00      A    C
ATOM   1136  HA  ILE A  78      17.628   7.131 -15.995  1.00  0.00      A    H
ATOM   1137  CB  ILE A  78      17.430   5.976 -17.646  1.00  0.00      A    C
ATOM   1138  HB  ILE A  78      17.160   5.171 -16.929  1.00  0.00      A    H
ATOM   1139  CG2 ILE A  78      16.626   5.842 -18.971  1.00  0.00      A    C
ATOM   1140 HG21 ILE A  78      17.079   4.990 -19.523  1.00  0.00      A    H
ATOM   1141 HG22 ILE A  78      15.581   5.530 -18.763  1.00  0.00      A    H
ATOM   1142 HG23 ILE A  78      16.741   6.638 -19.737  1.00  0.00      A    H
ATOM   1143  CG1 ILE A  78      18.994   5.796 -17.857  1.00  0.00      A    C
ATOM   1144 HG11 ILE A  78      19.262   6.400 -18.751  1.00  0.00      A    H
ATOM   1145 HG12 ILE A  78      19.528   6.184 -16.963  1.00  0.00      A    H
ATOM   1146  CD  ILE A  78      19.272   4.308 -18.050  1.00  0.00      A    C
ATOM   1147  HD1 ILE A  78      18.775   3.927 -18.968  1.00  0.00      A    H
ATOM   1148  HD2 ILE A  78      20.350   4.075 -17.919  1.00  0.00      A    H
ATOM   1149  HD3 ILE A  78      18.808   3.661 -17.275  1.00  0.00      A    H
ATOM   1150  C   ILE A  78      17.117   8.487 -17.555  1.00  0.00      A    C
ATOM   1151  O   ILE A  78      16.291   8.992 -18.303  1.00  0.00      A    O
ATOM   1152  N   GLY A  79      18.192   9.214 -17.176  1.00  0.00      A    N
ATOM   1153  HN  GLY A  79      18.851   8.751 -16.588  1.00  0.00      A    H
ATOM   1154  CA  GLY A  79      18.299  10.629 -17.437  1.00  0.00      A    C
ATOM   1155  HA1 GLY A  79      19.313  10.816 -17.758  1.00  0.00      A    H
ATOM   1156  HA2 GLY A  79      17.498  11.064 -18.017  1.00  0.00      A    H
ATOM   1157  C   GLY A  79      18.271  11.250 -16.041  1.00  0.00      A    C
ATOM   1158  O   GLY A  79      19.209  12.017 -15.741  1.00  0.00      A    O
ATOM   1159  N   GLY A  80      17.270  10.988 -15.153  1.00  0.00      A    N
ATOM   1160  HN  GLY A  80      16.465  10.482 -15.454  1.00  0.00      A    H
ATOM   1161  CA  GLY A  80      17.140  11.462 -13.775  1.00  0.00      A    C
ATOM   1162  HA1 GLY A  80      17.605  10.669 -13.208  1.00  0.00      A    H
ATOM   1163  HA2 GLY A  80      17.642  12.417 -13.723  1.00  0.00      A    H
ATOM   1164  C   GLY A  80      15.706  11.477 -13.379  1.00  0.00      A    C
ATOM   1165  O   GLY A  80      14.807  11.626 -14.184  1.00  0.00      A    O
ATOM   1166  N   LYS A  81      15.320  11.403 -12.032  1.00  0.00      A    N
ATOM   1167  HN  LYS A  81      14.325  11.428 -11.980  1.00  0.00      A    H
ATOM   1168  CA  LYS A  81      16.069  11.377 -10.848  1.00  0.00      A    C
ATOM   1169  HA  LYS A  81      17.060  11.721 -11.105  1.00  0.00      A    H
ATOM   1170  CB  LYS A  81      15.392  12.352  -9.811  1.00  0.00      A    C
ATOM   1171  HB1 LYS A  81      15.388  13.310 -10.373  1.00  0.00      A    H
ATOM   1172  HB2 LYS A  81      14.320  12.071  -9.730  1.00  0.00      A    H
ATOM   1173  CG  LYS A  81      16.278  12.635  -8.609  1.00  0.00      A    C
ATOM   1174  HG1 LYS A  81      16.259  11.707  -8.000  1.00  0.00      A    H
ATOM   1175  HG2 LYS A  81      17.333  12.775  -8.928  1.00  0.00      A    H
ATOM   1176  CD  LYS A  81      15.655  13.815  -7.820  1.00  0.00      A    C
ATOM   1177  HD1 LYS A  81      15.626  14.716  -8.469  1.00  0.00      A    H
ATOM   1178  HD2 LYS A  81      14.629  13.537  -7.499  1.00  0.00      A    H
ATOM   1179  CE  LYS A  81      16.373  14.285  -6.605  1.00  0.00      A    C
ATOM   1180  HE1 LYS A  81      16.295  13.571  -5.757  1.00  0.00      A    H
ATOM   1181  HE2 LYS A  81      17.437  14.446  -6.879  1.00  0.00      A    H
ATOM   1182  NZ  LYS A  81      15.884  15.585  -6.031  1.00  0.00      A    N
ATOM   1183  HZ1 LYS A  81      15.047  15.312  -5.477  1.00  0.00      A    H
ATOM   1184  HZ2 LYS A  81      16.596  15.979  -5.382  1.00  0.00      A    H
ATOM   1185  HZ3 LYS A  81      15.540  16.091  -6.872  1.00  0.00      A    H
ATOM   1186  C   LYS A  81      16.236   9.955 -10.276  1.00  0.00      A    C
ATOM   1187  O   LYS A  81      17.368   9.474  -9.986  1.00  0.00      A    O
ATOM   1188  N   HSE A  82      15.096   9.247 -10.242  1.00  0.00      A    N
ATOM   1189  HN  HSE A  82      14.321   9.844 -10.435  1.00  0.00      A    H
ATOM   1190  CA  HSE A  82      14.950   7.864  -9.828  1.00  0.00      A    C
ATOM   1191  HA  HSE A  82      15.505   7.741  -8.910  1.00  0.00      A    H
ATOM   1192  CB  HSE A  82      13.388   7.571  -9.660  1.00  0.00      A    C
ATOM   1193  HB1 HSE A  82      12.906   7.686 -10.654  1.00  0.00      A    H
ATOM   1194  HB2 HSE A  82      13.268   6.491  -9.429  1.00  0.00      A    H
ATOM   1195  ND1 HSE A  82      12.398   9.636  -8.908  1.00  0.00      A    N
ATOM   1196  CG  HSE A  82      12.705   8.314  -8.573  1.00  0.00      A    C
ATOM   1197  CE1 HSE A  82      11.623  10.057  -7.950  1.00  0.00      A    C
ATOM   1198  HE1 HSE A  82      11.202  11.046  -7.768  1.00  0.00      A    H
ATOM   1199  NE2 HSE A  82      11.407   9.096  -6.972  1.00  0.00      A    N
ATOM   1200  HE2 HSE A  82      10.835   9.255  -6.168  1.00  0.00      A    H
ATOM   1201  CD2 HSE A  82      12.062   7.958  -7.371  1.00  0.00      A    C
ATOM   1202  HD2 HSE A  82      12.209   6.984  -6.923  1.00  0.00      A    H
ATOM   1203  C   HSE A  82      15.480   6.991 -10.922  1.00  0.00      A    C
ATOM   1204  O   HSE A  82      14.697   6.264 -11.586  1.00  0.00      A    O
ATOM   1205  N   VAL A  83      16.853   6.848 -11.119  1.00  0.00      A    N
ATOM   1206  HN  VAL A  83      17.444   7.365 -10.504  1.00  0.00      A    H
ATOM   1207  CA  VAL A  83      17.419   6.089 -12.228  1.00  0.00      A    C
ATOM   1208  HA  VAL A  83      16.825   6.384 -13.081  1.00  0.00      A    H
ATOM   1209  CB  VAL A  83      18.879   6.468 -12.491  1.00  0.00      A    C
ATOM   1210  HB  VAL A  83      19.567   6.324 -11.631  1.00  0.00      A    H
ATOM   1211  CG1 VAL A  83      19.455   5.672 -13.701  1.00  0.00      A    C
ATOM   1212 HG11 VAL A  83      19.588   4.583 -13.524  1.00  0.00      A    H
ATOM   1213 HG12 VAL A  83      18.777   5.883 -14.556  1.00  0.00      A    H
ATOM   1214 HG13 VAL A  83      20.474   6.073 -13.886  1.00  0.00      A    H
ATOM   1215  CG2 VAL A  83      18.932   7.995 -12.895  1.00  0.00      A    C
ATOM   1216 HG21 VAL A  83      19.993   8.259 -13.091  1.00  0.00      A    H
ATOM   1217 HG22 VAL A  83      18.268   8.160 -13.770  1.00  0.00      A    H
ATOM   1218 HG23 VAL A  83      18.548   8.714 -12.140  1.00  0.00      A    H
ATOM   1219  C   VAL A  83      17.271   4.534 -12.068  1.00  0.00      A    C
ATOM   1220  O   VAL A  83      16.534   3.914 -12.810  1.00  0.00      A    O
ATOM   1221  N   GLY A  84      17.949   3.914 -11.064  1.00  0.00      A    N
ATOM   1222  HN  GLY A  84      18.522   4.460 -10.458  1.00  0.00      A    H
ATOM   1223  CA  GLY A  84      17.871   2.458 -10.928  1.00  0.00      A    C
ATOM   1224  HA1 GLY A  84      17.360   1.952 -11.733  1.00  0.00      A    H
ATOM   1225  HA2 GLY A  84      18.878   2.093 -10.794  1.00  0.00      A    H
ATOM   1226  C   GLY A  84      16.995   2.150  -9.742  1.00  0.00      A    C
ATOM   1227  O   GLY A  84      17.390   2.168  -8.563  1.00  0.00      A    O
ATOM   1228  N   ILE A  85      15.689   1.833 -10.003  1.00  0.00      A    N
ATOM   1229  HN  ILE A  85      15.375   1.764 -10.947  1.00  0.00      A    H
ATOM   1230  CA  ILE A  85      14.653   1.423  -9.056  1.00  0.00      A    C
ATOM   1231  HA  ILE A  85      14.637   2.168  -8.275  1.00  0.00      A    H
ATOM   1232  CB  ILE A  85      13.254   1.649  -9.592  1.00  0.00      A    C
ATOM   1233  HB  ILE A  85      13.370   1.391 -10.666  1.00  0.00      A    H
ATOM   1234  CG2 ILE A  85      12.125   0.831  -8.885  1.00  0.00      A    C
ATOM   1235 HG21 ILE A  85      12.273  -0.263  -9.004  1.00  0.00      A    H
ATOM   1236 HG22 ILE A  85      12.041   1.103  -7.811  1.00  0.00      A    H
ATOM   1237 HG23 ILE A  85      11.114   1.058  -9.286  1.00  0.00      A    H
ATOM   1238  CG1 ILE A  85      12.954   3.148  -9.635  1.00  0.00      A    C
ATOM   1239 HG11 ILE A  85      12.655   3.406  -8.597  1.00  0.00      A    H
ATOM   1240 HG12 ILE A  85      13.887   3.724  -9.816  1.00  0.00      A    H
ATOM   1241  CD  ILE A  85      11.921   3.669 -10.652  1.00  0.00      A    C
ATOM   1242  HD1 ILE A  85      11.064   2.966 -10.563  1.00  0.00      A    H
ATOM   1243  HD2 ILE A  85      11.597   4.714 -10.462  1.00  0.00      A    H
ATOM   1244  HD3 ILE A  85      12.373   3.622 -11.665  1.00  0.00      A    H
ATOM   1245  C   ILE A  85      14.843   0.072  -8.425  1.00  0.00      A    C
ATOM   1246  O   ILE A  85      14.849  -0.985  -9.077  1.00  0.00      A    O
ATOM   1247  N   ALA A  86      15.056   0.045  -7.121  1.00  0.00      A    N
ATOM   1248  HN  ALA A  86      15.131   0.918  -6.645  1.00  0.00      A    H
ATOM   1249  CA  ALA A  86      15.373  -1.079  -6.322  1.00  0.00      A    C
ATOM   1250  HA  ALA A  86      16.142  -1.688  -6.774  1.00  0.00      A    H
ATOM   1251  CB  ALA A  86      16.015  -0.559  -4.971  1.00  0.00      A    C
ATOM   1252  HB1 ALA A  86      15.233   0.053  -4.474  1.00  0.00      A    H
ATOM   1253  HB2 ALA A  86      16.185  -1.398  -4.263  1.00  0.00      A    H
ATOM   1254  HB3 ALA A  86      16.936   0.035  -5.153  1.00  0.00      A    H
ATOM   1255  C   ALA A  86      14.321  -2.115  -5.963  1.00  0.00      A    C
ATOM   1256  O   ALA A  86      13.164  -1.828  -5.939  1.00  0.00      A    O
ATOM   1257  N   ASN A  87      14.754  -3.333  -5.569  1.00  0.00      A    N
ATOM   1258  HN  ASN A  87      15.718  -3.590  -5.562  1.00  0.00      A    H
ATOM   1259  CA  ASN A  87      13.795  -4.162  -4.861  1.00  0.00      A    C
ATOM   1260  HA  ASN A  87      12.885  -3.970  -5.410  1.00  0.00      A    H
ATOM   1261  CB  ASN A  87      13.939  -5.688  -4.941  1.00  0.00      A    C
ATOM   1262  HB1 ASN A  87      14.946  -5.831  -4.494  1.00  0.00      A    H
ATOM   1263  HB2 ASN A  87      13.132  -6.285  -4.464  1.00  0.00      A    H
ATOM   1264  CG  ASN A  87      13.956  -6.164  -6.376  1.00  0.00      A    C
ATOM   1265  OD1 ASN A  87      12.886  -6.140  -6.994  1.00  0.00      A    O
ATOM   1266  ND2 ASN A  87      15.132  -6.577  -6.799  1.00  0.00      A    N
ATOM   1267 HD21 ASN A  87      15.190  -6.944  -7.727  1.00  0.00      A    H
ATOM   1268 HD22 ASN A  87      15.972  -6.402  -6.286  1.00  0.00      A    H
ATOM   1269  C   ASN A  87      13.466  -3.735  -3.397  1.00  0.00      A    C
ATOM   1270  O   ASN A  87      14.058  -2.847  -2.804  1.00  0.00      A    O
ATOM   1271  N   GLU A  88      12.413  -4.357  -2.798  1.00  0.00      A    N
ATOM   1272  HN  GLU A  88      11.903  -5.055  -3.294  1.00  0.00      A    H
ATOM   1273  CA  GLU A  88      11.987  -3.970  -1.409  1.00  0.00      A    C
ATOM   1274  HA  GLU A  88      11.847  -2.900  -1.449  1.00  0.00      A    H
ATOM   1275  CB  GLU A  88      10.665  -4.736  -1.270  1.00  0.00      A    C
ATOM   1276  HB1 GLU A  88       9.963  -4.459  -2.085  1.00  0.00      A    H
ATOM   1277  HB2 GLU A  88      10.829  -5.819  -1.456  1.00  0.00      A    H
ATOM   1278  CG  GLU A  88       9.973  -4.620   0.086  1.00  0.00      A    C
ATOM   1279  HG1 GLU A  88      10.618  -4.859   0.959  1.00  0.00      A    H
ATOM   1280  HG2 GLU A  88       9.591  -3.584   0.210  1.00  0.00      A    H
ATOM   1281  CD  GLU A  88       8.707  -5.401   0.300  1.00  0.00      A    C
ATOM   1282  OE1 GLU A  88       7.730  -5.224  -0.445  1.00  0.00      A    O
ATOM   1283  OE2 GLU A  88       8.658  -6.172   1.317  1.00  0.00      A    O
ATOM   1284  C   GLU A  88      12.997  -4.191  -0.263  1.00  0.00      A    C
ATOM   1285  O   GLU A  88      13.366  -3.337   0.517  1.00  0.00      A    O
ATOM   1286  N   GLU A  89      13.638  -5.370  -0.201  1.00  0.00      A    N
ATOM   1287  HN  GLU A  89      13.432  -6.042  -0.908  1.00  0.00      A    H
ATOM   1288  CA  GLU A  89      14.658  -5.728   0.701  1.00  0.00      A    C
ATOM   1289  HA  GLU A  89      14.335  -5.387   1.673  1.00  0.00      A    H
ATOM   1290  CB  GLU A  89      15.140  -7.157   0.593  1.00  0.00      A    C
ATOM   1291  HB1 GLU A  89      14.255  -7.825   0.655  1.00  0.00      A    H
ATOM   1292  HB2 GLU A  89      15.570  -7.218  -0.430  1.00  0.00      A    H
ATOM   1293  CG  GLU A  89      16.154  -7.564   1.714  1.00  0.00      A    C
ATOM   1294  HG1 GLU A  89      16.354  -8.652   1.609  1.00  0.00      A    H
ATOM   1295  HG2 GLU A  89      17.026  -6.894   1.558  1.00  0.00      A    H
ATOM   1296  CD  GLU A  89      15.583  -7.339   3.123  1.00  0.00      A    C
ATOM   1297  OE1 GLU A  89      14.432  -7.898   3.314  1.00  0.00      A    O
ATOM   1298  OE2 GLU A  89      16.258  -6.706   3.992  1.00  0.00      A    O
ATOM   1299  C   GLU A  89      15.878  -4.767   0.485  1.00  0.00      A    C
ATOM   1300  O   GLU A  89      16.657  -4.466   1.367  1.00  0.00      A    O
ATOM   1301  N   GLU A  90      16.062  -4.274  -0.750  1.00  0.00      A    N
ATOM   1302  HN  GLU A  90      15.291  -4.422  -1.364  1.00  0.00      A    H
ATOM   1303  CA  GLU A  90      17.181  -3.488  -1.148  1.00  0.00      A    C
ATOM   1304  HA  GLU A  90      18.021  -3.947  -0.647  1.00  0.00      A    H
ATOM   1305  CB  GLU A  90      17.435  -3.682  -2.653  1.00  0.00      A    C
ATOM   1306  HB1 GLU A  90      16.562  -3.253  -3.189  1.00  0.00      A    H
ATOM   1307  HB2 GLU A  90      18.206  -2.936  -2.942  1.00  0.00      A    H
ATOM   1308  CG  GLU A  90      17.791  -5.070  -3.196  1.00  0.00      A    C
ATOM   1309  HG1 GLU A  90      18.613  -5.528  -2.606  1.00  0.00      A    H
ATOM   1310  HG2 GLU A  90      16.989  -5.834  -3.112  1.00  0.00      A    H
ATOM   1311  CD  GLU A  90      18.182  -5.124  -4.683  1.00  0.00      A    C
ATOM   1312  OE1 GLU A  90      19.322  -4.758  -5.044  1.00  0.00      A    O
ATOM   1313  OE2 GLU A  90      17.239  -5.432  -5.528  1.00  0.00      A    O
ATOM   1314  C   GLU A  90      17.170  -2.013  -0.649  1.00  0.00      A    C
ATOM   1315  O   GLU A  90      18.119  -1.514  -0.039  1.00  0.00      A    O
ATOM   1316  N   TYR A  91      16.096  -1.237  -0.950  1.00  0.00      A    N
ATOM   1317  HN  TYR A  91      15.233  -1.501  -1.373  1.00  0.00      A    H
ATOM   1318  CA  TYR A  91      15.995   0.124  -0.447  1.00  0.00      A    C
ATOM   1319  HA  TYR A  91      16.953   0.325   0.011  1.00  0.00      A    H
ATOM   1320  CB  TYR A  91      15.999   1.133  -1.565  1.00  0.00      A    C
ATOM   1321  HB1 TYR A  91      16.623   0.892  -2.452  1.00  0.00      A    H
ATOM   1322  HB2 TYR A  91      14.958   1.178  -1.948  1.00  0.00      A    H
ATOM   1323  CG  TYR A  91      16.267   2.539  -1.109  1.00  0.00      A    C
ATOM   1324  CD1 TYR A  91      15.225   3.450  -0.760  1.00  0.00      A    C
ATOM   1325  HD1 TYR A  91      14.206   3.101  -0.688  1.00  0.00      A    H
ATOM   1326  CE1 TYR A  91      15.478   4.803  -0.591  1.00  0.00      A    C
ATOM   1327  HE1 TYR A  91      14.741   5.554  -0.348  1.00  0.00      A    H
ATOM   1328  CZ  TYR A  91      16.812   5.318  -0.746  1.00  0.00      A    C
ATOM   1329  OH  TYR A  91      16.967   6.637  -0.488  1.00  0.00      A    O
ATOM   1330  HH  TYR A  91      16.284   6.897   0.134  1.00  0.00      A    H
ATOM   1331  CD2 TYR A  91      17.525   3.030  -1.198  1.00  0.00      A    C
ATOM   1332  HD2 TYR A  91      18.388   2.437  -1.463  1.00  0.00      A    H
ATOM   1333  CE2 TYR A  91      17.811   4.386  -1.027  1.00  0.00      A    C
ATOM   1334  HE2 TYR A  91      18.822   4.763  -1.081  1.00  0.00      A    H
ATOM   1335  C   TYR A  91      14.807   0.082   0.518  1.00  0.00      A    C
ATOM   1336  O   TYR A  91      13.678   0.368   0.127  1.00  0.00      A    O
ATOM   1337  N   ARG A  92      14.997  -0.233   1.870  1.00  0.00      A    N
ATOM   1338  HN  ARG A  92      15.922  -0.036   2.185  1.00  0.00      A    H
ATOM   1339  CA  ARG A  92      13.947  -0.580   2.797  1.00  0.00      A    C
ATOM   1340  HA  ARG A  92      13.228  -1.158   2.236  1.00  0.00      A    H
ATOM   1341  CB  ARG A  92      14.500  -1.287   4.078  1.00  0.00      A    C
ATOM   1342  HB1 ARG A  92      15.147  -0.564   4.619  1.00  0.00      A    H
ATOM   1343  HB2 ARG A  92      13.645  -1.594   4.718  1.00  0.00      A    H
ATOM   1344  CG  ARG A  92      15.328  -2.568   3.868  1.00  0.00      A    C
ATOM   1345  HG1 ARG A  92      14.738  -3.457   3.558  1.00  0.00      A    H
ATOM   1346  HG2 ARG A  92      16.008  -2.239   3.054  1.00  0.00      A    H
ATOM   1347  CD  ARG A  92      16.101  -3.021   5.098  1.00  0.00      A    C
ATOM   1348  HD1 ARG A  92      16.585  -2.093   5.469  1.00  0.00      A    H
ATOM   1349  HD2 ARG A  92      15.392  -3.259   5.920  1.00  0.00      A    H
ATOM   1350  NE  ARG A  92      16.959  -4.148   4.729  1.00  0.00      A    N
ATOM   1351  HE  ARG A  92      16.495  -4.865   4.209  1.00  0.00      A    H
ATOM   1352  CZ  ARG A  92      18.278  -4.219   4.647  1.00  0.00      A    C
ATOM   1353  NH1 ARG A  92      19.046  -3.181   4.792  1.00  0.00      A    N
ATOM   1354 HH11 ARG A  92      18.680  -2.254   4.875  1.00  0.00      A    H
ATOM   1355 HH12 ARG A  92      20.025  -3.384   4.834  1.00  0.00      A    H
ATOM   1356  NH2 ARG A  92      18.893  -5.421   4.502  1.00  0.00      A    N
ATOM   1357 HH21 ARG A  92      18.341  -6.247   4.616  1.00  0.00      A    H
ATOM   1358 HH22 ARG A  92      19.881  -5.467   4.357  1.00  0.00      A    H
ATOM   1359  C   ARG A  92      13.173   0.576   3.284  1.00  0.00      A    C
ATOM   1360  O   ARG A  92      13.479   1.735   3.011  1.00  0.00      A    O
ATOM   1361  N   TYR A  93      11.975   0.298   3.857  1.00  0.00      A    N
ATOM   1362  HN  TYR A  93      11.833  -0.626   4.202  1.00  0.00      A    H
ATOM   1363  CA  TYR A  93      11.072   1.330   4.213  1.00  0.00      A    C
ATOM   1364  HA  TYR A  93      11.132   2.149   3.512  1.00  0.00      A    H
ATOM   1365  CB  TYR A  93       9.602   0.854   4.104  1.00  0.00      A    C
ATOM   1366  HB1 TYR A  93       9.461   0.565   3.041  1.00  0.00      A    H
ATOM   1367  HB2 TYR A  93       9.399   0.040   4.832  1.00  0.00      A    H
ATOM   1368  CG  TYR A  93       8.528   1.970   4.270  1.00  0.00      A    C
ATOM   1369  CD1 TYR A  93       8.152   2.742   3.220  1.00  0.00      A    C
ATOM   1370  HD1 TYR A  93       8.591   2.609   2.242  1.00  0.00      A    H
ATOM   1371  CE1 TYR A  93       7.166   3.702   3.346  1.00  0.00      A    C
ATOM   1372  HE1 TYR A  93       6.742   4.156   2.463  1.00  0.00      A    H
ATOM   1373  CZ  TYR A  93       6.708   4.108   4.593  1.00  0.00      A    C
ATOM   1374  OH  TYR A  93       5.776   5.203   4.547  1.00  0.00      A    O
ATOM   1375  HH  TYR A  93       5.439   5.265   5.444  1.00  0.00      A    H
ATOM   1376  CD2 TYR A  93       8.073   2.297   5.570  1.00  0.00      A    C
ATOM   1377  HD2 TYR A  93       8.479   1.671   6.351  1.00  0.00      A    H
ATOM   1378  CE2 TYR A  93       7.118   3.358   5.739  1.00  0.00      A    C
ATOM   1379  HE2 TYR A  93       6.810   3.622   6.740  1.00  0.00      A    H
ATOM   1380  C   TYR A  93      11.412   1.866   5.539  1.00  0.00      A    C
ATOM   1381  O   TYR A  93      11.850   1.184   6.454  1.00  0.00      A    O
ATOM   1382  N   LEU A  94      11.418   3.271   5.682  1.00  0.00      A    N
ATOM   1383  HN  LEU A  94      11.128   3.815   4.898  1.00  0.00      A    H
ATOM   1384  CA  LEU A  94      11.735   4.016   6.877  1.00  0.00      A    C
ATOM   1385  HA  LEU A  94      12.084   3.364   7.664  1.00  0.00      A    H
ATOM   1386  CB  LEU A  94      12.834   5.056   6.482  1.00  0.00      A    C
ATOM   1387  HB1 LEU A  94      13.657   4.425   6.085  1.00  0.00      A    H
ATOM   1388  HB2 LEU A  94      12.495   5.655   5.610  1.00  0.00      A    H
ATOM   1389  CG  LEU A  94      13.473   5.924   7.579  1.00  0.00      A    C
ATOM   1390  HG  LEU A  94      12.677   6.581   7.991  1.00  0.00      A    H
ATOM   1391  CD1 LEU A  94      14.037   5.070   8.633  1.00  0.00      A    C
ATOM   1392 HD11 LEU A  94      14.968   4.572   8.287  1.00  0.00      A    H
ATOM   1393 HD12 LEU A  94      14.374   5.647   9.521  1.00  0.00      A    H
ATOM   1394 HD13 LEU A  94      13.294   4.296   8.923  1.00  0.00      A    H
ATOM   1395  CD2 LEU A  94      14.671   6.738   7.058  1.00  0.00      A    C
ATOM   1396 HD21 LEU A  94      14.913   6.304   6.064  1.00  0.00      A    H
ATOM   1397 HD22 LEU A  94      14.423   7.800   6.848  1.00  0.00      A    H
ATOM   1398 HD23 LEU A  94      15.608   6.614   7.643  1.00  0.00      A    H
ATOM   1399  C   LEU A  94      10.481   4.811   7.415  1.00  0.00      A    C
ATOM   1400  O   LEU A  94       9.983   4.635   8.491  1.00  0.00      A    O
ATOM   1401  N   GLY A  95       9.877   5.662   6.619  1.00  0.00      A    N
ATOM   1402  HN  GLY A  95      10.301   5.841   5.735  1.00  0.00      A    H
ATOM   1403  CA  GLY A  95       8.822   6.584   7.027  1.00  0.00      A    C
ATOM   1404  HA1 GLY A  95       8.204   6.720   6.151  1.00  0.00      A    H
ATOM   1405  HA2 GLY A  95       8.313   6.159   7.879  1.00  0.00      A    H
ATOM   1406  C   GLY A  95       9.182   7.989   7.508  1.00  0.00      A    C
ATOM   1407  O   GLY A  95       8.464   8.565   8.293  1.00  0.00      A    O
ATOM   1408  N   LYS A  96      10.349   8.629   7.079  1.00  0.00      A    N
ATOM   1409  HN  LYS A  96      10.952   8.230   6.392  1.00  0.00      A    H
ATOM   1410  CA  LYS A  96      10.741   9.875   7.641  1.00  0.00      A    C
ATOM   1411  HA  LYS A  96       9.878  10.503   7.808  1.00  0.00      A    H
ATOM   1412  CB  LYS A  96      11.771   9.712   8.712  1.00  0.00      A    C
ATOM   1413  HB1 LYS A  96      12.633   9.041   8.506  1.00  0.00      A    H
ATOM   1414  HB2 LYS A  96      12.328  10.614   9.048  1.00  0.00      A    H
ATOM   1415  CG  LYS A  96      11.218   9.200  10.119  1.00  0.00      A    C
ATOM   1416  HG1 LYS A  96      10.419   9.947  10.314  1.00  0.00      A    H
ATOM   1417  HG2 LYS A  96      10.785   8.177  10.097  1.00  0.00      A    H
ATOM   1418  CD  LYS A  96      12.380   9.138  11.131  1.00  0.00      A    C
ATOM   1419  HD1 LYS A  96      12.942  10.073  10.920  1.00  0.00      A    H
ATOM   1420  HD2 LYS A  96      11.932   9.249  12.142  1.00  0.00      A    H
ATOM   1421  CE  LYS A  96      13.395   7.937  11.068  1.00  0.00      A    C
ATOM   1422  HE1 LYS A  96      12.970   7.069  11.616  1.00  0.00      A    H
ATOM   1423  HE2 LYS A  96      13.625   7.688  10.010  1.00  0.00      A    H
ATOM   1424  NZ  LYS A  96      14.626   8.323  11.758  1.00  0.00      A    N
ATOM   1425  HZ1 LYS A  96      14.467   8.493  12.771  1.00  0.00      A    H
ATOM   1426  HZ2 LYS A  96      15.270   7.505  11.757  1.00  0.00      A    H
ATOM   1427  HZ3 LYS A  96      15.034   9.174  11.321  1.00  0.00      A    H
ATOM   1428  C   LYS A  96      11.430  10.592   6.497  1.00  0.00      A    C
ATOM   1429  O   LYS A  96      12.005   9.963   5.553  1.00  0.00      A    O
ATOM   1430  N   THR A  97      11.362  11.965   6.496  1.00  0.00      A    N
ATOM   1431  HN  THR A  97      10.819  12.351   7.238  1.00  0.00      A    H
ATOM   1432  CA  THR A  97      12.001  12.794   5.542  1.00  0.00      A    C
ATOM   1433  HA  THR A  97      11.596  12.537   4.574  1.00  0.00      A    H
ATOM   1434  CB  THR A  97      11.737  14.295   5.769  1.00  0.00      A    C
ATOM   1435  HB  THR A  97      12.315  14.670   6.641  1.00  0.00      A    H
ATOM   1436  OG1 THR A  97      10.300  14.588   5.898  1.00  0.00      A    O
ATOM   1437  HG1 THR A  97      10.211  15.513   6.137  1.00  0.00      A    H
ATOM   1438  CG2 THR A  97      12.231  15.155   4.600  1.00  0.00      A    C
ATOM   1439 HG21 THR A  97      11.954  14.735   3.609  1.00  0.00      A    H
ATOM   1440 HG22 THR A  97      11.801  16.162   4.784  1.00  0.00      A    H
ATOM   1441 HG23 THR A  97      13.332  15.304   4.614  1.00  0.00      A    H
ATOM   1442  C   THR A  97      13.505  12.652   5.540  1.00  0.00      A    C
ATOM   1443  O   THR A  97      14.188  12.392   6.577  1.00  0.00      A    O
ATOM   1444  N   GLY A  98      14.216  12.616   4.386  1.00  0.00      A    N
ATOM   1445  HN  GLY A  98      13.717  12.604   3.523  1.00  0.00      A    H
ATOM   1446  CA  GLY A  98      15.617  12.693   4.375  1.00  0.00      A    C
ATOM   1447  HA1 GLY A  98      15.972  13.404   5.106  1.00  0.00      A    H
ATOM   1448  HA2 GLY A  98      16.094  11.727   4.438  1.00  0.00      A    H
ATOM   1449  C   GLY A  98      16.083  13.299   3.160  1.00  0.00      A    C
ATOM   1450  O   GLY A  98      15.450  14.219   2.685  1.00  0.00      A    O
ATOM   1451  N   THR A  99      17.174  12.703   2.630  1.00  0.00      A    N
ATOM   1452  HN  THR A  99      17.606  11.887   3.008  1.00  0.00      A    H
ATOM   1453  CA  THR A  99      17.694  13.124   1.377  1.00  0.00      A    C
ATOM   1454  HA  THR A  99      17.309  14.100   1.122  1.00  0.00      A    H
ATOM   1455  CB  THR A  99      19.245  13.351   1.497  1.00  0.00      A    C
ATOM   1456  HB  THR A  99      19.637  13.701   0.518  1.00  0.00      A    H
ATOM   1457  OG1 THR A  99      19.874  12.174   1.833  1.00  0.00      A    O
ATOM   1458  HG1 THR A  99      20.757  12.494   2.031  1.00  0.00      A    H
ATOM   1459  CG2 THR A  99      19.545  14.363   2.676  1.00  0.00      A    C
ATOM   1460 HG21 THR A  99      19.264  13.904   3.648  1.00  0.00      A    H
ATOM   1461 HG22 THR A  99      20.641  14.536   2.627  1.00  0.00      A    H
ATOM   1462 HG23 THR A  99      19.163  15.396   2.535  1.00  0.00      A    H
ATOM   1463  C   THR A  99      17.346  12.165   0.322  1.00  0.00      A    C
ATOM   1464  O   THR A  99      17.204  11.001   0.587  1.00  0.00      A    O
ATOM   1465  N   CYS A 100      17.277  12.561  -0.961  1.00  0.00      A    N
ATOM   1466  HN  CYS A 100      17.260  13.529  -1.199  1.00  0.00      A    H
ATOM   1467  CA  CYS A 100      17.250  11.543  -2.052  1.00  0.00      A    C
ATOM   1468  HA  CYS A 100      16.554  10.757  -1.795  1.00  0.00      A    H
ATOM   1469  CB  CYS A 100      16.777  12.230  -3.333  1.00  0.00      A    C
ATOM   1470  HB1 CYS A 100      15.714  12.528  -3.212  1.00  0.00      A    H
ATOM   1471  HB2 CYS A 100      17.397  13.101  -3.637  1.00  0.00      A    H
ATOM   1472  SG  CYS A 100      16.912  11.210  -4.889  1.00  0.00      A    S
ATOM   1473  C   CYS A 100      18.666  10.875  -2.312  1.00  0.00      A    C
ATOM   1474  O   CYS A 100      19.521  11.370  -3.108  1.00  0.00      A    O
ATOM   1475  N   LYS A 101      18.926   9.753  -1.661  1.00  0.00      A    N
ATOM   1476  HN  LYS A 101      18.312   9.493  -0.919  1.00  0.00      A    H
ATOM   1477  CA  LYS A 101      20.065   8.930  -1.766  1.00  0.00      A    C
ATOM   1478  HA  LYS A 101      20.928   9.564  -1.912  1.00  0.00      A    H
ATOM   1479  CB  LYS A 101      20.096   8.024  -0.508  1.00  0.00      A    C
ATOM   1480  HB1 LYS A 101      19.055   7.663  -0.367  1.00  0.00      A    H
ATOM   1481  HB2 LYS A 101      20.722   7.112  -0.613  1.00  0.00      A    H
ATOM   1482  CG  LYS A 101      20.396   8.858   0.792  1.00  0.00      A    C
ATOM   1483  HG1 LYS A 101      21.455   9.163   0.653  1.00  0.00      A    H
ATOM   1484  HG2 LYS A 101      19.794   9.772   0.985  1.00  0.00      A    H
ATOM   1485  CD  LYS A 101      20.179   7.987   2.020  1.00  0.00      A    C
ATOM   1486  HD1 LYS A 101      19.077   7.900   2.127  1.00  0.00      A    H
ATOM   1487  HD2 LYS A 101      20.651   6.981   2.007  1.00  0.00      A    H
ATOM   1488  CE  LYS A 101      20.511   8.800   3.259  1.00  0.00      A    C
ATOM   1489  HE1 LYS A 101      20.322   9.886   3.123  1.00  0.00      A    H
ATOM   1490  HE2 LYS A 101      20.033   8.389   4.174  1.00  0.00      A    H
ATOM   1491  NZ  LYS A 101      21.973   8.773   3.470  1.00  0.00      A    N
ATOM   1492  HZ1 LYS A 101      22.329   9.567   4.040  1.00  0.00      A    H
ATOM   1493  HZ2 LYS A 101      22.103   7.897   4.014  1.00  0.00      A    H
ATOM   1494  HZ3 LYS A 101      22.554   8.754   2.608  1.00  0.00      A    H
ATOM   1495  C   LYS A 101      19.871   7.917  -2.904  1.00  0.00      A    C
ATOM   1496  O   LYS A 101      20.867   7.522  -3.480  1.00  0.00      A    O
ATOM   1497  N   GLY A 102      18.656   7.455  -3.308  1.00  0.00      A    N
ATOM   1498  HN  GLY A 102      17.850   7.764  -2.809  1.00  0.00      A    H
ATOM   1499  CA  GLY A 102      18.415   6.444  -4.267  1.00  0.00      A    C
ATOM   1500  HA1 GLY A 102      19.257   5.767  -4.269  1.00  0.00      A    H
ATOM   1501  HA2 GLY A 102      17.521   5.902  -3.997  1.00  0.00      A    H
ATOM   1502  C   GLY A 102      18.171   6.890  -5.685  1.00  0.00      A    C
ATOM   1503  O   GLY A 102      17.005   6.721  -6.164  1.00  0.00      A    O
ATOM   1504  N   ASN A 103      19.216   7.473  -6.324  1.00  0.00      A    N
ATOM   1505  HN  ASN A 103      20.069   7.701  -5.861  1.00  0.00      A    H
ATOM   1506  CA  ASN A 103      19.451   7.624  -7.794  1.00  0.00      A    C
ATOM   1507  HA  ASN A 103      18.507   7.998  -8.163  1.00  0.00      A    H
ATOM   1508  CB  ASN A 103      20.611   8.559  -8.139  1.00  0.00      A    C
ATOM   1509  HB1 ASN A 103      21.560   8.266  -7.642  1.00  0.00      A    H
ATOM   1510  HB2 ASN A 103      20.856   8.656  -9.218  1.00  0.00      A    H
ATOM   1511  CG  ASN A 103      20.410  10.032  -7.806  1.00  0.00      A    C
ATOM   1512  OD1 ASN A 103      21.103  10.621  -6.909  1.00  0.00      A    O
ATOM   1513  ND2 ASN A 103      19.429  10.759  -8.392  1.00  0.00      A    N
ATOM   1514 HD21 ASN A 103      19.405  11.706  -8.071  1.00  0.00      A    H
ATOM   1515 HD22 ASN A 103      18.770  10.277  -8.969  1.00  0.00      A    H
ATOM   1516  C   ASN A 103      19.607   6.277  -8.522  1.00  0.00      A    C
ATOM   1517  O   ASN A 103      18.721   5.677  -9.142  1.00  0.00      A    O
ATOM   1518  N   SER A 104      20.825   5.774  -8.300  1.00  0.00      A    N
ATOM   1519  HN  SER A 104      21.429   6.176  -7.616  1.00  0.00      A    H
ATOM   1520  CA  SER A 104      21.357   4.471  -8.786  1.00  0.00      A    C
ATOM   1521  HA  SER A 104      20.662   4.016  -9.477  1.00  0.00      A    H
ATOM   1522  CB  SER A 104      22.699   4.738  -9.586  1.00  0.00      A    C
ATOM   1523  HB1 SER A 104      23.100   3.788 -10.000  1.00  0.00      A    H
ATOM   1524  HB2 SER A 104      22.368   5.465 -10.358  1.00  0.00      A    H
ATOM   1525  OG  SER A 104      23.690   5.334  -8.767  1.00  0.00      A    O
ATOM   1526  HG1 SER A 104      24.529   5.160  -9.200  1.00  0.00      A    H
ATOM   1527  C   SER A 104      21.622   3.460  -7.748  1.00  0.00      A    C
ATOM   1528  O   SER A 104      22.708   3.122  -7.397  1.00  0.00      A    O
ATOM   1529  N   ILE A 105      20.548   2.875  -7.150  1.00  0.00      A    N
ATOM   1530  HN  ILE A 105      19.617   3.210  -7.275  1.00  0.00      A    H
ATOM   1531  CA  ILE A 105      20.596   1.727  -6.230  1.00  0.00      A    C
ATOM   1532  HA  ILE A 105      21.524   1.654  -5.680  1.00  0.00      A    H
ATOM   1533  CB  ILE A 105      19.419   1.722  -5.277  1.00  0.00      A    C
ATOM   1534  HB  ILE A 105      18.461   1.668  -5.838  1.00  0.00      A    H
ATOM   1535  CG2 ILE A 105      19.457   0.534  -4.326  1.00  0.00      A    C
ATOM   1536 HG21 ILE A 105      19.286  -0.397  -4.908  1.00  0.00      A    H
ATOM   1537 HG22 ILE A 105      20.440   0.525  -3.808  1.00  0.00      A    H
ATOM   1538 HG23 ILE A 105      18.827   0.602  -3.413  1.00  0.00      A    H
ATOM   1539  CG1 ILE A 105      19.408   3.075  -4.501  1.00  0.00      A    C
ATOM   1540 HG11 ILE A 105      19.502   3.898  -5.242  1.00  0.00      A    H
ATOM   1541 HG12 ILE A 105      18.423   3.201  -4.003  1.00  0.00      A    H
ATOM   1542  CD  ILE A 105      20.399   3.247  -3.443  1.00  0.00      A    C
ATOM   1543  HD1 ILE A 105      20.190   4.246  -3.005  1.00  0.00      A    H
ATOM   1544  HD2 ILE A 105      20.337   2.582  -2.555  1.00  0.00      A    H
ATOM   1545  HD3 ILE A 105      21.462   3.274  -3.765  1.00  0.00      A    H
ATOM   1546  C   ILE A 105      20.588   0.523  -7.103  1.00  0.00      A    C
ATOM   1547  O   ILE A 105      21.425  -0.342  -7.046  1.00  0.00      A    O
ATOM   1548  N   GLY A 106      19.673   0.497  -8.118  1.00  0.00      A    N
ATOM   1549  HN  GLY A 106      18.950   1.178  -8.206  1.00  0.00      A    H
ATOM   1550  CA  GLY A 106      19.874  -0.487  -9.199  1.00  0.00      A    C
ATOM   1551  HA1 GLY A 106      20.349  -1.334  -8.728  1.00  0.00      A    H
ATOM   1552  HA2 GLY A 106      18.945  -0.824  -9.634  1.00  0.00      A    H
ATOM   1553  C   GLY A 106      20.837   0.098 -10.188  1.00  0.00      A    C
ATOM   1554  O   GLY A 106      21.071   1.306 -10.201  1.00  0.00      A    O
ATOM   1555  N   GLU A 107      21.444  -0.712 -11.032  1.00  0.00      A    N
ATOM   1556  HN  GLU A 107      21.362  -1.683 -10.822  1.00  0.00      A    H
ATOM   1557  CA  GLU A 107      22.206  -0.277 -12.105  1.00  0.00      A    C
ATOM   1558  HA  GLU A 107      22.811   0.561 -11.790  1.00  0.00      A    H
ATOM   1559  CB  GLU A 107      23.228  -1.289 -12.480  1.00  0.00      A    C
ATOM   1560  HB1 GLU A 107      23.982  -1.406 -11.672  1.00  0.00      A    H
ATOM   1561  HB2 GLU A 107      22.727  -2.254 -12.706  1.00  0.00      A    H
ATOM   1562  CG  GLU A 107      23.996  -0.915 -13.732  1.00  0.00      A    C
ATOM   1563  HG1 GLU A 107      23.435  -0.982 -14.689  1.00  0.00      A    H
ATOM   1564  HG2 GLU A 107      24.346   0.129 -13.582  1.00  0.00      A    H
ATOM   1565  CD  GLU A 107      25.278  -1.834 -13.976  1.00  0.00      A    C
ATOM   1566  OE1 GLU A 107      26.298  -1.312 -14.332  1.00  0.00      A    O
ATOM   1567  OE2 GLU A 107      25.206  -3.073 -13.742  1.00  0.00      A    O
ATOM   1568  C   GLU A 107      21.287   0.048 -13.226  1.00  0.00      A    C
ATOM   1569  O   GLU A 107      21.354   1.078 -13.791  1.00  0.00      A    O
ATOM   1570  N   ASP A 108      20.404  -0.908 -13.567  1.00  0.00      A    N
ATOM   1571  HN  ASP A 108      20.562  -1.670 -12.944  1.00  0.00      A    H
ATOM   1572  CA  ASP A 108      19.219  -0.634 -14.376  1.00  0.00      A    C
ATOM   1573  HA  ASP A 108      19.445   0.228 -14.985  1.00  0.00      A    H
ATOM   1574  CB  ASP A 108      19.024  -1.817 -15.367  1.00  0.00      A    C
ATOM   1575  HB1 ASP A 108      18.811  -2.737 -14.783  1.00  0.00      A    H
ATOM   1576  HB2 ASP A 108      18.045  -1.773 -15.891  1.00  0.00      A    H
ATOM   1577  CG  ASP A 108      20.204  -2.117 -16.169  1.00  0.00      A    C
ATOM   1578  OD1 ASP A 108      20.529  -1.268 -17.082  1.00  0.00      A    O
ATOM   1579  OD2 ASP A 108      20.903  -3.095 -15.829  1.00  0.00      A    O
ATOM   1580  C   ASP A 108      17.968  -0.456 -13.661  1.00  0.00      A    C
ATOM   1581  O   ASP A 108      17.820  -0.859 -12.509  1.00  0.00      A    O
ATOM   1582  N   PRO A 109      17.020   0.314 -14.236  1.00  0.00      A    N
ATOM   1583  CD  PRO A 109      17.220   1.442 -15.273  1.00  0.00      A    C
ATOM   1584  HD1 PRO A 109      17.819   1.146 -16.160  1.00  0.00      A    H
ATOM   1585  HD2 PRO A 109      17.668   2.327 -14.773  1.00  0.00      A    H
ATOM   1586  CA  PRO A 109      15.623   0.132 -14.043  1.00  0.00      A    C
ATOM   1587  HA  PRO A 109      15.500  -0.040 -12.984  1.00  0.00      A    H
ATOM   1588  CB  PRO A 109      14.974   1.407 -14.653  1.00  0.00      A    C
ATOM   1589  HB1 PRO A 109      13.898   1.313 -14.911  1.00  0.00      A    H
ATOM   1590  HB2 PRO A 109      15.015   2.276 -13.963  1.00  0.00      A    H
ATOM   1591  CG  PRO A 109      15.879   1.854 -15.769  1.00  0.00      A    C
ATOM   1592  HG1 PRO A 109      15.618   1.297 -16.695  1.00  0.00      A    H
ATOM   1593  HG2 PRO A 109      15.744   2.942 -15.951  1.00  0.00      A    H
ATOM   1594  C   PRO A 109      15.084  -1.072 -14.741  1.00  0.00      A    C
ATOM   1595  O   PRO A 109      15.288  -1.207 -15.981  1.00  0.00      A    O
ATOM   1596  N   VAL A 110      14.398  -1.995 -14.072  1.00  0.00      A    N
ATOM   1597  HN  VAL A 110      14.312  -1.939 -13.080  1.00  0.00      A    H
ATOM   1598  CA  VAL A 110      13.798  -3.207 -14.685  1.00  0.00      A    C
ATOM   1599  HA  VAL A 110      14.375  -3.453 -15.564  1.00  0.00      A    H
ATOM   1600  CB  VAL A 110      13.759  -4.412 -13.777  1.00  0.00      A    C
ATOM   1601  HB  VAL A 110      13.040  -4.363 -12.931  1.00  0.00      A    H
ATOM   1602  CG1 VAL A 110      13.314  -5.614 -14.649  1.00  0.00      A    C
ATOM   1603 HG11 VAL A 110      12.218  -5.561 -14.822  1.00  0.00      A    H
ATOM   1604 HG12 VAL A 110      13.730  -5.736 -15.672  1.00  0.00      A    H
ATOM   1605 HG13 VAL A 110      13.571  -6.605 -14.218  1.00  0.00      A    H
ATOM   1606  CG2 VAL A 110      15.170  -4.584 -13.170  1.00  0.00      A    C
ATOM   1607 HG21 VAL A 110      15.512  -3.643 -12.690  1.00  0.00      A    H
ATOM   1608 HG22 VAL A 110      15.200  -5.475 -12.507  1.00  0.00      A    H
ATOM   1609 HG23 VAL A 110      15.794  -4.862 -14.046  1.00  0.00      A    H
ATOM   1610  C   VAL A 110      12.475  -2.938 -15.234  1.00  0.00      A    C
ATOM   1611  O   VAL A 110      12.227  -2.891 -16.457  1.00  0.00      A    O
ATOM   1612  N   THR A 111      11.488  -2.824 -14.293  1.00  0.00      A    N
ATOM   1613  HN  THR A 111      11.696  -2.771 -13.319  1.00  0.00      A    H
ATOM   1614  CA  THR A 111      10.100  -2.707 -14.637  1.00  0.00      A    C
ATOM   1615  HA  THR A 111      10.040  -3.090 -15.645  1.00  0.00      A    H
ATOM   1616  CB  THR A 111       9.157  -3.465 -13.806  1.00  0.00      A    C
ATOM   1617  HB  THR A 111       8.127  -3.416 -14.219  1.00  0.00      A    H
ATOM   1618  OG1 THR A 111       9.108  -3.069 -12.432  1.00  0.00      A    O
ATOM   1619  HG1 THR A 111       8.350  -3.607 -12.192  1.00  0.00      A    H
ATOM   1620  CG2 THR A 111       9.483  -4.936 -13.705  1.00  0.00      A    C
ATOM   1621 HG21 THR A 111       8.665  -5.489 -13.194  1.00  0.00      A    H
ATOM   1622 HG22 THR A 111       9.657  -5.425 -14.688  1.00  0.00      A    H
ATOM   1623 HG23 THR A 111      10.377  -5.128 -13.075  1.00  0.00      A    H
ATOM   1624  C   THR A 111       9.638  -1.302 -14.918  1.00  0.00      A    C
ATOM   1625  O   THR A 111       8.845  -0.603 -14.212  1.00  0.00      A    O
ATOM   1626  N   ILE A 112      10.273  -0.732 -15.980  1.00  0.00      A    N
ATOM   1627  HN  ILE A 112      11.050  -1.169 -16.426  1.00  0.00      A    H
ATOM   1628  CA  ILE A 112      10.014   0.632 -16.528  1.00  0.00      A    C
ATOM   1629  HA  ILE A 112      10.235   1.348 -15.750  1.00  0.00      A    H
ATOM   1630  CB  ILE A 112      10.908   0.852 -17.748  1.00  0.00      A    C
ATOM   1631  HB  ILE A 112      10.634   0.094 -18.513  1.00  0.00      A    H
ATOM   1632  CG2 ILE A 112      10.820   2.296 -18.266  1.00  0.00      A    C
ATOM   1633 HG21 ILE A 112      10.969   3.023 -17.439  1.00  0.00      A    H
ATOM   1634 HG22 ILE A 112      11.666   2.426 -18.974  1.00  0.00      A    H
ATOM   1635 HG23 ILE A 112       9.892   2.498 -18.843  1.00  0.00      A    H
ATOM   1636  CG1 ILE A 112      12.442   0.595 -17.398  1.00  0.00      A    C
ATOM   1637 HG11 ILE A 112      12.791   1.362 -16.675  1.00  0.00      A    H
ATOM   1638 HG12 ILE A 112      12.589  -0.401 -16.930  1.00  0.00      A    H
ATOM   1639  CD  ILE A 112      13.381   0.604 -18.613  1.00  0.00      A    C
ATOM   1640  HD1 ILE A 112      13.662   1.584 -19.055  1.00  0.00      A    H
ATOM   1641  HD2 ILE A 112      14.252  -0.039 -18.364  1.00  0.00      A    H
ATOM   1642  HD3 ILE A 112      12.949   0.006 -19.444  1.00  0.00      A    H
ATOM   1643  C   ILE A 112       8.616   0.825 -16.990  1.00  0.00      A    C
ATOM   1644  O   ILE A 112       8.107  -0.105 -17.665  1.00  0.00      A    O
ATOM   1645  N   VAL A 113       7.955   2.000 -16.753  1.00  0.00      A    N
ATOM   1646  HN  VAL A 113       8.438   2.718 -16.257  1.00  0.00      A    H
ATOM   1647  CA  VAL A 113       6.551   2.103 -17.088  1.00  0.00      A    C
ATOM   1648  HA  VAL A 113       6.152   1.121 -17.294  1.00  0.00      A    H
ATOM   1649  CB  VAL A 113       5.709   2.607 -15.911  1.00  0.00      A    C
ATOM   1650  HB  VAL A 113       6.050   3.613 -15.584  1.00  0.00      A    H
ATOM   1651  CG1 VAL A 113       4.232   2.523 -16.141  1.00  0.00      A    C
ATOM   1652 HG11 VAL A 113       3.926   3.228 -16.943  1.00  0.00      A    H
ATOM   1653 HG12 VAL A 113       3.882   1.486 -16.335  1.00  0.00      A    H
ATOM   1654 HG13 VAL A 113       3.724   2.922 -15.237  1.00  0.00      A    H
ATOM   1655  CG2 VAL A 113       6.197   1.644 -14.743  1.00  0.00      A    C
ATOM   1656 HG21 VAL A 113       6.334   0.588 -15.060  1.00  0.00      A    H
ATOM   1657 HG22 VAL A 113       7.171   1.994 -14.339  1.00  0.00      A    H
ATOM   1658 HG23 VAL A 113       5.459   1.700 -13.914  1.00  0.00      A    H
ATOM   1659  C   VAL A 113       6.449   2.998 -18.319  1.00  0.00      A    C
ATOM   1660  O   VAL A 113       7.341   3.824 -18.594  1.00  0.00      A    O
ATOM   1661  N   ASP A 114       5.425   2.870 -19.159  1.00  0.00      A    N
ATOM   1662  HN  ASP A 114       4.817   2.087 -19.055  1.00  0.00      A    H
ATOM   1663  CA  ASP A 114       5.284   3.747 -20.309  1.00  0.00      A    C
ATOM   1664  HA  ASP A 114       6.201   4.159 -20.703  1.00  0.00      A    H
ATOM   1665  CB  ASP A 114       4.625   2.974 -21.474  1.00  0.00      A    C
ATOM   1666  HB1 ASP A 114       3.684   2.508 -21.112  1.00  0.00      A    H
ATOM   1667  HB2 ASP A 114       4.484   3.574 -22.398  1.00  0.00      A    H
ATOM   1668  CG  ASP A 114       5.482   1.860 -22.002  1.00  0.00      A    C
ATOM   1669  OD1 ASP A 114       6.632   2.163 -22.490  1.00  0.00      A    O
ATOM   1670  OD2 ASP A 114       5.072   0.640 -21.914  1.00  0.00      A    O
ATOM   1671  C   ASP A 114       4.451   4.969 -19.879  1.00  0.00      A    C
ATOM   1672  O   ASP A 114       4.976   6.012 -19.490  1.00  0.00      A    O
ATOM   1673  N   GLY A 115       3.076   4.812 -19.909  1.00  0.00      A    N
ATOM   1674  HN  GLY A 115       2.679   3.940 -20.184  1.00  0.00      A    H
ATOM   1675  CA  GLY A 115       2.138   5.889 -19.790  1.00  0.00      A    C
ATOM   1676  HA1 GLY A 115       2.626   6.823 -19.554  1.00  0.00      A    H
ATOM   1677  HA2 GLY A 115       1.605   5.943 -20.728  1.00  0.00      A    H
ATOM   1678  C   GLY A 115       1.335   5.539 -18.565  1.00  0.00      A    C
ATOM   1679  O   GLY A 115       1.541   4.528 -17.818  1.00  0.00      A    O
ATOM   1680  N   TYR A 116       0.328   6.407 -18.277  1.00  0.00      A    N
ATOM   1681  HN  TYR A 116       0.210   7.210 -18.857  1.00  0.00      A    H
ATOM   1682  CA  TYR A 116      -0.642   6.195 -17.191  1.00  0.00      A    C
ATOM   1683  HA  TYR A 116      -0.887   5.143 -17.162  1.00  0.00      A    H
ATOM   1684  CB  TYR A 116      -0.069   6.611 -15.851  1.00  0.00      A    C
ATOM   1685  HB1 TYR A 116      -0.970   6.727 -15.211  1.00  0.00      A    H
ATOM   1686  HB2 TYR A 116       0.695   5.874 -15.521  1.00  0.00      A    H
ATOM   1687  CG  TYR A 116       0.579   7.954 -15.782  1.00  0.00      A    C
ATOM   1688  CD1 TYR A 116      -0.128   9.146 -15.374  1.00  0.00      A    C
ATOM   1689  HD1 TYR A 116      -1.143   9.061 -15.016  1.00  0.00      A    H
ATOM   1690  CE1 TYR A 116       0.479  10.399 -15.340  1.00  0.00      A    C
ATOM   1691  HE1 TYR A 116      -0.081  11.262 -15.011  1.00  0.00      A    H
ATOM   1692  CZ  TYR A 116       1.801  10.496 -15.656  1.00  0.00      A    C
ATOM   1693  OH  TYR A 116       2.411  11.783 -15.817  1.00  0.00      A    O
ATOM   1694  HH  TYR A 116       3.056  11.822 -16.528  1.00  0.00      A    H
ATOM   1695  CD2 TYR A 116       1.912   8.068 -16.144  1.00  0.00      A    C
ATOM   1696  HD2 TYR A 116       2.520   7.219 -16.419  1.00  0.00      A    H
ATOM   1697  CE2 TYR A 116       2.532   9.336 -16.089  1.00  0.00      A    C
ATOM   1698  HE2 TYR A 116       3.592   9.352 -16.293  1.00  0.00      A    H
ATOM   1699  C   TYR A 116      -1.933   6.942 -17.521  1.00  0.00      A    C
ATOM   1700  O   TYR A 116      -1.775   8.078 -18.001  1.00  0.00      A    O
ATOM   1701  N   GLU A 117      -3.092   6.249 -17.373  1.00  0.00      A    N
ATOM   1702  HN  GLU A 117      -2.986   5.406 -16.851  1.00  0.00      A    H
ATOM   1703  CA  GLU A 117      -4.427   6.735 -17.781  1.00  0.00      A    C
ATOM   1704  HA  GLU A 117      -4.403   7.689 -18.287  1.00  0.00      A    H
ATOM   1705  CB  GLU A 117      -5.121   5.660 -18.698  1.00  0.00      A    C
ATOM   1706  HB1 GLU A 117      -4.648   4.702 -18.393  1.00  0.00      A    H
ATOM   1707  HB2 GLU A 117      -6.224   5.590 -18.589  1.00  0.00      A    H
ATOM   1708  CG  GLU A 117      -4.853   5.957 -20.217  1.00  0.00      A    C
ATOM   1709  HG1 GLU A 117      -3.798   6.271 -20.363  1.00  0.00      A    H
ATOM   1710  HG2 GLU A 117      -5.122   4.994 -20.701  1.00  0.00      A    H
ATOM   1711  CD  GLU A 117      -5.732   7.065 -20.821  1.00  0.00      A    C
ATOM   1712  OE1 GLU A 117      -5.055   8.114 -21.114  1.00  0.00      A    O
ATOM   1713  OE2 GLU A 117      -6.967   6.971 -21.011  1.00  0.00      A    O
ATOM   1714  C   GLU A 117      -5.334   6.832 -16.503  1.00  0.00      A    C
ATOM   1715  O   GLU A 117      -5.157   6.082 -15.574  1.00  0.00      A    O
ATOM   1716  N   PHE A 118      -6.246   7.788 -16.547  1.00  0.00      A    N
ATOM   1717  HN  PHE A 118      -6.305   8.458 -17.283  1.00  0.00      A    H
ATOM   1718  CA  PHE A 118      -7.224   8.179 -15.496  1.00  0.00      A    C
ATOM   1719  HA  PHE A 118      -6.822   7.698 -14.616  1.00  0.00      A    H
ATOM   1720  CB  PHE A 118      -7.330   9.811 -15.484  1.00  0.00      A    C
ATOM   1721  HB1 PHE A 118      -7.684  10.210 -16.458  1.00  0.00      A    H
ATOM   1722  HB2 PHE A 118      -8.022  10.117 -14.670  1.00  0.00      A    H
ATOM   1723  CG  PHE A 118      -5.971  10.360 -15.065  1.00  0.00      A    C
ATOM   1724  CD1 PHE A 118      -5.173  10.931 -16.071  1.00  0.00      A    C
ATOM   1725  HD1 PHE A 118      -5.601  11.074 -17.052  1.00  0.00      A    H
ATOM   1726  CE1 PHE A 118      -3.822  11.279 -15.792  1.00  0.00      A    C
ATOM   1727  HE1 PHE A 118      -3.270  11.767 -16.582  1.00  0.00      A    H
ATOM   1728  CZ  PHE A 118      -3.408  11.263 -14.477  1.00  0.00      A    C
ATOM   1729  HZ  PHE A 118      -2.375  11.544 -14.327  1.00  0.00      A    H
ATOM   1730  CD2 PHE A 118      -5.461  10.272 -13.751  1.00  0.00      A    C
ATOM   1731  HD2 PHE A 118      -6.102   9.885 -12.973  1.00  0.00      A    H
ATOM   1732  CE2 PHE A 118      -4.193  10.774 -13.392  1.00  0.00      A    C
ATOM   1733  HE2 PHE A 118      -3.731  10.668 -12.422  1.00  0.00      A    H
ATOM   1734  C   PHE A 118      -8.519   7.522 -15.762  1.00  0.00      A    C
ATOM   1735  O   PHE A 118      -8.822   7.287 -16.930  1.00  0.00      A    O
ATOM   1736  N   VAL A 119      -9.457   7.259 -14.766  1.00  0.00      A    N
ATOM   1737  HN  VAL A 119      -9.274   7.492 -13.814  1.00  0.00      A    H
ATOM   1738  CA  VAL A 119     -10.728   6.694 -15.011  1.00  0.00      A    C
ATOM   1739  HA  VAL A 119     -10.778   6.237 -15.988  1.00  0.00      A    H
ATOM   1740  CB  VAL A 119     -11.034   5.627 -13.990  1.00  0.00      A    C
ATOM   1741  HB  VAL A 119     -11.014   6.117 -12.993  1.00  0.00      A    H
ATOM   1742  CG1 VAL A 119     -12.292   4.862 -14.135  1.00  0.00      A    C
ATOM   1743 HG11 VAL A 119     -12.361   4.128 -13.304  1.00  0.00      A    H
ATOM   1744 HG12 VAL A 119     -13.172   5.539 -14.100  1.00  0.00      A    H
ATOM   1745 HG13 VAL A 119     -12.272   4.334 -15.112  1.00  0.00      A    H
ATOM   1746  CG2 VAL A 119      -9.864   4.613 -14.017  1.00  0.00      A    C
ATOM   1747 HG21 VAL A 119      -9.923   3.736 -13.337  1.00  0.00      A    H
ATOM   1748 HG22 VAL A 119      -9.818   4.133 -15.018  1.00  0.00      A    H
ATOM   1749 HG23 VAL A 119      -8.855   5.041 -13.837  1.00  0.00      A    H
ATOM   1750  C   VAL A 119     -11.779   7.811 -14.940  1.00  0.00      A    C
ATOM   1751  O   VAL A 119     -11.496   8.683 -14.103  1.00  0.00      A    O
ATOM   1752  N   PRO A 120     -12.909   7.813 -15.695  1.00  0.00      A    N
ATOM   1753  CD  PRO A 120     -13.186   6.944 -16.843  1.00  0.00      A    C
ATOM   1754  HD1 PRO A 120     -13.486   6.032 -16.284  1.00  0.00      A    H
ATOM   1755  HD2 PRO A 120     -12.314   6.810 -17.519  1.00  0.00      A    H
ATOM   1756  CA  PRO A 120     -13.990   8.728 -15.532  1.00  0.00      A    C
ATOM   1757  HA  PRO A 120     -13.640   9.719 -15.782  1.00  0.00      A    H
ATOM   1758  CB  PRO A 120     -15.131   8.164 -16.380  1.00  0.00      A    C
ATOM   1759  HB1 PRO A 120     -15.690   7.309 -15.941  1.00  0.00      A    H
ATOM   1760  HB2 PRO A 120     -15.842   8.909 -16.798  1.00  0.00      A    H
ATOM   1761  CG  PRO A 120     -14.373   7.536 -17.604  1.00  0.00      A    C
ATOM   1762  HG1 PRO A 120     -15.066   6.859 -18.147  1.00  0.00      A    H
ATOM   1763  HG2 PRO A 120     -14.026   8.404 -18.205  1.00  0.00      A    H
ATOM   1764  C   PRO A 120     -14.579   8.733 -14.114  1.00  0.00      A    C
ATOM   1765  O   PRO A 120     -14.782   7.660 -13.547  1.00  0.00      A    O
ATOM   1766  N   SER A 121     -14.827   9.952 -13.588  1.00  0.00      A    N
ATOM   1767  HN  SER A 121     -14.638  10.827 -14.027  1.00  0.00      A    H
ATOM   1768  CA  SER A 121     -15.042  10.128 -12.156  1.00  0.00      A    C
ATOM   1769  HA  SER A 121     -14.193   9.693 -11.651  1.00  0.00      A    H
ATOM   1770  CB  SER A 121     -14.850  11.598 -11.667  1.00  0.00      A    C
ATOM   1771  HB1 SER A 121     -15.742  12.147 -12.037  1.00  0.00      A    H
ATOM   1772  HB2 SER A 121     -14.860  11.682 -10.560  1.00  0.00      A    H
ATOM   1773  OG  SER A 121     -13.609  12.109 -12.201  1.00  0.00      A    O
ATOM   1774  HG1 SER A 121     -13.434  12.977 -11.832  1.00  0.00      A    H
ATOM   1775  C   SER A 121     -16.372   9.665 -11.662  1.00  0.00      A    C
ATOM   1776  O   SER A 121     -17.385  10.131 -12.129  1.00  0.00      A    O
ATOM   1777  N   ASN A 122     -16.312   8.750 -10.683  1.00  0.00      A    N
ATOM   1778  HN  ASN A 122     -15.500   8.389 -10.230  1.00  0.00      A    H
ATOM   1779  CA  ASN A 122     -17.464   8.228  -9.964  1.00  0.00      A    C
ATOM   1780  HA  ASN A 122     -17.086   7.584  -9.184  1.00  0.00      A    H
ATOM   1781  CB  ASN A 122     -18.289   9.267  -9.212  1.00  0.00      A    C
ATOM   1782  HB1 ASN A 122     -18.801   9.925  -9.946  1.00  0.00      A    H
ATOM   1783  HB2 ASN A 122     -19.081   8.765  -8.617  1.00  0.00      A    H
ATOM   1784  CG  ASN A 122     -17.417  10.121  -8.345  1.00  0.00      A    C
ATOM   1785  OD1 ASN A 122     -16.931   9.694  -7.311  1.00  0.00      A    O
ATOM   1786  ND2 ASN A 122     -17.199  11.446  -8.651  1.00  0.00      A    N
ATOM   1787 HD21 ASN A 122     -16.806  11.963  -7.890  1.00  0.00      A    H
ATOM   1788 HD22 ASN A 122     -17.444  11.923  -9.495  1.00  0.00      A    H
ATOM   1789  C   ASN A 122     -18.334   7.346 -10.855  1.00  0.00      A    C
ATOM   1790  O   ASN A 122     -19.517   7.525 -11.051  1.00  0.00      A    O
ATOM   1791  N   SER A 123     -17.802   6.237 -11.397  1.00  0.00      A    N
ATOM   1792  HN  SER A 123     -16.883   5.957 -11.131  1.00  0.00      A    H
ATOM   1793  CA  SER A 123     -18.606   5.294 -12.170  1.00  0.00      A    C
ATOM   1794  HA  SER A 123     -19.645   5.281 -11.875  1.00  0.00      A    H
ATOM   1795  CB  SER A 123     -18.343   5.561 -13.694  1.00  0.00      A    C
ATOM   1796  HB1 SER A 123     -18.811   6.548 -13.898  1.00  0.00      A    H
ATOM   1797  HB2 SER A 123     -17.273   5.831 -13.826  1.00  0.00      A    H
ATOM   1798  OG  SER A 123     -18.841   4.588 -14.613  1.00  0.00      A    O
ATOM   1799  HG1 SER A 123     -18.606   4.937 -15.476  1.00  0.00      A    H
ATOM   1800  C   SER A 123     -18.060   3.871 -11.916  1.00  0.00      A    C
ATOM   1801  O   SER A 123     -16.899   3.626 -12.096  1.00  0.00      A    O
ATOM   1802  N   GLU A 124     -18.986   2.917 -11.499  1.00  0.00      A    N
ATOM   1803  HN  GLU A 124     -19.951   3.150 -11.405  1.00  0.00      A    H
ATOM   1804  CA  GLU A 124     -18.555   1.536 -11.438  1.00  0.00      A    C
ATOM   1805  HA  GLU A 124     -17.632   1.540 -10.877  1.00  0.00      A    H
ATOM   1806  CB  GLU A 124     -19.509   0.644 -10.620  1.00  0.00      A    C
ATOM   1807  HB1 GLU A 124     -20.415   0.635 -11.263  1.00  0.00      A    H
ATOM   1808  HB2 GLU A 124     -19.216  -0.428 -10.588  1.00  0.00      A    H
ATOM   1809  CG  GLU A 124     -19.796   1.247  -9.266  1.00  0.00      A    C
ATOM   1810  HG1 GLU A 124     -18.826   1.271  -8.725  1.00  0.00      A    H
ATOM   1811  HG2 GLU A 124     -20.246   2.263  -9.248  1.00  0.00      A    H
ATOM   1812  CD  GLU A 124     -20.764   0.314  -8.457  1.00  0.00      A    C
ATOM   1813  OE1 GLU A 124     -21.553  -0.434  -9.089  1.00  0.00      A    O
ATOM   1814  OE2 GLU A 124     -20.649   0.338  -7.197  1.00  0.00      A    O
ATOM   1815  C   GLU A 124     -18.335   0.918 -12.781  1.00  0.00      A    C
ATOM   1816  O   GLU A 124     -17.593  -0.055 -12.936  1.00  0.00      A    O
ATOM   1817  N   ILE A 125     -18.947   1.513 -13.871  1.00  0.00      A    N
ATOM   1818  HN  ILE A 125     -19.423   2.389 -13.875  1.00  0.00      A    H
ATOM   1819  CA  ILE A 125     -19.109   0.906 -15.146  1.00  0.00      A    C
ATOM   1820  HA  ILE A 125     -19.341  -0.138 -15.000  1.00  0.00      A    H
ATOM   1821  CB  ILE A 125     -20.235   1.389 -15.885  1.00  0.00      A    C
ATOM   1822  HB  ILE A 125     -20.094   2.427 -16.254  1.00  0.00      A    H
ATOM   1823  CG2 ILE A 125     -20.359   0.527 -17.129  1.00  0.00      A    C
ATOM   1824 HG21 ILE A 125     -19.453   0.623 -17.765  1.00  0.00      A    H
ATOM   1825 HG22 ILE A 125     -20.396  -0.559 -16.897  1.00  0.00      A    H
ATOM   1826 HG23 ILE A 125     -21.185   0.813 -17.815  1.00  0.00      A    H
ATOM   1827  CG1 ILE A 125     -21.514   1.240 -15.020  1.00  0.00      A    C
ATOM   1828 HG11 ILE A 125     -21.589   0.165 -14.750  1.00  0.00      A    H
ATOM   1829 HG12 ILE A 125     -21.379   1.735 -14.035  1.00  0.00      A    H
ATOM   1830  CD  ILE A 125     -22.724   1.777 -15.672  1.00  0.00      A    C
ATOM   1831  HD1 ILE A 125     -23.663   1.640 -15.095  1.00  0.00      A    H
ATOM   1832  HD2 ILE A 125     -22.654   2.871 -15.850  1.00  0.00      A    H
ATOM   1833  HD3 ILE A 125     -22.860   1.242 -16.637  1.00  0.00      A    H
ATOM   1834  C   ILE A 125     -17.752   0.985 -15.840  1.00  0.00      A    C
ATOM   1835  O   ILE A 125     -17.001   0.109 -16.100  1.00  0.00      A    O
ATOM   1836  N   ASP A 126     -17.384   2.254 -16.028  1.00  0.00      A    N
ATOM   1837  HN  ASP A 126     -18.007   2.984 -15.757  1.00  0.00      A    H
ATOM   1838  CA  ASP A 126     -16.056   2.674 -16.460  1.00  0.00      A    C
ATOM   1839  HA  ASP A 126     -15.829   2.255 -17.429  1.00  0.00      A    H
ATOM   1840  CB  ASP A 126     -16.024   4.223 -16.516  1.00  0.00      A    C
ATOM   1841  HB1 ASP A 126     -16.190   4.653 -15.505  1.00  0.00      A    H
ATOM   1842  HB2 ASP A 126     -15.021   4.533 -16.878  1.00  0.00      A    H
ATOM   1843  CG  ASP A 126     -17.069   4.767 -17.445  1.00  0.00      A    C
ATOM   1844  OD1 ASP A 126     -16.803   4.746 -18.650  1.00  0.00      A    O
ATOM   1845  OD2 ASP A 126     -18.118   5.342 -16.996  1.00  0.00      A    O
ATOM   1846  C   ASP A 126     -14.881   2.238 -15.594  1.00  0.00      A    C
ATOM   1847  O   ASP A 126     -13.918   1.733 -16.145  1.00  0.00      A    O
ATOM   1848  N   LEU A 127     -14.925   2.314 -14.255  1.00  0.00      A    N
ATOM   1849  HN  LEU A 127     -15.648   2.909 -13.912  1.00  0.00      A    H
ATOM   1850  CA  LEU A 127     -13.972   1.626 -13.347  1.00  0.00      A    C
ATOM   1851  HA  LEU A 127     -12.968   1.991 -13.501  1.00  0.00      A    H
ATOM   1852  CB  LEU A 127     -14.346   2.007 -11.872  1.00  0.00      A    C
ATOM   1853  HB1 LEU A 127     -14.336   3.118 -11.866  1.00  0.00      A    H
ATOM   1854  HB2 LEU A 127     -15.385   1.697 -11.626  1.00  0.00      A    H
ATOM   1855  CG  LEU A 127     -13.336   1.387 -10.837  1.00  0.00      A    C
ATOM   1856  HG  LEU A 127     -13.217   0.294 -10.993  1.00  0.00      A    H
ATOM   1857  CD1 LEU A 127     -11.978   2.091 -10.749  1.00  0.00      A    C
ATOM   1858 HD11 LEU A 127     -12.042   3.168 -10.483  1.00  0.00      A    H
ATOM   1859 HD12 LEU A 127     -11.308   1.756  -9.928  1.00  0.00      A    H
ATOM   1860 HD13 LEU A 127     -11.357   2.086 -11.670  1.00  0.00      A    H
ATOM   1861  CD2 LEU A 127     -14.033   1.398  -9.477  1.00  0.00      A    C
ATOM   1862 HD21 LEU A 127     -13.613   0.626  -8.797  1.00  0.00      A    H
ATOM   1863 HD22 LEU A 127     -14.059   2.381  -8.959  1.00  0.00      A    H
ATOM   1864 HD23 LEU A 127     -15.108   1.161  -9.628  1.00  0.00      A    H
ATOM   1865  C   LEU A 127     -13.817   0.148 -13.517  1.00  0.00      A    C
ATOM   1866  O   LEU A 127     -12.681  -0.286 -13.722  1.00  0.00      A    O
ATOM   1867  N   ALA A 128     -14.952  -0.641 -13.660  1.00  0.00      A    N
ATOM   1868  HN  ALA A 128     -15.855  -0.231 -13.551  1.00  0.00      A    H
ATOM   1869  CA  ALA A 128     -14.890  -2.029 -13.973  1.00  0.00      A    C
ATOM   1870  HA  ALA A 128     -14.244  -2.551 -13.283  1.00  0.00      A    H
ATOM   1871  CB  ALA A 128     -16.229  -2.722 -13.968  1.00  0.00      A    C
ATOM   1872  HB1 ALA A 128     -16.562  -2.872 -12.919  1.00  0.00      A    H
ATOM   1873  HB2 ALA A 128     -17.057  -2.201 -14.495  1.00  0.00      A    H
ATOM   1874  HB3 ALA A 128     -16.193  -3.768 -14.341  1.00  0.00      A    H
ATOM   1875  C   ALA A 128     -14.207  -2.279 -15.348  1.00  0.00      A    C
ATOM   1876  O   ALA A 128     -13.356  -3.117 -15.417  1.00  0.00      A    O
ATOM   1877  N   ARG A 129     -14.569  -1.488 -16.373  1.00  0.00      A    N
ATOM   1878  HN  ARG A 129     -15.249  -0.769 -16.256  1.00  0.00      A    H
ATOM   1879  CA  ARG A 129     -13.935  -1.609 -17.641  1.00  0.00      A    C
ATOM   1880  HA  ARG A 129     -14.012  -2.649 -17.921  1.00  0.00      A    H
ATOM   1881  CB  ARG A 129     -14.666  -0.556 -18.601  1.00  0.00      A    C
ATOM   1882  HB1 ARG A 129     -14.770   0.419 -18.079  1.00  0.00      A    H
ATOM   1883  HB2 ARG A 129     -14.073  -0.399 -19.527  1.00  0.00      A    H
ATOM   1884  CG  ARG A 129     -16.106  -1.048 -18.857  1.00  0.00      A    C
ATOM   1885  HG1 ARG A 129     -16.086  -1.893 -19.579  1.00  0.00      A    H
ATOM   1886  HG2 ARG A 129     -16.642  -1.277 -17.912  1.00  0.00      A    H
ATOM   1887  CD  ARG A 129     -16.995   0.032 -19.522  1.00  0.00      A    C
ATOM   1888  HD1 ARG A 129     -18.075  -0.216 -19.604  1.00  0.00      A    H
ATOM   1889  HD2 ARG A 129     -16.917   0.941 -18.889  1.00  0.00      A    H
ATOM   1890  NE  ARG A 129     -16.444   0.326 -20.886  1.00  0.00      A    N
ATOM   1891  HE  ARG A 129     -15.955  -0.394 -21.378  1.00  0.00      A    H
ATOM   1892  CZ  ARG A 129     -16.492   1.514 -21.581  1.00  0.00      A    C
ATOM   1893  NH1 ARG A 129     -17.079   2.586 -21.097  1.00  0.00      A    N
ATOM   1894 HH11 ARG A 129     -17.706   2.455 -20.329  1.00  0.00      A    H
ATOM   1895 HH12 ARG A 129     -17.464   3.112 -21.855  1.00  0.00      A    H
ATOM   1896  NH2 ARG A 129     -16.066   1.507 -22.841  1.00  0.00      A    N
ATOM   1897 HH21 ARG A 129     -15.593   0.708 -23.212  1.00  0.00      A    H
ATOM   1898 HH22 ARG A 129     -15.913   2.435 -23.182  1.00  0.00      A    H
ATOM   1899  C   ARG A 129     -12.395  -1.370 -17.635  1.00  0.00      A    C
ATOM   1900  O   ARG A 129     -11.633  -2.032 -18.341  1.00  0.00      A    O
ATOM   1901  N   ALA A 130     -11.896  -0.438 -16.811  1.00  0.00      A    N
ATOM   1902  HN  ALA A 130     -12.549   0.136 -16.324  1.00  0.00      A    H
ATOM   1903  CA  ALA A 130     -10.467  -0.130 -16.546  1.00  0.00      A    C
ATOM   1904  HA  ALA A 130      -9.895  -0.093 -17.462  1.00  0.00      A    H
ATOM   1905  CB  ALA A 130     -10.240   1.174 -15.720  1.00  0.00      A    C
ATOM   1906  HB1 ALA A 130      -9.162   1.441 -15.680  1.00  0.00      A    H
ATOM   1907  HB2 ALA A 130     -10.795   2.028 -16.164  1.00  0.00      A    H
ATOM   1908  HB3 ALA A 130     -10.662   0.975 -14.712  1.00  0.00      A    H
ATOM   1909  C   ALA A 130      -9.664  -1.259 -15.864  1.00  0.00      A    C
ATOM   1910  O   ALA A 130      -8.641  -1.673 -16.361  1.00  0.00      A    O
ATOM   1911  N   VAL A 131     -10.317  -1.768 -14.763  1.00  0.00      A    N
ATOM   1912  HN  VAL A 131     -11.038  -1.195 -14.381  1.00  0.00      A    H
ATOM   1913  CA  VAL A 131      -9.824  -2.863 -13.855  1.00  0.00      A    C
ATOM   1914  HA  VAL A 131      -8.839  -2.620 -13.485  1.00  0.00      A    H
ATOM   1915  CB  VAL A 131     -10.783  -3.080 -12.636  1.00  0.00      A    C
ATOM   1916  HB  VAL A 131     -11.818  -3.164 -13.032  1.00  0.00      A    H
ATOM   1917  CG1 VAL A 131     -10.399  -4.371 -11.772  1.00  0.00      A    C
ATOM   1918 HG11 VAL A 131      -9.362  -4.214 -11.404  1.00  0.00      A    H
ATOM   1919 HG12 VAL A 131     -11.146  -4.244 -10.961  1.00  0.00      A    H
ATOM   1920 HG13 VAL A 131     -10.474  -5.330 -12.328  1.00  0.00      A    H
ATOM   1921  CG2 VAL A 131     -10.798  -1.766 -11.716  1.00  0.00      A    C
ATOM   1922 HG21 VAL A 131     -11.552  -1.833 -10.903  1.00  0.00      A    H
ATOM   1923 HG22 VAL A 131      -9.777  -1.770 -11.278  1.00  0.00      A    H
ATOM   1924 HG23 VAL A 131     -10.938  -0.854 -12.335  1.00  0.00      A    H
ATOM   1925  C   VAL A 131      -9.706  -4.127 -14.635  1.00  0.00      A    C
ATOM   1926  O   VAL A 131      -8.705  -4.818 -14.498  1.00  0.00      A    O
ATOM   1927  N   ALA A 132     -10.543  -4.367 -15.617  1.00  0.00      A    N
ATOM   1928  HN  ALA A 132     -11.322  -3.760 -15.751  1.00  0.00      A    H
ATOM   1929  CA  ALA A 132     -10.526  -5.488 -16.577  1.00  0.00      A    C
ATOM   1930  HA  ALA A 132     -10.557  -6.428 -16.046  1.00  0.00      A    H
ATOM   1931  CB  ALA A 132     -11.742  -5.526 -17.519  1.00  0.00      A    C
ATOM   1932  HB1 ALA A 132     -11.901  -4.580 -18.080  1.00  0.00      A    H
ATOM   1933  HB2 ALA A 132     -11.695  -6.302 -18.312  1.00  0.00      A    H
ATOM   1934  HB3 ALA A 132     -12.752  -5.613 -17.064  1.00  0.00      A    H
ATOM   1935  C   ALA A 132      -9.274  -5.578 -17.410  1.00  0.00      A    C
ATOM   1936  O   ALA A 132      -8.652  -6.641 -17.648  1.00  0.00      A    O
ATOM   1937  N   ARG A 133      -8.743  -4.425 -17.911  1.00  0.00      A    N
ATOM   1938  HN  ARG A 133      -9.160  -3.558 -17.651  1.00  0.00      A    H
ATOM   1939  CA  ARG A 133      -7.677  -4.330 -18.828  1.00  0.00      A    C
ATOM   1940  HA  ARG A 133      -7.630  -5.243 -19.402  1.00  0.00      A    H
ATOM   1941  CB  ARG A 133      -7.981  -3.044 -19.701  1.00  0.00      A    C
ATOM   1942  HB1 ARG A 133      -8.133  -2.274 -18.915  1.00  0.00      A    H
ATOM   1943  HB2 ARG A 133      -7.087  -2.724 -20.280  1.00  0.00      A    H
ATOM   1944  CG  ARG A 133      -9.240  -3.096 -20.542  1.00  0.00      A    C
ATOM   1945  HG1 ARG A 133      -9.247  -3.918 -21.289  1.00  0.00      A    H
ATOM   1946  HG2 ARG A 133     -10.048  -3.525 -19.911  1.00  0.00      A    H
ATOM   1947  CD  ARG A 133      -9.508  -1.685 -21.107  1.00  0.00      A    C
ATOM   1948  HD1 ARG A 133     -10.599  -1.638 -21.314  1.00  0.00      A    H
ATOM   1949  HD2 ARG A 133      -9.232  -0.916 -20.354  1.00  0.00      A    H
ATOM   1950  NE  ARG A 133      -8.787  -1.496 -22.365  1.00  0.00      A    N
ATOM   1951  HE  ARG A 133      -8.495  -2.296 -22.890  1.00  0.00      A    H
ATOM   1952  CZ  ARG A 133      -8.172  -0.331 -22.724  1.00  0.00      A    C
ATOM   1953  NH1 ARG A 133      -8.484   0.806 -22.153  1.00  0.00      A    N
ATOM   1954 HH11 ARG A 133      -9.203   0.754 -21.460  1.00  0.00      A    H
ATOM   1955 HH12 ARG A 133      -8.097   1.642 -22.543  1.00  0.00      A    H
ATOM   1956  NH2 ARG A 133      -7.297  -0.431 -23.653  1.00  0.00      A    N
ATOM   1957 HH21 ARG A 133      -7.258  -1.322 -24.106  1.00  0.00      A    H
ATOM   1958 HH22 ARG A 133      -7.017   0.389 -24.153  1.00  0.00      A    H
ATOM   1959  C   ARG A 133      -6.414  -4.074 -18.109  1.00  0.00      A    C
ATOM   1960  O   ARG A 133      -5.378  -4.651 -18.365  1.00  0.00      A    O
ATOM   1961  N   ARG A 134      -6.347  -3.254 -17.072  1.00  0.00      A    N
ATOM   1962  HN  ARG A 134      -7.243  -2.992 -16.722  1.00  0.00      A    H
ATOM   1963  CA  ARG A 134      -5.126  -2.916 -16.424  1.00  0.00      A    C
ATOM   1964  HA  ARG A 134      -4.429  -3.741 -16.437  1.00  0.00      A    H
ATOM   1965  CB  ARG A 134      -4.602  -1.558 -16.906  1.00  0.00      A    C
ATOM   1966  HB1 ARG A 134      -5.381  -0.769 -16.836  1.00  0.00      A    H
ATOM   1967  HB2 ARG A 134      -3.799  -1.182 -16.236  1.00  0.00      A    H
ATOM   1968  CG  ARG A 134      -4.240  -1.528 -18.408  1.00  0.00      A    C
ATOM   1969  HG1 ARG A 134      -5.158  -1.759 -18.988  1.00  0.00      A    H
ATOM   1970  HG2 ARG A 134      -4.028  -0.444 -18.524  1.00  0.00      A    H
ATOM   1971  CD  ARG A 134      -3.078  -2.419 -18.871  1.00  0.00      A    C
ATOM   1972  HD1 ARG A 134      -2.117  -2.030 -18.471  1.00  0.00      A    H
ATOM   1973  HD2 ARG A 134      -3.211  -3.471 -18.542  1.00  0.00      A    H
ATOM   1974  NE  ARG A 134      -2.971  -2.372 -20.324  1.00  0.00      A    N
ATOM   1975  HE  ARG A 134      -2.268  -1.749 -20.667  1.00  0.00      A    H
ATOM   1976  CZ  ARG A 134      -3.631  -3.126 -21.157  1.00  0.00      A    C
ATOM   1977  NH1 ARG A 134      -4.661  -3.907 -20.795  1.00  0.00      A    N
ATOM   1978 HH11 ARG A 134      -4.730  -4.097 -19.816  1.00  0.00      A    H
ATOM   1979 HH12 ARG A 134      -4.935  -4.599 -21.463  1.00  0.00      A    H
ATOM   1980  NH2 ARG A 134      -3.215  -3.143 -22.469  1.00  0.00      A    N
ATOM   1981 HH21 ARG A 134      -2.373  -2.634 -22.649  1.00  0.00      A    H
ATOM   1982 HH22 ARG A 134      -3.885  -3.279 -23.199  1.00  0.00      A    H
ATOM   1983  C   ARG A 134      -5.461  -2.708 -14.949  1.00  0.00      A    C
ATOM   1984  O   ARG A 134      -6.571  -2.156 -14.700  1.00  0.00      A    O
ATOM   1985  N   PRO A 135      -4.686  -2.983 -13.956  1.00  0.00      A    N
ATOM   1986  CD  PRO A 135      -3.297  -3.437 -14.078  1.00  0.00      A    C
ATOM   1987  HD1 PRO A 135      -2.824  -2.759 -14.820  1.00  0.00      A    H
ATOM   1988  HD2 PRO A 135      -3.432  -4.455 -14.502  1.00  0.00      A    H
ATOM   1989  CA  PRO A 135      -5.105  -2.728 -12.592  1.00  0.00      A    C
ATOM   1990  HA  PRO A 135      -6.080  -3.165 -12.437  1.00  0.00      A    H
ATOM   1991  CB  PRO A 135      -4.056  -3.595 -11.881  1.00  0.00      A    C
ATOM   1992  HB1 PRO A 135      -3.960  -3.351 -10.801  1.00  0.00      A    H
ATOM   1993  HB2 PRO A 135      -4.309  -4.677 -11.878  1.00  0.00      A    H
ATOM   1994  CG  PRO A 135      -2.776  -3.449 -12.689  1.00  0.00      A    C
ATOM   1995  HG1 PRO A 135      -2.146  -2.570 -12.435  1.00  0.00      A    H
ATOM   1996  HG2 PRO A 135      -2.185  -4.354 -12.430  1.00  0.00      A    H
ATOM   1997  C   PRO A 135      -5.147  -1.238 -12.199  1.00  0.00      A    C
ATOM   1998  O   PRO A 135      -4.345  -0.465 -12.793  1.00  0.00      A    O
ATOM   1999  N   VAL A 136      -6.001  -0.835 -11.193  1.00  0.00      A    N
ATOM   2000  HN  VAL A 136      -6.488  -1.480 -10.610  1.00  0.00      A    H
ATOM   2001  CA  VAL A 136      -6.497   0.506 -11.009  1.00  0.00      A    C
ATOM   2002  HA  VAL A 136      -6.018   1.194 -11.690  1.00  0.00      A    H
ATOM   2003  CB  VAL A 136      -7.944   0.708 -11.252  1.00  0.00      A    C
ATOM   2004  HB  VAL A 136      -8.667   0.225 -10.560  1.00  0.00      A    H
ATOM   2005  CG1 VAL A 136      -8.218   2.257 -11.141  1.00  0.00      A    C
ATOM   2006 HG11 VAL A 136      -8.445   2.564 -10.098  1.00  0.00      A    H
ATOM   2007 HG12 VAL A 136      -7.366   2.905 -11.437  1.00  0.00      A    H
ATOM   2008 HG13 VAL A 136      -9.031   2.581 -11.825  1.00  0.00      A    H
ATOM   2009  CG2 VAL A 136      -8.208   0.400 -12.752  1.00  0.00      A    C
ATOM   2010 HG21 VAL A 136      -9.270   0.648 -12.965  1.00  0.00      A    H
ATOM   2011 HG22 VAL A 136      -7.548   0.910 -13.486  1.00  0.00      A    H
ATOM   2012 HG23 VAL A 136      -8.058  -0.687 -12.930  1.00  0.00      A    H
ATOM   2013  C   VAL A 136      -6.257   1.058  -9.613  1.00  0.00      A    C
ATOM   2014  O   VAL A 136      -6.817   0.522  -8.636  1.00  0.00      A    O
ATOM   2015  N   SER A 137      -5.435   2.112  -9.353  1.00  0.00      A    N
ATOM   2016  HN  SER A 137      -5.136   2.656 -10.133  1.00  0.00      A    H
ATOM   2017  CA  SER A 137      -5.152   2.717  -8.037  1.00  0.00      A    C
ATOM   2018  HA  SER A 137      -5.293   1.936  -7.304  1.00  0.00      A    H
ATOM   2019  CB  SER A 137      -3.778   3.469  -7.783  1.00  0.00      A    C
ATOM   2020  HB1 SER A 137      -3.577   4.332  -8.453  1.00  0.00      A    H
ATOM   2021  HB2 SER A 137      -3.850   3.709  -6.701  1.00  0.00      A    H
ATOM   2022  OG  SER A 137      -2.625   2.580  -7.960  1.00  0.00      A    O
ATOM   2023  HG1 SER A 137      -2.937   1.851  -7.419  1.00  0.00      A    H
ATOM   2024  C   SER A 137      -6.216   3.746  -7.668  1.00  0.00      A    C
ATOM   2025  O   SER A 137      -6.524   4.644  -8.357  1.00  0.00      A    O
ATOM   2026  N   VAL A 138      -6.967   3.473  -6.559  1.00  0.00      A    N
ATOM   2027  HN  VAL A 138      -6.818   2.636  -6.039  1.00  0.00      A    H
ATOM   2028  CA  VAL A 138      -8.108   4.115  -6.033  1.00  0.00      A    C
ATOM   2029  HA  VAL A 138      -8.266   4.927  -6.728  1.00  0.00      A    H
ATOM   2030  CB  VAL A 138      -9.393   3.183  -5.990  1.00  0.00      A    C
ATOM   2031  HB  VAL A 138     -10.319   3.623  -5.561  1.00  0.00      A    H
ATOM   2032  CG1 VAL A 138      -9.700   2.716  -7.467  1.00  0.00      A    C
ATOM   2033 HG11 VAL A 138      -8.850   2.379  -8.097  1.00  0.00      A    H
ATOM   2034 HG12 VAL A 138     -10.544   1.993  -7.473  1.00  0.00      A    H
ATOM   2035 HG13 VAL A 138     -10.148   3.578  -8.007  1.00  0.00      A    H
ATOM   2036  CG2 VAL A 138      -9.115   1.900  -5.173  1.00  0.00      A    C
ATOM   2037 HG21 VAL A 138      -8.080   1.525  -5.325  1.00  0.00      A    H
ATOM   2038 HG22 VAL A 138      -9.355   2.203  -4.132  1.00  0.00      A    H
ATOM   2039 HG23 VAL A 138      -9.820   1.083  -5.439  1.00  0.00      A    H
ATOM   2040  C   VAL A 138      -7.762   4.765  -4.659  1.00  0.00      A    C
ATOM   2041  O   VAL A 138      -6.695   4.557  -4.016  1.00  0.00      A    O
ATOM   2042  N   ARG A 139      -8.636   5.589  -4.190  1.00  0.00      A    N
ATOM   2043  HN  ARG A 139      -9.468   5.904  -4.641  1.00  0.00      A    H
ATOM   2044  CA  ARG A 139      -8.461   6.294  -2.894  1.00  0.00      A    C
ATOM   2045  HA  ARG A 139      -7.732   5.803  -2.267  1.00  0.00      A    H
ATOM   2046  CB  ARG A 139      -8.180   7.832  -3.140  1.00  0.00      A    C
ATOM   2047  HB1 ARG A 139      -8.981   8.298  -3.754  1.00  0.00      A    H
ATOM   2048  HB2 ARG A 139      -8.139   8.370  -2.169  1.00  0.00      A    H
ATOM   2049  CG  ARG A 139      -6.912   8.056  -3.903  1.00  0.00      A    C
ATOM   2050  HG1 ARG A 139      -6.030   7.458  -3.590  1.00  0.00      A    H
ATOM   2051  HG2 ARG A 139      -7.061   7.874  -4.989  1.00  0.00      A    H
ATOM   2052  CD  ARG A 139      -6.464   9.538  -3.844  1.00  0.00      A    C
ATOM   2053  HD1 ARG A 139      -5.597   9.707  -4.518  1.00  0.00      A    H
ATOM   2054  HD2 ARG A 139      -7.254  10.245  -4.176  1.00  0.00      A    H
ATOM   2055  NE  ARG A 139      -6.101   9.812  -2.445  1.00  0.00      A    N
ATOM   2056  HE  ARG A 139      -5.381   9.300  -1.976  1.00  0.00      A    H
ATOM   2057  CZ  ARG A 139      -6.535  10.855  -1.737  1.00  0.00      A    C
ATOM   2058  NH1 ARG A 139      -7.425  11.710  -2.225  1.00  0.00      A    N
ATOM   2059 HH11 ARG A 139      -7.700  11.673  -3.186  1.00  0.00      A    H
ATOM   2060 HH12 ARG A 139      -7.794  12.336  -1.537  1.00  0.00      A    H
ATOM   2061  NH2 ARG A 139      -5.965  11.129  -0.543  1.00  0.00      A    N
ATOM   2062 HH21 ARG A 139      -5.040  10.804  -0.342  1.00  0.00      A    H
ATOM   2063 HH22 ARG A 139      -6.427  11.874  -0.063  1.00  0.00      A    H
ATOM   2064  C   ARG A 139      -9.819   6.205  -2.188  1.00  0.00      A    C
ATOM   2065  O   ARG A 139     -10.815   6.583  -2.761  1.00  0.00      A    O
ATOM   2066  N   VAL A 140      -9.942   5.755  -0.941  1.00  0.00      A    N
ATOM   2067  HN  VAL A 140      -9.177   5.249  -0.551  1.00  0.00      A    H
ATOM   2068  CA  VAL A 140     -11.176   5.563  -0.149  1.00  0.00      A    C
ATOM   2069  HA  VAL A 140     -11.968   6.010  -0.731  1.00  0.00      A    H
ATOM   2070  CB  VAL A 140     -11.542   4.066   0.036  1.00  0.00      A    C
ATOM   2071  HB  VAL A 140     -12.517   3.955   0.557  1.00  0.00      A    H
ATOM   2072  CG1 VAL A 140     -11.683   3.364  -1.314  1.00  0.00      A    C
ATOM   2073 HG11 VAL A 140     -12.359   3.839  -2.057  1.00  0.00      A    H
ATOM   2074 HG12 VAL A 140     -10.706   3.221  -1.822  1.00  0.00      A    H
ATOM   2075 HG13 VAL A 140     -12.065   2.341  -1.111  1.00  0.00      A    H
ATOM   2076  CG2 VAL A 140     -10.419   3.262   0.848  1.00  0.00      A    C
ATOM   2077 HG21 VAL A 140      -9.552   3.234   0.153  1.00  0.00      A    H
ATOM   2078 HG22 VAL A 140     -10.107   3.837   1.746  1.00  0.00      A    H
ATOM   2079 HG23 VAL A 140     -10.736   2.271   1.236  1.00  0.00      A    H
ATOM   2080  C   VAL A 140     -11.147   6.228   1.207  1.00  0.00      A    C
ATOM   2081  O   VAL A 140     -10.122   6.714   1.672  1.00  0.00      A    O
ATOM   2082  N   GLN A 141     -12.349   6.415   1.739  1.00  0.00      A    N
ATOM   2083  HN  GLN A 141     -13.139   6.180   1.179  1.00  0.00      A    H
ATOM   2084  CA  GLN A 141     -12.578   6.841   3.066  1.00  0.00      A    C
ATOM   2085  HA  GLN A 141     -11.957   7.684   3.332  1.00  0.00      A    H
ATOM   2086  CB  GLN A 141     -14.016   7.411   3.235  1.00  0.00      A    C
ATOM   2087  HB1 GLN A 141     -14.010   8.197   2.449  1.00  0.00      A    H
ATOM   2088  HB2 GLN A 141     -14.797   6.634   3.088  1.00  0.00      A    H
ATOM   2089  CG  GLN A 141     -14.380   8.148   4.539  1.00  0.00      A    C
ATOM   2090  HG1 GLN A 141     -13.524   8.780   4.857  1.00  0.00      A    H
ATOM   2091  HG2 GLN A 141     -15.181   8.830   4.181  1.00  0.00      A    H
ATOM   2092  CD  GLN A 141     -14.871   7.266   5.711  1.00  0.00      A    C
ATOM   2093  OE1 GLN A 141     -15.682   6.383   5.511  1.00  0.00      A    O
ATOM   2094  NE2 GLN A 141     -14.465   7.536   6.951  1.00  0.00      A    N
ATOM   2095 HE21 GLN A 141     -15.063   7.178   7.668  1.00  0.00      A    H
ATOM   2096 HE22 GLN A 141     -13.644   8.091   7.084  1.00  0.00      A    H
ATOM   2097  C   GLN A 141     -12.286   5.808   4.112  1.00  0.00      A    C
ATOM   2098  O   GLN A 141     -13.153   5.002   4.423  1.00  0.00      A    O
ATOM   2099  N   SER A 142     -11.074   5.755   4.730  1.00  0.00      A    N
ATOM   2100  HN  SER A 142     -10.375   6.446   4.563  1.00  0.00      A    H
ATOM   2101  CA  SER A 142     -10.854   4.746   5.761  1.00  0.00      A    C
ATOM   2102  HA  SER A 142     -11.754   4.173   5.930  1.00  0.00      A    H
ATOM   2103  CB  SER A 142      -9.973   3.551   5.256  1.00  0.00      A    C
ATOM   2104  HB1 SER A 142     -10.038   2.753   6.026  1.00  0.00      A    H
ATOM   2105  HB2 SER A 142     -10.404   3.196   4.295  1.00  0.00      A    H
ATOM   2106  OG  SER A 142      -8.616   3.982   5.046  1.00  0.00      A    O
ATOM   2107  HG1 SER A 142      -8.235   3.565   5.823  1.00  0.00      A    H
ATOM   2108  C   SER A 142     -10.471   5.291   7.059  1.00  0.00      A    C
ATOM   2109  O   SER A 142      -9.322   5.555   7.340  1.00  0.00      A    O
ATOM   2110  N   GLY A 143     -11.364   5.515   8.013  1.00  0.00      A    N
ATOM   2111  HN  GLY A 143     -12.280   5.263   7.712  1.00  0.00      A    H
ATOM   2112  CA  GLY A 143     -11.087   6.036   9.372  1.00  0.00      A    C
ATOM   2113  HA1 GLY A 143     -10.046   5.960   9.651  1.00  0.00      A    H
ATOM   2114  HA2 GLY A 143     -11.552   7.004   9.483  1.00  0.00      A    H
ATOM   2115  C   GLY A 143     -11.811   5.199  10.317  1.00  0.00      A    C
ATOM   2116  O   GLY A 143     -11.282   4.742  11.338  1.00  0.00      A    O
ATOM   2117  N   ASP A 144     -13.104   5.005  10.073  1.00  0.00      A    N
ATOM   2118  HN  ASP A 144     -13.562   5.391   9.276  1.00  0.00      A    H
ATOM   2119  CA  ASP A 144     -14.071   4.247  10.810  1.00  0.00      A    C
ATOM   2120  HA  ASP A 144     -13.668   4.048  11.792  1.00  0.00      A    H
ATOM   2121  CB  ASP A 144     -15.406   5.155  11.101  1.00  0.00      A    C
ATOM   2122  HB1 ASP A 144     -16.223   4.560  11.564  1.00  0.00      A    H
ATOM   2123  HB2 ASP A 144     -15.117   5.966  11.803  1.00  0.00      A    H
ATOM   2124  CG  ASP A 144     -16.095   5.849   9.916  1.00  0.00      A    C
ATOM   2125  OD1 ASP A 144     -15.534   5.827   8.806  1.00  0.00      A    O
ATOM   2126  OD2 ASP A 144     -17.168   6.468  10.188  1.00  0.00      A    O
ATOM   2127  C   ASP A 144     -14.322   2.896  10.247  1.00  0.00      A    C
ATOM   2128  O   ASP A 144     -13.632   1.932  10.372  1.00  0.00      A    O
ATOM   2129  N   ALA A 145     -15.320   2.786   9.368  1.00  0.00      A    N
ATOM   2130  HN  ALA A 145     -15.729   3.671   9.161  1.00  0.00      A    H
ATOM   2131  CA  ALA A 145     -15.927   1.603   8.758  1.00  0.00      A    C
ATOM   2132  HA  ALA A 145     -16.368   1.034   9.563  1.00  0.00      A    H
ATOM   2133  CB  ALA A 145     -17.089   2.140   7.834  1.00  0.00      A    C
ATOM   2134  HB1 ALA A 145     -17.473   1.344   7.161  1.00  0.00      A    H
ATOM   2135  HB2 ALA A 145     -17.865   2.405   8.583  1.00  0.00      A    H
ATOM   2136  HB3 ALA A 145     -16.739   3.027   7.263  1.00  0.00      A    H
ATOM   2137  C   ALA A 145     -14.945   0.701   8.030  1.00  0.00      A    C
ATOM   2138  O   ALA A 145     -14.679  -0.416   8.430  1.00  0.00      A    O
ATOM   2139  N   LEU A 146     -14.331   1.250   6.981  1.00  0.00      A    N
ATOM   2140  HN  LEU A 146     -14.392   2.227   6.795  1.00  0.00      A    H
ATOM   2141  CA  LEU A 146     -13.498   0.535   6.040  1.00  0.00      A    C
ATOM   2142  HA  LEU A 146     -13.970  -0.361   5.665  1.00  0.00      A    H
ATOM   2143  CB  LEU A 146     -13.285   1.390   4.763  1.00  0.00      A    C
ATOM   2144  HB1 LEU A 146     -14.270   1.846   4.528  1.00  0.00      A    H
ATOM   2145  HB2 LEU A 146     -12.464   2.133   4.854  1.00  0.00      A    H
ATOM   2146  CG  LEU A 146     -12.938   0.553   3.462  1.00  0.00      A    C
ATOM   2147  HG  LEU A 146     -13.558  -0.369   3.481  1.00  0.00      A    H
ATOM   2148  CD1 LEU A 146     -13.443   1.428   2.303  1.00  0.00      A    C
ATOM   2149 HD11 LEU A 146     -13.067   2.457   2.487  1.00  0.00      A    H
ATOM   2150 HD12 LEU A 146     -13.096   1.131   1.290  1.00  0.00      A    H
ATOM   2151 HD13 LEU A 146     -14.548   1.448   2.190  1.00  0.00      A    H
ATOM   2152  CD2 LEU A 146     -11.461   0.118   3.234  1.00  0.00      A    C
ATOM   2153 HD21 LEU A 146     -10.756   0.972   3.156  1.00  0.00      A    H
ATOM   2154 HD22 LEU A 146     -11.176  -0.544   4.079  1.00  0.00      A    H
ATOM   2155 HD23 LEU A 146     -11.412  -0.525   2.329  1.00  0.00      A    H
ATOM   2156  C   LEU A 146     -12.211   0.116   6.596  1.00  0.00      A    C
ATOM   2157  O   LEU A 146     -11.713  -0.953   6.306  1.00  0.00      A    O
ATOM   2158  N   GLN A 147     -11.699   0.892   7.630  1.00  0.00      A    N
ATOM   2159  HN  GLN A 147     -12.259   1.686   7.856  1.00  0.00      A    H
ATOM   2160  CA  GLN A 147     -10.577   0.490   8.388  1.00  0.00      A    C
ATOM   2161  HA  GLN A 147      -9.873   0.044   7.701  1.00  0.00      A    H
ATOM   2162  CB  GLN A 147      -9.992   1.746   9.210  1.00  0.00      A    C
ATOM   2163  HB1 GLN A 147      -9.735   2.481   8.417  1.00  0.00      A    H
ATOM   2164  HB2 GLN A 147     -10.758   2.197   9.877  1.00  0.00      A    H
ATOM   2165  CG  GLN A 147      -8.681   1.393   9.988  1.00  0.00      A    C
ATOM   2166  HG1 GLN A 147      -9.055   0.885  10.903  1.00  0.00      A    H
ATOM   2167  HG2 GLN A 147      -8.007   0.706   9.433  1.00  0.00      A    H
ATOM   2168  CD  GLN A 147      -7.956   2.645  10.453  1.00  0.00      A    C
ATOM   2169  OE1 GLN A 147      -7.034   3.193   9.827  1.00  0.00      A    O
ATOM   2170  NE2 GLN A 147      -8.519   3.335  11.509  1.00  0.00      A    N
ATOM   2171 HE21 GLN A 147      -8.110   4.235  11.657  1.00  0.00      A    H
ATOM   2172 HE22 GLN A 147      -9.488   3.171  11.690  1.00  0.00      A    H
ATOM   2173  C   GLN A 147     -10.868  -0.657   9.316  1.00  0.00      A    C
ATOM   2174  O   GLN A 147     -10.035  -1.538   9.510  1.00  0.00      A    O
ATOM   2175  N   ALA A 148     -12.113  -0.661   9.924  1.00  0.00      A    N
ATOM   2176  HN  ALA A 148     -12.754   0.093   9.807  1.00  0.00      A    H
ATOM   2177  CA  ALA A 148     -12.696  -1.609  10.885  1.00  0.00      A    C
ATOM   2178  HA  ALA A 148     -11.912  -1.840  11.591  1.00  0.00      A    H
ATOM   2179  CB  ALA A 148     -13.850  -0.964  11.607  1.00  0.00      A    C
ATOM   2180  HB1 ALA A 148     -14.515  -1.624  12.204  1.00  0.00      A    H
ATOM   2181  HB2 ALA A 148     -13.545  -0.128  12.272  1.00  0.00      A    H
ATOM   2182  HB3 ALA A 148     -14.438  -0.446  10.820  1.00  0.00      A    H
ATOM   2183  C   ALA A 148     -13.029  -2.983  10.225  1.00  0.00      A    C
ATOM   2184  O   ALA A 148     -13.653  -3.798  10.929  1.00  0.00      A    O
ATOM   2185  N   TYR A 149     -12.541  -3.355   9.027  1.00  0.00      A    N
ATOM   2186  HN  TYR A 149     -11.866  -2.764   8.593  1.00  0.00      A    H
ATOM   2187  CA  TYR A 149     -12.728  -4.661   8.446  1.00  0.00      A    C
ATOM   2188  HA  TYR A 149     -13.786  -4.782   8.626  1.00  0.00      A    H
ATOM   2189  CB  TYR A 149     -12.492  -4.380   6.957  1.00  0.00      A    C
ATOM   2190  HB1 TYR A 149     -13.180  -3.631   6.510  1.00  0.00      A    H
ATOM   2191  HB2 TYR A 149     -11.418  -4.117   6.843  1.00  0.00      A    H
ATOM   2192  CG  TYR A 149     -12.729  -5.668   6.165  1.00  0.00      A    C
ATOM   2193  CD1 TYR A 149     -14.019  -5.984   5.747  1.00  0.00      A    C
ATOM   2194  HD1 TYR A 149     -14.875  -5.416   6.081  1.00  0.00      A    H
ATOM   2195  CE1 TYR A 149     -14.160  -7.127   4.924  1.00  0.00      A    C
ATOM   2196  HE1 TYR A 149     -15.150  -7.368   4.567  1.00  0.00      A    H
ATOM   2197  CZ  TYR A 149     -13.002  -7.811   4.435  1.00  0.00      A    C
ATOM   2198  OH  TYR A 149     -13.055  -8.826   3.450  1.00  0.00      A    O
ATOM   2199  HH  TYR A 149     -13.880  -9.315   3.493  1.00  0.00      A    H
ATOM   2200  CD2 TYR A 149     -11.628  -6.390   5.728  1.00  0.00      A    C
ATOM   2201  HD2 TYR A 149     -10.664  -6.075   6.098  1.00  0.00      A    H
ATOM   2202  CE2 TYR A 149     -11.763  -7.408   4.805  1.00  0.00      A    C
ATOM   2203  HE2 TYR A 149     -10.959  -7.981   4.368  1.00  0.00      A    H
ATOM   2204  C   TYR A 149     -11.862  -5.781   9.038  1.00  0.00      A    C
ATOM   2205  O   TYR A 149     -10.685  -5.666   9.283  1.00  0.00      A    O
ATOM   2206  N   THR A 150     -12.498  -6.918   9.302  1.00  0.00      A    N
ATOM   2207  HN  THR A 150     -13.494  -6.877   9.258  1.00  0.00      A    H
ATOM   2208  CA  THR A 150     -11.851  -8.098   9.974  1.00  0.00      A    C
ATOM   2209  HA  THR A 150     -10.787  -7.922  10.041  1.00  0.00      A    H
ATOM   2210  CB  THR A 150     -12.335  -8.444  11.397  1.00  0.00      A    C
ATOM   2211  HB  THR A 150     -11.903  -9.413  11.728  1.00  0.00      A    H
ATOM   2212  OG1 THR A 150     -13.733  -8.524  11.543  1.00  0.00      A    O
ATOM   2213  HG1 THR A 150     -13.828  -8.991  12.376  1.00  0.00      A    H
ATOM   2214  CG2 THR A 150     -11.895  -7.289  12.398  1.00  0.00      A    C
ATOM   2215 HG21 THR A 150     -12.221  -7.675  13.387  1.00  0.00      A    H
ATOM   2216 HG22 THR A 150     -10.802  -7.104  12.326  1.00  0.00      A    H
ATOM   2217 HG23 THR A 150     -12.511  -6.396  12.158  1.00  0.00      A    H
ATOM   2218  C   THR A 150     -12.051  -9.238   9.104  1.00  0.00      A    C
ATOM   2219  O   THR A 150     -11.572 -10.375   9.335  1.00  0.00      A    O
ATOM   2220  N   GLY A 151     -12.903  -9.062   8.089  1.00  0.00      A    N
ATOM   2221  HN  GLY A 151     -13.396  -8.207   7.944  1.00  0.00      A    H
ATOM   2222  CA  GLY A 151     -13.065 -10.060   7.080  1.00  0.00      A    C
ATOM   2223  HA1 GLY A 151     -12.466  -9.768   6.230  1.00  0.00      A    H
ATOM   2224  HA2 GLY A 151     -12.797 -11.047   7.424  1.00  0.00      A    H
ATOM   2225  C   GLY A 151     -14.514 -10.233   6.733  1.00  0.00      A    C
ATOM   2226  O   GLY A 151     -15.366  -9.576   7.308  1.00  0.00      A    O
ATOM   2227  N   GLY A 152     -14.853 -11.020   5.738  1.00  0.00      A    N
ATOM   2228  HN  GLY A 152     -14.118 -11.474   5.238  1.00  0.00      A    H
ATOM   2229  CA  GLY A 152     -16.262 -11.154   5.255  1.00  0.00      A    C
ATOM   2230  HA1 GLY A 152     -16.394 -12.130   4.812  1.00  0.00      A    H
ATOM   2231  HA2 GLY A 152     -16.976 -10.886   6.020  1.00  0.00      A    H
ATOM   2232  C   GLY A 152     -16.535 -10.161   4.162  1.00  0.00      A    C
ATOM   2233  O   GLY A 152     -15.677  -9.727   3.341  1.00  0.00      A    O
ATOM   2234  N   ILE A 153     -17.771  -9.561   4.214  1.00  0.00      A    N
ATOM   2235  HN  ILE A 153     -18.452  -9.773   4.911  1.00  0.00      A    H
ATOM   2236  CA  ILE A 153     -18.212  -8.669   3.112  1.00  0.00      A    C
ATOM   2237  HA  ILE A 153     -17.599  -8.801   2.233  1.00  0.00      A    H
ATOM   2238  CB  ILE A 153     -19.623  -9.069   2.616  1.00  0.00      A    C
ATOM   2239  HB  ILE A 153     -20.379  -8.688   3.336  1.00  0.00      A    H
ATOM   2240  CG2 ILE A 153     -19.823  -8.358   1.250  1.00  0.00      A    C
ATOM   2241 HG21 ILE A 153     -19.141  -8.844   0.520  1.00  0.00      A    H
ATOM   2242 HG22 ILE A 153     -20.901  -8.458   1.005  1.00  0.00      A    H
ATOM   2243 HG23 ILE A 153     -19.541  -7.285   1.187  1.00  0.00      A    H
ATOM   2244  CG1 ILE A 153     -19.762 -10.630   2.435  1.00  0.00      A    C
ATOM   2245 HG11 ILE A 153     -18.937 -10.945   1.761  1.00  0.00      A    H
ATOM   2246 HG12 ILE A 153     -19.532 -11.037   3.442  1.00  0.00      A    H
ATOM   2247  CD  ILE A 153     -21.165 -11.179   1.922  1.00  0.00      A    C
ATOM   2248  HD1 ILE A 153     -21.978 -10.737   2.536  1.00  0.00      A    H
ATOM   2249  HD2 ILE A 153     -21.157 -10.896   0.848  1.00  0.00      A    H
ATOM   2250  HD3 ILE A 153     -21.289 -12.282   1.872  1.00  0.00      A    H
ATOM   2251  C   ILE A 153     -18.298  -7.207   3.494  1.00  0.00      A    C
ATOM   2252  O   ILE A 153     -19.034  -6.846   4.425  1.00  0.00      A    O
ATOM   2253  N   PHE A 154     -17.544  -6.248   2.850  1.00  0.00      A    N
ATOM   2254  HN  PHE A 154     -16.964  -6.513   2.084  1.00  0.00      A    H
ATOM   2255  CA  PHE A 154     -17.672  -4.844   3.241  1.00  0.00      A    C
ATOM   2256  HA  PHE A 154     -17.964  -4.748   4.276  1.00  0.00      A    H
ATOM   2257  CB  PHE A 154     -16.308  -4.083   3.210  1.00  0.00      A    C
ATOM   2258  HB1 PHE A 154     -15.602  -4.578   3.911  1.00  0.00      A    H
ATOM   2259  HB2 PHE A 154     -15.754  -4.078   2.247  1.00  0.00      A    H
ATOM   2260  CG  PHE A 154     -16.529  -2.545   3.642  1.00  0.00      A    C
ATOM   2261  CD1 PHE A 154     -16.807  -2.324   4.984  1.00  0.00      A    C
ATOM   2262  HD1 PHE A 154     -16.809  -3.147   5.684  1.00  0.00      A    H
ATOM   2263  CE1 PHE A 154     -16.978  -0.988   5.492  1.00  0.00      A    C
ATOM   2264  HE1 PHE A 154     -17.127  -0.799   6.545  1.00  0.00      A    H
ATOM   2265  CZ  PHE A 154     -17.032   0.033   4.606  1.00  0.00      A    C
ATOM   2266  HZ  PHE A 154     -17.287   1.012   4.984  1.00  0.00      A    H
ATOM   2267  CD2 PHE A 154     -16.554  -1.471   2.779  1.00  0.00      A    C
ATOM   2268  HD2 PHE A 154     -16.540  -1.454   1.699  1.00  0.00      A    H
ATOM   2269  CE2 PHE A 154     -16.907  -0.217   3.202  1.00  0.00      A    C
ATOM   2270  HE2 PHE A 154     -17.203   0.577   2.532  1.00  0.00      A    H
ATOM   2271  C   PHE A 154     -18.694  -4.145   2.355  1.00  0.00      A    C
ATOM   2272  O   PHE A 154     -18.518  -4.082   1.130  1.00  0.00      A    O
ATOM   2273  N   LYS A 155     -19.852  -3.572   2.920  1.00  0.00      A    N
ATOM   2274  HN  LYS A 155     -19.884  -3.518   3.915  1.00  0.00      A    H
ATOM   2275  CA  LYS A 155     -20.957  -3.050   2.180  1.00  0.00      A    C
ATOM   2276  HA  LYS A 155     -20.709  -3.135   1.133  1.00  0.00      A    H
ATOM   2277  CB  LYS A 155     -22.243  -3.736   2.560  1.00  0.00      A    C
ATOM   2278  HB1 LYS A 155     -22.167  -4.814   2.302  1.00  0.00      A    H
ATOM   2279  HB2 LYS A 155     -22.279  -3.694   3.670  1.00  0.00      A    H
ATOM   2280  CG  LYS A 155     -23.572  -3.219   1.896  1.00  0.00      A    C
ATOM   2281  HG1 LYS A 155     -23.933  -2.367   2.511  1.00  0.00      A    H
ATOM   2282  HG2 LYS A 155     -23.330  -2.890   0.863  1.00  0.00      A    H
ATOM   2283  CD  LYS A 155     -24.623  -4.326   1.879  1.00  0.00      A    C
ATOM   2284  HD1 LYS A 155     -24.290  -5.168   1.235  1.00  0.00      A    H
ATOM   2285  HD2 LYS A 155     -24.837  -4.772   2.873  1.00  0.00      A    H
ATOM   2286  CE  LYS A 155     -25.885  -3.878   1.157  1.00  0.00      A    C
ATOM   2287  HE1 LYS A 155     -26.209  -2.908   1.589  1.00  0.00      A    H
ATOM   2288  HE2 LYS A 155     -25.650  -3.724   0.082  1.00  0.00      A    H
ATOM   2289  NZ  LYS A 155     -26.957  -4.959   1.329  1.00  0.00      A    N
ATOM   2290  HZ1 LYS A 155     -27.850  -4.433   1.419  1.00  0.00      A    H
ATOM   2291  HZ2 LYS A 155     -27.103  -5.586   0.512  1.00  0.00      A    H
ATOM   2292  HZ3 LYS A 155     -26.935  -5.446   2.247  1.00  0.00      A    H
ATOM   2293  C   LYS A 155     -21.102  -1.537   2.517  1.00  0.00      A    C
ATOM   2294  O   LYS A 155     -21.573  -0.738   1.720  1.00  0.00      A    O
ATOM   2295  N   GLY A 156     -20.824  -1.162   3.763  1.00  0.00      A    N
ATOM   2296  HN  GLY A 156     -20.672  -1.859   4.459  1.00  0.00      A    H
ATOM   2297  CA  GLY A 156     -20.896   0.253   4.275  1.00  0.00      A    C
ATOM   2298  HA1 GLY A 156     -19.985   0.599   4.741  1.00  0.00      A    H
ATOM   2299  HA2 GLY A 156     -21.375   0.873   3.532  1.00  0.00      A    H
ATOM   2300  C   GLY A 156     -21.847   0.268   5.492  1.00  0.00      A    C
ATOM   2301  O   GLY A 156     -21.943  -0.759   6.111  1.00  0.00      A    O
ATOM   2302  N   PRO A 157     -22.505   1.352   5.837  1.00  0.00      A    N
ATOM   2303  CD  PRO A 157     -23.329   1.298   7.045  1.00  0.00      A    C
ATOM   2304  HD1 PRO A 157     -22.667   1.045   7.901  1.00  0.00      A    H
ATOM   2305  HD2 PRO A 157     -24.173   0.600   6.856  1.00  0.00      A    H
ATOM   2306  CA  PRO A 157     -22.321   2.649   5.287  1.00  0.00      A    C
ATOM   2307  HA  PRO A 157     -22.411   2.722   4.213  1.00  0.00      A    H
ATOM   2308  CB  PRO A 157     -23.531   3.418   5.938  1.00  0.00      A    C
ATOM   2309  HB1 PRO A 157     -23.320   4.490   6.138  1.00  0.00      A    H
ATOM   2310  HB2 PRO A 157     -24.429   3.281   5.299  1.00  0.00      A    H
ATOM   2311  CG  PRO A 157     -23.804   2.701   7.224  1.00  0.00      A    C
ATOM   2312  HG1 PRO A 157     -23.140   3.073   8.034  1.00  0.00      A    H
ATOM   2313  HG2 PRO A 157     -24.869   2.641   7.534  1.00  0.00      A    H
ATOM   2314  C   PRO A 157     -20.928   3.291   5.600  1.00  0.00      A    C
ATOM   2315  O   PRO A 157     -20.119   2.720   6.338  1.00  0.00      A    O
ATOM   2316  N   CYS A 158     -20.588   4.486   5.020  1.00  0.00      A    N
ATOM   2317  HN  CYS A 158     -21.283   4.921   4.453  1.00  0.00      A    H
ATOM   2318  CA  CYS A 158     -19.295   5.120   5.174  1.00  0.00      A    C
ATOM   2319  HA  CYS A 158     -19.026   5.135   6.219  1.00  0.00      A    H
ATOM   2320  CB  CYS A 158     -18.242   4.381   4.327  1.00  0.00      A    C
ATOM   2321  HB1 CYS A 158     -17.286   4.945   4.291  1.00  0.00      A    H
ATOM   2322  HB2 CYS A 158     -18.045   3.403   4.817  1.00  0.00      A    H
ATOM   2323  SG  CYS A 158     -18.775   4.034   2.626  1.00  0.00      A    S
ATOM   2324  C   CYS A 158     -19.434   6.599   4.887  1.00  0.00      A    C
ATOM   2325  O   CYS A 158     -20.475   7.146   4.613  1.00  0.00      A    O
ATOM   2326  N   GLY A 159     -18.321   7.361   4.951  1.00  0.00      A    N
ATOM   2327  HN  GLY A 159     -17.505   6.820   5.141  1.00  0.00      A    H
ATOM   2328  CA  GLY A 159     -18.309   8.814   4.673  1.00  0.00      A    C
ATOM   2329  HA1 GLY A 159     -19.285   9.177   4.960  1.00  0.00      A    H
ATOM   2330  HA2 GLY A 159     -17.542   9.179   5.340  1.00  0.00      A    H
ATOM   2331  C   GLY A 159     -18.023   9.168   3.236  1.00  0.00      A    C
ATOM   2332  O   GLY A 159     -18.128   8.330   2.320  1.00  0.00      A    O
ATOM   2333  N   LYS A 160     -17.653  10.411   3.075  1.00  0.00      A    N
ATOM   2334  HN  LYS A 160     -17.511  11.023   3.850  1.00  0.00      A    H
ATOM   2335  CA  LYS A 160     -17.534  10.993   1.785  1.00  0.00      A    C
ATOM   2336  HA  LYS A 160     -17.868  10.391   0.952  1.00  0.00      A    H
ATOM   2337  CB  LYS A 160     -18.255  12.341   1.688  1.00  0.00      A    C
ATOM   2338  HB1 LYS A 160     -17.788  13.051   2.404  1.00  0.00      A    H
ATOM   2339  HB2 LYS A 160     -18.099  12.802   0.690  1.00  0.00      A    H
ATOM   2340  CG  LYS A 160     -19.682  12.200   2.083  1.00  0.00      A    C
ATOM   2341  HG1 LYS A 160     -19.744  11.840   3.132  1.00  0.00      A    H
ATOM   2342  HG2 LYS A 160     -20.106  13.218   2.216  1.00  0.00      A    H
ATOM   2343  CD  LYS A 160     -20.549  11.318   1.140  1.00  0.00      A    C
ATOM   2344  HD1 LYS A 160     -20.613  11.883   0.186  1.00  0.00      A    H
ATOM   2345  HD2 LYS A 160     -19.983  10.390   0.909  1.00  0.00      A    H
ATOM   2346  CE  LYS A 160     -22.025  11.033   1.665  1.00  0.00      A    C
ATOM   2347  HE1 LYS A 160     -21.860  10.717   2.717  1.00  0.00      A    H
ATOM   2348  HE2 LYS A 160     -22.567  12.002   1.702  1.00  0.00      A    H
ATOM   2349  NZ  LYS A 160     -22.663   9.980   0.854  1.00  0.00      A    N
ATOM   2350  HZ1 LYS A 160     -23.584   9.716   1.259  1.00  0.00      A    H
ATOM   2351  HZ2 LYS A 160     -22.762  10.374  -0.103  1.00  0.00      A    H
ATOM   2352  HZ3 LYS A 160     -22.024   9.161   0.908  1.00  0.00      A    H
ATOM   2353  C   LYS A 160     -16.082  11.281   1.556  1.00  0.00      A    C
ATOM   2354  O   LYS A 160     -15.608  11.178   0.420  1.00  0.00      A    O
ATOM   2355  N   LYS A 161     -15.365  11.708   2.619  1.00  0.00      A    N
ATOM   2356  HN  LYS A 161     -15.649  11.652   3.573  1.00  0.00      A    H
ATOM   2357  CA  LYS A 161     -14.082  12.326   2.443  1.00  0.00      A    C
ATOM   2358  HA  LYS A 161     -14.055  12.930   1.548  1.00  0.00      A    H
ATOM   2359  CB  LYS A 161     -13.685  13.313   3.690  1.00  0.00      A    C
ATOM   2360  HB1 LYS A 161     -14.501  14.066   3.656  1.00  0.00      A    H
ATOM   2361  HB2 LYS A 161     -13.843  12.757   4.639  1.00  0.00      A    H
ATOM   2362  CG  LYS A 161     -12.401  14.105   3.682  1.00  0.00      A    C
ATOM   2363  HG1 LYS A 161     -11.562  13.380   3.605  1.00  0.00      A    H
ATOM   2364  HG2 LYS A 161     -12.496  14.693   2.744  1.00  0.00      A    H
ATOM   2365  CD  LYS A 161     -12.275  15.010   4.994  1.00  0.00      A    C
ATOM   2366  HD1 LYS A 161     -11.329  15.576   4.855  1.00  0.00      A    H
ATOM   2367  HD2 LYS A 161     -13.128  15.715   5.084  1.00  0.00      A    H
ATOM   2368  CE  LYS A 161     -11.990  14.234   6.357  1.00  0.00      A    C
ATOM   2369  HE1 LYS A 161     -11.904  15.036   7.121  1.00  0.00      A    H
ATOM   2370  HE2 LYS A 161     -12.804  13.509   6.573  1.00  0.00      A    H
ATOM   2371  NZ  LYS A 161     -10.742  13.520   6.374  1.00  0.00      A    N
ATOM   2372  HZ1 LYS A 161     -10.125  13.970   5.669  1.00  0.00      A    H
ATOM   2373  HZ2 LYS A 161     -10.398  13.401   7.348  1.00  0.00      A    H
ATOM   2374  HZ3 LYS A 161     -11.034  12.577   6.045  1.00  0.00      A    H
ATOM   2375  C   LYS A 161     -12.973  11.216   2.366  1.00  0.00      A    C
ATOM   2376  O   LYS A 161     -12.855  10.381   3.268  1.00  0.00      A    O
ATOM   2377  N   LEU A 162     -12.145  11.277   1.291  1.00  0.00      A    N
ATOM   2378  HN  LEU A 162     -12.207  12.065   0.684  1.00  0.00      A    H
ATOM   2379  CA  LEU A 162     -11.117  10.258   1.005  1.00  0.00      A    C
ATOM   2380  HA  LEU A 162     -11.394   9.295   1.407  1.00  0.00      A    H
ATOM   2381  CB  LEU A 162     -10.904  10.223  -0.493  1.00  0.00      A    C
ATOM   2382  HB1 LEU A 162     -10.866  11.298  -0.770  1.00  0.00      A    H
ATOM   2383  HB2 LEU A 162      -9.921   9.788  -0.774  1.00  0.00      A    H
ATOM   2384  CG  LEU A 162     -11.913   9.586  -1.511  1.00  0.00      A    C
ATOM   2385  HG  LEU A 162     -11.852   8.492  -1.327  1.00  0.00      A    H
ATOM   2386  CD1 LEU A 162     -13.336  10.007  -1.265  1.00  0.00      A    C
ATOM   2387 HD11 LEU A 162     -13.429  11.112  -1.338  1.00  0.00      A    H
ATOM   2388 HD12 LEU A 162     -14.076   9.650  -2.012  1.00  0.00      A    H
ATOM   2389 HD13 LEU A 162     -13.580   9.550  -0.282  1.00  0.00      A    H
ATOM   2390  CD2 LEU A 162     -11.428   9.786  -2.899  1.00  0.00      A    C
ATOM   2391 HD21 LEU A 162     -11.613  10.839  -3.202  1.00  0.00      A    H
ATOM   2392 HD22 LEU A 162     -10.321   9.689  -2.919  1.00  0.00      A    H
ATOM   2393 HD23 LEU A 162     -11.957   9.113  -3.607  1.00  0.00      A    H
ATOM   2394  C   LEU A 162      -9.797  10.566   1.651  1.00  0.00      A    C
ATOM   2395  O   LEU A 162      -9.412  11.746   1.785  1.00  0.00      A    O
ATOM   2396  N   ASN A 163      -9.110   9.458   2.022  1.00  0.00      A    N
ATOM   2397  HN  ASN A 163      -9.385   8.507   1.903  1.00  0.00      A    H
ATOM   2398  CA  ASN A 163      -7.841   9.586   2.647  1.00  0.00      A    C
ATOM   2399  HA  ASN A 163      -7.364  10.529   2.422  1.00  0.00      A    H
ATOM   2400  CB  ASN A 163      -7.851   9.484   4.192  1.00  0.00      A    C
ATOM   2401  HB1 ASN A 163      -6.850   9.469   4.675  1.00  0.00      A    H
ATOM   2402  HB2 ASN A 163      -8.267  10.430   4.599  1.00  0.00      A    H
ATOM   2403  CG  ASN A 163      -8.682   8.304   4.797  1.00  0.00      A    C
ATOM   2404  OD1 ASN A 163      -9.890   8.213   4.802  1.00  0.00      A    O
ATOM   2405  ND2 ASN A 163      -8.038   7.180   5.257  1.00  0.00      A    N
ATOM   2406 HD21 ASN A 163      -8.623   6.661   5.881  1.00  0.00      A    H
ATOM   2407 HD22 ASN A 163      -7.040   7.155   5.187  1.00  0.00      A    H
ATOM   2408  C   ASN A 163      -6.809   8.649   2.105  1.00  0.00      A    C
ATOM   2409  O   ASN A 163      -5.821   9.089   1.609  1.00  0.00      A    O
ATOM   2410  N   HSP A 164      -6.977   7.271   2.177  1.00  0.00      A    N
ATOM   2411  HN  HSP A 164      -7.834   6.898   2.523  1.00  0.00      A    H
ATOM   2412  CA  HSP A 164      -5.949   6.282   1.893  1.00  0.00      A    C
ATOM   2413  HA  HSP A 164      -5.005   6.801   1.973  1.00  0.00      A    H
ATOM   2414  CB  HSP A 164      -6.103   5.175   2.927  1.00  0.00      A    C
ATOM   2415  HB1 HSP A 164      -6.473   5.691   3.839  1.00  0.00      A    H
ATOM   2416  HB2 HSP A 164      -6.956   4.501   2.696  1.00  0.00      A    H
ATOM   2417  CD2 HSP A 164      -3.969   4.473   4.306  1.00  0.00      A    C
ATOM   2418  HD2 HSP A 164      -3.966   5.195   5.114  1.00  0.00      A    H
ATOM   2419  CG  HSP A 164      -4.833   4.371   3.266  1.00  0.00      A    C
ATOM   2420  NE2 HSP A 164      -2.865   3.704   3.965  1.00  0.00      A    N
ATOM   2421  HE2 HSP A 164      -1.956   3.685   4.380  1.00  0.00      A    H
ATOM   2422  ND1 HSP A 164      -4.300   3.556   2.333  1.00  0.00      A    N
ATOM   2423  HD1 HSP A 164      -4.630   3.420   1.399  1.00  0.00      A    H
ATOM   2424  CE1 HSP A 164      -3.095   3.185   2.761  1.00  0.00      A    C
ATOM   2425  HE1 HSP A 164      -2.424   2.637   2.134  1.00  0.00      A    H
ATOM   2426  C   HSP A 164      -6.076   5.639   0.508  1.00  0.00      A    C
ATOM   2427  O   HSP A 164      -7.120   5.179   0.118  1.00  0.00      A    O
ATOM   2428  N   ALA A 165      -4.943   5.453  -0.161  1.00  0.00      A    N
ATOM   2429  HN  ALA A 165      -4.138   6.000   0.055  1.00  0.00      A    H
ATOM   2430  CA  ALA A 165      -4.875   4.795  -1.447  1.00  0.00      A    C
ATOM   2431  HA  ALA A 165      -5.697   5.212  -2.010  1.00  0.00      A    H
ATOM   2432  CB  ALA A 165      -3.666   5.231  -2.282  1.00  0.00      A    C
ATOM   2433  HB1 ALA A 165      -3.749   6.285  -2.624  1.00  0.00      A    H
ATOM   2434  HB2 ALA A 165      -2.830   5.086  -1.564  1.00  0.00      A    H
ATOM   2435  HB3 ALA A 165      -3.610   4.637  -3.220  1.00  0.00      A    H
ATOM   2436  C   ALA A 165      -4.985   3.246  -1.341  1.00  0.00      A    C
ATOM   2437  O   ALA A 165      -4.513   2.592  -0.399  1.00  0.00      A    O
ATOM   2438  N   MET A 166      -5.771   2.665  -2.247  1.00  0.00      A    N
ATOM   2439  HN  MET A 166      -6.400   3.180  -2.825  1.00  0.00      A    H
ATOM   2440  CA  MET A 166      -5.873   1.203  -2.395  1.00  0.00      A    C
ATOM   2441  HA  MET A 166      -5.163   0.566  -1.888  1.00  0.00      A    H
ATOM   2442  CB  MET A 166      -7.234   0.605  -1.828  1.00  0.00      A    C
ATOM   2443  HB1 MET A 166      -8.089   1.151  -2.280  1.00  0.00      A    H
ATOM   2444  HB2 MET A 166      -7.371  -0.483  -2.008  1.00  0.00      A    H
ATOM   2445  CG  MET A 166      -7.499   0.925  -0.244  1.00  0.00      A    C
ATOM   2446  HG1 MET A 166      -6.440   0.896   0.092  1.00  0.00      A    H
ATOM   2447  HG2 MET A 166      -7.782   1.983  -0.059  1.00  0.00      A    H
ATOM   2448  SD  MET A 166      -8.504  -0.194   0.742  1.00  0.00      A    S
ATOM   2449  CE  MET A 166     -10.007  -0.155  -0.185  1.00  0.00      A    C
ATOM   2450  HE1 MET A 166     -10.175  -1.194  -0.541  1.00  0.00      A    H
ATOM   2451  HE2 MET A 166     -10.884   0.015   0.476  1.00  0.00      A    H
ATOM   2452  HE3 MET A 166      -9.967   0.455  -1.113  1.00  0.00      A    H
ATOM   2453  C   MET A 166      -5.739   0.892  -3.849  1.00  0.00      A    C
ATOM   2454  O   MET A 166      -5.823   1.797  -4.732  1.00  0.00      A    O
ATOM   2455  N   THR A 167      -5.543  -0.383  -4.226  1.00  0.00      A    N
ATOM   2456  HN  THR A 167      -5.401  -1.102  -3.551  1.00  0.00      A    H
ATOM   2457  CA  THR A 167      -5.388  -0.711  -5.599  1.00  0.00      A    C
ATOM   2458  HA  THR A 167      -5.775   0.077  -6.228  1.00  0.00      A    H
ATOM   2459  CB  THR A 167      -3.944  -1.041  -6.132  1.00  0.00      A    C
ATOM   2460  HB  THR A 167      -3.552  -1.886  -5.526  1.00  0.00      A    H
ATOM   2461  OG1 THR A 167      -3.135   0.125  -5.870  1.00  0.00      A    O
ATOM   2462  HG1 THR A 167      -2.201  -0.056  -5.999  1.00  0.00      A    H
ATOM   2463  CG2 THR A 167      -3.843  -1.326  -7.665  1.00  0.00      A    C
ATOM   2464 HG21 THR A 167      -4.401  -2.259  -7.893  1.00  0.00      A    H
ATOM   2465 HG22 THR A 167      -4.374  -0.557  -8.264  1.00  0.00      A    H
ATOM   2466 HG23 THR A 167      -2.769  -1.357  -7.946  1.00  0.00      A    H
ATOM   2467  C   THR A 167      -6.271  -1.931  -5.891  1.00  0.00      A    C
ATOM   2468  O   THR A 167      -5.996  -2.999  -5.327  1.00  0.00      A    O
ATOM   2469  N   ILE A 168      -7.208  -1.768  -6.883  1.00  0.00      A    N
ATOM   2470  HN  ILE A 168      -7.257  -0.934  -7.428  1.00  0.00      A    H
ATOM   2471  CA  ILE A 168      -8.044  -2.882  -7.431  1.00  0.00      A    C
ATOM   2472  HA  ILE A 168      -8.455  -3.474  -6.628  1.00  0.00      A    H
ATOM   2473  CB  ILE A 168      -9.299  -2.383  -8.179  1.00  0.00      A    C
ATOM   2474  HB  ILE A 168      -8.958  -2.021  -9.173  1.00  0.00      A    H
ATOM   2475  CG2 ILE A 168     -10.216  -3.573  -8.283  1.00  0.00      A    C
ATOM   2476 HG21 ILE A 168      -9.754  -4.337  -8.945  1.00  0.00      A    H
ATOM   2477 HG22 ILE A 168     -10.423  -4.105  -7.330  1.00  0.00      A    H
ATOM   2478 HG23 ILE A 168     -11.217  -3.531  -8.763  1.00  0.00      A    H
ATOM   2479  CG1 ILE A 168      -9.958  -1.238  -7.270  1.00  0.00      A    C
ATOM   2480 HG11 ILE A 168     -10.091  -1.525  -6.205  1.00  0.00      A    H
ATOM   2481 HG12 ILE A 168      -9.246  -0.392  -7.171  1.00  0.00      A    H
ATOM   2482  CD  ILE A 168     -11.290  -0.842  -7.874  1.00  0.00      A    C
ATOM   2483  HD1 ILE A 168     -11.955  -1.730  -7.926  1.00  0.00      A    H
ATOM   2484  HD2 ILE A 168     -11.762  -0.006  -7.315  1.00  0.00      A    H
ATOM   2485  HD3 ILE A 168     -11.163  -0.362  -8.868  1.00  0.00      A    H
ATOM   2486  C   ILE A 168      -7.241  -3.632  -8.492  1.00  0.00      A    C
ATOM   2487  O   ILE A 168      -6.738  -3.014  -9.461  1.00  0.00      A    O
ATOM   2488  N   VAL A 169      -7.079  -4.935  -8.249  1.00  0.00      A    N
ATOM   2489  HN  VAL A 169      -7.425  -5.353  -7.412  1.00  0.00      A    H
ATOM   2490  CA  VAL A 169      -6.459  -5.908  -9.152  1.00  0.00      A    C
ATOM   2491  HA  VAL A 169      -5.858  -5.388  -9.884  1.00  0.00      A    H
ATOM   2492  CB  VAL A 169      -5.496  -6.810  -8.432  1.00  0.00      A    C
ATOM   2493  HB  VAL A 169      -5.159  -7.560  -9.180  1.00  0.00      A    H
ATOM   2494  CG1 VAL A 169      -4.333  -5.890  -7.898  1.00  0.00      A    C
ATOM   2495 HG11 VAL A 169      -3.365  -6.403  -7.715  1.00  0.00      A    H
ATOM   2496 HG12 VAL A 169      -4.136  -5.145  -8.698  1.00  0.00      A    H
ATOM   2497 HG13 VAL A 169      -4.734  -5.316  -7.035  1.00  0.00      A    H
ATOM   2498  CG2 VAL A 169      -6.168  -7.630  -7.379  1.00  0.00      A    C
ATOM   2499 HG21 VAL A 169      -6.366  -7.030  -6.465  1.00  0.00      A    H
ATOM   2500 HG22 VAL A 169      -7.072  -8.192  -7.697  1.00  0.00      A    H
ATOM   2501 HG23 VAL A 169      -5.495  -8.418  -6.979  1.00  0.00      A    H
ATOM   2502  C   VAL A 169      -7.480  -6.756  -9.952  1.00  0.00      A    C
ATOM   2503  O   VAL A 169      -7.206  -7.161 -11.082  1.00  0.00      A    O
ATOM   2504  N   GLY A 170      -8.752  -6.897  -9.463  1.00  0.00      A    N
ATOM   2505  HN  GLY A 170      -8.878  -6.612  -8.517  1.00  0.00      A    H
ATOM   2506  CA  GLY A 170      -9.803  -7.601 -10.269  1.00  0.00      A    C
ATOM   2507  HA1 GLY A 170      -9.845  -7.231 -11.283  1.00  0.00      A    H
ATOM   2508  HA2 GLY A 170      -9.533  -8.638 -10.138  1.00  0.00      A    H
ATOM   2509  C   GLY A 170     -11.225  -7.441  -9.698  1.00  0.00      A    C
ATOM   2510  O   GLY A 170     -11.459  -6.775  -8.687  1.00  0.00      A    O
ATOM   2511  N   TYR A 171     -12.217  -8.024 -10.387  1.00  0.00      A    N
ATOM   2512  HN  TYR A 171     -12.053  -8.363 -11.310  1.00  0.00      A    H
ATOM   2513  CA  TYR A 171     -13.626  -8.007 -10.009  1.00  0.00      A    C
ATOM   2514  HA  TYR A 171     -13.677  -7.851  -8.942  1.00  0.00      A    H
ATOM   2515  CB  TYR A 171     -14.274  -6.670 -10.503  1.00  0.00      A    C
ATOM   2516  HB1 TYR A 171     -15.262  -6.601 -10.000  1.00  0.00      A    H
ATOM   2517  HB2 TYR A 171     -13.635  -5.819 -10.185  1.00  0.00      A    H
ATOM   2518  CG  TYR A 171     -14.358  -6.650 -12.015  1.00  0.00      A    C
ATOM   2519  CD1 TYR A 171     -15.524  -7.229 -12.568  1.00  0.00      A    C
ATOM   2520  HD1 TYR A 171     -16.340  -7.552 -11.940  1.00  0.00      A    H
ATOM   2521  CE1 TYR A 171     -15.803  -7.268 -13.871  1.00  0.00      A    C
ATOM   2522  HE1 TYR A 171     -16.770  -7.591 -14.229  1.00  0.00      A    H
ATOM   2523  CZ  TYR A 171     -14.771  -6.845 -14.747  1.00  0.00      A    C
ATOM   2524  OH  TYR A 171     -14.988  -6.890 -16.117  1.00  0.00      A    O
ATOM   2525  HH  TYR A 171     -15.799  -7.371 -16.295  1.00  0.00      A    H
ATOM   2526  CD2 TYR A 171     -13.363  -6.177 -12.849  1.00  0.00      A    C
ATOM   2527  HD2 TYR A 171     -12.414  -5.884 -12.422  1.00  0.00      A    H
ATOM   2528  CE2 TYR A 171     -13.585  -6.363 -14.206  1.00  0.00      A    C
ATOM   2529  HE2 TYR A 171     -12.840  -6.016 -14.908  1.00  0.00      A    H
ATOM   2530  C   TYR A 171     -14.464  -9.298 -10.364  1.00  0.00      A    C
ATOM   2531  O   TYR A 171     -14.129 -10.031 -11.295  1.00  0.00      A    O
ATOM   2532  N   THR A 172     -15.588  -9.459  -9.647  1.00  0.00      A    N
ATOM   2533  HN  THR A 172     -15.926  -8.797  -8.982  1.00  0.00      A    H
ATOM   2534  CA  THR A 172     -16.641 -10.365 -10.064  1.00  0.00      A    C
ATOM   2535  HA  THR A 172     -16.468 -10.693 -11.078  1.00  0.00      A    H
ATOM   2536  CB  THR A 172     -16.877 -11.553  -9.072  1.00  0.00      A    C
ATOM   2537  HB  THR A 172     -17.419 -12.417  -9.512  1.00  0.00      A    H
ATOM   2538  OG1 THR A 172     -17.554 -11.009  -7.932  1.00  0.00      A    O
ATOM   2539  HG1 THR A 172     -17.770 -11.829  -7.481  1.00  0.00      A    H
ATOM   2540  CG2 THR A 172     -15.548 -12.153  -8.572  1.00  0.00      A    C
ATOM   2541 HG21 THR A 172     -15.696 -12.972  -7.837  1.00  0.00      A    H
ATOM   2542 HG22 THR A 172     -15.065 -12.605  -9.464  1.00  0.00      A    H
ATOM   2543 HG23 THR A 172     -14.869 -11.422  -8.083  1.00  0.00      A    H
ATOM   2544  C   THR A 172     -17.886  -9.468 -10.114  1.00  0.00      A    C
ATOM   2545  O   THR A 172     -17.682  -8.272  -9.871  1.00  0.00      A    O
ATOM   2546  N   PRO A 173     -19.141  -9.746 -10.511  1.00  0.00      A    N
ATOM   2547  CD  PRO A 173     -19.345 -10.899 -11.334  1.00  0.00      A    C
ATOM   2548  HD1 PRO A 173     -18.831 -11.825 -10.999  1.00  0.00      A    H
ATOM   2549  HD2 PRO A 173     -19.153 -10.487 -12.347  1.00  0.00      A    H
ATOM   2550  CA  PRO A 173     -20.268  -8.924 -10.446  1.00  0.00      A    C
ATOM   2551  HA  PRO A 173     -20.065  -7.989 -10.946  1.00  0.00      A    H
ATOM   2552  CB  PRO A 173     -21.363  -9.713 -11.130  1.00  0.00      A    C
ATOM   2553  HB1 PRO A 173     -22.348  -9.618 -10.625  1.00  0.00      A    H
ATOM   2554  HB2 PRO A 173     -21.412  -9.264 -12.145  1.00  0.00      A    H
ATOM   2555  CG  PRO A 173     -20.813 -11.139 -11.120  1.00  0.00      A    C
ATOM   2556  HG1 PRO A 173     -21.143 -11.736 -10.243  1.00  0.00      A    H
ATOM   2557  HG2 PRO A 173     -21.323 -11.753 -11.892  1.00  0.00      A    H
ATOM   2558  C   PRO A 173     -20.754  -8.715  -8.972  1.00  0.00      A    C
ATOM   2559  O   PRO A 173     -21.714  -8.014  -8.846  1.00  0.00      A    O
ATOM   2560  N   SER A 174     -20.111  -9.329  -7.963  1.00  0.00      A    N
ATOM   2561  HN  SER A 174     -19.240  -9.771  -8.164  1.00  0.00      A    H
ATOM   2562  CA  SER A 174     -20.444  -9.060  -6.618  1.00  0.00      A    C
ATOM   2563  HA  SER A 174     -21.370  -8.509  -6.542  1.00  0.00      A    H
ATOM   2564  CB  SER A 174     -20.606 -10.367  -5.862  1.00  0.00      A    C
ATOM   2565  HB1 SER A 174     -19.701 -11.008  -5.934  1.00  0.00      A    H
ATOM   2566  HB2 SER A 174     -20.822 -10.084  -4.810  1.00  0.00      A    H
ATOM   2567  OG  SER A 174     -21.729 -11.137  -6.283  1.00  0.00      A    O
ATOM   2568  HG1 SER A 174     -21.917 -11.743  -5.562  1.00  0.00      A    H
ATOM   2569  C   SER A 174     -19.468  -8.142  -5.942  1.00  0.00      A    C
ATOM   2570  O   SER A 174     -19.852  -7.155  -5.302  1.00  0.00      A    O
ATOM   2571  N   TYR A 175     -18.176  -8.433  -6.056  1.00  0.00      A    N
ATOM   2572  HN  TYR A 175     -17.936  -9.062  -6.792  1.00  0.00      A    H
ATOM   2573  CA  TYR A 175     -17.108  -7.751  -5.207  1.00  0.00      A    C
ATOM   2574  HA  TYR A 175     -17.578  -6.892  -4.752  1.00  0.00      A    H
ATOM   2575  CB  TYR A 175     -16.408  -8.551  -4.076  1.00  0.00      A    C
ATOM   2576  HB1 TYR A 175     -15.692  -9.205  -4.620  1.00  0.00      A    H
ATOM   2577  HB2 TYR A 175     -15.998  -7.851  -3.318  1.00  0.00      A    H
ATOM   2578  CG  TYR A 175     -17.441  -9.476  -3.394  1.00  0.00      A    C
ATOM   2579  CD1 TYR A 175     -17.428 -10.826  -3.674  1.00  0.00      A    C
ATOM   2580  HD1 TYR A 175     -16.688 -11.414  -4.196  1.00  0.00      A    H
ATOM   2581  CE1 TYR A 175     -18.531 -11.607  -3.326  1.00  0.00      A    C
ATOM   2582  HE1 TYR A 175     -18.678 -12.621  -3.667  1.00  0.00      A    H
ATOM   2583  CZ  TYR A 175     -19.546 -11.050  -2.596  1.00  0.00      A    C
ATOM   2584  OH  TYR A 175     -20.574 -11.860  -2.044  1.00  0.00      A    O
ATOM   2585  HH  TYR A 175     -21.431 -11.438  -2.141  1.00  0.00      A    H
ATOM   2586  CD2 TYR A 175     -18.432  -8.923  -2.604  1.00  0.00      A    C
ATOM   2587  HD2 TYR A 175     -18.309  -7.926  -2.206  1.00  0.00      A    H
ATOM   2588  CE2 TYR A 175     -19.549  -9.704  -2.213  1.00  0.00      A    C
ATOM   2589  HE2 TYR A 175     -20.263  -9.181  -1.594  1.00  0.00      A    H
ATOM   2590  C   TYR A 175     -15.956  -7.172  -6.063  1.00  0.00      A    C
ATOM   2591  O   TYR A 175     -15.739  -7.498  -7.270  1.00  0.00      A    O
ATOM   2592  N   TRP A 176     -15.214  -6.275  -5.449  1.00  0.00      A    N
ATOM   2593  HN  TRP A 176     -15.490  -6.164  -4.498  1.00  0.00      A    H
ATOM   2594  CA  TRP A 176     -13.945  -5.809  -5.957  1.00  0.00      A    C
ATOM   2595  HA  TRP A 176     -13.894  -5.964  -7.024  1.00  0.00      A    H
ATOM   2596  CB  TRP A 176     -13.687  -4.346  -5.473  1.00  0.00      A    C
ATOM   2597  HB1 TRP A 176     -13.680  -4.386  -4.363  1.00  0.00      A    H
ATOM   2598  HB2 TRP A 176     -12.672  -3.999  -5.762  1.00  0.00      A    H
ATOM   2599  CG  TRP A 176     -14.746  -3.417  -6.052  1.00  0.00      A    C
ATOM   2600  CD1 TRP A 176     -15.734  -2.673  -5.408  1.00  0.00      A    C
ATOM   2601  HD1 TRP A 176     -16.041  -2.781  -4.378  1.00  0.00      A    H
ATOM   2602  NE1 TRP A 176     -16.303  -1.792  -6.324  1.00  0.00      A    N
ATOM   2603  HE1 TRP A 176     -16.815  -0.988  -6.114  1.00  0.00      A    H
ATOM   2604  CE2 TRP A 176     -15.770  -1.964  -7.509  1.00  0.00      A    C
ATOM   2605  CD2 TRP A 176     -14.786  -2.979  -7.509  1.00  0.00      A    C
ATOM   2606  CE3 TRP A 176     -14.052  -3.297  -8.604  1.00  0.00      A    C
ATOM   2607  HE3 TRP A 176     -13.236  -4.002  -8.560  1.00  0.00      A    H
ATOM   2608  CZ3 TRP A 176     -14.495  -2.768  -9.820  1.00  0.00      A    C
ATOM   2609  HZ3 TRP A 176     -13.931  -3.044 -10.699  1.00  0.00      A    H
ATOM   2610  CZ2 TRP A 176     -16.152  -1.453  -8.726  1.00  0.00      A    C
ATOM   2611  HZ2 TRP A 176     -16.965  -0.745  -8.666  1.00  0.00      A    H
ATOM   2612  CH2 TRP A 176     -15.603  -1.869  -9.938  1.00  0.00      A    C
ATOM   2613  HH2 TRP A 176     -15.856  -1.463 -10.906  1.00  0.00      A    H
ATOM   2614  C   TRP A 176     -12.935  -6.523  -5.220  1.00  0.00      A    C
ATOM   2615  O   TRP A 176     -13.217  -6.956  -4.098  1.00  0.00      A    O
ATOM   2616  N   ILE A 177     -11.746  -6.754  -5.714  1.00  0.00      A    N
ATOM   2617  HN  ILE A 177     -11.596  -6.614  -6.689  1.00  0.00      A    H
ATOM   2618  CA  ILE A 177     -10.734  -7.653  -5.246  1.00  0.00      A    C
ATOM   2619  HA  ILE A 177     -11.173  -7.894  -4.288  1.00  0.00      A    H
ATOM   2620  CB  ILE A 177     -10.437  -8.879  -6.155  1.00  0.00      A    C
ATOM   2621  HB  ILE A 177      -9.765  -8.547  -6.975  1.00  0.00      A    H
ATOM   2622  CG2 ILE A 177      -9.752  -9.887  -5.224  1.00  0.00      A    C
ATOM   2623 HG21 ILE A 177      -9.576 -10.854  -5.742  1.00  0.00      A    H
ATOM   2624 HG22 ILE A 177      -8.826  -9.358  -4.911  1.00  0.00      A    H
ATOM   2625 HG23 ILE A 177     -10.330 -10.146  -4.311  1.00  0.00      A    H
ATOM   2626  CG1 ILE A 177     -11.758  -9.532  -6.689  1.00  0.00      A    C
ATOM   2627 HG11 ILE A 177     -12.537  -9.545  -5.897  1.00  0.00      A    H
ATOM   2628 HG12 ILE A 177     -12.156  -8.845  -7.466  1.00  0.00      A    H
ATOM   2629  CD  ILE A 177     -11.477 -10.909  -7.444  1.00  0.00      A    C
ATOM   2630  HD1 ILE A 177     -10.410 -10.938  -7.749  1.00  0.00      A    H
ATOM   2631  HD2 ILE A 177     -11.755 -11.792  -6.830  1.00  0.00      A    H
ATOM   2632  HD3 ILE A 177     -12.015 -10.979  -8.414  1.00  0.00      A    H
ATOM   2633  C   ILE A 177      -9.562  -6.818  -4.970  1.00  0.00      A    C
ATOM   2634  O   ILE A 177      -8.893  -6.314  -5.854  1.00  0.00      A    O
ATOM   2635  N   VAL A 178      -9.460  -6.366  -3.717  1.00  0.00      A    N
ATOM   2636  HN  VAL A 178      -9.966  -6.693  -2.922  1.00  0.00      A    H
ATOM   2637  CA  VAL A 178      -8.664  -5.141  -3.487  1.00  0.00      A    C
ATOM   2638  HA  VAL A 178      -8.220  -4.761  -4.395  1.00  0.00      A    H
ATOM   2639  CB  VAL A 178      -9.528  -3.944  -3.044  1.00  0.00      A    C
ATOM   2640  HB  VAL A 178     -10.053  -4.289  -2.128  1.00  0.00      A    H
ATOM   2641  CG1 VAL A 178      -8.712  -2.693  -2.727  1.00  0.00      A    C
ATOM   2642 HG11 VAL A 178      -7.932  -2.909  -1.967  1.00  0.00      A    H
ATOM   2643 HG12 VAL A 178      -8.139  -2.483  -3.655  1.00  0.00      A    H
ATOM   2644 HG13 VAL A 178      -9.251  -1.782  -2.390  1.00  0.00      A    H
ATOM   2645  CG2 VAL A 178     -10.566  -3.661  -4.129  1.00  0.00      A    C
ATOM   2646 HG21 VAL A 178     -11.303  -4.492  -4.101  1.00  0.00      A    H
ATOM   2647 HG22 VAL A 178     -11.207  -2.787  -3.886  1.00  0.00      A    H
ATOM   2648 HG23 VAL A 178     -10.202  -3.527  -5.170  1.00  0.00      A    H
ATOM   2649  C   VAL A 178      -7.571  -5.427  -2.412  1.00  0.00      A    C
ATOM   2650  O   VAL A 178      -7.808  -5.811  -1.290  1.00  0.00      A    O
ATOM   2651  N   LYS A 179      -6.316  -4.960  -2.741  1.00  0.00      A    N
ATOM   2652  HN  LYS A 179      -5.993  -4.492  -3.560  1.00  0.00      A    H
ATOM   2653  CA  LYS A 179      -5.396  -4.811  -1.632  1.00  0.00      A    C
ATOM   2654  HA  LYS A 179      -5.881  -5.115  -0.716  1.00  0.00      A    H
ATOM   2655  CB  LYS A 179      -4.170  -5.730  -1.781  1.00  0.00      A    C
ATOM   2656  HB1 LYS A 179      -3.604  -5.847  -0.832  1.00  0.00      A    H
ATOM   2657  HB2 LYS A 179      -4.529  -6.727  -2.116  1.00  0.00      A    H
ATOM   2658  CG  LYS A 179      -3.223  -5.235  -2.960  1.00  0.00      A    C
ATOM   2659  HG1 LYS A 179      -3.763  -5.235  -3.931  1.00  0.00      A    H
ATOM   2660  HG2 LYS A 179      -2.887  -4.219  -2.663  1.00  0.00      A    H
ATOM   2661  CD  LYS A 179      -2.023  -6.175  -3.097  1.00  0.00      A    C
ATOM   2662  HD1 LYS A 179      -1.734  -6.663  -2.141  1.00  0.00      A    H
ATOM   2663  HD2 LYS A 179      -2.240  -6.931  -3.882  1.00  0.00      A    H
ATOM   2664  CE  LYS A 179      -0.794  -5.393  -3.482  1.00  0.00      A    C
ATOM   2665  HE1 LYS A 179      -1.075  -4.998  -4.482  1.00  0.00      A    H
ATOM   2666  HE2 LYS A 179      -0.553  -4.573  -2.772  1.00  0.00      A    H
ATOM   2667  NZ  LYS A 179       0.485  -6.190  -3.625  1.00  0.00      A    N
ATOM   2668  HZ1 LYS A 179       0.495  -6.727  -4.515  1.00  0.00      A    H
ATOM   2669  HZ2 LYS A 179       1.279  -5.540  -3.796  1.00  0.00      A    H
ATOM   2670  HZ3 LYS A 179       0.660  -6.863  -2.851  1.00  0.00      A    H
ATOM   2671  C   LYS A 179      -5.058  -3.303  -1.384  1.00  0.00      A    C
ATOM   2672  O   LYS A 179      -5.549  -2.352  -2.007  1.00  0.00      A    O
ATOM   2673  N   ASN A 180      -4.174  -3.050  -0.420  1.00  0.00      A    N
ATOM   2674  HN  ASN A 180      -3.666  -3.829  -0.061  1.00  0.00      A    H
ATOM   2675  CA  ASN A 180      -3.954  -1.827   0.273  1.00  0.00      A    C
ATOM   2676  HA  ASN A 180      -4.017  -1.082  -0.507  1.00  0.00      A    H
ATOM   2677  CB  ASN A 180      -4.945  -1.565   1.442  1.00  0.00      A    C
ATOM   2678  HB1 ASN A 180      -4.699  -0.596   1.926  1.00  0.00      A    H
ATOM   2679  HB2 ASN A 180      -5.921  -1.489   0.918  1.00  0.00      A    H
ATOM   2680  CG  ASN A 180      -5.005  -2.790   2.351  1.00  0.00      A    C
ATOM   2681  OD1 ASN A 180      -4.156  -2.924   3.238  1.00  0.00      A    O
ATOM   2682  ND2 ASN A 180      -6.074  -3.651   2.249  1.00  0.00      A    N
ATOM   2683 HD21 ASN A 180      -6.037  -4.445   2.856  1.00  0.00      A    H
ATOM   2684 HD22 ASN A 180      -6.846  -3.357   1.687  1.00  0.00      A    H
ATOM   2685  C   ASN A 180      -2.468  -1.741   0.718  1.00  0.00      A    C
ATOM   2686  O   ASN A 180      -1.559  -2.200   0.019  1.00  0.00      A    O
ATOM   2687  N   SER A 181      -2.192  -1.200   1.909  1.00  0.00      A    N
ATOM   2688  HN  SER A 181      -2.884  -0.901   2.561  1.00  0.00      A    H
ATOM   2689  CA  SER A 181      -0.866  -1.294   2.443  1.00  0.00      A    C
ATOM   2690  HA  SER A 181      -0.482  -2.280   2.228  1.00  0.00      A    H
ATOM   2691  CB  SER A 181       0.088  -0.169   1.939  1.00  0.00      A    C
ATOM   2692  HB1 SER A 181       1.074  -0.262   2.443  1.00  0.00      A    H
ATOM   2693  HB2 SER A 181       0.073  -0.090   0.831  1.00  0.00      A    H
ATOM   2694  OG  SER A 181      -0.513   1.094   2.299  1.00  0.00      A    O
ATOM   2695  HG1 SER A 181      -0.295   1.331   3.204  1.00  0.00      A    H
ATOM   2696  C   SER A 181      -0.876  -1.433   3.979  1.00  0.00      A    C
ATOM   2697  O   SER A 181      -0.033  -0.830   4.643  1.00  0.00      A    O
ATOM   2698  N   TRP A 182      -1.873  -2.207   4.553  1.00  0.00      A    N
ATOM   2699  HN  TRP A 182      -2.618  -2.571   3.999  1.00  0.00      A    H
ATOM   2700  CA  TRP A 182      -2.018  -2.223   5.962  1.00  0.00      A    C
ATOM   2701  HA  TRP A 182      -1.406  -1.516   6.502  1.00  0.00      A    H
ATOM   2702  CB  TRP A 182      -3.429  -2.065   6.397  1.00  0.00      A    C
ATOM   2703  HB1 TRP A 182      -3.965  -2.867   5.847  1.00  0.00      A    H
ATOM   2704  HB2 TRP A 182      -3.459  -2.288   7.485  1.00  0.00      A    H
ATOM   2705  CG  TRP A 182      -3.937  -0.700   6.039  1.00  0.00      A    C
ATOM   2706  CD1 TRP A 182      -3.439   0.440   6.498  1.00  0.00      A    C
ATOM   2707  HD1 TRP A 182      -2.475   0.494   6.983  1.00  0.00      A    H
ATOM   2708  NE1 TRP A 182      -4.260   1.451   6.092  1.00  0.00      A    N
ATOM   2709  HE1 TRP A 182      -4.096   2.398   6.262  1.00  0.00      A    H
ATOM   2710  CE2 TRP A 182      -5.276   0.942   5.322  1.00  0.00      A    C
ATOM   2711  CD2 TRP A 182      -5.194  -0.413   5.366  1.00  0.00      A    C
ATOM   2712  CE3 TRP A 182      -6.185  -1.216   4.828  1.00  0.00      A    C
ATOM   2713  HE3 TRP A 182      -6.118  -2.293   4.769  1.00  0.00      A    H
ATOM   2714  CZ3 TRP A 182      -7.306  -0.617   4.223  1.00  0.00      A    C
ATOM   2715  HZ3 TRP A 182      -8.052  -1.188   3.690  1.00  0.00      A    H
ATOM   2716  CZ2 TRP A 182      -6.279   1.622   4.628  1.00  0.00      A    C
ATOM   2717  HZ2 TRP A 182      -6.350   2.699   4.666  1.00  0.00      A    H
ATOM   2718  CH2 TRP A 182      -7.319   0.778   4.067  1.00  0.00      A    C
ATOM   2719  HH2 TRP A 182      -8.181   1.311   3.694  1.00  0.00      A    H
ATOM   2720  C   TRP A 182      -1.381  -3.448   6.499  1.00  0.00      A    C
ATOM   2721  O   TRP A 182      -1.471  -3.833   7.703  1.00  0.00      A    O
ATOM   2722  N   GLY A 183      -0.701  -4.246   5.715  1.00  0.00      A    N
ATOM   2723  HN  GLY A 183      -0.625  -3.956   4.764  1.00  0.00      A    H
ATOM   2724  CA  GLY A 183      -0.133  -5.520   6.170  1.00  0.00      A    C
ATOM   2725  HA1 GLY A 183       0.788  -5.546   5.607  1.00  0.00      A    H
ATOM   2726  HA2 GLY A 183       0.135  -5.446   7.213  1.00  0.00      A    H
ATOM   2727  C   GLY A 183      -0.945  -6.781   5.954  1.00  0.00      A    C
ATOM   2728  O   GLY A 183      -2.001  -6.710   5.264  1.00  0.00      A    O
ATOM   2729  N   VAL A 184      -0.523  -7.974   6.457  1.00  0.00      A    N
ATOM   2730  HN  VAL A 184       0.372  -8.038   6.893  1.00  0.00      A    H
ATOM   2731  CA  VAL A 184      -1.237  -9.223   6.188  1.00  0.00      A    C
ATOM   2732  HA  VAL A 184      -1.943  -9.030   5.394  1.00  0.00      A    H
ATOM   2733  CB  VAL A 184      -0.322 -10.431   5.937  1.00  0.00      A    C
ATOM   2734  HB  VAL A 184      -0.851 -11.381   6.164  1.00  0.00      A    H
ATOM   2735  CG1 VAL A 184       0.077 -10.284   4.441  1.00  0.00      A    C
ATOM   2736 HG11 VAL A 184      -0.688 -10.786   3.811  1.00  0.00      A    H
ATOM   2737 HG12 VAL A 184       0.234  -9.215   4.184  1.00  0.00      A    H
ATOM   2738 HG13 VAL A 184       1.015 -10.848   4.250  1.00  0.00      A    H
ATOM   2739  CG2 VAL A 184       0.933 -10.277   6.891  1.00  0.00      A    C
ATOM   2740 HG21 VAL A 184       0.607 -10.325   7.952  1.00  0.00      A    H
ATOM   2741 HG22 VAL A 184       1.592 -11.148   6.692  1.00  0.00      A    H
ATOM   2742 HG23 VAL A 184       1.604  -9.401   6.765  1.00  0.00      A    H
ATOM   2743  C   VAL A 184      -2.183  -9.586   7.351  1.00  0.00      A    C
ATOM   2744  O   VAL A 184      -3.247 -10.265   7.214  1.00  0.00      A    O
ATOM   2745  N   TRP A 185      -1.846  -9.121   8.528  1.00  0.00      A    N
ATOM   2746  HN  TRP A 185      -0.986  -8.617   8.509  1.00  0.00      A    H
ATOM   2747  CA  TRP A 185      -2.540  -9.331   9.756  1.00  0.00      A    C
ATOM   2748  HA  TRP A 185      -2.824 -10.367   9.870  1.00  0.00      A    H
ATOM   2749  CB  TRP A 185      -1.690  -9.044  11.010  1.00  0.00      A    C
ATOM   2750  HB1 TRP A 185      -1.692  -7.933  11.048  1.00  0.00      A    H
ATOM   2751  HB2 TRP A 185      -1.983  -9.579  11.939  1.00  0.00      A    H
ATOM   2752  CG  TRP A 185      -0.226  -9.443  10.773  1.00  0.00      A    C
ATOM   2753  CD1 TRP A 185       0.851  -8.625  10.777  1.00  0.00      A    C
ATOM   2754  HD1 TRP A 185       0.676  -7.581  10.988  1.00  0.00      A    H
ATOM   2755  NE1 TRP A 185       2.008  -9.314  10.503  1.00  0.00      A    N
ATOM   2756  HE1 TRP A 185       2.867  -8.878  10.348  1.00  0.00      A    H
ATOM   2757  CE2 TRP A 185       1.698 -10.684  10.406  1.00  0.00      A    C
ATOM   2758  CD2 TRP A 185       0.330 -10.796  10.628  1.00  0.00      A    C
ATOM   2759  CE3 TRP A 185      -0.306 -12.061  10.602  1.00  0.00      A    C
ATOM   2760  HE3 TRP A 185      -1.376 -12.169  10.702  1.00  0.00      A    H
ATOM   2761  CZ3 TRP A 185       0.538 -13.136  10.282  1.00  0.00      A    C
ATOM   2762  HZ3 TRP A 185       0.146 -14.129  10.444  1.00  0.00      A    H
ATOM   2763  CZ2 TRP A 185       2.481 -11.759  10.094  1.00  0.00      A    C
ATOM   2764  HZ2 TRP A 185       3.539 -11.704   9.887  1.00  0.00      A    H
ATOM   2765  CH2 TRP A 185       1.886 -13.015  10.033  1.00  0.00      A    C
ATOM   2766  HH2 TRP A 185       2.519 -13.874   9.862  1.00  0.00      A    H
ATOM   2767  C   TRP A 185      -3.820  -8.621   9.765  1.00  0.00      A    C
ATOM   2768  O   TRP A 185      -4.910  -9.157  10.134  1.00  0.00      A    O
ATOM   2769  N   TRP A 186      -3.897  -7.439   9.084  1.00  0.00      A    N
ATOM   2770  HN  TRP A 186      -3.051  -6.936   8.924  1.00  0.00      A    H
ATOM   2771  CA  TRP A 186      -5.089  -6.735   8.801  1.00  0.00      A    C
ATOM   2772  HA  TRP A 186      -5.604  -6.547   9.732  1.00  0.00      A    H
ATOM   2773  CB  TRP A 186      -4.704  -5.248   8.273  1.00  0.00      A    C
ATOM   2774  HB1 TRP A 186      -3.813  -4.867   8.816  1.00  0.00      A    H
ATOM   2775  HB2 TRP A 186      -4.282  -5.369   7.252  1.00  0.00      A    H
ATOM   2776  CG  TRP A 186      -5.828  -4.165   8.191  1.00  0.00      A    C
ATOM   2777  CD1 TRP A 186      -6.367  -3.354   9.179  1.00  0.00      A    C
ATOM   2778  HD1 TRP A 186      -6.002  -3.265  10.192  1.00  0.00      A    H
ATOM   2779  NE1 TRP A 186      -7.585  -2.805   8.734  1.00  0.00      A    N
ATOM   2780  HE1 TRP A 186      -8.319  -2.362   9.201  1.00  0.00      A    H
ATOM   2781  CE2 TRP A 186      -7.765  -3.190   7.454  1.00  0.00      A    C
ATOM   2782  CD2 TRP A 186      -6.757  -4.171   7.150  1.00  0.00      A    C
ATOM   2783  CE3 TRP A 186      -6.757  -4.745   5.894  1.00  0.00      A    C
ATOM   2784  HE3 TRP A 186      -6.010  -5.483   5.642  1.00  0.00      A    H
ATOM   2785  CZ3 TRP A 186      -7.852  -4.488   4.989  1.00  0.00      A    C
ATOM   2786  HZ3 TRP A 186      -7.845  -5.055   4.070  1.00  0.00      A    H
ATOM   2787  CZ2 TRP A 186      -8.804  -2.899   6.611  1.00  0.00      A    C
ATOM   2788  HZ2 TRP A 186      -9.588  -2.185   6.817  1.00  0.00      A    H
ATOM   2789  CH2 TRP A 186      -8.838  -3.533   5.315  1.00  0.00      A    C
ATOM   2790  HH2 TRP A 186      -9.636  -3.298   4.626  1.00  0.00      A    H
ATOM   2791  C   TRP A 186      -6.097  -7.378   7.821  1.00  0.00      A    C
ATOM   2792  O   TRP A 186      -5.734  -8.186   6.975  1.00  0.00      A    O
ATOM   2793  N   GLY A 187      -7.368  -7.055   7.929  1.00  0.00      A    N
ATOM   2794  HN  GLY A 187      -7.631  -6.357   8.590  1.00  0.00      A    H
ATOM   2795  CA  GLY A 187      -8.448  -7.517   7.011  1.00  0.00      A    C
ATOM   2796  HA1 GLY A 187      -9.326  -6.992   7.356  1.00  0.00      A    H
ATOM   2797  HA2 GLY A 187      -8.112  -7.224   6.027  1.00  0.00      A    H
ATOM   2798  C   GLY A 187      -8.705  -8.970   7.048  1.00  0.00      A    C
ATOM   2799  O   GLY A 187      -8.782  -9.559   8.148  1.00  0.00      A    O
ATOM   2800  N   GLU A 188      -8.772  -9.606   5.797  1.00  0.00      A    N
ATOM   2801  HN  GLU A 188      -8.753  -9.184   4.894  1.00  0.00      A    H
ATOM   2802  CA  GLU A 188      -8.879 -11.022   5.532  1.00  0.00      A    C
ATOM   2803  HA  GLU A 188      -8.893 -11.578   6.458  1.00  0.00      A    H
ATOM   2804  CB  GLU A 188     -10.221 -11.445   4.797  1.00  0.00      A    C
ATOM   2805  HB1 GLU A 188     -11.068 -11.006   5.366  1.00  0.00      A    H
ATOM   2806  HB2 GLU A 188     -10.186 -10.910   3.823  1.00  0.00      A    H
ATOM   2807  CG  GLU A 188     -10.575 -12.970   4.705  1.00  0.00      A    C
ATOM   2808  HG1 GLU A 188      -9.687 -13.490   4.287  1.00  0.00      A    H
ATOM   2809  HG2 GLU A 188     -10.874 -13.421   5.675  1.00  0.00      A    H
ATOM   2810  CD  GLU A 188     -11.746 -13.219   3.874  1.00  0.00      A    C
ATOM   2811  OE1 GLU A 188     -12.852 -12.695   4.108  1.00  0.00      A    O
ATOM   2812  OE2 GLU A 188     -11.580 -13.941   2.855  1.00  0.00      A    O
ATOM   2813  C   GLU A 188      -7.704 -11.490   4.723  1.00  0.00      A    C
ATOM   2814  O   GLU A 188      -7.676 -11.545   3.486  1.00  0.00      A    O
ATOM   2815  N   ASP A 189      -6.597 -11.806   5.499  1.00  0.00      A    N
ATOM   2816  HN  ASP A 189      -6.748 -11.855   6.483  1.00  0.00      A    H
ATOM   2817  CA  ASP A 189      -5.204 -11.878   5.035  1.00  0.00      A    C
ATOM   2818  HA  ASP A 189      -4.549 -11.676   5.870  1.00  0.00      A    H
ATOM   2819  CB  ASP A 189      -4.997 -13.222   4.341  1.00  0.00      A    C
ATOM   2820  HB1 ASP A 189      -5.506 -13.210   3.353  1.00  0.00      A    H
ATOM   2821  HB2 ASP A 189      -3.902 -13.351   4.204  1.00  0.00      A    H
ATOM   2822  CG  ASP A 189      -5.414 -14.415   5.193  1.00  0.00      A    C
ATOM   2823  OD1 ASP A 189      -6.103 -15.330   4.641  1.00  0.00      A    O
ATOM   2824  OD2 ASP A 189      -4.936 -14.444   6.360  1.00  0.00      A    O
ATOM   2825  C   ASP A 189      -4.841 -10.665   4.165  1.00  0.00      A    C
ATOM   2826  O   ASP A 189      -4.529 -10.844   2.995  1.00  0.00      A    O
ATOM   2827  N   GLY A 190      -5.079  -9.427   4.637  1.00  0.00      A    N
ATOM   2828  HN  GLY A 190      -5.458  -9.214   5.534  1.00  0.00      A    H
ATOM   2829  CA  GLY A 190      -4.707  -8.272   3.805  1.00  0.00      A    C
ATOM   2830  HA1 GLY A 190      -4.492  -7.475   4.502  1.00  0.00      A    H
ATOM   2831  HA2 GLY A 190      -3.923  -8.589   3.134  1.00  0.00      A    H
ATOM   2832  C   GLY A 190      -5.730  -7.698   2.969  1.00  0.00      A    C
ATOM   2833  O   GLY A 190      -5.828  -6.477   2.859  1.00  0.00      A    O
ATOM   2834  N   TYR A 191      -6.516  -8.533   2.342  1.00  0.00      A    N
ATOM   2835  HN  TYR A 191      -6.351  -9.509   2.457  1.00  0.00      A    H
ATOM   2836  CA  TYR A 191      -7.410  -8.134   1.256  1.00  0.00      A    C
ATOM   2837  HA  TYR A 191      -7.041  -7.205   0.846  1.00  0.00      A    H
ATOM   2838  CB  TYR A 191      -7.432  -9.262   0.182  1.00  0.00      A    C
ATOM   2839  HB1 TYR A 191      -7.536 -10.307   0.544  1.00  0.00      A    H
ATOM   2840  HB2 TYR A 191      -8.384  -9.128  -0.376  1.00  0.00      A    H
ATOM   2841  CG  TYR A 191      -6.316  -9.296  -0.823  1.00  0.00      A    C
ATOM   2842  CD1 TYR A 191      -4.997  -9.687  -0.591  1.00  0.00      A    C
ATOM   2843  HD1 TYR A 191      -4.733 -10.016   0.403  1.00  0.00      A    H
ATOM   2844  CE1 TYR A 191      -3.935  -9.737  -1.515  1.00  0.00      A    C
ATOM   2845  HE1 TYR A 191      -2.953 -10.084  -1.231  1.00  0.00      A    H
ATOM   2846  CZ  TYR A 191      -4.275  -9.408  -2.784  1.00  0.00      A    C
ATOM   2847  OH  TYR A 191      -3.419  -9.511  -3.831  1.00  0.00      A    O
ATOM   2848  HH  TYR A 191      -2.568  -9.778  -3.476  1.00  0.00      A    H
ATOM   2849  CD2 TYR A 191      -6.535  -8.936  -2.133  1.00  0.00      A    C
ATOM   2850  HD2 TYR A 191      -7.495  -8.575  -2.469  1.00  0.00      A    H
ATOM   2851  CE2 TYR A 191      -5.598  -9.043  -3.165  1.00  0.00      A    C
ATOM   2852  HE2 TYR A 191      -5.779  -8.795  -4.201  1.00  0.00      A    H
ATOM   2853  C   TYR A 191      -8.792  -7.787   1.736  1.00  0.00      A    C
ATOM   2854  O   TYR A 191      -9.267  -8.410   2.698  1.00  0.00      A    O
ATOM   2855  N   ILE A 192      -9.452  -6.774   1.131  1.00  0.00      A    N
ATOM   2856  HN  ILE A 192      -8.977  -6.240   0.436  1.00  0.00      A    H
ATOM   2857  CA  ILE A 192     -10.827  -6.393   1.409  1.00  0.00      A    C
ATOM   2858  HA  ILE A 192     -11.210  -7.046   2.179  1.00  0.00      A    H
ATOM   2859  CB  ILE A 192     -10.980  -4.991   1.953  1.00  0.00      A    C
ATOM   2860  HB  ILE A 192     -10.423  -5.043   2.912  1.00  0.00      A    H
ATOM   2861  CG2 ILE A 192     -10.279  -4.012   0.992  1.00  0.00      A    C
ATOM   2862 HG21 ILE A 192     -10.432  -2.984   1.385  1.00  0.00      A    H
ATOM   2863 HG22 ILE A 192      -9.225  -4.305   0.799  1.00  0.00      A    H
ATOM   2864 HG23 ILE A 192     -10.742  -3.990  -0.018  1.00  0.00      A    H
ATOM   2865  CG1 ILE A 192     -12.491  -4.582   2.298  1.00  0.00      A    C
ATOM   2866 HG11 ILE A 192     -13.118  -4.652   1.383  1.00  0.00      A    H
ATOM   2867 HG12 ILE A 192     -12.860  -5.404   2.948  1.00  0.00      A    H
ATOM   2868  CD  ILE A 192     -12.689  -3.221   3.056  1.00  0.00      A    C
ATOM   2869  HD1 ILE A 192     -12.541  -2.408   2.313  1.00  0.00      A    H
ATOM   2870  HD2 ILE A 192     -13.768  -3.068   3.273  1.00  0.00      A    H
ATOM   2871  HD3 ILE A 192     -12.008  -2.925   3.882  1.00  0.00      A    H
ATOM   2872  C   ILE A 192     -11.746  -6.699   0.187  1.00  0.00      A    C
ATOM   2873  O   ILE A 192     -11.602  -6.169  -0.889  1.00  0.00      A    O
ATOM   2874  N   ARG A 193     -12.709  -7.601   0.457  1.00  0.00      A    N
ATOM   2875  HN  ARG A 193     -12.664  -8.217   1.240  1.00  0.00      A    H
ATOM   2876  CA  ARG A 193     -13.861  -7.792  -0.395  1.00  0.00      A    C
ATOM   2877  HA  ARG A 193     -13.608  -7.712  -1.442  1.00  0.00      A    H
ATOM   2878  CB  ARG A 193     -14.362  -9.150   0.129  1.00  0.00      A    C
ATOM   2879  HB1 ARG A 193     -13.502  -9.853   0.102  1.00  0.00      A    H
ATOM   2880  HB2 ARG A 193     -14.624  -9.012   1.199  1.00  0.00      A    H
ATOM   2881  CG  ARG A 193     -15.539  -9.758  -0.643  1.00  0.00      A    C
ATOM   2882  HG1 ARG A 193     -16.289  -8.940  -0.606  1.00  0.00      A    H
ATOM   2883  HG2 ARG A 193     -15.181  -9.959  -1.675  1.00  0.00      A    H
ATOM   2884  CD  ARG A 193     -16.211 -11.034  -0.042  1.00  0.00      A    C
ATOM   2885  HD1 ARG A 193     -16.620 -10.841   0.973  1.00  0.00      A    H
ATOM   2886  HD2 ARG A 193     -17.131 -11.330  -0.591  1.00  0.00      A    H
ATOM   2887  NE  ARG A 193     -15.258 -12.125  -0.008  1.00  0.00      A    N
ATOM   2888  HE  ARG A 193     -15.228 -12.674  -0.843  1.00  0.00      A    H
ATOM   2889  CZ  ARG A 193     -14.387 -12.464   0.934  1.00  0.00      A    C
ATOM   2890  NH1 ARG A 193     -14.373 -11.888   2.097  1.00  0.00      A    N
ATOM   2891 HH11 ARG A 193     -15.125 -11.268   2.321  1.00  0.00      A    H
ATOM   2892 HH12 ARG A 193     -13.738 -12.215   2.798  1.00  0.00      A    H
ATOM   2893  NH2 ARG A 193     -13.387 -13.326   0.669  1.00  0.00      A    N
ATOM   2894 HH21 ARG A 193     -13.108 -13.561  -0.262  1.00  0.00      A    H
ATOM   2895 HH22 ARG A 193     -12.697 -13.382   1.391  1.00  0.00      A    H
ATOM   2896  C   ARG A 193     -14.888  -6.665  -0.168  1.00  0.00      A    C
ATOM   2897  O   ARG A 193     -15.762  -6.750   0.685  1.00  0.00      A    O
ATOM   2898  N   MET A 194     -14.817  -5.577  -0.960  1.00  0.00      A    N
ATOM   2899  HN  MET A 194     -14.209  -5.544  -1.749  1.00  0.00      A    H
ATOM   2900  CA  MET A 194     -15.888  -4.588  -0.942  1.00  0.00      A    C
ATOM   2901  HA  MET A 194     -16.322  -4.481   0.042  1.00  0.00      A    H
ATOM   2902  CB  MET A 194     -15.414  -3.183  -1.320  1.00  0.00      A    C
ATOM   2903  HB1 MET A 194     -15.056  -3.117  -2.369  1.00  0.00      A    H
ATOM   2904  HB2 MET A 194     -16.296  -2.507  -1.346  1.00  0.00      A    H
ATOM   2905  CG  MET A 194     -14.423  -2.598  -0.343  1.00  0.00      A    C
ATOM   2906  HG1 MET A 194     -14.843  -2.242   0.622  1.00  0.00      A    H
ATOM   2907  HG2 MET A 194     -13.711  -3.424  -0.133  1.00  0.00      A    H
ATOM   2908  SD  MET A 194     -13.505  -1.027  -0.850  1.00  0.00      A    S
ATOM   2909  CE  MET A 194     -14.966   0.014  -1.204  1.00  0.00      A    C
ATOM   2910  HE1 MET A 194     -14.695   1.039  -1.536  1.00  0.00      A    H
ATOM   2911  HE2 MET A 194     -15.552  -0.442  -2.031  1.00  0.00      A    H
ATOM   2912  HE3 MET A 194     -15.503   0.107  -0.236  1.00  0.00      A    H
ATOM   2913  C   MET A 194     -16.984  -4.935  -1.990  1.00  0.00      A    C
ATOM   2914  O   MET A 194     -16.830  -5.506  -3.039  1.00  0.00      A    O
ATOM   2915  N   ARG A 195     -18.198  -4.773  -1.654  1.00  0.00      A    N
ATOM   2916  HN  ARG A 195     -18.352  -4.435  -0.729  1.00  0.00      A    H
ATOM   2917  CA  ARG A 195     -19.279  -5.066  -2.537  1.00  0.00      A    C
ATOM   2918  HA  ARG A 195     -18.939  -5.813  -3.239  1.00  0.00      A    H
ATOM   2919  CB  ARG A 195     -20.402  -5.687  -1.700  1.00  0.00      A    C
ATOM   2920  HB1 ARG A 195     -19.831  -6.416  -1.084  1.00  0.00      A    H
ATOM   2921  HB2 ARG A 195     -20.695  -4.852  -1.027  1.00  0.00      A    H
ATOM   2922  CG  ARG A 195     -21.602  -6.325  -2.510  1.00  0.00      A    C
ATOM   2923  HG1 ARG A 195     -21.876  -5.490  -3.189  1.00  0.00      A    H
ATOM   2924  HG2 ARG A 195     -21.124  -7.181  -3.032  1.00  0.00      A    H
ATOM   2925  CD  ARG A 195     -22.750  -6.813  -1.700  1.00  0.00      A    C
ATOM   2926  HD1 ARG A 195     -22.477  -7.683  -1.065  1.00  0.00      A    H
ATOM   2927  HD2 ARG A 195     -22.982  -5.942  -1.051  1.00  0.00      A    H
ATOM   2928  NE  ARG A 195     -23.952  -7.233  -2.636  1.00  0.00      A    N
ATOM   2929  HE  ARG A 195     -23.894  -7.023  -3.612  1.00  0.00      A    H
ATOM   2930  CZ  ARG A 195     -25.108  -7.487  -2.116  1.00  0.00      A    C
ATOM   2931  NH1 ARG A 195     -25.266  -7.661  -0.823  1.00  0.00      A    N
ATOM   2932 HH11 ARG A 195     -24.551  -7.424  -0.165  1.00  0.00      A    H
ATOM   2933 HH12 ARG A 195     -26.198  -7.740  -0.469  1.00  0.00      A    H
ATOM   2934  NH2 ARG A 195     -26.052  -7.765  -3.040  1.00  0.00      A    N
ATOM   2935 HH21 ARG A 195     -25.842  -7.683  -4.014  1.00  0.00      A    H
ATOM   2936 HH22 ARG A 195     -26.969  -7.959  -2.693  1.00  0.00      A    H
ATOM   2937  C   ARG A 195     -19.705  -3.795  -3.350  1.00  0.00      A    C
ATOM   2938  O   ARG A 195     -20.024  -2.689  -2.902  1.00  0.00      A    O
ATOM   2939  N   LYS A 196     -19.715  -4.096  -4.703  1.00  0.00      A    N
ATOM   2940  HN  LYS A 196     -19.614  -5.063  -4.921  1.00  0.00      A    H
ATOM   2941  CA  LYS A 196     -20.071  -3.163  -5.698  1.00  0.00      A    C
ATOM   2942  HA  LYS A 196     -19.871  -2.167  -5.333  1.00  0.00      A    H
ATOM   2943  CB  LYS A 196     -19.350  -3.440  -7.071  1.00  0.00      A    C
ATOM   2944  HB1 LYS A 196     -19.487  -2.595  -7.779  1.00  0.00      A    H
ATOM   2945  HB2 LYS A 196     -18.246  -3.332  -7.017  1.00  0.00      A    H
ATOM   2946  CG  LYS A 196     -19.715  -4.812  -7.722  1.00  0.00      A    C
ATOM   2947  HG1 LYS A 196     -19.951  -5.619  -6.995  1.00  0.00      A    H
ATOM   2948  HG2 LYS A 196     -20.680  -4.717  -8.265  1.00  0.00      A    H
ATOM   2949  CD  LYS A 196     -18.535  -5.302  -8.604  1.00  0.00      A    C
ATOM   2950  HD1 LYS A 196     -17.564  -5.237  -8.069  1.00  0.00      A    H
ATOM   2951  HD2 LYS A 196     -18.717  -6.348  -8.930  1.00  0.00      A    H
ATOM   2952  CE  LYS A 196     -18.212  -4.386  -9.818  1.00  0.00      A    C
ATOM   2953  HE1 LYS A 196     -18.410  -3.319  -9.578  1.00  0.00      A    H
ATOM   2954  HE2 LYS A 196     -17.171  -4.421 -10.203  1.00  0.00      A    H
ATOM   2955  NZ  LYS A 196     -19.170  -4.681 -10.886  1.00  0.00      A    N
ATOM   2956  HZ1 LYS A 196     -18.899  -5.459 -11.521  1.00  0.00      A    H
ATOM   2957  HZ2 LYS A 196     -20.110  -4.899 -10.498  1.00  0.00      A    H
ATOM   2958  HZ3 LYS A 196     -19.312  -3.868 -11.518  1.00  0.00      A    H
ATOM   2959  C   LYS A 196     -21.543  -3.186  -5.979  1.00  0.00      A    C
ATOM   2960  O   LYS A 196     -22.296  -3.854  -5.326  1.00  0.00      A    O
ATOM   2961  N   GLY A 197     -22.113  -2.483  -6.979  1.00  0.00      A    N
ATOM   2962  HN  GLY A 197     -21.539  -1.912  -7.561  1.00  0.00      A    H
ATOM   2963  CA  GLY A 197     -23.530  -2.483  -7.335  1.00  0.00      A    C
ATOM   2964  HA1 GLY A 197     -23.455  -2.599  -8.407  1.00  0.00      A    H
ATOM   2965  HA2 GLY A 197     -23.991  -3.341  -6.869  1.00  0.00      A    H
ATOM   2966  C   GLY A 197     -24.368  -1.300  -7.014  1.00  0.00      A    C
ATOM   2967  O   GLY A 197     -25.378  -1.510  -6.355  1.00  0.00      A    O
ATOM   2968  N   ALA A 198     -23.957  -0.039  -7.314  1.00  0.00      A    N
ATOM   2969  HN  ALA A 198     -23.149   0.066  -7.888  1.00  0.00      A    H
ATOM   2970  CA  ALA A 198     -24.593   1.175  -6.901  1.00  0.00      A    C
ATOM   2971  HA  ALA A 198     -24.884   1.043  -5.870  1.00  0.00      A    H
ATOM   2972  CB  ALA A 198     -23.597   2.290  -6.899  1.00  0.00      A    C
ATOM   2973  HB1 ALA A 198     -24.093   3.264  -6.702  1.00  0.00      A    H
ATOM   2974  HB2 ALA A 198     -22.911   2.255  -6.026  1.00  0.00      A    H
ATOM   2975  HB3 ALA A 198     -22.946   2.292  -7.800  1.00  0.00      A    H
ATOM   2976  C   ALA A 198     -25.864   1.448  -7.734  1.00  0.00      A    C
ATOM   2977  O   ALA A 198     -25.961   1.127  -8.916  1.00  0.00      A    O
ATOM   2978  N   ASP A 199     -26.884   2.083  -7.173  1.00  0.00      A    N
ATOM   2979  HN  ASP A 199     -26.841   2.179  -6.181  1.00  0.00      A    H
ATOM   2980  CA  ASP A 199     -28.081   2.376  -7.843  1.00  0.00      A    C
ATOM   2981  HA  ASP A 199     -28.321   1.612  -8.568  1.00  0.00      A    H
ATOM   2982  CB  ASP A 199     -29.240   2.615  -6.932  1.00  0.00      A    C
ATOM   2983  HB1 ASP A 199     -29.058   3.447  -6.218  1.00  0.00      A    H
ATOM   2984  HB2 ASP A 199     -30.203   2.710  -7.477  1.00  0.00      A    H
ATOM   2985  CG  ASP A 199     -29.396   1.310  -6.020  1.00  0.00      A    C
ATOM   2986  OD1 ASP A 199     -28.507   0.959  -5.176  1.00  0.00      A    O
ATOM   2987  OD2 ASP A 199     -30.506   0.658  -6.081  1.00  0.00      A    O
ATOM   2988  C   ASP A 199     -27.927   3.640  -8.689  1.00  0.00      A    C
ATOM   2989  O   ASP A 199     -28.487   3.781  -9.775  1.00  0.00      A    O
ATOM   2990  N   GLY A 200     -27.229   4.638  -8.190  1.00  0.00      A    N
ATOM   2991  HN  GLY A 200     -26.777   4.460  -7.320  1.00  0.00      A    H
ATOM   2992  CA  GLY A 200     -26.732   5.735  -8.992  1.00  0.00      A    C
ATOM   2993  HA1 GLY A 200     -27.226   5.801  -9.951  1.00  0.00      A    H
ATOM   2994  HA2 GLY A 200     -26.802   6.534  -8.270  1.00  0.00      A    H
ATOM   2995  C   GLY A 200     -25.237   5.662  -9.236  1.00  0.00      A    C
ATOM   2996  O   GLY A 200     -24.585   4.811  -8.718  1.00  0.00      A    O
ATOM   2997  N   PRO A 201     -24.712   6.671  -9.997  1.00  0.00      A    N
ATOM   2998  CD  PRO A 201     -25.525   7.867 -10.398  1.00  0.00      A    C
ATOM   2999  HD1 PRO A 201     -25.811   8.315  -9.422  1.00  0.00      A    H
ATOM   3000  HD2 PRO A 201     -26.343   7.511 -11.060  1.00  0.00      A    H
ATOM   3001  CA  PRO A 201     -23.305   6.749 -10.446  1.00  0.00      A    C
ATOM   3002  HA  PRO A 201     -23.018   5.785 -10.839  1.00  0.00      A    H
ATOM   3003  CB  PRO A 201     -23.406   7.829 -11.561  1.00  0.00      A    C
ATOM   3004  HB1 PRO A 201     -22.406   8.248 -11.801  1.00  0.00      A    H
ATOM   3005  HB2 PRO A 201     -23.845   7.176 -12.345  1.00  0.00      A    H
ATOM   3006  CG  PRO A 201     -24.520   8.761 -11.037  1.00  0.00      A    C
ATOM   3007  HG1 PRO A 201     -24.130   9.336 -10.171  1.00  0.00      A    H
ATOM   3008  HG2 PRO A 201     -24.839   9.546 -11.757  1.00  0.00      A    H
ATOM   3009  C   PRO A 201     -22.291   7.132  -9.375  1.00  0.00      A    C
ATOM   3010  O   PRO A 201     -21.698   8.188  -9.395  1.00  0.00      A    O
ATOM   3011  N   ALA A 202     -22.011   6.306  -8.351  1.00  0.00      A    N
ATOM   3012  HN  ALA A 202     -22.345   5.378  -8.496  1.00  0.00      A    H
ATOM   3013  CA  ALA A 202     -21.131   6.589  -7.279  1.00  0.00      A    C
ATOM   3014  HA  ALA A 202     -20.470   7.382  -7.597  1.00  0.00      A    H
ATOM   3015  CB  ALA A 202     -21.929   7.088  -5.978  1.00  0.00      A    C
ATOM   3016  HB1 ALA A 202     -21.202   7.336  -5.176  1.00  0.00      A    H
ATOM   3017  HB2 ALA A 202     -22.573   7.937  -6.295  1.00  0.00      A    H
ATOM   3018  HB3 ALA A 202     -22.572   6.226  -5.702  1.00  0.00      A    H
ATOM   3019  C   ALA A 202     -20.135   5.507  -6.972  1.00  0.00      A    C
ATOM   3020  O   ALA A 202     -19.028   5.663  -7.462  1.00  0.00      A    O
ATOM   3021  N   GLY A 203     -20.578   4.482  -6.221  1.00  0.00      A    N
ATOM   3022  HN  GLY A 203     -21.513   4.433  -5.878  1.00  0.00      A    H
ATOM   3023  CA  GLY A 203     -19.614   3.443  -5.936  1.00  0.00      A    C
ATOM   3024  HA1 GLY A 203     -20.039   2.620  -6.492  1.00  0.00      A    H
ATOM   3025  HA2 GLY A 203     -18.582   3.632  -6.191  1.00  0.00      A    H
ATOM   3026  C   GLY A 203     -19.775   3.154  -4.490  1.00  0.00      A    C
ATOM   3027  O   GLY A 203     -20.848   2.979  -3.928  1.00  0.00      A    O
ATOM   3028  N   LEU A 204     -18.634   3.036  -3.785  1.00  0.00      A    N
ATOM   3029  HN  LEU A 204     -17.693   3.136  -4.099  1.00  0.00      A    H
ATOM   3030  CA  LEU A 204     -18.636   2.775  -2.353  1.00  0.00      A    C
ATOM   3031  HA  LEU A 204     -19.535   3.154  -1.888  1.00  0.00      A    H
ATOM   3032  CB  LEU A 204     -18.544   1.230  -2.084  1.00  0.00      A    C
ATOM   3033  HB1 LEU A 204     -19.351   0.694  -2.629  1.00  0.00      A    H
ATOM   3034  HB2 LEU A 204     -17.562   0.896  -2.481  1.00  0.00      A    H
ATOM   3035  CG  LEU A 204     -18.645   0.738  -0.647  1.00  0.00      A    C
ATOM   3036  HG  LEU A 204     -17.797   1.236  -0.131  1.00  0.00      A    H
ATOM   3037  CD1 LEU A 204     -19.909   1.350  -0.028  1.00  0.00      A    C
ATOM   3038 HD11 LEU A 204     -20.718   1.259  -0.784  1.00  0.00      A    H
ATOM   3039 HD12 LEU A 204     -20.198   0.826   0.909  1.00  0.00      A    H
ATOM   3040 HD13 LEU A 204     -19.708   2.411   0.233  1.00  0.00      A    H
ATOM   3041  CD2 LEU A 204     -18.705  -0.753  -0.462  1.00  0.00      A    C
ATOM   3042 HD21 LEU A 204     -17.872  -1.289  -0.966  1.00  0.00      A    H
ATOM   3043 HD22 LEU A 204     -18.867  -1.038   0.599  1.00  0.00      A    H
ATOM   3044 HD23 LEU A 204     -19.676  -1.006  -0.939  1.00  0.00      A    H
ATOM   3045  C   LEU A 204     -17.516   3.448  -1.695  1.00  0.00      A    C
ATOM   3046  O   LEU A 204     -16.404   3.213  -2.138  1.00  0.00      A    O
ATOM   3047  N   CYS A 205     -17.718   4.297  -0.700  1.00  0.00      A    N
ATOM   3048  HN  CYS A 205     -18.633   4.484  -0.351  1.00  0.00      A    H
ATOM   3049  CA  CYS A 205     -16.650   5.049  -0.001  1.00  0.00      A    C
ATOM   3050  HA  CYS A 205     -17.119   5.865   0.528  1.00  0.00      A    H
ATOM   3051  CB  CYS A 205     -16.007   4.177   1.119  1.00  0.00      A    C
ATOM   3052  HB1 CYS A 205     -15.141   3.620   0.702  1.00  0.00      A    H
ATOM   3053  HB2 CYS A 205     -15.464   4.858   1.809  1.00  0.00      A    H
ATOM   3054  SG  CYS A 205     -17.173   3.004   1.853  1.00  0.00      A    S
ATOM   3055  C   CYS A 205     -15.640   5.810  -0.786  1.00  0.00      A    C
ATOM   3056  O   CYS A 205     -14.517   5.922  -0.319  1.00  0.00      A    O
ATOM   3057  N   GLY A 206     -15.976   6.313  -1.958  1.00  0.00      A    N
ATOM   3058  HN  GLY A 206     -16.912   6.244  -2.294  1.00  0.00      A    H
ATOM   3059  CA  GLY A 206     -15.021   7.058  -2.710  1.00  0.00      A    C
ATOM   3060  HA1 GLY A 206     -15.668   7.688  -3.303  1.00  0.00      A    H
ATOM   3061  HA2 GLY A 206     -14.382   7.580  -2.013  1.00  0.00      A    H
ATOM   3062  C   GLY A 206     -14.102   6.326  -3.721  1.00  0.00      A    C
ATOM   3063  O   GLY A 206     -13.278   6.925  -4.402  1.00  0.00      A    O
ATOM   3064  N   ILE A 207     -14.231   5.041  -3.820  1.00  0.00      A    N
ATOM   3065  HN  ILE A 207     -15.081   4.652  -3.475  1.00  0.00      A    H
ATOM   3066  CA  ILE A 207     -13.438   4.016  -4.600  1.00  0.00      A    C
ATOM   3067  HA  ILE A 207     -12.440   4.108  -4.196  1.00  0.00      A    H
ATOM   3068  CB  ILE A 207     -13.923   2.581  -4.397  1.00  0.00      A    C
ATOM   3069  HB  ILE A 207     -14.003   2.473  -3.294  1.00  0.00      A    H
ATOM   3070  CG2 ILE A 207     -15.350   2.307  -4.945  1.00  0.00      A    C
ATOM   3071 HG21 ILE A 207     -16.098   3.059  -4.615  1.00  0.00      A    H
ATOM   3072 HG22 ILE A 207     -15.305   2.331  -6.055  1.00  0.00      A    H
ATOM   3073 HG23 ILE A 207     -15.737   1.326  -4.596  1.00  0.00      A    H
ATOM   3074  CG1 ILE A 207     -12.846   1.588  -4.996  1.00  0.00      A    C
ATOM   3075 HG11 ILE A 207     -13.024   1.435  -6.082  1.00  0.00      A    H
ATOM   3076 HG12 ILE A 207     -11.849   2.033  -4.790  1.00  0.00      A    H
ATOM   3077  CD  ILE A 207     -12.849   0.230  -4.331  1.00  0.00      A    C
ATOM   3078  HD1 ILE A 207     -12.006  -0.412  -4.667  1.00  0.00      A    H
ATOM   3079  HD2 ILE A 207     -12.856   0.389  -3.232  1.00  0.00      A    H
ATOM   3080  HD3 ILE A 207     -13.751  -0.271  -4.742  1.00  0.00      A    H
ATOM   3081  C   ILE A 207     -13.387   4.483  -6.121  1.00  0.00      A    C
ATOM   3082  O   ILE A 207     -12.324   4.481  -6.725  1.00  0.00      A    O
ATOM   3083  N   ALA A 208     -14.497   5.003  -6.728  1.00  0.00      A    N
ATOM   3084  HN  ALA A 208     -15.318   5.134  -6.178  1.00  0.00      A    H
ATOM   3085  CA  ALA A 208     -14.417   5.467  -8.104  1.00  0.00      A    C
ATOM   3086  HA  ALA A 208     -13.651   4.916  -8.629  1.00  0.00      A    H
ATOM   3087  CB  ALA A 208     -15.694   5.056  -8.831  1.00  0.00      A    C
ATOM   3088  HB1 ALA A 208     -16.542   5.684  -8.487  1.00  0.00      A    H
ATOM   3089  HB2 ALA A 208     -15.565   5.145  -9.931  1.00  0.00      A    H
ATOM   3090  HB3 ALA A 208     -15.946   4.080  -8.364  1.00  0.00      A    H
ATOM   3091  C   ALA A 208     -14.193   6.951  -8.190  1.00  0.00      A    C
ATOM   3092  O   ALA A 208     -14.134   7.496  -9.261  1.00  0.00      A    O
ATOM   3093  N   ARG A 209     -13.911   7.624  -7.101  1.00  0.00      A    N
ATOM   3094  HN  ARG A 209     -13.779   7.139  -6.240  1.00  0.00      A    H
ATOM   3095  CA  ARG A 209     -13.736   9.053  -7.114  1.00  0.00      A    C
ATOM   3096  HA  ARG A 209     -14.488   9.523  -7.732  1.00  0.00      A    H
ATOM   3097  CB  ARG A 209     -13.847   9.576  -5.692  1.00  0.00      A    C
ATOM   3098  HB1 ARG A 209     -14.677   9.090  -5.136  1.00  0.00      A    H
ATOM   3099  HB2 ARG A 209     -12.921   9.375  -5.113  1.00  0.00      A    H
ATOM   3100  CG  ARG A 209     -14.236  11.089  -5.782  1.00  0.00      A    C
ATOM   3101  HG1 ARG A 209     -13.296  11.599  -6.082  1.00  0.00      A    H
ATOM   3102  HG2 ARG A 209     -15.100  11.177  -6.475  1.00  0.00      A    H
ATOM   3103  CD  ARG A 209     -14.555  11.679  -4.417  1.00  0.00      A    C
ATOM   3104  HD1 ARG A 209     -15.482  11.232  -3.998  1.00  0.00      A    H
ATOM   3105  HD2 ARG A 209     -13.792  11.417  -3.653  1.00  0.00      A    H
ATOM   3106  NE  ARG A 209     -14.656  13.167  -4.615  1.00  0.00      A    N
ATOM   3107  HE  ARG A 209     -14.434  13.651  -5.462  1.00  0.00      A    H
ATOM   3108  CZ  ARG A 209     -14.971  14.007  -3.673  1.00  0.00      A    C
ATOM   3109  NH1 ARG A 209     -15.370  13.652  -2.449  1.00  0.00      A    N
ATOM   3110 HH11 ARG A 209     -15.622  12.714  -2.209  1.00  0.00      A    H
ATOM   3111 HH12 ARG A 209     -15.670  14.415  -1.876  1.00  0.00      A    H
ATOM   3112  NH2 ARG A 209     -14.819  15.364  -3.898  1.00  0.00      A    N
ATOM   3113 HH21 ARG A 209     -14.510  15.573  -4.826  1.00  0.00      A    H
ATOM   3114 HH22 ARG A 209     -14.952  16.163  -3.312  1.00  0.00      A    H
ATOM   3115  C   ARG A 209     -12.516   9.620  -7.813  1.00  0.00      A    C
ATOM   3116  O   ARG A 209     -12.523  10.303  -8.849  1.00  0.00      A    O
ATOM   3117  N   GLU A 210     -11.331   9.268  -7.300  1.00  0.00      A    N
ATOM   3118  HN  GLU A 210     -11.366   8.756  -6.445  1.00  0.00      A    H
ATOM   3119  CA  GLU A 210     -10.076   9.518  -8.015  1.00  0.00      A    C
ATOM   3120  HA  GLU A 210     -10.127  10.231  -8.824  1.00  0.00      A    H
ATOM   3121  CB  GLU A 210      -9.052  10.264  -7.065  1.00  0.00      A    C
ATOM   3122  HB1 GLU A 210      -8.776   9.701  -6.147  1.00  0.00      A    H
ATOM   3123  HB2 GLU A 210      -8.116  10.428  -7.641  1.00  0.00      A    H
ATOM   3124  CG  GLU A 210      -9.660  11.601  -6.523  1.00  0.00      A    C
ATOM   3125  HG1 GLU A 210      -9.981  12.088  -7.468  1.00  0.00      A    H
ATOM   3126  HG2 GLU A 210     -10.478  11.469  -5.784  1.00  0.00      A    H
ATOM   3127  CD  GLU A 210      -8.628  12.542  -5.948  1.00  0.00      A    C
ATOM   3128  OE1 GLU A 210      -8.384  13.660  -6.511  1.00  0.00      A    O
ATOM   3129  OE2 GLU A 210      -7.980  12.160  -4.896  1.00  0.00      A    O
ATOM   3130  C   GLU A 210      -9.349   8.176  -8.390  1.00  0.00      A    C
ATOM   3131  O   GLU A 210      -8.615   7.694  -7.541  1.00  0.00      A    O
ATOM   3132  N   PRO A 211      -9.509   7.660  -9.624  1.00  0.00      A    N
ATOM   3133  CD  PRO A 211     -10.760   7.729 -10.375  1.00  0.00      A    C
ATOM   3134  HD1 PRO A 211     -10.599   8.072 -11.420  1.00  0.00      A    H
ATOM   3135  HD2 PRO A 211     -11.562   8.303  -9.863  1.00  0.00      A    H
ATOM   3136  CA  PRO A 211      -8.837   6.501  -9.974  1.00  0.00      A    C
ATOM   3137  HA  PRO A 211      -8.218   6.185  -9.147  1.00  0.00      A    H
ATOM   3138  CB  PRO A 211      -9.900   5.436 -10.419  1.00  0.00      A    C
ATOM   3139  HB1 PRO A 211      -9.842   4.869 -11.373  1.00  0.00      A    H
ATOM   3140  HB2 PRO A 211      -9.902   4.809  -9.502  1.00  0.00      A    H
ATOM   3141  CG  PRO A 211     -11.226   6.231 -10.383  1.00  0.00      A    C
ATOM   3142  HG1 PRO A 211     -11.785   6.076 -11.330  1.00  0.00      A    H
ATOM   3143  HG2 PRO A 211     -11.703   5.895  -9.438  1.00  0.00      A    H
ATOM   3144  C   PRO A 211      -7.882   6.664 -11.134  1.00  0.00      A    C
ATOM   3145  O   PRO A 211      -7.968   7.559 -12.024  1.00  0.00      A    O
ATOM   3146  N   SER A 212      -6.945   5.712 -11.162  1.00  0.00      A    N
ATOM   3147  HN  SER A 212      -6.907   5.076 -10.396  1.00  0.00      A    H
ATOM   3148  CA  SER A 212      -5.956   5.755 -12.253  1.00  0.00      A    C
ATOM   3149  HA  SER A 212      -6.511   5.869 -13.172  1.00  0.00      A    H
ATOM   3150  CB  SER A 212      -4.976   6.980 -12.159  1.00  0.00      A    C
ATOM   3151  HB1 SER A 212      -4.028   6.850 -12.724  1.00  0.00      A    H
ATOM   3152  HB2 SER A 212      -5.497   7.860 -12.595  1.00  0.00      A    H
ATOM   3153  OG  SER A 212      -4.528   7.226 -10.804  1.00  0.00      A    O
ATOM   3154  HG1 SER A 212      -4.352   8.163 -10.693  1.00  0.00      A    H
ATOM   3155  C   SER A 212      -5.124   4.480 -12.308  1.00  0.00      A    C
ATOM   3156  O   SER A 212      -5.064   3.685 -11.385  1.00  0.00      A    O
ATOM   3157  N   TYR A 213      -4.476   4.244 -13.502  1.00  0.00      A    N
ATOM   3158  HN  TYR A 213      -4.526   4.787 -14.337  1.00  0.00      A    H
ATOM   3159  CA  TYR A 213      -3.861   2.979 -13.725  1.00  0.00      A    C
ATOM   3160  HA  TYR A 213      -3.539   2.534 -12.795  1.00  0.00      A    H
ATOM   3161  CB  TYR A 213      -4.874   1.963 -14.302  1.00  0.00      A    C
ATOM   3162  HB1 TYR A 213      -4.320   1.019 -14.489  1.00  0.00      A    H
ATOM   3163  HB2 TYR A 213      -5.625   1.729 -13.518  1.00  0.00      A    H
ATOM   3164  CG  TYR A 213      -5.470   2.371 -15.572  1.00  0.00      A    C
ATOM   3165  CD1 TYR A 213      -5.035   1.912 -16.810  1.00  0.00      A    C
ATOM   3166  HD1 TYR A 213      -4.140   1.314 -16.722  1.00  0.00      A    H
ATOM   3167  CE1 TYR A 213      -5.872   2.077 -17.914  1.00  0.00      A    C
ATOM   3168  HE1 TYR A 213      -5.723   1.595 -18.869  1.00  0.00      A    H
ATOM   3169  CZ  TYR A 213      -6.957   2.952 -17.877  1.00  0.00      A    C
ATOM   3170  OH  TYR A 213      -7.703   3.139 -19.058  1.00  0.00      A    O
ATOM   3171  HH  TYR A 213      -8.356   3.836 -18.958  1.00  0.00      A    H
ATOM   3172  CD2 TYR A 213      -6.505   3.299 -15.590  1.00  0.00      A    C
ATOM   3173  HD2 TYR A 213      -6.794   3.770 -14.662  1.00  0.00      A    H
ATOM   3174  CE2 TYR A 213      -7.262   3.644 -16.739  1.00  0.00      A    C
ATOM   3175  HE2 TYR A 213      -8.063   4.369 -16.721  1.00  0.00      A    H
ATOM   3176  C   TYR A 213      -2.651   3.075 -14.603  1.00  0.00      A    C
ATOM   3177  O   TYR A 213      -2.731   3.902 -15.535  1.00  0.00      A    O
ATOM   3178  N   PRO A 214      -1.552   2.343 -14.451  1.00  0.00      A    N
ATOM   3179  CD  PRO A 214      -1.269   1.487 -13.287  1.00  0.00      A    C
ATOM   3180  HD1 PRO A 214      -2.143   0.822 -13.118  1.00  0.00      A    H
ATOM   3181  HD2 PRO A 214      -1.079   2.174 -12.435  1.00  0.00      A    H
ATOM   3182  CA  PRO A 214      -0.510   2.288 -15.466  1.00  0.00      A    C
ATOM   3183  HA  PRO A 214      -0.070   3.255 -15.662  1.00  0.00      A    H
ATOM   3184  CB  PRO A 214       0.557   1.488 -14.744  1.00  0.00      A    C
ATOM   3185  HB1 PRO A 214       1.166   0.826 -15.397  1.00  0.00      A    H
ATOM   3186  HB2 PRO A 214       1.256   2.172 -14.218  1.00  0.00      A    H
ATOM   3187  CG  PRO A 214      -0.127   0.612 -13.693  1.00  0.00      A    C
ATOM   3188  HG1 PRO A 214      -0.524  -0.357 -14.064  1.00  0.00      A    H
ATOM   3189  HG2 PRO A 214       0.512   0.325 -12.831  1.00  0.00      A    H
ATOM   3190  C   PRO A 214      -0.860   1.739 -16.827  1.00  0.00      A    C
ATOM   3191  O   PRO A 214      -1.557   0.709 -16.869  1.00  0.00      A    O
ATOM   3192  N   PHE A 215      -0.388   2.367 -17.934  1.00  0.00      A    N
ATOM   3193  HN  PHE A 215       0.240   3.141 -17.910  1.00  0.00      A    H
ATOM   3194  CA  PHE A 215      -0.771   2.022 -19.253  1.00  0.00      A    C
ATOM   3195  HA  PHE A 215      -1.428   1.167 -19.189  1.00  0.00      A    H
ATOM   3196  CB  PHE A 215      -1.424   3.286 -19.902  1.00  0.00      A    C
ATOM   3197  HB1 PHE A 215      -2.162   3.760 -19.219  1.00  0.00      A    H
ATOM   3198  HB2 PHE A 215      -0.662   4.005 -20.272  1.00  0.00      A    H
ATOM   3199  CG  PHE A 215      -2.261   2.822 -21.082  1.00  0.00      A    C
ATOM   3200  CD1 PHE A 215      -3.538   2.212 -20.960  1.00  0.00      A    C
ATOM   3201  HD1 PHE A 215      -3.932   2.244 -19.955  1.00  0.00      A    H
ATOM   3202  CE1 PHE A 215      -4.223   1.657 -21.989  1.00  0.00      A    C
ATOM   3203  HE1 PHE A 215      -5.276   1.422 -21.954  1.00  0.00      A    H
ATOM   3204  CZ  PHE A 215      -3.587   1.602 -23.259  1.00  0.00      A    C
ATOM   3205  HZ  PHE A 215      -4.117   1.147 -24.082  1.00  0.00      A    H
ATOM   3206  CD2 PHE A 215      -1.731   2.861 -22.401  1.00  0.00      A    C
ATOM   3207  HD2 PHE A 215      -0.751   3.312 -22.462  1.00  0.00      A    H
ATOM   3208  CE2 PHE A 215      -2.382   2.261 -23.496  1.00  0.00      A    C
ATOM   3209  HE2 PHE A 215      -1.972   2.218 -24.494  1.00  0.00      A    H
ATOM   3210  C   PHE A 215       0.476   1.617 -20.030  1.00  0.00      A    C
ATOM   3211  O   PHE A 215       1.087   2.361 -20.793  1.00  0.00      A    O
ATOM   3212  N   SER A 216       0.851   0.347 -19.846  1.00  0.00      A    N
ATOM   3213  HN  SER A 216       0.346  -0.205 -19.187  1.00  0.00      A    H
ATOM   3214  CA  SER A 216       1.810  -0.354 -20.657  1.00  0.00      A    C
ATOM   3215  HA  SER A 216       2.036   0.109 -21.606  1.00  0.00      A    H
ATOM   3216  CB  SER A 216       3.149  -0.669 -19.890  1.00  0.00      A    C
ATOM   3217  HB1 SER A 216       2.934  -1.165 -18.919  1.00  0.00      A    H
ATOM   3218  HB2 SER A 216       3.914  -1.283 -20.412  1.00  0.00      A    H
ATOM   3219  OG  SER A 216       3.841   0.483 -19.545  1.00  0.00      A    O
ATOM   3220  HG1 SER A 216       4.378   0.735 -20.300  1.00  0.00      A    H
ATOM   3221  C   SER A 216       1.251  -1.740 -20.918  1.00  0.00      A    C
ATOM   3222  O   SER A 216       0.590  -2.371 -20.108  1.00  0.00      A    O
ATOM   3223  N   TYR A 217       1.556  -2.338 -22.079  1.00  0.00      A    N
ATOM   3224  HN  TYR A 217       2.018  -1.755 -22.742  1.00  0.00      A    H
ATOM   3225  CA  TYR A 217       1.415  -3.764 -22.343  1.00  0.00      A    C
ATOM   3226  HA  TYR A 217       1.125  -4.135 -21.371  1.00  0.00      A    H
ATOM   3227  CB  TYR A 217       0.413  -4.107 -23.483  1.00  0.00      A    C
ATOM   3228  HB1 TYR A 217      -0.483  -3.464 -23.351  1.00  0.00      A    H
ATOM   3229  HB2 TYR A 217       0.945  -3.847 -24.423  1.00  0.00      A    H
ATOM   3230  CG  TYR A 217       0.053  -5.513 -23.438  1.00  0.00      A    C
ATOM   3231  CD1 TYR A 217      -0.949  -5.959 -22.546  1.00  0.00      A    C
ATOM   3232  HD1 TYR A 217      -1.443  -5.136 -22.051  1.00  0.00      A    H
ATOM   3233  CE1 TYR A 217      -1.305  -7.295 -22.380  1.00  0.00      A    C
ATOM   3234  HE1 TYR A 217      -2.045  -7.662 -21.684  1.00  0.00      A    H
ATOM   3235  CZ  TYR A 217      -0.664  -8.193 -23.126  1.00  0.00      A    C
ATOM   3236  OH  TYR A 217      -1.124  -9.504 -23.062  1.00  0.00      A    O
ATOM   3237  HH  TYR A 217      -1.962  -9.429 -22.601  1.00  0.00      A    H
ATOM   3238  CD2 TYR A 217       0.565  -6.435 -24.361  1.00  0.00      A    C
ATOM   3239  HD2 TYR A 217       1.323  -6.099 -25.053  1.00  0.00      A    H
ATOM   3240  CE2 TYR A 217       0.272  -7.830 -24.140  1.00  0.00      A    C
ATOM   3241  HE2 TYR A 217       0.697  -8.561 -24.813  1.00  0.00      A    H
ATOM   3242  C   TYR A 217       2.812  -4.303 -22.740  1.00  0.00      A    C
ATOM   3243  O   TYR A 217       3.477  -3.557 -23.468  1.00  0.00      A    O
ATOM   3244  N   ILE A 218       3.286  -5.513 -22.373  1.00  0.00      A    N
ATOM   3245  HN  ILE A 218       2.721  -6.206 -21.933  1.00  0.00      A    H
ATOM   3246  CA  ILE A 218       4.588  -5.999 -22.705  1.00  0.00      A    C
ATOM   3247  HA  ILE A 218       5.078  -5.218 -23.268  1.00  0.00      A    H
ATOM   3248  CB  ILE A 218       5.554  -6.310 -21.543  1.00  0.00      A    C
ATOM   3249  HB  ILE A 218       5.093  -7.062 -20.866  1.00  0.00      A    H
ATOM   3250  CG2 ILE A 218       6.875  -7.036 -22.121  1.00  0.00      A    C
ATOM   3251 HG21 ILE A 218       6.708  -8.064 -22.507  1.00  0.00      A    H
ATOM   3252 HG22 ILE A 218       7.425  -6.435 -22.877  1.00  0.00      A    H
ATOM   3253 HG23 ILE A 218       7.606  -7.082 -21.285  1.00  0.00      A    H
ATOM   3254  CG1 ILE A 218       6.057  -5.101 -20.722  1.00  0.00      A    C
ATOM   3255 HG11 ILE A 218       6.814  -5.495 -20.010  1.00  0.00      A    H
ATOM   3256 HG12 ILE A 218       6.700  -4.357 -21.238  1.00  0.00      A    H
ATOM   3257  CD  ILE A 218       5.018  -4.376 -19.703  1.00  0.00      A    C
ATOM   3258  HD1 ILE A 218       4.118  -4.074 -20.281  1.00  0.00      A    H
ATOM   3259  HD2 ILE A 218       4.635  -5.028 -18.889  1.00  0.00      A    H
ATOM   3260  HD3 ILE A 218       5.371  -3.446 -19.208  1.00  0.00      A    H
ATOM   3261  C   ILE A 218       4.371  -7.286 -23.489  1.00  0.00      A    C
ATOM   3262  O   ILE A 218       3.949  -8.260 -22.899  1.00  0.00      A    O
ATOM   3263  N   GLN A 219       4.753  -7.258 -24.791  1.00  0.00      A    N
ATOM   3264  HN  GLN A 219       4.919  -6.370 -25.212  1.00  0.00      A    H
ATOM   3265  CA  GLN A 219       4.656  -8.411 -25.634  1.00  0.00      A    C
ATOM   3266  HA  GLN A 219       3.739  -8.922 -25.379  1.00  0.00      A    H
ATOM   3267  CB  GLN A 219       4.442  -7.858 -27.169  1.00  0.00      A    C
ATOM   3268  HB1 GLN A 219       5.292  -7.166 -27.346  1.00  0.00      A    H
ATOM   3269  HB2 GLN A 219       4.360  -8.667 -27.927  1.00  0.00      A    H
ATOM   3270  CG  GLN A 219       3.183  -6.924 -27.247  1.00  0.00      A    C
ATOM   3271  HG1 GLN A 219       2.268  -7.533 -27.406  1.00  0.00      A    H
ATOM   3272  HG2 GLN A 219       3.053  -6.226 -26.392  1.00  0.00      A    H
ATOM   3273  CD  GLN A 219       3.183  -5.992 -28.528  1.00  0.00      A    C
ATOM   3274  OE1 GLN A 219       2.376  -6.036 -29.469  1.00  0.00      A    O
ATOM   3275  NE2 GLN A 219       4.145  -5.079 -28.537  1.00  0.00      A    N
ATOM   3276 HE21 GLN A 219       4.248  -4.459 -29.314  1.00  0.00      A    H
ATOM   3277 HE22 GLN A 219       4.824  -5.052 -27.803  1.00  0.00      A    H
ATOM   3278  C   GLN A 219       5.820  -9.352 -25.587  1.00  0.00      A    C
ATOM   3279  O   GLN A 219       6.672  -9.220 -24.744  1.00  0.00      A    O
ATOM   3280  N   ARG A 220       6.054 -10.285 -26.449  1.00  0.00      A    N
ATOM   3281  HN  ARG A 220       5.328 -10.460 -27.109  1.00  0.00      A    H
ATOM   3282  CA  ARG A 220       7.130 -11.285 -26.309  1.00  0.00      A    C
ATOM   3283  HA  ARG A 220       7.422 -11.408 -25.276  1.00  0.00      A    H
ATOM   3284  CB  ARG A 220       6.539 -12.691 -26.837  1.00  0.00      A    C
ATOM   3285  HB1 ARG A 220       6.232 -12.409 -27.866  1.00  0.00      A    H
ATOM   3286  HB2 ARG A 220       7.421 -13.365 -26.781  1.00  0.00      A    H
ATOM   3287  CG  ARG A 220       5.396 -13.176 -25.996  1.00  0.00      A    C
ATOM   3288  HG1 ARG A 220       5.698 -13.275 -24.932  1.00  0.00      A    H
ATOM   3289  HG2 ARG A 220       4.610 -12.390 -26.009  1.00  0.00      A    H
ATOM   3290  CD  ARG A 220       4.850 -14.519 -26.548  1.00  0.00      A    C
ATOM   3291  HD1 ARG A 220       3.782 -14.480 -26.245  1.00  0.00      A    H
ATOM   3292  HD2 ARG A 220       4.917 -14.627 -27.652  1.00  0.00      A    H
ATOM   3293  NE  ARG A 220       5.518 -15.651 -25.926  1.00  0.00      A    N
ATOM   3294  HE  ARG A 220       6.416 -15.600 -25.489  1.00  0.00      A    H
ATOM   3295  CZ  ARG A 220       4.810 -16.815 -25.728  1.00  0.00      A    C
ATOM   3296  NH1 ARG A 220       3.689 -17.091 -26.411  1.00  0.00      A    N
ATOM   3297 HH11 ARG A 220       3.551 -16.542 -27.235  1.00  0.00      A    H
ATOM   3298 HH12 ARG A 220       3.426 -18.056 -26.438  1.00  0.00      A    H
ATOM   3299  NH2 ARG A 220       5.267 -17.738 -24.944  1.00  0.00      A    N
ATOM   3300 HH21 ARG A 220       6.071 -17.472 -24.414  1.00  0.00      A    H
ATOM   3301 HH22 ARG A 220       4.611 -18.410 -24.600  1.00  0.00      A    H
ATOM   3302  C   ARG A 220       8.331 -10.930 -27.120  1.00  0.00      A    C
ATOM   3303  O   ARG A 220       8.311  -9.921 -27.830  1.00  0.00      A    O
ATOM   3304  N   ASN A 221       9.465 -11.711 -27.081  1.00  0.00      A    N
ATOM   3305  HN  ASN A 221       9.359 -12.506 -26.489  1.00  0.00      A    H
ATOM   3306  CA  ASN A 221      10.546 -11.585 -28.003  1.00  0.00      A    C
ATOM   3307  HA  ASN A 221      10.229 -11.049 -28.885  1.00  0.00      A    H
ATOM   3308  CB  ASN A 221      11.855 -10.943 -27.425  1.00  0.00      A    C
ATOM   3309  HB1 ASN A 221      12.226 -11.625 -26.631  1.00  0.00      A    H
ATOM   3310  HB2 ASN A 221      12.660 -10.789 -28.175  1.00  0.00      A    H
ATOM   3311  CG  ASN A 221      11.636  -9.643 -26.619  1.00  0.00      A    C
ATOM   3312  OD1 ASN A 221      11.218  -9.499 -25.458  1.00  0.00      A    O
ATOM   3313  ND2 ASN A 221      11.762  -8.563 -27.399  1.00  0.00      A    N
ATOM   3314 HD21 ASN A 221      11.680  -7.699 -26.902  1.00  0.00      A    H
ATOM   3315 HD22 ASN A 221      11.864  -8.623 -28.392  1.00  0.00      A    H
ATOM   3316  C   ASN A 221      10.742 -12.959 -28.553  1.00  0.00      A    C
ATOM   3317  O   ASN A 221      10.223 -13.913 -27.963  1.00  0.00      A    O
ATOM   3318  N   ASP A 222      11.422 -13.145 -29.623  1.00  0.00      A    N
ATOM   3319  HN  ASP A 222      11.987 -12.382 -29.927  1.00  0.00      A    H
ATOM   3320  CA  ASP A 222      11.753 -14.395 -30.297  1.00  0.00      A    C
ATOM   3321  HA  ASP A 222      10.940 -15.079 -30.107  1.00  0.00      A    H
ATOM   3322  CB  ASP A 222      12.251 -14.173 -31.708  1.00  0.00      A    C
ATOM   3323  HB1 ASP A 222      12.703 -13.163 -31.807  1.00  0.00      A    H
ATOM   3324  HB2 ASP A 222      12.971 -14.968 -31.993  1.00  0.00      A    H
ATOM   3325  CG  ASP A 222      11.089 -14.315 -32.635  1.00  0.00      A    C
ATOM   3326  OD1 ASP A 222      10.524 -13.273 -33.158  1.00  0.00      A    O
ATOM   3327  OD2 ASP A 222      10.639 -15.454 -32.890  1.00  0.00      A    O
ATOM   3328  C   ASP A 222      12.845 -15.054 -29.471  1.00  0.00      A    C
ATOM   3329  O   ASP A 222      12.664 -16.160 -28.952  1.00  0.00      A    O
ATOM   3330  N   SER A 223      14.053 -14.440 -29.314  1.00  0.00      A    N
ATOM   3331  HN  SER A 223      14.339 -13.510 -29.532  1.00  0.00      A    H
ATOM   3332  CA  SER A 223      15.163 -14.995 -28.594  1.00  0.00      A    C
ATOM   3333  HA  SER A 223      15.259 -15.985 -29.013  1.00  0.00      A    H
ATOM   3334  CB  SER A 223      16.422 -14.157 -28.876  1.00  0.00      A    C
ATOM   3335  HB1 SER A 223      17.305 -14.466 -28.275  1.00  0.00      A    H
ATOM   3336  HB2 SER A 223      16.640 -14.301 -29.956  1.00  0.00      A    H
ATOM   3337  OG  SER A 223      16.250 -12.754 -28.680  1.00  0.00      A    O
ATOM   3338  HG1 SER A 223      17.136 -12.385 -28.724  1.00  0.00      A    H
ATOM   3339  C   SER A 223      14.978 -15.102 -27.082  1.00  0.00      A    C
ATOM   3340  O   SER A 223      14.633 -14.143 -26.405  1.00  0.00      A    O
ATOM   3341  N   SER A 224      15.260 -16.148 -26.404  1.00  0.00      A    N
ATOM   3342  HN  SER A 224      15.582 -16.943 -26.911  1.00  0.00      A    H
ATOM   3343  CA  SER A 224      14.873 -16.261 -24.974  1.00  0.00      A    C
ATOM   3344  HA  SER A 224      13.984 -15.707 -24.713  1.00  0.00      A    H
ATOM   3345  CB  SER A 224      14.568 -17.816 -24.605  1.00  0.00      A    C
ATOM   3346  HB1 SER A 224      13.877 -18.125 -25.418  1.00  0.00      A    H
ATOM   3347  HB2 SER A 224      15.527 -18.375 -24.669  1.00  0.00      A    H
ATOM   3348  OG  SER A 224      13.955 -17.943 -23.268  1.00  0.00      A    O
ATOM   3349  HG1 SER A 224      13.829 -18.877 -23.085  1.00  0.00      A    H
ATOM   3350  C   SER A 224      15.988 -15.786 -24.067  1.00  0.00      A    C
ATOM   3351  O   SER A 224      16.584 -14.717 -24.311  1.00  0.00      A    O
ATOM   3352  N   LYS A 225      16.362 -16.612 -23.072  1.00  0.00      A    N
ATOM   3353  HN  LYS A 225      15.770 -17.395 -22.896  1.00  0.00      A    H
ATOM   3354  CA  LYS A 225      17.634 -16.543 -22.379  1.00  0.00      A    C
ATOM   3355  HA  LYS A 225      18.258 -15.776 -22.812  1.00  0.00      A    H
ATOM   3356  CB  LYS A 225      17.347 -16.383 -20.842  1.00  0.00      A    C
ATOM   3357  HB1 LYS A 225      16.730 -15.472 -20.689  1.00  0.00      A    H
ATOM   3358  HB2 LYS A 225      16.691 -17.212 -20.500  1.00  0.00      A    H
ATOM   3359  CG  LYS A 225      18.604 -16.349 -19.903  1.00  0.00      A    C
ATOM   3360  HG1 LYS A 225      18.306 -16.299 -18.834  1.00  0.00      A    H
ATOM   3361  HG2 LYS A 225      19.117 -17.332 -19.982  1.00  0.00      A    H
ATOM   3362  CD  LYS A 225      19.541 -15.119 -20.128  1.00  0.00      A    C
ATOM   3363  HD1 LYS A 225      20.381 -15.488 -20.755  1.00  0.00      A    H
ATOM   3364  HD2 LYS A 225      19.075 -14.223 -20.591  1.00  0.00      A    H
ATOM   3365  CE  LYS A 225      20.324 -14.682 -18.894  1.00  0.00      A    C
ATOM   3366  HE1 LYS A 225      21.069 -15.430 -18.549  1.00  0.00      A    H
ATOM   3367  HE2 LYS A 225      20.845 -13.754 -19.210  1.00  0.00      A    H
ATOM   3368  NZ  LYS A 225      19.385 -14.197 -17.856  1.00  0.00      A    N
ATOM   3369  HZ1 LYS A 225      18.623 -13.692 -18.353  1.00  0.00      A    H
ATOM   3370  HZ2 LYS A 225      18.872 -14.889 -17.273  1.00  0.00      A    H
ATOM   3371  HZ3 LYS A 225      19.845 -13.523 -17.211  1.00  0.00      A    H
ATOM   3372  C   LYS A 225      18.387 -17.852 -22.695  1.00  0.00      A    C
ATOM   3373  O   LYS A 225      17.806 -18.901 -22.804  1.00  0.00      A    O
ATOM   3374  N   GLU A 226      19.741 -17.817 -22.805  1.00  0.00      A    N
ATOM   3375  HN  GLU A 226      20.243 -17.002 -22.526  1.00  0.00      A    H
ATOM   3376  CA  GLU A 226      20.539 -18.939 -23.240  1.00  0.00      A    C
ATOM   3377  HA  GLU A 226      19.935 -19.834 -23.262  1.00  0.00      A    H
ATOM   3378  CB  GLU A 226      21.066 -18.592 -24.629  1.00  0.00      A    C
ATOM   3379  HB1 GLU A 226      21.252 -17.497 -24.634  1.00  0.00      A    H
ATOM   3380  HB2 GLU A 226      21.930 -19.264 -24.819  1.00  0.00      A    H
ATOM   3381  CG  GLU A 226      19.995 -18.877 -25.666  1.00  0.00      A    C
ATOM   3382  HG1 GLU A 226      19.861 -19.980 -25.654  1.00  0.00      A    H
ATOM   3383  HG2 GLU A 226      19.065 -18.320 -25.425  1.00  0.00      A    H
ATOM   3384  CD  GLU A 226      20.455 -18.373 -27.028  1.00  0.00      A    C
ATOM   3385  OE1 GLU A 226      21.406 -18.894 -27.620  1.00  0.00      A    O
ATOM   3386  OE2 GLU A 226      19.873 -17.428 -27.548  1.00  0.00      A    O
ATOM   3387  C   GLU A 226      21.569 -19.274 -22.198  1.00  0.00      A    C
ATOM   3388  O   GLU A 226      21.638 -18.608 -21.152  1.00  0.00      A    O
ATOM   3389  N   ASN A 227      22.451 -20.244 -22.444  1.00  0.00      A    N
ATOM   3390  HN  ASN A 227      22.435 -20.756 -23.300  1.00  0.00      A    H
ATOM   3391  CA  ASN A 227      23.530 -20.528 -21.529  1.00  0.00      A    C
ATOM   3392  HA  ASN A 227      23.231 -20.115 -20.577  1.00  0.00      A    H
ATOM   3393  CB  ASN A 227      23.617 -22.024 -21.287  1.00  0.00      A    C
ATOM   3394  HB1 ASN A 227      22.587 -22.302 -20.977  1.00  0.00      A    H
ATOM   3395  HB2 ASN A 227      23.965 -22.633 -22.148  1.00  0.00      A    H
ATOM   3396  CG  ASN A 227      24.333 -22.380 -20.045  1.00  0.00      A    C
ATOM   3397  OD1 ASN A 227      24.711 -21.630 -19.113  1.00  0.00      A    O
ATOM   3398  ND2 ASN A 227      24.739 -23.650 -19.984  1.00  0.00      A    N
ATOM   3399 HD21 ASN A 227      25.383 -23.932 -19.273  1.00  0.00      A    H
ATOM   3400 HD22 ASN A 227      24.443 -24.331 -20.654  1.00  0.00      A    H
ATOM   3401  C   ASN A 227      24.843 -19.943 -21.921  1.00  0.00      A    C
ATOM   3402  O   ASN A 227      25.158 -19.834 -23.098  1.00  0.00      A    O
ATOM   3403  N   GLN A 228      25.621 -19.436 -20.957  1.00  0.00      A    N
ATOM   3404  HN  GLN A 228      25.385 -19.485 -19.990  1.00  0.00      A    H
ATOM   3405  CA  GLN A 228      26.787 -18.712 -21.276  1.00  0.00      A    C
ATOM   3406  HA  GLN A 228      27.188 -19.037 -22.225  1.00  0.00      A    H
ATOM   3407  CB  GLN A 228      26.539 -17.188 -21.476  1.00  0.00      A    C
ATOM   3408  HB1 GLN A 228      25.695 -17.009 -22.176  1.00  0.00      A    H
ATOM   3409  HB2 GLN A 228      26.182 -16.712 -20.538  1.00  0.00      A    H
ATOM   3410  CG  GLN A 228      27.832 -16.423 -21.946  1.00  0.00      A    C
ATOM   3411  HG1 GLN A 228      27.588 -15.341 -22.017  1.00  0.00      A    H
ATOM   3412  HG2 GLN A 228      28.607 -16.498 -21.154  1.00  0.00      A    H
ATOM   3413  CD  GLN A 228      28.416 -16.933 -23.201  1.00  0.00      A    C
ATOM   3414  OE1 GLN A 228      27.975 -16.506 -24.291  1.00  0.00      A    O
ATOM   3415  NE2 GLN A 228      29.401 -17.823 -23.108  1.00  0.00      A    N
ATOM   3416 HE21 GLN A 228      29.796 -18.195 -23.948  1.00  0.00      A    H
ATOM   3417 HE22 GLN A 228      29.463 -18.388 -22.286  1.00  0.00      A    H
ATOM   3418  C   GLN A 228      27.896 -19.104 -20.321  1.00  0.00      A    C
ATOM   3419  O   GLN A 228      29.017 -19.531 -20.621  1.00  0.00      A    O
ATOM   3420  N   GLN A 229      27.616 -18.944 -18.999  1.00  0.00      A    N
ATOM   3421  HN  GLN A 229      26.706 -18.539 -18.941  1.00  0.00      A    H
ATOM   3422  CA  GLN A 229      28.502 -19.093 -17.820  1.00  0.00      A    C
ATOM   3423  HA  GLN A 229      29.490 -18.737 -18.073  1.00  0.00      A    H
ATOM   3424  CB  GLN A 229      27.952 -18.339 -16.590  1.00  0.00      A    C
ATOM   3425  HB1 GLN A 229      27.122 -18.953 -16.179  1.00  0.00      A    H
ATOM   3426  HB2 GLN A 229      28.755 -18.341 -15.822  1.00  0.00      A    H
ATOM   3427  CG  GLN A 229      27.300 -16.959 -16.913  1.00  0.00      A    C
ATOM   3428  HG1 GLN A 229      26.558 -16.922 -17.739  1.00  0.00      A    H
ATOM   3429  HG2 GLN A 229      26.803 -16.687 -15.957  1.00  0.00      A    H
ATOM   3430  CD  GLN A 229      28.250 -15.877 -17.308  1.00  0.00      A    C
ATOM   3431  OE1 GLN A 229      29.419 -16.038 -17.744  1.00  0.00      A    O
ATOM   3432  NE2 GLN A 229      27.783 -14.620 -17.182  1.00  0.00      A    N
ATOM   3433 HE21 GLN A 229      28.354 -13.852 -17.472  1.00  0.00      A    H
ATOM   3434 HE22 GLN A 229      26.859 -14.465 -16.831  1.00  0.00      A    H
ATOM   3435  C   GLN A 229      28.674 -20.616 -17.529  1.00  0.00      A    C
ATOM   3436  O   GLN A 229      29.751 -21.202 -17.695  1.00  0.00      A    O
ATOM   3437  N   TYR A 230      27.586 -21.231 -16.989  1.00  0.00      A    N
ATOM   3438  HN  TYR A 230      26.746 -20.712 -16.847  1.00  0.00      A    H
ATOM   3439  CA  TYR A 230      27.609 -22.534 -16.397  1.00  0.00      A    C
ATOM   3440  HA  TYR A 230      28.609 -22.619 -15.998  1.00  0.00      A    H
ATOM   3441  CB  TYR A 230      26.465 -22.604 -15.359  1.00  0.00      A    C
ATOM   3442  HB1 TYR A 230      25.471 -22.578 -15.855  1.00  0.00      A    H
ATOM   3443  HB2 TYR A 230      26.528 -23.570 -14.813  1.00  0.00      A    H
ATOM   3444  CG  TYR A 230      26.546 -21.599 -14.232  1.00  0.00      A    C
ATOM   3445  CD1 TYR A 230      27.487 -21.880 -13.187  1.00  0.00      A    C
ATOM   3446  HD1 TYR A 230      28.119 -22.756 -13.200  1.00  0.00      A    H
ATOM   3447  CE1 TYR A 230      27.567 -21.078 -12.110  1.00  0.00      A    C
ATOM   3448  HE1 TYR A 230      28.260 -21.311 -11.315  1.00  0.00      A    H
ATOM   3449  CZ  TYR A 230      26.795 -19.936 -11.974  1.00  0.00      A    C
ATOM   3450  OH  TYR A 230      26.809 -19.147 -10.864  1.00  0.00      A    O
ATOM   3451  HH  TYR A 230      26.977 -19.682 -10.085  1.00  0.00      A    H
ATOM   3452  CD2 TYR A 230      25.734 -20.466 -14.082  1.00  0.00      A    C
ATOM   3453  HD2 TYR A 230      24.952 -20.212 -14.782  1.00  0.00      A    H
ATOM   3454  CE2 TYR A 230      25.830 -19.611 -13.011  1.00  0.00      A    C
ATOM   3455  HE2 TYR A 230      25.139 -18.803 -12.825  1.00  0.00      A    H
ATOM   3456  C   TYR A 230      27.357 -23.684 -17.384  1.00  0.00      A    C
ATOM   3457  O   TYR A 230      26.258 -24.158 -17.653  1.00  0.00      A    O
ATOM   3458  N   TYR A 231      28.468 -24.129 -18.045  1.00  0.00      A    N
ATOM   3459  HN  TYR A 231      29.203 -23.457 -18.073  1.00  0.00      A    H
ATOM   3460  CA  TYR A 231      28.585 -25.312 -18.791  1.00  0.00      A    C
ATOM   3461  HA  TYR A 231      27.605 -25.698 -19.029  1.00  0.00      A    H
ATOM   3462  CB  TYR A 231      29.199 -25.019 -20.166  1.00  0.00      A    C
ATOM   3463  HB1 TYR A 231      30.190 -24.548 -19.988  1.00  0.00      A    H
ATOM   3464  HB2 TYR A 231      29.307 -25.908 -20.823  1.00  0.00      A    H
ATOM   3465  CG  TYR A 231      28.283 -24.150 -20.999  1.00  0.00      A    C
ATOM   3466  CD1 TYR A 231      28.514 -22.804 -21.409  1.00  0.00      A    C
ATOM   3467  HD1 TYR A 231      29.395 -22.250 -21.121  1.00  0.00      A    H
ATOM   3468  CE1 TYR A 231      27.762 -22.303 -22.512  1.00  0.00      A    C
ATOM   3469  HE1 TYR A 231      27.960 -21.297 -22.850  1.00  0.00      A    H
ATOM   3470  CZ  TYR A 231      26.789 -23.045 -23.217  1.00  0.00      A    C
ATOM   3471  OH  TYR A 231      26.056 -22.466 -24.286  1.00  0.00      A    O
ATOM   3472  HH  TYR A 231      25.397 -23.047 -24.673  1.00  0.00      A    H
ATOM   3473  CD2 TYR A 231      27.315 -24.850 -21.690  1.00  0.00      A    C
ATOM   3474  HD2 TYR A 231      27.112 -25.888 -21.469  1.00  0.00      A    H
ATOM   3475  CE2 TYR A 231      26.566 -24.340 -22.823  1.00  0.00      A    C
ATOM   3476  HE2 TYR A 231      25.802 -24.876 -23.367  1.00  0.00      A    H
ATOM   3477  C   TYR A 231      29.301 -26.332 -18.020  1.00  0.00      A    C
ATOM   3478  O   TYR A 231      28.708 -26.947 -17.142  1.00  0.00      A    O
ATOM   3479  N   HSE A 232      30.621 -26.476 -18.403  1.00  0.00      A    N
ATOM   3480  HN  HSE A 232      30.997 -25.933 -19.150  1.00  0.00      A    H
ATOM   3481  CA  HSE A 232      31.473 -27.489 -17.746  1.00  0.00      A    C
ATOM   3482  HA  HSE A 232      31.040 -27.600 -16.763  1.00  0.00      A    H
ATOM   3483  CB  HSE A 232      31.399 -28.947 -18.431  1.00  0.00      A    C
ATOM   3484  HB1 HSE A 232      30.342 -29.275 -18.338  1.00  0.00      A    H
ATOM   3485  HB2 HSE A 232      31.789 -28.891 -19.470  1.00  0.00      A    H
ATOM   3486  ND1 HSE A 232      31.597 -30.310 -16.387  1.00  0.00      A    N
ATOM   3487  CG  HSE A 232      32.143 -29.890 -17.595  1.00  0.00      A    C
ATOM   3488  CE1 HSE A 232      32.451 -31.121 -15.853  1.00  0.00      A    C
ATOM   3489  HE1 HSE A 232      32.341 -31.704 -14.939  1.00  0.00      A    H
ATOM   3490  NE2 HSE A 232      33.543 -31.218 -16.640  1.00  0.00      A    N
ATOM   3491  HE2 HSE A 232      34.465 -31.553 -16.451  1.00  0.00      A    H
ATOM   3492  CD2 HSE A 232      33.298 -30.521 -17.816  1.00  0.00      A    C
ATOM   3493  HD2 HSE A 232      34.012 -30.235 -18.578  1.00  0.00      A    H
ATOM   3494  C   HSE A 232      32.946 -26.933 -17.830  1.00  0.00      A    C
ATOM   3495  OT1 HSE A 232      33.558 -26.769 -16.732  1.00  0.00      A    O
ATOM   3496  OT2 HSE A 232      33.357 -26.474 -18.946  1.00  0.00      A    O
END
