# Supplementary material for: Sequence comparison, molecular modeling, and network analysis predict structural diversity in cysteine proteases from the Cape sundew, Drosera capensis
Source: Comput Struct Biotechnol J. 2016 Jun 14;14:271–82. doi: 10.1016/j.csbj.2016.05.003 (PMC4949590; doi:10.1016/j.csbj.2016.05.003)
Supplement: Supplementary file 4 [file mmc4.zip › Rosetta_mature/DCAP_5115_mature_m1.pdb]

CRYST1   91.790   67.223   71.699  90.00  90.00  90.00 P 1           1
ATOM      1  N   ALA A   1      21.348  14.582 -32.352  1.00  0.00      A    N
ATOM      2  HT1 ALA A   1      22.257  15.068 -32.212  1.00  0.00      A    H
ATOM      3  HT2 ALA A   1      20.773  15.047 -33.083  1.00  0.00      A    H
ATOM      4  HT3 ALA A   1      21.541  13.635 -32.736  1.00  0.00      A    H
ATOM      5  CA  ALA A   1      20.627  14.466 -31.032  1.00  0.00      A    C
ATOM      6  HA  ALA A   1      21.298  14.024 -30.310  1.00  0.00      A    H
ATOM      7  CB  ALA A   1      20.463  15.907 -30.416  1.00  0.00      A    C
ATOM      8  HB1 ALA A   1      20.050  15.812 -29.389  1.00  0.00      A    H
ATOM      9  HB2 ALA A   1      21.397  16.490 -30.263  1.00  0.00      A    H
ATOM     10  HB3 ALA A   1      19.716  16.521 -30.962  1.00  0.00      A    H
ATOM     11  C   ALA A   1      19.247  13.814 -31.037  1.00  0.00      A    C
ATOM     12  O   ALA A   1      18.680  13.732 -32.124  1.00  0.00      A    O
ATOM     13  N   PRO A   2      18.647  13.372 -29.914  1.00  0.00      A    N
ATOM     14  CD  PRO A   2      19.391  13.155 -28.695  1.00  0.00      A    C
ATOM     15  HD1 PRO A   2      19.743  14.115 -28.260  1.00  0.00      A    H
ATOM     16  HD2 PRO A   2      20.238  12.452 -28.852  1.00  0.00      A    H
ATOM     17  CA  PRO A   2      17.381  12.708 -30.058  1.00  0.00      A    C
ATOM     18  HA  PRO A   2      17.253  12.109 -30.948  1.00  0.00      A    H
ATOM     19  CB  PRO A   2      17.348  11.815 -28.760  1.00  0.00      A    C
ATOM     20  HB1 PRO A   2      16.332  11.762 -28.312  1.00  0.00      A    H
ATOM     21  HB2 PRO A   2      17.584  10.773 -29.064  1.00  0.00      A    H
ATOM     22  CG  PRO A   2      18.347  12.463 -27.811  1.00  0.00      A    C
ATOM     23  HG1 PRO A   2      17.966  13.051 -26.949  1.00  0.00      A    H
ATOM     24  HG2 PRO A   2      18.864  11.600 -27.338  1.00  0.00      A    H
ATOM     25  C   PRO A   2      16.275  13.770 -30.059  1.00  0.00      A    C
ATOM     26  O   PRO A   2      16.536  14.996 -30.032  1.00  0.00      A    O
ATOM     27  N   SER A   3      15.018  13.353 -30.275  1.00  0.00      A    N
ATOM     28  HN  SER A   3      15.034  12.374 -30.467  1.00  0.00      A    H
ATOM     29  CA  SER A   3      13.819  14.221 -30.242  1.00  0.00      A    C
ATOM     30  HA  SER A   3      14.084  15.173 -30.680  1.00  0.00      A    H
ATOM     31  CB  SER A   3      12.654  13.771 -31.152  1.00  0.00      A    C
ATOM     32  HB1 SER A   3      11.856  14.508 -31.385  1.00  0.00      A    H
ATOM     33  HB2 SER A   3      13.037  13.615 -32.183  1.00  0.00      A    H
ATOM     34  OG  SER A   3      12.142  12.531 -30.705  1.00  0.00      A    O
ATOM     35  HG1 SER A   3      11.772  12.135 -31.497  1.00  0.00      A    H
ATOM     36  C   SER A   3      13.458  14.691 -28.876  1.00  0.00      A    C
ATOM     37  O   SER A   3      14.015  15.643 -28.345  1.00  0.00      A    O
ATOM     38  N   SER A   4      12.452  14.035 -28.214  1.00  0.00      A    N
ATOM     39  HN  SER A   4      11.917  13.366 -28.724  1.00  0.00      A    H
ATOM     40  CA  SER A   4      12.153  14.237 -26.840  1.00  0.00      A    C
ATOM     41  HA  SER A   4      12.787  14.989 -26.395  1.00  0.00      A    H
ATOM     42  CB  SER A   4      10.692  14.545 -26.570  1.00  0.00      A    C
ATOM     43  HB1 SER A   4      10.547  14.609 -25.470  1.00  0.00      A    H
ATOM     44  HB2 SER A   4      10.499  15.509 -27.087  1.00  0.00      A    H
ATOM     45  OG  SER A   4       9.799  13.553 -27.110  1.00  0.00      A    O
ATOM     46  HG1 SER A   4       8.892  13.866 -27.138  1.00  0.00      A    H
ATOM     47  C   SER A   4      12.585  12.984 -26.157  1.00  0.00      A    C
ATOM     48  O   SER A   4      13.316  12.159 -26.748  1.00  0.00      A    O
ATOM     49  N   LEU A   5      12.215  12.820 -24.885  1.00  0.00      A    N
ATOM     50  HN  LEU A   5      11.576  13.441 -24.436  1.00  0.00      A    H
ATOM     51  CA  LEU A   5      12.923  11.825 -24.054  1.00  0.00      A    C
ATOM     52  HA  LEU A   5      12.894  10.887 -24.588  1.00  0.00      A    H
ATOM     53  CB  LEU A   5      14.357  12.374 -23.680  1.00  0.00      A    C
ATOM     54  HB1 LEU A   5      14.749  12.910 -24.571  1.00  0.00      A    H
ATOM     55  HB2 LEU A   5      14.263  13.142 -22.884  1.00  0.00      A    H
ATOM     56  CG  LEU A   5      15.455  11.393 -23.217  1.00  0.00      A    C
ATOM     57  HG  LEU A   5      15.068  10.919 -22.289  1.00  0.00      A    H
ATOM     58  CD1 LEU A   5      15.700  10.261 -24.274  1.00  0.00      A    C
ATOM     59 HD11 LEU A   5      14.794   9.643 -24.448  1.00  0.00      A    H
ATOM     60 HD12 LEU A   5      16.087  10.705 -25.216  1.00  0.00      A    H
ATOM     61 HD13 LEU A   5      16.466   9.600 -23.816  1.00  0.00      A    H
ATOM     62  CD2 LEU A   5      16.722  12.192 -22.949  1.00  0.00      A    C
ATOM     63 HD21 LEU A   5      16.549  13.012 -22.220  1.00  0.00      A    H
ATOM     64 HD22 LEU A   5      17.459  11.576 -22.391  1.00  0.00      A    H
ATOM     65 HD23 LEU A   5      17.177  12.612 -23.872  1.00  0.00      A    H
ATOM     66  C   LEU A   5      12.238  11.587 -22.750  1.00  0.00      A    C
ATOM     67  O   LEU A   5      11.881  12.529 -22.021  1.00  0.00      A    O
ATOM     68  N   ASP A   6      12.137  10.240 -22.396  1.00  0.00      A    N
ATOM     69  HN  ASP A   6      12.349   9.571 -23.104  1.00  0.00      A    H
ATOM     70  CA  ASP A   6      11.678   9.691 -21.143  1.00  0.00      A    C
ATOM     71  HA  ASP A   6      11.910  10.328 -20.302  1.00  0.00      A    H
ATOM     72  CB  ASP A   6      10.164   9.390 -21.282  1.00  0.00      A    C
ATOM     73  HB1 ASP A   6       9.681  10.276 -21.746  1.00  0.00      A    H
ATOM     74  HB2 ASP A   6      10.032   8.490 -21.921  1.00  0.00      A    H
ATOM     75  CG  ASP A   6       9.464   9.122 -19.984  1.00  0.00      A    C
ATOM     76  OD1 ASP A   6      10.169   9.023 -18.941  1.00  0.00      A    O
ATOM     77  OD2 ASP A   6       8.231   9.086 -19.945  1.00  0.00      A    O
ATOM     78  C   ASP A   6      12.428   8.439 -20.818  1.00  0.00      A    C
ATOM     79  O   ASP A   6      12.321   7.405 -21.469  1.00  0.00      A    O
ATOM     80  N   TRP A   7      13.230   8.399 -19.701  1.00  0.00      A    N
ATOM     81  HN  TRP A   7      13.352   9.125 -19.029  1.00  0.00      A    H
ATOM     82  CA  TRP A   7      14.075   7.240 -19.475  1.00  0.00      A    C
ATOM     83  HA  TRP A   7      14.465   6.791 -20.376  1.00  0.00      A    H
ATOM     84  CB  TRP A   7      15.205   7.655 -18.660  1.00  0.00      A    C
ATOM     85  HB1 TRP A   7      14.878   8.116 -17.703  1.00  0.00      A    H
ATOM     86  HB2 TRP A   7      15.775   6.748 -18.364  1.00  0.00      A    H
ATOM     87  CG  TRP A   7      16.218   8.547 -19.263  1.00  0.00      A    C
ATOM     88  CD1 TRP A   7      16.415   9.922 -19.125  1.00  0.00      A    C
ATOM     89  HD1 TRP A   7      15.741  10.455 -18.472  1.00  0.00      A    H
ATOM     90  NE1 TRP A   7      17.461  10.334 -19.921  1.00  0.00      A    N
ATOM     91  HE1 TRP A   7      17.790  11.242 -20.059  1.00  0.00      A    H
ATOM     92  CE2 TRP A   7      18.016   9.239 -20.531  1.00  0.00      A    C
ATOM     93  CD2 TRP A   7      17.199   8.143 -20.299  1.00  0.00      A    C
ATOM     94  CE3 TRP A   7      17.412   6.878 -20.856  1.00  0.00      A    C
ATOM     95  HE3 TRP A   7      16.784   6.017 -20.684  1.00  0.00      A    H
ATOM     96  CZ3 TRP A   7      18.592   6.793 -21.743  1.00  0.00      A    C
ATOM     97  HZ3 TRP A   7      18.601   5.949 -22.416  1.00  0.00      A    H
ATOM     98  CZ2 TRP A   7      19.083   9.138 -21.402  1.00  0.00      A    C
ATOM     99  HZ2 TRP A   7      19.672  10.009 -21.652  1.00  0.00      A    H
ATOM    100  CH2 TRP A   7      19.325   7.906 -22.040  1.00  0.00      A    C
ATOM    101  HH2 TRP A   7      20.126   7.953 -22.763  1.00  0.00      A    H
ATOM    102  C   TRP A   7      13.255   6.058 -18.862  1.00  0.00      A    C
ATOM    103  O   TRP A   7      13.786   4.960 -18.747  1.00  0.00      A    O
ATOM    104  N   ARG A   8      11.973   6.311 -18.473  1.00  0.00      A    N
ATOM    105  HN  ARG A   8      11.668   7.260 -18.443  1.00  0.00      A    H
ATOM    106  CA  ARG A   8      10.999   5.277 -18.074  1.00  0.00      A    C
ATOM    107  HA  ARG A   8      11.431   4.595 -17.357  1.00  0.00      A    H
ATOM    108  CB  ARG A   8       9.797   5.968 -17.415  1.00  0.00      A    C
ATOM    109  HB1 ARG A   8       9.321   6.580 -18.211  1.00  0.00      A    H
ATOM    110  HB2 ARG A   8       9.091   5.207 -17.020  1.00  0.00      A    H
ATOM    111  CG  ARG A   8      10.307   6.721 -16.110  1.00  0.00      A    C
ATOM    112  HG1 ARG A   8      10.697   5.893 -15.480  1.00  0.00      A    H
ATOM    113  HG2 ARG A   8      11.209   7.326 -16.344  1.00  0.00      A    H
ATOM    114  CD  ARG A   8       9.272   7.647 -15.484  1.00  0.00      A    C
ATOM    115  HD1 ARG A   8       8.422   7.016 -15.148  1.00  0.00      A    H
ATOM    116  HD2 ARG A   8       9.626   8.167 -14.568  1.00  0.00      A    H
ATOM    117  NE  ARG A   8       8.921   8.656 -16.524  1.00  0.00      A    N
ATOM    118  HE  ARG A   8       9.591   8.800 -17.252  1.00  0.00      A    H
ATOM    119  CZ  ARG A   8       7.689   9.184 -16.654  1.00  0.00      A    C
ATOM    120  NH1 ARG A   8       6.707   8.747 -15.851  1.00  0.00      A    N
ATOM    121 HH11 ARG A   8       6.867   8.091 -15.114  1.00  0.00      A    H
ATOM    122 HH12 ARG A   8       5.780   9.116 -15.785  1.00  0.00      A    H
ATOM    123  NH2 ARG A   8       7.362  10.032 -17.600  1.00  0.00      A    N
ATOM    124 HH21 ARG A   8       7.884   9.961 -18.450  1.00  0.00      A    H
ATOM    125 HH22 ARG A   8       6.518  10.559 -17.507  1.00  0.00      A    H
ATOM    126  C   ARG A   8      10.481   4.509 -19.273  1.00  0.00      A    C
ATOM    127  O   ARG A   8      10.066   3.356 -19.151  1.00  0.00      A    O
ATOM    128  N   LYS A   9      10.516   5.200 -20.412  1.00  0.00      A    N
ATOM    129  HN  LYS A   9      10.829   6.146 -20.380  1.00  0.00      A    H
ATOM    130  CA  LYS A   9      10.107   4.581 -21.719  1.00  0.00      A    C
ATOM    131  HA  LYS A   9       9.263   3.912 -21.638  1.00  0.00      A    H
ATOM    132  CB  LYS A   9       9.683   5.719 -22.644  1.00  0.00      A    C
ATOM    133  HB1 LYS A   9      10.529   6.431 -22.747  1.00  0.00      A    H
ATOM    134  HB2 LYS A   9       9.461   5.257 -23.630  1.00  0.00      A    H
ATOM    135  CG  LYS A   9       8.345   6.412 -22.281  1.00  0.00      A    C
ATOM    136  HG1 LYS A   9       7.540   5.711 -21.974  1.00  0.00      A    H
ATOM    137  HG2 LYS A   9       8.599   7.065 -21.419  1.00  0.00      A    H
ATOM    138  CD  LYS A   9       7.847   7.302 -23.365  1.00  0.00      A    C
ATOM    139  HD1 LYS A   9       8.681   8.003 -23.587  1.00  0.00      A    H
ATOM    140  HD2 LYS A   9       7.643   6.760 -24.313  1.00  0.00      A    H
ATOM    141  CE  LYS A   9       6.530   8.063 -23.164  1.00  0.00      A    C
ATOM    142  HE1 LYS A   9       6.090   8.605 -24.028  1.00  0.00      A    H
ATOM    143  HE2 LYS A   9       5.728   7.350 -22.878  1.00  0.00      A    H
ATOM    144  NZ  LYS A   9       6.611   9.048 -21.986  1.00  0.00      A    N
ATOM    145  HZ1 LYS A   9       5.679   9.103 -21.528  1.00  0.00      A    H
ATOM    146  HZ2 LYS A   9       7.223   8.567 -21.297  1.00  0.00      A    H
ATOM    147  HZ3 LYS A   9       6.958   9.944 -22.384  1.00  0.00      A    H
ATOM    148  C   LYS A   9      11.265   3.825 -22.360  1.00  0.00      A    C
ATOM    149  O   LYS A   9      11.092   2.688 -22.875  1.00  0.00      A    O
ATOM    150  N   LYS A  10      12.495   4.327 -22.162  1.00  0.00      A    N
ATOM    151  HN  LYS A  10      12.551   5.263 -21.823  1.00  0.00      A    H
ATOM    152  CA  LYS A  10      13.611   3.550 -22.499  1.00  0.00      A    C
ATOM    153  HA  LYS A  10      13.505   3.107 -23.478  1.00  0.00      A    H
ATOM    154  CB  LYS A  10      14.941   4.313 -22.544  1.00  0.00      A    C
ATOM    155  HB1 LYS A  10      15.023   4.618 -21.479  1.00  0.00      A    H
ATOM    156  HB2 LYS A  10      15.759   3.601 -22.785  1.00  0.00      A    H
ATOM    157  CG  LYS A  10      15.024   5.474 -23.544  1.00  0.00      A    C
ATOM    158  HG1 LYS A  10      14.212   6.175 -23.255  1.00  0.00      A    H
ATOM    159  HG2 LYS A  10      16.022   5.947 -23.425  1.00  0.00      A    H
ATOM    160  CD  LYS A  10      14.777   5.138 -24.964  1.00  0.00      A    C
ATOM    161  HD1 LYS A  10      15.368   4.225 -25.193  1.00  0.00      A    H
ATOM    162  HD2 LYS A  10      13.721   4.845 -25.148  1.00  0.00      A    H
ATOM    163  CE  LYS A  10      15.024   6.245 -26.027  1.00  0.00      A    C
ATOM    164  HE1 LYS A  10      14.505   7.091 -25.526  1.00  0.00      A    H
ATOM    165  HE2 LYS A  10      16.103   6.504 -26.069  1.00  0.00      A    H
ATOM    166  NZ  LYS A  10      14.488   6.014 -27.376  1.00  0.00      A    N
ATOM    167  HZ1 LYS A  10      13.469   5.894 -27.207  1.00  0.00      A    H
ATOM    168  HZ2 LYS A  10      14.615   6.851 -27.980  1.00  0.00      A    H
ATOM    169  HZ3 LYS A  10      14.886   5.121 -27.729  1.00  0.00      A    H
ATOM    170  C   LYS A  10      13.649   2.348 -21.532  1.00  0.00      A    C
ATOM    171  O   LYS A  10      14.040   1.229 -21.893  1.00  0.00      A    O
ATOM    172  N   GLY A  11      13.307   2.493 -20.225  1.00  0.00      A    N
ATOM    173  HN  GLY A  11      13.085   3.400 -19.875  1.00  0.00      A    H
ATOM    174  CA  GLY A  11      12.937   1.449 -19.265  1.00  0.00      A    C
ATOM    175  HA1 GLY A  11      12.208   1.933 -18.630  1.00  0.00      A    H
ATOM    176  HA2 GLY A  11      12.596   0.566 -19.784  1.00  0.00      A    H
ATOM    177  C   GLY A  11      14.108   1.017 -18.439  1.00  0.00      A    C
ATOM    178  O   GLY A  11      14.338  -0.183 -18.357  1.00  0.00      A    O
ATOM    179  N   VAL A  12      14.804   2.017 -17.955  1.00  0.00      A    N
ATOM    180  HN  VAL A  12      14.526   2.961 -18.115  1.00  0.00      A    H
ATOM    181  CA  VAL A  12      16.023   1.891 -17.146  1.00  0.00      A    C
ATOM    182  HA  VAL A  12      16.349   0.867 -17.033  1.00  0.00      A    H
ATOM    183  CB  VAL A  12      17.237   2.567 -17.825  1.00  0.00      A    C
ATOM    184  HB  VAL A  12      18.073   2.550 -17.094  1.00  0.00      A    H
ATOM    185  CG1 VAL A  12      17.805   1.712 -19.002  1.00  0.00      A    C
ATOM    186 HG11 VAL A  12      18.485   2.331 -19.625  1.00  0.00      A    H
ATOM    187 HG12 VAL A  12      18.348   0.792 -18.696  1.00  0.00      A    H
ATOM    188 HG13 VAL A  12      16.929   1.383 -19.601  1.00  0.00      A    H
ATOM    189  CG2 VAL A  12      16.869   3.994 -18.313  1.00  0.00      A    C
ATOM    190 HG21 VAL A  12      17.681   4.502 -18.875  1.00  0.00      A    H
ATOM    191 HG22 VAL A  12      15.948   3.963 -18.934  1.00  0.00      A    H
ATOM    192 HG23 VAL A  12      16.726   4.614 -17.402  1.00  0.00      A    H
ATOM    193  C   VAL A  12      15.896   2.456 -15.699  1.00  0.00      A    C
ATOM    194  O   VAL A  12      16.526   1.910 -14.784  1.00  0.00      A    O
ATOM    195  N   VAL A  13      15.194   3.538 -15.527  1.00  0.00      A    N
ATOM    196  HN  VAL A  13      14.820   3.980 -16.339  1.00  0.00      A    H
ATOM    197  CA  VAL A  13      15.243   4.270 -14.252  1.00  0.00      A    C
ATOM    198  HA  VAL A  13      16.179   4.081 -13.749  1.00  0.00      A    H
ATOM    199  CB  VAL A  13      15.006   5.785 -14.557  1.00  0.00      A    C
ATOM    200  HB  VAL A  13      15.742   6.085 -15.332  1.00  0.00      A    H
ATOM    201  CG1 VAL A  13      13.664   5.900 -15.256  1.00  0.00      A    C
ATOM    202 HG11 VAL A  13      12.873   5.584 -14.541  1.00  0.00      A    H
ATOM    203 HG12 VAL A  13      13.341   6.921 -15.550  1.00  0.00      A    H
ATOM    204 HG13 VAL A  13      13.555   5.272 -16.166  1.00  0.00      A    H
ATOM    205  CG2 VAL A  13      15.147   6.669 -13.336  1.00  0.00      A    C
ATOM    206 HG21 VAL A  13      15.120   7.755 -13.570  1.00  0.00      A    H
ATOM    207 HG22 VAL A  13      14.212   6.623 -12.736  1.00  0.00      A    H
ATOM    208 HG23 VAL A  13      16.070   6.480 -12.747  1.00  0.00      A    H
ATOM    209  C   VAL A  13      14.176   3.749 -13.279  1.00  0.00      A    C
ATOM    210  O   VAL A  13      13.214   3.018 -13.536  1.00  0.00      A    O
ATOM    211  N   THR A  14      14.372   3.988 -11.972  1.00  0.00      A    N
ATOM    212  HN  THR A  14      15.020   4.658 -11.619  1.00  0.00      A    H
ATOM    213  CA  THR A  14      13.500   3.521 -10.964  1.00  0.00      A    C
ATOM    214  HA  THR A  14      12.980   2.638 -11.306  1.00  0.00      A    H
ATOM    215  CB  THR A  14      14.380   3.171  -9.736  1.00  0.00      A    C
ATOM    216  HB  THR A  14      13.719   3.017  -8.857  1.00  0.00      A    H
ATOM    217  OG1 THR A  14      15.343   4.185  -9.457  1.00  0.00      A    O
ATOM    218  HG1 THR A  14      15.804   3.974  -8.641  1.00  0.00      A    H
ATOM    219  CG2 THR A  14      15.195   1.894 -10.096  1.00  0.00      A    C
ATOM    220 HG21 THR A  14      15.884   2.049 -10.953  1.00  0.00      A    H
ATOM    221 HG22 THR A  14      15.784   1.493  -9.244  1.00  0.00      A    H
ATOM    222 HG23 THR A  14      14.471   1.139 -10.470  1.00  0.00      A    H
ATOM    223  C   THR A  14      12.453   4.505 -10.551  1.00  0.00      A    C
ATOM    224  O   THR A  14      12.553   5.695 -10.809  1.00  0.00      A    O
ATOM    225  N   GLY A  15      11.370   4.015  -9.892  1.00  0.00      A    N
ATOM    226  HN  GLY A  15      11.237   3.081  -9.571  1.00  0.00      A    H
ATOM    227  CA  GLY A  15      10.115   4.740  -9.834  1.00  0.00      A    C
ATOM    228  HA1 GLY A  15      10.127   5.390 -10.697  1.00  0.00      A    H
ATOM    229  HA2 GLY A  15       9.279   4.057  -9.791  1.00  0.00      A    H
ATOM    230  C   GLY A  15       9.954   5.685  -8.644  1.00  0.00      A    C
ATOM    231  O   GLY A  15      10.803   6.444  -8.198  1.00  0.00      A    O
ATOM    232  N   VAL A  16       8.705   5.879  -8.121  1.00  0.00      A    N
ATOM    233  HN  VAL A  16       7.932   5.433  -8.567  1.00  0.00      A    H
ATOM    234  CA  VAL A  16       8.354   6.803  -7.061  1.00  0.00      A    C
ATOM    235  HA  VAL A  16       9.097   7.581  -7.160  1.00  0.00      A    H
ATOM    236  CB  VAL A  16       7.047   7.554  -7.237  1.00  0.00      A    C
ATOM    237  HB  VAL A  16       6.221   6.860  -6.972  1.00  0.00      A    H
ATOM    238  CG1 VAL A  16       7.096   8.788  -6.396  1.00  0.00      A    C
ATOM    239 HG11 VAL A  16       6.181   9.417  -6.366  1.00  0.00      A    H
ATOM    240 HG12 VAL A  16       7.483   8.488  -5.398  1.00  0.00      A    H
ATOM    241 HG13 VAL A  16       7.845   9.537  -6.733  1.00  0.00      A    H
ATOM    242  CG2 VAL A  16       6.872   8.049  -8.676  1.00  0.00      A    C
ATOM    243 HG21 VAL A  16       7.617   8.822  -8.961  1.00  0.00      A    H
ATOM    244 HG22 VAL A  16       6.926   7.212  -9.403  1.00  0.00      A    H
ATOM    245 HG23 VAL A  16       5.847   8.447  -8.838  1.00  0.00      A    H
ATOM    246  C   VAL A  16       8.538   6.100  -5.601  1.00  0.00      A    C
ATOM    247  O   VAL A  16       7.613   5.698  -4.933  1.00  0.00      A    O
ATOM    248  N   LYS A  17       9.848   5.860  -5.227  1.00  0.00      A    N
ATOM    249  HN  LYS A  17      10.594   6.201  -5.794  1.00  0.00      A    H
ATOM    250  CA  LYS A  17      10.168   4.871  -4.221  1.00  0.00      A    C
ATOM    251  HA  LYS A  17       9.563   4.014  -4.478  1.00  0.00      A    H
ATOM    252  CB  LYS A  17      11.714   4.536  -4.260  1.00  0.00      A    C
ATOM    253  HB1 LYS A  17      12.331   5.433  -4.041  1.00  0.00      A    H
ATOM    254  HB2 LYS A  17      11.797   3.717  -3.513  1.00  0.00      A    H
ATOM    255  CG  LYS A  17      12.313   4.043  -5.585  1.00  0.00      A    C
ATOM    256  HG1 LYS A  17      12.089   2.992  -5.867  1.00  0.00      A    H
ATOM    257  HG2 LYS A  17      11.821   4.648  -6.377  1.00  0.00      A    H
ATOM    258  CD  LYS A  17      13.837   4.296  -5.653  1.00  0.00      A    C
ATOM    259  HD1 LYS A  17      14.224   4.323  -6.694  1.00  0.00      A    H
ATOM    260  HD2 LYS A  17      14.078   5.309  -5.264  1.00  0.00      A    H
ATOM    261  CE  LYS A  17      14.629   3.337  -4.803  1.00  0.00      A    C
ATOM    262  HE1 LYS A  17      14.314   3.354  -3.738  1.00  0.00      A    H
ATOM    263  HE2 LYS A  17      14.501   2.379  -5.352  1.00  0.00      A    H
ATOM    264  NZ  LYS A  17      16.113   3.499  -4.828  1.00  0.00      A    N
ATOM    265  HZ1 LYS A  17      16.496   3.756  -5.760  1.00  0.00      A    H
ATOM    266  HZ2 LYS A  17      16.244   4.268  -4.140  1.00  0.00      A    H
ATOM    267  HZ3 LYS A  17      16.678   2.689  -4.502  1.00  0.00      A    H
ATOM    268  C   LYS A  17       9.685   5.228  -2.846  1.00  0.00      A    C
ATOM    269  O   LYS A  17       9.694   6.409  -2.458  1.00  0.00      A    O
ATOM    270  N   ASP A  18       9.405   4.196  -2.041  1.00  0.00      A    N
ATOM    271  HN  ASP A  18       9.491   3.230  -2.274  1.00  0.00      A    H
ATOM    272  CA  ASP A  18       8.753   4.317  -0.776  1.00  0.00      A    C
ATOM    273  HA  ASP A  18       8.038   5.100  -0.980  1.00  0.00      A    H
ATOM    274  CB  ASP A  18       7.999   2.954  -0.440  1.00  0.00      A    C
ATOM    275  HB1 ASP A  18       7.422   2.609  -1.324  1.00  0.00      A    H
ATOM    276  HB2 ASP A  18       8.678   2.124  -0.150  1.00  0.00      A    H
ATOM    277  CG  ASP A  18       7.010   3.236   0.725  1.00  0.00      A    C
ATOM    278  OD1 ASP A  18       6.874   2.327   1.571  1.00  0.00      A    O
ATOM    279  OD2 ASP A  18       6.299   4.275   0.713  1.00  0.00      A    O
ATOM    280  C   ASP A  18       9.672   4.824   0.323  1.00  0.00      A    C
ATOM    281  O   ASP A  18      10.806   4.362   0.437  1.00  0.00      A    O
ATOM    282  N   GLN A  19       9.199   5.838   1.152  1.00  0.00      A    N
ATOM    283  HN  GLN A  19       8.254   6.093   0.960  1.00  0.00      A    H
ATOM    284  CA  GLN A  19       9.885   6.384   2.305  1.00  0.00      A    C
ATOM    285  HA  GLN A  19      10.732   5.736   2.476  1.00  0.00      A    H
ATOM    286  CB  GLN A  19      10.146   7.872   1.958  1.00  0.00      A    C
ATOM    287  HB1 GLN A  19       9.189   8.415   2.113  1.00  0.00      A    H
ATOM    288  HB2 GLN A  19      10.821   8.311   2.723  1.00  0.00      A    H
ATOM    289  CG  GLN A  19      10.904   8.162   0.634  1.00  0.00      A    C
ATOM    290  HG1 GLN A  19      10.390   7.638  -0.200  1.00  0.00      A    H
ATOM    291  HG2 GLN A  19      10.852   9.270   0.570  1.00  0.00      A    H
ATOM    292  CD  GLN A  19      12.344   7.776   0.762  1.00  0.00      A    C
ATOM    293  OE1 GLN A  19      13.152   8.541   1.245  1.00  0.00      A    O
ATOM    294  NE2 GLN A  19      12.664   6.630   0.156  1.00  0.00      A    N
ATOM    295 HE21 GLN A  19      13.624   6.356   0.097  1.00  0.00      A    H
ATOM    296 HE22 GLN A  19      11.995   5.889   0.098  1.00  0.00      A    H
ATOM    297  C   GLN A  19       8.978   6.240   3.607  1.00  0.00      A    C
ATOM    298  O   GLN A  19       8.352   5.208   3.837  1.00  0.00      A    O
ATOM    299  N   GLY A  20       8.799   7.230   4.476  1.00  0.00      A    N
ATOM    300  HN  GLY A  20       9.422   8.008   4.515  1.00  0.00      A    H
ATOM    301  CA  GLY A  20       7.706   7.174   5.470  1.00  0.00      A    C
ATOM    302  HA1 GLY A  20       6.782   7.137   4.912  1.00  0.00      A    H
ATOM    303  HA2 GLY A  20       7.897   6.340   6.130  1.00  0.00      A    H
ATOM    304  C   GLY A  20       7.707   8.491   6.256  1.00  0.00      A    C
ATOM    305  O   GLY A  20       7.783   9.535   5.651  1.00  0.00      A    O
ATOM    306  N   ASP A  21       7.642   8.486   7.614  1.00  0.00      A    N
ATOM    307  HN  ASP A  21       7.647   7.660   8.171  1.00  0.00      A    H
ATOM    308  CA  ASP A  21       7.819   9.743   8.355  1.00  0.00      A    C
ATOM    309  HA  ASP A  21       7.105  10.453   7.965  1.00  0.00      A    H
ATOM    310  CB  ASP A  21       7.451   9.346   9.769  1.00  0.00      A    C
ATOM    311  HB1 ASP A  21       6.591   8.667   9.584  1.00  0.00      A    H
ATOM    312  HB2 ASP A  21       8.225   8.683  10.210  1.00  0.00      A    H
ATOM    313  CG  ASP A  21       7.016  10.525  10.568  1.00  0.00      A    C
ATOM    314  OD1 ASP A  21       7.579  10.749  11.648  1.00  0.00      A    O
ATOM    315  OD2 ASP A  21       6.112  11.317  10.129  1.00  0.00      A    O
ATOM    316  C   ASP A  21       9.130  10.385   8.121  1.00  0.00      A    C
ATOM    317  O   ASP A  21       9.180  11.622   8.018  1.00  0.00      A    O
ATOM    318  N   CYS A  22      10.220   9.625   7.987  1.00  0.00      A    N
ATOM    319  HN  CYS A  22      10.207   8.686   8.322  1.00  0.00      A    H
ATOM    320  CA  CYS A  22      11.422  10.134   7.368  1.00  0.00      A    C
ATOM    321  HA  CYS A  22      11.730  11.127   7.659  1.00  0.00      A    H
ATOM    322  CB  CYS A  22      12.473   9.176   7.836  1.00  0.00      A    C
ATOM    323  HB1 CYS A  22      12.525   9.298   8.940  1.00  0.00      A    H
ATOM    324  HB2 CYS A  22      12.162   8.151   7.540  1.00  0.00      A    H
ATOM    325  SG  CYS A  22      14.140   9.461   7.217  1.00  0.00      A    S
ATOM    326  C   CYS A  22      11.317  10.077   5.792  1.00  0.00      A    C
ATOM    327  O   CYS A  22      11.243   9.007   5.205  1.00  0.00      A    O
ATOM    328  N   GLY A  23      11.317  11.265   5.218  1.00  0.00      A    N
ATOM    329  HN  GLY A  23      11.467  12.069   5.789  1.00  0.00      A    H
ATOM    330  CA  GLY A  23      11.155  11.429   3.760  1.00  0.00      A    C
ATOM    331  HA1 GLY A  23      11.038  10.520   3.188  1.00  0.00      A    H
ATOM    332  HA2 GLY A  23      10.319  12.105   3.660  1.00  0.00      A    H
ATOM    333  C   GLY A  23      12.311  12.174   3.241  1.00  0.00      A    C
ATOM    334  O   GLY A  23      12.286  13.371   3.207  1.00  0.00      A    O
ATOM    335  N   SER A  24      13.388  11.447   2.853  1.00  0.00      A    N
ATOM    336  HN  SER A  24      13.394  10.452   2.787  1.00  0.00      A    H
ATOM    337  CA  SER A  24      14.680  11.870   2.522  1.00  0.00      A    C
ATOM    338  HA  SER A  24      14.881  12.824   2.986  1.00  0.00      A    H
ATOM    339  CB  SER A  24      15.670  10.805   3.082  1.00  0.00      A    C
ATOM    340  HB1 SER A  24      16.683  11.019   2.678  1.00  0.00      A    H
ATOM    341  HB2 SER A  24      15.627  10.834   4.191  1.00  0.00      A    H
ATOM    342  OG  SER A  24      15.270   9.512   2.676  1.00  0.00      A    O
ATOM    343  HG1 SER A  24      15.174   9.515   1.721  1.00  0.00      A    H
ATOM    344  C   SER A  24      15.012  12.169   0.975  1.00  0.00      A    C
ATOM    345  O   SER A  24      15.736  11.385   0.294  1.00  0.00      A    O
ATOM    346  N   CYS A  25      14.649  13.392   0.502  1.00  0.00      A    N
ATOM    347  HN  CYS A  25      14.097  13.974   1.093  1.00  0.00      A    H
ATOM    348  CA  CYS A  25      14.953  13.954  -0.811  1.00  0.00      A    C
ATOM    349  HA  CYS A  25      14.239  13.408  -1.410  1.00  0.00      A    H
ATOM    350  CB  CYS A  25      14.386  15.388  -0.724  1.00  0.00      A    C
ATOM    351  HB1 CYS A  25      14.310  15.651  -1.801  1.00  0.00      A    H
ATOM    352  HB2 CYS A  25      13.357  15.309  -0.312  1.00  0.00      A    H
ATOM    353  SG  CYS A  25      15.466  16.672  -0.080  1.00  0.00      A    S
ATOM    354  C   CYS A  25      16.243  13.780  -1.554  1.00  0.00      A    C
ATOM    355  O   CYS A  25      16.306  12.963  -2.514  1.00  0.00      A    O
ATOM    356  N   TRP A  26      17.345  14.508  -1.110  1.00  0.00      A    N
ATOM    357  HN  TRP A  26      16.939  15.327  -0.713  1.00  0.00      A    H
ATOM    358  CA  TRP A  26      18.752  14.274  -1.320  1.00  0.00      A    C
ATOM    359  HA  TRP A  26      19.125  14.811  -2.180  1.00  0.00      A    H
ATOM    360  CB  TRP A  26      19.554  14.845  -0.065  1.00  0.00      A    C
ATOM    361  HB1 TRP A  26      20.616  14.888  -0.390  1.00  0.00      A    H
ATOM    362  HB2 TRP A  26      19.271  15.906   0.109  1.00  0.00      A    H
ATOM    363  CG  TRP A  26      19.567  13.987   1.249  1.00  0.00      A    C
ATOM    364  CD1 TRP A  26      18.565  13.566   2.008  1.00  0.00      A    C
ATOM    365  HD1 TRP A  26      17.500  13.647   1.851  1.00  0.00      A    H
ATOM    366  NE1 TRP A  26      19.079  12.699   2.982  1.00  0.00      A    N
ATOM    367  HE1 TRP A  26      18.759  12.506   3.883  1.00  0.00      A    H
ATOM    368  CE2 TRP A  26      20.422  12.568   2.798  1.00  0.00      A    C
ATOM    369  CD2 TRP A  26      20.778  13.366   1.682  1.00  0.00      A    C
ATOM    370  CE3 TRP A  26      22.053  13.533   1.242  1.00  0.00      A    C
ATOM    371  HE3 TRP A  26      22.297  14.140   0.382  1.00  0.00      A    H
ATOM    372  CZ3 TRP A  26      23.062  12.879   1.984  1.00  0.00      A    C
ATOM    373  HZ3 TRP A  26      24.065  12.976   1.596  1.00  0.00      A    H
ATOM    374  CZ2 TRP A  26      21.376  11.743   3.397  1.00  0.00      A    C
ATOM    375  HZ2 TRP A  26      21.106  11.098   4.220  1.00  0.00      A    H
ATOM    376  CH2 TRP A  26      22.713  11.990   3.033  1.00  0.00      A    C
ATOM    377  HH2 TRP A  26      23.410  11.342   3.544  1.00  0.00      A    H
ATOM    378  C   TRP A  26      19.136  12.757  -1.522  1.00  0.00      A    C
ATOM    379  O   TRP A  26      19.735  12.279  -2.444  1.00  0.00      A    O
ATOM    380  N   ALA A  27      18.647  11.829  -0.679  1.00  0.00      A    N
ATOM    381  HN  ALA A  27      18.044  12.083   0.073  1.00  0.00      A    H
ATOM    382  CA  ALA A  27      19.094  10.511  -0.682  1.00  0.00      A    C
ATOM    383  HA  ALA A  27      20.172  10.448  -0.697  1.00  0.00      A    H
ATOM    384  CB  ALA A  27      18.680   9.865   0.641  1.00  0.00      A    C
ATOM    385  HB1 ALA A  27      17.619   9.545   0.724  1.00  0.00      A    H
ATOM    386  HB2 ALA A  27      19.244   8.930   0.847  1.00  0.00      A    H
ATOM    387  HB3 ALA A  27      18.951  10.506   1.507  1.00  0.00      A    H
ATOM    388  C   ALA A  27      18.468   9.747  -1.844  1.00  0.00      A    C
ATOM    389  O   ALA A  27      19.206   9.102  -2.614  1.00  0.00      A    O
ATOM    390  N   PHE A  28      17.173   9.982  -2.080  1.00  0.00      A    N
ATOM    391  HN  PHE A  28      16.669  10.485  -1.382  1.00  0.00      A    H
ATOM    392  CA  PHE A  28      16.332   9.409  -3.133  1.00  0.00      A    C
ATOM    393  HA  PHE A  28      16.486   8.341  -3.152  1.00  0.00      A    H
ATOM    394  CB  PHE A  28      14.943   9.918  -2.825  1.00  0.00      A    C
ATOM    395  HB1 PHE A  28      14.580   9.603  -1.824  1.00  0.00      A    H
ATOM    396  HB2 PHE A  28      14.911  11.027  -2.769  1.00  0.00      A    H
ATOM    397  CG  PHE A  28      13.748   9.394  -3.695  1.00  0.00      A    C
ATOM    398  CD1 PHE A  28      13.856   8.316  -4.570  1.00  0.00      A    C
ATOM    399  HD1 PHE A  28      14.777   7.764  -4.685  1.00  0.00      A    H
ATOM    400  CE1 PHE A  28      12.858   7.986  -5.473  1.00  0.00      A    C
ATOM    401  HE1 PHE A  28      13.168   7.276  -6.226  1.00  0.00      A    H
ATOM    402  CZ  PHE A  28      11.684   8.737  -5.451  1.00  0.00      A    C
ATOM    403  HZ  PHE A  28      10.930   8.445  -6.167  1.00  0.00      A    H
ATOM    404  CD2 PHE A  28      12.495  10.001  -3.556  1.00  0.00      A    C
ATOM    405  HD2 PHE A  28      12.399  10.799  -2.835  1.00  0.00      A    H
ATOM    406  CE2 PHE A  28      11.477   9.708  -4.438  1.00  0.00      A    C
ATOM    407  HE2 PHE A  28      10.543  10.245  -4.360  1.00  0.00      A    H
ATOM    408  C   PHE A  28      16.874   9.892  -4.495  1.00  0.00      A    C
ATOM    409  O   PHE A  28      16.932   9.109  -5.431  1.00  0.00      A    O
ATOM    410  N   SER A  29      17.120  11.195  -4.662  1.00  0.00      A    N
ATOM    411  HN  SER A  29      17.057  11.869  -3.930  1.00  0.00      A    H
ATOM    412  CA  SER A  29      17.692  11.760  -5.879  1.00  0.00      A    C
ATOM    413  HA  SER A  29      16.970  11.397  -6.595  1.00  0.00      A    H
ATOM    414  CB  SER A  29      17.593  13.298  -5.879  1.00  0.00      A    C
ATOM    415  HB1 SER A  29      16.548  13.620  -5.685  1.00  0.00      A    H
ATOM    416  HB2 SER A  29      18.132  13.663  -4.979  1.00  0.00      A    H
ATOM    417  OG  SER A  29      18.174  13.872  -7.070  1.00  0.00      A    O
ATOM    418  HG1 SER A  29      17.486  14.337  -7.552  1.00  0.00      A    H
ATOM    419  C   SER A  29      19.052  11.244  -6.246  1.00  0.00      A    C
ATOM    420  O   SER A  29      19.293  10.761  -7.349  1.00  0.00      A    O
ATOM    421  N   SER A  30      20.001  11.273  -5.312  1.00  0.00      A    N
ATOM    422  HN  SER A  30      19.883  11.550  -4.361  1.00  0.00      A    H
ATOM    423  CA  SER A  30      21.408  10.858  -5.571  1.00  0.00      A    C
ATOM    424  HA  SER A  30      21.694  11.347  -6.490  1.00  0.00      A    H
ATOM    425  CB  SER A  30      22.397  11.177  -4.427  1.00  0.00      A    C
ATOM    426  HB1 SER A  30      22.245  12.265  -4.266  1.00  0.00      A    H
ATOM    427  HB2 SER A  30      22.157  10.737  -3.436  1.00  0.00      A    H
ATOM    428  OG  SER A  30      23.722  10.725  -4.627  1.00  0.00      A    O
ATOM    429  HG1 SER A  30      24.286  11.382  -5.042  1.00  0.00      A    H
ATOM    430  C   SER A  30      21.481   9.398  -5.911  1.00  0.00      A    C
ATOM    431  O   SER A  30      21.941   8.969  -7.000  1.00  0.00      A    O
ATOM    432  N   THR A  31      20.968   8.481  -4.985  1.00  0.00      A    N
ATOM    433  HN  THR A  31      20.635   8.819  -4.109  1.00  0.00      A    H
ATOM    434  CA  THR A  31      20.762   7.094  -5.347  1.00  0.00      A    C
ATOM    435  HA  THR A  31      21.711   6.624  -5.559  1.00  0.00      A    H
ATOM    436  CB  THR A  31      19.982   6.325  -4.279  1.00  0.00      A    C
ATOM    437  HB  THR A  31      18.898   6.569  -4.292  1.00  0.00      A    H
ATOM    438  OG1 THR A  31      20.501   6.573  -2.967  1.00  0.00      A    O
ATOM    439  HG1 THR A  31      19.941   7.279  -2.637  1.00  0.00      A    H
ATOM    440  CG2 THR A  31      20.170   4.850  -4.548  1.00  0.00      A    C
ATOM    441 HG21 THR A  31      21.244   4.620  -4.721  1.00  0.00      A    H
ATOM    442 HG22 THR A  31      19.848   4.199  -3.708  1.00  0.00      A    H
ATOM    443 HG23 THR A  31      19.684   4.640  -5.525  1.00  0.00      A    H
ATOM    444  C   THR A  31      19.955   6.755  -6.598  1.00  0.00      A    C
ATOM    445  O   THR A  31      20.288   5.866  -7.360  1.00  0.00      A    O
ATOM    446  N   GLY A  32      19.015   7.661  -6.952  1.00  0.00      A    N
ATOM    447  HN  GLY A  32      18.824   8.377  -6.286  1.00  0.00      A    H
ATOM    448  CA  GLY A  32      18.158   7.455  -8.124  1.00  0.00      A    C
ATOM    449  HA1 GLY A  32      17.702   6.490  -7.962  1.00  0.00      A    H
ATOM    450  HA2 GLY A  32      17.468   8.283  -8.050  1.00  0.00      A    H
ATOM    451  C   GLY A  32      18.783   7.502  -9.496  1.00  0.00      A    C
ATOM    452  O   GLY A  32      18.478   6.769 -10.447  1.00  0.00      A    O
ATOM    453  N   ALA A  33      19.803   8.371  -9.543  1.00  0.00      A    N
ATOM    454  HN  ALA A  33      20.051   8.812  -8.683  1.00  0.00      A    H
ATOM    455  CA  ALA A  33      20.699   8.466 -10.685  1.00  0.00      A    C
ATOM    456  HA  ALA A  33      20.056   8.510 -11.552  1.00  0.00      A    H
ATOM    457  CB  ALA A  33      21.360   9.825 -10.609  1.00  0.00      A    C
ATOM    458  HB1 ALA A  33      22.129  10.060 -11.376  1.00  0.00      A    H
ATOM    459  HB2 ALA A  33      20.553  10.588 -10.623  1.00  0.00      A    H
ATOM    460  HB3 ALA A  33      21.817   9.807  -9.596  1.00  0.00      A    H
ATOM    461  C   ALA A  33      21.691   7.282 -10.746  1.00  0.00      A    C
ATOM    462  O   ALA A  33      22.081   6.798 -11.816  1.00  0.00      A    O
ATOM    463  N   ILE A  34      22.060   6.687  -9.604  1.00  0.00      A    N
ATOM    464  HN  ILE A  34      21.870   7.140  -8.736  1.00  0.00      A    H
ATOM    465  CA  ILE A  34      22.890   5.501  -9.591  1.00  0.00      A    C
ATOM    466  HA  ILE A  34      23.757   5.611 -10.226  1.00  0.00      A    H
ATOM    467  CB  ILE A  34      23.419   5.306  -8.115  1.00  0.00      A    C
ATOM    468  HB  ILE A  34      22.655   4.919  -7.408  1.00  0.00      A    H
ATOM    469  CG2 ILE A  34      24.360   4.061  -8.147  1.00  0.00      A    C
ATOM    470 HG21 ILE A  34      23.786   3.148  -8.412  1.00  0.00      A    H
ATOM    471 HG22 ILE A  34      25.161   4.187  -8.907  1.00  0.00      A    H
ATOM    472 HG23 ILE A  34      24.787   3.851  -7.143  1.00  0.00      A    H
ATOM    473  CG1 ILE A  34      24.207   6.553  -7.630  1.00  0.00      A    C
ATOM    474 HG11 ILE A  34      25.051   6.559  -8.353  1.00  0.00      A    H
ATOM    475 HG12 ILE A  34      23.693   7.528  -7.768  1.00  0.00      A    H
ATOM    476  CD  ILE A  34      24.898   6.329  -6.271  1.00  0.00      A    C
ATOM    477  HD1 ILE A  34      25.764   5.639  -6.366  1.00  0.00      A    H
ATOM    478  HD2 ILE A  34      25.166   7.239  -5.694  1.00  0.00      A    H
ATOM    479  HD3 ILE A  34      24.231   5.692  -5.652  1.00  0.00      A    H
ATOM    480  C   ILE A  34      22.212   4.257 -10.173  1.00  0.00      A    C
ATOM    481  O   ILE A  34      22.796   3.480 -10.929  1.00  0.00      A    O
ATOM    482  N   GLU A  35      20.942   4.034  -9.869  1.00  0.00      A    N
ATOM    483  HN  GLU A  35      20.567   4.636  -9.168  1.00  0.00      A    H
ATOM    484  CA  GLU A  35      20.063   3.033 -10.419  1.00  0.00      A    C
ATOM    485  HA  GLU A  35      20.496   2.065 -10.214  1.00  0.00      A    H
ATOM    486  CB  GLU A  35      18.716   2.896  -9.709  1.00  0.00      A    C
ATOM    487  HB1 GLU A  35      18.094   3.815  -9.757  1.00  0.00      A    H
ATOM    488  HB2 GLU A  35      18.110   2.064 -10.128  1.00  0.00      A    H
ATOM    489  CG  GLU A  35      18.890   2.550  -8.152  1.00  0.00      A    C
ATOM    490  HG1 GLU A  35      19.499   1.633  -8.003  1.00  0.00      A    H
ATOM    491  HG2 GLU A  35      19.571   3.334  -7.756  1.00  0.00      A    H
ATOM    492  CD  GLU A  35      17.635   2.626  -7.310  1.00  0.00      A    C
ATOM    493  OE1 GLU A  35      17.073   3.734  -7.219  1.00  0.00      A    O
ATOM    494  OE2 GLU A  35      17.187   1.564  -6.804  1.00  0.00      A    O
ATOM    495  C   GLU A  35      20.068   3.166 -11.950  1.00  0.00      A    C
ATOM    496  O   GLU A  35      20.273   2.230 -12.640  1.00  0.00      A    O
ATOM    497  N   GLY A  36      19.899   4.431 -12.534  1.00  0.00      A    N
ATOM    498  HN  GLY A  36      19.546   5.052 -11.839  1.00  0.00      A    H
ATOM    499  CA  GLY A  36      19.911   4.986 -13.913  1.00  0.00      A    C
ATOM    500  HA1 GLY A  36      19.133   4.479 -14.466  1.00  0.00      A    H
ATOM    501  HA2 GLY A  36      19.849   6.060 -13.819  1.00  0.00      A    H
ATOM    502  C   GLY A  36      21.184   4.634 -14.559  1.00  0.00      A    C
ATOM    503  O   GLY A  36      21.172   3.966 -15.590  1.00  0.00      A    O
ATOM    504  N   ILE A  37      22.381   5.033 -14.075  1.00  0.00      A    N
ATOM    505  HN  ILE A  37      22.320   5.522 -13.208  1.00  0.00      A    H
ATOM    506  CA  ILE A  37      23.686   4.927 -14.837  1.00  0.00      A    C
ATOM    507  HA  ILE A  37      23.392   5.318 -15.800  1.00  0.00      A    H
ATOM    508  CB  ILE A  37      24.828   5.823 -14.279  1.00  0.00      A    C
ATOM    509  HB  ILE A  37      24.403   6.838 -14.126  1.00  0.00      A    H
ATOM    510  CG2 ILE A  37      25.235   5.268 -12.837  1.00  0.00      A    C
ATOM    511 HG21 ILE A  37      25.970   5.991 -12.422  1.00  0.00      A    H
ATOM    512 HG22 ILE A  37      24.295   5.293 -12.245  1.00  0.00      A    H
ATOM    513 HG23 ILE A  37      25.591   4.237 -13.047  1.00  0.00      A    H
ATOM    514  CG1 ILE A  37      26.028   6.029 -15.276  1.00  0.00      A    C
ATOM    515 HG11 ILE A  37      26.626   5.095 -15.211  1.00  0.00      A    H
ATOM    516 HG12 ILE A  37      25.648   6.138 -16.314  1.00  0.00      A    H
ATOM    517  CD  ILE A  37      26.886   7.219 -14.733  1.00  0.00      A    C
ATOM    518  HD1 ILE A  37      27.760   7.249 -15.418  1.00  0.00      A    H
ATOM    519  HD2 ILE A  37      26.364   8.198 -14.688  1.00  0.00      A    H
ATOM    520  HD3 ILE A  37      27.306   7.020 -13.723  1.00  0.00      A    H
ATOM    521  C   ILE A  37      24.049   3.467 -15.008  1.00  0.00      A    C
ATOM    522  O   ILE A  37      24.705   3.087 -16.029  1.00  0.00      A    O
ATOM    523  N   ASN A  38      23.693   2.621 -14.068  1.00  0.00      A    N
ATOM    524  HN  ASN A  38      23.106   3.009 -13.361  1.00  0.00      A    H
ATOM    525  CA  ASN A  38      23.845   1.197 -14.188  1.00  0.00      A    C
ATOM    526  HA  ASN A  38      24.904   1.076 -14.363  1.00  0.00      A    H
ATOM    527  CB  ASN A  38      23.521   0.634 -12.820  1.00  0.00      A    C
ATOM    528  HB1 ASN A  38      22.773   1.257 -12.284  1.00  0.00      A    H
ATOM    529  HB2 ASN A  38      23.233  -0.434 -12.923  1.00  0.00      A    H
ATOM    530  CG  ASN A  38      24.885   0.617 -12.083  1.00  0.00      A    C
ATOM    531  OD1 ASN A  38      25.648  -0.313 -12.152  1.00  0.00      A    O
ATOM    532  ND2 ASN A  38      25.139   1.759 -11.441  1.00  0.00      A    N
ATOM    533 HD21 ASN A  38      26.056   1.890 -11.062  1.00  0.00      A    H
ATOM    534 HD22 ASN A  38      24.380   2.396 -11.310  1.00  0.00      A    H
ATOM    535  C   ASN A  38      23.029   0.585 -15.235  1.00  0.00      A    C
ATOM    536  O   ASN A  38      23.510  -0.070 -16.140  1.00  0.00      A    O
ATOM    537  N   ALA A  39      21.688   0.785 -15.211  1.00  0.00      A    N
ATOM    538  HN  ALA A  39      21.279   1.341 -14.492  1.00  0.00      A    H
ATOM    539  CA  ALA A  39      20.776   0.263 -16.207  1.00  0.00      A    C
ATOM    540  HA  ALA A  39      20.835  -0.815 -16.220  1.00  0.00      A    H
ATOM    541  CB  ALA A  39      19.316   0.561 -15.886  1.00  0.00      A    C
ATOM    542  HB1 ALA A  39      18.594   0.264 -16.677  1.00  0.00      A    H
ATOM    543  HB2 ALA A  39      18.988  -0.077 -15.038  1.00  0.00      A    H
ATOM    544  HB3 ALA A  39      19.202   1.624 -15.584  1.00  0.00      A    H
ATOM    545  C   ALA A  39      21.169   0.741 -17.629  1.00  0.00      A    C
ATOM    546  O   ALA A  39      21.126  -0.051 -18.566  1.00  0.00      A    O
ATOM    547  N   ILE A  40      21.593   2.014 -17.867  1.00  0.00      A    N
ATOM    548  HN  ILE A  40      21.473   2.702 -17.156  1.00  0.00      A    H
ATOM    549  CA  ILE A  40      22.045   2.516 -19.150  1.00  0.00      A    C
ATOM    550  HA  ILE A  40      21.417   2.140 -19.944  1.00  0.00      A    H
ATOM    551  CB  ILE A  40      21.956   4.027 -19.346  1.00  0.00      A    C
ATOM    552  HB  ILE A  40      22.657   4.360 -18.551  1.00  0.00      A    H
ATOM    553  CG2 ILE A  40      22.337   4.473 -20.705  1.00  0.00      A    C
ATOM    554 HG21 ILE A  40      21.733   4.008 -21.512  1.00  0.00      A    H
ATOM    555 HG22 ILE A  40      22.152   5.562 -20.825  1.00  0.00      A    H
ATOM    556 HG23 ILE A  40      23.440   4.359 -20.779  1.00  0.00      A    H
ATOM    557  CG1 ILE A  40      20.536   4.612 -19.055  1.00  0.00      A    C
ATOM    558 HG11 ILE A  40      19.968   4.553 -20.008  1.00  0.00      A    H
ATOM    559 HG12 ILE A  40      19.925   4.046 -18.320  1.00  0.00      A    H
ATOM    560  CD  ILE A  40      20.548   6.062 -18.646  1.00  0.00      A    C
ATOM    561  HD1 ILE A  40      21.254   6.637 -19.283  1.00  0.00      A    H
ATOM    562  HD2 ILE A  40      19.524   6.485 -18.729  1.00  0.00      A    H
ATOM    563  HD3 ILE A  40      20.808   6.159 -17.571  1.00  0.00      A    H
ATOM    564  C   ILE A  40      23.315   1.885 -19.585  1.00  0.00      A    C
ATOM    565  O   ILE A  40      23.358   1.135 -20.567  1.00  0.00      A    O
ATOM    566  N   THR A  41      24.413   2.112 -18.885  1.00  0.00      A    N
ATOM    567  HN  THR A  41      24.351   2.654 -18.051  1.00  0.00      A    H
ATOM    568  CA  THR A  41      25.724   1.633 -19.286  1.00  0.00      A    C
ATOM    569  HA  THR A  41      25.790   2.056 -20.277  1.00  0.00      A    H
ATOM    570  CB  THR A  41      26.865   2.419 -18.592  1.00  0.00      A    C
ATOM    571  HB  THR A  41      27.883   2.163 -18.956  1.00  0.00      A    H
ATOM    572  OG1 THR A  41      26.860   2.211 -17.139  1.00  0.00      A    O
ATOM    573  HG1 THR A  41      26.126   2.709 -16.770  1.00  0.00      A    H
ATOM    574  CG2 THR A  41      26.686   3.917 -18.764  1.00  0.00      A    C
ATOM    575 HG21 THR A  41      25.655   4.260 -18.530  1.00  0.00      A    H
ATOM    576 HG22 THR A  41      27.504   4.470 -18.256  1.00  0.00      A    H
ATOM    577 HG23 THR A  41      26.810   4.182 -19.836  1.00  0.00      A    H
ATOM    578  C   THR A  41      26.077   0.183 -19.367  1.00  0.00      A    C
ATOM    579  O   THR A  41      26.131  -0.347 -20.441  1.00  0.00      A    O
ATOM    580  N   THR A  42      26.389  -0.419 -18.307  1.00  0.00      A    N
ATOM    581  HN  THR A  42      26.268   0.148 -17.496  1.00  0.00      A    H
ATOM    582  CA  THR A  42      26.614  -1.843 -18.127  1.00  0.00      A    C
ATOM    583  HA  THR A  42      27.358  -2.087 -18.871  1.00  0.00      A    H
ATOM    584  CB  THR A  42      27.152  -2.225 -16.794  1.00  0.00      A    C
ATOM    585  HB  THR A  42      27.400  -3.308 -16.769  1.00  0.00      A    H
ATOM    586  OG1 THR A  42      26.126  -1.964 -15.808  1.00  0.00      A    O
ATOM    587  HG1 THR A  42      26.060  -2.572 -15.067  1.00  0.00      A    H
ATOM    588  CG2 THR A  42      28.320  -1.291 -16.549  1.00  0.00      A    C
ATOM    589 HG21 THR A  42      29.109  -1.578 -17.277  1.00  0.00      A    H
ATOM    590 HG22 THR A  42      28.175  -0.212 -16.770  1.00  0.00      A    H
ATOM    591 HG23 THR A  42      28.639  -1.390 -15.489  1.00  0.00      A    H
ATOM    592  C   THR A  42      25.417  -2.689 -18.476  1.00  0.00      A    C
ATOM    593  O   THR A  42      25.433  -3.562 -19.321  1.00  0.00      A    O
ATOM    594  N   GLY A  43      24.286  -2.497 -17.808  1.00  0.00      A    N
ATOM    595  HN  GLY A  43      24.265  -1.794 -17.101  1.00  0.00      A    H
ATOM    596  CA  GLY A  43      22.980  -3.155 -18.129  1.00  0.00      A    C
ATOM    597  HA1 GLY A  43      22.528  -2.371 -18.719  1.00  0.00      A    H
ATOM    598  HA2 GLY A  43      23.171  -4.112 -18.590  1.00  0.00      A    H
ATOM    599  C   GLY A  43      22.109  -3.418 -16.915  1.00  0.00      A    C
ATOM    600  O   GLY A  43      20.946  -3.787 -17.024  1.00  0.00      A    O
ATOM    601  N   ASP A  44      22.747  -3.283 -15.797  1.00  0.00      A    N
ATOM    602  HN  ASP A  44      23.720  -3.072 -15.856  1.00  0.00      A    H
ATOM    603  CA  ASP A  44      22.363  -3.824 -14.542  1.00  0.00      A    C
ATOM    604  HA  ASP A  44      21.949  -4.801 -14.743  1.00  0.00      A    H
ATOM    605  CB  ASP A  44      23.753  -3.796 -13.669  1.00  0.00      A    C
ATOM    606  HB1 ASP A  44      23.989  -2.765 -13.330  1.00  0.00      A    H
ATOM    607  HB2 ASP A  44      23.658  -4.250 -12.660  1.00  0.00      A    H
ATOM    608  CG  ASP A  44      24.971  -4.476 -14.337  1.00  0.00      A    C
ATOM    609  OD1 ASP A  44      24.788  -5.553 -14.930  1.00  0.00      A    O
ATOM    610  OD2 ASP A  44      26.089  -3.976 -14.213  1.00  0.00      A    O
ATOM    611  C   ASP A  44      21.358  -3.039 -13.803  1.00  0.00      A    C
ATOM    612  O   ASP A  44      21.616  -2.054 -13.136  1.00  0.00      A    O
ATOM    613  N   LEU A  45      20.131  -3.546 -13.793  1.00  0.00      A    N
ATOM    614  HN  LEU A  45      19.950  -4.395 -14.285  1.00  0.00      A    H
ATOM    615  CA  LEU A  45      19.035  -2.963 -13.095  1.00  0.00      A    C
ATOM    616  HA  LEU A  45      19.029  -1.884 -13.134  1.00  0.00      A    H
ATOM    617  CB  LEU A  45      17.807  -3.455 -13.879  1.00  0.00      A    C
ATOM    618  HB1 LEU A  45      17.893  -4.554 -14.020  1.00  0.00      A    H
ATOM    619  HB2 LEU A  45      16.909  -3.133 -13.311  1.00  0.00      A    H
ATOM    620  CG  LEU A  45      17.647  -2.854 -15.309  1.00  0.00      A    C
ATOM    621  HG  LEU A  45      18.514  -2.236 -15.627  1.00  0.00      A    H
ATOM    622  CD1 LEU A  45      17.488  -3.920 -16.403  1.00  0.00      A    C
ATOM    623 HD11 LEU A  45      17.860  -3.434 -17.330  1.00  0.00      A    H
ATOM    624 HD12 LEU A  45      18.222  -4.696 -16.098  1.00  0.00      A    H
ATOM    625 HD13 LEU A  45      16.453  -4.294 -16.560  1.00  0.00      A    H
ATOM    626  CD2 LEU A  45      16.388  -1.933 -15.336  1.00  0.00      A    C
ATOM    627 HD21 LEU A  45      16.530  -0.851 -15.127  1.00  0.00      A    H
ATOM    628 HD22 LEU A  45      15.977  -1.844 -16.365  1.00  0.00      A    H
ATOM    629 HD23 LEU A  45      15.527  -2.240 -14.705  1.00  0.00      A    H
ATOM    630  C   LEU A  45      18.949  -3.233 -11.620  1.00  0.00      A    C
ATOM    631  O   LEU A  45      17.961  -3.730 -11.076  1.00  0.00      A    O
ATOM    632  N   VAL A  46      19.969  -2.940 -10.806  1.00  0.00      A    N
ATOM    633  HN  VAL A  46      20.828  -2.601 -11.182  1.00  0.00      A    H
ATOM    634  CA  VAL A  46      20.156  -3.008  -9.381  1.00  0.00      A    C
ATOM    635  HA  VAL A  46      19.939  -3.990  -8.988  1.00  0.00      A    H
ATOM    636  CB  VAL A  46      21.652  -2.809  -9.070  1.00  0.00      A    C
ATOM    637  HB  VAL A  46      21.727  -2.987  -7.976  1.00  0.00      A    H
ATOM    638  CG1 VAL A  46      22.481  -3.930  -9.768  1.00  0.00      A    C
ATOM    639 HG11 VAL A  46      23.460  -4.165  -9.297  1.00  0.00      A    H
ATOM    640 HG12 VAL A  46      21.840  -4.837  -9.790  1.00  0.00      A    H
ATOM    641 HG13 VAL A  46      22.676  -3.624 -10.818  1.00  0.00      A    H
ATOM    642  CG2 VAL A  46      22.058  -1.382  -9.537  1.00  0.00      A    C
ATOM    643 HG21 VAL A  46      22.176  -1.390 -10.642  1.00  0.00      A    H
ATOM    644 HG22 VAL A  46      21.340  -0.558  -9.340  1.00  0.00      A    H
ATOM    645 HG23 VAL A  46      23.049  -1.025  -9.183  1.00  0.00      A    H
ATOM    646  C   VAL A  46      19.224  -2.087  -8.641  1.00  0.00      A    C
ATOM    647  O   VAL A  46      19.095  -0.881  -8.979  1.00  0.00      A    O
ATOM    648  N   SER A  47      18.530  -2.697  -7.642  1.00  0.00      A    N
ATOM    649  HN  SER A  47      18.458  -3.666  -7.416  1.00  0.00      A    H
ATOM    650  CA  SER A  47      17.585  -1.973  -6.802  1.00  0.00      A    C
ATOM    651  HA  SER A  47      17.204  -1.117  -7.339  1.00  0.00      A    H
ATOM    652  CB  SER A  47      16.310  -2.799  -6.402  1.00  0.00      A    C
ATOM    653  HB1 SER A  47      15.853  -3.070  -7.377  1.00  0.00      A    H
ATOM    654  HB2 SER A  47      16.594  -3.685  -5.795  1.00  0.00      A    H
ATOM    655  OG  SER A  47      15.312  -1.984  -5.762  1.00  0.00      A    O
ATOM    656  HG1 SER A  47      14.925  -2.492  -5.045  1.00  0.00      A    H
ATOM    657  C   SER A  47      18.318  -1.503  -5.590  1.00  0.00      A    C
ATOM    658  O   SER A  47      18.708  -2.350  -4.763  1.00  0.00      A    O
ATOM    659  N   LEU A  48      18.682  -0.243  -5.480  1.00  0.00      A    N
ATOM    660  HN  LEU A  48      18.274   0.501  -6.004  1.00  0.00      A    H
ATOM    661  CA  LEU A  48      19.653   0.176  -4.409  1.00  0.00      A    C
ATOM    662  HA  LEU A  48      20.064  -0.666  -3.873  1.00  0.00      A    H
ATOM    663  CB  LEU A  48      20.816   1.044  -5.027  1.00  0.00      A    C
ATOM    664  HB1 LEU A  48      20.394   2.029  -5.319  1.00  0.00      A    H
ATOM    665  HB2 LEU A  48      21.636   1.298  -4.321  1.00  0.00      A    H
ATOM    666  CG  LEU A  48      21.521   0.382  -6.195  1.00  0.00      A    C
ATOM    667  HG  LEU A  48      20.732   0.121  -6.932  1.00  0.00      A    H
ATOM    668  CD1 LEU A  48      22.447   1.478  -6.900  1.00  0.00      A    C
ATOM    669 HD11 LEU A  48      23.326   1.449  -6.221  1.00  0.00      A    H
ATOM    670 HD12 LEU A  48      22.843   1.322  -7.926  1.00  0.00      A    H
ATOM    671 HD13 LEU A  48      21.875   2.430  -6.880  1.00  0.00      A    H
ATOM    672  CD2 LEU A  48      22.356  -0.904  -5.906  1.00  0.00      A    C
ATOM    673 HD21 LEU A  48      21.711  -1.802  -5.798  1.00  0.00      A    H
ATOM    674 HD22 LEU A  48      23.082  -1.180  -6.699  1.00  0.00      A    H
ATOM    675 HD23 LEU A  48      23.005  -0.671  -5.035  1.00  0.00      A    H
ATOM    676  C   LEU A  48      19.019   1.055  -3.319  1.00  0.00      A    C
ATOM    677  O   LEU A  48      17.907   1.586  -3.445  1.00  0.00      A    O
ATOM    678  N   SER A  49      19.740   1.336  -2.265  1.00  0.00      A    N
ATOM    679  HN  SER A  49      20.691   1.038  -2.236  1.00  0.00      A    H
ATOM    680  CA  SER A  49      19.106   1.840  -1.012  1.00  0.00      A    C
ATOM    681  HA  SER A  49      18.028   1.858  -1.081  1.00  0.00      A    H
ATOM    682  CB  SER A  49      19.354   0.885   0.162  1.00  0.00      A    C
ATOM    683  HB1 SER A  49      19.224  -0.147  -0.229  1.00  0.00      A    H
ATOM    684  HB2 SER A  49      20.360   0.926   0.632  1.00  0.00      A    H
ATOM    685  OG  SER A  49      18.323   1.073   1.142  1.00  0.00      A    O
ATOM    686  HG1 SER A  49      18.083   0.178   1.394  1.00  0.00      A    H
ATOM    687  C   SER A  49      19.527   3.192  -0.454  1.00  0.00      A    C
ATOM    688  O   SER A  49      20.516   3.345   0.247  1.00  0.00      A    O
ATOM    689  N   GLU A  50      18.619   4.251  -0.591  1.00  0.00      A    N
ATOM    690  HN  GLU A  50      17.833   4.151  -1.196  1.00  0.00      A    H
ATOM    691  CA  GLU A  50      18.845   5.572  -0.069  1.00  0.00      A    C
ATOM    692  HA  GLU A  50      19.853   5.905  -0.269  1.00  0.00      A    H
ATOM    693  CB  GLU A  50      17.751   6.560  -0.693  1.00  0.00      A    C
ATOM    694  HB1 GLU A  50      17.736   7.506  -0.110  1.00  0.00      A    H
ATOM    695  HB2 GLU A  50      18.007   6.725  -1.761  1.00  0.00      A    H
ATOM    696  CG  GLU A  50      16.242   6.085  -0.694  1.00  0.00      A    C
ATOM    697  HG1 GLU A  50      16.022   5.655   0.306  1.00  0.00      A    H
ATOM    698  HG2 GLU A  50      15.648   7.009  -0.859  1.00  0.00      A    H
ATOM    699  CD  GLU A  50      15.861   5.038  -1.753  1.00  0.00      A    C
ATOM    700  OE1 GLU A  50      15.405   3.926  -1.359  1.00  0.00      A    O
ATOM    701  OE2 GLU A  50      16.260   5.259  -2.968  1.00  0.00      A    O
ATOM    702  C   GLU A  50      18.723   5.550   1.433  1.00  0.00      A    C
ATOM    703  O   GLU A  50      18.963   6.609   1.996  1.00  0.00      A    O
ATOM    704  N   GLN A  51      18.402   4.394   2.089  1.00  0.00      A    N
ATOM    705  HN  GLN A  51      18.081   3.635   1.529  1.00  0.00      A    H
ATOM    706  CA  GLN A  51      18.529   4.196   3.509  1.00  0.00      A    C
ATOM    707  HA  GLN A  51      18.056   5.039   3.991  1.00  0.00      A    H
ATOM    708  CB  GLN A  51      17.977   2.793   3.930  1.00  0.00      A    C
ATOM    709  HB1 GLN A  51      17.007   2.633   3.414  1.00  0.00      A    H
ATOM    710  HB2 GLN A  51      18.667   2.059   3.462  1.00  0.00      A    H
ATOM    711  CG  GLN A  51      17.831   2.561   5.444  1.00  0.00      A    C
ATOM    712  HG1 GLN A  51      17.482   1.532   5.675  1.00  0.00      A    H
ATOM    713  HG2 GLN A  51      18.783   2.716   5.995  1.00  0.00      A    H
ATOM    714  CD  GLN A  51      16.859   3.599   6.131  1.00  0.00      A    C
ATOM    715  OE1 GLN A  51      15.713   3.744   5.672  1.00  0.00      A    O
ATOM    716  NE2 GLN A  51      17.248   4.279   7.237  1.00  0.00      A    N
ATOM    717 HE21 GLN A  51      16.642   4.921   7.707  1.00  0.00      A    H
ATOM    718 HE22 GLN A  51      18.149   4.120   7.640  1.00  0.00      A    H
ATOM    719  C   GLN A  51      19.976   4.284   3.931  1.00  0.00      A    C
ATOM    720  O   GLN A  51      20.104   4.737   5.092  1.00  0.00      A    O
ATOM    721  N   GLU A  52      20.967   3.810   3.189  1.00  0.00      A    N
ATOM    722  HN  GLU A  52      20.668   3.506   2.287  1.00  0.00      A    H
ATOM    723  CA  GLU A  52      22.354   3.939   3.582  1.00  0.00      A    C
ATOM    724  HA  GLU A  52      22.499   3.321   4.456  1.00  0.00      A    H
ATOM    725  CB  GLU A  52      23.313   3.264   2.538  1.00  0.00      A    C
ATOM    726  HB1 GLU A  52      23.259   3.936   1.655  1.00  0.00      A    H
ATOM    727  HB2 GLU A  52      24.344   3.345   2.946  1.00  0.00      A    H
ATOM    728  CG  GLU A  52      22.977   1.817   2.222  1.00  0.00      A    C
ATOM    729  HG1 GLU A  52      22.150   1.496   2.892  1.00  0.00      A    H
ATOM    730  HG2 GLU A  52      22.526   1.737   1.210  1.00  0.00      A    H
ATOM    731  CD  GLU A  52      24.213   0.915   2.233  1.00  0.00      A    C
ATOM    732  OE1 GLU A  52      24.903   0.894   3.225  1.00  0.00      A    O
ATOM    733  OE2 GLU A  52      24.463   0.119   1.255  1.00  0.00      A    O
ATOM    734  C   GLU A  52      22.762   5.353   3.905  1.00  0.00      A    C
ATOM    735  O   GLU A  52      23.391   5.672   4.940  1.00  0.00      A    O
ATOM    736  N   LEU A  53      22.257   6.289   3.059  1.00  0.00      A    N
ATOM    737  HN  LEU A  53      21.737   5.909   2.298  1.00  0.00      A    H
ATOM    738  CA  LEU A  53      22.604   7.671   3.053  1.00  0.00      A    C
ATOM    739  HA  LEU A  53      23.651   7.770   3.297  1.00  0.00      A    H
ATOM    740  CB  LEU A  53      22.135   8.341   1.759  1.00  0.00      A    C
ATOM    741  HB1 LEU A  53      21.088   7.989   1.641  1.00  0.00      A    H
ATOM    742  HB2 LEU A  53      22.181   9.447   1.848  1.00  0.00      A    H
ATOM    743  CG  LEU A  53      22.982   7.979   0.544  1.00  0.00      A    C
ATOM    744  HG  LEU A  53      23.117   6.878   0.485  1.00  0.00      A    H
ATOM    745  CD1 LEU A  53      22.359   8.322  -0.809  1.00  0.00      A    C
ATOM    746 HD11 LEU A  53      23.061   8.000  -1.607  1.00  0.00      A    H
ATOM    747 HD12 LEU A  53      21.444   7.699  -0.902  1.00  0.00      A    H
ATOM    748 HD13 LEU A  53      22.194   9.421  -0.834  1.00  0.00      A    H
ATOM    749  CD2 LEU A  53      24.381   8.614   0.582  1.00  0.00      A    C
ATOM    750 HD21 LEU A  53      25.095   8.345  -0.226  1.00  0.00      A    H
ATOM    751 HD22 LEU A  53      24.149   9.697   0.494  1.00  0.00      A    H
ATOM    752 HD23 LEU A  53      25.058   8.415   1.439  1.00  0.00      A    H
ATOM    753  C   LEU A  53      22.010   8.419   4.297  1.00  0.00      A    C
ATOM    754  O   LEU A  53      22.605   9.324   4.922  1.00  0.00      A    O
ATOM    755  N   VAL A  54      20.808   7.935   4.754  1.00  0.00      A    N
ATOM    756  HN  VAL A  54      20.228   7.323   4.223  1.00  0.00      A    H
ATOM    757  CA  VAL A  54      20.178   8.326   6.036  1.00  0.00      A    C
ATOM    758  HA  VAL A  54      20.254   9.391   6.199  1.00  0.00      A    H
ATOM    759  CB  VAL A  54      18.689   7.981   5.993  1.00  0.00      A    C
ATOM    760  HB  VAL A  54      18.509   6.899   5.819  1.00  0.00      A    H
ATOM    761  CG1 VAL A  54      17.983   8.432   7.274  1.00  0.00      A    C
ATOM    762 HG11 VAL A  54      16.902   8.208   7.152  1.00  0.00      A    H
ATOM    763 HG12 VAL A  54      18.444   7.799   8.062  1.00  0.00      A    H
ATOM    764 HG13 VAL A  54      18.182   9.519   7.390  1.00  0.00      A    H
ATOM    765  CG2 VAL A  54      18.125   8.751   4.795  1.00  0.00      A    C
ATOM    766 HG21 VAL A  54      18.574   8.447   3.826  1.00  0.00      A    H
ATOM    767 HG22 VAL A  54      17.066   8.419   4.745  1.00  0.00      A    H
ATOM    768 HG23 VAL A  54      18.152   9.860   4.858  1.00  0.00      A    H
ATOM    769  C   VAL A  54      20.875   7.636   7.203  1.00  0.00      A    C
ATOM    770  O   VAL A  54      21.516   8.229   8.054  1.00  0.00      A    O
ATOM    771  N   SER A  55      20.835   6.274   7.310  1.00  0.00      A    N
ATOM    772  HN  SER A  55      20.535   5.650   6.591  1.00  0.00      A    H
ATOM    773  CA  SER A  55      21.241   5.667   8.624  1.00  0.00      A    C
ATOM    774  HA  SER A  55      20.942   6.363   9.394  1.00  0.00      A    H
ATOM    775  CB  SER A  55      20.718   4.317   8.933  1.00  0.00      A    C
ATOM    776  HB1 SER A  55      20.642   3.826   7.940  1.00  0.00      A    H
ATOM    777  HB2 SER A  55      21.464   3.843   9.607  1.00  0.00      A    H
ATOM    778  OG  SER A  55      19.432   4.284   9.445  1.00  0.00      A    O
ATOM    779  HG1 SER A  55      19.448   3.937  10.340  1.00  0.00      A    H
ATOM    780  C   SER A  55      22.771   5.641   8.876  1.00  0.00      A    C
ATOM    781  O   SER A  55      23.275   5.997   9.972  1.00  0.00      A    O
ATOM    782  N   CYS A  56      23.586   5.297   7.838  1.00  0.00      A    N
ATOM    783  HN  CYS A  56      23.147   5.169   6.952  1.00  0.00      A    H
ATOM    784  CA  CYS A  56      24.974   4.946   7.936  1.00  0.00      A    C
ATOM    785  HA  CYS A  56      25.137   4.355   8.825  1.00  0.00      A    H
ATOM    786  CB  CYS A  56      25.336   4.002   6.813  1.00  0.00      A    C
ATOM    787  HB1 CYS A  56      25.216   4.536   5.846  1.00  0.00      A    H
ATOM    788  HB2 CYS A  56      26.380   3.624   6.851  1.00  0.00      A    H
ATOM    789  SG  CYS A  56      24.303   2.457   6.845  1.00  0.00      A    S
ATOM    790  C   CYS A  56      25.883   6.134   7.950  1.00  0.00      A    C
ATOM    791  O   CYS A  56      26.812   6.282   8.749  1.00  0.00      A    O
ATOM    792  N   ASP A  57      25.617   7.131   7.143  1.00  0.00      A    N
ATOM    793  HN  ASP A  57      24.904   6.937   6.473  1.00  0.00      A    H
ATOM    794  CA  ASP A  57      26.154   8.423   7.266  1.00  0.00      A    C
ATOM    795  HA  ASP A  57      27.230   8.333   7.297  1.00  0.00      A    H
ATOM    796  CB  ASP A  57      25.973   9.313   5.960  1.00  0.00      A    C
ATOM    797  HB1 ASP A  57      26.480   8.815   5.106  1.00  0.00      A    H
ATOM    798  HB2 ASP A  57      24.889   9.427   5.749  1.00  0.00      A    H
ATOM    799  CG  ASP A  57      26.451  10.769   6.109  1.00  0.00      A    C
ATOM    800  OD1 ASP A  57      27.643  11.031   6.481  1.00  0.00      A    O
ATOM    801  OD2 ASP A  57      25.564  11.652   5.877  1.00  0.00      A    O
ATOM    802  C   ASP A  57      25.671   9.212   8.561  1.00  0.00      A    C
ATOM    803  O   ASP A  57      24.539   9.074   9.079  1.00  0.00      A    O
ATOM    804  N   SER A  58      26.532  10.158   9.103  1.00  0.00      A    N
ATOM    805  HN  SER A  58      27.434  10.174   8.680  1.00  0.00      A    H
ATOM    806  CA  SER A  58      26.260  10.989  10.272  1.00  0.00      A    C
ATOM    807  HA  SER A  58      25.257  10.817  10.634  1.00  0.00      A    H
ATOM    808  CB  SER A  58      27.085  10.535  11.500  1.00  0.00      A    C
ATOM    809  HB1 SER A  58      26.865  11.203  12.360  1.00  0.00      A    H
ATOM    810  HB2 SER A  58      26.967   9.434  11.592  1.00  0.00      A    H
ATOM    811  OG  SER A  58      28.448  10.727  11.296  1.00  0.00      A    O
ATOM    812  HG1 SER A  58      28.886  10.462  12.107  1.00  0.00      A    H
ATOM    813  C   SER A  58      26.455  12.409   9.911  1.00  0.00      A    C
ATOM    814  O   SER A  58      26.188  13.324  10.764  1.00  0.00      A    O
ATOM    815  N   THR A  59      26.967  12.714   8.719  1.00  0.00      A    N
ATOM    816  HN  THR A  59      27.291  11.997   8.106  1.00  0.00      A    H
ATOM    817  CA  THR A  59      27.588  14.029   8.457  1.00  0.00      A    C
ATOM    818  HA  THR A  59      27.979  14.473   9.361  1.00  0.00      A    H
ATOM    819  CB  THR A  59      28.743  14.000   7.491  1.00  0.00      A    C
ATOM    820  HB  THR A  59      29.198  15.014   7.485  1.00  0.00      A    H
ATOM    821  OG1 THR A  59      28.438  13.641   6.149  1.00  0.00      A    O
ATOM    822  HG1 THR A  59      28.159  12.732   6.282  1.00  0.00      A    H
ATOM    823  CG2 THR A  59      29.722  13.026   8.129  1.00  0.00      A    C
ATOM    824 HG21 THR A  59      29.313  11.993   8.117  1.00  0.00      A    H
ATOM    825 HG22 THR A  59      30.698  13.023   7.599  1.00  0.00      A    H
ATOM    826 HG23 THR A  59      29.779  13.296   9.206  1.00  0.00      A    H
ATOM    827  C   THR A  59      26.497  14.969   7.997  1.00  0.00      A    C
ATOM    828  O   THR A  59      26.754  16.150   8.205  1.00  0.00      A    O
ATOM    829  N   ASN A  60      25.417  14.481   7.316  1.00  0.00      A    N
ATOM    830  HN  ASN A  60      25.386  13.537   6.995  1.00  0.00      A    H
ATOM    831  CA  ASN A  60      24.225  15.237   6.956  1.00  0.00      A    C
ATOM    832  HA  ASN A  60      24.507  16.276   7.049  1.00  0.00      A    H
ATOM    833  CB  ASN A  60      23.699  14.769   5.570  1.00  0.00      A    C
ATOM    834  HB1 ASN A  60      23.243  13.756   5.580  1.00  0.00      A    H
ATOM    835  HB2 ASN A  60      22.862  15.403   5.207  1.00  0.00      A    H
ATOM    836  CG  ASN A  60      24.816  14.863   4.515  1.00  0.00      A    C
ATOM    837  OD1 ASN A  60      25.069  15.934   3.912  1.00  0.00      A    O
ATOM    838  ND2 ASN A  60      25.639  13.837   4.226  1.00  0.00      A    N
ATOM    839 HD21 ASN A  60      26.432  13.939   3.625  1.00  0.00      A    H
ATOM    840 HD22 ASN A  60      25.585  13.060   4.853  1.00  0.00      A    H
ATOM    841  C   ASN A  60      23.172  15.062   8.047  1.00  0.00      A    C
ATOM    842  O   ASN A  60      23.412  14.491   9.096  1.00  0.00      A    O
ATOM    843  N   TYR A  61      21.938  15.618   7.890  1.00  0.00      A    N
ATOM    844  HN  TYR A  61      21.625  16.109   7.080  1.00  0.00      A    H
ATOM    845  CA  TYR A  61      21.033  15.664   8.978  1.00  0.00      A    C
ATOM    846  HA  TYR A  61      21.581  15.789   9.900  1.00  0.00      A    H
ATOM    847  CB  TYR A  61      19.930  16.830   8.912  1.00  0.00      A    C
ATOM    848  HB1 TYR A  61      19.170  16.560   8.147  1.00  0.00      A    H
ATOM    849  HB2 TYR A  61      19.364  16.872   9.867  1.00  0.00      A    H
ATOM    850  CG  TYR A  61      20.619  18.138   8.552  1.00  0.00      A    C
ATOM    851  CD1 TYR A  61      20.617  18.565   7.183  1.00  0.00      A    C
ATOM    852  HD1 TYR A  61      20.136  17.926   6.458  1.00  0.00      A    H
ATOM    853  CE1 TYR A  61      21.359  19.684   6.902  1.00  0.00      A    C
ATOM    854  HE1 TYR A  61      21.410  20.015   5.876  1.00  0.00      A    H
ATOM    855  CZ  TYR A  61      22.099  20.357   7.863  1.00  0.00      A    C
ATOM    856  OH  TYR A  61      22.948  21.474   7.463  1.00  0.00      A    O
ATOM    857  HH  TYR A  61      23.398  21.683   8.285  1.00  0.00      A    H
ATOM    858  CD2 TYR A  61      21.340  18.852   9.521  1.00  0.00      A    C
ATOM    859  HD2 TYR A  61      21.384  18.568  10.562  1.00  0.00      A    H
ATOM    860  CE2 TYR A  61      22.110  19.936   9.188  1.00  0.00      A    C
ATOM    861  HE2 TYR A  61      22.732  20.437   9.916  1.00  0.00      A    H
ATOM    862  C   TYR A  61      20.278  14.382   9.064  1.00  0.00      A    C
ATOM    863  O   TYR A  61      19.825  13.959  10.088  1.00  0.00      A    O
ATOM    864  N   GLY A  62      20.093  13.686   7.909  1.00  0.00      A    N
ATOM    865  HN  GLY A  62      20.514  13.945   7.044  1.00  0.00      A    H
ATOM    866  CA  GLY A  62      19.437  12.398   7.881  1.00  0.00      A    C
ATOM    867  HA1 GLY A  62      20.139  11.668   7.504  1.00  0.00      A    H
ATOM    868  HA2 GLY A  62      18.922  12.131   8.792  1.00  0.00      A    H
ATOM    869  C   GLY A  62      18.293  12.431   6.924  1.00  0.00      A    C
ATOM    870  O   GLY A  62      18.432  12.452   5.699  1.00  0.00      A    O
ATOM    871  N   CYS A  63      17.060  12.660   7.447  1.00  0.00      A    N
ATOM    872  HN  CYS A  63      16.948  12.821   8.424  1.00  0.00      A    H
ATOM    873  CA  CYS A  63      15.856  12.714   6.740  1.00  0.00      A    C
ATOM    874  HA  CYS A  63      15.916  12.053   5.888  1.00  0.00      A    H
ATOM    875  CB  CYS A  63      14.691  12.421   7.746  1.00  0.00      A    C
ATOM    876  HB1 CYS A  63      13.793  12.508   7.097  1.00  0.00      A    H
ATOM    877  HB2 CYS A  63      14.740  13.244   8.490  1.00  0.00      A    H
ATOM    878  SG  CYS A  63      14.888  10.791   8.537  1.00  0.00      A    S
ATOM    879  C   CYS A  63      15.680  14.116   6.066  1.00  0.00      A    C
ATOM    880  O   CYS A  63      15.270  14.213   4.893  1.00  0.00      A    O
ATOM    881  N   GLU A  64      15.772  15.147   6.949  1.00  0.00      A    N
ATOM    882  HN  GLU A  64      15.928  15.043   7.929  1.00  0.00      A    H
ATOM    883  CA  GLU A  64      15.389  16.529   6.451  1.00  0.00      A    C
ATOM    884  HA  GLU A  64      14.383  16.489   6.060  1.00  0.00      A    H
ATOM    885  CB  GLU A  64      15.374  17.525   7.663  1.00  0.00      A    C
ATOM    886  HB1 GLU A  64      14.630  17.247   8.439  1.00  0.00      A    H
ATOM    887  HB2 GLU A  64      16.287  17.449   8.292  1.00  0.00      A    H
ATOM    888  CG  GLU A  64      15.034  19.022   7.433  1.00  0.00      A    C
ATOM    889  HG1 GLU A  64      15.858  19.430   6.809  1.00  0.00      A    H
ATOM    890  HG2 GLU A  64      14.062  19.163   6.914  1.00  0.00      A    H
ATOM    891  CD  GLU A  64      15.012  19.889   8.699  1.00  0.00      A    C
ATOM    892  OE1 GLU A  64      13.925  20.395   9.124  1.00  0.00      A    O
ATOM    893  OE2 GLU A  64      16.115  20.074   9.285  1.00  0.00      A    O
ATOM    894  C   GLU A  64      16.293  17.042   5.269  1.00  0.00      A    C
ATOM    895  O   GLU A  64      15.940  17.696   4.267  1.00  0.00      A    O
ATOM    896  N   GLY A  65      17.521  16.699   5.269  1.00  0.00      A    N
ATOM    897  HN  GLY A  65      17.895  16.351   6.124  1.00  0.00      A    H
ATOM    898  CA  GLY A  65      18.327  17.058   4.081  1.00  0.00      A    C
ATOM    899  HA1 GLY A  65      17.887  16.480   3.282  1.00  0.00      A    H
ATOM    900  HA2 GLY A  65      18.293  18.118   3.877  1.00  0.00      A    H
ATOM    901  C   GLY A  65      19.710  16.571   4.092  1.00  0.00      A    C
ATOM    902  O   GLY A  65      20.136  15.975   5.067  1.00  0.00      A    O
ATOM    903  N   GLY A  66      20.418  16.938   3.043  1.00  0.00      A    N
ATOM    904  HN  GLY A  66      20.039  17.530   2.336  1.00  0.00      A    H
ATOM    905  CA  GLY A  66      21.800  16.639   3.002  1.00  0.00      A    C
ATOM    906  HA1 GLY A  66      22.241  17.191   3.818  1.00  0.00      A    H
ATOM    907  HA2 GLY A  66      21.933  15.567   3.015  1.00  0.00      A    H
ATOM    908  C   GLY A  66      22.462  17.127   1.735  1.00  0.00      A    C
ATOM    909  O   GLY A  66      21.785  17.493   0.825  1.00  0.00      A    O
ATOM    910  N   TYR A  67      23.808  17.301   1.713  1.00  0.00      A    N
ATOM    911  HN  TYR A  67      24.465  16.955   2.378  1.00  0.00      A    H
ATOM    912  CA  TYR A  67      24.504  17.737   0.522  1.00  0.00      A    C
ATOM    913  HA  TYR A  67      23.864  18.489   0.084  1.00  0.00      A    H
ATOM    914  CB  TYR A  67      25.948  18.275   0.837  1.00  0.00      A    C
ATOM    915  HB1 TYR A  67      26.516  17.629   1.540  1.00  0.00      A    H
ATOM    916  HB2 TYR A  67      26.411  18.301  -0.172  1.00  0.00      A    H
ATOM    917  CG  TYR A  67      25.998  19.624   1.422  1.00  0.00      A    C
ATOM    918  CD1 TYR A  67      25.260  20.653   0.875  1.00  0.00      A    C
ATOM    919  HD1 TYR A  67      24.657  20.411   0.012  1.00  0.00      A    H
ATOM    920  CE1 TYR A  67      25.304  21.993   1.269  1.00  0.00      A    C
ATOM    921  HE1 TYR A  67      24.666  22.758   0.853  1.00  0.00      A    H
ATOM    922  CZ  TYR A  67      26.121  22.267   2.394  1.00  0.00      A    C
ATOM    923  OH  TYR A  67      26.098  23.603   2.764  1.00  0.00      A    O
ATOM    924  HH  TYR A  67      26.261  23.627   3.710  1.00  0.00      A    H
ATOM    925  CD2 TYR A  67      26.839  19.917   2.519  1.00  0.00      A    C
ATOM    926  HD2 TYR A  67      27.472  19.154   2.947  1.00  0.00      A    H
ATOM    927  CE2 TYR A  67      26.915  21.254   2.904  1.00  0.00      A    C
ATOM    928  HE2 TYR A  67      27.524  21.433   3.778  1.00  0.00      A    H
ATOM    929  C   TYR A  67      24.643  16.580  -0.406  1.00  0.00      A    C
ATOM    930  O   TYR A  67      25.099  15.449  -0.058  1.00  0.00      A    O
ATOM    931  N   MET A  68      24.335  16.820  -1.682  1.00  0.00      A    N
ATOM    932  HN  MET A  68      24.023  17.692  -2.049  1.00  0.00      A    H
ATOM    933  CA  MET A  68      24.401  15.764  -2.703  1.00  0.00      A    C
ATOM    934  HA  MET A  68      23.830  14.954  -2.274  1.00  0.00      A    H
ATOM    935  CB  MET A  68      23.814  16.188  -4.065  1.00  0.00      A    C
ATOM    936  HB1 MET A  68      24.520  17.014  -4.294  1.00  0.00      A    H
ATOM    937  HB2 MET A  68      23.892  15.378  -4.822  1.00  0.00      A    H
ATOM    938  CG  MET A  68      22.506  16.910  -3.902  1.00  0.00      A    C
ATOM    939  HG1 MET A  68      22.595  17.786  -3.226  1.00  0.00      A    H
ATOM    940  HG2 MET A  68      22.106  17.280  -4.870  1.00  0.00      A    H
ATOM    941  SD  MET A  68      21.274  15.856  -3.173  1.00  0.00      A    S
ATOM    942  CE  MET A  68      20.982  14.883  -4.647  1.00  0.00      A    C
ATOM    943  HE1 MET A  68      20.516  13.949  -4.267  1.00  0.00      A    H
ATOM    944  HE2 MET A  68      20.349  15.587  -5.229  1.00  0.00      A    H
ATOM    945  HE3 MET A  68      21.867  14.591  -5.251  1.00  0.00      A    H
ATOM    946  C   MET A  68      25.846  15.272  -3.039  1.00  0.00      A    C
ATOM    947  O   MET A  68      26.145  14.156  -3.336  1.00  0.00      A    O
ATOM    948  N   ASP A  69      26.789  16.232  -2.870  1.00  0.00      A    N
ATOM    949  HN  ASP A  69      26.433  17.140  -2.663  1.00  0.00      A    H
ATOM    950  CA  ASP A  69      28.186  16.018  -2.987  1.00  0.00      A    C
ATOM    951  HA  ASP A  69      28.315  15.514  -3.933  1.00  0.00      A    H
ATOM    952  CB  ASP A  69      28.980  17.286  -2.805  1.00  0.00      A    C
ATOM    953  HB1 ASP A  69      28.772  17.749  -1.817  1.00  0.00      A    H
ATOM    954  HB2 ASP A  69      30.078  17.120  -2.848  1.00  0.00      A    H
ATOM    955  CG  ASP A  69      28.747  18.349  -3.751  1.00  0.00      A    C
ATOM    956  OD1 ASP A  69      27.685  18.942  -3.626  1.00  0.00      A    O
ATOM    957  OD2 ASP A  69      29.649  18.796  -4.512  1.00  0.00      A    O
ATOM    958  C   ASP A  69      28.557  15.000  -1.936  1.00  0.00      A    C
ATOM    959  O   ASP A  69      29.401  14.176  -2.112  1.00  0.00      A    O
ATOM    960  N   TYR A  70      27.982  15.112  -0.742  1.00  0.00      A    N
ATOM    961  HN  TYR A  70      27.283  15.810  -0.604  1.00  0.00      A    H
ATOM    962  CA  TYR A  70      28.213  14.206   0.426  1.00  0.00      A    C
ATOM    963  HA  TYR A  70      29.275  14.078   0.582  1.00  0.00      A    H
ATOM    964  CB  TYR A  70      27.709  14.853   1.813  1.00  0.00      A    C
ATOM    965  HB1 TYR A  70      26.726  15.353   1.685  1.00  0.00      A    H
ATOM    966  HB2 TYR A  70      27.588  14.038   2.559  1.00  0.00      A    H
ATOM    967  CG  TYR A  70      28.574  15.910   2.475  1.00  0.00      A    C
ATOM    968  CD1 TYR A  70      29.425  16.781   1.758  1.00  0.00      A    C
ATOM    969  HD1 TYR A  70      29.597  16.720   0.694  1.00  0.00      A    H
ATOM    970  CE1 TYR A  70      30.297  17.618   2.425  1.00  0.00      A    C
ATOM    971  HE1 TYR A  70      31.071  18.211   1.963  1.00  0.00      A    H
ATOM    972  CZ  TYR A  70      30.244  17.684   3.821  1.00  0.00      A    C
ATOM    973  OH  TYR A  70      31.249  18.450   4.452  1.00  0.00      A    O
ATOM    974  HH  TYR A  70      31.009  18.488   5.381  1.00  0.00      A    H
ATOM    975  CD2 TYR A  70      28.467  16.104   3.921  1.00  0.00      A    C
ATOM    976  HD2 TYR A  70      27.783  15.499   4.498  1.00  0.00      A    H
ATOM    977  CE2 TYR A  70      29.313  17.010   4.546  1.00  0.00      A    C
ATOM    978  HE2 TYR A  70      29.187  17.131   5.612  1.00  0.00      A    H
ATOM    979  C   TYR A  70      27.496  12.868   0.229  1.00  0.00      A    C
ATOM    980  O   TYR A  70      27.894  11.915   0.874  1.00  0.00      A    O
ATOM    981  N   ALA A  71      26.520  12.767  -0.700  1.00  0.00      A    N
ATOM    982  HN  ALA A  71      26.135  13.640  -0.990  1.00  0.00      A    H
ATOM    983  CA  ALA A  71      25.943  11.519  -1.012  1.00  0.00      A    C
ATOM    984  HA  ALA A  71      25.922  10.951  -0.094  1.00  0.00      A    H
ATOM    985  CB  ALA A  71      24.472  11.812  -1.370  1.00  0.00      A    C
ATOM    986  HB1 ALA A  71      24.426  12.563  -2.186  1.00  0.00      A    H
ATOM    987  HB2 ALA A  71      24.005  10.900  -1.799  1.00  0.00      A    H
ATOM    988  HB3 ALA A  71      23.943  12.235  -0.490  1.00  0.00      A    H
ATOM    989  C   ALA A  71      26.816  10.815  -2.059  1.00  0.00      A    C
ATOM    990  O   ALA A  71      27.163   9.655  -1.826  1.00  0.00      A    O
ATOM    991  N   PHE A  72      27.336  11.522  -3.152  1.00  0.00      A    N
ATOM    992  HN  PHE A  72      27.037  12.468  -3.247  1.00  0.00      A    H
ATOM    993  CA  PHE A  72      28.108  10.917  -4.182  1.00  0.00      A    C
ATOM    994  HA  PHE A  72      27.719   9.953  -4.475  1.00  0.00      A    H
ATOM    995  CB  PHE A  72      28.266  11.763  -5.474  1.00  0.00      A    C
ATOM    996  HB1 PHE A  72      28.733  12.721  -5.159  1.00  0.00      A    H
ATOM    997  HB2 PHE A  72      28.878  11.194  -6.206  1.00  0.00      A    H
ATOM    998  CG  PHE A  72      27.000  11.973  -6.206  1.00  0.00      A    C
ATOM    999  CD1 PHE A  72      26.444  13.264  -6.416  1.00  0.00      A    C
ATOM   1000  HD1 PHE A  72      26.978  14.176  -6.192  1.00  0.00      A    H
ATOM   1001  CE1 PHE A  72      25.188  13.391  -7.053  1.00  0.00      A    C
ATOM   1002  HE1 PHE A  72      24.689  14.312  -7.317  1.00  0.00      A    H
ATOM   1003  CZ  PHE A  72      24.572  12.246  -7.561  1.00  0.00      A    C
ATOM   1004  HZ  PHE A  72      23.550  12.203  -7.909  1.00  0.00      A    H
ATOM   1005  CD2 PHE A  72      26.318  10.843  -6.649  1.00  0.00      A    C
ATOM   1006  HD2 PHE A  72      26.689   9.845  -6.471  1.00  0.00      A    H
ATOM   1007  CE2 PHE A  72      25.141  10.960  -7.342  1.00  0.00      A    C
ATOM   1008  HE2 PHE A  72      24.654  10.028  -7.588  1.00  0.00      A    H
ATOM   1009  C   PHE A  72      29.492  10.534  -3.668  1.00  0.00      A    C
ATOM   1010  O   PHE A  72      30.010   9.457  -4.012  1.00  0.00      A    O
ATOM   1011  N   GLU A  73      30.061  11.292  -2.836  1.00  0.00      A    N
ATOM   1012  HN  GLU A  73      29.673  12.203  -2.712  1.00  0.00      A    H
ATOM   1013  CA  GLU A  73      31.380  11.097  -2.073  1.00  0.00      A    C
ATOM   1014  HA  GLU A  73      32.159  10.935  -2.803  1.00  0.00      A    H
ATOM   1015  CB  GLU A  73      31.782  12.301  -1.361  1.00  0.00      A    C
ATOM   1016  HB1 GLU A  73      31.585  13.237  -1.925  1.00  0.00      A    H
ATOM   1017  HB2 GLU A  73      31.110  12.427  -0.485  1.00  0.00      A    H
ATOM   1018  CG  GLU A  73      33.273  12.280  -0.947  1.00  0.00      A    C
ATOM   1019  HG1 GLU A  73      33.439  12.447   0.139  1.00  0.00      A    H
ATOM   1020  HG2 GLU A  73      33.640  11.279  -1.260  1.00  0.00      A    H
ATOM   1021  CD  GLU A  73      34.036  13.355  -1.573  1.00  0.00      A    C
ATOM   1022  OE1 GLU A  73      34.564  13.084  -2.663  1.00  0.00      A    O
ATOM   1023  OE2 GLU A  73      34.113  14.486  -1.045  1.00  0.00      A    O
ATOM   1024  C   GLU A  73      31.279   9.916  -1.063  1.00  0.00      A    C
ATOM   1025  O   GLU A  73      32.223   9.163  -0.779  1.00  0.00      A    O
ATOM   1026  N   TRP A  74      30.093   9.691  -0.557  1.00  0.00      A    N
ATOM   1027  HN  TRP A  74      29.310  10.252  -0.814  1.00  0.00      A    H
ATOM   1028  CA  TRP A  74      29.879   8.641   0.410  1.00  0.00      A    C
ATOM   1029  HA  TRP A  74      30.641   8.765   1.166  1.00  0.00      A    H
ATOM   1030  CB  TRP A  74      28.403   8.672   1.108  1.00  0.00      A    C
ATOM   1031  HB1 TRP A  74      28.162   9.732   1.338  1.00  0.00      A    H
ATOM   1032  HB2 TRP A  74      27.691   8.249   0.368  1.00  0.00      A    H
ATOM   1033  CG  TRP A  74      28.276   7.844   2.359  1.00  0.00      A    C
ATOM   1034  CD1 TRP A  74      28.688   8.087   3.623  1.00  0.00      A    C
ATOM   1035  HD1 TRP A  74      29.137   9.023   3.922  1.00  0.00      A    H
ATOM   1036  NE1 TRP A  74      28.351   7.034   4.488  1.00  0.00      A    N
ATOM   1037  HE1 TRP A  74      28.822   6.985   5.341  1.00  0.00      A    H
ATOM   1038  CE2 TRP A  74      27.851   6.030   3.698  1.00  0.00      A    C
ATOM   1039  CD2 TRP A  74      27.825   6.473   2.315  1.00  0.00      A    C
ATOM   1040  CE3 TRP A  74      27.354   5.683   1.266  1.00  0.00      A    C
ATOM   1041  HE3 TRP A  74      27.088   6.094   0.304  1.00  0.00      A    H
ATOM   1042  CZ3 TRP A  74      26.840   4.383   1.600  1.00  0.00      A    C
ATOM   1043  HZ3 TRP A  74      26.577   3.768   0.752  1.00  0.00      A    H
ATOM   1044  CZ2 TRP A  74      27.384   4.748   3.985  1.00  0.00      A    C
ATOM   1045  HZ2 TRP A  74      27.449   4.347   4.985  1.00  0.00      A    H
ATOM   1046  CH2 TRP A  74      26.850   3.893   2.877  1.00  0.00      A    C
ATOM   1047  HH2 TRP A  74      26.401   2.946   3.140  1.00  0.00      A    H
ATOM   1048  C   TRP A  74      30.049   7.323  -0.265  1.00  0.00      A    C
ATOM   1049  O   TRP A  74      30.634   6.379   0.292  1.00  0.00      A    O
ATOM   1050  N   VAL A  75      29.461   7.158  -1.453  1.00  0.00      A    N
ATOM   1051  HN  VAL A  75      29.116   7.942  -1.963  1.00  0.00      A    H
ATOM   1052  CA  VAL A  75      29.442   5.833  -2.172  1.00  0.00      A    C
ATOM   1053  HA  VAL A  75      29.028   5.118  -1.477  1.00  0.00      A    H
ATOM   1054  CB  VAL A  75      28.568   6.014  -3.434  1.00  0.00      A    C
ATOM   1055  HB  VAL A  75      28.973   6.811  -4.094  1.00  0.00      A    H
ATOM   1056  CG1 VAL A  75      28.537   4.755  -4.267  1.00  0.00      A    C
ATOM   1057 HG11 VAL A  75      27.693   4.683  -4.986  1.00  0.00      A    H
ATOM   1058 HG12 VAL A  75      29.506   4.517  -4.755  1.00  0.00      A    H
ATOM   1059 HG13 VAL A  75      28.461   3.865  -3.606  1.00  0.00      A    H
ATOM   1060  CG2 VAL A  75      27.119   6.355  -3.168  1.00  0.00      A    C
ATOM   1061 HG21 VAL A  75      26.639   6.710  -4.104  1.00  0.00      A    H
ATOM   1062 HG22 VAL A  75      26.583   5.487  -2.727  1.00  0.00      A    H
ATOM   1063 HG23 VAL A  75      26.970   7.173  -2.431  1.00  0.00      A    H
ATOM   1064  C   VAL A  75      30.773   5.416  -2.544  1.00  0.00      A    C
ATOM   1065  O   VAL A  75      31.209   4.283  -2.485  1.00  0.00      A    O
ATOM   1066  N   ILE A  76      31.549   6.409  -3.081  1.00  0.00      A    N
ATOM   1067  HN  ILE A  76      31.140   7.270  -3.375  1.00  0.00      A    H
ATOM   1068  CA  ILE A  76      32.927   6.366  -3.473  1.00  0.00      A    C
ATOM   1069  HA  ILE A  76      33.064   5.525  -4.136  1.00  0.00      A    H
ATOM   1070  CB  ILE A  76      33.443   7.625  -4.062  1.00  0.00      A    C
ATOM   1071  HB  ILE A  76      33.027   8.480  -3.488  1.00  0.00      A    H
ATOM   1072  CG2 ILE A  76      35.063   7.811  -4.052  1.00  0.00      A    C
ATOM   1073 HG21 ILE A  76      35.397   8.715  -4.606  1.00  0.00      A    H
ATOM   1074 HG22 ILE A  76      35.476   7.800  -3.021  1.00  0.00      A    H
ATOM   1075 HG23 ILE A  76      35.532   6.922  -4.525  1.00  0.00      A    H
ATOM   1076  CG1 ILE A  76      32.933   7.619  -5.477  1.00  0.00      A    C
ATOM   1077 HG11 ILE A  76      33.326   6.664  -5.885  1.00  0.00      A    H
ATOM   1078 HG12 ILE A  76      31.823   7.573  -5.452  1.00  0.00      A    H
ATOM   1079  CD  ILE A  76      33.284   8.844  -6.346  1.00  0.00      A    C
ATOM   1080  HD1 ILE A  76      34.321   8.901  -6.742  1.00  0.00      A    H
ATOM   1081  HD2 ILE A  76      32.598   8.886  -7.220  1.00  0.00      A    H
ATOM   1082  HD3 ILE A  76      33.103   9.810  -5.830  1.00  0.00      A    H
ATOM   1083  C   ILE A  76      33.898   6.076  -2.292  1.00  0.00      A    C
ATOM   1084  O   ILE A  76      34.822   5.259  -2.367  1.00  0.00      A    O
ATOM   1085  N   SER A  77      33.676   6.733  -1.086  1.00  0.00      A    N
ATOM   1086  HN  SER A  77      32.988   7.454  -1.114  1.00  0.00      A    H
ATOM   1087  CA  SER A  77      34.548   6.421   0.081  1.00  0.00      A    C
ATOM   1088  HA  SER A  77      35.564   6.376  -0.280  1.00  0.00      A    H
ATOM   1089  CB  SER A  77      34.365   7.637   1.022  1.00  0.00      A    C
ATOM   1090  HB1 SER A  77      34.948   7.575   1.966  1.00  0.00      A    H
ATOM   1091  HB2 SER A  77      34.789   8.552   0.558  1.00  0.00      A    H
ATOM   1092  OG  SER A  77      33.016   7.877   1.424  1.00  0.00      A    O
ATOM   1093  HG1 SER A  77      32.692   8.461   0.735  1.00  0.00      A    H
ATOM   1094  C   SER A  77      34.183   5.102   0.798  1.00  0.00      A    C
ATOM   1095  O   SER A  77      35.081   4.426   1.205  1.00  0.00      A    O
ATOM   1096  N   ASN A  78      32.926   4.731   0.809  1.00  0.00      A    N
ATOM   1097  HN  ASN A  78      32.246   5.426   0.587  1.00  0.00      A    H
ATOM   1098  CA  ASN A  78      32.551   3.384   1.391  1.00  0.00      A    C
ATOM   1099  HA  ASN A  78      33.081   3.276   2.326  1.00  0.00      A    H
ATOM   1100  CB  ASN A  78      30.922   3.423   1.573  1.00  0.00      A    C
ATOM   1101  HB1 ASN A  78      30.397   4.389   1.730  1.00  0.00      A    H
ATOM   1102  HB2 ASN A  78      30.517   3.069   0.600  1.00  0.00      A    H
ATOM   1103  CG  ASN A  78      30.555   2.381   2.680  1.00  0.00      A    C
ATOM   1104  OD1 ASN A  78      30.382   1.212   2.328  1.00  0.00      A    O
ATOM   1105  ND2 ASN A  78      30.396   2.830   3.914  1.00  0.00      A    N
ATOM   1106 HD21 ASN A  78      30.005   2.251   4.630  1.00  0.00      A    H
ATOM   1107 HD22 ASN A  78      30.447   3.825   3.999  1.00  0.00      A    H
ATOM   1108  C   ASN A  78      32.936   2.196   0.515  1.00  0.00      A    C
ATOM   1109  O   ASN A  78      33.255   1.127   0.976  1.00  0.00      A    O
ATOM   1110  N   GLY A  79      32.948   2.400  -0.858  1.00  0.00      A    N
ATOM   1111  HN  GLY A  79      32.619   3.266  -1.226  1.00  0.00      A    H
ATOM   1112  CA  GLY A  79      33.283   1.318  -1.791  1.00  0.00      A    C
ATOM   1113  HA1 GLY A  79      34.154   1.530  -2.394  1.00  0.00      A    H
ATOM   1114  HA2 GLY A  79      33.434   0.336  -1.369  1.00  0.00      A    H
ATOM   1115  C   GLY A  79      32.126   1.124  -2.686  1.00  0.00      A    C
ATOM   1116  O   GLY A  79      32.255   0.878  -3.891  1.00  0.00      A    O
ATOM   1117  N   GLY A  80      30.858   1.269  -2.187  1.00  0.00      A    N
ATOM   1118  HN  GLY A  80      30.691   1.455  -1.222  1.00  0.00      A    H
ATOM   1119  CA  GLY A  80      29.599   0.923  -2.911  1.00  0.00      A    C
ATOM   1120  HA1 GLY A  80      29.633   1.726  -3.633  1.00  0.00      A    H
ATOM   1121  HA2 GLY A  80      29.486  -0.065  -3.332  1.00  0.00      A    H
ATOM   1122  C   GLY A  80      28.416   1.194  -2.075  1.00  0.00      A    C
ATOM   1123  O   GLY A  80      28.536   1.871  -1.023  1.00  0.00      A    O
ATOM   1124  N   ILE A  81      27.252   0.745  -2.575  1.00  0.00      A    N
ATOM   1125  HN  ILE A  81      27.209   0.223  -3.423  1.00  0.00      A    H
ATOM   1126  CA  ILE A  81      26.010   0.915  -1.866  1.00  0.00      A    C
ATOM   1127  HA  ILE A  81      26.168   0.872  -0.799  1.00  0.00      A    H
ATOM   1128  CB  ILE A  81      25.226   2.131  -2.317  1.00  0.00      A    C
ATOM   1129  HB  ILE A  81      25.825   2.998  -1.964  1.00  0.00      A    H
ATOM   1130  CG2 ILE A  81      25.257   2.290  -3.935  1.00  0.00      A    C
ATOM   1131 HG21 ILE A  81      24.617   1.503  -4.389  1.00  0.00      A    H
ATOM   1132 HG22 ILE A  81      24.717   3.237  -4.144  1.00  0.00      A    H
ATOM   1133 HG23 ILE A  81      26.282   2.379  -4.355  1.00  0.00      A    H
ATOM   1134  CG1 ILE A  81      23.788   2.265  -1.726  1.00  0.00      A    C
ATOM   1135 HG11 ILE A  81      23.132   1.417  -2.015  1.00  0.00      A    H
ATOM   1136 HG12 ILE A  81      23.929   2.024  -0.651  1.00  0.00      A    H
ATOM   1137  CD  ILE A  81      23.071   3.616  -1.952  1.00  0.00      A    C
ATOM   1138  HD1 ILE A  81      23.835   4.408  -1.797  1.00  0.00      A    H
ATOM   1139  HD2 ILE A  81      22.573   3.673  -2.944  1.00  0.00      A    H
ATOM   1140  HD3 ILE A  81      22.387   3.824  -1.101  1.00  0.00      A    H
ATOM   1141  C   ILE A  81      25.277  -0.436  -2.228  1.00  0.00      A    C
ATOM   1142  O   ILE A  81      25.501  -1.038  -3.309  1.00  0.00      A    O
ATOM   1143  N   ASP A  82      24.584  -0.974  -1.213  1.00  0.00      A    N
ATOM   1144  HN  ASP A  82      24.513  -0.483  -0.349  1.00  0.00      A    H
ATOM   1145  CA  ASP A  82      23.989  -2.329  -1.297  1.00  0.00      A    C
ATOM   1146  HA  ASP A  82      24.555  -2.902  -2.016  1.00  0.00      A    H
ATOM   1147  CB  ASP A  82      24.095  -3.076  -0.005  1.00  0.00      A    C
ATOM   1148  HB1 ASP A  82      23.663  -2.431   0.790  1.00  0.00      A    H
ATOM   1149  HB2 ASP A  82      23.507  -3.999  -0.199  1.00  0.00      A    H
ATOM   1150  CG  ASP A  82      25.433  -3.586   0.384  1.00  0.00      A    C
ATOM   1151  OD1 ASP A  82      26.113  -4.293  -0.426  1.00  0.00      A    O
ATOM   1152  OD2 ASP A  82      25.834  -3.411   1.569  1.00  0.00      A    O
ATOM   1153  C   ASP A  82      22.599  -2.235  -1.896  1.00  0.00      A    C
ATOM   1154  O   ASP A  82      22.153  -1.178  -2.447  1.00  0.00      A    O
ATOM   1155  N   THR A  83      21.895  -3.378  -1.891  1.00  0.00      A    N
ATOM   1156  HN  THR A  83      22.222  -4.222  -1.473  1.00  0.00      A    H
ATOM   1157  CA  THR A  83      20.643  -3.573  -2.602  1.00  0.00      A    C
ATOM   1158  HA  THR A  83      20.575  -2.804  -3.358  1.00  0.00      A    H
ATOM   1159  CB  THR A  83      20.576  -4.945  -3.388  1.00  0.00      A    C
ATOM   1160  HB  THR A  83      19.617  -4.979  -3.946  1.00  0.00      A    H
ATOM   1161  OG1 THR A  83      20.617  -6.050  -2.535  1.00  0.00      A    O
ATOM   1162  HG1 THR A  83      21.322  -5.947  -1.892  1.00  0.00      A    H
ATOM   1163  CG2 THR A  83      21.839  -4.907  -4.273  1.00  0.00      A    C
ATOM   1164 HG21 THR A  83      21.997  -3.898  -4.711  1.00  0.00      A    H
ATOM   1165 HG22 THR A  83      22.724  -5.115  -3.636  1.00  0.00      A    H
ATOM   1166 HG23 THR A  83      21.741  -5.575  -5.155  1.00  0.00      A    H
ATOM   1167  C   THR A  83      19.440  -3.494  -1.642  1.00  0.00      A    C
ATOM   1168  O   THR A  83      19.655  -3.451  -0.460  1.00  0.00      A    O
ATOM   1169  N   GLU A  84      18.218  -3.307  -2.154  1.00  0.00      A    N
ATOM   1170  HN  GLU A  84      18.177  -3.404  -3.145  1.00  0.00      A    H
ATOM   1171  CA  GLU A  84      17.051  -3.449  -1.407  1.00  0.00      A    C
ATOM   1172  HA  GLU A  84      17.206  -2.819  -0.543  1.00  0.00      A    H
ATOM   1173  CB  GLU A  84      15.891  -3.039  -2.370  1.00  0.00      A    C
ATOM   1174  HB1 GLU A  84      16.040  -2.044  -2.841  1.00  0.00      A    H
ATOM   1175  HB2 GLU A  84      15.903  -3.777  -3.200  1.00  0.00      A    H
ATOM   1176  CG  GLU A  84      14.430  -3.106  -1.871  1.00  0.00      A    C
ATOM   1177  HG1 GLU A  84      14.133  -4.116  -1.518  1.00  0.00      A    H
ATOM   1178  HG2 GLU A  84      14.269  -2.424  -1.008  1.00  0.00      A    H
ATOM   1179  CD  GLU A  84      13.420  -2.775  -2.936  1.00  0.00      A    C
ATOM   1180  OE1 GLU A  84      12.514  -1.924  -2.714  1.00  0.00      A    O
ATOM   1181  OE2 GLU A  84      13.446  -3.362  -4.007  1.00  0.00      A    O
ATOM   1182  C   GLU A  84      16.678  -4.747  -0.758  1.00  0.00      A    C
ATOM   1183  O   GLU A  84      16.116  -4.755   0.318  1.00  0.00      A    O
ATOM   1184  N   SER A  85      17.053  -5.853  -1.444  1.00  0.00      A    N
ATOM   1185  HN  SER A  85      17.574  -5.959  -2.286  1.00  0.00      A    H
ATOM   1186  CA  SER A  85      16.953  -7.170  -0.708  1.00  0.00      A    C
ATOM   1187  HA  SER A  85      15.953  -7.218  -0.303  1.00  0.00      A    H
ATOM   1188  CB  SER A  85      17.217  -8.346  -1.682  1.00  0.00      A    C
ATOM   1189  HB1 SER A  85      17.295  -9.276  -1.080  1.00  0.00      A    H
ATOM   1190  HB2 SER A  85      16.368  -8.413  -2.396  1.00  0.00      A    H
ATOM   1191  OG  SER A  85      18.413  -8.204  -2.443  1.00  0.00      A    O
ATOM   1192  HG1 SER A  85      19.041  -8.857  -2.126  1.00  0.00      A    H
ATOM   1193  C   SER A  85      17.913  -7.215   0.439  1.00  0.00      A    C
ATOM   1194  O   SER A  85      17.617  -7.844   1.477  1.00  0.00      A    O
ATOM   1195  N   ASP A  86      19.021  -6.478   0.377  1.00  0.00      A    N
ATOM   1196  HN  ASP A  86      19.311  -6.081  -0.491  1.00  0.00      A    H
ATOM   1197  CA  ASP A  86      19.964  -6.374   1.480  1.00  0.00      A    C
ATOM   1198  HA  ASP A  86      20.142  -7.357   1.891  1.00  0.00      A    H
ATOM   1199  CB  ASP A  86      21.313  -5.747   1.046  1.00  0.00      A    C
ATOM   1200  HB1 ASP A  86      21.167  -4.796   0.491  1.00  0.00      A    H
ATOM   1201  HB2 ASP A  86      21.949  -5.418   1.895  1.00  0.00      A    H
ATOM   1202  CG  ASP A  86      22.103  -6.767   0.199  1.00  0.00      A    C
ATOM   1203  OD1 ASP A  86      22.337  -7.948   0.633  1.00  0.00      A    O
ATOM   1204  OD2 ASP A  86      22.534  -6.250  -0.893  1.00  0.00      A    O
ATOM   1205  C   ASP A  86      19.463  -5.533   2.619  1.00  0.00      A    C
ATOM   1206  O   ASP A  86      19.501  -5.963   3.760  1.00  0.00      A    O
ATOM   1207  N   TYR A  87      18.993  -4.307   2.312  1.00  0.00      A    N
ATOM   1208  HN  TYR A  87      19.065  -4.080   1.344  1.00  0.00      A    H
ATOM   1209  CA  TYR A  87      18.632  -3.278   3.310  1.00  0.00      A    C
ATOM   1210  HA  TYR A  87      18.232  -3.747   4.197  1.00  0.00      A    H
ATOM   1211  CB  TYR A  87      19.927  -2.456   3.547  1.00  0.00      A    C
ATOM   1212  HB1 TYR A  87      20.738  -3.131   3.892  1.00  0.00      A    H
ATOM   1213  HB2 TYR A  87      20.082  -1.951   2.569  1.00  0.00      A    H
ATOM   1214  CG  TYR A  87      19.817  -1.442   4.708  1.00  0.00      A    C
ATOM   1215  CD1 TYR A  87      19.289  -1.739   5.961  1.00  0.00      A    C
ATOM   1216  HD1 TYR A  87      18.611  -2.560   6.143  1.00  0.00      A    H
ATOM   1217  CE1 TYR A  87      19.558  -0.817   7.057  1.00  0.00      A    C
ATOM   1218  HE1 TYR A  87      19.405  -0.970   8.115  1.00  0.00      A    H
ATOM   1219  CZ  TYR A  87      20.361   0.325   6.766  1.00  0.00      A    C
ATOM   1220  OH  TYR A  87      20.490   1.336   7.721  1.00  0.00      A    O
ATOM   1221  HH  TYR A  87      20.170   1.037   8.575  1.00  0.00      A    H
ATOM   1222  CD2 TYR A  87      20.437  -0.179   4.449  1.00  0.00      A    C
ATOM   1223  HD2 TYR A  87      20.679   0.040   3.419  1.00  0.00      A    H
ATOM   1224  CE2 TYR A  87      20.749   0.600   5.468  1.00  0.00      A    C
ATOM   1225  HE2 TYR A  87      21.335   1.481   5.254  1.00  0.00      A    H
ATOM   1226  C   TYR A  87      17.550  -2.449   2.647  1.00  0.00      A    C
ATOM   1227  O   TYR A  87      17.854  -1.573   1.785  1.00  0.00      A    O
ATOM   1228  N   PRO A  88      16.233  -2.694   2.822  1.00  0.00      A    N
ATOM   1229  CD  PRO A  88      15.760  -3.976   3.324  1.00  0.00      A    C
ATOM   1230  HD1 PRO A  88      16.082  -4.105   4.380  1.00  0.00      A    H
ATOM   1231  HD2 PRO A  88      16.185  -4.795   2.706  1.00  0.00      A    H
ATOM   1232  CA  PRO A  88      15.226  -1.982   2.163  1.00  0.00      A    C
ATOM   1233  HA  PRO A  88      15.453  -1.649   1.161  1.00  0.00      A    H
ATOM   1234  CB  PRO A  88      14.042  -3.014   2.167  1.00  0.00      A    C
ATOM   1235  HB1 PRO A  88      13.085  -2.520   1.897  1.00  0.00      A    H
ATOM   1236  HB2 PRO A  88      14.172  -3.663   1.275  1.00  0.00      A    H
ATOM   1237  CG  PRO A  88      14.278  -3.980   3.311  1.00  0.00      A    C
ATOM   1238  HG1 PRO A  88      13.918  -3.569   4.279  1.00  0.00      A    H
ATOM   1239  HG2 PRO A  88      13.814  -4.983   3.195  1.00  0.00      A    H
ATOM   1240  C   PRO A  88      14.881  -0.818   3.140  1.00  0.00      A    C
ATOM   1241  O   PRO A  88      15.084  -0.855   4.339  1.00  0.00      A    O
ATOM   1242  N   TYR A  89      14.399   0.316   2.604  1.00  0.00      A    N
ATOM   1243  HN  TYR A  89      14.295   0.485   1.627  1.00  0.00      A    H
ATOM   1244  CA  TYR A  89      14.085   1.519   3.363  1.00  0.00      A    C
ATOM   1245  HA  TYR A  89      15.044   1.861   3.724  1.00  0.00      A    H
ATOM   1246  CB  TYR A  89      13.434   2.436   2.378  1.00  0.00      A    C
ATOM   1247  HB1 TYR A  89      13.996   2.469   1.420  1.00  0.00      A    H
ATOM   1248  HB2 TYR A  89      12.402   2.110   2.127  1.00  0.00      A    H
ATOM   1249  CG  TYR A  89      13.498   3.827   2.864  1.00  0.00      A    C
ATOM   1250  CD1 TYR A  89      14.506   4.698   2.414  1.00  0.00      A    C
ATOM   1251  HD1 TYR A  89      15.265   4.331   1.739  1.00  0.00      A    H
ATOM   1252  CE1 TYR A  89      14.563   5.985   2.767  1.00  0.00      A    C
ATOM   1253  HE1 TYR A  89      15.404   6.539   2.378  1.00  0.00      A    H
ATOM   1254  CZ  TYR A  89      13.699   6.457   3.736  1.00  0.00      A    C
ATOM   1255  OH  TYR A  89      13.823   7.836   4.220  1.00  0.00      A    O
ATOM   1256  HH  TYR A  89      14.337   8.343   3.588  1.00  0.00      A    H
ATOM   1257  CD2 TYR A  89      12.529   4.391   3.693  1.00  0.00      A    C
ATOM   1258  HD2 TYR A  89      11.741   3.663   3.821  1.00  0.00      A    H
ATOM   1259  CE2 TYR A  89      12.690   5.656   4.207  1.00  0.00      A    C
ATOM   1260  HE2 TYR A  89      11.950   5.892   4.958  1.00  0.00      A    H
ATOM   1261  C   TYR A  89      13.200   1.342   4.578  1.00  0.00      A    C
ATOM   1262  O   TYR A  89      12.239   0.552   4.559  1.00  0.00      A    O
ATOM   1263  N   THR A  90      13.480   2.039   5.699  1.00  0.00      A    N
ATOM   1264  HN  THR A  90      14.273   2.642   5.655  1.00  0.00      A    H
ATOM   1265  CA  THR A  90      12.638   1.880   6.931  1.00  0.00      A    C
ATOM   1266  HA  THR A  90      12.201   0.894   6.878  1.00  0.00      A    H
ATOM   1267  CB  THR A  90      13.518   2.032   8.190  1.00  0.00      A    C
ATOM   1268  HB  THR A  90      12.885   1.973   9.101  1.00  0.00      A    H
ATOM   1269  OG1 THR A  90      14.230   3.269   8.270  1.00  0.00      A    O
ATOM   1270  HG1 THR A  90      14.854   3.150   8.990  1.00  0.00      A    H
ATOM   1271  CG2 THR A  90      14.487   0.816   8.251  1.00  0.00      A    C
ATOM   1272 HG21 THR A  90      15.059   0.786   9.204  1.00  0.00      A    H
ATOM   1273 HG22 THR A  90      14.034  -0.187   8.099  1.00  0.00      A    H
ATOM   1274 HG23 THR A  90      15.174   0.987   7.395  1.00  0.00      A    H
ATOM   1275  C   THR A  90      11.473   2.816   7.062  1.00  0.00      A    C
ATOM   1276  O   THR A  90      10.330   2.475   6.809  1.00  0.00      A    O
ATOM   1277  N   GLY A  91      11.687   4.046   7.390  1.00  0.00      A    N
ATOM   1278  HN  GLY A  91      12.598   4.388   7.607  1.00  0.00      A    H
ATOM   1279  CA  GLY A  91      10.589   5.018   7.570  1.00  0.00      A    C
ATOM   1280  HA1 GLY A  91      10.772   5.859   6.917  1.00  0.00      A    H
ATOM   1281  HA2 GLY A  91       9.596   4.614   7.436  1.00  0.00      A    H
ATOM   1282  C   GLY A  91      10.694   5.680   8.889  1.00  0.00      A    C
ATOM   1283  O   GLY A  91      10.567   6.897   8.871  1.00  0.00      A    O
ATOM   1284  N   GLU A  92      10.901   4.956  10.076  1.00  0.00      A    N
ATOM   1285  HN  GLU A  92      10.837   3.962  10.117  1.00  0.00      A    H
ATOM   1286  CA  GLU A  92      11.067   5.672  11.353  1.00  0.00      A    C
ATOM   1287  HA  GLU A  92      10.948   6.739  11.234  1.00  0.00      A    H
ATOM   1288  CB  GLU A  92       9.820   5.326  12.280  1.00  0.00      A    C
ATOM   1289  HB1 GLU A  92       9.682   4.232  12.143  1.00  0.00      A    H
ATOM   1290  HB2 GLU A  92      10.078   5.432  13.355  1.00  0.00      A    H
ATOM   1291  CG  GLU A  92       8.451   5.996  11.920  1.00  0.00      A    C
ATOM   1292  HG1 GLU A  92       8.350   7.059  12.228  1.00  0.00      A    H
ATOM   1293  HG2 GLU A  92       8.293   5.878  10.827  1.00  0.00      A    H
ATOM   1294  CD  GLU A  92       7.310   5.227  12.577  1.00  0.00      A    C
ATOM   1295  OE1 GLU A  92       6.694   5.815  13.552  1.00  0.00      A    O
ATOM   1296  OE2 GLU A  92       7.054   4.085  12.183  1.00  0.00      A    O
ATOM   1297  C   GLU A  92      12.465   5.359  11.937  1.00  0.00      A    C
ATOM   1298  O   GLU A  92      13.452   5.965  11.529  1.00  0.00      A    O
ATOM   1299  N   ASP A  93      12.609   4.365  12.860  1.00  0.00      A    N
ATOM   1300  HN  ASP A  93      11.850   3.869  13.274  1.00  0.00      A    H
ATOM   1301  CA  ASP A  93      13.902   3.943  13.410  1.00  0.00      A    C
ATOM   1302  HA  ASP A  93      14.520   4.815  13.563  1.00  0.00      A    H
ATOM   1303  CB  ASP A  93      13.731   3.222  14.808  1.00  0.00      A    C
ATOM   1304  HB1 ASP A  93      13.079   2.324  14.753  1.00  0.00      A    H
ATOM   1305  HB2 ASP A  93      14.717   2.867  15.176  1.00  0.00      A    H
ATOM   1306  CG  ASP A  93      13.084   4.150  15.778  1.00  0.00      A    C
ATOM   1307  OD1 ASP A  93      11.887   3.957  16.073  1.00  0.00      A    O
ATOM   1308  OD2 ASP A  93      13.712   5.151  16.257  1.00  0.00      A    O
ATOM   1309  C   ASP A  93      14.550   2.922  12.424  1.00  0.00      A    C
ATOM   1310  O   ASP A  93      14.011   2.370  11.506  1.00  0.00      A    O
ATOM   1311  N   GLY A  94      15.915   2.734  12.599  1.00  0.00      A    N
ATOM   1312  HN  GLY A  94      16.311   3.399  13.228  1.00  0.00      A    H
ATOM   1313  CA  GLY A  94      16.800   1.841  11.910  1.00  0.00      A    C
ATOM   1314  HA1 GLY A  94      16.593   0.864  12.323  1.00  0.00      A    H
ATOM   1315  HA2 GLY A  94      16.620   1.885  10.846  1.00  0.00      A    H
ATOM   1316  C   GLY A  94      18.190   2.349  12.102  1.00  0.00      A    C
ATOM   1317  O   GLY A  94      18.453   3.514  11.850  1.00  0.00      A    O
ATOM   1318  N   THR A  95      19.052   1.409  12.387  1.00  0.00      A    N
ATOM   1319  HN  THR A  95      18.818   0.513  12.755  1.00  0.00      A    H
ATOM   1320  CA  THR A  95      20.494   1.615  12.443  1.00  0.00      A    C
ATOM   1321  HA  THR A  95      20.601   2.681  12.580  1.00  0.00      A    H
ATOM   1322  CB  THR A  95      21.256   1.078  13.727  1.00  0.00      A    C
ATOM   1323  HB  THR A  95      22.346   1.292  13.685  1.00  0.00      A    H
ATOM   1324  OG1 THR A  95      21.137  -0.341  14.004  1.00  0.00      A    O
ATOM   1325  HG1 THR A  95      21.583  -0.475  14.843  1.00  0.00      A    H
ATOM   1326  CG2 THR A  95      20.722   1.777  14.976  1.00  0.00      A    C
ATOM   1327 HG21 THR A  95      21.011   2.847  15.042  1.00  0.00      A    H
ATOM   1328 HG22 THR A  95      19.623   1.693  15.110  1.00  0.00      A    H
ATOM   1329 HG23 THR A  95      21.311   1.367  15.824  1.00  0.00      A    H
ATOM   1330  C   THR A  95      21.142   1.106  11.097  1.00  0.00      A    C
ATOM   1331  O   THR A  95      20.529   0.433  10.264  1.00  0.00      A    O
ATOM   1332  N   CYS A  96      22.493   1.227  10.987  1.00  0.00      A    N
ATOM   1333  HN  CYS A  96      22.979   1.705  11.715  1.00  0.00      A    H
ATOM   1334  CA  CYS A  96      23.228   0.669   9.902  1.00  0.00      A    C
ATOM   1335  HA  CYS A  96      22.738   0.909   8.969  1.00  0.00      A    H
ATOM   1336  CB  CYS A  96      24.657   1.353   9.795  1.00  0.00      A    C
ATOM   1337  HB1 CYS A  96      24.500   2.419  10.064  1.00  0.00      A    H
ATOM   1338  HB2 CYS A  96      25.422   0.850  10.425  1.00  0.00      A    H
ATOM   1339  SG  CYS A  96      25.308   1.198   8.048  1.00  0.00      A    S
ATOM   1340  C   CYS A  96      23.354  -0.881  10.043  1.00  0.00      A    C
ATOM   1341  O   CYS A  96      24.129  -1.314  10.869  1.00  0.00      A    O
ATOM   1342  N   ASP A  97      22.675  -1.766   9.396  1.00  0.00      A    N
ATOM   1343  HN  ASP A  97      21.998  -1.431   8.745  1.00  0.00      A    H
ATOM   1344  CA  ASP A  97      22.912  -3.240   9.459  1.00  0.00      A    C
ATOM   1345  HA  ASP A  97      23.073  -3.556  10.479  1.00  0.00      A    H
ATOM   1346  CB  ASP A  97      21.629  -3.997   9.020  1.00  0.00      A    C
ATOM   1347  HB1 ASP A  97      21.298  -3.683   8.008  1.00  0.00      A    H
ATOM   1348  HB2 ASP A  97      21.934  -5.059   8.903  1.00  0.00      A    H
ATOM   1349  CG  ASP A  97      20.415  -3.792   9.941  1.00  0.00      A    C
ATOM   1350  OD1 ASP A  97      20.614  -3.959  11.173  1.00  0.00      A    O
ATOM   1351  OD2 ASP A  97      19.313  -3.495   9.475  1.00  0.00      A    O
ATOM   1352  C   ASP A  97      24.028  -3.632   8.495  1.00  0.00      A    C
ATOM   1353  O   ASP A  97      24.817  -4.525   8.814  1.00  0.00      A    O
ATOM   1354  N   THR A  98      24.144  -3.000   7.311  1.00  0.00      A    N
ATOM   1355  HN  THR A  98      23.658  -2.137   7.193  1.00  0.00      A    H
ATOM   1356  CA  THR A  98      25.008  -3.318   6.159  1.00  0.00      A    C
ATOM   1357  HA  THR A  98      24.861  -4.327   5.803  1.00  0.00      A    H
ATOM   1358  CB  THR A  98      24.736  -2.405   5.060  1.00  0.00      A    C
ATOM   1359  HB  THR A  98      25.565  -2.485   4.324  1.00  0.00      A    H
ATOM   1360  OG1 THR A  98      24.713  -1.123   5.544  1.00  0.00      A    O
ATOM   1361  HG1 THR A  98      24.508  -0.545   4.805  1.00  0.00      A    H
ATOM   1362  CG2 THR A  98      23.375  -2.634   4.349  1.00  0.00      A    C
ATOM   1363 HG21 THR A  98      23.268  -1.889   3.532  1.00  0.00      A    H
ATOM   1364 HG22 THR A  98      23.314  -3.609   3.820  1.00  0.00      A    H
ATOM   1365 HG23 THR A  98      22.480  -2.520   4.997  1.00  0.00      A    H
ATOM   1366  C   THR A  98      26.529  -3.284   6.495  1.00  0.00      A    C
ATOM   1367  O   THR A  98      27.296  -4.061   5.884  1.00  0.00      A    O
ATOM   1368  N   SER A  99      26.950  -2.550   7.525  1.00  0.00      A    N
ATOM   1369  HN  SER A  99      26.304  -1.944   7.983  1.00  0.00      A    H
ATOM   1370  CA  SER A  99      28.351  -2.491   7.854  1.00  0.00      A    C
ATOM   1371  HA  SER A  99      28.931  -2.253   6.975  1.00  0.00      A    H
ATOM   1372  CB  SER A  99      28.569  -1.260   8.819  1.00  0.00      A    C
ATOM   1373  HB1 SER A  99      29.606  -1.071   9.169  1.00  0.00      A    H
ATOM   1374  HB2 SER A  99      28.261  -0.331   8.294  1.00  0.00      A    H
ATOM   1375  OG  SER A  99      27.764  -1.268  10.039  1.00  0.00      A    O
ATOM   1376  HG1 SER A  99      27.879  -0.511  10.618  1.00  0.00      A    H
ATOM   1377  C   SER A  99      28.838  -3.675   8.588  1.00  0.00      A    C
ATOM   1378  O   SER A  99      30.044  -3.768   8.704  1.00  0.00      A    O
ATOM   1379  N   LYS A 100      27.962  -4.547   9.090  1.00  0.00      A    N
ATOM   1380  HN  LYS A 100      26.998  -4.334   9.225  1.00  0.00      A    H
ATOM   1381  CA  LYS A 100      28.352  -5.787   9.757  1.00  0.00      A    C
ATOM   1382  HA  LYS A 100      29.122  -5.657  10.503  1.00  0.00      A    H
ATOM   1383  CB  LYS A 100      27.182  -6.419  10.581  1.00  0.00      A    C
ATOM   1384  HB1 LYS A 100      26.286  -6.479   9.926  1.00  0.00      A    H
ATOM   1385  HB2 LYS A 100      27.493  -7.399  11.002  1.00  0.00      A    H
ATOM   1386  CG  LYS A 100      26.732  -5.533  11.783  1.00  0.00      A    C
ATOM   1387  HG1 LYS A 100      27.572  -5.385  12.495  1.00  0.00      A    H
ATOM   1388  HG2 LYS A 100      26.414  -4.534  11.417  1.00  0.00      A    H
ATOM   1389  CD  LYS A 100      25.469  -6.104  12.419  1.00  0.00      A    C
ATOM   1390  HD1 LYS A 100      24.648  -6.150  11.672  1.00  0.00      A    H
ATOM   1391  HD2 LYS A 100      25.610  -7.117  12.851  1.00  0.00      A    H
ATOM   1392  CE  LYS A 100      24.951  -5.227  13.543  1.00  0.00      A    C
ATOM   1393  HE1 LYS A 100      25.756  -5.146  14.304  1.00  0.00      A    H
ATOM   1394  HE2 LYS A 100      24.717  -4.220  13.135  1.00  0.00      A    H
ATOM   1395  NZ  LYS A 100      23.781  -5.720  14.337  1.00  0.00      A    N
ATOM   1396  HZ1 LYS A 100      22.942  -5.856  13.738  1.00  0.00      A    H
ATOM   1397  HZ2 LYS A 100      24.018  -6.659  14.716  1.00  0.00      A    H
ATOM   1398  HZ3 LYS A 100      23.506  -5.084  15.113  1.00  0.00      A    H
ATOM   1399  C   LYS A 100      29.006  -6.778   8.739  1.00  0.00      A    C
ATOM   1400  O   LYS A 100      29.846  -7.587   9.104  1.00  0.00      A    O
ATOM   1401  N   GLU A 101      28.680  -6.656   7.472  1.00  0.00      A    N
ATOM   1402  HN  GLU A 101      27.899  -6.085   7.233  1.00  0.00      A    H
ATOM   1403  CA  GLU A 101      29.386  -7.236   6.346  1.00  0.00      A    C
ATOM   1404  HA  GLU A 101      29.951  -8.085   6.700  1.00  0.00      A    H
ATOM   1405  CB  GLU A 101      28.369  -7.665   5.196  1.00  0.00      A    C
ATOM   1406  HB1 GLU A 101      27.750  -6.789   4.906  1.00  0.00      A    H
ATOM   1407  HB2 GLU A 101      28.964  -8.012   4.324  1.00  0.00      A    H
ATOM   1408  CG  GLU A 101      27.475  -8.836   5.654  1.00  0.00      A    C
ATOM   1409  HG1 GLU A 101      27.056  -8.626   6.662  1.00  0.00      A    H
ATOM   1410  HG2 GLU A 101      26.751  -9.042   4.837  1.00  0.00      A    H
ATOM   1411  CD  GLU A 101      28.082 -10.214   5.925  1.00  0.00      A    C
ATOM   1412  OE1 GLU A 101      29.301 -10.481   5.699  1.00  0.00      A    O
ATOM   1413  OE2 GLU A 101      27.372 -11.016   6.561  1.00  0.00      A    O
ATOM   1414  C   GLU A 101      30.440  -6.304   5.810  1.00  0.00      A    C
ATOM   1415  O   GLU A 101      30.498  -5.072   6.120  1.00  0.00      A    O
ATOM   1416  N   GLU A 102      31.373  -6.871   5.046  1.00  0.00      A    N
ATOM   1417  HN  GLU A 102      31.382  -7.862   4.934  1.00  0.00      A    H
ATOM   1418  CA  GLU A 102      32.502  -6.184   4.407  1.00  0.00      A    C
ATOM   1419  HA  GLU A 102      32.711  -5.420   5.142  1.00  0.00      A    H
ATOM   1420  CB  GLU A 102      33.719  -7.150   4.352  1.00  0.00      A    C
ATOM   1421  HB1 GLU A 102      33.725  -7.797   3.449  1.00  0.00      A    H
ATOM   1422  HB2 GLU A 102      34.643  -6.542   4.250  1.00  0.00      A    H
ATOM   1423  CG  GLU A 102      33.918  -8.152   5.591  1.00  0.00      A    C
ATOM   1424  HG1 GLU A 102      34.042  -7.576   6.532  1.00  0.00      A    H
ATOM   1425  HG2 GLU A 102      33.216  -9.005   5.707  1.00  0.00      A    H
ATOM   1426  CD  GLU A 102      35.228  -8.870   5.316  1.00  0.00      A    C
ATOM   1427  OE1 GLU A 102      35.299 -10.054   5.738  1.00  0.00      A    O
ATOM   1428  OE2 GLU A 102      36.182  -8.162   4.855  1.00  0.00      A    O
ATOM   1429  C   GLU A 102      32.159  -5.568   3.051  1.00  0.00      A    C
ATOM   1430  O   GLU A 102      32.077  -4.384   2.907  1.00  0.00      A    O
ATOM   1431  N   THR A 103      32.139  -6.464   2.035  1.00  0.00      A    N
ATOM   1432  HN  THR A 103      32.241  -7.452   2.124  1.00  0.00      A    H
ATOM   1433  CA  THR A 103      32.077  -6.142   0.605  1.00  0.00      A    C
ATOM   1434  HA  THR A 103      32.708  -5.267   0.539  1.00  0.00      A    H
ATOM   1435  CB  THR A 103      32.493  -7.393  -0.341  1.00  0.00      A    C
ATOM   1436  HB  THR A 103      32.504  -7.002  -1.381  1.00  0.00      A    H
ATOM   1437  OG1 THR A 103      31.516  -8.522  -0.248  1.00  0.00      A    O
ATOM   1438  HG1 THR A 103      31.793  -9.192  -0.877  1.00  0.00      A    H
ATOM   1439  CG2 THR A 103      33.895  -7.906   0.049  1.00  0.00      A    C
ATOM   1440 HG21 THR A 103      34.548  -7.027  -0.140  1.00  0.00      A    H
ATOM   1441 HG22 THR A 103      33.840  -8.326   1.077  1.00  0.00      A    H
ATOM   1442 HG23 THR A 103      34.110  -8.720  -0.676  1.00  0.00      A    H
ATOM   1443  C   THR A 103      30.753  -5.609   0.092  1.00  0.00      A    C
ATOM   1444  O   THR A 103      29.669  -6.050   0.462  1.00  0.00      A    O
ATOM   1445  N   LYS A 104      30.820  -4.705  -0.929  1.00  0.00      A    N
ATOM   1446  HN  LYS A 104      31.748  -4.608  -1.279  1.00  0.00      A    H
ATOM   1447  CA  LYS A 104      29.775  -3.841  -1.474  1.00  0.00      A    C
ATOM   1448  HA  LYS A 104      28.851  -4.086  -0.973  1.00  0.00      A    H
ATOM   1449  CB  LYS A 104      30.152  -2.377  -1.310  1.00  0.00      A    C
ATOM   1450  HB1 LYS A 104      31.216  -2.252  -1.602  1.00  0.00      A    H
ATOM   1451  HB2 LYS A 104      29.485  -1.867  -2.039  1.00  0.00      A    H
ATOM   1452  CG  LYS A 104      29.830  -1.755   0.065  1.00  0.00      A    C
ATOM   1453  HG1 LYS A 104      30.477  -2.174   0.865  1.00  0.00      A    H
ATOM   1454  HG2 LYS A 104      30.007  -0.675  -0.125  1.00  0.00      A    H
ATOM   1455  CD  LYS A 104      28.317  -1.813   0.530  1.00  0.00      A    C
ATOM   1456  HD1 LYS A 104      27.739  -1.708  -0.413  1.00  0.00      A    H
ATOM   1457  HD2 LYS A 104      28.165  -2.827   0.957  1.00  0.00      A    H
ATOM   1458  CE  LYS A 104      27.940  -0.740   1.437  1.00  0.00      A    C
ATOM   1459  HE1 LYS A 104      28.578  -0.767   2.347  1.00  0.00      A    H
ATOM   1460  HE2 LYS A 104      28.092   0.277   1.016  1.00  0.00      A    H
ATOM   1461  NZ  LYS A 104      26.650  -0.948   1.907  1.00  0.00      A    N
ATOM   1462  HZ1 LYS A 104      26.300  -1.889   1.634  1.00  0.00      A    H
ATOM   1463  HZ2 LYS A 104      26.530  -0.810   2.931  1.00  0.00      A    H
ATOM   1464  HZ3 LYS A 104      25.952  -0.255   1.570  1.00  0.00      A    H
ATOM   1465  C   LYS A 104      29.521  -4.331  -2.875  1.00  0.00      A    C
ATOM   1466  O   LYS A 104      30.350  -5.034  -3.440  1.00  0.00      A    O
ATOM   1467  N   VAL A 105      28.392  -3.979  -3.421  1.00  0.00      A    N
ATOM   1468  HN  VAL A 105      27.695  -3.426  -2.971  1.00  0.00      A    H
ATOM   1469  CA  VAL A 105      28.087  -4.304  -4.827  1.00  0.00      A    C
ATOM   1470  HA  VAL A 105      28.629  -5.192  -5.114  1.00  0.00      A    H
ATOM   1471  CB  VAL A 105      26.643  -4.596  -5.031  1.00  0.00      A    C
ATOM   1472  HB  VAL A 105      25.971  -3.731  -4.844  1.00  0.00      A    H
ATOM   1473  CG1 VAL A 105      26.314  -4.999  -6.478  1.00  0.00      A    C
ATOM   1474 HG11 VAL A 105      25.236  -5.267  -6.447  1.00  0.00      A    H
ATOM   1475 HG12 VAL A 105      26.481  -4.145  -7.169  1.00  0.00      A    H
ATOM   1476 HG13 VAL A 105      26.851  -5.961  -6.626  1.00  0.00      A    H
ATOM   1477  CG2 VAL A 105      26.233  -5.637  -4.019  1.00  0.00      A    C
ATOM   1478 HG21 VAL A 105      26.738  -6.622  -4.112  1.00  0.00      A    H
ATOM   1479 HG22 VAL A 105      26.259  -5.293  -2.963  1.00  0.00      A    H
ATOM   1480 HG23 VAL A 105      25.151  -5.869  -4.115  1.00  0.00      A    H
ATOM   1481  C   VAL A 105      28.601  -3.276  -5.751  1.00  0.00      A    C
ATOM   1482  O   VAL A 105      29.693  -3.297  -6.279  1.00  0.00      A    O
ATOM   1483  N   VAL A 106      27.720  -2.325  -6.075  1.00  0.00      A    N
ATOM   1484  HN  VAL A 106      26.876  -2.178  -5.565  1.00  0.00      A    H
ATOM   1485  CA  VAL A 106      28.067  -1.507  -7.261  1.00  0.00      A    C
ATOM   1486  HA  VAL A 106      28.647  -2.049  -7.993  1.00  0.00      A    H
ATOM   1487  CB  VAL A 106      26.718  -1.035  -7.913  1.00  0.00      A    C
ATOM   1488  HB  VAL A 106      26.185  -1.924  -8.313  1.00  0.00      A    H
ATOM   1489  CG1 VAL A 106      25.743  -0.412  -6.877  1.00  0.00      A    C
ATOM   1490 HG11 VAL A 106      24.782  -0.192  -7.390  1.00  0.00      A    H
ATOM   1491 HG12 VAL A 106      25.487  -1.048  -6.003  1.00  0.00      A    H
ATOM   1492 HG13 VAL A 106      26.078   0.511  -6.357  1.00  0.00      A    H
ATOM   1493  CG2 VAL A 106      26.956  -0.146  -9.080  1.00  0.00      A    C
ATOM   1494 HG21 VAL A 106      27.596  -0.559  -9.889  1.00  0.00      A    H
ATOM   1495 HG22 VAL A 106      25.996   0.192  -9.525  1.00  0.00      A    H
ATOM   1496 HG23 VAL A 106      27.412   0.793  -8.700  1.00  0.00      A    H
ATOM   1497  C   VAL A 106      28.884  -0.340  -6.708  1.00  0.00      A    C
ATOM   1498  O   VAL A 106      28.639   0.188  -5.615  1.00  0.00      A    O
ATOM   1499  N   SER A 107      29.876  -0.000  -7.542  1.00  0.00      A    N
ATOM   1500  HN  SER A 107      29.802  -0.358  -8.470  1.00  0.00      A    H
ATOM   1501  CA  SER A 107      30.857   0.980  -7.226  1.00  0.00      A    C
ATOM   1502  HA  SER A 107      30.617   1.389  -6.256  1.00  0.00      A    H
ATOM   1503  CB  SER A 107      32.262   0.371  -7.146  1.00  0.00      A    C
ATOM   1504  HB1 SER A 107      32.207  -0.592  -6.594  1.00  0.00      A    H
ATOM   1505  HB2 SER A 107      32.813   0.125  -8.078  1.00  0.00      A    H
ATOM   1506  OG  SER A 107      33.109   1.210  -6.376  1.00  0.00      A    O
ATOM   1507  HG1 SER A 107      33.203   0.839  -5.496  1.00  0.00      A    H
ATOM   1508  C   SER A 107      30.751   2.056  -8.351  1.00  0.00      A    C
ATOM   1509  O   SER A 107      30.546   1.810  -9.528  1.00  0.00      A    O
ATOM   1510  N   ILE A 108      30.891   3.361  -7.954  1.00  0.00      A    N
ATOM   1511  HN  ILE A 108      31.044   3.619  -7.003  1.00  0.00      A    H
ATOM   1512  CA  ILE A 108      30.831   4.524  -8.800  1.00  0.00      A    C
ATOM   1513  HA  ILE A 108      30.409   4.414  -9.788  1.00  0.00      A    H
ATOM   1514  CB  ILE A 108      29.947   5.601  -8.113  1.00  0.00      A    C
ATOM   1515  HB  ILE A 108      30.221   5.620  -7.037  1.00  0.00      A    H
ATOM   1516  CG2 ILE A 108      30.177   7.072  -8.644  1.00  0.00      A    C
ATOM   1517 HG21 ILE A 108      29.340   7.631  -8.175  1.00  0.00      A    H
ATOM   1518 HG22 ILE A 108      31.133   7.462  -8.233  1.00  0.00      A    H
ATOM   1519 HG23 ILE A 108      30.151   7.205  -9.747  1.00  0.00      A    H
ATOM   1520  CG1 ILE A 108      28.455   5.200  -8.273  1.00  0.00      A    C
ATOM   1521 HG11 ILE A 108      28.190   4.195  -7.880  1.00  0.00      A    H
ATOM   1522 HG12 ILE A 108      27.872   5.936  -7.679  1.00  0.00      A    H
ATOM   1523  CD  ILE A 108      27.903   5.328  -9.656  1.00  0.00      A    C
ATOM   1524  HD1 ILE A 108      26.793   5.309  -9.611  1.00  0.00      A    H
ATOM   1525  HD2 ILE A 108      28.137   6.320 -10.097  1.00  0.00      A    H
ATOM   1526  HD3 ILE A 108      28.155   4.485 -10.335  1.00  0.00      A    H
ATOM   1527  C   ILE A 108      32.275   4.911  -9.051  1.00  0.00      A    C
ATOM   1528  O   ILE A 108      33.164   4.564  -8.226  1.00  0.00      A    O
ATOM   1529  N   ASN A 109      32.625   5.535 -10.199  1.00  0.00      A    N
ATOM   1530  HN  ASN A 109      31.926   5.827 -10.846  1.00  0.00      A    H
ATOM   1531  CA  ASN A 109      34.016   5.899 -10.411  1.00  0.00      A    C
ATOM   1532  HA  ASN A 109      34.707   5.383  -9.762  1.00  0.00      A    H
ATOM   1533  CB  ASN A 109      34.280   5.756 -11.934  1.00  0.00      A    C
ATOM   1534  HB1 ASN A 109      33.481   6.110 -12.619  1.00  0.00      A    H
ATOM   1535  HB2 ASN A 109      35.190   6.347 -12.173  1.00  0.00      A    H
ATOM   1536  CG  ASN A 109      34.554   4.229 -12.302  1.00  0.00      A    C
ATOM   1537  OD1 ASN A 109      33.954   3.704 -13.268  1.00  0.00      A    O
ATOM   1538  ND2 ASN A 109      35.565   3.622 -11.663  1.00  0.00      A    N
ATOM   1539 HD21 ASN A 109      36.017   2.945 -12.245  1.00  0.00      A    H
ATOM   1540 HD22 ASN A 109      35.969   4.115 -10.893  1.00  0.00      A    H
ATOM   1541  C   ASN A 109      34.242   7.401 -10.017  1.00  0.00      A    C
ATOM   1542  O   ASN A 109      35.183   7.713  -9.295  1.00  0.00      A    O
ATOM   1543  N   GLY A 110      33.379   8.301 -10.509  1.00  0.00      A    N
ATOM   1544  HN  GLY A 110      32.587   8.128 -11.090  1.00  0.00      A    H
ATOM   1545  CA  GLY A 110      33.482   9.672 -10.281  1.00  0.00      A    C
ATOM   1546  HA1 GLY A 110      34.071   9.903  -9.406  1.00  0.00      A    H
ATOM   1547  HA2 GLY A 110      33.835  10.140 -11.188  1.00  0.00      A    H
ATOM   1548  C   GLY A 110      32.170  10.348 -10.126  1.00  0.00      A    C
ATOM   1549  O   GLY A 110      31.110   9.705 -10.152  1.00  0.00      A    O
ATOM   1550  N   TYR A 111      32.259  11.685  -9.928  1.00  0.00      A    N
ATOM   1551  HN  TYR A 111      32.988  12.299  -9.634  1.00  0.00      A    H
ATOM   1552  CA  TYR A 111      30.979  12.402  -9.852  1.00  0.00      A    C
ATOM   1553  HA  TYR A 111      30.330  12.109 -10.664  1.00  0.00      A    H
ATOM   1554  CB  TYR A 111      30.136  12.140  -8.526  1.00  0.00      A    C
ATOM   1555  HB1 TYR A 111      29.141  12.534  -8.826  1.00  0.00      A    H
ATOM   1556  HB2 TYR A 111      30.114  11.033  -8.436  1.00  0.00      A    H
ATOM   1557  CG  TYR A 111      30.758  12.751  -7.344  1.00  0.00      A    C
ATOM   1558  CD1 TYR A 111      30.462  14.073  -6.957  1.00  0.00      A    C
ATOM   1559  HD1 TYR A 111      29.593  14.593  -7.331  1.00  0.00      A    H
ATOM   1560  CE1 TYR A 111      31.346  14.680  -5.960  1.00  0.00      A    C
ATOM   1561  HE1 TYR A 111      31.123  15.713  -5.736  1.00  0.00      A    H
ATOM   1562  CZ  TYR A 111      32.232  13.931  -5.219  1.00  0.00      A    C
ATOM   1563  OH  TYR A 111      32.981  14.549  -4.268  1.00  0.00      A    O
ATOM   1564  HH  TYR A 111      33.389  13.959  -3.630  1.00  0.00      A    H
ATOM   1565  CD2 TYR A 111      31.683  12.015  -6.673  1.00  0.00      A    C
ATOM   1566  HD2 TYR A 111      31.984  11.036  -7.016  1.00  0.00      A    H
ATOM   1567  CE2 TYR A 111      32.392  12.581  -5.599  1.00  0.00      A    C
ATOM   1568  HE2 TYR A 111      33.077  11.991  -5.009  1.00  0.00      A    H
ATOM   1569  C   TYR A 111      31.163  13.960 -10.086  1.00  0.00      A    C
ATOM   1570  O   TYR A 111      32.285  14.417  -9.870  1.00  0.00      A    O
ATOM   1571  N   GLU A 112      30.231  14.767 -10.742  1.00  0.00      A    N
ATOM   1572  HN  GLU A 112      29.268  14.514 -10.686  1.00  0.00      A    H
ATOM   1573  CA  GLU A 112      30.427  16.155 -11.092  1.00  0.00      A    C
ATOM   1574  HA  GLU A 112      31.139  16.630 -10.433  1.00  0.00      A    H
ATOM   1575  CB  GLU A 112      31.092  16.179 -12.499  1.00  0.00      A    C
ATOM   1576  HB1 GLU A 112      31.967  15.495 -12.516  1.00  0.00      A    H
ATOM   1577  HB2 GLU A 112      30.391  15.711 -13.223  1.00  0.00      A    H
ATOM   1578  CG  GLU A 112      31.722  17.550 -12.995  1.00  0.00      A    C
ATOM   1579  HG1 GLU A 112      31.032  18.290 -13.454  1.00  0.00      A    H
ATOM   1580  HG2 GLU A 112      32.260  18.101 -12.194  1.00  0.00      A    H
ATOM   1581  CD  GLU A 112      32.817  17.237 -14.057  1.00  0.00      A    C
ATOM   1582  OE1 GLU A 112      33.806  16.551 -13.758  1.00  0.00      A    O
ATOM   1583  OE2 GLU A 112      32.652  17.755 -15.191  1.00  0.00      A    O
ATOM   1584  C   GLU A 112      29.187  16.985 -10.991  1.00  0.00      A    C
ATOM   1585  O   GLU A 112      28.058  16.525 -10.830  1.00  0.00      A    O
ATOM   1586  N   ASP A 113      29.370  18.329 -10.986  1.00  0.00      A    N
ATOM   1587  HN  ASP A 113      30.265  18.759 -11.075  1.00  0.00      A    H
ATOM   1588  CA  ASP A 113      28.251  19.284 -10.987  1.00  0.00      A    C
ATOM   1589  HA  ASP A 113      27.298  18.892 -10.663  1.00  0.00      A    H
ATOM   1590  CB  ASP A 113      28.405  20.629 -10.170  1.00  0.00      A    C
ATOM   1591  HB1 ASP A 113      29.209  21.296 -10.548  1.00  0.00      A    H
ATOM   1592  HB2 ASP A 113      27.412  21.122 -10.240  1.00  0.00      A    H
ATOM   1593  CG  ASP A 113      28.718  20.289  -8.785  1.00  0.00      A    C
ATOM   1594  OD1 ASP A 113      29.791  20.690  -8.305  1.00  0.00      A    O
ATOM   1595  OD2 ASP A 113      27.870  19.562  -8.105  1.00  0.00      A    O
ATOM   1596  C   ASP A 113      27.944  19.645 -12.429  1.00  0.00      A    C
ATOM   1597  O   ASP A 113      28.771  19.503 -13.357  1.00  0.00      A    O
ATOM   1598  N   ILE A 114      26.717  20.043 -12.574  1.00  0.00      A    N
ATOM   1599  HN  ILE A 114      26.047  20.130 -11.841  1.00  0.00      A    H
ATOM   1600  CA  ILE A 114      26.257  20.599 -13.858  1.00  0.00      A    C
ATOM   1601  HA  ILE A 114      26.930  20.241 -14.623  1.00  0.00      A    H
ATOM   1602  CB  ILE A 114      24.803  20.134 -14.185  1.00  0.00      A    C
ATOM   1603  HB  ILE A 114      24.002  20.458 -13.486  1.00  0.00      A    H
ATOM   1604  CG2 ILE A 114      24.305  20.658 -15.559  1.00  0.00      A    C
ATOM   1605 HG21 ILE A 114      25.030  20.227 -16.282  1.00  0.00      A    H
ATOM   1606 HG22 ILE A 114      23.249  20.353 -15.718  1.00  0.00      A    H
ATOM   1607 HG23 ILE A 114      24.454  21.755 -15.653  1.00  0.00      A    H
ATOM   1608  CG1 ILE A 114      24.638  18.634 -14.143  1.00  0.00      A    C
ATOM   1609 HG11 ILE A 114      24.477  18.211 -13.128  1.00  0.00      A    H
ATOM   1610 HG12 ILE A 114      23.606  18.509 -14.536  1.00  0.00      A    H
ATOM   1611  CD  ILE A 114      25.558  17.755 -14.955  1.00  0.00      A    C
ATOM   1612  HD1 ILE A 114      26.500  17.689 -14.370  1.00  0.00      A    H
ATOM   1613  HD2 ILE A 114      25.137  16.727 -14.976  1.00  0.00      A    H
ATOM   1614  HD3 ILE A 114      25.634  18.028 -16.029  1.00  0.00      A    H
ATOM   1615  C   ILE A 114      26.519  22.079 -13.813  1.00  0.00      A    C
ATOM   1616  O   ILE A 114      26.599  22.590 -12.731  1.00  0.00      A    O
ATOM   1617  N   ASP A 115      26.673  22.780 -14.928  1.00  0.00      A    N
ATOM   1618  HN  ASP A 115      26.711  22.317 -15.810  1.00  0.00      A    H
ATOM   1619  CA  ASP A 115      26.680  24.236 -14.954  1.00  0.00      A    C
ATOM   1620  HA  ASP A 115      27.264  24.607 -14.125  1.00  0.00      A    H
ATOM   1621  CB  ASP A 115      27.335  24.768 -16.205  1.00  0.00      A    C
ATOM   1622  HB1 ASP A 115      26.829  24.281 -17.067  1.00  0.00      A    H
ATOM   1623  HB2 ASP A 115      27.248  25.875 -16.180  1.00  0.00      A    H
ATOM   1624  CG  ASP A 115      28.779  24.433 -16.374  1.00  0.00      A    C
ATOM   1625  OD1 ASP A 115      29.489  24.537 -15.271  1.00  0.00      A    O
ATOM   1626  OD2 ASP A 115      29.251  24.126 -17.476  1.00  0.00      A    O
ATOM   1627  C   ASP A 115      25.219  24.685 -14.851  1.00  0.00      A    C
ATOM   1628  O   ASP A 115      24.273  23.929 -15.043  1.00  0.00      A    O
ATOM   1629  N   GLN A 116      24.981  26.034 -14.741  1.00  0.00      A    N
ATOM   1630  HN  GLN A 116      25.764  26.643 -14.637  1.00  0.00      A    H
ATOM   1631  CA  GLN A 116      23.659  26.537 -14.685  1.00  0.00      A    C
ATOM   1632  HA  GLN A 116      23.009  25.686 -14.542  1.00  0.00      A    H
ATOM   1633  CB  GLN A 116      23.587  27.732 -13.550  1.00  0.00      A    C
ATOM   1634  HB1 GLN A 116      24.228  28.584 -13.862  1.00  0.00      A    H
ATOM   1635  HB2 GLN A 116      22.560  28.116 -13.373  1.00  0.00      A    H
ATOM   1636  CG  GLN A 116      24.055  27.236 -12.085  1.00  0.00      A    C
ATOM   1637  HG1 GLN A 116      23.304  26.483 -11.762  1.00  0.00      A    H
ATOM   1638  HG2 GLN A 116      25.101  26.868 -12.153  1.00  0.00      A    H
ATOM   1639  CD  GLN A 116      24.222  28.334 -11.007  1.00  0.00      A    C
ATOM   1640  OE1 GLN A 116      24.789  29.357 -11.358  1.00  0.00      A    O
ATOM   1641  NE2 GLN A 116      23.719  28.036  -9.781  1.00  0.00      A    N
ATOM   1642 HE21 GLN A 116      23.840  28.744  -9.085  1.00  0.00      A    H
ATOM   1643 HE22 GLN A 116      23.237  27.171  -9.646  1.00  0.00      A    H
ATOM   1644  C   GLN A 116      23.113  27.109 -16.037  1.00  0.00      A    C
ATOM   1645  O   GLN A 116      22.893  28.326 -16.040  1.00  0.00      A    O
ATOM   1646  N   SER A 117      22.749  26.309 -17.079  1.00  0.00      A    N
ATOM   1647  HN  SER A 117      22.807  25.332 -16.889  1.00  0.00      A    H
ATOM   1648  CA  SER A 117      21.991  26.877 -18.145  1.00  0.00      A    C
ATOM   1649  HA  SER A 117      21.450  27.755 -17.824  1.00  0.00      A    H
ATOM   1650  CB  SER A 117      22.835  27.232 -19.392  1.00  0.00      A    C
ATOM   1651  HB1 SER A 117      23.752  27.727 -19.007  1.00  0.00      A    H
ATOM   1652  HB2 SER A 117      23.142  26.391 -20.050  1.00  0.00      A    H
ATOM   1653  OG  SER A 117      22.181  28.190 -20.213  1.00  0.00      A    O
ATOM   1654  HG1 SER A 117      22.649  28.173 -21.051  1.00  0.00      A    H
ATOM   1655  C   SER A 117      20.879  25.906 -18.447  1.00  0.00      A    C
ATOM   1656  O   SER A 117      21.030  24.735 -18.137  1.00  0.00      A    O
ATOM   1657  N   ASP A 118      19.754  26.382 -19.097  1.00  0.00      A    N
ATOM   1658  HN  ASP A 118      19.554  27.358 -19.138  1.00  0.00      A    H
ATOM   1659  CA  ASP A 118      18.854  25.524 -19.812  1.00  0.00      A    C
ATOM   1660  HA  ASP A 118      18.318  24.909 -19.105  1.00  0.00      A    H
ATOM   1661  CB  ASP A 118      17.840  26.587 -20.352  1.00  0.00      A    C
ATOM   1662  HB1 ASP A 118      17.348  27.202 -19.568  1.00  0.00      A    H
ATOM   1663  HB2 ASP A 118      18.370  27.268 -21.052  1.00  0.00      A    H
ATOM   1664  CG  ASP A 118      16.634  25.903 -20.996  1.00  0.00      A    C
ATOM   1665  OD1 ASP A 118      15.628  25.483 -20.358  1.00  0.00      A    O
ATOM   1666  OD2 ASP A 118      16.719  25.780 -22.251  1.00  0.00      A    O
ATOM   1667  C   ASP A 118      19.546  24.561 -20.789  1.00  0.00      A    C
ATOM   1668  O   ASP A 118      19.127  23.426 -20.917  1.00  0.00      A    O
ATOM   1669  N   SER A 119      20.554  25.033 -21.528  1.00  0.00      A    N
ATOM   1670  HN  SER A 119      20.798  25.999 -21.482  1.00  0.00      A    H
ATOM   1671  CA  SER A 119      21.312  24.335 -22.515  1.00  0.00      A    C
ATOM   1672  HA  SER A 119      20.587  23.796 -23.107  1.00  0.00      A    H
ATOM   1673  CB  SER A 119      21.909  25.293 -23.489  1.00  0.00      A    C
ATOM   1674  HB1 SER A 119      22.250  24.755 -24.400  1.00  0.00      A    H
ATOM   1675  HB2 SER A 119      21.196  26.088 -23.792  1.00  0.00      A    H
ATOM   1676  OG  SER A 119      22.803  26.184 -22.893  1.00  0.00      A    O
ATOM   1677  HG1 SER A 119      22.996  26.874 -23.533  1.00  0.00      A    H
ATOM   1678  C   SER A 119      22.337  23.376 -21.955  1.00  0.00      A    C
ATOM   1679  O   SER A 119      22.770  22.377 -22.555  1.00  0.00      A    O
ATOM   1680  N   ALA A 120      22.738  23.672 -20.713  1.00  0.00      A    N
ATOM   1681  HN  ALA A 120      22.306  24.433 -20.236  1.00  0.00      A    H
ATOM   1682  CA  ALA A 120      23.631  22.746 -19.946  1.00  0.00      A    C
ATOM   1683  HA  ALA A 120      24.285  22.205 -20.614  1.00  0.00      A    H
ATOM   1684  CB  ALA A 120      24.345  23.585 -18.904  1.00  0.00      A    C
ATOM   1685  HB1 ALA A 120      24.883  24.450 -19.346  1.00  0.00      A    H
ATOM   1686  HB2 ALA A 120      23.661  23.829 -18.062  1.00  0.00      A    H
ATOM   1687  HB3 ALA A 120      25.159  23.013 -18.409  1.00  0.00      A    H
ATOM   1688  C   ALA A 120      22.873  21.610 -19.284  1.00  0.00      A    C
ATOM   1689  O   ALA A 120      23.301  20.488 -19.426  1.00  0.00      A    O
ATOM   1690  N   LEU A 121      21.649  21.908 -18.700  1.00  0.00      A    N
ATOM   1691  HN  LEU A 121      21.421  22.860 -18.510  1.00  0.00      A    H
ATOM   1692  CA  LEU A 121      20.743  20.915 -18.107  1.00  0.00      A    C
ATOM   1693  HA  LEU A 121      21.331  20.283 -17.458  1.00  0.00      A    H
ATOM   1694  CB  LEU A 121      19.470  21.458 -17.360  1.00  0.00      A    C
ATOM   1695  HB1 LEU A 121      19.283  22.517 -17.637  1.00  0.00      A    H
ATOM   1696  HB2 LEU A 121      18.538  20.912 -17.622  1.00  0.00      A    H
ATOM   1697  CG  LEU A 121      19.442  21.314 -15.791  1.00  0.00      A    C
ATOM   1698  HG  LEU A 121      18.445  21.737 -15.545  1.00  0.00      A    H
ATOM   1699  CD1 LEU A 121      19.517  19.849 -15.532  1.00  0.00      A    C
ATOM   1700 HD11 LEU A 121      20.537  19.438 -15.694  1.00  0.00      A    H
ATOM   1701 HD12 LEU A 121      19.242  19.721 -14.463  1.00  0.00      A    H
ATOM   1702 HD13 LEU A 121      18.851  19.291 -16.224  1.00  0.00      A    H
ATOM   1703  CD2 LEU A 121      20.593  22.096 -15.122  1.00  0.00      A    C
ATOM   1704 HD21 LEU A 121      21.497  21.972 -15.756  1.00  0.00      A    H
ATOM   1705 HD22 LEU A 121      20.333  23.176 -15.121  1.00  0.00      A    H
ATOM   1706 HD23 LEU A 121      20.767  21.816 -14.062  1.00  0.00      A    H
ATOM   1707  C   LEU A 121      20.347  19.949 -19.224  1.00  0.00      A    C
ATOM   1708  O   LEU A 121      20.299  18.730 -19.059  1.00  0.00      A    O
ATOM   1709  N   LEU A 122      20.139  20.479 -20.413  1.00  0.00      A    N
ATOM   1710  HN  LEU A 122      20.106  21.463 -20.568  1.00  0.00      A    H
ATOM   1711  CA  LEU A 122      19.874  19.729 -21.586  1.00  0.00      A    C
ATOM   1712  HA  LEU A 122      18.962  19.194 -21.365  1.00  0.00      A    H
ATOM   1713  CB  LEU A 122      19.732  20.740 -22.813  1.00  0.00      A    C
ATOM   1714  HB1 LEU A 122      18.899  21.429 -22.555  1.00  0.00      A    H
ATOM   1715  HB2 LEU A 122      20.640  21.381 -22.802  1.00  0.00      A    H
ATOM   1716  CG  LEU A 122      19.448  19.991 -24.118  1.00  0.00      A    C
ATOM   1717  HG  LEU A 122      20.353  19.360 -24.257  1.00  0.00      A    H
ATOM   1718  CD1 LEU A 122      18.110  19.223 -24.175  1.00  0.00      A    C
ATOM   1719 HD11 LEU A 122      18.274  18.371 -23.481  1.00  0.00      A    H
ATOM   1720 HD12 LEU A 122      17.408  19.956 -23.723  1.00  0.00      A    H
ATOM   1721 HD13 LEU A 122      17.840  18.848 -25.185  1.00  0.00      A    H
ATOM   1722  CD2 LEU A 122      19.494  20.898 -25.323  1.00  0.00      A    C
ATOM   1723 HD21 LEU A 122      20.541  21.189 -25.555  1.00  0.00      A    H
ATOM   1724 HD22 LEU A 122      19.144  20.323 -26.207  1.00  0.00      A    H
ATOM   1725 HD23 LEU A 122      18.898  21.814 -25.124  1.00  0.00      A    H
ATOM   1726  C   LEU A 122      20.913  18.694 -21.922  1.00  0.00      A    C
ATOM   1727  O   LEU A 122      20.474  17.494 -21.873  1.00  0.00      A    O
ATOM   1728  N   CYS A 123      22.213  19.108 -22.139  1.00  0.00      A    N
ATOM   1729  HN  CYS A 123      22.389  20.082 -22.020  1.00  0.00      A    H
ATOM   1730  CA  CYS A 123      23.212  18.059 -22.453  1.00  0.00      A    C
ATOM   1731  HA  CYS A 123      22.912  17.544 -23.353  1.00  0.00      A    H
ATOM   1732  CB  CYS A 123      24.668  18.544 -22.585  1.00  0.00      A    C
ATOM   1733  HB1 CYS A 123      25.031  19.007 -21.643  1.00  0.00      A    H
ATOM   1734  HB2 CYS A 123      25.315  17.674 -22.829  1.00  0.00      A    H
ATOM   1735  SG  CYS A 123      24.864  19.771 -23.883  1.00  0.00      A    S
ATOM   1736  HG1 CYS A 123      25.884  20.506 -23.466  1.00  0.00      A    H
ATOM   1737  C   CYS A 123      23.332  17.000 -21.439  1.00  0.00      A    C
ATOM   1738  O   CYS A 123      23.545  15.817 -21.802  1.00  0.00      A    O
ATOM   1739  N   GLY A 124      23.218  17.340 -20.101  1.00  0.00      A    N
ATOM   1740  HN  GLY A 124      22.782  18.215 -19.905  1.00  0.00      A    H
ATOM   1741  CA  GLY A 124      23.271  16.291 -19.053  1.00  0.00      A    C
ATOM   1742  HA1 GLY A 124      24.166  15.687 -19.069  1.00  0.00      A    H
ATOM   1743  HA2 GLY A 124      23.203  16.812 -18.109  1.00  0.00      A    H
ATOM   1744  C   GLY A 124      22.150  15.261 -19.099  1.00  0.00      A    C
ATOM   1745  O   GLY A 124      22.283  14.028 -19.044  1.00  0.00      A    O
ATOM   1746  N   THR A 125      20.890  15.850 -19.301  1.00  0.00      A    N
ATOM   1747  HN  THR A 125      20.847  16.843 -19.228  1.00  0.00      A    H
ATOM   1748  CA  THR A 125      19.641  15.068 -19.301  1.00  0.00      A    C
ATOM   1749  HA  THR A 125      19.625  14.507 -18.379  1.00  0.00      A    H
ATOM   1750  CB  THR A 125      18.319  15.966 -19.242  1.00  0.00      A    C
ATOM   1751  HB  THR A 125      18.210  16.495 -20.212  1.00  0.00      A    H
ATOM   1752  OG1 THR A 125      18.309  16.927 -18.231  1.00  0.00      A    O
ATOM   1753  HG1 THR A 125      18.984  17.590 -18.398  1.00  0.00      A    H
ATOM   1754  CG2 THR A 125      17.136  15.059 -18.861  1.00  0.00      A    C
ATOM   1755 HG21 THR A 125      16.198  15.629 -18.690  1.00  0.00      A    H
ATOM   1756 HG22 THR A 125      17.011  14.229 -19.589  1.00  0.00      A    H
ATOM   1757 HG23 THR A 125      17.251  14.561 -17.875  1.00  0.00      A    H
ATOM   1758  C   THR A 125      19.534  14.141 -20.420  1.00  0.00      A    C
ATOM   1759  O   THR A 125      18.912  13.116 -20.328  1.00  0.00      A    O
ATOM   1760  N   VAL A 126      20.156  14.436 -21.614  1.00  0.00      A    N
ATOM   1761  HN  VAL A 126      20.640  15.300 -21.736  1.00  0.00      A    H
ATOM   1762  CA  VAL A 126      20.385  13.535 -22.786  1.00  0.00      A    C
ATOM   1763  HA  VAL A 126      19.522  12.969 -23.102  1.00  0.00      A    H
ATOM   1764  CB  VAL A 126      20.822  14.300 -23.999  1.00  0.00      A    C
ATOM   1765  HB  VAL A 126      21.816  14.741 -23.769  1.00  0.00      A    H
ATOM   1766  CG1 VAL A 126      20.893  13.443 -25.226  1.00  0.00      A    C
ATOM   1767 HG11 VAL A 126      21.065  14.101 -26.104  1.00  0.00      A    H
ATOM   1768 HG12 VAL A 126      21.667  12.654 -25.108  1.00  0.00      A    H
ATOM   1769 HG13 VAL A 126      20.030  12.816 -25.536  1.00  0.00      A    H
ATOM   1770  CG2 VAL A 126      19.774  15.357 -24.347  1.00  0.00      A    C
ATOM   1771 HG21 VAL A 126      19.668  16.035 -23.474  1.00  0.00      A    H
ATOM   1772 HG22 VAL A 126      19.899  15.965 -25.268  1.00  0.00      A    H
ATOM   1773 HG23 VAL A 126      18.776  14.940 -24.597  1.00  0.00      A    H
ATOM   1774  C   VAL A 126      21.427  12.454 -22.541  1.00  0.00      A    C
ATOM   1775  O   VAL A 126      21.369  11.370 -23.135  1.00  0.00      A    O
ATOM   1776  N   THR A 127      22.268  12.637 -21.552  1.00  0.00      A    N
ATOM   1777  HN  THR A 127      22.310  13.493 -21.043  1.00  0.00      A    H
ATOM   1778  CA  THR A 127      23.188  11.662 -21.128  1.00  0.00      A    C
ATOM   1779  HA  THR A 127      23.462  10.970 -21.910  1.00  0.00      A    H
ATOM   1780  CB  THR A 127      24.439  12.106 -20.390  1.00  0.00      A    C
ATOM   1781  HB  THR A 127      24.165  12.591 -19.429  1.00  0.00      A    H
ATOM   1782  OG1 THR A 127      25.355  12.880 -21.179  1.00  0.00      A    O
ATOM   1783  HG1 THR A 127      25.945  13.228 -20.507  1.00  0.00      A    H
ATOM   1784  CG2 THR A 127      25.353  10.842 -20.097  1.00  0.00      A    C
ATOM   1785 HG21 THR A 127      24.966  10.094 -19.372  1.00  0.00      A    H
ATOM   1786 HG22 THR A 127      25.644  10.258 -20.996  1.00  0.00      A    H
ATOM   1787 HG23 THR A 127      26.304  11.157 -19.617  1.00  0.00      A    H
ATOM   1788  C   THR A 127      22.458  10.772 -20.184  1.00  0.00      A    C
ATOM   1789  O   THR A 127      22.168   9.616 -20.519  1.00  0.00      A    O
ATOM   1790  N   GLN A 128      21.987  11.280 -19.039  1.00  0.00      A    N
ATOM   1791  HN  GLN A 128      22.076  12.260 -18.876  1.00  0.00      A    H
ATOM   1792  CA  GLN A 128      21.238  10.350 -18.143  1.00  0.00      A    C
ATOM   1793  HA  GLN A 128      20.568   9.711 -18.700  1.00  0.00      A    H
ATOM   1794  CB  GLN A 128      22.264   9.646 -17.169  1.00  0.00      A    C
ATOM   1795  HB1 GLN A 128      21.713   8.878 -16.586  1.00  0.00      A    H
ATOM   1796  HB2 GLN A 128      22.930   8.964 -17.739  1.00  0.00      A    H
ATOM   1797  CG  GLN A 128      23.052  10.690 -16.357  1.00  0.00      A    C
ATOM   1798  HG1 GLN A 128      23.776  11.261 -16.976  1.00  0.00      A    H
ATOM   1799  HG2 GLN A 128      22.298  11.431 -16.016  1.00  0.00      A    H
ATOM   1800  CD  GLN A 128      23.842  10.083 -15.161  1.00  0.00      A    C
ATOM   1801  OE1 GLN A 128      24.927   9.565 -15.291  1.00  0.00      A    O
ATOM   1802  NE2 GLN A 128      23.223  10.116 -14.013  1.00  0.00      A    N
ATOM   1803 HE21 GLN A 128      23.598   9.523 -13.300  1.00  0.00      A    H
ATOM   1804 HE22 GLN A 128      22.354  10.608 -13.960  1.00  0.00      A    H
ATOM   1805  C   GLN A 128      20.193  11.037 -17.374  1.00  0.00      A    C
ATOM   1806  O   GLN A 128      20.066  12.216 -17.353  1.00  0.00      A    O
ATOM   1807  N   PRO A 129      19.523  10.354 -16.461  1.00  0.00      A    N
ATOM   1808  CD  PRO A 129      18.998   8.990 -16.636  1.00  0.00      A    C
ATOM   1809  HD1 PRO A 129      19.792   8.369 -16.169  1.00  0.00      A    H
ATOM   1810  HD2 PRO A 129      18.865   8.712 -17.703  1.00  0.00      A    H
ATOM   1811  CA  PRO A 129      18.831  11.042 -15.372  1.00  0.00      A    C
ATOM   1812  HA  PRO A 129      18.132  11.771 -15.755  1.00  0.00      A    H
ATOM   1813  CB  PRO A 129      18.025   9.818 -14.687  1.00  0.00      A    C
ATOM   1814  HB1 PRO A 129      18.715   9.268 -14.011  1.00  0.00      A    H
ATOM   1815  HB2 PRO A 129      17.234  10.321 -14.091  1.00  0.00      A    H
ATOM   1816  CG  PRO A 129      17.721   8.926 -15.866  1.00  0.00      A    C
ATOM   1817  HG1 PRO A 129      17.499   7.876 -15.578  1.00  0.00      A    H
ATOM   1818  HG2 PRO A 129      16.924   9.404 -16.475  1.00  0.00      A    H
ATOM   1819  C   PRO A 129      19.776  11.821 -14.453  1.00  0.00      A    C
ATOM   1820  O   PRO A 129      20.680  11.236 -13.883  1.00  0.00      A    O
ATOM   1821  N   ILE A 130      19.574  13.090 -14.326  1.00  0.00      A    N
ATOM   1822  HN  ILE A 130      18.859  13.522 -14.870  1.00  0.00      A    H
ATOM   1823  CA  ILE A 130      20.429  13.979 -13.529  1.00  0.00      A    C
ATOM   1824  HA  ILE A 130      21.358  13.463 -13.334  1.00  0.00      A    H
ATOM   1825  CB  ILE A 130      20.615  15.268 -14.312  1.00  0.00      A    C
ATOM   1826  HB  ILE A 130      19.581  15.624 -14.506  1.00  0.00      A    H
ATOM   1827  CG2 ILE A 130      21.418  16.314 -13.533  1.00  0.00      A    C
ATOM   1828 HG21 ILE A 130      22.449  15.906 -13.458  1.00  0.00      A    H
ATOM   1829 HG22 ILE A 130      21.435  17.320 -14.005  1.00  0.00      A    H
ATOM   1830 HG23 ILE A 130      20.944  16.533 -12.553  1.00  0.00      A    H
ATOM   1831  CG1 ILE A 130      21.220  15.123 -15.724  1.00  0.00      A    C
ATOM   1832 HG11 ILE A 130      20.555  14.481 -16.341  1.00  0.00      A    H
ATOM   1833 HG12 ILE A 130      21.246  16.158 -16.126  1.00  0.00      A    H
ATOM   1834  CD  ILE A 130      22.613  14.598 -15.752  1.00  0.00      A    C
ATOM   1835  HD1 ILE A 130      23.374  15.373 -15.515  1.00  0.00      A    H
ATOM   1836  HD2 ILE A 130      22.766  13.765 -15.032  1.00  0.00      A    H
ATOM   1837  HD3 ILE A 130      22.929  14.148 -16.717  1.00  0.00      A    H
ATOM   1838  C   ILE A 130      19.787  14.260 -12.178  1.00  0.00      A    C
ATOM   1839  O   ILE A 130      18.574  14.269 -12.057  1.00  0.00      A    O
ATOM   1840  N   SER A 131      20.579  14.587 -11.084  1.00  0.00      A    N
ATOM   1841  HN  SER A 131      21.561  14.763 -11.085  1.00  0.00      A    H
ATOM   1842  CA  SER A 131      19.981  14.902  -9.738  1.00  0.00      A    C
ATOM   1843  HA  SER A 131      19.046  14.374  -9.617  1.00  0.00      A    H
ATOM   1844  CB  SER A 131      20.936  14.386  -8.645  1.00  0.00      A    C
ATOM   1845  HB1 SER A 131      21.902  14.930  -8.710  1.00  0.00      A    H
ATOM   1846  HB2 SER A 131      20.559  14.511  -7.607  1.00  0.00      A    H
ATOM   1847  OG  SER A 131      21.196  12.973  -8.846  1.00  0.00      A    O
ATOM   1848  HG1 SER A 131      20.381  12.509  -8.641  1.00  0.00      A    H
ATOM   1849  C   SER A 131      19.892  16.353  -9.547  1.00  0.00      A    C
ATOM   1850  O   SER A 131      20.855  17.004  -9.718  1.00  0.00      A    O
ATOM   1851  N   VAL A 132      18.769  16.877  -9.169  1.00  0.00      A    N
ATOM   1852  HN  VAL A 132      18.069  16.258  -8.823  1.00  0.00      A    H
ATOM   1853  CA  VAL A 132      18.423  18.301  -9.206  1.00  0.00      A    C
ATOM   1854  HA  VAL A 132      19.299  18.929  -9.278  1.00  0.00      A    H
ATOM   1855  CB  VAL A 132      17.596  18.598 -10.416  1.00  0.00      A    C
ATOM   1856  HB  VAL A 132      16.621  18.093 -10.247  1.00  0.00      A    H
ATOM   1857  CG1 VAL A 132      17.270  20.056 -10.644  1.00  0.00      A    C
ATOM   1858 HG11 VAL A 132      16.666  20.236 -11.558  1.00  0.00      A    H
ATOM   1859 HG12 VAL A 132      16.725  20.437  -9.754  1.00  0.00      A    H
ATOM   1860 HG13 VAL A 132      18.157  20.707 -10.798  1.00  0.00      A    H
ATOM   1861  CG2 VAL A 132      18.099  17.957 -11.718  1.00  0.00      A    C
ATOM   1862 HG21 VAL A 132      18.001  16.851 -11.762  1.00  0.00      A    H
ATOM   1863 HG22 VAL A 132      17.429  18.335 -12.520  1.00  0.00      A    H
ATOM   1864 HG23 VAL A 132      19.104  18.290 -12.056  1.00  0.00      A    H
ATOM   1865  C   VAL A 132      17.686  18.850  -7.913  1.00  0.00      A    C
ATOM   1866  O   VAL A 132      17.008  18.127  -7.201  1.00  0.00      A    O
ATOM   1867  N   GLY A 133      17.833  20.165  -7.527  1.00  0.00      A    N
ATOM   1868  HN  GLY A 133      18.500  20.760  -7.968  1.00  0.00      A    H
ATOM   1869  CA  GLY A 133      17.142  20.771  -6.457  1.00  0.00      A    C
ATOM   1870  HA1 GLY A 133      16.756  19.980  -5.832  1.00  0.00      A    H
ATOM   1871  HA2 GLY A 133      17.790  21.488  -5.975  1.00  0.00      A    H
ATOM   1872  C   GLY A 133      16.020  21.683  -6.904  1.00  0.00      A    C
ATOM   1873  O   GLY A 133      15.953  22.069  -8.055  1.00  0.00      A    O
ATOM   1874  N   ILE A 134      15.088  22.016  -5.995  1.00  0.00      A    N
ATOM   1875  HN  ILE A 134      15.014  21.724  -5.044  1.00  0.00      A    H
ATOM   1876  CA  ILE A 134      13.905  22.713  -6.414  1.00  0.00      A    C
ATOM   1877  HA  ILE A 134      14.046  23.271  -7.329  1.00  0.00      A    H
ATOM   1878  CB  ILE A 134      12.844  21.747  -6.887  1.00  0.00      A    C
ATOM   1879  HB  ILE A 134      13.492  21.097  -7.513  1.00  0.00      A    H
ATOM   1880  CG2 ILE A 134      12.282  21.006  -5.716  1.00  0.00      A    C
ATOM   1881 HG21 ILE A 134      11.697  21.691  -5.066  1.00  0.00      A    H
ATOM   1882 HG22 ILE A 134      11.626  20.170  -6.041  1.00  0.00      A    H
ATOM   1883 HG23 ILE A 134      13.033  20.464  -5.103  1.00  0.00      A    H
ATOM   1884  CG1 ILE A 134      11.765  22.304  -7.858  1.00  0.00      A    C
ATOM   1885 HG11 ILE A 134      11.041  22.803  -7.178  1.00  0.00      A    H
ATOM   1886 HG12 ILE A 134      12.210  22.942  -8.652  1.00  0.00      A    H
ATOM   1887  CD  ILE A 134      10.993  21.189  -8.612  1.00  0.00      A    C
ATOM   1888  HD1 ILE A 134      10.534  20.502  -7.870  1.00  0.00      A    H
ATOM   1889  HD2 ILE A 134      10.265  21.682  -9.292  1.00  0.00      A    H
ATOM   1890  HD3 ILE A 134      11.740  20.574  -9.158  1.00  0.00      A    H
ATOM   1891  C   ILE A 134      13.453  23.672  -5.310  1.00  0.00      A    C
ATOM   1892  O   ILE A 134      13.852  23.521  -4.196  1.00  0.00      A    O
ATOM   1893  N   ASP A 135      12.524  24.612  -5.586  1.00  0.00      A    N
ATOM   1894  HN  ASP A 135      12.468  24.954  -6.521  1.00  0.00      A    H
ATOM   1895  CA  ASP A 135      11.617  25.288  -4.654  1.00  0.00      A    C
ATOM   1896  HA  ASP A 135      12.248  25.524  -3.810  1.00  0.00      A    H
ATOM   1897  CB  ASP A 135      11.192  26.612  -5.339  1.00  0.00      A    C
ATOM   1898  HB1 ASP A 135      12.101  27.235  -5.477  1.00  0.00      A    H
ATOM   1899  HB2 ASP A 135      10.631  26.437  -6.281  1.00  0.00      A    H
ATOM   1900  CG  ASP A 135      10.266  27.418  -4.462  1.00  0.00      A    C
ATOM   1901  OD1 ASP A 135      10.622  27.689  -3.312  1.00  0.00      A    O
ATOM   1902  OD2 ASP A 135       9.143  27.612  -4.995  1.00  0.00      A    O
ATOM   1903  C   ASP A 135      10.399  24.355  -4.205  1.00  0.00      A    C
ATOM   1904  O   ASP A 135      10.378  23.463  -3.366  1.00  0.00      A    O
ATOM   1905  N   GLY A 136       9.155  24.534  -4.798  1.00  0.00      A    N
ATOM   1906  HN  GLY A 136       9.130  25.236  -5.506  1.00  0.00      A    H
ATOM   1907  CA  GLY A 136       7.943  23.863  -4.503  1.00  0.00      A    C
ATOM   1908  HA1 GLY A 136       7.276  24.032  -5.336  1.00  0.00      A    H
ATOM   1909  HA2 GLY A 136       8.260  22.834  -4.414  1.00  0.00      A    H
ATOM   1910  C   GLY A 136       7.246  24.338  -3.302  1.00  0.00      A    C
ATOM   1911  O   GLY A 136       6.649  23.494  -2.606  1.00  0.00      A    O
ATOM   1912  N   SER A 137       7.316  25.662  -3.059  1.00  0.00      A    N
ATOM   1913  HN  SER A 137       7.826  26.239  -3.692  1.00  0.00      A    H
ATOM   1914  CA  SER A 137       6.774  26.239  -1.868  1.00  0.00      A    C
ATOM   1915  HA  SER A 137       6.957  25.479  -1.124  1.00  0.00      A    H
ATOM   1916  CB  SER A 137       7.625  27.452  -1.470  1.00  0.00      A    C
ATOM   1917  HB1 SER A 137       7.242  27.966  -0.562  1.00  0.00      A    H
ATOM   1918  HB2 SER A 137       8.681  27.109  -1.430  1.00  0.00      A    H
ATOM   1919  OG  SER A 137       7.631  28.480  -2.477  1.00  0.00      A    O
ATOM   1920  HG1 SER A 137       8.384  28.343  -3.056  1.00  0.00      A    H
ATOM   1921  C   SER A 137       5.319  26.584  -1.759  1.00  0.00      A    C
ATOM   1922  O   SER A 137       4.675  26.730  -0.708  1.00  0.00      A    O
ATOM   1923  N   ALA A 138       4.719  26.847  -2.920  1.00  0.00      A    N
ATOM   1924  HN  ALA A 138       5.257  26.857  -3.759  1.00  0.00      A    H
ATOM   1925  CA  ALA A 138       3.410  27.350  -3.056  1.00  0.00      A    C
ATOM   1926  HA  ALA A 138       3.212  28.116  -2.321  1.00  0.00      A    H
ATOM   1927  CB  ALA A 138       3.268  28.122  -4.337  1.00  0.00      A    C
ATOM   1928  HB1 ALA A 138       3.678  27.465  -5.134  1.00  0.00      A    H
ATOM   1929  HB2 ALA A 138       2.207  28.395  -4.517  1.00  0.00      A    H
ATOM   1930  HB3 ALA A 138       3.906  29.021  -4.202  1.00  0.00      A    H
ATOM   1931  C   ALA A 138       2.281  26.350  -2.943  1.00  0.00      A    C
ATOM   1932  O   ALA A 138       2.570  25.149  -2.920  1.00  0.00      A    O
ATOM   1933  N   ILE A 139       0.983  26.785  -2.916  1.00  0.00      A    N
ATOM   1934  HN  ILE A 139       0.872  27.762  -2.750  1.00  0.00      A    H
ATOM   1935  CA  ILE A 139      -0.175  25.869  -2.971  1.00  0.00      A    C
ATOM   1936  HA  ILE A 139      -0.060  25.198  -2.133  1.00  0.00      A    H
ATOM   1937  CB  ILE A 139      -1.481  26.662  -2.760  1.00  0.00      A    C
ATOM   1938  HB  ILE A 139      -1.280  27.066  -1.745  1.00  0.00      A    H
ATOM   1939  CG2 ILE A 139      -1.768  27.958  -3.589  1.00  0.00      A    C
ATOM   1940 HG21 ILE A 139      -2.126  27.682  -4.604  1.00  0.00      A    H
ATOM   1941 HG22 ILE A 139      -2.486  28.678  -3.140  1.00  0.00      A    H
ATOM   1942 HG23 ILE A 139      -0.786  28.449  -3.754  1.00  0.00      A    H
ATOM   1943  CG1 ILE A 139      -2.743  25.766  -2.698  1.00  0.00      A    C
ATOM   1944 HG11 ILE A 139      -3.637  26.336  -2.365  1.00  0.00      A    H
ATOM   1945 HG12 ILE A 139      -2.974  25.249  -3.654  1.00  0.00      A    H
ATOM   1946  CD  ILE A 139      -2.618  24.692  -1.558  1.00  0.00      A    C
ATOM   1947  HD1 ILE A 139      -3.630  24.347  -1.257  1.00  0.00      A    H
ATOM   1948  HD2 ILE A 139      -2.122  23.746  -1.865  1.00  0.00      A    H
ATOM   1949  HD3 ILE A 139      -2.233  25.143  -0.618  1.00  0.00      A    H
ATOM   1950  C   ILE A 139      -0.382  25.108  -4.297  1.00  0.00      A    C
ATOM   1951  O   ILE A 139      -0.735  23.950  -4.350  1.00  0.00      A    O
ATOM   1952  N   ASP A 140      -0.052  25.805  -5.403  1.00  0.00      A    N
ATOM   1953  HN  ASP A 140       0.177  26.774  -5.449  1.00  0.00      A    H
ATOM   1954  CA  ASP A 140      -0.308  25.228  -6.739  1.00  0.00      A    C
ATOM   1955  HA  ASP A 140      -1.256  24.716  -6.669  1.00  0.00      A    H
ATOM   1956  CB  ASP A 140      -0.284  26.375  -7.753  1.00  0.00      A    C
ATOM   1957  HB1 ASP A 140       0.703  26.872  -7.638  1.00  0.00      A    H
ATOM   1958  HB2 ASP A 140      -0.326  25.902  -8.758  1.00  0.00      A    H
ATOM   1959  CG  ASP A 140      -1.468  27.333  -7.604  1.00  0.00      A    C
ATOM   1960  OD1 ASP A 140      -1.271  28.481  -7.099  1.00  0.00      A    O
ATOM   1961  OD2 ASP A 140      -2.608  26.970  -7.977  1.00  0.00      A    O
ATOM   1962  C   ASP A 140       0.713  24.199  -7.098  1.00  0.00      A    C
ATOM   1963  O   ASP A 140       0.469  23.220  -7.809  1.00  0.00      A    O
ATOM   1964  N   PHE A 141       1.898  24.326  -6.540  1.00  0.00      A    N
ATOM   1965  HN  PHE A 141       2.334  25.076  -6.048  1.00  0.00      A    H
ATOM   1966  CA  PHE A 141       2.825  23.243  -6.496  1.00  0.00      A    C
ATOM   1967  HA  PHE A 141       2.846  22.893  -7.518  1.00  0.00      A    H
ATOM   1968  CB  PHE A 141       4.268  23.707  -6.170  1.00  0.00      A    C
ATOM   1969  HB1 PHE A 141       4.487  24.694  -6.631  1.00  0.00      A    H
ATOM   1970  HB2 PHE A 141       4.356  23.891  -5.078  1.00  0.00      A    H
ATOM   1971  CG  PHE A 141       5.377  22.699  -6.552  1.00  0.00      A    C
ATOM   1972  CD1 PHE A 141       6.074  22.995  -7.721  1.00  0.00      A    C
ATOM   1973  HD1 PHE A 141       5.878  23.928  -8.228  1.00  0.00      A    H
ATOM   1974  CE1 PHE A 141       6.977  22.058  -8.267  1.00  0.00      A    C
ATOM   1975  HE1 PHE A 141       7.487  22.332  -9.180  1.00  0.00      A    H
ATOM   1976  CZ  PHE A 141       7.365  20.949  -7.567  1.00  0.00      A    C
ATOM   1977  HZ  PHE A 141       8.169  20.310  -7.904  1.00  0.00      A    H
ATOM   1978  CD2 PHE A 141       5.665  21.560  -5.893  1.00  0.00      A    C
ATOM   1979  HD2 PHE A 141       5.073  21.283  -5.034  1.00  0.00      A    H
ATOM   1980  CE2 PHE A 141       6.674  20.669  -6.397  1.00  0.00      A    C
ATOM   1981  HE2 PHE A 141       6.861  19.760  -5.845  1.00  0.00      A    H
ATOM   1982  C   PHE A 141       2.361  22.049  -5.660  1.00  0.00      A    C
ATOM   1983  O   PHE A 141       2.143  21.000  -6.144  1.00  0.00      A    O
ATOM   1984  N   GLN A 142       2.125  22.274  -4.277  1.00  0.00      A    N
ATOM   1985  HN  GLN A 142       2.513  23.064  -3.809  1.00  0.00      A    H
ATOM   1986  CA  GLN A 142       1.666  21.212  -3.416  1.00  0.00      A    C
ATOM   1987  HA  GLN A 142       2.438  20.457  -3.461  1.00  0.00      A    H
ATOM   1988  CB  GLN A 142       1.647  21.792  -1.975  1.00  0.00      A    C
ATOM   1989  HB1 GLN A 142       2.638  22.197  -1.679  1.00  0.00      A    H
ATOM   1990  HB2 GLN A 142       0.974  22.676  -1.980  1.00  0.00      A    H
ATOM   1991  CG  GLN A 142       1.078  20.785  -0.908  1.00  0.00      A    C
ATOM   1992  HG1 GLN A 142       0.077  20.392  -1.187  1.00  0.00      A    H
ATOM   1993  HG2 GLN A 142       1.777  19.941  -0.723  1.00  0.00      A    H
ATOM   1994  CD  GLN A 142       0.778  21.589   0.313  1.00  0.00      A    C
ATOM   1995  OE1 GLN A 142      -0.373  21.650   0.767  1.00  0.00      A    O
ATOM   1996  NE2 GLN A 142       1.878  21.921   1.085  1.00  0.00      A    N
ATOM   1997 HE21 GLN A 142       1.863  22.235   2.034  1.00  0.00      A    H
ATOM   1998 HE22 GLN A 142       2.828  21.832   0.786  1.00  0.00      A    H
ATOM   1999  C   GLN A 142       0.355  20.471  -3.779  1.00  0.00      A    C
ATOM   2000  O   GLN A 142       0.207  19.243  -3.667  1.00  0.00      A    O
ATOM   2001  N   LEU A 143      -0.739  21.195  -4.148  1.00  0.00      A    N
ATOM   2002  HN  LEU A 143      -0.764  22.190  -4.088  1.00  0.00      A    H
ATOM   2003  CA  LEU A 143      -1.922  20.482  -4.761  1.00  0.00      A    C
ATOM   2004  HA  LEU A 143      -1.846  19.413  -4.627  1.00  0.00      A    H
ATOM   2005  CB  LEU A 143      -3.293  21.017  -4.152  1.00  0.00      A    C
ATOM   2006  HB1 LEU A 143      -3.249  22.098  -4.407  1.00  0.00      A    H
ATOM   2007  HB2 LEU A 143      -4.122  20.430  -4.604  1.00  0.00      A    H
ATOM   2008  CG  LEU A 143      -3.358  20.922  -2.564  1.00  0.00      A    C
ATOM   2009  HG  LEU A 143      -2.535  21.601  -2.254  1.00  0.00      A    H
ATOM   2010  CD1 LEU A 143      -4.684  21.576  -2.182  1.00  0.00      A    C
ATOM   2011 HD11 LEU A 143      -5.551  21.163  -2.740  1.00  0.00      A    H
ATOM   2012 HD12 LEU A 143      -4.969  21.559  -1.108  1.00  0.00      A    H
ATOM   2013 HD13 LEU A 143      -4.696  22.663  -2.409  1.00  0.00      A    H
ATOM   2014  CD2 LEU A 143      -3.119  19.507  -2.070  1.00  0.00      A    C
ATOM   2015 HD21 LEU A 143      -2.266  19.086  -2.644  1.00  0.00      A    H
ATOM   2016 HD22 LEU A 143      -2.917  19.491  -0.977  1.00  0.00      A    H
ATOM   2017 HD23 LEU A 143      -3.911  18.765  -2.305  1.00  0.00      A    H
ATOM   2018  C   LEU A 143      -1.944  20.758  -6.262  1.00  0.00      A    C
ATOM   2019  O   LEU A 143      -2.355  21.838  -6.718  1.00  0.00      A    O
ATOM   2020  N   TYR A 144      -1.465  19.842  -7.128  1.00  0.00      A    N
ATOM   2021  HN  TYR A 144      -1.189  18.936  -6.817  1.00  0.00      A    H
ATOM   2022  CA  TYR A 144      -1.471  19.886  -8.574  1.00  0.00      A    C
ATOM   2023  HA  TYR A 144      -1.157  20.908  -8.721  1.00  0.00      A    H
ATOM   2024  CB  TYR A 144      -0.395  18.914  -9.158  1.00  0.00      A    C
ATOM   2025  HB1 TYR A 144       0.308  18.653  -8.339  1.00  0.00      A    H
ATOM   2026  HB2 TYR A 144      -0.918  18.039  -9.599  1.00  0.00      A    H
ATOM   2027  CG  TYR A 144       0.506  19.492 -10.249  1.00  0.00      A    C
ATOM   2028  CD1 TYR A 144       1.166  20.725 -10.088  1.00  0.00      A    C
ATOM   2029  HD1 TYR A 144       1.098  21.344  -9.206  1.00  0.00      A    H
ATOM   2030  CE1 TYR A 144       2.081  21.122 -11.013  1.00  0.00      A    C
ATOM   2031  HE1 TYR A 144       2.522  22.108 -10.988  1.00  0.00      A    H
ATOM   2032  CZ  TYR A 144       2.300  20.333 -12.179  1.00  0.00      A    C
ATOM   2033  OH  TYR A 144       3.282  20.764 -13.064  1.00  0.00      A    O
ATOM   2034  HH  TYR A 144       2.781  21.158 -13.782  1.00  0.00      A    H
ATOM   2035  CD2 TYR A 144       0.628  18.805 -11.439  1.00  0.00      A    C
ATOM   2036  HD2 TYR A 144       0.120  17.864 -11.589  1.00  0.00      A    H
ATOM   2037  CE2 TYR A 144       1.567  19.201 -12.445  1.00  0.00      A    C
ATOM   2038  HE2 TYR A 144       1.617  18.589 -13.334  1.00  0.00      A    H
ATOM   2039  C   TYR A 144      -2.734  19.701  -9.321  1.00  0.00      A    C
ATOM   2040  O   TYR A 144      -3.419  18.736  -9.115  1.00  0.00      A    O
ATOM   2041  N   THR A 145      -3.159  20.652 -10.139  1.00  0.00      A    N
ATOM   2042  HN  THR A 145      -2.653  21.505 -10.233  1.00  0.00      A    H
ATOM   2043  CA  THR A 145      -4.310  20.446 -11.059  1.00  0.00      A    C
ATOM   2044  HA  THR A 145      -5.035  19.848 -10.526  1.00  0.00      A    H
ATOM   2045  CB  THR A 145      -5.092  21.687 -11.433  1.00  0.00      A    C
ATOM   2046  HB  THR A 145      -6.010  21.335 -11.949  1.00  0.00      A    H
ATOM   2047  OG1 THR A 145      -4.379  22.667 -12.175  1.00  0.00      A    O
ATOM   2048  HG1 THR A 145      -5.047  23.332 -12.354  1.00  0.00      A    H
ATOM   2049  CG2 THR A 145      -5.605  22.546 -10.237  1.00  0.00      A    C
ATOM   2050 HG21 THR A 145      -5.873  21.883  -9.387  1.00  0.00      A    H
ATOM   2051 HG22 THR A 145      -4.712  23.061  -9.823  1.00  0.00      A    H
ATOM   2052 HG23 THR A 145      -6.439  23.211 -10.548  1.00  0.00      A    H
ATOM   2053  C   THR A 145      -3.969  19.724 -12.339  1.00  0.00      A    C
ATOM   2054  O   THR A 145      -4.861  18.974 -12.799  1.00  0.00      A    O
ATOM   2055  N   GLY A 146      -2.724  19.837 -12.806  1.00  0.00      A    N
ATOM   2056  HN  GLY A 146      -2.037  20.483 -12.483  1.00  0.00      A    H
ATOM   2057  CA  GLY A 146      -2.197  18.875 -13.648  1.00  0.00      A    C
ATOM   2058  HA1 GLY A 146      -1.293  18.464 -13.223  1.00  0.00      A    H
ATOM   2059  HA2 GLY A 146      -2.911  18.117 -13.935  1.00  0.00      A    H
ATOM   2060  C   GLY A 146      -1.734  19.482 -14.893  1.00  0.00      A    C
ATOM   2061  O   GLY A 146      -2.191  19.124 -15.940  1.00  0.00      A    O
ATOM   2062  N   GLY A 147      -0.745  20.377 -14.720  1.00  0.00      A    N
ATOM   2063  HN  GLY A 147      -0.315  20.487 -13.827  1.00  0.00      A    H
ATOM   2064  CA  GLY A 147      -0.413  21.237 -15.838  1.00  0.00      A    C
ATOM   2065  HA1 GLY A 147      -0.594  20.678 -16.745  1.00  0.00      A    H
ATOM   2066  HA2 GLY A 147      -1.005  22.140 -15.825  1.00  0.00      A    H
ATOM   2067  C   GLY A 147       0.934  21.800 -15.968  1.00  0.00      A    C
ATOM   2068  O   GLY A 147       1.859  21.651 -15.160  1.00  0.00      A    O
ATOM   2069  N   ILE A 148       1.216  22.499 -17.107  1.00  0.00      A    N
ATOM   2070  HN  ILE A 148       0.615  22.541 -17.902  1.00  0.00      A    H
ATOM   2071  CA  ILE A 148       2.626  22.892 -17.359  1.00  0.00      A    C
ATOM   2072  HA  ILE A 148       3.270  22.106 -16.993  1.00  0.00      A    H
ATOM   2073  CB  ILE A 148       2.879  23.261 -18.804  1.00  0.00      A    C
ATOM   2074  HB  ILE A 148       2.358  24.197 -19.099  1.00  0.00      A    H
ATOM   2075  CG2 ILE A 148       4.381  23.395 -18.997  1.00  0.00      A    C
ATOM   2076 HG21 ILE A 148       4.668  24.376 -18.562  1.00  0.00      A    H
ATOM   2077 HG22 ILE A 148       5.013  22.665 -18.448  1.00  0.00      A    H
ATOM   2078 HG23 ILE A 148       4.675  23.427 -20.068  1.00  0.00      A    H
ATOM   2079  CG1 ILE A 148       2.205  22.165 -19.755  1.00  0.00      A    C
ATOM   2080 HG11 ILE A 148       1.106  22.217 -19.601  1.00  0.00      A    H
ATOM   2081 HG12 ILE A 148       2.397  22.590 -20.763  1.00  0.00      A    H
ATOM   2082  CD  ILE A 148       2.753  20.757 -19.582  1.00  0.00      A    C
ATOM   2083  HD1 ILE A 148       2.819  20.328 -18.559  1.00  0.00      A    H
ATOM   2084  HD2 ILE A 148       2.344  20.121 -20.395  1.00  0.00      A    H
ATOM   2085  HD3 ILE A 148       3.787  20.782 -19.985  1.00  0.00      A    H
ATOM   2086  C   ILE A 148       2.959  24.161 -16.493  1.00  0.00      A    C
ATOM   2087  O   ILE A 148       2.458  25.259 -16.653  1.00  0.00      A    O
ATOM   2088  N   TYR A 149       3.832  23.923 -15.492  1.00  0.00      A    N
ATOM   2089  HN  TYR A 149       4.302  23.044 -15.471  1.00  0.00      A    H
ATOM   2090  CA  TYR A 149       3.919  24.845 -14.404  1.00  0.00      A    C
ATOM   2091  HA  TYR A 149       2.946  25.276 -14.221  1.00  0.00      A    H
ATOM   2092  CB  TYR A 149       4.545  24.121 -13.161  1.00  0.00      A    C
ATOM   2093  HB1 TYR A 149       4.081  23.112 -13.195  1.00  0.00      A    H
ATOM   2094  HB2 TYR A 149       5.656  24.108 -13.174  1.00  0.00      A    H
ATOM   2095  CG  TYR A 149       4.128  24.723 -11.863  1.00  0.00      A    C
ATOM   2096  CD1 TYR A 149       2.794  24.781 -11.398  1.00  0.00      A    C
ATOM   2097  HD1 TYR A 149       1.974  24.208 -11.806  1.00  0.00      A    H
ATOM   2098  CE1 TYR A 149       2.459  25.464 -10.211  1.00  0.00      A    C
ATOM   2099  HE1 TYR A 149       1.434  25.404  -9.878  1.00  0.00      A    H
ATOM   2100  CZ  TYR A 149       3.432  26.038  -9.469  1.00  0.00      A    C
ATOM   2101  OH  TYR A 149       3.078  26.738  -8.297  1.00  0.00      A    O
ATOM   2102  HH  TYR A 149       3.818  27.247  -7.958  1.00  0.00      A    H
ATOM   2103  CD2 TYR A 149       5.126  25.301 -11.050  1.00  0.00      A    C
ATOM   2104  HD2 TYR A 149       6.130  25.205 -11.437  1.00  0.00      A    H
ATOM   2105  CE2 TYR A 149       4.767  25.969  -9.860  1.00  0.00      A    C
ATOM   2106  HE2 TYR A 149       5.555  26.373  -9.241  1.00  0.00      A    H
ATOM   2107  C   TYR A 149       4.799  26.073 -14.746  1.00  0.00      A    C
ATOM   2108  O   TYR A 149       5.905  26.035 -15.227  1.00  0.00      A    O
ATOM   2109  N   ASP A 150       4.210  27.252 -14.422  1.00  0.00      A    N
ATOM   2110  HN  ASP A 150       3.248  27.252 -14.162  1.00  0.00      A    H
ATOM   2111  CA  ASP A 150       4.894  28.524 -14.544  1.00  0.00      A    C
ATOM   2112  HA  ASP A 150       5.900  28.430 -14.926  1.00  0.00      A    H
ATOM   2113  CB  ASP A 150       4.217  29.250 -15.701  1.00  0.00      A    C
ATOM   2114  HB1 ASP A 150       4.865  30.062 -16.094  1.00  0.00      A    H
ATOM   2115  HB2 ASP A 150       4.115  28.525 -16.537  1.00  0.00      A    H
ATOM   2116  CG  ASP A 150       2.745  29.645 -15.433  1.00  0.00      A    C
ATOM   2117  OD1 ASP A 150       2.468  30.640 -14.747  1.00  0.00      A    O
ATOM   2118  OD2 ASP A 150       1.800  28.993 -15.973  1.00  0.00      A    O
ATOM   2119  C   ASP A 150       4.992  29.324 -13.252  1.00  0.00      A    C
ATOM   2120  O   ASP A 150       5.786  30.217 -13.004  1.00  0.00      A    O
ATOM   2121  N   GLY A 151       4.133  29.011 -12.243  1.00  0.00      A    N
ATOM   2122  HN  GLY A 151       3.362  28.410 -12.441  1.00  0.00      A    H
ATOM   2123  CA  GLY A 151       4.147  29.733 -11.025  1.00  0.00      A    C
ATOM   2124  HA1 GLY A 151       4.979  29.380 -10.433  1.00  0.00      A    H
ATOM   2125  HA2 GLY A 151       4.175  30.788 -11.254  1.00  0.00      A    H
ATOM   2126  C   GLY A 151       2.929  29.505 -10.214  1.00  0.00      A    C
ATOM   2127  O   GLY A 151       1.946  28.929 -10.611  1.00  0.00      A    O
ATOM   2128  N   ASP A 152       2.917  30.008  -8.978  1.00  0.00      A    N
ATOM   2129  HN  ASP A 152       2.034  29.975  -8.516  1.00  0.00      A    H
ATOM   2130  CA  ASP A 152       3.958  30.649  -8.201  1.00  0.00      A    C
ATOM   2131  HA  ASP A 152       4.363  31.413  -8.847  1.00  0.00      A    H
ATOM   2132  CB  ASP A 152       3.219  31.249  -6.899  1.00  0.00      A    C
ATOM   2133  HB1 ASP A 152       2.671  30.452  -6.353  1.00  0.00      A    H
ATOM   2134  HB2 ASP A 152       3.930  31.778  -6.229  1.00  0.00      A    H
ATOM   2135  CG  ASP A 152       2.210  32.197  -7.376  1.00  0.00      A    C
ATOM   2136  OD1 ASP A 152       0.916  32.027  -7.385  1.00  0.00      A    O
ATOM   2137  OD2 ASP A 152       2.646  33.280  -7.839  1.00  0.00      A    O
ATOM   2138  C   ASP A 152       5.075  29.706  -7.758  1.00  0.00      A    C
ATOM   2139  O   ASP A 152       4.947  28.533  -7.333  1.00  0.00      A    O
ATOM   2140  N   CYS A 153       6.367  30.095  -7.929  1.00  0.00      A    N
ATOM   2141  HN  CYS A 153       6.573  31.001  -8.291  1.00  0.00      A    H
ATOM   2142  CA  CYS A 153       7.561  29.340  -7.692  1.00  0.00      A    C
ATOM   2143  HA  CYS A 153       7.493  28.766  -6.780  1.00  0.00      A    H
ATOM   2144  CB  CYS A 153       7.901  28.241  -8.802  1.00  0.00      A    C
ATOM   2145  HB1 CYS A 153       7.026  28.078  -9.468  1.00  0.00      A    H
ATOM   2146  HB2 CYS A 153       8.751  28.582  -9.431  1.00  0.00      A    H
ATOM   2147  SG  CYS A 153       8.161  26.599  -8.014  1.00  0.00      A    S
ATOM   2148  C   CYS A 153       8.777  30.229  -7.531  1.00  0.00      A    C
ATOM   2149  O   CYS A 153       8.845  31.237  -8.190  1.00  0.00      A    O
ATOM   2150  N   SER A 154       9.735  29.999  -6.612  1.00  0.00      A    N
ATOM   2151  HN  SER A 154       9.666  29.239  -5.971  1.00  0.00      A    H
ATOM   2152  CA  SER A 154      10.820  30.900  -6.440  1.00  0.00      A    C
ATOM   2153  HA  SER A 154      10.443  31.907  -6.535  1.00  0.00      A    H
ATOM   2154  CB  SER A 154      11.439  30.831  -5.002  1.00  0.00      A    C
ATOM   2155  HB1 SER A 154      10.656  30.899  -4.216  1.00  0.00      A    H
ATOM   2156  HB2 SER A 154      11.816  29.820  -4.734  1.00  0.00      A    H
ATOM   2157  OG  SER A 154      12.359  31.880  -4.821  1.00  0.00      A    O
ATOM   2158  HG1 SER A 154      12.515  31.870  -3.874  1.00  0.00      A    H
ATOM   2159  C   SER A 154      12.008  30.626  -7.405  1.00  0.00      A    C
ATOM   2160  O   SER A 154      12.358  29.507  -7.641  1.00  0.00      A    O
ATOM   2161  N   SER A 155      12.422  31.727  -8.005  1.00  0.00      A    N
ATOM   2162  HN  SER A 155      11.975  32.579  -7.744  1.00  0.00      A    H
ATOM   2163  CA  SER A 155      13.556  31.732  -8.976  1.00  0.00      A    C
ATOM   2164  HA  SER A 155      13.593  30.825  -9.562  1.00  0.00      A    H
ATOM   2165  CB  SER A 155      13.495  32.942  -9.952  1.00  0.00      A    C
ATOM   2166  HB1 SER A 155      14.454  32.950 -10.514  1.00  0.00      A    H
ATOM   2167  HB2 SER A 155      12.631  32.747 -10.623  1.00  0.00      A    H
ATOM   2168  OG  SER A 155      13.276  34.227  -9.393  1.00  0.00      A    O
ATOM   2169  HG1 SER A 155      13.432  34.891 -10.067  1.00  0.00      A    H
ATOM   2170  C   SER A 155      14.859  31.856  -8.222  1.00  0.00      A    C
ATOM   2171  O   SER A 155      15.914  31.483  -8.658  1.00  0.00      A    O
ATOM   2172  N   ASP A 156      14.857  32.435  -6.968  1.00  0.00      A    N
ATOM   2173  HN  ASP A 156      13.980  32.680  -6.562  1.00  0.00      A    H
ATOM   2174  CA  ASP A 156      16.014  32.575  -5.995  1.00  0.00      A    C
ATOM   2175  HA  ASP A 156      16.700  33.222  -6.522  1.00  0.00      A    H
ATOM   2176  CB  ASP A 156      15.522  33.167  -4.703  1.00  0.00      A    C
ATOM   2177  HB1 ASP A 156      14.837  34.019  -4.901  1.00  0.00      A    H
ATOM   2178  HB2 ASP A 156      14.905  32.472  -4.095  1.00  0.00      A    H
ATOM   2179  CG  ASP A 156      16.636  33.706  -3.886  1.00  0.00      A    C
ATOM   2180  OD1 ASP A 156      16.874  34.943  -3.787  1.00  0.00      A    O
ATOM   2181  OD2 ASP A 156      17.321  32.857  -3.250  1.00  0.00      A    O
ATOM   2182  C   ASP A 156      16.753  31.268  -5.817  1.00  0.00      A    C
ATOM   2183  O   ASP A 156      16.182  30.283  -5.326  1.00  0.00      A    O
ATOM   2184  N   PRO A 157      18.107  31.132  -5.988  1.00  0.00      A    N
ATOM   2185  CD  PRO A 157      18.889  32.039  -6.829  1.00  0.00      A    C
ATOM   2186  HD1 PRO A 157      19.446  32.761  -6.194  1.00  0.00      A    H
ATOM   2187  HD2 PRO A 157      18.207  32.604  -7.500  1.00  0.00      A    H
ATOM   2188  CA  PRO A 157      18.743  29.841  -5.954  1.00  0.00      A    C
ATOM   2189  HA  PRO A 157      17.935  29.234  -6.337  1.00  0.00      A    H
ATOM   2190  CB  PRO A 157      20.014  29.981  -6.722  1.00  0.00      A    C
ATOM   2191  HB1 PRO A 157      20.946  30.176  -6.150  1.00  0.00      A    H
ATOM   2192  HB2 PRO A 157      20.139  29.055  -7.322  1.00  0.00      A    H
ATOM   2193  CG  PRO A 157      19.861  31.223  -7.586  1.00  0.00      A    C
ATOM   2194  HG1 PRO A 157      20.859  31.686  -7.744  1.00  0.00      A    H
ATOM   2195  HG2 PRO A 157      19.568  31.080  -8.648  1.00  0.00      A    H
ATOM   2196  C   PRO A 157      19.063  29.462  -4.539  1.00  0.00      A    C
ATOM   2197  O   PRO A 157      19.548  28.393  -4.258  1.00  0.00      A    O
ATOM   2198  N   ASP A 158      18.787  30.323  -3.532  1.00  0.00      A    N
ATOM   2199  HN  ASP A 158      18.352  31.182  -3.790  1.00  0.00      A    H
ATOM   2200  CA  ASP A 158      18.899  29.961  -2.100  1.00  0.00      A    C
ATOM   2201  HA  ASP A 158      19.459  29.058  -1.906  1.00  0.00      A    H
ATOM   2202  CB  ASP A 158      19.649  31.058  -1.192  1.00  0.00      A    C
ATOM   2203  HB1 ASP A 158      19.206  32.019  -1.530  1.00  0.00      A    H
ATOM   2204  HB2 ASP A 158      19.432  30.984  -0.105  1.00  0.00      A    H
ATOM   2205  CG  ASP A 158      21.102  30.930  -1.437  1.00  0.00      A    C
ATOM   2206  OD1 ASP A 158      21.774  29.976  -0.957  1.00  0.00      A    O
ATOM   2207  OD2 ASP A 158      21.613  31.945  -1.974  1.00  0.00      A    O
ATOM   2208  C   ASP A 158      17.519  29.705  -1.472  1.00  0.00      A    C
ATOM   2209  O   ASP A 158      17.381  29.046  -0.444  1.00  0.00      A    O
ATOM   2210  N   ASP A 159      16.386  30.006  -2.149  1.00  0.00      A    N
ATOM   2211  HN  ASP A 159      16.469  30.509  -3.006  1.00  0.00      A    H
ATOM   2212  CA  ASP A 159      15.091  29.471  -1.680  1.00  0.00      A    C
ATOM   2213  HA  ASP A 159      15.092  29.498  -0.601  1.00  0.00      A    H
ATOM   2214  CB  ASP A 159      13.893  30.244  -2.323  1.00  0.00      A    C
ATOM   2215  HB1 ASP A 159      14.162  30.374  -3.393  1.00  0.00      A    H
ATOM   2216  HB2 ASP A 159      13.011  29.570  -2.295  1.00  0.00      A    H
ATOM   2217  CG  ASP A 159      13.669  31.590  -1.618  1.00  0.00      A    C
ATOM   2218  OD1 ASP A 159      12.763  32.310  -2.094  1.00  0.00      A    O
ATOM   2219  OD2 ASP A 159      14.282  31.974  -0.521  1.00  0.00      A    O
ATOM   2220  C   ASP A 159      14.938  28.047  -2.040  1.00  0.00      A    C
ATOM   2221  O   ASP A 159      13.839  27.552  -1.815  1.00  0.00      A    O
ATOM   2222  N   ILE A 160      15.927  27.366  -2.614  1.00  0.00      A    N
ATOM   2223  HN  ILE A 160      16.783  27.871  -2.682  1.00  0.00      A    H
ATOM   2224  CA  ILE A 160      15.855  25.967  -3.063  1.00  0.00      A    C
ATOM   2225  HA  ILE A 160      14.907  25.911  -3.576  1.00  0.00      A    H
ATOM   2226  CB  ILE A 160      16.943  25.473  -4.036  1.00  0.00      A    C
ATOM   2227  HB  ILE A 160      17.929  25.945  -3.837  1.00  0.00      A    H
ATOM   2228  CG2 ILE A 160      17.281  23.973  -3.920  1.00  0.00      A    C
ATOM   2229 HG21 ILE A 160      16.343  23.470  -4.240  1.00  0.00      A    H
ATOM   2230 HG22 ILE A 160      18.028  23.563  -4.633  1.00  0.00      A    H
ATOM   2231 HG23 ILE A 160      17.613  23.665  -2.906  1.00  0.00      A    H
ATOM   2232  CG1 ILE A 160      16.428  25.774  -5.464  1.00  0.00      A    C
ATOM   2233 HG11 ILE A 160      15.530  25.150  -5.657  1.00  0.00      A    H
ATOM   2234 HG12 ILE A 160      16.224  26.865  -5.500  1.00  0.00      A    H
ATOM   2235  CD  ILE A 160      17.440  25.330  -6.615  1.00  0.00      A    C
ATOM   2236  HD1 ILE A 160      16.952  25.420  -7.609  1.00  0.00      A    H
ATOM   2237  HD2 ILE A 160      18.344  25.974  -6.581  1.00  0.00      A    H
ATOM   2238  HD3 ILE A 160      17.547  24.239  -6.436  1.00  0.00      A    H
ATOM   2239  C   ILE A 160      15.808  25.033  -1.839  1.00  0.00      A    C
ATOM   2240  O   ILE A 160      16.519  25.200  -0.904  1.00  0.00      A    O
ATOM   2241  N   ASP A 161      14.810  24.100  -1.736  1.00  0.00      A    N
ATOM   2242  HN  ASP A 161      14.163  24.038  -2.493  1.00  0.00      A    H
ATOM   2243  CA  ASP A 161      14.380  23.263  -0.663  1.00  0.00      A    C
ATOM   2244  HA  ASP A 161      14.908  23.729   0.156  1.00  0.00      A    H
ATOM   2245  CB  ASP A 161      12.809  23.557  -0.508  1.00  0.00      A    C
ATOM   2246  HB1 ASP A 161      12.626  24.652  -0.493  1.00  0.00      A    H
ATOM   2247  HB2 ASP A 161      12.305  23.273  -1.457  1.00  0.00      A    H
ATOM   2248  CG  ASP A 161      12.260  22.887   0.652  1.00  0.00      A    C
ATOM   2249  OD1 ASP A 161      11.170  22.214   0.448  1.00  0.00      A    O
ATOM   2250  OD2 ASP A 161      12.851  22.908   1.752  1.00  0.00      A    O
ATOM   2251  C   ASP A 161      14.864  21.738  -0.793  1.00  0.00      A    C
ATOM   2252  O   ASP A 161      15.993  21.389  -0.366  1.00  0.00      A    O
ATOM   2253  N   HSP A 162      13.975  20.886  -1.363  1.00  0.00      A    N
ATOM   2254  HN  HSP A 162      13.084  21.205  -1.677  1.00  0.00      A    H
ATOM   2255  CA  HSP A 162      14.243  19.520  -1.503  1.00  0.00      A    C
ATOM   2256  HA  HSP A 162      14.785  19.294  -0.596  1.00  0.00      A    H
ATOM   2257  CB  HSP A 162      12.964  18.714  -1.357  1.00  0.00      A    C
ATOM   2258  HB1 HSP A 162      12.223  19.036  -2.119  1.00  0.00      A    H
ATOM   2259  HB2 HSP A 162      13.094  17.632  -1.574  1.00  0.00      A    H
ATOM   2260  CD2 HSP A 162      12.192  17.549   0.864  1.00  0.00      A    C
ATOM   2261  HD2 HSP A 162      12.606  16.559   0.716  1.00  0.00      A    H
ATOM   2262  CG  HSP A 162      12.262  18.593   0.064  1.00  0.00      A    C
ATOM   2263  NE2 HSP A 162      11.671  18.020   2.036  1.00  0.00      A    N
ATOM   2264  HE2 HSP A 162      11.621  17.543   2.913  1.00  0.00      A    H
ATOM   2265  ND1 HSP A 162      11.723  19.641   0.679  1.00  0.00      A    N
ATOM   2266  HD1 HSP A 162      11.516  20.539   0.289  1.00  0.00      A    H
ATOM   2267  CE1 HSP A 162      11.368  19.298   1.886  1.00  0.00      A    C
ATOM   2268  HE1 HSP A 162      10.783  19.824   2.611  1.00  0.00      A    H
ATOM   2269  C   HSP A 162      14.873  19.192  -2.866  1.00  0.00      A    C
ATOM   2270  O   HSP A 162      14.922  19.997  -3.806  1.00  0.00      A    O
ATOM   2271  N   ALA A 163      15.383  17.870  -3.086  1.00  0.00      A    N
ATOM   2272  HN  ALA A 163      15.371  17.239  -2.314  1.00  0.00      A    H
ATOM   2273  CA  ALA A 163      15.947  17.353  -4.272  1.00  0.00      A    C
ATOM   2274  HA  ALA A 163      15.907  18.156  -4.994  1.00  0.00      A    H
ATOM   2275  CB  ALA A 163      17.371  16.852  -4.166  1.00  0.00      A    C
ATOM   2276  HB1 ALA A 163      17.824  16.542  -5.132  1.00  0.00      A    H
ATOM   2277  HB2 ALA A 163      18.135  17.605  -3.877  1.00  0.00      A    H
ATOM   2278  HB3 ALA A 163      17.385  15.996  -3.457  1.00  0.00      A    H
ATOM   2279  C   ALA A 163      14.964  16.333  -4.947  1.00  0.00      A    C
ATOM   2280  O   ALA A 163      14.119  15.618  -4.382  1.00  0.00      A    O
ATOM   2281  N   VAL A 164      15.026  16.267  -6.289  1.00  0.00      A    N
ATOM   2282  HN  VAL A 164      15.791  16.730  -6.730  1.00  0.00      A    H
ATOM   2283  CA  VAL A 164      14.099  15.669  -7.169  1.00  0.00      A    C
ATOM   2284  HA  VAL A 164      13.521  14.874  -6.720  1.00  0.00      A    H
ATOM   2285  CB  VAL A 164      13.121  16.781  -7.780  1.00  0.00      A    C
ATOM   2286  HB  VAL A 164      12.628  16.235  -8.613  1.00  0.00      A    H
ATOM   2287  CG1 VAL A 164      12.136  17.100  -6.575  1.00  0.00      A    C
ATOM   2288 HG11 VAL A 164      11.765  16.155  -6.124  1.00  0.00      A    H
ATOM   2289 HG12 VAL A 164      12.698  17.745  -5.865  1.00  0.00      A    H
ATOM   2290 HG13 VAL A 164      11.342  17.742  -7.013  1.00  0.00      A    H
ATOM   2291  CG2 VAL A 164      13.951  17.998  -8.412  1.00  0.00      A    C
ATOM   2292 HG21 VAL A 164      14.384  18.560  -7.557  1.00  0.00      A    H
ATOM   2293 HG22 VAL A 164      14.792  17.566  -8.994  1.00  0.00      A    H
ATOM   2294 HG23 VAL A 164      13.334  18.711  -9.000  1.00  0.00      A    H
ATOM   2295  C   VAL A 164      14.908  15.029  -8.277  1.00  0.00      A    C
ATOM   2296  O   VAL A 164      16.139  15.200  -8.308  1.00  0.00      A    O
ATOM   2297  N   LEU A 165      14.246  14.287  -9.239  1.00  0.00      A    N
ATOM   2298  HN  LEU A 165      13.258  14.151  -9.259  1.00  0.00      A    H
ATOM   2299  CA  LEU A 165      14.963  13.582 -10.291  1.00  0.00      A    C
ATOM   2300  HA  LEU A 165      15.957  14.001 -10.335  1.00  0.00      A    H
ATOM   2301  CB  LEU A 165      14.952  12.028 -10.157  1.00  0.00      A    C
ATOM   2302  HB1 LEU A 165      15.225  11.847  -9.095  1.00  0.00      A    H
ATOM   2303  HB2 LEU A 165      13.890  11.731 -10.291  1.00  0.00      A    H
ATOM   2304  CG  LEU A 165      15.870  11.354 -11.232  1.00  0.00      A    C
ATOM   2305  HG  LEU A 165      15.543  11.752 -12.216  1.00  0.00      A    H
ATOM   2306  CD1 LEU A 165      17.407  11.672 -11.060  1.00  0.00      A    C
ATOM   2307 HD11 LEU A 165      17.637  12.144 -12.039  1.00  0.00      A    H
ATOM   2308 HD12 LEU A 165      17.514  12.265 -10.127  1.00  0.00      A    H
ATOM   2309 HD13 LEU A 165      17.954  10.723 -10.877  1.00  0.00      A    H
ATOM   2310  CD2 LEU A 165      15.712   9.842 -11.172  1.00  0.00      A    C
ATOM   2311 HD21 LEU A 165      14.729   9.409 -11.456  1.00  0.00      A    H
ATOM   2312 HD22 LEU A 165      16.320   9.345 -11.958  1.00  0.00      A    H
ATOM   2313 HD23 LEU A 165      16.049   9.447 -10.190  1.00  0.00      A    H
ATOM   2314  C   LEU A 165      14.299  14.016 -11.608  1.00  0.00      A    C
ATOM   2315  O   LEU A 165      13.114  13.838 -11.734  1.00  0.00      A    O
ATOM   2316  N   ILE A 166      15.022  14.662 -12.502  1.00  0.00      A    N
ATOM   2317  HN  ILE A 166      15.972  14.847 -12.266  1.00  0.00      A    H
ATOM   2318  CA  ILE A 166      14.450  14.996 -13.831  1.00  0.00      A    C
ATOM   2319  HA  ILE A 166      13.390  15.202 -13.836  1.00  0.00      A    H
ATOM   2320  CB  ILE A 166      15.068  16.306 -14.409  1.00  0.00      A    C
ATOM   2321  HB  ILE A 166      16.162  16.393 -14.582  1.00  0.00      A    H
ATOM   2322  CG2 ILE A 166      14.454  16.568 -15.797  1.00  0.00      A    C
ATOM   2323 HG21 ILE A 166      14.858  17.481 -16.284  1.00  0.00      A    H
ATOM   2324 HG22 ILE A 166      14.789  15.787 -16.514  1.00  0.00      A    H
ATOM   2325 HG23 ILE A 166      13.343  16.554 -15.794  1.00  0.00      A    H
ATOM   2326  CG1 ILE A 166      14.738  17.474 -13.424  1.00  0.00      A    C
ATOM   2327 HG11 ILE A 166      13.690  17.389 -13.065  1.00  0.00      A    H
ATOM   2328 HG12 ILE A 166      15.293  17.230 -12.493  1.00  0.00      A    H
ATOM   2329  CD  ILE A 166      15.178  18.873 -13.866  1.00  0.00      A    C
ATOM   2330  HD1 ILE A 166      14.451  19.320 -14.578  1.00  0.00      A    H
ATOM   2331  HD2 ILE A 166      15.189  19.578 -13.008  1.00  0.00      A    H
ATOM   2332  HD3 ILE A 166      16.179  18.886 -14.348  1.00  0.00      A    H
ATOM   2333  C   ILE A 166      14.727  13.790 -14.690  1.00  0.00      A    C
ATOM   2334  O   ILE A 166      15.848  13.287 -14.773  1.00  0.00      A    O
ATOM   2335  N   VAL A 167      13.625  13.155 -15.187  1.00  0.00      A    N
ATOM   2336  HN  VAL A 167      12.733  13.596 -15.124  1.00  0.00      A    H
ATOM   2337  CA  VAL A 167      13.665  11.878 -15.932  1.00  0.00      A    C
ATOM   2338  HA  VAL A 167      14.681  11.522 -15.852  1.00  0.00      A    H
ATOM   2339  CB  VAL A 167      12.811  10.786 -15.287  1.00  0.00      A    C
ATOM   2340  HB  VAL A 167      12.798   9.895 -15.951  1.00  0.00      A    H
ATOM   2341  CG1 VAL A 167      13.376  10.485 -13.880  1.00  0.00      A    C
ATOM   2342 HG11 VAL A 167      14.301   9.875 -13.953  1.00  0.00      A    H
ATOM   2343 HG12 VAL A 167      13.595  11.431 -13.338  1.00  0.00      A    H
ATOM   2344 HG13 VAL A 167      12.591   9.953 -13.301  1.00  0.00      A    H
ATOM   2345  CG2 VAL A 167      11.351  11.254 -15.224  1.00  0.00      A    C
ATOM   2346 HG21 VAL A 167      11.194  12.137 -14.568  1.00  0.00      A    H
ATOM   2347 HG22 VAL A 167      11.070  11.675 -16.213  1.00  0.00      A    H
ATOM   2348 HG23 VAL A 167      10.760  10.368 -14.908  1.00  0.00      A    H
ATOM   2349  C   VAL A 167      13.353  11.930 -17.387  1.00  0.00      A    C
ATOM   2350  O   VAL A 167      13.378  10.919 -18.122  1.00  0.00      A    O
ATOM   2351  N   GLY A 168      12.906  13.110 -17.866  1.00  0.00      A    N
ATOM   2352  HN  GLY A 168      12.761  13.833 -17.195  1.00  0.00      A    H
ATOM   2353  CA  GLY A 168      12.655  13.297 -19.330  1.00  0.00      A    C
ATOM   2354  HA1 GLY A 168      13.521  12.996 -19.899  1.00  0.00      A    H
ATOM   2355  HA2 GLY A 168      11.750  12.822 -19.680  1.00  0.00      A    H
ATOM   2356  C   GLY A 168      12.375  14.783 -19.516  1.00  0.00      A    C
ATOM   2357  O   GLY A 168      12.268  15.534 -18.531  1.00  0.00      A    O
ATOM   2358  N   TYR A 169      12.250  15.169 -20.791  1.00  0.00      A    N
ATOM   2359  HN  TYR A 169      12.351  14.535 -21.553  1.00  0.00      A    H
ATOM   2360  CA  TYR A 169      11.840  16.421 -21.254  1.00  0.00      A    C
ATOM   2361  HA  TYR A 169      11.260  16.903 -20.481  1.00  0.00      A    H
ATOM   2362  CB  TYR A 169      12.947  17.384 -21.563  1.00  0.00      A    C
ATOM   2363  HB1 TYR A 169      12.495  18.381 -21.750  1.00  0.00      A    H
ATOM   2364  HB2 TYR A 169      13.664  17.454 -20.717  1.00  0.00      A    H
ATOM   2365  CG  TYR A 169      13.710  17.170 -22.828  1.00  0.00      A    C
ATOM   2366  CD1 TYR A 169      13.492  17.915 -24.023  1.00  0.00      A    C
ATOM   2367  HD1 TYR A 169      12.684  18.630 -24.070  1.00  0.00      A    H
ATOM   2368  CE1 TYR A 169      14.146  17.517 -25.223  1.00  0.00      A    C
ATOM   2369  HE1 TYR A 169      13.882  18.082 -26.105  1.00  0.00      A    H
ATOM   2370  CZ  TYR A 169      15.168  16.595 -25.186  1.00  0.00      A    C
ATOM   2371  OH  TYR A 169      15.737  16.321 -26.393  1.00  0.00      A    O
ATOM   2372  HH  TYR A 169      15.063  16.254 -27.074  1.00  0.00      A    H
ATOM   2373  CD2 TYR A 169      14.768  16.228 -22.797  1.00  0.00      A    C
ATOM   2374  HD2 TYR A 169      14.989  15.631 -21.925  1.00  0.00      A    H
ATOM   2375  CE2 TYR A 169      15.526  15.945 -23.945  1.00  0.00      A    C
ATOM   2376  HE2 TYR A 169      16.333  15.233 -24.032  1.00  0.00      A    H
ATOM   2377  C   TYR A 169      10.910  16.348 -22.435  1.00  0.00      A    C
ATOM   2378  O   TYR A 169      10.965  15.310 -23.102  1.00  0.00      A    O
ATOM   2379  N   GLY A 170      10.113  17.346 -22.684  1.00  0.00      A    N
ATOM   2380  HN  GLY A 170      10.082  18.158 -22.106  1.00  0.00      A    H
ATOM   2381  CA  GLY A 170       9.184  17.397 -23.819  1.00  0.00      A    C
ATOM   2382  HA1 GLY A 170       9.360  16.551 -24.466  1.00  0.00      A    H
ATOM   2383  HA2 GLY A 170       8.221  17.561 -23.359  1.00  0.00      A    H
ATOM   2384  C   GLY A 170       9.574  18.658 -24.517  1.00  0.00      A    C
ATOM   2385  O   GLY A 170       9.921  19.639 -23.931  1.00  0.00      A    O
ATOM   2386  N   SER A 171       9.554  18.657 -25.875  1.00  0.00      A    N
ATOM   2387  HN  SER A 171       9.330  17.793 -26.319  1.00  0.00      A    H
ATOM   2388  CA  SER A 171      10.069  19.778 -26.698  1.00  0.00      A    C
ATOM   2389  HA  SER A 171      10.134  20.658 -26.075  1.00  0.00      A    H
ATOM   2390  CB  SER A 171      11.453  19.354 -27.298  1.00  0.00      A    C
ATOM   2391  HB1 SER A 171      11.757  19.951 -28.184  1.00  0.00      A    H
ATOM   2392  HB2 SER A 171      12.151  19.501 -26.445  1.00  0.00      A    H
ATOM   2393  OG  SER A 171      11.513  17.948 -27.570  1.00  0.00      A    O
ATOM   2394  HG1 SER A 171      12.164  17.803 -28.260  1.00  0.00      A    H
ATOM   2395  C   SER A 171       9.091  20.055 -27.824  1.00  0.00      A    C
ATOM   2396  O   SER A 171       8.277  20.940 -27.764  1.00  0.00      A    O
ATOM   2397  N   GLU A 172       9.101  19.224 -28.848  1.00  0.00      A    N
ATOM   2398  HN  GLU A 172       9.801  18.522 -28.956  1.00  0.00      A    H
ATOM   2399  CA  GLU A 172       8.114  19.443 -29.973  1.00  0.00      A    C
ATOM   2400  HA  GLU A 172       8.000  20.505 -30.133  1.00  0.00      A    H
ATOM   2401  CB  GLU A 172       8.719  18.818 -31.304  1.00  0.00      A    C
ATOM   2402  HB1 GLU A 172       8.149  19.100 -32.215  1.00  0.00      A    H
ATOM   2403  HB2 GLU A 172       9.752  19.214 -31.406  1.00  0.00      A    H
ATOM   2404  CG  GLU A 172       8.844  17.317 -31.106  1.00  0.00      A    C
ATOM   2405  HG1 GLU A 172       9.339  17.097 -30.136  1.00  0.00      A    H
ATOM   2406  HG2 GLU A 172       7.843  16.844 -31.205  1.00  0.00      A    H
ATOM   2407  CD  GLU A 172       9.692  16.733 -32.125  1.00  0.00      A    C
ATOM   2408  OE1 GLU A 172      10.952  16.890 -32.160  1.00  0.00      A    O
ATOM   2409  OE2 GLU A 172       9.236  16.021 -33.067  1.00  0.00      A    O
ATOM   2410  C   GLU A 172       6.755  18.797 -29.748  1.00  0.00      A    C
ATOM   2411  O   GLU A 172       6.460  18.026 -28.823  1.00  0.00      A    O
ATOM   2412  N   GLY A 173       5.824  19.124 -30.694  1.00  0.00      A    N
ATOM   2413  HN  GLY A 173       6.161  19.560 -31.525  1.00  0.00      A    H
ATOM   2414  CA  GLY A 173       4.434  18.744 -30.675  1.00  0.00      A    C
ATOM   2415  HA1 GLY A 173       3.967  18.867 -31.641  1.00  0.00      A    H
ATOM   2416  HA2 GLY A 173       4.322  17.759 -30.246  1.00  0.00      A    H
ATOM   2417  C   GLY A 173       3.562  19.662 -29.769  1.00  0.00      A    C
ATOM   2418  O   GLY A 173       3.066  20.685 -30.226  1.00  0.00      A    O
ATOM   2419  N   ASP A 174       3.495  19.429 -28.423  1.00  0.00      A    N
ATOM   2420  HN  ASP A 174       3.808  18.598 -27.970  1.00  0.00      A    H
ATOM   2421  CA  ASP A 174       2.824  20.371 -27.506  1.00  0.00      A    C
ATOM   2422  HA  ASP A 174       1.970  20.785 -28.020  1.00  0.00      A    H
ATOM   2423  CB  ASP A 174       2.409  19.564 -26.192  1.00  0.00      A    C
ATOM   2424  HB1 ASP A 174       3.344  19.124 -25.785  1.00  0.00      A    H
ATOM   2425  HB2 ASP A 174       1.950  20.313 -25.512  1.00  0.00      A    H
ATOM   2426  CG  ASP A 174       1.434  18.422 -26.372  1.00  0.00      A    C
ATOM   2427  OD1 ASP A 174       0.452  18.542 -27.164  1.00  0.00      A    O
ATOM   2428  OD2 ASP A 174       1.725  17.350 -25.773  1.00  0.00      A    O
ATOM   2429  C   ASP A 174       3.588  21.569 -27.092  1.00  0.00      A    C
ATOM   2430  O   ASP A 174       3.501  22.628 -27.723  1.00  0.00      A    O
ATOM   2431  N   GLU A 175       4.238  21.479 -25.908  1.00  0.00      A    N
ATOM   2432  HN  GLU A 175       4.160  20.582 -25.481  1.00  0.00      A    H
ATOM   2433  CA  GLU A 175       4.815  22.547 -25.179  1.00  0.00      A    C
ATOM   2434  HA  GLU A 175       4.937  23.445 -25.767  1.00  0.00      A    H
ATOM   2435  CB  GLU A 175       3.801  22.951 -24.090  1.00  0.00      A    C
ATOM   2436  HB1 GLU A 175       2.878  23.362 -24.552  1.00  0.00      A    H
ATOM   2437  HB2 GLU A 175       3.594  22.074 -23.440  1.00  0.00      A    H
ATOM   2438  CG  GLU A 175       4.245  24.037 -23.051  1.00  0.00      A    C
ATOM   2439  HG1 GLU A 175       3.371  24.163 -22.377  1.00  0.00      A    H
ATOM   2440  HG2 GLU A 175       5.151  23.766 -22.469  1.00  0.00      A    H
ATOM   2441  CD  GLU A 175       4.552  25.337 -23.717  1.00  0.00      A    C
ATOM   2442  OE1 GLU A 175       3.624  26.146 -23.833  1.00  0.00      A    O
ATOM   2443  OE2 GLU A 175       5.694  25.526 -24.122  1.00  0.00      A    O
ATOM   2444  C   GLU A 175       6.282  22.160 -24.611  1.00  0.00      A    C
ATOM   2445  O   GLU A 175       6.545  20.970 -24.606  1.00  0.00      A    O
ATOM   2446  N   ASP A 176       7.155  23.094 -24.204  1.00  0.00      A    N
ATOM   2447  HN  ASP A 176       6.976  24.074 -24.242  1.00  0.00      A    H
ATOM   2448  CA  ASP A 176       8.494  22.768 -23.683  1.00  0.00      A    C
ATOM   2449  HA  ASP A 176       8.860  21.860 -24.140  1.00  0.00      A    H
ATOM   2450  CB  ASP A 176       9.487  23.915 -24.125  1.00  0.00      A    C
ATOM   2451  HB1 ASP A 176       9.041  24.898 -23.861  1.00  0.00      A    H
ATOM   2452  HB2 ASP A 176      10.520  23.936 -23.718  1.00  0.00      A    H
ATOM   2453  CG  ASP A 176       9.522  23.957 -25.637  1.00  0.00      A    C
ATOM   2454  OD1 ASP A 176      10.455  23.232 -26.180  1.00  0.00      A    O
ATOM   2455  OD2 ASP A 176       8.770  24.778 -26.266  1.00  0.00      A    O
ATOM   2456  C   ASP A 176       8.547  22.576 -22.196  1.00  0.00      A    C
ATOM   2457  O   ASP A 176       8.347  23.482 -21.391  1.00  0.00      A    O
ATOM   2458  N   TYR A 177       8.896  21.303 -21.754  1.00  0.00      A    N
ATOM   2459  HN  TYR A 177       9.089  20.697 -22.521  1.00  0.00      A    H
ATOM   2460  CA  TYR A 177       8.915  20.970 -20.291  1.00  0.00      A    C
ATOM   2461  HA  TYR A 177       9.185  21.915 -19.845  1.00  0.00      A    H
ATOM   2462  CB  TYR A 177       7.525  20.591 -19.649  1.00  0.00      A    C
ATOM   2463  HB1 TYR A 177       7.570  20.498 -18.542  1.00  0.00      A    H
ATOM   2464  HB2 TYR A 177       6.864  21.465 -19.834  1.00  0.00      A    H
ATOM   2465  CG  TYR A 177       6.958  19.371 -20.273  1.00  0.00      A    C
ATOM   2466  CD1 TYR A 177       7.245  18.067 -19.884  1.00  0.00      A    C
ATOM   2467  HD1 TYR A 177       7.909  17.916 -19.045  1.00  0.00      A    H
ATOM   2468  CE1 TYR A 177       6.830  16.944 -20.574  1.00  0.00      A    C
ATOM   2469  HE1 TYR A 177       7.123  15.965 -20.225  1.00  0.00      A    H
ATOM   2470  CZ  TYR A 177       6.070  17.125 -21.718  1.00  0.00      A    C
ATOM   2471  OH  TYR A 177       5.690  15.971 -22.429  1.00  0.00      A    O
ATOM   2472  HH  TYR A 177       5.425  16.189 -23.325  1.00  0.00      A    H
ATOM   2473  CD2 TYR A 177       6.173  19.523 -21.465  1.00  0.00      A    C
ATOM   2474  HD2 TYR A 177       5.912  20.511 -21.814  1.00  0.00      A    H
ATOM   2475  CE2 TYR A 177       5.800  18.426 -22.191  1.00  0.00      A    C
ATOM   2476  HE2 TYR A 177       5.220  18.576 -23.089  1.00  0.00      A    H
ATOM   2477  C   TYR A 177       9.988  20.072 -19.772  1.00  0.00      A    C
ATOM   2478  O   TYR A 177      10.596  19.309 -20.471  1.00  0.00      A    O
ATOM   2479  N   TRP A 178      10.243  20.098 -18.463  1.00  0.00      A    N
ATOM   2480  HN  TRP A 178       9.634  20.648 -17.896  1.00  0.00      A    H
ATOM   2481  CA  TRP A 178      11.004  19.016 -17.781  1.00  0.00      A    C
ATOM   2482  HA  TRP A 178      11.510  18.498 -18.582  1.00  0.00      A    H
ATOM   2483  CB  TRP A 178      11.952  19.643 -16.785  1.00  0.00      A    C
ATOM   2484  HB1 TRP A 178      11.368  20.145 -15.985  1.00  0.00      A    H
ATOM   2485  HB2 TRP A 178      12.444  18.839 -16.197  1.00  0.00      A    H
ATOM   2486  CG  TRP A 178      13.038  20.576 -17.357  1.00  0.00      A    C
ATOM   2487  CD1 TRP A 178      13.263  21.911 -17.081  1.00  0.00      A    C
ATOM   2488  HD1 TRP A 178      12.664  22.496 -16.399  1.00  0.00      A    H
ATOM   2489  NE1 TRP A 178      14.328  22.394 -17.831  1.00  0.00      A    N
ATOM   2490  HE1 TRP A 178      14.664  23.306 -17.743  1.00  0.00      A    H
ATOM   2491  CE2 TRP A 178      14.940  21.328 -18.507  1.00  0.00      A    C
ATOM   2492  CD2 TRP A 178      14.159  20.193 -18.209  1.00  0.00      A    C
ATOM   2493  CE3 TRP A 178      14.536  18.914 -18.640  1.00  0.00      A    C
ATOM   2494  HE3 TRP A 178      13.991  17.995 -18.483  1.00  0.00      A    H
ATOM   2495  CZ3 TRP A 178      15.680  18.800 -19.460  1.00  0.00      A    C
ATOM   2496  HZ3 TRP A 178      15.958  17.882 -19.955  1.00  0.00      A    H
ATOM   2497  CZ2 TRP A 178      16.029  21.203 -19.357  1.00  0.00      A    C
ATOM   2498  HZ2 TRP A 178      16.539  22.117 -19.624  1.00  0.00      A    H
ATOM   2499  CH2 TRP A 178      16.372  19.934 -19.854  1.00  0.00      A    C
ATOM   2500  HH2 TRP A 178      17.172  19.909 -20.579  1.00  0.00      A    H
ATOM   2501  C   TRP A 178      10.083  18.116 -16.955  1.00  0.00      A    C
ATOM   2502  O   TRP A 178       9.215  18.580 -16.212  1.00  0.00      A    O
ATOM   2503  N   ILE A 179      10.243  16.769 -17.091  1.00  0.00      A    N
ATOM   2504  HN  ILE A 179      10.916  16.384 -17.718  1.00  0.00      A    H
ATOM   2505  CA  ILE A 179       9.399  15.814 -16.369  1.00  0.00      A    C
ATOM   2506  HA  ILE A 179       8.441  16.258 -16.141  1.00  0.00      A    H
ATOM   2507  CB  ILE A 179       9.293  14.389 -16.992  1.00  0.00      A    C
ATOM   2508  HB  ILE A 179      10.233  13.798 -16.963  1.00  0.00      A    H
ATOM   2509  CG2 ILE A 179       8.413  13.618 -16.027  1.00  0.00      A    C
ATOM   2510 HG21 ILE A 179       8.962  13.338 -15.103  1.00  0.00      A    H
ATOM   2511 HG22 ILE A 179       7.571  14.287 -15.750  1.00  0.00      A    H
ATOM   2512 HG23 ILE A 179       7.905  12.737 -16.476  1.00  0.00      A    H
ATOM   2513  CG1 ILE A 179       8.724  14.446 -18.412  1.00  0.00      A    C
ATOM   2514 HG11 ILE A 179       7.764  15.006 -18.415  1.00  0.00      A    H
ATOM   2515 HG12 ILE A 179       9.499  15.097 -18.872  1.00  0.00      A    H
ATOM   2516  CD  ILE A 179       8.511  13.105 -19.148  1.00  0.00      A    C
ATOM   2517  HD1 ILE A 179       9.424  12.477 -19.071  1.00  0.00      A    H
ATOM   2518  HD2 ILE A 179       7.618  12.527 -18.825  1.00  0.00      A    H
ATOM   2519  HD3 ILE A 179       8.426  13.303 -20.237  1.00  0.00      A    H
ATOM   2520  C   ILE A 179      10.208  15.702 -14.997  1.00  0.00      A    C
ATOM   2521  O   ILE A 179      11.261  15.005 -14.858  1.00  0.00      A    O
ATOM   2522  N   VAL A 180       9.642  16.209 -13.919  1.00  0.00      A    N
ATOM   2523  HN  VAL A 180       8.762  16.665 -14.031  1.00  0.00      A    H
ATOM   2524  CA  VAL A 180      10.125  16.189 -12.543  1.00  0.00      A    C
ATOM   2525  HA  VAL A 180      11.131  15.797 -12.580  1.00  0.00      A    H
ATOM   2526  CB  VAL A 180      10.104  17.533 -11.865  1.00  0.00      A    C
ATOM   2527  HB  VAL A 180       9.072  17.942 -11.818  1.00  0.00      A    H
ATOM   2528  CG1 VAL A 180      10.727  17.378 -10.483  1.00  0.00      A    C
ATOM   2529 HG11 VAL A 180      10.035  16.750  -9.882  1.00  0.00      A    H
ATOM   2530 HG12 VAL A 180      11.689  16.852 -10.665  1.00  0.00      A    H
ATOM   2531 HG13 VAL A 180      10.970  18.356 -10.014  1.00  0.00      A    H
ATOM   2532  CG2 VAL A 180      10.779  18.535 -12.641  1.00  0.00      A    C
ATOM   2533 HG21 VAL A 180      11.031  19.424 -12.024  1.00  0.00      A    H
ATOM   2534 HG22 VAL A 180      11.733  18.149 -13.058  1.00  0.00      A    H
ATOM   2535 HG23 VAL A 180      10.122  18.828 -13.488  1.00  0.00      A    H
ATOM   2536  C   VAL A 180       9.282  15.242 -11.673  1.00  0.00      A    C
ATOM   2537  O   VAL A 180       8.212  15.545 -11.113  1.00  0.00      A    O
ATOM   2538  N   LYS A 181      10.041  14.229 -11.274  1.00  0.00      A    N
ATOM   2539  HN  LYS A 181      10.937  14.072 -11.682  1.00  0.00      A    H
ATOM   2540  CA  LYS A 181       9.631  13.424 -10.198  1.00  0.00      A    C
ATOM   2541  HA  LYS A 181       8.589  13.152 -10.279  1.00  0.00      A    H
ATOM   2542  CB  LYS A 181      10.493  12.106 -10.203  1.00  0.00      A    C
ATOM   2543  HB1 LYS A 181      10.367  11.624 -11.196  1.00  0.00      A    H
ATOM   2544  HB2 LYS A 181      11.564  12.387 -10.102  1.00  0.00      A    H
ATOM   2545  CG  LYS A 181      10.037  11.012  -9.179  1.00  0.00      A    C
ATOM   2546  HG1 LYS A 181      10.349  11.196  -8.129  1.00  0.00      A    H
ATOM   2547  HG2 LYS A 181       8.928  10.988  -9.116  1.00  0.00      A    H
ATOM   2548  CD  LYS A 181      10.455   9.579  -9.481  1.00  0.00      A    C
ATOM   2549  HD1 LYS A 181      10.076   8.843  -8.740  1.00  0.00      A    H
ATOM   2550  HD2 LYS A 181      10.026   9.363 -10.483  1.00  0.00      A    H
ATOM   2551  CE  LYS A 181      11.941   9.527  -9.554  1.00  0.00      A    C
ATOM   2552  HE1 LYS A 181      12.207  10.046 -10.500  1.00  0.00      A    H
ATOM   2553  HE2 LYS A 181      12.544   9.898  -8.698  1.00  0.00      A    H
ATOM   2554  NZ  LYS A 181      12.310   8.135  -9.862  1.00  0.00      A    N
ATOM   2555  HZ1 LYS A 181      13.319   7.884  -9.835  1.00  0.00      A    H
ATOM   2556  HZ2 LYS A 181      11.894   7.362  -9.304  1.00  0.00      A    H
ATOM   2557  HZ3 LYS A 181      11.968   7.914 -10.819  1.00  0.00      A    H
ATOM   2558  C   LYS A 181       9.870  14.069  -8.884  1.00  0.00      A    C
ATOM   2559  O   LYS A 181      10.996  14.411  -8.563  1.00  0.00      A    O
ATOM   2560  N   ASN A 182       8.858  14.223  -8.026  1.00  0.00      A    N
ATOM   2561  HN  ASN A 182       7.960  14.024  -8.412  1.00  0.00      A    H
ATOM   2562  CA  ASN A 182       8.996  14.793  -6.658  1.00  0.00      A    C
ATOM   2563  HA  ASN A 182       9.746  15.568  -6.721  1.00  0.00      A    H
ATOM   2564  CB  ASN A 182       7.771  15.638  -6.108  1.00  0.00      A    C
ATOM   2565  HB1 ASN A 182       8.188  16.155  -5.218  1.00  0.00      A    H
ATOM   2566  HB2 ASN A 182       7.491  16.398  -6.869  1.00  0.00      A    H
ATOM   2567  CG  ASN A 182       6.625  14.747  -5.700  1.00  0.00      A    C
ATOM   2568  OD1 ASN A 182       6.370  14.487  -4.538  1.00  0.00      A    O
ATOM   2569  ND2 ASN A 182       5.846  14.244  -6.666  1.00  0.00      A    N
ATOM   2570 HD21 ASN A 182       5.272  13.599  -6.162  1.00  0.00      A    H
ATOM   2571 HD22 ASN A 182       6.154  14.133  -7.611  1.00  0.00      A    H
ATOM   2572  C   ASN A 182       9.537  13.773  -5.607  1.00  0.00      A    C
ATOM   2573  O   ASN A 182       9.667  12.593  -5.889  1.00  0.00      A    O
ATOM   2574  N   SER A 183       9.920  14.325  -4.442  1.00  0.00      A    N
ATOM   2575  HN  SER A 183       9.896  15.314  -4.324  1.00  0.00      A    H
ATOM   2576  CA  SER A 183      10.437  13.654  -3.346  1.00  0.00      A    C
ATOM   2577  HA  SER A 183      11.207  12.979  -3.689  1.00  0.00      A    H
ATOM   2578  CB  SER A 183      11.248  14.632  -2.484  1.00  0.00      A    C
ATOM   2579  HB1 SER A 183      11.559  14.082  -1.570  1.00  0.00      A    H
ATOM   2580  HB2 SER A 183      12.140  14.891  -3.093  1.00  0.00      A    H
ATOM   2581  OG  SER A 183      10.589  15.763  -1.951  1.00  0.00      A    O
ATOM   2582  HG1 SER A 183      10.223  15.519  -1.098  1.00  0.00      A    H
ATOM   2583  C   SER A 183       9.432  12.874  -2.398  1.00  0.00      A    C
ATOM   2584  O   SER A 183       9.561  11.662  -2.068  1.00  0.00      A    O
ATOM   2585  N   TRP A 184       8.416  13.636  -1.953  1.00  0.00      A    N
ATOM   2586  HN  TRP A 184       8.399  14.553  -2.346  1.00  0.00      A    H
ATOM   2587  CA  TRP A 184       7.317  13.412  -1.000  1.00  0.00      A    C
ATOM   2588  HA  TRP A 184       7.800  13.076  -0.094  1.00  0.00      A    H
ATOM   2589  CB  TRP A 184       6.395  14.709  -0.765  1.00  0.00      A    C
ATOM   2590  HB1 TRP A 184       5.941  15.016  -1.732  1.00  0.00      A    H
ATOM   2591  HB2 TRP A 184       5.688  14.399   0.034  1.00  0.00      A    H
ATOM   2592  CG  TRP A 184       7.240  15.975  -0.449  1.00  0.00      A    C
ATOM   2593  CD1 TRP A 184       8.073  16.112   0.587  1.00  0.00      A    C
ATOM   2594  HD1 TRP A 184       8.087  15.423   1.419  1.00  0.00      A    H
ATOM   2595  NE1 TRP A 184       8.667  17.358   0.605  1.00  0.00      A    N
ATOM   2596  HE1 TRP A 184       9.275  17.630   1.319  1.00  0.00      A    H
ATOM   2597  CE2 TRP A 184       8.179  18.078  -0.432  1.00  0.00      A    C
ATOM   2598  CD2 TRP A 184       7.249  17.218  -1.147  1.00  0.00      A    C
ATOM   2599  CE3 TRP A 184       6.549  17.701  -2.189  1.00  0.00      A    C
ATOM   2600  HE3 TRP A 184       5.831  17.262  -2.866  1.00  0.00      A    H
ATOM   2601  CZ3 TRP A 184       6.684  19.075  -2.460  1.00  0.00      A    C
ATOM   2602  HZ3 TRP A 184       5.996  19.509  -3.170  1.00  0.00      A    H
ATOM   2603  CZ2 TRP A 184       8.379  19.446  -0.734  1.00  0.00      A    C
ATOM   2604  HZ2 TRP A 184       9.070  20.087  -0.206  1.00  0.00      A    H
ATOM   2605  CH2 TRP A 184       7.539  19.926  -1.719  1.00  0.00      A    C
ATOM   2606  HH2 TRP A 184       7.597  20.925  -2.125  1.00  0.00      A    H
ATOM   2607  C   TRP A 184       6.487  12.167  -1.390  1.00  0.00      A    C
ATOM   2608  O   TRP A 184       6.467  11.132  -0.670  1.00  0.00      A    O
ATOM   2609  N   GLY A 185       5.862  12.148  -2.569  1.00  0.00      A    N
ATOM   2610  HN  GLY A 185       5.904  12.970  -3.131  1.00  0.00      A    H
ATOM   2611  CA  GLY A 185       4.966  11.049  -2.930  1.00  0.00      A    C
ATOM   2612  HA1 GLY A 185       5.574  10.161  -2.842  1.00  0.00      A    H
ATOM   2613  HA2 GLY A 185       4.230  11.191  -2.153  1.00  0.00      A    H
ATOM   2614  C   GLY A 185       4.360  10.994  -4.264  1.00  0.00      A    C
ATOM   2615  O   GLY A 185       4.547  11.850  -5.141  1.00  0.00      A    O
ATOM   2616  N   THR A 186       3.524   9.942  -4.470  1.00  0.00      A    N
ATOM   2617  HN  THR A 186       3.351   9.326  -3.706  1.00  0.00      A    H
ATOM   2618  CA  THR A 186       2.628   9.850  -5.591  1.00  0.00      A    C
ATOM   2619  HA  THR A 186       3.274  10.108  -6.417  1.00  0.00      A    H
ATOM   2620  CB  THR A 186       2.064   8.437  -5.919  1.00  0.00      A    C
ATOM   2621  HB  THR A 186       1.429   8.537  -6.825  1.00  0.00      A    H
ATOM   2622  OG1 THR A 186       1.364   7.970  -4.777  1.00  0.00      A    O
ATOM   2623  HG1 THR A 186       1.098   7.088  -5.050  1.00  0.00      A    H
ATOM   2624  CG2 THR A 186       3.256   7.524  -6.204  1.00  0.00      A    C
ATOM   2625 HG21 THR A 186       3.974   8.116  -6.812  1.00  0.00      A    H
ATOM   2626 HG22 THR A 186       3.781   7.229  -5.271  1.00  0.00      A    H
ATOM   2627 HG23 THR A 186       2.893   6.592  -6.689  1.00  0.00      A    H
ATOM   2628  C   THR A 186       1.514  10.824  -5.568  1.00  0.00      A    C
ATOM   2629  O   THR A 186       1.059  11.324  -6.597  1.00  0.00      A    O
ATOM   2630  N   SER A 187       0.950  11.230  -4.409  1.00  0.00      A    N
ATOM   2631  HN  SER A 187       1.048  10.757  -3.536  1.00  0.00      A    H
ATOM   2632  CA  SER A 187      -0.193  12.199  -4.441  1.00  0.00      A    C
ATOM   2633  HA  SER A 187      -0.927  11.725  -5.076  1.00  0.00      A    H
ATOM   2634  CB  SER A 187      -0.956  12.453  -3.088  1.00  0.00      A    C
ATOM   2635  HB1 SER A 187      -0.409  13.276  -2.580  1.00  0.00      A    H
ATOM   2636  HB2 SER A 187      -2.019  12.736  -3.248  1.00  0.00      A    H
ATOM   2637  OG  SER A 187      -0.928  11.258  -2.342  1.00  0.00      A    O
ATOM   2638  HG1 SER A 187      -0.738  11.486  -1.429  1.00  0.00      A    H
ATOM   2639  C   SER A 187       0.179  13.568  -4.998  1.00  0.00      A    C
ATOM   2640  O   SER A 187      -0.615  14.177  -5.714  1.00  0.00      A    O
ATOM   2641  N   TRP A 188       1.482  13.977  -4.792  1.00  0.00      A    N
ATOM   2642  HN  TRP A 188       2.149  13.518  -4.210  1.00  0.00      A    H
ATOM   2643  CA  TRP A 188       1.954  15.214  -5.483  1.00  0.00      A    C
ATOM   2644  HA  TRP A 188       1.135  15.914  -5.410  1.00  0.00      A    H
ATOM   2645  CB  TRP A 188       3.274  15.609  -4.837  1.00  0.00      A    C
ATOM   2646  HB1 TRP A 188       3.975  14.747  -4.864  1.00  0.00      A    H
ATOM   2647  HB2 TRP A 188       3.715  16.407  -5.471  1.00  0.00      A    H
ATOM   2648  CG  TRP A 188       3.141  16.265  -3.548  1.00  0.00      A    C
ATOM   2649  CD1 TRP A 188       3.096  17.586  -3.163  1.00  0.00      A    C
ATOM   2650  HD1 TRP A 188       3.266  18.480  -3.745  1.00  0.00      A    H
ATOM   2651  NE1 TRP A 188       3.090  17.710  -1.756  1.00  0.00      A    N
ATOM   2652  HE1 TRP A 188       3.404  18.515  -1.302  1.00  0.00      A    H
ATOM   2653  CE2 TRP A 188       3.148  16.426  -1.241  1.00  0.00      A    C
ATOM   2654  CD2 TRP A 188       3.040  15.452  -2.282  1.00  0.00      A    C
ATOM   2655  CE3 TRP A 188       3.093  14.111  -2.079  1.00  0.00      A    C
ATOM   2656  HE3 TRP A 188       2.924  13.439  -2.908  1.00  0.00      A    H
ATOM   2657  CZ3 TRP A 188       3.026  13.642  -0.799  1.00  0.00      A    C
ATOM   2658  HZ3 TRP A 188       3.246  12.595  -0.654  1.00  0.00      A    H
ATOM   2659  CZ2 TRP A 188       3.155  15.938   0.097  1.00  0.00      A    C
ATOM   2660  HZ2 TRP A 188       3.280  16.730   0.820  1.00  0.00      A    H
ATOM   2661  CH2 TRP A 188       3.013  14.567   0.267  1.00  0.00      A    C
ATOM   2662  HH2 TRP A 188       3.145  14.249   1.291  1.00  0.00      A    H
ATOM   2663  C   TRP A 188       2.194  15.052  -6.986  1.00  0.00      A    C
ATOM   2664  O   TRP A 188       2.646  14.004  -7.442  1.00  0.00      A    O
ATOM   2665  N   GLY A 189       1.845  16.161  -7.803  1.00  0.00      A    N
ATOM   2666  HN  GLY A 189       1.509  16.983  -7.351  1.00  0.00      A    H
ATOM   2667  CA  GLY A 189       2.074  16.076  -9.247  1.00  0.00      A    C
ATOM   2668  HA1 GLY A 189       2.143  17.090  -9.612  1.00  0.00      A    H
ATOM   2669  HA2 GLY A 189       3.051  15.644  -9.405  1.00  0.00      A    H
ATOM   2670  C   GLY A 189       0.958  15.186  -9.900  1.00  0.00      A    C
ATOM   2671  O   GLY A 189       0.054  14.669  -9.278  1.00  0.00      A    O
ATOM   2672  N   ILE A 190       1.058  14.834 -11.202  1.00  0.00      A    N
ATOM   2673  HN  ILE A 190       1.759  15.273 -11.759  1.00  0.00      A    H
ATOM   2674  CA  ILE A 190       0.305  13.740 -11.819  1.00  0.00      A    C
ATOM   2675  HA  ILE A 190      -0.699  13.665 -11.427  1.00  0.00      A    H
ATOM   2676  CB  ILE A 190       0.381  13.825 -13.326  1.00  0.00      A    C
ATOM   2677  HB  ILE A 190       1.335  13.407 -13.714  1.00  0.00      A    H
ATOM   2678  CG2 ILE A 190      -0.857  12.981 -13.762  1.00  0.00      A    C
ATOM   2679 HG21 ILE A 190      -0.978  13.160 -14.852  1.00  0.00      A    H
ATOM   2680 HG22 ILE A 190      -0.700  11.896 -13.580  1.00  0.00      A    H
ATOM   2681 HG23 ILE A 190      -1.869  13.313 -13.445  1.00  0.00      A    H
ATOM   2682  CG1 ILE A 190       0.330  15.310 -13.812  1.00  0.00      A    C
ATOM   2683 HG11 ILE A 190      -0.194  15.960 -13.079  1.00  0.00      A    H
ATOM   2684 HG12 ILE A 190       1.375  15.683 -13.862  1.00  0.00      A    H
ATOM   2685  CD  ILE A 190      -0.357  15.525 -15.157  1.00  0.00      A    C
ATOM   2686  HD1 ILE A 190      -1.437  15.580 -14.903  1.00  0.00      A    H
ATOM   2687  HD2 ILE A 190      -0.056  16.478 -15.642  1.00  0.00      A    H
ATOM   2688  HD3 ILE A 190      -0.155  14.642 -15.801  1.00  0.00      A    H
ATOM   2689  C   ILE A 190       0.987  12.425 -11.385  1.00  0.00      A    C
ATOM   2690  O   ILE A 190       1.933  11.960 -12.025  1.00  0.00      A    O
ATOM   2691  N   GLN A 191       0.497  11.830 -10.268  1.00  0.00      A    N
ATOM   2692  HN  GLN A 191      -0.225  12.302  -9.769  1.00  0.00      A    H
ATOM   2693  CA  GLN A 191       1.002  10.586  -9.799  1.00  0.00      A    C
ATOM   2694  HA  GLN A 191       0.680  10.489  -8.773  1.00  0.00      A    H
ATOM   2695  CB  GLN A 191       0.420   9.345 -10.602  1.00  0.00      A    C
ATOM   2696  HB1 GLN A 191       0.909   9.313 -11.599  1.00  0.00      A    H
ATOM   2697  HB2 GLN A 191       0.697   8.468  -9.979  1.00  0.00      A    H
ATOM   2698  CG  GLN A 191      -1.166   9.396 -10.629  1.00  0.00      A    C
ATOM   2699  HG1 GLN A 191      -1.599   9.608  -9.628  1.00  0.00      A    H
ATOM   2700  HG2 GLN A 191      -1.373  10.268 -11.285  1.00  0.00      A    H
ATOM   2701  CD  GLN A 191      -1.787   8.097 -11.155  1.00  0.00      A    C
ATOM   2702  OE1 GLN A 191      -1.403   6.998 -10.830  1.00  0.00      A    O
ATOM   2703  NE2 GLN A 191      -2.674   8.229 -12.137  1.00  0.00      A    N
ATOM   2704 HE21 GLN A 191      -3.336   7.499 -12.305  1.00  0.00      A    H
ATOM   2705 HE22 GLN A 191      -2.968   9.164 -12.338  1.00  0.00      A    H
ATOM   2706  C   GLN A 191       2.472  10.427  -9.586  1.00  0.00      A    C
ATOM   2707  O   GLN A 191       3.129   9.432  -9.822  1.00  0.00      A    O
ATOM   2708  N   GLY A 192       3.169  11.449  -9.093  1.00  0.00      A    N
ATOM   2709  HN  GLY A 192       2.646  12.284  -8.947  1.00  0.00      A    H
ATOM   2710  CA  GLY A 192       4.607  11.380  -8.851  1.00  0.00      A    C
ATOM   2711  HA1 GLY A 192       4.916  11.500  -7.823  1.00  0.00      A    H
ATOM   2712  HA2 GLY A 192       5.019  10.423  -9.136  1.00  0.00      A    H
ATOM   2713  C   GLY A 192       5.292  12.551  -9.593  1.00  0.00      A    C
ATOM   2714  O   GLY A 192       6.307  13.008  -9.211  1.00  0.00      A    O
ATOM   2715  N   TYR A 193       4.662  13.010 -10.690  1.00  0.00      A    N
ATOM   2716  HN  TYR A 193       3.775  12.614 -10.917  1.00  0.00      A    H
ATOM   2717  CA  TYR A 193       5.358  13.621 -11.766  1.00  0.00      A    C
ATOM   2718  HA  TYR A 193       6.410  13.719 -11.540  1.00  0.00      A    H
ATOM   2719  CB  TYR A 193       5.464  12.787 -13.041  1.00  0.00      A    C
ATOM   2720  HB1 TYR A 193       4.494  12.633 -13.559  1.00  0.00      A    H
ATOM   2721  HB2 TYR A 193       6.106  13.371 -13.734  1.00  0.00      A    H
ATOM   2722  CG  TYR A 193       6.125  11.423 -12.782  1.00  0.00      A    C
ATOM   2723  CD1 TYR A 193       5.431  10.247 -12.449  1.00  0.00      A    C
ATOM   2724  HD1 TYR A 193       4.352  10.231 -12.427  1.00  0.00      A    H
ATOM   2725  CE1 TYR A 193       6.061   9.018 -12.206  1.00  0.00      A    C
ATOM   2726  HE1 TYR A 193       5.499   8.127 -11.971  1.00  0.00      A    H
ATOM   2727  CZ  TYR A 193       7.471   9.052 -12.323  1.00  0.00      A    C
ATOM   2728  OH  TYR A 193       8.262   7.868 -12.113  1.00  0.00      A    O
ATOM   2729  HH  TYR A 193       7.659   7.157 -11.887  1.00  0.00      A    H
ATOM   2730  CD2 TYR A 193       7.512  11.465 -12.701  1.00  0.00      A    C
ATOM   2731  HD2 TYR A 193       8.035  12.383 -12.926  1.00  0.00      A    H
ATOM   2732  CE2 TYR A 193       8.199  10.234 -12.545  1.00  0.00      A    C
ATOM   2733  HE2 TYR A 193       9.277  10.204 -12.597  1.00  0.00      A    H
ATOM   2734  C   TYR A 193       4.851  15.025 -12.126  1.00  0.00      A    C
ATOM   2735  O   TYR A 193       3.636  15.236 -12.436  1.00  0.00      A    O
ATOM   2736  N   PHE A 194       5.731  16.016 -12.150  1.00  0.00      A    N
ATOM   2737  HN  PHE A 194       6.669  15.807 -11.885  1.00  0.00      A    H
ATOM   2738  CA  PHE A 194       5.375  17.424 -12.464  1.00  0.00      A    C
ATOM   2739  HA  PHE A 194       4.296  17.455 -12.443  1.00  0.00      A    H
ATOM   2740  CB  PHE A 194       6.235  18.243 -11.431  1.00  0.00      A    C
ATOM   2741  HB1 PHE A 194       7.108  17.635 -11.110  1.00  0.00      A    H
ATOM   2742  HB2 PHE A 194       6.557  19.288 -11.629  1.00  0.00      A    H
ATOM   2743  CG  PHE A 194       5.477  18.291 -10.140  1.00  0.00      A    C
ATOM   2744  CD1 PHE A 194       5.401  17.232  -9.207  1.00  0.00      A    C
ATOM   2745  HD1 PHE A 194       5.872  16.280  -9.401  1.00  0.00      A    H
ATOM   2746  CE1 PHE A 194       4.785  17.416  -7.932  1.00  0.00      A    C
ATOM   2747  HE1 PHE A 194       5.049  16.692  -7.175  1.00  0.00      A    H
ATOM   2748  CZ  PHE A 194       4.055  18.592  -7.700  1.00  0.00      A    C
ATOM   2749  HZ  PHE A 194       3.589  18.820  -6.753  1.00  0.00      A    H
ATOM   2750  CD2 PHE A 194       4.761  19.466  -9.834  1.00  0.00      A    C
ATOM   2751  HD2 PHE A 194       4.974  20.334 -10.441  1.00  0.00      A    H
ATOM   2752  CE2 PHE A 194       3.979  19.616  -8.669  1.00  0.00      A    C
ATOM   2753  HE2 PHE A 194       3.405  20.515  -8.500  1.00  0.00      A    H
ATOM   2754  C   PHE A 194       6.009  17.940 -13.802  1.00  0.00      A    C
ATOM   2755  O   PHE A 194       7.065  17.460 -14.267  1.00  0.00      A    O
ATOM   2756  N   TYR A 195       5.247  18.790 -14.499  1.00  0.00      A    N
ATOM   2757  HN  TYR A 195       4.302  19.088 -14.391  1.00  0.00      A    H
ATOM   2758  CA  TYR A 195       5.766  19.315 -15.776  1.00  0.00      A    C
ATOM   2759  HA  TYR A 195       6.660  18.767 -16.034  1.00  0.00      A    H
ATOM   2760  CB  TYR A 195       4.644  19.245 -16.786  1.00  0.00      A    C
ATOM   2761  HB1 TYR A 195       3.827  19.927 -16.469  1.00  0.00      A    H
ATOM   2762  HB2 TYR A 195       4.970  19.625 -17.778  1.00  0.00      A    H
ATOM   2763  CG  TYR A 195       4.186  17.821 -16.967  1.00  0.00      A    C
ATOM   2764  CD1 TYR A 195       5.171  16.834 -17.303  1.00  0.00      A    C
ATOM   2765  HD1 TYR A 195       6.195  17.174 -17.337  1.00  0.00      A    H
ATOM   2766  CE1 TYR A 195       4.792  15.498 -17.338  1.00  0.00      A    C
ATOM   2767  HE1 TYR A 195       5.545  14.747 -17.523  1.00  0.00      A    H
ATOM   2768  CZ  TYR A 195       3.444  15.132 -17.335  1.00  0.00      A    C
ATOM   2769  OH  TYR A 195       3.210  13.777 -17.380  1.00  0.00      A    O
ATOM   2770  HH  TYR A 195       2.259  13.648 -17.362  1.00  0.00      A    H
ATOM   2771  CD2 TYR A 195       2.822  17.478 -16.989  1.00  0.00      A    C
ATOM   2772  HD2 TYR A 195       2.153  18.310 -16.826  1.00  0.00      A    H
ATOM   2773  CE2 TYR A 195       2.439  16.152 -17.197  1.00  0.00      A    C
ATOM   2774  HE2 TYR A 195       1.380  15.954 -17.271  1.00  0.00      A    H
ATOM   2775  C   TYR A 195       6.228  20.776 -15.601  1.00  0.00      A    C
ATOM   2776  O   TYR A 195       5.470  21.730 -15.559  1.00  0.00      A    O
ATOM   2777  N   LEU A 196       7.537  21.025 -15.505  1.00  0.00      A    N
ATOM   2778  HN  LEU A 196       8.210  20.290 -15.486  1.00  0.00      A    H
ATOM   2779  CA  LEU A 196       8.113  22.366 -15.351  1.00  0.00      A    C
ATOM   2780  HA  LEU A 196       7.435  22.997 -14.795  1.00  0.00      A    H
ATOM   2781  CB  LEU A 196       9.452  22.309 -14.524  1.00  0.00      A    C
ATOM   2782  HB1 LEU A 196      10.057  21.489 -14.966  1.00  0.00      A    H
ATOM   2783  HB2 LEU A 196       9.850  23.342 -14.430  1.00  0.00      A    H
ATOM   2784  CG  LEU A 196       9.278  21.948 -13.009  1.00  0.00      A    C
ATOM   2785  HG  LEU A 196       9.006  20.882 -12.851  1.00  0.00      A    H
ATOM   2786  CD1 LEU A 196      10.609  22.137 -12.310  1.00  0.00      A    C
ATOM   2787 HD11 LEU A 196      10.468  21.792 -11.263  1.00  0.00      A    H
ATOM   2788 HD12 LEU A 196      11.350  21.514 -12.854  1.00  0.00      A    H
ATOM   2789 HD13 LEU A 196      11.091  23.135 -12.228  1.00  0.00      A    H
ATOM   2790  CD2 LEU A 196       8.158  22.894 -12.407  1.00  0.00      A    C
ATOM   2791 HD21 LEU A 196       8.278  23.024 -11.310  1.00  0.00      A    H
ATOM   2792 HD22 LEU A 196       8.349  23.939 -12.732  1.00  0.00      A    H
ATOM   2793 HD23 LEU A 196       7.129  22.483 -12.482  1.00  0.00      A    H
ATOM   2794  C   LEU A 196       8.324  23.028 -16.693  1.00  0.00      A    C
ATOM   2795  O   LEU A 196       8.895  22.403 -17.588  1.00  0.00      A    O
ATOM   2796  N   LYS A 197       7.861  24.278 -16.904  1.00  0.00      A    N
ATOM   2797  HN  LYS A 197       7.534  24.836 -16.145  1.00  0.00      A    H
ATOM   2798  CA  LYS A 197       7.882  25.037 -18.185  1.00  0.00      A    C
ATOM   2799  HA  LYS A 197       7.454  24.400 -18.945  1.00  0.00      A    H
ATOM   2800  CB  LYS A 197       6.893  26.166 -18.182  1.00  0.00      A    C
ATOM   2801  HB1 LYS A 197       6.017  25.799 -17.605  1.00  0.00      A    H
ATOM   2802  HB2 LYS A 197       7.264  27.067 -17.649  1.00  0.00      A    H
ATOM   2803  CG  LYS A 197       6.428  26.685 -19.539  1.00  0.00      A    C
ATOM   2804  HG1 LYS A 197       7.270  27.258 -19.983  1.00  0.00      A    H
ATOM   2805  HG2 LYS A 197       6.188  25.844 -20.224  1.00  0.00      A    H
ATOM   2806  CD  LYS A 197       5.176  27.563 -19.263  1.00  0.00      A    C
ATOM   2807  HD1 LYS A 197       4.339  26.971 -18.836  1.00  0.00      A    H
ATOM   2808  HD2 LYS A 197       5.547  28.245 -18.468  1.00  0.00      A    H
ATOM   2809  CE  LYS A 197       4.846  28.253 -20.557  1.00  0.00      A    C
ATOM   2810  HE1 LYS A 197       5.741  28.827 -20.878  1.00  0.00      A    H
ATOM   2811  HE2 LYS A 197       4.469  27.567 -21.345  1.00  0.00      A    H
ATOM   2812  NZ  LYS A 197       3.777  29.145 -20.291  1.00  0.00      A    N
ATOM   2813  HZ1 LYS A 197       2.932  28.606 -20.011  1.00  0.00      A    H
ATOM   2814  HZ2 LYS A 197       4.147  29.768 -19.546  1.00  0.00      A    H
ATOM   2815  HZ3 LYS A 197       3.582  29.682 -21.160  1.00  0.00      A    H
ATOM   2816  C   LYS A 197       9.248  25.546 -18.611  1.00  0.00      A    C
ATOM   2817  O   LYS A 197      10.070  25.965 -17.826  1.00  0.00      A    O
ATOM   2818  N   ARG A 198       9.595  25.426 -19.946  1.00  0.00      A    N
ATOM   2819  HN  ARG A 198       9.103  24.906 -20.640  1.00  0.00      A    H
ATOM   2820  CA  ARG A 198      10.741  26.135 -20.414  1.00  0.00      A    C
ATOM   2821  HA  ARG A 198      11.331  26.608 -19.643  1.00  0.00      A    H
ATOM   2822  CB  ARG A 198      11.732  25.164 -21.094  1.00  0.00      A    C
ATOM   2823  HB1 ARG A 198      11.107  24.779 -21.928  1.00  0.00      A    H
ATOM   2824  HB2 ARG A 198      12.564  25.759 -21.528  1.00  0.00      A    H
ATOM   2825  CG  ARG A 198      12.106  23.960 -20.368  1.00  0.00      A    C
ATOM   2826  HG1 ARG A 198      12.703  24.229 -19.470  1.00  0.00      A    H
ATOM   2827  HG2 ARG A 198      11.251  23.293 -20.129  1.00  0.00      A    H
ATOM   2828  CD  ARG A 198      12.792  22.918 -21.225  1.00  0.00      A    C
ATOM   2829  HD1 ARG A 198      13.008  21.977 -20.676  1.00  0.00      A    H
ATOM   2830  HD2 ARG A 198      12.138  22.625 -22.075  1.00  0.00      A    H
ATOM   2831  NE  ARG A 198      14.042  23.463 -21.766  1.00  0.00      A    N
ATOM   2832  HE  ARG A 198      14.651  24.033 -21.215  1.00  0.00      A    H
ATOM   2833  CZ  ARG A 198      14.749  22.980 -22.759  1.00  0.00      A    C
ATOM   2834  NH1 ARG A 198      14.267  22.004 -23.511  1.00  0.00      A    N
ATOM   2835 HH11 ARG A 198      13.277  21.889 -23.429  1.00  0.00      A    H
ATOM   2836 HH12 ARG A 198      14.751  21.665 -24.318  1.00  0.00      A    H
ATOM   2837  NH2 ARG A 198      15.973  23.395 -22.979  1.00  0.00      A    N
ATOM   2838 HH21 ARG A 198      16.245  24.294 -22.635  1.00  0.00      A    H
ATOM   2839 HH22 ARG A 198      16.255  23.294 -23.933  1.00  0.00      A    H
ATOM   2840  C   ARG A 198      10.268  27.329 -21.298  1.00  0.00      A    C
ATOM   2841  O   ARG A 198       9.103  27.512 -21.720  1.00  0.00      A    O
ATOM   2842  N   ASN A 199      11.338  28.204 -21.478  1.00  0.00      A    N
ATOM   2843  HN  ASN A 199      12.205  28.008 -21.026  1.00  0.00      A    H
ATOM   2844  CA  ASN A 199      11.282  29.403 -22.342  1.00  0.00      A    C
ATOM   2845  HA  ASN A 199      12.280  29.814 -22.294  1.00  0.00      A    H
ATOM   2846  CB  ASN A 199      10.910  29.128 -23.839  1.00  0.00      A    C
ATOM   2847  HB1 ASN A 199       9.854  28.786 -23.881  1.00  0.00      A    H
ATOM   2848  HB2 ASN A 199      11.111  30.110 -24.318  1.00  0.00      A    H
ATOM   2849  CG  ASN A 199      11.983  28.136 -24.409  1.00  0.00      A    C
ATOM   2850  OD1 ASN A 199      13.141  28.469 -24.352  1.00  0.00      A    O
ATOM   2851  ND2 ASN A 199      11.646  26.954 -24.939  1.00  0.00      A    N
ATOM   2852 HD21 ASN A 199      12.447  26.408 -25.184  1.00  0.00      A    H
ATOM   2853 HD22 ASN A 199      10.720  26.637 -25.144  1.00  0.00      A    H
ATOM   2854  C   ASN A 199      10.387  30.521 -21.741  1.00  0.00      A    C
ATOM   2855  O   ASN A 199       9.502  31.014 -22.454  1.00  0.00      A    O
ATOM   2856  N   THR A 200      10.730  30.896 -20.473  1.00  0.00      A    N
ATOM   2857  HN  THR A 200      11.534  30.466 -20.070  1.00  0.00      A    H
ATOM   2858  CA  THR A 200      10.052  31.960 -19.698  1.00  0.00      A    C
ATOM   2859  HA  THR A 200       9.285  32.410 -20.312  1.00  0.00      A    H
ATOM   2860  CB  THR A 200       9.166  31.415 -18.591  1.00  0.00      A    C
ATOM   2861  HB  THR A 200       8.756  32.298 -18.056  1.00  0.00      A    H
ATOM   2862  OG1 THR A 200       9.954  30.649 -17.662  1.00  0.00      A    O
ATOM   2863  HG1 THR A 200       9.422  30.622 -16.863  1.00  0.00      A    H
ATOM   2864  CG2 THR A 200       8.001  30.575 -19.083  1.00  0.00      A    C
ATOM   2865 HG21 THR A 200       8.416  29.736 -19.682  1.00  0.00      A    H
ATOM   2866 HG22 THR A 200       7.437  30.133 -18.235  1.00  0.00      A    H
ATOM   2867 HG23 THR A 200       7.324  31.160 -19.742  1.00  0.00      A    H
ATOM   2868  C   THR A 200      10.956  33.109 -19.275  1.00  0.00      A    C
ATOM   2869  O   THR A 200      10.674  33.797 -18.261  1.00  0.00      A    O
ATOM   2870  N   ASP A 201      12.062  33.332 -19.998  1.00  0.00      A    N
ATOM   2871  HN  ASP A 201      11.995  32.911 -20.899  1.00  0.00      A    H
ATOM   2872  CA  ASP A 201      13.131  34.257 -19.830  1.00  0.00      A    C
ATOM   2873  HA  ASP A 201      13.924  33.979 -20.509  1.00  0.00      A    H
ATOM   2874  CB  ASP A 201      12.726  35.659 -20.273  1.00  0.00      A    C
ATOM   2875  HB1 ASP A 201      12.108  36.140 -19.485  1.00  0.00      A    H
ATOM   2876  HB2 ASP A 201      13.627  36.308 -20.219  1.00  0.00      A    H
ATOM   2877  CG  ASP A 201      12.273  35.730 -21.712  1.00  0.00      A    C
ATOM   2878  OD1 ASP A 201      13.136  35.702 -22.648  1.00  0.00      A    O
ATOM   2879  OD2 ASP A 201      11.038  35.924 -21.933  1.00  0.00      A    O
ATOM   2880  C   ASP A 201      13.820  34.137 -18.449  1.00  0.00      A    C
ATOM   2881  O   ASP A 201      14.635  34.922 -18.012  1.00  0.00      A    O
ATOM   2882  N   LEU A 202      13.678  32.971 -17.677  1.00  0.00      A    N
ATOM   2883  HN  LEU A 202      13.228  32.181 -18.085  1.00  0.00      A    H
ATOM   2884  CA  LEU A 202      14.335  32.828 -16.386  1.00  0.00      A    C
ATOM   2885  HA  LEU A 202      14.419  33.794 -15.912  1.00  0.00      A    H
ATOM   2886  CB  LEU A 202      13.350  31.981 -15.469  1.00  0.00      A    C
ATOM   2887  HB1 LEU A 202      13.264  31.035 -16.045  1.00  0.00      A    H
ATOM   2888  HB2 LEU A 202      13.883  31.760 -14.519  1.00  0.00      A    H
ATOM   2889  CG  LEU A 202      11.980  32.439 -15.225  1.00  0.00      A    C
ATOM   2890  HG  LEU A 202      11.570  32.549 -16.252  1.00  0.00      A    H
ATOM   2891  CD1 LEU A 202      11.130  31.355 -14.474  1.00  0.00      A    C
ATOM   2892 HD11 LEU A 202      10.109  31.380 -14.912  1.00  0.00      A    H
ATOM   2893 HD12 LEU A 202      11.519  30.341 -14.708  1.00  0.00      A    H
ATOM   2894 HD13 LEU A 202      11.073  31.579 -13.388  1.00  0.00      A    H
ATOM   2895  CD2 LEU A 202      12.046  33.739 -14.469  1.00  0.00      A    C
ATOM   2896 HD21 LEU A 202      11.085  34.161 -14.106  1.00  0.00      A    H
ATOM   2897 HD22 LEU A 202      12.697  33.538 -13.591  1.00  0.00      A    H
ATOM   2898 HD23 LEU A 202      12.527  34.575 -15.020  1.00  0.00      A    H
ATOM   2899  C   LEU A 202      15.708  32.173 -16.539  1.00  0.00      A    C
ATOM   2900  O   LEU A 202      15.801  31.034 -16.869  1.00  0.00      A    O
ATOM   2901  N   GLU A 203      16.746  32.836 -16.095  1.00  0.00      A    N
ATOM   2902  HN  GLU A 203      16.707  33.765 -15.734  1.00  0.00      A    H
ATOM   2903  CA  GLU A 203      18.102  32.280 -16.037  1.00  0.00      A    C
ATOM   2904  HA  GLU A 203      18.260  31.874 -17.026  1.00  0.00      A    H
ATOM   2905  CB  GLU A 203      19.187  33.339 -15.636  1.00  0.00      A    C
ATOM   2906  HB1 GLU A 203      20.107  32.721 -15.709  1.00  0.00      A    H
ATOM   2907  HB2 GLU A 203      19.131  34.035 -16.501  1.00  0.00      A    H
ATOM   2908  CG  GLU A 203      19.087  33.997 -14.287  1.00  0.00      A    C
ATOM   2909  HG1 GLU A 203      18.696  33.360 -13.466  1.00  0.00      A    H
ATOM   2910  HG2 GLU A 203      20.078  34.425 -14.021  1.00  0.00      A    H
ATOM   2911  CD  GLU A 203      18.189  35.216 -14.424  1.00  0.00      A    C
ATOM   2912  OE1 GLU A 203      16.933  35.039 -14.569  1.00  0.00      A    O
ATOM   2913  OE2 GLU A 203      18.626  36.407 -14.439  1.00  0.00      A    O
ATOM   2914  C   GLU A 203      18.232  31.079 -15.058  1.00  0.00      A    C
ATOM   2915  O   GLU A 203      18.907  30.084 -15.432  1.00  0.00      A    O
ATOM   2916  N   TYR A 204      17.626  31.118 -13.889  1.00  0.00      A    N
ATOM   2917  HN  TYR A 204      17.109  31.899 -13.547  1.00  0.00      A    H
ATOM   2918  CA  TYR A 204      17.615  29.937 -13.039  1.00  0.00      A    C
ATOM   2919  HA  TYR A 204      18.592  29.506 -13.197  1.00  0.00      A    H
ATOM   2920  CB  TYR A 204      17.545  30.356 -11.517  1.00  0.00      A    C
ATOM   2921  HB1 TYR A 204      16.678  31.031 -11.354  1.00  0.00      A    H
ATOM   2922  HB2 TYR A 204      17.514  29.528 -10.777  1.00  0.00      A    H
ATOM   2923  CG  TYR A 204      18.775  31.205 -11.329  1.00  0.00      A    C
ATOM   2924  CD1 TYR A 204      18.686  32.500 -10.791  1.00  0.00      A    C
ATOM   2925  HD1 TYR A 204      17.743  32.837 -10.384  1.00  0.00      A    H
ATOM   2926  CE1 TYR A 204      19.695  33.397 -10.811  1.00  0.00      A    C
ATOM   2927  HE1 TYR A 204      19.599  34.325 -10.267  1.00  0.00      A    H
ATOM   2928  CZ  TYR A 204      20.943  33.016 -11.221  1.00  0.00      A    C
ATOM   2929  OH  TYR A 204      22.089  33.884 -11.139  1.00  0.00      A    O
ATOM   2930  HH  TYR A 204      22.864  33.321 -11.206  1.00  0.00      A    H
ATOM   2931  CD2 TYR A 204      20.115  30.747 -11.650  1.00  0.00      A    C
ATOM   2932  HD2 TYR A 204      20.303  29.793 -12.120  1.00  0.00      A    H
ATOM   2933  CE2 TYR A 204      21.157  31.665 -11.585  1.00  0.00      A    C
ATOM   2934  HE2 TYR A 204      22.164  31.379 -11.851  1.00  0.00      A    H
ATOM   2935  C   TYR A 204      16.516  28.892 -13.281  1.00  0.00      A    C
ATOM   2936  O   TYR A 204      16.557  27.762 -12.743  1.00  0.00      A    O
ATOM   2937  N   GLY A 205      15.649  29.178 -14.267  1.00  0.00      A    N
ATOM   2938  HN  GLY A 205      15.671  30.102 -14.639  1.00  0.00      A    H
ATOM   2939  CA  GLY A 205      14.610  28.266 -14.792  1.00  0.00      A    C
ATOM   2940  HA1 GLY A 205      14.479  28.601 -15.810  1.00  0.00      A    H
ATOM   2941  HA2 GLY A 205      15.025  27.270 -14.763  1.00  0.00      A    H
ATOM   2942  C   GLY A 205      13.335  28.253 -13.906  1.00  0.00      A    C
ATOM   2943  O   GLY A 205      13.368  28.789 -12.783  1.00  0.00      A    O
ATOM   2944  N   VAL A 206      12.204  27.685 -14.378  1.00  0.00      A    N
ATOM   2945  HN  VAL A 206      12.202  27.316 -15.304  1.00  0.00      A    H
ATOM   2946  CA  VAL A 206      11.047  27.501 -13.478  1.00  0.00      A    C
ATOM   2947  HA  VAL A 206      10.825  28.503 -13.139  1.00  0.00      A    H
ATOM   2948  CB  VAL A 206       9.881  26.916 -14.184  1.00  0.00      A    C
ATOM   2949  HB  VAL A 206      10.095  25.979 -14.742  1.00  0.00      A    H
ATOM   2950  CG1 VAL A 206       8.681  26.716 -13.201  1.00  0.00      A    C
ATOM   2951 HG11 VAL A 206       8.566  27.743 -12.793  1.00  0.00      A    H
ATOM   2952 HG12 VAL A 206       7.793  26.316 -13.736  1.00  0.00      A    H
ATOM   2953 HG13 VAL A 206       8.829  25.970 -12.392  1.00  0.00      A    H
ATOM   2954  CG2 VAL A 206       9.516  27.922 -15.321  1.00  0.00      A    C
ATOM   2955 HG21 VAL A 206       9.175  28.873 -14.858  1.00  0.00      A    H
ATOM   2956 HG22 VAL A 206      10.309  28.054 -16.088  1.00  0.00      A    H
ATOM   2957 HG23 VAL A 206       8.648  27.496 -15.867  1.00  0.00      A    H
ATOM   2958  C   VAL A 206      11.311  26.628 -12.208  1.00  0.00      A    C
ATOM   2959  O   VAL A 206      11.951  25.555 -12.368  1.00  0.00      A    O
ATOM   2960  N   CYS A 207      10.978  27.186 -11.037  1.00  0.00      A    N
ATOM   2961  HN  CYS A 207      10.420  27.983 -10.818  1.00  0.00      A    H
ATOM   2962  CA  CYS A 207      11.314  26.522  -9.747  1.00  0.00      A    C
ATOM   2963  HA  CYS A 207      11.040  27.317  -9.069  1.00  0.00      A    H
ATOM   2964  CB  CYS A 207      10.416  25.346  -9.428  1.00  0.00      A    C
ATOM   2965  HB1 CYS A 207      10.618  24.408  -9.989  1.00  0.00      A    H
ATOM   2966  HB2 CYS A 207      10.624  24.980  -8.400  1.00  0.00      A    H
ATOM   2967  SG  CYS A 207       8.627  25.555  -9.682  1.00  0.00      A    S
ATOM   2968  C   CYS A 207      12.777  26.297  -9.482  1.00  0.00      A    C
ATOM   2969  O   CYS A 207      13.128  25.465  -8.571  1.00  0.00      A    O
ATOM   2970  N   ALA A 208      13.616  27.103 -10.113  1.00  0.00      A    N
ATOM   2971  HN  ALA A 208      13.265  27.780 -10.755  1.00  0.00      A    H
ATOM   2972  CA  ALA A 208      15.025  27.184  -9.958  1.00  0.00      A    C
ATOM   2973  HA  ALA A 208      15.186  27.958 -10.694  1.00  0.00      A    H
ATOM   2974  CB  ALA A 208      15.440  27.762  -8.541  1.00  0.00      A    C
ATOM   2975  HB1 ALA A 208      15.284  26.939  -7.812  1.00  0.00      A    H
ATOM   2976  HB2 ALA A 208      16.506  28.072  -8.575  1.00  0.00      A    H
ATOM   2977  HB3 ALA A 208      14.837  28.674  -8.343  1.00  0.00      A    H
ATOM   2978  C   ALA A 208      15.947  26.031 -10.432  1.00  0.00      A    C
ATOM   2979  O   ALA A 208      17.030  25.892  -9.888  1.00  0.00      A    O
ATOM   2980  N   VAL A 209      15.454  25.125 -11.338  1.00  0.00      A    N
ATOM   2981  HN  VAL A 209      14.619  25.284 -11.859  1.00  0.00      A    H
ATOM   2982  CA  VAL A 209      16.065  23.772 -11.665  1.00  0.00      A    C
ATOM   2983  HA  VAL A 209      16.409  23.353 -10.731  1.00  0.00      A    H
ATOM   2984  CB  VAL A 209      15.120  22.742 -12.338  1.00  0.00      A    C
ATOM   2985  HB  VAL A 209      15.743  21.873 -12.640  1.00  0.00      A    H
ATOM   2986  CG1 VAL A 209      14.077  22.170 -11.301  1.00  0.00      A    C
ATOM   2987 HG11 VAL A 209      13.535  23.040 -10.873  1.00  0.00      A    H
ATOM   2988 HG12 VAL A 209      13.478  21.345 -11.744  1.00  0.00      A    H
ATOM   2989 HG13 VAL A 209      14.697  21.760 -10.476  1.00  0.00      A    H
ATOM   2990  CG2 VAL A 209      14.483  23.364 -13.629  1.00  0.00      A    C
ATOM   2991 HG21 VAL A 209      15.223  23.591 -14.426  1.00  0.00      A    H
ATOM   2992 HG22 VAL A 209      13.817  22.600 -14.084  1.00  0.00      A    H
ATOM   2993 HG23 VAL A 209      13.901  24.271 -13.358  1.00  0.00      A    H
ATOM   2994  C   VAL A 209      17.383  23.906 -12.416  1.00  0.00      A    C
ATOM   2995  O   VAL A 209      18.197  22.952 -12.438  1.00  0.00      A    O
ATOM   2996  N   ASN A 210      17.633  25.058 -13.052  1.00  0.00      A    N
ATOM   2997  HN  ASN A 210      16.936  25.769 -13.101  1.00  0.00      A    H
ATOM   2998  CA  ASN A 210      18.923  25.214 -13.698  1.00  0.00      A    C
ATOM   2999  HA  ASN A 210      19.187  24.307 -14.221  1.00  0.00      A    H
ATOM   3000  CB  ASN A 210      19.057  26.377 -14.740  1.00  0.00      A    C
ATOM   3001  HB1 ASN A 210      19.125  27.313 -14.147  1.00  0.00      A    H
ATOM   3002  HB2 ASN A 210      20.051  26.200 -15.204  1.00  0.00      A    H
ATOM   3003  CG  ASN A 210      17.911  26.280 -15.704  1.00  0.00      A    C
ATOM   3004  OD1 ASN A 210      17.291  25.302 -16.120  1.00  0.00      A    O
ATOM   3005  ND2 ASN A 210      17.683  27.487 -16.343  1.00  0.00      A    N
ATOM   3006 HD21 ASN A 210      16.926  27.594 -16.987  1.00  0.00      A    H
ATOM   3007 HD22 ASN A 210      18.282  28.264 -16.148  1.00  0.00      A    H
ATOM   3008  C   ASN A 210      20.056  25.307 -12.725  1.00  0.00      A    C
ATOM   3009  O   ASN A 210      21.199  24.992 -13.011  1.00  0.00      A    O
ATOM   3010  N   ALA A 211      19.709  25.724 -11.483  1.00  0.00      A    N
ATOM   3011  HN  ALA A 211      18.774  25.898 -11.184  1.00  0.00      A    H
ATOM   3012  CA  ALA A 211      20.656  26.234 -10.525  1.00  0.00      A    C
ATOM   3013  HA  ALA A 211      21.467  26.769 -10.996  1.00  0.00      A    H
ATOM   3014  CB  ALA A 211      19.901  27.056  -9.545  1.00  0.00      A    C
ATOM   3015  HB1 ALA A 211      20.506  27.578  -8.773  1.00  0.00      A    H
ATOM   3016  HB2 ALA A 211      19.266  27.710 -10.180  1.00  0.00      A    H
ATOM   3017  HB3 ALA A 211      19.162  26.504  -8.927  1.00  0.00      A    H
ATOM   3018  C   ALA A 211      21.391  25.149  -9.756  1.00  0.00      A    C
ATOM   3019  O   ALA A 211      22.614  25.033  -9.687  1.00  0.00      A    O
ATOM   3020  N   MET A 212      20.649  24.253  -9.138  1.00  0.00      A    N
ATOM   3021  HN  MET A 212      19.673  24.091  -9.259  1.00  0.00      A    H
ATOM   3022  CA  MET A 212      21.255  23.193  -8.333  1.00  0.00      A    C
ATOM   3023  HA  MET A 212      22.265  23.523  -8.141  1.00  0.00      A    H
ATOM   3024  CB  MET A 212      20.550  23.158  -6.991  1.00  0.00      A    C
ATOM   3025  HB1 MET A 212      20.401  24.124  -6.463  1.00  0.00      A    H
ATOM   3026  HB2 MET A 212      19.511  22.853  -7.239  1.00  0.00      A    H
ATOM   3027  CG  MET A 212      21.148  22.190  -5.919  1.00  0.00      A    C
ATOM   3028  HG1 MET A 212      21.076  21.148  -6.298  1.00  0.00      A    H
ATOM   3029  HG2 MET A 212      22.222  22.435  -5.778  1.00  0.00      A    H
ATOM   3030  SD  MET A 212      20.251  22.175  -4.321  1.00  0.00      A    S
ATOM   3031  CE  MET A 212      20.203  20.320  -4.043  1.00  0.00      A    C
ATOM   3032  HE1 MET A 212      21.221  19.946  -3.804  1.00  0.00      A    H
ATOM   3033  HE2 MET A 212      19.560  20.007  -3.192  1.00  0.00      A    H
ATOM   3034  HE3 MET A 212      19.828  19.788  -4.943  1.00  0.00      A    H
ATOM   3035  C   MET A 212      21.199  21.862  -8.979  1.00  0.00      A    C
ATOM   3036  O   MET A 212      20.291  21.061  -8.881  1.00  0.00      A    O
ATOM   3037  N   ALA A 213      22.312  21.462  -9.755  1.00  0.00      A    N
ATOM   3038  HN  ALA A 213      22.999  22.111 -10.075  1.00  0.00      A    H
ATOM   3039  CA  ALA A 213      22.285  20.143 -10.370  1.00  0.00      A    C
ATOM   3040  HA  ALA A 213      21.499  19.555  -9.920  1.00  0.00      A    H
ATOM   3041  CB  ALA A 213      21.744  20.168 -11.728  1.00  0.00      A    C
ATOM   3042  HB1 ALA A 213      20.708  20.566 -11.683  1.00  0.00      A    H
ATOM   3043  HB2 ALA A 213      22.368  20.919 -12.258  1.00  0.00      A    H
ATOM   3044  HB3 ALA A 213      21.797  19.196 -12.264  1.00  0.00      A    H
ATOM   3045  C   ALA A 213      23.551  19.380 -10.334  1.00  0.00      A    C
ATOM   3046  O   ALA A 213      24.611  19.959 -10.233  1.00  0.00      A    O
ATOM   3047  N   SER A 214      23.515  18.000 -10.425  1.00  0.00      A    N
ATOM   3048  HN  SER A 214      22.610  17.582 -10.394  1.00  0.00      A    H
ATOM   3049  CA  SER A 214      24.689  17.154 -10.350  1.00  0.00      A    C
ATOM   3050  HA  SER A 214      25.361  17.545 -11.099  1.00  0.00      A    H
ATOM   3051  CB  SER A 214      25.254  17.133  -8.957  1.00  0.00      A    C
ATOM   3052  HB1 SER A 214      26.005  16.314  -8.932  1.00  0.00      A    H
ATOM   3053  HB2 SER A 214      25.651  18.107  -8.599  1.00  0.00      A    H
ATOM   3054  OG  SER A 214      24.263  16.781  -8.023  1.00  0.00      A    O
ATOM   3055  HG1 SER A 214      24.833  16.687  -7.257  1.00  0.00      A    H
ATOM   3056  C   SER A 214      24.456  15.764 -10.825  1.00  0.00      A    C
ATOM   3057  O   SER A 214      23.300  15.339 -11.022  1.00  0.00      A    O
ATOM   3058  N   TYR A 215      25.452  14.898 -11.078  1.00  0.00      A    N
ATOM   3059  HN  TYR A 215      26.390  15.231 -11.120  1.00  0.00      A    H
ATOM   3060  CA  TYR A 215      25.370  13.622 -11.571  1.00  0.00      A    C
ATOM   3061  HA  TYR A 215      24.493  13.187 -11.115  1.00  0.00      A    H
ATOM   3062  CB  TYR A 215      24.929  13.556 -13.109  1.00  0.00      A    C
ATOM   3063  HB1 TYR A 215      24.589  12.511 -13.273  1.00  0.00      A    H
ATOM   3064  HB2 TYR A 215      24.061  14.237 -13.238  1.00  0.00      A    H
ATOM   3065  CG  TYR A 215      25.937  13.922 -14.162  1.00  0.00      A    C
ATOM   3066  CD1 TYR A 215      25.808  13.286 -15.394  1.00  0.00      A    C
ATOM   3067  HD1 TYR A 215      25.006  12.588 -15.585  1.00  0.00      A    H
ATOM   3068  CE1 TYR A 215      26.777  13.463 -16.384  1.00  0.00      A    C
ATOM   3069  HE1 TYR A 215      26.681  13.014 -17.361  1.00  0.00      A    H
ATOM   3070  CZ  TYR A 215      27.809  14.350 -16.213  1.00  0.00      A    C
ATOM   3071  OH  TYR A 215      28.774  14.518 -17.252  1.00  0.00      A    O
ATOM   3072  HH  TYR A 215      29.406  15.195 -17.000  1.00  0.00      A    H
ATOM   3073  CD2 TYR A 215      27.004  14.834 -13.969  1.00  0.00      A    C
ATOM   3074  HD2 TYR A 215      27.124  15.450 -13.090  1.00  0.00      A    H
ATOM   3075  CE2 TYR A 215      27.931  15.062 -15.026  1.00  0.00      A    C
ATOM   3076  HE2 TYR A 215      28.710  15.800 -14.902  1.00  0.00      A    H
ATOM   3077  C   TYR A 215      26.628  12.841 -11.264  1.00  0.00      A    C
ATOM   3078  O   TYR A 215      27.690  13.382 -11.072  1.00  0.00      A    O
ATOM   3079  N   PRO A 216      26.489  11.476 -11.069  1.00  0.00      A    N
ATOM   3080  CD  PRO A 216      25.231  10.712 -11.147  1.00  0.00      A    C
ATOM   3081  HD1 PRO A 216      24.700  11.051 -12.063  1.00  0.00      A    H
ATOM   3082  HD2 PRO A 216      24.619  10.909 -10.241  1.00  0.00      A    H
ATOM   3083  CA  PRO A 216      27.602  10.543 -11.022  1.00  0.00      A    C
ATOM   3084  HA  PRO A 216      28.328  10.992 -10.361  1.00  0.00      A    H
ATOM   3085  CB  PRO A 216      26.950   9.290 -10.522  1.00  0.00      A    C
ATOM   3086  HB1 PRO A 216      27.591   8.384 -10.551  1.00  0.00      A    H
ATOM   3087  HB2 PRO A 216      26.875   9.410  -9.420  1.00  0.00      A    H
ATOM   3088  CG  PRO A 216      25.568   9.265 -11.203  1.00  0.00      A    C
ATOM   3089  HG1 PRO A 216      25.572   8.925 -12.261  1.00  0.00      A    H
ATOM   3090  HG2 PRO A 216      24.870   8.636 -10.610  1.00  0.00      A    H
ATOM   3091  C   PRO A 216      28.252  10.315 -12.384  1.00  0.00      A    C
ATOM   3092  O   PRO A 216      27.642  10.634 -13.402  1.00  0.00      A    O
ATOM   3093  N   THR A 217      29.399   9.652 -12.386  1.00  0.00      A    N
ATOM   3094  HN  THR A 217      29.926   9.540 -11.546  1.00  0.00      A    H
ATOM   3095  CA  THR A 217      30.088   9.219 -13.641  1.00  0.00      A    C
ATOM   3096  HA  THR A 217      29.338   9.173 -14.417  1.00  0.00      A    H
ATOM   3097  CB  THR A 217      31.147  10.217 -14.093  1.00  0.00      A    C
ATOM   3098  HB  THR A 217      31.538  10.830 -13.252  1.00  0.00      A    H
ATOM   3099  OG1 THR A 217      30.636  11.088 -15.090  1.00  0.00      A    O
ATOM   3100  HG1 THR A 217      31.109  11.912 -14.950  1.00  0.00      A    H
ATOM   3101  CG2 THR A 217      32.417   9.638 -14.662  1.00  0.00      A    C
ATOM   3102 HG21 THR A 217      32.961   9.133 -13.835  1.00  0.00      A    H
ATOM   3103 HG22 THR A 217      32.125   8.987 -15.513  1.00  0.00      A    H
ATOM   3104 HG23 THR A 217      33.134  10.408 -15.018  1.00  0.00      A    H
ATOM   3105  C   THR A 217      30.646   7.903 -13.448  1.00  0.00      A    C
ATOM   3106  O   THR A 217      31.378   7.651 -12.465  1.00  0.00      A    O
ATOM   3107  N   LYS A 218      30.330   6.988 -14.322  1.00  0.00      A    N
ATOM   3108  HN  LYS A 218      29.901   7.211 -15.194  1.00  0.00      A    H
ATOM   3109  CA  LYS A 218      30.810   5.615 -14.188  1.00  0.00      A    C
ATOM   3110  HA  LYS A 218      31.679   5.516 -13.554  1.00  0.00      A    H
ATOM   3111  CB  LYS A 218      29.785   4.636 -13.576  1.00  0.00      A    C
ATOM   3112  HB1 LYS A 218      29.586   4.916 -12.520  1.00  0.00      A    H
ATOM   3113  HB2 LYS A 218      28.863   4.665 -14.194  1.00  0.00      A    H
ATOM   3114  CG  LYS A 218      30.184   3.181 -13.509  1.00  0.00      A    C
ATOM   3115  HG1 LYS A 218      30.403   2.871 -14.553  1.00  0.00      A    H
ATOM   3116  HG2 LYS A 218      31.100   3.158 -12.881  1.00  0.00      A    H
ATOM   3117  CD  LYS A 218      29.065   2.309 -12.887  1.00  0.00      A    C
ATOM   3118  HD1 LYS A 218      28.844   2.843 -11.938  1.00  0.00      A    H
ATOM   3119  HD2 LYS A 218      28.235   2.380 -13.622  1.00  0.00      A    H
ATOM   3120  CE  LYS A 218      29.307   0.802 -12.804  1.00  0.00      A    C
ATOM   3121  HE1 LYS A 218      28.481   0.204 -12.361  1.00  0.00      A    H
ATOM   3122  HE2 LYS A 218      29.381   0.461 -13.858  1.00  0.00      A    H
ATOM   3123  NZ  LYS A 218      30.518   0.377 -12.053  1.00  0.00      A    N
ATOM   3124  HZ1 LYS A 218      30.343   0.056 -11.080  1.00  0.00      A    H
ATOM   3125  HZ2 LYS A 218      30.908  -0.438 -12.568  1.00  0.00      A    H
ATOM   3126  HZ3 LYS A 218      31.319   1.038 -12.003  1.00  0.00      A    H
ATOM   3127  C   LYS A 218      31.236   5.155 -15.573  1.00  0.00      A    C
ATOM   3128  O   LYS A 218      30.509   5.058 -16.535  1.00  0.00      A    O
ATOM   3129  N   THR A 219      32.483   4.835 -15.722  1.00  0.00      A    N
ATOM   3130  HN  THR A 219      33.100   4.734 -14.945  1.00  0.00      A    H
ATOM   3131  CA  THR A 219      33.059   4.591 -17.075  1.00  0.00      A    C
ATOM   3132  HA  THR A 219      32.305   4.385 -17.820  1.00  0.00      A    H
ATOM   3133  CB  THR A 219      33.862   5.781 -17.647  1.00  0.00      A    C
ATOM   3134  HB  THR A 219      34.419   5.365 -18.513  1.00  0.00      A    H
ATOM   3135  OG1 THR A 219      34.679   6.342 -16.598  1.00  0.00      A    O
ATOM   3136  HG1 THR A 219      35.300   6.911 -17.060  1.00  0.00      A    H
ATOM   3137  CG2 THR A 219      32.949   6.875 -18.147  1.00  0.00      A    C
ATOM   3138 HG21 THR A 219      32.366   6.544 -19.033  1.00  0.00      A    H
ATOM   3139 HG22 THR A 219      32.255   7.238 -17.359  1.00  0.00      A    H
ATOM   3140 HG23 THR A 219      33.548   7.732 -18.522  1.00  0.00      A    H
ATOM   3141  C   THR A 219      33.999   3.361 -17.110  1.00  0.00      A    C
ATOM   3142  O   THR A 219      34.603   3.002 -16.119  1.00  0.00      A    O
ATOM   3143  N   SER A 220      34.081   2.563 -18.260  1.00  0.00      A    N
ATOM   3144  HN  SER A 220      33.571   2.966 -19.016  1.00  0.00      A    H
ATOM   3145  CA  SER A 220      35.077   1.500 -18.482  1.00  0.00      A    C
ATOM   3146  HA  SER A 220      35.619   1.170 -17.608  1.00  0.00      A    H
ATOM   3147  CB  SER A 220      34.378   0.351 -19.260  1.00  0.00      A    C
ATOM   3148  HB1 SER A 220      33.502   0.025 -18.659  1.00  0.00      A    H
ATOM   3149  HB2 SER A 220      34.087   0.777 -20.244  1.00  0.00      A    H
ATOM   3150  OG  SER A 220      35.198  -0.738 -19.567  1.00  0.00      A    O
ATOM   3151  HG1 SER A 220      34.675  -1.325 -20.118  1.00  0.00      A    H
ATOM   3152  C   SER A 220      36.250   2.000 -19.314  1.00  0.00      A    C
ATOM   3153  O   SER A 220      36.022   2.838 -20.137  1.00  0.00      A    O
ATOM   3154  N   SER A 221      37.429   1.388 -19.167  1.00  0.00      A    N
ATOM   3155  HN  SER A 221      37.493   0.688 -18.460  1.00  0.00      A    H
ATOM   3156  CA  SER A 221      38.598   1.822 -19.860  1.00  0.00      A    C
ATOM   3157  HA  SER A 221      38.555   2.890 -20.013  1.00  0.00      A    H
ATOM   3158  CB  SER A 221      39.851   1.494 -19.081  1.00  0.00      A    C
ATOM   3159  HB1 SER A 221      39.882   0.404 -18.864  1.00  0.00      A    H
ATOM   3160  HB2 SER A 221      40.792   1.761 -19.608  1.00  0.00      A    H
ATOM   3161  OG  SER A 221      39.891   2.214 -17.850  1.00  0.00      A    O
ATOM   3162  HG1 SER A 221      40.808   2.312 -17.585  1.00  0.00      A    H
ATOM   3163  C   SER A 221      38.766   1.281 -21.255  1.00  0.00      A    C
ATOM   3164  O   SER A 221      38.060   0.331 -21.674  1.00  0.00      A    O
ATOM   3165  N   SER A 222      39.669   1.924 -22.069  1.00  0.00      A    N
ATOM   3166  HN  SER A 222      40.221   2.629 -21.631  1.00  0.00      A    H
ATOM   3167  CA  SER A 222      40.115   1.361 -23.350  1.00  0.00      A    C
ATOM   3168  HA  SER A 222      39.299   0.885 -23.872  1.00  0.00      A    H
ATOM   3169  CB  SER A 222      40.691   2.531 -24.266  1.00  0.00      A    C
ATOM   3170  HB1 SER A 222      40.773   2.226 -25.331  1.00  0.00      A    H
ATOM   3171  HB2 SER A 222      39.925   3.335 -24.249  1.00  0.00      A    H
ATOM   3172  OG  SER A 222      41.866   3.114 -23.733  1.00  0.00      A    O
ATOM   3173  HG1 SER A 222      42.031   3.835 -24.345  1.00  0.00      A    H
ATOM   3174  C   SER A 222      41.066   0.201 -23.140  1.00  0.00      A    C
ATOM   3175  O   SER A 222      41.743   0.079 -22.090  1.00  0.00      A    O
ATOM   3176  N   PRO A 223      41.254  -0.767 -24.165  1.00  0.00      A    N
ATOM   3177  CD  PRO A 223      40.526  -0.913 -25.420  1.00  0.00      A    C
ATOM   3178  HD1 PRO A 223      40.567   0.021 -26.020  1.00  0.00      A    H
ATOM   3179  HD2 PRO A 223      39.494  -1.191 -25.118  1.00  0.00      A    H
ATOM   3180  CA  PRO A 223      42.243  -1.861 -24.040  1.00  0.00      A    C
ATOM   3181  HA  PRO A 223      42.113  -2.178 -23.016  1.00  0.00      A    H
ATOM   3182  CB  PRO A 223      41.810  -2.916 -25.060  1.00  0.00      A    C
ATOM   3183  HB1 PRO A 223      42.552  -3.638 -25.463  1.00  0.00      A    H
ATOM   3184  HB2 PRO A 223      41.020  -3.559 -24.615  1.00  0.00      A    H
ATOM   3185  CG  PRO A 223      41.170  -2.050 -26.168  1.00  0.00      A    C
ATOM   3186  HG1 PRO A 223      41.966  -1.704 -26.863  1.00  0.00      A    H
ATOM   3187  HG2 PRO A 223      40.400  -2.621 -26.728  1.00  0.00      A    H
ATOM   3188  C   PRO A 223      43.704  -1.404 -24.153  1.00  0.00      A    C
ATOM   3189  O   PRO A 223      44.562  -2.254 -24.246  1.00  0.00      A    O
ATOM   3190  N   SER A 224      43.947  -0.101 -24.190  1.00  0.00      A    N
ATOM   3191  HN  SER A 224      43.162   0.512 -24.136  1.00  0.00      A    H
ATOM   3192  CA  SER A 224      45.320   0.436 -24.486  1.00  0.00      A    C
ATOM   3193  HA  SER A 224      45.805  -0.179 -25.230  1.00  0.00      A    H
ATOM   3194  CB  SER A 224      45.243   1.904 -25.150  1.00  0.00      A    C
ATOM   3195  HB1 SER A 224      44.757   2.604 -24.437  1.00  0.00      A    H
ATOM   3196  HB2 SER A 224      46.288   2.249 -25.301  1.00  0.00      A    H
ATOM   3197  OG  SER A 224      44.493   1.939 -26.333  1.00  0.00      A    O
ATOM   3198  HG1 SER A 224      44.968   1.495 -27.039  1.00  0.00      A    H
ATOM   3199  C   SER A 224      46.355   0.459 -23.351  1.00  0.00      A    C
ATOM   3200  O   SER A 224      47.469  -0.065 -23.557  1.00  0.00      A    O
ATOM   3201  N   PRO A 225      46.193   1.032 -22.101  1.00  0.00      A    N
ATOM   3202  CD  PRO A 225      44.990   1.709 -21.637  1.00  0.00      A    C
ATOM   3203  HD1 PRO A 225      44.113   1.032 -21.722  1.00  0.00      A    H
ATOM   3204  HD2 PRO A 225      44.867   2.649 -22.217  1.00  0.00      A    H
ATOM   3205  CA  PRO A 225      47.371   1.232 -21.285  1.00  0.00      A    C
ATOM   3206  HA  PRO A 225      48.180   1.536 -21.932  1.00  0.00      A    H
ATOM   3207  CB  PRO A 225      46.774   2.225 -20.199  1.00  0.00      A    C
ATOM   3208  HB1 PRO A 225      47.226   2.019 -19.205  1.00  0.00      A    H
ATOM   3209  HB2 PRO A 225      46.970   3.258 -20.559  1.00  0.00      A    H
ATOM   3210  CG  PRO A 225      45.256   1.941 -20.205  1.00  0.00      A    C
ATOM   3211  HG1 PRO A 225      45.064   1.009 -19.631  1.00  0.00      A    H
ATOM   3212  HG2 PRO A 225      44.622   2.745 -19.773  1.00  0.00      A    H
ATOM   3213  C   PRO A 225      47.781  -0.094 -20.579  1.00  0.00      A    C
ATOM   3214  O   PRO A 225      47.075  -1.056 -20.287  1.00  0.00      A    O
ATOM   3215  N   TYR A 226      48.990  -0.039 -20.062  1.00  0.00      A    N
ATOM   3216  HN  TYR A 226      49.512   0.777 -20.301  1.00  0.00      A    H
ATOM   3217  CA  TYR A 226      49.632  -0.930 -19.168  1.00  0.00      A    C
ATOM   3218  HA  TYR A 226      49.266  -1.916 -19.414  1.00  0.00      A    H
ATOM   3219  CB  TYR A 226      51.148  -0.886 -19.189  1.00  0.00      A    C
ATOM   3220  HB1 TYR A 226      51.379   0.174 -18.951  1.00  0.00      A    H
ATOM   3221  HB2 TYR A 226      51.562  -1.629 -18.473  1.00  0.00      A    H
ATOM   3222  CG  TYR A 226      51.694  -1.173 -20.553  1.00  0.00      A    C
ATOM   3223  CD1 TYR A 226      52.462  -0.155 -21.144  1.00  0.00      A    C
ATOM   3224  HD1 TYR A 226      52.432   0.791 -20.624  1.00  0.00      A    H
ATOM   3225  CE1 TYR A 226      53.055  -0.238 -22.451  1.00  0.00      A    C
ATOM   3226  HE1 TYR A 226      53.628   0.602 -22.813  1.00  0.00      A    H
ATOM   3227  CZ  TYR A 226      53.015  -1.461 -23.095  1.00  0.00      A    C
ATOM   3228  OH  TYR A 226      53.806  -1.609 -24.273  1.00  0.00      A    O
ATOM   3229  HH  TYR A 226      54.222  -0.758 -24.432  1.00  0.00      A    H
ATOM   3230  CD2 TYR A 226      51.745  -2.409 -21.235  1.00  0.00      A    C
ATOM   3231  HD2 TYR A 226      51.298  -3.334 -20.899  1.00  0.00      A    H
ATOM   3232  CE2 TYR A 226      52.409  -2.505 -22.508  1.00  0.00      A    C
ATOM   3233  HE2 TYR A 226      52.567  -3.433 -23.037  1.00  0.00      A    H
ATOM   3234  C   TYR A 226      49.068  -0.688 -17.739  1.00  0.00      A    C
ATOM   3235  O   TYR A 226      48.671   0.404 -17.278  1.00  0.00      A    O
ATOM   3236  N   PRO A 227      48.998  -1.709 -16.923  1.00  0.00      A    N
ATOM   3237  CD  PRO A 227      49.083  -3.136 -17.218  1.00  0.00      A    C
ATOM   3238  HD1 PRO A 227      49.983  -3.323 -17.843  1.00  0.00      A    H
ATOM   3239  HD2 PRO A 227      48.256  -3.469 -17.881  1.00  0.00      A    H
ATOM   3240  CA  PRO A 227      48.822  -1.422 -15.416  1.00  0.00      A    C
ATOM   3241  HA  PRO A 227      48.011  -0.728 -15.254  1.00  0.00      A    H
ATOM   3242  CB  PRO A 227      48.596  -2.857 -14.887  1.00  0.00      A    C
ATOM   3243  HB1 PRO A 227      48.850  -3.022 -13.818  1.00  0.00      A    H
ATOM   3244  HB2 PRO A 227      47.514  -3.104 -14.922  1.00  0.00      A    H
ATOM   3245  CG  PRO A 227      49.286  -3.760 -15.854  1.00  0.00      A    C
ATOM   3246  HG1 PRO A 227      50.369  -3.812 -15.610  1.00  0.00      A    H
ATOM   3247  HG2 PRO A 227      48.927  -4.811 -15.865  1.00  0.00      A    H
ATOM   3248  C   PRO A 227      50.125  -0.940 -14.877  1.00  0.00      A    C
ATOM   3249  O   PRO A 227      51.107  -0.834 -15.658  1.00  0.00      A    O
ATOM   3250  N   SER A 228      50.218  -0.540 -13.543  1.00  0.00      A    N
ATOM   3251  HN  SER A 228      49.392  -0.504 -12.985  1.00  0.00      A    H
ATOM   3252  CA  SER A 228      51.409  -0.008 -12.978  1.00  0.00      A    C
ATOM   3253  HA  SER A 228      52.301  -0.370 -13.469  1.00  0.00      A    H
ATOM   3254  CB  SER A 228      51.392   1.493 -13.056  1.00  0.00      A    C
ATOM   3255  HB1 SER A 228      51.283   1.764 -14.128  1.00  0.00      A    H
ATOM   3256  HB2 SER A 228      50.476   1.909 -12.584  1.00  0.00      A    H
ATOM   3257  OG  SER A 228      52.595   2.087 -12.559  1.00  0.00      A    O
ATOM   3258  HG1 SER A 228      52.274   2.850 -12.073  1.00  0.00      A    H
ATOM   3259  C   SER A 228      51.484  -0.437 -11.468  1.00  0.00      A    C
ATOM   3260  O   SER A 228      50.613  -0.110 -10.724  1.00  0.00      A    O
ATOM   3261  N   PRO A 229      52.555  -1.270 -11.031  1.00  0.00      A    N
ATOM   3262  CD  PRO A 229      53.291  -2.149 -11.907  1.00  0.00      A    C
ATOM   3263  HD1 PRO A 229      54.200  -1.590 -12.216  1.00  0.00      A    H
ATOM   3264  HD2 PRO A 229      52.757  -2.437 -12.838  1.00  0.00      A    H
ATOM   3265  CA  PRO A 229      52.715  -1.614  -9.624  1.00  0.00      A    C
ATOM   3266  HA  PRO A 229      51.763  -1.943  -9.236  1.00  0.00      A    H
ATOM   3267  CB  PRO A 229      53.700  -2.811  -9.658  1.00  0.00      A    C
ATOM   3268  HB1 PRO A 229      54.736  -2.459  -9.463  1.00  0.00      A    H
ATOM   3269  HB2 PRO A 229      53.487  -3.648  -8.958  1.00  0.00      A    H
ATOM   3270  CG  PRO A 229      53.544  -3.372 -11.137  1.00  0.00      A    C
ATOM   3271  HG1 PRO A 229      54.548  -3.798 -11.346  1.00  0.00      A    H
ATOM   3272  HG2 PRO A 229      52.734  -4.129 -11.211  1.00  0.00      A    H
ATOM   3273  C   PRO A 229      53.274  -0.490  -8.671  1.00  0.00      A    C
ATOM   3274  O   PRO A 229      53.478   0.582  -9.292  1.00  0.00      A    O
ATOM   3275  N   ALA A 230      53.471  -0.603  -7.321  1.00  0.00      A    N
ATOM   3276  HN  ALA A 230      53.277  -1.483  -6.896  1.00  0.00      A    H
ATOM   3277  CA  ALA A 230      53.953   0.489  -6.478  1.00  0.00      A    C
ATOM   3278  HA  ALA A 230      53.631   1.421  -6.919  1.00  0.00      A    H
ATOM   3279  CB  ALA A 230      53.090   0.441  -5.203  1.00  0.00      A    C
ATOM   3280  HB1 ALA A 230      53.330   1.235  -4.464  1.00  0.00      A    H
ATOM   3281  HB2 ALA A 230      52.012   0.643  -5.382  1.00  0.00      A    H
ATOM   3282  HB3 ALA A 230      53.272  -0.464  -4.584  1.00  0.00      A    H
ATOM   3283  C   ALA A 230      55.461   0.465  -6.069  1.00  0.00      A    C
ATOM   3284  O   ALA A 230      56.082  -0.541  -5.846  1.00  0.00      A    O
ATOM   3285  N   VAL A 231      56.000   1.671  -5.706  1.00  0.00      A    N
ATOM   3286  HN  VAL A 231      55.426   2.436  -5.988  1.00  0.00      A    H
ATOM   3287  CA  VAL A 231      57.296   1.919  -5.141  1.00  0.00      A    C
ATOM   3288  HA  VAL A 231      57.780   0.964  -5.001  1.00  0.00      A    H
ATOM   3289  CB  VAL A 231      58.169   2.777  -6.086  1.00  0.00      A    C
ATOM   3290  HB  VAL A 231      57.625   3.731  -6.252  1.00  0.00      A    H
ATOM   3291  CG1 VAL A 231      59.500   3.043  -5.376  1.00  0.00      A    C
ATOM   3292 HG11 VAL A 231      60.230   3.558  -6.036  1.00  0.00      A    H
ATOM   3293 HG12 VAL A 231      59.381   3.737  -4.517  1.00  0.00      A    H
ATOM   3294 HG13 VAL A 231      60.014   2.069  -5.225  1.00  0.00      A    H
ATOM   3295  CG2 VAL A 231      58.361   2.025  -7.422  1.00  0.00      A    C
ATOM   3296 HG21 VAL A 231      59.204   2.419  -8.028  1.00  0.00      A    H
ATOM   3297 HG22 VAL A 231      58.472   0.922  -7.337  1.00  0.00      A    H
ATOM   3298 HG23 VAL A 231      57.389   2.192  -7.934  1.00  0.00      A    H
ATOM   3299  C   VAL A 231      57.081   2.596  -3.788  1.00  0.00      A    C
ATOM   3300  O   VAL A 231      56.366   3.601  -3.768  1.00  0.00      A    O
ATOM   3301  N   PRO A 232      57.709   2.198  -2.701  1.00  0.00      A    N
ATOM   3302  CD  PRO A 232      58.279   0.867  -2.483  1.00  0.00      A    C
ATOM   3303  HD1 PRO A 232      59.218   0.597  -3.011  1.00  0.00      A    H
ATOM   3304  HD2 PRO A 232      57.506   0.197  -2.917  1.00  0.00      A    H
ATOM   3305  CA  PRO A 232      57.518   2.891  -1.385  1.00  0.00      A    C
ATOM   3306  HA  PRO A 232      56.451   2.899  -1.219  1.00  0.00      A    H
ATOM   3307  CB  PRO A 232      58.400   2.044  -0.475  1.00  0.00      A    C
ATOM   3308  HB1 PRO A 232      59.461   2.372  -0.505  1.00  0.00      A    H
ATOM   3309  HB2 PRO A 232      57.984   2.096   0.554  1.00  0.00      A    H
ATOM   3310  CG  PRO A 232      58.283   0.631  -0.921  1.00  0.00      A    C
ATOM   3311  HG1 PRO A 232      59.219   0.183  -0.525  1.00  0.00      A    H
ATOM   3312  HG2 PRO A 232      57.311   0.217  -0.578  1.00  0.00      A    H
ATOM   3313  C   PRO A 232      58.014   4.345  -1.273  1.00  0.00      A    C
ATOM   3314  O   PRO A 232      58.982   4.650  -1.993  1.00  0.00      A    O
ATOM   3315  N   PRO A 233      57.363   5.162  -0.494  1.00  0.00      A    N
ATOM   3316  CD  PRO A 233      56.349   4.821   0.513  1.00  0.00      A    C
ATOM   3317  HD1 PRO A 233      56.711   3.980   1.142  1.00  0.00      A    H
ATOM   3318  HD2 PRO A 233      55.408   4.492   0.022  1.00  0.00      A    H
ATOM   3319  CA  PRO A 233      57.575   6.622  -0.555  1.00  0.00      A    C
ATOM   3320  HA  PRO A 233      57.518   6.853  -1.609  1.00  0.00      A    H
ATOM   3321  CB  PRO A 233      56.490   7.209   0.340  1.00  0.00      A    C
ATOM   3322  HB1 PRO A 233      56.824   8.145   0.836  1.00  0.00      A    H
ATOM   3323  HB2 PRO A 233      55.613   7.422  -0.308  1.00  0.00      A    H
ATOM   3324  CG  PRO A 233      56.265   6.095   1.359  1.00  0.00      A    C
ATOM   3325  HG1 PRO A 233      57.086   6.067   2.107  1.00  0.00      A    H
ATOM   3326  HG2 PRO A 233      55.284   5.988   1.869  1.00  0.00      A    H
ATOM   3327  C   PRO A 233      58.930   7.042   0.033  1.00  0.00      A    C
ATOM   3328  O   PRO A 233      59.580   6.258   0.711  1.00  0.00      A    O
ATOM   3329  N   PRO A 234      59.457   8.191  -0.374  1.00  0.00      A    N
ATOM   3330  CD  PRO A 234      59.005   8.956  -1.575  1.00  0.00      A    C
ATOM   3331  HD1 PRO A 234      57.924   9.191  -1.675  1.00  0.00      A    H
ATOM   3332  HD2 PRO A 234      59.338   8.349  -2.444  1.00  0.00      A    H
ATOM   3333  CA  PRO A 234      60.617   8.818   0.221  1.00  0.00      A    C
ATOM   3334  HA  PRO A 234      61.300   8.067   0.591  1.00  0.00      A    H
ATOM   3335  CB  PRO A 234      61.175   9.604  -0.956  1.00  0.00      A    C
ATOM   3336  HB1 PRO A 234      61.894  10.324  -0.510  1.00  0.00      A    H
ATOM   3337  HB2 PRO A 234      61.602   8.888  -1.690  1.00  0.00      A    H
ATOM   3338  CG  PRO A 234      59.956  10.215  -1.608  1.00  0.00      A    C
ATOM   3339  HG1 PRO A 234      59.417  10.921  -0.940  1.00  0.00      A    H
ATOM   3340  HG2 PRO A 234      60.201  10.662  -2.595  1.00  0.00      A    H
ATOM   3341  C   PRO A 234      60.374   9.816   1.383  1.00  0.00      A    C
ATOM   3342  O   PRO A 234      59.216  10.096   1.637  1.00  0.00      A    O
ATOM   3343  N   PRO A 235      61.344  10.515   1.979  1.00  0.00      A    N
ATOM   3344  CD  PRO A 235      62.774  10.061   1.997  1.00  0.00      A    C
ATOM   3345  HD1 PRO A 235      63.279  10.581   1.155  1.00  0.00      A    H
ATOM   3346  HD2 PRO A 235      62.846   8.998   1.685  1.00  0.00      A    H
ATOM   3347  CA  PRO A 235      61.080  11.470   3.091  1.00  0.00      A    C
ATOM   3348  HA  PRO A 235      60.285  11.018   3.665  1.00  0.00      A    H
ATOM   3349  CB  PRO A 235      62.470  11.664   3.731  1.00  0.00      A    C
ATOM   3350  HB1 PRO A 235      62.977  12.579   3.356  1.00  0.00      A    H
ATOM   3351  HB2 PRO A 235      62.474  11.873   4.822  1.00  0.00      A    H
ATOM   3352  CG  PRO A 235      63.366  10.512   3.274  1.00  0.00      A    C
ATOM   3353  HG1 PRO A 235      64.440  10.790   3.223  1.00  0.00      A    H
ATOM   3354  HG2 PRO A 235      63.258   9.648   3.964  1.00  0.00      A    H
ATOM   3355  C   PRO A 235      60.408  12.803   2.542  1.00  0.00      A    C
ATOM   3356  O   PRO A 235      60.515  13.000   1.306  1.00  0.00      A    O
ATOM   3357  N   PRO A 236      59.732  13.630   3.247  1.00  0.00      A    N
ATOM   3358  CD  PRO A 236      59.750  13.580   4.702  1.00  0.00      A    C
ATOM   3359  HD1 PRO A 236      60.750  13.795   5.137  1.00  0.00      A    H
ATOM   3360  HD2 PRO A 236      59.286  12.685   5.167  1.00  0.00      A    H
ATOM   3361  CA  PRO A 236      59.114  14.774   2.666  1.00  0.00      A    C
ATOM   3362  HA  PRO A 236      58.519  14.495   1.809  1.00  0.00      A    H
ATOM   3363  CB  PRO A 236      58.225  15.266   3.784  1.00  0.00      A    C
ATOM   3364  HB1 PRO A 236      57.891  16.324   3.740  1.00  0.00      A    H
ATOM   3365  HB2 PRO A 236      57.286  14.678   3.703  1.00  0.00      A    H
ATOM   3366  CG  PRO A 236      58.993  14.857   5.076  1.00  0.00      A    C
ATOM   3367  HG1 PRO A 236      59.724  15.646   5.354  1.00  0.00      A    H
ATOM   3368  HG2 PRO A 236      58.252  14.691   5.888  1.00  0.00      A    H
ATOM   3369  C   PRO A 236      60.046  15.844   2.305  1.00  0.00      A    C
ATOM   3370  O   PRO A 236      61.105  15.707   2.816  1.00  0.00      A    O
ATOM   3371  N   PRO A 237      59.803  16.805   1.420  1.00  0.00      A    N
ATOM   3372  CD  PRO A 237      58.522  17.022   0.843  1.00  0.00      A    C
ATOM   3373  HD1 PRO A 237      57.680  16.952   1.565  1.00  0.00      A    H
ATOM   3374  HD2 PRO A 237      58.391  16.265   0.041  1.00  0.00      A    H
ATOM   3375  CA  PRO A 237      60.839  17.743   1.072  1.00  0.00      A    C
ATOM   3376  HA  PRO A 237      61.677  17.180   0.689  1.00  0.00      A    H
ATOM   3377  CB  PRO A 237      60.196  18.511  -0.066  1.00  0.00      A    C
ATOM   3378  HB1 PRO A 237      60.413  19.597  -0.150  1.00  0.00      A    H
ATOM   3379  HB2 PRO A 237      60.413  17.969  -1.011  1.00  0.00      A    H
ATOM   3380  CG  PRO A 237      58.698  18.391   0.194  1.00  0.00      A    C
ATOM   3381  HG1 PRO A 237      58.401  19.049   1.039  1.00  0.00      A    H
ATOM   3382  HG2 PRO A 237      58.018  18.571  -0.665  1.00  0.00      A    H
ATOM   3383  C   PRO A 237      61.358  18.660   2.114  1.00  0.00      A    C
ATOM   3384  O   PRO A 237      60.858  18.633   3.233  1.00  0.00      A    O
ATOM   3385  N   THR A 238      62.305  19.540   1.835  1.00  0.00      A    N
ATOM   3386  HN  THR A 238      62.632  19.656   0.900  1.00  0.00      A    H
ATOM   3387  CA  THR A 238      62.663  20.618   2.830  1.00  0.00      A    C
ATOM   3388  HA  THR A 238      62.339  20.146   3.746  1.00  0.00      A    H
ATOM   3389  CB  THR A 238      64.140  21.105   2.815  1.00  0.00      A    C
ATOM   3390  HB  THR A 238      64.416  21.722   1.934  1.00  0.00      A    H
ATOM   3391  OG1 THR A 238      65.004  20.011   2.862  1.00  0.00      A    O
ATOM   3392  HG1 THR A 238      65.170  19.666   1.982  1.00  0.00      A    H
ATOM   3393  CG2 THR A 238      64.440  21.969   4.044  1.00  0.00      A    C
ATOM   3394 HG21 THR A 238      65.542  22.104   4.026  1.00  0.00      A    H
ATOM   3395 HG22 THR A 238      63.961  22.965   3.931  1.00  0.00      A    H
ATOM   3396 HG23 THR A 238      64.127  21.463   4.983  1.00  0.00      A    H
ATOM   3397  C   THR A 238      61.815  21.799   2.473  1.00  0.00      A    C
ATOM   3398  O   THR A 238      61.853  22.240   1.350  1.00  0.00      A    O
ATOM   3399  N   PRO A 239      61.055  22.384   3.360  1.00  0.00      A    N
ATOM   3400  CD  PRO A 239      60.784  21.843   4.711  1.00  0.00      A    C
ATOM   3401  HD1 PRO A 239      61.775  21.698   5.193  1.00  0.00      A    H
ATOM   3402  HD2 PRO A 239      60.216  20.904   4.537  1.00  0.00      A    H
ATOM   3403  CA  PRO A 239      60.382  23.638   3.161  1.00  0.00      A    C
ATOM   3404  HA  PRO A 239      59.955  23.600   2.170  1.00  0.00      A    H
ATOM   3405  CB  PRO A 239      59.256  23.593   4.156  1.00  0.00      A    C
ATOM   3406  HB1 PRO A 239      58.808  24.580   4.401  1.00  0.00      A    H
ATOM   3407  HB2 PRO A 239      58.419  22.943   3.824  1.00  0.00      A    H
ATOM   3408  CG  PRO A 239      59.934  22.930   5.382  1.00  0.00      A    C
ATOM   3409  HG1 PRO A 239      60.592  23.664   5.894  1.00  0.00      A    H
ATOM   3410  HG2 PRO A 239      59.212  22.606   6.162  1.00  0.00      A    H
ATOM   3411  C   PRO A 239      61.294  24.828   3.301  1.00  0.00      A    C
ATOM   3412  O   PRO A 239      62.374  24.666   3.915  1.00  0.00      A    O
ATOM   3413  N   PRO A 240      61.022  26.021   2.747  1.00  0.00      A    N
ATOM   3414  CD  PRO A 240      60.043  26.256   1.737  1.00  0.00      A    C
ATOM   3415  HD1 PRO A 240      59.004  26.297   2.128  1.00  0.00      A    H
ATOM   3416  HD2 PRO A 240      60.160  25.456   0.975  1.00  0.00      A    H
ATOM   3417  CA  PRO A 240      61.720  27.271   3.207  1.00  0.00      A    C
ATOM   3418  HA  PRO A 240      62.754  27.067   2.970  1.00  0.00      A    H
ATOM   3419  CB  PRO A 240      60.995  28.341   2.372  1.00  0.00      A    C
ATOM   3420  HB1 PRO A 240      60.225  28.955   2.886  1.00  0.00      A    H
ATOM   3421  HB2 PRO A 240      61.744  29.081   2.017  1.00  0.00      A    H
ATOM   3422  CG  PRO A 240      60.309  27.644   1.156  1.00  0.00      A    C
ATOM   3423  HG1 PRO A 240      59.365  28.115   0.806  1.00  0.00      A    H
ATOM   3424  HG2 PRO A 240      60.972  27.407   0.297  1.00  0.00      A    H
ATOM   3425  C   PRO A 240      61.692  27.620   4.688  1.00  0.00      A    C
ATOM   3426  O   PRO A 240      60.826  27.123   5.441  1.00  0.00      A    O
ATOM   3427  N   PRO A 241      62.511  28.589   5.143  1.00  0.00      A    N
ATOM   3428  CD  PRO A 241      63.874  28.683   4.543  1.00  0.00      A    C
ATOM   3429  HD1 PRO A 241      63.702  29.107   3.530  1.00  0.00      A    H
ATOM   3430  HD2 PRO A 241      64.319  27.673   4.415  1.00  0.00      A    H
ATOM   3431  CA  PRO A 241      62.459  29.170   6.472  1.00  0.00      A    C
ATOM   3432  HA  PRO A 241      62.802  28.453   7.204  1.00  0.00      A    H
ATOM   3433  CB  PRO A 241      63.480  30.256   6.346  1.00  0.00      A    C
ATOM   3434  HB1 PRO A 241      62.998  31.012   5.689  1.00  0.00      A    H
ATOM   3435  HB2 PRO A 241      63.928  30.661   7.279  1.00  0.00      A    H
ATOM   3436  CG  PRO A 241      64.616  29.622   5.477  1.00  0.00      A    C
ATOM   3437  HG1 PRO A 241      65.192  30.400   4.933  1.00  0.00      A    H
ATOM   3438  HG2 PRO A 241      65.331  29.105   6.153  1.00  0.00      A    H
ATOM   3439  C   PRO A 241      61.128  29.878   6.933  1.00  0.00      A    C
ATOM   3440  O   PRO A 241      60.175  29.824   6.158  1.00  0.00      A    O
ATOM   3441  N   PRO A 242      60.908  30.419   8.062  1.00  0.00      A    N
ATOM   3442  CD  PRO A 242      61.577  29.938   9.237  1.00  0.00      A    C
ATOM   3443  HD1 PRO A 242      62.504  30.538   9.357  1.00  0.00      A    H
ATOM   3444  HD2 PRO A 242      61.916  28.881   9.172  1.00  0.00      A    H
ATOM   3445  CA  PRO A 242      59.649  31.091   8.366  1.00  0.00      A    C
ATOM   3446  HA  PRO A 242      58.826  30.413   8.194  1.00  0.00      A    H
ATOM   3447  CB  PRO A 242      59.666  31.308   9.898  1.00  0.00      A    C
ATOM   3448  HB1 PRO A 242      59.985  32.337  10.172  1.00  0.00      A    H
ATOM   3449  HB2 PRO A 242      58.710  31.134  10.437  1.00  0.00      A    H
ATOM   3450  CG  PRO A 242      60.657  30.211  10.440  1.00  0.00      A    C
ATOM   3451  HG1 PRO A 242      61.289  30.685  11.221  1.00  0.00      A    H
ATOM   3452  HG2 PRO A 242      60.263  29.294  10.928  1.00  0.00      A    H
ATOM   3453  C   PRO A 242      59.321  32.427   7.756  1.00  0.00      A    C
ATOM   3454  O   PRO A 242      58.086  32.540   7.642  1.00  0.00      A    O
ATOM   3455  N   PRO A 243      60.158  33.355   7.230  1.00  0.00      A    N
ATOM   3456  CD  PRO A 243      61.557  33.585   7.641  1.00  0.00      A    C
ATOM   3457  HD1 PRO A 243      62.233  33.108   6.899  1.00  0.00      A    H
ATOM   3458  HD2 PRO A 243      61.729  33.139   8.644  1.00  0.00      A    H
ATOM   3459  CA  PRO A 243      59.689  34.521   6.442  1.00  0.00      A    C
ATOM   3460  HA  PRO A 243      58.851  34.957   6.965  1.00  0.00      A    H
ATOM   3461  CB  PRO A 243      60.873  35.490   6.376  1.00  0.00      A    C
ATOM   3462  HB1 PRO A 243      61.359  35.219   5.415  1.00  0.00      A    H
ATOM   3463  HB2 PRO A 243      60.491  36.533   6.413  1.00  0.00      A    H
ATOM   3464  CG  PRO A 243      61.697  35.060   7.591  1.00  0.00      A    C
ATOM   3465  HG1 PRO A 243      62.736  35.411   7.415  1.00  0.00      A    H
ATOM   3466  HG2 PRO A 243      61.287  35.590   8.477  1.00  0.00      A    H
ATOM   3467  C   PRO A 243      59.043  34.231   5.128  1.00  0.00      A    C
ATOM   3468  O   PRO A 243      58.164  35.071   4.918  1.00  0.00      A    O
ATOM   3469  N   PRO A 244      59.245  33.274   4.257  1.00  0.00      A    N
ATOM   3470  CD  PRO A 244      60.507  32.523   4.241  1.00  0.00      A    C
ATOM   3471  HD1 PRO A 244      60.413  31.568   4.800  1.00  0.00      A    H
ATOM   3472  HD2 PRO A 244      61.283  33.192   4.671  1.00  0.00      A    H
ATOM   3473  CA  PRO A 244      58.398  33.047   3.142  1.00  0.00      A    C
ATOM   3474  HA  PRO A 244      58.112  33.969   2.657  1.00  0.00      A    H
ATOM   3475  CB  PRO A 244      59.248  32.219   2.204  1.00  0.00      A    C
ATOM   3476  HB1 PRO A 244      58.981  31.144   2.114  1.00  0.00      A    H
ATOM   3477  HB2 PRO A 244      59.109  32.623   1.178  1.00  0.00      A    H
ATOM   3478  CG  PRO A 244      60.682  32.421   2.721  1.00  0.00      A    C
ATOM   3479  HG1 PRO A 244      61.276  31.513   2.482  1.00  0.00      A    H
ATOM   3480  HG2 PRO A 244      61.263  33.318   2.418  1.00  0.00      A    H
ATOM   3481  C   PRO A 244      57.185  32.173   3.543  1.00  0.00      A    C
ATOM   3482  O   PRO A 244      56.980  31.753   4.736  1.00  0.00      A    O
ATOM   3483  N   GLU A 245      56.400  31.798   2.543  1.00  0.00      A    N
ATOM   3484  HN  GLU A 245      56.639  31.914   1.582  1.00  0.00      A    H
ATOM   3485  CA  GLU A 245      55.235  31.040   2.651  1.00  0.00      A    C
ATOM   3486  HA  GLU A 245      54.745  31.355   3.560  1.00  0.00      A    H
ATOM   3487  CB  GLU A 245      54.309  31.322   1.483  1.00  0.00      A    C
ATOM   3488  HB1 GLU A 245      54.405  32.381   1.159  1.00  0.00      A    H
ATOM   3489  HB2 GLU A 245      54.743  30.825   0.589  1.00  0.00      A    H
ATOM   3490  CG  GLU A 245      52.787  31.002   1.652  1.00  0.00      A    C
ATOM   3491  HG1 GLU A 245      52.710  29.895   1.589  1.00  0.00      A    H
ATOM   3492  HG2 GLU A 245      52.388  31.474   2.575  1.00  0.00      A    H
ATOM   3493  CD  GLU A 245      52.068  31.562   0.441  1.00  0.00      A    C
ATOM   3494  OE1 GLU A 245      51.413  32.573   0.588  1.00  0.00      A    O
ATOM   3495  OE2 GLU A 245      52.101  30.842  -0.556  1.00  0.00      A    O
ATOM   3496  C   GLU A 245      55.497  29.517   2.872  1.00  0.00      A    C
ATOM   3497  O   GLU A 245      56.522  28.974   2.489  1.00  0.00      A    O
ATOM   3498  N   SER A 246      54.613  28.830   3.574  1.00  0.00      A    N
ATOM   3499  HN  SER A 246      53.930  29.378   4.049  1.00  0.00      A    H
ATOM   3500  CA  SER A 246      54.583  27.413   3.713  1.00  0.00      A    C
ATOM   3501  HA  SER A 246      55.570  27.109   4.030  1.00  0.00      A    H
ATOM   3502  CB  SER A 246      53.583  26.946   4.798  1.00  0.00      A    C
ATOM   3503  HB1 SER A 246      53.556  25.843   4.929  1.00  0.00      A    H
ATOM   3504  HB2 SER A 246      53.787  27.420   5.781  1.00  0.00      A    H
ATOM   3505  OG  SER A 246      52.238  27.335   4.507  1.00  0.00      A    O
ATOM   3506  HG1 SER A 246      52.213  28.268   4.729  1.00  0.00      A    H
ATOM   3507  C   SER A 246      54.210  26.717   2.324  1.00  0.00      A    C
ATOM   3508  O   SER A 246      53.607  27.309   1.386  1.00  0.00      A    O
ATOM   3509  N   PRO A 247      54.693  25.507   2.082  1.00  0.00      A    N
ATOM   3510  CD  PRO A 247      55.620  24.808   2.957  1.00  0.00      A    C
ATOM   3511  HD1 PRO A 247      55.380  24.911   4.037  1.00  0.00      A    H
ATOM   3512  HD2 PRO A 247      56.646  25.184   2.756  1.00  0.00      A    H
ATOM   3513  CA  PRO A 247      54.391  24.675   0.917  1.00  0.00      A    C
ATOM   3514  HA  PRO A 247      54.550  25.298   0.049  1.00  0.00      A    H
ATOM   3515  CB  PRO A 247      55.253  23.425   1.102  1.00  0.00      A    C
ATOM   3516  HB1 PRO A 247      54.757  22.556   0.617  1.00  0.00      A    H
ATOM   3517  HB2 PRO A 247      56.254  23.704   0.708  1.00  0.00      A    H
ATOM   3518  CG  PRO A 247      55.372  23.348   2.594  1.00  0.00      A    C
ATOM   3519  HG1 PRO A 247      54.436  23.055   3.115  1.00  0.00      A    H
ATOM   3520  HG2 PRO A 247      56.221  22.703   2.906  1.00  0.00      A    H
ATOM   3521  C   PRO A 247      52.884  24.172   0.936  1.00  0.00      A    C
ATOM   3522  O   PRO A 247      52.371  23.982   2.028  1.00  0.00      A    O
ATOM   3523  N   PRO A 248      52.135  23.856  -0.132  1.00  0.00      A    N
ATOM   3524  CD  PRO A 248      52.534  24.081  -1.505  1.00  0.00      A    C
ATOM   3525  HD1 PRO A 248      53.628  23.916  -1.604  1.00  0.00      A    H
ATOM   3526  HD2 PRO A 248      52.317  25.147  -1.729  1.00  0.00      A    H
ATOM   3527  CA  PRO A 248      50.910  23.036  -0.026  1.00  0.00      A    C
ATOM   3528  HA  PRO A 248      50.321  23.659   0.631  1.00  0.00      A    H
ATOM   3529  CB  PRO A 248      50.418  23.162  -1.466  1.00  0.00      A    C
ATOM   3530  HB1 PRO A 248      49.747  22.370  -1.862  1.00  0.00      A    H
ATOM   3531  HB2 PRO A 248      49.966  24.164  -1.626  1.00  0.00      A    H
ATOM   3532  CG  PRO A 248      51.692  23.057  -2.312  1.00  0.00      A    C
ATOM   3533  HG1 PRO A 248      52.232  22.094  -2.192  1.00  0.00      A    H
ATOM   3534  HG2 PRO A 248      51.564  23.426  -3.353  1.00  0.00      A    H
ATOM   3535  C   PRO A 248      51.057  21.602   0.412  1.00  0.00      A    C
ATOM   3536  O   PRO A 248      52.024  20.961  -0.008  1.00  0.00      A    O
ATOM   3537  N   PRO A 249      50.072  21.014   1.127  1.00  0.00      A    N
ATOM   3538  CD  PRO A 249      48.776  21.518   1.238  1.00  0.00      A    C
ATOM   3539  HD1 PRO A 249      48.423  21.685   0.198  1.00  0.00      A    H
ATOM   3540  HD2 PRO A 249      48.764  22.490   1.776  1.00  0.00      A    H
ATOM   3541  CA  PRO A 249      50.208  19.563   1.461  1.00  0.00      A    C
ATOM   3542  HA  PRO A 249      51.162  19.298   1.894  1.00  0.00      A    H
ATOM   3543  CB  PRO A 249      49.043  19.367   2.506  1.00  0.00      A    C
ATOM   3544  HB1 PRO A 249      48.704  18.314   2.402  1.00  0.00      A    H
ATOM   3545  HB2 PRO A 249      49.413  19.648   3.515  1.00  0.00      A    H
ATOM   3546  CG  PRO A 249      48.042  20.461   2.023  1.00  0.00      A    C
ATOM   3547  HG1 PRO A 249      47.202  19.975   1.481  1.00  0.00      A    H
ATOM   3548  HG2 PRO A 249      47.463  20.938   2.843  1.00  0.00      A    H
ATOM   3549  C   PRO A 249      50.000  18.735   0.170  1.00  0.00      A    C
ATOM   3550  O   PRO A 249      49.718  19.311  -0.860  1.00  0.00      A    O
ATOM   3551  N   PRO A 250      50.153  17.423   0.269  1.00  0.00      A    N
ATOM   3552  CD  PRO A 250      51.024  16.793   1.253  1.00  0.00      A    C
ATOM   3553  HD1 PRO A 250      50.569  16.893   2.261  1.00  0.00      A    H
ATOM   3554  HD2 PRO A 250      51.990  17.341   1.245  1.00  0.00      A    H
ATOM   3555  CA  PRO A 250      49.680  16.530  -0.784  1.00  0.00      A    C
ATOM   3556  HA  PRO A 250      50.203  16.778  -1.696  1.00  0.00      A    H
ATOM   3557  CB  PRO A 250      50.113  15.104  -0.271  1.00  0.00      A    C
ATOM   3558  HB1 PRO A 250      49.248  14.622   0.232  1.00  0.00      A    H
ATOM   3559  HB2 PRO A 250      50.464  14.498  -1.134  1.00  0.00      A    H
ATOM   3560  CG  PRO A 250      51.313  15.351   0.666  1.00  0.00      A    C
ATOM   3561  HG1 PRO A 250      51.343  14.587   1.472  1.00  0.00      A    H
ATOM   3562  HG2 PRO A 250      52.289  15.325   0.136  1.00  0.00      A    H
ATOM   3563  C   PRO A 250      48.136  16.540  -1.003  1.00  0.00      A    C
ATOM   3564  O   PRO A 250      47.411  16.902  -0.034  1.00  0.00      A    O
ATOM   3565  N   PRO A 251      47.679  16.186  -2.229  1.00  0.00      A    N
ATOM   3566  CD  PRO A 251      48.362  15.241  -3.151  1.00  0.00      A    C
ATOM   3567  HD1 PRO A 251      48.803  14.309  -2.737  1.00  0.00      A    H
ATOM   3568  HD2 PRO A 251      49.163  15.930  -3.494  1.00  0.00      A    H
ATOM   3569  CA  PRO A 251      46.371  16.562  -2.692  1.00  0.00      A    C
ATOM   3570  HA  PRO A 251      46.268  17.637  -2.659  1.00  0.00      A    H
ATOM   3571  CB  PRO A 251      46.394  16.189  -4.118  1.00  0.00      A    C
ATOM   3572  HB1 PRO A 251      45.368  16.067  -4.528  1.00  0.00      A    H
ATOM   3573  HB2 PRO A 251      46.886  17.075  -4.572  1.00  0.00      A    H
ATOM   3574  CG  PRO A 251      47.365  15.029  -4.341  1.00  0.00      A    C
ATOM   3575  HG1 PRO A 251      46.827  14.058  -4.300  1.00  0.00      A    H
ATOM   3576  HG2 PRO A 251      47.900  15.032  -5.315  1.00  0.00      A    H
ATOM   3577  C   PRO A 251      45.219  16.035  -1.861  1.00  0.00      A    C
ATOM   3578  O   PRO A 251      45.309  15.020  -1.189  1.00  0.00      A    O
ATOM   3579  N   PRO A 252      43.980  16.532  -1.869  1.00  0.00      A    N
ATOM   3580  CD  PRO A 252      43.540  17.659  -2.782  1.00  0.00      A    C
ATOM   3581  HD1 PRO A 252      43.800  17.405  -3.831  1.00  0.00      A    H
ATOM   3582  HD2 PRO A 252      43.901  18.642  -2.411  1.00  0.00      A    H
ATOM   3583  CA  PRO A 252      42.782  15.871  -1.298  1.00  0.00      A    C
ATOM   3584  HA  PRO A 252      43.078  15.352  -0.398  1.00  0.00      A    H
ATOM   3585  CB  PRO A 252      41.750  16.977  -1.314  1.00  0.00      A    C
ATOM   3586  HB1 PRO A 252      40.699  16.696  -1.089  1.00  0.00      A    H
ATOM   3587  HB2 PRO A 252      42.009  17.728  -0.537  1.00  0.00      A    H
ATOM   3588  CG  PRO A 252      41.974  17.730  -2.645  1.00  0.00      A    C
ATOM   3589  HG1 PRO A 252      41.543  17.204  -3.523  1.00  0.00      A    H
ATOM   3590  HG2 PRO A 252      41.599  18.776  -2.651  1.00  0.00      A    H
ATOM   3591  C   PRO A 252      42.345  14.725  -2.276  1.00  0.00      A    C
ATOM   3592  O   PRO A 252      43.053  14.527  -3.302  1.00  0.00      A    O
ATOM   3593  N   PRO A 253      41.234  14.001  -2.129  1.00  0.00      A    N
ATOM   3594  CD  PRO A 253      40.605  13.985  -0.833  1.00  0.00      A    C
ATOM   3595  HD1 PRO A 253      40.030  14.925  -0.689  1.00  0.00      A    H
ATOM   3596  HD2 PRO A 253      41.357  13.951  -0.016  1.00  0.00      A    H
ATOM   3597  CA  PRO A 253      40.980  12.774  -2.884  1.00  0.00      A    C
ATOM   3598  HA  PRO A 253      41.711  12.021  -2.629  1.00  0.00      A    H
ATOM   3599  CB  PRO A 253      39.614  12.378  -2.403  1.00  0.00      A    C
ATOM   3600  HB1 PRO A 253      38.788  12.979  -2.841  1.00  0.00      A    H
ATOM   3601  HB2 PRO A 253      39.262  11.330  -2.523  1.00  0.00      A    H
ATOM   3602  CG  PRO A 253      39.631  12.784  -0.881  1.00  0.00      A    C
ATOM   3603  HG1 PRO A 253      38.619  13.121  -0.571  1.00  0.00      A    H
ATOM   3604  HG2 PRO A 253      39.983  11.867  -0.361  1.00  0.00      A    H
ATOM   3605  C   PRO A 253      40.946  12.807  -4.464  1.00  0.00      A    C
ATOM   3606  O   PRO A 253      40.950  13.817  -5.124  1.00  0.00      A    O
ATOM   3607  N   SER A 254      41.076  11.581  -5.028  1.00  0.00      A    N
ATOM   3608  HN  SER A 254      40.918  10.846  -4.373  1.00  0.00      A    H
ATOM   3609  CA  SER A 254      41.553  11.495  -6.464  1.00  0.00      A    C
ATOM   3610  HA  SER A 254      42.344  12.224  -6.565  1.00  0.00      A    H
ATOM   3611  CB  SER A 254      42.242  10.167  -6.884  1.00  0.00      A    C
ATOM   3612  HB1 SER A 254      42.778  10.367  -7.837  1.00  0.00      A    H
ATOM   3613  HB2 SER A 254      42.967   9.912  -6.081  1.00  0.00      A    H
ATOM   3614  OG  SER A 254      41.326   9.062  -7.069  1.00  0.00      A    O
ATOM   3615  HG1 SER A 254      41.374   8.961  -8.022  1.00  0.00      A    H
ATOM   3616  C   SER A 254      40.439  11.704  -7.396  1.00  0.00      A    C
ATOM   3617  O   SER A 254      39.317  11.379  -7.132  1.00  0.00      A    O
ATOM   3618  N   PRO A 255      40.682  12.419  -8.479  1.00  0.00      A    N
ATOM   3619  CD  PRO A 255      42.007  12.808  -8.969  1.00  0.00      A    C
ATOM   3620  HD1 PRO A 255      42.533  11.835  -9.068  1.00  0.00      A    H
ATOM   3621  HD2 PRO A 255      42.414  13.577  -8.278  1.00  0.00      A    H
ATOM   3622  CA  PRO A 255      39.598  12.934  -9.271  1.00  0.00      A    C
ATOM   3623  HA  PRO A 255      38.732  13.168  -8.670  1.00  0.00      A    H
ATOM   3624  CB  PRO A 255      40.295  14.020 -10.173  1.00  0.00      A    C
ATOM   3625  HB1 PRO A 255      39.852  14.093 -11.189  1.00  0.00      A    H
ATOM   3626  HB2 PRO A 255      40.417  14.999  -9.662  1.00  0.00      A    H
ATOM   3627  CG  PRO A 255      41.684  13.486 -10.365  1.00  0.00      A    C
ATOM   3628  HG1 PRO A 255      41.561  12.626 -11.057  1.00  0.00      A    H
ATOM   3629  HG2 PRO A 255      42.507  14.158 -10.688  1.00  0.00      A    H
ATOM   3630  C   PRO A 255      39.011  11.920 -10.323  1.00  0.00      A    C
ATOM   3631  O   PRO A 255      39.543  10.790 -10.396  1.00  0.00      A    O
ATOM   3632  N   SER A 256      38.015  12.339 -11.105  1.00  0.00      A    N
ATOM   3633  HN  SER A 256      37.733  13.293 -11.036  1.00  0.00      A    H
ATOM   3634  CA  SER A 256      37.259  11.449 -11.991  1.00  0.00      A    C
ATOM   3635  HA  SER A 256      37.090  10.551 -11.415  1.00  0.00      A    H
ATOM   3636  CB  SER A 256      36.010  12.216 -12.409  1.00  0.00      A    C
ATOM   3637  HB1 SER A 256      36.276  13.174 -12.905  1.00  0.00      A    H
ATOM   3638  HB2 SER A 256      35.413  11.678 -13.175  1.00  0.00      A    H
ATOM   3639  OG  SER A 256      35.122  12.435 -11.330  1.00  0.00      A    O
ATOM   3640  HG1 SER A 256      34.705  13.295 -11.417  1.00  0.00      A    H
ATOM   3641  C   SER A 256      37.985  10.966 -13.237  1.00  0.00      A    C
ATOM   3642  O   SER A 256      39.073  11.503 -13.540  1.00  0.00      A    O
ATOM   3643  N   PRO A 257      37.534   9.957 -14.016  1.00  0.00      A    N
ATOM   3644  CD  PRO A 257      36.455   9.082 -13.743  1.00  0.00      A    C
ATOM   3645  HD1 PRO A 257      35.730   9.521 -14.461  1.00  0.00      A    H
ATOM   3646  HD2 PRO A 257      36.012   9.101 -12.724  1.00  0.00      A    H
ATOM   3647  CA  PRO A 257      38.335   9.501 -15.169  1.00  0.00      A    C
ATOM   3648  HA  PRO A 257      39.358   9.453 -14.825  1.00  0.00      A    H
ATOM   3649  CB  PRO A 257      37.728   8.030 -15.486  1.00  0.00      A    C
ATOM   3650  HB1 PRO A 257      37.011   8.215 -16.313  1.00  0.00      A    H
ATOM   3651  HB2 PRO A 257      38.504   7.312 -15.829  1.00  0.00      A    H
ATOM   3652  CG  PRO A 257      36.922   7.671 -14.249  1.00  0.00      A    C
ATOM   3653  HG1 PRO A 257      36.063   6.979 -14.381  1.00  0.00      A    H
ATOM   3654  HG2 PRO A 257      37.607   7.324 -13.445  1.00  0.00      A    H
ATOM   3655  C   PRO A 257      38.363  10.341 -16.406  1.00  0.00      A    C
ATOM   3656  O   PRO A 257      37.638  11.332 -16.406  1.00  0.00      A    O
ATOM   3657  N   THR A 258      39.289  10.068 -17.356  1.00  0.00      A    N
ATOM   3658  HN  THR A 258      39.884   9.289 -17.172  1.00  0.00      A    H
ATOM   3659  CA  THR A 258      39.471  10.962 -18.453  1.00  0.00      A    C
ATOM   3660  HA  THR A 258      38.464  11.165 -18.786  1.00  0.00      A    H
ATOM   3661  CB  THR A 258      40.221  12.254 -18.084  1.00  0.00      A    C
ATOM   3662  HB  THR A 258      39.663  12.701 -17.234  1.00  0.00      A    H
ATOM   3663  OG1 THR A 258      39.887  13.274 -19.109  1.00  0.00      A    O
ATOM   3664  HG1 THR A 258      40.306  14.021 -18.676  1.00  0.00      A    H
ATOM   3665  CG2 THR A 258      41.748  12.106 -17.887  1.00  0.00      A    C
ATOM   3666 HG21 THR A 258      42.196  12.980 -17.368  1.00  0.00      A    H
ATOM   3667 HG22 THR A 258      41.907  11.187 -17.282  1.00  0.00      A    H
ATOM   3668 HG23 THR A 258      42.344  11.963 -18.813  1.00  0.00      A    H
ATOM   3669  C   THR A 258      40.345  10.302 -19.599  1.00  0.00      A    C
ATOM   3670  O   THR A 258      41.153   9.379 -19.413  1.00  0.00      A    O
ATOM   3671  N   GLN A 259      40.289  10.964 -20.750  1.00  0.00      A    N
ATOM   3672  HN  GLN A 259      39.713  11.774 -20.831  1.00  0.00      A    H
ATOM   3673  CA  GLN A 259      40.975  10.590 -21.986  1.00  0.00      A    C
ATOM   3674  HA  GLN A 259      41.104   9.520 -21.911  1.00  0.00      A    H
ATOM   3675  CB  GLN A 259      40.099  10.828 -23.196  1.00  0.00      A    C
ATOM   3676  HB1 GLN A 259      39.045  10.666 -22.887  1.00  0.00      A    H
ATOM   3677  HB2 GLN A 259      40.154  11.919 -23.403  1.00  0.00      A    H
ATOM   3678  CG  GLN A 259      40.649  10.068 -24.465  1.00  0.00      A    C
ATOM   3679  HG1 GLN A 259      41.552  10.608 -24.821  1.00  0.00      A    H
ATOM   3680  HG2 GLN A 259      40.883   9.021 -24.177  1.00  0.00      A    H
ATOM   3681  CD  GLN A 259      39.651  10.168 -25.704  1.00  0.00      A    C
ATOM   3682  OE1 GLN A 259      38.837  11.095 -25.826  1.00  0.00      A    O
ATOM   3683  NE2 GLN A 259      39.783   9.231 -26.680  1.00  0.00      A    N
ATOM   3684 HE21 GLN A 259      39.017   9.093 -27.307  1.00  0.00      A    H
ATOM   3685 HE22 GLN A 259      40.556   8.598 -26.643  1.00  0.00      A    H
ATOM   3686  C   GLN A 259      42.375  11.213 -21.984  1.00  0.00      A    C
ATOM   3687  O   GLN A 259      42.551  12.444 -21.903  1.00  0.00      A    O
ATOM   3688  N   CYS A 260      43.442  10.342 -22.132  1.00  0.00      A    N
ATOM   3689  HN  CYS A 260      43.378   9.360 -22.297  1.00  0.00      A    H
ATOM   3690  CA  CYS A 260      44.875  10.806 -22.115  1.00  0.00      A    C
ATOM   3691  HA  CYS A 260      44.922  11.819 -21.742  1.00  0.00      A    H
ATOM   3692  CB  CYS A 260      45.679   9.937 -21.196  1.00  0.00      A    C
ATOM   3693  HB1 CYS A 260      45.505   8.892 -21.531  1.00  0.00      A    H
ATOM   3694  HB2 CYS A 260      46.742  10.221 -21.354  1.00  0.00      A    H
ATOM   3695  SG  CYS A 260      45.047  10.251 -19.562  1.00  0.00      A    S
ATOM   3696  C   CYS A 260      45.354  10.641 -23.538  1.00  0.00      A    C
ATOM   3697  O   CYS A 260      45.783   9.598 -24.048  1.00  0.00      A    O
ATOM   3698  N   GLY A 261      45.113  11.752 -24.314  1.00  0.00      A    N
ATOM   3699  HN  GLY A 261      44.527  12.458 -23.924  1.00  0.00      A    H
ATOM   3700  CA  GLY A 261      45.314  11.657 -25.733  1.00  0.00      A    C
ATOM   3701  HA1 GLY A 261      45.388  12.681 -26.066  1.00  0.00      A    H
ATOM   3702  HA2 GLY A 261      46.168  11.053 -26.001  1.00  0.00      A    H
ATOM   3703  C   GLY A 261      44.131  11.131 -26.417  1.00  0.00      A    C
ATOM   3704  O   GLY A 261      43.072  11.689 -26.336  1.00  0.00      A    O
ATOM   3705  N   ASP A 262      44.345  10.048 -27.173  1.00  0.00      A    N
ATOM   3706  HN  ASP A 262      45.273   9.694 -27.254  1.00  0.00      A    H
ATOM   3707  CA  ASP A 262      43.370   9.453 -28.105  1.00  0.00      A    C
ATOM   3708  HA  ASP A 262      42.420   9.953 -27.996  1.00  0.00      A    H
ATOM   3709  CB  ASP A 262      43.947   9.568 -29.560  1.00  0.00      A    C
ATOM   3710  HB1 ASP A 262      44.947   9.088 -29.613  1.00  0.00      A    H
ATOM   3711  HB2 ASP A 262      43.283   9.074 -30.301  1.00  0.00      A    H
ATOM   3712  CG  ASP A 262      44.166  10.930 -30.008  1.00  0.00      A    C
ATOM   3713  OD1 ASP A 262      43.371  11.828 -29.762  1.00  0.00      A    O
ATOM   3714  OD2 ASP A 262      45.198  11.203 -30.736  1.00  0.00      A    O
ATOM   3715  C   ASP A 262      43.167   7.964 -27.716  1.00  0.00      A    C
ATOM   3716  O   ASP A 262      42.125   7.575 -27.223  1.00  0.00      A    O
ATOM   3717  N   PHE A 263      44.183   7.106 -27.904  1.00  0.00      A    N
ATOM   3718  HN  PHE A 263      45.025   7.378 -28.365  1.00  0.00      A    H
ATOM   3719  CA  PHE A 263      44.159   5.718 -27.526  1.00  0.00      A    C
ATOM   3720  HA  PHE A 263      43.375   5.275 -28.122  1.00  0.00      A    H
ATOM   3721  CB  PHE A 263      45.548   4.951 -27.825  1.00  0.00      A    C
ATOM   3722  HB1 PHE A 263      46.358   5.204 -27.107  1.00  0.00      A    H
ATOM   3723  HB2 PHE A 263      45.303   3.871 -27.916  1.00  0.00      A    H
ATOM   3724  CG  PHE A 263      45.962   5.289 -29.233  1.00  0.00      A    C
ATOM   3725  CD1 PHE A 263      45.154   4.822 -30.295  1.00  0.00      A    C
ATOM   3726  HD1 PHE A 263      44.314   4.207 -30.009  1.00  0.00      A    H
ATOM   3727  CE1 PHE A 263      45.546   4.996 -31.662  1.00  0.00      A    C
ATOM   3728  HE1 PHE A 263      44.905   4.688 -32.475  1.00  0.00      A    H
ATOM   3729  CZ  PHE A 263      46.579   5.909 -31.945  1.00  0.00      A    C
ATOM   3730  HZ  PHE A 263      46.802   6.254 -32.944  1.00  0.00      A    H
ATOM   3731  CD2 PHE A 263      47.080   6.028 -29.542  1.00  0.00      A    C
ATOM   3732  HD2 PHE A 263      47.715   6.216 -28.689  1.00  0.00      A    H
ATOM   3733  CE2 PHE A 263      47.332   6.458 -30.884  1.00  0.00      A    C
ATOM   3734  HE2 PHE A 263      48.201   7.076 -31.054  1.00  0.00      A    H
ATOM   3735  C   PHE A 263      43.780   5.378 -26.044  1.00  0.00      A    C
ATOM   3736  O   PHE A 263      42.761   4.786 -25.724  1.00  0.00      A    O
ATOM   3737  N   SER A 264      44.678   5.760 -25.080  1.00  0.00      A    N
ATOM   3738  HN  SER A 264      45.544   6.225 -25.250  1.00  0.00      A    H
ATOM   3739  CA  SER A 264      44.573   5.528 -23.672  1.00  0.00      A    C
ATOM   3740  HA  SER A 264      44.485   4.453 -23.611  1.00  0.00      A    H
ATOM   3741  CB  SER A 264      45.884   5.857 -22.904  1.00  0.00      A    C
ATOM   3742  HB1 SER A 264      46.276   6.840 -23.244  1.00  0.00      A    H
ATOM   3743  HB2 SER A 264      45.711   5.803 -21.807  1.00  0.00      A    H
ATOM   3744  OG  SER A 264      46.766   4.826 -23.218  1.00  0.00      A    O
ATOM   3745  HG1 SER A 264      47.624   5.032 -22.841  1.00  0.00      A    H
ATOM   3746  C   SER A 264      43.500   6.253 -22.947  1.00  0.00      A    C
ATOM   3747  O   SER A 264      43.069   7.376 -23.268  1.00  0.00      A    O
ATOM   3748  N   TYR A 265      42.908   5.526 -21.974  1.00  0.00      A    N
ATOM   3749  HN  TYR A 265      43.156   4.579 -21.785  1.00  0.00      A    H
ATOM   3750  CA  TYR A 265      41.999   6.004 -20.996  1.00  0.00      A    C
ATOM   3751  HA  TYR A 265      41.885   7.074 -21.090  1.00  0.00      A    H
ATOM   3752  CB  TYR A 265      40.667   5.191 -21.114  1.00  0.00      A    C
ATOM   3753  HB1 TYR A 265      40.388   5.045 -22.179  1.00  0.00      A    H
ATOM   3754  HB2 TYR A 265      40.761   4.147 -20.744  1.00  0.00      A    H
ATOM   3755  CG  TYR A 265      39.579   5.888 -20.442  1.00  0.00      A    C
ATOM   3756  CD1 TYR A 265      38.955   7.048 -21.108  1.00  0.00      A    C
ATOM   3757  HD1 TYR A 265      39.346   7.455 -22.029  1.00  0.00      A    H
ATOM   3758  CE1 TYR A 265      37.838   7.615 -20.545  1.00  0.00      A    C
ATOM   3759  HE1 TYR A 265      37.341   8.414 -21.073  1.00  0.00      A    H
ATOM   3760  CZ  TYR A 265      37.431   7.249 -19.283  1.00  0.00      A    C
ATOM   3761  OH  TYR A 265      36.388   7.927 -18.602  1.00  0.00      A    O
ATOM   3762  HH  TYR A 265      36.039   8.587 -19.204  1.00  0.00      A    H
ATOM   3763  CD2 TYR A 265      39.083   5.545 -19.127  1.00  0.00      A    C
ATOM   3764  HD2 TYR A 265      39.596   4.760 -18.592  1.00  0.00      A    H
ATOM   3765  CE2 TYR A 265      38.007   6.213 -18.561  1.00  0.00      A    C
ATOM   3766  HE2 TYR A 265      37.559   6.095 -17.585  1.00  0.00      A    H
ATOM   3767  C   TYR A 265      42.487   5.740 -19.625  1.00  0.00      A    C
ATOM   3768  O   TYR A 265      42.855   4.604 -19.251  1.00  0.00      A    O
ATOM   3769  N   CYS A 266      42.416   6.696 -18.742  1.00  0.00      A    N
ATOM   3770  HN  CYS A 266      41.899   7.506 -19.008  1.00  0.00      A    H
ATOM   3771  CA  CYS A 266      42.814   6.582 -17.345  1.00  0.00      A    C
ATOM   3772  HA  CYS A 266      43.087   5.542 -17.249  1.00  0.00      A    H
ATOM   3773  CB  CYS A 266      44.105   7.463 -17.012  1.00  0.00      A    C
ATOM   3774  HB1 CYS A 266      43.720   8.491 -16.845  1.00  0.00      A    H
ATOM   3775  HB2 CYS A 266      44.435   7.103 -16.014  1.00  0.00      A    H
ATOM   3776  SG  CYS A 266      45.604   7.305 -18.072  1.00  0.00      A    S
ATOM   3777  C   CYS A 266      41.601   6.803 -16.437  1.00  0.00      A    C
ATOM   3778  O   CYS A 266      40.815   7.762 -16.548  1.00  0.00      A    O
ATOM   3779  N   SER A 267      41.464   5.781 -15.575  1.00  0.00      A    N
ATOM   3780  HN  SER A 267      42.176   5.086 -15.637  1.00  0.00      A    H
ATOM   3781  CA  SER A 267      40.468   5.755 -14.486  1.00  0.00      A    C
ATOM   3782  HA  SER A 267      39.584   6.099 -15.003  1.00  0.00      A    H
ATOM   3783  CB  SER A 267      40.289   4.362 -13.842  1.00  0.00      A    C
ATOM   3784  HB1 SER A 267      39.419   4.290 -13.154  1.00  0.00      A    H
ATOM   3785  HB2 SER A 267      40.088   3.696 -14.708  1.00  0.00      A    H
ATOM   3786  OG  SER A 267      41.513   4.065 -13.214  1.00  0.00      A    O
ATOM   3787  HG1 SER A 267      42.203   4.037 -13.880  1.00  0.00      A    H
ATOM   3788  C   SER A 267      40.547   6.800 -13.393  1.00  0.00      A    C
ATOM   3789  O   SER A 267      41.322   7.756 -13.425  1.00  0.00      A    O
ATOM   3790  N   SER A 268      39.814   6.614 -12.251  1.00  0.00      A    N
ATOM   3791  HN  SER A 268      39.171   5.855 -12.182  1.00  0.00      A    H
ATOM   3792  CA  SER A 268      39.770   7.668 -11.255  1.00  0.00      A    C
ATOM   3793  HA  SER A 268      39.710   8.600 -11.797  1.00  0.00      A    H
ATOM   3794  CB  SER A 268      38.597   7.357 -10.279  1.00  0.00      A    C
ATOM   3795  HB1 SER A 268      38.764   6.379  -9.779  1.00  0.00      A    H
ATOM   3796  HB2 SER A 268      38.548   8.217  -9.578  1.00  0.00      A    H
ATOM   3797  OG  SER A 268      37.370   7.115 -11.007  1.00  0.00      A    O
ATOM   3798  HG1 SER A 268      36.644   7.168 -10.380  1.00  0.00      A    H
ATOM   3799  C   SER A 268      41.073   7.685 -10.428  1.00  0.00      A    C
ATOM   3800  O   SER A 268      41.533   8.741  -9.936  1.00  0.00      A    O
ATOM   3801  N   THR A 269      41.682   6.475 -10.215  1.00  0.00      A    N
ATOM   3802  HN  THR A 269      41.363   5.609 -10.591  1.00  0.00      A    H
ATOM   3803  CA  THR A 269      42.960   6.429  -9.505  1.00  0.00      A    C
ATOM   3804  HA  THR A 269      43.052   7.279  -8.845  1.00  0.00      A    H
ATOM   3805  CB  THR A 269      43.216   5.260  -8.636  1.00  0.00      A    C
ATOM   3806  HB  THR A 269      43.969   5.509  -7.859  1.00  0.00      A    H
ATOM   3807  OG1 THR A 269      43.434   3.992  -9.332  1.00  0.00      A    O
ATOM   3808  HG1 THR A 269      44.313   3.677  -9.110  1.00  0.00      A    H
ATOM   3809  CG2 THR A 269      42.027   5.038  -7.706  1.00  0.00      A    C
ATOM   3810 HG21 THR A 269      41.559   5.972  -7.328  1.00  0.00      A    H
ATOM   3811 HG22 THR A 269      41.175   4.471  -8.138  1.00  0.00      A    H
ATOM   3812 HG23 THR A 269      42.354   4.395  -6.861  1.00  0.00      A    H
ATOM   3813  C   THR A 269      44.227   6.693 -10.421  1.00  0.00      A    C
ATOM   3814  O   THR A 269      45.344   6.887  -9.946  1.00  0.00      A    O
ATOM   3815  N   GLU A 270      44.042   6.632 -11.708  1.00  0.00      A    N
ATOM   3816  HN  GLU A 270      43.159   6.453 -12.136  1.00  0.00      A    H
ATOM   3817  CA  GLU A 270      45.093   6.765 -12.662  1.00  0.00      A    C
ATOM   3818  HA  GLU A 270      46.021   6.511 -12.171  1.00  0.00      A    H
ATOM   3819  CB  GLU A 270      44.812   5.801 -13.798  1.00  0.00      A    C
ATOM   3820  HB1 GLU A 270      43.759   5.943 -14.121  1.00  0.00      A    H
ATOM   3821  HB2 GLU A 270      45.436   6.024 -14.690  1.00  0.00      A    H
ATOM   3822  CG  GLU A 270      44.997   4.272 -13.474  1.00  0.00      A    C
ATOM   3823  HG1 GLU A 270      46.034   3.919 -13.288  1.00  0.00      A    H
ATOM   3824  HG2 GLU A 270      44.344   4.142 -12.585  1.00  0.00      A    H
ATOM   3825  CD  GLU A 270      44.326   3.338 -14.445  1.00  0.00      A    C
ATOM   3826  OE1 GLU A 270      43.312   3.795 -15.103  1.00  0.00      A    O
ATOM   3827  OE2 GLU A 270      44.892   2.304 -14.704  1.00  0.00      A    O
ATOM   3828  C   GLU A 270      45.152   8.104 -13.369  1.00  0.00      A    C
ATOM   3829  O   GLU A 270      44.090   8.602 -13.703  1.00  0.00      A    O
ATOM   3830  N   THR A 271      46.342   8.636 -13.676  1.00  0.00      A    N
ATOM   3831  HN  THR A 271      47.132   8.060 -13.483  1.00  0.00      A    H
ATOM   3832  CA  THR A 271      46.564   9.994 -14.173  1.00  0.00      A    C
ATOM   3833  HA  THR A 271      45.656  10.559 -14.325  1.00  0.00      A    H
ATOM   3834  CB  THR A 271      47.347  10.780 -13.168  1.00  0.00      A    C
ATOM   3835  HB  THR A 271      48.312  10.273 -12.957  1.00  0.00      A    H
ATOM   3836  OG1 THR A 271      46.717  10.927 -11.949  1.00  0.00      A    O
ATOM   3837  HG1 THR A 271      47.381  11.128 -11.286  1.00  0.00      A    H
ATOM   3838  CG2 THR A 271      47.647  12.216 -13.650  1.00  0.00      A    C
ATOM   3839 HG21 THR A 271      48.058  12.765 -12.776  1.00  0.00      A    H
ATOM   3840 HG22 THR A 271      48.474  12.187 -14.391  1.00  0.00      A    H
ATOM   3841 HG23 THR A 271      46.819  12.771 -14.141  1.00  0.00      A    H
ATOM   3842  C   THR A 271      47.332   9.979 -15.563  1.00  0.00      A    C
ATOM   3843  O   THR A 271      48.097   9.080 -15.805  1.00  0.00      A    O
ATOM   3844  N   CYS A 272      47.007  10.873 -16.518  1.00  0.00      A    N
ATOM   3845  HN  CYS A 272      46.436  11.636 -16.224  1.00  0.00      A    H
ATOM   3846  CA  CYS A 272      47.788  10.947 -17.794  1.00  0.00      A    C
ATOM   3847  HA  CYS A 272      47.784  10.039 -18.378  1.00  0.00      A    H
ATOM   3848  CB  CYS A 272      47.340  12.193 -18.650  1.00  0.00      A    C
ATOM   3849  HB1 CYS A 272      47.520  13.169 -18.149  1.00  0.00      A    H
ATOM   3850  HB2 CYS A 272      47.832  12.171 -19.646  1.00  0.00      A    H
ATOM   3851  SG  CYS A 272      45.522  12.142 -19.110  1.00  0.00      A    S
ATOM   3852  C   CYS A 272      49.243  11.283 -17.517  1.00  0.00      A    C
ATOM   3853  O   CYS A 272      49.646  12.344 -17.020  1.00  0.00      A    O
ATOM   3854  N   CYS A 273      50.204  10.414 -17.869  1.00  0.00      A    N
ATOM   3855  HN  CYS A 273      50.067   9.467 -18.150  1.00  0.00      A    H
ATOM   3856  CA  CYS A 273      51.607  10.604 -17.797  1.00  0.00      A    C
ATOM   3857  HA  CYS A 273      51.841  11.622 -17.521  1.00  0.00      A    H
ATOM   3858  CB  CYS A 273      52.267   9.659 -16.683  1.00  0.00      A    C
ATOM   3859  HB1 CYS A 273      51.879   8.662 -16.984  1.00  0.00      A    H
ATOM   3860  HB2 CYS A 273      53.365   9.767 -16.811  1.00  0.00      A    H
ATOM   3861  SG  CYS A 273      51.698  10.199 -14.949  1.00  0.00      A    S
ATOM   3862  HG1 CYS A 273      52.437  11.284 -14.768  1.00  0.00      A    H
ATOM   3863  C   CYS A 273      52.197  10.363 -19.166  1.00  0.00      A    C
ATOM   3864  O   CYS A 273      52.099   9.241 -19.724  1.00  0.00      A    O
ATOM   3865  N   CYS A 274      52.872  11.379 -19.727  1.00  0.00      A    N
ATOM   3866  HN  CYS A 274      52.963  12.227 -19.211  1.00  0.00      A    H
ATOM   3867  CA  CYS A 274      53.533  11.262 -21.052  1.00  0.00      A    C
ATOM   3868  HA  CYS A 274      52.988  10.586 -21.694  1.00  0.00      A    H
ATOM   3869  CB  CYS A 274      53.644  12.630 -21.885  1.00  0.00      A    C
ATOM   3870  HB1 CYS A 274      52.605  13.014 -21.803  1.00  0.00      A    H
ATOM   3871  HB2 CYS A 274      54.316  13.370 -21.401  1.00  0.00      A    H
ATOM   3872  SG  CYS A 274      54.034  12.559 -23.658  1.00  0.00      A    S
ATOM   3873  HG1 CYS A 274      53.680  13.801 -23.957  1.00  0.00      A    H
ATOM   3874  C   CYS A 274      54.921  10.743 -20.935  1.00  0.00      A    C
ATOM   3875  O   CYS A 274      55.856  11.500 -20.943  1.00  0.00      A    O
ATOM   3876  N   ILE A 275      54.987   9.426 -20.745  1.00  0.00      A    N
ATOM   3877  HN  ILE A 275      54.128   8.932 -20.855  1.00  0.00      A    H
ATOM   3878  CA  ILE A 275      56.096   8.552 -20.643  1.00  0.00      A    C
ATOM   3879  HA  ILE A 275      57.003   9.007 -20.274  1.00  0.00      A    H
ATOM   3880  CB  ILE A 275      55.703   7.266 -19.803  1.00  0.00      A    C
ATOM   3881  HB  ILE A 275      54.964   6.699 -20.408  1.00  0.00      A    H
ATOM   3882  CG2 ILE A 275      56.957   6.452 -19.592  1.00  0.00      A    C
ATOM   3883 HG21 ILE A 275      57.529   6.921 -18.763  1.00  0.00      A    H
ATOM   3884 HG22 ILE A 275      56.759   5.400 -19.293  1.00  0.00      A    H
ATOM   3885 HG23 ILE A 275      57.601   6.478 -20.497  1.00  0.00      A    H
ATOM   3886  CG1 ILE A 275      55.111   7.737 -18.474  1.00  0.00      A    C
ATOM   3887 HG11 ILE A 275      55.886   7.943 -17.705  1.00  0.00      A    H
ATOM   3888 HG12 ILE A 275      54.608   8.724 -18.556  1.00  0.00      A    H
ATOM   3889  CD  ILE A 275      54.207   6.688 -17.799  1.00  0.00      A    C
ATOM   3890  HD1 ILE A 275      53.232   6.676 -18.331  1.00  0.00      A    H
ATOM   3891  HD2 ILE A 275      54.688   5.688 -17.844  1.00  0.00      A    H
ATOM   3892  HD3 ILE A 275      53.997   7.059 -16.773  1.00  0.00      A    H
ATOM   3893  C   ILE A 275      56.449   8.085 -22.041  1.00  0.00      A    C
ATOM   3894  O   ILE A 275      55.716   7.370 -22.691  1.00  0.00      A    O
ATOM   3895  N   PHE A 276      57.668   8.466 -22.534  1.00  0.00      A    N
ATOM   3896  HN  PHE A 276      58.314   9.074 -22.080  1.00  0.00      A    H
ATOM   3897  CA  PHE A 276      58.167   7.960 -23.836  1.00  0.00      A    C
ATOM   3898  HA  PHE A 276      57.315   7.717 -24.454  1.00  0.00      A    H
ATOM   3899  CB  PHE A 276      59.089   9.001 -24.553  1.00  0.00      A    C
ATOM   3900  HB1 PHE A 276      59.800   9.513 -23.870  1.00  0.00      A    H
ATOM   3901  HB2 PHE A 276      59.753   8.500 -25.289  1.00  0.00      A    H
ATOM   3902  CG  PHE A 276      58.369  10.005 -25.424  1.00  0.00      A    C
ATOM   3903  CD1 PHE A 276      57.107  10.663 -25.052  1.00  0.00      A    C
ATOM   3904  HD1 PHE A 276      56.757  10.731 -24.032  1.00  0.00      A    H
ATOM   3905  CE1 PHE A 276      56.321  11.252 -26.061  1.00  0.00      A    C
ATOM   3906  HE1 PHE A 276      55.453  11.836 -25.791  1.00  0.00      A    H
ATOM   3907  CZ  PHE A 276      56.801  11.295 -27.368  1.00  0.00      A    C
ATOM   3908  HZ  PHE A 276      56.214  11.754 -28.150  1.00  0.00      A    H
ATOM   3909  CD2 PHE A 276      58.754  10.055 -26.745  1.00  0.00      A    C
ATOM   3910  HD2 PHE A 276      59.593   9.427 -27.005  1.00  0.00      A    H
ATOM   3911  CE2 PHE A 276      58.019  10.714 -27.667  1.00  0.00      A    C
ATOM   3912  HE2 PHE A 276      58.311  10.714 -28.707  1.00  0.00      A    H
ATOM   3913  C   PHE A 276      58.926   6.663 -23.741  1.00  0.00      A    C
ATOM   3914  O   PHE A 276      59.585   6.462 -22.733  1.00  0.00      A    O
ATOM   3915  N   GLU A 277      58.924   5.787 -24.767  1.00  0.00      A    N
ATOM   3916  HN  GLU A 277      58.370   6.063 -25.548  1.00  0.00      A    H
ATOM   3917  CA  GLU A 277      59.791   4.601 -24.877  1.00  0.00      A    C
ATOM   3918  HA  GLU A 277      60.204   4.541 -23.881  1.00  0.00      A    H
ATOM   3919  CB  GLU A 277      58.996   3.339 -25.310  1.00  0.00      A    C
ATOM   3920  HB1 GLU A 277      58.305   3.302 -24.440  1.00  0.00      A    H
ATOM   3921  HB2 GLU A 277      58.304   3.481 -26.167  1.00  0.00      A    H
ATOM   3922  CG  GLU A 277      59.736   2.009 -25.197  1.00  0.00      A    C
ATOM   3923  HG1 GLU A 277      60.320   1.957 -26.141  1.00  0.00      A    H
ATOM   3924  HG2 GLU A 277      60.391   1.944 -24.302  1.00  0.00      A    H
ATOM   3925  CD  GLU A 277      58.750   0.877 -25.205  1.00  0.00      A    C
ATOM   3926  OE1 GLU A 277      57.778   0.928 -25.963  1.00  0.00      A    O
ATOM   3927  OE2 GLU A 277      58.980  -0.077 -24.441  1.00  0.00      A    O
ATOM   3928  C   GLU A 277      60.918   4.972 -25.816  1.00  0.00      A    C
ATOM   3929  O   GLU A 277      61.907   5.512 -25.397  1.00  0.00      A    O
ATOM   3930  N   VAL A 278      60.677   4.721 -27.074  1.00  0.00      A    N
ATOM   3931  HN  VAL A 278      59.865   4.185 -27.290  1.00  0.00      A    H
ATOM   3932  CA  VAL A 278      61.538   5.100 -28.157  1.00  0.00      A    C
ATOM   3933  HA  VAL A 278      62.591   5.135 -27.918  1.00  0.00      A    H
ATOM   3934  CB  VAL A 278      61.443   4.028 -29.273  1.00  0.00      A    C
ATOM   3935  HB  VAL A 278      62.135   4.296 -30.100  1.00  0.00      A    H
ATOM   3936  CG1 VAL A 278      61.802   2.717 -28.759  1.00  0.00      A    C
ATOM   3937 HG11 VAL A 278      61.362   2.418 -27.784  1.00  0.00      A    H
ATOM   3938 HG12 VAL A 278      61.440   1.886 -29.401  1.00  0.00      A    H
ATOM   3939 HG13 VAL A 278      62.903   2.629 -28.636  1.00  0.00      A    H
ATOM   3940  CG2 VAL A 278      59.962   3.949 -29.732  1.00  0.00      A    C
ATOM   3941 HG21 VAL A 278      59.330   3.420 -28.988  1.00  0.00      A    H
ATOM   3942 HG22 VAL A 278      59.516   4.951 -29.909  1.00  0.00      A    H
ATOM   3943 HG23 VAL A 278      59.739   3.386 -30.664  1.00  0.00      A    H
ATOM   3944  C   VAL A 278      61.184   6.500 -28.693  1.00  0.00      A    C
ATOM   3945  O   VAL A 278      60.153   7.115 -28.385  1.00  0.00      A    O
ATOM   3946  N   PHE A 279      62.028   7.098 -29.547  1.00  0.00      A    N
ATOM   3947  HN  PHE A 279      62.826   6.580 -29.847  1.00  0.00      A    H
ATOM   3948  CA  PHE A 279      61.745   8.441 -30.023  1.00  0.00      A    C
ATOM   3949  HA  PHE A 279      61.205   8.998 -29.271  1.00  0.00      A    H
ATOM   3950  CB  PHE A 279      63.100   9.218 -30.359  1.00  0.00      A    C
ATOM   3951  HB1 PHE A 279      63.832   9.081 -29.534  1.00  0.00      A    H
ATOM   3952  HB2 PHE A 279      63.636   8.764 -31.219  1.00  0.00      A    H
ATOM   3953  CG  PHE A 279      62.859  10.607 -30.663  1.00  0.00      A    C
ATOM   3954  CD1 PHE A 279      63.123  11.060 -32.002  1.00  0.00      A    C
ATOM   3955  HD1 PHE A 279      63.484  10.398 -32.775  1.00  0.00      A    H
ATOM   3956  CE1 PHE A 279      62.996  12.394 -32.308  1.00  0.00      A    C
ATOM   3957  HE1 PHE A 279      63.076  12.872 -33.273  1.00  0.00      A    H
ATOM   3958  CZ  PHE A 279      62.578  13.289 -31.327  1.00  0.00      A    C
ATOM   3959  HZ  PHE A 279      62.423  14.349 -31.467  1.00  0.00      A    H
ATOM   3960  CD2 PHE A 279      62.447  11.504 -29.706  1.00  0.00      A    C
ATOM   3961  HD2 PHE A 279      62.206  11.145 -28.716  1.00  0.00      A    H
ATOM   3962  CE2 PHE A 279      62.326  12.833 -30.059  1.00  0.00      A    C
ATOM   3963  HE2 PHE A 279      62.045  13.625 -29.381  1.00  0.00      A    H
ATOM   3964  C   PHE A 279      60.788   8.364 -31.256  1.00  0.00      A    C
ATOM   3965  O   PHE A 279      59.751   9.066 -31.311  1.00  0.00      A    O
ATOM   3966  N   ASP A 280      61.173   7.543 -32.254  1.00  0.00      A    N
ATOM   3967  HN  ASP A 280      62.019   7.028 -32.137  1.00  0.00      A    H
ATOM   3968  CA  ASP A 280      60.568   7.654 -33.555  1.00  0.00      A    C
ATOM   3969  HA  ASP A 280      60.730   8.661 -33.911  1.00  0.00      A    H
ATOM   3970  CB  ASP A 280      61.285   6.573 -34.351  1.00  0.00      A    C
ATOM   3971  HB1 ASP A 280      61.390   5.633 -33.768  1.00  0.00      A    H
ATOM   3972  HB2 ASP A 280      60.777   6.349 -35.314  1.00  0.00      A    H
ATOM   3973  CG  ASP A 280      62.682   7.064 -34.770  1.00  0.00      A    C
ATOM   3974  OD1 ASP A 280      63.685   6.338 -34.364  1.00  0.00      A    O
ATOM   3975  OD2 ASP A 280      62.843   8.122 -35.364  1.00  0.00      A    O
ATOM   3976  C   ASP A 280      59.108   7.212 -33.557  1.00  0.00      A    C
ATOM   3977  O   ASP A 280      58.249   7.979 -33.958  1.00  0.00      A    O
ATOM   3978  N   PHE A 281      58.869   5.946 -33.040  1.00  0.00      A    N
ATOM   3979  HN  PHE A 281      59.601   5.286 -32.890  1.00  0.00      A    H
ATOM   3980  CA  PHE A 281      57.496   5.451 -33.075  1.00  0.00      A    C
ATOM   3981  HA  PHE A 281      57.172   5.616 -34.091  1.00  0.00      A    H
ATOM   3982  CB  PHE A 281      57.459   3.936 -32.593  1.00  0.00      A    C
ATOM   3983  HB1 PHE A 281      57.871   3.839 -31.566  1.00  0.00      A    H
ATOM   3984  HB2 PHE A 281      56.402   3.611 -32.492  1.00  0.00      A    H
ATOM   3985  CG  PHE A 281      58.176   3.052 -33.595  1.00  0.00      A    C
ATOM   3986  CD1 PHE A 281      58.584   1.850 -33.024  1.00  0.00      A    C
ATOM   3987  HD1 PHE A 281      58.348   1.672 -31.985  1.00  0.00      A    H
ATOM   3988  CE1 PHE A 281      59.301   0.920 -33.748  1.00  0.00      A    C
ATOM   3989  HE1 PHE A 281      59.586   0.000 -33.260  1.00  0.00      A    H
ATOM   3990  CZ  PHE A 281      59.470   1.048 -35.134  1.00  0.00      A    C
ATOM   3991  HZ  PHE A 281      60.078   0.335 -35.672  1.00  0.00      A    H
ATOM   3992  CD2 PHE A 281      58.494   3.279 -34.939  1.00  0.00      A    C
ATOM   3993  HD2 PHE A 281      58.099   4.148 -35.444  1.00  0.00      A    H
ATOM   3994  CE2 PHE A 281      59.148   2.271 -35.758  1.00  0.00      A    C
ATOM   3995  HE2 PHE A 281      59.399   2.347 -36.806  1.00  0.00      A    H
ATOM   3996  C   PHE A 281      56.515   6.114 -32.208  1.00  0.00      A    C
ATOM   3997  O   PHE A 281      56.772   6.511 -31.082  1.00  0.00      A    O
ATOM   3998  N   CYS A 282      55.265   6.242 -32.697  1.00  0.00      A    N
ATOM   3999  HN  CYS A 282      54.994   5.938 -33.608  1.00  0.00      A    H
ATOM   4000  CA  CYS A 282      54.234   6.924 -32.013  1.00  0.00      A    C
ATOM   4001  HA  CYS A 282      54.665   7.837 -31.629  1.00  0.00      A    H
ATOM   4002  CB  CYS A 282      53.056   7.455 -32.948  1.00  0.00      A    C
ATOM   4003  HB1 CYS A 282      53.469   7.800 -33.920  1.00  0.00      A    H
ATOM   4004  HB2 CYS A 282      52.357   6.636 -33.222  1.00  0.00      A    H
ATOM   4005  SG  CYS A 282      52.130   8.869 -32.236  1.00  0.00      A    S
ATOM   4006  HG1 CYS A 282      53.226   9.609 -32.319  1.00  0.00      A    H
ATOM   4007  C   CYS A 282      53.763   6.036 -30.907  1.00  0.00      A    C
ATOM   4008  O   CYS A 282      53.411   4.858 -31.086  1.00  0.00      A    O
ATOM   4009  N   LEU A 283      53.825   6.533 -29.654  1.00  0.00      A    N
ATOM   4010  HN  LEU A 283      54.054   7.476 -29.427  1.00  0.00      A    H
ATOM   4011  CA  LEU A 283      53.407   5.715 -28.505  1.00  0.00      A    C
ATOM   4012  HA  LEU A 283      53.412   4.664 -28.752  1.00  0.00      A    H
ATOM   4013  CB  LEU A 283      54.360   5.819 -27.252  1.00  0.00      A    C
ATOM   4014  HB1 LEU A 283      55.289   6.298 -27.628  1.00  0.00      A    H
ATOM   4015  HB2 LEU A 283      53.873   6.560 -26.582  1.00  0.00      A    H
ATOM   4016  CG  LEU A 283      54.671   4.493 -26.596  1.00  0.00      A    C
ATOM   4017  HG  LEU A 283      53.715   3.931 -26.532  1.00  0.00      A    H
ATOM   4018  CD1 LEU A 283      55.575   3.790 -27.578  1.00  0.00      A    C
ATOM   4019 HD11 LEU A 283      56.008   2.871 -27.128  1.00  0.00      A    H
ATOM   4020 HD12 LEU A 283      55.075   3.427 -28.501  1.00  0.00      A    H
ATOM   4021 HD13 LEU A 283      56.393   4.494 -27.841  1.00  0.00      A    H
ATOM   4022  CD2 LEU A 283      55.371   4.585 -25.272  1.00  0.00      A    C
ATOM   4023 HD21 LEU A 283      54.775   5.248 -24.609  1.00  0.00      A    H
ATOM   4024 HD22 LEU A 283      55.540   3.617 -24.753  1.00  0.00      A    H
ATOM   4025 HD23 LEU A 283      56.417   4.949 -25.352  1.00  0.00      A    H
ATOM   4026  C   LEU A 283      52.001   6.001 -27.998  1.00  0.00      A    C
ATOM   4027  O   LEU A 283      51.176   6.707 -28.614  1.00  0.00      A    O
ATOM   4028  N   ILE A 284      51.664   5.533 -26.806  1.00  0.00      A    N
ATOM   4029  HN  ILE A 284      52.311   4.922 -26.357  1.00  0.00      A    H
ATOM   4030  CA  ILE A 284      50.363   5.828 -26.162  1.00  0.00      A    C
ATOM   4031  HA  ILE A 284      49.715   6.338 -26.859  1.00  0.00      A    H
ATOM   4032  CB  ILE A 284      49.645   4.559 -25.664  1.00  0.00      A    C
ATOM   4033  HB  ILE A 284      48.805   4.955 -25.055  1.00  0.00      A    H
ATOM   4034  CG2 ILE A 284      48.971   3.862 -26.888  1.00  0.00      A    C
ATOM   4035 HG21 ILE A 284      48.174   3.164 -26.555  1.00  0.00      A    H
ATOM   4036 HG22 ILE A 284      48.561   4.715 -27.470  1.00  0.00      A    H
ATOM   4037 HG23 ILE A 284      49.707   3.325 -27.524  1.00  0.00      A    H
ATOM   4038  CG1 ILE A 284      50.511   3.748 -24.770  1.00  0.00      A    C
ATOM   4039 HG11 ILE A 284      51.550   3.627 -25.145  1.00  0.00      A    H
ATOM   4040 HG12 ILE A 284      50.733   4.293 -23.828  1.00  0.00      A    H
ATOM   4041  CD  ILE A 284      50.024   2.306 -24.393  1.00  0.00      A    C
ATOM   4042  HD1 ILE A 284      50.725   1.898 -23.634  1.00  0.00      A    H
ATOM   4043  HD2 ILE A 284      48.977   2.425 -24.041  1.00  0.00      A    H
ATOM   4044  HD3 ILE A 284      50.122   1.587 -25.234  1.00  0.00      A    H
ATOM   4045  C   ILE A 284      50.637   6.715 -25.005  1.00  0.00      A    C
ATOM   4046  O   ILE A 284      51.809   6.850 -24.732  1.00  0.00      A    O
ATOM   4047  N   TYR A 285      49.635   7.387 -24.355  1.00  0.00      A    N
ATOM   4048  HN  TYR A 285      48.689   7.234 -24.630  1.00  0.00      A    H
ATOM   4049  CA  TYR A 285      49.816   8.037 -23.073  1.00  0.00      A    C
ATOM   4050  HA  TYR A 285      50.809   8.459 -23.031  1.00  0.00      A    H
ATOM   4051  CB  TYR A 285      48.792   9.125 -22.743  1.00  0.00      A    C
ATOM   4052  HB1 TYR A 285      47.787   8.833 -23.117  1.00  0.00      A    H
ATOM   4053  HB2 TYR A 285      48.736   9.304 -21.648  1.00  0.00      A    H
ATOM   4054  CG  TYR A 285      49.069  10.506 -23.351  1.00  0.00      A    C
ATOM   4055  CD1 TYR A 285      48.630  10.825 -24.650  1.00  0.00      A    C
ATOM   4056  HD1 TYR A 285      48.062  10.064 -25.164  1.00  0.00      A    H
ATOM   4057  CE1 TYR A 285      48.832  12.070 -25.196  1.00  0.00      A    C
ATOM   4058  HE1 TYR A 285      48.423  12.250 -26.179  1.00  0.00      A    H
ATOM   4059  CZ  TYR A 285      49.550  13.006 -24.535  1.00  0.00      A    C
ATOM   4060  OH  TYR A 285      49.611  14.287 -25.167  1.00  0.00      A    O
ATOM   4061  HH  TYR A 285      50.352  14.800 -24.838  1.00  0.00      A    H
ATOM   4062  CD2 TYR A 285      49.751  11.534 -22.586  1.00  0.00      A    C
ATOM   4063  HD2 TYR A 285      50.043  11.437 -21.550  1.00  0.00      A    H
ATOM   4064  CE2 TYR A 285      50.009  12.758 -23.210  1.00  0.00      A    C
ATOM   4065  HE2 TYR A 285      50.501  13.607 -22.760  1.00  0.00      A    H
ATOM   4066  C   TYR A 285      49.709   6.988 -21.954  1.00  0.00      A    C
ATOM   4067  O   TYR A 285      49.144   5.937 -22.217  1.00  0.00      A    O
ATOM   4068  N   GLY A 286      50.359   7.226 -20.701  1.00  0.00      A    N
ATOM   4069  HN  GLY A 286      50.719   8.121 -20.450  1.00  0.00      A    H
ATOM   4070  CA  GLY A 286      50.478   6.136 -19.724  1.00  0.00      A    C
ATOM   4071  HA1 GLY A 286      50.167   5.197 -20.159  1.00  0.00      A    H
ATOM   4072  HA2 GLY A 286      51.482   6.081 -19.330  1.00  0.00      A    H
ATOM   4073  C   GLY A 286      49.631   6.451 -18.510  1.00  0.00      A    C
ATOM   4074  O   GLY A 286      49.203   7.597 -18.337  1.00  0.00      A    O
ATOM   4075  N   CYS A 287      49.172   5.433 -17.865  1.00  0.00      A    N
ATOM   4076  HN  CYS A 287      49.579   4.528 -17.966  1.00  0.00      A    H
ATOM   4077  CA  CYS A 287      48.173   5.613 -16.804  1.00  0.00      A    C
ATOM   4078  HA  CYS A 287      47.760   6.595 -16.626  1.00  0.00      A    H
ATOM   4079  CB  CYS A 287      47.028   4.685 -17.093  1.00  0.00      A    C
ATOM   4080  HB1 CYS A 287      47.452   3.667 -17.228  1.00  0.00      A    H
ATOM   4081  HB2 CYS A 287      46.350   4.609 -16.215  1.00  0.00      A    H
ATOM   4082  SG  CYS A 287      46.008   5.384 -18.393  1.00  0.00      A    S
ATOM   4083  C   CYS A 287      48.775   5.191 -15.505  1.00  0.00      A    C
ATOM   4084  O   CYS A 287      48.496   4.129 -14.934  1.00  0.00      A    O
ATOM   4085  N   CYS A 288      49.650   6.045 -14.914  1.00  0.00      A    N
ATOM   4086  HN  CYS A 288      49.955   6.860 -15.400  1.00  0.00      A    H
ATOM   4087  CA  CYS A 288      50.257   5.779 -13.588  1.00  0.00      A    C
ATOM   4088  HA  CYS A 288      50.103   4.732 -13.373  1.00  0.00      A    H
ATOM   4089  CB  CYS A 288      51.724   6.331 -13.545  1.00  0.00      A    C
ATOM   4090  HB1 CYS A 288      51.732   7.390 -13.880  1.00  0.00      A    H
ATOM   4091  HB2 CYS A 288      52.138   6.247 -12.517  1.00  0.00      A    H
ATOM   4092  SG  CYS A 288      52.784   5.285 -14.686  1.00  0.00      A    S
ATOM   4093  HG1 CYS A 288      53.970   5.552 -14.160  1.00  0.00      A    H
ATOM   4094  C   CYS A 288      49.397   6.423 -12.519  1.00  0.00      A    C
ATOM   4095  O   CYS A 288      48.585   7.303 -12.731  1.00  0.00      A    O
ATOM   4096  N   GLU A 289      49.428   5.855 -11.284  1.00  0.00      A    N
ATOM   4097  HN  GLU A 289      49.989   5.057 -11.079  1.00  0.00      A    H
ATOM   4098  CA  GLU A 289      48.658   6.290 -10.177  1.00  0.00      A    C
ATOM   4099  HA  GLU A 289      47.847   6.777 -10.697  1.00  0.00      A    H
ATOM   4100  CB  GLU A 289      48.071   5.103  -9.370  1.00  0.00      A    C
ATOM   4101  HB1 GLU A 289      48.876   4.636  -8.763  1.00  0.00      A    H
ATOM   4102  HB2 GLU A 289      47.319   5.512  -8.662  1.00  0.00      A    H
ATOM   4103  CG  GLU A 289      47.362   4.018 -10.228  1.00  0.00      A    C
ATOM   4104  HG1 GLU A 289      46.706   4.579 -10.927  1.00  0.00      A    H
ATOM   4105  HG2 GLU A 289      48.150   3.424 -10.738  1.00  0.00      A    H
ATOM   4106  CD  GLU A 289      46.581   3.007  -9.417  1.00  0.00      A    C
ATOM   4107  OE1 GLU A 289      46.655   1.778  -9.649  1.00  0.00      A    O
ATOM   4108  OE2 GLU A 289      45.846   3.441  -8.458  1.00  0.00      A    O
ATOM   4109  C   GLU A 289      49.230   7.432  -9.218  1.00  0.00      A    C
ATOM   4110  O   GLU A 289      49.389   7.264  -7.996  1.00  0.00      A    O
ATOM   4111  N   TYR A 290      49.657   8.564  -9.808  1.00  0.00      A    N
ATOM   4112  HN  TYR A 290      49.498   8.558 -10.792  1.00  0.00      A    H
ATOM   4113  CA  TYR A 290      49.972   9.785  -9.044  1.00  0.00      A    C
ATOM   4114  HA  TYR A 290      49.543   9.664  -8.059  1.00  0.00      A    H
ATOM   4115  CB  TYR A 290      51.482   9.983  -8.819  1.00  0.00      A    C
ATOM   4116  HB1 TYR A 290      51.986   9.903  -9.806  1.00  0.00      A    H
ATOM   4117  HB2 TYR A 290      51.690  10.961  -8.334  1.00  0.00      A    H
ATOM   4118  CG  TYR A 290      52.238   8.967  -7.955  1.00  0.00      A    C
ATOM   4119  CD1 TYR A 290      53.033   8.017  -8.636  1.00  0.00      A    C
ATOM   4120  HD1 TYR A 290      53.111   8.009  -9.714  1.00  0.00      A    H
ATOM   4121  CE1 TYR A 290      53.952   7.208  -7.935  1.00  0.00      A    C
ATOM   4122  HE1 TYR A 290      54.631   6.574  -8.486  1.00  0.00      A    H
ATOM   4123  CZ  TYR A 290      53.939   7.256  -6.554  1.00  0.00      A    C
ATOM   4124  OH  TYR A 290      54.725   6.371  -5.803  1.00  0.00      A    O
ATOM   4125  HH  TYR A 290      54.818   6.779  -4.939  1.00  0.00      A    H
ATOM   4126  CD2 TYR A 290      52.233   9.000  -6.560  1.00  0.00      A    C
ATOM   4127  HD2 TYR A 290      51.698   9.735  -5.976  1.00  0.00      A    H
ATOM   4128  CE2 TYR A 290      53.210   8.252  -5.898  1.00  0.00      A    C
ATOM   4129  HE2 TYR A 290      53.307   8.335  -4.825  1.00  0.00      A    H
ATOM   4130  C   TYR A 290      49.438  11.049  -9.683  1.00  0.00      A    C
ATOM   4131  O   TYR A 290      49.310  11.163 -10.889  1.00  0.00      A    O
ATOM   4132  N   THR A 291      48.907  12.041  -8.884  1.00  0.00      A    N
ATOM   4133  HN  THR A 291      48.939  11.938  -7.893  1.00  0.00      A    H
ATOM   4134  CA  THR A 291      48.060  13.118  -9.251  1.00  0.00      A    C
ATOM   4135  HA  THR A 291      47.422  12.814 -10.068  1.00  0.00      A    H
ATOM   4136  CB  THR A 291      47.051  13.704  -8.224  1.00  0.00      A    C
ATOM   4137  HB  THR A 291      47.731  14.234  -7.524  1.00  0.00      A    H
ATOM   4138  OG1 THR A 291      46.230  12.678  -7.590  1.00  0.00      A    O
ATOM   4139  HG1 THR A 291      45.672  13.263  -7.072  1.00  0.00      A    H
ATOM   4140  CG2 THR A 291      45.978  14.580  -8.808  1.00  0.00      A    C
ATOM   4141 HG21 THR A 291      45.205  14.828  -8.050  1.00  0.00      A    H
ATOM   4142 HG22 THR A 291      46.464  15.513  -9.167  1.00  0.00      A    H
ATOM   4143 HG23 THR A 291      45.620  13.970  -9.665  1.00  0.00      A    H
ATOM   4144  C   THR A 291      48.804  14.327  -9.758  1.00  0.00      A    C
ATOM   4145  O   THR A 291      48.463  14.886 -10.780  1.00  0.00      A    O
ATOM   4146  N   ASP A 292      49.779  14.836  -9.005  1.00  0.00      A    N
ATOM   4147  HN  ASP A 292      50.073  14.309  -8.211  1.00  0.00      A    H
ATOM   4148  CA  ASP A 292      50.367  16.129  -9.135  1.00  0.00      A    C
ATOM   4149  HA  ASP A 292      49.640  16.719  -9.673  1.00  0.00      A    H
ATOM   4150  CB  ASP A 292      50.661  16.763  -7.718  1.00  0.00      A    C
ATOM   4151  HB1 ASP A 292      50.009  16.277  -6.961  1.00  0.00      A    H
ATOM   4152  HB2 ASP A 292      51.670  16.502  -7.332  1.00  0.00      A    H
ATOM   4153  CG  ASP A 292      50.585  18.267  -7.547  1.00  0.00      A    C
ATOM   4154  OD1 ASP A 292      49.858  18.768  -6.682  1.00  0.00      A    O
ATOM   4155  OD2 ASP A 292      51.363  19.009  -8.217  1.00  0.00      A    O
ATOM   4156  C   ASP A 292      51.527  16.099 -10.124  1.00  0.00      A    C
ATOM   4157  O   ASP A 292      51.623  15.324 -11.065  1.00  0.00      A    O
ATOM   4158  N   ALA A 293      52.508  16.988  -9.991  1.00  0.00      A    N
ATOM   4159  HN  ALA A 293      52.418  17.691  -9.290  1.00  0.00      A    H
ATOM   4160  CA  ALA A 293      53.676  16.977 -10.858  1.00  0.00      A    C
ATOM   4161  HA  ALA A 293      53.348  16.633 -11.827  1.00  0.00      A    H
ATOM   4162  CB  ALA A 293      54.370  18.339 -10.975  1.00  0.00      A    C
ATOM   4163  HB1 ALA A 293      53.856  18.946 -11.751  1.00  0.00      A    H
ATOM   4164  HB2 ALA A 293      54.513  18.826  -9.987  1.00  0.00      A    H
ATOM   4165  HB3 ALA A 293      55.387  18.283 -11.419  1.00  0.00      A    H
ATOM   4166  C   ALA A 293      54.675  15.854 -10.564  1.00  0.00      A    C
ATOM   4167  O   ALA A 293      54.849  15.428  -9.407  1.00  0.00      A    O
ATOM   4168  N   VAL A 294      55.235  15.249 -11.639  1.00  0.00      A    N
ATOM   4169  HN  VAL A 294      54.996  15.618 -12.533  1.00  0.00      A    H
ATOM   4170  CA  VAL A 294      55.968  14.019 -11.589  1.00  0.00      A    C
ATOM   4171  HA  VAL A 294      55.723  13.572 -10.636  1.00  0.00      A    H
ATOM   4172  CB  VAL A 294      55.615  13.103 -12.795  1.00  0.00      A    C
ATOM   4173  HB  VAL A 294      56.035  12.107 -12.538  1.00  0.00      A    H
ATOM   4174  CG1 VAL A 294      54.041  13.079 -12.910  1.00  0.00      A    C
ATOM   4175 HG11 VAL A 294      53.791  12.380 -13.736  1.00  0.00      A    H
ATOM   4176 HG12 VAL A 294      53.511  12.966 -11.940  1.00  0.00      A    H
ATOM   4177 HG13 VAL A 294      53.654  14.034 -13.326  1.00  0.00      A    H
ATOM   4178  CG2 VAL A 294      56.320  13.431 -14.142  1.00  0.00      A    C
ATOM   4179 HG21 VAL A 294      57.426  13.334 -14.102  1.00  0.00      A    H
ATOM   4180 HG22 VAL A 294      55.844  12.759 -14.887  1.00  0.00      A    H
ATOM   4181 HG23 VAL A 294      56.325  14.521 -14.358  1.00  0.00      A    H
ATOM   4182  C   VAL A 294      57.474  14.235 -11.491  1.00  0.00      A    C
ATOM   4183  O   VAL A 294      57.906  15.349 -11.544  1.00  0.00      A    O
ATOM   4184  N   CYS A 295      58.301  13.091 -11.224  1.00  0.00      A    N
ATOM   4185  HN  CYS A 295      58.055  12.134 -11.091  1.00  0.00      A    H
ATOM   4186  CA  CYS A 295      59.804  13.080 -11.409  1.00  0.00      A    C
ATOM   4187  HA  CYS A 295      60.046  12.065 -11.133  1.00  0.00      A    H
ATOM   4188  CB  CYS A 295      60.286  13.188 -12.883  1.00  0.00      A    C
ATOM   4189  HB1 CYS A 295      59.910  14.131 -13.334  1.00  0.00      A    H
ATOM   4190  HB2 CYS A 295      61.395  13.237 -12.930  1.00  0.00      A    H
ATOM   4191  SG  CYS A 295      59.773  11.714 -13.873  1.00  0.00      A    S
ATOM   4192  HG1 CYS A 295      60.752  11.067 -13.258  1.00  0.00      A    H
ATOM   4193  C   CYS A 295      60.571  13.938 -10.361  1.00  0.00      A    C
ATOM   4194  O   CYS A 295      61.122  13.512  -9.330  1.00  0.00      A    O
ATOM   4195  N   CYS A 296      60.646  15.179 -10.752  1.00  0.00      A    N
ATOM   4196  HN  CYS A 296      60.274  15.479 -11.627  1.00  0.00      A    H
ATOM   4197  CA  CYS A 296      61.548  16.199 -10.175  1.00  0.00      A    C
ATOM   4198  HA  CYS A 296      62.574  15.862 -10.199  1.00  0.00      A    H
ATOM   4199  CB  CYS A 296      61.535  17.375 -11.101  1.00  0.00      A    C
ATOM   4200  HB1 CYS A 296      60.602  17.907 -10.815  1.00  0.00      A    H
ATOM   4201  HB2 CYS A 296      62.269  18.153 -10.799  1.00  0.00      A    H
ATOM   4202  SG  CYS A 296      61.588  17.004 -12.912  1.00  0.00      A    S
ATOM   4203  HG1 CYS A 296      61.531  18.299 -13.185  1.00  0.00      A    H
ATOM   4204  C   CYS A 296      61.172  16.601  -8.751  1.00  0.00      A    C
ATOM   4205  O   CYS A 296      61.965  16.762  -7.861  1.00  0.00      A    O
ATOM   4206  N   THR A 297      59.845  16.577  -8.510  1.00  0.00      A    N
ATOM   4207  HN  THR A 297      59.256  16.435  -9.302  1.00  0.00      A    H
ATOM   4208  CA  THR A 297      59.194  16.656  -7.259  1.00  0.00      A    C
ATOM   4209  HA  THR A 297      59.423  17.655  -6.920  1.00  0.00      A    H
ATOM   4210  CB  THR A 297      57.705  16.577  -7.448  1.00  0.00      A    C
ATOM   4211  HB  THR A 297      57.229  16.692  -6.452  1.00  0.00      A    H
ATOM   4212  OG1 THR A 297      57.241  15.339  -7.996  1.00  0.00      A    O
ATOM   4213  HG1 THR A 297      56.284  15.397  -8.048  1.00  0.00      A    H
ATOM   4214  CG2 THR A 297      57.073  17.617  -8.330  1.00  0.00      A    C
ATOM   4215 HG21 THR A 297      55.963  17.645  -8.291  1.00  0.00      A    H
ATOM   4216 HG22 THR A 297      57.441  18.641  -8.106  1.00  0.00      A    H
ATOM   4217 HG23 THR A 297      57.320  17.351  -9.380  1.00  0.00      A    H
ATOM   4218  C   THR A 297      59.662  15.782  -6.124  1.00  0.00      A    C
ATOM   4219  O   THR A 297      59.632  16.236  -4.998  1.00  0.00      A    O
ATOM   4220  N   GLY A 298      60.035  14.539  -6.416  1.00  0.00      A    N
ATOM   4221  HN  GLY A 298      60.214  14.400  -7.386  1.00  0.00      A    H
ATOM   4222  CA  GLY A 298      60.684  13.657  -5.483  1.00  0.00      A    C
ATOM   4223  HA1 GLY A 298      61.346  13.069  -6.101  1.00  0.00      A    H
ATOM   4224  HA2 GLY A 298      61.211  14.240  -4.742  1.00  0.00      A    H
ATOM   4225  C   GLY A 298      59.638  12.704  -4.902  1.00  0.00      A    C
ATOM   4226  O   GLY A 298      59.723  11.517  -5.042  1.00  0.00      A    O
ATOM   4227  N   THR A 299      58.588  13.193  -4.274  1.00  0.00      A    N
ATOM   4228  HN  THR A 299      58.583  14.177  -4.112  1.00  0.00      A    H
ATOM   4229  CA  THR A 299      57.370  12.473  -3.864  1.00  0.00      A    C
ATOM   4230  HA  THR A 299      57.808  11.728  -3.217  1.00  0.00      A    H
ATOM   4231  CB  THR A 299      56.351  13.401  -3.154  1.00  0.00      A    C
ATOM   4232  HB  THR A 299      55.375  12.871  -3.189  1.00  0.00      A    H
ATOM   4233  OG1 THR A 299      56.123  14.521  -3.964  1.00  0.00      A    O
ATOM   4234  HG1 THR A 299      55.364  14.257  -4.488  1.00  0.00      A    H
ATOM   4235  CG2 THR A 299      56.888  13.952  -1.824  1.00  0.00      A    C
ATOM   4236 HG21 THR A 299      57.879  14.442  -1.937  1.00  0.00      A    H
ATOM   4237 HG22 THR A 299      56.159  14.627  -1.327  1.00  0.00      A    H
ATOM   4238 HG23 THR A 299      57.013  13.111  -1.110  1.00  0.00      A    H
ATOM   4239  C   THR A 299      56.768  11.583  -4.964  1.00  0.00      A    C
ATOM   4240  O   THR A 299      56.632  10.337  -4.891  1.00  0.00      A    O
ATOM   4241  N   ASP A 300      56.350  12.195  -6.076  1.00  0.00      A    N
ATOM   4242  HN  ASP A 300      56.574  13.159  -6.201  1.00  0.00      A    H
ATOM   4243  CA  ASP A 300      55.494  11.516  -7.092  1.00  0.00      A    C
ATOM   4244  HA  ASP A 300      55.090  10.576  -6.748  1.00  0.00      A    H
ATOM   4245  CB  ASP A 300      54.382  12.469  -7.496  1.00  0.00      A    C
ATOM   4246  HB1 ASP A 300      54.936  13.369  -7.838  1.00  0.00      A    H
ATOM   4247  HB2 ASP A 300      53.776  12.097  -8.350  1.00  0.00      A    H
ATOM   4248  CG  ASP A 300      53.528  12.819  -6.336  1.00  0.00      A    C
ATOM   4249  OD1 ASP A 300      52.499  12.203  -6.108  1.00  0.00      A    O
ATOM   4250  OD2 ASP A 300      53.854  13.791  -5.546  1.00  0.00      A    O
ATOM   4251  C   ASP A 300      56.382  11.098  -8.214  1.00  0.00      A    C
ATOM   4252  O   ASP A 300      56.402  11.729  -9.248  1.00  0.00      A    O
ATOM   4253  N   TYR A 301      57.315  10.111  -8.029  1.00  0.00      A    N
ATOM   4254  HN  TYR A 301      57.418   9.668  -7.143  1.00  0.00      A    H
ATOM   4255  CA  TYR A 301      58.324   9.716  -9.018  1.00  0.00      A    C
ATOM   4256  HA  TYR A 301      58.800  10.657  -9.251  1.00  0.00      A    H
ATOM   4257  CB  TYR A 301      59.245   8.612  -8.477  1.00  0.00      A    C
ATOM   4258  HB1 TYR A 301      59.563   8.757  -7.422  1.00  0.00      A    H
ATOM   4259  HB2 TYR A 301      58.783   7.602  -8.515  1.00  0.00      A    H
ATOM   4260  CG  TYR A 301      60.500   8.686  -9.303  1.00  0.00      A    C
ATOM   4261  CD1 TYR A 301      61.364   9.701  -8.977  1.00  0.00      A    C
ATOM   4262  HD1 TYR A 301      61.137  10.377  -8.165  1.00  0.00      A    H
ATOM   4263  CE1 TYR A 301      62.429   9.984  -9.833  1.00  0.00      A    C
ATOM   4264  HE1 TYR A 301      63.153  10.747  -9.589  1.00  0.00      A    H
ATOM   4265  CZ  TYR A 301      62.464   9.291 -11.096  1.00  0.00      A    C
ATOM   4266  OH  TYR A 301      63.432   9.764 -12.045  1.00  0.00      A    O
ATOM   4267  HH  TYR A 301      63.002   9.512 -12.865  1.00  0.00      A    H
ATOM   4268  CD2 TYR A 301      60.606   7.958 -10.467  1.00  0.00      A    C
ATOM   4269  HD2 TYR A 301      59.823   7.276 -10.762  1.00  0.00      A    H
ATOM   4270  CE2 TYR A 301      61.530   8.280 -11.373  1.00  0.00      A    C
ATOM   4271  HE2 TYR A 301      61.542   7.897 -12.383  1.00  0.00      A    H
ATOM   4272  C   TYR A 301      57.704   9.368 -10.349  1.00  0.00      A    C
ATOM   4273  O   TYR A 301      58.034   9.982 -11.387  1.00  0.00      A    O
ATOM   4274  N   CYS A 302      56.863   8.279 -10.460  1.00  0.00      A    N
ATOM   4275  HN  CYS A 302      56.731   7.814  -9.588  1.00  0.00      A    H
ATOM   4276  CA  CYS A 302      55.954   7.876 -11.535  1.00  0.00      A    C
ATOM   4277  HA  CYS A 302      55.117   7.374 -11.072  1.00  0.00      A    H
ATOM   4278  CB  CYS A 302      55.355   9.087 -12.365  1.00  0.00      A    C
ATOM   4279  HB1 CYS A 302      56.292   9.589 -12.688  1.00  0.00      A    H
ATOM   4280  HB2 CYS A 302      54.810   8.731 -13.265  1.00  0.00      A    H
ATOM   4281  SG  CYS A 302      54.293  10.119 -11.379  1.00  0.00      A    S
ATOM   4282  HG1 CYS A 302      55.234  10.677 -10.632  1.00  0.00      A    H
ATOM   4283  C   CYS A 302      56.540   6.891 -12.471  1.00  0.00      A    C
ATOM   4284  O   CYS A 302      56.053   5.779 -12.656  1.00  0.00      A    O
ATOM   4285  N   CYS A 303      57.584   7.339 -13.196  1.00  0.00      A    N
ATOM   4286  HN  CYS A 303      57.935   8.152 -12.738  1.00  0.00      A    H
ATOM   4287  CA  CYS A 303      58.225   6.799 -14.350  1.00  0.00      A    C
ATOM   4288  HA  CYS A 303      57.478   6.219 -14.871  1.00  0.00      A    H
ATOM   4289  CB  CYS A 303      58.642   8.054 -15.109  1.00  0.00      A    C
ATOM   4290  HB1 CYS A 303      59.471   8.576 -14.585  1.00  0.00      A    H
ATOM   4291  HB2 CYS A 303      59.078   7.797 -16.098  1.00  0.00      A    H
ATOM   4292  SG  CYS A 303      57.539   9.499 -15.356  1.00  0.00      A    S
ATOM   4293  HG1 CYS A 303      58.372  10.484 -15.660  1.00  0.00      A    H
ATOM   4294  C   CYS A 303      59.346   5.855 -14.083  1.00  0.00      A    C
ATOM   4295  O   CYS A 303      59.561   5.731 -12.894  1.00  0.00      A    O
ATOM   4296  N   PRO A 304      60.078   5.181 -15.046  1.00  0.00      A    N
ATOM   4297  CD  PRO A 304      59.520   4.845 -16.330  1.00  0.00      A    C
ATOM   4298  HD1 PRO A 304      59.632   5.758 -16.953  1.00  0.00      A    H
ATOM   4299  HD2 PRO A 304      58.434   4.629 -16.244  1.00  0.00      A    H
ATOM   4300  CA  PRO A 304      61.310   4.540 -14.750  1.00  0.00      A    C
ATOM   4301  HA  PRO A 304      61.060   3.811 -13.993  1.00  0.00      A    H
ATOM   4302  CB  PRO A 304      61.725   3.801 -16.087  1.00  0.00      A    C
ATOM   4303  HB1 PRO A 304      62.505   4.310 -16.693  1.00  0.00      A    H
ATOM   4304  HB2 PRO A 304      62.090   2.772 -15.881  1.00  0.00      A    H
ATOM   4305  CG  PRO A 304      60.422   3.649 -16.851  1.00  0.00      A    C
ATOM   4306  HG1 PRO A 304      60.511   3.697 -17.958  1.00  0.00      A    H
ATOM   4307  HG2 PRO A 304      59.963   2.657 -16.653  1.00  0.00      A    H
ATOM   4308  C   PRO A 304      62.410   5.462 -14.244  1.00  0.00      A    C
ATOM   4309  O   PRO A 304      62.314   6.679 -14.584  1.00  0.00      A    O
ATOM   4310  N   ASN A 305      63.511   4.943 -13.635  1.00  0.00      A    N
ATOM   4311  HN  ASN A 305      63.576   3.959 -13.489  1.00  0.00      A    H
ATOM   4312  CA  ASN A 305      64.428   5.727 -12.824  1.00  0.00      A    C
ATOM   4313  HA  ASN A 305      63.814   6.582 -12.584  1.00  0.00      A    H
ATOM   4314  CB  ASN A 305      64.691   4.927 -11.494  1.00  0.00      A    C
ATOM   4315  HB1 ASN A 305      65.210   3.956 -11.645  1.00  0.00      A    H
ATOM   4316  HB2 ASN A 305      65.368   5.499 -10.825  1.00  0.00      A    H
ATOM   4317  CG  ASN A 305      63.362   4.748 -10.792  1.00  0.00      A    C
ATOM   4318  OD1 ASN A 305      62.800   5.689 -10.184  1.00  0.00      A    O
ATOM   4319  ND2 ASN A 305      62.731   3.580 -10.741  1.00  0.00      A    N
ATOM   4320 HD21 ASN A 305      61.825   3.504 -10.324  1.00  0.00      A    H
ATOM   4321 HD22 ASN A 305      63.048   2.881 -11.382  1.00  0.00      A    H
ATOM   4322  C   ASN A 305      65.717   6.160 -13.451  1.00  0.00      A    C
ATOM   4323  O   ASN A 305      66.239   5.523 -14.435  1.00  0.00      A    O
ATOM   4324  N   ASP A 306      66.359   7.242 -12.999  1.00  0.00      A    N
ATOM   4325  HN  ASP A 306      66.050   7.669 -12.153  1.00  0.00      A    H
ATOM   4326  CA  ASP A 306      67.358   7.947 -13.887  1.00  0.00      A    C
ATOM   4327  HA  ASP A 306      67.723   8.780 -13.303  1.00  0.00      A    H
ATOM   4328  CB  ASP A 306      68.702   7.162 -14.272  1.00  0.00      A    C
ATOM   4329  HB1 ASP A 306      68.547   6.124 -14.636  1.00  0.00      A    H
ATOM   4330  HB2 ASP A 306      69.387   7.697 -14.964  1.00  0.00      A    H
ATOM   4331  CG  ASP A 306      69.637   6.943 -13.069  1.00  0.00      A    C
ATOM   4332  OD1 ASP A 306      70.858   6.904 -13.292  1.00  0.00      A    O
ATOM   4333  OD2 ASP A 306      69.195   6.680 -11.946  1.00  0.00      A    O
ATOM   4334  C   ASP A 306      66.732   8.662 -15.079  1.00  0.00      A    C
ATOM   4335  O   ASP A 306      66.789   9.872 -15.169  1.00  0.00      A    O
ATOM   4336  N   TYR A 307      66.303   7.849 -16.064  1.00  0.00      A    N
ATOM   4337  HN  TYR A 307      66.265   6.876 -15.852  1.00  0.00      A    H
ATOM   4338  CA  TYR A 307      65.630   8.333 -17.300  1.00  0.00      A    C
ATOM   4339  HA  TYR A 307      65.156   9.297 -17.187  1.00  0.00      A    H
ATOM   4340  CB  TYR A 307      66.450   8.383 -18.616  1.00  0.00      A    C
ATOM   4341  HB1 TYR A 307      65.870   8.261 -19.555  1.00  0.00      A    H
ATOM   4342  HB2 TYR A 307      67.076   9.298 -18.682  1.00  0.00      A    H
ATOM   4343  CG  TYR A 307      67.522   7.276 -18.577  1.00  0.00      A    C
ATOM   4344  CD1 TYR A 307      67.315   5.994 -19.059  1.00  0.00      A    C
ATOM   4345  HD1 TYR A 307      66.336   5.854 -19.492  1.00  0.00      A    H
ATOM   4346  CE1 TYR A 307      68.383   5.050 -19.070  1.00  0.00      A    C
ATOM   4347  HE1 TYR A 307      68.121   4.055 -19.398  1.00  0.00      A    H
ATOM   4348  CZ  TYR A 307      69.717   5.427 -18.677  1.00  0.00      A    C
ATOM   4349  OH  TYR A 307      70.826   4.522 -18.672  1.00  0.00      A    O
ATOM   4350  HH  TYR A 307      71.661   4.953 -18.475  1.00  0.00      A    H
ATOM   4351  CD2 TYR A 307      68.810   7.671 -18.199  1.00  0.00      A    C
ATOM   4352  HD2 TYR A 307      69.031   8.652 -17.805  1.00  0.00      A    H
ATOM   4353  CE2 TYR A 307      69.881   6.782 -18.285  1.00  0.00      A    C
ATOM   4354  HE2 TYR A 307      70.867   7.070 -17.954  1.00  0.00      A    H
ATOM   4355  C   TYR A 307      64.388   7.462 -17.525  1.00  0.00      A    C
ATOM   4356  O   TYR A 307      64.349   6.377 -16.900  1.00  0.00      A    O
ATOM   4357  N   PRO A 308      63.334   7.772 -18.218  1.00  0.00      A    N
ATOM   4358  CD  PRO A 308      62.309   6.822 -18.612  1.00  0.00      A    C
ATOM   4359  HD1 PRO A 308      61.955   6.250 -17.728  1.00  0.00      A    H
ATOM   4360  HD2 PRO A 308      62.727   6.160 -19.400  1.00  0.00      A    H
ATOM   4361  CA  PRO A 308      63.044   9.105 -18.645  1.00  0.00      A    C
ATOM   4362  HA  PRO A 308      63.920   9.593 -19.045  1.00  0.00      A    H
ATOM   4363  CB  PRO A 308      62.009   8.889 -19.688  1.00  0.00      A    C
ATOM   4364  HB1 PRO A 308      61.303   9.737 -19.816  1.00  0.00      A    H
ATOM   4365  HB2 PRO A 308      62.543   8.715 -20.646  1.00  0.00      A    H
ATOM   4366  CG  PRO A 308      61.234   7.645 -19.261  1.00  0.00      A    C
ATOM   4367  HG1 PRO A 308      60.488   7.862 -18.467  1.00  0.00      A    H
ATOM   4368  HG2 PRO A 308      60.782   7.149 -20.146  1.00  0.00      A    H
ATOM   4369  C   PRO A 308      62.538  10.159 -17.623  1.00  0.00      A    C
ATOM   4370  O   PRO A 308      61.687   9.772 -16.830  1.00  0.00      A    O
ATOM   4371  N   ILE A 309      63.182  11.248 -17.617  1.00  0.00      A    N
ATOM   4372  HN  ILE A 309      63.840  11.568 -18.295  1.00  0.00      A    H
ATOM   4373  CA  ILE A 309      62.784  12.374 -16.728  1.00  0.00      A    C
ATOM   4374  HA  ILE A 309      62.222  12.010 -15.880  1.00  0.00      A    H
ATOM   4375  CB  ILE A 309      63.924  13.124 -16.071  1.00  0.00      A    C
ATOM   4376  HB  ILE A 309      64.719  13.239 -16.839  1.00  0.00      A    H
ATOM   4377  CG2 ILE A 309      63.654  14.518 -15.524  1.00  0.00      A    C
ATOM   4378 HG21 ILE A 309      64.559  14.987 -15.082  1.00  0.00      A    H
ATOM   4379 HG22 ILE A 309      63.400  15.231 -16.337  1.00  0.00      A    H
ATOM   4380 HG23 ILE A 309      62.924  14.591 -14.690  1.00  0.00      A    H
ATOM   4381  CG1 ILE A 309      64.523  12.282 -14.923  1.00  0.00      A    C
ATOM   4382 HG11 ILE A 309      63.698  12.111 -14.199  1.00  0.00      A    H
ATOM   4383 HG12 ILE A 309      64.779  11.233 -15.182  1.00  0.00      A    H
ATOM   4384  CD  ILE A 309      65.764  12.707 -14.175  1.00  0.00      A    C
ATOM   4385  HD1 ILE A 309      66.656  12.575 -14.825  1.00  0.00      A    H
ATOM   4386  HD2 ILE A 309      65.681  13.741 -13.779  1.00  0.00      A    H
ATOM   4387  HD3 ILE A 309      65.855  12.029 -13.300  1.00  0.00      A    H
ATOM   4388  C   ILE A 309      61.922  13.347 -17.521  1.00  0.00      A    C
ATOM   4389  O   ILE A 309      62.161  13.813 -18.614  1.00  0.00      A    O
ATOM   4390  N   CYS A 310      60.848  13.761 -16.814  1.00  0.00      A    N
ATOM   4391  HN  CYS A 310      60.586  13.577 -15.870  1.00  0.00      A    H
ATOM   4392  CA  CYS A 310      59.889  14.790 -17.207  1.00  0.00      A    C
ATOM   4393  HA  CYS A 310      59.495  14.484 -18.165  1.00  0.00      A    H
ATOM   4394  CB  CYS A 310      58.747  14.742 -16.170  1.00  0.00      A    C
ATOM   4395  HB1 CYS A 310      58.565  13.660 -15.996  1.00  0.00      A    H
ATOM   4396  HB2 CYS A 310      59.077  15.186 -15.207  1.00  0.00      A    H
ATOM   4397  SG  CYS A 310      57.224  15.501 -16.905  1.00  0.00      A    S
ATOM   4398  HG1 CYS A 310      56.395  14.589 -16.418  1.00  0.00      A    H
ATOM   4399  C   CYS A 310      60.426  16.267 -17.371  1.00  0.00      A    C
ATOM   4400  O   CYS A 310      60.860  16.979 -16.460  1.00  0.00      A    O
ATOM   4401  N   ASP A 311      60.339  16.818 -18.639  1.00  0.00      A    N
ATOM   4402  HN  ASP A 311      59.965  16.367 -19.445  1.00  0.00      A    H
ATOM   4403  CA  ASP A 311      60.727  18.175 -18.937  1.00  0.00      A    C
ATOM   4404  HA  ASP A 311      60.616  18.683 -17.991  1.00  0.00      A    H
ATOM   4405  CB  ASP A 311      62.195  18.088 -19.457  1.00  0.00      A    C
ATOM   4406  HB1 ASP A 311      62.715  17.481 -18.685  1.00  0.00      A    H
ATOM   4407  HB2 ASP A 311      62.308  17.551 -20.423  1.00  0.00      A    H
ATOM   4408  CG  ASP A 311      62.899  19.420 -19.591  1.00  0.00      A    C
ATOM   4409  OD1 ASP A 311      62.308  20.433 -19.129  1.00  0.00      A    O
ATOM   4410  OD2 ASP A 311      64.062  19.487 -20.085  1.00  0.00      A    O
ATOM   4411  C   ASP A 311      59.695  18.842 -19.881  1.00  0.00      A    C
ATOM   4412  O   ASP A 311      58.500  18.527 -19.927  1.00  0.00      A    O
ATOM   4413  N   VAL A 312      60.096  19.875 -20.588  1.00  0.00      A    N
ATOM   4414  HN  VAL A 312      61.029  20.127 -20.341  1.00  0.00      A    H
ATOM   4415  CA  VAL A 312      59.427  20.647 -21.658  1.00  0.00      A    C
ATOM   4416  HA  VAL A 312      60.148  21.451 -21.646  1.00  0.00      A    H
ATOM   4417  CB  VAL A 312      59.555  20.064 -23.035  1.00  0.00      A    C
ATOM   4418  HB  VAL A 312      59.216  20.835 -23.759  1.00  0.00      A    H
ATOM   4419  CG1 VAL A 312      61.063  19.925 -23.293  1.00  0.00      A    C
ATOM   4420 HG11 VAL A 312      61.446  19.053 -22.721  1.00  0.00      A    H
ATOM   4421 HG12 VAL A 312      61.332  20.000 -24.368  1.00  0.00      A    H
ATOM   4422 HG13 VAL A 312      61.542  20.867 -22.952  1.00  0.00      A    H
ATOM   4423  CG2 VAL A 312      58.639  18.832 -23.154  1.00  0.00      A    C
ATOM   4424 HG21 VAL A 312      57.606  18.968 -22.768  1.00  0.00      A    H
ATOM   4425 HG22 VAL A 312      58.647  18.489 -24.211  1.00  0.00      A    H
ATOM   4426 HG23 VAL A 312      59.146  18.051 -22.548  1.00  0.00      A    H
ATOM   4427  C   VAL A 312      58.092  21.400 -21.292  1.00  0.00      A    C
ATOM   4428  O   VAL A 312      57.864  21.739 -20.114  1.00  0.00      A    O
ATOM   4429  N   ASP A 313      57.268  21.709 -22.287  1.00  0.00      A    N
ATOM   4430  HN  ASP A 313      57.525  21.382 -23.194  1.00  0.00      A    H
ATOM   4431  CA  ASP A 313      56.093  22.578 -22.245  1.00  0.00      A    C
ATOM   4432  HA  ASP A 313      56.350  23.475 -21.701  1.00  0.00      A    H
ATOM   4433  CB  ASP A 313      55.598  22.903 -23.710  1.00  0.00      A    C
ATOM   4434  HB1 ASP A 313      55.086  22.089 -24.267  1.00  0.00      A    H
ATOM   4435  HB2 ASP A 313      54.975  23.820 -23.773  1.00  0.00      A    H
ATOM   4436  CG  ASP A 313      56.791  23.153 -24.670  1.00  0.00      A    C
ATOM   4437  OD1 ASP A 313      57.459  22.198 -25.085  1.00  0.00      A    O
ATOM   4438  OD2 ASP A 313      57.058  24.357 -24.782  1.00  0.00      A    O
ATOM   4439  C   ASP A 313      54.949  21.868 -21.450  1.00  0.00      A    C
ATOM   4440  O   ASP A 313      54.641  22.374 -20.297  1.00  0.00      A    O
ATOM   4441  N   ASP A 314      54.369  20.774 -21.944  1.00  0.00      A    N
ATOM   4442  HN  ASP A 314      54.654  20.352 -22.801  1.00  0.00      A    H
ATOM   4443  CA  ASP A 314      53.278  20.182 -21.190  1.00  0.00      A    C
ATOM   4444  HA  ASP A 314      52.583  20.949 -20.882  1.00  0.00      A    H
ATOM   4445  CB  ASP A 314      52.519  19.132 -22.137  1.00  0.00      A    C
ATOM   4446  HB1 ASP A 314      53.126  18.226 -22.351  1.00  0.00      A    H
ATOM   4447  HB2 ASP A 314      51.543  18.740 -21.779  1.00  0.00      A    H
ATOM   4448  CG  ASP A 314      52.130  19.892 -23.379  1.00  0.00      A    C
ATOM   4449  OD1 ASP A 314      51.189  20.753 -23.394  1.00  0.00      A    O
ATOM   4450  OD2 ASP A 314      52.710  19.484 -24.423  1.00  0.00      A    O
ATOM   4451  C   ASP A 314      53.906  19.386 -19.987  1.00  0.00      A    C
ATOM   4452  O   ASP A 314      53.731  19.750 -18.831  1.00  0.00      A    O
ATOM   4453  N   GLY A 315      54.694  18.324 -20.409  1.00  0.00      A    N
ATOM   4454  HN  GLY A 315      54.926  18.238 -21.375  1.00  0.00      A    H
ATOM   4455  CA  GLY A 315      55.386  17.422 -19.510  1.00  0.00      A    C
ATOM   4456  HA1 GLY A 315      56.295  17.884 -19.155  1.00  0.00      A    H
ATOM   4457  HA2 GLY A 315      54.696  17.097 -18.745  1.00  0.00      A    H
ATOM   4458  C   GLY A 315      55.667  16.157 -20.275  1.00  0.00      A    C
ATOM   4459  O   GLY A 315      55.006  15.188 -20.163  1.00  0.00      A    O
ATOM   4460  N   LEU A 316      56.728  16.239 -21.072  1.00  0.00      A    N
ATOM   4461  HN  LEU A 316      57.245  17.092 -21.099  1.00  0.00      A    H
ATOM   4462  CA  LEU A 316      57.188  15.073 -21.847  1.00  0.00      A    C
ATOM   4463  HA  LEU A 316      56.363  14.378 -21.901  1.00  0.00      A    H
ATOM   4464  CB  LEU A 316      57.583  15.577 -23.299  1.00  0.00      A    C
ATOM   4465  HB1 LEU A 316      57.028  16.504 -23.557  1.00  0.00      A    H
ATOM   4466  HB2 LEU A 316      58.680  15.751 -23.271  1.00  0.00      A    H
ATOM   4467  CG  LEU A 316      57.480  14.594 -24.450  1.00  0.00      A    C
ATOM   4468  HG  LEU A 316      56.563  14.003 -24.241  1.00  0.00      A    H
ATOM   4469  CD1 LEU A 316      57.268  15.257 -25.811  1.00  0.00      A    C
ATOM   4470 HD11 LEU A 316      57.038  14.439 -26.527  1.00  0.00      A    H
ATOM   4471 HD12 LEU A 316      56.511  16.070 -25.827  1.00  0.00      A    H
ATOM   4472 HD13 LEU A 316      58.241  15.662 -26.160  1.00  0.00      A    H
ATOM   4473  CD2 LEU A 316      58.624  13.659 -24.459  1.00  0.00      A    C
ATOM   4474 HD21 LEU A 316      58.638  13.012 -23.555  1.00  0.00      A    H
ATOM   4475 HD22 LEU A 316      58.654  12.948 -25.312  1.00  0.00      A    H
ATOM   4476 HD23 LEU A 316      59.606  14.176 -24.408  1.00  0.00      A    H
ATOM   4477  C   LEU A 316      58.358  14.448 -21.143  1.00  0.00      A    C
ATOM   4478  O   LEU A 316      59.433  15.029 -20.890  1.00  0.00      A    O
ATOM   4479  N   CYS A 317      58.142  13.168 -20.658  1.00  0.00      A    N
ATOM   4480  HN  CYS A 317      57.342  12.631 -20.916  1.00  0.00      A    H
ATOM   4481  CA  CYS A 317      59.178  12.347 -20.100  1.00  0.00      A    C
ATOM   4482  HA  CYS A 317      59.828  12.906 -19.444  1.00  0.00      A    H
ATOM   4483  CB  CYS A 317      58.564  11.283 -19.133  1.00  0.00      A    C
ATOM   4484  HB1 CYS A 317      58.231  10.356 -19.648  1.00  0.00      A    H
ATOM   4485  HB2 CYS A 317      59.413  10.882 -18.539  1.00  0.00      A    H
ATOM   4486  SG  CYS A 317      57.215  11.919 -18.081  1.00  0.00      A    S
ATOM   4487  HG1 CYS A 317      56.306  11.625 -18.999  1.00  0.00      A    H
ATOM   4488  C   CYS A 317      60.095  11.758 -21.115  1.00  0.00      A    C
ATOM   4489  O   CYS A 317      59.819  10.687 -21.685  1.00  0.00      A    O
ATOM   4490  N   LEU A 318      61.294  12.417 -21.353  1.00  0.00      A    N
ATOM   4491  HN  LEU A 318      61.470  13.289 -20.902  1.00  0.00      A    H
ATOM   4492  CA  LEU A 318      62.271  11.938 -22.302  1.00  0.00      A    C
ATOM   4493  HA  LEU A 318      62.332  10.862 -22.233  1.00  0.00      A    H
ATOM   4494  CB  LEU A 318      61.954  12.596 -23.726  1.00  0.00      A    C
ATOM   4495  HB1 LEU A 318      60.981  12.270 -24.151  1.00  0.00      A    H
ATOM   4496  HB2 LEU A 318      62.141  13.679 -23.567  1.00  0.00      A    H
ATOM   4497  CG  LEU A 318      62.816  12.022 -24.899  1.00  0.00      A    C
ATOM   4498  HG  LEU A 318      63.871  11.935 -24.565  1.00  0.00      A    H
ATOM   4499  CD1 LEU A 318      62.526  10.603 -25.426  1.00  0.00      A    C
ATOM   4500 HD11 LEU A 318      62.843   9.892 -24.633  1.00  0.00      A    H
ATOM   4501 HD12 LEU A 318      61.497  10.465 -25.822  1.00  0.00      A    H
ATOM   4502 HD13 LEU A 318      63.196  10.325 -26.267  1.00  0.00      A    H
ATOM   4503  CD2 LEU A 318      62.789  13.061 -25.918  1.00  0.00      A    C
ATOM   4504 HD21 LEU A 318      63.028  14.034 -25.438  1.00  0.00      A    H
ATOM   4505 HD22 LEU A 318      63.393  12.788 -26.810  1.00  0.00      A    H
ATOM   4506 HD23 LEU A 318      61.813  13.169 -26.437  1.00  0.00      A    H
ATOM   4507  C   LEU A 318      63.561  12.453 -21.769  1.00  0.00      A    C
ATOM   4508  O   LEU A 318      63.572  13.595 -21.181  1.00  0.00      A    O
ATOM   4509  N   LYS A 319      64.675  11.710 -21.950  1.00  0.00      A    N
ATOM   4510  HN  LYS A 319      64.518  10.857 -22.440  1.00  0.00      A    H
ATOM   4511  CA  LYS A 319      65.966  12.094 -21.520  1.00  0.00      A    C
ATOM   4512  HA  LYS A 319      66.543  11.237 -21.837  1.00  0.00      A    H
ATOM   4513  CB  LYS A 319      66.649  13.307 -22.375  1.00  0.00      A    C
ATOM   4514  HB1 LYS A 319      66.222  14.252 -21.977  1.00  0.00      A    H
ATOM   4515  HB2 LYS A 319      67.725  13.297 -22.099  1.00  0.00      A    H
ATOM   4516  CG  LYS A 319      66.367  13.199 -23.885  1.00  0.00      A    C
ATOM   4517  HG1 LYS A 319      66.427  12.149 -24.241  1.00  0.00      A    H
ATOM   4518  HG2 LYS A 319      65.306  13.512 -23.986  1.00  0.00      A    H
ATOM   4519  CD  LYS A 319      67.254  14.091 -24.830  1.00  0.00      A    C
ATOM   4520  HD1 LYS A 319      67.137  15.172 -24.601  1.00  0.00      A    H
ATOM   4521  HD2 LYS A 319      68.259  13.912 -24.391  1.00  0.00      A    H
ATOM   4522  CE  LYS A 319      67.095  13.762 -26.345  1.00  0.00      A    C
ATOM   4523  HE1 LYS A 319      66.924  12.673 -26.478  1.00  0.00      A    H
ATOM   4524  HE2 LYS A 319      66.188  14.211 -26.803  1.00  0.00      A    H
ATOM   4525  NZ  LYS A 319      68.254  14.246 -27.065  1.00  0.00      A    N
ATOM   4526  HZ1 LYS A 319      68.009  15.243 -27.234  1.00  0.00      A    H
ATOM   4527  HZ2 LYS A 319      69.074  14.150 -26.432  1.00  0.00      A    H
ATOM   4528  HZ3 LYS A 319      68.442  13.736 -27.952  1.00  0.00      A    H
ATOM   4529  C   LYS A 319      66.102  12.304 -20.023  1.00  0.00      A    C
ATOM   4530  O   LYS A 319      65.315  11.857 -19.186  1.00  0.00      A    O
ATOM   4531  N   SER A 320      67.112  13.083 -19.639  1.00  0.00      A    N
ATOM   4532  HN  SER A 320      67.759  13.272 -20.373  1.00  0.00      A    H
ATOM   4533  CA  SER A 320      67.287  13.683 -18.302  1.00  0.00      A    C
ATOM   4534  HA  SER A 320      66.434  13.495 -17.668  1.00  0.00      A    H
ATOM   4535  CB  SER A 320      68.398  12.781 -17.549  1.00  0.00      A    C
ATOM   4536  HB1 SER A 320      68.529  13.150 -16.509  1.00  0.00      A    H
ATOM   4537  HB2 SER A 320      68.038  11.730 -17.537  1.00  0.00      A    H
ATOM   4538  OG  SER A 320      69.636  12.738 -18.202  1.00  0.00      A    O
ATOM   4539  HG1 SER A 320      70.351  12.442 -17.634  1.00  0.00      A    H
ATOM   4540  C   SER A 320      67.483  15.205 -18.280  1.00  0.00      A    C
ATOM   4541  O   SER A 320      68.027  15.784 -19.237  1.00  0.00      A    O
ATOM   4542  N   SER A 321      67.024  15.853 -17.212  1.00  0.00      A    N
ATOM   4543  HN  SER A 321      66.582  15.253 -16.549  1.00  0.00      A    H
ATOM   4544  CA  SER A 321      67.260  17.251 -16.843  1.00  0.00      A    C
ATOM   4545  HA  SER A 321      68.335  17.347 -16.865  1.00  0.00      A    H
ATOM   4546  CB  SER A 321      66.428  18.223 -17.791  1.00  0.00      A    C
ATOM   4547  HB1 SER A 321      66.738  19.283 -17.666  1.00  0.00      A    H
ATOM   4548  HB2 SER A 321      66.542  17.769 -18.799  1.00  0.00      A    H
ATOM   4549  OG  SER A 321      65.018  18.217 -17.551  1.00  0.00      A    O
ATOM   4550  HG1 SER A 321      64.520  18.717 -18.202  1.00  0.00      A    H
ATOM   4551  C   SER A 321      67.013  17.640 -15.396  1.00  0.00      A    C
ATOM   4552  O   SER A 321      66.530  16.765 -14.656  1.00  0.00      A    O
ATOM   4553  N   THR A 322      67.284  18.885 -14.938  1.00  0.00      A    N
ATOM   4554  HN  THR A 322      67.494  19.578 -15.624  1.00  0.00      A    H
ATOM   4555  CA  THR A 322      67.268  19.350 -13.584  1.00  0.00      A    C
ATOM   4556  HA  THR A 322      67.920  18.729 -12.987  1.00  0.00      A    H
ATOM   4557  CB  THR A 322      67.806  20.760 -13.557  1.00  0.00      A    C
ATOM   4558  HB  THR A 322      67.762  21.160 -12.522  1.00  0.00      A    H
ATOM   4559  OG1 THR A 322      67.155  21.721 -14.455  1.00  0.00      A    O
ATOM   4560  HG1 THR A 322      67.455  22.601 -14.215  1.00  0.00      A    H
ATOM   4561  CG2 THR A 322      69.352  20.762 -13.888  1.00  0.00      A    C
ATOM   4562 HG21 THR A 322      69.674  21.798 -14.127  1.00  0.00      A    H
ATOM   4563 HG22 THR A 322      69.917  20.269 -13.068  1.00  0.00      A    H
ATOM   4564 HG23 THR A 322      69.531  20.138 -14.790  1.00  0.00      A    H
ATOM   4565  C   THR A 322      65.940  19.369 -12.822  1.00  0.00      A    C
ATOM   4566  O   THR A 322      65.605  18.372 -12.155  1.00  0.00      A    O
ATOM   4567  N   ASP A 323      65.189  20.461 -12.913  1.00  0.00      A    N
ATOM   4568  HN  ASP A 323      65.621  21.171 -13.464  1.00  0.00      A    H
ATOM   4569  CA  ASP A 323      63.997  20.765 -12.110  1.00  0.00      A    C
ATOM   4570  HA  ASP A 323      63.404  19.869 -11.996  1.00  0.00      A    H
ATOM   4571  CB  ASP A 323      64.457  21.347 -10.726  1.00  0.00      A    C
ATOM   4572  HB1 ASP A 323      65.216  20.691 -10.248  1.00  0.00      A    H
ATOM   4573  HB2 ASP A 323      64.737  22.414 -10.861  1.00  0.00      A    H
ATOM   4574  CG  ASP A 323      63.328  21.227  -9.734  1.00  0.00      A    C
ATOM   4575  OD1 ASP A 323      62.814  22.277  -9.282  1.00  0.00      A    O
ATOM   4576  OD2 ASP A 323      62.804  20.178  -9.296  1.00  0.00      A    O
ATOM   4577  C   ASP A 323      63.119  21.673 -12.893  1.00  0.00      A    C
ATOM   4578  O   ASP A 323      63.620  22.191 -13.896  1.00  0.00      A    O
ATOM   4579  N   TYR A 324      61.780  21.763 -12.583  1.00  0.00      A    N
ATOM   4580  HN  TYR A 324      61.378  21.362 -11.763  1.00  0.00      A    H
ATOM   4581  CA  TYR A 324      60.818  22.418 -13.361  1.00  0.00      A    C
ATOM   4582  HA  TYR A 324      61.041  22.141 -14.381  1.00  0.00      A    H
ATOM   4583  CB  TYR A 324      59.383  22.050 -13.020  1.00  0.00      A    C
ATOM   4584  HB1 TYR A 324      59.171  22.352 -11.972  1.00  0.00      A    H
ATOM   4585  HB2 TYR A 324      58.757  22.732 -13.634  1.00  0.00      A    H
ATOM   4586  CG  TYR A 324      58.948  20.624 -13.226  1.00  0.00      A    C
ATOM   4587  CD1 TYR A 324      58.553  19.925 -12.105  1.00  0.00      A    C
ATOM   4588  HD1 TYR A 324      58.629  20.285 -11.089  1.00  0.00      A    H
ATOM   4589  CE1 TYR A 324      58.252  18.475 -12.316  1.00  0.00      A    C
ATOM   4590  HE1 TYR A 324      57.845  18.003 -11.434  1.00  0.00      A    H
ATOM   4591  CZ  TYR A 324      58.302  17.871 -13.612  1.00  0.00      A    C
ATOM   4592  OH  TYR A 324      57.763  16.626 -13.746  1.00  0.00      A    O
ATOM   4593  HH  TYR A 324      57.827  16.208 -12.884  1.00  0.00      A    H
ATOM   4594  CD2 TYR A 324      58.983  20.079 -14.475  1.00  0.00      A    C
ATOM   4595  HD2 TYR A 324      59.292  20.672 -15.323  1.00  0.00      A    H
ATOM   4596  CE2 TYR A 324      58.602  18.695 -14.728  1.00  0.00      A    C
ATOM   4597  HE2 TYR A 324      58.612  18.331 -15.745  1.00  0.00      A    H
ATOM   4598  C   TYR A 324      60.863  23.952 -13.186  1.00  0.00      A    C
ATOM   4599  O   TYR A 324      61.265  24.556 -12.225  1.00  0.00      A    O
ATOM   4600  N   LEU A 325      60.449  24.719 -14.233  1.00  0.00      A    N
ATOM   4601  HN  LEU A 325      60.410  24.234 -15.103  1.00  0.00      A    H
ATOM   4602  CA  LEU A 325      60.371  26.123 -14.299  1.00  0.00      A    C
ATOM   4603  HA  LEU A 325      61.275  26.569 -13.910  1.00  0.00      A    H
ATOM   4604  CB  LEU A 325      60.225  26.665 -15.765  1.00  0.00      A    C
ATOM   4605  HB1 LEU A 325      61.077  26.251 -16.345  1.00  0.00      A    H
ATOM   4606  HB2 LEU A 325      59.322  26.168 -16.180  1.00  0.00      A    H
ATOM   4607  CG  LEU A 325      60.184  28.216 -15.915  1.00  0.00      A    C
ATOM   4608  HG  LEU A 325      59.142  28.510 -15.667  1.00  0.00      A    H
ATOM   4609  CD1 LEU A 325      61.249  28.888 -15.174  1.00  0.00      A    C
ATOM   4610 HD11 LEU A 325      62.196  28.363 -15.424  1.00  0.00      A    H
ATOM   4611 HD12 LEU A 325      61.277  29.943 -15.523  1.00  0.00      A    H
ATOM   4612 HD13 LEU A 325      61.082  28.851 -14.076  1.00  0.00      A    H
ATOM   4613  CD2 LEU A 325      60.325  28.669 -17.363  1.00  0.00      A    C
ATOM   4614 HD21 LEU A 325      60.640  29.734 -17.369  1.00  0.00      A    H
ATOM   4615 HD22 LEU A 325      61.178  28.107 -17.800  1.00  0.00      A    H
ATOM   4616 HD23 LEU A 325      59.405  28.469 -17.952  1.00  0.00      A    H
ATOM   4617  C   LEU A 325      59.126  26.705 -13.625  1.00  0.00      A    C
ATOM   4618  O   LEU A 325      59.265  27.640 -12.811  1.00  0.00      A    O
ATOM   4619  N   GLY A 326      57.892  26.221 -13.853  1.00  0.00      A    N
ATOM   4620  HN  GLY A 326      57.846  25.387 -14.397  1.00  0.00      A    H
ATOM   4621  CA  GLY A 326      56.643  26.747 -13.261  1.00  0.00      A    C
ATOM   4622  HA1 GLY A 326      57.038  27.313 -12.431  1.00  0.00      A    H
ATOM   4623  HA2 GLY A 326      56.123  27.419 -13.928  1.00  0.00      A    H
ATOM   4624  C   GLY A 326      55.731  25.768 -12.654  1.00  0.00      A    C
ATOM   4625  O   GLY A 326      55.263  26.026 -11.522  1.00  0.00      A    O
ATOM   4626  N   ILE A 327      55.564  24.577 -13.260  1.00  0.00      A    N
ATOM   4627  HN  ILE A 327      56.040  24.287 -14.087  1.00  0.00      A    H
ATOM   4628  CA  ILE A 327      54.494  23.752 -12.765  1.00  0.00      A    C
ATOM   4629  HA  ILE A 327      53.773  24.350 -12.226  1.00  0.00      A    H
ATOM   4630  CB  ILE A 327      53.648  23.080 -13.790  1.00  0.00      A    C
ATOM   4631  HB  ILE A 327      54.296  22.459 -14.444  1.00  0.00      A    H
ATOM   4632  CG2 ILE A 327      52.590  22.155 -13.068  1.00  0.00      A    C
ATOM   4633 HG21 ILE A 327      52.245  22.481 -12.064  1.00  0.00      A    H
ATOM   4634 HG22 ILE A 327      51.733  21.968 -13.750  1.00  0.00      A    H
ATOM   4635 HG23 ILE A 327      53.026  21.138 -12.968  1.00  0.00      A    H
ATOM   4636  CG1 ILE A 327      53.052  24.145 -14.760  1.00  0.00      A    C
ATOM   4637 HG11 ILE A 327      53.804  24.737 -15.325  1.00  0.00      A    H
ATOM   4638 HG12 ILE A 327      52.517  23.573 -15.547  1.00  0.00      A    H
ATOM   4639  CD  ILE A 327      52.100  25.148 -14.075  1.00  0.00      A    C
ATOM   4640  HD1 ILE A 327      51.316  24.584 -13.526  1.00  0.00      A    H
ATOM   4641  HD2 ILE A 327      52.654  25.842 -13.407  1.00  0.00      A    H
ATOM   4642  HD3 ILE A 327      51.684  25.800 -14.872  1.00  0.00      A    H
ATOM   4643  C   ILE A 327      55.103  22.755 -11.821  1.00  0.00      A    C
ATOM   4644  O   ILE A 327      55.675  21.763 -12.227  1.00  0.00      A    O
ATOM   4645  N   ALA A 328      54.980  23.066 -10.488  1.00  0.00      A    N
ATOM   4646  HN  ALA A 328      54.534  23.951 -10.377  1.00  0.00      A    H
ATOM   4647  CA  ALA A 328      55.210  22.094  -9.471  1.00  0.00      A    C
ATOM   4648  HA  ALA A 328      54.679  21.176  -9.674  1.00  0.00      A    H
ATOM   4649  CB  ALA A 328      56.743  21.958  -9.212  1.00  0.00      A    C
ATOM   4650  HB1 ALA A 328      57.205  21.457 -10.089  1.00  0.00      A    H
ATOM   4651  HB2 ALA A 328      57.362  22.879  -9.153  1.00  0.00      A    H
ATOM   4652  HB3 ALA A 328      56.883  21.261  -8.358  1.00  0.00      A    H
ATOM   4653  C   ALA A 328      54.641  22.724  -8.236  1.00  0.00      A    C
ATOM   4654  O   ALA A 328      54.326  23.849  -8.191  1.00  0.00      A    O
ATOM   4655  N   ALA A 329      54.308  21.916  -7.206  1.00  0.00      A    N
ATOM   4656  HN  ALA A 329      54.406  20.923  -7.218  1.00  0.00      A    H
ATOM   4657  CA  ALA A 329      53.506  22.435  -6.131  1.00  0.00      A    C
ATOM   4658  HA  ALA A 329      52.704  22.954  -6.635  1.00  0.00      A    H
ATOM   4659  CB  ALA A 329      52.739  21.288  -5.445  1.00  0.00      A    C
ATOM   4660  HB1 ALA A 329      52.328  20.676  -6.276  1.00  0.00      A    H
ATOM   4661  HB2 ALA A 329      53.431  20.650  -4.855  1.00  0.00      A    H
ATOM   4662  HB3 ALA A 329      52.002  21.688  -4.717  1.00  0.00      A    H
ATOM   4663  C   ALA A 329      54.216  23.458  -5.185  1.00  0.00      A    C
ATOM   4664  O   ALA A 329      53.622  24.398  -4.661  1.00  0.00      A    O
ATOM   4665  N   LYS A 330      55.506  23.347  -4.975  1.00  0.00      A    N
ATOM   4666  HN  LYS A 330      55.877  22.460  -5.239  1.00  0.00      A    H
ATOM   4667  CA  LYS A 330      56.385  24.175  -4.168  1.00  0.00      A    C
ATOM   4668  HA  LYS A 330      55.960  24.154  -3.176  1.00  0.00      A    H
ATOM   4669  CB  LYS A 330      57.796  23.489  -4.235  1.00  0.00      A    C
ATOM   4670  HB1 LYS A 330      58.531  23.944  -3.536  1.00  0.00      A    H
ATOM   4671  HB2 LYS A 330      57.635  22.531  -3.694  1.00  0.00      A    H
ATOM   4672  CG  LYS A 330      58.378  23.176  -5.594  1.00  0.00      A    C
ATOM   4673  HG1 LYS A 330      57.754  22.485  -6.201  1.00  0.00      A    H
ATOM   4674  HG2 LYS A 330      58.455  24.127  -6.163  1.00  0.00      A    H
ATOM   4675  CD  LYS A 330      59.801  22.607  -5.477  1.00  0.00      A    C
ATOM   4676  HD1 LYS A 330      60.348  23.085  -4.637  1.00  0.00      A    H
ATOM   4677  HD2 LYS A 330      59.711  21.517  -5.284  1.00  0.00      A    H
ATOM   4678  CE  LYS A 330      60.625  22.633  -6.815  1.00  0.00      A    C
ATOM   4679  HE1 LYS A 330      59.991  22.076  -7.538  1.00  0.00      A    H
ATOM   4680  HE2 LYS A 330      60.875  23.629  -7.242  1.00  0.00      A    H
ATOM   4681  NZ  LYS A 330      61.962  22.015  -6.626  1.00  0.00      A    N
ATOM   4682  HZ1 LYS A 330      62.469  21.975  -7.533  1.00  0.00      A    H
ATOM   4683  HZ2 LYS A 330      62.481  22.588  -5.930  1.00  0.00      A    H
ATOM   4684  HZ3 LYS A 330      61.864  21.036  -6.289  1.00  0.00      A    H
ATOM   4685  C   LYS A 330      56.369  25.640  -4.633  1.00  0.00      A    C
ATOM   4686  O   LYS A 330      56.806  26.527  -3.917  1.00  0.00      A    O
ATOM   4687  N   LYS A 331      55.849  25.847  -5.808  1.00  0.00      A    N
ATOM   4688  HN  LYS A 331      55.414  25.032  -6.182  1.00  0.00      A    H
ATOM   4689  CA  LYS A 331      55.781  27.132  -6.476  1.00  0.00      A    C
ATOM   4690  HA  LYS A 331      56.291  27.931  -5.958  1.00  0.00      A    H
ATOM   4691  CB  LYS A 331      56.314  27.007  -7.931  1.00  0.00      A    C
ATOM   4692  HB1 LYS A 331      55.828  26.346  -8.679  1.00  0.00      A    H
ATOM   4693  HB2 LYS A 331      56.266  28.040  -8.338  1.00  0.00      A    H
ATOM   4694  CG  LYS A 331      57.798  26.611  -8.084  1.00  0.00      A    C
ATOM   4695  HG1 LYS A 331      58.358  27.316  -7.434  1.00  0.00      A    H
ATOM   4696  HG2 LYS A 331      57.940  25.545  -7.802  1.00  0.00      A    H
ATOM   4697  CD  LYS A 331      58.369  26.621  -9.577  1.00  0.00      A    C
ATOM   4698  HD1 LYS A 331      57.581  26.068 -10.131  1.00  0.00      A    H
ATOM   4699  HD2 LYS A 331      58.455  27.661  -9.956  1.00  0.00      A    H
ATOM   4700  CE  LYS A 331      59.702  25.929  -9.705  1.00  0.00      A    C
ATOM   4701  HE1 LYS A 331      59.711  24.876  -9.350  1.00  0.00      A    H
ATOM   4702  HE2 LYS A 331      59.970  25.849 -10.781  1.00  0.00      A    H
ATOM   4703  NZ  LYS A 331      60.845  26.671  -9.148  1.00  0.00      A    N
ATOM   4704  HZ1 LYS A 331      60.815  26.653  -8.109  1.00  0.00      A    H
ATOM   4705  HZ2 LYS A 331      61.702  26.128  -9.379  1.00  0.00      A    H
ATOM   4706  HZ3 LYS A 331      61.054  27.630  -9.493  1.00  0.00      A    H
ATOM   4707  C   LYS A 331      54.363  27.682  -6.489  1.00  0.00      A    C
ATOM   4708  O   LYS A 331      54.111  28.784  -6.912  1.00  0.00      A    O
ATOM   4709  N   ARG A 332      53.378  26.900  -5.978  1.00  0.00      A    N
ATOM   4710  HN  ARG A 332      53.647  26.064  -5.505  1.00  0.00      A    H
ATOM   4711  CA  ARG A 332      51.942  27.213  -6.034  1.00  0.00      A    C
ATOM   4712  HA  ARG A 332      51.747  27.701  -6.978  1.00  0.00      A    H
ATOM   4713  CB  ARG A 332      51.172  25.821  -5.911  1.00  0.00      A    C
ATOM   4714  HB1 ARG A 332      51.661  25.110  -6.611  1.00  0.00      A    H
ATOM   4715  HB2 ARG A 332      51.319  25.483  -4.863  1.00  0.00      A    H
ATOM   4716  CG  ARG A 332      49.718  25.907  -6.283  1.00  0.00      A    C
ATOM   4717  HG1 ARG A 332      49.018  26.562  -5.723  1.00  0.00      A    H
ATOM   4718  HG2 ARG A 332      49.577  26.303  -7.312  1.00  0.00      A    H
ATOM   4719  CD  ARG A 332      49.149  24.488  -6.201  1.00  0.00      A    C
ATOM   4720  HD1 ARG A 332      49.424  24.055  -5.215  1.00  0.00      A    H
ATOM   4721  HD2 ARG A 332      48.046  24.444  -6.330  1.00  0.00      A    H
ATOM   4722  NE  ARG A 332      49.837  23.750  -7.277  1.00  0.00      A    N
ATOM   4723  HE  ARG A 332      50.364  24.221  -7.984  1.00  0.00      A    H
ATOM   4724  CZ  ARG A 332      49.994  22.444  -7.414  1.00  0.00      A    C
ATOM   4725  NH1 ARG A 332      49.656  21.516  -6.487  1.00  0.00      A    N
ATOM   4726 HH11 ARG A 332      49.321  21.761  -5.577  1.00  0.00      A    H
ATOM   4727 HH12 ARG A 332      49.798  20.573  -6.787  1.00  0.00      A    H
ATOM   4728  NH2 ARG A 332      50.632  21.937  -8.499  1.00  0.00      A    N
ATOM   4729 HH21 ARG A 332      50.822  22.578  -9.243  1.00  0.00      A    H
ATOM   4730 HH22 ARG A 332      50.734  20.942  -8.534  1.00  0.00      A    H
ATOM   4731  C   ARG A 332      51.637  28.121  -4.849  1.00  0.00      A    C
ATOM   4732  O   ARG A 332      52.343  28.118  -3.847  1.00  0.00      A    O
ATOM   4733  N   LYS A 333      50.506  28.816  -4.976  1.00  0.00      A    N
ATOM   4734  HN  LYS A 333      49.904  28.768  -5.770  1.00  0.00      A    H
ATOM   4735  CA  LYS A 333      50.048  29.655  -3.847  1.00  0.00      A    C
ATOM   4736  HA  LYS A 333      50.832  30.090  -3.245  1.00  0.00      A    H
ATOM   4737  CB  LYS A 333      49.240  30.878  -4.498  1.00  0.00      A    C
ATOM   4738  HB1 LYS A 333      49.853  31.458  -5.220  1.00  0.00      A    H
ATOM   4739  HB2 LYS A 333      48.351  30.434  -4.995  1.00  0.00      A    H
ATOM   4740  CG  LYS A 333      48.760  31.838  -3.384  1.00  0.00      A    C
ATOM   4741  HG1 LYS A 333      48.079  32.575  -3.861  1.00  0.00      A    H
ATOM   4742  HG2 LYS A 333      48.092  31.358  -2.636  1.00  0.00      A    H
ATOM   4743  CD  LYS A 333      49.887  32.628  -2.724  1.00  0.00      A    C
ATOM   4744  HD1 LYS A 333      50.357  31.843  -2.094  1.00  0.00      A    H
ATOM   4745  HD2 LYS A 333      50.556  33.036  -3.512  1.00  0.00      A    H
ATOM   4746  CE  LYS A 333      49.583  33.735  -1.757  1.00  0.00      A    C
ATOM   4747  HE1 LYS A 333      48.966  34.503  -2.270  1.00  0.00      A    H
ATOM   4748  HE2 LYS A 333      49.052  33.379  -0.848  1.00  0.00      A    H
ATOM   4749  NZ  LYS A 333      50.797  34.449  -1.327  1.00  0.00      A    N
ATOM   4750  HZ1 LYS A 333      50.409  35.231  -0.763  1.00  0.00      A    H
ATOM   4751  HZ2 LYS A 333      51.370  33.778  -0.776  1.00  0.00      A    H
ATOM   4752  HZ3 LYS A 333      51.375  34.762  -2.133  1.00  0.00      A    H
ATOM   4753  C   LYS A 333      49.237  28.841  -2.782  1.00  0.00      A    C
ATOM   4754  O   LYS A 333      48.338  28.055  -3.174  1.00  0.00      A    O
ATOM   4755  N   CYS A 334      49.558  29.059  -1.508  1.00  0.00      A    N
ATOM   4756  HN  CYS A 334      50.257  29.707  -1.215  1.00  0.00      A    H
ATOM   4757  CA  CYS A 334      49.117  28.177  -0.476  1.00  0.00      A    C
ATOM   4758  HA  CYS A 334      48.916  27.201  -0.895  1.00  0.00      A    H
ATOM   4759  CB  CYS A 334      50.300  28.102   0.526  1.00  0.00      A    C
ATOM   4760  HB1 CYS A 334      51.197  27.815  -0.064  1.00  0.00      A    H
ATOM   4761  HB2 CYS A 334      50.507  29.117   0.927  1.00  0.00      A    H
ATOM   4762  SG  CYS A 334      49.972  26.964   1.898  1.00  0.00      A    S
ATOM   4763  HG1 CYS A 334      50.599  27.674   2.825  1.00  0.00      A    H
ATOM   4764  C   CYS A 334      47.941  28.767   0.172  1.00  0.00      A    C
ATOM   4765  O   CYS A 334      48.051  29.974   0.481  1.00  0.00      A    O
ATOM   4766  N   ALA A 335      46.790  28.089   0.403  1.00  0.00      A    N
ATOM   4767  HN  ALA A 335      46.610  27.120   0.254  1.00  0.00      A    H
ATOM   4768  CA  ALA A 335      45.609  28.847   0.809  1.00  0.00      A    C
ATOM   4769  HA  ALA A 335      45.773  29.769   1.345  1.00  0.00      A    H
ATOM   4770  CB  ALA A 335      44.798  29.164  -0.460  1.00  0.00      A    C
ATOM   4771  HB1 ALA A 335      43.756  29.509  -0.291  1.00  0.00      A    H
ATOM   4772  HB2 ALA A 335      45.329  30.028  -0.913  1.00  0.00      A    H
ATOM   4773  HB3 ALA A 335      44.689  28.321  -1.175  1.00  0.00      A    H
ATOM   4774  C   ALA A 335      44.837  28.043   1.806  1.00  0.00      A    C
ATOM   4775  O   ALA A 335      45.384  27.583   2.793  1.00  0.00      A    O
ATOM   4776  N   LYS A 336      43.533  27.754   1.512  1.00  0.00      A    N
ATOM   4777  HN  LYS A 336      43.150  28.070   0.647  1.00  0.00      A    H
ATOM   4778  CA  LYS A 336      42.667  26.949   2.413  1.00  0.00      A    C
ATOM   4779  HA  LYS A 336      43.019  27.123   3.419  1.00  0.00      A    H
ATOM   4780  CB  LYS A 336      41.222  27.492   2.263  1.00  0.00      A    C
ATOM   4781  HB1 LYS A 336      41.259  28.600   2.339  1.00  0.00      A    H
ATOM   4782  HB2 LYS A 336      40.826  27.282   1.246  1.00  0.00      A    H
ATOM   4783  CG  LYS A 336      40.247  27.026   3.309  1.00  0.00      A    C
ATOM   4784  HG1 LYS A 336      39.962  25.955   3.227  1.00  0.00      A    H
ATOM   4785  HG2 LYS A 336      40.569  27.068   4.372  1.00  0.00      A    H
ATOM   4786  CD  LYS A 336      38.842  27.812   3.108  1.00  0.00      A    C
ATOM   4787  HD1 LYS A 336      39.104  28.890   3.152  1.00  0.00      A    H
ATOM   4788  HD2 LYS A 336      38.505  27.585   2.074  1.00  0.00      A    H
ATOM   4789  CE  LYS A 336      37.631  27.577   4.013  1.00  0.00      A    C
ATOM   4790  HE1 LYS A 336      37.815  27.944   5.046  1.00  0.00      A    H
ATOM   4791  HE2 LYS A 336      36.763  28.052   3.508  1.00  0.00      A    H
ATOM   4792  NZ  LYS A 336      37.533  26.128   4.160  1.00  0.00      A    N
ATOM   4793  HZ1 LYS A 336      36.952  25.836   4.971  1.00  0.00      A    H
ATOM   4794  HZ2 LYS A 336      37.041  25.705   3.347  1.00  0.00      A    H
ATOM   4795  HZ3 LYS A 336      38.492  25.742   4.276  1.00  0.00      A    H
ATOM   4796  C   LYS A 336      42.699  25.461   2.056  1.00  0.00      A    C
ATOM   4797  O   LYS A 336      42.819  25.080   0.915  1.00  0.00      A    O
ATOM   4798  N   TYR A 337      42.683  24.580   3.069  1.00  0.00      A    N
ATOM   4799  HN  TYR A 337      42.735  24.890   4.015  1.00  0.00      A    H
ATOM   4800  CA  TYR A 337      42.849  23.131   2.902  1.00  0.00      A    C
ATOM   4801  HA  TYR A 337      42.740  22.896   1.854  1.00  0.00      A    H
ATOM   4802  CB  TYR A 337      44.324  22.682   3.190  1.00  0.00      A    C
ATOM   4803  HB1 TYR A 337      44.732  23.088   4.141  1.00  0.00      A    H
ATOM   4804  HB2 TYR A 337      44.408  21.575   3.155  1.00  0.00      A    H
ATOM   4805  CG  TYR A 337      45.348  23.244   2.246  1.00  0.00      A    C
ATOM   4806  CD1 TYR A 337      46.090  24.338   2.612  1.00  0.00      A    C
ATOM   4807  HD1 TYR A 337      46.175  24.776   3.596  1.00  0.00      A    H
ATOM   4808  CE1 TYR A 337      47.019  24.931   1.726  1.00  0.00      A    C
ATOM   4809  HE1 TYR A 337      47.477  25.849   2.065  1.00  0.00      A    H
ATOM   4810  CZ  TYR A 337      46.928  24.569   0.382  1.00  0.00      A    C
ATOM   4811  OH  TYR A 337      47.619  25.332  -0.619  1.00  0.00      A    O
ATOM   4812  HH  TYR A 337      47.431  24.854  -1.430  1.00  0.00      A    H
ATOM   4813  CD2 TYR A 337      45.377  22.714   0.958  1.00  0.00      A    C
ATOM   4814  HD2 TYR A 337      44.722  21.894   0.700  1.00  0.00      A    H
ATOM   4815  CE2 TYR A 337      46.108  23.437  -0.009  1.00  0.00      A    C
ATOM   4816  HE2 TYR A 337      46.233  23.094  -1.026  1.00  0.00      A    H
ATOM   4817  C   TYR A 337      41.919  22.234   3.677  1.00  0.00      A    C
ATOM   4818  O   TYR A 337      41.495  22.619   4.789  1.00  0.00      A    O
ATOM   4819  N   LYS A 338      41.438  21.074   3.045  1.00  0.00      A    N
ATOM   4820  HN  LYS A 338      41.788  20.824   2.145  1.00  0.00      A    H
ATOM   4821  CA  LYS A 338      40.328  20.259   3.632  1.00  0.00      A    C
ATOM   4822  HA  LYS A 338      39.490  20.882   3.908  1.00  0.00      A    H
ATOM   4823  CB  LYS A 338      39.745  19.412   2.457  1.00  0.00      A    C
ATOM   4824  HB1 LYS A 338      40.448  18.657   2.042  1.00  0.00      A    H
ATOM   4825  HB2 LYS A 338      38.819  18.863   2.733  1.00  0.00      A    H
ATOM   4826  CG  LYS A 338      39.234  20.398   1.254  1.00  0.00      A    C
ATOM   4827  HG1 LYS A 338      38.493  21.089   1.710  1.00  0.00      A    H
ATOM   4828  HG2 LYS A 338      40.132  21.011   1.025  1.00  0.00      A    H
ATOM   4829  CD  LYS A 338      38.703  19.724   0.028  1.00  0.00      A    C
ATOM   4830  HD1 LYS A 338      39.426  18.920  -0.223  1.00  0.00      A    H
ATOM   4831  HD2 LYS A 338      37.799  19.219   0.431  1.00  0.00      A    H
ATOM   4832  CE  LYS A 338      38.435  20.607  -1.217  1.00  0.00      A    C
ATOM   4833  HE1 LYS A 338      37.947  21.574  -0.970  1.00  0.00      A    H
ATOM   4834  HE2 LYS A 338      39.315  20.832  -1.857  1.00  0.00      A    H
ATOM   4835  NZ  LYS A 338      37.463  19.963  -2.138  1.00  0.00      A    N
ATOM   4836  HZ1 LYS A 338      37.839  19.048  -2.460  1.00  0.00      A    H
ATOM   4837  HZ2 LYS A 338      36.520  19.936  -1.701  1.00  0.00      A    H
ATOM   4838  HZ3 LYS A 338      37.310  20.428  -3.056  1.00  0.00      A    H
ATOM   4839  C   LYS A 338      40.747  19.374   4.785  1.00  0.00      A    C
ATOM   4840  O   LYS A 338      41.854  19.130   5.186  1.00  0.00      A    O
ATOM   4841  N   PHE A 339      39.614  18.879   5.344  1.00  0.00      A    N
ATOM   4842  HN  PHE A 339      38.730  19.237   5.052  1.00  0.00      A    H
ATOM   4843  CA  PHE A 339      39.625  18.083   6.514  1.00  0.00      A    C
ATOM   4844  HA  PHE A 339      40.545  18.219   7.063  1.00  0.00      A    H
ATOM   4845  CB  PHE A 339      38.518  18.573   7.554  1.00  0.00      A    C
ATOM   4846  HB1 PHE A 339      38.277  17.786   8.300  1.00  0.00      A    H
ATOM   4847  HB2 PHE A 339      38.894  19.526   7.986  1.00  0.00      A    H
ATOM   4848  CG  PHE A 339      37.172  18.858   6.911  1.00  0.00      A    C
ATOM   4849  CD1 PHE A 339      36.257  17.855   6.601  1.00  0.00      A    C
ATOM   4850  HD1 PHE A 339      36.386  16.833   6.924  1.00  0.00      A    H
ATOM   4851  CE1 PHE A 339      35.064  18.107   5.900  1.00  0.00      A    C
ATOM   4852  HE1 PHE A 339      34.318  17.365   5.655  1.00  0.00      A    H
ATOM   4853  CZ  PHE A 339      34.783  19.455   5.550  1.00  0.00      A    C
ATOM   4854  HZ  PHE A 339      33.975  19.739   4.892  1.00  0.00      A    H
ATOM   4855  CD2 PHE A 339      36.925  20.124   6.342  1.00  0.00      A    C
ATOM   4856  HD2 PHE A 339      37.645  20.920   6.465  1.00  0.00      A    H
ATOM   4857  CE2 PHE A 339      35.737  20.455   5.743  1.00  0.00      A    C
ATOM   4858  HE2 PHE A 339      35.613  21.442   5.324  1.00  0.00      A    H
ATOM   4859  C   PHE A 339      39.368  16.576   6.153  1.00  0.00      A    C
ATOM   4860  O   PHE A 339      38.843  16.306   5.067  1.00  0.00      A    O
ATOM   4861  N   PRO A 340      39.684  15.621   6.958  1.00  0.00      A    N
ATOM   4862  CD  PRO A 340      41.013  15.592   7.626  1.00  0.00      A    C
ATOM   4863  HD1 PRO A 340      40.912  16.065   8.626  1.00  0.00      A    H
ATOM   4864  HD2 PRO A 340      41.703  16.215   7.018  1.00  0.00      A    H
ATOM   4865  CA  PRO A 340      39.307  14.200   6.722  1.00  0.00      A    C
ATOM   4866  HA  PRO A 340      39.559  13.900   5.716  1.00  0.00      A    H
ATOM   4867  CB  PRO A 340      40.125  13.404   7.649  1.00  0.00      A    C
ATOM   4868  HB1 PRO A 340      39.793  13.473   8.707  1.00  0.00      A    H
ATOM   4869  HB2 PRO A 340      40.183  12.381   7.217  1.00  0.00      A    H
ATOM   4870  CG  PRO A 340      41.443  14.172   7.626  1.00  0.00      A    C
ATOM   4871  HG1 PRO A 340      41.968  13.920   8.572  1.00  0.00      A    H
ATOM   4872  HG2 PRO A 340      42.095  13.967   6.750  1.00  0.00      A    H
ATOM   4873  C   PRO A 340      37.874  13.957   6.982  1.00  0.00      A    C
ATOM   4874  O   PRO A 340      37.397  13.713   8.128  1.00  0.00      A    O
ATOM   4875  N   TRP A 341      37.028  13.945   5.901  1.00  0.00      A    N
ATOM   4876  HN  TRP A 341      37.376  14.362   5.065  1.00  0.00      A    H
ATOM   4877  CA  TRP A 341      35.607  13.612   5.931  1.00  0.00      A    C
ATOM   4878  HA  TRP A 341      35.155  14.219   6.702  1.00  0.00      A    H
ATOM   4879  CB  TRP A 341      34.988  14.101   4.571  1.00  0.00      A    C
ATOM   4880  HB1 TRP A 341      35.262  15.178   4.550  1.00  0.00      A    H
ATOM   4881  HB2 TRP A 341      35.478  13.533   3.751  1.00  0.00      A    H
ATOM   4882  CG  TRP A 341      33.470  14.000   4.450  1.00  0.00      A    C
ATOM   4883  CD1 TRP A 341      32.584  14.617   5.288  1.00  0.00      A    C
ATOM   4884  HD1 TRP A 341      32.741  15.290   6.117  1.00  0.00      A    H
ATOM   4885  NE1 TRP A 341      31.320  14.157   5.017  1.00  0.00      A    N
ATOM   4886  HE1 TRP A 341      30.492  14.553   5.349  1.00  0.00      A    H
ATOM   4887  CE2 TRP A 341      31.324  13.277   4.028  1.00  0.00      A    C
ATOM   4888  CD2 TRP A 341      32.683  13.029   3.678  1.00  0.00      A    C
ATOM   4889  CE3 TRP A 341      33.053  11.942   2.864  1.00  0.00      A    C
ATOM   4890  HE3 TRP A 341      34.084  11.745   2.607  1.00  0.00      A    H
ATOM   4891  CZ3 TRP A 341      32.007  11.210   2.303  1.00  0.00      A    C
ATOM   4892  HZ3 TRP A 341      32.293  10.340   1.730  1.00  0.00      A    H
ATOM   4893  CZ2 TRP A 341      30.264  12.571   3.410  1.00  0.00      A    C
ATOM   4894  HZ2 TRP A 341      29.248  12.730   3.740  1.00  0.00      A    H
ATOM   4895  CH2 TRP A 341      30.645  11.572   2.540  1.00  0.00      A    C
ATOM   4896  HH2 TRP A 341      29.805  11.080   2.072  1.00  0.00      A    H
ATOM   4897  C   TRP A 341      35.333  12.159   6.291  1.00  0.00      A    C
ATOM   4898  O   TRP A 341      36.212  11.336   6.524  1.00  0.00      A    O
ATOM   4899  N   THR A 342      34.043  11.875   6.423  1.00  0.00      A    N
ATOM   4900  HN  THR A 342      33.432  12.609   6.136  1.00  0.00      A    H
ATOM   4901  CA  THR A 342      33.450  10.606   6.887  1.00  0.00      A    C
ATOM   4902  HA  THR A 342      32.435  10.678   6.526  1.00  0.00      A    H
ATOM   4903  CB  THR A 342      34.040   9.265   6.384  1.00  0.00      A    C
ATOM   4904  HB  THR A 342      33.474   8.381   6.748  1.00  0.00      A    H
ATOM   4905  OG1 THR A 342      35.341   9.057   6.916  1.00  0.00      A    O
ATOM   4906  HG1 THR A 342      35.871   9.811   6.647  1.00  0.00      A    H
ATOM   4907  CG2 THR A 342      33.998   9.169   4.800  1.00  0.00      A    C
ATOM   4908 HG21 THR A 342      33.146   9.773   4.420  1.00  0.00      A    H
ATOM   4909 HG22 THR A 342      34.888   9.603   4.297  1.00  0.00      A    H
ATOM   4910 HG23 THR A 342      34.019   8.094   4.520  1.00  0.00      A    H
ATOM   4911  C   THR A 342      33.265  10.610   8.344  1.00  0.00      A    C
ATOM   4912  O   THR A 342      32.195  10.147   8.855  1.00  0.00      A    O
ATOM   4913  N   LYS A 343      34.255  11.167   9.073  1.00  0.00      A    N
ATOM   4914  HN  LYS A 343      35.124  11.297   8.603  1.00  0.00      A    H
ATOM   4915  CA  LYS A 343      34.237  11.545  10.524  1.00  0.00      A    C
ATOM   4916  HA  LYS A 343      33.467  11.017  11.067  1.00  0.00      A    H
ATOM   4917  CB  LYS A 343      35.584  11.108  11.141  1.00  0.00      A    C
ATOM   4918  HB1 LYS A 343      36.334  11.602  10.488  1.00  0.00      A    H
ATOM   4919  HB2 LYS A 343      35.728  11.406  12.202  1.00  0.00      A    H
ATOM   4920  CG  LYS A 343      35.825   9.524  11.113  1.00  0.00      A    C
ATOM   4921  HG1 LYS A 343      35.566   9.061  10.137  1.00  0.00      A    H
ATOM   4922  HG2 LYS A 343      36.892   9.292  11.313  1.00  0.00      A    H
ATOM   4923  CD  LYS A 343      35.050   8.845  12.181  1.00  0.00      A    C
ATOM   4924  HD1 LYS A 343      35.421   9.189  13.170  1.00  0.00      A    H
ATOM   4925  HD2 LYS A 343      33.988   9.172  12.220  1.00  0.00      A    H
ATOM   4926  CE  LYS A 343      35.138   7.302  12.066  1.00  0.00      A    C
ATOM   4927  HE1 LYS A 343      34.892   6.933  11.047  1.00  0.00      A    H
ATOM   4928  HE2 LYS A 343      36.176   6.998  12.320  1.00  0.00      A    H
ATOM   4929  NZ  LYS A 343      34.185   6.638  13.010  1.00  0.00      A    N
ATOM   4930  HZ1 LYS A 343      33.230   6.686  12.602  1.00  0.00      A    H
ATOM   4931  HZ2 LYS A 343      34.341   5.659  13.325  1.00  0.00      A    H
ATOM   4932  HZ3 LYS A 343      34.098   7.210  13.874  1.00  0.00      A    H
ATOM   4933  C   LYS A 343      33.966  13.031  10.638  1.00  0.00      A    C
ATOM   4934  O   LYS A 343      32.858  13.431  10.933  1.00  0.00      A    O
ATOM   4935  N   ILE A 344      34.916  13.907  10.291  1.00  0.00      A    N
ATOM   4936  HN  ILE A 344      35.752  13.637   9.820  1.00  0.00      A    H
ATOM   4937  CA  ILE A 344      34.645  15.399  10.441  1.00  0.00      A    C
ATOM   4938  HA  ILE A 344      34.375  15.654  11.456  1.00  0.00      A    H
ATOM   4939  CB  ILE A 344      35.929  16.068  10.188  1.00  0.00      A    C
ATOM   4940  HB  ILE A 344      36.134  15.993   9.099  1.00  0.00      A    H
ATOM   4941  CG2 ILE A 344      35.786  17.579  10.358  1.00  0.00      A    C
ATOM   4942 HG21 ILE A 344      36.765  18.036  10.099  1.00  0.00      A    H
ATOM   4943 HG22 ILE A 344      34.948  18.018   9.775  1.00  0.00      A    H
ATOM   4944 HG23 ILE A 344      35.577  17.782  11.430  1.00  0.00      A    H
ATOM   4945  CG1 ILE A 344      37.125  15.643  11.022  1.00  0.00      A    C
ATOM   4946 HG11 ILE A 344      36.893  15.708  12.106  1.00  0.00      A    H
ATOM   4947 HG12 ILE A 344      37.216  14.538  10.964  1.00  0.00      A    H
ATOM   4948  CD  ILE A 344      38.543  16.171  10.676  1.00  0.00      A    C
ATOM   4949  HD1 ILE A 344      38.570  16.355   9.581  1.00  0.00      A    H
ATOM   4950  HD2 ILE A 344      38.674  17.134  11.214  1.00  0.00      A    H
ATOM   4951  HD3 ILE A 344      39.420  15.560  10.978  1.00  0.00      A    H
ATOM   4952  C   ILE A 344      33.510  15.860   9.604  1.00  0.00      A    C
ATOM   4953  O   ILE A 344      33.648  15.780   8.433  1.00  0.00      A    O
ATOM   4954  N   GLN A 345      32.387  16.248  10.257  1.00  0.00      A    N
ATOM   4955  HN  GLN A 345      32.294  16.238  11.250  1.00  0.00      A    H
ATOM   4956  CA  GLN A 345      31.171  16.613   9.571  1.00  0.00      A    C
ATOM   4957  HA  GLN A 345      30.949  15.728   8.993  1.00  0.00      A    H
ATOM   4958  CB  GLN A 345      30.157  16.988  10.730  1.00  0.00      A    C
ATOM   4959  HB1 GLN A 345      30.702  17.769  11.303  1.00  0.00      A    H
ATOM   4960  HB2 GLN A 345      29.301  17.528  10.273  1.00  0.00      A    H
ATOM   4961  CG  GLN A 345      29.739  15.810  11.570  1.00  0.00      A    C
ATOM   4962  HG1 GLN A 345      29.348  15.008  10.908  1.00  0.00      A    H
ATOM   4963  HG2 GLN A 345      30.627  15.514  12.167  1.00  0.00      A    H
ATOM   4964  CD  GLN A 345      28.747  16.184  12.625  1.00  0.00      A    C
ATOM   4965  OE1 GLN A 345      29.017  17.121  13.396  1.00  0.00      A    O
ATOM   4966  NE2 GLN A 345      27.541  15.527  12.630  1.00  0.00      A    N
ATOM   4967 HE21 GLN A 345      26.845  15.711  13.324  1.00  0.00      A    H
ATOM   4968 HE22 GLN A 345      27.324  14.861  11.917  1.00  0.00      A    H
ATOM   4969  C   GLN A 345      31.224  17.824   8.688  1.00  0.00      A    C
ATOM   4970  O   GLN A 345      30.609  17.881   7.614  1.00  0.00      A    O
ATOM   4971  N   GLY A 346      31.951  18.889   9.221  1.00  0.00      A    N
ATOM   4972  HN  GLY A 346      32.269  19.011  10.158  1.00  0.00      A    H
ATOM   4973  CA  GLY A 346      32.218  19.996   8.310  1.00  0.00      A    C
ATOM   4974  HA1 GLY A 346      32.393  19.625   7.311  1.00  0.00      A    H
ATOM   4975  HA2 GLY A 346      31.349  20.629   8.212  1.00  0.00      A    H
ATOM   4976  C   GLY A 346      33.388  20.870   8.758  1.00  0.00      A    C
ATOM   4977  O   GLY A 346      34.323  20.440   9.403  1.00  0.00      A    O
ATOM   4978  N   ASP A 347      33.420  22.149   8.304  1.00  0.00      A    N
ATOM   4979  HN  ASP A 347      32.649  22.490   7.771  1.00  0.00      A    H
ATOM   4980  CA  ASP A 347      34.533  23.085   8.268  1.00  0.00      A    C
ATOM   4981  HA  ASP A 347      35.455  22.540   8.404  1.00  0.00      A    H
ATOM   4982  CB  ASP A 347      34.501  23.802   6.874  1.00  0.00      A    C
ATOM   4983  HB1 ASP A 347      34.139  23.116   6.078  1.00  0.00      A    H
ATOM   4984  HB2 ASP A 347      33.764  24.630   6.945  1.00  0.00      A    H
ATOM   4985  CG  ASP A 347      35.762  24.354   6.333  1.00  0.00      A    C
ATOM   4986  OD1 ASP A 347      36.741  23.544   6.116  1.00  0.00      A    O
ATOM   4987  OD2 ASP A 347      35.880  25.559   6.029  1.00  0.00      A    O
ATOM   4988  C   ASP A 347      34.662  24.169   9.329  1.00  0.00      A    C
ATOM   4989  O   ASP A 347      33.621  24.720   9.672  1.00  0.00      A    O
ATOM   4990  N   GLU A 348      35.872  24.505   9.817  1.00  0.00      A    N
ATOM   4991  HN  GLU A 348      36.651  23.993   9.463  1.00  0.00      A    H
ATOM   4992  CA  GLU A 348      36.102  25.604  10.772  1.00  0.00      A    C
ATOM   4993  HA  GLU A 348      35.547  26.483  10.479  1.00  0.00      A    H
ATOM   4994  CB  GLU A 348      35.652  25.088  12.177  1.00  0.00      A    C
ATOM   4995  HB1 GLU A 348      34.690  24.543  12.065  1.00  0.00      A    H
ATOM   4996  HB2 GLU A 348      36.224  24.182  12.469  1.00  0.00      A    H
ATOM   4997  CG  GLU A 348      35.535  26.196  13.284  1.00  0.00      A    C
ATOM   4998  HG1 GLU A 348      36.488  26.747  13.434  1.00  0.00      A    H
ATOM   4999  HG2 GLU A 348      34.806  26.934  12.886  1.00  0.00      A    H
ATOM   5000  CD  GLU A 348      34.930  25.538  14.551  1.00  0.00      A    C
ATOM   5001  OE1 GLU A 348      33.990  26.192  15.083  1.00  0.00      A    O
ATOM   5002  OE2 GLU A 348      35.325  24.418  14.885  1.00  0.00      A    O
ATOM   5003  C   GLU A 348      37.576  26.043  10.695  1.00  0.00      A    C
ATOM   5004  O   GLU A 348      37.995  26.958  10.069  1.00  0.00      A    O
ATOM   5005  N   LYS A 349      38.471  25.351  11.418  1.00  0.00      A    N
ATOM   5006  HN  LYS A 349      38.304  24.536  11.968  1.00  0.00      A    H
ATOM   5007  CA  LYS A 349      39.865  25.380  11.165  1.00  0.00      A    C
ATOM   5008  HA  LYS A 349      39.875  25.678  10.127  1.00  0.00      A    H
ATOM   5009  CB  LYS A 349      40.683  26.376  12.128  1.00  0.00      A    C
ATOM   5010  HB1 LYS A 349      40.451  26.054  13.166  1.00  0.00      A    H
ATOM   5011  HB2 LYS A 349      41.746  26.252  11.831  1.00  0.00      A    H
ATOM   5012  CG  LYS A 349      40.261  27.866  12.008  1.00  0.00      A    C
ATOM   5013  HG1 LYS A 349      40.291  28.238  10.961  1.00  0.00      A    H
ATOM   5014  HG2 LYS A 349      39.223  27.911  12.401  1.00  0.00      A    H
ATOM   5015  CD  LYS A 349      41.233  28.691  12.896  1.00  0.00      A    C
ATOM   5016  HD1 LYS A 349      41.168  28.263  13.919  1.00  0.00      A    H
ATOM   5017  HD2 LYS A 349      42.302  28.579  12.618  1.00  0.00      A    H
ATOM   5018  CE  LYS A 349      40.846  30.164  12.977  1.00  0.00      A    C
ATOM   5019  HE1 LYS A 349      39.752  30.344  12.901  1.00  0.00      A    H
ATOM   5020  HE2 LYS A 349      41.215  30.600  13.930  1.00  0.00      A    H
ATOM   5021  NZ  LYS A 349      41.389  30.967  11.832  1.00  0.00      A    N
ATOM   5022  HZ1 LYS A 349      41.097  31.949  12.013  1.00  0.00      A    H
ATOM   5023  HZ2 LYS A 349      42.420  31.015  11.708  1.00  0.00      A    H
ATOM   5024  HZ3 LYS A 349      40.880  30.598  11.003  1.00  0.00      A    H
ATOM   5025  C   LYS A 349      40.362  23.999  11.171  1.00  0.00      A    C
ATOM   5026  O   LYS A 349      39.797  23.076  11.738  1.00  0.00      A    O
ATOM   5027  N   ASN A 350      41.387  23.633  10.418  1.00  0.00      A    N
ATOM   5028  HN  ASN A 350      41.898  24.291   9.870  1.00  0.00      A    H
ATOM   5029  CA  ASN A 350      42.087  22.359  10.359  1.00  0.00      A    C
ATOM   5030  HA  ASN A 350      41.912  21.753  11.236  1.00  0.00      A    H
ATOM   5031  CB  ASN A 350      41.534  21.438   9.271  1.00  0.00      A    C
ATOM   5032  HB1 ASN A 350      42.241  20.586   9.180  1.00  0.00      A    H
ATOM   5033  HB2 ASN A 350      40.511  21.129   9.575  1.00  0.00      A    H
ATOM   5034  CG  ASN A 350      41.400  22.086   7.906  1.00  0.00      A    C
ATOM   5035  OD1 ASN A 350      40.302  22.504   7.528  1.00  0.00      A    O
ATOM   5036  ND2 ASN A 350      42.530  22.209   7.222  1.00  0.00      A    N
ATOM   5037 HD21 ASN A 350      42.351  22.641   6.338  1.00  0.00      A    H
ATOM   5038 HD22 ASN A 350      43.398  21.891   7.602  1.00  0.00      A    H
ATOM   5039  C   ASN A 350      43.563  22.565  10.190  1.00  0.00      A    C
ATOM   5040  O   ASN A 350      44.107  23.536   9.772  1.00  0.00      A    O
ATOM   5041  N   ILE A 351      44.356  21.527  10.484  1.00  0.00      A    N
ATOM   5042  HN  ILE A 351      44.047  20.778  11.063  1.00  0.00      A    H
ATOM   5043  CA  ILE A 351      45.749  21.362  10.150  1.00  0.00      A    C
ATOM   5044  HA  ILE A 351      46.183  22.351  10.116  1.00  0.00      A    H
ATOM   5045  CB  ILE A 351      46.426  20.453  11.131  1.00  0.00      A    C
ATOM   5046  HB  ILE A 351      45.765  19.562  11.196  1.00  0.00      A    H
ATOM   5047  CG2 ILE A 351      47.711  19.857  10.633  1.00  0.00      A    C
ATOM   5048 HG21 ILE A 351      48.535  20.601  10.597  1.00  0.00      A    H
ATOM   5049 HG22 ILE A 351      47.972  19.072  11.375  1.00  0.00      A    H
ATOM   5050 HG23 ILE A 351      47.732  19.381   9.629  1.00  0.00      A    H
ATOM   5051  CG1 ILE A 351      46.491  21.204  12.468  1.00  0.00      A    C
ATOM   5052 HG11 ILE A 351      47.337  21.919  12.390  1.00  0.00      A    H
ATOM   5053 HG12 ILE A 351      45.574  21.746  12.785  1.00  0.00      A    H
ATOM   5054  CD  ILE A 351      46.913  20.306  13.611  1.00  0.00      A    C
ATOM   5055  HD1 ILE A 351      48.009  20.123  13.585  1.00  0.00      A    H
ATOM   5056  HD2 ILE A 351      46.806  20.681  14.651  1.00  0.00      A    H
ATOM   5057  HD3 ILE A 351      46.489  19.279  13.650  1.00  0.00      A    H
ATOM   5058  C   ILE A 351      45.816  20.846   8.690  1.00  0.00      A    C
ATOM   5059  O   ILE A 351      44.941  20.085   8.274  1.00  0.00      A    O
ATOM   5060  N   ASN A 352      46.708  21.336   7.873  1.00  0.00      A    N
ATOM   5061  HN  ASN A 352      47.328  21.941   8.365  1.00  0.00      A    H
ATOM   5062  CA  ASN A 352      46.805  21.073   6.441  1.00  0.00      A    C
[truncated: 24,653 more chars]
