# Supplementary material for: Sequence comparison, molecular modeling, and network analysis predict structural diversity in cysteine proteases from the Cape sundew, Drosera capensis
Source: Comput Struct Biotechnol J. 2016 Jun 14;14:271–82. doi: 10.1016/j.csbj.2016.05.003 (PMC4949590; doi:10.1016/j.csbj.2016.05.003)
Supplement: Supplementary file 4 [file mmc4.zip › Rosetta_mature/DCAP_5360_mature_m1.pdb]

CRYST1   67.309   61.442   55.538  90.00  90.00  90.00 P 1           1
ATOM      1  N   VAL A   1       0.066 -26.662 -11.985  1.00  0.00      A    N
ATOM      2  HT1 VAL A   1       0.289 -27.093 -11.065  1.00  0.00      A    H
ATOM      3  HT2 VAL A   1       0.855 -26.076 -12.326  1.00  0.00      A    H
ATOM      4  HT3 VAL A   1      -0.052 -27.392 -12.716  1.00  0.00      A    H
ATOM      5  CA  VAL A   1      -1.164 -25.862 -11.960  1.00  0.00      A    C
ATOM      6  HA  VAL A   1      -1.789 -26.381 -12.672  1.00  0.00      A    H
ATOM      7  CB  VAL A   1      -1.816 -26.031 -10.544  1.00  0.00      A    C
ATOM      8  HB  VAL A   1      -1.102 -25.603  -9.808  1.00  0.00      A    H
ATOM      9  CG1 VAL A   1      -3.122 -25.109 -10.472  1.00  0.00      A    C
ATOM     10 HG11 VAL A   1      -3.638 -25.297  -9.506  1.00  0.00      A    H
ATOM     11 HG12 VAL A   1      -2.865 -24.029 -10.431  1.00  0.00      A    H
ATOM     12 HG13 VAL A   1      -3.787 -25.367 -11.323  1.00  0.00      A    H
ATOM     13  CG2 VAL A   1      -2.367 -27.431 -10.253  1.00  0.00      A    C
ATOM     14 HG21 VAL A   1      -3.103 -27.819 -10.990  1.00  0.00      A    H
ATOM     15 HG22 VAL A   1      -1.559 -28.179 -10.108  1.00  0.00      A    H
ATOM     16 HG23 VAL A   1      -2.990 -27.418  -9.333  1.00  0.00      A    H
ATOM     17  C   VAL A   1      -0.920 -24.421 -12.368  1.00  0.00      A    C
ATOM     18  O   VAL A   1      -0.102 -23.858 -11.648  1.00  0.00      A    O
ATOM     19  N   PRO A   2      -1.509 -23.711 -13.230  1.00  0.00      A    N
ATOM     20  CD  PRO A   2      -2.635 -24.212 -14.054  1.00  0.00      A    C
ATOM     21  HD1 PRO A   2      -3.407 -24.609 -13.361  1.00  0.00      A    H
ATOM     22  HD2 PRO A   2      -2.495 -25.010 -14.814  1.00  0.00      A    H
ATOM     23  CA  PRO A   2      -1.399 -22.262 -13.311  1.00  0.00      A    C
ATOM     24  HA  PRO A   2      -0.357 -21.978 -13.296  1.00  0.00      A    H
ATOM     25  CB  PRO A   2      -2.075 -21.938 -14.614  1.00  0.00      A    C
ATOM     26  HB1 PRO A   2      -2.531 -20.926 -14.564  1.00  0.00      A    H
ATOM     27  HB2 PRO A   2      -1.469 -22.012 -15.542  1.00  0.00      A    H
ATOM     28  CG  PRO A   2      -3.256 -22.903 -14.693  1.00  0.00      A    C
ATOM     29  HG1 PRO A   2      -4.080 -22.565 -14.029  1.00  0.00      A    H
ATOM     30  HG2 PRO A   2      -3.718 -22.957 -15.702  1.00  0.00      A    H
ATOM     31  C   PRO A   2      -2.041 -21.398 -12.210  1.00  0.00      A    C
ATOM     32  O   PRO A   2      -2.981 -21.682 -11.487  1.00  0.00      A    O
ATOM     33  N   ALA A   3      -1.463 -20.142 -12.018  1.00  0.00      A    N
ATOM     34  HN  ALA A   3      -0.655 -19.948 -12.570  1.00  0.00      A    H
ATOM     35  CA  ALA A   3      -1.922 -19.096 -11.187  1.00  0.00      A    C
ATOM     36  HA  ALA A   3      -2.339 -19.495 -10.274  1.00  0.00      A    H
ATOM     37  CB  ALA A   3      -0.744 -18.140 -10.681  1.00  0.00      A    C
ATOM     38  HB1 ALA A   3      -1.209 -17.463  -9.932  1.00  0.00      A    H
ATOM     39  HB2 ALA A   3      -0.044 -18.818 -10.148  1.00  0.00      A    H
ATOM     40  HB3 ALA A   3      -0.277 -17.577 -11.517  1.00  0.00      A    H
ATOM     41  C   ALA A   3      -3.136 -18.446 -11.731  1.00  0.00      A    C
ATOM     42  O   ALA A   3      -4.149 -18.250 -11.096  1.00  0.00      A    O
ATOM     43  N   SER A   4      -3.194 -17.992 -13.013  1.00  0.00      A    N
ATOM     44  HN  SER A   4      -2.432 -18.159 -13.634  1.00  0.00      A    H
ATOM     45  CA  SER A   4      -4.395 -17.270 -13.554  1.00  0.00      A    C
ATOM     46  HA  SER A   4      -4.694 -16.619 -12.746  1.00  0.00      A    H
ATOM     47  CB  SER A   4      -4.014 -16.463 -14.784  1.00  0.00      A    C
ATOM     48  HB1 SER A   4      -3.390 -17.017 -15.517  1.00  0.00      A    H
ATOM     49  HB2 SER A   4      -4.905 -16.053 -15.306  1.00  0.00      A    H
ATOM     50  OG  SER A   4      -3.317 -15.283 -14.377  1.00  0.00      A    O
ATOM     51  HG1 SER A   4      -2.467 -15.689 -14.190  1.00  0.00      A    H
ATOM     52  C   SER A   4      -5.643 -18.076 -13.852  1.00  0.00      A    C
ATOM     53  O   SER A   4      -5.916 -18.586 -14.980  1.00  0.00      A    O
ATOM     54  N   VAL A   5      -6.573 -18.277 -12.871  1.00  0.00      A    N
ATOM     55  HN  VAL A   5      -6.402 -17.963 -11.941  1.00  0.00      A    H
ATOM     56  CA  VAL A   5      -7.842 -18.940 -13.111  1.00  0.00      A    C
ATOM     57  HA  VAL A   5      -7.771 -19.618 -13.949  1.00  0.00      A    H
ATOM     58  CB  VAL A   5      -8.181 -19.845 -11.962  1.00  0.00      A    C
ATOM     59  HB  VAL A   5      -8.242 -19.420 -10.938  1.00  0.00      A    H
ATOM     60  CG1 VAL A   5      -9.470 -20.655 -12.288  1.00  0.00      A    C
ATOM     61 HG11 VAL A   5      -9.613 -21.331 -11.418  1.00  0.00      A    H
ATOM     62 HG12 VAL A   5     -10.302 -19.924 -12.207  1.00  0.00      A    H
ATOM     63 HG13 VAL A   5      -9.429 -21.195 -13.259  1.00  0.00      A    H
ATOM     64  CG2 VAL A   5      -7.095 -20.886 -11.936  1.00  0.00      A    C
ATOM     65 HG21 VAL A   5      -6.099 -20.442 -11.723  1.00  0.00      A    H
ATOM     66 HG22 VAL A   5      -7.256 -21.633 -11.130  1.00  0.00      A    H
ATOM     67 HG23 VAL A   5      -6.915 -21.397 -12.906  1.00  0.00      A    H
ATOM     68  C   VAL A   5      -8.912 -17.977 -13.364  1.00  0.00      A    C
ATOM     69  O   VAL A   5      -9.304 -17.279 -12.401  1.00  0.00      A    O
ATOM     70  N   ASP A   6      -9.545 -17.973 -14.597  1.00  0.00      A    N
ATOM     71  HN  ASP A   6      -9.406 -18.747 -15.209  1.00  0.00      A    H
ATOM     72  CA  ASP A   6     -10.606 -17.036 -14.903  1.00  0.00      A    C
ATOM     73  HA  ASP A   6     -11.130 -16.679 -14.029  1.00  0.00      A    H
ATOM     74  CB  ASP A   6     -10.024 -15.983 -15.736  1.00  0.00      A    C
ATOM     75  HB1 ASP A   6      -9.031 -15.698 -15.326  1.00  0.00      A    H
ATOM     76  HB2 ASP A   6      -9.672 -16.240 -16.758  1.00  0.00      A    H
ATOM     77  CG  ASP A   6     -10.924 -14.729 -15.852  1.00  0.00      A    C
ATOM     78  OD1 ASP A   6     -10.291 -13.725 -16.262  1.00  0.00      A    O
ATOM     79  OD2 ASP A   6     -12.145 -14.829 -15.642  1.00  0.00      A    O
ATOM     80  C   ASP A   6     -11.678 -17.873 -15.628  1.00  0.00      A    C
ATOM     81  O   ASP A   6     -11.683 -18.012 -16.801  1.00  0.00      A    O
ATOM     82  N   TRP A   7     -12.708 -18.330 -14.960  1.00  0.00      A    N
ATOM     83  HN  TRP A   7     -12.763 -18.246 -13.968  1.00  0.00      A    H
ATOM     84  CA  TRP A   7     -13.832 -18.941 -15.625  1.00  0.00      A    C
ATOM     85  HA  TRP A   7     -13.527 -19.463 -16.521  1.00  0.00      A    H
ATOM     86  CB  TRP A   7     -14.424 -20.004 -14.686  1.00  0.00      A    C
ATOM     87  HB1 TRP A   7     -14.697 -19.499 -13.735  1.00  0.00      A    H
ATOM     88  HB2 TRP A   7     -15.479 -20.208 -14.967  1.00  0.00      A    H
ATOM     89  CG  TRP A   7     -13.619 -21.242 -14.205  1.00  0.00      A    C
ATOM     90  CD1 TRP A   7     -13.541 -21.670 -12.869  1.00  0.00      A    C
ATOM     91  HD1 TRP A   7     -13.971 -21.181 -12.007  1.00  0.00      A    H
ATOM     92  NE1 TRP A   7     -12.498 -22.607 -12.757  1.00  0.00      A    N
ATOM     93  HE1 TRP A   7     -12.145 -22.971 -11.923  1.00  0.00      A    H
ATOM     94  CE2 TRP A   7     -12.001 -22.882 -14.064  1.00  0.00      A    C
ATOM     95  CD2 TRP A   7     -12.610 -21.955 -14.925  1.00  0.00      A    C
ATOM     96  CE3 TRP A   7     -12.310 -21.992 -16.219  1.00  0.00      A    C
ATOM     97  HE3 TRP A   7     -12.788 -21.376 -16.966  1.00  0.00      A    H
ATOM     98  CZ3 TRP A   7     -11.360 -22.876 -16.738  1.00  0.00      A    C
ATOM     99  HZ3 TRP A   7     -11.138 -22.928 -17.794  1.00  0.00      A    H
ATOM    100  CZ2 TRP A   7     -11.064 -23.774 -14.496  1.00  0.00      A    C
ATOM    101  HZ2 TRP A   7     -10.558 -24.529 -13.913  1.00  0.00      A    H
ATOM    102  CH2 TRP A   7     -10.713 -23.788 -15.842  1.00  0.00      A    C
ATOM    103  HH2 TRP A   7     -10.016 -24.507 -16.247  1.00  0.00      A    H
ATOM    104  C   TRP A   7     -14.864 -17.916 -16.059  1.00  0.00      A    C
ATOM    105  O   TRP A   7     -15.838 -18.287 -16.717  1.00  0.00      A    O
ATOM    106  N   VAL A   8     -14.648 -16.626 -15.793  1.00  0.00      A    N
ATOM    107  HN  VAL A   8     -13.729 -16.379 -15.497  1.00  0.00      A    H
ATOM    108  CA  VAL A   8     -15.562 -15.614 -15.857  1.00  0.00      A    C
ATOM    109  HA  VAL A   8     -16.554 -16.043 -15.834  1.00  0.00      A    H
ATOM    110  CB  VAL A   8     -15.402 -14.708 -14.720  1.00  0.00      A    C
ATOM    111  HB  VAL A   8     -14.369 -14.301 -14.766  1.00  0.00      A    H
ATOM    112  CG1 VAL A   8     -16.319 -13.430 -14.795  1.00  0.00      A    C
ATOM    113 HG11 VAL A   8     -16.222 -12.893 -15.762  1.00  0.00      A    H
ATOM    114 HG12 VAL A   8     -17.357 -13.716 -14.521  1.00  0.00      A    H
ATOM    115 HG13 VAL A   8     -15.998 -12.662 -14.059  1.00  0.00      A    H
ATOM    116  CG2 VAL A   8     -15.637 -15.456 -13.456  1.00  0.00      A    C
ATOM    117 HG21 VAL A   8     -14.831 -16.186 -13.229  1.00  0.00      A    H
ATOM    118 HG22 VAL A   8     -15.519 -14.781 -12.581  1.00  0.00      A    H
ATOM    119 HG23 VAL A   8     -16.661 -15.876 -13.366  1.00  0.00      A    H
ATOM    120  C   VAL A   8     -15.475 -14.859 -17.188  1.00  0.00      A    C
ATOM    121  O   VAL A   8     -16.479 -14.484 -17.790  1.00  0.00      A    O
ATOM    122  N   ALA A   9     -14.241 -14.721 -17.659  1.00  0.00      A    N
ATOM    123  HN  ALA A   9     -13.526 -14.908 -16.991  1.00  0.00      A    H
ATOM    124  CA  ALA A   9     -13.822 -13.966 -18.870  1.00  0.00      A    C
ATOM    125  HA  ALA A   9     -13.848 -12.887 -18.829  1.00  0.00      A    H
ATOM    126  CB  ALA A   9     -12.358 -14.351 -19.036  1.00  0.00      A    C
ATOM    127  HB1 ALA A   9     -11.835 -13.999 -18.121  1.00  0.00      A    H
ATOM    128  HB2 ALA A   9     -12.253 -15.457 -19.020  1.00  0.00      A    H
ATOM    129  HB3 ALA A   9     -11.881 -13.973 -19.965  1.00  0.00      A    H
ATOM    130  C   ALA A   9     -14.473 -14.408 -20.224  1.00  0.00      A    C
ATOM    131  O   ALA A   9     -15.109 -13.593 -20.871  1.00  0.00      A    O
ATOM    132  N   ASN A  10     -14.308 -15.689 -20.545  1.00  0.00      A    N
ATOM    133  HN  ASN A  10     -13.959 -16.456 -20.012  1.00  0.00      A    H
ATOM    134  CA  ASN A  10     -14.809 -16.292 -21.791  1.00  0.00      A    C
ATOM    135  HA  ASN A  10     -14.976 -15.530 -22.538  1.00  0.00      A    H
ATOM    136  CB  ASN A  10     -13.793 -17.265 -22.375  1.00  0.00      A    C
ATOM    137  HB1 ASN A  10     -13.683 -18.050 -21.597  1.00  0.00      A    H
ATOM    138  HB2 ASN A  10     -14.196 -17.740 -23.295  1.00  0.00      A    H
ATOM    139  CG  ASN A  10     -12.418 -16.710 -22.615  1.00  0.00      A    C
ATOM    140  OD1 ASN A  10     -11.713 -16.372 -21.682  1.00  0.00      A    O
ATOM    141  ND2 ASN A  10     -11.888 -16.681 -23.820  1.00  0.00      A    N
ATOM    142 HD21 ASN A  10     -10.955 -16.352 -23.965  1.00  0.00      A    H
ATOM    143 HD22 ASN A  10     -12.492 -16.633 -24.616  1.00  0.00      A    H
ATOM    144  C   ASN A  10     -16.205 -16.891 -21.569  1.00  0.00      A    C
ATOM    145  O   ASN A  10     -16.964 -17.142 -22.501  1.00  0.00      A    O
ATOM    146  N   GLY A  11     -16.474 -17.154 -20.281  1.00  0.00      A    N
ATOM    147  HN  GLY A  11     -15.764 -16.897 -19.630  1.00  0.00      A    H
ATOM    148  CA  GLY A  11     -17.732 -17.615 -19.795  1.00  0.00      A    C
ATOM    149  HA1 GLY A  11     -17.753 -17.397 -18.737  1.00  0.00      A    H
ATOM    150  HA2 GLY A  11     -18.518 -17.110 -20.337  1.00  0.00      A    H
ATOM    151  C   GLY A  11     -17.875 -19.136 -19.721  1.00  0.00      A    C
ATOM    152  O   GLY A  11     -18.767 -19.735 -20.281  1.00  0.00      A    O
ATOM    153  N   ALA A  12     -16.933 -19.855 -18.960  1.00  0.00      A    N
ATOM    154  HN  ALA A  12     -16.164 -19.309 -18.637  1.00  0.00      A    H
ATOM    155  CA  ALA A  12     -16.989 -21.261 -18.740  1.00  0.00      A    C
ATOM    156  HA  ALA A  12     -17.399 -21.806 -19.577  1.00  0.00      A    H
ATOM    157  CB  ALA A  12     -15.567 -21.846 -18.405  1.00  0.00      A    C
ATOM    158  HB1 ALA A  12     -15.225 -21.395 -17.449  1.00  0.00      A    H
ATOM    159  HB2 ALA A  12     -15.752 -22.925 -18.219  1.00  0.00      A    H
ATOM    160  HB3 ALA A  12     -14.943 -21.515 -19.263  1.00  0.00      A    H
ATOM    161  C   ALA A  12     -18.009 -21.426 -17.659  1.00  0.00      A    C
ATOM    162  O   ALA A  12     -19.006 -22.151 -17.785  1.00  0.00      A    O
ATOM    163  N   VAL A  13     -17.955 -20.666 -16.556  1.00  0.00      A    N
ATOM    164  HN  VAL A  13     -17.259 -19.956 -16.489  1.00  0.00      A    H
ATOM    165  CA  VAL A  13     -18.904 -20.651 -15.452  1.00  0.00      A    C
ATOM    166  HA  VAL A  13     -19.119 -21.705 -15.349  1.00  0.00      A    H
ATOM    167  CB  VAL A  13     -18.358 -20.126 -14.135  1.00  0.00      A    C
ATOM    168  HB  VAL A  13     -17.406 -20.637 -13.877  1.00  0.00      A    H
ATOM    169  CG1 VAL A  13     -18.010 -18.650 -14.244  1.00  0.00      A    C
ATOM    170 HG11 VAL A  13     -17.804 -18.403 -15.308  1.00  0.00      A    H
ATOM    171 HG12 VAL A  13     -18.794 -17.933 -13.917  1.00  0.00      A    H
ATOM    172 HG13 VAL A  13     -17.066 -18.419 -13.706  1.00  0.00      A    H
ATOM    173  CG2 VAL A  13     -19.282 -20.427 -12.984  1.00  0.00      A    C
ATOM    174 HG21 VAL A  13     -18.743 -20.290 -12.022  1.00  0.00      A    H
ATOM    175 HG22 VAL A  13     -20.121 -19.701 -12.922  1.00  0.00      A    H
ATOM    176 HG23 VAL A  13     -19.515 -21.513 -12.992  1.00  0.00      A    H
ATOM    177  C   VAL A  13     -20.184 -19.989 -15.826  1.00  0.00      A    C
ATOM    178  O   VAL A  13     -20.243 -19.206 -16.747  1.00  0.00      A    O
ATOM    179  N   THR A  14     -21.382 -20.385 -15.304  1.00  0.00      A    N
ATOM    180  HN  THR A  14     -21.487 -21.195 -14.732  1.00  0.00      A    H
ATOM    181  CA  THR A  14     -22.621 -19.589 -15.548  1.00  0.00      A    C
ATOM    182  HA  THR A  14     -22.542 -19.342 -16.596  1.00  0.00      A    H
ATOM    183  CB  THR A  14     -23.926 -20.351 -15.201  1.00  0.00      A    C
ATOM    184  HB  THR A  14     -24.826 -19.757 -15.468  1.00  0.00      A    H
ATOM    185  OG1 THR A  14     -24.053 -20.787 -13.808  1.00  0.00      A    O
ATOM    186  HG1 THR A  14     -24.689 -21.506 -13.831  1.00  0.00      A    H
ATOM    187  CG2 THR A  14     -23.888 -21.496 -16.175  1.00  0.00      A    C
ATOM    188 HG21 THR A  14     -24.906 -21.925 -16.292  1.00  0.00      A    H
ATOM    189 HG22 THR A  14     -23.581 -21.127 -17.177  1.00  0.00      A    H
ATOM    190 HG23 THR A  14     -23.121 -22.258 -15.920  1.00  0.00      A    H
ATOM    191  C   THR A  14     -22.601 -18.253 -14.848  1.00  0.00      A    C
ATOM    192  O   THR A  14     -21.894 -18.127 -13.830  1.00  0.00      A    O
ATOM    193  N   PRO A  15     -23.309 -17.186 -15.257  1.00  0.00      A    N
ATOM    194  CD  PRO A  15     -24.030 -17.108 -16.549  1.00  0.00      A    C
ATOM    195  HD1 PRO A  15     -24.926 -17.751 -16.411  1.00  0.00      A    H
ATOM    196  HD2 PRO A  15     -23.437 -17.262 -17.476  1.00  0.00      A    H
ATOM    197  CA  PRO A  15     -23.239 -15.927 -14.578  1.00  0.00      A    C
ATOM    198  HA  PRO A  15     -22.258 -15.704 -14.185  1.00  0.00      A    H
ATOM    199  CB  PRO A  15     -23.715 -14.869 -15.654  1.00  0.00      A    C
ATOM    200  HB1 PRO A  15     -24.120 -13.911 -15.262  1.00  0.00      A    H
ATOM    201  HB2 PRO A  15     -22.719 -14.595 -16.061  1.00  0.00      A    H
ATOM    202  CG  PRO A  15     -24.593 -15.687 -16.586  1.00  0.00      A    C
ATOM    203  HG1 PRO A  15     -25.630 -15.654 -16.190  1.00  0.00      A    H
ATOM    204  HG2 PRO A  15     -24.515 -15.338 -17.638  1.00  0.00      A    H
ATOM    205  C   PRO A  15     -24.152 -15.925 -13.306  1.00  0.00      A    C
ATOM    206  O   PRO A  15     -24.455 -16.972 -12.730  1.00  0.00      A    O
ATOM    207  N   VAL A  16     -24.728 -14.779 -12.835  1.00  0.00      A    N
ATOM    208  HN  VAL A  16     -24.602 -13.866 -13.215  1.00  0.00      A    H
ATOM    209  CA  VAL A  16     -25.650 -14.778 -11.711  1.00  0.00      A    C
ATOM    210  HA  VAL A  16     -25.416 -15.622 -11.079  1.00  0.00      A    H
ATOM    211  CB  VAL A  16     -25.386 -13.509 -10.867  1.00  0.00      A    C
ATOM    212  HB  VAL A  16     -25.591 -12.712 -11.613  1.00  0.00      A    H
ATOM    213  CG1 VAL A  16     -26.342 -13.345  -9.647  1.00  0.00      A    C
ATOM    214 HG11 VAL A  16     -27.431 -13.360  -9.868  1.00  0.00      A    H
ATOM    215 HG12 VAL A  16     -26.185 -14.144  -8.890  1.00  0.00      A    H
ATOM    216 HG13 VAL A  16     -26.150 -12.413  -9.075  1.00  0.00      A    H
ATOM    217  CG2 VAL A  16     -23.926 -13.594 -10.399  1.00  0.00      A    C
ATOM    218 HG21 VAL A  16     -23.673 -14.572  -9.937  1.00  0.00      A    H
ATOM    219 HG22 VAL A  16     -23.237 -13.527 -11.268  1.00  0.00      A    H
ATOM    220 HG23 VAL A  16     -23.556 -12.839  -9.673  1.00  0.00      A    H
ATOM    221  C   VAL A  16     -27.080 -14.779 -12.255  1.00  0.00      A    C
ATOM    222  O   VAL A  16     -27.347 -14.119 -13.280  1.00  0.00      A    O
ATOM    223  N   LYS A  17     -28.043 -15.456 -11.583  1.00  0.00      A    N
ATOM    224  HN  LYS A  17     -27.906 -15.735 -10.636  1.00  0.00      A    H
ATOM    225  CA  LYS A  17     -29.478 -15.603 -12.032  1.00  0.00      A    C
ATOM    226  HA  LYS A  17     -29.727 -15.196 -13.001  1.00  0.00      A    H
ATOM    227  CB  LYS A  17     -29.978 -17.075 -11.970  1.00  0.00      A    C
ATOM    228  HB1 LYS A  17     -30.040 -17.341 -10.893  1.00  0.00      A    H
ATOM    229  HB2 LYS A  17     -31.019 -17.090 -12.356  1.00  0.00      A    H
ATOM    230  CG  LYS A  17     -29.156 -18.142 -12.670  1.00  0.00      A    C
ATOM    231  HG1 LYS A  17     -29.303 -18.098 -13.770  1.00  0.00      A    H
ATOM    232  HG2 LYS A  17     -28.078 -18.002 -12.444  1.00  0.00      A    H
ATOM    233  CD  LYS A  17     -29.530 -19.602 -12.281  1.00  0.00      A    C
ATOM    234  HD1 LYS A  17     -29.362 -19.607 -11.183  1.00  0.00      A    H
ATOM    235  HD2 LYS A  17     -30.574 -19.813 -12.596  1.00  0.00      A    H
ATOM    236  CE  LYS A  17     -28.532 -20.636 -12.891  1.00  0.00      A    C
ATOM    237  HE1 LYS A  17     -28.557 -20.552 -13.998  1.00  0.00      A    H
ATOM    238  HE2 LYS A  17     -27.517 -20.477 -12.469  1.00  0.00      A    H
ATOM    239  NZ  LYS A  17     -29.037 -22.007 -12.577  1.00  0.00      A    N
ATOM    240  HZ1 LYS A  17     -28.584 -22.838 -13.007  1.00  0.00      A    H
ATOM    241  HZ2 LYS A  17     -29.126 -22.103 -11.546  1.00  0.00      A    H
ATOM    242  HZ3 LYS A  17     -30.017 -22.106 -12.912  1.00  0.00      A    H
ATOM    243  C   LYS A  17     -30.290 -14.766 -11.071  1.00  0.00      A    C
ATOM    244  O   LYS A  17     -29.812 -14.408  -9.982  1.00  0.00      A    O
ATOM    245  N   ASP A  18     -31.503 -14.428 -11.460  1.00  0.00      A    N
ATOM    246  HN  ASP A  18     -31.946 -14.789 -12.277  1.00  0.00      A    H
ATOM    247  CA  ASP A  18     -32.250 -13.433 -10.682  1.00  0.00      A    C
ATOM    248  HA  ASP A  18     -31.575 -12.664 -10.337  1.00  0.00      A    H
ATOM    249  CB  ASP A  18     -33.316 -12.887 -11.708  1.00  0.00      A    C
ATOM    250  HB1 ASP A  18     -32.847 -12.584 -12.668  1.00  0.00      A    H
ATOM    251  HB2 ASP A  18     -34.101 -13.637 -11.942  1.00  0.00      A    H
ATOM    252  CG  ASP A  18     -33.983 -11.677 -11.163  1.00  0.00      A    C
ATOM    253  OD1 ASP A  18     -33.264 -10.767 -10.671  1.00  0.00      A    O
ATOM    254  OD2 ASP A  18     -35.237 -11.562 -11.155  1.00  0.00      A    O
ATOM    255  C   ASP A  18     -32.958 -14.085  -9.494  1.00  0.00      A    C
ATOM    256  O   ASP A  18     -33.946 -14.821  -9.433  1.00  0.00      A    O
ATOM    257  N   GLN A  19     -32.371 -13.761  -8.267  1.00  0.00      A    N
ATOM    258  HN  GLN A  19     -31.585 -13.148  -8.268  1.00  0.00      A    H
ATOM    259  CA  GLN A  19     -32.874 -14.178  -6.924  1.00  0.00      A    C
ATOM    260  HA  GLN A  19     -33.533 -15.034  -6.933  1.00  0.00      A    H
ATOM    261  CB  GLN A  19     -31.810 -14.675  -6.019  1.00  0.00      A    C
ATOM    262  HB1 GLN A  19     -30.955 -13.974  -6.131  1.00  0.00      A    H
ATOM    263  HB2 GLN A  19     -32.234 -14.710  -4.993  1.00  0.00      A    H
ATOM    264  CG  GLN A  19     -31.537 -16.147  -6.045  1.00  0.00      A    C
ATOM    265  HG1 GLN A  19     -31.026 -16.461  -5.110  1.00  0.00      A    H
ATOM    266  HG2 GLN A  19     -32.440 -16.776  -5.890  1.00  0.00      A    H
ATOM    267  CD  GLN A  19     -30.749 -16.816  -7.247  1.00  0.00      A    C
ATOM    268  OE1 GLN A  19     -31.178 -17.864  -7.662  1.00  0.00      A    O
ATOM    269  NE2 GLN A  19     -29.472 -16.381  -7.393  1.00  0.00      A    N
ATOM    270 HE21 GLN A  19     -28.911 -16.826  -8.091  1.00  0.00      A    H
ATOM    271 HE22 GLN A  19     -29.216 -15.450  -7.133  1.00  0.00      A    H
ATOM    272  C   GLN A  19     -33.551 -12.979  -6.354  1.00  0.00      A    C
ATOM    273  O   GLN A  19     -33.079 -11.843  -6.382  1.00  0.00      A    O
ATOM    274  N   GLY A  20     -34.752 -13.176  -5.780  1.00  0.00      A    N
ATOM    275  HN  GLY A  20     -35.253 -14.032  -5.886  1.00  0.00      A    H
ATOM    276  CA  GLY A  20     -35.404 -11.991  -5.237  1.00  0.00      A    C
ATOM    277  HA1 GLY A  20     -34.710 -11.192  -5.020  1.00  0.00      A    H
ATOM    278  HA2 GLY A  20     -36.247 -11.651  -5.821  1.00  0.00      A    H
ATOM    279  C   GLY A  20     -35.999 -12.370  -3.937  1.00  0.00      A    C
ATOM    280  O   GLY A  20     -35.603 -11.890  -2.845  1.00  0.00      A    O
ATOM    281  N   GLN A  21     -36.996 -13.266  -3.987  1.00  0.00      A    N
ATOM    282  HN  GLN A  21     -37.288 -13.545  -4.898  1.00  0.00      A    H
ATOM    283  CA  GLN A  21     -37.943 -13.708  -2.989  1.00  0.00      A    C
ATOM    284  HA  GLN A  21     -38.258 -12.861  -2.398  1.00  0.00      A    H
ATOM    285  CB  GLN A  21     -39.122 -14.359  -3.613  1.00  0.00      A    C
ATOM    286  HB1 GLN A  21     -38.862 -14.952  -4.515  1.00  0.00      A    H
ATOM    287  HB2 GLN A  21     -39.675 -14.919  -2.829  1.00  0.00      A    H
ATOM    288  CG  GLN A  21     -40.151 -13.268  -4.069  1.00  0.00      A    C
ATOM    289  HG1 GLN A  21     -40.240 -12.531  -3.242  1.00  0.00      A    H
ATOM    290  HG2 GLN A  21     -39.639 -12.757  -4.911  1.00  0.00      A    H
ATOM    291  CD  GLN A  21     -41.452 -13.900  -4.556  1.00  0.00      A    C
ATOM    292  OE1 GLN A  21     -41.662 -14.025  -5.780  1.00  0.00      A    O
ATOM    293  NE2 GLN A  21     -42.366 -14.331  -3.651  1.00  0.00      A    N
ATOM    294 HE21 GLN A  21     -43.242 -14.713  -3.946  1.00  0.00      A    H
ATOM    295 HE22 GLN A  21     -42.255 -14.119  -2.680  1.00  0.00      A    H
ATOM    296  C   GLN A  21     -37.221 -14.531  -1.940  1.00  0.00      A    C
ATOM    297  O   GLN A  21     -36.889 -13.985  -0.914  1.00  0.00      A    O
ATOM    298  N   CYS A  22     -36.833 -15.769  -2.234  1.00  0.00      A    N
ATOM    299  HN  CYS A  22     -37.077 -16.089  -3.146  1.00  0.00      A    H
ATOM    300  CA  CYS A  22     -36.210 -16.665  -1.260  1.00  0.00      A    C
ATOM    301  HA  CYS A  22     -36.623 -16.395  -0.299  1.00  0.00      A    H
ATOM    302  CB  CYS A  22     -36.570 -18.132  -1.606  1.00  0.00      A    C
ATOM    303  HB1 CYS A  22     -36.335 -18.408  -2.656  1.00  0.00      A    H
ATOM    304  HB2 CYS A  22     -36.008 -18.872  -0.997  1.00  0.00      A    H
ATOM    305  SG  CYS A  22     -38.366 -18.482  -1.287  1.00  0.00      A    S
ATOM    306  C   CYS A  22     -34.690 -16.597  -1.170  1.00  0.00      A    C
ATOM    307  O   CYS A  22     -34.055 -16.122  -2.079  1.00  0.00      A    O
ATOM    308  N   GLY A  23     -34.147 -17.171  -0.122  1.00  0.00      A    N
ATOM    309  HN  GLY A  23     -34.791 -17.629   0.486  1.00  0.00      A    H
ATOM    310  CA  GLY A  23     -32.677 -17.350   0.127  1.00  0.00      A    C
ATOM    311  HA1 GLY A  23     -32.048 -16.545  -0.225  1.00  0.00      A    H
ATOM    312  HA2 GLY A  23     -32.716 -17.372   1.206  1.00  0.00      A    H
ATOM    313  C   GLY A  23     -32.123 -18.706  -0.402  1.00  0.00      A    C
ATOM    314  O   GLY A  23     -32.314 -19.829   0.071  1.00  0.00      A    O
ATOM    315  N   CYS A  24     -31.495 -18.514  -1.595  1.00  0.00      A    N
ATOM    316  HN  CYS A  24     -31.374 -17.570  -1.891  1.00  0.00      A    H
ATOM    317  CA  CYS A  24     -31.190 -19.574  -2.529  1.00  0.00      A    C
ATOM    318  HA  CYS A  24     -31.745 -20.451  -2.232  1.00  0.00      A    H
ATOM    319  CB  CYS A  24     -31.940 -19.195  -3.874  1.00  0.00      A    C
ATOM    320  HB1 CYS A  24     -31.634 -18.194  -4.248  1.00  0.00      A    H
ATOM    321  HB2 CYS A  24     -31.582 -19.933  -4.623  1.00  0.00      A    H
ATOM    322  SG  CYS A  24     -33.706 -19.191  -3.735  1.00  0.00      A    S
ATOM    323  HG1 CYS A  24     -33.915 -18.733  -2.509  1.00  0.00      A    H
ATOM    324  C   CYS A  24     -29.751 -19.792  -2.816  1.00  0.00      A    C
ATOM    325  O   CYS A  24     -29.424 -20.643  -3.637  1.00  0.00      A    O
ATOM    326  N   CYS A  25     -28.813 -19.110  -2.207  1.00  0.00      A    N
ATOM    327  HN  CYS A  25     -29.101 -18.437  -1.530  1.00  0.00      A    H
ATOM    328  CA  CYS A  25     -27.392 -19.280  -2.336  1.00  0.00      A    C
ATOM    329  HA  CYS A  25     -27.098 -18.865  -3.289  1.00  0.00      A    H
ATOM    330  CB  CYS A  25     -26.804 -18.535  -1.134  1.00  0.00      A    C
ATOM    331  HB1 CYS A  25     -25.711 -18.731  -1.182  1.00  0.00      A    H
ATOM    332  HB2 CYS A  25     -26.839 -17.458  -1.403  1.00  0.00      A    H
ATOM    333  SG  CYS A  25     -27.229 -18.991   0.528  1.00  0.00      A    S
ATOM    334  C   CYS A  25     -26.935 -20.727  -2.290  1.00  0.00      A    C
ATOM    335  O   CYS A  25     -26.262 -21.208  -3.200  1.00  0.00      A    O
ATOM    336  N   TRP A  26     -27.322 -21.540  -1.304  1.00  0.00      A    N
ATOM    337  HN  TRP A  26     -27.867 -21.021  -0.651  1.00  0.00      A    H
ATOM    338  CA  TRP A  26     -27.005 -22.973  -1.013  1.00  0.00      A    C
ATOM    339  HA  TRP A  26     -25.943 -23.110  -0.874  1.00  0.00      A    H
ATOM    340  CB  TRP A  26     -27.737 -23.574   0.231  1.00  0.00      A    C
ATOM    341  HB1 TRP A  26     -27.533 -24.665   0.187  1.00  0.00      A    H
ATOM    342  HB2 TRP A  26     -27.389 -23.146   1.195  1.00  0.00      A    H
ATOM    343  CG  TRP A  26     -29.211 -23.390   0.283  1.00  0.00      A    C
ATOM    344  CD1 TRP A  26     -29.965 -22.261   0.312  1.00  0.00      A    C
ATOM    345  HD1 TRP A  26     -29.601 -21.249   0.207  1.00  0.00      A    H
ATOM    346  NE1 TRP A  26     -31.277 -22.593   0.390  1.00  0.00      A    N
ATOM    347  HE1 TRP A  26     -32.057 -22.012   0.474  1.00  0.00      A    H
ATOM    348  CE2 TRP A  26     -31.427 -23.972   0.209  1.00  0.00      A    C
ATOM    349  CD2 TRP A  26     -30.130 -24.516   0.141  1.00  0.00      A    C
ATOM    350  CE3 TRP A  26     -29.949 -25.913  -0.049  1.00  0.00      A    C
ATOM    351  HE3 TRP A  26     -28.996 -26.421  -0.025  1.00  0.00      A    H
ATOM    352  CZ3 TRP A  26     -31.109 -26.716  -0.099  1.00  0.00      A    C
ATOM    353  HZ3 TRP A  26     -31.093 -27.778  -0.296  1.00  0.00      A    H
ATOM    354  CZ2 TRP A  26     -32.580 -24.795   0.141  1.00  0.00      A    C
ATOM    355  HZ2 TRP A  26     -33.576 -24.389   0.239  1.00  0.00      A    H
ATOM    356  CH2 TRP A  26     -32.365 -26.165   0.022  1.00  0.00      A    C
ATOM    357  HH2 TRP A  26     -33.103 -26.952  -0.022  1.00  0.00      A    H
ATOM    358  C   TRP A  26     -27.297 -23.853  -2.185  1.00  0.00      A    C
ATOM    359  O   TRP A  26     -26.528 -24.701  -2.564  1.00  0.00      A    O
ATOM    360  N   ALA A  27     -28.422 -23.645  -2.869  1.00  0.00      A    N
ATOM    361  HN  ALA A  27     -29.050 -22.972  -2.485  1.00  0.00      A    H
ATOM    362  CA  ALA A  27     -28.912 -24.243  -4.127  1.00  0.00      A    C
ATOM    363  HA  ALA A  27     -28.729 -25.299  -3.996  1.00  0.00      A    H
ATOM    364  CB  ALA A  27     -30.448 -23.939  -4.233  1.00  0.00      A    C
ATOM    365  HB1 ALA A  27     -30.930 -24.392  -5.126  1.00  0.00      A    H
ATOM    366  HB2 ALA A  27     -30.927 -24.266  -3.286  1.00  0.00      A    H
ATOM    367  HB3 ALA A  27     -30.519 -22.831  -4.277  1.00  0.00      A    H
ATOM    368  C   ALA A  27     -28.192 -23.825  -5.419  1.00  0.00      A    C
ATOM    369  O   ALA A  27     -27.817 -24.673  -6.238  1.00  0.00      A    O
ATOM    370  N   PHE A  28     -28.039 -22.419  -5.545  1.00  0.00      A    N
ATOM    371  HN  PHE A  28     -28.357 -21.915  -4.746  1.00  0.00      A    H
ATOM    372  CA  PHE A  28     -27.377 -21.684  -6.545  1.00  0.00      A    C
ATOM    373  HA  PHE A  28     -27.840 -21.940  -7.487  1.00  0.00      A    H
ATOM    374  CB  PHE A  28     -27.450 -20.173  -6.165  1.00  0.00      A    C
ATOM    375  HB1 PHE A  28     -28.497 -19.807  -6.103  1.00  0.00      A    H
ATOM    376  HB2 PHE A  28     -27.043 -19.984  -5.149  1.00  0.00      A    H
ATOM    377  CG  PHE A  28     -26.795 -19.255  -7.169  1.00  0.00      A    C
ATOM    378  CD1 PHE A  28     -27.443 -19.031  -8.414  1.00  0.00      A    C
ATOM    379  HD1 PHE A  28     -28.358 -19.587  -8.554  1.00  0.00      A    H
ATOM    380  CE1 PHE A  28     -26.774 -18.205  -9.392  1.00  0.00      A    C
ATOM    381  HE1 PHE A  28     -27.309 -18.119 -10.326  1.00  0.00      A    H
ATOM    382  CZ  PHE A  28     -25.485 -17.718  -9.131  1.00  0.00      A    C
ATOM    383  HZ  PHE A  28     -24.920 -17.250  -9.924  1.00  0.00      A    H
ATOM    384  CD2 PHE A  28     -25.534 -18.653  -6.964  1.00  0.00      A    C
ATOM    385  HD2 PHE A  28     -25.128 -18.705  -5.965  1.00  0.00      A    H
ATOM    386  CE2 PHE A  28     -24.839 -17.926  -7.942  1.00  0.00      A    C
ATOM    387  HE2 PHE A  28     -23.855 -17.516  -7.771  1.00  0.00      A    H
ATOM    388  C   PHE A  28     -25.930 -22.103  -6.732  1.00  0.00      A    C
ATOM    389  O   PHE A  28     -25.480 -22.408  -7.845  1.00  0.00      A    O
ATOM    390  N   SER A  29     -25.210 -22.278  -5.542  1.00  0.00      A    N
ATOM    391  HN  SER A  29     -25.598 -22.040  -4.655  1.00  0.00      A    H
ATOM    392  CA  SER A  29     -23.760 -22.665  -5.612  1.00  0.00      A    C
ATOM    393  HA  SER A  29     -23.270 -22.119  -6.404  1.00  0.00      A    H
ATOM    394  CB  SER A  29     -23.047 -22.404  -4.275  1.00  0.00      A    C
ATOM    395  HB1 SER A  29     -23.363 -21.454  -3.794  1.00  0.00      A    H
ATOM    396  HB2 SER A  29     -23.312 -23.237  -3.589  1.00  0.00      A    H
ATOM    397  OG  SER A  29     -21.653 -22.332  -4.424  1.00  0.00      A    O
ATOM    398  HG1 SER A  29     -21.192 -22.034  -3.637  1.00  0.00      A    H
ATOM    399  C   SER A  29     -23.553 -24.205  -5.944  1.00  0.00      A    C
ATOM    400  O   SER A  29     -22.746 -24.545  -6.777  1.00  0.00      A    O
ATOM    401  N   ALA A  30     -24.482 -25.059  -5.482  1.00  0.00      A    N
ATOM    402  HN  ALA A  30     -25.209 -24.839  -4.837  1.00  0.00      A    H
ATOM    403  CA  ALA A  30     -24.521 -26.486  -5.772  1.00  0.00      A    C
ATOM    404  HA  ALA A  30     -23.493 -26.789  -5.637  1.00  0.00      A    H
ATOM    405  CB  ALA A  30     -25.509 -27.340  -4.937  1.00  0.00      A    C
ATOM    406  HB1 ALA A  30     -25.707 -28.387  -5.250  1.00  0.00      A    H
ATOM    407  HB2 ALA A  30     -25.100 -27.317  -3.904  1.00  0.00      A    H
ATOM    408  HB3 ALA A  30     -26.503 -26.846  -4.906  1.00  0.00      A    H
ATOM    409  C   ALA A  30     -24.857 -26.717  -7.277  1.00  0.00      A    C
ATOM    410  O   ALA A  30     -24.109 -27.491  -7.981  1.00  0.00      A    O
ATOM    411  N   VAL A  31     -25.826 -26.012  -7.834  1.00  0.00      A    N
ATOM    412  HN  VAL A  31     -26.324 -25.344  -7.286  1.00  0.00      A    H
ATOM    413  CA  VAL A  31     -26.063 -25.946  -9.266  1.00  0.00      A    C
ATOM    414  HA  VAL A  31     -26.216 -26.977  -9.551  1.00  0.00      A    H
ATOM    415  CB  VAL A  31     -27.403 -25.152  -9.448  1.00  0.00      A    C
ATOM    416  HB  VAL A  31     -27.516 -24.238  -8.827  1.00  0.00      A    H
ATOM    417  CG1 VAL A  31     -27.454 -24.778 -10.884  1.00  0.00      A    C
ATOM    418 HG11 VAL A  31     -28.413 -24.300 -11.178  1.00  0.00      A    H
ATOM    419 HG12 VAL A  31     -26.781 -23.913 -11.068  1.00  0.00      A    H
ATOM    420 HG13 VAL A  31     -27.277 -25.588 -11.623  1.00  0.00      A    H
ATOM    421  CG2 VAL A  31     -28.595 -25.988  -9.021  1.00  0.00      A    C
ATOM    422 HG21 VAL A  31     -28.445 -26.570  -8.087  1.00  0.00      A    H
ATOM    423 HG22 VAL A  31     -29.441 -25.269  -8.977  1.00  0.00      A    H
ATOM    424 HG23 VAL A  31     -28.811 -26.764  -9.786  1.00  0.00      A    H
ATOM    425  C   VAL A  31     -24.918 -25.370 -10.032  1.00  0.00      A    C
ATOM    426  O   VAL A  31     -24.381 -26.048 -10.886  1.00  0.00      A    O
ATOM    427  N   ALA A  32     -24.427 -24.087  -9.725  1.00  0.00      A    N
ATOM    428  HN  ALA A  32     -24.891 -23.480  -9.084  1.00  0.00      A    H
ATOM    429  CA  ALA A  32     -23.360 -23.452 -10.584  1.00  0.00      A    C
ATOM    430  HA  ALA A  32     -23.573 -23.358 -11.638  1.00  0.00      A    H
ATOM    431  CB  ALA A  32     -23.123 -22.061  -9.832  1.00  0.00      A    C
ATOM    432  HB1 ALA A  32     -23.080 -22.252  -8.738  1.00  0.00      A    H
ATOM    433  HB2 ALA A  32     -22.279 -21.451 -10.220  1.00  0.00      A    H
ATOM    434  HB3 ALA A  32     -24.096 -21.533  -9.738  1.00  0.00      A    H
ATOM    435  C   ALA A  32     -21.984 -24.183 -10.655  1.00  0.00      A    C
ATOM    436  O   ALA A  32     -21.298 -24.094 -11.642  1.00  0.00      A    O
ATOM    437  N   SER A  33     -21.764 -25.061  -9.627  1.00  0.00      A    N
ATOM    438  HN  SER A  33     -22.288 -24.859  -8.804  1.00  0.00      A    H
ATOM    439  CA  SER A  33     -20.630 -25.992  -9.513  1.00  0.00      A    C
ATOM    440  HA  SER A  33     -19.748 -25.449  -9.818  1.00  0.00      A    H
ATOM    441  CB  SER A  33     -20.348 -26.470  -8.068  1.00  0.00      A    C
ATOM    442  HB1 SER A  33     -20.155 -25.643  -7.352  1.00  0.00      A    H
ATOM    443  HB2 SER A  33     -21.209 -27.089  -7.734  1.00  0.00      A    H
ATOM    444  OG  SER A  33     -19.178 -27.373  -8.035  1.00  0.00      A    O
ATOM    445  HG1 SER A  33     -18.403 -26.836  -8.217  1.00  0.00      A    H
ATOM    446  C   SER A  33     -20.735 -27.091 -10.495  1.00  0.00      A    C
ATOM    447  O   SER A  33     -19.773 -27.330 -11.281  1.00  0.00      A    O
ATOM    448  N   THR A  34     -21.951 -27.732 -10.595  1.00  0.00      A    N
ATOM    449  HN  THR A  34     -22.650 -27.475  -9.931  1.00  0.00      A    H
ATOM    450  CA  THR A  34     -22.385 -28.738 -11.493  1.00  0.00      A    C
ATOM    451  HA  THR A  34     -21.687 -29.561 -11.538  1.00  0.00      A    H
ATOM    452  CB  THR A  34     -23.667 -29.408 -11.103  1.00  0.00      A    C
ATOM    453  HB  THR A  34     -24.441 -28.637 -11.306  1.00  0.00      A    H
ATOM    454  OG1 THR A  34     -23.684 -29.782  -9.730  1.00  0.00      A    O
ATOM    455  HG1 THR A  34     -23.963 -29.026  -9.209  1.00  0.00      A    H
ATOM    456  CG2 THR A  34     -23.921 -30.754 -11.870  1.00  0.00      A    C
ATOM    457 HG21 THR A  34     -24.015 -30.511 -12.950  1.00  0.00      A    H
ATOM    458 HG22 THR A  34     -23.198 -31.589 -11.752  1.00  0.00      A    H
ATOM    459 HG23 THR A  34     -24.911 -31.163 -11.575  1.00  0.00      A    H
ATOM    460  C   THR A  34     -22.483 -28.230 -12.908  1.00  0.00      A    C
ATOM    461  O   THR A  34     -22.052 -28.912 -13.828  1.00  0.00      A    O
ATOM    462  N   GLU A  35     -23.121 -27.069 -13.118  1.00  0.00      A    N
ATOM    463  HN  GLU A  35     -23.571 -26.536 -12.406  1.00  0.00      A    H
ATOM    464  CA  GLU A  35     -23.096 -26.333 -14.413  1.00  0.00      A    C
ATOM    465  HA  GLU A  35     -23.505 -26.962 -15.190  1.00  0.00      A    H
ATOM    466  CB  GLU A  35     -23.901 -24.997 -14.267  1.00  0.00      A    C
ATOM    467  HB1 GLU A  35     -23.727 -24.350 -13.382  1.00  0.00      A    H
ATOM    468  HB2 GLU A  35     -23.669 -24.334 -15.128  1.00  0.00      A    H
ATOM    469  CG  GLU A  35     -25.468 -25.180 -14.259  1.00  0.00      A    C
ATOM    470  HG1 GLU A  35     -25.844 -25.618 -15.208  1.00  0.00      A    H
ATOM    471  HG2 GLU A  35     -25.769 -25.909 -13.477  1.00  0.00      A    H
ATOM    472  CD  GLU A  35     -26.279 -23.888 -14.024  1.00  0.00      A    C
ATOM    473  OE1 GLU A  35     -25.766 -22.791 -14.022  1.00  0.00      A    O
ATOM    474  OE2 GLU A  35     -27.519 -24.036 -13.812  1.00  0.00      A    O
ATOM    475  C   GLU A  35     -21.685 -26.112 -14.943  1.00  0.00      A    C
ATOM    476  O   GLU A  35     -21.418 -26.334 -16.129  1.00  0.00      A    O
ATOM    477  N   GLY A  36     -20.760 -25.640 -14.062  1.00  0.00      A    N
ATOM    478  HN  GLY A  36     -20.844 -25.480 -13.081  1.00  0.00      A    H
ATOM    479  CA  GLY A  36     -19.331 -25.577 -14.461  1.00  0.00      A    C
ATOM    480  HA1 GLY A  36     -19.286 -25.050 -15.402  1.00  0.00      A    H
ATOM    481  HA2 GLY A  36     -18.760 -25.280 -13.593  1.00  0.00      A    H
ATOM    482  C   GLY A  36     -18.727 -26.907 -14.782  1.00  0.00      A    C
ATOM    483  O   GLY A  36     -18.016 -27.021 -15.735  1.00  0.00      A    O
ATOM    484  N   ILE A  37     -19.069 -28.011 -14.040  1.00  0.00      A    N
ATOM    485  HN  ILE A  37     -19.599 -27.807 -13.220  1.00  0.00      A    H
ATOM    486  CA  ILE A  37     -18.569 -29.399 -14.413  1.00  0.00      A    C
ATOM    487  HA  ILE A  37     -17.505 -29.370 -14.594  1.00  0.00      A    H
ATOM    488  CB  ILE A  37     -18.776 -30.390 -13.258  1.00  0.00      A    C
ATOM    489  HB  ILE A  37     -19.847 -30.283 -12.980  1.00  0.00      A    H
ATOM    490  CG2 ILE A  37     -18.389 -31.814 -13.671  1.00  0.00      A    C
ATOM    491 HG21 ILE A  37     -17.330 -31.933 -13.986  1.00  0.00      A    H
ATOM    492 HG22 ILE A  37     -18.525 -32.562 -12.861  1.00  0.00      A    H
ATOM    493 HG23 ILE A  37     -19.062 -32.200 -14.466  1.00  0.00      A    H
ATOM    494  CG1 ILE A  37     -17.996 -29.891 -12.007  1.00  0.00      A    C
ATOM    495 HG11 ILE A  37     -16.889 -29.875 -12.105  1.00  0.00      A    H
ATOM    496 HG12 ILE A  37     -18.158 -28.825 -11.738  1.00  0.00      A    H
ATOM    497  CD  ILE A  37     -18.279 -30.749 -10.767  1.00  0.00      A    C
ATOM    498  HD1 ILE A  37     -17.841 -30.375  -9.817  1.00  0.00      A    H
ATOM    499  HD2 ILE A  37     -19.369 -30.772 -10.553  1.00  0.00      A    H
ATOM    500  HD3 ILE A  37     -17.842 -31.770 -10.789  1.00  0.00      A    H
ATOM    501  C   ILE A  37     -19.148 -29.929 -15.666  1.00  0.00      A    C
ATOM    502  O   ILE A  37     -18.501 -30.713 -16.359  1.00  0.00      A    O
ATOM    503  N   ASN A  38     -20.379 -29.484 -15.969  1.00  0.00      A    N
ATOM    504  HN  ASN A  38     -20.879 -28.961 -15.283  1.00  0.00      A    H
ATOM    505  CA  ASN A  38     -21.005 -29.789 -17.239  1.00  0.00      A    C
ATOM    506  HA  ASN A  38     -21.116 -30.848 -17.419  1.00  0.00      A    H
ATOM    507  CB  ASN A  38     -22.447 -29.245 -17.392  1.00  0.00      A    C
ATOM    508  HB1 ASN A  38     -22.464 -28.153 -17.190  1.00  0.00      A    H
ATOM    509  HB2 ASN A  38     -22.759 -29.350 -18.453  1.00  0.00      A    H
ATOM    510  CG  ASN A  38     -23.433 -30.074 -16.563  1.00  0.00      A    C
ATOM    511  OD1 ASN A  38     -23.350 -31.282 -16.231  1.00  0.00      A    O
ATOM    512  ND2 ASN A  38     -24.593 -29.435 -16.245  1.00  0.00      A    N
ATOM    513 HD21 ASN A  38     -25.167 -29.876 -15.556  1.00  0.00      A    H
ATOM    514 HD22 ASN A  38     -24.904 -28.576 -16.651  1.00  0.00      A    H
ATOM    515  C   ASN A  38     -20.252 -29.125 -18.380  1.00  0.00      A    C
ATOM    516  O   ASN A  38     -19.785 -29.836 -19.256  1.00  0.00      A    O
ATOM    517  N   GLU A  39     -19.988 -27.802 -18.343  1.00  0.00      A    N
ATOM    518  HN  GLU A  39     -20.340 -27.184 -17.644  1.00  0.00      A    H
ATOM    519  CA  GLU A  39     -19.302 -27.206 -19.448  1.00  0.00      A    C
ATOM    520  HA  GLU A  39     -19.749 -27.573 -20.360  1.00  0.00      A    H
ATOM    521  CB  GLU A  39     -19.463 -25.638 -19.408  1.00  0.00      A    C
ATOM    522  HB1 GLU A  39     -20.554 -25.431 -19.427  1.00  0.00      A    H
ATOM    523  HB2 GLU A  39     -19.244 -25.149 -18.435  1.00  0.00      A    H
ATOM    524  CG  GLU A  39     -18.662 -24.956 -20.606  1.00  0.00      A    C
ATOM    525  HG1 GLU A  39     -18.615 -23.906 -20.247  1.00  0.00      A    H
ATOM    526  HG2 GLU A  39     -17.582 -25.172 -20.752  1.00  0.00      A    H
ATOM    527  CD  GLU A  39     -19.382 -25.044 -21.996  1.00  0.00      A    C
ATOM    528  OE1 GLU A  39     -19.662 -26.178 -22.515  1.00  0.00      A    O
ATOM    529  OE2 GLU A  39     -19.607 -23.930 -22.557  1.00  0.00      A    O
ATOM    530  C   GLU A  39     -17.780 -27.552 -19.519  1.00  0.00      A    C
ATOM    531  O   GLU A  39     -17.162 -27.694 -20.544  1.00  0.00      A    O
ATOM    532  N   ILE A  40     -17.008 -27.618 -18.329  1.00  0.00      A    N
ATOM    533  HN  ILE A  40     -17.464 -27.679 -17.444  1.00  0.00      A    H
ATOM    534  CA  ILE A  40     -15.555 -27.692 -18.343  1.00  0.00      A    C
ATOM    535  HA  ILE A  40     -15.196 -27.099 -19.171  1.00  0.00      A    H
ATOM    536  CB  ILE A  40     -14.945 -26.949 -17.140  1.00  0.00      A    C
ATOM    537  HB  ILE A  40     -15.168 -27.499 -16.201  1.00  0.00      A    H
ATOM    538  CG2 ILE A  40     -13.457 -27.068 -17.181  1.00  0.00      A    C
ATOM    539 HG21 ILE A  40     -13.258 -28.161 -17.203  1.00  0.00      A    H
ATOM    540 HG22 ILE A  40     -12.942 -26.593 -18.043  1.00  0.00      A    H
ATOM    541 HG23 ILE A  40     -13.027 -26.604 -16.268  1.00  0.00      A    H
ATOM    542  CG1 ILE A  40     -15.431 -25.464 -17.080  1.00  0.00      A    C
ATOM    543 HG11 ILE A  40     -14.961 -24.989 -17.968  1.00  0.00      A    H
ATOM    544 HG12 ILE A  40     -16.532 -25.569 -17.192  1.00  0.00      A    H
ATOM    545  CD  ILE A  40     -15.070 -24.687 -15.836  1.00  0.00      A    C
ATOM    546  HD1 ILE A  40     -15.507 -23.668 -15.908  1.00  0.00      A    H
ATOM    547  HD2 ILE A  40     -15.535 -25.100 -14.915  1.00  0.00      A    H
ATOM    548  HD3 ILE A  40     -14.018 -24.714 -15.480  1.00  0.00      A    H
ATOM    549  C   ILE A  40     -15.033 -29.078 -18.476  1.00  0.00      A    C
ATOM    550  O   ILE A  40     -14.094 -29.335 -19.263  1.00  0.00      A    O
ATOM    551  N   ARG A  41     -15.621 -30.026 -17.712  1.00  0.00      A    N
ATOM    552  HN  ARG A  41     -16.243 -29.790 -16.969  1.00  0.00      A    H
ATOM    553  CA  ARG A  41     -15.208 -31.449 -17.748  1.00  0.00      A    C
ATOM    554  HA  ARG A  41     -14.213 -31.586 -18.145  1.00  0.00      A    H
ATOM    555  CB  ARG A  41     -15.138 -31.866 -16.292  1.00  0.00      A    C
ATOM    556  HB1 ARG A  41     -14.411 -31.139 -15.869  1.00  0.00      A    H
ATOM    557  HB2 ARG A  41     -16.130 -31.773 -15.800  1.00  0.00      A    H
ATOM    558  CG  ARG A  41     -14.533 -33.298 -16.033  1.00  0.00      A    C
ATOM    559  HG1 ARG A  41     -14.297 -33.332 -14.948  1.00  0.00      A    H
ATOM    560  HG2 ARG A  41     -15.261 -34.079 -16.341  1.00  0.00      A    H
ATOM    561  CD  ARG A  41     -13.222 -33.640 -16.809  1.00  0.00      A    C
ATOM    562  HD1 ARG A  41     -12.838 -34.604 -16.414  1.00  0.00      A    H
ATOM    563  HD2 ARG A  41     -13.329 -33.638 -17.915  1.00  0.00      A    H
ATOM    564  NE  ARG A  41     -12.237 -32.538 -16.424  1.00  0.00      A    N
ATOM    565  HE  ARG A  41     -12.449 -32.074 -15.564  1.00  0.00      A    H
ATOM    566  CZ  ARG A  41     -11.037 -32.371 -16.898  1.00  0.00      A    C
ATOM    567  NH1 ARG A  41     -10.556 -33.044 -17.930  1.00  0.00      A    N
ATOM    568 HH11 ARG A  41     -11.127 -33.764 -18.325  1.00  0.00      A    H
ATOM    569 HH12 ARG A  41      -9.570 -33.072 -18.093  1.00  0.00      A    H
ATOM    570  NH2 ARG A  41     -10.236 -31.426 -16.363  1.00  0.00      A    N
ATOM    571 HH21 ARG A  41     -10.517 -30.832 -15.609  1.00  0.00      A    H
ATOM    572 HH22 ARG A  41      -9.392 -31.143 -16.819  1.00  0.00      A    H
ATOM    573  C   ARG A  41     -16.038 -32.410 -18.611  1.00  0.00      A    C
ATOM    574  O   ARG A  41     -15.550 -33.307 -19.302  1.00  0.00      A    O
ATOM    575  N   ASN A  42     -17.397 -32.195 -18.665  1.00  0.00      A    N
ATOM    576  HN  ASN A  42     -17.937 -31.669 -18.012  1.00  0.00      A    H
ATOM    577  CA  ASN A  42     -18.225 -33.125 -19.311  1.00  0.00      A    C
ATOM    578  HA  ASN A  42     -17.834 -34.129 -19.244  1.00  0.00      A    H
ATOM    579  CB  ASN A  42     -19.639 -33.167 -18.714  1.00  0.00      A    C
ATOM    580  HB1 ASN A  42     -20.168 -32.190 -18.716  1.00  0.00      A    H
ATOM    581  HB2 ASN A  42     -20.340 -33.746 -19.351  1.00  0.00      A    H
ATOM    582  CG  ASN A  42     -19.638 -33.689 -17.305  1.00  0.00      A    C
ATOM    583  OD1 ASN A  42     -18.737 -34.501 -16.933  1.00  0.00      A    O
ATOM    584  ND2 ASN A  42     -20.659 -33.320 -16.491  1.00  0.00      A    N
ATOM    585 HD21 ASN A  42     -20.599 -33.617 -15.538  1.00  0.00      A    H
ATOM    586 HD22 ASN A  42     -21.371 -32.689 -16.800  1.00  0.00      A    H
ATOM    587  C   ASN A  42     -18.421 -32.958 -20.837  1.00  0.00      A    C
ATOM    588  O   ASN A  42     -17.934 -33.749 -21.586  1.00  0.00      A    O
ATOM    589  N   GLY A  43     -19.122 -31.882 -21.330  1.00  0.00      A    N
ATOM    590  HN  GLY A  43     -19.517 -31.390 -20.558  1.00  0.00      A    H
ATOM    591  CA  GLY A  43     -19.182 -31.552 -22.707  1.00  0.00      A    C
ATOM    592  HA1 GLY A  43     -18.199 -31.425 -23.137  1.00  0.00      A    H
ATOM    593  HA2 GLY A  43     -19.690 -32.337 -23.249  1.00  0.00      A    H
ATOM    594  C   GLY A  43     -19.869 -30.236 -22.876  1.00  0.00      A    C
ATOM    595  O   GLY A  43     -19.319 -29.127 -22.938  1.00  0.00      A    O
ATOM    596  N   ASN A  44     -21.197 -30.273 -22.882  1.00  0.00      A    N
ATOM    597  HN  ASN A  44     -21.697 -31.134 -22.830  1.00  0.00      A    H
ATOM    598  CA  ASN A  44     -22.003 -29.066 -23.204  1.00  0.00      A    C
ATOM    599  HA  ASN A  44     -21.395 -28.403 -23.801  1.00  0.00      A    H
ATOM    600  CB  ASN A  44     -23.241 -29.395 -24.054  1.00  0.00      A    C
ATOM    601  HB1 ASN A  44     -23.828 -30.119 -23.451  1.00  0.00      A    H
ATOM    602  HB2 ASN A  44     -23.804 -28.526 -24.457  1.00  0.00      A    H
ATOM    603  CG  ASN A  44     -22.682 -30.059 -25.274  1.00  0.00      A    C
ATOM    604  OD1 ASN A  44     -21.874 -29.501 -25.996  1.00  0.00      A    O
ATOM    605  ND2 ASN A  44     -23.224 -31.304 -25.624  1.00  0.00      A    N
ATOM    606 HD21 ASN A  44     -22.603 -31.807 -26.224  1.00  0.00      A    H
ATOM    607 HD22 ASN A  44     -24.059 -31.634 -25.183  1.00  0.00      A    H
ATOM    608  C   ASN A  44     -22.602 -28.345 -21.939  1.00  0.00      A    C
ATOM    609  O   ASN A  44     -22.775 -28.923 -20.882  1.00  0.00      A    O
ATOM    610  N   LEU A  45     -23.024 -27.124 -22.037  1.00  0.00      A    N
ATOM    611  HN  LEU A  45     -22.872 -26.596 -22.869  1.00  0.00      A    H
ATOM    612  CA  LEU A  45     -23.699 -26.419 -20.939  1.00  0.00      A    C
ATOM    613  HA  LEU A  45     -23.238 -26.747 -20.019  1.00  0.00      A    H
ATOM    614  CB  LEU A  45     -23.618 -24.826 -20.990  1.00  0.00      A    C
ATOM    615  HB1 LEU A  45     -22.598 -24.480 -21.263  1.00  0.00      A    H
ATOM    616  HB2 LEU A  45     -24.173 -24.599 -21.924  1.00  0.00      A    H
ATOM    617  CG  LEU A  45     -24.266 -24.135 -19.675  1.00  0.00      A    C
ATOM    618  HG  LEU A  45     -25.319 -24.488 -19.669  1.00  0.00      A    H
ATOM    619  CD1 LEU A  45     -23.675 -24.647 -18.407  1.00  0.00      A    C
ATOM    620 HD11 LEU A  45     -22.670 -24.253 -18.145  1.00  0.00      A    H
ATOM    621 HD12 LEU A  45     -24.439 -24.284 -17.688  1.00  0.00      A    H
ATOM    622 HD13 LEU A  45     -23.638 -25.749 -18.271  1.00  0.00      A    H
ATOM    623  CD2 LEU A  45     -24.228 -22.583 -19.682  1.00  0.00      A    C
ATOM    624 HD21 LEU A  45     -24.767 -22.143 -18.815  1.00  0.00      A    H
ATOM    625 HD22 LEU A  45     -23.189 -22.205 -19.572  1.00  0.00      A    H
ATOM    626 HD23 LEU A  45     -24.729 -22.081 -20.537  1.00  0.00      A    H
ATOM    627  C   LEU A  45     -25.220 -26.730 -20.814  1.00  0.00      A    C
ATOM    628  O   LEU A  45     -26.142 -26.221 -21.537  1.00  0.00      A    O
ATOM    629  N   ILE A  46     -25.548 -27.717 -19.965  1.00  0.00      A    N
ATOM    630  HN  ILE A  46     -24.922 -28.318 -19.475  1.00  0.00      A    H
ATOM    631  CA  ILE A  46     -26.885 -28.021 -19.614  1.00  0.00      A    C
ATOM    632  HA  ILE A  46     -27.550 -28.035 -20.464  1.00  0.00      A    H
ATOM    633  CB  ILE A  46     -27.066 -29.466 -19.161  1.00  0.00      A    C
ATOM    634  HB  ILE A  46     -26.416 -29.754 -18.307  1.00  0.00      A    H
ATOM    635  CG2 ILE A  46     -28.532 -29.841 -18.777  1.00  0.00      A    C
ATOM    636 HG21 ILE A  46     -28.588 -30.945 -18.676  1.00  0.00      A    H
ATOM    637 HG22 ILE A  46     -28.799 -29.362 -17.811  1.00  0.00      A    H
ATOM    638 HG23 ILE A  46     -29.256 -29.436 -19.516  1.00  0.00      A    H
ATOM    639  CG1 ILE A  46     -26.601 -30.409 -20.267  1.00  0.00      A    C
ATOM    640 HG11 ILE A  46     -27.170 -30.268 -21.211  1.00  0.00      A    H
ATOM    641 HG12 ILE A  46     -25.614 -30.084 -20.660  1.00  0.00      A    H
ATOM    642  CD  ILE A  46     -26.575 -31.903 -19.837  1.00  0.00      A    C
ATOM    643  HD1 ILE A  46     -27.591 -32.350 -19.793  1.00  0.00      A    H
ATOM    644  HD2 ILE A  46     -26.076 -32.541 -20.597  1.00  0.00      A    H
ATOM    645  HD3 ILE A  46     -26.005 -32.183 -18.925  1.00  0.00      A    H
ATOM    646  C   ILE A  46     -27.281 -27.199 -18.495  1.00  0.00      A    C
ATOM    647  O   ILE A  46     -26.656 -27.314 -17.426  1.00  0.00      A    O
ATOM    648  N   SER A  47     -28.282 -26.303 -18.585  1.00  0.00      A    N
ATOM    649  HN  SER A  47     -28.800 -26.183 -19.428  1.00  0.00      A    H
ATOM    650  CA  SER A  47     -28.537 -25.350 -17.545  1.00  0.00      A    C
ATOM    651  HA  SER A  47     -27.631 -25.010 -17.065  1.00  0.00      A    H
ATOM    652  CB  SER A  47     -29.234 -24.058 -18.121  1.00  0.00      A    C
ATOM    653  HB1 SER A  47     -28.754 -23.673 -19.046  1.00  0.00      A    H
ATOM    654  HB2 SER A  47     -30.258 -24.355 -18.433  1.00  0.00      A    H
ATOM    655  OG  SER A  47     -29.291 -22.997 -17.161  1.00  0.00      A    O
ATOM    656  HG1 SER A  47     -29.982 -22.423 -17.500  1.00  0.00      A    H
ATOM    657  C   SER A  47     -29.487 -25.983 -16.569  1.00  0.00      A    C
ATOM    658  O   SER A  47     -30.475 -26.622 -16.920  1.00  0.00      A    O
ATOM    659  N   LEU A  48     -29.158 -25.882 -15.264  1.00  0.00      A    N
ATOM    660  HN  LEU A  48     -28.428 -25.263 -14.984  1.00  0.00      A    H
ATOM    661  CA  LEU A  48     -29.952 -26.638 -14.224  1.00  0.00      A    C
ATOM    662  HA  LEU A  48     -30.611 -27.369 -14.669  1.00  0.00      A    H
ATOM    663  CB  LEU A  48     -28.950 -27.366 -13.278  1.00  0.00      A    C
ATOM    664  HB1 LEU A  48     -28.349 -26.587 -12.761  1.00  0.00      A    H
ATOM    665  HB2 LEU A  48     -29.425 -27.972 -12.477  1.00  0.00      A    H
ATOM    666  CG  LEU A  48     -28.032 -28.390 -14.164  1.00  0.00      A    C
ATOM    667  HG  LEU A  48     -27.518 -27.663 -14.829  1.00  0.00      A    H
ATOM    668  CD1 LEU A  48     -26.956 -29.084 -13.347  1.00  0.00      A    C
ATOM    669 HD11 LEU A  48     -27.458 -29.491 -12.444  1.00  0.00      A    H
ATOM    670 HD12 LEU A  48     -26.481 -29.941 -13.870  1.00  0.00      A    H
ATOM    671 HD13 LEU A  48     -26.112 -28.414 -13.074  1.00  0.00      A    H
ATOM    672  CD2 LEU A  48     -28.862 -29.482 -14.928  1.00  0.00      A    C
ATOM    673 HD21 LEU A  48     -29.624 -30.014 -14.320  1.00  0.00      A    H
ATOM    674 HD22 LEU A  48     -29.415 -29.034 -15.781  1.00  0.00      A    H
ATOM    675 HD23 LEU A  48     -28.200 -30.317 -15.240  1.00  0.00      A    H
ATOM    676  C   LEU A  48     -30.825 -25.674 -13.459  1.00  0.00      A    C
ATOM    677  O   LEU A  48     -30.941 -24.439 -13.709  1.00  0.00      A    O
ATOM    678  N   SER A  49     -31.643 -26.219 -12.547  1.00  0.00      A    N
ATOM    679  HN  SER A  49     -31.641 -27.215 -12.501  1.00  0.00      A    H
ATOM    680  CA  SER A  49     -32.560 -25.415 -11.711  1.00  0.00      A    C
ATOM    681  HA  SER A  49     -32.311 -24.383 -11.906  1.00  0.00      A    H
ATOM    682  CB  SER A  49     -34.071 -25.524 -12.146  1.00  0.00      A    C
ATOM    683  HB1 SER A  49     -34.115 -25.302 -13.234  1.00  0.00      A    H
ATOM    684  HB2 SER A  49     -34.485 -26.554 -12.096  1.00  0.00      A    H
ATOM    685  OG  SER A  49     -34.873 -24.586 -11.446  1.00  0.00      A    O
ATOM    686  HG1 SER A  49     -35.705 -24.665 -11.919  1.00  0.00      A    H
ATOM    687  C   SER A  49     -32.570 -25.547 -10.196  1.00  0.00      A    C
ATOM    688  O   SER A  49     -32.546 -26.582  -9.640  1.00  0.00      A    O
ATOM    689  N   GLU A  50     -32.552 -24.448  -9.430  1.00  0.00      A    N
ATOM    690  HN  GLU A  50     -32.439 -23.515  -9.765  1.00  0.00      A    H
ATOM    691  CA  GLU A  50     -32.618 -24.550  -8.030  1.00  0.00      A    C
ATOM    692  HA  GLU A  50     -31.847 -25.153  -7.572  1.00  0.00      A    H
ATOM    693  CB  GLU A  50     -32.187 -23.093  -7.524  1.00  0.00      A    C
ATOM    694  HB1 GLU A  50     -32.921 -22.297  -7.773  1.00  0.00      A    H
ATOM    695  HB2 GLU A  50     -32.148 -23.196  -6.418  1.00  0.00      A    H
ATOM    696  CG  GLU A  50     -30.773 -22.564  -7.954  1.00  0.00      A    C
ATOM    697  HG1 GLU A  50     -30.451 -21.722  -7.305  1.00  0.00      A    H
ATOM    698  HG2 GLU A  50     -30.074 -23.426  -7.914  1.00  0.00      A    H
ATOM    699  CD  GLU A  50     -30.718 -22.004  -9.348  1.00  0.00      A    C
ATOM    700  OE1 GLU A  50     -29.560 -22.021  -9.919  1.00  0.00      A    O
ATOM    701  OE2 GLU A  50     -31.751 -21.602  -9.939  1.00  0.00      A    O
ATOM    702  C   GLU A  50     -33.999 -24.919  -7.445  1.00  0.00      A    C
ATOM    703  O   GLU A  50     -34.144 -25.297  -6.303  1.00  0.00      A    O
ATOM    704  N   GLN A  51     -35.082 -24.859  -8.231  1.00  0.00      A    N
ATOM    705  HN  GLN A  51     -34.921 -24.407  -9.105  1.00  0.00      A    H
ATOM    706  CA  GLN A  51     -36.417 -24.888  -7.695  1.00  0.00      A    C
ATOM    707  HA  GLN A  51     -36.466 -24.147  -6.911  1.00  0.00      A    H
ATOM    708  CB  GLN A  51     -37.394 -24.515  -8.837  1.00  0.00      A    C
ATOM    709  HB1 GLN A  51     -36.946 -23.605  -9.290  1.00  0.00      A    H
ATOM    710  HB2 GLN A  51     -37.340 -25.390  -9.520  1.00  0.00      A    H
ATOM    711  CG  GLN A  51     -38.804 -24.125  -8.513  1.00  0.00      A    C
ATOM    712  HG1 GLN A  51     -39.324 -23.929  -9.475  1.00  0.00      A    H
ATOM    713  HG2 GLN A  51     -39.376 -25.008  -8.156  1.00  0.00      A    H
ATOM    714  CD  GLN A  51     -38.917 -22.936  -7.593  1.00  0.00      A    C
ATOM    715  OE1 GLN A  51     -38.912 -21.770  -8.046  1.00  0.00      A    O
ATOM    716  NE2 GLN A  51     -39.157 -23.223  -6.281  1.00  0.00      A    N
ATOM    717 HE21 GLN A  51     -39.301 -22.384  -5.756  1.00  0.00      A    H
ATOM    718 HE22 GLN A  51     -39.560 -24.126  -6.132  1.00  0.00      A    H
ATOM    719  C   GLN A  51     -36.849 -26.204  -7.019  1.00  0.00      A    C
ATOM    720  O   GLN A  51     -37.432 -26.229  -5.919  1.00  0.00      A    O
ATOM    721  N   GLU A  52     -36.518 -27.377  -7.639  1.00  0.00      A    N
ATOM    722  HN  GLU A  52     -36.287 -27.285  -8.605  1.00  0.00      A    H
ATOM    723  CA  GLU A  52     -36.732 -28.685  -7.037  1.00  0.00      A    C
ATOM    724  HA  GLU A  52     -37.794 -28.884  -7.052  1.00  0.00      A    H
ATOM    725  CB  GLU A  52     -36.226 -29.824  -7.960  1.00  0.00      A    C
ATOM    726  HB1 GLU A  52     -36.902 -29.950  -8.833  1.00  0.00      A    H
ATOM    727  HB2 GLU A  52     -35.223 -29.617  -8.392  1.00  0.00      A    H
ATOM    728  CG  GLU A  52     -36.051 -31.124  -7.277  1.00  0.00      A    C
ATOM    729  HG1 GLU A  52     -35.141 -31.261  -6.654  1.00  0.00      A    H
ATOM    730  HG2 GLU A  52     -36.903 -31.272  -6.580  1.00  0.00      A    H
ATOM    731  CD  GLU A  52     -36.158 -32.223  -8.249  1.00  0.00      A    C
ATOM    732  OE1 GLU A  52     -35.210 -32.487  -9.028  1.00  0.00      A    O
ATOM    733  OE2 GLU A  52     -37.098 -33.043  -8.116  1.00  0.00      A    O
ATOM    734  C   GLU A  52     -36.259 -28.849  -5.562  1.00  0.00      A    C
ATOM    735  O   GLU A  52     -36.822 -29.489  -4.635  1.00  0.00      A    O
ATOM    736  N   VAL A  53     -35.130 -28.161  -5.294  1.00  0.00      A    N
ATOM    737  HN  VAL A  53     -34.881 -27.460  -5.958  1.00  0.00      A    H
ATOM    738  CA  VAL A  53     -34.269 -28.228  -4.104  1.00  0.00      A    C
ATOM    739  HA  VAL A  53     -34.230 -29.281  -3.870  1.00  0.00      A    H
ATOM    740  CB  VAL A  53     -32.945 -27.590  -4.303  1.00  0.00      A    C
ATOM    741  HB  VAL A  53     -32.980 -26.481  -4.241  1.00  0.00      A    H
ATOM    742  CG1 VAL A  53     -31.990 -27.932  -3.148  1.00  0.00      A    C
ATOM    743 HG11 VAL A  53     -30.967 -27.660  -3.487  1.00  0.00      A    H
ATOM    744 HG12 VAL A  53     -32.211 -27.296  -2.265  1.00  0.00      A    H
ATOM    745 HG13 VAL A  53     -32.004 -28.984  -2.792  1.00  0.00      A    H
ATOM    746  CG2 VAL A  53     -32.510 -28.053  -5.751  1.00  0.00      A    C
ATOM    747 HG21 VAL A  53     -31.406 -27.936  -5.799  1.00  0.00      A    H
ATOM    748 HG22 VAL A  53     -32.707 -29.144  -5.828  1.00  0.00      A    H
ATOM    749 HG23 VAL A  53     -32.953 -27.483  -6.595  1.00  0.00      A    H
ATOM    750  C   VAL A  53     -35.089 -27.576  -2.998  1.00  0.00      A    C
ATOM    751  O   VAL A  53     -35.039 -27.865  -1.842  1.00  0.00      A    O
ATOM    752  N   LEU A  54     -35.925 -26.567  -3.338  1.00  0.00      A    N
ATOM    753  HN  LEU A  54     -36.032 -26.196  -4.257  1.00  0.00      A    H
ATOM    754  CA  LEU A  54     -36.781 -25.828  -2.424  1.00  0.00      A    C
ATOM    755  HA  LEU A  54     -36.234 -25.782  -1.493  1.00  0.00      A    H
ATOM    756  CB  LEU A  54     -36.999 -24.391  -2.938  1.00  0.00      A    C
ATOM    757  HB1 LEU A  54     -37.741 -24.429  -3.764  1.00  0.00      A    H
ATOM    758  HB2 LEU A  54     -37.467 -23.900  -2.058  1.00  0.00      A    H
ATOM    759  CG  LEU A  54     -35.809 -23.557  -3.339  1.00  0.00      A    C
ATOM    760  HG  LEU A  54     -35.329 -24.199  -4.107  1.00  0.00      A    H
ATOM    761  CD1 LEU A  54     -36.339 -22.238  -3.763  1.00  0.00      A    C
ATOM    762 HD11 LEU A  54     -36.815 -22.417  -4.751  1.00  0.00      A    H
ATOM    763 HD12 LEU A  54     -37.055 -21.709  -3.099  1.00  0.00      A    H
ATOM    764 HD13 LEU A  54     -35.444 -21.583  -3.836  1.00  0.00      A    H
ATOM    765  CD2 LEU A  54     -34.856 -23.510  -2.170  1.00  0.00      A    C
ATOM    766 HD21 LEU A  54     -34.476 -24.538  -1.987  1.00  0.00      A    H
ATOM    767 HD22 LEU A  54     -34.112 -22.732  -2.446  1.00  0.00      A    H
ATOM    768 HD23 LEU A  54     -35.457 -23.207  -1.287  1.00  0.00      A    H
ATOM    769  C   LEU A  54     -38.139 -26.512  -2.099  1.00  0.00      A    C
ATOM    770  O   LEU A  54     -38.487 -26.785  -0.926  1.00  0.00      A    O
ATOM    771  N   ASP A  55     -38.972 -26.760  -3.103  1.00  0.00      A    N
ATOM    772  HN  ASP A  55     -38.704 -26.525  -4.035  1.00  0.00      A    H
ATOM    773  CA  ASP A  55     -40.370 -27.083  -2.933  1.00  0.00      A    C
ATOM    774  HA  ASP A  55     -40.735 -26.335  -2.245  1.00  0.00      A    H
ATOM    775  CB  ASP A  55     -41.026 -27.002  -4.334  1.00  0.00      A    C
ATOM    776  HB1 ASP A  55     -40.542 -27.637  -5.107  1.00  0.00      A    H
ATOM    777  HB2 ASP A  55     -42.084 -27.340  -4.286  1.00  0.00      A    H
ATOM    778  CG  ASP A  55     -40.981 -25.590  -4.871  1.00  0.00      A    C
ATOM    779  OD1 ASP A  55     -41.018 -24.660  -4.020  1.00  0.00      A    O
ATOM    780  OD2 ASP A  55     -40.856 -25.353  -6.123  1.00  0.00      A    O
ATOM    781  C   ASP A  55     -40.655 -28.494  -2.391  1.00  0.00      A    C
ATOM    782  O   ASP A  55     -41.343 -28.698  -1.401  1.00  0.00      A    O
ATOM    783  N   CYS A  56     -40.090 -29.545  -2.949  1.00  0.00      A    N
ATOM    784  HN  CYS A  56     -39.402 -29.447  -3.664  1.00  0.00      A    H
ATOM    785  CA  CYS A  56     -40.437 -30.942  -2.648  1.00  0.00      A    C
ATOM    786  HA  CYS A  56     -41.453 -31.134  -2.961  1.00  0.00      A    H
ATOM    787  CB  CYS A  56     -39.764 -31.893  -3.655  1.00  0.00      A    C
ATOM    788  HB1 CYS A  56     -38.684 -32.109  -3.502  1.00  0.00      A    H
ATOM    789  HB2 CYS A  56     -40.297 -32.867  -3.640  1.00  0.00      A    H
ATOM    790  SG  CYS A  56     -39.775 -31.128  -5.340  1.00  0.00      A    S
ATOM    791  C   CYS A  56     -40.291 -31.550  -1.321  1.00  0.00      A    C
ATOM    792  O   CYS A  56     -41.268 -31.942  -0.773  1.00  0.00      A    O
ATOM    793  N   ASP A  57     -39.073 -31.637  -0.770  1.00  0.00      A    N
ATOM    794  HN  ASP A  57     -38.223 -31.279  -1.148  1.00  0.00      A    H
ATOM    795  CA  ASP A  57     -38.865 -32.184   0.553  1.00  0.00      A    C
ATOM    796  HA  ASP A  57     -39.731 -32.133   1.196  1.00  0.00      A    H
ATOM    797  CB  ASP A  57     -38.423 -33.609   0.323  1.00  0.00      A    C
ATOM    798  HB1 ASP A  57     -38.880 -34.072  -0.577  1.00  0.00      A    H
ATOM    799  HB2 ASP A  57     -37.328 -33.624   0.138  1.00  0.00      A    H
ATOM    800  CG  ASP A  57     -38.896 -34.523   1.400  1.00  0.00      A    C
ATOM    801  OD1 ASP A  57     -38.588 -34.264   2.611  1.00  0.00      A    O
ATOM    802  OD2 ASP A  57     -39.676 -35.487   1.186  1.00  0.00      A    O
ATOM    803  C   ASP A  57     -37.814 -31.337   1.303  1.00  0.00      A    C
ATOM    804  O   ASP A  57     -37.612 -30.154   1.106  1.00  0.00      A    O
ATOM    805  N   THR A  58     -37.187 -31.952   2.346  1.00  0.00      A    N
ATOM    806  HN  THR A  58     -37.470 -32.889   2.539  1.00  0.00      A    H
ATOM    807  CA  THR A  58     -36.079 -31.485   3.175  1.00  0.00      A    C
ATOM    808  HA  THR A  58     -35.590 -30.664   2.671  1.00  0.00      A    H
ATOM    809  CB  THR A  58     -36.409 -30.855   4.513  1.00  0.00      A    C
ATOM    810  HB  THR A  58     -35.562 -30.576   5.176  1.00  0.00      A    H
ATOM    811  OG1 THR A  58     -37.199 -31.602   5.409  1.00  0.00      A    O
ATOM    812  HG1 THR A  58     -37.223 -31.114   6.236  1.00  0.00      A    H
ATOM    813  CG2 THR A  58     -37.106 -29.520   4.244  1.00  0.00      A    C
ATOM    814 HG21 THR A  58     -38.070 -29.676   3.713  1.00  0.00      A    H
ATOM    815 HG22 THR A  58     -37.226 -29.010   5.224  1.00  0.00      A    H
ATOM    816 HG23 THR A  58     -36.459 -28.839   3.650  1.00  0.00      A    H
ATOM    817  C   THR A  58     -35.080 -32.548   3.307  1.00  0.00      A    C
ATOM    818  O   THR A  58     -35.368 -33.687   3.053  1.00  0.00      A    O
ATOM    819  N   ASN A  59     -33.955 -32.176   3.832  1.00  0.00      A    N
ATOM    820  HN  ASN A  59     -33.759 -31.219   4.034  1.00  0.00      A    H
ATOM    821  CA  ASN A  59     -32.941 -33.054   4.380  1.00  0.00      A    C
ATOM    822  HA  ASN A  59     -33.197 -34.072   4.124  1.00  0.00      A    H
ATOM    823  CB  ASN A  59     -31.564 -32.572   3.918  1.00  0.00      A    C
ATOM    824  HB1 ASN A  59     -31.576 -31.477   4.102  1.00  0.00      A    H
ATOM    825  HB2 ASN A  59     -30.677 -33.018   4.418  1.00  0.00      A    H
ATOM    826  CG  ASN A  59     -31.427 -32.880   2.443  1.00  0.00      A    C
ATOM    827  OD1 ASN A  59     -31.102 -34.006   2.021  1.00  0.00      A    O
ATOM    828  ND2 ASN A  59     -31.584 -31.839   1.587  1.00  0.00      A    N
ATOM    829 HD21 ASN A  59     -31.514 -32.032   0.608  1.00  0.00      A    H
ATOM    830 HD22 ASN A  59     -31.732 -30.929   1.973  1.00  0.00      A    H
ATOM    831  C   ASN A  59     -32.979 -33.018   5.916  1.00  0.00      A    C
ATOM    832  O   ASN A  59     -32.966 -34.036   6.579  1.00  0.00      A    O
ATOM    833  N   GLY A  60     -32.992 -31.804   6.514  1.00  0.00      A    N
ATOM    834  HN  GLY A  60     -32.906 -31.052   5.866  1.00  0.00      A    H
ATOM    835  CA  GLY A  60     -32.998 -31.505   7.981  1.00  0.00      A    C
ATOM    836  HA1 GLY A  60     -32.393 -32.224   8.513  1.00  0.00      A    H
ATOM    837  HA2 GLY A  60     -32.728 -30.476   8.165  1.00  0.00      A    H
ATOM    838  C   GLY A  60     -34.307 -31.748   8.739  1.00  0.00      A    C
ATOM    839  O   GLY A  60     -34.943 -32.805   8.760  1.00  0.00      A    O
ATOM    840  N   ASN A  61     -34.713 -30.754   9.605  1.00  0.00      A    N
ATOM    841  HN  ASN A  61     -35.593 -30.911  10.047  1.00  0.00      A    H
ATOM    842  CA  ASN A  61     -34.074 -29.617  10.312  1.00  0.00      A    C
ATOM    843  HA  ASN A  61     -34.782 -29.332  11.077  1.00  0.00      A    H
ATOM    844  CB  ASN A  61     -32.752 -30.051  11.103  1.00  0.00      A    C
ATOM    845  HB1 ASN A  61     -32.048 -30.536  10.394  1.00  0.00      A    H
ATOM    846  HB2 ASN A  61     -32.373 -29.077  11.480  1.00  0.00      A    H
ATOM    847  CG  ASN A  61     -33.060 -30.961  12.277  1.00  0.00      A    C
ATOM    848  OD1 ASN A  61     -34.049 -31.659  12.490  1.00  0.00      A    O
ATOM    849  ND2 ASN A  61     -32.015 -31.029  13.119  1.00  0.00      A    N
ATOM    850 HD21 ASN A  61     -32.214 -31.496  13.981  1.00  0.00      A    H
ATOM    851 HD22 ASN A  61     -31.159 -30.514  13.073  1.00  0.00      A    H
ATOM    852  C   ASN A  61     -33.885 -28.423   9.414  1.00  0.00      A    C
ATOM    853  O   ASN A  61     -33.058 -27.576   9.766  1.00  0.00      A    O
ATOM    854  N   ASP A  62     -34.586 -28.232   8.328  1.00  0.00      A    N
ATOM    855  HN  ASP A  62     -35.201 -28.971   8.065  1.00  0.00      A    H
ATOM    856  CA  ASP A  62     -34.409 -27.173   7.357  1.00  0.00      A    C
ATOM    857  HA  ASP A  62     -33.454 -26.689   7.496  1.00  0.00      A    H
ATOM    858  CB  ASP A  62     -34.254 -27.654   5.872  1.00  0.00      A    C
ATOM    859  HB1 ASP A  62     -35.230 -28.104   5.592  1.00  0.00      A    H
ATOM    860  HB2 ASP A  62     -33.994 -26.775   5.243  1.00  0.00      A    H
ATOM    861  CG  ASP A  62     -33.204 -28.714   5.588  1.00  0.00      A    C
ATOM    862  OD1 ASP A  62     -32.151 -28.664   6.259  1.00  0.00      A    O
ATOM    863  OD2 ASP A  62     -33.385 -29.568   4.724  1.00  0.00      A    O
ATOM    864  C   ASP A  62     -35.418 -26.040   7.331  1.00  0.00      A    C
ATOM    865  O   ASP A  62     -36.551 -26.223   7.843  1.00  0.00      A    O
ATOM    866  N   GLN A  63     -35.015 -24.981   6.701  1.00  0.00      A    N
ATOM    867  HN  GLN A  63     -34.086 -24.672   6.512  1.00  0.00      A    H
ATOM    868  CA  GLN A  63     -35.965 -23.925   6.371  1.00  0.00      A    C
ATOM    869  HA  GLN A  63     -37.002 -24.066   6.638  1.00  0.00      A    H
ATOM    870  CB  GLN A  63     -35.252 -22.631   6.765  1.00  0.00      A    C
ATOM    871  HB1 GLN A  63     -34.243 -22.645   6.302  1.00  0.00      A    H
ATOM    872  HB2 GLN A  63     -35.698 -21.738   6.278  1.00  0.00      A    H
ATOM    873  CG  GLN A  63     -35.102 -22.375   8.263  1.00  0.00      A    C
ATOM    874  HG1 GLN A  63     -34.389 -23.161   8.592  1.00  0.00      A    H
ATOM    875  HG2 GLN A  63     -34.635 -21.430   8.615  1.00  0.00      A    H
ATOM    876  CD  GLN A  63     -36.439 -22.569   9.035  1.00  0.00      A    C
ATOM    877  OE1 GLN A  63     -37.473 -22.051   8.697  1.00  0.00      A    O
ATOM    878  NE2 GLN A  63     -36.266 -23.412  10.041  1.00  0.00      A    N
ATOM    879 HE21 GLN A  63     -37.057 -23.735  10.560  1.00  0.00      A    H
ATOM    880 HE22 GLN A  63     -35.370 -23.766  10.308  1.00  0.00      A    H
ATOM    881  C   GLN A  63     -36.089 -23.951   4.907  1.00  0.00      A    C
ATOM    882  O   GLN A  63     -37.205 -24.068   4.426  1.00  0.00      A    O
ATOM    883  N   GLY A  64     -35.068 -23.809   4.091  1.00  0.00      A    N
ATOM    884  HN  GLY A  64     -34.188 -23.594   4.507  1.00  0.00      A    H
ATOM    885  CA  GLY A  64     -35.113 -23.911   2.605  1.00  0.00      A    C
ATOM    886  HA1 GLY A  64     -34.214 -24.394   2.251  1.00  0.00      A    H
ATOM    887  HA2 GLY A  64     -35.916 -24.563   2.294  1.00  0.00      A    H
ATOM    888  C   GLY A  64     -35.252 -22.561   1.863  1.00  0.00      A    C
ATOM    889  O   GLY A  64     -34.354 -22.070   1.128  1.00  0.00      A    O
ATOM    890  N   CYS A  65     -36.398 -21.864   2.057  1.00  0.00      A    N
ATOM    891  HN  CYS A  65     -37.168 -22.363   2.447  1.00  0.00      A    H
ATOM    892  CA  CYS A  65     -36.544 -20.574   1.375  1.00  0.00      A    C
ATOM    893  HA  CYS A  65     -35.967 -20.567   0.462  1.00  0.00      A    H
ATOM    894  CB  CYS A  65     -38.027 -20.358   0.994  1.00  0.00      A    C
ATOM    895  HB1 CYS A  65     -38.195 -20.943   0.065  1.00  0.00      A    H
ATOM    896  HB2 CYS A  65     -38.696 -20.695   1.814  1.00  0.00      A    H
ATOM    897  SG  CYS A  65     -38.543 -18.557   0.762  1.00  0.00      A    S
ATOM    898  C   CYS A  65     -36.016 -19.409   2.376  1.00  0.00      A    C
ATOM    899  O   CYS A  65     -35.627 -18.289   1.949  1.00  0.00      A    O
ATOM    900  N   ASN A  66     -35.881 -19.755   3.646  1.00  0.00      A    N
ATOM    901  HN  ASN A  66     -36.263 -20.615   3.975  1.00  0.00      A    H
ATOM    902  CA  ASN A  66     -35.146 -18.856   4.512  1.00  0.00      A    C
ATOM    903  HA  ASN A  66     -35.132 -17.888   4.033  1.00  0.00      A    H
ATOM    904  CB  ASN A  66     -35.690 -18.628   5.979  1.00  0.00      A    C
ATOM    905  HB1 ASN A  66     -35.612 -19.565   6.570  1.00  0.00      A    H
ATOM    906  HB2 ASN A  66     -35.022 -17.841   6.392  1.00  0.00      A    H
ATOM    907  CG  ASN A  66     -37.103 -17.972   5.940  1.00  0.00      A    C
ATOM    908  OD1 ASN A  66     -38.206 -18.492   6.168  1.00  0.00      A    O
ATOM    909  ND2 ASN A  66     -37.088 -16.616   5.690  1.00  0.00      A    N
ATOM    910 HD21 ASN A  66     -37.996 -16.227   5.537  1.00  0.00      A    H
ATOM    911 HD22 ASN A  66     -36.193 -16.174   5.747  1.00  0.00      A    H
ATOM    912  C   ASN A  66     -33.679 -19.357   4.591  1.00  0.00      A    C
ATOM    913  O   ASN A  66     -32.917 -18.798   5.368  1.00  0.00      A    O
ATOM    914  N   GLY A  67     -33.172 -20.233   3.670  1.00  0.00      A    N
ATOM    915  HN  GLY A  67     -33.635 -20.717   2.931  1.00  0.00      A    H
ATOM    916  CA  GLY A  67     -31.783 -20.661   3.617  1.00  0.00      A    C
ATOM    917  HA1 GLY A  67     -31.679 -20.573   2.545  1.00  0.00      A    H
ATOM    918  HA2 GLY A  67     -31.163 -20.023   4.230  1.00  0.00      A    H
ATOM    919  C   GLY A  67     -31.544 -22.038   3.998  1.00  0.00      A    C
ATOM    920  O   GLY A  67     -32.456 -22.734   4.445  1.00  0.00      A    O
ATOM    921  N   GLY A  68     -30.286 -22.455   3.770  1.00  0.00      A    N
ATOM    922  HN  GLY A  68     -29.509 -21.844   3.642  1.00  0.00      A    H
ATOM    923  CA  GLY A  68     -29.919 -23.829   3.787  1.00  0.00      A    C
ATOM    924  HA1 GLY A  68     -30.298 -24.230   4.715  1.00  0.00      A    H
ATOM    925  HA2 GLY A  68     -30.266 -24.346   2.905  1.00  0.00      A    H
ATOM    926  C   GLY A  68     -28.433 -23.976   3.804  1.00  0.00      A    C
ATOM    927  O   GLY A  68     -27.669 -23.036   3.949  1.00  0.00      A    O
ATOM    928  N   MET A  69     -28.001 -25.307   3.763  1.00  0.00      A    N
ATOM    929  HN  MET A  69     -28.593 -26.101   3.650  1.00  0.00      A    H
ATOM    930  CA  MET A  69     -26.634 -25.639   3.633  1.00  0.00      A    C
ATOM    931  HA  MET A  69     -26.072 -24.724   3.756  1.00  0.00      A    H
ATOM    932  CB  MET A  69     -26.144 -26.765   4.671  1.00  0.00      A    C
ATOM    933  HB1 MET A  69     -26.782 -27.643   4.429  1.00  0.00      A    H
ATOM    934  HB2 MET A  69     -25.119 -27.137   4.457  1.00  0.00      A    H
ATOM    935  CG  MET A  69     -26.253 -26.369   6.111  1.00  0.00      A    C
ATOM    936  HG1 MET A  69     -27.261 -26.103   6.497  1.00  0.00      A    H
ATOM    937  HG2 MET A  69     -25.998 -27.285   6.685  1.00  0.00      A    H
ATOM    938  SD  MET A  69     -25.082 -25.079   6.414  1.00  0.00      A    S
ATOM    939  CE  MET A  69     -25.100 -25.056   8.233  1.00  0.00      A    C
ATOM    940  HE1 MET A  69     -24.695 -26.012   8.629  1.00  0.00      A    H
ATOM    941  HE2 MET A  69     -24.536 -24.219   8.697  1.00  0.00      A    H
ATOM    942  HE3 MET A  69     -26.119 -24.847   8.625  1.00  0.00      A    H
ATOM    943  C   MET A  69     -26.356 -26.178   2.218  1.00  0.00      A    C
ATOM    944  O   MET A  69     -27.210 -26.909   1.729  1.00  0.00      A    O
ATOM    945  N   PRO A  70     -25.137 -25.997   1.632  1.00  0.00      A    N
ATOM    946  CD  PRO A  70     -24.158 -24.925   1.973  1.00  0.00      A    C
ATOM    947  HD1 PRO A  70     -23.790 -25.168   2.993  1.00  0.00      A    H
ATOM    948  HD2 PRO A  70     -24.718 -23.965   1.995  1.00  0.00      A    H
ATOM    949  CA  PRO A  70     -24.969 -26.467   0.310  1.00  0.00      A    C
ATOM    950  HA  PRO A  70     -25.931 -26.290  -0.149  1.00  0.00      A    H
ATOM    951  CB  PRO A  70     -23.870 -25.647  -0.262  1.00  0.00      A    C
ATOM    952  HB1 PRO A  70     -23.262 -26.218  -0.996  1.00  0.00      A    H
ATOM    953  HB2 PRO A  70     -24.400 -24.857  -0.836  1.00  0.00      A    H
ATOM    954  CG  PRO A  70     -23.090 -25.025   0.873  1.00  0.00      A    C
ATOM    955  HG1 PRO A  70     -22.281 -25.748   1.112  1.00  0.00      A    H
ATOM    956  HG2 PRO A  70     -22.750 -24.000   0.611  1.00  0.00      A    H
ATOM    957  C   PRO A  70     -24.685 -27.991   0.322  1.00  0.00      A    C
ATOM    958  O   PRO A  70     -24.748 -28.610  -0.756  1.00  0.00      A    O
ATOM    959  N   ASP A  71     -24.515 -28.572   1.469  1.00  0.00      A    N
ATOM    960  HN  ASP A  71     -24.230 -28.085   2.292  1.00  0.00      A    H
ATOM    961  CA  ASP A  71     -24.376 -30.058   1.604  1.00  0.00      A    C
ATOM    962  HA  ASP A  71     -23.814 -30.517   0.804  1.00  0.00      A    H
ATOM    963  CB  ASP A  71     -23.762 -30.413   2.961  1.00  0.00      A    C
ATOM    964  HB1 ASP A  71     -24.521 -30.212   3.747  1.00  0.00      A    H
ATOM    965  HB2 ASP A  71     -23.507 -31.456   3.242  1.00  0.00      A    H
ATOM    966  CG  ASP A  71     -22.621 -29.507   3.296  1.00  0.00      A    C
ATOM    967  OD1 ASP A  71     -21.492 -30.010   3.334  1.00  0.00      A    O
ATOM    968  OD2 ASP A  71     -22.844 -28.337   3.721  1.00  0.00      A    O
ATOM    969  C   ASP A  71     -25.754 -30.649   1.536  1.00  0.00      A    C
ATOM    970  O   ASP A  71     -25.909 -31.746   1.033  1.00  0.00      A    O
ATOM    971  N   GLY A  72     -26.798 -29.968   1.962  1.00  0.00      A    N
ATOM    972  HN  GLY A  72     -26.775 -29.097   2.447  1.00  0.00      A    H
ATOM    973  CA  GLY A  72     -28.183 -30.391   1.804  1.00  0.00      A    C
ATOM    974  HA1 GLY A  72     -28.375 -31.386   2.176  1.00  0.00      A    H
ATOM    975  HA2 GLY A  72     -28.811 -29.683   2.324  1.00  0.00      A    H
ATOM    976  C   GLY A  72     -28.615 -30.364   0.339  1.00  0.00      A    C
ATOM    977  O   GLY A  72     -29.092 -31.421  -0.040  1.00  0.00      A    O
ATOM    978  N   ALA A  73     -28.402 -29.313  -0.437  1.00  0.00      A    N
ATOM    979  HN  ALA A  73     -28.030 -28.441  -0.127  1.00  0.00      A    H
ATOM    980  CA  ALA A  73     -28.764 -29.395  -1.889  1.00  0.00      A    C
ATOM    981  HA  ALA A  73     -29.799 -29.675  -2.014  1.00  0.00      A    H
ATOM    982  CB  ALA A  73     -28.537 -28.095  -2.591  1.00  0.00      A    C
ATOM    983  HB1 ALA A  73     -28.452 -28.232  -3.690  1.00  0.00      A    H
ATOM    984  HB2 ALA A  73     -29.149 -27.204  -2.332  1.00  0.00      A    H
ATOM    985  HB3 ALA A  73     -27.502 -27.800  -2.313  1.00  0.00      A    H
ATOM    986  C   ALA A  73     -27.943 -30.457  -2.558  1.00  0.00      A    C
ATOM    987  O   ALA A  73     -28.598 -31.239  -3.232  1.00  0.00      A    O
ATOM    988  N   PHE A  74     -26.633 -30.591  -2.344  1.00  0.00      A    N
ATOM    989  HN  PHE A  74     -26.101 -29.906  -1.853  1.00  0.00      A    H
ATOM    990  CA  PHE A  74     -25.929 -31.727  -2.944  1.00  0.00      A    C
ATOM    991  HA  PHE A  74     -26.109 -31.685  -4.009  1.00  0.00      A    H
ATOM    992  CB  PHE A  74     -24.396 -31.595  -2.682  1.00  0.00      A    C
ATOM    993  HB1 PHE A  74     -24.240 -31.334  -1.613  1.00  0.00      A    H
ATOM    994  HB2 PHE A  74     -23.938 -32.580  -2.912  1.00  0.00      A    H
ATOM    995  CG  PHE A  74     -23.590 -30.618  -3.497  1.00  0.00      A    C
ATOM    996  CD1 PHE A  74     -22.722 -29.726  -2.775  1.00  0.00      A    C
ATOM    997  HD1 PHE A  74     -22.614 -29.835  -1.706  1.00  0.00      A    H
ATOM    998  CE1 PHE A  74     -21.938 -28.818  -3.480  1.00  0.00      A    C
ATOM    999  HE1 PHE A  74     -21.219 -28.210  -2.950  1.00  0.00      A    H
ATOM   1000  CZ  PHE A  74     -22.032 -28.768  -4.896  1.00  0.00      A    C
ATOM   1001  HZ  PHE A  74     -21.373 -28.100  -5.431  1.00  0.00      A    H
ATOM   1002  CD2 PHE A  74     -23.761 -30.393  -4.862  1.00  0.00      A    C
ATOM   1003  HD2 PHE A  74     -24.346 -31.072  -5.464  1.00  0.00      A    H
ATOM   1004  CE2 PHE A  74     -22.946 -29.518  -5.560  1.00  0.00      A    C
ATOM   1005  HE2 PHE A  74     -23.035 -29.430  -6.633  1.00  0.00      A    H
ATOM   1006  C   PHE A  74     -26.400 -33.129  -2.621  1.00  0.00      A    C
ATOM   1007  O   PHE A  74     -26.609 -33.964  -3.514  1.00  0.00      A    O
ATOM   1008  N   GLN A  75     -26.649 -33.407  -1.323  1.00  0.00      A    N
ATOM   1009  HN  GLN A  75     -26.518 -32.614  -0.733  1.00  0.00      A    H
ATOM   1010  CA  GLN A  75     -26.997 -34.652  -0.766  1.00  0.00      A    C
ATOM   1011  HA  GLN A  75     -26.342 -35.381  -1.220  1.00  0.00      A    H
ATOM   1012  CB  GLN A  75     -26.930 -34.737   0.766  1.00  0.00      A    C
ATOM   1013  HB1 GLN A  75     -25.934 -34.494   1.194  1.00  0.00      A    H
ATOM   1014  HB2 GLN A  75     -27.706 -34.015   1.097  1.00  0.00      A    H
ATOM   1015  CG  GLN A  75     -27.188 -36.106   1.388  1.00  0.00      A    C
ATOM   1016  HG1 GLN A  75     -27.190 -36.061   2.499  1.00  0.00      A    H
ATOM   1017  HG2 GLN A  75     -28.158 -36.537   1.062  1.00  0.00      A    H
ATOM   1018  CD  GLN A  75     -26.039 -37.065   0.996  1.00  0.00      A    C
ATOM   1019  OE1 GLN A  75     -24.928 -36.903   1.525  1.00  0.00      A    O
ATOM   1020  NE2 GLN A  75     -26.346 -38.088   0.214  1.00  0.00      A    N
ATOM   1021 HE21 GLN A  75     -25.633 -38.774   0.071  1.00  0.00      A    H
ATOM   1022 HE22 GLN A  75     -27.248 -38.152  -0.214  1.00  0.00      A    H
ATOM   1023  C   GLN A  75     -28.436 -35.054  -1.186  1.00  0.00      A    C
ATOM   1024  O   GLN A  75     -28.747 -36.197  -1.453  1.00  0.00      A    O
ATOM   1025  N   PHE A  76     -29.280 -33.949  -1.408  1.00  0.00      A    N
ATOM   1026  HN  PHE A  76     -28.970 -33.139  -0.917  1.00  0.00      A    H
ATOM   1027  CA  PHE A  76     -30.618 -34.100  -1.978  1.00  0.00      A    C
ATOM   1028  HA  PHE A  76     -31.180 -34.827  -1.411  1.00  0.00      A    H
ATOM   1029  CB  PHE A  76     -31.333 -32.756  -1.906  1.00  0.00      A    C
ATOM   1030  HB1 PHE A  76     -31.148 -32.216  -0.952  1.00  0.00      A    H
ATOM   1031  HB2 PHE A  76     -30.868 -32.036  -2.613  1.00  0.00      A    H
ATOM   1032  CG  PHE A  76     -32.714 -33.023  -2.136  1.00  0.00      A    C
ATOM   1033  CD1 PHE A  76     -33.477 -33.745  -1.225  1.00  0.00      A    C
ATOM   1034  HD1 PHE A  76     -33.021 -34.183  -0.350  1.00  0.00      A    H
ATOM   1035  CE1 PHE A  76     -34.829 -33.680  -1.350  1.00  0.00      A    C
ATOM   1036  HE1 PHE A  76     -35.326 -34.203  -0.545  1.00  0.00      A    H
ATOM   1037  CZ  PHE A  76     -35.541 -33.050  -2.434  1.00  0.00      A    C
ATOM   1038  HZ  PHE A  76     -36.621 -33.058  -2.449  1.00  0.00      A    H
ATOM   1039  CD2 PHE A  76     -33.322 -32.434  -3.281  1.00  0.00      A    C
ATOM   1040  HD2 PHE A  76     -32.729 -31.857  -3.975  1.00  0.00      A    H
ATOM   1041  CE2 PHE A  76     -34.714 -32.448  -3.413  1.00  0.00      A    C
ATOM   1042  HE2 PHE A  76     -35.031 -31.876  -4.273  1.00  0.00      A    H
ATOM   1043  C   PHE A  76     -30.557 -34.604  -3.436  1.00  0.00      A    C
ATOM   1044  O   PHE A  76     -31.250 -35.550  -3.797  1.00  0.00      A    O
ATOM   1045  N   ILE A  77     -29.725 -33.966  -4.294  1.00  0.00      A    N
ATOM   1046  HN  ILE A  77     -29.065 -33.292  -3.971  1.00  0.00      A    H
ATOM   1047  CA  ILE A  77     -29.561 -34.496  -5.713  1.00  0.00      A    C
ATOM   1048  HA  ILE A  77     -30.497 -34.602  -6.242  1.00  0.00      A    H
ATOM   1049  CB  ILE A  77     -28.741 -33.500  -6.608  1.00  0.00      A    C
ATOM   1050  HB  ILE A  77     -27.690 -33.359  -6.275  1.00  0.00      A    H
ATOM   1051  CG2 ILE A  77     -28.685 -33.926  -8.080  1.00  0.00      A    C
ATOM   1052 HG21 ILE A  77     -28.440 -33.075  -8.752  1.00  0.00      A    H
ATOM   1053 HG22 ILE A  77     -27.935 -34.733  -8.221  1.00  0.00      A    H
ATOM   1054 HG23 ILE A  77     -29.744 -34.112  -8.362  1.00  0.00      A    H
ATOM   1055  CG1 ILE A  77     -29.490 -32.131  -6.433  1.00  0.00      A    C
ATOM   1056 HG11 ILE A  77     -30.558 -32.273  -6.704  1.00  0.00      A    H
ATOM   1057 HG12 ILE A  77     -29.470 -31.822  -5.366  1.00  0.00      A    H
ATOM   1058  CD  ILE A  77     -28.842 -30.900  -7.199  1.00  0.00      A    C
ATOM   1059  HD1 ILE A  77     -28.805 -30.969  -8.307  1.00  0.00      A    H
ATOM   1060  HD2 ILE A  77     -29.478 -30.015  -6.984  1.00  0.00      A    H
ATOM   1061  HD3 ILE A  77     -27.785 -30.844  -6.864  1.00  0.00      A    H
ATOM   1062  C   ILE A  77     -28.976 -35.892  -5.772  1.00  0.00      A    C
ATOM   1063  O   ILE A  77     -29.288 -36.694  -6.700  1.00  0.00      A    O
ATOM   1064  N   ILE A  78     -28.102 -36.194  -4.835  1.00  0.00      A    N
ATOM   1065  HN  ILE A  78     -27.909 -35.652  -4.022  1.00  0.00      A    H
ATOM   1066  CA  ILE A  78     -27.484 -37.509  -4.728  1.00  0.00      A    C
ATOM   1067  HA  ILE A  78     -27.012 -37.759  -5.667  1.00  0.00      A    H
ATOM   1068  CB  ILE A  78     -26.295 -37.561  -3.739  1.00  0.00      A    C
ATOM   1069  HB  ILE A  78     -26.593 -37.055  -2.796  1.00  0.00      A    H
ATOM   1070  CG2 ILE A  78     -25.950 -39.058  -3.357  1.00  0.00      A    C
ATOM   1071 HG21 ILE A  78     -26.769 -39.568  -2.806  1.00  0.00      A    H
ATOM   1072 HG22 ILE A  78     -25.750 -39.681  -4.254  1.00  0.00      A    H
ATOM   1073 HG23 ILE A  78     -25.051 -39.070  -2.706  1.00  0.00      A    H
ATOM   1074  CG1 ILE A  78     -25.074 -36.900  -4.281  1.00  0.00      A    C
ATOM   1075 HG11 ILE A  78     -24.441 -37.586  -4.884  1.00  0.00      A    H
ATOM   1076 HG12 ILE A  78     -25.383 -36.103  -4.990  1.00  0.00      A    H
ATOM   1077  CD  ILE A  78     -24.163 -36.268  -3.220  1.00  0.00      A    C
ATOM   1078  HD1 ILE A  78     -23.225 -35.765  -3.540  1.00  0.00      A    H
ATOM   1079  HD2 ILE A  78     -24.811 -35.724  -2.500  1.00  0.00      A    H
ATOM   1080  HD3 ILE A  78     -23.705 -36.985  -2.506  1.00  0.00      A    H
ATOM   1081  C   ILE A  78     -28.543 -38.525  -4.409  1.00  0.00      A    C
ATOM   1082  O   ILE A  78     -28.601 -39.545  -5.187  1.00  0.00      A    O
ATOM   1083  N   ASP A  79     -29.412 -38.392  -3.400  1.00  0.00      A    N
ATOM   1084  HN  ASP A  79     -29.366 -37.759  -2.631  1.00  0.00      A    H
ATOM   1085  CA  ASP A  79     -30.410 -39.373  -2.981  1.00  0.00      A    C
ATOM   1086  HA  ASP A  79     -29.924 -40.337  -2.941  1.00  0.00      A    H
ATOM   1087  CB  ASP A  79     -30.953 -39.062  -1.599  1.00  0.00      A    C
ATOM   1088  HB1 ASP A  79     -30.844 -37.967  -1.447  1.00  0.00      A    H
ATOM   1089  HB2 ASP A  79     -32.043 -39.238  -1.478  1.00  0.00      A    H
ATOM   1090  CG  ASP A  79     -30.126 -39.661  -0.502  1.00  0.00      A    C
ATOM   1091  OD1 ASP A  79     -29.815 -38.888   0.439  1.00  0.00      A    O
ATOM   1092  OD2 ASP A  79     -30.004 -40.890  -0.461  1.00  0.00      A    O
ATOM   1093  C   ASP A  79     -31.604 -39.504  -3.984  1.00  0.00      A    C
ATOM   1094  O   ASP A  79     -32.217 -40.541  -4.372  1.00  0.00      A    O
ATOM   1095  N   ASN A  80     -31.921 -38.355  -4.653  1.00  0.00      A    N
ATOM   1096  HN  ASN A  80     -31.626 -37.460  -4.327  1.00  0.00      A    H
ATOM   1097  CA  ASN A  80     -32.763 -38.377  -5.830  1.00  0.00      A    C
ATOM   1098  HA  ASN A  80     -33.688 -38.876  -5.581  1.00  0.00      A    H
ATOM   1099  CB  ASN A  80     -33.231 -37.012  -6.420  1.00  0.00      A    C
ATOM   1100  HB1 ASN A  80     -32.365 -36.354  -6.649  1.00  0.00      A    H
ATOM   1101  HB2 ASN A  80     -33.822 -37.115  -7.355  1.00  0.00      A    H
ATOM   1102  CG  ASN A  80     -34.255 -36.384  -5.401  1.00  0.00      A    C
ATOM   1103  OD1 ASN A  80     -35.304 -36.936  -5.353  1.00  0.00      A    O
ATOM   1104  ND2 ASN A  80     -33.861 -35.336  -4.676  1.00  0.00      A    N
ATOM   1105 HD21 ASN A  80     -34.494 -34.786  -4.130  1.00  0.00      A    H
ATOM   1106 HD22 ASN A  80     -32.898 -35.069  -4.643  1.00  0.00      A    H
ATOM   1107  C   ASN A  80     -32.274 -39.126  -7.033  1.00  0.00      A    C
ATOM   1108  O   ASN A  80     -32.932 -40.117  -7.479  1.00  0.00      A    O
ATOM   1109  N   GLY A  81     -31.188 -38.656  -7.658  1.00  0.00      A    N
ATOM   1110  HN  GLY A  81     -30.610 -37.968  -7.227  1.00  0.00      A    H
ATOM   1111  CA  GLY A  81     -30.736 -39.109  -9.004  1.00  0.00      A    C
ATOM   1112  HA1 GLY A  81     -29.708 -39.439  -9.036  1.00  0.00      A    H
ATOM   1113  HA2 GLY A  81     -31.286 -40.013  -9.217  1.00  0.00      A    H
ATOM   1114  C   GLY A  81     -31.059 -38.179 -10.094  1.00  0.00      A    C
ATOM   1115  O   GLY A  81     -31.753 -38.495 -11.079  1.00  0.00      A    O
ATOM   1116  N   GLY A  82     -30.482 -37.011  -9.988  1.00  0.00      A    N
ATOM   1117  HN  GLY A  82     -29.914 -36.805  -9.195  1.00  0.00      A    H
ATOM   1118  CA  GLY A  82     -30.665 -35.864 -10.935  1.00  0.00      A    C
ATOM   1119  HA1 GLY A  82     -29.679 -35.445 -11.071  1.00  0.00      A    H
ATOM   1120  HA2 GLY A  82     -31.002 -36.329 -11.849  1.00  0.00      A    H
ATOM   1121  C   GLY A  82     -31.528 -34.781 -10.343  1.00  0.00      A    C
ATOM   1122  O   GLY A  82     -32.313 -34.883  -9.424  1.00  0.00      A    O
ATOM   1123  N   ILE A  83     -31.312 -33.650 -10.924  1.00  0.00      A    N
ATOM   1124  HN  ILE A  83     -30.563 -33.601 -11.581  1.00  0.00      A    H
ATOM   1125  CA  ILE A  83     -31.960 -32.434 -10.771  1.00  0.00      A    C
ATOM   1126  HA  ILE A  83     -32.687 -32.544  -9.979  1.00  0.00      A    H
ATOM   1127  CB  ILE A  83     -30.987 -31.383 -10.263  1.00  0.00      A    C
ATOM   1128  HB  ILE A  83     -30.675 -31.752  -9.263  1.00  0.00      A    H
ATOM   1129  CG2 ILE A  83     -29.676 -31.229 -11.137  1.00  0.00      A    C
ATOM   1130 HG21 ILE A  83     -29.973 -30.587 -11.994  1.00  0.00      A    H
ATOM   1131 HG22 ILE A  83     -28.974 -30.619 -10.529  1.00  0.00      A    H
ATOM   1132 HG23 ILE A  83     -29.283 -32.232 -11.408  1.00  0.00      A    H
ATOM   1133  CG1 ILE A  83     -31.428 -29.915  -9.890  1.00  0.00      A    C
ATOM   1134 HG11 ILE A  83     -30.511 -29.351  -9.616  1.00  0.00      A    H
ATOM   1135 HG12 ILE A  83     -31.940 -29.462 -10.766  1.00  0.00      A    H
ATOM   1136  CD  ILE A  83     -32.418 -30.005  -8.755  1.00  0.00      A    C
ATOM   1137  HD1 ILE A  83     -32.871 -29.032  -8.469  1.00  0.00      A    H
ATOM   1138  HD2 ILE A  83     -33.299 -30.636  -8.998  1.00  0.00      A    H
ATOM   1139  HD3 ILE A  83     -31.943 -30.554  -7.914  1.00  0.00      A    H
ATOM   1140  C   ILE A  83     -32.554 -31.996 -12.079  1.00  0.00      A    C
ATOM   1141  O   ILE A  83     -32.025 -32.393 -13.148  1.00  0.00      A    O
ATOM   1142  N   ALA A  84     -33.586 -31.185 -11.970  1.00  0.00      A    N
ATOM   1143  HN  ALA A  84     -33.777 -30.885 -11.039  1.00  0.00      A    H
ATOM   1144  CA  ALA A  84     -34.365 -30.528 -12.934  1.00  0.00      A    C
ATOM   1145  HA  ALA A  84     -34.646 -31.202 -13.730  1.00  0.00      A    H
ATOM   1146  CB  ALA A  84     -35.618 -29.969 -12.155  1.00  0.00      A    C
ATOM   1147  HB1 ALA A  84     -36.390 -30.759 -12.039  1.00  0.00      A    H
ATOM   1148  HB2 ALA A  84     -35.444 -29.515 -11.156  1.00  0.00      A    H
ATOM   1149  HB3 ALA A  84     -36.030 -29.235 -12.880  1.00  0.00      A    H
ATOM   1150  C   ALA A  84     -33.588 -29.312 -13.568  1.00  0.00      A    C
ATOM   1151  O   ALA A  84     -32.517 -28.902 -13.229  1.00  0.00      A    O
ATOM   1152  N   THR A  85     -34.143 -28.785 -14.625  1.00  0.00      A    N
ATOM   1153  HN  THR A  85     -35.049 -29.119 -14.874  1.00  0.00      A    H
ATOM   1154  CA  THR A  85     -33.540 -27.951 -15.725  1.00  0.00      A    C
ATOM   1155  HA  THR A  85     -32.591 -27.601 -15.347  1.00  0.00      A    H
ATOM   1156  CB  THR A  85     -33.243 -28.692 -17.013  1.00  0.00      A    C
ATOM   1157  HB  THR A  85     -32.761 -27.990 -17.727  1.00  0.00      A    H
ATOM   1158  OG1 THR A  85     -34.358 -29.217 -17.667  1.00  0.00      A    O
ATOM   1159  HG1 THR A  85     -34.858 -29.786 -17.076  1.00  0.00      A    H
ATOM   1160  CG2 THR A  85     -32.345 -29.913 -16.702  1.00  0.00      A    C
ATOM   1161 HG21 THR A  85     -31.390 -29.726 -16.166  1.00  0.00      A    H
ATOM   1162 HG22 THR A  85     -32.908 -30.525 -15.965  1.00  0.00      A    H
ATOM   1163 HG23 THR A  85     -32.081 -30.441 -17.643  1.00  0.00      A    H
ATOM   1164  C   THR A  85     -34.399 -26.644 -15.977  1.00  0.00      A    C
ATOM   1165  O   THR A  85     -35.610 -26.590 -15.721  1.00  0.00      A    O
ATOM   1166  N   GLU A  86     -33.747 -25.635 -16.554  1.00  0.00      A    N
ATOM   1167  HN  GLU A  86     -32.771 -25.692 -16.751  1.00  0.00      A    H
ATOM   1168  CA  GLU A  86     -34.314 -24.329 -16.849  1.00  0.00      A    C
ATOM   1169  HA  GLU A  86     -34.705 -23.998 -15.898  1.00  0.00      A    H
ATOM   1170  CB  GLU A  86     -33.201 -23.409 -17.382  1.00  0.00      A    C
ATOM   1171  HB1 GLU A  86     -32.312 -23.693 -16.779  1.00  0.00      A    H
ATOM   1172  HB2 GLU A  86     -33.045 -23.632 -18.459  1.00  0.00      A    H
ATOM   1173  CG  GLU A  86     -33.481 -21.891 -17.136  1.00  0.00      A    C
ATOM   1174  HG1 GLU A  86     -34.479 -21.560 -17.493  1.00  0.00      A    H
ATOM   1175  HG2 GLU A  86     -33.506 -21.573 -16.072  1.00  0.00      A    H
ATOM   1176  CD  GLU A  86     -32.398 -21.040 -17.796  1.00  0.00      A    C
ATOM   1177  OE1 GLU A  86     -31.240 -21.268 -17.369  1.00  0.00      A    O
ATOM   1178  OE2 GLU A  86     -32.721 -20.213 -18.655  1.00  0.00      A    O
ATOM   1179  C   GLU A  86     -35.530 -24.370 -17.801  1.00  0.00      A    C
ATOM   1180  O   GLU A  86     -36.568 -23.759 -17.526  1.00  0.00      A    O
ATOM   1181  N   ASP A  87     -35.455 -25.144 -18.845  1.00  0.00      A    N
ATOM   1182  HN  ASP A  87     -34.588 -25.550 -19.122  1.00  0.00      A    H
ATOM   1183  CA  ASP A  87     -36.499 -25.458 -19.756  1.00  0.00      A    C
ATOM   1184  HA  ASP A  87     -36.674 -24.533 -20.284  1.00  0.00      A    H
ATOM   1185  CB  ASP A  87     -35.980 -26.564 -20.613  1.00  0.00      A    C
ATOM   1186  HB1 ASP A  87     -35.814 -27.429 -19.936  1.00  0.00      A    H
ATOM   1187  HB2 ASP A  87     -36.759 -26.740 -21.386  1.00  0.00      A    H
ATOM   1188  CG  ASP A  87     -34.704 -26.156 -21.315  1.00  0.00      A    C
ATOM   1189  OD1 ASP A  87     -33.618 -26.210 -20.668  1.00  0.00      A    O
ATOM   1190  OD2 ASP A  87     -34.680 -25.747 -22.511  1.00  0.00      A    O
ATOM   1191  C   ASP A  87     -37.798 -25.898 -19.168  1.00  0.00      A    C
ATOM   1192  O   ASP A  87     -38.784 -25.227 -19.327  1.00  0.00      A    O
ATOM   1193  N   ALA A  88     -37.928 -27.050 -18.462  1.00  0.00      A    N
ATOM   1194  HN  ALA A  88     -37.220 -27.751 -18.493  1.00  0.00      A    H
ATOM   1195  CA  ALA A  88     -39.049 -27.455 -17.693  1.00  0.00      A    C
ATOM   1196  HA  ALA A  88     -39.851 -27.424 -18.415  1.00  0.00      A    H
ATOM   1197  CB  ALA A  88     -38.907 -28.875 -17.160  1.00  0.00      A    C
ATOM   1198  HB1 ALA A  88     -39.858 -29.262 -16.735  1.00  0.00      A    H
ATOM   1199  HB2 ALA A  88     -38.640 -29.553 -17.999  1.00  0.00      A    H
ATOM   1200  HB3 ALA A  88     -38.132 -28.910 -16.365  1.00  0.00      A    H
ATOM   1201  C   ALA A  88     -39.433 -26.330 -16.605  1.00  0.00      A    C
ATOM   1202  O   ALA A  88     -40.595 -25.891 -16.680  1.00  0.00      A    O
ATOM   1203  N   TYR A  89     -38.550 -26.002 -15.674  1.00  0.00      A    N
ATOM   1204  HN  TYR A  89     -37.629 -26.377 -15.745  1.00  0.00      A    H
ATOM   1205  CA  TYR A  89     -38.957 -25.399 -14.427  1.00  0.00      A    C
ATOM   1206  HA  TYR A  89     -39.823 -24.775 -14.592  1.00  0.00      A    H
ATOM   1207  CB  TYR A  89     -39.327 -26.494 -13.319  1.00  0.00      A    C
ATOM   1208  HB1 TYR A  89     -38.458 -27.184 -13.265  1.00  0.00      A    H
ATOM   1209  HB2 TYR A  89     -39.505 -26.064 -12.311  1.00  0.00      A    H
ATOM   1210  CG  TYR A  89     -40.579 -27.271 -13.644  1.00  0.00      A    C
ATOM   1211  CD1 TYR A  89     -40.380 -28.620 -13.892  1.00  0.00      A    C
ATOM   1212  HD1 TYR A  89     -39.349 -28.940 -13.848  1.00  0.00      A    H
ATOM   1213  CE1 TYR A  89     -41.467 -29.458 -14.242  1.00  0.00      A    C
ATOM   1214  HE1 TYR A  89     -41.221 -30.486 -14.461  1.00  0.00      A    H
ATOM   1215  CZ  TYR A  89     -42.730 -28.991 -14.348  1.00  0.00      A    C
ATOM   1216  OH  TYR A  89     -43.902 -29.753 -14.651  1.00  0.00      A    O
ATOM   1217  HH  TYR A  89     -44.694 -29.243 -14.462  1.00  0.00      A    H
ATOM   1218  CD2 TYR A  89     -41.884 -26.783 -13.677  1.00  0.00      A    C
ATOM   1219  HD2 TYR A  89     -42.071 -25.743 -13.453  1.00  0.00      A    H
ATOM   1220  CE2 TYR A  89     -42.914 -27.623 -14.110  1.00  0.00      A    C
ATOM   1221  HE2 TYR A  89     -43.907 -27.197 -14.092  1.00  0.00      A    H
ATOM   1222  C   TYR A  89     -37.885 -24.408 -13.916  1.00  0.00      A    C
ATOM   1223  O   TYR A  89     -37.085 -24.924 -13.080  1.00  0.00      A    O
ATOM   1224  N   PRO A  90     -37.688 -23.177 -14.298  1.00  0.00      A    N
ATOM   1225  CD  PRO A  90     -38.613 -22.535 -15.227  1.00  0.00      A    C
ATOM   1226  HD1 PRO A  90     -39.624 -22.473 -14.770  1.00  0.00      A    H
ATOM   1227  HD2 PRO A  90     -38.673 -23.031 -16.219  1.00  0.00      A    H
ATOM   1228  CA  PRO A  90     -36.639 -22.299 -13.710  1.00  0.00      A    C
ATOM   1229  HA  PRO A  90     -35.686 -22.798 -13.615  1.00  0.00      A    H
ATOM   1230  CB  PRO A  90     -36.598 -21.205 -14.744  1.00  0.00      A    C
ATOM   1231  HB1 PRO A  90     -36.239 -20.204 -14.426  1.00  0.00      A    H
ATOM   1232  HB2 PRO A  90     -35.903 -21.626 -15.502  1.00  0.00      A    H
ATOM   1233  CG  PRO A  90     -37.990 -21.084 -15.379  1.00  0.00      A    C
ATOM   1234  HG1 PRO A  90     -38.638 -20.445 -14.741  1.00  0.00      A    H
ATOM   1235  HG2 PRO A  90     -37.877 -20.639 -16.391  1.00  0.00      A    H
ATOM   1236  C   PRO A  90     -36.953 -21.742 -12.334  1.00  0.00      A    C
ATOM   1237  O   PRO A  90     -38.023 -22.013 -11.762  1.00  0.00      A    O
ATOM   1238  N   TYR A  91     -36.057 -21.031 -11.613  1.00  0.00      A    N
ATOM   1239  HN  TYR A  91     -35.200 -20.746 -12.035  1.00  0.00      A    H
ATOM   1240  CA  TYR A  91     -36.374 -20.424 -10.364  1.00  0.00      A    C
ATOM   1241  HA  TYR A  91     -36.946 -21.116  -9.763  1.00  0.00      A    H
ATOM   1242  CB  TYR A  91     -35.096 -20.117  -9.521  1.00  0.00      A    C
ATOM   1243  HB1 TYR A  91     -34.608 -21.103  -9.366  1.00  0.00      A    H
ATOM   1244  HB2 TYR A  91     -34.431 -19.472 -10.135  1.00  0.00      A    H
ATOM   1245  CG  TYR A  91     -35.367 -19.470  -8.216  1.00  0.00      A    C
ATOM   1246  CD1 TYR A  91     -36.080 -20.234  -7.266  1.00  0.00      A    C
ATOM   1247  HD1 TYR A  91     -36.407 -21.252  -7.420  1.00  0.00      A    H
ATOM   1248  CE1 TYR A  91     -36.704 -19.660  -6.153  1.00  0.00      A    C
ATOM   1249  HE1 TYR A  91     -37.327 -20.271  -5.517  1.00  0.00      A    H
ATOM   1250  CZ  TYR A  91     -36.598 -18.302  -5.941  1.00  0.00      A    C
ATOM   1251  OH  TYR A  91     -37.003 -17.725  -4.750  1.00  0.00      A    O
ATOM   1252  HH  TYR A  91     -37.696 -18.325  -4.465  1.00  0.00      A    H
ATOM   1253  CD2 TYR A  91     -35.239 -18.073  -7.948  1.00  0.00      A    C
ATOM   1254  HD2 TYR A  91     -34.753 -17.441  -8.677  1.00  0.00      A    H
ATOM   1255  CE2 TYR A  91     -35.849 -17.551  -6.818  1.00  0.00      A    C
ATOM   1256  HE2 TYR A  91     -35.706 -16.509  -6.573  1.00  0.00      A    H
ATOM   1257  C   TYR A  91     -37.319 -19.207 -10.506  1.00  0.00      A    C
ATOM   1258  O   TYR A  91     -37.262 -18.373 -11.424  1.00  0.00      A    O
ATOM   1259  N   THR A  92     -38.271 -19.265  -9.552  1.00  0.00      A    N
ATOM   1260  HN  THR A  92     -38.134 -20.016  -8.912  1.00  0.00      A    H
ATOM   1261  CA  THR A  92     -39.417 -18.367  -9.459  1.00  0.00      A    C
ATOM   1262  HA  THR A  92     -39.315 -17.714 -10.313  1.00  0.00      A    H
ATOM   1263  CB  THR A  92     -40.699 -19.028  -9.659  1.00  0.00      A    C
ATOM   1264  HB  THR A  92     -41.560 -18.327  -9.607  1.00  0.00      A    H
ATOM   1265  OG1 THR A  92     -40.881 -20.038  -8.656  1.00  0.00      A    O
ATOM   1266  HG1 THR A  92     -40.177 -20.680  -8.770  1.00  0.00      A    H
ATOM   1267  CG2 THR A  92     -40.705 -19.692 -10.991  1.00  0.00      A    C
ATOM   1268 HG21 THR A  92     -40.441 -18.929 -11.754  1.00  0.00      A    H
ATOM   1269 HG22 THR A  92     -40.109 -20.629 -11.046  1.00  0.00      A    H
ATOM   1270 HG23 THR A  92     -41.740 -19.831 -11.370  1.00  0.00      A    H
ATOM   1271  C   THR A  92     -39.364 -17.553  -8.141  1.00  0.00      A    C
ATOM   1272  O   THR A  92     -38.947 -16.405  -8.137  1.00  0.00      A    O
ATOM   1273  N   GLY A  93     -39.914 -18.084  -7.030  1.00  0.00      A    N
ATOM   1274  HN  GLY A  93     -40.259 -19.019  -6.995  1.00  0.00      A    H
ATOM   1275  CA  GLY A  93     -40.172 -17.154  -5.949  1.00  0.00      A    C
ATOM   1276  HA1 GLY A  93     -39.327 -16.505  -5.770  1.00  0.00      A    H
ATOM   1277  HA2 GLY A  93     -41.110 -16.650  -6.132  1.00  0.00      A    H
ATOM   1278  C   GLY A  93     -40.500 -17.931  -4.795  1.00  0.00      A    C
ATOM   1279  O   GLY A  93     -39.492 -18.536  -4.272  1.00  0.00      A    O
ATOM   1280  N   SER A  94     -41.795 -17.997  -4.290  1.00  0.00      A    N
ATOM   1281  HN  SER A  94     -42.539 -17.605  -4.826  1.00  0.00      A    H
ATOM   1282  CA  SER A  94     -42.149 -18.643  -3.034  1.00  0.00      A    C
ATOM   1283  HA  SER A  94     -41.327 -18.487  -2.351  1.00  0.00      A    H
ATOM   1284  CB  SER A  94     -43.556 -18.190  -2.596  1.00  0.00      A    C
ATOM   1285  HB1 SER A  94     -43.901 -18.798  -1.733  1.00  0.00      A    H
ATOM   1286  HB2 SER A  94     -43.656 -17.147  -2.226  1.00  0.00      A    H
ATOM   1287  OG  SER A  94     -44.593 -18.258  -3.511  1.00  0.00      A    O
ATOM   1288  HG1 SER A  94     -45.216 -18.891  -3.147  1.00  0.00      A    H
ATOM   1289  C   SER A  94     -42.157 -20.200  -3.171  1.00  0.00      A    C
ATOM   1290  O   SER A  94     -42.099 -20.801  -4.239  1.00  0.00      A    O
ATOM   1291  N   GLN A  95     -42.344 -20.892  -1.953  1.00  0.00      A    N
ATOM   1292  HN  GLN A  95     -42.640 -20.534  -1.071  1.00  0.00      A    H
ATOM   1293  CA  GLN A  95     -42.267 -22.299  -1.928  1.00  0.00      A    C
ATOM   1294  HA  GLN A  95     -41.683 -22.589  -2.789  1.00  0.00      A    H
ATOM   1295  CB  GLN A  95     -41.529 -22.815  -0.660  1.00  0.00      A    C
ATOM   1296  HB1 GLN A  95     -40.572 -22.257  -0.570  1.00  0.00      A    H
ATOM   1297  HB2 GLN A  95     -42.109 -22.452   0.215  1.00  0.00      A    H
ATOM   1298  CG  GLN A  95     -41.330 -24.407  -0.487  1.00  0.00      A    C
ATOM   1299  HG1 GLN A  95     -42.257 -24.933  -0.801  1.00  0.00      A    H
ATOM   1300  HG2 GLN A  95     -40.455 -24.702  -1.106  1.00  0.00      A    H
ATOM   1301  CD  GLN A  95     -41.008 -24.748   0.966  1.00  0.00      A    C
ATOM   1302  OE1 GLN A  95     -41.718 -24.363   1.905  1.00  0.00      A    O
ATOM   1303  NE2 GLN A  95     -39.992 -25.579   1.157  1.00  0.00      A    N
ATOM   1304 HE21 GLN A  95     -39.731 -25.696   2.115  1.00  0.00      A    H
ATOM   1305 HE22 GLN A  95     -39.611 -25.999   0.333  1.00  0.00      A    H
ATOM   1306  C   GLN A  95     -43.678 -22.901  -2.101  1.00  0.00      A    C
ATOM   1307  O   GLN A  95     -44.628 -22.423  -1.521  1.00  0.00      A    O
ATOM   1308  N   GLY A  96     -43.718 -23.908  -3.032  1.00  0.00      A    N
ATOM   1309  HN  GLY A  96     -42.834 -24.274  -3.311  1.00  0.00      A    H
ATOM   1310  CA  GLY A  96     -44.953 -24.542  -3.506  1.00  0.00      A    C
ATOM   1311  HA1 GLY A  96     -45.701 -24.440  -2.734  1.00  0.00      A    H
ATOM   1312  HA2 GLY A  96     -45.387 -23.995  -4.329  1.00  0.00      A    H
ATOM   1313  C   GLY A  96     -44.942 -25.985  -3.805  1.00  0.00      A    C
ATOM   1314  O   GLY A  96     -44.291 -26.727  -3.099  1.00  0.00      A    O
ATOM   1315  N   TRP A  97     -45.751 -26.500  -4.775  1.00  0.00      A    N
ATOM   1316  HN  TRP A  97     -46.341 -25.822  -5.207  1.00  0.00      A    H
ATOM   1317  CA  TRP A  97     -46.002 -27.917  -5.009  1.00  0.00      A    C
ATOM   1318  HA  TRP A  97     -45.901 -28.451  -4.076  1.00  0.00      A    H
ATOM   1319  CB  TRP A  97     -47.471 -28.107  -5.529  1.00  0.00      A    C
ATOM   1320  HB1 TRP A  97     -48.124 -27.469  -4.897  1.00  0.00      A    H
ATOM   1321  HB2 TRP A  97     -47.462 -27.856  -6.611  1.00  0.00      A    H
ATOM   1322  CG  TRP A  97     -47.914 -29.596  -5.252  1.00  0.00      A    C
ATOM   1323  CD1 TRP A  97     -48.522 -30.091  -4.119  1.00  0.00      A    C
ATOM   1324  HD1 TRP A  97     -48.763 -29.469  -3.269  1.00  0.00      A    H
ATOM   1325  NE1 TRP A  97     -48.650 -31.451  -4.258  1.00  0.00      A    N
ATOM   1326  HE1 TRP A  97     -49.212 -31.983  -3.664  1.00  0.00      A    H
ATOM   1327  CE2 TRP A  97     -48.243 -31.822  -5.480  1.00  0.00      A    C
ATOM   1328  CD2 TRP A  97     -47.811 -30.702  -6.206  1.00  0.00      A    C
ATOM   1329  CE3 TRP A  97     -47.380 -30.716  -7.512  1.00  0.00      A    C
ATOM   1330  HE3 TRP A  97     -47.093 -29.856  -8.100  1.00  0.00      A    H
ATOM   1331  CZ3 TRP A  97     -47.183 -31.958  -8.056  1.00  0.00      A    C
ATOM   1332  HZ3 TRP A  97     -46.932 -31.962  -9.107  1.00  0.00      A    H
ATOM   1333  CZ2 TRP A  97     -48.332 -33.047  -6.107  1.00  0.00      A    C
ATOM   1334  HZ2 TRP A  97     -48.707 -33.968  -5.685  1.00  0.00      A    H
ATOM   1335  CH2 TRP A  97     -47.697 -33.113  -7.335  1.00  0.00      A    C
ATOM   1336  HH2 TRP A  97     -47.715 -34.069  -7.837  1.00  0.00      A    H
ATOM   1337  C   TRP A  97     -44.870 -28.427  -5.938  1.00  0.00      A    C
ATOM   1338  O   TRP A  97     -44.335 -27.733  -6.777  1.00  0.00      A    O
ATOM   1339  N   CYS A  98     -44.439 -29.733  -5.824  1.00  0.00      A    N
ATOM   1340  HN  CYS A  98     -44.940 -30.253  -5.137  1.00  0.00      A    H
ATOM   1341  CA  CYS A  98     -43.309 -30.296  -6.422  1.00  0.00      A    C
ATOM   1342  HA  CYS A  98     -42.507 -29.572  -6.445  1.00  0.00      A    H
ATOM   1343  CB  CYS A  98     -42.787 -31.530  -5.668  1.00  0.00      A    C
ATOM   1344  HB1 CYS A  98     -42.448 -31.201  -4.662  1.00  0.00      A    H
ATOM   1345  HB2 CYS A  98     -43.516 -32.342  -5.457  1.00  0.00      A    H
ATOM   1346  SG  CYS A  98     -41.237 -32.186  -6.449  1.00  0.00      A    S
ATOM   1347  C   CYS A  98     -43.583 -30.706  -7.881  1.00  0.00      A    C
ATOM   1348  O   CYS A  98     -43.864 -31.843  -8.243  1.00  0.00      A    O
ATOM   1349  N   ASP A  99     -43.540 -29.668  -8.798  1.00  0.00      A    N
ATOM   1350  HN  ASP A  99     -43.363 -28.815  -8.313  1.00  0.00      A    H
ATOM   1351  CA  ASP A  99     -43.473 -29.775 -10.219  1.00  0.00      A    C
ATOM   1352  HA  ASP A  99     -43.895 -30.722 -10.521  1.00  0.00      A    H
ATOM   1353  CB  ASP A  99     -44.331 -28.686 -10.947  1.00  0.00      A    C
ATOM   1354  HB1 ASP A  99     -44.050 -27.654 -10.646  1.00  0.00      A    H
ATOM   1355  HB2 ASP A  99     -44.108 -28.874 -12.019  1.00  0.00      A    H
ATOM   1356  CG  ASP A  99     -45.807 -28.836 -10.697  1.00  0.00      A    C
ATOM   1357  OD1 ASP A  99     -46.490 -29.798 -11.085  1.00  0.00      A    O
ATOM   1358  OD2 ASP A  99     -46.332 -27.819 -10.191  1.00  0.00      A    O
ATOM   1359  C   ASP A  99     -42.023 -29.752 -10.640  1.00  0.00      A    C
ATOM   1360  O   ASP A  99     -41.418 -28.694 -10.782  1.00  0.00      A    O
ATOM   1361  N   SER A 100     -41.378 -30.975 -10.772  1.00  0.00      A    N
ATOM   1362  HN  SER A 100     -41.861 -31.832 -10.611  1.00  0.00      A    H
ATOM   1363  CA  SER A 100     -39.991 -31.019 -11.097  1.00  0.00      A    C
ATOM   1364  HA  SER A 100     -39.709 -30.205 -11.749  1.00  0.00      A    H
ATOM   1365  CB  SER A 100     -39.062 -31.189  -9.852  1.00  0.00      A    C
ATOM   1366  HB1 SER A 100     -38.100 -31.534 -10.288  1.00  0.00      A    H
ATOM   1367  HB2 SER A 100     -39.113 -30.181  -9.387  1.00  0.00      A    H
ATOM   1368  OG  SER A 100     -39.409 -32.177  -8.965  1.00  0.00      A    O
ATOM   1369  HG1 SER A 100     -38.553 -32.354  -8.567  1.00  0.00      A    H
ATOM   1370  C   SER A 100     -39.656 -32.155 -12.071  1.00  0.00      A    C
ATOM   1371  O   SER A 100     -38.746 -32.030 -12.925  1.00  0.00      A    O
ATOM   1372  N   ALA A 101     -40.347 -33.308 -11.959  1.00  0.00      A    N
ATOM   1373  HN  ALA A 101     -41.119 -33.478 -11.353  1.00  0.00      A    H
ATOM   1374  CA  ALA A 101     -40.078 -34.483 -12.751  1.00  0.00      A    C
ATOM   1375  HA  ALA A 101     -39.052 -34.754 -12.553  1.00  0.00      A    H
ATOM   1376  CB  ALA A 101     -41.173 -35.545 -12.305  1.00  0.00      A    C
ATOM   1377  HB1 ALA A 101     -42.219 -35.183 -12.401  1.00  0.00      A    H
ATOM   1378  HB2 ALA A 101     -41.127 -36.482 -12.902  1.00  0.00      A    H
ATOM   1379  HB3 ALA A 101     -40.941 -35.806 -11.251  1.00  0.00      A    H
ATOM   1380  C   ALA A 101     -40.186 -34.284 -14.286  1.00  0.00      A    C
ATOM   1381  O   ALA A 101     -40.957 -33.533 -14.820  1.00  0.00      A    O
ATOM   1382  N   GLN A 102     -39.370 -34.921 -15.127  1.00  0.00      A    N
ATOM   1383  HN  GLN A 102     -39.444 -34.896 -16.121  1.00  0.00      A    H
ATOM   1384  CA  GLN A 102     -38.297 -35.868 -14.739  1.00  0.00      A    C
ATOM   1385  HA  GLN A 102     -38.520 -36.361 -13.804  1.00  0.00      A    H
ATOM   1386  CB  GLN A 102     -38.126 -36.854 -15.892  1.00  0.00      A    C
ATOM   1387  HB1 GLN A 102     -38.059 -36.319 -16.863  1.00  0.00      A    H
ATOM   1388  HB2 GLN A 102     -37.274 -37.558 -15.783  1.00  0.00      A    H
ATOM   1389  CG  GLN A 102     -39.379 -37.724 -16.215  1.00  0.00      A    C
ATOM   1390  HG1 GLN A 102     -40.328 -37.159 -16.093  1.00  0.00      A    H
ATOM   1391  HG2 GLN A 102     -39.385 -37.948 -17.303  1.00  0.00      A    H
ATOM   1392  CD  GLN A 102     -39.403 -39.020 -15.379  1.00  0.00      A    C
ATOM   1393  OE1 GLN A 102     -38.687 -39.155 -14.397  1.00  0.00      A    O
ATOM   1394  NE2 GLN A 102     -40.152 -39.990 -15.898  1.00  0.00      A    N
ATOM   1395 HE21 GLN A 102     -40.154 -40.833 -15.360  1.00  0.00      A    H
ATOM   1396 HE22 GLN A 102     -40.722 -39.928 -16.717  1.00  0.00      A    H
ATOM   1397  C   GLN A 102     -37.015 -35.026 -14.648  1.00  0.00      A    C
ATOM   1398  O   GLN A 102     -36.854 -33.870 -15.069  1.00  0.00      A    O
ATOM   1399  N   PRO A 103     -35.981 -35.551 -13.954  1.00  0.00      A    N
ATOM   1400  CD  PRO A 103     -36.017 -36.890 -13.309  1.00  0.00      A    C
ATOM   1401  HD1 PRO A 103     -36.259 -37.658 -14.075  1.00  0.00      A    H
ATOM   1402  HD2 PRO A 103     -36.755 -36.967 -12.483  1.00  0.00      A    H
ATOM   1403  CA  PRO A 103     -34.679 -34.886 -13.750  1.00  0.00      A    C
ATOM   1404  HA  PRO A 103     -34.909 -33.873 -13.456  1.00  0.00      A    H
ATOM   1405  CB  PRO A 103     -34.104 -35.682 -12.590  1.00  0.00      A    C
ATOM   1406  HB1 PRO A 103     -32.999 -35.578 -12.536  1.00  0.00      A    H
ATOM   1407  HB2 PRO A 103     -34.643 -35.481 -11.640  1.00  0.00      A    H
ATOM   1408  CG  PRO A 103     -34.635 -37.072 -12.785  1.00  0.00      A    C
ATOM   1409  HG1 PRO A 103     -34.020 -37.613 -13.535  1.00  0.00      A    H
ATOM   1410  HG2 PRO A 103     -34.675 -37.806 -11.952  1.00  0.00      A    H
ATOM   1411  C   PRO A 103     -33.830 -35.041 -14.988  1.00  0.00      A    C
ATOM   1412  O   PRO A 103     -34.046 -35.866 -15.854  1.00  0.00      A    O
ATOM   1413  N   ALA A 104     -32.756 -34.272 -15.024  1.00  0.00      A    N
ATOM   1414  HN  ALA A 104     -32.557 -33.507 -14.417  1.00  0.00      A    H
ATOM   1415  CA  ALA A 104     -31.704 -34.364 -16.066  1.00  0.00      A    C
ATOM   1416  HA  ALA A 104     -31.866 -35.174 -16.762  1.00  0.00      A    H
ATOM   1417  CB  ALA A 104     -31.472 -33.096 -16.895  1.00  0.00      A    C
ATOM   1418  HB1 ALA A 104     -30.617 -33.297 -17.575  1.00  0.00      A    H
ATOM   1419  HB2 ALA A 104     -32.402 -32.835 -17.445  1.00  0.00      A    H
ATOM   1420  HB3 ALA A 104     -31.186 -32.175 -16.345  1.00  0.00      A    H
ATOM   1421  C   ALA A 104     -30.408 -34.846 -15.450  1.00  0.00      A    C
ATOM   1422  O   ALA A 104     -30.107 -36.046 -15.513  1.00  0.00      A    O
ATOM   1423  N   ALA A 105     -29.544 -33.943 -15.021  1.00  0.00      A    N
ATOM   1424  HN  ALA A 105     -29.743 -32.968 -14.964  1.00  0.00      A    H
ATOM   1425  CA  ALA A 105     -28.080 -34.170 -14.882  1.00  0.00      A    C
ATOM   1426  HA  ALA A 105     -27.900 -34.885 -15.670  1.00  0.00      A    H
ATOM   1427  CB  ALA A 105     -27.162 -32.903 -15.072  1.00  0.00      A    C
ATOM   1428  HB1 ALA A 105     -27.402 -32.002 -14.469  1.00  0.00      A    H
ATOM   1429  HB2 ALA A 105     -26.141 -33.251 -14.806  1.00  0.00      A    H
ATOM   1430  HB3 ALA A 105     -27.115 -32.664 -16.155  1.00  0.00      A    H
ATOM   1431  C   ALA A 105     -27.953 -34.842 -13.529  1.00  0.00      A    C
ATOM   1432  O   ALA A 105     -28.191 -34.205 -12.519  1.00  0.00      A    O
ATOM   1433  N   THR A 106     -27.290 -36.054 -13.533  1.00  0.00      A    N
ATOM   1434  HN  THR A 106     -27.039 -36.490 -14.393  1.00  0.00      A    H
ATOM   1435  CA  THR A 106     -27.080 -36.909 -12.400  1.00  0.00      A    C
ATOM   1436  HA  THR A 106     -27.908 -36.652 -11.756  1.00  0.00      A    H
ATOM   1437  CB  THR A 106     -27.225 -38.384 -12.596  1.00  0.00      A    C
ATOM   1438  HB  THR A 106     -26.406 -38.873 -13.166  1.00  0.00      A    H
ATOM   1439  OG1 THR A 106     -28.421 -38.590 -13.362  1.00  0.00      A    O
ATOM   1440  HG1 THR A 106     -28.163 -38.190 -14.196  1.00  0.00      A    H
ATOM   1441  CG2 THR A 106     -27.330 -39.256 -11.351  1.00  0.00      A    C
ATOM   1442 HG21 THR A 106     -28.136 -38.895 -10.678  1.00  0.00      A    H
ATOM   1443 HG22 THR A 106     -27.609 -40.308 -11.572  1.00  0.00      A    H
ATOM   1444 HG23 THR A 106     -26.415 -39.327 -10.725  1.00  0.00      A    H
ATOM   1445  C   THR A 106     -25.719 -36.674 -11.756  1.00  0.00      A    C
ATOM   1446  O   THR A 106     -24.772 -36.761 -12.503  1.00  0.00      A    O
ATOM   1447  N   ILE A 107     -25.627 -36.251 -10.496  1.00  0.00      A    N
ATOM   1448  HN  ILE A 107     -26.502 -36.021 -10.077  1.00  0.00      A    H
ATOM   1449  CA  ILE A 107     -24.491 -36.356  -9.596  1.00  0.00      A    C
ATOM   1450  HA  ILE A 107     -23.611 -36.135 -10.183  1.00  0.00      A    H
ATOM   1451  CB  ILE A 107     -24.618 -35.284  -8.415  1.00  0.00      A    C
ATOM   1452  HB  ILE A 107     -25.529 -35.572  -7.847  1.00  0.00      A    H
ATOM   1453  CG2 ILE A 107     -23.408 -35.425  -7.446  1.00  0.00      A    C
ATOM   1454 HG21 ILE A 107     -23.376 -34.616  -6.685  1.00  0.00      A    H
ATOM   1455 HG22 ILE A 107     -23.367 -36.392  -6.902  1.00  0.00      A    H
ATOM   1456 HG23 ILE A 107     -22.423 -35.331  -7.952  1.00  0.00      A    H
ATOM   1457  CG1 ILE A 107     -24.780 -33.842  -8.963  1.00  0.00      A    C
ATOM   1458 HG11 ILE A 107     -23.872 -33.491  -9.499  1.00  0.00      A    H
ATOM   1459 HG12 ILE A 107     -25.585 -33.903  -9.725  1.00  0.00      A    H
ATOM   1460  CD  ILE A 107     -25.188 -32.885  -7.846  1.00  0.00      A    C
ATOM   1461  HD1 ILE A 107     -25.569 -31.923  -8.251  1.00  0.00      A    H
ATOM   1462  HD2 ILE A 107     -26.009 -33.361  -7.270  1.00  0.00      A    H
ATOM   1463  HD3 ILE A 107     -24.430 -32.670  -7.063  1.00  0.00      A    H
ATOM   1464  C   ILE A 107     -24.483 -37.771  -8.961  1.00  0.00      A    C
ATOM   1465  O   ILE A 107     -25.508 -38.313  -8.518  1.00  0.00      A    O
ATOM   1466  N   SER A 108     -23.285 -38.419  -8.731  1.00  0.00      A    N
ATOM   1467  HN  SER A 108     -22.441 -37.970  -9.017  1.00  0.00      A    H
ATOM   1468  CA  SER A 108     -23.199 -39.644  -7.984  1.00  0.00      A    C
ATOM   1469  HA  SER A 108     -24.164 -40.125  -7.913  1.00  0.00      A    H
ATOM   1470  CB  SER A 108     -22.153 -40.545  -8.771  1.00  0.00      A    C
ATOM   1471  HB1 SER A 108     -22.108 -41.575  -8.356  1.00  0.00      A    H
ATOM   1472  HB2 SER A 108     -22.501 -40.659  -9.820  1.00  0.00      A    H
ATOM   1473  OG  SER A 108     -20.782 -40.100  -8.940  1.00  0.00      A    O
ATOM   1474  HG1 SER A 108     -20.903 -39.535  -9.706  1.00  0.00      A    H
ATOM   1475  C   SER A 108     -22.758 -39.556  -6.547  1.00  0.00      A    C
ATOM   1476  O   SER A 108     -23.216 -40.213  -5.646  1.00  0.00      A    O
ATOM   1477  N   GLY A 109     -21.784 -38.625  -6.286  1.00  0.00      A    N
ATOM   1478  HN  GLY A 109     -21.422 -38.090  -7.046  1.00  0.00      A    H
ATOM   1479  CA  GLY A 109     -21.405 -38.330  -4.957  1.00  0.00      A    C
ATOM   1480  HA1 GLY A 109     -22.184 -38.580  -4.253  1.00  0.00      A    H
ATOM   1481  HA2 GLY A 109     -20.465 -38.852  -4.849  1.00  0.00      A    H
ATOM   1482  C   GLY A 109     -20.964 -36.893  -4.734  1.00  0.00      A    C
ATOM   1483  O   GLY A 109     -21.115 -36.000  -5.596  1.00  0.00      A    O
ATOM   1484  N   TYR A 110     -20.356 -36.702  -3.543  1.00  0.00      A    N
ATOM   1485  HN  TYR A 110     -20.236 -37.490  -2.944  1.00  0.00      A    H
ATOM   1486  CA  TYR A 110     -19.963 -35.441  -2.931  1.00  0.00      A    C
ATOM   1487  HA  TYR A 110     -20.100 -34.700  -3.705  1.00  0.00      A    H
ATOM   1488  CB  TYR A 110     -20.843 -35.164  -1.652  1.00  0.00      A    C
ATOM   1489  HB1 TYR A 110     -21.911 -35.204  -1.954  1.00  0.00      A    H
ATOM   1490  HB2 TYR A 110     -20.629 -35.975  -0.924  1.00  0.00      A    H
ATOM   1491  CG  TYR A 110     -20.608 -33.830  -0.995  1.00  0.00      A    C
ATOM   1492  CD1 TYR A 110     -20.555 -32.652  -1.701  1.00  0.00      A    C
ATOM   1493  HD1 TYR A 110     -20.554 -32.678  -2.780  1.00  0.00      A    H
ATOM   1494  CE1 TYR A 110     -20.472 -31.423  -1.067  1.00  0.00      A    C
ATOM   1495  HE1 TYR A 110     -20.398 -30.538  -1.681  1.00  0.00      A    H
ATOM   1496  CZ  TYR A 110     -20.480 -31.342   0.308  1.00  0.00      A    C
ATOM   1497  OH  TYR A 110     -20.525 -30.093   0.966  1.00  0.00      A    O
ATOM   1498  HH  TYR A 110     -20.815 -30.121   1.881  1.00  0.00      A    H
ATOM   1499  CD2 TYR A 110     -20.617 -33.770   0.383  1.00  0.00      A    C
ATOM   1500  HD2 TYR A 110     -20.783 -34.700   0.906  1.00  0.00      A    H
ATOM   1501  CE2 TYR A 110     -20.619 -32.517   1.042  1.00  0.00      A    C
ATOM   1502  HE2 TYR A 110     -20.764 -32.441   2.110  1.00  0.00      A    H
ATOM   1503  C   TYR A 110     -18.532 -35.484  -2.537  1.00  0.00      A    C
ATOM   1504  O   TYR A 110     -18.089 -36.434  -1.842  1.00  0.00      A    O
ATOM   1505  N   GLN A 111     -17.766 -34.550  -3.034  1.00  0.00      A    N
ATOM   1506  HN  GLN A 111     -18.169 -33.752  -3.474  1.00  0.00      A    H
ATOM   1507  CA  GLN A 111     -16.325 -34.377  -2.838  1.00  0.00      A    C
ATOM   1508  HA  GLN A 111     -15.981 -35.245  -2.296  1.00  0.00      A    H
ATOM   1509  CB  GLN A 111     -15.523 -34.518  -4.191  1.00  0.00      A    C
ATOM   1510  HB1 GLN A 111     -16.061 -35.311  -4.752  1.00  0.00      A    H
ATOM   1511  HB2 GLN A 111     -15.776 -33.604  -4.771  1.00  0.00      A    H
ATOM   1512  CG  GLN A 111     -14.040 -34.793  -4.131  1.00  0.00      A    C
ATOM   1513  HG1 GLN A 111     -13.626 -34.929  -5.153  1.00  0.00      A    H
ATOM   1514  HG2 GLN A 111     -13.461 -33.900  -3.811  1.00  0.00      A    H
ATOM   1515  CD  GLN A 111     -13.662 -35.944  -3.161  1.00  0.00      A    C
ATOM   1516  OE1 GLN A 111     -13.705 -35.778  -1.978  1.00  0.00      A    O
ATOM   1517  NE2 GLN A 111     -13.278 -37.159  -3.624  1.00  0.00      A    N
ATOM   1518 HE21 GLN A 111     -13.059 -37.852  -2.937  1.00  0.00      A    H
ATOM   1519 HE22 GLN A 111     -13.337 -37.319  -4.610  1.00  0.00      A    H
ATOM   1520  C   GLN A 111     -16.039 -33.091  -2.003  1.00  0.00      A    C
ATOM   1521  O   GLN A 111     -16.850 -32.200  -1.948  1.00  0.00      A    O
ATOM   1522  N   ASP A 112     -14.879 -32.944  -1.396  1.00  0.00      A    N
ATOM   1523  HN  ASP A 112     -14.174 -33.641  -1.500  1.00  0.00      A    H
ATOM   1524  CA  ASP A 112     -14.439 -31.782  -0.678  1.00  0.00      A    C
ATOM   1525  HA  ASP A 112     -15.044 -30.932  -0.958  1.00  0.00      A    H
ATOM   1526  CB  ASP A 112     -14.640 -31.880   0.833  1.00  0.00      A    C
ATOM   1527  HB1 ASP A 112     -14.236 -30.991   1.363  1.00  0.00      A    H
ATOM   1528  HB2 ASP A 112     -15.744 -31.939   0.945  1.00  0.00      A    H
ATOM   1529  CG  ASP A 112     -14.107 -33.190   1.320  1.00  0.00      A    C
ATOM   1530  OD1 ASP A 112     -12.926 -33.453   1.128  1.00  0.00      A    O
ATOM   1531  OD2 ASP A 112     -14.940 -33.925   1.948  1.00  0.00      A    O
ATOM   1532  C   ASP A 112     -13.022 -31.400  -1.045  1.00  0.00      A    C
ATOM   1533  O   ASP A 112     -12.343 -32.127  -1.791  1.00  0.00      A    O
ATOM   1534  N   VAL A 113     -12.657 -30.119  -0.703  1.00  0.00      A    N
ATOM   1535  HN  VAL A 113     -13.321 -29.490  -0.305  1.00  0.00      A    H
ATOM   1536  CA  VAL A 113     -11.250 -29.666  -0.761  1.00  0.00      A    C
ATOM   1537  HA  VAL A 113     -10.735 -30.295  -1.472  1.00  0.00      A    H
ATOM   1538  CB  VAL A 113     -11.089 -28.218  -1.348  1.00  0.00      A    C
ATOM   1539  HB  VAL A 113     -11.419 -27.472  -0.594  1.00  0.00      A    H
ATOM   1540  CG1 VAL A 113      -9.620 -27.695  -1.622  1.00  0.00      A    C
ATOM   1541 HG11 VAL A 113      -9.709 -26.685  -2.077  1.00  0.00      A    H
ATOM   1542 HG12 VAL A 113      -9.086 -27.414  -0.689  1.00  0.00      A    H
ATOM   1543 HG13 VAL A 113      -9.133 -28.385  -2.344  1.00  0.00      A    H
ATOM   1544  CG2 VAL A 113     -11.929 -28.093  -2.645  1.00  0.00      A    C
ATOM   1545 HG21 VAL A 113     -11.606 -27.186  -3.199  1.00  0.00      A    H
ATOM   1546 HG22 VAL A 113     -11.979 -28.937  -3.367  1.00  0.00      A    H
ATOM   1547 HG23 VAL A 113     -12.972 -27.759  -2.458  1.00  0.00      A    H
ATOM   1548  C   VAL A 113     -10.595 -29.770   0.598  1.00  0.00      A    C
ATOM   1549  O   VAL A 113     -11.362 -29.536   1.535  1.00  0.00      A    O
ATOM   1550  N   PRO A 114      -9.300 -30.009   0.731  1.00  0.00      A    N
ATOM   1551  CD  PRO A 114      -8.556 -30.842  -0.196  1.00  0.00      A    C
ATOM   1552  HD1 PRO A 114      -8.181 -30.177  -1.003  1.00  0.00      A    H
ATOM   1553  HD2 PRO A 114      -9.166 -31.591  -0.744  1.00  0.00      A    H
ATOM   1554  CA  PRO A 114      -8.622 -29.834   1.991  1.00  0.00      A    C
ATOM   1555  HA  PRO A 114      -9.029 -30.423   2.800  1.00  0.00      A    H
ATOM   1556  CB  PRO A 114      -7.227 -30.372   1.702  1.00  0.00      A    C
ATOM   1557  HB1 PRO A 114      -6.672 -29.603   1.122  1.00  0.00      A    H
ATOM   1558  HB2 PRO A 114      -6.721 -30.779   2.604  1.00  0.00      A    H
ATOM   1559  CG  PRO A 114      -7.454 -31.461   0.689  1.00  0.00      A    C
ATOM   1560  HG1 PRO A 114      -6.586 -31.845   0.112  1.00  0.00      A    H
ATOM   1561  HG2 PRO A 114      -7.931 -32.346   1.161  1.00  0.00      A    H
ATOM   1562  C   PRO A 114      -8.563 -28.434   2.511  1.00  0.00      A    C
ATOM   1563  O   PRO A 114      -8.745 -27.532   1.674  1.00  0.00      A    O
ATOM   1564  N   ALA A 115      -8.276 -28.138   3.826  1.00  0.00      A    N
ATOM   1565  HN  ALA A 115      -8.342 -28.849   4.521  1.00  0.00      A    H
ATOM   1566  CA  ALA A 115      -8.236 -26.799   4.337  1.00  0.00      A    C
ATOM   1567  HA  ALA A 115      -8.869 -26.151   3.748  1.00  0.00      A    H
ATOM   1568  CB  ALA A 115      -8.623 -26.825   5.791  1.00  0.00      A    C
ATOM   1569  HB1 ALA A 115      -8.565 -25.845   6.313  1.00  0.00      A    H
ATOM   1570  HB2 ALA A 115      -9.607 -27.313   5.962  1.00  0.00      A    H
ATOM   1571  HB3 ALA A 115      -7.881 -27.522   6.235  1.00  0.00      A    H
ATOM   1572  C   ALA A 115      -6.849 -26.154   4.135  1.00  0.00      A    C
ATOM   1573  O   ALA A 115      -6.006 -25.993   5.011  1.00  0.00      A    O
ATOM   1574  N   ASP A 116      -6.644 -25.605   2.924  1.00  0.00      A    N
ATOM   1575  HN  ASP A 116      -7.361 -25.635   2.232  1.00  0.00      A    H
ATOM   1576  CA  ASP A 116      -5.374 -25.202   2.386  1.00  0.00      A    C
ATOM   1577  HA  ASP A 116      -4.804 -24.565   3.047  1.00  0.00      A    H
ATOM   1578  CB  ASP A 116      -4.521 -26.421   2.188  1.00  0.00      A    C
ATOM   1579  HB1 ASP A 116      -4.339 -26.840   3.201  1.00  0.00      A    H
ATOM   1580  HB2 ASP A 116      -5.047 -27.143   1.527  1.00  0.00      A    H
ATOM   1581  CG  ASP A 116      -3.219 -26.103   1.506  1.00  0.00      A    C
ATOM   1582  OD1 ASP A 116      -2.953 -26.657   0.428  1.00  0.00      A    O
ATOM   1583  OD2 ASP A 116      -2.385 -25.289   1.986  1.00  0.00      A    O
ATOM   1584  C   ASP A 116      -5.615 -24.383   1.139  1.00  0.00      A    C
ATOM   1585  O   ASP A 116      -6.511 -24.610   0.295  1.00  0.00      A    O
ATOM   1586  N   GLU A 117      -4.748 -23.361   0.996  1.00  0.00      A    N
ATOM   1587  HN  GLU A 117      -4.137 -23.200   1.766  1.00  0.00      A    H
ATOM   1588  CA  GLU A 117      -4.703 -22.395  -0.065  1.00  0.00      A    C
ATOM   1589  HA  GLU A 117      -5.729 -22.060  -0.034  1.00  0.00      A    H
ATOM   1590  CB  GLU A 117      -3.845 -21.162   0.203  1.00  0.00      A    C
ATOM   1591  HB1 GLU A 117      -2.831 -21.433   0.569  1.00  0.00      A    H
ATOM   1592  HB2 GLU A 117      -3.803 -20.537  -0.715  1.00  0.00      A    H
ATOM   1593  CG  GLU A 117      -4.622 -20.262   1.175  1.00  0.00      A    C
ATOM   1594  HG1 GLU A 117      -5.590 -19.979   0.709  1.00  0.00      A    H
ATOM   1595  HG2 GLU A 117      -4.845 -20.699   2.172  1.00  0.00      A    H
ATOM   1596  CD  GLU A 117      -3.848 -18.965   1.444  1.00  0.00      A    C
ATOM   1597  OE1 GLU A 117      -4.181 -17.897   0.896  1.00  0.00      A    O
ATOM   1598  OE2 GLU A 117      -2.759 -19.048   2.145  1.00  0.00      A    O
ATOM   1599  C   GLU A 117      -4.344 -23.019  -1.417  1.00  0.00      A    C
ATOM   1600  O   GLU A 117      -4.916 -22.782  -2.450  1.00  0.00      A    O
ATOM   1601  N   GLY A 118      -3.281 -23.945  -1.463  1.00  0.00      A    N
ATOM   1602  HN  GLY A 118      -2.978 -24.275  -0.572  1.00  0.00      A    H
ATOM   1603  CA  GLY A 118      -2.698 -24.388  -2.717  1.00  0.00      A    C
ATOM   1604  HA1 GLY A 118      -2.893 -23.698  -3.525  1.00  0.00      A    H
ATOM   1605  HA2 GLY A 118      -1.627 -24.518  -2.768  1.00  0.00      A    H
ATOM   1606  C   GLY A 118      -3.436 -25.686  -3.160  1.00  0.00      A    C
ATOM   1607  O   GLY A 118      -3.456 -26.082  -4.314  1.00  0.00      A    O
ATOM   1608  N   SER A 119      -4.207 -26.229  -2.199  1.00  0.00      A    N
ATOM   1609  HN  SER A 119      -4.099 -25.834  -1.290  1.00  0.00      A    H
ATOM   1610  CA  SER A 119      -5.125 -27.392  -2.436  1.00  0.00      A    C
ATOM   1611  HA  SER A 119      -4.604 -28.002  -3.160  1.00  0.00      A    H
ATOM   1612  CB  SER A 119      -5.512 -28.180  -1.173  1.00  0.00      A    C
ATOM   1613  HB1 SER A 119      -6.073 -27.664  -0.365  1.00  0.00      A    H
ATOM   1614  HB2 SER A 119      -6.076 -29.029  -1.616  1.00  0.00      A    H
ATOM   1615  OG  SER A 119      -4.375 -28.764  -0.541  1.00  0.00      A    O
ATOM   1616  HG1 SER A 119      -3.821 -28.089  -0.142  1.00  0.00      A    H
ATOM   1617  C   SER A 119      -6.347 -26.781  -3.123  1.00  0.00      A    C
ATOM   1618  O   SER A 119      -6.871 -27.411  -4.074  1.00  0.00      A    O
ATOM   1619  N   LEU A 120      -6.755 -25.639  -2.582  1.00  0.00      A    N
ATOM   1620  HN  LEU A 120      -6.239 -25.419  -1.758  1.00  0.00      A    H
ATOM   1621  CA  LEU A 120      -7.772 -24.791  -3.138  1.00  0.00      A    C
ATOM   1622  HA  LEU A 120      -8.656 -25.397  -3.269  1.00  0.00      A    H
ATOM   1623  CB  LEU A 120      -8.080 -23.513  -2.328  1.00  0.00      A    C
ATOM   1624  HB1 LEU A 120      -8.130 -23.809  -1.258  1.00  0.00      A    H
ATOM   1625  HB2 LEU A 120      -7.349 -22.685  -2.453  1.00  0.00      A    H
ATOM   1626  CG  LEU A 120      -9.438 -22.874  -2.632  1.00  0.00      A    C
ATOM   1627  HG  LEU A 120      -9.474 -22.681  -3.725  1.00  0.00      A    H
ATOM   1628  CD1 LEU A 120     -10.588 -23.872  -2.264  1.00  0.00      A    C
ATOM   1629 HD11 LEU A 120     -10.267 -24.524  -1.424  1.00  0.00      A    H
ATOM   1630 HD12 LEU A 120     -11.566 -23.360  -2.137  1.00  0.00      A    H
ATOM   1631 HD13 LEU A 120     -10.684 -24.474  -3.193  1.00  0.00      A    H
ATOM   1632  CD2 LEU A 120      -9.591 -21.582  -1.890  1.00  0.00      A    C
ATOM   1633 HD21 LEU A 120     -10.316 -20.921  -2.413  1.00  0.00      A    H
ATOM   1634 HD22 LEU A 120      -9.968 -21.745  -0.858  1.00  0.00      A    H
ATOM   1635 HD23 LEU A 120      -8.588 -21.105  -1.870  1.00  0.00      A    H
ATOM   1636  C   LEU A 120      -7.388 -24.303  -4.523  1.00  0.00      A    C
ATOM   1637  O   LEU A 120      -8.188 -24.488  -5.437  1.00  0.00      A    O
ATOM   1638  N   GLN A 121      -6.194 -23.715  -4.790  1.00  0.00      A    N
ATOM   1639  HN  GLN A 121      -5.557 -23.544  -4.042  1.00  0.00      A    H
ATOM   1640  CA  GLN A 121      -5.784 -23.220  -6.088  1.00  0.00      A    C
ATOM   1641  HA  GLN A 121      -6.424 -22.394  -6.360  1.00  0.00      A    H
ATOM   1642  CB  GLN A 121      -4.336 -22.851  -6.165  1.00  0.00      A    C
ATOM   1643  HB1 GLN A 121      -4.100 -22.139  -5.345  1.00  0.00      A    H
ATOM   1644  HB2 GLN A 121      -3.750 -23.748  -5.873  1.00  0.00      A    H
ATOM   1645  CG  GLN A 121      -3.876 -22.166  -7.454  1.00  0.00      A    C
ATOM   1646  HG1 GLN A 121      -4.127 -22.752  -8.365  1.00  0.00      A    H
ATOM   1647  HG2 GLN A 121      -4.248 -21.119  -7.460  1.00  0.00      A    H
ATOM   1648  CD  GLN A 121      -2.419 -21.825  -7.461  1.00  0.00      A    C
ATOM   1649  OE1 GLN A 121      -1.659 -21.852  -6.505  1.00  0.00      A    O
ATOM   1650  NE2 GLN A 121      -1.849 -21.521  -8.697  1.00  0.00      A    N
ATOM   1651 HE21 GLN A 121      -0.853 -21.452  -8.753  1.00  0.00      A    H
ATOM   1652 HE22 GLN A 121      -2.457 -21.325  -9.466  1.00  0.00      A    H
ATOM   1653  C   GLN A 121      -5.924 -24.279  -7.190  1.00  0.00      A    C
ATOM   1654  O   GLN A 121      -6.361 -23.993  -8.290  1.00  0.00      A    O
ATOM   1655  N   GLN A 122      -5.479 -25.521  -6.936  1.00  0.00      A    N
ATOM   1656  HN  GLN A 122      -5.214 -25.549  -5.975  1.00  0.00      A    H
ATOM   1657  CA  GLN A 122      -5.609 -26.729  -7.727  1.00  0.00      A    C
ATOM   1658  HA  GLN A 122      -5.220 -26.422  -8.687  1.00  0.00      A    H
ATOM   1659  CB  GLN A 122      -4.904 -27.935  -7.051  1.00  0.00      A    C
ATOM   1660  HB1 GLN A 122      -3.827 -27.689  -7.167  1.00  0.00      A    H
ATOM   1661  HB2 GLN A 122      -5.227 -27.912  -5.988  1.00  0.00      A    H
ATOM   1662  CG  GLN A 122      -5.272 -29.360  -7.552  1.00  0.00      A    C
ATOM   1663  HG1 GLN A 122      -6.339 -29.621  -7.391  1.00  0.00      A    H
ATOM   1664  HG2 GLN A 122      -5.104 -29.429  -8.648  1.00  0.00      A    H
ATOM   1665  CD  GLN A 122      -4.321 -30.260  -6.847  1.00  0.00      A    C
ATOM   1666  OE1 GLN A 122      -3.278 -30.676  -7.354  1.00  0.00      A    O
ATOM   1667  NE2 GLN A 122      -4.649 -30.628  -5.557  1.00  0.00      A    N
ATOM   1668 HE21 GLN A 122      -4.102 -31.297  -5.055  1.00  0.00      A    H
ATOM   1669 HE22 GLN A 122      -5.543 -30.347  -5.206  1.00  0.00      A    H
ATOM   1670  C   GLN A 122      -7.070 -27.143  -8.023  1.00  0.00      A    C
ATOM   1671  O   GLN A 122      -7.401 -27.274  -9.221  1.00  0.00      A    O
ATOM   1672  N   ALA A 123      -7.948 -27.302  -7.036  1.00  0.00      A    N
ATOM   1673  HN  ALA A 123      -7.617 -27.218  -6.100  1.00  0.00      A    H
ATOM   1674  CA  ALA A 123      -9.340 -27.654  -7.329  1.00  0.00      A    C
ATOM   1675  HA  ALA A 123      -9.421 -28.492  -8.006  1.00  0.00      A    H
ATOM   1676  CB  ALA A 123     -10.026 -27.998  -5.981  1.00  0.00      A    C
ATOM   1677  HB1 ALA A 123     -10.152 -27.164  -5.258  1.00  0.00      A    H
ATOM   1678  HB2 ALA A 123     -11.028 -28.468  -6.082  1.00  0.00      A    H
ATOM   1679  HB3 ALA A 123      -9.435 -28.742  -5.405  1.00  0.00      A    H
ATOM   1680  C   ALA A 123     -10.153 -26.454  -8.017  1.00  0.00      A    C
ATOM   1681  O   ALA A 123     -10.789 -26.729  -8.998  1.00  0.00      A    O
ATOM   1682  N   VAL A 124      -9.907 -25.137  -7.617  1.00  0.00      A    N
ATOM   1683  HN  VAL A 124      -9.368 -24.950  -6.799  1.00  0.00      A    H
ATOM   1684  CA  VAL A 124     -10.488 -24.028  -8.337  1.00  0.00      A    C
ATOM   1685  HA  VAL A 124     -11.549 -24.194  -8.450  1.00  0.00      A    H
ATOM   1686  CB  VAL A 124     -10.237 -22.701  -7.487  1.00  0.00      A    C
ATOM   1687  HB  VAL A 124      -9.138 -22.586  -7.372  1.00  0.00      A    H
ATOM   1688  CG1 VAL A 124     -10.758 -21.481  -8.257  1.00  0.00      A    C
ATOM   1689 HG11 VAL A 124     -10.193 -21.257  -9.186  1.00  0.00      A    H
ATOM   1690 HG12 VAL A 124     -11.779 -21.676  -8.650  1.00  0.00      A    H
ATOM   1691 HG13 VAL A 124     -10.797 -20.583  -7.605  1.00  0.00      A    H
ATOM   1692  CG2 VAL A 124     -10.926 -22.728  -6.131  1.00  0.00      A    C
ATOM   1693 HG21 VAL A 124     -12.028 -22.809  -6.248  1.00  0.00      A    H
ATOM   1694 HG22 VAL A 124     -10.576 -23.522  -5.436  1.00  0.00      A    H
ATOM   1695 HG23 VAL A 124     -10.740 -21.844  -5.485  1.00  0.00      A    H
ATOM   1696  C   VAL A 124      -9.966 -23.959  -9.817  1.00  0.00      A    C
ATOM   1697  O   VAL A 124     -10.688 -23.501 -10.675  1.00  0.00      A    O
ATOM   1698  N   ALA A 125      -8.739 -24.501 -10.056  1.00  0.00      A    N
ATOM   1699  HN  ALA A 125      -8.196 -24.886  -9.314  1.00  0.00      A    H
ATOM   1700  CA  ALA A 125      -8.190 -24.431 -11.347  1.00  0.00      A    C
ATOM   1701  HA  ALA A 125      -8.484 -23.494 -11.795  1.00  0.00      A    H
ATOM   1702  CB  ALA A 125      -6.678 -24.587 -11.315  1.00  0.00      A    C
ATOM   1703  HB1 ALA A 125      -6.199 -24.719 -12.309  1.00  0.00      A    H
ATOM   1704  HB2 ALA A 125      -6.058 -23.765 -10.898  1.00  0.00      A    H
ATOM   1705  HB3 ALA A 125      -6.378 -25.567 -10.886  1.00  0.00      A    H
ATOM   1706  C   ALA A 125      -8.691 -25.561 -12.256  1.00  0.00      A    C
ATOM   1707  O   ALA A 125      -8.603 -25.504 -13.480  1.00  0.00      A    O
ATOM   1708  N   ASN A 126      -9.356 -26.579 -11.648  1.00  0.00      A    N
ATOM   1709  HN  ASN A 126      -9.469 -26.428 -10.669  1.00  0.00      A    H
ATOM   1710  CA  ASN A 126     -10.105 -27.624 -12.321  1.00  0.00      A    C
ATOM   1711  HA  ASN A 126      -9.708 -28.017 -13.246  1.00  0.00      A    H
ATOM   1712  CB  ASN A 126     -10.290 -28.851 -11.412  1.00  0.00      A    C
ATOM   1713  HB1 ASN A 126     -10.733 -28.720 -10.402  1.00  0.00      A    H
ATOM   1714  HB2 ASN A 126     -10.816 -29.741 -11.819  1.00  0.00      A    H
ATOM   1715  CG  ASN A 126      -8.934 -29.562 -11.348  1.00  0.00      A    C
ATOM   1716  OD1 ASN A 126      -7.992 -29.561 -12.146  1.00  0.00      A    O
ATOM   1717  ND2 ASN A 126      -8.800 -30.195 -10.130  1.00  0.00      A    N
ATOM   1718 HD21 ASN A 126      -8.032 -30.833 -10.075  1.00  0.00      A    H
ATOM   1719 HD22 ASN A 126      -9.505 -30.038  -9.439  1.00  0.00      A    H
ATOM   1720  C   ASN A 126     -11.490 -27.115 -12.594  1.00  0.00      A    C
ATOM   1721  O   ASN A 126     -11.789 -26.879 -13.787  1.00  0.00      A    O
ATOM   1722  N   GLN A 127     -12.313 -26.915 -11.565  1.00  0.00      A    N
ATOM   1723  HN  GLN A 127     -12.038 -27.070 -10.620  1.00  0.00      A    H
ATOM   1724  CA  GLN A 127     -13.687 -26.608 -11.656  1.00  0.00      A    C
ATOM   1725  HA  GLN A 127     -13.829 -26.238 -12.661  1.00  0.00      A    H
ATOM   1726  CB  GLN A 127     -14.550 -27.913 -11.523  1.00  0.00      A    C
ATOM   1727  HB1 GLN A 127     -15.552 -27.582 -11.869  1.00  0.00      A    H
ATOM   1728  HB2 GLN A 127     -14.088 -28.653 -12.211  1.00  0.00      A    H
ATOM   1729  CG  GLN A 127     -14.735 -28.621 -10.153  1.00  0.00      A    C
ATOM   1730  HG1 GLN A 127     -15.294 -27.932  -9.484  1.00  0.00      A    H
ATOM   1731  HG2 GLN A 127     -15.313 -29.541 -10.383  1.00  0.00      A    H
ATOM   1732  CD  GLN A 127     -13.483 -29.183  -9.531  1.00  0.00      A    C
ATOM   1733  OE1 GLN A 127     -12.865 -30.137 -10.002  1.00  0.00      A    O
ATOM   1734  NE2 GLN A 127     -13.181 -28.735  -8.312  1.00  0.00      A    N
ATOM   1735 HE21 GLN A 127     -12.357 -29.145  -7.921  1.00  0.00      A    H
ATOM   1736 HE22 GLN A 127     -13.869 -28.252  -7.771  1.00  0.00      A    H
ATOM   1737  C   GLN A 127     -14.218 -25.676 -10.619  1.00  0.00      A    C
ATOM   1738  O   GLN A 127     -13.569 -25.552  -9.614  1.00  0.00      A    O
ATOM   1739  N   PRO A 128     -15.354 -24.896 -10.798  1.00  0.00      A    N
ATOM   1740  CD  PRO A 128     -16.157 -24.791 -12.028  1.00  0.00      A    C
ATOM   1741  HD1 PRO A 128     -16.914 -25.598 -12.126  1.00  0.00      A    H
ATOM   1742  HD2 PRO A 128     -15.452 -24.909 -12.879  1.00  0.00      A    H
ATOM   1743  CA  PRO A 128     -15.836 -24.037  -9.735  1.00  0.00      A    C
ATOM   1744  HA  PRO A 128     -14.982 -23.489  -9.366  1.00  0.00      A    H
ATOM   1745  CB  PRO A 128     -16.945 -23.209 -10.410  1.00  0.00      A    C
ATOM   1746  HB1 PRO A 128     -17.988 -23.417 -10.086  1.00  0.00      A    H
ATOM   1747  HB2 PRO A 128     -16.679 -22.135 -10.309  1.00  0.00      A    H
ATOM   1748  CG  PRO A 128     -16.775 -23.422 -11.911  1.00  0.00      A    C
ATOM   1749  HG1 PRO A 128     -17.736 -23.425 -12.468  1.00  0.00      A    H
ATOM   1750  HG2 PRO A 128     -16.086 -22.739 -12.453  1.00  0.00      A    H
ATOM   1751  C   PRO A 128     -16.355 -24.810  -8.523  1.00  0.00      A    C
ATOM   1752  O   PRO A 128     -17.093 -25.775  -8.608  1.00  0.00      A    O
ATOM   1753  N   VAL A 129     -15.978 -24.382  -7.317  1.00  0.00      A    N
ATOM   1754  HN  VAL A 129     -15.476 -23.537  -7.152  1.00  0.00      A    H
ATOM   1755  CA  VAL A 129     -16.037 -25.081  -6.066  1.00  0.00      A    C
ATOM   1756  HA  VAL A 129     -16.430 -26.086  -6.103  1.00  0.00      A    H
ATOM   1757  CB  VAL A 129     -14.641 -25.024  -5.362  1.00  0.00      A    C
ATOM   1758  HB  VAL A 129     -14.403 -23.957  -5.166  1.00  0.00      A    H
ATOM   1759  CG1 VAL A 129     -14.594 -25.865  -4.117  1.00  0.00      A    C
ATOM   1760 HG11 VAL A 129     -13.556 -25.818  -3.723  1.00  0.00      A    H
ATOM   1761 HG12 VAL A 129     -15.188 -25.483  -3.260  1.00  0.00      A    H
ATOM   1762 HG13 VAL A 129     -14.824 -26.942  -4.259  1.00  0.00      A    H
ATOM   1763  CG2 VAL A 129     -13.497 -25.531  -6.297  1.00  0.00      A    C
ATOM   1764 HG21 VAL A 129     -12.572 -25.687  -5.701  1.00  0.00      A    H
ATOM   1765 HG22 VAL A 129     -13.787 -26.448  -6.853  1.00  0.00      A    H
ATOM   1766 HG23 VAL A 129     -13.210 -24.829  -7.109  1.00  0.00      A    H
ATOM   1767  C   VAL A 129     -16.949 -24.340  -5.145  1.00  0.00      A    C
ATOM   1768  O   VAL A 129     -16.978 -23.092  -5.182  1.00  0.00      A    O
ATOM   1769  N   SER A 130     -17.879 -24.997  -4.381  1.00  0.00      A    N
ATOM   1770  HN  SER A 130     -17.829 -25.992  -4.346  1.00  0.00      A    H
ATOM   1771  CA  SER A 130     -18.790 -24.363  -3.422  1.00  0.00      A    C
ATOM   1772  HA  SER A 130     -19.174 -23.502  -3.949  1.00  0.00      A    H
ATOM   1773  CB  SER A 130     -20.055 -25.270  -3.180  1.00  0.00      A    C
ATOM   1774  HB1 SER A 130     -20.607 -25.309  -4.144  1.00  0.00      A    H
ATOM   1775  HB2 SER A 130     -19.727 -26.330  -3.121  1.00  0.00      A    H
ATOM   1776  OG  SER A 130     -20.932 -24.814  -2.232  1.00  0.00      A    O
ATOM   1777  HG1 SER A 130     -20.676 -25.228  -1.404  1.00  0.00      A    H
ATOM   1778  C   SER A 130     -18.079 -23.932  -2.174  1.00  0.00      A    C
ATOM   1779  O   SER A 130     -17.192 -24.661  -1.722  1.00  0.00      A    O
ATOM   1780  N   VAL A 131     -18.494 -22.824  -1.575  1.00  0.00      A    N
ATOM   1781  HN  VAL A 131     -19.138 -22.236  -2.059  1.00  0.00      A    H
ATOM   1782  CA  VAL A 131     -17.951 -22.225  -0.366  1.00  0.00      A    C
ATOM   1783  HA  VAL A 131     -17.661 -23.032   0.290  1.00  0.00      A    H
ATOM   1784  CB  VAL A 131     -16.908 -21.120  -0.663  1.00  0.00      A    C
ATOM   1785  HB  VAL A 131     -17.333 -20.600  -1.548  1.00  0.00      A    H
ATOM   1786  CG1 VAL A 131     -16.538 -20.180   0.557  1.00  0.00      A    C
ATOM   1787 HG11 VAL A 131     -17.332 -19.500   0.934  1.00  0.00      A    H
ATOM   1788 HG12 VAL A 131     -16.201 -20.869   1.361  1.00  0.00      A    H
ATOM   1789 HG13 VAL A 131     -15.743 -19.447   0.303  1.00  0.00      A    H
ATOM   1790  CG2 VAL A 131     -15.575 -21.859  -1.004  1.00  0.00      A    C
ATOM   1791 HG21 VAL A 131     -15.701 -22.364  -1.985  1.00  0.00      A    H
ATOM   1792 HG22 VAL A 131     -14.745 -21.135  -1.148  1.00  0.00      A    H
ATOM   1793 HG23 VAL A 131     -15.405 -22.634  -0.227  1.00  0.00      A    H
ATOM   1794  C   VAL A 131     -19.179 -21.625   0.293  1.00  0.00      A    C
ATOM   1795  O   VAL A 131     -20.250 -21.385  -0.274  1.00  0.00      A    O
ATOM   1796  N   ALA A 132     -19.105 -21.426   1.620  1.00  0.00      A    N
ATOM   1797  HN  ALA A 132     -18.378 -21.848   2.157  1.00  0.00      A    H
ATOM   1798  CA  ALA A 132     -20.006 -20.540   2.349  1.00  0.00      A    C
ATOM   1799  HA  ALA A 132     -20.665 -19.995   1.690  1.00  0.00      A    H
ATOM   1800  CB  ALA A 132     -20.878 -21.337   3.389  1.00  0.00      A    C
ATOM   1801  HB1 ALA A 132     -21.501 -22.071   2.836  1.00  0.00      A    H
ATOM   1802  HB2 ALA A 132     -20.427 -21.774   4.306  1.00  0.00      A    H
ATOM   1803  HB3 ALA A 132     -21.595 -20.662   3.904  1.00  0.00      A    H
ATOM   1804  C   ALA A 132     -19.213 -19.498   3.108  1.00  0.00      A    C
ATOM   1805  O   ALA A 132     -18.089 -19.728   3.493  1.00  0.00      A    O
ATOM   1806  N   ILE A 133     -19.805 -18.366   3.358  1.00  0.00      A    N
ATOM   1807  HN  ILE A 133     -20.764 -18.201   3.143  1.00  0.00      A    H
ATOM   1808  CA  ILE A 133     -19.089 -17.147   3.832  1.00  0.00      A    C
ATOM   1809  HA  ILE A 133     -18.304 -17.506   4.481  1.00  0.00      A    H
ATOM   1810  CB  ILE A 133     -18.554 -16.291   2.655  1.00  0.00      A    C
ATOM   1811  HB  ILE A 133     -17.998 -16.954   1.958  1.00  0.00      A    H
ATOM   1812  CG2 ILE A 133     -19.685 -15.657   1.787  1.00  0.00      A    C
ATOM   1813 HG21 ILE A 133     -19.271 -15.420   0.784  1.00  0.00      A    H
ATOM   1814 HG22 ILE A 133     -20.535 -16.369   1.710  1.00  0.00      A    H
ATOM   1815 HG23 ILE A 133     -20.036 -14.700   2.228  1.00  0.00      A    H
ATOM   1816  CG1 ILE A 133     -17.450 -15.326   3.157  1.00  0.00      A    C
ATOM   1817 HG11 ILE A 133     -17.837 -14.355   3.533  1.00  0.00      A    H
ATOM   1818 HG12 ILE A 133     -16.867 -15.846   3.946  1.00  0.00      A    H
ATOM   1819  CD  ILE A 133     -16.411 -14.923   2.064  1.00  0.00      A    C
ATOM   1820  HD1 ILE A 133     -16.899 -14.436   1.192  1.00  0.00      A    H
ATOM   1821  HD2 ILE A 133     -15.588 -14.328   2.515  1.00  0.00      A    H
ATOM   1822  HD3 ILE A 133     -15.939 -15.880   1.753  1.00  0.00      A    H
ATOM   1823  C   ILE A 133     -20.157 -16.324   4.620  1.00  0.00      A    C
ATOM   1824  O   ILE A 133     -21.336 -16.602   4.433  1.00  0.00      A    O
ATOM   1825  N   ASP A 134     -19.733 -15.262   5.369  1.00  0.00      A    N
ATOM   1826  HN  ASP A 134     -18.775 -15.114   5.603  1.00  0.00      A    H
ATOM   1827  CA  ASP A 134     -20.621 -14.344   6.065  1.00  0.00      A    C
ATOM   1828  HA  ASP A 134     -21.517 -14.914   6.260  1.00  0.00      A    H
ATOM   1829  CB  ASP A 134     -19.943 -13.809   7.334  1.00  0.00      A    C
ATOM   1830  HB1 ASP A 134     -19.654 -14.722   7.898  1.00  0.00      A    H
ATOM   1831  HB2 ASP A 134     -19.074 -13.210   6.989  1.00  0.00      A    H
ATOM   1832  CG  ASP A 134     -20.870 -12.834   8.130  1.00  0.00      A    C
ATOM   1833  OD1 ASP A 134     -21.213 -11.732   7.677  1.00  0.00      A    O
ATOM   1834  OD2 ASP A 134     -21.342 -13.217   9.224  1.00  0.00      A    O
ATOM   1835  C   ASP A 134     -20.995 -13.299   5.047  1.00  0.00      A    C
ATOM   1836  O   ASP A 134     -20.208 -12.786   4.278  1.00  0.00      A    O
ATOM   1837  N   ALA A 135     -22.295 -13.047   4.894  1.00  0.00      A    N
ATOM   1838  HN  ALA A 135     -22.978 -13.545   5.423  1.00  0.00      A    H
ATOM   1839  CA  ALA A 135     -22.650 -11.933   4.095  1.00  0.00      A    C
ATOM   1840  HA  ALA A 135     -21.800 -11.295   3.901  1.00  0.00      A    H
ATOM   1841  CB  ALA A 135     -23.269 -12.465   2.790  1.00  0.00      A    C
ATOM   1842  HB1 ALA A 135     -24.084 -13.215   2.877  1.00  0.00      A    H
ATOM   1843  HB2 ALA A 135     -23.715 -11.686   2.136  1.00  0.00      A    H
ATOM   1844  HB3 ALA A 135     -22.464 -12.893   2.155  1.00  0.00      A    H
ATOM   1845  C   ALA A 135     -23.678 -11.111   4.915  1.00  0.00      A    C
ATOM   1846  O   ALA A 135     -24.651 -10.555   4.392  1.00  0.00      A    O
ATOM   1847  N   SER A 136     -23.525 -11.036   6.253  1.00  0.00      A    N
ATOM   1848  HN  SER A 136     -22.680 -11.376   6.659  1.00  0.00      A    H
ATOM   1849  CA  SER A 136     -24.548 -10.443   7.104  1.00  0.00      A    C
ATOM   1850  HA  SER A 136     -25.511 -10.829   6.803  1.00  0.00      A    H
ATOM   1851  CB  SER A 136     -24.499 -11.023   8.537  1.00  0.00      A    C
ATOM   1852  HB1 SER A 136     -25.307 -10.516   9.106  1.00  0.00      A    H
ATOM   1853  HB2 SER A 136     -24.711 -12.108   8.647  1.00  0.00      A    H
ATOM   1854  OG  SER A 136     -23.288 -10.697   9.151  1.00  0.00      A    O
ATOM   1855  HG1 SER A 136     -22.742 -11.473   9.004  1.00  0.00      A    H
ATOM   1856  C   SER A 136     -24.666  -8.966   6.989  1.00  0.00      A    C
ATOM   1857  O   SER A 136     -25.670  -8.408   6.515  1.00  0.00      A    O
ATOM   1858  N   GLY A 137     -23.712  -8.209   7.512  1.00  0.00      A    N
ATOM   1859  HN  GLY A 137     -22.940  -8.583   8.020  1.00  0.00      A    H
ATOM   1860  CA  GLY A 137     -23.841  -6.767   7.799  1.00  0.00      A    C
ATOM   1861  HA1 GLY A 137     -24.851  -6.414   7.949  1.00  0.00      A    H
ATOM   1862  HA2 GLY A 137     -23.267  -6.643   8.706  1.00  0.00      A    H
ATOM   1863  C   GLY A 137     -23.292  -5.801   6.671  1.00  0.00      A    C
ATOM   1864  O   GLY A 137     -23.475  -5.973   5.499  1.00  0.00      A    O
ATOM   1865  N   ASP A 138     -22.812  -4.601   7.144  1.00  0.00      A    N
ATOM   1866  HN  ASP A 138     -22.759  -4.623   8.139  1.00  0.00      A    H
ATOM   1867  CA  ASP A 138     -22.566  -3.399   6.544  1.00  0.00      A    C
ATOM   1868  HA  ASP A 138     -23.537  -3.070   6.204  1.00  0.00      A    H
ATOM   1869  CB  ASP A 138     -22.040  -2.505   7.677  1.00  0.00      A    C
ATOM   1870  HB1 ASP A 138     -20.949  -2.617   7.852  1.00  0.00      A    H
ATOM   1871  HB2 ASP A 138     -22.085  -1.482   7.245  1.00  0.00      A    H
ATOM   1872  CG  ASP A 138     -22.857  -2.701   8.924  1.00  0.00      A    C
ATOM   1873  OD1 ASP A 138     -22.278  -3.364   9.818  1.00  0.00      A    O
ATOM   1874  OD2 ASP A 138     -24.044  -2.254   9.028  1.00  0.00      A    O
ATOM   1875  C   ASP A 138     -21.717  -3.408   5.279  1.00  0.00      A    C
ATOM   1876  O   ASP A 138     -22.089  -2.903   4.221  1.00  0.00      A    O
ATOM   1877  N   GLU A 139     -20.452  -3.829   5.286  1.00  0.00      A    N
ATOM   1878  HN  GLU A 139     -20.098  -4.078   6.185  1.00  0.00      A    H
ATOM   1879  CA  GLU A 139     -19.514  -3.526   4.207  1.00  0.00      A    C
ATOM   1880  HA  GLU A 139     -19.835  -2.639   3.681  1.00  0.00      A    H
ATOM   1881  CB  GLU A 139     -18.063  -3.487   4.667  1.00  0.00      A    C
ATOM   1882  HB1 GLU A 139     -17.734  -4.502   4.975  1.00  0.00      A    H
ATOM   1883  HB2 GLU A 139     -17.392  -3.209   3.826  1.00  0.00      A    H
ATOM   1884  CG  GLU A 139     -17.691  -2.548   5.841  1.00  0.00      A    C
ATOM   1885  HG1 GLU A 139     -18.215  -2.688   6.811  1.00  0.00      A    H
ATOM   1886  HG2 GLU A 139     -16.638  -2.815   6.075  1.00  0.00      A    H
ATOM   1887  CD  GLU A 139     -17.676  -1.085   5.437  1.00  0.00      A    C
ATOM   1888  OE1 GLU A 139     -18.542  -0.351   5.963  1.00  0.00      A    O
ATOM   1889  OE2 GLU A 139     -16.777  -0.613   4.683  1.00  0.00      A    O
ATOM   1890  C   GLU A 139     -19.677  -4.550   3.057  1.00  0.00      A    C
ATOM   1891  O   GLU A 139     -19.573  -4.239   1.878  1.00  0.00      A    O
ATOM   1892  N   PHE A 140     -20.096  -5.788   3.413  1.00  0.00      A    N
ATOM   1893  HN  PHE A 140     -20.186  -5.906   4.399  1.00  0.00      A    H
ATOM   1894  CA  PHE A 140     -20.242  -6.871   2.459  1.00  0.00      A    C
ATOM   1895  HA  PHE A 140     -19.431  -6.843   1.746  1.00  0.00      A    H
ATOM   1896  CB  PHE A 140     -20.345  -8.302   3.134  1.00  0.00      A    C
ATOM   1897  HB1 PHE A 140     -19.662  -8.304   4.011  1.00  0.00      A    H
ATOM   1898  HB2 PHE A 140     -21.375  -8.551   3.467  1.00  0.00      A    H
ATOM   1899  CG  PHE A 140     -20.062  -9.497   2.331  1.00  0.00      A    C
ATOM   1900  CD1 PHE A 140     -18.716  -9.898   2.298  1.00  0.00      A    C
ATOM   1901  HD1 PHE A 140     -18.016  -9.399   2.951  1.00  0.00      A    H
ATOM   1902  CE1 PHE A 140     -18.227 -10.827   1.387  1.00  0.00      A    C
ATOM   1903  HE1 PHE A 140     -17.182 -11.075   1.266  1.00  0.00      A    H
ATOM   1904  CZ  PHE A 140     -19.132 -11.308   0.433  1.00  0.00      A    C
ATOM   1905  HZ  PHE A 140     -18.830 -12.018  -0.323  1.00  0.00      A    H
ATOM   1906  CD2 PHE A 140     -20.985 -10.035   1.473  1.00  0.00      A    C
ATOM   1907  HD2 PHE A 140     -21.998  -9.662   1.461  1.00  0.00      A    H
ATOM   1908  CE2 PHE A 140     -20.514 -10.998   0.480  1.00  0.00      A    C
ATOM   1909  HE2 PHE A 140     -21.183 -11.462  -0.230  1.00  0.00      A    H
ATOM   1910  C   PHE A 140     -21.485  -6.533   1.617  1.00  0.00      A    C
ATOM   1911  O   PHE A 140     -21.484  -6.774   0.403  1.00  0.00      A    O
ATOM   1912  N   MET A 141     -22.544  -6.013   2.229  1.00  0.00      A    N
ATOM   1913  HN  MET A 141     -22.396  -5.923   3.211  1.00  0.00      A    H
ATOM   1914  CA  MET A 141     -23.724  -5.557   1.553  1.00  0.00      A    C
ATOM   1915  HA  MET A 141     -24.159  -6.378   1.001  1.00  0.00      A    H
ATOM   1916  CB  MET A 141     -24.824  -5.215   2.613  1.00  0.00      A    C
ATOM   1917  HB1 MET A 141     -24.888  -6.039   3.356  1.00  0.00      A    H
ATOM   1918  HB2 MET A 141     -24.468  -4.306   3.143  1.00  0.00      A    H
ATOM   1919  CG  MET A 141     -26.198  -4.966   2.094  1.00  0.00      A    C
ATOM   1920  HG1 MET A 141     -26.802  -4.595   2.950  1.00  0.00      A    H
ATOM   1921  HG2 MET A 141     -26.159  -4.161   1.330  1.00  0.00      A    H
ATOM   1922  SD  MET A 141     -26.963  -6.350   1.134  1.00  0.00      A    S
ATOM   1923  CE  MET A 141     -28.105  -5.202   0.308  1.00  0.00      A    C
ATOM   1924  HE1 MET A 141     -27.507  -4.392  -0.160  1.00  0.00      A    H
ATOM   1925  HE2 MET A 141     -28.620  -5.754  -0.506  1.00  0.00      A    H
ATOM   1926  HE3 MET A 141     -28.823  -4.693   0.987  1.00  0.00      A    H
ATOM   1927  C   MET A 141     -23.535  -4.390   0.633  1.00  0.00      A    C
ATOM   1928  O   MET A 141     -24.091  -4.325  -0.434  1.00  0.00      A    O
ATOM   1929  N   GLN A 142     -22.771  -3.389   1.037  1.00  0.00      A    N
ATOM   1930  HN  GLN A 142     -22.529  -3.323   2.002  1.00  0.00      A    H
ATOM   1931  CA  GLN A 142     -22.603  -2.172   0.289  1.00  0.00      A    C
ATOM   1932  HA  GLN A 142     -23.336  -2.074  -0.498  1.00  0.00      A    H
ATOM   1933  CB  GLN A 142     -22.641  -0.918   1.261  1.00  0.00      A    C
ATOM   1934  HB1 GLN A 142     -22.003  -1.068   2.158  1.00  0.00      A    H
ATOM   1935  HB2 GLN A 142     -22.135  -0.091   0.717  1.00  0.00      A    H
ATOM   1936  CG  GLN A 142     -24.002  -0.425   1.674  1.00  0.00      A    C
ATOM   1937  HG1 GLN A 142     -23.787   0.585   2.084  1.00  0.00      A    H
ATOM   1938  HG2 GLN A 142     -24.572  -0.118   0.772  1.00  0.00      A    H
ATOM   1939  CD  GLN A 142     -24.918  -1.233   2.546  1.00  0.00      A    C
ATOM   1940  OE1 GLN A 142     -25.967  -1.657   2.074  1.00  0.00      A    O
ATOM   1941  NE2 GLN A 142     -24.550  -1.380   3.852  1.00  0.00      A    N
ATOM   1942 HE21 GLN A 142     -25.299  -1.383   4.514  1.00  0.00      A    H
ATOM   1943 HE22 GLN A 142     -23.640  -1.075   4.134  1.00  0.00      A    H
ATOM   1944  C   GLN A 142     -21.342  -2.156  -0.569  1.00  0.00      A    C
ATOM   1945  O   GLN A 142     -20.750  -1.111  -0.755  1.00  0.00      A    O
ATOM   1946  N   TYR A 143     -21.115  -3.331  -1.236  1.00  0.00      A    N
ATOM   1947  HN  TYR A 143     -21.698  -4.135  -1.141  1.00  0.00      A    H
ATOM   1948  CA  TYR A 143     -19.909  -3.541  -2.048  1.00  0.00      A    C
ATOM   1949  HA  TYR A 143     -19.115  -2.969  -1.590  1.00  0.00      A    H
ATOM   1950  CB  TYR A 143     -19.681  -5.076  -2.084  1.00  0.00      A    C
ATOM   1951  HB1 TYR A 143     -19.431  -5.397  -1.050  1.00  0.00      A    H
ATOM   1952  HB2 TYR A 143     -20.556  -5.668  -2.429  1.00  0.00      A    H
ATOM   1953  CG  TYR A 143     -18.402  -5.552  -2.799  1.00  0.00      A    C
ATOM   1954  CD1 TYR A 143     -17.170  -5.084  -2.485  1.00  0.00      A    C
ATOM   1955  HD1 TYR A 143     -17.073  -4.493  -1.587  1.00  0.00      A    H
ATOM   1956  CE1 TYR A 143     -15.998  -5.439  -3.237  1.00  0.00      A    C
ATOM   1957  HE1 TYR A 143     -15.044  -4.995  -2.994  1.00  0.00      A    H
ATOM   1958  CZ  TYR A 143     -16.168  -6.234  -4.377  1.00  0.00      A    C
ATOM   1959  OH  TYR A 143     -15.057  -6.678  -4.966  1.00  0.00      A    O
ATOM   1960  HH  TYR A 143     -14.232  -6.373  -4.581  1.00  0.00      A    H
ATOM   1961  CD2 TYR A 143     -18.548  -6.494  -3.869  1.00  0.00      A    C
ATOM   1962  HD2 TYR A 143     -19.531  -6.857  -4.135  1.00  0.00      A    H
ATOM   1963  CE2 TYR A 143     -17.442  -6.766  -4.683  1.00  0.00      A    C
ATOM   1964  HE2 TYR A 143     -17.573  -7.430  -5.525  1.00  0.00      A    H
ATOM   1965  C   TYR A 143     -20.137  -2.988  -3.459  1.00  0.00      A    C
ATOM   1966  O   TYR A 143     -21.007  -3.442  -4.233  1.00  0.00      A    O
ATOM   1967  N   SER A 144     -19.249  -2.054  -3.864  1.00  0.00      A    N
ATOM   1968  HN  SER A 144     -18.703  -1.636  -3.142  1.00  0.00      A    H
ATOM   1969  CA  SER A 144     -19.179  -1.401  -5.164  1.00  0.00      A    C
ATOM   1970  HA  SER A 144     -20.090  -1.321  -5.739  1.00  0.00      A    H
ATOM   1971  CB  SER A 144     -18.542   0.061  -5.179  1.00  0.00      A    C
ATOM   1972  HB1 SER A 144     -19.273   0.736  -4.684  1.00  0.00      A    H
ATOM   1973  HB2 SER A 144     -17.634   0.061  -4.539  1.00  0.00      A    H
ATOM   1974  OG  SER A 144     -18.236   0.660  -6.442  1.00  0.00      A    O
ATOM   1975  HG1 SER A 144     -17.818   1.516  -6.319  1.00  0.00      A    H
ATOM   1976  C   SER A 144     -18.193  -2.233  -5.971  1.00  0.00      A    C
ATOM   1977  O   SER A 144     -18.350  -2.609  -7.147  1.00  0.00      A    O
ATOM   1978  N   GLY A 145     -17.035  -2.549  -5.394  1.00  0.00      A    N
ATOM   1979  HN  GLY A 145     -16.858  -2.290  -4.448  1.00  0.00      A    H
ATOM   1980  CA  GLY A 145     -15.957  -3.279  -6.082  1.00  0.00      A    C
ATOM   1981  HA1 GLY A 145     -16.118  -4.324  -5.863  1.00  0.00      A    H
ATOM   1982  HA2 GLY A 145     -15.893  -2.975  -7.117  1.00  0.00      A    H
ATOM   1983  C   GLY A 145     -14.649  -2.982  -5.516  1.00  0.00      A    C
ATOM   1984  O   GLY A 145     -14.514  -2.165  -4.601  1.00  0.00      A    O
ATOM   1985  N   GLY A 146     -13.628  -3.737  -5.969  1.00  0.00      A    N
ATOM   1986  HN  GLY A 146     -13.876  -4.381  -6.688  1.00  0.00      A    H
ATOM   1987  CA  GLY A 146     -12.277  -3.681  -5.499  1.00  0.00      A    C
ATOM   1988  HA1 GLY A 146     -11.647  -3.691  -6.376  1.00  0.00      A    H
ATOM   1989  HA2 GLY A 146     -12.229  -2.752  -4.950  1.00  0.00      A    H
ATOM   1990  C   GLY A 146     -11.925  -4.779  -4.547  1.00  0.00      A    C
ATOM   1991  O   GLY A 146     -12.804  -5.533  -4.196  1.00  0.00      A    O
ATOM   1992  N   VAL A 147     -10.633  -4.949  -4.191  1.00  0.00      A    N
ATOM   1993  HN  VAL A 147      -9.983  -4.259  -4.500  1.00  0.00      A    H
ATOM   1994  CA  VAL A 147     -10.189  -6.052  -3.374  1.00  0.00      A    C
ATOM   1995  HA  VAL A 147     -10.649  -6.958  -3.738  1.00  0.00      A    H
ATOM   1996  CB  VAL A 147      -8.644  -6.321  -3.472  1.00  0.00      A    C
ATOM   1997  HB  VAL A 147      -8.039  -5.671  -2.806  1.00  0.00      A    H
ATOM   1998  CG1 VAL A 147      -8.401  -7.818  -3.203  1.00  0.00      A    C
ATOM   1999 HG11 VAL A 147      -7.308  -8.011  -3.257  1.00  0.00      A    H
ATOM   2000 HG12 VAL A 147      -8.694  -8.043  -2.156  1.00  0.00      A    H
ATOM   2001 HG13 VAL A 147      -8.789  -8.543  -3.950  1.00  0.00      A    H
ATOM   2002  CG2 VAL A 147      -8.264  -6.116  -4.925  1.00  0.00      A    C
ATOM   2003 HG21 VAL A 147      -8.270  -5.028  -5.147  1.00  0.00      A    H
ATOM   2004 HG22 VAL A 147      -7.212  -6.431  -5.096  1.00  0.00      A    H
ATOM   2005 HG23 VAL A 147      -8.752  -6.810  -5.643  1.00  0.00      A    H
ATOM   2006  C   VAL A 147     -10.695  -5.927  -1.981  1.00  0.00      A    C
ATOM   2007  O   VAL A 147     -10.260  -5.194  -1.096  1.00  0.00      A    O
ATOM   2008  N   PHE A 148     -11.661  -6.741  -1.605  1.00  0.00      A    N
ATOM   2009  HN  PHE A 148     -11.989  -7.371  -2.304  1.00  0.00      A    H
ATOM   2010  CA  PHE A 148     -12.291  -6.776  -0.337  1.00  0.00      A    C
ATOM   2011  HA  PHE A 148     -12.419  -5.726  -0.123  1.00  0.00      A    H
ATOM   2012  CB  PHE A 148     -13.767  -7.425  -0.459  1.00  0.00      A    C
ATOM   2013  HB1 PHE A 148     -14.309  -6.816  -1.214  1.00  0.00      A    H
ATOM   2014  HB2 PHE A 148     -13.634  -8.439  -0.893  1.00  0.00      A    H
ATOM   2015  CG  PHE A 148     -14.554  -7.605   0.824  1.00  0.00      A    C
ATOM   2016  CD1 PHE A 148     -15.398  -6.604   1.247  1.00  0.00      A    C
ATOM   2017  HD1 PHE A 148     -15.467  -5.758   0.581  1.00  0.00      A    H
ATOM   2018  CE1 PHE A 148     -16.091  -6.632   2.501  1.00  0.00      A    C
ATOM   2019  HE1 PHE A 148     -16.754  -5.884   2.911  1.00  0.00      A    H
ATOM   2020  CZ  PHE A 148     -15.965  -7.793   3.314  1.00  0.00      A    C
ATOM   2021  HZ  PHE A 148     -16.662  -7.816   4.140  1.00  0.00      A    H
ATOM   2022  CD2 PHE A 148     -14.283  -8.663   1.708  1.00  0.00      A    C
ATOM   2023  HD2 PHE A 148     -13.531  -9.407   1.488  1.00  0.00      A    H
ATOM   2024  CE2 PHE A 148     -15.029  -8.775   2.928  1.00  0.00      A    C
ATOM   2025  HE2 PHE A 148     -14.875  -9.567   3.647  1.00  0.00      A    H
ATOM   2026  C   PHE A 148     -11.311  -7.456   0.665  1.00  0.00      A    C
ATOM   2027  O   PHE A 148     -10.945  -8.592   0.434  1.00  0.00      A    O
ATOM   2028  N   THR A 149     -11.072  -6.802   1.815  1.00  0.00      A    N
ATOM   2029  HN  THR A 149     -11.495  -5.916   1.986  1.00  0.00      A    H
ATOM   2030  CA  THR A 149     -10.127  -7.206   2.864  1.00  0.00      A    C
ATOM   2031  HA  THR A 149      -9.720  -8.092   2.400  1.00  0.00      A    H
ATOM   2032  CB  THR A 149      -9.047  -6.210   3.243  1.00  0.00      A    C
ATOM   2033  HB  THR A 149      -8.484  -6.632   4.102  1.00  0.00      A    H
ATOM   2034  OG1 THR A 149      -9.627  -5.010   3.586  1.00  0.00      A    O
ATOM   2035  HG1 THR A 149      -8.979  -4.611   4.172  1.00  0.00      A    H
ATOM   2036  CG2 THR A 149      -8.049  -5.991   2.065  1.00  0.00      A    C
ATOM   2037 HG21 THR A 149      -8.628  -5.836   1.130  1.00  0.00      A    H
ATOM   2038 HG22 THR A 149      -7.423  -5.113   2.332  1.00  0.00      A    H
ATOM   2039 HG23 THR A 149      -7.312  -6.822   2.039  1.00  0.00      A    H
ATOM   2040  C   THR A 149     -10.933  -7.607   4.135  1.00  0.00      A    C
ATOM   2041  O   THR A 149     -10.434  -8.438   4.842  1.00  0.00      A    O
ATOM   2042  N   GLY A 150     -12.129  -7.134   4.354  1.00  0.00      A    N
ATOM   2043  HN  GLY A 150     -12.480  -6.530   3.642  1.00  0.00      A    H
ATOM   2044  CA  GLY A 150     -12.799  -7.376   5.641  1.00  0.00      A    C
ATOM   2045  HA1 GLY A 150     -13.311  -8.325   5.714  1.00  0.00      A    H
ATOM   2046  HA2 GLY A 150     -11.999  -7.233   6.352  1.00  0.00      A    H
ATOM   2047  C   GLY A 150     -13.782  -6.316   5.926  1.00  0.00      A    C
ATOM   2048  O   GLY A 150     -13.960  -5.368   5.158  1.00  0.00      A    O
ATOM   2049  N   PRO A 151     -14.455  -6.297   7.076  1.00  0.00      A    N
ATOM   2050  CD  PRO A 151     -15.287  -5.100   7.448  1.00  0.00      A    C
ATOM   2051  HD1 PRO A 151     -15.955  -4.755   6.630  1.00  0.00      A    H
ATOM   2052  HD2 PRO A 151     -14.521  -4.362   7.770  1.00  0.00      A    H
ATOM   2053  CA  PRO A 151     -14.571  -7.347   8.120  1.00  0.00      A    C
ATOM   2054  HA  PRO A 151     -13.603  -7.774   8.336  1.00  0.00      A    H
ATOM   2055  CB  PRO A 151     -15.365  -6.674   9.243  1.00  0.00      A    C
ATOM   2056  HB1 PRO A 151     -15.899  -7.430   9.858  1.00  0.00      A    H
ATOM   2057  HB2 PRO A 151     -14.581  -6.327   9.950  1.00  0.00      A    H
ATOM   2058  CG  PRO A 151     -16.169  -5.554   8.602  1.00  0.00      A    C
ATOM   2059  HG1 PRO A 151     -17.140  -5.899   8.186  1.00  0.00      A    H
ATOM   2060  HG2 PRO A 151     -16.332  -4.661   9.243  1.00  0.00      A    H
ATOM   2061  C   PRO A 151     -15.389  -8.470   7.551  1.00  0.00      A    C
ATOM   2062  O   PRO A 151     -15.834  -8.363   6.420  1.00  0.00      A    O
ATOM   2063  N   CYS A 152     -15.640  -9.539   8.352  1.00  0.00      A    N
ATOM   2064  HN  CYS A 152     -15.240  -9.441   9.261  1.00  0.00      A    H
ATOM   2065  CA  CYS A 152     -16.298 -10.839   7.994  1.00  0.00      A    C
ATOM   2066  HA  CYS A 152     -16.983 -10.650   7.181  1.00  0.00      A    H
ATOM   2067  CB  CYS A 152     -15.268 -11.853   7.496  1.00  0.00      A    C
ATOM   2068  HB1 CYS A 152     -14.514 -11.262   6.933  1.00  0.00      A    H
ATOM   2069  HB2 CYS A 152     -14.680 -12.395   8.267  1.00  0.00      A    H
ATOM   2070  SG  CYS A 152     -16.092 -13.114   6.517  1.00  0.00      A    S
ATOM   2071  C   CYS A 152     -17.173 -11.355   9.076  1.00  0.00      A    C
ATOM   2072  O   CYS A 152     -18.052 -10.610   9.550  1.00  0.00      A    O
ATOM   2073  N   GLY A 153     -16.987 -12.629   9.533  1.00  0.00      A    N
ATOM   2074  HN  GLY A 153     -16.217 -13.150   9.172  1.00  0.00      A    H
ATOM   2075  CA  GLY A 153     -17.840 -13.065  10.613  1.00  0.00      A    C
ATOM   2076  HA1 GLY A 153     -17.619 -12.529  11.524  1.00  0.00      A    H
ATOM   2077  HA2 GLY A 153     -18.866 -13.014  10.280  1.00  0.00      A    H
ATOM   2078  C   GLY A 153     -17.634 -14.494  10.994  1.00  0.00      A    C
ATOM   2079  O   GLY A 153     -16.863 -15.241  10.403  1.00  0.00      A    O
ATOM   2080  N   THR A 154     -18.295 -14.932  12.113  1.00  0.00      A    N
ATOM   2081  HN  THR A 154     -18.884 -14.290  12.596  1.00  0.00      A    H
ATOM   2082  CA  THR A 154     -18.031 -16.318  12.624  1.00  0.00      A    C
ATOM   2083  HA  THR A 154     -16.986 -16.574  12.523  1.00  0.00      A    H
ATOM   2084  CB  THR A 154     -18.318 -16.445  14.088  1.00  0.00      A    C
ATOM   2085  HB  THR A 154     -18.376 -17.486  14.469  1.00  0.00      A    H
ATOM   2086  OG1 THR A 154     -19.566 -15.888  14.494  1.00  0.00      A    O
ATOM   2087  HG1 THR A 154     -19.666 -16.045  15.436  1.00  0.00      A    H
ATOM   2088  CG2 THR A 154     -17.258 -15.639  14.835  1.00  0.00      A    C
ATOM   2089 HG21 THR A 154     -17.385 -15.832  15.921  1.00  0.00      A    H
ATOM   2090 HG22 THR A 154     -16.202 -15.948  14.676  1.00  0.00      A    H
ATOM   2091 HG23 THR A 154     -17.248 -14.548  14.626  1.00  0.00      A    H
ATOM   2092  C   THR A 154     -18.848 -17.353  11.967  1.00  0.00      A    C
ATOM   2093  O   THR A 154     -18.500 -18.514  11.643  1.00  0.00      A    O
ATOM   2094  N   ASP A 155     -20.107 -16.894  11.773  1.00  0.00      A    N
ATOM   2095  HN  ASP A 155     -20.254 -15.910  11.836  1.00  0.00      A    H
ATOM   2096  CA  ASP A 155     -21.181 -17.809  11.289  1.00  0.00      A    C
ATOM   2097  HA  ASP A 155     -20.863 -18.807  11.553  1.00  0.00      A    H
ATOM   2098  CB  ASP A 155     -22.405 -17.368  12.110  1.00  0.00      A    C
ATOM   2099  HB1 ASP A 155     -22.037 -16.889  13.043  1.00  0.00      A    H
ATOM   2100  HB2 ASP A 155     -23.023 -16.589  11.614  1.00  0.00      A    H
ATOM   2101  CG  ASP A 155     -23.285 -18.527  12.521  1.00  0.00      A    C
ATOM   2102  OD1 ASP A 155     -23.671 -19.223  11.637  1.00  0.00      A    O
ATOM   2103  OD2 ASP A 155     -23.560 -18.789  13.712  1.00  0.00      A    O
ATOM   2104  C   ASP A 155     -21.431 -17.803   9.796  1.00  0.00      A    C
ATOM   2105  O   ASP A 155     -21.848 -16.798   9.238  1.00  0.00      A    O
ATOM   2106  N   LEU A 156     -21.142 -18.808   9.076  1.00  0.00      A    N
ATOM   2107  HN  LEU A 156     -20.946 -19.689   9.499  1.00  0.00      A    H
ATOM   2108  CA  LEU A 156     -21.104 -18.820   7.616  1.00  0.00      A    C
ATOM   2109  HA  LEU A 156     -21.088 -17.800   7.261  1.00  0.00      A    H
ATOM   2110  CB  LEU A 156     -19.904 -19.587   7.122  1.00  0.00      A    C
ATOM   2111  HB1 LEU A 156     -20.055 -20.682   7.234  1.00  0.00      A    H
ATOM   2112  HB2 LEU A 156     -19.790 -19.478   6.022  1.00  0.00      A    H
ATOM   2113  CG  LEU A 156     -18.578 -19.305   7.785  1.00  0.00      A    C
ATOM   2114  HG  LEU A 156     -18.644 -19.227   8.891  1.00  0.00      A    H
ATOM   2115  CD1 LEU A 156     -17.479 -20.328   7.407  1.00  0.00      A    C
ATOM   2116 HD11 LEU A 156     -16.475 -20.065   7.803  1.00  0.00      A    H
ATOM   2117 HD12 LEU A 156     -17.753 -21.363   7.701  1.00  0.00      A    H
ATOM   2118 HD13 LEU A 156     -17.421 -20.384   6.299  1.00  0.00      A    H
ATOM   2119  CD2 LEU A 156     -18.162 -17.924   7.286  1.00  0.00      A    C
ATOM   2120 HD21 LEU A 156     -17.729 -18.079   6.274  1.00  0.00      A    H
ATOM   2121 HD22 LEU A 156     -18.950 -17.154   7.429  1.00  0.00      A    H
ATOM   2122 HD23 LEU A 156     -17.283 -17.570   7.866  1.00  0.00      A    H
ATOM   2123  C   LEU A 156     -22.395 -19.415   7.038  1.00  0.00      A    C
ATOM   2124  O   LEU A 156     -22.442 -20.546   6.527  1.00  0.00      A    O
ATOM   2125  N   ASP A 157     -23.524 -18.703   7.027  1.00  0.00      A    N
ATOM   2126  HN  ASP A 157     -23.665 -17.884   7.578  1.00  0.00      A    H
ATOM   2127  CA  ASP A 157     -24.756 -19.256   6.496  1.00  0.00      A    C
ATOM   2128  HA  ASP A 157     -24.997 -20.290   6.695  1.00  0.00      A    H
ATOM   2129  CB  ASP A 157     -25.912 -18.524   7.227  1.00  0.00      A    C
ATOM   2130  HB1 ASP A 157     -26.866 -18.806   6.733  1.00  0.00      A    H
ATOM   2131  HB2 ASP A 157     -26.000 -18.811   8.297  1.00  0.00      A    H
ATOM   2132  CG  ASP A 157     -25.812 -17.032   7.125  1.00  0.00      A    C
ATOM   2133  OD1 ASP A 157     -26.463 -16.449   6.246  1.00  0.00      A    O
ATOM   2134  OD2 ASP A 157     -24.983 -16.436   7.882  1.00  0.00      A    O
ATOM   2135  C   ASP A 157     -25.002 -19.154   4.985  1.00  0.00      A    C
ATOM   2136  O   ASP A 157     -25.733 -19.966   4.411  1.00  0.00      A    O
ATOM   2137  N   HSP A 158     -24.299 -18.203   4.308  1.00  0.00      A    N
ATOM   2138  HN  HSP A 158     -23.648 -17.619   4.786  1.00  0.00      A    H
ATOM   2139  CA  HSP A 158     -24.502 -17.877   2.905  1.00  0.00      A    C
ATOM   2140  HA  HSP A 158     -25.468 -18.151   2.507  1.00  0.00      A    H
ATOM   2141  CB  HSP A 158     -24.254 -16.298   2.714  1.00  0.00      A    C
ATOM   2142  HB1 HSP A 158     -24.772 -15.860   3.595  1.00  0.00      A    H
ATOM   2143  HB2 HSP A 158     -23.181 -16.017   2.780  1.00  0.00      A    H
ATOM   2144  CD2 HSP A 158     -25.674 -14.601   1.297  1.00  0.00      A    C
ATOM   2145  HD2 HSP A 158     -26.099 -14.013   2.101  1.00  0.00      A    H
ATOM   2146  CG  HSP A 158     -24.872 -15.686   1.404  1.00  0.00      A    C
ATOM   2147  NE2 HSP A 158     -25.769 -14.342  -0.067  1.00  0.00      A    N
ATOM   2148  HE2 HSP A 158     -26.374 -13.623  -0.412  1.00  0.00      A    H
ATOM   2149  ND1 HSP A 158     -24.420 -15.959   0.145  1.00  0.00      A    N
ATOM   2150  HD1 HSP A 158     -23.766 -16.646  -0.171  1.00  0.00      A    H
ATOM   2151  CE1 HSP A 158     -25.055 -15.196  -0.751  1.00  0.00      A    C
ATOM   2152  HE1 HSP A 158     -24.840 -15.072  -1.792  1.00  0.00      A    H
ATOM   2153  C   HSP A 158     -23.431 -18.534   2.089  1.00  0.00      A    C
ATOM   2154  O   HSP A 158     -22.205 -18.345   2.192  1.00  0.00      A    O
ATOM   2155  N   ALA A 159     -23.897 -19.293   1.089  1.00  0.00      A    N
ATOM   2156  HN  ALA A 159     -24.859 -19.328   0.828  1.00  0.00      A    H
ATOM   2157  CA  ALA A 159     -23.014 -19.925   0.098  1.00  0.00      A    C
ATOM   2158  HA  ALA A 159     -22.123 -20.136   0.671  1.00  0.00      A    H
ATOM   2159  CB  ALA A 159     -23.597 -21.222  -0.524  1.00  0.00      A    C
ATOM   2160  HB1 ALA A 159     -22.761 -21.666  -1.105  1.00  0.00      A    H
ATOM   2161  HB2 ALA A 159     -24.001 -21.815   0.325  1.00  0.00      A    H
ATOM   2162  HB3 ALA A 159     -24.477 -20.992  -1.162  1.00  0.00      A    H
ATOM   2163  C   ALA A 159     -22.638 -18.940  -0.984  1.00  0.00      A    C
ATOM   2164  O   ALA A 159     -23.332 -17.969  -1.306  1.00  0.00      A    O
ATOM   2165  N   VAL A 160     -21.480 -19.127  -1.636  1.00  0.00      A    N
ATOM   2166  HN  VAL A 160     -20.888 -19.888  -1.382  1.00  0.00      A    H
ATOM   2167  CA  VAL A 160     -20.995 -18.546  -2.861  1.00  0.00      A    C
ATOM   2168  HA  VAL A 160     -21.821 -18.229  -3.480  1.00  0.00      A    H
ATOM   2169  CB  VAL A 160     -20.089 -17.338  -2.490  1.00  0.00      A    C
ATOM   2170  HB  VAL A 160     -19.760 -16.854  -3.434  1.00  0.00      A    H
ATOM   2171  CG1 VAL A 160     -20.751 -16.164  -1.652  1.00  0.00      A    C
ATOM   2172 HG11 VAL A 160     -21.308 -15.537  -2.380  1.00  0.00      A    H
ATOM   2173 HG12 VAL A 160     -21.460 -16.600  -0.916  1.00  0.00      A    H
ATOM   2174 HG13 VAL A 160     -19.943 -15.631  -1.105  1.00  0.00      A    H
ATOM   2175  CG2 VAL A 160     -18.988 -17.858  -1.579  1.00  0.00      A    C
ATOM   2176 HG21 VAL A 160     -18.474 -18.747  -2.002  1.00  0.00      A    H
ATOM   2177 HG22 VAL A 160     -18.150 -17.131  -1.513  1.00  0.00      A    H
ATOM   2178 HG23 VAL A 160     -19.337 -18.327  -0.634  1.00  0.00      A    H
ATOM   2179  C   VAL A 160     -20.240 -19.685  -3.612  1.00  0.00      A    C
ATOM   2180  O   VAL A 160     -19.951 -20.696  -2.924  1.00  0.00      A    O
ATOM   2181  N   THR A 161     -19.781 -19.513  -4.838  1.00  0.00      A    N
ATOM   2182  HN  THR A 161     -20.181 -18.698  -5.249  1.00  0.00      A    H
ATOM   2183  CA  THR A 161     -18.982 -20.299  -5.735  1.00  0.00      A    C
ATOM   2184  HA  THR A 161     -18.749 -21.251  -5.281  1.00  0.00      A    H
ATOM   2185  CB  THR A 161     -19.695 -20.788  -7.020  1.00  0.00      A    C
ATOM   2186  HB  THR A 161     -19.494 -20.013  -7.789  1.00  0.00      A    H
ATOM   2187  OG1 THR A 161     -21.078 -20.951  -6.854  1.00  0.00      A    O
ATOM   2188  HG1 THR A 161     -21.296 -21.531  -6.121  1.00  0.00      A    H
ATOM   2189  CG2 THR A 161     -19.220 -22.174  -7.483  1.00  0.00      A    C
ATOM   2190 HG21 THR A 161     -19.572 -22.477  -8.493  1.00  0.00      A    H
ATOM   2191 HG22 THR A 161     -18.110 -22.169  -7.521  1.00  0.00      A    H
ATOM   2192 HG23 THR A 161     -19.474 -22.955  -6.735  1.00  0.00      A    H
ATOM   2193  C   THR A 161     -17.635 -19.583  -5.900  1.00  0.00      A    C
ATOM   2194  O   THR A 161     -17.614 -18.403  -6.206  1.00  0.00      A    O
ATOM   2195  N   VAL A 162     -16.473 -20.307  -5.693  1.00  0.00      A    N
ATOM   2196  HN  VAL A 162     -16.445 -21.213  -5.278  1.00  0.00      A    H
ATOM   2197  CA  VAL A 162     -15.192 -19.772  -6.167  1.00  0.00      A    C
ATOM   2198  HA  VAL A 162     -15.145 -18.704  -6.017  1.00  0.00      A    H
ATOM   2199  CB  VAL A 162     -14.074 -20.461  -5.493  1.00  0.00      A    C
ATOM   2200  HB  VAL A 162     -13.762 -21.465  -5.853  1.00  0.00      A    H
ATOM   2201  CG1 VAL A 162     -12.807 -19.562  -5.582  1.00  0.00      A    C
ATOM   2202 HG11 VAL A 162     -12.809 -18.569  -5.082  1.00  0.00      A    H
ATOM   2203 HG12 VAL A 162     -11.957 -20.090  -5.100  1.00  0.00      A    H
ATOM   2204 HG13 VAL A 162     -12.499 -19.485  -6.646  1.00  0.00      A    H
ATOM   2205  CG2 VAL A 162     -14.442 -20.641  -4.037  1.00  0.00      A    C
ATOM   2206 HG21 VAL A 162     -15.326 -21.266  -3.786  1.00  0.00      A    H
ATOM   2207 HG22 VAL A 162     -13.550 -20.902  -3.428  1.00  0.00      A    H
ATOM   2208 HG23 VAL A 162     -14.681 -19.632  -3.639  1.00  0.00      A    H
ATOM   2209  C   VAL A 162     -15.034 -19.901  -7.717  1.00  0.00      A    C
ATOM   2210  O   VAL A 162     -15.187 -21.036  -8.243  1.00  0.00      A    O
ATOM   2211  N   VAL A 163     -14.719 -18.833  -8.444  1.00  0.00      A    N
ATOM   2212  HN  VAL A 163     -14.540 -17.948  -8.023  1.00  0.00      A    H
ATOM   2213  CA  VAL A 163     -14.648 -18.863  -9.870  1.00  0.00      A    C
ATOM   2214  HA  VAL A 163     -14.704 -19.899 -10.170  1.00  0.00      A    H
ATOM   2215  CB  VAL A 163     -15.806 -18.021 -10.510  1.00  0.00      A    C
ATOM   2216  HB  VAL A 163     -15.674 -17.946 -11.610  1.00  0.00      A    H
ATOM   2217  CG1 VAL A 163     -17.220 -18.781 -10.319  1.00  0.00      A    C
ATOM   2218 HG11 VAL A 163     -18.041 -18.371 -10.944  1.00  0.00      A    H
ATOM   2219 HG12 VAL A 163     -16.851 -19.777 -10.645  1.00  0.00      A    H
ATOM   2220 HG13 VAL A 163     -17.490 -18.850  -9.243  1.00  0.00      A    H
ATOM   2221  CG2 VAL A 163     -15.766 -16.687  -9.762  1.00  0.00      A    C
ATOM   2222 HG21 VAL A 163     -14.737 -16.282  -9.647  1.00  0.00      A    H
ATOM   2223 HG22 VAL A 163     -16.382 -15.961 -10.333  1.00  0.00      A    H
ATOM   2224 HG23 VAL A 163     -16.156 -16.820  -8.730  1.00  0.00      A    H
ATOM   2225  C   VAL A 163     -13.333 -18.357 -10.415  1.00  0.00      A    C
ATOM   2226  O   VAL A 163     -13.194 -18.313 -11.591  1.00  0.00      A    O
ATOM   2227  N   GLY A 164     -12.425 -17.955  -9.462  1.00  0.00      A    N
ATOM   2228  HN  GLY A 164     -12.634 -18.023  -8.490  1.00  0.00      A    H
ATOM   2229  CA  GLY A 164     -11.128 -17.560  -9.887  1.00  0.00      A    C
ATOM   2230  HA1 GLY A 164     -10.839 -18.467 -10.397  1.00  0.00      A    H
ATOM   2231  HA2 GLY A 164     -11.182 -16.672 -10.498  1.00  0.00      A    H
ATOM   2232  C   GLY A 164     -10.105 -17.330  -8.816  1.00  0.00      A    C
ATOM   2233  O   GLY A 164     -10.439 -17.395  -7.636  1.00  0.00      A    O
ATOM   2234  N   TYR A 165      -8.829 -17.084  -9.225  1.00  0.00      A    N
ATOM   2235  HN  TYR A 165      -8.681 -17.127 -10.210  1.00  0.00      A    H
ATOM   2236  CA  TYR A 165      -7.713 -16.660  -8.433  1.00  0.00      A    C
ATOM   2237  HA  TYR A 165      -8.156 -15.962  -7.738  1.00  0.00      A    H
ATOM   2238  CB  TYR A 165      -7.025 -17.881  -7.766  1.00  0.00      A    C
ATOM   2239  HB1 TYR A 165      -7.775 -18.311  -7.067  1.00  0.00      A    H
ATOM   2240  HB2 TYR A 165      -6.806 -18.677  -8.509  1.00  0.00      A    H
ATOM   2241  CG  TYR A 165      -5.816 -17.652  -6.954  1.00  0.00      A    C
ATOM   2242  CD1 TYR A 165      -5.889 -16.692  -5.898  1.00  0.00      A    C
ATOM   2243  HD1 TYR A 165      -6.853 -16.261  -5.669  1.00  0.00      A    H
ATOM   2244  CE1 TYR A 165      -4.798 -16.449  -5.052  1.00  0.00      A    C
ATOM   2245  HE1 TYR A 165      -5.034 -15.782  -4.236  1.00  0.00      A    H
ATOM   2246  CZ  TYR A 165      -3.612 -17.036  -5.302  1.00  0.00      A    C
ATOM   2247  OH  TYR A 165      -2.402 -16.588  -4.782  1.00  0.00      A    O
ATOM   2248  HH  TYR A 165      -1.683 -17.172  -5.032  1.00  0.00      A    H
ATOM   2249  CD2 TYR A 165      -4.570 -18.317  -7.182  1.00  0.00      A    C
ATOM   2250  HD2 TYR A 165      -4.601 -19.063  -7.962  1.00  0.00      A    H
ATOM   2251  CE2 TYR A 165      -3.456 -17.988  -6.346  1.00  0.00      A    C
ATOM   2252  HE2 TYR A 165      -2.486 -18.424  -6.533  1.00  0.00      A    H
ATOM   2253  C   TYR A 165      -6.819 -16.036  -9.479  1.00  0.00      A    C
ATOM   2254  O   TYR A 165      -6.942 -16.296 -10.690  1.00  0.00      A    O
ATOM   2255  N   GLY A 166      -5.858 -15.204  -8.966  1.00  0.00      A    N
ATOM   2256  HN  GLY A 166      -5.909 -14.718  -8.097  1.00  0.00      A    H
ATOM   2257  CA  GLY A 166      -4.688 -14.780  -9.806  1.00  0.00      A    C
ATOM   2258  HA1 GLY A 166      -3.899 -15.492  -9.617  1.00  0.00      A    H
ATOM   2259  HA2 GLY A 166      -5.075 -14.676 -10.809  1.00  0.00      A    H
ATOM   2260  C   GLY A 166      -4.191 -13.437  -9.424  1.00  0.00      A    C
ATOM   2261  O   GLY A 166      -4.825 -12.772  -8.667  1.00  0.00      A    O
ATOM   2262  N   THR A 167      -2.980 -13.012  -9.894  1.00  0.00      A    N
ATOM   2263  HN  THR A 167      -2.496 -13.572 -10.562  1.00  0.00      A    H
ATOM   2264  CA  THR A 167      -2.467 -11.653  -9.585  1.00  0.00      A    C
ATOM   2265  HA  THR A 167      -2.712 -11.486  -8.546  1.00  0.00      A    H
ATOM   2266  CB  THR A 167      -0.934 -11.455  -9.589  1.00  0.00      A    C
ATOM   2267  HB  THR A 167      -0.605 -11.451 -10.650  1.00  0.00      A    H
ATOM   2268  OG1 THR A 167      -0.166 -12.515  -8.905  1.00  0.00      A    O
ATOM   2269  HG1 THR A 167      -0.418 -12.422  -7.983  1.00  0.00      A    H
ATOM   2270  CG2 THR A 167      -0.367 -10.247  -8.883  1.00  0.00      A    C
ATOM   2271 HG21 THR A 167       0.740 -10.298  -8.801  1.00  0.00      A    H
ATOM   2272 HG22 THR A 167      -0.591  -9.382  -9.544  1.00  0.00      A    H
ATOM   2273 HG23 THR A 167      -0.860 -10.051  -7.907  1.00  0.00      A    H
ATOM   2274  C   THR A 167      -3.099 -10.632 -10.497  1.00  0.00      A    C
ATOM   2275  O   THR A 167      -3.416 -10.944 -11.672  1.00  0.00      A    O
ATOM   2276  N   SER A 168      -3.250  -9.432 -10.025  1.00  0.00      A    N
ATOM   2277  HN  SER A 168      -2.797  -9.268  -9.152  1.00  0.00      A    H
ATOM   2278  CA  SER A 168      -3.714  -8.291 -10.797  1.00  0.00      A    C
ATOM   2279  HA  SER A 168      -4.358  -8.663 -11.579  1.00  0.00      A    H
ATOM   2280  CB  SER A 168      -4.606  -7.390  -9.932  1.00  0.00      A    C
ATOM   2281  HB1 SER A 168      -4.938  -6.493 -10.498  1.00  0.00      A    H
ATOM   2282  HB2 SER A 168      -5.397  -8.097  -9.604  1.00  0.00      A    H
ATOM   2283  OG  SER A 168      -3.885  -6.894  -8.829  1.00  0.00      A    O
ATOM   2284  HG1 SER A 168      -4.552  -6.459  -8.293  1.00  0.00      A    H
ATOM   2285  C   SER A 168      -2.472  -7.548 -11.433  1.00  0.00      A    C
ATOM   2286  O   SER A 168      -1.504  -8.133 -11.838  1.00  0.00      A    O
ATOM   2287  N   ASP A 169      -2.556  -6.187 -11.479  1.00  0.00      A    N
ATOM   2288  HN  ASP A 169      -3.349  -5.718 -11.098  1.00  0.00      A    H
ATOM   2289  CA  ASP A 169      -1.714  -5.395 -12.355  1.00  0.00      A    C
ATOM   2290  HA  ASP A 169      -1.639  -5.808 -13.350  1.00  0.00      A    H
ATOM   2291  CB  ASP A 169      -2.311  -3.931 -12.618  1.00  0.00      A    C
ATOM   2292  HB1 ASP A 169      -2.391  -3.411 -11.639  1.00  0.00      A    H
ATOM   2293  HB2 ASP A 169      -1.613  -3.313 -13.222  1.00  0.00      A    H
ATOM   2294  CG  ASP A 169      -3.625  -4.050 -13.238  1.00  0.00      A    C
ATOM   2295  OD1 ASP A 169      -3.811  -3.610 -14.445  1.00  0.00      A    O
ATOM   2296  OD2 ASP A 169      -4.628  -4.531 -12.579  1.00  0.00      A    O
ATOM   2297  C   ASP A 169      -0.346  -5.216 -11.831  1.00  0.00      A    C
ATOM   2298  O   ASP A 169       0.673  -5.467 -12.490  1.00  0.00      A    O
ATOM   2299  N   ASP A 170      -0.221  -4.673 -10.616  1.00  0.00      A    N
ATOM   2300  HN  ASP A 170      -1.038  -4.569 -10.055  1.00  0.00      A    H
ATOM   2301  CA  ASP A 170       1.043  -4.405  -9.942  1.00  0.00      A    C
ATOM   2302  HA  ASP A 170       1.832  -4.168 -10.641  1.00  0.00      A    H
ATOM   2303  CB  ASP A 170       0.951  -3.137  -9.082  1.00  0.00      A    C
ATOM   2304  HB1 ASP A 170       0.107  -3.062  -8.363  1.00  0.00      A    H
ATOM   2305  HB2 ASP A 170       1.918  -3.080  -8.537  1.00  0.00      A    H
ATOM   2306  CG  ASP A 170       0.973  -1.936 -10.031  1.00  0.00      A    C
ATOM   2307  OD1 ASP A 170       1.997  -1.776 -10.732  1.00  0.00      A    O
ATOM   2308  OD2 ASP A 170      -0.049  -1.200 -10.148  1.00  0.00      A    O
ATOM   2309  C   ASP A 170       1.587  -5.511  -9.006  1.00  0.00      A    C
ATOM   2310  O   ASP A 170       2.688  -6.032  -9.132  1.00  0.00      A    O
ATOM   2311  N   GLY A 171       0.788  -5.885  -8.026  1.00  0.00      A    N
ATOM   2312  HN  GLY A 171      -0.086  -5.406  -7.997  1.00  0.00      A    H
ATOM   2313  CA  GLY A 171       1.199  -6.801  -6.941  1.00  0.00      A    C
ATOM   2314  HA1 GLY A 171       1.983  -7.443  -7.314  1.00  0.00      A    H
ATOM   2315  HA2 GLY A 171       1.419  -6.182  -6.084  1.00  0.00      A    H
ATOM   2316  C   GLY A 171       0.143  -7.662  -6.340  1.00  0.00      A    C
ATOM   2317  O   GLY A 171       0.416  -8.786  -5.983  1.00  0.00      A    O
ATOM   2318  N   THR A 172      -1.088  -7.153  -6.053  1.00  0.00      A    N
ATOM   2319  HN  THR A 172      -1.523  -6.321  -6.387  1.00  0.00      A    H
ATOM   2320  CA  THR A 172      -2.021  -7.870  -5.168  1.00  0.00      A    C
ATOM   2321  HA  THR A 172      -1.471  -8.142  -4.280  1.00  0.00      A    H
ATOM   2322  CB  THR A 172      -3.189  -7.113  -4.662  1.00  0.00      A    C
ATOM   2323  HB  THR A 172      -3.865  -6.911  -5.521  1.00  0.00      A    H
ATOM   2324  OG1 THR A 172      -2.643  -5.867  -4.214  1.00  0.00      A    O
ATOM   2325  HG1 THR A 172      -3.397  -5.282  -4.323  1.00  0.00      A    H
ATOM   2326  CG2 THR A 172      -3.959  -7.675  -3.531  1.00  0.00      A    C
ATOM   2327 HG21 THR A 172      -4.276  -8.718  -3.746  1.00  0.00      A    H
ATOM   2328 HG22 THR A 172      -3.347  -7.744  -2.606  1.00  0.00      A    H
ATOM   2329 HG23 THR A 172      -4.867  -7.070  -3.326  1.00  0.00      A    H
ATOM   2330  C   THR A 172      -2.584  -9.163  -5.766  1.00  0.00      A    C
ATOM   2331  O   THR A 172      -3.019  -9.093  -6.922  1.00  0.00      A    O
ATOM   2332  N   ASP A 173      -2.610 -10.288  -5.069  1.00  0.00      A    N
ATOM   2333  HN  ASP A 173      -2.259 -10.500  -4.161  1.00  0.00      A    H
ATOM   2334  CA  ASP A 173      -3.291 -11.469  -5.514  1.00  0.00      A    C
ATOM   2335  HA  ASP A 173      -3.210 -11.473  -6.591  1.00  0.00      A    H
ATOM   2336  CB  ASP A 173      -2.562 -12.691  -5.051  1.00  0.00      A    C
ATOM   2337  HB1 ASP A 173      -2.750 -12.663  -3.956  1.00  0.00      A    H
ATOM   2338  HB2 ASP A 173      -3.040 -13.590  -5.497  1.00  0.00      A    H
ATOM   2339  CG  ASP A 173      -1.018 -12.694  -5.212  1.00  0.00      A    C
ATOM   2340  OD1 ASP A 173      -0.449 -12.740  -6.320  1.00  0.00      A    O
ATOM   2341  OD2 ASP A 173      -0.322 -12.720  -4.144  1.00  0.00      A    O
ATOM   2342  C   ASP A 173      -4.723 -11.570  -5.082  1.00  0.00      A    C
ATOM   2343  O   ASP A 173      -4.946 -11.340  -3.871  1.00  0.00      A    O
ATOM   2344  N   TYR A 174      -5.687 -11.946  -5.991  1.00  0.00      A    N
ATOM   2345  HN  TYR A 174      -5.530 -12.182  -6.947  1.00  0.00      A    H
ATOM   2346  CA  TYR A 174      -7.130 -11.889  -5.614  1.00  0.00      A    C
ATOM   2347  HA  TYR A 174      -7.172 -11.716  -4.548  1.00  0.00      A    H
ATOM   2348  CB  TYR A 174      -7.881 -10.623  -6.189  1.00  0.00      A    C
ATOM   2349  HB1 TYR A 174      -8.889 -10.445  -5.755  1.00  0.00      A    H
ATOM   2350  HB2 TYR A 174      -7.329  -9.670  -6.047  1.00  0.00      A    H
ATOM   2351  CG  TYR A 174      -8.069 -10.772  -7.721  1.00  0.00      A    C
ATOM   2352  CD1 TYR A 174      -9.211 -11.471  -8.122  1.00  0.00      A    C
ATOM   2353  HD1 TYR A 174      -9.904 -11.793  -7.359  1.00  0.00      A    H
ATOM   2354  CE1 TYR A 174      -9.328 -11.789  -9.470  1.00  0.00      A    C
ATOM   2355  HE1 TYR A 174     -10.256 -12.242  -9.784  1.00  0.00      A    H
ATOM   2356  CZ  TYR A 174      -8.274 -11.520 -10.365  1.00  0.00      A    C
ATOM   2357  OH  TYR A 174      -8.370 -11.769 -11.786  1.00  0.00      A    O
ATOM   2358  HH  TYR A 174      -7.697 -11.250 -12.231  1.00  0.00      A    H
ATOM   2359  CD2 TYR A 174      -7.027 -10.392  -8.575  1.00  0.00      A    C
ATOM   2360  HD2 TYR A 174      -6.165  -9.827  -8.254  1.00  0.00      A    H
ATOM   2361  CE2 TYR A 174      -7.110 -10.868  -9.879  1.00  0.00      A    C
ATOM   2362  HE2 TYR A 174      -6.328 -10.606 -10.577  1.00  0.00      A    H
ATOM   2363  C   TYR A 174      -7.921 -13.216  -5.778  1.00  0.00      A    C
ATOM   2364  O   TYR A 174      -7.731 -13.841  -6.782  1.00  0.00      A    O
ATOM   2365  N   TRP A 175      -8.869 -13.499  -4.859  1.00  0.00      A    N
ATOM   2366  HN  TRP A 175      -8.845 -12.904  -4.060  1.00  0.00      A    H
ATOM   2367  CA  TRP A 175      -9.712 -14.744  -5.017  1.00  0.00      A    C
ATOM   2368  HA  TRP A 175      -9.243 -15.411  -5.726  1.00  0.00      A    H
ATOM   2369  CB  TRP A 175      -9.866 -15.540  -3.695  1.00  0.00      A    C
ATOM   2370  HB1 TRP A 175     -10.505 -14.989  -2.972  1.00  0.00      A    H
ATOM   2371  HB2 TRP A 175     -10.473 -16.445  -3.913  1.00  0.00      A    H
ATOM   2372  CG  TRP A 175      -8.654 -16.100  -3.084  1.00  0.00      A    C
ATOM   2373  CD1 TRP A 175      -7.890 -15.503  -2.162  1.00  0.00      A    C
ATOM   2374  HD1 TRP A 175      -8.073 -14.482  -1.860  1.00  0.00      A    H
ATOM   2375  NE1 TRP A 175      -6.766 -16.260  -1.868  1.00  0.00      A    N
ATOM   2376  HE1 TRP A 175      -6.088 -15.999  -1.216  1.00  0.00      A    H
ATOM   2377  CE2 TRP A 175      -6.870 -17.402  -2.554  1.00  0.00      A    C
ATOM   2378  CD2 TRP A 175      -8.029 -17.352  -3.407  1.00  0.00      A    C
ATOM   2379  CE3 TRP A 175      -8.396 -18.372  -4.240  1.00  0.00      A    C
ATOM   2380  HE3 TRP A 175      -9.261 -18.375  -4.886  1.00  0.00      A    H
ATOM   2381  CZ3 TRP A 175      -7.605 -19.555  -4.200  1.00  0.00      A    C
ATOM   2382  HZ3 TRP A 175      -7.930 -20.433  -4.738  1.00  0.00      A    H
ATOM   2383  CZ2 TRP A 175      -6.011 -18.497  -2.630  1.00  0.00      A    C
ATOM   2384  HZ2 TRP A 175      -5.041 -18.553  -2.158  1.00  0.00      A    H
ATOM   2385  CH2 TRP A 175      -6.452 -19.617  -3.424  1.00  0.00      A    C
ATOM   2386  HH2 TRP A 175      -5.784 -20.463  -3.489  1.00  0.00      A    H
ATOM   2387  C   TRP A 175     -11.072 -14.293  -5.532  1.00  0.00      A    C
ATOM   2388  O   TRP A 175     -11.781 -13.471  -4.932  1.00  0.00      A    O
ATOM   2389  N   LEU A 176     -11.547 -14.834  -6.684  1.00  0.00      A    N
ATOM   2390  HN  LEU A 176     -11.085 -15.617  -7.094  1.00  0.00      A    H
ATOM   2391  CA  LEU A 176     -12.767 -14.366  -7.407  1.00  0.00      A    C
ATOM   2392  HA  LEU A 176     -12.983 -13.373  -7.041  1.00  0.00      A    H
ATOM   2393  CB  LEU A 176     -12.544 -14.448  -8.937  1.00  0.00      A    C
ATOM   2394  HB1 LEU A 176     -11.485 -14.209  -9.174  1.00  0.00      A    H
ATOM   2395  HB2 LEU A 176     -12.716 -15.486  -9.294  1.00  0.00      A    H
ATOM   2396  CG  LEU A 176     -13.463 -13.487  -9.747  1.00  0.00      A    C
ATOM   2397  HG  LEU A 176     -14.489 -13.912  -9.727  1.00  0.00      A    H
ATOM   2398  CD1 LEU A 176     -13.663 -12.020  -9.286  1.00  0.00      A    C
ATOM   2399 HD11 LEU A 176     -14.157 -11.887  -8.300  1.00  0.00      A    H
ATOM   2400 HD12 LEU A 176     -12.771 -11.382  -9.464  1.00  0.00      A    H
ATOM   2401 HD13 LEU A 176     -14.461 -11.568  -9.914  1.00  0.00      A    H
ATOM   2402  CD2 LEU A 176     -12.978 -13.409 -11.201  1.00  0.00      A    C
ATOM   2403 HD21 LEU A 176     -13.042 -14.394 -11.712  1.00  0.00      A    H
ATOM   2404 HD22 LEU A 176     -13.608 -12.706 -11.787  1.00  0.00      A    H
ATOM   2405 HD23 LEU A 176     -11.911 -13.102 -11.148  1.00  0.00      A    H
ATOM   2406  C   LEU A 176     -13.973 -15.186  -7.120  1.00  0.00      A    C
ATOM   2407  O   LEU A 176     -13.991 -16.372  -7.455  1.00  0.00      A    O
ATOM   2408  N   VAL A 177     -15.045 -14.558  -6.582  1.00  0.00      A    N
ATOM   2409  HN  VAL A 177     -15.007 -13.628  -6.225  1.00  0.00      A    H
ATOM   2410  CA  VAL A 177     -16.225 -15.278  -5.993  1.00  0.00      A    C
ATOM   2411  HA  VAL A 177     -16.159 -16.347  -6.129  1.00  0.00      A    H
ATOM   2412  CB  VAL A 177     -16.338 -14.979  -4.520  1.00  0.00      A    C
ATOM   2413  HB  VAL A 177     -16.282 -13.871  -4.447  1.00  0.00      A    H
ATOM   2414  CG1 VAL A 177     -17.641 -15.479  -3.832  1.00  0.00      A    C
ATOM   2415 HG11 VAL A 177     -18.452 -14.891  -4.313  1.00  0.00      A    H
ATOM   2416 HG12 VAL A 177     -17.662 -16.562  -4.080  1.00  0.00      A    H
ATOM   2417 HG13 VAL A 177     -17.620 -15.221  -2.752  1.00  0.00      A    H
ATOM   2418  CG2 VAL A 177     -15.105 -15.695  -3.903  1.00  0.00      A    C
ATOM   2419 HG21 VAL A 177     -15.174 -15.601  -2.798  1.00  0.00      A    H
ATOM   2420 HG22 VAL A 177     -15.092 -16.774  -4.168  1.00  0.00      A    H
ATOM   2421 HG23 VAL A 177     -14.135 -15.268  -4.236  1.00  0.00      A    H
ATOM   2422  C   VAL A 177     -17.544 -14.868  -6.859  1.00  0.00      A    C
ATOM   2423  O   VAL A 177     -17.657 -13.748  -7.346  1.00  0.00      A    O
ATOM   2424  N   LYS A 178     -18.425 -15.853  -7.140  1.00  0.00      A    N
ATOM   2425  HN  LYS A 178     -18.094 -16.777  -6.968  1.00  0.00      A    H
ATOM   2426  CA  LYS A 178     -19.768 -15.507  -7.717  1.00  0.00      A    C
ATOM   2427  HA  LYS A 178     -19.750 -14.607  -8.313  1.00  0.00      A    H
ATOM   2428  CB  LYS A 178     -20.113 -16.613  -8.665  1.00  0.00      A    C
ATOM   2429  HB1 LYS A 178     -19.327 -16.695  -9.446  1.00  0.00      A    H
ATOM   2430  HB2 LYS A 178     -20.119 -17.595  -8.145  1.00  0.00      A    H
ATOM   2431  CG  LYS A 178     -21.384 -16.206  -9.499  1.00  0.00      A    C
ATOM   2432  HG1 LYS A 178     -22.209 -16.344  -8.768  1.00  0.00      A    H
ATOM   2433  HG2 LYS A 178     -21.324 -15.130  -9.771  1.00  0.00      A    H
ATOM   2434  CD  LYS A 178     -21.691 -17.031 -10.725  1.00  0.00      A    C
ATOM   2435  HD1 LYS A 178     -22.578 -16.600 -11.237  1.00  0.00      A    H
ATOM   2436  HD2 LYS A 178     -20.820 -17.138 -11.407  1.00  0.00      A    H
ATOM   2437  CE  LYS A 178     -22.107 -18.459 -10.470  1.00  0.00      A    C
ATOM   2438  HE1 LYS A 178     -21.205 -19.057 -10.219  1.00  0.00      A    H
ATOM   2439  HE2 LYS A 178     -22.692 -18.531  -9.529  1.00  0.00      A    H
ATOM   2440  NZ  LYS A 178     -22.889 -19.073 -11.542  1.00  0.00      A    N
ATOM   2441  HZ1 LYS A 178     -22.514 -18.877 -12.491  1.00  0.00      A    H
ATOM   2442  HZ2 LYS A 178     -22.931 -20.098 -11.369  1.00  0.00      A    H
ATOM   2443  HZ3 LYS A 178     -23.843 -18.668 -11.451  1.00  0.00      A    H
ATOM   2444  C   LYS A 178     -20.875 -15.554  -6.617  1.00  0.00      A    C
ATOM   2445  O   LYS A 178     -21.150 -16.630  -6.081  1.00  0.00      A    O
ATOM   2446  N   ASN A 179     -21.498 -14.396  -6.384  1.00  0.00      A    N
ATOM   2447  HN  ASN A 179     -21.290 -13.566  -6.896  1.00  0.00      A    H
ATOM   2448  CA  ASN A 179     -22.564 -14.254  -5.397  1.00  0.00      A    C
ATOM   2449  HA  ASN A 179     -22.391 -14.911  -4.558  1.00  0.00      A    H
ATOM   2450  CB  ASN A 179     -22.639 -12.769  -4.849  1.00  0.00      A    C
ATOM   2451  HB1 ASN A 179     -21.587 -12.425  -4.755  1.00  0.00      A    H
ATOM   2452  HB2 ASN A 179     -23.143 -12.198  -5.658  1.00  0.00      A    H
ATOM   2453  CG  ASN A 179     -23.285 -12.618  -3.544  1.00  0.00      A    C
ATOM   2454  OD1 ASN A 179     -23.801 -13.608  -2.934  1.00  0.00      A    O
ATOM   2455  ND2 ASN A 179     -23.360 -11.383  -3.040  1.00  0.00      A    N
ATOM   2456 HD21 ASN A 179     -23.650 -11.154  -2.111  1.00  0.00      A    H
ATOM   2457 HD22 ASN A 179     -22.861 -10.613  -3.437  1.00  0.00      A    H
ATOM   2458  C   ASN A 179     -23.889 -14.720  -6.059  1.00  0.00      A    C
ATOM   2459  O   ASN A 179     -23.944 -14.906  -7.316  1.00  0.00      A    O
ATOM   2460  N   SER A 180     -24.960 -14.754  -5.250  1.00  0.00      A    N
ATOM   2461  HN  SER A 180     -24.654 -14.642  -4.308  1.00  0.00      A    H
ATOM   2462  CA  SER A 180     -26.338 -15.085  -5.578  1.00  0.00      A    C
ATOM   2463  HA  SER A 180     -26.279 -15.661  -6.490  1.00  0.00      A    H
ATOM   2464  CB  SER A 180     -26.867 -16.004  -4.536  1.00  0.00      A    C
ATOM   2465  HB1 SER A 180     -27.958 -16.213  -4.547  1.00  0.00      A    H
ATOM   2466  HB2 SER A 180     -26.374 -16.999  -4.518  1.00  0.00      A    H
ATOM   2467  OG  SER A 180     -26.622 -15.513  -3.234  1.00  0.00      A    O
ATOM   2468  HG1 SER A 180     -27.375 -15.823  -2.725  1.00  0.00      A    H
ATOM   2469  C   SER A 180     -27.344 -13.865  -5.829  1.00  0.00      A    C
ATOM   2470  O   SER A 180     -28.170 -13.969  -6.695  1.00  0.00      A    O
ATOM   2471  N   TRP A 181     -27.226 -12.822  -5.127  1.00  0.00      A    N
ATOM   2472  HN  TRP A 181     -26.601 -12.862  -4.351  1.00  0.00      A    H
ATOM   2473  CA  TRP A 181     -28.234 -11.711  -5.035  1.00  0.00      A    C
ATOM   2474  HA  TRP A 181     -29.155 -12.183  -4.727  1.00  0.00      A    H
ATOM   2475  CB  TRP A 181     -27.869 -10.663  -3.927  1.00  0.00      A    C
ATOM   2476  HB1 TRP A 181     -26.837 -10.348  -4.192  1.00  0.00      A    H
ATOM   2477  HB2 TRP A 181     -28.669  -9.894  -3.875  1.00  0.00      A    H
ATOM   2478  CG  TRP A 181     -27.761 -11.112  -2.425  1.00  0.00      A    C
ATOM   2479  CD1 TRP A 181     -28.297 -12.167  -1.670  1.00  0.00      A    C
ATOM   2480  HD1 TRP A 181     -29.083 -12.847  -1.962  1.00  0.00      A    H
ATOM   2481  NE1 TRP A 181     -27.852 -12.119  -0.361  1.00  0.00      A    N
ATOM   2482  HE1 TRP A 181     -28.398 -12.608   0.284  1.00  0.00      A    H
ATOM   2483  CE2 TRP A 181     -26.962 -11.073  -0.220  1.00  0.00      A    C
ATOM   2484  CD2 TRP A 181     -26.877 -10.396  -1.494  1.00  0.00      A    C
ATOM   2485  CE3 TRP A 181     -26.062  -9.262  -1.598  1.00  0.00      A    C
ATOM   2486  HE3 TRP A 181     -25.918  -8.794  -2.561  1.00  0.00      A    H
ATOM   2487  CZ3 TRP A 181     -25.428  -8.802  -0.468  1.00  0.00      A    C
ATOM   2488  HZ3 TRP A 181     -24.832  -7.902  -0.428  1.00  0.00      A    H
ATOM   2489  CZ2 TRP A 181     -26.340 -10.543   0.894  1.00  0.00      A    C
ATOM   2490  HZ2 TRP A 181     -26.464 -10.979   1.874  1.00  0.00      A    H
ATOM   2491  CH2 TRP A 181     -25.501  -9.401   0.753  1.00  0.00      A    C
ATOM   2492  HH2 TRP A 181     -24.923  -9.026   1.584  1.00  0.00      A    H
ATOM   2493  C   TRP A 181     -28.568 -10.958  -6.334  1.00  0.00      A    C
ATOM   2494  O   TRP A 181     -29.703 -10.851  -6.820  1.00  0.00      A    O
ATOM   2495  N   GLY A 182     -27.461 -10.458  -7.090  1.00  0.00      A    N
ATOM   2496  HN  GLY A 182     -26.496 -10.604  -6.888  1.00  0.00      A    H
ATOM   2497  CA  GLY A 182     -27.768  -9.927  -8.375  1.00  0.00      A    C
ATOM   2498  HA1 GLY A 182     -28.214 -10.673  -9.017  1.00  0.00      A    H
ATOM   2499  HA2 GLY A 182     -28.433  -9.086  -8.249  1.00  0.00      A    H
ATOM   2500  C   GLY A 182     -26.557  -9.420  -9.148  1.00  0.00      A    C
ATOM   2501  O   GLY A 182     -25.480  -9.234  -8.627  1.00  0.00      A    O
ATOM   2502  N   THR A 183     -26.844  -9.081 -10.430  1.00  0.00      A    N
ATOM   2503  HN  THR A 183     -27.770  -9.103 -10.797  1.00  0.00      A    H
ATOM   2504  CA  THR A 183     -25.782  -8.549 -11.219  1.00  0.00      A    C
ATOM   2505  HA  THR A 183     -24.806  -8.928 -10.952  1.00  0.00      A    H
ATOM   2506  CB  THR A 183     -25.971  -8.773 -12.727  1.00  0.00      A    C
ATOM   2507  HB  THR A 183     -25.264  -8.111 -13.271  1.00  0.00      A    H
ATOM   2508  OG1 THR A 183     -27.250  -8.471 -13.235  1.00  0.00      A    O
ATOM   2509  HG1 THR A 183     -27.255  -8.657 -14.176  1.00  0.00      A    H
ATOM   2510  CG2 THR A 183     -25.442 -10.163 -13.104  1.00  0.00      A    C
ATOM   2511 HG21 THR A 183     -24.442 -10.298 -12.640  1.00  0.00      A    H
ATOM   2512 HG22 THR A 183     -26.086 -10.955 -12.665  1.00  0.00      A    H
ATOM   2513 HG23 THR A 183     -25.428 -10.154 -14.215  1.00  0.00      A    H
ATOM   2514  C   THR A 183     -25.586  -7.052 -10.979  1.00  0.00      A    C
ATOM   2515  O   THR A 183     -24.568  -6.507 -11.186  1.00  0.00      A    O
ATOM   2516  N   SER A 184     -26.654  -6.425 -10.413  1.00  0.00      A    N
ATOM   2517  HN  SER A 184     -27.532  -6.879 -10.283  1.00  0.00      A    H
ATOM   2518  CA  SER A 184     -26.571  -5.007 -10.119  1.00  0.00      A    C
ATOM   2519  HA  SER A 184     -25.996  -4.364 -10.769  1.00  0.00      A    H
ATOM   2520  CB  SER A 184     -27.993  -4.249 -10.021  1.00  0.00      A    C
ATOM   2521  HB1 SER A 184     -27.780  -3.165  -9.903  1.00  0.00      A    H
ATOM   2522  HB2 SER A 184     -28.623  -4.284 -10.935  1.00  0.00      A    H
ATOM   2523  OG  SER A 184     -28.764  -4.711  -8.930  1.00  0.00      A    O
ATOM   2524  HG1 SER A 184     -29.054  -5.605  -9.124  1.00  0.00      A    H
ATOM   2525  C   SER A 184     -25.910  -4.716  -8.795  1.00  0.00      A    C
ATOM   2526  O   SER A 184     -25.695  -3.560  -8.370  1.00  0.00      A    O
ATOM   2527  N   TRP A 185     -25.527  -5.745  -8.109  1.00  0.00      A    N
ATOM   2528  HN  TRP A 185     -25.932  -6.597  -8.431  1.00  0.00      A    H
ATOM   2529  CA  TRP A 185     -24.768  -5.851  -6.869  1.00  0.00      A    C
ATOM   2530  HA  TRP A 185     -24.853  -4.889  -6.388  1.00  0.00      A    H
ATOM   2531  CB  TRP A 185     -25.419  -6.924  -5.876  1.00  0.00      A    C
ATOM   2532  HB1 TRP A 185     -26.414  -6.519  -5.595  1.00  0.00      A    H
ATOM   2533  HB2 TRP A 185     -25.607  -7.866  -6.434  1.00  0.00      A    H
ATOM   2534  CG  TRP A 185     -24.573  -7.026  -4.624  1.00  0.00      A    C
ATOM   2535  CD1 TRP A 185     -24.754  -6.264  -3.474  1.00  0.00      A    C
ATOM   2536  HD1 TRP A 185     -25.567  -5.556  -3.406  1.00  0.00      A    H
ATOM   2537  NE1 TRP A 185     -23.665  -6.505  -2.628  1.00  0.00      A    N
ATOM   2538  HE1 TRP A 185     -23.492  -5.919  -1.867  1.00  0.00      A    H
ATOM   2539  CE2 TRP A 185     -22.925  -7.560  -3.118  1.00  0.00      A    C
ATOM   2540  CD2 TRP A 185     -23.413  -7.889  -4.401  1.00  0.00      A    C
ATOM   2541  CE3 TRP A 185     -22.854  -8.847  -5.188  1.00  0.00      A    C
ATOM   2542  HE3 TRP A 185     -23.280  -9.233  -6.102  1.00  0.00      A    H
ATOM   2543  CZ3 TRP A 185     -21.604  -9.438  -4.752  1.00  0.00      A    C
ATOM   2544  HZ3 TRP A 185     -20.992 -10.012  -5.432  1.00  0.00      A    H
ATOM   2545  CZ2 TRP A 185     -21.727  -8.191  -2.632  1.00  0.00      A    C
ATOM   2546  HZ2 TRP A 185     -21.241  -7.908  -1.710  1.00  0.00      A    H
ATOM   2547  CH2 TRP A 185     -21.045  -9.043  -3.510  1.00  0.00      A    C
ATOM   2548  HH2 TRP A 185     -20.078  -9.436  -3.234  1.00  0.00      A    H
ATOM   2549  C   TRP A 185     -23.243  -6.131  -7.243  1.00  0.00      A    C
ATOM   2550  O   TRP A 185     -22.955  -6.691  -8.323  1.00  0.00      A    O
ATOM   2551  N   GLY A 186     -22.301  -5.627  -6.484  1.00  0.00      A    N
ATOM   2552  HN  GLY A 186     -22.637  -5.112  -5.700  1.00  0.00      A    H
ATOM   2553  CA  GLY A 186     -20.823  -5.881  -6.502  1.00  0.00      A    C
ATOM   2554  HA1 GLY A 186     -20.350  -5.321  -5.709  1.00  0.00      A    H
ATOM   2555  HA2 GLY A 186     -20.798  -6.954  -6.384  1.00  0.00      A    H
ATOM   2556  C   GLY A 186     -20.100  -5.586  -7.858  1.00  0.00      A    C
ATOM   2557  O   GLY A 186     -20.179  -4.494  -8.434  1.00  0.00      A    O
ATOM   2558  N   GLU A 187     -19.303  -6.510  -8.269  1.00  0.00      A    N
ATOM   2559  HN  GLU A 187     -19.207  -7.409  -7.850  1.00  0.00      A    H
ATOM   2560  CA  GLU A 187     -18.741  -6.450  -9.618  1.00  0.00      A    C
ATOM   2561  HA  GLU A 187     -18.752  -5.422  -9.948  1.00  0.00      A    H
ATOM   2562  CB  GLU A 187     -17.166  -6.820  -9.483  1.00  0.00      A    C
ATOM   2563  HB1 GLU A 187     -16.906  -7.837  -9.121  1.00  0.00      A    H
ATOM   2564  HB2 GLU A 187     -16.728  -6.757 -10.503  1.00  0.00      A    H
ATOM   2565  CG  GLU A 187     -16.287  -5.892  -8.625  1.00  0.00      A    C
ATOM   2566  HG1 GLU A 187     -16.517  -4.827  -8.847  1.00  0.00      A    H
ATOM   2567  HG2 GLU A 187     -16.506  -6.056  -7.549  1.00  0.00      A    H
ATOM   2568  CD  GLU A 187     -14.791  -6.020  -8.857  1.00  0.00      A    C
ATOM   2569  OE1 GLU A 187     -13.983  -5.104  -8.485  1.00  0.00      A    O
ATOM   2570  OE2 GLU A 187     -14.317  -6.996  -9.473  1.00  0.00      A    O
ATOM   2571  C   GLU A 187     -19.435  -7.198 -10.732  1.00  0.00      A    C
ATOM   2572  O   GLU A 187     -19.014  -8.278 -11.116  1.00  0.00      A    O
ATOM   2573  N   ASN A 188     -20.592  -6.717 -11.312  1.00  0.00      A    N
ATOM   2574  HN  ASN A 188     -20.923  -5.805 -11.082  1.00  0.00      A    H
ATOM   2575  CA  ASN A 188     -21.515  -7.489 -12.133  1.00  0.00      A    C
ATOM   2576  HA  ASN A 188     -22.514  -7.087 -12.052  1.00  0.00      A    H
ATOM   2577  CB  ASN A 188     -21.194  -7.508 -13.629  1.00  0.00      A    C
ATOM   2578  HB1 ASN A 188     -20.210  -7.961 -13.871  1.00  0.00      A    H
ATOM   2579  HB2 ASN A 188     -21.977  -8.139 -14.101  1.00  0.00      A    H
ATOM   2580  CG  ASN A 188     -21.402  -6.190 -14.318  1.00  0.00      A    C
ATOM   2581  OD1 ASN A 188     -22.519  -5.862 -14.683  1.00  0.00      A    O
ATOM   2582  ND2 ASN A 188     -20.346  -5.399 -14.415  1.00  0.00      A    N
ATOM   2583 HD21 ASN A 188     -20.411  -4.427 -14.642  1.00  0.00      A    H
ATOM   2584 HD22 ASN A 188     -19.472  -5.609 -13.977  1.00  0.00      A    H
ATOM   2585  C   ASN A 188     -21.824  -8.879 -11.580  1.00  0.00      A    C
ATOM   2586  O   ASN A 188     -21.698  -9.888 -12.266  1.00  0.00      A    O
ATOM   2587  N   GLY A 189     -22.304  -8.894 -10.341  1.00  0.00      A    N
ATOM   2588  HN  GLY A 189     -22.527  -8.008  -9.942  1.00  0.00      A    H
ATOM   2589  CA  GLY A 189     -22.647 -10.055  -9.627  1.00  0.00      A    C
ATOM   2590  HA1 GLY A 189     -23.297  -9.653  -8.864  1.00  0.00      A    H
ATOM   2591  HA2 GLY A 189     -23.068 -10.825 -10.255  1.00  0.00      A    H
ATOM   2592  C   GLY A 189     -21.429 -10.680  -8.910  1.00  0.00      A    C
ATOM   2593  O   GLY A 189     -21.601 -11.415  -7.993  1.00  0.00      A    O
ATOM   2594  N   TYR A 190     -20.188 -10.478  -9.388  1.00  0.00      A    N
ATOM   2595  HN  TYR A 190     -20.034  -9.901 -10.186  1.00  0.00      A    H
ATOM   2596  CA  TYR A 190     -18.950 -11.028  -8.895  1.00  0.00      A    C
ATOM   2597  HA  TYR A 190     -19.229 -11.972  -8.452  1.00  0.00      A    H
ATOM   2598  CB  TYR A 190     -17.937 -11.366  -9.969  1.00  0.00      A    C
ATOM   2599  HB1 TYR A 190     -17.732 -10.425 -10.522  1.00  0.00      A    H
ATOM   2600  HB2 TYR A 190     -16.998 -11.703  -9.479  1.00  0.00      A    H
ATOM   2601  CG  TYR A 190     -18.404 -12.546 -10.948  1.00  0.00      A    C
ATOM   2602  CD1 TYR A 190     -19.099 -12.241 -12.094  1.00  0.00      A    C
ATOM   2603  HD1 TYR A 190     -19.376 -11.221 -12.316  1.00  0.00      A    H
ATOM   2604  CE1 TYR A 190     -19.665 -13.246 -12.924  1.00  0.00      A    C
ATOM   2605  HE1 TYR A 190     -20.144 -12.948 -13.845  1.00  0.00      A    H
ATOM   2606  CZ  TYR A 190     -19.435 -14.588 -12.599  1.00  0.00      A    C
ATOM   2607  OH  TYR A 190     -19.950 -15.519 -13.509  1.00  0.00      A    O
ATOM   2608  HH  TYR A 190     -20.054 -15.099 -14.366  1.00  0.00      A    H
ATOM   2609  CD2 TYR A 190     -18.154 -13.931 -10.592  1.00  0.00      A    C
ATOM   2610  HD2 TYR A 190     -17.541 -14.290  -9.779  1.00  0.00      A    H
ATOM   2611  CE2 TYR A 190     -18.728 -14.951 -11.419  1.00  0.00      A    C
ATOM   2612  HE2 TYR A 190     -18.563 -16.002 -11.235  1.00  0.00      A    H
ATOM   2613  C   TYR A 190     -18.321 -10.245  -7.849  1.00  0.00      A    C
ATOM   2614  O   TYR A 190     -18.697  -9.117  -7.595  1.00  0.00      A    O
ATOM   2615  N   ILE A 191     -17.411 -10.827  -7.016  1.00  0.00      A    N
ATOM   2616  HN  ILE A 191     -17.295 -11.813  -7.108  1.00  0.00      A    H
ATOM   2617  CA  ILE A 191     -16.714 -10.189  -5.912  1.00  0.00      A    C
ATOM   2618  HA  ILE A 191     -16.713  -9.171  -6.275  1.00  0.00      A    H
ATOM   2619  CB  ILE A 191     -17.569 -10.214  -4.643  1.00  0.00      A    C
ATOM   2620  HB  ILE A 191     -18.293  -9.376  -4.731  1.00  0.00      A    H
ATOM   2621  CG2 ILE A 191     -18.284 -11.595  -4.359  1.00  0.00      A    C
ATOM   2622 HG21 ILE A 191     -17.455 -12.295  -4.599  1.00  0.00      A    H
ATOM   2623 HG22 ILE A 191     -18.653 -11.590  -3.312  1.00  0.00      A    H
ATOM   2624 HG23 ILE A 191     -19.086 -11.731  -5.116  1.00  0.00      A    H
ATOM   2625  CG1 ILE A 191     -16.694  -9.797  -3.383  1.00  0.00      A    C
ATOM   2626 HG11 ILE A 191     -15.987 -10.635  -3.203  1.00  0.00      A    H
ATOM   2627 HG12 ILE A 191     -16.078  -8.973  -3.801  1.00  0.00      A    H
ATOM   2628  CD  ILE A 191     -17.461  -9.343  -2.124  1.00  0.00      A    C
ATOM   2629  HD1 ILE A 191     -16.732  -9.301  -1.288  1.00  0.00      A    H
ATOM   2630  HD2 ILE A 191     -17.956  -8.353  -2.220  1.00  0.00      A    H
ATOM   2631  HD3 ILE A 191     -18.208 -10.139  -1.916  1.00  0.00      A    H
ATOM   2632  C   ILE A 191     -15.249 -10.655  -5.825  1.00  0.00      A    C
ATOM   2633  O   ILE A 191     -14.954 -11.856  -5.801  1.00  0.00      A    O
ATOM   2634  N   ARG A 192     -14.284  -9.749  -5.761  1.00  0.00      A    N
ATOM   2635  HN  ARG A 192     -14.486  -8.773  -5.727  1.00  0.00      A    H
ATOM   2636  CA  ARG A 192     -12.851 -10.124  -5.619  1.00  0.00      A    C
ATOM   2637  HA  ARG A 192     -12.734 -11.153  -5.923  1.00  0.00      A    H
ATOM   2638  CB  ARG A 192     -11.992  -9.398  -6.656  1.00  0.00      A    C
ATOM   2639  HB1 ARG A 192     -10.918  -9.647  -6.520  1.00  0.00      A    H
ATOM   2640  HB2 ARG A 192     -12.316  -9.828  -7.628  1.00  0.00      A    H
ATOM   2641  CG  ARG A 192     -11.922  -7.851  -6.595  1.00  0.00      A    C
ATOM   2642  HG1 ARG A 192     -12.893  -7.314  -6.529  1.00  0.00      A    H
ATOM   2643  HG2 ARG A 192     -11.465  -7.688  -5.596  1.00  0.00      A    H
ATOM   2644  CD  ARG A 192     -11.077  -7.064  -7.584  1.00  0.00      A    C
ATOM   2645  HD1 ARG A 192     -11.076  -6.013  -7.225  1.00  0.00      A    H
ATOM   2646  HD2 ARG A 192     -10.059  -7.488  -7.447  1.00  0.00      A    H
ATOM   2647  NE  ARG A 192     -11.628  -7.230  -8.963  1.00  0.00      A    N
ATOM   2648  HE  ARG A 192     -12.561  -6.928  -9.156  1.00  0.00      A    H
ATOM   2649  CZ  ARG A 192     -11.020  -7.950  -9.940  1.00  0.00      A    C
ATOM   2650  NH1 ARG A 192      -9.666  -8.118  -9.903  1.00  0.00      A    N
ATOM   2651 HH11 ARG A 192      -9.077  -7.701  -9.211  1.00  0.00      A    H
ATOM   2652 HH12 ARG A 192      -9.206  -8.067 -10.790  1.00  0.00      A    H
ATOM   2653  NH2 ARG A 192     -11.706  -8.428 -10.955  1.00  0.00      A    N
ATOM   2654 HH21 ARG A 192     -12.687  -8.601 -10.868  1.00  0.00      A    H
ATOM   2655 HH22 ARG A 192     -11.211  -9.117 -11.484  1.00  0.00      A    H
ATOM   2656  C   ARG A 192     -12.322  -9.859  -4.174  1.00  0.00      A    C
ATOM   2657  O   ARG A 192     -12.490  -8.769  -3.629  1.00  0.00      A    O
ATOM   2658  N   MET A 193     -11.746 -10.885  -3.537  1.00  0.00      A    N
ATOM   2659  HN  MET A 193     -11.609 -11.719  -4.065  1.00  0.00      A    H
ATOM   2660  CA  MET A 193     -11.348 -10.866  -2.162  1.00  0.00      A    C
ATOM   2661  HA  MET A 193     -11.625  -9.924  -1.714  1.00  0.00      A    H
ATOM   2662  CB  MET A 193     -11.960 -12.026  -1.274  1.00  0.00      A    C
ATOM   2663  HB1 MET A 193     -11.487 -12.962  -1.640  1.00  0.00      A    H
ATOM   2664  HB2 MET A 193     -11.575 -11.844  -0.248  1.00  0.00      A    H
ATOM   2665  CG  MET A 193     -13.515 -12.300  -1.489  1.00  0.00      A    C
ATOM   2666  HG1 MET A 193     -14.148 -11.422  -1.239  1.00  0.00      A    H
ATOM   2667  HG2 MET A 193     -13.690 -12.524  -2.563  1.00  0.00      A    H
ATOM   2668  SD  MET A 193     -14.154 -13.655  -0.505  1.00  0.00      A    S
ATOM   2669  CE  MET A 193     -15.820 -13.277  -1.108  1.00  0.00      A    C
ATOM   2670  HE1 MET A 193     -16.306 -12.369  -0.691  1.00  0.00      A    H
ATOM   2671  HE2 MET A 193     -15.750 -13.158  -2.210  1.00  0.00      A    H
ATOM   2672  HE3 MET A 193     -16.586 -14.059  -0.913  1.00  0.00      A    H
ATOM   2673  C   MET A 193      -9.846 -11.081  -2.050  1.00  0.00      A    C
ATOM   2674  O   MET A 193      -9.186 -11.631  -2.952  1.00  0.00      A    O
ATOM   2675  N   GLN A 194      -9.275 -10.491  -0.995  1.00  0.00      A    N
ATOM   2676  HN  GLN A 194      -9.908 -10.008  -0.394  1.00  0.00      A    H
ATOM   2677  CA  GLN A 194      -7.877 -10.458  -0.662  1.00  0.00      A    C
ATOM   2678  HA  GLN A 194      -7.463 -10.095  -1.591  1.00  0.00      A    H
ATOM   2679  CB  GLN A 194      -7.643  -9.475   0.550  1.00  0.00      A    C
ATOM   2680  HB1 GLN A 194      -8.069  -8.470   0.346  1.00  0.00      A    H
ATOM   2681  HB2 GLN A 194      -8.105  -9.920   1.457  1.00  0.00      A    H
ATOM   2682  CG  GLN A 194      -6.140  -9.255   0.912  1.00  0.00      A    C
ATOM   2683  HG1 GLN A 194      -6.006  -8.463   1.679  1.00  0.00      A    H
ATOM   2684  HG2 GLN A 194      -5.670 -10.208   1.235  1.00  0.00      A    H
ATOM   2685  CD  GLN A 194      -5.406  -8.569  -0.263  1.00  0.00      A    C
ATOM   2686  OE1 GLN A 194      -5.430  -7.408  -0.658  1.00  0.00      A    O
ATOM   2687  NE2 GLN A 194      -4.485  -9.415  -0.767  1.00  0.00      A    N
ATOM   2688 HE21 GLN A 194      -3.996  -9.112  -1.585  1.00  0.00      A    H
ATOM   2689 HE22 GLN A 194      -4.185 -10.280  -0.366  1.00  0.00      A    H
ATOM   2690  C   GLN A 194      -7.299 -11.743  -0.236  1.00  0.00      A    C
ATOM   2691  O   GLN A 194      -7.635 -12.301   0.750  1.00  0.00      A    O
ATOM   2692  N   ARG A 195      -6.251 -12.226  -0.893  1.00  0.00      A    N
ATOM   2693  HN  ARG A 195      -5.950 -11.620  -1.625  1.00  0.00      A    H
ATOM   2694  CA  ARG A 195      -5.407 -13.359  -0.360  1.00  0.00      A    C
ATOM   2695  HA  ARG A 195      -6.005 -14.193  -0.024  1.00  0.00      A    H
ATOM   2696  CB  ARG A 195      -4.545 -13.964  -1.476  1.00  0.00      A    C
ATOM   2697  HB1 ARG A 195      -5.078 -14.264  -2.403  1.00  0.00      A    H
ATOM   2698  HB2 ARG A 195      -3.738 -13.276  -1.808  1.00  0.00      A    H
ATOM   2699  CG  ARG A 195      -3.769 -15.179  -0.782  1.00  0.00      A    C
ATOM   2700  HG1 ARG A 195      -3.145 -14.702   0.004  1.00  0.00      A    H
ATOM   2701  HG2 ARG A 195      -4.492 -15.874  -0.304  1.00  0.00      A    H
ATOM   2702  CD  ARG A 195      -2.826 -15.967  -1.683  1.00  0.00      A    C
ATOM   2703  HD1 ARG A 195      -3.340 -16.363  -2.586  1.00  0.00      A    H
ATOM   2704  HD2 ARG A 195      -2.080 -15.199  -1.979  1.00  0.00      A    H
ATOM   2705  NE  ARG A 195      -2.337 -17.006  -0.845  1.00  0.00      A    N
ATOM   2706  HE  ARG A 195      -2.925 -17.307  -0.095  1.00  0.00      A    H
ATOM   2707  CZ  ARG A 195      -1.292 -17.799  -1.148  1.00  0.00      A    C
ATOM   2708  NH1 ARG A 195      -0.451 -17.543  -2.086  1.00  0.00      A    N
ATOM   2709 HH11 ARG A 195      -0.593 -16.706  -2.614  1.00  0.00      A    H
ATOM   2710 HH12 ARG A 195       0.303 -18.152  -2.334  1.00  0.00      A    H
ATOM   2711  NH2 ARG A 195      -1.090 -18.881  -0.336  1.00  0.00      A    N
ATOM   2712 HH21 ARG A 195      -1.781 -18.972   0.382  1.00  0.00      A    H
ATOM   2713 HH22 ARG A 195      -0.383 -19.532  -0.610  1.00  0.00      A    H
ATOM   2714  C   ARG A 195      -4.524 -12.753   0.703  1.00  0.00      A    C
ATOM   2715  O   ARG A 195      -3.732 -11.877   0.422  1.00  0.00      A    O
ATOM   2716  N   GLY A 196      -4.712 -13.104   1.935  1.00  0.00      A    N
ATOM   2717  HN  GLY A 196      -5.406 -13.738   2.266  1.00  0.00      A    H
ATOM   2718  CA  GLY A 196      -3.964 -12.484   2.998  1.00  0.00      A    C
ATOM   2719  HA1 GLY A 196      -2.924 -12.302   2.769  1.00  0.00      A    H
ATOM   2720  HA2 GLY A 196      -4.444 -11.519   3.075  1.00  0.00      A    H
ATOM   2721  C   GLY A 196      -4.230 -13.313   4.284  1.00  0.00      A    C
ATOM   2722  O   GLY A 196      -4.073 -14.528   4.368  1.00  0.00      A    O
ATOM   2723  N   LEU A 197      -4.692 -12.602   5.339  1.00  0.00      A    N
ATOM   2724  HN  LEU A 197      -4.790 -11.628   5.148  1.00  0.00      A    H
ATOM   2725  CA  LEU A 197      -4.855 -13.164   6.681  1.00  0.00      A    C
ATOM   2726  HA  LEU A 197      -4.329 -14.107   6.706  1.00  0.00      A    H
ATOM   2727  CB  LEU A 197      -4.349 -12.399   8.006  1.00  0.00      A    C
ATOM   2728  HB1 LEU A 197      -5.168 -11.742   8.370  1.00  0.00      A    H
ATOM   2729  HB2 LEU A 197      -4.253 -13.136   8.833  1.00  0.00      A    H
ATOM   2730  CG  LEU A 197      -2.937 -11.676   7.903  1.00  0.00      A    C
ATOM   2731  HG  LEU A 197      -2.848 -10.662   7.457  1.00  0.00      A    H
ATOM   2732  CD1 LEU A 197      -2.351 -11.590   9.361  1.00  0.00      A    C
ATOM   2733 HD11 LEU A 197      -2.458 -12.572   9.868  1.00  0.00      A    H
ATOM   2734 HD12 LEU A 197      -1.257 -11.395   9.335  1.00  0.00      A    H
ATOM   2735 HD13 LEU A 197      -2.804 -10.750   9.930  1.00  0.00      A    H
ATOM   2736  CD2 LEU A 197      -1.883 -12.552   7.096  1.00  0.00      A    C
ATOM   2737 HD21 LEU A 197      -2.107 -12.615   6.010  1.00  0.00      A    H
ATOM   2738 HD22 LEU A 197      -0.879 -12.107   7.263  1.00  0.00      A    H
ATOM   2739 HD23 LEU A 197      -1.895 -13.521   7.641  1.00  0.00      A    H
ATOM   2740  C   LEU A 197      -6.275 -13.608   6.919  1.00  0.00      A    C
ATOM   2741  O   LEU A 197      -7.240 -13.114   6.321  1.00  0.00      A    O
ATOM   2742  N   GLY A 198      -6.435 -14.496   7.918  1.00  0.00      A    N
ATOM   2743  HN  GLY A 198      -5.683 -14.950   8.388  1.00  0.00      A    H
ATOM   2744  CA  GLY A 198      -7.777 -15.028   8.265  1.00  0.00      A    C
ATOM   2745  HA1 GLY A 198      -8.039 -14.450   9.140  1.00  0.00      A    H
ATOM   2746  HA2 GLY A 198      -8.463 -14.787   7.466  1.00  0.00      A    H
ATOM   2747  C   GLY A 198      -7.780 -16.449   8.663  1.00  0.00      A    C
ATOM   2748  O   GLY A 198      -6.896 -16.884   9.435  1.00  0.00      A    O
ATOM   2749  N   ASP A 199      -8.915 -17.097   8.324  1.00  0.00      A    N
ATOM   2750  HN  ASP A 199      -9.604 -16.577   7.827  1.00  0.00      A    H
ATOM   2751  CA  ASP A 199      -9.072 -18.514   8.707  1.00  0.00      A    C
ATOM   2752  HA  ASP A 199      -8.565 -18.687   9.645  1.00  0.00      A    H
ATOM   2753  CB  ASP A 199     -10.511 -18.788   9.013  1.00  0.00      A    C
ATOM   2754  HB1 ASP A 199     -10.986 -18.960   8.023  1.00  0.00      A    H
ATOM   2755  HB2 ASP A 199     -10.612 -19.704   9.634  1.00  0.00      A    H
ATOM   2756  CG  ASP A 199     -11.279 -17.764   9.743  1.00  0.00      A    C
ATOM   2757  OD1 ASP A 199     -12.146 -17.133   9.152  1.00  0.00      A    O
ATOM   2758  OD2 ASP A 199     -11.237 -17.767  11.005  1.00  0.00      A    O
ATOM   2759  C   ASP A 199      -8.464 -19.402   7.679  1.00  0.00      A    C
ATOM   2760  O   ASP A 199      -7.884 -20.396   7.997  1.00  0.00      A    O
ATOM   2761  N   GLY A 200      -8.527 -19.001   6.403  1.00  0.00      A    N
ATOM   2762  HN  GLY A 200      -9.085 -18.219   6.135  1.00  0.00      A    H
ATOM   2763  CA  GLY A 200      -7.704 -19.643   5.368  1.00  0.00      A    C
ATOM   2764  HA1 GLY A 200      -6.655 -19.496   5.581  1.00  0.00      A    H
ATOM   2765  HA2 GLY A 200      -8.035 -20.639   5.113  1.00  0.00      A    H
ATOM   2766  C   GLY A 200      -7.855 -18.794   4.094  1.00  0.00      A    C
ATOM   2767  O   GLY A 200      -8.891 -18.786   3.398  1.00  0.00      A    O
ATOM   2768  N   GLY A 201      -6.818 -17.920   3.755  1.00  0.00      A    N
ATOM   2769  HN  GLY A 201      -6.002 -18.124   4.290  1.00  0.00      A    H
ATOM   2770  CA  GLY A 201      -6.898 -16.953   2.702  1.00  0.00      A    C
ATOM   2771  HA1 GLY A 201      -5.890 -16.686   2.423  1.00  0.00      A    H
ATOM   2772  HA2 GLY A 201      -7.344 -17.312   1.786  1.00  0.00      A    H
ATOM   2773  C   GLY A 201      -7.597 -15.672   3.114  1.00  0.00      A    C
ATOM   2774  O   GLY A 201      -6.920 -14.596   3.250  1.00  0.00      A    O
ATOM   2775  N   ILE A 202      -8.944 -15.801   3.229  1.00  0.00      A    N
ATOM   2776  HN  ILE A 202      -9.292 -16.726   3.096  1.00  0.00      A    H
ATOM   2777  CA  ILE A 202      -9.792 -14.822   3.907  1.00  0.00      A    C
ATOM   2778  HA  ILE A 202      -9.074 -14.184   4.402  1.00  0.00      A    H
ATOM   2779  CB  ILE A 202     -10.648 -13.868   2.992  1.00  0.00      A    C
ATOM   2780  HB  ILE A 202      -9.937 -13.431   2.259  1.00  0.00      A    H
ATOM   2781  CG2 ILE A 202     -11.542 -14.672   2.011  1.00  0.00      A    C
ATOM   2782 HG21 ILE A 202     -10.890 -15.463   1.584  1.00  0.00      A    H
ATOM   2783 HG22 ILE A 202     -12.438 -14.979   2.591  1.00  0.00      A    H
ATOM   2784 HG23 ILE A 202     -11.853 -14.030   1.158  1.00  0.00      A    H
ATOM   2785  CG1 ILE A 202     -11.274 -12.608   3.632  1.00  0.00      A    C
ATOM   2786 HG11 ILE A 202     -12.092 -12.884   4.331  1.00  0.00      A    H
ATOM   2787 HG12 ILE A 202     -10.411 -12.159   4.169  1.00  0.00      A    H
ATOM   2788  CD  ILE A 202     -11.874 -11.496   2.739  1.00  0.00      A    C
ATOM   2789  HD1 ILE A 202     -11.823 -10.656   3.464  1.00  0.00      A    H
ATOM   2790  HD2 ILE A 202     -11.191 -11.149   1.934  1.00  0.00      A    H
ATOM   2791  HD3 ILE A 202     -12.917 -11.727   2.435  1.00  0.00      A    H
ATOM   2792  C   ILE A 202     -10.569 -15.623   4.897  1.00  0.00      A    C
ATOM   2793  O   ILE A 202     -10.109 -16.675   5.337  1.00  0.00      A    O
ATOM   2794  N   CYS A 203     -11.862 -15.272   5.163  1.00  0.00      A    N
ATOM   2795  HN  CYS A 203     -12.179 -14.410   4.777  1.00  0.00      A    H
ATOM   2796  CA  CYS A 203     -12.889 -16.083   5.804  1.00  0.00      A    C
ATOM   2797  HA  CYS A 203     -12.372 -16.705   6.520  1.00  0.00      A    H
ATOM   2798  CB  CYS A 203     -14.031 -15.266   6.473  1.00  0.00      A    C
ATOM   2799  HB1 CYS A 203     -14.910 -15.854   6.813  1.00  0.00      A    H
ATOM   2800  HB2 CYS A 203     -13.645 -14.666   7.325  1.00  0.00      A    H
ATOM   2801  SG  CYS A 203     -14.528 -13.957   5.413  1.00  0.00      A    S
ATOM   2802  C   CYS A 203     -13.451 -17.054   4.770  1.00  0.00      A    C
ATOM   2803  O   CYS A 203     -13.401 -16.850   3.515  1.00  0.00      A    O
ATOM   2804  N   GLY A 204     -13.989 -18.204   5.268  1.00  0.00      A    N
ATOM   2805  HN  GLY A 204     -14.031 -18.276   6.262  1.00  0.00      A    H
ATOM   2806  CA  GLY A 204     -14.803 -19.082   4.387  1.00  0.00      A    C
ATOM   2807  HA1 GLY A 204     -15.231 -19.827   5.041  1.00  0.00      A    H
ATOM   2808  HA2 GLY A 204     -15.454 -18.479   3.772  1.00  0.00      A    H
ATOM   2809  C   GLY A 204     -14.016 -19.903   3.319  1.00  0.00      A    C
ATOM   2810  O   GLY A 204     -14.138 -21.110   3.400  1.00  0.00      A    O
ATOM   2811  N   ILE A 205     -13.369 -19.241   2.293  1.00  0.00      A    N
ATOM   2812  HN  ILE A 205     -13.306 -18.258   2.449  1.00  0.00      A    H
ATOM   2813  CA  ILE A 205     -12.992 -19.841   0.988  1.00  0.00      A    C
ATOM   2814  HA  ILE A 205     -13.931 -20.188   0.583  1.00  0.00      A    H
ATOM   2815  CB  ILE A 205     -12.396 -18.776   0.134  1.00  0.00      A    C
ATOM   2816  HB  ILE A 205     -12.398 -19.196  -0.895  1.00  0.00      A    H
ATOM   2817  CG2 ILE A 205     -13.201 -17.501   0.061  1.00  0.00      A    C
ATOM   2818 HG21 ILE A 205     -12.790 -16.687  -0.573  1.00  0.00      A    H
ATOM   2819 HG22 ILE A 205     -14.149 -17.698  -0.484  1.00  0.00      A    H
ATOM   2820 HG23 ILE A 205     -13.392 -17.007   1.038  1.00  0.00      A    H
ATOM   2821  CG1 ILE A 205     -10.922 -18.445   0.452  1.00  0.00      A    C
ATOM   2822 HG11 ILE A 205     -11.001 -17.750   1.316  1.00  0.00      A    H
ATOM   2823 HG12 ILE A 205     -10.208 -19.256   0.713  1.00  0.00      A    H
ATOM   2824  CD  ILE A 205     -10.232 -17.692  -0.619  1.00  0.00      A    C
ATOM   2825  HD1 ILE A 205     -10.607 -16.647  -0.641  1.00  0.00      A    H
ATOM   2826  HD2 ILE A 205      -9.129 -17.658  -0.488  1.00  0.00      A    H
ATOM   2827  HD3 ILE A 205     -10.344 -18.134  -1.633  1.00  0.00      A    H
ATOM   2828  C   ILE A 205     -12.164 -21.169   1.125  1.00  0.00      A    C
ATOM   2829  O   ILE A 205     -12.405 -22.035   0.369  1.00  0.00      A    O
ATOM   2830  N   ALA A 206     -11.172 -21.448   2.067  1.00  0.00      A    N
ATOM   2831  HN  ALA A 206     -10.896 -20.687   2.649  1.00  0.00      A    H
ATOM   2832  CA  ALA A 206     -10.334 -22.678   2.007  1.00  0.00      A    C
ATOM   2833  HA  ALA A 206     -10.265 -23.062   1.000  1.00  0.00      A    H
ATOM   2834  CB  ALA A 206      -8.926 -22.406   2.531  1.00  0.00      A    C
ATOM   2835  HB1 ALA A 206      -8.467 -21.476   2.134  1.00  0.00      A    H
ATOM   2836  HB2 ALA A 206      -8.862 -22.302   3.635  1.00  0.00      A    H
ATOM   2837  HB3 ALA A 206      -8.242 -23.235   2.247  1.00  0.00      A    H
ATOM   2838  C   ALA A 206     -11.048 -23.753   2.890  1.00  0.00      A    C
ATOM   2839  O   ALA A 206     -11.006 -24.923   2.602  1.00  0.00      A    O
ATOM   2840  N   MET A 207     -11.826 -23.219   3.865  1.00  0.00      A    N
ATOM   2841  HN  MET A 207     -11.938 -22.237   3.733  1.00  0.00      A    H
ATOM   2842  CA  MET A 207     -12.433 -23.790   5.011  1.00  0.00      A    C
ATOM   2843  HA  MET A 207     -11.662 -24.354   5.514  1.00  0.00      A    H
ATOM   2844  CB  MET A 207     -12.870 -22.716   6.019  1.00  0.00      A    C
ATOM   2845  HB1 MET A 207     -13.607 -22.110   5.450  1.00  0.00      A    H
ATOM   2846  HB2 MET A 207     -13.571 -23.180   6.747  1.00  0.00      A    H
ATOM   2847  CG  MET A 207     -11.804 -21.770   6.538  1.00  0.00      A    C
ATOM   2848  HG1 MET A 207     -11.256 -21.288   5.701  1.00  0.00      A    H
ATOM   2849  HG2 MET A 207     -12.474 -21.009   6.993  1.00  0.00      A    H
ATOM   2850  SD  MET A 207     -10.516 -22.403   7.734  1.00  0.00      A    S
ATOM   2851  CE  MET A 207     -11.433 -23.705   8.536  1.00  0.00      A    C
ATOM   2852  HE1 MET A 207     -12.312 -23.350   9.115  1.00  0.00      A    H
ATOM   2853  HE2 MET A 207     -11.693 -24.613   7.951  1.00  0.00      A    H
ATOM   2854  HE3 MET A 207     -10.711 -24.048   9.307  1.00  0.00      A    H
ATOM   2855  C   MET A 207     -13.596 -24.683   4.641  1.00  0.00      A    C
ATOM   2856  O   MET A 207     -13.786 -25.840   5.127  1.00  0.00      A    O
ATOM   2857  N   SER A 208     -14.479 -24.155   3.810  1.00  0.00      A    N
ATOM   2858  HN  SER A 208     -14.222 -23.211   3.623  1.00  0.00      A    H
ATOM   2859  CA  SER A 208     -15.891 -24.602   3.581  1.00  0.00      A    C
ATOM   2860  HA  SER A 208     -16.127 -25.463   4.190  1.00  0.00      A    H
ATOM   2861  CB  SER A 208     -16.840 -23.445   4.016  1.00  0.00      A    C
ATOM   2862  HB1 SER A 208     -16.540 -23.219   5.062  1.00  0.00      A    H
ATOM   2863  HB2 SER A 208     -16.550 -22.489   3.530  1.00  0.00      A    H
ATOM   2864  OG  SER A 208     -18.281 -23.619   3.960  1.00  0.00      A    O
ATOM   2865  HG1 SER A 208     -18.629 -23.021   4.625  1.00  0.00      A    H
ATOM   2866  C   SER A 208     -16.058 -25.063   2.106  1.00  0.00      A    C
ATOM   2867  O   SER A 208     -17.139 -25.084   1.492  1.00  0.00      A    O
ATOM   2868  N   ALA A 209     -14.964 -25.474   1.468  1.00  0.00      A    N
ATOM   2869  HN  ALA A 209     -14.122 -25.534   1.997  1.00  0.00      A    H
ATOM   2870  CA  ALA A 209     -14.820 -25.715   0.057  1.00  0.00      A    C
ATOM   2871  HA  ALA A 209     -15.373 -24.985  -0.515  1.00  0.00      A    H
ATOM   2872  CB  ALA A 209     -13.352 -25.391  -0.340  1.00  0.00      A    C
ATOM   2873  HB1 ALA A 209     -12.651 -25.982   0.288  1.00  0.00      A    H
ATOM   2874  HB2 ALA A 209     -13.274 -25.466  -1.446  1.00  0.00      A    H
ATOM   2875  HB3 ALA A 209     -13.162 -24.320  -0.115  1.00  0.00      A    H
ATOM   2876  C   ALA A 209     -15.343 -27.139  -0.313  1.00  0.00      A    C
ATOM   2877  O   ALA A 209     -14.832 -28.119   0.185  1.00  0.00      A    O
ATOM   2878  N   SER A 210     -16.274 -27.316  -1.295  1.00  0.00      A    N
ATOM   2879  HN  SER A 210     -16.697 -26.530  -1.739  1.00  0.00      A    H
ATOM   2880  CA  SER A 210     -16.714 -28.703  -1.655  1.00  0.00      A    C
ATOM   2881  HA  SER A 210     -15.841 -29.340  -1.648  1.00  0.00      A    H
ATOM   2882  CB  SER A 210     -17.792 -29.276  -0.717  1.00  0.00      A    C
ATOM   2883  HB1 SER A 210     -17.954 -30.336  -1.009  1.00  0.00      A    H
ATOM   2884  HB2 SER A 210     -17.368 -29.317   0.309  1.00  0.00      A    H
ATOM   2885  OG  SER A 210     -19.063 -28.594  -0.803  1.00  0.00      A    O
ATOM   2886  HG1 SER A 210     -19.589 -29.214  -0.292  1.00  0.00      A    H
ATOM   2887  C   SER A 210     -17.248 -28.676  -3.053  1.00  0.00      A    C
ATOM   2888  O   SER A 210     -17.644 -27.583  -3.465  1.00  0.00      A    O
ATOM   2889  N   TYR A 211     -17.265 -29.814  -3.812  1.00  0.00      A    N
ATOM   2890  HN  TYR A 211     -17.210 -30.698  -3.353  1.00  0.00      A    H
ATOM   2891  CA  TYR A 211     -17.642 -29.929  -5.202  1.00  0.00      A    C
ATOM   2892  HA  TYR A 211     -18.459 -29.246  -5.378  1.00  0.00      A    H
ATOM   2893  CB  TYR A 211     -16.483 -29.389  -6.078  1.00  0.00      A    C
ATOM   2894  HB1 TYR A 211     -16.860 -29.281  -7.118  1.00  0.00      A    H
ATOM   2895  HB2 TYR A 211     -16.209 -28.389  -5.680  1.00  0.00      A    H
ATOM   2896  CG  TYR A 211     -15.198 -30.318  -6.100  1.00  0.00      A    C
ATOM   2897  CD1 TYR A 211     -15.053 -31.370  -7.057  1.00  0.00      A    C
ATOM   2898  HD1 TYR A 211     -15.909 -31.524  -7.698  1.00  0.00      A    H
ATOM   2899  CE1 TYR A 211     -13.921 -32.126  -7.127  1.00  0.00      A    C
ATOM   2900  HE1 TYR A 211     -13.852 -32.974  -7.792  1.00  0.00      A    H
ATOM   2901  CZ  TYR A 211     -12.888 -31.850  -6.154  1.00  0.00      A    C
ATOM   2902  OH  TYR A 211     -11.644 -32.536  -6.375  1.00  0.00      A    O
ATOM   2903  HH  TYR A 211     -11.875 -33.277  -6.940  1.00  0.00      A    H
ATOM   2904  CD2 TYR A 211     -14.103 -30.046  -5.177  1.00  0.00      A    C
ATOM   2905  HD2 TYR A 211     -14.278 -29.262  -4.455  1.00  0.00      A    H
ATOM   2906  CE2 TYR A 211     -12.996 -30.930  -5.165  1.00  0.00      A    C
ATOM   2907  HE2 TYR A 211     -12.175 -30.701  -4.502  1.00  0.00      A    H
ATOM   2908  C   TYR A 211     -18.112 -31.343  -5.516  1.00  0.00      A    C
ATOM   2909  O   TYR A 211     -17.739 -32.274  -4.885  1.00  0.00      A    O
ATOM   2910  N   PRO A 212     -19.087 -31.516  -6.381  1.00  0.00      A    N
ATOM   2911  CD  PRO A 212     -19.663 -30.422  -7.213  1.00  0.00      A    C
ATOM   2912  HD1 PRO A 212     -18.989 -29.965  -7.969  1.00  0.00      A    H
ATOM   2913  HD2 PRO A 212     -19.960 -29.541  -6.605  1.00  0.00      A    H
ATOM   2914  CA  PRO A 212     -19.808 -32.693  -6.542  1.00  0.00      A    C
ATOM   2915  HA  PRO A 212     -20.015 -33.264  -5.648  1.00  0.00      A    H
ATOM   2916  CB  PRO A 212     -21.113 -32.171  -7.173  1.00  0.00      A    C
ATOM   2917  HB1 PRO A 212     -21.573 -32.950  -7.819  1.00  0.00      A    H
ATOM   2918  HB2 PRO A 212     -21.818 -31.936  -6.347  1.00  0.00      A    H
ATOM   2919  CG  PRO A 212     -20.849 -30.979  -8.029  1.00  0.00      A    C
ATOM   2920  HG1 PRO A 212     -20.599 -31.323  -9.055  1.00  0.00      A    H
ATOM   2921  HG2 PRO A 212     -21.609 -30.169  -8.066  1.00  0.00      A    H
ATOM   2922  C   PRO A 212     -18.967 -33.608  -7.522  1.00  0.00      A    C
ATOM   2923  O   PRO A 212     -18.085 -33.271  -8.329  1.00  0.00      A    O
ATOM   2924  N   THR A 213     -19.337 -34.884  -7.558  1.00  0.00      A    N
ATOM   2925  HN  THR A 213     -20.050 -35.292  -6.992  1.00  0.00      A    H
ATOM   2926  CA  THR A 213     -18.745 -35.942  -8.441  1.00  0.00      A    C
ATOM   2927  HA  THR A 213     -17.982 -35.659  -9.150  1.00  0.00      A    H
ATOM   2928  CB  THR A 213     -18.122 -37.083  -7.610  1.00  0.00      A    C
ATOM   2929  HB  THR A 213     -18.880 -37.502  -6.915  1.00  0.00      A    H
ATOM   2930  OG1 THR A 213     -17.092 -36.499  -6.835  1.00  0.00      A    O
ATOM   2931  HG1 THR A 213     -16.807 -37.244  -6.301  1.00  0.00      A    H
ATOM   2932  CG2 THR A 213     -17.340 -38.107  -8.404  1.00  0.00      A    C
ATOM   2933 HG21 THR A 213     -17.128 -38.967  -7.734  1.00  0.00      A    H
ATOM   2934 HG22 THR A 213     -17.922 -38.502  -9.264  1.00  0.00      A    H
ATOM   2935 HG23 THR A 213     -16.310 -37.766  -8.643  1.00  0.00      A    H
ATOM   2936  C   THR A 213     -19.802 -36.620  -9.217  1.00  0.00      A    C
ATOM   2937  O   THR A 213     -20.722 -37.193  -8.638  1.00  0.00      A    O
ATOM   2938  N   ILE A 214     -19.731 -36.481 -10.547  1.00  0.00      A    N
ATOM   2939  HN  ILE A 214     -18.908 -36.013 -10.859  1.00  0.00      A    H
ATOM   2940  CA  ILE A 214     -20.662 -36.807 -11.556  1.00  0.00      A    C
ATOM   2941  HA  ILE A 214     -21.705 -36.694 -11.299  1.00  0.00      A    H
ATOM   2942  CB  ILE A 214     -20.434 -35.884 -12.707  1.00  0.00      A    C
ATOM   2943  HB  ILE A 214     -19.407 -36.145 -13.042  1.00  0.00      A    H
ATOM   2944  CG2 ILE A 214     -21.394 -36.187 -13.940  1.00  0.00      A    C
ATOM   2945 HG21 ILE A 214     -22.395 -35.749 -13.736  1.00  0.00      A    H
ATOM   2946 HG22 ILE A 214     -20.904 -35.642 -14.775  1.00  0.00      A    H
ATOM   2947 HG23 ILE A 214     -21.464 -37.268 -14.186  1.00  0.00      A    H
ATOM   2948  CG1 ILE A 214     -20.470 -34.418 -12.237  1.00  0.00      A    C
ATOM   2949 HG11 ILE A 214     -19.612 -34.226 -11.559  1.00  0.00      A    H
ATOM   2950 HG12 ILE A 214     -20.264 -33.831 -13.158  1.00  0.00      A    H
ATOM   2951  CD  ILE A 214     -21.768 -33.968 -11.585  1.00  0.00      A    C
ATOM   2952  HD1 ILE A 214     -21.701 -32.867 -11.448  1.00  0.00      A    H
ATOM   2953  HD2 ILE A 214     -22.681 -34.178 -12.182  1.00  0.00      A    H
ATOM   2954  HD3 ILE A 214     -21.911 -34.384 -10.565  1.00  0.00      A    H
ATOM   2955  C   ILE A 214     -20.545 -38.327 -11.864  1.00  0.00      A    C
ATOM   2956  OT1 ILE A 214     -19.518 -38.759 -12.467  1.00  0.00      A    O
ATOM   2957  OT2 ILE A 214     -21.465 -39.130 -11.518  1.00  0.00      A    O
END
