# Supplementary material for: Sequence comparison, molecular modeling, and network analysis predict structural diversity in cysteine proteases from the Cape sundew, Drosera capensis
Source: Comput Struct Biotechnol J. 2016 Jun 14;14:271–82. doi: 10.1016/j.csbj.2016.05.003 (PMC4949590; doi:10.1016/j.csbj.2016.05.003)
Supplement: Supplementary file 4 [file mmc4.zip › Rosetta_mature/DCAP_5561_mature_m1.pdb]

CRYST1   70.562   64.842   78.755  90.00  90.00  90.00 P 1           1
ATOM      1  N   MET A   1      25.994  -4.513 -28.078  1.00  0.00      A    N
ATOM      2  HT1 MET A   1      26.460  -3.907 -28.784  1.00  0.00      A    H
ATOM      3  HT2 MET A   1      25.726  -5.346 -28.640  1.00  0.00      A    H
ATOM      4  HT3 MET A   1      26.737  -4.783 -27.402  1.00  0.00      A    H
ATOM      5  CA  MET A   1      24.671  -3.955 -27.655  1.00  0.00      A    C
ATOM      6  HA  MET A   1      24.372  -3.441 -28.557  1.00  0.00      A    H
ATOM      7  CB  MET A   1      23.667  -5.152 -27.320  1.00  0.00      A    C
ATOM      8  HB1 MET A   1      22.608  -4.847 -27.462  1.00  0.00      A    H
ATOM      9  HB2 MET A   1      23.980  -5.937 -28.041  1.00  0.00      A    H
ATOM     10  CG  MET A   1      23.949  -5.790 -25.869  1.00  0.00      A    C
ATOM     11  HG1 MET A   1      24.697  -5.170 -25.329  1.00  0.00      A    H
ATOM     12  HG2 MET A   1      22.979  -5.862 -25.332  1.00  0.00      A    H
ATOM     13  SD  MET A   1      24.592  -7.459 -26.055  1.00  0.00      A    S
ATOM     14  CE  MET A   1      24.957  -7.510 -24.301  1.00  0.00      A    C
ATOM     15  HE1 MET A   1      24.019  -7.380 -23.720  1.00  0.00      A    H
ATOM     16  HE2 MET A   1      25.371  -8.490 -23.980  1.00  0.00      A    H
ATOM     17  HE3 MET A   1      25.874  -6.957 -24.006  1.00  0.00      A    H
ATOM     18  C   MET A   1      24.779  -2.946 -26.514  1.00  0.00      A    C
ATOM     19  O   MET A   1      25.844  -2.747 -25.968  1.00  0.00      A    O
ATOM     20  N   TYR A   2      23.615  -2.359 -26.107  1.00  0.00      A    N
ATOM     21  HN  TYR A   2      22.792  -2.618 -26.607  1.00  0.00      A    H
ATOM     22  CA  TYR A   2      23.447  -1.292 -25.221  1.00  0.00      A    C
ATOM     23  HA  TYR A   2      24.413  -0.809 -25.212  1.00  0.00      A    H
ATOM     24  CB  TYR A   2      22.404  -0.407 -25.891  1.00  0.00      A    C
ATOM     25  HB1 TYR A   2      22.803  -0.144 -26.894  1.00  0.00      A    H
ATOM     26  HB2 TYR A   2      21.426  -0.921 -26.005  1.00  0.00      A    H
ATOM     27  CG  TYR A   2      22.242   0.811 -25.161  1.00  0.00      A    C
ATOM     28  CD1 TYR A   2      23.280   1.681 -24.744  1.00  0.00      A    C
ATOM     29  HD1 TYR A   2      24.325   1.481 -24.930  1.00  0.00      A    H
ATOM     30  CE1 TYR A   2      22.968   2.886 -24.088  1.00  0.00      A    C
ATOM     31  HE1 TYR A   2      23.720   3.630 -23.868  1.00  0.00      A    H
ATOM     32  CZ  TYR A   2      21.687   3.204 -23.778  1.00  0.00      A    C
ATOM     33  OH  TYR A   2      21.287   4.422 -23.206  1.00  0.00      A    O
ATOM     34  HH  TYR A   2      20.480   4.734 -23.624  1.00  0.00      A    H
ATOM     35  CD2 TYR A   2      20.938   1.188 -24.815  1.00  0.00      A    C
ATOM     36  HD2 TYR A   2      20.119   0.607 -25.214  1.00  0.00      A    H
ATOM     37  CE2 TYR A   2      20.636   2.335 -24.097  1.00  0.00      A    C
ATOM     38  HE2 TYR A   2      19.599   2.557 -23.895  1.00  0.00      A    H
ATOM     39  C   TYR A   2      23.116  -1.864 -23.849  1.00  0.00      A    C
ATOM     40  O   TYR A   2      23.749  -1.605 -22.814  1.00  0.00      A    O
ATOM     41  N   GLN A   3      22.036  -2.691 -23.743  1.00  0.00      A    N
ATOM     42  HN  GLN A   3      21.507  -2.975 -24.539  1.00  0.00      A    H
ATOM     43  CA  GLN A   3      21.485  -3.200 -22.508  1.00  0.00      A    C
ATOM     44  HA  GLN A   3      21.806  -2.672 -21.622  1.00  0.00      A    H
ATOM     45  CB  GLN A   3      19.999  -3.086 -22.442  1.00  0.00      A    C
ATOM     46  HB1 GLN A   3      19.465  -3.904 -22.970  1.00  0.00      A    H
ATOM     47  HB2 GLN A   3      19.597  -3.383 -21.450  1.00  0.00      A    H
ATOM     48  CG  GLN A   3      19.265  -1.746 -22.803  1.00  0.00      A    C
ATOM     49  HG1 GLN A   3      19.710  -0.842 -22.334  1.00  0.00      A    H
ATOM     50  HG2 GLN A   3      19.424  -1.584 -23.891  1.00  0.00      A    H
ATOM     51  CD  GLN A   3      17.859  -1.658 -22.421  1.00  0.00      A    C
ATOM     52  OE1 GLN A   3      17.365  -0.827 -21.713  1.00  0.00      A    O
ATOM     53  NE2 GLN A   3      17.040  -2.643 -22.938  1.00  0.00      A    N
ATOM     54 HE21 GLN A   3      16.061  -2.672 -22.733  1.00  0.00      A    H
ATOM     55 HE22 GLN A   3      17.421  -3.361 -23.520  1.00  0.00      A    H
ATOM     56  C   GLN A   3      21.957  -4.641 -22.240  1.00  0.00      A    C
ATOM     57  O   GLN A   3      22.044  -5.482 -23.206  1.00  0.00      A    O
ATOM     58  N   ILE A   4      22.327  -4.838 -20.929  1.00  0.00      A    N
ATOM     59  HN  ILE A   4      22.164  -4.079 -20.302  1.00  0.00      A    H
ATOM     60  CA  ILE A   4      22.763  -6.048 -20.285  1.00  0.00      A    C
ATOM     61  HA  ILE A   4      23.287  -6.622 -21.034  1.00  0.00      A    H
ATOM     62  CB  ILE A   4      23.703  -5.693 -19.043  1.00  0.00      A    C
ATOM     63  HB  ILE A   4      23.179  -5.023 -18.328  1.00  0.00      A    H
ATOM     64  CG2 ILE A   4      24.079  -6.940 -18.288  1.00  0.00      A    C
ATOM     65 HG21 ILE A   4      24.708  -7.712 -18.782  1.00  0.00      A    H
ATOM     66 HG22 ILE A   4      24.652  -6.660 -17.379  1.00  0.00      A    H
ATOM     67 HG23 ILE A   4      23.159  -7.339 -17.811  1.00  0.00      A    H
ATOM     68  CG1 ILE A   4      24.990  -5.058 -19.643  1.00  0.00      A    C
ATOM     69 HG11 ILE A   4      24.963  -3.947 -19.639  1.00  0.00      A    H
ATOM     70 HG12 ILE A   4      25.727  -5.286 -18.843  1.00  0.00      A    H
ATOM     71  CD  ILE A   4      25.561  -5.583 -20.942  1.00  0.00      A    C
ATOM     72  HD1 ILE A   4      25.686  -6.679 -20.816  1.00  0.00      A    H
ATOM     73  HD2 ILE A   4      24.828  -5.408 -21.759  1.00  0.00      A    H
ATOM     74  HD3 ILE A   4      26.595  -5.233 -21.150  1.00  0.00      A    H
ATOM     75  C   ILE A   4      21.501  -6.762 -19.857  1.00  0.00      A    C
ATOM     76  O   ILE A   4      20.443  -6.190 -19.417  1.00  0.00      A    O
ATOM     77  N   THR A   5      21.518  -8.084 -20.180  1.00  0.00      A    N
ATOM     78  HN  THR A   5      22.357  -8.499 -20.522  1.00  0.00      A    H
ATOM     79  CA  THR A   5      20.290  -8.902 -20.007  1.00  0.00      A    C
ATOM     80  HA  THR A   5      19.444  -8.249 -19.851  1.00  0.00      A    H
ATOM     81  CB  THR A   5      19.846  -9.865 -21.123  1.00  0.00      A    C
ATOM     82  HB  THR A   5      19.236 -10.622 -20.587  1.00  0.00      A    H
ATOM     83  OG1 THR A   5      20.926 -10.549 -21.713  1.00  0.00      A    O
ATOM     84  HG1 THR A   5      21.463  -9.907 -22.183  1.00  0.00      A    H
ATOM     85  CG2 THR A   5      19.183  -8.991 -22.191  1.00  0.00      A    C
ATOM     86 HG21 THR A   5      19.262  -9.483 -23.184  1.00  0.00      A    H
ATOM     87 HG22 THR A   5      18.143  -8.735 -21.895  1.00  0.00      A    H
ATOM     88 HG23 THR A   5      19.626  -7.976 -22.277  1.00  0.00      A    H
ATOM     89  C   THR A   5      20.392  -9.660 -18.714  1.00  0.00      A    C
ATOM     90  O   THR A   5      20.919 -10.765 -18.553  1.00  0.00      A    O
ATOM     91  N   TYR A   6      19.814  -9.003 -17.692  1.00  0.00      A    N
ATOM     92  HN  TYR A   6      19.473  -8.071 -17.792  1.00  0.00      A    H
ATOM     93  CA  TYR A   6      19.950  -9.332 -16.302  1.00  0.00      A    C
ATOM     94  HA  TYR A   6      20.553 -10.228 -16.285  1.00  0.00      A    H
ATOM     95  CB  TYR A   6      20.638  -8.130 -15.550  1.00  0.00      A    C
ATOM     96  HB1 TYR A   6      21.657  -8.043 -15.985  1.00  0.00      A    H
ATOM     97  HB2 TYR A   6      20.047  -7.250 -15.883  1.00  0.00      A    H
ATOM     98  CG  TYR A   6      20.711  -8.174 -14.035  1.00  0.00      A    C
ATOM     99  CD1 TYR A   6      20.106  -7.248 -13.245  1.00  0.00      A    C
ATOM    100  HD1 TYR A   6      19.557  -6.441 -13.707  1.00  0.00      A    H
ATOM    101  CE1 TYR A   6      20.101  -7.306 -11.846  1.00  0.00      A    C
ATOM    102  HE1 TYR A   6      19.731  -6.518 -11.207  1.00  0.00      A    H
ATOM    103  CZ  TYR A   6      20.865  -8.356 -11.248  1.00  0.00      A    C
ATOM    104  OH  TYR A   6      20.915  -8.354  -9.859  1.00  0.00      A    O
ATOM    105  HH  TYR A   6      21.045  -7.471  -9.506  1.00  0.00      A    H
ATOM    106  CD2 TYR A   6      21.286  -9.264 -13.378  1.00  0.00      A    C
ATOM    107  HD2 TYR A   6      21.599 -10.094 -13.994  1.00  0.00      A    H
ATOM    108  CE2 TYR A   6      21.305  -9.394 -11.976  1.00  0.00      A    C
ATOM    109  HE2 TYR A   6      21.787 -10.206 -11.452  1.00  0.00      A    H
ATOM    110  C   TYR A   6      18.656  -9.803 -15.625  1.00  0.00      A    C
ATOM    111  O   TYR A   6      18.657 -11.023 -15.354  1.00  0.00      A    O
ATOM    112  N   PRO A   7      17.516  -9.015 -15.429  1.00  0.00      A    N
ATOM    113  CD  PRO A   7      17.298  -7.764 -16.159  1.00  0.00      A    C
ATOM    114  HD1 PRO A   7      17.503  -7.886 -17.244  1.00  0.00      A    H
ATOM    115  HD2 PRO A   7      17.979  -6.931 -15.881  1.00  0.00      A    H
ATOM    116  CA  PRO A   7      16.457  -9.329 -14.523  1.00  0.00      A    C
ATOM    117  HA  PRO A   7      16.815  -9.649 -13.556  1.00  0.00      A    H
ATOM    118  CB  PRO A   7      15.630  -8.066 -14.382  1.00  0.00      A    C
ATOM    119  HB1 PRO A   7      14.584  -8.347 -14.138  1.00  0.00      A    H
ATOM    120  HB2 PRO A   7      16.074  -7.580 -13.486  1.00  0.00      A    H
ATOM    121  CG  PRO A   7      15.913  -7.380 -15.709  1.00  0.00      A    C
ATOM    122  HG1 PRO A   7      15.100  -7.682 -16.403  1.00  0.00      A    H
ATOM    123  HG2 PRO A   7      15.834  -6.273 -15.651  1.00  0.00      A    H
ATOM    124  C   PRO A   7      15.708 -10.466 -15.148  1.00  0.00      A    C
ATOM    125  O   PRO A   7      15.338 -10.411 -16.290  1.00  0.00      A    O
ATOM    126  N   TYR A   8      15.563 -11.550 -14.380  1.00  0.00      A    N
ATOM    127  HN  TYR A   8      15.947 -11.609 -13.462  1.00  0.00      A    H
ATOM    128  CA  TYR A   8      14.842 -12.717 -14.778  1.00  0.00      A    C
ATOM    129  HA  TYR A   8      14.968 -13.335 -13.901  1.00  0.00      A    H
ATOM    130  CB  TYR A   8      13.378 -12.452 -15.008  1.00  0.00      A    C
ATOM    131  HB1 TYR A   8      13.114 -11.633 -15.710  1.00  0.00      A    H
ATOM    132  HB2 TYR A   8      12.916 -13.407 -15.339  1.00  0.00      A    H
ATOM    133  CG  TYR A   8      12.853 -12.120 -13.584  1.00  0.00      A    C
ATOM    134  CD1 TYR A   8      12.564 -10.827 -13.261  1.00  0.00      A    C
ATOM    135  HD1 TYR A   8      12.860 -10.034 -13.933  1.00  0.00      A    H
ATOM    136  CE1 TYR A   8      11.859 -10.507 -12.030  1.00  0.00      A    C
ATOM    137  HE1 TYR A   8      11.658  -9.476 -11.777  1.00  0.00      A    H
ATOM    138  CZ  TYR A   8      11.639 -11.621 -11.182  1.00  0.00      A    C
ATOM    139  OH  TYR A   8      11.222 -11.263  -9.879  1.00  0.00      A    O
ATOM    140  HH  TYR A   8      11.083 -12.058  -9.358  1.00  0.00      A    H
ATOM    141  CD2 TYR A   8      12.496 -13.127 -12.666  1.00  0.00      A    C
ATOM    142  HD2 TYR A   8      12.721 -14.137 -12.977  1.00  0.00      A    H
ATOM    143  CE2 TYR A   8      11.850 -12.913 -11.470  1.00  0.00      A    C
ATOM    144  HE2 TYR A   8      11.825 -13.708 -10.740  1.00  0.00      A    H
ATOM    145  C   TYR A   8      15.424 -13.625 -15.880  1.00  0.00      A    C
ATOM    146  O   TYR A   8      14.783 -14.621 -16.275  1.00  0.00      A    O
ATOM    147  N   ARG A   9      16.612 -13.298 -16.386  1.00  0.00      A    N
ATOM    148  HN  ARG A   9      16.960 -12.384 -16.189  1.00  0.00      A    H
ATOM    149  CA  ARG A   9      17.505 -14.054 -17.106  1.00  0.00      A    C
ATOM    150  HA  ARG A   9      16.892 -14.667 -17.750  1.00  0.00      A    H
ATOM    151  CB  ARG A   9      18.235 -13.106 -18.001  1.00  0.00      A    C
ATOM    152  HB1 ARG A   9      18.931 -12.463 -17.421  1.00  0.00      A    H
ATOM    153  HB2 ARG A   9      18.947 -13.771 -18.535  1.00  0.00      A    H
ATOM    154  CG  ARG A   9      17.374 -12.256 -19.067  1.00  0.00      A    C
ATOM    155  HG1 ARG A   9      16.817 -11.558 -18.406  1.00  0.00      A    H
ATOM    156  HG2 ARG A   9      17.989 -11.656 -19.771  1.00  0.00      A    H
ATOM    157  CD  ARG A   9      16.473 -13.148 -19.897  1.00  0.00      A    C
ATOM    158  HD1 ARG A   9      17.063 -13.870 -20.501  1.00  0.00      A    H
ATOM    159  HD2 ARG A   9      15.812 -13.739 -19.227  1.00  0.00      A    H
ATOM    160  NE  ARG A   9      15.587 -12.131 -20.719  1.00  0.00      A    N
ATOM    161  HE  ARG A   9      14.711 -11.827 -20.345  1.00  0.00      A    H
ATOM    162  CZ  ARG A   9      15.950 -11.508 -21.832  1.00  0.00      A    C
ATOM    163  NH1 ARG A   9      17.025 -11.810 -22.496  1.00  0.00      A    N
ATOM    164 HH11 ARG A   9      17.756 -12.405 -22.163  1.00  0.00      A    H
ATOM    165 HH12 ARG A   9      17.036 -11.356 -23.387  1.00  0.00      A    H
ATOM    166  NH2 ARG A   9      15.128 -10.595 -22.355  1.00  0.00      A    N
ATOM    167 HH21 ARG A   9      14.369 -10.371 -21.744  1.00  0.00      A    H
ATOM    168 HH22 ARG A   9      15.271 -10.203 -23.263  1.00  0.00      A    H
ATOM    169  C   ARG A   9      18.392 -14.905 -16.181  1.00  0.00      A    C
ATOM    170  O   ARG A   9      18.793 -16.040 -16.420  1.00  0.00      A    O
ATOM    171  N   TYR A  10      18.814 -14.254 -15.157  1.00  0.00      A    N
ATOM    172  HN  TYR A  10      18.616 -13.305 -14.925  1.00  0.00      A    H
ATOM    173  CA  TYR A  10      19.693 -14.817 -14.126  1.00  0.00      A    C
ATOM    174  HA  TYR A  10      20.424 -15.447 -14.612  1.00  0.00      A    H
ATOM    175  CB  TYR A  10      20.435 -13.577 -13.406  1.00  0.00      A    C
ATOM    176  HB1 TYR A  10      19.755 -12.702 -13.330  1.00  0.00      A    H
ATOM    177  HB2 TYR A  10      20.808 -13.810 -12.385  1.00  0.00      A    H
ATOM    178  CG  TYR A  10      21.697 -13.187 -14.126  1.00  0.00      A    C
ATOM    179  CD1 TYR A  10      22.802 -13.112 -13.401  1.00  0.00      A    C
ATOM    180  HD1 TYR A  10      22.833 -13.648 -12.464  1.00  0.00      A    H
ATOM    181  CE1 TYR A  10      23.932 -12.590 -13.990  1.00  0.00      A    C
ATOM    182  HE1 TYR A  10      24.830 -12.557 -13.390  1.00  0.00      A    H
ATOM    183  CZ  TYR A  10      23.942 -12.065 -15.265  1.00  0.00      A    C
ATOM    184  OH  TYR A  10      25.111 -11.455 -15.739  1.00  0.00      A    O
ATOM    185  HH  TYR A  10      24.908 -11.112 -16.613  1.00  0.00      A    H
ATOM    186  CD2 TYR A  10      21.644 -12.635 -15.398  1.00  0.00      A    C
ATOM    187  HD2 TYR A  10      20.709 -12.564 -15.934  1.00  0.00      A    H
ATOM    188  CE2 TYR A  10      22.716 -12.115 -16.039  1.00  0.00      A    C
ATOM    189  HE2 TYR A  10      22.610 -11.598 -16.981  1.00  0.00      A    H
ATOM    190  C   TYR A  10      18.862 -15.623 -13.152  1.00  0.00      A    C
ATOM    191  O   TYR A  10      18.531 -16.807 -13.409  1.00  0.00      A    O
ATOM    192  N   GLY A  11      18.311 -15.003 -12.077  1.00  0.00      A    N
ATOM    193  HN  GLY A  11      18.178 -14.015 -12.078  1.00  0.00      A    H
ATOM    194  CA  GLY A  11      17.854 -15.830 -11.004  1.00  0.00      A    C
ATOM    195  HA1 GLY A  11      17.110 -16.483 -11.437  1.00  0.00      A    H
ATOM    196  HA2 GLY A  11      18.644 -16.423 -10.568  1.00  0.00      A    H
ATOM    197  C   GLY A  11      17.288 -15.087  -9.957  1.00  0.00      A    C
ATOM    198  O   GLY A  11      17.810 -15.055  -8.846  1.00  0.00      A    O
ATOM    199  N   HSE A  12      16.181 -14.433 -10.286  1.00  0.00      A    N
ATOM    200  HN  HSE A  12      15.869 -14.626 -11.213  1.00  0.00      A    H
ATOM    201  CA  HSE A  12      15.487 -13.490  -9.397  1.00  0.00      A    C
ATOM    202  HA  HSE A  12      16.077 -13.234  -8.529  1.00  0.00      A    H
ATOM    203  CB  HSE A  12      15.119 -12.201 -10.223  1.00  0.00      A    C
ATOM    204  HB1 HSE A  12      14.607 -12.464 -11.173  1.00  0.00      A    H
ATOM    205  HB2 HSE A  12      14.439 -11.485  -9.715  1.00  0.00      A    H
ATOM    206  ND1 HSE A  12      17.162 -11.759 -11.667  1.00  0.00      A    N
ATOM    207  CG  HSE A  12      16.315 -11.427 -10.587  1.00  0.00      A    C
ATOM    208  CE1 HSE A  12      18.133 -10.924 -11.609  1.00  0.00      A    C
ATOM    209  HE1 HSE A  12      18.910 -10.881 -12.373  1.00  0.00      A    H
ATOM    210  NE2 HSE A  12      18.004 -10.002 -10.576  1.00  0.00      A    N
ATOM    211  HE2 HSE A  12      18.632  -9.256 -10.354  1.00  0.00      A    H
ATOM    212  CD2 HSE A  12      16.825 -10.384  -9.929  1.00  0.00      A    C
ATOM    213  HD2 HSE A  12      16.424  -9.862  -9.069  1.00  0.00      A    H
ATOM    214  C   HSE A  12      14.116 -14.047  -8.852  1.00  0.00      A    C
ATOM    215  O   HSE A  12      13.637 -15.105  -9.233  1.00  0.00      A    O
ATOM    216  N   TYR A  13      13.479 -13.389  -7.876  1.00  0.00      A    N
ATOM    217  HN  TYR A  13      13.773 -12.481  -7.589  1.00  0.00      A    H
ATOM    218  CA  TYR A  13      12.586 -14.058  -6.931  1.00  0.00      A    C
ATOM    219  HA  TYR A  13      12.916 -15.078  -6.797  1.00  0.00      A    H
ATOM    220  CB  TYR A  13      12.606 -13.374  -5.500  1.00  0.00      A    C
ATOM    221  HB1 TYR A  13      13.619 -12.937  -5.373  1.00  0.00      A    H
ATOM    222  HB2 TYR A  13      11.913 -12.505  -5.521  1.00  0.00      A    H
ATOM    223  CG  TYR A  13      12.225 -14.376  -4.289  1.00  0.00      A    C
ATOM    224  CD1 TYR A  13      13.178 -15.204  -3.762  1.00  0.00      A    C
ATOM    225  HD1 TYR A  13      14.200 -15.145  -4.105  1.00  0.00      A    H
ATOM    226  CE1 TYR A  13      12.914 -15.809  -2.535  1.00  0.00      A    C
ATOM    227  HE1 TYR A  13      13.756 -16.384  -2.178  1.00  0.00      A    H
ATOM    228  CZ  TYR A  13      11.641 -15.682  -1.914  1.00  0.00      A    C
ATOM    229  OH  TYR A  13      11.523 -16.333  -0.685  1.00  0.00      A    O
ATOM    230  HH  TYR A  13      10.597 -16.585  -0.657  1.00  0.00      A    H
ATOM    231  CD2 TYR A  13      10.932 -14.239  -3.703  1.00  0.00      A    C
ATOM    232  HD2 TYR A  13      10.177 -13.522  -3.990  1.00  0.00      A    H
ATOM    233  CE2 TYR A  13      10.647 -14.899  -2.490  1.00  0.00      A    C
ATOM    234  HE2 TYR A  13       9.650 -14.801  -2.088  1.00  0.00      A    H
ATOM    235  C   TYR A  13      11.185 -14.173  -7.547  1.00  0.00      A    C
ATOM    236  O   TYR A  13      10.558 -13.339  -8.194  1.00  0.00      A    O
ATOM    237  N   GLU A  14      10.645 -15.387  -7.252  1.00  0.00      A    N
ATOM    238  HN  GLU A  14      11.136 -16.152  -6.843  1.00  0.00      A    H
ATOM    239  CA  GLU A  14       9.253 -15.752  -7.444  1.00  0.00      A    C
ATOM    240  HA  GLU A  14       8.676 -14.848  -7.567  1.00  0.00      A    H
ATOM    241  CB  GLU A  14       9.131 -16.563  -8.705  1.00  0.00      A    C
ATOM    242  HB1 GLU A  14       9.575 -15.951  -9.519  1.00  0.00      A    H
ATOM    243  HB2 GLU A  14       9.689 -17.521  -8.632  1.00  0.00      A    H
ATOM    244  CG  GLU A  14       7.626 -17.070  -8.955  1.00  0.00      A    C
ATOM    245  HG1 GLU A  14       7.292 -17.838  -8.225  1.00  0.00      A    H
ATOM    246  HG2 GLU A  14       6.990 -16.167  -8.837  1.00  0.00      A    H
ATOM    247  CD  GLU A  14       7.519 -17.449 -10.406  1.00  0.00      A    C
ATOM    248  OE1 GLU A  14       8.198 -18.424 -10.788  1.00  0.00      A    O
ATOM    249  OE2 GLU A  14       6.651 -16.885 -11.120  1.00  0.00      A    O
ATOM    250  C   GLU A  14       8.669 -16.605  -6.242  1.00  0.00      A    C
ATOM    251  O   GLU A  14       9.208 -17.732  -5.990  1.00  0.00      A    O
ATOM    252  N   SER A  15       7.638 -16.215  -5.474  1.00  0.00      A    N
ATOM    253  HN  SER A  15       7.218 -15.312  -5.520  1.00  0.00      A    H
ATOM    254  CA  SER A  15       6.892 -17.114  -4.649  1.00  0.00      A    C
ATOM    255  HA  SER A  15       7.156 -18.116  -4.954  1.00  0.00      A    H
ATOM    256  CB  SER A  15       7.525 -16.933  -3.224  1.00  0.00      A    C
ATOM    257  HB1 SER A  15       7.721 -17.941  -2.798  1.00  0.00      A    H
ATOM    258  HB2 SER A  15       8.573 -16.589  -3.357  1.00  0.00      A    H
ATOM    259  OG  SER A  15       6.840 -16.068  -2.338  1.00  0.00      A    O
ATOM    260  HG1 SER A  15       7.151 -16.405  -1.495  1.00  0.00      A    H
ATOM    261  C   SER A  15       5.377 -16.924  -4.758  1.00  0.00      A    C
ATOM    262  O   SER A  15       4.913 -16.203  -5.640  1.00  0.00      A    O
ATOM    263  N   VAL A  16       4.614 -17.579  -3.894  1.00  0.00      A    N
ATOM    264  HN  VAL A  16       5.066 -18.036  -3.132  1.00  0.00      A    H
ATOM    265  CA  VAL A  16       3.127 -17.461  -3.837  1.00  0.00      A    C
ATOM    266  HA  VAL A  16       2.735 -16.510  -4.168  1.00  0.00      A    H
ATOM    267  CB  VAL A  16       2.321 -18.465  -4.764  1.00  0.00      A    C
ATOM    268  HB  VAL A  16       2.733 -18.273  -5.778  1.00  0.00      A    H
ATOM    269  CG1 VAL A  16       2.579 -19.925  -4.443  1.00  0.00      A    C
ATOM    270 HG11 VAL A  16       2.255 -20.238  -3.427  1.00  0.00      A    H
ATOM    271 HG12 VAL A  16       2.155 -20.461  -5.318  1.00  0.00      A    H
ATOM    272 HG13 VAL A  16       3.625 -20.261  -4.608  1.00  0.00      A    H
ATOM    273  CG2 VAL A  16       0.751 -18.101  -4.800  1.00  0.00      A    C
ATOM    274 HG21 VAL A  16       0.317 -18.766  -5.577  1.00  0.00      A    H
ATOM    275 HG22 VAL A  16       0.308 -18.204  -3.787  1.00  0.00      A    H
ATOM    276 HG23 VAL A  16       0.612 -17.057  -5.154  1.00  0.00      A    H
ATOM    277  C   VAL A  16       2.682 -17.519  -2.388  1.00  0.00      A    C
ATOM    278  O   VAL A  16       3.234 -18.237  -1.603  1.00  0.00      A    O
ATOM    279  N   ASN A  17       1.633 -16.776  -1.954  1.00  0.00      A    N
ATOM    280  HN  ASN A  17       1.041 -16.139  -2.442  1.00  0.00      A    H
ATOM    281  CA  ASN A  17       1.207 -16.850  -0.543  1.00  0.00      A    C
ATOM    282  HA  ASN A  17       2.004 -17.168   0.113  1.00  0.00      A    H
ATOM    283  CB  ASN A  17       0.809 -15.433  -0.000  1.00  0.00      A    C
ATOM    284  HB1 ASN A  17      -0.003 -15.077  -0.670  1.00  0.00      A    H
ATOM    285  HB2 ASN A  17       0.519 -15.532   1.068  1.00  0.00      A    H
ATOM    286  CG  ASN A  17       1.892 -14.395   0.018  1.00  0.00      A    C
ATOM    287  OD1 ASN A  17       2.947 -14.609   0.650  1.00  0.00      A    O
ATOM    288  ND2 ASN A  17       1.626 -13.230  -0.670  1.00  0.00      A    N
ATOM    289 HD21 ASN A  17       2.110 -12.381  -0.457  1.00  0.00      A    H
ATOM    290 HD22 ASN A  17       0.782 -13.156  -1.200  1.00  0.00      A    H
ATOM    291  C   ASN A  17       0.089 -17.873  -0.197  1.00  0.00      A    C
ATOM    292  O   ASN A  17       0.334 -19.067  -0.128  1.00  0.00      A    O
ATOM    293  N   GLY A  18      -1.105 -17.356   0.084  1.00  0.00      A    N
ATOM    294  HN  GLY A  18      -1.263 -16.372   0.033  1.00  0.00      A    H
ATOM    295  CA  GLY A  18      -2.305 -18.035   0.421  1.00  0.00      A    C
ATOM    296  HA1 GLY A  18      -3.059 -17.848  -0.328  1.00  0.00      A    H
ATOM    297  HA2 GLY A  18      -2.034 -19.076   0.516  1.00  0.00      A    H
ATOM    298  C   GLY A  18      -2.824 -17.347   1.710  1.00  0.00      A    C
ATOM    299  O   GLY A  18      -3.644 -16.450   1.700  1.00  0.00      A    O
ATOM    300  N   VAL A  19      -2.315 -17.730   2.900  1.00  0.00      A    N
ATOM    301  HN  VAL A  19      -1.550 -18.366   2.849  1.00  0.00      A    H
ATOM    302  CA  VAL A  19      -2.760 -17.209   4.162  1.00  0.00      A    C
ATOM    303  HA  VAL A  19      -3.823 -17.023   4.200  1.00  0.00      A    H
ATOM    304  CB  VAL A  19      -2.353 -18.144   5.338  1.00  0.00      A    C
ATOM    305  HB  VAL A  19      -1.258 -18.320   5.401  1.00  0.00      A    H
ATOM    306  CG1 VAL A  19      -2.797 -17.485   6.680  1.00  0.00      A    C
ATOM    307 HG11 VAL A  19      -2.309 -16.543   7.011  1.00  0.00      A    H
ATOM    308 HG12 VAL A  19      -3.889 -17.278   6.688  1.00  0.00      A    H
ATOM    309 HG13 VAL A  19      -2.551 -18.266   7.431  1.00  0.00      A    H
ATOM    310  CG2 VAL A  19      -3.181 -19.436   5.252  1.00  0.00      A    C
ATOM    311 HG21 VAL A  19      -2.945 -20.169   6.053  1.00  0.00      A    H
ATOM    312 HG22 VAL A  19      -4.274 -19.240   5.291  1.00  0.00      A    H
ATOM    313 HG23 VAL A  19      -2.984 -19.990   4.309  1.00  0.00      A    H
ATOM    314  C   VAL A  19      -2.126 -15.876   4.385  1.00  0.00      A    C
ATOM    315  O   VAL A  19      -2.729 -14.905   4.830  1.00  0.00      A    O
ATOM    316  N   CYS A  20      -0.853 -15.795   4.102  1.00  0.00      A    N
ATOM    317  HN  CYS A  20      -0.384 -16.589   3.722  1.00  0.00      A    H
ATOM    318  CA  CYS A  20      -0.058 -14.702   4.625  1.00  0.00      A    C
ATOM    319  HA  CYS A  20      -0.590 -14.313   5.481  1.00  0.00      A    H
ATOM    320  CB  CYS A  20       1.398 -15.126   5.006  1.00  0.00      A    C
ATOM    321  HB1 CYS A  20       1.330 -16.129   5.480  1.00  0.00      A    H
ATOM    322  HB2 CYS A  20       1.899 -15.461   4.073  1.00  0.00      A    H
ATOM    323  SG  CYS A  20       2.432 -14.109   6.224  1.00  0.00      A    S
ATOM    324  C   CYS A  20       0.165 -13.491   3.597  1.00  0.00      A    C
ATOM    325  O   CYS A  20      -0.256 -13.475   2.464  1.00  0.00      A    O
ATOM    326  N   GLY A  21       0.823 -12.394   4.067  1.00  0.00      A    N
ATOM    327  HN  GLY A  21       1.273 -12.414   4.957  1.00  0.00      A    H
ATOM    328  CA  GLY A  21       1.160 -11.210   3.243  1.00  0.00      A    C
ATOM    329  HA1 GLY A  21       1.064 -11.425   2.189  1.00  0.00      A    H
ATOM    330  HA2 GLY A  21       0.652 -10.353   3.661  1.00  0.00      A    H
ATOM    331  C   GLY A  21       2.595 -10.963   3.458  1.00  0.00      A    C
ATOM    332  O   GLY A  21       3.017 -10.003   4.118  1.00  0.00      A    O
ATOM    333  N   SER A  22       3.429 -11.801   2.775  1.00  0.00      A    N
ATOM    334  HN  SER A  22       3.056 -12.548   2.231  1.00  0.00      A    H
ATOM    335  CA  SER A  22       4.843 -11.912   3.091  1.00  0.00      A    C
ATOM    336  HA  SER A  22       5.015 -11.778   4.149  1.00  0.00      A    H
ATOM    337  CB  SER A  22       5.280 -13.256   2.499  1.00  0.00      A    C
ATOM    338  HB1 SER A  22       5.107 -13.264   1.401  1.00  0.00      A    H
ATOM    339  HB2 SER A  22       6.362 -13.403   2.703  1.00  0.00      A    H
ATOM    340  OG  SER A  22       4.514 -14.245   3.201  1.00  0.00      A    O
ATOM    341  HG1 SER A  22       4.783 -15.124   2.924  1.00  0.00      A    H
ATOM    342  C   SER A  22       5.703 -10.952   2.374  1.00  0.00      A    C
ATOM    343  O   SER A  22       6.824 -11.248   1.979  1.00  0.00      A    O
ATOM    344  N   CYS A  23       5.119  -9.717   2.175  1.00  0.00      A    N
ATOM    345  HN  CYS A  23       4.177  -9.528   2.442  1.00  0.00      A    H
ATOM    346  CA  CYS A  23       5.644  -8.630   1.405  1.00  0.00      A    C
ATOM    347  HA  CYS A  23       5.859  -8.911   0.384  1.00  0.00      A    H
ATOM    348  CB  CYS A  23       4.584  -7.527   1.327  1.00  0.00      A    C
ATOM    349  HB1 CYS A  23       4.561  -6.949   2.275  1.00  0.00      A    H
ATOM    350  HB2 CYS A  23       4.809  -6.663   0.666  1.00  0.00      A    H
ATOM    351  SG  CYS A  23       2.920  -8.140   0.822  1.00  0.00      A    S
ATOM    352  C   CYS A  23       7.017  -8.091   1.837  1.00  0.00      A    C
ATOM    353  O   CYS A  23       7.813  -7.724   1.035  1.00  0.00      A    O
ATOM    354  N   TRP A  24       7.277  -7.986   3.188  1.00  0.00      A    N
ATOM    355  HN  TRP A  24       6.566  -8.185   3.858  1.00  0.00      A    H
ATOM    356  CA  TRP A  24       8.518  -7.354   3.617  1.00  0.00      A    C
ATOM    357  HA  TRP A  24       8.934  -6.729   2.840  1.00  0.00      A    H
ATOM    358  CB  TRP A  24       8.217  -6.594   4.949  1.00  0.00      A    C
ATOM    359  HB1 TRP A  24       8.066  -7.373   5.726  1.00  0.00      A    H
ATOM    360  HB2 TRP A  24       9.140  -5.999   5.116  1.00  0.00      A    H
ATOM    361  CG  TRP A  24       6.994  -5.705   4.838  1.00  0.00      A    C
ATOM    362  CD1 TRP A  24       5.758  -5.947   5.340  1.00  0.00      A    C
ATOM    363  HD1 TRP A  24       5.464  -6.890   5.776  1.00  0.00      A    H
ATOM    364  NE1 TRP A  24       5.015  -4.822   5.204  1.00  0.00      A    N
ATOM    365  HE1 TRP A  24       4.124  -4.676   5.577  1.00  0.00      A    H
ATOM    366  CE2 TRP A  24       5.711  -3.858   4.633  1.00  0.00      A    C
ATOM    367  CD2 TRP A  24       6.998  -4.386   4.372  1.00  0.00      A    C
ATOM    368  CE3 TRP A  24       7.987  -3.620   3.725  1.00  0.00      A    C
ATOM    369  HE3 TRP A  24       9.018  -3.936   3.679  1.00  0.00      A    H
ATOM    370  CZ3 TRP A  24       7.657  -2.255   3.386  1.00  0.00      A    C
ATOM    371  HZ3 TRP A  24       8.430  -1.672   2.907  1.00  0.00      A    H
ATOM    372  CZ2 TRP A  24       5.410  -2.510   4.178  1.00  0.00      A    C
ATOM    373  HZ2 TRP A  24       4.456  -2.009   4.258  1.00  0.00      A    H
ATOM    374  CH2 TRP A  24       6.447  -1.706   3.630  1.00  0.00      A    C
ATOM    375  HH2 TRP A  24       6.308  -0.661   3.397  1.00  0.00      A    H
ATOM    376  C   TRP A  24       9.619  -8.407   3.655  1.00  0.00      A    C
ATOM    377  O   TRP A  24      10.841  -8.202   3.560  1.00  0.00      A    O
ATOM    378  N   ALA A  25       9.198  -9.681   3.827  1.00  0.00      A    N
ATOM    379  HN  ALA A  25       8.251  -9.765   4.127  1.00  0.00      A    H
ATOM    380  CA  ALA A  25      10.102 -10.813   3.599  1.00  0.00      A    C
ATOM    381  HA  ALA A  25      11.049 -10.696   4.106  1.00  0.00      A    H
ATOM    382  CB  ALA A  25       9.429 -12.101   4.054  1.00  0.00      A    C
ATOM    383  HB1 ALA A  25      10.091 -12.992   4.018  1.00  0.00      A    H
ATOM    384  HB2 ALA A  25       9.156 -11.919   5.116  1.00  0.00      A    H
ATOM    385  HB3 ALA A  25       8.462 -12.289   3.540  1.00  0.00      A    H
ATOM    386  C   ALA A  25      10.475 -11.059   2.156  1.00  0.00      A    C
ATOM    387  O   ALA A  25      11.630 -11.281   1.840  1.00  0.00      A    O
ATOM    388  N   PHE A  26       9.489 -10.985   1.159  1.00  0.00      A    N
ATOM    389  HN  PHE A  26       8.542 -10.868   1.448  1.00  0.00      A    H
ATOM    390  CA  PHE A  26       9.738 -11.047  -0.269  1.00  0.00      A    C
ATOM    391  HA  PHE A  26      10.109 -12.043  -0.463  1.00  0.00      A    H
ATOM    392  CB  PHE A  26       8.366 -10.775  -1.058  1.00  0.00      A    C
ATOM    393  HB1 PHE A  26       7.671 -11.405  -0.462  1.00  0.00      A    H
ATOM    394  HB2 PHE A  26       8.070  -9.706  -0.990  1.00  0.00      A    H
ATOM    395  CG  PHE A  26       8.393 -11.215  -2.440  1.00  0.00      A    C
ATOM    396  CD1 PHE A  26       7.700 -12.393  -2.807  1.00  0.00      A    C
ATOM    397  HD1 PHE A  26       7.238 -12.921  -1.986  1.00  0.00      A    H
ATOM    398  CE1 PHE A  26       7.492 -12.751  -4.147  1.00  0.00      A    C
ATOM    399  HE1 PHE A  26       6.908 -13.654  -4.240  1.00  0.00      A    H
ATOM    400  CZ  PHE A  26       8.130 -12.073  -5.150  1.00  0.00      A    C
ATOM    401  HZ  PHE A  26       7.935 -12.372  -6.169  1.00  0.00      A    H
ATOM    402  CD2 PHE A  26       9.024 -10.542  -3.511  1.00  0.00      A    C
ATOM    403  HD2 PHE A  26       9.675  -9.752  -3.165  1.00  0.00      A    H
ATOM    404  CE2 PHE A  26       8.909 -10.928  -4.863  1.00  0.00      A    C
ATOM    405  HE2 PHE A  26       9.377 -10.297  -5.604  1.00  0.00      A    H
ATOM    406  C   PHE A  26      10.692 -10.055  -0.675  1.00  0.00      A    C
ATOM    407  O   PHE A  26      11.489 -10.154  -1.591  1.00  0.00      A    O
ATOM    408  N   SER A  27      10.609  -8.876   0.025  1.00  0.00      A    N
ATOM    409  HN  SER A  27       9.971  -8.783   0.786  1.00  0.00      A    H
ATOM    410  CA  SER A  27      11.557  -7.723  -0.238  1.00  0.00      A    C
ATOM    411  HA  SER A  27      11.528  -7.608  -1.311  1.00  0.00      A    H
ATOM    412  CB  SER A  27      11.120  -6.472   0.526  1.00  0.00      A    C
ATOM    413  HB1 SER A  27      10.106  -6.181   0.179  1.00  0.00      A    H
ATOM    414  HB2 SER A  27      11.065  -6.769   1.595  1.00  0.00      A    H
ATOM    415  OG  SER A  27      12.005  -5.340   0.395  1.00  0.00      A    O
ATOM    416  HG1 SER A  27      11.619  -4.725  -0.234  1.00  0.00      A    H
ATOM    417  C   SER A  27      12.932  -8.209   0.121  1.00  0.00      A    C
ATOM    418  O   SER A  27      13.794  -8.372  -0.760  1.00  0.00      A    O
ATOM    419  N   ALA A  28      13.093  -8.653   1.411  1.00  0.00      A    N
ATOM    420  HN  ALA A  28      12.403  -8.416   2.091  1.00  0.00      A    H
ATOM    421  CA  ALA A  28      14.363  -9.117   1.895  1.00  0.00      A    C
ATOM    422  HA  ALA A  28      15.052  -8.329   1.628  1.00  0.00      A    H
ATOM    423  CB  ALA A  28      14.421  -9.141   3.403  1.00  0.00      A    C
ATOM    424  HB1 ALA A  28      13.633  -9.832   3.774  1.00  0.00      A    H
ATOM    425  HB2 ALA A  28      15.428  -9.410   3.787  1.00  0.00      A    H
ATOM    426  HB3 ALA A  28      14.169  -8.145   3.825  1.00  0.00      A    H
ATOM    427  C   ALA A  28      15.027 -10.408   1.354  1.00  0.00      A    C
ATOM    428  O   ALA A  28      16.224 -10.412   1.027  1.00  0.00      A    O
ATOM    429  N   THR A  29      14.287 -11.509   1.289  1.00  0.00      A    N
ATOM    430  HN  THR A  29      13.319 -11.502   1.524  1.00  0.00      A    H
ATOM    431  CA  THR A  29      14.812 -12.894   0.955  1.00  0.00      A    C
ATOM    432  HA  THR A  29      15.703 -12.947   1.563  1.00  0.00      A    H
ATOM    433  CB  THR A  29      13.788 -13.994   1.160  1.00  0.00      A    C
ATOM    434  HB  THR A  29      14.340 -14.940   0.979  1.00  0.00      A    H
ATOM    435  OG1 THR A  29      12.639 -13.823   0.455  1.00  0.00      A    O
ATOM    436  HG1 THR A  29      12.448 -14.723   0.179  1.00  0.00      A    H
ATOM    437  CG2 THR A  29      13.383 -13.932   2.646  1.00  0.00      A    C
ATOM    438 HG21 THR A  29      14.291 -14.011   3.282  1.00  0.00      A    H
ATOM    439 HG22 THR A  29      12.816 -13.016   2.918  1.00  0.00      A    H
ATOM    440 HG23 THR A  29      12.743 -14.797   2.924  1.00  0.00      A    H
ATOM    441  C   THR A  29      15.231 -12.962  -0.488  1.00  0.00      A    C
ATOM    442  O   THR A  29      16.213 -13.590  -0.929  1.00  0.00      A    O
ATOM    443  N   GLY A  30      14.443 -12.271  -1.345  1.00  0.00      A    N
ATOM    444  HN  GLY A  30      13.529 -11.965  -1.090  1.00  0.00      A    H
ATOM    445  CA  GLY A  30      14.695 -12.228  -2.797  1.00  0.00      A    C
ATOM    446  HA1 GLY A  30      14.789 -13.250  -3.134  1.00  0.00      A    H
ATOM    447  HA2 GLY A  30      13.818 -11.786  -3.246  1.00  0.00      A    H
ATOM    448  C   GLY A  30      15.966 -11.329  -3.138  1.00  0.00      A    C
ATOM    449  O   GLY A  30      16.654 -11.578  -4.090  1.00  0.00      A    O
ATOM    450  N   ALA A  31      16.128 -10.290  -2.290  1.00  0.00      A    N
ATOM    451  HN  ALA A  31      15.451 -10.142  -1.573  1.00  0.00      A    H
ATOM    452  CA  ALA A  31      17.297  -9.458  -2.312  1.00  0.00      A    C
ATOM    453  HA  ALA A  31      17.487  -9.284  -3.360  1.00  0.00      A    H
ATOM    454  CB  ALA A  31      16.935  -8.183  -1.551  1.00  0.00      A    C
ATOM    455  HB1 ALA A  31      16.074  -7.627  -1.978  1.00  0.00      A    H
ATOM    456  HB2 ALA A  31      16.479  -8.357  -0.553  1.00  0.00      A    H
ATOM    457  HB3 ALA A  31      17.768  -7.449  -1.578  1.00  0.00      A    H
ATOM    458  C   ALA A  31      18.531 -10.246  -1.915  1.00  0.00      A    C
ATOM    459  O   ALA A  31      19.624 -10.151  -2.508  1.00  0.00      A    O
ATOM    460  N   ILE A  32      18.353 -11.256  -1.085  1.00  0.00      A    N
ATOM    461  HN  ILE A  32      17.450 -11.307  -0.665  1.00  0.00      A    H
ATOM    462  CA  ILE A  32      19.321 -12.253  -0.649  1.00  0.00      A    C
ATOM    463  HA  ILE A  32      20.219 -11.664  -0.540  1.00  0.00      A    H
ATOM    464  CB  ILE A  32      19.061 -12.901   0.718  1.00  0.00      A    C
ATOM    465  HB  ILE A  32      18.053 -13.365   0.661  1.00  0.00      A    H
ATOM    466  CG2 ILE A  32      20.108 -13.957   1.145  1.00  0.00      A    C
ATOM    467 HG21 ILE A  32      19.899 -14.289   2.184  1.00  0.00      A    H
ATOM    468 HG22 ILE A  32      20.020 -14.907   0.575  1.00  0.00      A    H
ATOM    469 HG23 ILE A  32      21.129 -13.534   1.251  1.00  0.00      A    H
ATOM    470  CG1 ILE A  32      19.011 -11.908   1.875  1.00  0.00      A    C
ATOM    471 HG11 ILE A  32      20.055 -11.884   2.255  1.00  0.00      A    H
ATOM    472 HG12 ILE A  32      18.600 -10.935   1.531  1.00  0.00      A    H
ATOM    473  CD  ILE A  32      18.149 -12.294   3.094  1.00  0.00      A    C
ATOM    474  HD1 ILE A  32      18.569 -11.686   3.924  1.00  0.00      A    H
ATOM    475  HD2 ILE A  32      17.095 -11.998   2.907  1.00  0.00      A    H
ATOM    476  HD3 ILE A  32      18.089 -13.362   3.392  1.00  0.00      A    H
ATOM    477  C   ILE A  32      19.610 -13.373  -1.673  1.00  0.00      A    C
ATOM    478  O   ILE A  32      20.770 -13.676  -1.935  1.00  0.00      A    O
ATOM    479  N   GLU A  33      18.590 -14.035  -2.280  1.00  0.00      A    N
ATOM    480  HN  GLU A  33      17.663 -13.797  -2.001  1.00  0.00      A    H
ATOM    481  CA  GLU A  33      18.776 -15.140  -3.210  1.00  0.00      A    C
ATOM    482  HA  GLU A  33      19.445 -15.826  -2.713  1.00  0.00      A    H
ATOM    483  CB  GLU A  33      17.530 -15.982  -3.450  1.00  0.00      A    C
ATOM    484  HB1 GLU A  33      17.335 -16.250  -2.389  1.00  0.00      A    H
ATOM    485  HB2 GLU A  33      16.642 -15.377  -3.731  1.00  0.00      A    H
ATOM    486  CG  GLU A  33      17.800 -17.156  -4.395  1.00  0.00      A    C
ATOM    487  HG1 GLU A  33      18.018 -16.808  -5.427  1.00  0.00      A    H
ATOM    488  HG2 GLU A  33      18.618 -17.803  -4.013  1.00  0.00      A    H
ATOM    489  CD  GLU A  33      16.524 -18.008  -4.459  1.00  0.00      A    C
ATOM    490  OE1 GLU A  33      15.473 -17.388  -4.852  1.00  0.00      A    O
ATOM    491  OE2 GLU A  33      16.480 -19.179  -4.106  1.00  0.00      A    O
ATOM    492  C   GLU A  33      19.364 -14.619  -4.525  1.00  0.00      A    C
ATOM    493  O   GLU A  33      20.290 -15.236  -5.073  1.00  0.00      A    O
ATOM    494  N   GLY A  34      18.943 -13.502  -5.112  1.00  0.00      A    N
ATOM    495  HN  GLY A  34      18.174 -12.990  -4.737  1.00  0.00      A    H
ATOM    496  CA  GLY A  34      19.629 -13.061  -6.345  1.00  0.00      A    C
ATOM    497  HA1 GLY A  34      19.573 -13.877  -7.050  1.00  0.00      A    H
ATOM    498  HA2 GLY A  34      19.073 -12.245  -6.783  1.00  0.00      A    H
ATOM    499  C   GLY A  34      21.039 -12.635  -6.196  1.00  0.00      A    C
ATOM    500  O   GLY A  34      21.843 -12.904  -7.076  1.00  0.00      A    O
ATOM    501  N   ALA A  35      21.448 -11.998  -5.065  1.00  0.00      A    N
ATOM    502  HN  ALA A  35      20.751 -11.743  -4.398  1.00  0.00      A    H
ATOM    503  CA  ALA A  35      22.847 -11.707  -4.745  1.00  0.00      A    C
ATOM    504  HA  ALA A  35      23.208 -11.088  -5.553  1.00  0.00      A    H
ATOM    505  CB  ALA A  35      22.783 -10.828  -3.475  1.00  0.00      A    C
ATOM    506  HB1 ALA A  35      22.197 -11.410  -2.731  1.00  0.00      A    H
ATOM    507  HB2 ALA A  35      23.758 -10.498  -3.059  1.00  0.00      A    H
ATOM    508  HB3 ALA A  35      22.163  -9.959  -3.782  1.00  0.00      A    H
ATOM    509  C   ALA A  35      23.640 -12.935  -4.472  1.00  0.00      A    C
ATOM    510  O   ALA A  35      24.883 -12.909  -4.531  1.00  0.00      A    O
ATOM    511  N   ASN A  36      23.161 -14.133  -4.134  1.00  0.00      A    N
ATOM    512  HN  ASN A  36      22.167 -14.211  -4.159  1.00  0.00      A    H
ATOM    513  CA  ASN A  36      23.877 -15.388  -3.962  1.00  0.00      A    C
ATOM    514  HA  ASN A  36      24.908 -15.271  -3.662  1.00  0.00      A    H
ATOM    515  CB  ASN A  36      23.123 -16.301  -2.894  1.00  0.00      A    C
ATOM    516  HB1 ASN A  36      22.039 -16.074  -2.978  1.00  0.00      A    H
ATOM    517  HB2 ASN A  36      23.355 -17.363  -3.123  1.00  0.00      A    H
ATOM    518  CG  ASN A  36      23.533 -16.046  -1.440  1.00  0.00      A    C
ATOM    519  OD1 ASN A  36      24.272 -16.779  -0.852  1.00  0.00      A    O
ATOM    520  ND2 ASN A  36      22.993 -15.012  -0.825  1.00  0.00      A    N
ATOM    521 HD21 ASN A  36      23.486 -14.808   0.021  1.00  0.00      A    H
ATOM    522 HD22 ASN A  36      22.191 -14.573  -1.231  1.00  0.00      A    H
ATOM    523  C   ASN A  36      23.913 -16.133  -5.249  1.00  0.00      A    C
ATOM    524  O   ASN A  36      24.936 -16.702  -5.677  1.00  0.00      A    O
ATOM    525  N   PHE A  37      22.851 -16.027  -6.085  1.00  0.00      A    N
ATOM    526  HN  PHE A  37      22.034 -15.522  -5.818  1.00  0.00      A    H
ATOM    527  CA  PHE A  37      22.855 -16.613  -7.430  1.00  0.00      A    C
ATOM    528  HA  PHE A  37      22.930 -17.690  -7.418  1.00  0.00      A    H
ATOM    529  CB  PHE A  37      21.539 -16.481  -8.171  1.00  0.00      A    C
ATOM    530  HB1 PHE A  37      20.684 -16.926  -7.619  1.00  0.00      A    H
ATOM    531  HB2 PHE A  37      21.407 -15.384  -8.289  1.00  0.00      A    H
ATOM    532  CG  PHE A  37      21.517 -17.095  -9.592  1.00  0.00      A    C
ATOM    533  CD1 PHE A  37      21.136 -18.429  -9.699  1.00  0.00      A    C
ATOM    534  HD1 PHE A  37      20.880 -19.022  -8.833  1.00  0.00      A    H
ATOM    535  CE1 PHE A  37      21.175 -19.044 -11.007  1.00  0.00      A    C
ATOM    536  HE1 PHE A  37      20.994 -20.078 -11.260  1.00  0.00      A    H
ATOM    537  CZ  PHE A  37      21.507 -18.202 -12.140  1.00  0.00      A    C
ATOM    538  HZ  PHE A  37      21.508 -18.542 -13.165  1.00  0.00      A    H
ATOM    539  CD2 PHE A  37      21.916 -16.319 -10.704  1.00  0.00      A    C
ATOM    540  HD2 PHE A  37      22.161 -15.295 -10.465  1.00  0.00      A    H
ATOM    541  CE2 PHE A  37      21.949 -16.920 -11.973  1.00  0.00      A    C
ATOM    542  HE2 PHE A  37      22.352 -16.421 -12.842  1.00  0.00      A    H
ATOM    543  C   PHE A  37      24.037 -16.064  -8.256  1.00  0.00      A    C
ATOM    544  O   PHE A  37      24.798 -16.835  -8.897  1.00  0.00      A    O
ATOM    545  N   ILE A  38      24.174 -14.700  -8.247  1.00  0.00      A    N
ATOM    546  HN  ILE A  38      23.517 -14.147  -7.740  1.00  0.00      A    H
ATOM    547  CA  ILE A  38      25.302 -13.988  -8.876  1.00  0.00      A    C
ATOM    548  HA  ILE A  38      25.487 -14.298  -9.893  1.00  0.00      A    H
ATOM    549  CB  ILE A  38      25.062 -12.435  -8.777  1.00  0.00      A    C
ATOM    550  HB  ILE A  38      24.829 -12.022  -7.772  1.00  0.00      A    H
ATOM    551  CG2 ILE A  38      26.371 -11.656  -9.108  1.00  0.00      A    C
ATOM    552 HG21 ILE A  38      26.274 -10.554  -9.003  1.00  0.00      A    H
ATOM    553 HG22 ILE A  38      27.162 -11.955  -8.388  1.00  0.00      A    H
ATOM    554 HG23 ILE A  38      26.623 -11.802 -10.180  1.00  0.00      A    H
ATOM    555  CG1 ILE A  38      23.836 -11.869  -9.546  1.00  0.00      A    C
ATOM    556 HG11 ILE A  38      23.967 -11.949 -10.646  1.00  0.00      A    H
ATOM    557 HG12 ILE A  38      22.957 -12.513  -9.331  1.00  0.00      A    H
ATOM    558  CD  ILE A  38      23.495 -10.420  -9.139  1.00  0.00      A    C
ATOM    559  HD1 ILE A  38      22.413 -10.285  -9.351  1.00  0.00      A    H
ATOM    560  HD2 ILE A  38      23.779 -10.316  -8.070  1.00  0.00      A    H
ATOM    561  HD3 ILE A  38      24.058  -9.785  -9.857  1.00  0.00      A    H
ATOM    562  C   ILE A  38      26.651 -14.369  -8.247  1.00  0.00      A    C
ATOM    563  O   ILE A  38      27.504 -14.843  -8.915  1.00  0.00      A    O
ATOM    564  N   ALA A  39      26.779 -14.163  -6.910  1.00  0.00      A    N
ATOM    565  HN  ALA A  39      25.965 -13.896  -6.400  1.00  0.00      A    H
ATOM    566  CA  ALA A  39      28.096 -14.396  -6.257  1.00  0.00      A    C
ATOM    567  HA  ALA A  39      28.832 -13.924  -6.890  1.00  0.00      A    H
ATOM    568  CB  ALA A  39      27.939 -13.860  -4.820  1.00  0.00      A    C
ATOM    569  HB1 ALA A  39      28.884 -13.866  -4.235  1.00  0.00      A    H
ATOM    570  HB2 ALA A  39      27.610 -12.800  -4.850  1.00  0.00      A    H
ATOM    571  HB3 ALA A  39      27.122 -14.435  -4.334  1.00  0.00      A    H
ATOM    572  C   ALA A  39      28.527 -15.898  -6.198  1.00  0.00      A    C
ATOM    573  O   ALA A  39      29.528 -16.273  -6.809  1.00  0.00      A    O
ATOM    574  N   THR A  40      27.890 -16.693  -5.405  1.00  0.00      A    N
ATOM    575  HN  THR A  40      27.024 -16.374  -5.028  1.00  0.00      A    H
ATOM    576  CA  THR A  40      28.095 -18.109  -5.170  1.00  0.00      A    C
ATOM    577  HA  THR A  40      29.164 -18.258  -5.150  1.00  0.00      A    H
ATOM    578  CB  THR A  40      27.685 -18.534  -3.754  1.00  0.00      A    C
ATOM    579  HB  THR A  40      27.868 -19.596  -3.483  1.00  0.00      A    H
ATOM    580  OG1 THR A  40      26.358 -18.099  -3.624  1.00  0.00      A    O
ATOM    581  HG1 THR A  40      26.091 -18.435  -2.765  1.00  0.00      A    H
ATOM    582  CG2 THR A  40      28.476 -17.726  -2.736  1.00  0.00      A    C
ATOM    583 HG21 THR A  40      29.541 -18.025  -2.842  1.00  0.00      A    H
ATOM    584 HG22 THR A  40      28.473 -16.646  -2.997  1.00  0.00      A    H
ATOM    585 HG23 THR A  40      28.040 -17.943  -1.738  1.00  0.00      A    H
ATOM    586  C   THR A  40      27.819 -19.061  -6.258  1.00  0.00      A    C
ATOM    587  O   THR A  40      28.561 -19.997  -6.515  1.00  0.00      A    O
ATOM    588  N   GLY A  41      26.637 -18.936  -6.916  1.00  0.00      A    N
ATOM    589  HN  GLY A  41      25.916 -18.321  -6.606  1.00  0.00      A    H
ATOM    590  CA  GLY A  41      26.347 -19.797  -8.116  1.00  0.00      A    C
ATOM    591  HA1 GLY A  41      26.734 -19.245  -8.960  1.00  0.00      A    H
ATOM    592  HA2 GLY A  41      26.803 -20.766  -7.982  1.00  0.00      A    H
ATOM    593  C   GLY A  41      24.851 -20.011  -8.324  1.00  0.00      A    C
ATOM    594  O   GLY A  41      24.315 -19.557  -9.323  1.00  0.00      A    O
ATOM    595  N   LYS A  42      24.221 -20.841  -7.438  1.00  0.00      A    N
ATOM    596  HN  LYS A  42      24.600 -21.228  -6.602  1.00  0.00      A    H
ATOM    597  CA  LYS A  42      22.822 -21.255  -7.613  1.00  0.00      A    C
ATOM    598  HA  LYS A  42      22.447 -21.047  -8.605  1.00  0.00      A    H
ATOM    599  CB  LYS A  42      22.657 -22.726  -7.307  1.00  0.00      A    C
ATOM    600  HB1 LYS A  42      22.902 -22.931  -6.243  1.00  0.00      A    H
ATOM    601  HB2 LYS A  42      21.599 -23.053  -7.401  1.00  0.00      A    H
ATOM    602  CG  LYS A  42      23.456 -23.588  -8.263  1.00  0.00      A    C
ATOM    603  HG1 LYS A  42      23.039 -23.276  -9.244  1.00  0.00      A    H
ATOM    604  HG2 LYS A  42      24.466 -23.127  -8.230  1.00  0.00      A    H
ATOM    605  CD  LYS A  42      23.451 -25.025  -8.088  1.00  0.00      A    C
ATOM    606  HD1 LYS A  42      23.841 -25.379  -7.110  1.00  0.00      A    H
ATOM    607  HD2 LYS A  42      22.407 -25.390  -8.190  1.00  0.00      A    H
ATOM    608  CE  LYS A  42      24.389 -25.665  -9.147  1.00  0.00      A    C
ATOM    609  HE1 LYS A  42      24.005 -25.161 -10.059  1.00  0.00      A    H
ATOM    610  HE2 LYS A  42      25.465 -25.465  -8.958  1.00  0.00      A    H
ATOM    611  NZ  LYS A  42      24.318 -27.112  -9.065  1.00  0.00      A    N
ATOM    612  HZ1 LYS A  42      23.341 -27.464  -9.021  1.00  0.00      A    H
ATOM    613  HZ2 LYS A  42      24.731 -27.379  -9.982  1.00  0.00      A    H
ATOM    614  HZ3 LYS A  42      24.820 -27.470  -8.228  1.00  0.00      A    H
ATOM    615  C   LYS A  42      21.869 -20.488  -6.758  1.00  0.00      A    C
ATOM    616  O   LYS A  42      22.197 -19.626  -5.951  1.00  0.00      A    O
ATOM    617  N   LEU A  43      20.628 -20.962  -6.837  1.00  0.00      A    N
ATOM    618  HN  LEU A  43      20.426 -21.633  -7.545  1.00  0.00      A    H
ATOM    619  CA  LEU A  43      19.539 -20.468  -6.082  1.00  0.00      A    C
ATOM    620  HA  LEU A  43      19.659 -19.411  -5.899  1.00  0.00      A    H
ATOM    621  CB  LEU A  43      18.221 -20.832  -6.787  1.00  0.00      A    C
ATOM    622  HB1 LEU A  43      17.974 -21.908  -6.908  1.00  0.00      A    H
ATOM    623  HB2 LEU A  43      17.375 -20.456  -6.173  1.00  0.00      A    H
ATOM    624  CG  LEU A  43      17.985 -20.113  -8.188  1.00  0.00      A    C
ATOM    625  HG  LEU A  43      18.881 -20.276  -8.823  1.00  0.00      A    H
ATOM    626  CD1 LEU A  43      16.771 -20.610  -8.957  1.00  0.00      A    C
ATOM    627 HD11 LEU A  43      15.876 -20.327  -8.363  1.00  0.00      A    H
ATOM    628 HD12 LEU A  43      16.574 -20.066  -9.905  1.00  0.00      A    H
ATOM    629 HD13 LEU A  43      16.845 -21.711  -9.082  1.00  0.00      A    H
ATOM    630  CD2 LEU A  43      17.856 -18.600  -7.935  1.00  0.00      A    C
ATOM    631 HD21 LEU A  43      17.734 -18.070  -8.904  1.00  0.00      A    H
ATOM    632 HD22 LEU A  43      16.909 -18.511  -7.361  1.00  0.00      A    H
ATOM    633 HD23 LEU A  43      18.647 -18.052  -7.379  1.00  0.00      A    H
ATOM    634  C   LEU A  43      19.608 -21.062  -4.655  1.00  0.00      A    C
ATOM    635  O   LEU A  43      20.391 -21.988  -4.293  1.00  0.00      A    O
ATOM    636  N   LEU A  44      18.849 -20.522  -3.705  1.00  0.00      A    N
ATOM    637  HN  LEU A  44      18.175 -19.800  -3.840  1.00  0.00      A    H
ATOM    638  CA  LEU A  44      18.825 -20.894  -2.275  1.00  0.00      A    C
ATOM    639  HA  LEU A  44      19.622 -21.561  -1.980  1.00  0.00      A    H
ATOM    640  CB  LEU A  44      18.725 -19.551  -1.506  1.00  0.00      A    C
ATOM    641  HB1 LEU A  44      17.851 -18.966  -1.865  1.00  0.00      A    H
ATOM    642  HB2 LEU A  44      18.399 -19.754  -0.464  1.00  0.00      A    H
ATOM    643  CG  LEU A  44      20.064 -18.748  -1.493  1.00  0.00      A    C
ATOM    644  HG  LEU A  44      20.338 -18.421  -2.518  1.00  0.00      A    H
ATOM    645  CD1 LEU A  44      19.992 -17.497  -0.601  1.00  0.00      A    C
ATOM    646 HD11 LEU A  44      20.898 -16.865  -0.484  1.00  0.00      A    H
ATOM    647 HD12 LEU A  44      19.136 -16.881  -0.951  1.00  0.00      A    H
ATOM    648 HD13 LEU A  44      19.765 -17.897   0.411  1.00  0.00      A    H
ATOM    649  CD2 LEU A  44      21.261 -19.623  -0.959  1.00  0.00      A    C
ATOM    650 HD21 LEU A  44      21.127 -20.093   0.039  1.00  0.00      A    H
ATOM    651 HD22 LEU A  44      21.317 -20.384  -1.767  1.00  0.00      A    H
ATOM    652 HD23 LEU A  44      22.145 -18.952  -0.901  1.00  0.00      A    H
ATOM    653  C   LEU A  44      17.568 -21.677  -2.005  1.00  0.00      A    C
ATOM    654  O   LEU A  44      17.566 -22.352  -1.027  1.00  0.00      A    O
ATOM    655  N   ASN A  45      16.551 -21.609  -2.854  1.00  0.00      A    N
ATOM    656  HN  ASN A  45      16.540 -20.853  -3.505  1.00  0.00      A    H
ATOM    657  CA  ASN A  45      15.326 -22.390  -2.691  1.00  0.00      A    C
ATOM    658  HA  ASN A  45      14.705 -21.906  -3.429  1.00  0.00      A    H
ATOM    659  CB  ASN A  45      15.497 -23.965  -2.943  1.00  0.00      A    C
ATOM    660  HB1 ASN A  45      16.261 -24.394  -2.260  1.00  0.00      A    H
ATOM    661  HB2 ASN A  45      14.531 -24.513  -2.942  1.00  0.00      A    H
ATOM    662  CG  ASN A  45      16.101 -24.123  -4.325  1.00  0.00      A    C
ATOM    663  OD1 ASN A  45      17.110 -24.816  -4.460  1.00  0.00      A    O
ATOM    664  ND2 ASN A  45      15.608 -23.533  -5.417  1.00  0.00      A    N
ATOM    665 HD21 ASN A  45      16.107 -23.714  -6.265  1.00  0.00      A    H
ATOM    666 HD22 ASN A  45      14.850 -22.884  -5.491  1.00  0.00      A    H
ATOM    667  C   ASN A  45      14.656 -22.224  -1.313  1.00  0.00      A    C
ATOM    668  O   ASN A  45      14.529 -23.138  -0.533  1.00  0.00      A    O
ATOM    669  N   LEU A  46      14.261 -20.983  -1.109  1.00  0.00      A    N
ATOM    670  HN  LEU A  46      14.236 -20.373  -1.898  1.00  0.00      A    H
ATOM    671  CA  LEU A  46      13.748 -20.511   0.126  1.00  0.00      A    C
ATOM    672  HA  LEU A  46      14.274 -21.064   0.889  1.00  0.00      A    H
ATOM    673  CB  LEU A  46      14.101 -18.986   0.211  1.00  0.00      A    C
ATOM    674  HB1 LEU A  46      13.788 -18.470  -0.722  1.00  0.00      A    H
ATOM    675  HB2 LEU A  46      13.639 -18.485   1.088  1.00  0.00      A    H
ATOM    676  CG  LEU A  46      15.647 -18.776   0.291  1.00  0.00      A    C
ATOM    677  HG  LEU A  46      16.136 -19.367  -0.513  1.00  0.00      A    H
ATOM    678  CD1 LEU A  46      15.928 -17.229   0.078  1.00  0.00      A    C
ATOM    679 HD11 LEU A  46      15.567 -16.694   0.982  1.00  0.00      A    H
ATOM    680 HD12 LEU A  46      16.914 -16.964  -0.362  1.00  0.00      A    H
ATOM    681 HD13 LEU A  46      15.357 -16.987  -0.844  1.00  0.00      A    H
ATOM    682  CD2 LEU A  46      16.283 -19.396   1.605  1.00  0.00      A    C
ATOM    683 HD21 LEU A  46      16.093 -20.479   1.762  1.00  0.00      A    H
ATOM    684 HD22 LEU A  46      17.347 -19.195   1.855  1.00  0.00      A    H
ATOM    685 HD23 LEU A  46      15.805 -18.919   2.486  1.00  0.00      A    H
ATOM    686  C   LEU A  46      12.308 -20.781   0.431  1.00  0.00      A    C
ATOM    687  O   LEU A  46      11.440 -21.061  -0.443  1.00  0.00      A    O
ATOM    688  N   SER A  47      11.962 -20.671   1.691  1.00  0.00      A    N
ATOM    689  HN  SER A  47      12.667 -20.560   2.386  1.00  0.00      A    H
ATOM    690  CA  SER A  47      10.537 -20.682   2.162  1.00  0.00      A    C
ATOM    691  HA  SER A  47       9.771 -20.737   1.402  1.00  0.00      A    H
ATOM    692  CB  SER A  47      10.126 -22.055   2.924  1.00  0.00      A    C
ATOM    693  HB1 SER A  47      10.398 -22.891   2.245  1.00  0.00      A    H
ATOM    694  HB2 SER A  47      10.603 -22.226   3.913  1.00  0.00      A    H
ATOM    695  OG  SER A  47       8.755 -22.057   3.224  1.00  0.00      A    O
ATOM    696  HG1 SER A  47       8.615 -22.960   3.518  1.00  0.00      A    H
ATOM    697  C   SER A  47      10.281 -19.537   3.134  1.00  0.00      A    C
ATOM    698  O   SER A  47      10.393 -19.617   4.354  1.00  0.00      A    O
ATOM    699  N   GLU A  48       9.936 -18.294   2.597  1.00  0.00      A    N
ATOM    700  HN  GLU A  48       9.984 -18.075   1.626  1.00  0.00      A    H
ATOM    701  CA  GLU A  48       9.513 -17.203   3.377  1.00  0.00      A    C
ATOM    702  HA  GLU A  48      10.248 -17.211   4.168  1.00  0.00      A    H
ATOM    703  CB  GLU A  48       9.672 -15.945   2.560  1.00  0.00      A    C
ATOM    704  HB1 GLU A  48       9.696 -14.941   3.036  1.00  0.00      A    H
ATOM    705  HB2 GLU A  48      10.680 -16.089   2.114  1.00  0.00      A    H
ATOM    706  CG  GLU A  48       8.479 -15.746   1.508  1.00  0.00      A    C
ATOM    707  HG1 GLU A  48       7.531 -15.652   2.080  1.00  0.00      A    H
ATOM    708  HG2 GLU A  48       8.537 -14.781   0.961  1.00  0.00      A    H
ATOM    709  CD  GLU A  48       8.215 -16.760   0.418  1.00  0.00      A    C
ATOM    710  OE1 GLU A  48       9.190 -17.409  -0.093  1.00  0.00      A    O
ATOM    711  OE2 GLU A  48       7.025 -16.942   0.043  1.00  0.00      A    O
ATOM    712  C   GLU A  48       8.202 -17.382   4.035  1.00  0.00      A    C
ATOM    713  O   GLU A  48       7.766 -16.609   4.818  1.00  0.00      A    O
ATOM    714  N   GLN A  49       7.553 -18.501   3.704  1.00  0.00      A    N
ATOM    715  HN  GLN A  49       7.804 -19.026   2.895  1.00  0.00      A    H
ATOM    716  CA  GLN A  49       6.237 -18.746   4.213  1.00  0.00      A    C
ATOM    717  HA  GLN A  49       5.615 -17.864   4.181  1.00  0.00      A    H
ATOM    718  CB  GLN A  49       5.432 -19.743   3.340  1.00  0.00      A    C
ATOM    719  HB1 GLN A  49       5.950 -20.726   3.314  1.00  0.00      A    H
ATOM    720  HB2 GLN A  49       4.422 -19.909   3.774  1.00  0.00      A    H
ATOM    721  CG  GLN A  49       5.140 -19.247   1.925  1.00  0.00      A    C
ATOM    722  HG1 GLN A  49       6.147 -18.959   1.554  1.00  0.00      A    H
ATOM    723  HG2 GLN A  49       4.618 -19.990   1.286  1.00  0.00      A    H
ATOM    724  CD  GLN A  49       4.221 -18.029   2.017  1.00  0.00      A    C
ATOM    725  OE1 GLN A  49       3.276 -18.027   2.806  1.00  0.00      A    O
ATOM    726  NE2 GLN A  49       4.486 -16.912   1.263  1.00  0.00      A    N
ATOM    727 HE21 GLN A  49       3.858 -16.145   1.131  1.00  0.00      A    H
ATOM    728 HE22 GLN A  49       5.330 -16.844   0.731  1.00  0.00      A    H
ATOM    729  C   GLN A  49       6.278 -19.097   5.724  1.00  0.00      A    C
ATOM    730  O   GLN A  49       5.886 -18.359   6.661  1.00  0.00      A    O
ATOM    731  N   GLN A  50       6.882 -20.251   6.031  1.00  0.00      A    N
ATOM    732  HN  GLN A  50       7.133 -20.879   5.298  1.00  0.00      A    H
ATOM    733  CA  GLN A  50       7.096 -20.765   7.293  1.00  0.00      A    C
ATOM    734  HA  GLN A  50       6.145 -20.858   7.795  1.00  0.00      A    H
ATOM    735  CB  GLN A  50       7.628 -22.195   7.100  1.00  0.00      A    C
ATOM    736  HB1 GLN A  50       8.673 -21.983   6.789  1.00  0.00      A    H
ATOM    737  HB2 GLN A  50       7.639 -22.673   8.103  1.00  0.00      A    H
ATOM    738  CG  GLN A  50       6.928 -23.008   6.030  1.00  0.00      A    C
ATOM    739  HG1 GLN A  50       7.039 -22.588   5.008  1.00  0.00      A    H
ATOM    740  HG2 GLN A  50       7.413 -24.006   5.982  1.00  0.00      A    H
ATOM    741  CD  GLN A  50       5.516 -23.301   6.285  1.00  0.00      A    C
ATOM    742  OE1 GLN A  50       4.606 -22.970   5.517  1.00  0.00      A    O
ATOM    743  NE2 GLN A  50       5.059 -23.710   7.481  1.00  0.00      A    N
ATOM    744 HE21 GLN A  50       4.087 -23.945   7.485  1.00  0.00      A    H
ATOM    745 HE22 GLN A  50       5.736 -23.970   8.170  1.00  0.00      A    H
ATOM    746  C   GLN A  50       7.968 -19.936   8.261  1.00  0.00      A    C
ATOM    747  O   GLN A  50       7.704 -20.131   9.467  1.00  0.00      A    O
ATOM    748  N   GLN A  51       8.799 -19.041   7.756  1.00  0.00      A    N
ATOM    749  HN  GLN A  51       8.837 -19.043   6.759  1.00  0.00      A    H
ATOM    750  CA  GLN A  51       9.477 -17.994   8.484  1.00  0.00      A    C
ATOM    751  HA  GLN A  51      10.172 -18.388   9.211  1.00  0.00      A    H
ATOM    752  CB  GLN A  51      10.359 -17.360   7.366  1.00  0.00      A    C
ATOM    753  HB1 GLN A  51      10.988 -18.175   6.948  1.00  0.00      A    H
ATOM    754  HB2 GLN A  51       9.751 -17.039   6.493  1.00  0.00      A    H
ATOM    755  CG  GLN A  51      11.305 -16.199   7.754  1.00  0.00      A    C
ATOM    756  HG1 GLN A  51      11.776 -15.752   6.853  1.00  0.00      A    H
ATOM    757  HG2 GLN A  51      10.729 -15.504   8.402  1.00  0.00      A    H
ATOM    758  CD  GLN A  51      12.393 -16.801   8.606  1.00  0.00      A    C
ATOM    759  OE1 GLN A  51      12.902 -17.873   8.282  1.00  0.00      A    O
ATOM    760  NE2 GLN A  51      12.878 -16.058   9.638  1.00  0.00      A    N
ATOM    761 HE21 GLN A  51      13.806 -16.397   9.792  1.00  0.00      A    H
ATOM    762 HE22 GLN A  51      12.491 -15.153   9.816  1.00  0.00      A    H
ATOM    763  C   GLN A  51       8.524 -16.947   9.112  1.00  0.00      A    C
ATOM    764  O   GLN A  51       8.858 -16.350  10.149  1.00  0.00      A    O
ATOM    765  N   LEU A  52       7.306 -16.763   8.510  1.00  0.00      A    N
ATOM    766  HN  LEU A  52       7.026 -17.244   7.683  1.00  0.00      A    H
ATOM    767  CA  LEU A  52       6.188 -16.018   9.192  1.00  0.00      A    C
ATOM    768  HA  LEU A  52       6.579 -15.555  10.086  1.00  0.00      A    H
ATOM    769  CB  LEU A  52       5.633 -14.908   8.286  1.00  0.00      A    C
ATOM    770  HB1 LEU A  52       4.972 -15.360   7.515  1.00  0.00      A    H
ATOM    771  HB2 LEU A  52       5.038 -14.241   8.946  1.00  0.00      A    H
ATOM    772  CG  LEU A  52       6.774 -14.106   7.637  1.00  0.00      A    C
ATOM    773  HG  LEU A  52       7.542 -14.778   7.200  1.00  0.00      A    H
ATOM    774  CD1 LEU A  52       6.137 -13.217   6.446  1.00  0.00      A    C
ATOM    775 HD11 LEU A  52       6.827 -12.423   6.088  1.00  0.00      A    H
ATOM    776 HD12 LEU A  52       5.919 -13.888   5.588  1.00  0.00      A    H
ATOM    777 HD13 LEU A  52       5.249 -12.726   6.898  1.00  0.00      A    H
ATOM    778  CD2 LEU A  52       7.573 -13.218   8.647  1.00  0.00      A    C
ATOM    779 HD21 LEU A  52       7.967 -13.862   9.463  1.00  0.00      A    H
ATOM    780 HD22 LEU A  52       8.433 -12.885   8.028  1.00  0.00      A    H
ATOM    781 HD23 LEU A  52       6.993 -12.400   9.126  1.00  0.00      A    H
ATOM    782  C   LEU A  52       5.186 -16.939   9.761  1.00  0.00      A    C
ATOM    783  O   LEU A  52       4.683 -16.760  10.875  1.00  0.00      A    O
ATOM    784  N   ILE A  53       4.779 -18.052   9.033  1.00  0.00      A    N
ATOM    785  HN  ILE A  53       5.211 -18.166   8.142  1.00  0.00      A    H
ATOM    786  CA  ILE A  53       3.687 -18.915   9.479  1.00  0.00      A    C
ATOM    787  HA  ILE A  53       2.926 -18.256   9.869  1.00  0.00      A    H
ATOM    788  CB  ILE A  53       3.156 -19.734   8.384  1.00  0.00      A    C
ATOM    789  HB  ILE A  53       3.988 -20.262   7.870  1.00  0.00      A    H
ATOM    790  CG2 ILE A  53       2.202 -20.844   8.845  1.00  0.00      A    C
ATOM    791 HG21 ILE A  53       1.446 -20.453   9.559  1.00  0.00      A    H
ATOM    792 HG22 ILE A  53       1.713 -21.414   8.027  1.00  0.00      A    H
ATOM    793 HG23 ILE A  53       2.731 -21.709   9.298  1.00  0.00      A    H
ATOM    794  CG1 ILE A  53       2.458 -18.804   7.283  1.00  0.00      A    C
ATOM    795 HG11 ILE A  53       3.178 -18.005   7.007  1.00  0.00      A    H
ATOM    796 HG12 ILE A  53       2.327 -19.438   6.381  1.00  0.00      A    H
ATOM    797  CD  ILE A  53       1.131 -18.169   7.664  1.00  0.00      A    C
ATOM    798  HD1 ILE A  53       1.276 -17.134   8.040  1.00  0.00      A    H
ATOM    799  HD2 ILE A  53       0.411 -18.056   6.825  1.00  0.00      A    H
ATOM    800  HD3 ILE A  53       0.609 -18.606   8.542  1.00  0.00      A    H
ATOM    801  C   ILE A  53       3.961 -19.731  10.687  1.00  0.00      A    C
ATOM    802  O   ILE A  53       3.210 -19.709  11.665  1.00  0.00      A    O
ATOM    803  N   ASP A  54       5.059 -20.547  10.677  1.00  0.00      A    N
ATOM    804  HN  ASP A  54       5.640 -20.601   9.868  1.00  0.00      A    H
ATOM    805  CA  ASP A  54       5.421 -21.318  11.899  1.00  0.00      A    C
ATOM    806  HA  ASP A  54       4.522 -21.697  12.361  1.00  0.00      A    H
ATOM    807  CB  ASP A  54       6.361 -22.478  11.518  1.00  0.00      A    C
ATOM    808  HB1 ASP A  54       7.230 -22.130  10.919  1.00  0.00      A    H
ATOM    809  HB2 ASP A  54       6.802 -22.850  12.467  1.00  0.00      A    H
ATOM    810  CG  ASP A  54       5.778 -23.648  10.750  1.00  0.00      A    C
ATOM    811  OD1 ASP A  54       4.545 -23.897  10.792  1.00  0.00      A    O
ATOM    812  OD2 ASP A  54       6.532 -24.461  10.160  1.00  0.00      A    O
ATOM    813  C   ASP A  54       6.060 -20.431  12.902  1.00  0.00      A    C
ATOM    814  O   ASP A  54       5.649 -20.493  14.046  1.00  0.00      A    O
ATOM    815  N   CYS A  55       6.979 -19.584  12.388  1.00  0.00      A    N
ATOM    816  HN  CYS A  55       7.153 -19.544  11.407  1.00  0.00      A    H
ATOM    817  CA  CYS A  55       7.764 -18.783  13.318  1.00  0.00      A    C
ATOM    818  HA  CYS A  55       7.932 -19.143  14.322  1.00  0.00      A    H
ATOM    819  CB  CYS A  55       9.234 -18.576  12.884  1.00  0.00      A    C
ATOM    820  HB1 CYS A  55       9.215 -17.964  11.956  1.00  0.00      A    H
ATOM    821  HB2 CYS A  55       9.767 -17.955  13.636  1.00  0.00      A    H
ATOM    822  SG  CYS A  55       9.965 -20.184  12.551  1.00  0.00      A    S
ATOM    823  C   CYS A  55       7.199 -17.438  13.557  1.00  0.00      A    C
ATOM    824  O   CYS A  55       7.687 -16.367  13.206  1.00  0.00      A    O
ATOM    825  N   ASP A  56       6.068 -17.575  14.262  1.00  0.00      A    N
ATOM    826  HN  ASP A  56       5.882 -18.492  14.608  1.00  0.00      A    H
ATOM    827  CA  ASP A  56       5.089 -16.561  14.628  1.00  0.00      A    C
ATOM    828  HA  ASP A  56       5.056 -15.863  13.805  1.00  0.00      A    H
ATOM    829  CB  ASP A  56       3.636 -17.208  14.451  1.00  0.00      A    C
ATOM    830  HB1 ASP A  56       3.715 -18.017  13.694  1.00  0.00      A    H
ATOM    831  HB2 ASP A  56       3.307 -17.620  15.429  1.00  0.00      A    H
ATOM    832  CG  ASP A  56       2.604 -16.160  13.968  1.00  0.00      A    C
ATOM    833  OD1 ASP A  56       1.534 -16.617  13.475  1.00  0.00      A    O
ATOM    834  OD2 ASP A  56       2.807 -15.002  14.280  1.00  0.00      A    O
ATOM    835  C   ASP A  56       5.499 -15.775  15.927  1.00  0.00      A    C
ATOM    836  O   ASP A  56       6.652 -15.715  16.244  1.00  0.00      A    O
ATOM    837  N   HSE A  57       4.515 -15.196  16.658  1.00  0.00      A    N
ATOM    838  HN  HSE A  57       3.656 -15.081  16.166  1.00  0.00      A    H
ATOM    839  CA  HSE A  57       4.542 -14.434  17.927  1.00  0.00      A    C
ATOM    840  HA  HSE A  57       5.000 -13.486  17.688  1.00  0.00      A    H
ATOM    841  CB  HSE A  57       3.046 -14.192  18.466  1.00  0.00      A    C
ATOM    842  HB1 HSE A  57       2.985 -13.799  19.503  1.00  0.00      A    H
ATOM    843  HB2 HSE A  57       2.605 -13.388  17.838  1.00  0.00      A    H
ATOM    844  ND1 HSE A  57       2.256 -16.444  19.219  1.00  0.00      A    N
ATOM    845  CG  HSE A  57       2.158 -15.423  18.231  1.00  0.00      A    C
ATOM    846  CE1 HSE A  57       1.229 -17.307  18.886  1.00  0.00      A    C
ATOM    847  HE1 HSE A  57       0.874 -18.198  19.404  1.00  0.00      A    H
ATOM    848  NE2 HSE A  57       0.549 -16.897  17.844  1.00  0.00      A    N
ATOM    849  HE2 HSE A  57      -0.197 -17.361  17.366  1.00  0.00      A    H
ATOM    850  CD2 HSE A  57       1.134 -15.702  17.372  1.00  0.00      A    C
ATOM    851  HD2 HSE A  57       0.693 -15.114  16.577  1.00  0.00      A    H
ATOM    852  C   HSE A  57       5.373 -15.078  19.019  1.00  0.00      A    C
ATOM    853  O   HSE A  57       6.062 -14.445  19.854  1.00  0.00      A    O
ATOM    854  N   VAL A  58       5.193 -16.405  19.023  1.00  0.00      A    N
ATOM    855  HN  VAL A  58       4.345 -16.677  18.575  1.00  0.00      A    H
ATOM    856  CA  VAL A  58       5.845 -17.448  19.774  1.00  0.00      A    C
ATOM    857  HA  VAL A  58       5.311 -17.375  20.709  1.00  0.00      A    H
ATOM    858  CB  VAL A  58       5.653 -18.874  19.136  1.00  0.00      A    C
ATOM    859  HB  VAL A  58       6.209 -19.639  19.719  1.00  0.00      A    H
ATOM    860  CG1 VAL A  58       4.178 -19.218  19.165  1.00  0.00      A    C
ATOM    861 HG11 VAL A  58       3.514 -18.443  18.727  1.00  0.00      A    H
ATOM    862 HG12 VAL A  58       3.982 -20.160  18.609  1.00  0.00      A    H
ATOM    863 HG13 VAL A  58       3.902 -19.440  20.219  1.00  0.00      A    H
ATOM    864  CG2 VAL A  58       6.080 -18.938  17.706  1.00  0.00      A    C
ATOM    865 HG21 VAL A  58       6.063 -20.014  17.429  1.00  0.00      A    H
ATOM    866 HG22 VAL A  58       5.492 -18.366  16.958  1.00  0.00      A    H
ATOM    867 HG23 VAL A  58       7.113 -18.544  17.591  1.00  0.00      A    H
ATOM    868  C   VAL A  58       7.341 -17.260  20.212  1.00  0.00      A    C
ATOM    869  O   VAL A  58       7.789 -17.678  21.314  1.00  0.00      A    O
ATOM    870  N   CYS A  59       8.132 -16.624  19.344  1.00  0.00      A    N
ATOM    871  HN  CYS A  59       7.659 -16.339  18.514  1.00  0.00      A    H
ATOM    872  CA  CYS A  59       9.553 -16.530  19.468  1.00  0.00      A    C
ATOM    873  HA  CYS A  59       9.958 -17.379  19.999  1.00  0.00      A    H
ATOM    874  CB  CYS A  59      10.097 -16.166  18.056  1.00  0.00      A    C
ATOM    875  HB1 CYS A  59       9.814 -15.117  17.823  1.00  0.00      A    H
ATOM    876  HB2 CYS A  59      11.195 -16.011  18.127  1.00  0.00      A    H
ATOM    877  SG  CYS A  59       9.739 -17.479  16.824  1.00  0.00      A    S
ATOM    878  HG1 CYS A  59       9.216 -16.614  15.968  1.00  0.00      A    H
ATOM    879  C   CYS A  59       9.919 -15.347  20.402  1.00  0.00      A    C
ATOM    880  O   CYS A  59      11.003 -15.233  20.956  1.00  0.00      A    O
ATOM    881  N   ASP A  60       8.974 -14.470  20.658  1.00  0.00      A    N
ATOM    882  HN  ASP A  60       8.122 -14.613  20.161  1.00  0.00      A    H
ATOM    883  CA  ASP A  60       9.062 -13.225  21.356  1.00  0.00      A    C
ATOM    884  HA  ASP A  60      10.089 -12.890  21.360  1.00  0.00      A    H
ATOM    885  CB  ASP A  60       8.035 -12.275  20.736  1.00  0.00      A    C
ATOM    886  HB1 ASP A  60       8.078 -12.452  19.640  1.00  0.00      A    H
ATOM    887  HB2 ASP A  60       6.990 -12.419  21.084  1.00  0.00      A    H
ATOM    888  CG  ASP A  60       8.286 -10.858  21.023  1.00  0.00      A    C
ATOM    889  OD1 ASP A  60       7.399 -10.064  21.386  1.00  0.00      A    O
ATOM    890  OD2 ASP A  60       9.500 -10.463  21.067  1.00  0.00      A    O
ATOM    891  C   ASP A  60       8.746 -13.403  22.849  1.00  0.00      A    C
ATOM    892  O   ASP A  60       8.389 -14.474  23.295  1.00  0.00      A    O
ATOM    893  N   GLU A  61       9.030 -12.411  23.732  1.00  0.00      A    N
ATOM    894  HN  GLU A  61       9.424 -11.587  23.332  1.00  0.00      A    H
ATOM    895  CA  GLU A  61       8.962 -12.432  25.181  1.00  0.00      A    C
ATOM    896  HA  GLU A  61       8.608 -13.430  25.389  1.00  0.00      A    H
ATOM    897  CB  GLU A  61      10.309 -12.044  25.826  1.00  0.00      A    C
ATOM    898  HB1 GLU A  61      11.154 -12.598  25.364  1.00  0.00      A    H
ATOM    899  HB2 GLU A  61      10.477 -11.028  25.407  1.00  0.00      A    H
ATOM    900  CG  GLU A  61      10.342 -12.206  27.388  1.00  0.00      A    C
ATOM    901  HG1 GLU A  61       9.917 -11.251  27.765  1.00  0.00      A    H
ATOM    902  HG2 GLU A  61       9.632 -13.051  27.518  1.00  0.00      A    H
ATOM    903  CD  GLU A  61      11.776 -12.435  27.908  1.00  0.00      A    C
ATOM    904  OE1 GLU A  61      11.935 -13.478  28.531  1.00  0.00      A    O
ATOM    905  OE2 GLU A  61      12.643 -11.629  27.683  1.00  0.00      A    O
ATOM    906  C   GLU A  61       7.972 -11.443  25.695  1.00  0.00      A    C
ATOM    907  O   GLU A  61       7.086 -11.828  26.396  1.00  0.00      A    O
ATOM    908  N   LYS A  62       8.092 -10.169  25.277  1.00  0.00      A    N
ATOM    909  HN  LYS A  62       8.881  -9.856  24.753  1.00  0.00      A    H
ATOM    910  CA  LYS A  62       7.408  -9.094  25.950  1.00  0.00      A    C
ATOM    911  HA  LYS A  62       7.141  -9.334  26.968  1.00  0.00      A    H
ATOM    912  CB  LYS A  62       8.280  -7.844  25.867  1.00  0.00      A    C
ATOM    913  HB1 LYS A  62       8.511  -7.628  24.802  1.00  0.00      A    H
ATOM    914  HB2 LYS A  62       7.616  -7.000  26.153  1.00  0.00      A    H
ATOM    915  CG  LYS A  62       9.596  -7.708  26.662  1.00  0.00      A    C
ATOM    916  HG1 LYS A  62       9.466  -7.938  27.741  1.00  0.00      A    H
ATOM    917  HG2 LYS A  62      10.284  -8.377  26.102  1.00  0.00      A    H
ATOM    918  CD  LYS A  62      10.156  -6.255  26.579  1.00  0.00      A    C
ATOM    919  HD1 LYS A  62      10.370  -5.941  25.535  1.00  0.00      A    H
ATOM    920  HD2 LYS A  62       9.364  -5.638  27.056  1.00  0.00      A    H
ATOM    921  CE  LYS A  62      11.583  -6.028  27.294  1.00  0.00      A    C
ATOM    922  HE1 LYS A  62      11.844  -4.953  27.187  1.00  0.00      A    H
ATOM    923  HE2 LYS A  62      11.545  -6.385  28.345  1.00  0.00      A    H
ATOM    924  NZ  LYS A  62      12.628  -6.885  26.677  1.00  0.00      A    N
ATOM    925  HZ1 LYS A  62      12.838  -6.668  25.681  1.00  0.00      A    H
ATOM    926  HZ2 LYS A  62      13.513  -6.822  27.219  1.00  0.00      A    H
ATOM    927  HZ3 LYS A  62      12.311  -7.876  26.658  1.00  0.00      A    H
ATOM    928  C   LYS A  62       6.048  -8.918  25.243  1.00  0.00      A    C
ATOM    929  O   LYS A  62       4.996  -9.138  25.782  1.00  0.00      A    O
ATOM    930  N   LYS A  63       6.092  -8.547  23.939  1.00  0.00      A    N
ATOM    931  HN  LYS A  63       6.994  -8.504  23.516  1.00  0.00      A    H
ATOM    932  CA  LYS A  63       4.932  -8.093  23.202  1.00  0.00      A    C
ATOM    933  HA  LYS A  63       4.347  -7.492  23.882  1.00  0.00      A    H
ATOM    934  CB  LYS A  63       5.292  -7.149  22.041  1.00  0.00      A    C
ATOM    935  HB1 LYS A  63       5.944  -6.376  22.500  1.00  0.00      A    H
ATOM    936  HB2 LYS A  63       5.777  -7.637  21.168  1.00  0.00      A    H
ATOM    937  CG  LYS A  63       4.081  -6.418  21.362  1.00  0.00      A    C
ATOM    938  HG1 LYS A  63       3.443  -7.232  20.957  1.00  0.00      A    H
ATOM    939  HG2 LYS A  63       3.520  -5.942  22.195  1.00  0.00      A    H
ATOM    940  CD  LYS A  63       4.458  -5.436  20.306  1.00  0.00      A    C
ATOM    941  HD1 LYS A  63       5.318  -4.804  20.614  1.00  0.00      A    H
ATOM    942  HD2 LYS A  63       4.784  -5.905  19.353  1.00  0.00      A    H
ATOM    943  CE  LYS A  63       3.262  -4.503  19.977  1.00  0.00      A    C
ATOM    944  HE1 LYS A  63       2.435  -5.086  19.517  1.00  0.00      A    H
ATOM    945  HE2 LYS A  63       2.875  -4.072  20.926  1.00  0.00      A    H
ATOM    946  NZ  LYS A  63       3.699  -3.446  19.029  1.00  0.00      A    N
ATOM    947  HZ1 LYS A  63       4.341  -3.787  18.285  1.00  0.00      A    H
ATOM    948  HZ2 LYS A  63       2.857  -2.960  18.660  1.00  0.00      A    H
ATOM    949  HZ3 LYS A  63       4.107  -2.698  19.625  1.00  0.00      A    H
ATOM    950  C   LYS A  63       4.011  -9.257  22.687  1.00  0.00      A    C
ATOM    951  O   LYS A  63       2.793  -9.110  22.659  1.00  0.00      A    O
ATOM    952  N   LYS A  64       4.703 -10.330  22.182  1.00  0.00      A    N
ATOM    953  HN  LYS A  64       5.693 -10.251  22.090  1.00  0.00      A    H
ATOM    954  CA  LYS A  64       4.185 -11.528  21.515  1.00  0.00      A    C
ATOM    955  HA  LYS A  64       4.832 -11.834  20.706  1.00  0.00      A    H
ATOM    956  CB  LYS A  64       3.995 -12.671  22.584  1.00  0.00      A    C
ATOM    957  HB1 LYS A  64       3.225 -12.390  23.334  1.00  0.00      A    H
ATOM    958  HB2 LYS A  64       3.571 -13.542  22.040  1.00  0.00      A    H
ATOM    959  CG  LYS A  64       5.254 -13.025  23.273  1.00  0.00      A    C
ATOM    960  HG1 LYS A  64       6.007 -13.386  22.540  1.00  0.00      A    H
ATOM    961  HG2 LYS A  64       5.605 -12.202  23.933  1.00  0.00      A    H
ATOM    962  CD  LYS A  64       5.189 -14.320  24.180  1.00  0.00      A    C
ATOM    963  HD1 LYS A  64       6.091 -14.494  24.804  1.00  0.00      A    H
ATOM    964  HD2 LYS A  64       4.347 -14.139  24.882  1.00  0.00      A    H
ATOM    965  CE  LYS A  64       5.096 -15.610  23.314  1.00  0.00      A    C
ATOM    966  HE1 LYS A  64       4.080 -15.639  22.865  1.00  0.00      A    H
ATOM    967  HE2 LYS A  64       5.816 -15.613  22.468  1.00  0.00      A    H
ATOM    968  NZ  LYS A  64       5.425 -16.833  24.237  1.00  0.00      A    N
ATOM    969  HZ1 LYS A  64       4.823 -16.802  25.084  1.00  0.00      A    H
ATOM    970  HZ2 LYS A  64       5.236 -17.742  23.766  1.00  0.00      A    H
ATOM    971  HZ3 LYS A  64       6.398 -16.809  24.605  1.00  0.00      A    H
ATOM    972  C   LYS A  64       2.888 -11.335  20.684  1.00  0.00      A    C
ATOM    973  O   LYS A  64       1.952 -12.057  21.007  1.00  0.00      A    O
ATOM    974  N   THR A  65       2.748 -10.471  19.697  1.00  0.00      A    N
ATOM    975  HN  THR A  65       3.485  -9.882  19.375  1.00  0.00      A    H
ATOM    976  CA  THR A  65       1.494 -10.360  18.846  1.00  0.00      A    C
ATOM    977  HA  THR A  65       0.890 -11.138  19.290  1.00  0.00      A    H
ATOM    978  CB  THR A  65       0.795  -9.071  19.058  1.00  0.00      A    C
ATOM    979  HB  THR A  65       0.803  -8.820  20.140  1.00  0.00      A    H
ATOM    980  OG1 THR A  65      -0.569  -9.066  18.730  1.00  0.00      A    O
ATOM    981  HG1 THR A  65      -0.950  -8.568  19.457  1.00  0.00      A    H
ATOM    982  CG2 THR A  65       1.520  -7.911  18.301  1.00  0.00      A    C
ATOM    983 HG21 THR A  65       1.154  -6.929  18.669  1.00  0.00      A    H
ATOM    984 HG22 THR A  65       2.625  -7.918  18.413  1.00  0.00      A    H
ATOM    985 HG23 THR A  65       1.315  -7.899  17.209  1.00  0.00      A    H
ATOM    986  C   THR A  65       1.758 -10.770  17.362  1.00  0.00      A    C
ATOM    987  O   THR A  65       0.994 -11.565  16.838  1.00  0.00      A    O
ATOM    988  N   ASP A  66       2.847 -10.271  16.743  1.00  0.00      A    N
ATOM    989  HN  ASP A  66       3.452  -9.662  17.250  1.00  0.00      A    H
ATOM    990  CA  ASP A  66       3.456 -10.604  15.512  1.00  0.00      A    C
ATOM    991  HA  ASP A  66       2.930 -11.416  15.032  1.00  0.00      A    H
ATOM    992  CB  ASP A  66       3.529  -9.369  14.538  1.00  0.00      A    C
ATOM    993  HB1 ASP A  66       4.029  -8.573  15.130  1.00  0.00      A    H
ATOM    994  HB2 ASP A  66       4.118  -9.472  13.602  1.00  0.00      A    H
ATOM    995  CG  ASP A  66       2.154  -8.983  14.130  1.00  0.00      A    C
ATOM    996  OD1 ASP A  66       1.618  -9.756  13.169  1.00  0.00      A    O
ATOM    997  OD2 ASP A  66       1.731  -7.896  14.493  1.00  0.00      A    O
ATOM    998  C   ASP A  66       4.881 -11.000  15.853  1.00  0.00      A    C
ATOM    999  O   ASP A  66       5.104 -11.220  17.039  1.00  0.00      A    O
ATOM   1000  N   CYS A  67       5.750 -11.130  14.830  1.00  0.00      A    N
ATOM   1001  HN  CYS A  67       5.473 -11.015  13.879  1.00  0.00      A    H
ATOM   1002  CA  CYS A  67       7.105 -11.632  15.043  1.00  0.00      A    C
ATOM   1003  HA  CYS A  67       6.861 -12.632  15.370  1.00  0.00      A    H
ATOM   1004  CB  CYS A  67       7.916 -11.891  13.680  1.00  0.00      A    C
ATOM   1005  HB1 CYS A  67       7.981 -10.889  13.205  1.00  0.00      A    H
ATOM   1006  HB2 CYS A  67       8.929 -12.251  13.963  1.00  0.00      A    H
ATOM   1007  SG  CYS A  67       6.953 -13.111  12.713  1.00  0.00      A    S
ATOM   1008  HG1 CYS A  67       7.746 -14.156  12.898  1.00  0.00      A    H
ATOM   1009  C   CYS A  67       7.993 -11.009  16.203  1.00  0.00      A    C
ATOM   1010  O   CYS A  67       8.336 -11.716  17.186  1.00  0.00      A    O
ATOM   1011  N   ASP A  68       8.424  -9.752  16.160  1.00  0.00      A    N
ATOM   1012  HN  ASP A  68       8.738  -9.475  17.065  1.00  0.00      A    H
ATOM   1013  CA  ASP A  68       8.542  -8.702  15.146  1.00  0.00      A    C
ATOM   1014  HA  ASP A  68       8.785  -7.811  15.708  1.00  0.00      A    H
ATOM   1015  CB  ASP A  68       9.790  -9.033  14.218  1.00  0.00      A    C
ATOM   1016  HB1 ASP A  68      10.660  -9.468  14.755  1.00  0.00      A    H
ATOM   1017  HB2 ASP A  68       9.595  -9.702  13.352  1.00  0.00      A    H
ATOM   1018  CG  ASP A  68      10.442  -7.805  13.499  1.00  0.00      A    C
ATOM   1019  OD1 ASP A  68      10.066  -7.567  12.362  1.00  0.00      A    O
ATOM   1020  OD2 ASP A  68      11.274  -7.082  14.105  1.00  0.00      A    O
ATOM   1021  C   ASP A  68       7.313  -8.279  14.352  1.00  0.00      A    C
ATOM   1022  O   ASP A  68       6.233  -8.070  14.897  1.00  0.00      A    O
ATOM   1023  N   SER A  69       7.432  -8.285  13.001  1.00  0.00      A    N
ATOM   1024  HN  SER A  69       8.368  -8.283  12.658  1.00  0.00      A    H
ATOM   1025  CA  SER A  69       6.332  -8.184  11.927  1.00  0.00      A    C
ATOM   1026  HA  SER A  69       5.390  -8.253  12.450  1.00  0.00      A    H
ATOM   1027  CB  SER A  69       6.301  -6.732  11.296  1.00  0.00      A    C
ATOM   1028  HB1 SER A  69       7.219  -6.617  10.682  1.00  0.00      A    H
ATOM   1029  HB2 SER A  69       5.463  -6.829  10.573  1.00  0.00      A    H
ATOM   1030  OG  SER A  69       6.127  -5.730  12.302  1.00  0.00      A    O
ATOM   1031  HG1 SER A  69       5.187  -5.675  12.492  1.00  0.00      A    H
ATOM   1032  C   SER A  69       6.506  -9.286  10.893  1.00  0.00      A    C
ATOM   1033  O   SER A  69       7.551  -9.934  10.811  1.00  0.00      A    O
ATOM   1034  N   GLY A  70       5.394  -9.578  10.276  1.00  0.00      A    N
ATOM   1035  HN  GLY A  70       4.579  -9.083  10.565  1.00  0.00      A    H
ATOM   1036  CA  GLY A  70       5.246 -10.664   9.290  1.00  0.00      A    C
ATOM   1037  HA1 GLY A  70       6.178 -10.792   8.760  1.00  0.00      A    H
ATOM   1038  HA2 GLY A  70       5.019 -11.492   9.946  1.00  0.00      A    H
ATOM   1039  C   GLY A  70       4.165 -10.470   8.229  1.00  0.00      A    C
ATOM   1040  O   GLY A  70       4.398  -9.846   7.198  1.00  0.00      A    O
ATOM   1041  N   CYS A  71       2.939 -10.926   8.522  1.00  0.00      A    N
ATOM   1042  HN  CYS A  71       2.691 -11.410   9.358  1.00  0.00      A    H
ATOM   1043  CA  CYS A  71       1.840 -10.953   7.565  1.00  0.00      A    C
ATOM   1044  HA  CYS A  71       2.324 -11.214   6.636  1.00  0.00      A    H
ATOM   1045  CB  CYS A  71       0.747 -12.039   7.806  1.00  0.00      A    C
ATOM   1046  HB1 CYS A  71       0.190 -11.886   8.755  1.00  0.00      A    H
ATOM   1047  HB2 CYS A  71       0.070 -12.031   6.925  1.00  0.00      A    H
ATOM   1048  SG  CYS A  71       1.284 -13.851   7.816  1.00  0.00      A    S
ATOM   1049  C   CYS A  71       0.993  -9.639   7.523  1.00  0.00      A    C
ATOM   1050  O   CYS A  71       0.379  -9.312   6.505  1.00  0.00      A    O
ATOM   1051  N   ARG A  72       0.878  -8.993   8.653  1.00  0.00      A    N
ATOM   1052  HN  ARG A  72       1.319  -9.237   9.513  1.00  0.00      A    H
ATOM   1053  CA  ARG A  72      -0.006  -7.864   8.969  1.00  0.00      A    C
ATOM   1054  HA  ARG A  72      -0.855  -8.008   8.317  1.00  0.00      A    H
ATOM   1055  CB  ARG A  72      -0.381  -7.976  10.436  1.00  0.00      A    C
ATOM   1056  HB1 ARG A  72       0.480  -8.004  11.138  1.00  0.00      A    H
ATOM   1057  HB2 ARG A  72      -1.042  -7.128  10.719  1.00  0.00      A    H
ATOM   1058  CG  ARG A  72      -1.159  -9.262  10.905  1.00  0.00      A    C
ATOM   1059  HG1 ARG A  72      -2.024  -9.416  10.226  1.00  0.00      A    H
ATOM   1060  HG2 ARG A  72      -0.499 -10.145  10.770  1.00  0.00      A    H
ATOM   1061  CD  ARG A  72      -1.766  -9.362  12.280  1.00  0.00      A    C
ATOM   1062  HD1 ARG A  72      -1.068  -9.110  13.107  1.00  0.00      A    H
ATOM   1063  HD2 ARG A  72      -2.613  -8.644  12.316  1.00  0.00      A    H
ATOM   1064  NE  ARG A  72      -2.309 -10.816  12.432  1.00  0.00      A    N
ATOM   1065  HE  ARG A  72      -3.081 -11.144  11.887  1.00  0.00      A    H
ATOM   1066  CZ  ARG A  72      -1.772 -11.639  13.342  1.00  0.00      A    C
ATOM   1067  NH1 ARG A  72      -0.608 -11.427  13.910  1.00  0.00      A    N
ATOM   1068 HH11 ARG A  72      -0.004 -10.697  13.589  1.00  0.00      A    H
ATOM   1069 HH12 ARG A  72      -0.154 -12.193  14.365  1.00  0.00      A    H
ATOM   1070  NH2 ARG A  72      -2.406 -12.754  13.592  1.00  0.00      A    N
ATOM   1071 HH21 ARG A  72      -3.080 -13.062  12.920  1.00  0.00      A    H
ATOM   1072 HH22 ARG A  72      -1.970 -13.497  14.099  1.00  0.00      A    H
ATOM   1073  C   ARG A  72       0.679  -6.579   8.643  1.00  0.00      A    C
ATOM   1074  O   ARG A  72       0.043  -5.622   8.118  1.00  0.00      A    O
ATOM   1075  N   GLY A  73       1.917  -6.463   8.907  1.00  0.00      A    N
ATOM   1076  HN  GLY A  73       2.415  -7.274   9.202  1.00  0.00      A    H
ATOM   1077  CA  GLY A  73       2.639  -5.309   8.517  1.00  0.00      A    C
ATOM   1078  HA1 GLY A  73       2.177  -4.890   7.635  1.00  0.00      A    H
ATOM   1079  HA2 GLY A  73       2.474  -4.631   9.342  1.00  0.00      A    H
ATOM   1080  C   GLY A  73       4.147  -5.513   8.466  1.00  0.00      A    C
ATOM   1081  O   GLY A  73       4.674  -6.605   8.346  1.00  0.00      A    O
ATOM   1082  N   GLY A  74       4.879  -4.420   8.471  1.00  0.00      A    N
ATOM   1083  HN  GLY A  74       4.516  -3.513   8.275  1.00  0.00      A    H
ATOM   1084  CA  GLY A  74       6.341  -4.343   8.600  1.00  0.00      A    C
ATOM   1085  HA1 GLY A  74       6.455  -4.348   9.674  1.00  0.00      A    H
ATOM   1086  HA2 GLY A  74       6.677  -5.320   8.283  1.00  0.00      A    H
ATOM   1087  C   GLY A  74       7.048  -3.305   7.876  1.00  0.00      A    C
ATOM   1088  O   GLY A  74       6.447  -2.273   7.563  1.00  0.00      A    O
ATOM   1089  N   LEU A  75       8.323  -3.492   7.544  1.00  0.00      A    N
ATOM   1090  HN  LEU A  75       8.755  -4.255   8.020  1.00  0.00      A    H
ATOM   1091  CA  LEU A  75       9.197  -2.606   6.784  1.00  0.00      A    C
ATOM   1092  HA  LEU A  75       8.625  -2.266   5.934  1.00  0.00      A    H
ATOM   1093  CB  LEU A  75       9.772  -1.482   7.702  1.00  0.00      A    C
ATOM   1094  HB1 LEU A  75       8.987  -1.055   8.363  1.00  0.00      A    H
ATOM   1095  HB2 LEU A  75      10.579  -1.749   8.418  1.00  0.00      A    H
ATOM   1096  CG  LEU A  75      10.349  -0.219   6.872  1.00  0.00      A    C
ATOM   1097  HG  LEU A  75      11.121  -0.656   6.204  1.00  0.00      A    H
ATOM   1098  CD1 LEU A  75       9.268   0.481   6.034  1.00  0.00      A    C
ATOM   1099 HD11 LEU A  75       8.582  -0.155   5.434  1.00  0.00      A    H
ATOM   1100 HD12 LEU A  75       8.513   0.908   6.728  1.00  0.00      A    H
ATOM   1101 HD13 LEU A  75       9.848   1.178   5.392  1.00  0.00      A    H
ATOM   1102  CD2 LEU A  75      10.939   0.865   7.762  1.00  0.00      A    C
ATOM   1103 HD21 LEU A  75      10.174   1.471   8.293  1.00  0.00      A    H
ATOM   1104 HD22 LEU A  75      11.696   0.514   8.495  1.00  0.00      A    H
ATOM   1105 HD23 LEU A  75      11.429   1.588   7.076  1.00  0.00      A    H
ATOM   1106  C   LEU A  75      10.437  -3.449   6.287  1.00  0.00      A    C
ATOM   1107  O   LEU A  75      10.979  -4.301   7.010  1.00  0.00      A    O
ATOM   1108  N   MET A  76      11.015  -3.166   5.136  1.00  0.00      A    N
ATOM   1109  HN  MET A  76      10.696  -2.318   4.719  1.00  0.00      A    H
ATOM   1110  CA  MET A  76      12.117  -3.943   4.593  1.00  0.00      A    C
ATOM   1111  HA  MET A  76      11.876  -4.995   4.571  1.00  0.00      A    H
ATOM   1112  CB  MET A  76      12.463  -3.518   3.137  1.00  0.00      A    C
ATOM   1113  HB1 MET A  76      13.407  -4.019   2.833  1.00  0.00      A    H
ATOM   1114  HB2 MET A  76      11.658  -3.929   2.491  1.00  0.00      A    H
ATOM   1115  CG  MET A  76      12.787  -2.073   2.757  1.00  0.00      A    C
ATOM   1116  HG1 MET A  76      13.292  -1.617   3.635  1.00  0.00      A    H
ATOM   1117  HG2 MET A  76      13.573  -1.957   1.980  1.00  0.00      A    H
ATOM   1118  SD  MET A  76      11.196  -1.316   2.309  1.00  0.00      A    S
ATOM   1119  CE  MET A  76      11.570   0.374   2.836  1.00  0.00      A    C
ATOM   1120  HE1 MET A  76      12.645   0.581   2.645  1.00  0.00      A    H
ATOM   1121  HE2 MET A  76      10.890   1.089   2.326  1.00  0.00      A    H
ATOM   1122  HE3 MET A  76      11.472   0.405   3.942  1.00  0.00      A    H
ATOM   1123  C   MET A  76      13.326  -3.855   5.475  1.00  0.00      A    C
ATOM   1124  O   MET A  76      14.172  -4.730   5.455  1.00  0.00      A    O
ATOM   1125  N   THR A  77      13.563  -2.782   6.350  1.00  0.00      A    N
ATOM   1126  HN  THR A  77      12.821  -2.116   6.349  1.00  0.00      A    H
ATOM   1127  CA  THR A  77      14.731  -2.613   7.250  1.00  0.00      A    C
ATOM   1128  HA  THR A  77      15.663  -2.825   6.747  1.00  0.00      A    H
ATOM   1129  CB  THR A  77      14.775  -1.240   7.921  1.00  0.00      A    C
ATOM   1130  HB  THR A  77      13.984  -1.159   8.696  1.00  0.00      A    H
ATOM   1131  OG1 THR A  77      14.530  -0.232   6.975  1.00  0.00      A    O
ATOM   1132  HG1 THR A  77      14.437   0.526   7.557  1.00  0.00      A    H
ATOM   1133  CG2 THR A  77      16.154  -0.974   8.560  1.00  0.00      A    C
ATOM   1134 HG21 THR A  77      16.121   0.047   8.997  1.00  0.00      A    H
ATOM   1135 HG22 THR A  77      16.339  -1.706   9.376  1.00  0.00      A    H
ATOM   1136 HG23 THR A  77      17.001  -1.065   7.847  1.00  0.00      A    H
ATOM   1137  C   THR A  77      14.682  -3.663   8.329  1.00  0.00      A    C
ATOM   1138  O   THR A  77      15.667  -4.279   8.774  1.00  0.00      A    O
ATOM   1139  N   ASN A  78      13.416  -3.894   8.796  1.00  0.00      A    N
ATOM   1140  HN  ASN A  78      12.598  -3.460   8.426  1.00  0.00      A    H
ATOM   1141  CA  ASN A  78      13.078  -4.670   9.939  1.00  0.00      A    C
ATOM   1142  HA  ASN A  78      13.905  -4.585  10.629  1.00  0.00      A    H
ATOM   1143  CB  ASN A  78      11.832  -4.035  10.581  1.00  0.00      A    C
ATOM   1144  HB1 ASN A  78      11.099  -3.880   9.760  1.00  0.00      A    H
ATOM   1145  HB2 ASN A  78      11.349  -4.662  11.361  1.00  0.00      A    H
ATOM   1146  CG  ASN A  78      12.231  -2.721  11.221  1.00  0.00      A    C
ATOM   1147  OD1 ASN A  78      11.883  -1.666  10.626  1.00  0.00      A    O
ATOM   1148  ND2 ASN A  78      12.926  -2.723  12.364  1.00  0.00      A    N
ATOM   1149 HD21 ASN A  78      12.975  -1.890  12.916  1.00  0.00      A    H
ATOM   1150 HD22 ASN A  78      13.117  -3.617  12.768  1.00  0.00      A    H
ATOM   1151  C   ASN A  78      12.870  -6.094   9.564  1.00  0.00      A    C
ATOM   1152  O   ASN A  78      13.211  -6.961  10.374  1.00  0.00      A    O
ATOM   1153  N   ALA A  79      12.510  -6.372   8.319  1.00  0.00      A    N
ATOM   1154  HN  ALA A  79      12.235  -5.613   7.734  1.00  0.00      A    H
ATOM   1155  CA  ALA A  79      12.655  -7.699   7.753  1.00  0.00      A    C
ATOM   1156  HA  ALA A  79      12.055  -8.352   8.369  1.00  0.00      A    H
ATOM   1157  CB  ALA A  79      12.112  -7.713   6.298  1.00  0.00      A    C
ATOM   1158  HB1 ALA A  79      12.096  -8.745   5.887  1.00  0.00      A    H
ATOM   1159  HB2 ALA A  79      11.107  -7.244   6.345  1.00  0.00      A    H
ATOM   1160  HB3 ALA A  79      12.616  -6.990   5.621  1.00  0.00      A    H
ATOM   1161  C   ALA A  79      14.081  -8.167   7.620  1.00  0.00      A    C
ATOM   1162  O   ALA A  79      14.372  -9.328   7.949  1.00  0.00      A    O
ATOM   1163  N   TYR A  80      15.067  -7.367   7.198  1.00  0.00      A    N
ATOM   1164  HN  TYR A  80      14.827  -6.458   6.867  1.00  0.00      A    H
ATOM   1165  CA  TYR A  80      16.436  -7.840   7.331  1.00  0.00      A    C
ATOM   1166  HA  TYR A  80      16.548  -8.832   6.921  1.00  0.00      A    H
ATOM   1167  CB  TYR A  80      17.490  -6.879   6.665  1.00  0.00      A    C
ATOM   1168  HB1 TYR A  80      17.223  -5.863   7.027  1.00  0.00      A    H
ATOM   1169  HB2 TYR A  80      18.497  -7.134   7.059  1.00  0.00      A    H
ATOM   1170  CG  TYR A  80      17.577  -7.068   5.241  1.00  0.00      A    C
ATOM   1171  CD1 TYR A  80      17.162  -5.997   4.403  1.00  0.00      A    C
ATOM   1172  HD1 TYR A  80      16.879  -5.072   4.883  1.00  0.00      A    H
ATOM   1173  CE1 TYR A  80      17.343  -6.069   2.960  1.00  0.00      A    C
ATOM   1174  HE1 TYR A  80      17.027  -5.189   2.419  1.00  0.00      A    H
ATOM   1175  CZ  TYR A  80      17.940  -7.168   2.436  1.00  0.00      A    C
ATOM   1176  OH  TYR A  80      17.973  -7.260   1.082  1.00  0.00      A    O
ATOM   1177  HH  TYR A  80      17.594  -6.481   0.668  1.00  0.00      A    H
ATOM   1178  CD2 TYR A  80      18.062  -8.258   4.638  1.00  0.00      A    C
ATOM   1179  HD2 TYR A  80      18.289  -9.152   5.199  1.00  0.00      A    H
ATOM   1180  CE2 TYR A  80      18.313  -8.248   3.228  1.00  0.00      A    C
ATOM   1181  HE2 TYR A  80      18.814  -9.138   2.877  1.00  0.00      A    H
ATOM   1182  C   TYR A  80      16.810  -7.995   8.755  1.00  0.00      A    C
ATOM   1183  O   TYR A  80      17.487  -8.994   9.029  1.00  0.00      A    O
ATOM   1184  N   LYS A  81      16.497  -7.107   9.733  1.00  0.00      A    N
ATOM   1185  HN  LYS A  81      15.915  -6.382   9.372  1.00  0.00      A    H
ATOM   1186  CA  LYS A  81      16.983  -7.126  11.099  1.00  0.00      A    C
ATOM   1187  HA  LYS A  81      18.049  -7.186  10.941  1.00  0.00      A    H
ATOM   1188  CB  LYS A  81      16.662  -5.802  11.838  1.00  0.00      A    C
ATOM   1189  HB1 LYS A  81      16.812  -4.962  11.126  1.00  0.00      A    H
ATOM   1190  HB2 LYS A  81      15.652  -5.693  12.289  1.00  0.00      A    H
ATOM   1191  CG  LYS A  81      17.623  -5.447  13.015  1.00  0.00      A    C
ATOM   1192  HG1 LYS A  81      17.303  -6.065  13.880  1.00  0.00      A    H
ATOM   1193  HG2 LYS A  81      18.660  -5.690  12.698  1.00  0.00      A    H
ATOM   1194  CD  LYS A  81      17.656  -3.978  13.357  1.00  0.00      A    C
ATOM   1195  HD1 LYS A  81      18.235  -3.402  12.605  1.00  0.00      A    H
ATOM   1196  HD2 LYS A  81      16.583  -3.694  13.298  1.00  0.00      A    H
ATOM   1197  CE  LYS A  81      18.260  -3.570  14.711  1.00  0.00      A    C
ATOM   1198  HE1 LYS A  81      19.351  -3.747  14.824  1.00  0.00      A    H
ATOM   1199  HE2 LYS A  81      18.015  -2.487  14.752  1.00  0.00      A    H
ATOM   1200  NZ  LYS A  81      17.536  -4.199  15.825  1.00  0.00      A    N
ATOM   1201  HZ1 LYS A  81      16.525  -4.354  15.637  1.00  0.00      A    H
ATOM   1202  HZ2 LYS A  81      17.942  -5.115  16.104  1.00  0.00      A    H
ATOM   1203  HZ3 LYS A  81      17.601  -3.587  16.664  1.00  0.00      A    H
ATOM   1204  C   LYS A  81      16.384  -8.351  11.831  1.00  0.00      A    C
ATOM   1205  O   LYS A  81      17.097  -9.063  12.546  1.00  0.00      A    O
ATOM   1206  N   TYR A  82      15.143  -8.713  11.436  1.00  0.00      A    N
ATOM   1207  HN  TYR A  82      14.548  -8.060  10.973  1.00  0.00      A    H
ATOM   1208  CA  TYR A  82      14.522  -9.955  11.774  1.00  0.00      A    C
ATOM   1209  HA  TYR A  82      14.483 -10.056  12.848  1.00  0.00      A    H
ATOM   1210  CB  TYR A  82      13.106 -10.030  11.244  1.00  0.00      A    C
ATOM   1211  HB1 TYR A  82      12.522  -9.230  11.747  1.00  0.00      A    H
ATOM   1212  HB2 TYR A  82      13.085  -9.749  10.169  1.00  0.00      A    H
ATOM   1213  CG  TYR A  82      12.352 -11.317  11.539  1.00  0.00      A    C
ATOM   1214  CD1 TYR A  82      12.182 -11.948  12.774  1.00  0.00      A    C
ATOM   1215  HD1 TYR A  82      12.577 -11.438  13.640  1.00  0.00      A    H
ATOM   1216  CE1 TYR A  82      11.208 -12.934  12.936  1.00  0.00      A    C
ATOM   1217  HE1 TYR A  82      11.115 -13.372  13.918  1.00  0.00      A    H
ATOM   1218  CZ  TYR A  82      10.700 -13.620  11.799  1.00  0.00      A    C
ATOM   1219  OH  TYR A  82      10.067 -14.822  12.008  1.00  0.00      A    O
ATOM   1220  HH  TYR A  82       9.685 -15.192  11.209  1.00  0.00      A    H
ATOM   1221  CD2 TYR A  82      11.698 -11.875  10.445  1.00  0.00      A    C
ATOM   1222  HD2 TYR A  82      11.874 -11.422   9.481  1.00  0.00      A    H
ATOM   1223  CE2 TYR A  82      10.845 -12.992  10.561  1.00  0.00      A    C
ATOM   1224  HE2 TYR A  82      10.388 -13.461   9.703  1.00  0.00      A    H
ATOM   1225  C   TYR A  82      15.324 -11.218  11.323  1.00  0.00      A    C
ATOM   1226  O   TYR A  82      15.786 -11.933  12.143  1.00  0.00      A    O
ATOM   1227  N   LEU A  83      15.590 -11.406   9.896  1.00  0.00      A    N
ATOM   1228  HN  LEU A  83      15.133 -10.781   9.268  1.00  0.00      A    H
ATOM   1229  CA  LEU A  83      16.327 -12.456   9.361  1.00  0.00      A    C
ATOM   1230  HA  LEU A  83      15.742 -13.322   9.635  1.00  0.00      A    H
ATOM   1231  CB  LEU A  83      16.393 -12.348   7.862  1.00  0.00      A    C
ATOM   1232  HB1 LEU A  83      16.972 -11.443   7.579  1.00  0.00      A    H
ATOM   1233  HB2 LEU A  83      17.047 -13.172   7.506  1.00  0.00      A    H
ATOM   1234  CG  LEU A  83      14.973 -12.337   7.234  1.00  0.00      A    C
ATOM   1235  HG  LEU A  83      14.275 -11.608   7.697  1.00  0.00      A    H
ATOM   1236  CD1 LEU A  83      15.052 -11.937   5.799  1.00  0.00      A    C
ATOM   1237 HD11 LEU A  83      14.030 -11.859   5.369  1.00  0.00      A    H
ATOM   1238 HD12 LEU A  83      15.630 -11.017   5.570  1.00  0.00      A    H
ATOM   1239 HD13 LEU A  83      15.479 -12.820   5.277  1.00  0.00      A    H
ATOM   1240  CD2 LEU A  83      14.221 -13.743   7.414  1.00  0.00      A    C
ATOM   1241 HD21 LEU A  83      14.822 -14.468   6.823  1.00  0.00      A    H
ATOM   1242 HD22 LEU A  83      14.235 -13.916   8.511  1.00  0.00      A    H
ATOM   1243 HD23 LEU A  83      13.162 -13.752   7.079  1.00  0.00      A    H
ATOM   1244  C   LEU A  83      17.719 -12.572   9.971  1.00  0.00      A    C
ATOM   1245  O   LEU A  83      18.314 -13.640  10.031  1.00  0.00      A    O
ATOM   1246  N   ILE A  84      18.307 -11.441  10.471  1.00  0.00      A    N
ATOM   1247  HN  ILE A  84      17.913 -10.554  10.245  1.00  0.00      A    H
ATOM   1248  CA  ILE A  84      19.607 -11.352  11.086  1.00  0.00      A    C
ATOM   1249  HA  ILE A  84      20.218 -12.103  10.608  1.00  0.00      A    H
ATOM   1250  CB  ILE A  84      20.287 -10.013  10.932  1.00  0.00      A    C
ATOM   1251  HB  ILE A  84      19.618  -9.251  11.385  1.00  0.00      A    H
ATOM   1252  CG2 ILE A  84      21.659  -9.975  11.735  1.00  0.00      A    C
ATOM   1253 HG21 ILE A  84      21.427 -10.197  12.799  1.00  0.00      A    H
ATOM   1254 HG22 ILE A  84      22.386 -10.726  11.360  1.00  0.00      A    H
ATOM   1255 HG23 ILE A  84      22.085  -8.958  11.596  1.00  0.00      A    H
ATOM   1256  CG1 ILE A  84      20.564  -9.616   9.450  1.00  0.00      A    C
ATOM   1257 HG11 ILE A  84      21.483 -10.194   9.215  1.00  0.00      A    H
ATOM   1258 HG12 ILE A  84      19.686 -10.024   8.905  1.00  0.00      A    H
ATOM   1259  CD  ILE A  84      20.620  -8.112   9.181  1.00  0.00      A    C
ATOM   1260  HD1 ILE A  84      20.643  -7.989   8.077  1.00  0.00      A    H
ATOM   1261  HD2 ILE A  84      19.708  -7.612   9.573  1.00  0.00      A    H
ATOM   1262  HD3 ILE A  84      21.557  -7.602   9.490  1.00  0.00      A    H
ATOM   1263  C   ILE A  84      19.476 -11.857  12.543  1.00  0.00      A    C
ATOM   1264  O   ILE A  84      19.806 -12.935  12.904  1.00  0.00      A    O
ATOM   1265  N   GLU A  85      18.886 -11.010  13.449  1.00  0.00      A    N
ATOM   1266  HN  GLU A  85      18.462 -10.168  13.126  1.00  0.00      A    H
ATOM   1267  CA  GLU A  85      19.001 -11.205  14.944  1.00  0.00      A    C
ATOM   1268  HA  GLU A  85      20.055 -11.415  15.046  1.00  0.00      A    H
ATOM   1269  CB  GLU A  85      18.491  -9.921  15.629  1.00  0.00      A    C
ATOM   1270  HB1 GLU A  85      17.389  -9.781  15.593  1.00  0.00      A    H
ATOM   1271  HB2 GLU A  85      18.715 -10.074  16.706  1.00  0.00      A    H
ATOM   1272  CG  GLU A  85      19.357  -8.720  15.136  1.00  0.00      A    C
ATOM   1273  HG1 GLU A  85      20.443  -8.923  15.248  1.00  0.00      A    H
ATOM   1274  HG2 GLU A  85      19.213  -8.650  14.037  1.00  0.00      A    H
ATOM   1275  CD  GLU A  85      19.100  -7.391  15.650  1.00  0.00      A    C
ATOM   1276  OE1 GLU A  85      17.934  -7.148  16.099  1.00  0.00      A    O
ATOM   1277  OE2 GLU A  85      20.110  -6.647  15.795  1.00  0.00      A    O
ATOM   1278  C   GLU A  85      18.158 -12.435  15.541  1.00  0.00      A    C
ATOM   1279  O   GLU A  85      18.570 -13.098  16.498  1.00  0.00      A    O
ATOM   1280  N   ALA A  86      17.006 -12.706  14.898  1.00  0.00      A    N
ATOM   1281  HN  ALA A  86      16.652 -12.210  14.110  1.00  0.00      A    H
ATOM   1282  CA  ALA A  86      16.088 -13.773  15.459  1.00  0.00      A    C
ATOM   1283  HA  ALA A  86      15.845 -13.572  16.492  1.00  0.00      A    H
ATOM   1284  CB  ALA A  86      14.695 -13.780  14.796  1.00  0.00      A    C
ATOM   1285  HB1 ALA A  86      14.525 -12.740  14.445  1.00  0.00      A    H
ATOM   1286  HB2 ALA A  86      14.657 -14.370  13.856  1.00  0.00      A    H
ATOM   1287  HB3 ALA A  86      13.872 -14.213  15.405  1.00  0.00      A    H
ATOM   1288  C   ALA A  86      16.716 -15.191  15.433  1.00  0.00      A    C
ATOM   1289  O   ALA A  86      16.690 -15.918  16.416  1.00  0.00      A    O
ATOM   1290  N   GLY A  87      17.383 -15.518  14.284  1.00  0.00      A    N
ATOM   1291  HN  GLY A  87      17.463 -14.813  13.583  1.00  0.00      A    H
ATOM   1292  CA  GLY A  87      18.119 -16.822  14.242  1.00  0.00      A    C
ATOM   1293  HA1 GLY A  87      19.035 -16.817  14.814  1.00  0.00      A    H
ATOM   1294  HA2 GLY A  87      17.447 -17.569  14.639  1.00  0.00      A    H
ATOM   1295  C   GLY A  87      18.499 -17.050  12.830  1.00  0.00      A    C
ATOM   1296  O   GLY A  87      19.716 -17.038  12.561  1.00  0.00      A    O
ATOM   1297  N   GLY A  88      17.556 -17.323  11.915  1.00  0.00      A    N
ATOM   1298  HN  GLY A  88      16.581 -17.405  12.110  1.00  0.00      A    H
ATOM   1299  CA  GLY A  88      18.040 -17.549  10.531  1.00  0.00      A    C
ATOM   1300  HA1 GLY A  88      18.657 -16.720  10.218  1.00  0.00      A    H
ATOM   1301  HA2 GLY A  88      18.602 -18.468  10.449  1.00  0.00      A    H
ATOM   1302  C   GLY A  88      16.820 -17.544   9.610  1.00  0.00      A    C
ATOM   1303  O   GLY A  88      15.672 -17.248  10.015  1.00  0.00      A    O
ATOM   1304  N   LEU A  89      17.081 -17.935   8.303  1.00  0.00      A    N
ATOM   1305  HN  LEU A  89      17.983 -18.202   7.972  1.00  0.00      A    H
ATOM   1306  CA  LEU A  89      16.017 -17.905   7.294  1.00  0.00      A    C
ATOM   1307  HA  LEU A  89      15.083 -17.516   7.669  1.00  0.00      A    H
ATOM   1308  CB  LEU A  89      16.509 -16.961   6.168  1.00  0.00      A    C
ATOM   1309  HB1 LEU A  89      16.711 -15.930   6.529  1.00  0.00      A    H
ATOM   1310  HB2 LEU A  89      17.534 -17.299   5.903  1.00  0.00      A    H
ATOM   1311  CG  LEU A  89      15.785 -17.029   4.858  1.00  0.00      A    C
ATOM   1312  HG  LEU A  89      15.963 -18.057   4.478  1.00  0.00      A    H
ATOM   1313  CD1 LEU A  89      14.290 -16.629   4.941  1.00  0.00      A    C
ATOM   1314 HD11 LEU A  89      13.786 -17.247   5.716  1.00  0.00      A    H
ATOM   1315 HD12 LEU A  89      14.037 -15.594   5.257  1.00  0.00      A    H
ATOM   1316 HD13 LEU A  89      13.838 -16.826   3.946  1.00  0.00      A    H
ATOM   1317  CD2 LEU A  89      16.582 -16.094   3.865  1.00  0.00      A    C
ATOM   1318 HD21 LEU A  89      16.345 -15.030   4.080  1.00  0.00      A    H
ATOM   1319 HD22 LEU A  89      17.687 -16.195   3.803  1.00  0.00      A    H
ATOM   1320 HD23 LEU A  89      16.207 -16.196   2.824  1.00  0.00      A    H
ATOM   1321  C   LEU A  89      15.782 -19.340   6.858  1.00  0.00      A    C
ATOM   1322  O   LEU A  89      16.752 -20.096   6.530  1.00  0.00      A    O
ATOM   1323  N   MET A  90      14.477 -19.693   6.650  1.00  0.00      A    N
ATOM   1324  HN  MET A  90      13.747 -19.033   6.811  1.00  0.00      A    H
ATOM   1325  CA  MET A  90      14.034 -21.041   6.178  1.00  0.00      A    C
ATOM   1326  HA  MET A  90      14.544 -21.746   6.817  1.00  0.00      A    H
ATOM   1327  CB  MET A  90      12.571 -21.137   6.550  1.00  0.00      A    C
ATOM   1328  HB1 MET A  90      11.938 -20.374   6.048  1.00  0.00      A    H
ATOM   1329  HB2 MET A  90      12.129 -22.073   6.146  1.00  0.00      A    H
ATOM   1330  CG  MET A  90      12.244 -21.126   8.071  1.00  0.00      A    C
ATOM   1331  HG1 MET A  90      12.604 -20.169   8.506  1.00  0.00      A    H
ATOM   1332  HG2 MET A  90      11.135 -21.170   8.131  1.00  0.00      A    H
ATOM   1333  SD  MET A  90      12.801 -22.611   9.018  1.00  0.00      A    S
ATOM   1334  CE  MET A  90      12.958 -21.624  10.550  1.00  0.00      A    C
ATOM   1335  HE1 MET A  90      12.071 -21.047  10.887  1.00  0.00      A    H
ATOM   1336  HE2 MET A  90      13.392 -22.218  11.383  1.00  0.00      A    H
ATOM   1337  HE3 MET A  90      13.640 -20.792  10.273  1.00  0.00      A    H
ATOM   1338  C   MET A  90      14.201 -21.363   4.721  1.00  0.00      A    C
ATOM   1339  O   MET A  90      14.244 -20.512   3.822  1.00  0.00      A    O
ATOM   1340  N   GLU A  91      14.344 -22.691   4.427  1.00  0.00      A    N
ATOM   1341  HN  GLU A  91      14.456 -23.189   5.283  1.00  0.00      A    H
ATOM   1342  CA  GLU A  91      14.533 -23.364   3.147  1.00  0.00      A    C
ATOM   1343  HA  GLU A  91      14.559 -22.663   2.326  1.00  0.00      A    H
ATOM   1344  CB  GLU A  91      15.999 -24.028   3.268  1.00  0.00      A    C
ATOM   1345  HB1 GLU A  91      16.789 -23.342   3.642  1.00  0.00      A    H
ATOM   1346  HB2 GLU A  91      16.008 -24.885   3.975  1.00  0.00      A    H
ATOM   1347  CG  GLU A  91      16.468 -24.441   1.860  1.00  0.00      A    C
ATOM   1348  HG1 GLU A  91      15.738 -25.124   1.375  1.00  0.00      A    H
ATOM   1349  HG2 GLU A  91      16.485 -23.599   1.135  1.00  0.00      A    H
ATOM   1350  CD  GLU A  91      17.723 -25.147   1.911  1.00  0.00      A    C
ATOM   1351  OE1 GLU A  91      18.715 -24.528   2.263  1.00  0.00      A    O
ATOM   1352  OE2 GLU A  91      17.760 -26.364   1.560  1.00  0.00      A    O
ATOM   1353  C   GLU A  91      13.514 -24.405   2.919  1.00  0.00      A    C
ATOM   1354  O   GLU A  91      13.181 -25.246   3.786  1.00  0.00      A    O
ATOM   1355  N   GLU A  92      12.993 -24.417   1.635  1.00  0.00      A    N
ATOM   1356  HN  GLU A  92      13.335 -23.796   0.935  1.00  0.00      A    H
ATOM   1357  CA  GLU A  92      11.814 -25.206   1.174  1.00  0.00      A    C
ATOM   1358  HA  GLU A  92      10.994 -25.124   1.872  1.00  0.00      A    H
ATOM   1359  CB  GLU A  92      11.346 -24.814  -0.241  1.00  0.00      A    C
ATOM   1360  HB1 GLU A  92      10.900 -23.806  -0.099  1.00  0.00      A    H
ATOM   1361  HB2 GLU A  92      12.230 -24.734  -0.909  1.00  0.00      A    H
ATOM   1362  CG  GLU A  92      10.296 -25.718  -0.935  1.00  0.00      A    C
ATOM   1363  HG1 GLU A  92      10.683 -26.693  -1.301  1.00  0.00      A    H
ATOM   1364  HG2 GLU A  92       9.478 -25.906  -0.208  1.00  0.00      A    H
ATOM   1365  CD  GLU A  92       9.784 -24.873  -2.075  1.00  0.00      A    C
ATOM   1366  OE1 GLU A  92      10.464 -24.723  -3.125  1.00  0.00      A    O
ATOM   1367  OE2 GLU A  92       8.666 -24.337  -1.873  1.00  0.00      A    O
ATOM   1368  C   GLU A  92      12.067 -26.755   1.188  1.00  0.00      A    C
ATOM   1369  O   GLU A  92      11.182 -27.536   1.320  1.00  0.00      A    O
ATOM   1370  N   ARG A  93      13.304 -27.208   1.012  1.00  0.00      A    N
ATOM   1371  HN  ARG A  93      13.955 -26.453   1.014  1.00  0.00      A    H
ATOM   1372  CA  ARG A  93      13.713 -28.618   0.966  1.00  0.00      A    C
ATOM   1373  HA  ARG A  93      13.061 -29.104   0.255  1.00  0.00      A    H
ATOM   1374  CB  ARG A  93      15.198 -28.570   0.516  1.00  0.00      A    C
ATOM   1375  HB1 ARG A  93      15.673 -27.853   1.220  1.00  0.00      A    H
ATOM   1376  HB2 ARG A  93      15.621 -29.597   0.496  1.00  0.00      A    H
ATOM   1377  CG  ARG A  93      15.172 -27.955  -0.938  1.00  0.00      A    C
ATOM   1378  HG1 ARG A  93      14.344 -28.429  -1.507  1.00  0.00      A    H
ATOM   1379  HG2 ARG A  93      15.047 -26.857  -0.823  1.00  0.00      A    H
ATOM   1380  CD  ARG A  93      16.491 -28.056  -1.701  1.00  0.00      A    C
ATOM   1381  HD1 ARG A  93      16.879 -29.085  -1.854  1.00  0.00      A    H
ATOM   1382  HD2 ARG A  93      16.394 -27.551  -2.686  1.00  0.00      A    H
ATOM   1383  NE  ARG A  93      17.573 -27.382  -0.931  1.00  0.00      A    N
ATOM   1384  HE  ARG A  93      17.553 -27.226   0.057  1.00  0.00      A    H
ATOM   1385  CZ  ARG A  93      18.785 -27.299  -1.416  1.00  0.00      A    C
ATOM   1386  NH1 ARG A  93      18.983 -27.400  -2.713  1.00  0.00      A    N
ATOM   1387 HH11 ARG A  93      18.475 -28.167  -3.106  1.00  0.00      A    H
ATOM   1388 HH12 ARG A  93      19.961 -27.366  -2.918  1.00  0.00      A    H
ATOM   1389  NH2 ARG A  93      19.768 -27.251  -0.569  1.00  0.00      A    N
ATOM   1390 HH21 ARG A  93      19.518 -26.823   0.299  1.00  0.00      A    H
ATOM   1391 HH22 ARG A  93      20.675 -26.998  -0.907  1.00  0.00      A    H
ATOM   1392  C   ARG A  93      13.627 -29.420   2.232  1.00  0.00      A    C
ATOM   1393  O   ARG A  93      13.411 -30.627   2.212  1.00  0.00      A    O
ATOM   1394  N   ASP A  94      13.608 -28.690   3.384  1.00  0.00      A    N
ATOM   1395  HN  ASP A  94      13.729 -27.703   3.311  1.00  0.00      A    H
ATOM   1396  CA  ASP A  94      13.026 -29.148   4.629  1.00  0.00      A    C
ATOM   1397  HA  ASP A  94      12.876 -30.218   4.617  1.00  0.00      A    H
ATOM   1398  CB  ASP A  94      14.057 -28.688   5.670  1.00  0.00      A    C
ATOM   1399  HB1 ASP A  94      14.260 -27.598   5.731  1.00  0.00      A    H
ATOM   1400  HB2 ASP A  94      13.844 -28.935   6.733  1.00  0.00      A    H
ATOM   1401  CG  ASP A  94      15.318 -29.487   5.295  1.00  0.00      A    C
ATOM   1402  OD1 ASP A  94      15.322 -30.710   5.532  1.00  0.00      A    O
ATOM   1403  OD2 ASP A  94      16.283 -28.959   4.791  1.00  0.00      A    O
ATOM   1404  C   ASP A  94      11.643 -28.555   4.928  1.00  0.00      A    C
ATOM   1405  O   ASP A  94      10.599 -29.210   5.116  1.00  0.00      A    O
ATOM   1406  N   TYR A  95      11.490 -27.181   4.962  1.00  0.00      A    N
ATOM   1407  HN  TYR A  95      12.290 -26.652   4.692  1.00  0.00      A    H
ATOM   1408  CA  TYR A  95      10.326 -26.464   5.324  1.00  0.00      A    C
ATOM   1409  HA  TYR A  95       9.601 -27.059   5.859  1.00  0.00      A    H
ATOM   1410  CB  TYR A  95      10.684 -25.291   6.285  1.00  0.00      A    C
ATOM   1411  HB1 TYR A  95      11.328 -24.482   5.878  1.00  0.00      A    H
ATOM   1412  HB2 TYR A  95       9.766 -24.816   6.691  1.00  0.00      A    H
ATOM   1413  CG  TYR A  95      11.362 -25.897   7.483  1.00  0.00      A    C
ATOM   1414  CD1 TYR A  95      12.742 -25.763   7.721  1.00  0.00      A    C
ATOM   1415  HD1 TYR A  95      13.463 -25.315   7.053  1.00  0.00      A    H
ATOM   1416  CE1 TYR A  95      13.308 -26.271   8.846  1.00  0.00      A    C
ATOM   1417  HE1 TYR A  95      14.365 -26.216   9.059  1.00  0.00      A    H
ATOM   1418  CZ  TYR A  95      12.553 -26.937   9.785  1.00  0.00      A    C
ATOM   1419  OH  TYR A  95      13.200 -27.663  10.828  1.00  0.00      A    O
ATOM   1420  HH  TYR A  95      13.840 -27.156  11.333  1.00  0.00      A    H
ATOM   1421  CD2 TYR A  95      10.551 -26.473   8.447  1.00  0.00      A    C
ATOM   1422  HD2 TYR A  95       9.519 -26.763   8.312  1.00  0.00      A    H
ATOM   1423  CE2 TYR A  95      11.193 -27.074   9.583  1.00  0.00      A    C
ATOM   1424  HE2 TYR A  95      10.622 -27.652  10.295  1.00  0.00      A    H
ATOM   1425  C   TYR A  95       9.461 -25.977   4.131  1.00  0.00      A    C
ATOM   1426  O   TYR A  95       9.253 -24.773   3.845  1.00  0.00      A    O
ATOM   1427  N   LEU A  96       8.731 -26.856   3.390  1.00  0.00      A    N
ATOM   1428  HN  LEU A  96       8.989 -27.818   3.421  1.00  0.00      A    H
ATOM   1429  CA  LEU A  96       7.756 -26.595   2.314  1.00  0.00      A    C
ATOM   1430  HA  LEU A  96       8.170 -25.785   1.731  1.00  0.00      A    H
ATOM   1431  CB  LEU A  96       7.591 -27.695   1.300  1.00  0.00      A    C
ATOM   1432  HB1 LEU A  96       8.609 -27.976   0.955  1.00  0.00      A    H
ATOM   1433  HB2 LEU A  96       7.125 -28.601   1.743  1.00  0.00      A    H
ATOM   1434  CG  LEU A  96       6.952 -27.408  -0.048  1.00  0.00      A    C
ATOM   1435  HG  LEU A  96       7.120 -26.417  -0.520  1.00  0.00      A    H
ATOM   1436  CD1 LEU A  96       7.421 -28.428  -1.069  1.00  0.00      A    C
ATOM   1437 HD11 LEU A  96       7.176 -29.479  -0.806  1.00  0.00      A    H
ATOM   1438 HD12 LEU A  96       7.017 -28.175  -2.072  1.00  0.00      A    H
ATOM   1439 HD13 LEU A  96       8.516 -28.417  -1.256  1.00  0.00      A    H
ATOM   1440  CD2 LEU A  96       5.423 -27.595  -0.168  1.00  0.00      A    C
ATOM   1441 HD21 LEU A  96       4.943 -26.659   0.189  1.00  0.00      A    H
ATOM   1442 HD22 LEU A  96       5.074 -27.742  -1.212  1.00  0.00      A    H
ATOM   1443 HD23 LEU A  96       5.062 -28.470   0.414  1.00  0.00      A    H
ATOM   1444  C   LEU A  96       6.452 -26.156   2.936  1.00  0.00      A    C
ATOM   1445  O   LEU A  96       6.102 -26.663   3.973  1.00  0.00      A    O
ATOM   1446  N   TYR A  97       5.742 -25.226   2.219  1.00  0.00      A    N
ATOM   1447  HN  TYR A  97       6.192 -24.868   1.404  1.00  0.00      A    H
ATOM   1448  CA  TYR A  97       4.429 -24.590   2.573  1.00  0.00      A    C
ATOM   1449  HA  TYR A  97       4.690 -23.958   3.409  1.00  0.00      A    H
ATOM   1450  CB  TYR A  97       3.841 -23.854   1.403  1.00  0.00      A    C
ATOM   1451  HB1 TYR A  97       4.686 -23.213   1.073  1.00  0.00      A    H
ATOM   1452  HB2 TYR A  97       3.536 -24.469   0.530  1.00  0.00      A    H
ATOM   1453  CG  TYR A  97       2.766 -22.920   1.836  1.00  0.00      A    C
ATOM   1454  CD1 TYR A  97       2.972 -21.919   2.733  1.00  0.00      A    C
ATOM   1455  HD1 TYR A  97       3.875 -21.768   3.307  1.00  0.00      A    H
ATOM   1456  CE1 TYR A  97       1.888 -21.122   3.131  1.00  0.00      A    C
ATOM   1457  HE1 TYR A  97       1.926 -20.382   3.917  1.00  0.00      A    H
ATOM   1458  CZ  TYR A  97       0.632 -21.228   2.527  1.00  0.00      A    C
ATOM   1459  OH  TYR A  97      -0.425 -20.415   2.964  1.00  0.00      A    O
ATOM   1460  HH  TYR A  97      -1.229 -20.768   2.576  1.00  0.00      A    H
ATOM   1461  CD2 TYR A  97       1.525 -23.036   1.190  1.00  0.00      A    C
ATOM   1462  HD2 TYR A  97       1.375 -23.709   0.359  1.00  0.00      A    H
ATOM   1463  CE2 TYR A  97       0.437 -22.194   1.515  1.00  0.00      A    C
ATOM   1464  HE2 TYR A  97      -0.515 -22.191   1.005  1.00  0.00      A    H
ATOM   1465  C   TYR A  97       3.344 -25.450   3.186  1.00  0.00      A    C
ATOM   1466  O   TYR A  97       2.763 -26.284   2.531  1.00  0.00      A    O
ATOM   1467  N   THR A  98       2.948 -25.226   4.481  1.00  0.00      A    N
ATOM   1468  HN  THR A  98       3.421 -24.609   5.105  1.00  0.00      A    H
ATOM   1469  CA  THR A  98       1.932 -25.994   5.118  1.00  0.00      A    C
ATOM   1470  HA  THR A  98       1.617 -26.809   4.482  1.00  0.00      A    H
ATOM   1471  CB  THR A  98       2.249 -26.371   6.514  1.00  0.00      A    C
ATOM   1472  HB  THR A  98       1.359 -26.830   6.994  1.00  0.00      A    H
ATOM   1473  OG1 THR A  98       2.612 -25.223   7.269  1.00  0.00      A    O
ATOM   1474  HG1 THR A  98       2.851 -25.502   8.156  1.00  0.00      A    H
ATOM   1475  CG2 THR A  98       3.327 -27.425   6.541  1.00  0.00      A    C
ATOM   1476 HG21 THR A  98       3.204 -28.196   5.750  1.00  0.00      A    H
ATOM   1477 HG22 THR A  98       4.327 -26.973   6.371  1.00  0.00      A    H
ATOM   1478 HG23 THR A  98       3.375 -27.960   7.514  1.00  0.00      A    H
ATOM   1479  C   THR A  98       0.699 -25.105   5.152  1.00  0.00      A    C
ATOM   1480  O   THR A  98      -0.406 -25.615   5.037  1.00  0.00      A    O
ATOM   1481  N   GLY A  99       0.835 -23.785   5.347  1.00  0.00      A    N
ATOM   1482  HN  GLY A  99       1.706 -23.366   5.588  1.00  0.00      A    H
ATOM   1483  CA  GLY A  99      -0.366 -22.872   5.491  1.00  0.00      A    C
ATOM   1484  HA1 GLY A  99      -0.147 -21.847   5.229  1.00  0.00      A    H
ATOM   1485  HA2 GLY A  99      -1.216 -23.118   4.872  1.00  0.00      A    H
ATOM   1486  C   GLY A  99      -0.761 -22.831   6.947  1.00  0.00      A    C
ATOM   1487  O   GLY A  99      -0.814 -21.838   7.619  1.00  0.00      A    O
ATOM   1488  N   LYS A 100      -0.879 -24.007   7.569  1.00  0.00      A    N
ATOM   1489  HN  LYS A 100      -0.968 -24.748   6.909  1.00  0.00      A    H
ATOM   1490  CA  LYS A 100      -1.191 -24.134   9.001  1.00  0.00      A    C
ATOM   1491  HA  LYS A 100      -2.049 -23.492   9.137  1.00  0.00      A    H
ATOM   1492  CB  LYS A 100      -1.833 -25.550   9.315  1.00  0.00      A    C
ATOM   1493  HB1 LYS A 100      -2.063 -25.524  10.402  1.00  0.00      A    H
ATOM   1494  HB2 LYS A 100      -2.792 -25.649   8.763  1.00  0.00      A    H
ATOM   1495  CG  LYS A 100      -0.944 -26.793   8.981  1.00  0.00      A    C
ATOM   1496  HG1 LYS A 100      -0.966 -26.926   7.878  1.00  0.00      A    H
ATOM   1497  HG2 LYS A 100       0.148 -26.621   9.090  1.00  0.00      A    H
ATOM   1498  CD  LYS A 100      -1.487 -27.921   9.812  1.00  0.00      A    C
ATOM   1499  HD1 LYS A 100      -1.095 -28.891   9.440  1.00  0.00      A    H
ATOM   1500  HD2 LYS A 100      -1.150 -27.859  10.869  1.00  0.00      A    H
ATOM   1501  CE  LYS A 100      -2.986 -28.145   9.816  1.00  0.00      A    C
ATOM   1502  HE1 LYS A 100      -3.511 -27.315  10.337  1.00  0.00      A    H
ATOM   1503  HE2 LYS A 100      -3.379 -28.384   8.805  1.00  0.00      A    H
ATOM   1504  NZ  LYS A 100      -3.216 -29.425  10.525  1.00  0.00      A    N
ATOM   1505  HZ1 LYS A 100      -2.384 -29.773  11.043  1.00  0.00      A    H
ATOM   1506  HZ2 LYS A 100      -3.994 -29.420  11.215  1.00  0.00      A    H
ATOM   1507  HZ3 LYS A 100      -3.350 -30.137   9.779  1.00  0.00      A    H
ATOM   1508  C   LYS A 100      -0.029 -23.843   9.962  1.00  0.00      A    C
ATOM   1509  O   LYS A 100       1.162 -24.075   9.706  1.00  0.00      A    O
ATOM   1510  N   GLN A 101      -0.340 -23.181  11.106  1.00  0.00      A    N
ATOM   1511  HN  GLN A 101      -1.282 -22.956  11.342  1.00  0.00      A    H
ATOM   1512  CA  GLN A 101       0.668 -22.823  12.085  1.00  0.00      A    C
ATOM   1513  HA  GLN A 101       1.537 -22.533  11.514  1.00  0.00      A    H
ATOM   1514  CB  GLN A 101       0.187 -21.775  13.136  1.00  0.00      A    C
ATOM   1515  HB1 GLN A 101      -0.180 -20.906  12.549  1.00  0.00      A    H
ATOM   1516  HB2 GLN A 101      -0.666 -22.200  13.707  1.00  0.00      A    H
ATOM   1517  CG  GLN A 101       1.212 -21.473  14.229  1.00  0.00      A    C
ATOM   1518  HG1 GLN A 101       1.454 -22.386  14.814  1.00  0.00      A    H
ATOM   1519  HG2 GLN A 101       2.062 -21.002  13.690  1.00  0.00      A    H
ATOM   1520  CD  GLN A 101       0.867 -20.379  15.172  1.00  0.00      A    C
ATOM   1521  OE1 GLN A 101      -0.246 -19.893  15.245  1.00  0.00      A    O
ATOM   1522  NE2 GLN A 101       1.911 -20.041  15.987  1.00  0.00      A    N
ATOM   1523 HE21 GLN A 101       1.776 -19.369  16.715  1.00  0.00      A    H
ATOM   1524 HE22 GLN A 101       2.757 -20.573  15.966  1.00  0.00      A    H
ATOM   1525  C   GLN A 101       1.077 -24.063  12.874  1.00  0.00      A    C
ATOM   1526  O   GLN A 101       0.328 -24.623  13.647  1.00  0.00      A    O
ATOM   1527  N   GLY A 102       2.351 -24.468  12.674  1.00  0.00      A    N
ATOM   1528  HN  GLY A 102       2.926 -24.024  11.991  1.00  0.00      A    H
ATOM   1529  CA  GLY A 102       3.038 -25.585  13.398  1.00  0.00      A    C
ATOM   1530  HA1 GLY A 102       2.259 -26.105  13.935  1.00  0.00      A    H
ATOM   1531  HA2 GLY A 102       3.464 -26.233  12.645  1.00  0.00      A    H
ATOM   1532  C   GLY A 102       4.146 -25.189  14.345  1.00  0.00      A    C
ATOM   1533  O   GLY A 102       4.299 -24.032  14.730  1.00  0.00      A    O
ATOM   1534  N   GLU A 103       4.921 -26.127  14.818  1.00  0.00      A    N
ATOM   1535  HN  GLU A 103       4.886 -27.056  14.456  1.00  0.00      A    H
ATOM   1536  CA  GLU A 103       6.094 -25.766  15.662  1.00  0.00      A    C
ATOM   1537  HA  GLU A 103       5.818 -25.092  16.460  1.00  0.00      A    H
ATOM   1538  CB  GLU A 103       6.573 -27.058  16.289  1.00  0.00      A    C
ATOM   1539  HB1 GLU A 103       6.721 -27.824  15.498  1.00  0.00      A    H
ATOM   1540  HB2 GLU A 103       7.559 -26.905  16.777  1.00  0.00      A    H
ATOM   1541  CG  GLU A 103       5.700 -27.645  17.345  1.00  0.00      A    C
ATOM   1542  HG1 GLU A 103       4.760 -28.026  16.892  1.00  0.00      A    H
ATOM   1543  HG2 GLU A 103       6.146 -28.577  17.754  1.00  0.00      A    H
ATOM   1544  CD  GLU A 103       5.496 -26.762  18.647  1.00  0.00      A    C
ATOM   1545  OE1 GLU A 103       4.308 -26.512  18.966  1.00  0.00      A    O
ATOM   1546  OE2 GLU A 103       6.514 -26.302  19.154  1.00  0.00      A    O
ATOM   1547  C   GLU A 103       7.263 -25.119  14.884  1.00  0.00      A    C
ATOM   1548  O   GLU A 103       7.638 -25.628  13.759  1.00  0.00      A    O
ATOM   1549  N   CYS A 104       7.823 -24.035  15.395  1.00  0.00      A    N
ATOM   1550  HN  CYS A 104       7.568 -23.713  16.304  1.00  0.00      A    H
ATOM   1551  CA  CYS A 104       9.035 -23.382  14.866  1.00  0.00      A    C
ATOM   1552  HA  CYS A 104       9.145 -23.777  13.867  1.00  0.00      A    H
ATOM   1553  CB  CYS A 104       8.918 -21.834  14.819  1.00  0.00      A    C
ATOM   1554  HB1 CYS A 104       8.010 -21.469  14.293  1.00  0.00      A    H
ATOM   1555  HB2 CYS A 104       8.648 -21.449  15.826  1.00  0.00      A    H
ATOM   1556  SG  CYS A 104      10.355 -20.827  14.427  1.00  0.00      A    S
ATOM   1557  C   CYS A 104      10.249 -23.651  15.722  1.00  0.00      A    C
ATOM   1558  O   CYS A 104      10.267 -23.324  16.920  1.00  0.00      A    O
ATOM   1559  N   ARG A 105      11.277 -24.165  15.101  1.00  0.00      A    N
ATOM   1560  HN  ARG A 105      11.244 -24.393  14.131  1.00  0.00      A    H
ATOM   1561  CA  ARG A 105      12.576 -24.258  15.675  1.00  0.00      A    C
ATOM   1562  HA  ARG A 105      12.613 -23.870  16.683  1.00  0.00      A    H
ATOM   1563  CB  ARG A 105      12.984 -25.802  15.767  1.00  0.00      A    C
ATOM   1564  HB1 ARG A 105      13.147 -26.162  14.729  1.00  0.00      A    H
ATOM   1565  HB2 ARG A 105      13.922 -25.697  16.353  1.00  0.00      A    H
ATOM   1566  CG  ARG A 105      12.068 -26.664  16.639  1.00  0.00      A    C
ATOM   1567  HG1 ARG A 105      11.042 -26.767  16.226  1.00  0.00      A    H
ATOM   1568  HG2 ARG A 105      12.474 -27.694  16.733  1.00  0.00      A    H
ATOM   1569  CD  ARG A 105      11.936 -26.207  18.073  1.00  0.00      A    C
ATOM   1570  HD1 ARG A 105      12.906 -26.392  18.582  1.00  0.00      A    H
ATOM   1571  HD2 ARG A 105      11.691 -25.127  18.167  1.00  0.00      A    H
ATOM   1572  NE  ARG A 105      10.851 -27.006  18.772  1.00  0.00      A    N
ATOM   1573  HE  ARG A 105      11.016 -27.982  18.913  1.00  0.00      A    H
ATOM   1574  CZ  ARG A 105       9.562 -26.685  18.909  1.00  0.00      A    C
ATOM   1575  NH1 ARG A 105       9.040 -25.547  18.533  1.00  0.00      A    N
ATOM   1576 HH11 ARG A 105       9.706 -24.818  18.377  1.00  0.00      A    H
ATOM   1577 HH12 ARG A 105       8.099 -25.422  18.849  1.00  0.00      A    H
ATOM   1578  NH2 ARG A 105       8.750 -27.564  19.498  1.00  0.00      A    N
ATOM   1579 HH21 ARG A 105       9.086 -28.504  19.564  1.00  0.00      A    H
ATOM   1580 HH22 ARG A 105       7.809 -27.243  19.401  1.00  0.00      A    H
ATOM   1581  C   ARG A 105      13.694 -23.529  14.894  1.00  0.00      A    C
ATOM   1582  O   ARG A 105      14.134 -23.999  13.856  1.00  0.00      A    O
ATOM   1583  N   PHE A 106      14.246 -22.546  15.572  1.00  0.00      A    N
ATOM   1584  HN  PHE A 106      13.793 -22.079  16.328  1.00  0.00      A    H
ATOM   1585  CA  PHE A 106      15.445 -21.823  15.158  1.00  0.00      A    C
ATOM   1586  HA  PHE A 106      15.542 -21.891  14.085  1.00  0.00      A    H
ATOM   1587  CB  PHE A 106      15.352 -20.340  15.609  1.00  0.00      A    C
ATOM   1588  HB1 PHE A 106      14.947 -20.270  16.641  1.00  0.00      A    H
ATOM   1589  HB2 PHE A 106      16.366 -19.891  15.540  1.00  0.00      A    H
ATOM   1590  CG  PHE A 106      14.472 -19.576  14.610  1.00  0.00      A    C
ATOM   1591  CD1 PHE A 106      13.582 -18.641  15.183  1.00  0.00      A    C
ATOM   1592  HD1 PHE A 106      13.420 -18.545  16.247  1.00  0.00      A    H
ATOM   1593  CE1 PHE A 106      12.921 -17.737  14.355  1.00  0.00      A    C
ATOM   1594  HE1 PHE A 106      12.179 -17.105  14.820  1.00  0.00      A    H
ATOM   1595  CZ  PHE A 106      13.129 -17.743  12.988  1.00  0.00      A    C
ATOM   1596  HZ  PHE A 106      12.585 -17.080  12.331  1.00  0.00      A    H
ATOM   1597  CD2 PHE A 106      14.676 -19.614  13.227  1.00  0.00      A    C
ATOM   1598  HD2 PHE A 106      15.323 -20.346  12.765  1.00  0.00      A    H
ATOM   1599  CE2 PHE A 106      13.963 -18.713  12.431  1.00  0.00      A    C
ATOM   1600  HE2 PHE A 106      14.130 -18.745  11.364  1.00  0.00      A    H
ATOM   1601  C   PHE A 106      16.708 -22.576  15.639  1.00  0.00      A    C
ATOM   1602  O   PHE A 106      17.511 -22.109  16.487  1.00  0.00      A    O
ATOM   1603  N   ASP A 107      16.928 -23.754  15.095  1.00  0.00      A    N
ATOM   1604  HN  ASP A 107      16.346 -23.996  14.323  1.00  0.00      A    H
ATOM   1605  CA  ASP A 107      18.099 -24.497  15.412  1.00  0.00      A    C
ATOM   1606  HA  ASP A 107      18.353 -24.333  16.449  1.00  0.00      A    H
ATOM   1607  CB  ASP A 107      17.760 -26.025  15.312  1.00  0.00      A    C
ATOM   1608  HB1 ASP A 107      16.974 -26.261  16.061  1.00  0.00      A    H
ATOM   1609  HB2 ASP A 107      17.365 -26.175  14.284  1.00  0.00      A    H
ATOM   1610  CG  ASP A 107      18.906 -26.978  15.522  1.00  0.00      A    C
ATOM   1611  OD1 ASP A 107      18.877 -27.603  16.597  1.00  0.00      A    O
ATOM   1612  OD2 ASP A 107      19.841 -27.075  14.724  1.00  0.00      A    O
ATOM   1613  C   ASP A 107      19.268 -24.010  14.514  1.00  0.00      A    C
ATOM   1614  O   ASP A 107      19.044 -23.816  13.327  1.00  0.00      A    O
ATOM   1615  N   SER A 108      20.509 -23.883  14.993  1.00  0.00      A    N
ATOM   1616  HN  SER A 108      20.823 -24.001  15.932  1.00  0.00      A    H
ATOM   1617  CA  SER A 108      21.532 -23.278  14.118  1.00  0.00      A    C
ATOM   1618  HA  SER A 108      21.133 -22.466  13.528  1.00  0.00      A    H
ATOM   1619  CB  SER A 108      22.623 -22.581  14.960  1.00  0.00      A    C
ATOM   1620  HB1 SER A 108      23.420 -22.140  14.324  1.00  0.00      A    H
ATOM   1621  HB2 SER A 108      22.048 -21.766  15.450  1.00  0.00      A    H
ATOM   1622  OG  SER A 108      23.285 -23.370  15.916  1.00  0.00      A    O
ATOM   1623  HG1 SER A 108      23.534 -22.722  16.579  1.00  0.00      A    H
ATOM   1624  C   SER A 108      22.177 -24.227  13.118  1.00  0.00      A    C
ATOM   1625  O   SER A 108      22.895 -23.775  12.191  1.00  0.00      A    O
ATOM   1626  N   SER A 109      22.035 -25.522  13.306  1.00  0.00      A    N
ATOM   1627  HN  SER A 109      21.412 -25.781  14.040  1.00  0.00      A    H
ATOM   1628  CA  SER A 109      22.477 -26.539  12.426  1.00  0.00      A    C
ATOM   1629  HA  SER A 109      23.325 -26.237  11.829  1.00  0.00      A    H
ATOM   1630  CB  SER A 109      22.843 -27.787  13.187  1.00  0.00      A    C
ATOM   1631  HB1 SER A 109      21.983 -27.952  13.871  1.00  0.00      A    H
ATOM   1632  HB2 SER A 109      23.086 -28.667  12.552  1.00  0.00      A    H
ATOM   1633  OG  SER A 109      24.027 -27.493  13.903  1.00  0.00      A    O
ATOM   1634  HG1 SER A 109      24.144 -28.236  14.500  1.00  0.00      A    H
ATOM   1635  C   SER A 109      21.385 -26.862  11.456  1.00  0.00      A    C
ATOM   1636  O   SER A 109      21.582 -26.968  10.244  1.00  0.00      A    O
ATOM   1637  N   ASN A 110      20.175 -27.165  11.938  1.00  0.00      A    N
ATOM   1638  HN  ASN A 110      19.936 -27.011  12.894  1.00  0.00      A    H
ATOM   1639  CA  ASN A 110      19.128 -27.452  11.006  1.00  0.00      A    C
ATOM   1640  HA  ASN A 110      19.475 -28.235  10.348  1.00  0.00      A    H
ATOM   1641  CB  ASN A 110      17.820 -27.855  11.696  1.00  0.00      A    C
ATOM   1642  HB1 ASN A 110      17.482 -27.117  12.454  1.00  0.00      A    H
ATOM   1643  HB2 ASN A 110      16.887 -27.825  11.093  1.00  0.00      A    H
ATOM   1644  CG  ASN A 110      17.831 -29.342  12.055  1.00  0.00      A    C
ATOM   1645  OD1 ASN A 110      17.810 -29.628  13.279  1.00  0.00      A    O
ATOM   1646  ND2 ASN A 110      17.778 -30.257  11.110  1.00  0.00      A    N
ATOM   1647 HD21 ASN A 110      17.651 -31.203  11.408  1.00  0.00      A    H
ATOM   1648 HD22 ASN A 110      17.781 -30.114  10.120  1.00  0.00      A    H
ATOM   1649  C   ASN A 110      18.765 -26.280  10.050  1.00  0.00      A    C
ATOM   1650  O   ASN A 110      18.659 -26.486   8.849  1.00  0.00      A    O
ATOM   1651  N   VAL A 111      18.561 -25.002  10.510  1.00  0.00      A    N
ATOM   1652  HN  VAL A 111      18.624 -24.919  11.502  1.00  0.00      A    H
ATOM   1653  CA  VAL A 111      18.195 -23.848   9.734  1.00  0.00      A    C
ATOM   1654  HA  VAL A 111      17.441 -24.171   9.032  1.00  0.00      A    H
ATOM   1655  CB  VAL A 111      17.597 -22.732  10.578  1.00  0.00      A    C
ATOM   1656  HB  VAL A 111      18.351 -22.311  11.277  1.00  0.00      A    H
ATOM   1657  CG1 VAL A 111      17.068 -21.582   9.669  1.00  0.00      A    C
ATOM   1658 HG11 VAL A 111      16.478 -20.889  10.306  1.00  0.00      A    H
ATOM   1659 HG12 VAL A 111      17.966 -21.052   9.287  1.00  0.00      A    H
ATOM   1660 HG13 VAL A 111      16.457 -21.802   8.767  1.00  0.00      A    H
ATOM   1661  CG2 VAL A 111      16.366 -23.267  11.361  1.00  0.00      A    C
ATOM   1662 HG21 VAL A 111      16.614 -24.276  11.754  1.00  0.00      A    H
ATOM   1663 HG22 VAL A 111      15.955 -22.639  12.179  1.00  0.00      A    H
ATOM   1664 HG23 VAL A 111      15.515 -23.334  10.650  1.00  0.00      A    H
ATOM   1665  C   VAL A 111      19.312 -23.343   8.837  1.00  0.00      A    C
ATOM   1666  O   VAL A 111      20.363 -22.924   9.321  1.00  0.00      A    O
ATOM   1667  N   SER A 112      19.079 -23.368   7.486  1.00  0.00      A    N
ATOM   1668  HN  SER A 112      18.184 -23.636   7.139  1.00  0.00      A    H
ATOM   1669  CA  SER A 112      20.069 -23.217   6.473  1.00  0.00      A    C
ATOM   1670  HA  SER A 112      20.808 -23.976   6.681  1.00  0.00      A    H
ATOM   1671  CB  SER A 112      19.578 -23.470   5.034  1.00  0.00      A    C
ATOM   1672  HB1 SER A 112      18.905 -22.648   4.709  1.00  0.00      A    H
ATOM   1673  HB2 SER A 112      20.407 -23.470   4.295  1.00  0.00      A    H
ATOM   1674  OG  SER A 112      18.897 -24.732   5.034  1.00  0.00      A    O
ATOM   1675  HG1 SER A 112      18.801 -24.890   4.092  1.00  0.00      A    H
ATOM   1676  C   SER A 112      20.809 -21.912   6.425  1.00  0.00      A    C
ATOM   1677  O   SER A 112      22.035 -21.769   6.726  1.00  0.00      A    O
ATOM   1678  N   VAL A 113      20.095 -20.847   5.942  1.00  0.00      A    N
ATOM   1679  HN  VAL A 113      19.106 -20.899   5.834  1.00  0.00      A    H
ATOM   1680  CA  VAL A 113      20.666 -19.659   5.472  1.00  0.00      A    C
ATOM   1681  HA  VAL A 113      21.721 -19.746   5.257  1.00  0.00      A    H
ATOM   1682  CB  VAL A 113      19.887 -19.082   4.294  1.00  0.00      A    C
ATOM   1683  HB  VAL A 113      18.799 -19.014   4.506  1.00  0.00      A    H
ATOM   1684  CG1 VAL A 113      20.411 -17.689   3.801  1.00  0.00      A    C
ATOM   1685 HG11 VAL A 113      20.067 -17.485   2.764  1.00  0.00      A    H
ATOM   1686 HG12 VAL A 113      20.346 -16.886   4.566  1.00  0.00      A    H
ATOM   1687 HG13 VAL A 113      21.492 -17.834   3.591  1.00  0.00      A    H
ATOM   1688  CG2 VAL A 113      19.957 -20.075   3.079  1.00  0.00      A    C
ATOM   1689 HG21 VAL A 113      19.583 -21.095   3.316  1.00  0.00      A    H
ATOM   1690 HG22 VAL A 113      19.293 -19.611   2.319  1.00  0.00      A    H
ATOM   1691 HG23 VAL A 113      20.987 -20.276   2.716  1.00  0.00      A    H
ATOM   1692  C   VAL A 113      20.590 -18.662   6.634  1.00  0.00      A    C
ATOM   1693  O   VAL A 113      19.615 -18.613   7.368  1.00  0.00      A    O
ATOM   1694  N   LYS A 114      21.685 -17.883   6.831  1.00  0.00      A    N
ATOM   1695  HN  LYS A 114      22.515 -18.095   6.321  1.00  0.00      A    H
ATOM   1696  CA  LYS A 114      21.719 -16.793   7.749  1.00  0.00      A    C
ATOM   1697  HA  LYS A 114      20.735 -16.629   8.163  1.00  0.00      A    H
ATOM   1698  CB  LYS A 114      22.745 -17.109   8.903  1.00  0.00      A    C
ATOM   1699  HB1 LYS A 114      23.739 -17.214   8.418  1.00  0.00      A    H
ATOM   1700  HB2 LYS A 114      22.743 -16.208   9.552  1.00  0.00      A    H
ATOM   1701  CG  LYS A 114      22.373 -18.326   9.808  1.00  0.00      A    C
ATOM   1702  HG1 LYS A 114      22.786 -18.174  10.828  1.00  0.00      A    H
ATOM   1703  HG2 LYS A 114      21.282 -18.288  10.018  1.00  0.00      A    H
ATOM   1704  CD  LYS A 114      22.784 -19.681   9.210  1.00  0.00      A    C
ATOM   1705  HD1 LYS A 114      22.312 -19.890   8.226  1.00  0.00      A    H
ATOM   1706  HD2 LYS A 114      23.870 -19.589   8.998  1.00  0.00      A    H
ATOM   1707  CE  LYS A 114      22.538 -20.902  10.234  1.00  0.00      A    C
ATOM   1708  HE1 LYS A 114      23.065 -20.683  11.186  1.00  0.00      A    H
ATOM   1709  HE2 LYS A 114      21.447 -20.913  10.442  1.00  0.00      A    H
ATOM   1710  NZ  LYS A 114      22.921 -22.248   9.794  1.00  0.00      A    N
ATOM   1711  HZ1 LYS A 114      22.267 -22.670   9.103  1.00  0.00      A    H
ATOM   1712  HZ2 LYS A 114      23.880 -22.189   9.395  1.00  0.00      A    H
ATOM   1713  HZ3 LYS A 114      23.035 -22.807  10.663  1.00  0.00      A    H
ATOM   1714  C   LYS A 114      22.108 -15.521   7.183  1.00  0.00      A    C
ATOM   1715  O   LYS A 114      22.616 -15.438   6.080  1.00  0.00      A    O
ATOM   1716  N   VAL A 115      21.883 -14.391   7.877  1.00  0.00      A    N
ATOM   1717  HN  VAL A 115      21.400 -14.369   8.749  1.00  0.00      A    H
ATOM   1718  CA  VAL A 115      21.889 -13.074   7.321  1.00  0.00      A    C
ATOM   1719  HA  VAL A 115      22.416 -13.097   6.378  1.00  0.00      A    H
ATOM   1720  CB  VAL A 115      20.543 -12.421   7.155  1.00  0.00      A    C
ATOM   1721  HB  VAL A 115      20.129 -12.170   8.155  1.00  0.00      A    H
ATOM   1722  CG1 VAL A 115      20.709 -11.214   6.277  1.00  0.00      A    C
ATOM   1723 HG11 VAL A 115      19.735 -10.683   6.219  1.00  0.00      A    H
ATOM   1724 HG12 VAL A 115      21.312 -10.382   6.697  1.00  0.00      A    H
ATOM   1725 HG13 VAL A 115      21.035 -11.520   5.260  1.00  0.00      A    H
ATOM   1726  CG2 VAL A 115      19.675 -13.432   6.509  1.00  0.00      A    C
ATOM   1727 HG21 VAL A 115      19.281 -14.211   7.196  1.00  0.00      A    H
ATOM   1728 HG22 VAL A 115      18.766 -12.973   6.065  1.00  0.00      A    H
ATOM   1729 HG23 VAL A 115      20.147 -13.939   5.641  1.00  0.00      A    H
ATOM   1730  C   VAL A 115      22.822 -12.330   8.209  1.00  0.00      A    C
ATOM   1731  O   VAL A 115      22.616 -12.396   9.447  1.00  0.00      A    O
ATOM   1732  N   VAL A 116      23.942 -11.635   7.756  1.00  0.00      A    N
ATOM   1733  HN  VAL A 116      24.107 -11.557   6.776  1.00  0.00      A    H
ATOM   1734  CA  VAL A 116      24.796 -10.975   8.704  1.00  0.00      A    C
ATOM   1735  HA  VAL A 116      24.672 -11.441   9.670  1.00  0.00      A    H
ATOM   1736  CB  VAL A 116      26.257 -11.199   8.329  1.00  0.00      A    C
ATOM   1737  HB  VAL A 116      26.420 -10.993   7.250  1.00  0.00      A    H
ATOM   1738  CG1 VAL A 116      27.192 -10.315   9.191  1.00  0.00      A    C
ATOM   1739 HG11 VAL A 116      26.903  -9.243   9.248  1.00  0.00      A    H
ATOM   1740 HG12 VAL A 116      27.541 -10.796  10.130  1.00  0.00      A    H
ATOM   1741 HG13 VAL A 116      28.151 -10.211   8.641  1.00  0.00      A    H
ATOM   1742  CG2 VAL A 116      26.591 -12.670   8.582  1.00  0.00      A    C
ATOM   1743 HG21 VAL A 116      25.834 -13.289   8.055  1.00  0.00      A    H
ATOM   1744 HG22 VAL A 116      27.566 -12.890   8.096  1.00  0.00      A    H
ATOM   1745 HG23 VAL A 116      26.622 -13.006   9.641  1.00  0.00      A    H
ATOM   1746  C   VAL A 116      24.507  -9.493   8.849  1.00  0.00      A    C
ATOM   1747  O   VAL A 116      24.318  -9.064   9.992  1.00  0.00      A    O
ATOM   1748  N   ASN A 117      24.521  -8.615   7.790  1.00  0.00      A    N
ATOM   1749  HN  ASN A 117      24.712  -8.907   6.856  1.00  0.00      A    H
ATOM   1750  CA  ASN A 117      24.141  -7.226   7.953  1.00  0.00      A    C
ATOM   1751  HA  ASN A 117      23.399  -7.190   8.737  1.00  0.00      A    H
ATOM   1752  CB  ASN A 117      25.413  -6.307   8.114  1.00  0.00      A    C
ATOM   1753  HB1 ASN A 117      26.251  -6.726   7.517  1.00  0.00      A    H
ATOM   1754  HB2 ASN A 117      25.192  -5.280   7.754  1.00  0.00      A    H
ATOM   1755  CG  ASN A 117      25.862  -6.215   9.567  1.00  0.00      A    C
ATOM   1756  OD1 ASN A 117      25.073  -5.771  10.449  1.00  0.00      A    O
ATOM   1757  ND2 ASN A 117      27.067  -6.699   9.815  1.00  0.00      A    N
ATOM   1758 HD21 ASN A 117      27.253  -7.001  10.750  1.00  0.00      A    H
ATOM   1759 HD22 ASN A 117      27.699  -6.790   9.045  1.00  0.00      A    H
ATOM   1760  C   ASN A 117      23.359  -6.767   6.691  1.00  0.00      A    C
ATOM   1761  O   ASN A 117      23.214  -7.452   5.682  1.00  0.00      A    O
ATOM   1762  N   PHE A 118      22.881  -5.530   6.693  1.00  0.00      A    N
ATOM   1763  HN  PHE A 118      22.702  -5.045   7.545  1.00  0.00      A    H
ATOM   1764  CA  PHE A 118      22.379  -4.811   5.527  1.00  0.00      A    C
ATOM   1765  HA  PHE A 118      22.367  -5.412   4.630  1.00  0.00      A    H
ATOM   1766  CB  PHE A 118      20.811  -4.491   5.625  1.00  0.00      A    C
ATOM   1767  HB1 PHE A 118      20.529  -3.836   4.773  1.00  0.00      A    H
ATOM   1768  HB2 PHE A 118      20.361  -5.506   5.615  1.00  0.00      A    H
ATOM   1769  CG  PHE A 118      20.357  -3.786   6.880  1.00  0.00      A    C
ATOM   1770  CD1 PHE A 118      20.186  -2.390   6.822  1.00  0.00      A    C
ATOM   1771  HD1 PHE A 118      20.387  -1.768   5.962  1.00  0.00      A    H
ATOM   1772  CE1 PHE A 118      19.629  -1.720   7.856  1.00  0.00      A    C
ATOM   1773  HE1 PHE A 118      19.539  -0.645   7.792  1.00  0.00      A    H
ATOM   1774  CZ  PHE A 118      19.278  -2.400   9.073  1.00  0.00      A    C
ATOM   1775  HZ  PHE A 118      18.902  -1.875   9.939  1.00  0.00      A    H
ATOM   1776  CD2 PHE A 118      19.963  -4.418   8.048  1.00  0.00      A    C
ATOM   1777  HD2 PHE A 118      20.185  -5.471   8.144  1.00  0.00      A    H
ATOM   1778  CE2 PHE A 118      19.480  -3.780   9.146  1.00  0.00      A    C
ATOM   1779  HE2 PHE A 118      19.124  -4.334  10.002  1.00  0.00      A    H
ATOM   1780  C   PHE A 118      23.238  -3.635   5.227  1.00  0.00      A    C
ATOM   1781  O   PHE A 118      23.872  -3.054   6.135  1.00  0.00      A    O
ATOM   1782  N   THR A 119      23.344  -3.249   3.954  1.00  0.00      A    N
ATOM   1783  HN  THR A 119      23.050  -3.852   3.217  1.00  0.00      A    H
ATOM   1784  CA  THR A 119      24.026  -1.959   3.567  1.00  0.00      A    C
ATOM   1785  HA  THR A 119      24.600  -1.569   4.396  1.00  0.00      A    H
ATOM   1786  CB  THR A 119      24.882  -1.947   2.286  1.00  0.00      A    C
ATOM   1787  HB  THR A 119      24.200  -2.226   1.454  1.00  0.00      A    H
ATOM   1788  OG1 THR A 119      25.878  -2.944   2.330  1.00  0.00      A    O
ATOM   1789  HG1 THR A 119      26.336  -2.781   3.159  1.00  0.00      A    H
ATOM   1790  CG2 THR A 119      25.557  -0.647   1.949  1.00  0.00      A    C
ATOM   1791 HG21 THR A 119      25.976  -0.225   2.887  1.00  0.00      A    H
ATOM   1792 HG22 THR A 119      26.514  -0.862   1.427  1.00  0.00      A    H
ATOM   1793 HG23 THR A 119      24.984   0.152   1.433  1.00  0.00      A    H
ATOM   1794  C   THR A 119      23.064  -0.870   3.249  1.00  0.00      A    C
ATOM   1795  O   THR A 119      22.164  -1.065   2.407  1.00  0.00      A    O
ATOM   1796  N   THR A 120      23.231   0.356   3.842  1.00  0.00      A    N
ATOM   1797  HN  THR A 120      24.014   0.577   4.418  1.00  0.00      A    H
ATOM   1798  CA  THR A 120      22.500   1.549   3.442  1.00  0.00      A    C
ATOM   1799  HA  THR A 120      21.533   1.334   3.014  1.00  0.00      A    H
ATOM   1800  CB  THR A 120      22.315   2.426   4.667  1.00  0.00      A    C
ATOM   1801  HB  THR A 120      23.225   2.456   5.303  1.00  0.00      A    H
ATOM   1802  OG1 THR A 120      21.183   2.049   5.416  1.00  0.00      A    O
ATOM   1803  HG1 THR A 120      21.616   1.669   6.183  1.00  0.00      A    H
ATOM   1804  CG2 THR A 120      22.022   4.006   4.252  1.00  0.00      A    C
ATOM   1805 HG21 THR A 120      22.804   4.430   3.588  1.00  0.00      A    H
ATOM   1806 HG22 THR A 120      21.050   4.016   3.713  1.00  0.00      A    H
ATOM   1807 HG23 THR A 120      21.964   4.697   5.120  1.00  0.00      A    H
ATOM   1808  C   THR A 120      23.309   2.290   2.361  1.00  0.00      A    C
ATOM   1809  O   THR A 120      24.378   2.811   2.586  1.00  0.00      A    O
ATOM   1810  N   ILE A 121      22.755   2.345   1.137  1.00  0.00      A    N
ATOM   1811  HN  ILE A 121      21.875   1.878   1.093  1.00  0.00      A    H
ATOM   1812  CA  ILE A 121      23.193   2.951  -0.059  1.00  0.00      A    C
ATOM   1813  HA  ILE A 121      24.266   2.966   0.065  1.00  0.00      A    H
ATOM   1814  CB  ILE A 121      22.874   2.023  -1.305  1.00  0.00      A    C
ATOM   1815  HB  ILE A 121      21.764   1.992  -1.312  1.00  0.00      A    H
ATOM   1816  CG2 ILE A 121      23.522   2.672  -2.525  1.00  0.00      A    C
ATOM   1817 HG21 ILE A 121      23.169   2.099  -3.409  1.00  0.00      A    H
ATOM   1818 HG22 ILE A 121      23.319   3.764  -2.568  1.00  0.00      A    H
ATOM   1819 HG23 ILE A 121      24.621   2.514  -2.498  1.00  0.00      A    H
ATOM   1820  CG1 ILE A 121      23.317   0.535  -1.067  1.00  0.00      A    C
ATOM   1821 HG11 ILE A 121      24.425   0.497  -1.129  1.00  0.00      A    H
ATOM   1822 HG12 ILE A 121      23.163   0.242  -0.007  1.00  0.00      A    H
ATOM   1823  CD  ILE A 121      22.656  -0.427  -1.985  1.00  0.00      A    C
ATOM   1824  HD1 ILE A 121      22.891  -1.475  -1.700  1.00  0.00      A    H
ATOM   1825  HD2 ILE A 121      21.556  -0.294  -1.911  1.00  0.00      A    H
ATOM   1826  HD3 ILE A 121      23.051  -0.216  -3.002  1.00  0.00      A    H
ATOM   1827  C   ILE A 121      22.556   4.385  -0.192  1.00  0.00      A    C
ATOM   1828  O   ILE A 121      21.316   4.525  -0.208  1.00  0.00      A    O
ATOM   1829  N   PRO A 122      23.349   5.410  -0.287  1.00  0.00      A    N
ATOM   1830  CD  PRO A 122      24.799   5.429   0.065  1.00  0.00      A    C
ATOM   1831  HD1 PRO A 122      25.282   4.677  -0.594  1.00  0.00      A    H
ATOM   1832  HD2 PRO A 122      24.854   5.271   1.163  1.00  0.00      A    H
ATOM   1833  CA  PRO A 122      22.854   6.717  -0.538  1.00  0.00      A    C
ATOM   1834  HA  PRO A 122      21.948   6.865   0.030  1.00  0.00      A    H
ATOM   1835  CB  PRO A 122      23.942   7.658   0.021  1.00  0.00      A    C
ATOM   1836  HB1 PRO A 122      23.880   8.704  -0.346  1.00  0.00      A    H
ATOM   1837  HB2 PRO A 122      23.923   7.735   1.129  1.00  0.00      A    H
ATOM   1838  CG  PRO A 122      25.196   6.823  -0.347  1.00  0.00      A    C
ATOM   1839  HG1 PRO A 122      25.417   6.962  -1.427  1.00  0.00      A    H
ATOM   1840  HG2 PRO A 122      26.047   7.283   0.199  1.00  0.00      A    H
ATOM   1841  C   PRO A 122      22.512   6.987  -2.001  1.00  0.00      A    C
ATOM   1842  O   PRO A 122      22.797   6.224  -2.905  1.00  0.00      A    O
ATOM   1843  N   VAL A 123      21.832   8.120  -2.254  1.00  0.00      A    N
ATOM   1844  HN  VAL A 123      21.647   8.803  -1.551  1.00  0.00      A    H
ATOM   1845  CA  VAL A 123      21.359   8.512  -3.580  1.00  0.00      A    C
ATOM   1846  HA  VAL A 123      20.845   7.676  -4.032  1.00  0.00      A    H
ATOM   1847  CB  VAL A 123      20.458   9.780  -3.444  1.00  0.00      A    C
ATOM   1848  HB  VAL A 123      21.062  10.626  -3.051  1.00  0.00      A    H
ATOM   1849  CG1 VAL A 123      19.936  10.277  -4.863  1.00  0.00      A    C
ATOM   1850 HG11 VAL A 123      20.780  10.565  -5.525  1.00  0.00      A    H
ATOM   1851 HG12 VAL A 123      19.415   9.484  -5.441  1.00  0.00      A    H
ATOM   1852 HG13 VAL A 123      19.326  11.203  -4.800  1.00  0.00      A    H
ATOM   1853  CG2 VAL A 123      19.307   9.417  -2.496  1.00  0.00      A    C
ATOM   1854 HG21 VAL A 123      19.708   9.141  -1.497  1.00  0.00      A    H
ATOM   1855 HG22 VAL A 123      18.606  10.273  -2.392  1.00  0.00      A    H
ATOM   1856 HG23 VAL A 123      18.706   8.590  -2.930  1.00  0.00      A    H
ATOM   1857  C   VAL A 123      22.636   8.737  -4.464  1.00  0.00      A    C
ATOM   1858  O   VAL A 123      23.431   9.656  -4.229  1.00  0.00      A    O
ATOM   1859  N   ASP A 124      22.828   7.947  -5.538  1.00  0.00      A    N
ATOM   1860  HN  ASP A 124      22.307   7.098  -5.568  1.00  0.00      A    H
ATOM   1861  CA  ASP A 124      23.707   8.241  -6.621  1.00  0.00      A    C
ATOM   1862  HA  ASP A 124      23.728   9.320  -6.665  1.00  0.00      A    H
ATOM   1863  CB  ASP A 124      25.143   7.755  -6.354  1.00  0.00      A    C
ATOM   1864  HB1 ASP A 124      25.553   8.279  -5.465  1.00  0.00      A    H
ATOM   1865  HB2 ASP A 124      25.035   6.679  -6.096  1.00  0.00      A    H
ATOM   1866  CG  ASP A 124      26.083   8.123  -7.471  1.00  0.00      A    C
ATOM   1867  OD1 ASP A 124      26.302   7.281  -8.386  1.00  0.00      A    O
ATOM   1868  OD2 ASP A 124      26.602   9.278  -7.392  1.00  0.00      A    O
ATOM   1869  C   ASP A 124      23.142   7.608  -7.874  1.00  0.00      A    C
ATOM   1870  O   ASP A 124      22.573   6.562  -7.841  1.00  0.00      A    O
ATOM   1871  N   GLU A 125      23.397   8.350  -9.005  1.00  0.00      A    N
ATOM   1872  HN  GLU A 125      23.955   9.168  -8.887  1.00  0.00      A    H
ATOM   1873  CA  GLU A 125      23.001   7.964 -10.366  1.00  0.00      A    C
ATOM   1874  HA  GLU A 125      21.922   8.012 -10.400  1.00  0.00      A    H
ATOM   1875  CB  GLU A 125      23.500   8.942 -11.530  1.00  0.00      A    C
ATOM   1876  HB1 GLU A 125      24.601   8.997 -11.664  1.00  0.00      A    H
ATOM   1877  HB2 GLU A 125      23.059   8.593 -12.489  1.00  0.00      A    H
ATOM   1878  CG  GLU A 125      22.908  10.411 -11.391  1.00  0.00      A    C
ATOM   1879  HG1 GLU A 125      23.028  11.058 -12.287  1.00  0.00      A    H
ATOM   1880  HG2 GLU A 125      21.800  10.377 -11.327  1.00  0.00      A    H
ATOM   1881  CD  GLU A 125      23.395  10.994 -10.078  1.00  0.00      A    C
ATOM   1882  OE1 GLU A 125      24.617  11.112  -9.790  1.00  0.00      A    O
ATOM   1883  OE2 GLU A 125      22.509  11.456  -9.351  1.00  0.00      A    O
ATOM   1884  C   GLU A 125      23.448   6.532 -10.797  1.00  0.00      A    C
ATOM   1885  O   GLU A 125      22.683   5.667 -11.122  1.00  0.00      A    O
ATOM   1886  N   LYS A 126      24.770   6.359 -10.629  1.00  0.00      A    N
ATOM   1887  HN  LYS A 126      25.298   7.077 -10.183  1.00  0.00      A    H
ATOM   1888  CA  LYS A 126      25.574   5.210 -11.100  1.00  0.00      A    C
ATOM   1889  HA  LYS A 126      25.052   4.683 -11.885  1.00  0.00      A    H
ATOM   1890  CB  LYS A 126      26.992   5.671 -11.543  1.00  0.00      A    C
ATOM   1891  HB1 LYS A 126      27.524   6.209 -10.730  1.00  0.00      A    H
ATOM   1892  HB2 LYS A 126      27.502   4.698 -11.707  1.00  0.00      A    H
ATOM   1893  CG  LYS A 126      26.948   6.512 -12.797  1.00  0.00      A    C
ATOM   1894  HG1 LYS A 126      26.208   5.971 -13.424  1.00  0.00      A    H
ATOM   1895  HG2 LYS A 126      26.571   7.557 -12.763  1.00  0.00      A    H
ATOM   1896  CD  LYS A 126      28.271   6.416 -13.523  1.00  0.00      A    C
ATOM   1897  HD1 LYS A 126      29.113   6.664 -12.842  1.00  0.00      A    H
ATOM   1898  HD2 LYS A 126      28.424   5.348 -13.786  1.00  0.00      A    H
ATOM   1899  CE  LYS A 126      28.323   7.398 -14.733  1.00  0.00      A    C
ATOM   1900  HE1 LYS A 126      27.352   7.217 -15.241  1.00  0.00      A    H
ATOM   1901  HE2 LYS A 126      28.480   8.457 -14.436  1.00  0.00      A    H
ATOM   1902  NZ  LYS A 126      29.390   7.086 -15.681  1.00  0.00      A    N
ATOM   1903  HZ1 LYS A 126      30.096   6.455 -15.250  1.00  0.00      A    H
ATOM   1904  HZ2 LYS A 126      29.053   6.589 -16.530  1.00  0.00      A    H
ATOM   1905  HZ3 LYS A 126      29.929   7.867 -16.108  1.00  0.00      A    H
ATOM   1906  C   LYS A 126      25.587   4.134 -10.030  1.00  0.00      A    C
ATOM   1907  O   LYS A 126      25.200   3.024 -10.221  1.00  0.00      A    O
ATOM   1908  N   GLN A 127      26.153   4.458  -8.869  1.00  0.00      A    N
ATOM   1909  HN  GLN A 127      26.599   5.348  -8.817  1.00  0.00      A    H
ATOM   1910  CA  GLN A 127      26.380   3.507  -7.800  1.00  0.00      A    C
ATOM   1911  HA  GLN A 127      27.160   2.883  -8.211  1.00  0.00      A    H
ATOM   1912  CB  GLN A 127      26.848   4.261  -6.565  1.00  0.00      A    C
ATOM   1913  HB1 GLN A 127      27.421   5.158  -6.887  1.00  0.00      A    H
ATOM   1914  HB2 GLN A 127      25.894   4.615  -6.120  1.00  0.00      A    H
ATOM   1915  CG  GLN A 127      27.882   3.557  -5.596  1.00  0.00      A    C
ATOM   1916  HG1 GLN A 127      28.064   4.217  -4.720  1.00  0.00      A    H
ATOM   1917  HG2 GLN A 127      27.560   2.590  -5.154  1.00  0.00      A    H
ATOM   1918  CD  GLN A 127      29.276   3.390  -6.243  1.00  0.00      A    C
ATOM   1919  OE1 GLN A 127      29.898   4.410  -6.622  1.00  0.00      A    O
ATOM   1920  NE2 GLN A 127      29.771   2.149  -6.244  1.00  0.00      A    N
ATOM   1921 HE21 GLN A 127      30.644   2.095  -6.729  1.00  0.00      A    H
ATOM   1922 HE22 GLN A 127      29.240   1.384  -5.880  1.00  0.00      A    H
ATOM   1923  C   GLN A 127      25.260   2.620  -7.400  1.00  0.00      A    C
ATOM   1924  O   GLN A 127      25.508   1.392  -7.165  1.00  0.00      A    O
ATOM   1925  N   ILE A 128      24.027   3.072  -7.439  1.00  0.00      A    N
ATOM   1926  HN  ILE A 128      23.781   4.033  -7.536  1.00  0.00      A    H
ATOM   1927  CA  ILE A 128      22.885   2.154  -7.227  1.00  0.00      A    C
ATOM   1928  HA  ILE A 128      23.090   1.443  -6.441  1.00  0.00      A    H
ATOM   1929  CB  ILE A 128      21.639   2.991  -6.994  1.00  0.00      A    C
ATOM   1930  HB  ILE A 128      21.679   3.784  -7.772  1.00  0.00      A    H
ATOM   1931  CG2 ILE A 128      20.313   2.131  -7.069  1.00  0.00      A    C
ATOM   1932 HG21 ILE A 128      19.447   2.741  -6.734  1.00  0.00      A    H
ATOM   1933 HG22 ILE A 128      20.160   1.844  -8.131  1.00  0.00      A    H
ATOM   1934 HG23 ILE A 128      20.214   1.266  -6.379  1.00  0.00      A    H
ATOM   1935  CG1 ILE A 128      21.853   3.698  -5.589  1.00  0.00      A    C
ATOM   1936 HG11 ILE A 128      21.770   2.978  -4.748  1.00  0.00      A    H
ATOM   1937 HG12 ILE A 128      22.851   4.171  -5.467  1.00  0.00      A    H
ATOM   1938  CD  ILE A 128      20.900   4.832  -5.443  1.00  0.00      A    C
ATOM   1939  HD1 ILE A 128      21.044   5.607  -6.225  1.00  0.00      A    H
ATOM   1940  HD2 ILE A 128      19.889   4.376  -5.521  1.00  0.00      A    H
ATOM   1941  HD3 ILE A 128      21.041   5.290  -4.441  1.00  0.00      A    H
ATOM   1942  C   ILE A 128      22.692   1.276  -8.429  1.00  0.00      A    C
ATOM   1943  O   ILE A 128      22.423   0.051  -8.245  1.00  0.00      A    O
ATOM   1944  N   ALA A 129      22.921   1.692  -9.708  1.00  0.00      A    N
ATOM   1945  HN  ALA A 129      22.966   2.614 -10.084  1.00  0.00      A    H
ATOM   1946  CA  ALA A 129      22.924   0.800 -10.817  1.00  0.00      A    C
ATOM   1947  HA  ALA A 129      22.027   0.204 -10.735  1.00  0.00      A    H
ATOM   1948  CB  ALA A 129      22.803   1.591 -12.117  1.00  0.00      A    C
ATOM   1949  HB1 ALA A 129      22.604   0.864 -12.933  1.00  0.00      A    H
ATOM   1950  HB2 ALA A 129      21.867   2.188 -12.165  1.00  0.00      A    H
ATOM   1951  HB3 ALA A 129      23.711   2.176 -12.379  1.00  0.00      A    H
ATOM   1952  C   ALA A 129      24.002  -0.232 -10.789  1.00  0.00      A    C
ATOM   1953  O   ALA A 129      23.675  -1.275 -11.304  1.00  0.00      A    O
ATOM   1954  N   ALA A 130      25.172  -0.013 -10.270  1.00  0.00      A    N
ATOM   1955  HN  ALA A 130      25.350   0.903  -9.919  1.00  0.00      A    H
ATOM   1956  CA  ALA A 130      26.307  -0.934 -10.102  1.00  0.00      A    C
ATOM   1957  HA  ALA A 130      26.383  -1.412 -11.067  1.00  0.00      A    H
ATOM   1958  CB  ALA A 130      27.536  -0.038  -9.893  1.00  0.00      A    C
ATOM   1959  HB1 ALA A 130      28.465  -0.633  -9.764  1.00  0.00      A    H
ATOM   1960  HB2 ALA A 130      27.765   0.586 -10.783  1.00  0.00      A    H
ATOM   1961  HB3 ALA A 130      27.495   0.585  -8.974  1.00  0.00      A    H
ATOM   1962  C   ALA A 130      26.046  -1.920  -9.002  1.00  0.00      A    C
ATOM   1963  O   ALA A 130      26.246  -3.101  -9.242  1.00  0.00      A    O
ATOM   1964  N   HSE A 131      25.536  -1.534  -7.808  1.00  0.00      A    N
ATOM   1965  HN  HSE A 131      25.465  -0.543  -7.719  1.00  0.00      A    H
ATOM   1966  CA  HSE A 131      24.923  -2.358  -6.758  1.00  0.00      A    C
ATOM   1967  HA  HSE A 131      25.724  -3.048  -6.538  1.00  0.00      A    H
ATOM   1968  CB  HSE A 131      24.476  -1.663  -5.441  1.00  0.00      A    C
ATOM   1969  HB1 HSE A 131      23.656  -0.945  -5.659  1.00  0.00      A    H
ATOM   1970  HB2 HSE A 131      24.068  -2.428  -4.746  1.00  0.00      A    H
ATOM   1971  ND1 HSE A 131      26.557  -1.829  -4.228  1.00  0.00      A    N
ATOM   1972  CG  HSE A 131      25.633  -1.016  -4.746  1.00  0.00      A    C
ATOM   1973  CE1 HSE A 131      27.404  -1.003  -3.702  1.00  0.00      A    C
ATOM   1974  HE1 HSE A 131      28.351  -1.365  -3.302  1.00  0.00      A    H
ATOM   1975  NE2 HSE A 131      27.081   0.330  -3.904  1.00  0.00      A    N
ATOM   1976  HE2 HSE A 131      27.660   1.086  -3.599  1.00  0.00      A    H
ATOM   1977  CD2 HSE A 131      25.886   0.285  -4.530  1.00  0.00      A    C
ATOM   1978  HD2 HSE A 131      25.280   1.159  -4.736  1.00  0.00      A    H
ATOM   1979  C   HSE A 131      23.763  -3.324  -7.202  1.00  0.00      A    C
ATOM   1980  O   HSE A 131      23.594  -4.415  -6.680  1.00  0.00      A    O
ATOM   1981  N   LEU A 132      22.918  -2.851  -8.152  1.00  0.00      A    N
ATOM   1982  HN  LEU A 132      22.764  -1.882  -8.328  1.00  0.00      A    H
ATOM   1983  CA  LEU A 132      21.745  -3.503  -8.539  1.00  0.00      A    C
ATOM   1984  HA  LEU A 132      21.227  -3.785  -7.635  1.00  0.00      A    H
ATOM   1985  CB  LEU A 132      20.815  -2.564  -9.333  1.00  0.00      A    C
ATOM   1986  HB1 LEU A 132      20.353  -1.862  -8.607  1.00  0.00      A    H
ATOM   1987  HB2 LEU A 132      21.385  -1.930 -10.046  1.00  0.00      A    H
ATOM   1988  CG  LEU A 132      19.589  -3.291  -9.981  1.00  0.00      A    C
ATOM   1989  HG  LEU A 132      20.084  -4.026 -10.652  1.00  0.00      A    H
ATOM   1990  CD1 LEU A 132      18.763  -4.067  -8.923  1.00  0.00      A    C
ATOM   1991 HD11 LEU A 132      17.968  -4.642  -9.444  1.00  0.00      A    H
ATOM   1992 HD12 LEU A 132      19.472  -4.716  -8.365  1.00  0.00      A    H
ATOM   1993 HD13 LEU A 132      18.145  -3.437  -8.248  1.00  0.00      A    H
ATOM   1994  CD2 LEU A 132      18.704  -2.285 -10.673  1.00  0.00      A    C
ATOM   1995 HD21 LEU A 132      19.086  -1.789 -11.591  1.00  0.00      A    H
ATOM   1996 HD22 LEU A 132      17.692  -2.705 -10.857  1.00  0.00      A    H
ATOM   1997 HD23 LEU A 132      18.584  -1.424  -9.981  1.00  0.00      A    H
ATOM   1998  C   LEU A 132      22.096  -4.795  -9.390  1.00  0.00      A    C
ATOM   1999  O   LEU A 132      21.553  -5.843  -9.217  1.00  0.00      A    O
ATOM   2000  N   VAL A 133      23.054  -4.613 -10.307  1.00  0.00      A    N
ATOM   2001  HN  VAL A 133      23.428  -3.696 -10.419  1.00  0.00      A    H
ATOM   2002  CA  VAL A 133      23.281  -5.563 -11.354  1.00  0.00      A    C
ATOM   2003  HA  VAL A 133      22.557  -6.354 -11.484  1.00  0.00      A    H
ATOM   2004  CB  VAL A 133      23.392  -4.730 -12.667  1.00  0.00      A    C
ATOM   2005  HB  VAL A 133      24.287  -4.074 -12.614  1.00  0.00      A    H
ATOM   2006  CG1 VAL A 133      23.576  -5.664 -13.921  1.00  0.00      A    C
ATOM   2007 HG11 VAL A 133      23.801  -5.036 -14.809  1.00  0.00      A    H
ATOM   2008 HG12 VAL A 133      24.503  -6.249 -13.742  1.00  0.00      A    H
ATOM   2009 HG13 VAL A 133      22.714  -6.325 -14.153  1.00  0.00      A    H
ATOM   2010  CG2 VAL A 133      22.126  -3.906 -12.875  1.00  0.00      A    C
ATOM   2011 HG21 VAL A 133      21.242  -4.538 -12.646  1.00  0.00      A    H
ATOM   2012 HG22 VAL A 133      22.110  -3.100 -12.111  1.00  0.00      A    H
ATOM   2013 HG23 VAL A 133      21.951  -3.472 -13.883  1.00  0.00      A    H
ATOM   2014  C   VAL A 133      24.551  -6.406 -10.997  1.00  0.00      A    C
ATOM   2015  O   VAL A 133      24.465  -7.612 -11.044  1.00  0.00      A    O
ATOM   2016  N   HSE A 134      25.725  -5.897 -10.501  1.00  0.00      A    N
ATOM   2017  HN  HSE A 134      25.691  -4.902 -10.447  1.00  0.00      A    H
ATOM   2018  CA  HSE A 134      26.937  -6.581 -10.068  1.00  0.00      A    C
ATOM   2019  HA  HSE A 134      27.259  -7.353 -10.750  1.00  0.00      A    H
ATOM   2020  CB  HSE A 134      28.074  -5.576  -9.767  1.00  0.00      A    C
ATOM   2021  HB1 HSE A 134      27.982  -5.051  -8.792  1.00  0.00      A    H
ATOM   2022  HB2 HSE A 134      28.970  -6.210  -9.590  1.00  0.00      A    H
ATOM   2023  ND1 HSE A 134      29.335  -3.651 -10.605  1.00  0.00      A    N
ATOM   2024  CG  HSE A 134      28.411  -4.606 -10.891  1.00  0.00      A    C
ATOM   2025  CE1 HSE A 134      29.435  -2.918 -11.695  1.00  0.00      A    C
ATOM   2026  HE1 HSE A 134      30.281  -2.247 -11.845  1.00  0.00      A    H
ATOM   2027  NE2 HSE A 134      28.693  -3.330 -12.692  1.00  0.00      A    N
ATOM   2028  HE2 HSE A 134      28.540  -2.921 -13.592  1.00  0.00      A    H
ATOM   2029  CD2 HSE A 134      27.964  -4.405 -12.200  1.00  0.00      A    C
ATOM   2030  HD2 HSE A 134      27.108  -4.873 -12.670  1.00  0.00      A    H
ATOM   2031  C   HSE A 134      26.695  -7.244  -8.695  1.00  0.00      A    C
ATOM   2032  O   HSE A 134      27.200  -8.293  -8.472  1.00  0.00      A    O
ATOM   2033  N   HSE A 135      26.014  -6.573  -7.724  1.00  0.00      A    N
ATOM   2034  HN  HSE A 135      25.747  -5.615  -7.808  1.00  0.00      A    H
ATOM   2035  CA  HSE A 135      25.804  -7.142  -6.383  1.00  0.00      A    C
ATOM   2036  HA  HSE A 135      26.545  -7.868  -6.080  1.00  0.00      A    H
ATOM   2037  CB  HSE A 135      25.870  -6.028  -5.312  1.00  0.00      A    C
ATOM   2038  HB1 HSE A 135      26.731  -5.330  -5.393  1.00  0.00      A    H
ATOM   2039  HB2 HSE A 135      24.977  -5.368  -5.321  1.00  0.00      A    H
ATOM   2040  ND1 HSE A 135      27.054  -6.353  -3.053  1.00  0.00      A    N
ATOM   2041  CG  HSE A 135      25.961  -6.553  -3.920  1.00  0.00      A    C
ATOM   2042  CE1 HSE A 135      26.663  -6.893  -1.891  1.00  0.00      A    C
ATOM   2043  HE1 HSE A 135      27.242  -7.040  -0.980  1.00  0.00      A    H
ATOM   2044  NE2 HSE A 135      25.480  -7.505  -1.942  1.00  0.00      A    N
ATOM   2045  HE2 HSE A 135      25.073  -8.004  -1.177  1.00  0.00      A    H
ATOM   2046  CD2 HSE A 135      24.994  -7.310  -3.242  1.00  0.00      A    C
ATOM   2047  HD2 HSE A 135      23.998  -7.659  -3.484  1.00  0.00      A    H
ATOM   2048  C   HSE A 135      24.501  -7.897  -6.268  1.00  0.00      A    C
ATOM   2049  O   HSE A 135      24.552  -9.112  -5.995  1.00  0.00      A    O
ATOM   2050  N   GLY A 136      23.338  -7.289  -6.333  1.00  0.00      A    N
ATOM   2051  HN  GLY A 136      23.180  -6.308  -6.406  1.00  0.00      A    H
ATOM   2052  CA  GLY A 136      22.129  -8.094  -6.193  1.00  0.00      A    C
ATOM   2053  HA1 GLY A 136      22.109  -8.721  -7.072  1.00  0.00      A    H
ATOM   2054  HA2 GLY A 136      22.096  -8.664  -5.276  1.00  0.00      A    H
ATOM   2055  C   GLY A 136      20.915  -7.239  -6.142  1.00  0.00      A    C
ATOM   2056  O   GLY A 136      20.988  -6.031  -6.046  1.00  0.00      A    O
ATOM   2057  N   PRO A 137      19.781  -7.847  -6.220  1.00  0.00      A    N
ATOM   2058  CD  PRO A 137      19.593  -9.188  -6.746  1.00  0.00      A    C
ATOM   2059  HD1 PRO A 137      20.363  -9.826  -6.263  1.00  0.00      A    H
ATOM   2060  HD2 PRO A 137      19.662  -9.077  -7.850  1.00  0.00      A    H
ATOM   2061  CA  PRO A 137      18.435  -7.132  -6.152  1.00  0.00      A    C
ATOM   2062  HA  PRO A 137      18.382  -6.477  -7.009  1.00  0.00      A    H
ATOM   2063  CB  PRO A 137      17.423  -8.263  -6.187  1.00  0.00      A    C
ATOM   2064  HB1 PRO A 137      16.759  -8.325  -5.298  1.00  0.00      A    H
ATOM   2065  HB2 PRO A 137      16.837  -8.121  -7.120  1.00  0.00      A    H
ATOM   2066  CG  PRO A 137      18.241  -9.601  -6.216  1.00  0.00      A    C
ATOM   2067  HG1 PRO A 137      18.350  -9.901  -5.151  1.00  0.00      A    H
ATOM   2068  HG2 PRO A 137      17.792 -10.371  -6.879  1.00  0.00      A    H
ATOM   2069  C   PRO A 137      18.322  -6.270  -4.910  1.00  0.00      A    C
ATOM   2070  O   PRO A 137      18.987  -6.562  -3.917  1.00  0.00      A    O
ATOM   2071  N   LEU A 138      17.599  -5.129  -4.985  1.00  0.00      A    N
ATOM   2072  HN  LEU A 138      17.018  -5.053  -5.792  1.00  0.00      A    H
ATOM   2073  CA  LEU A 138      17.451  -4.194  -3.863  1.00  0.00      A    C
ATOM   2074  HA  LEU A 138      18.127  -4.414  -3.050  1.00  0.00      A    H
ATOM   2075  CB  LEU A 138      17.827  -2.705  -4.233  1.00  0.00      A    C
ATOM   2076  HB1 LEU A 138      16.868  -2.335  -4.656  1.00  0.00      A    H
ATOM   2077  HB2 LEU A 138      18.142  -2.162  -3.317  1.00  0.00      A    H
ATOM   2078  CG  LEU A 138      18.893  -2.534  -5.305  1.00  0.00      A    C
ATOM   2079  HG  LEU A 138      18.571  -3.147  -6.174  1.00  0.00      A    H
ATOM   2080  CD1 LEU A 138      18.856  -1.114  -5.841  1.00  0.00      A    C
ATOM   2081 HD11 LEU A 138      18.883  -0.429  -4.966  1.00  0.00      A    H
ATOM   2082 HD12 LEU A 138      19.816  -0.917  -6.365  1.00  0.00      A    H
ATOM   2083 HD13 LEU A 138      18.018  -0.891  -6.536  1.00  0.00      A    H
ATOM   2084  CD2 LEU A 138      20.346  -2.919  -4.831  1.00  0.00      A    C
ATOM   2085 HD21 LEU A 138      20.375  -3.978  -4.494  1.00  0.00      A    H
ATOM   2086 HD22 LEU A 138      21.154  -2.877  -5.592  1.00  0.00      A    H
ATOM   2087 HD23 LEU A 138      20.660  -2.314  -3.953  1.00  0.00      A    H
ATOM   2088  C   LEU A 138      16.063  -4.248  -3.234  1.00  0.00      A    C
ATOM   2089  O   LEU A 138      14.993  -4.187  -3.802  1.00  0.00      A    O
ATOM   2090  N   ALA A 139      16.071  -4.258  -1.920  1.00  0.00      A    N
ATOM   2091  HN  ALA A 139      16.925  -4.148  -1.417  1.00  0.00      A    H
ATOM   2092  CA  ALA A 139      14.896  -4.465  -1.144  1.00  0.00      A    C
ATOM   2093  HA  ALA A 139      14.082  -5.051  -1.545  1.00  0.00      A    H
ATOM   2094  CB  ALA A 139      15.355  -5.181   0.096  1.00  0.00      A    C
ATOM   2095  HB1 ALA A 139      14.518  -5.411   0.789  1.00  0.00      A    H
ATOM   2096  HB2 ALA A 139      15.860  -6.115  -0.231  1.00  0.00      A    H
ATOM   2097  HB3 ALA A 139      16.098  -4.602   0.686  1.00  0.00      A    H
ATOM   2098  C   ALA A 139      14.328  -3.132  -0.770  1.00  0.00      A    C
ATOM   2099  O   ALA A 139      14.916  -2.391  -0.009  1.00  0.00      A    O
ATOM   2100  N   VAL A 140      13.144  -2.762  -1.299  1.00  0.00      A    N
ATOM   2101  HN  VAL A 140      12.513  -3.339  -1.811  1.00  0.00      A    H
ATOM   2102  CA  VAL A 140      12.579  -1.487  -1.033  1.00  0.00      A    C
ATOM   2103  HA  VAL A 140      12.890  -1.140  -0.058  1.00  0.00      A    H
ATOM   2104  CB  VAL A 140      12.991  -0.381  -2.100  1.00  0.00      A    C
ATOM   2105  HB  VAL A 140      12.398   0.535  -1.890  1.00  0.00      A    H
ATOM   2106  CG1 VAL A 140      14.493   0.037  -1.921  1.00  0.00      A    C
ATOM   2107 HG11 VAL A 140      14.671   0.909  -2.586  1.00  0.00      A    H
ATOM   2108 HG12 VAL A 140      14.637   0.428  -0.892  1.00  0.00      A    H
ATOM   2109 HG13 VAL A 140      15.146  -0.796  -2.260  1.00  0.00      A    H
ATOM   2110  CG2 VAL A 140      12.685  -0.791  -3.536  1.00  0.00      A    C
ATOM   2111 HG21 VAL A 140      13.015  -1.843  -3.673  1.00  0.00      A    H
ATOM   2112 HG22 VAL A 140      11.602  -0.710  -3.773  1.00  0.00      A    H
ATOM   2113 HG23 VAL A 140      13.258  -0.194  -4.277  1.00  0.00      A    H
ATOM   2114  C   VAL A 140      11.019  -1.661  -1.066  1.00  0.00      A    C
ATOM   2115  O   VAL A 140      10.492  -2.762  -1.202  1.00  0.00      A    O
ATOM   2116  N   GLY A 141      10.173  -0.586  -1.013  1.00  0.00      A    N
ATOM   2117  HN  GLY A 141      10.557   0.334  -1.011  1.00  0.00      A    H
ATOM   2118  CA  GLY A 141       8.709  -0.750  -0.863  1.00  0.00      A    C
ATOM   2119  HA1 GLY A 141       8.363  -1.527  -1.527  1.00  0.00      A    H
ATOM   2120  HA2 GLY A 141       8.492  -0.854   0.190  1.00  0.00      A    H
ATOM   2121  C   GLY A 141       8.171   0.494  -1.372  1.00  0.00      A    C
ATOM   2122  O   GLY A 141       8.828   1.501  -1.468  1.00  0.00      A    O
ATOM   2123  N   LEU A 142       6.856   0.484  -1.723  1.00  0.00      A    N
ATOM   2124  HN  LEU A 142       6.398  -0.368  -1.482  1.00  0.00      A    H
ATOM   2125  CA  LEU A 142       6.093   1.638  -2.185  1.00  0.00      A    C
ATOM   2126  HA  LEU A 142       6.853   2.355  -2.458  1.00  0.00      A    H
ATOM   2127  CB  LEU A 142       5.359   1.318  -3.500  1.00  0.00      A    C
ATOM   2128  HB1 LEU A 142       4.595   0.527  -3.342  1.00  0.00      A    H
ATOM   2129  HB2 LEU A 142       4.866   2.216  -3.931  1.00  0.00      A    H
ATOM   2130  CG  LEU A 142       6.217   0.739  -4.628  1.00  0.00      A    C
ATOM   2131  HG  LEU A 142       6.753  -0.152  -4.238  1.00  0.00      A    H
ATOM   2132  CD1 LEU A 142       5.301   0.173  -5.692  1.00  0.00      A    C
ATOM   2133 HD11 LEU A 142       5.927   0.036  -6.600  1.00  0.00      A    H
ATOM   2134 HD12 LEU A 142       4.706  -0.714  -5.385  1.00  0.00      A    H
ATOM   2135 HD13 LEU A 142       4.496   0.881  -5.982  1.00  0.00      A    H
ATOM   2136  CD2 LEU A 142       7.123   1.769  -5.313  1.00  0.00      A    C
ATOM   2137 HD21 LEU A 142       6.526   2.565  -5.806  1.00  0.00      A    H
ATOM   2138 HD22 LEU A 142       7.911   2.038  -4.577  1.00  0.00      A    H
ATOM   2139 HD23 LEU A 142       7.639   1.270  -6.161  1.00  0.00      A    H
ATOM   2140  C   LEU A 142       5.138   2.291  -1.191  1.00  0.00      A    C
ATOM   2141  O   LEU A 142       4.846   1.790  -0.081  1.00  0.00      A    O
ATOM   2142  N   ASN A 143       4.608   3.514  -1.565  1.00  0.00      A    N
ATOM   2143  HN  ASN A 143       4.843   3.910  -2.449  1.00  0.00      A    H
ATOM   2144  CA  ASN A 143       3.541   4.156  -0.886  1.00  0.00      A    C
ATOM   2145  HA  ASN A 143       3.671   4.099   0.185  1.00  0.00      A    H
ATOM   2146  CB  ASN A 143       3.574   5.687  -1.301  1.00  0.00      A    C
ATOM   2147  HB1 ASN A 143       4.617   6.067  -1.253  1.00  0.00      A    H
ATOM   2148  HB2 ASN A 143       3.257   5.889  -2.346  1.00  0.00      A    H
ATOM   2149  CG  ASN A 143       2.738   6.568  -0.474  1.00  0.00      A    C
ATOM   2150  OD1 ASN A 143       1.882   7.269  -1.007  1.00  0.00      A    O
ATOM   2151  ND2 ASN A 143       2.881   6.564   0.884  1.00  0.00      A    N
ATOM   2152 HD21 ASN A 143       2.123   6.939   1.419  1.00  0.00      A    H
ATOM   2153 HD22 ASN A 143       3.699   6.171   1.304  1.00  0.00      A    H
ATOM   2154  C   ASN A 143       2.237   3.393  -1.142  1.00  0.00      A    C
ATOM   2155  O   ASN A 143       2.084   2.597  -2.096  1.00  0.00      A    O
ATOM   2156  N   ALA A 144       1.221   3.729  -0.376  1.00  0.00      A    N
ATOM   2157  HN  ALA A 144       1.278   4.401   0.358  1.00  0.00      A    H
ATOM   2158  CA  ALA A 144      -0.126   3.235  -0.668  1.00  0.00      A    C
ATOM   2159  HA  ALA A 144      -0.030   2.175  -0.850  1.00  0.00      A    H
ATOM   2160  CB  ALA A 144      -0.967   3.447   0.613  1.00  0.00      A    C
ATOM   2161  HB1 ALA A 144      -1.138   4.506   0.902  1.00  0.00      A    H
ATOM   2162  HB2 ALA A 144      -1.927   2.903   0.482  1.00  0.00      A    H
ATOM   2163  HB3 ALA A 144      -0.498   3.002   1.516  1.00  0.00      A    H
ATOM   2164  C   ALA A 144      -0.684   3.961  -1.875  1.00  0.00      A    C
ATOM   2165  O   ALA A 144      -0.081   4.881  -2.412  1.00  0.00      A    O
ATOM   2166  N   VAL A 145      -1.921   3.595  -2.233  1.00  0.00      A    N
ATOM   2167  HN  VAL A 145      -2.475   2.940  -1.725  1.00  0.00      A    H
ATOM   2168  CA  VAL A 145      -2.607   4.146  -3.401  1.00  0.00      A    C
ATOM   2169  HA  VAL A 145      -3.402   3.444  -3.605  1.00  0.00      A    H
ATOM   2170  CB  VAL A 145      -3.490   5.334  -3.035  1.00  0.00      A    C
ATOM   2171  HB  VAL A 145      -2.679   6.090  -2.964  1.00  0.00      A    H
ATOM   2172  CG1 VAL A 145      -4.589   5.692  -4.032  1.00  0.00      A    C
ATOM   2173 HG11 VAL A 145      -4.262   6.260  -4.929  1.00  0.00      A    H
ATOM   2174 HG12 VAL A 145      -5.308   4.876  -4.263  1.00  0.00      A    H
ATOM   2175 HG13 VAL A 145      -5.231   6.372  -3.432  1.00  0.00      A    H
ATOM   2176  CG2 VAL A 145      -4.135   5.107  -1.626  1.00  0.00      A    C
ATOM   2177 HG21 VAL A 145      -3.455   5.199  -0.752  1.00  0.00      A    H
ATOM   2178 HG22 VAL A 145      -4.889   5.910  -1.478  1.00  0.00      A    H
ATOM   2179 HG23 VAL A 145      -4.676   4.141  -1.537  1.00  0.00      A    H
ATOM   2180  C   VAL A 145      -1.825   4.244  -4.727  1.00  0.00      A    C
ATOM   2181  O   VAL A 145      -1.885   5.163  -5.444  1.00  0.00      A    O
ATOM   2182  N   PHE A 146      -0.898   3.235  -5.003  1.00  0.00      A    N
ATOM   2183  HN  PHE A 146      -0.845   2.538  -4.292  1.00  0.00      A    H
ATOM   2184  CA  PHE A 146      -0.060   3.148  -6.116  1.00  0.00      A    C
ATOM   2185  HA  PHE A 146      -0.162   4.059  -6.688  1.00  0.00      A    H
ATOM   2186  CB  PHE A 146       1.427   3.098  -5.744  1.00  0.00      A    C
ATOM   2187  HB1 PHE A 146       1.739   3.688  -4.856  1.00  0.00      A    H
ATOM   2188  HB2 PHE A 146       1.862   2.113  -5.470  1.00  0.00      A    H
ATOM   2189  CG  PHE A 146       2.265   3.635  -6.915  1.00  0.00      A    C
ATOM   2190  CD1 PHE A 146       2.498   4.986  -6.960  1.00  0.00      A    C
ATOM   2191  HD1 PHE A 146       2.145   5.631  -6.169  1.00  0.00      A    H
ATOM   2192  CE1 PHE A 146       3.024   5.549  -8.123  1.00  0.00      A    C
ATOM   2193  HE1 PHE A 146       3.194   6.615  -8.114  1.00  0.00      A    H
ATOM   2194  CZ  PHE A 146       3.501   4.670  -9.172  1.00  0.00      A    C
ATOM   2195  HZ  PHE A 146       3.903   5.139 -10.058  1.00  0.00      A    H
ATOM   2196  CD2 PHE A 146       2.630   2.789  -7.941  1.00  0.00      A    C
ATOM   2197  HD2 PHE A 146       2.374   1.740  -7.949  1.00  0.00      A    H
ATOM   2198  CE2 PHE A 146       3.307   3.308  -9.097  1.00  0.00      A    C
ATOM   2199  HE2 PHE A 146       3.593   2.661  -9.913  1.00  0.00      A    H
ATOM   2200  C   PHE A 146      -0.429   2.019  -7.032  1.00  0.00      A    C
ATOM   2201  O   PHE A 146      -0.621   2.118  -8.181  1.00  0.00      A    O
ATOM   2202  N   MET A 147      -0.623   0.790  -6.534  1.00  0.00      A    N
ATOM   2203  HN  MET A 147      -0.618   0.660  -5.546  1.00  0.00      A    H
ATOM   2204  CA  MET A 147      -0.881  -0.425  -7.286  1.00  0.00      A    C
ATOM   2205  HA  MET A 147      -0.080  -0.623  -7.983  1.00  0.00      A    H
ATOM   2206  CB  MET A 147      -0.950  -1.654  -6.250  1.00  0.00      A    C
ATOM   2207  HB1 MET A 147      -1.778  -1.542  -5.518  1.00  0.00      A    H
ATOM   2208  HB2 MET A 147      -1.073  -2.567  -6.870  1.00  0.00      A    H
ATOM   2209  CG  MET A 147       0.288  -1.602  -5.291  1.00  0.00      A    C
ATOM   2210  HG1 MET A 147       0.184  -0.673  -4.691  1.00  0.00      A    H
ATOM   2211  HG2 MET A 147       0.148  -2.407  -4.538  1.00  0.00      A    H
ATOM   2212  SD  MET A 147       1.907  -1.792  -5.959  1.00  0.00      A    S
ATOM   2213  CE  MET A 147       2.562  -2.448  -4.428  1.00  0.00      A    C
ATOM   2214  HE1 MET A 147       1.952  -3.301  -4.060  1.00  0.00      A    H
ATOM   2215  HE2 MET A 147       3.607  -2.808  -4.545  1.00  0.00      A    H
ATOM   2216  HE3 MET A 147       2.612  -1.629  -3.679  1.00  0.00      A    H
ATOM   2217  C   MET A 147      -2.158  -0.277  -8.021  1.00  0.00      A    C
ATOM   2218  O   MET A 147      -2.350  -0.632  -9.195  1.00  0.00      A    O
ATOM   2219  N   GLN A 148      -3.142   0.345  -7.347  1.00  0.00      A    N
ATOM   2220  HN  GLN A 148      -2.835   0.704  -6.469  1.00  0.00      A    H
ATOM   2221  CA  GLN A 148      -4.474   0.640  -7.756  1.00  0.00      A    C
ATOM   2222  HA  GLN A 148      -4.873  -0.228  -8.260  1.00  0.00      A    H
ATOM   2223  CB  GLN A 148      -5.335   0.839  -6.485  1.00  0.00      A    C
ATOM   2224  HB1 GLN A 148      -6.403   0.837  -6.792  1.00  0.00      A    H
ATOM   2225  HB2 GLN A 148      -5.207  -0.066  -5.854  1.00  0.00      A    H
ATOM   2226  CG  GLN A 148      -4.981   1.994  -5.515  1.00  0.00      A    C
ATOM   2227  HG1 GLN A 148      -3.999   1.731  -5.067  1.00  0.00      A    H
ATOM   2228  HG2 GLN A 148      -4.855   2.991  -5.989  1.00  0.00      A    H
ATOM   2229  CD  GLN A 148      -5.960   2.227  -4.369  1.00  0.00      A    C
ATOM   2230  OE1 GLN A 148      -5.521   2.415  -3.265  1.00  0.00      A    O
ATOM   2231  NE2 GLN A 148      -7.227   2.489  -4.765  1.00  0.00      A    N
ATOM   2232 HE21 GLN A 148      -7.900   2.709  -4.058  1.00  0.00      A    H
ATOM   2233 HE22 GLN A 148      -7.489   2.543  -5.728  1.00  0.00      A    H
ATOM   2234  C   GLN A 148      -4.647   1.777  -8.730  1.00  0.00      A    C
ATOM   2235  O   GLN A 148      -5.681   1.921  -9.360  1.00  0.00      A    O
ATOM   2236  N   THR A 149      -3.584   2.572  -9.004  1.00  0.00      A    N
ATOM   2237  HN  THR A 149      -2.744   2.443  -8.482  1.00  0.00      A    H
ATOM   2238  CA  THR A 149      -3.687   3.556 -10.074  1.00  0.00      A    C
ATOM   2239  HA  THR A 149      -4.639   3.541 -10.584  1.00  0.00      A    H
ATOM   2240  CB  THR A 149      -3.566   4.984  -9.437  1.00  0.00      A    C
ATOM   2241  HB  THR A 149      -3.677   5.783 -10.202  1.00  0.00      A    H
ATOM   2242  OG1 THR A 149      -2.373   5.073  -8.652  1.00  0.00      A    O
ATOM   2243  HG1 THR A 149      -2.599   5.846  -8.129  1.00  0.00      A    H
ATOM   2244  CG2 THR A 149      -4.735   5.352  -8.423  1.00  0.00      A    C
ATOM   2245 HG21 THR A 149      -4.513   6.389  -8.093  1.00  0.00      A    H
ATOM   2246 HG22 THR A 149      -5.674   5.366  -9.018  1.00  0.00      A    H
ATOM   2247 HG23 THR A 149      -4.799   4.584  -7.623  1.00  0.00      A    H
ATOM   2248  C   THR A 149      -2.611   3.439 -11.096  1.00  0.00      A    C
ATOM   2249  O   THR A 149      -2.394   4.237 -11.965  1.00  0.00      A    O
ATOM   2250  N   TYR A 150      -1.856   2.336 -10.997  1.00  0.00      A    N
ATOM   2251  HN  TYR A 150      -2.140   1.700 -10.284  1.00  0.00      A    H
ATOM   2252  CA  TYR A 150      -0.961   1.853 -12.056  1.00  0.00      A    C
ATOM   2253  HA  TYR A 150      -0.321   2.679 -12.328  1.00  0.00      A    H
ATOM   2254  CB  TYR A 150       0.165   0.831 -11.563  1.00  0.00      A    C
ATOM   2255  HB1 TYR A 150       0.687   1.203 -10.656  1.00  0.00      A    H
ATOM   2256  HB2 TYR A 150      -0.382  -0.085 -11.254  1.00  0.00      A    H
ATOM   2257  CG  TYR A 150       1.223   0.583 -12.607  1.00  0.00      A    C
ATOM   2258  CD1 TYR A 150       2.050   1.580 -13.121  1.00  0.00      A    C
ATOM   2259  HD1 TYR A 150       1.923   2.620 -12.858  1.00  0.00      A    H
ATOM   2260  CE1 TYR A 150       2.974   1.247 -14.128  1.00  0.00      A    C
ATOM   2261  HE1 TYR A 150       3.388   2.108 -14.632  1.00  0.00      A    H
ATOM   2262  CZ  TYR A 150       3.175  -0.092 -14.499  1.00  0.00      A    C
ATOM   2263  OH  TYR A 150       4.054  -0.411 -15.541  1.00  0.00      A    O
ATOM   2264  HH  TYR A 150       4.238   0.425 -15.975  1.00  0.00      A    H
ATOM   2265  CD2 TYR A 150       1.399  -0.761 -12.873  1.00  0.00      A    C
ATOM   2266  HD2 TYR A 150       0.865  -1.573 -12.401  1.00  0.00      A    H
ATOM   2267  CE2 TYR A 150       2.465  -1.149 -13.805  1.00  0.00      A    C
ATOM   2268  HE2 TYR A 150       2.645  -2.193 -14.014  1.00  0.00      A    H
ATOM   2269  C   TYR A 150      -1.598   1.409 -13.361  1.00  0.00      A    C
ATOM   2270  O   TYR A 150      -2.419   0.521 -13.240  1.00  0.00      A    O
ATOM   2271  N   ILE A 151      -1.297   1.936 -14.620  1.00  0.00      A    N
ATOM   2272  HN  ILE A 151      -0.806   2.804 -14.610  1.00  0.00      A    H
ATOM   2273  CA  ILE A 151      -2.035   1.516 -15.761  1.00  0.00      A    C
ATOM   2274  HA  ILE A 151      -3.008   1.146 -15.471  1.00  0.00      A    H
ATOM   2275  CB  ILE A 151      -2.258   2.770 -16.651  1.00  0.00      A    C
ATOM   2276  HB  ILE A 151      -1.391   3.180 -17.212  1.00  0.00      A    H
ATOM   2277  CG2 ILE A 151      -3.265   2.365 -17.680  1.00  0.00      A    C
ATOM   2278 HG21 ILE A 151      -2.900   1.535 -18.323  1.00  0.00      A    H
ATOM   2279 HG22 ILE A 151      -4.201   1.958 -17.242  1.00  0.00      A    H
ATOM   2280 HG23 ILE A 151      -3.493   3.148 -18.435  1.00  0.00      A    H
ATOM   2281  CG1 ILE A 151      -2.766   4.036 -15.929  1.00  0.00      A    C
ATOM   2282 HG11 ILE A 151      -1.952   4.370 -15.251  1.00  0.00      A    H
ATOM   2283 HG12 ILE A 151      -3.017   4.905 -16.575  1.00  0.00      A    H
ATOM   2284  CD  ILE A 151      -4.015   3.667 -15.090  1.00  0.00      A    C
ATOM   2285  HD1 ILE A 151      -4.440   4.566 -14.594  1.00  0.00      A    H
ATOM   2286  HD2 ILE A 151      -4.827   3.112 -15.606  1.00  0.00      A    H
ATOM   2287  HD3 ILE A 151      -3.756   3.048 -14.205  1.00  0.00      A    H
ATOM   2288  C   ILE A 151      -1.367   0.376 -16.539  1.00  0.00      A    C
ATOM   2289  O   ILE A 151      -1.900  -0.708 -16.597  1.00  0.00      A    O
ATOM   2290  N   GLY A 152      -0.148   0.577 -17.166  1.00  0.00      A    N
ATOM   2291  HN  GLY A 152       0.367   1.418 -17.024  1.00  0.00      A    H
ATOM   2292  CA  GLY A 152       0.428  -0.519 -17.865  1.00  0.00      A    C
ATOM   2293  HA1 GLY A 152       0.907  -1.199 -17.177  1.00  0.00      A    H
ATOM   2294  HA2 GLY A 152      -0.362  -1.026 -18.400  1.00  0.00      A    H
ATOM   2295  C   GLY A 152       1.471  -0.041 -18.817  1.00  0.00      A    C
ATOM   2296  O   GLY A 152       1.579  -0.402 -19.981  1.00  0.00      A    O
ATOM   2297  N   GLY A 153       2.433   0.725 -18.292  1.00  0.00      A    N
ATOM   2298  HN  GLY A 153       2.384   1.016 -17.340  1.00  0.00      A    H
ATOM   2299  CA  GLY A 153       3.538   1.213 -19.110  1.00  0.00      A    C
ATOM   2300  HA1 GLY A 153       4.099   0.358 -19.459  1.00  0.00      A    H
ATOM   2301  HA2 GLY A 153       3.086   1.850 -19.855  1.00  0.00      A    H
ATOM   2302  C   GLY A 153       4.458   1.894 -18.213  1.00  0.00      A    C
ATOM   2303  O   GLY A 153       4.271   1.755 -16.973  1.00  0.00      A    O
ATOM   2304  N   VAL A 154       5.423   2.568 -18.753  1.00  0.00      A    N
ATOM   2305  HN  VAL A 154       5.435   2.704 -19.741  1.00  0.00      A    H
ATOM   2306  CA  VAL A 154       6.400   3.422 -17.992  1.00  0.00      A    C
ATOM   2307  HA  VAL A 154       6.648   2.792 -17.151  1.00  0.00      A    H
ATOM   2308  CB  VAL A 154       7.676   3.737 -18.703  1.00  0.00      A    C
ATOM   2309  HB  VAL A 154       7.545   4.371 -19.605  1.00  0.00      A    H
ATOM   2310  CG1 VAL A 154       8.676   4.411 -17.790  1.00  0.00      A    C
ATOM   2311 HG11 VAL A 154       8.315   5.387 -17.400  1.00  0.00      A    H
ATOM   2312 HG12 VAL A 154       8.985   3.694 -17.000  1.00  0.00      A    H
ATOM   2313 HG13 VAL A 154       9.579   4.696 -18.372  1.00  0.00      A    H
ATOM   2314  CG2 VAL A 154       8.189   2.417 -19.191  1.00  0.00      A    C
ATOM   2315 HG21 VAL A 154       9.218   2.539 -19.591  1.00  0.00      A    H
ATOM   2316 HG22 VAL A 154       8.264   1.642 -18.398  1.00  0.00      A    H
ATOM   2317 HG23 VAL A 154       7.635   2.104 -20.101  1.00  0.00      A    H
ATOM   2318  C   VAL A 154       5.798   4.673 -17.384  1.00  0.00      A    C
ATOM   2319  O   VAL A 154       5.382   5.539 -18.051  1.00  0.00      A    O
ATOM   2320  N   SER A 155       5.696   4.794 -16.058  1.00  0.00      A    N
ATOM   2321  HN  SER A 155       6.066   4.113 -15.431  1.00  0.00      A    H
ATOM   2322  CA  SER A 155       5.034   5.831 -15.487  1.00  0.00      A    C
ATOM   2323  HA  SER A 155       4.360   6.364 -16.141  1.00  0.00      A    H
ATOM   2324  CB  SER A 155       4.070   5.255 -14.449  1.00  0.00      A    C
ATOM   2325  HB1 SER A 155       3.508   4.415 -14.912  1.00  0.00      A    H
ATOM   2326  HB2 SER A 155       4.645   4.814 -13.607  1.00  0.00      A    H
ATOM   2327  OG  SER A 155       3.183   6.232 -13.936  1.00  0.00      A    O
ATOM   2328  HG1 SER A 155       2.732   5.863 -13.173  1.00  0.00      A    H
ATOM   2329  C   SER A 155       5.983   6.916 -14.886  1.00  0.00      A    C
ATOM   2330  O   SER A 155       6.908   6.616 -14.162  1.00  0.00      A    O
ATOM   2331  N   CYS A 156       5.648   8.239 -15.148  1.00  0.00      A    N
ATOM   2332  HN  CYS A 156       4.786   8.506 -15.572  1.00  0.00      A    H
ATOM   2333  CA  CYS A 156       6.532   9.308 -14.705  1.00  0.00      A    C
ATOM   2334  HA  CYS A 156       7.247   8.866 -14.027  1.00  0.00      A    H
ATOM   2335  CB  CYS A 156       7.370   9.859 -15.893  1.00  0.00      A    C
ATOM   2336  HB1 CYS A 156       7.598   8.919 -16.438  1.00  0.00      A    H
ATOM   2337  HB2 CYS A 156       6.614  10.262 -16.601  1.00  0.00      A    H
ATOM   2338  SG  CYS A 156       8.847  10.851 -15.580  1.00  0.00      A    S
ATOM   2339  HG1 CYS A 156       9.603  10.304 -16.521  1.00  0.00      A    H
ATOM   2340  C   CYS A 156       5.862  10.482 -14.009  1.00  0.00      A    C
ATOM   2341  O   CYS A 156       5.683  11.552 -14.556  1.00  0.00      A    O
ATOM   2342  N   PRO A 157       5.590  10.376 -12.688  1.00  0.00      A    N
ATOM   2343  CD  PRO A 157       5.448   9.049 -12.086  1.00  0.00      A    C
ATOM   2344  HD1 PRO A 157       6.470   8.615 -12.100  1.00  0.00      A    H
ATOM   2345  HD2 PRO A 157       4.650   8.403 -12.511  1.00  0.00      A    H
ATOM   2346  CA  PRO A 157       4.589  11.339 -12.108  1.00  0.00      A    C
ATOM   2347  HA  PRO A 157       3.780  11.629 -12.762  1.00  0.00      A    H
ATOM   2348  CB  PRO A 157       4.044  10.540 -10.911  1.00  0.00      A    C
ATOM   2349  HB1 PRO A 157       3.719  11.152 -10.042  1.00  0.00      A    H
ATOM   2350  HB2 PRO A 157       3.055  10.184 -11.271  1.00  0.00      A    H
ATOM   2351  CG  PRO A 157       5.009   9.378 -10.647  1.00  0.00      A    C
ATOM   2352  HG1 PRO A 157       5.826   9.750  -9.993  1.00  0.00      A    H
ATOM   2353  HG2 PRO A 157       4.520   8.604 -10.018  1.00  0.00      A    H
ATOM   2354  C   PRO A 157       5.008  12.701 -11.621  1.00  0.00      A    C
ATOM   2355  O   PRO A 157       6.200  12.899 -11.386  1.00  0.00      A    O
ATOM   2356  N   LEU A 158       4.069  13.616 -11.418  1.00  0.00      A    N
ATOM   2357  HN  LEU A 158       3.110  13.393 -11.576  1.00  0.00      A    H
ATOM   2358  CA  LEU A 158       4.334  14.955 -11.010  1.00  0.00      A    C
ATOM   2359  HA  LEU A 158       5.302  15.214 -11.413  1.00  0.00      A    H
ATOM   2360  CB  LEU A 158       3.197  15.845 -11.638  1.00  0.00      A    C
ATOM   2361  HB1 LEU A 158       2.196  15.538 -11.264  1.00  0.00      A    H
ATOM   2362  HB2 LEU A 158       3.305  16.909 -11.336  1.00  0.00      A    H
ATOM   2363  CG  LEU A 158       3.205  15.782 -13.199  1.00  0.00      A    C
ATOM   2364  HG  LEU A 158       3.101  14.767 -13.641  1.00  0.00      A    H
ATOM   2365  CD1 LEU A 158       2.075  16.652 -13.689  1.00  0.00      A    C
ATOM   2366 HD11 LEU A 158       2.169  17.709 -13.361  1.00  0.00      A    H
ATOM   2367 HD12 LEU A 158       1.998  16.607 -14.796  1.00  0.00      A    H
ATOM   2368 HD13 LEU A 158       1.121  16.210 -13.331  1.00  0.00      A    H
ATOM   2369  CD2 LEU A 158       4.419  16.514 -13.813  1.00  0.00      A    C
ATOM   2370 HD21 LEU A 158       4.497  17.554 -13.430  1.00  0.00      A    H
ATOM   2371 HD22 LEU A 158       5.392  16.075 -13.503  1.00  0.00      A    H
ATOM   2372 HD23 LEU A 158       4.366  16.516 -14.923  1.00  0.00      A    H
ATOM   2373  C   LEU A 158       4.372  14.963  -9.495  1.00  0.00      A    C
ATOM   2374  O   LEU A 158       5.245  15.542  -8.917  1.00  0.00      A    O
ATOM   2375  N   ILE A 159       3.388  14.274  -8.886  1.00  0.00      A    N
ATOM   2376  HN  ILE A 159       2.718  13.793  -9.446  1.00  0.00      A    H
ATOM   2377  CA  ILE A 159       3.239  14.134  -7.454  1.00  0.00      A    C
ATOM   2378  HA  ILE A 159       4.224  14.417  -7.114  1.00  0.00      A    H
ATOM   2379  CB  ILE A 159       2.175  15.087  -6.910  1.00  0.00      A    C
ATOM   2380  HB  ILE A 159       2.592  16.091  -7.136  1.00  0.00      A    H
ATOM   2381  CG2 ILE A 159       0.810  14.905  -7.669  1.00  0.00      A    C
ATOM   2382 HG21 ILE A 159       0.944  14.986  -8.769  1.00  0.00      A    H
ATOM   2383 HG22 ILE A 159       0.371  13.969  -7.261  1.00  0.00      A    H
ATOM   2384 HG23 ILE A 159       0.203  15.774  -7.338  1.00  0.00      A    H
ATOM   2385  CG1 ILE A 159       1.957  14.886  -5.342  1.00  0.00      A    C
ATOM   2386 HG11 ILE A 159       1.078  15.515  -5.084  1.00  0.00      A    H
ATOM   2387 HG12 ILE A 159       1.741  13.813  -5.153  1.00  0.00      A    H
ATOM   2388  CD  ILE A 159       3.274  15.247  -4.609  1.00  0.00      A    C
ATOM   2389  HD1 ILE A 159       3.151  15.485  -3.531  1.00  0.00      A    H
ATOM   2390  HD2 ILE A 159       3.964  14.379  -4.688  1.00  0.00      A    H
ATOM   2391  HD3 ILE A 159       3.837  16.124  -4.994  1.00  0.00      A    H
ATOM   2392  C   ILE A 159       3.037  12.720  -7.068  1.00  0.00      A    C
ATOM   2393  O   ILE A 159       2.122  12.077  -7.527  1.00  0.00      A    O
ATOM   2394  N   CYS A 160       3.956  12.062  -6.289  1.00  0.00      A    N
ATOM   2395  HN  CYS A 160       4.811  12.496  -6.016  1.00  0.00      A    H
ATOM   2396  CA  CYS A 160       3.621  10.795  -5.609  1.00  0.00      A    C
ATOM   2397  HA  CYS A 160       2.555  10.621  -5.624  1.00  0.00      A    H
ATOM   2398  CB  CYS A 160       4.243   9.646  -6.421  1.00  0.00      A    C
ATOM   2399  HB1 CYS A 160       3.913   8.643  -6.077  1.00  0.00      A    H
ATOM   2400  HB2 CYS A 160       3.833   9.702  -7.453  1.00  0.00      A    H
ATOM   2401  SG  CYS A 160       6.046   9.646  -6.598  1.00  0.00      A    S
ATOM   2402  HG1 CYS A 160       6.272  10.828  -7.151  1.00  0.00      A    H
ATOM   2403  C   CYS A 160       4.031  10.830  -4.153  1.00  0.00      A    C
ATOM   2404  O   CYS A 160       4.522  11.781  -3.651  1.00  0.00      A    O
ATOM   2405  N   GLY A 161       3.741   9.816  -3.401  1.00  0.00      A    N
ATOM   2406  HN  GLY A 161       3.378   9.009  -3.859  1.00  0.00      A    H
ATOM   2407  CA  GLY A 161       4.081   9.767  -1.984  1.00  0.00      A    C
ATOM   2408  HA1 GLY A 161       3.702  10.628  -1.454  1.00  0.00      A    H
ATOM   2409  HA2 GLY A 161       3.675   8.819  -1.661  1.00  0.00      A    H
ATOM   2410  C   GLY A 161       5.598   9.591  -1.714  1.00  0.00      A    C
ATOM   2411  O   GLY A 161       6.126   8.656  -2.195  1.00  0.00      A    O
ATOM   2412  N   LYS A 162       6.227  10.507  -0.943  1.00  0.00      A    N
ATOM   2413  HN  LYS A 162       5.756  11.306  -0.577  1.00  0.00      A    H
ATOM   2414  CA  LYS A 162       7.626  10.432  -0.546  1.00  0.00      A    C
ATOM   2415  HA  LYS A 162       8.178   9.769  -1.195  1.00  0.00      A    H
ATOM   2416  CB  LYS A 162       8.290  11.832  -0.697  1.00  0.00      A    C
ATOM   2417  HB1 LYS A 162       8.272  12.212  -1.741  1.00  0.00      A    H
ATOM   2418  HB2 LYS A 162       7.677  12.604  -0.185  1.00  0.00      A    H
ATOM   2419  CG  LYS A 162       9.750  11.991  -0.191  1.00  0.00      A    C
ATOM   2420  HG1 LYS A 162       9.750  11.863   0.912  1.00  0.00      A    H
ATOM   2421  HG2 LYS A 162      10.431  11.213  -0.599  1.00  0.00      A    H
ATOM   2422  CD  LYS A 162      10.333  13.382  -0.573  1.00  0.00      A    C
ATOM   2423  HD1 LYS A 162      10.239  13.569  -1.664  1.00  0.00      A    H
ATOM   2424  HD2 LYS A 162       9.820  14.189  -0.006  1.00  0.00      A    H
ATOM   2425  CE  LYS A 162      11.854  13.495  -0.281  1.00  0.00      A    C
ATOM   2426  HE1 LYS A 162      12.070  13.196   0.767  1.00  0.00      A    H
ATOM   2427  HE2 LYS A 162      12.425  12.818  -0.952  1.00  0.00      A    H
ATOM   2428  NZ  LYS A 162      12.218  14.942  -0.406  1.00  0.00      A    N
ATOM   2429  HZ1 LYS A 162      11.820  15.299  -1.298  1.00  0.00      A    H
ATOM   2430  HZ2 LYS A 162      11.658  15.486   0.280  1.00  0.00      A    H
ATOM   2431  HZ3 LYS A 162      13.200  15.282  -0.361  1.00  0.00      A    H
ATOM   2432  C   LYS A 162       7.757   9.795   0.899  1.00  0.00      A    C
ATOM   2433  O   LYS A 162       8.644   8.915   1.120  1.00  0.00      A    O
ATOM   2434  N   ARG A 163       6.832  10.217   1.794  1.00  0.00      A    N
ATOM   2435  HN  ARG A 163       6.043  10.666   1.383  1.00  0.00      A    H
ATOM   2436  CA  ARG A 163       6.927   9.850   3.175  1.00  0.00      A    C
ATOM   2437  HA  ARG A 163       7.941  10.052   3.487  1.00  0.00      A    H
ATOM   2438  CB  ARG A 163       6.022  10.664   4.087  1.00  0.00      A    C
ATOM   2439  HB1 ARG A 163       4.948  10.563   3.819  1.00  0.00      A    H
ATOM   2440  HB2 ARG A 163       6.163  10.228   5.099  1.00  0.00      A    H
ATOM   2441  CG  ARG A 163       6.375  12.156   4.195  1.00  0.00      A    C
ATOM   2442  HG1 ARG A 163       7.447  12.288   4.457  1.00  0.00      A    H
ATOM   2443  HG2 ARG A 163       6.293  12.444   3.125  1.00  0.00      A    H
ATOM   2444  CD  ARG A 163       5.391  13.104   4.977  1.00  0.00      A    C
ATOM   2445  HD1 ARG A 163       5.822  14.123   5.086  1.00  0.00      A    H
ATOM   2446  HD2 ARG A 163       4.386  13.096   4.504  1.00  0.00      A    H
ATOM   2447  NE  ARG A 163       5.218  12.405   6.323  1.00  0.00      A    N
ATOM   2448  HE  ARG A 163       5.514  11.455   6.427  1.00  0.00      A    H
ATOM   2449  CZ  ARG A 163       4.680  12.962   7.427  1.00  0.00      A    C
ATOM   2450  NH1 ARG A 163       4.327  14.253   7.570  1.00  0.00      A    N
ATOM   2451 HH11 ARG A 163       4.282  14.820   6.747  1.00  0.00      A    H
ATOM   2452 HH12 ARG A 163       4.090  14.646   8.458  1.00  0.00      A    H
ATOM   2453  NH2 ARG A 163       4.627  12.221   8.549  1.00  0.00      A    N
ATOM   2454 HH21 ARG A 163       5.139  11.376   8.394  1.00  0.00      A    H
ATOM   2455 HH22 ARG A 163       4.008  12.375   9.320  1.00  0.00      A    H
ATOM   2456  C   ARG A 163       6.838   8.354   3.394  1.00  0.00      A    C
ATOM   2457  O   ARG A 163       7.706   7.613   3.820  1.00  0.00      A    O
ATOM   2458  N   TRP A 164       5.544   7.873   3.316  1.00  0.00      A    N
ATOM   2459  HN  TRP A 164       4.779   8.456   3.053  1.00  0.00      A    H
ATOM   2460  CA  TRP A 164       5.210   6.641   3.981  1.00  0.00      A    C
ATOM   2461  HA  TRP A 164       5.830   6.491   4.852  1.00  0.00      A    H
ATOM   2462  CB  TRP A 164       3.773   6.548   4.433  1.00  0.00      A    C
ATOM   2463  HB1 TRP A 164       3.047   6.543   3.592  1.00  0.00      A    H
ATOM   2464  HB2 TRP A 164       3.655   5.648   5.073  1.00  0.00      A    H
ATOM   2465  CG  TRP A 164       3.359   7.601   5.319  1.00  0.00      A    C
ATOM   2466  CD1 TRP A 164       3.627   7.743   6.663  1.00  0.00      A    C
ATOM   2467  HD1 TRP A 164       4.322   7.075   7.150  1.00  0.00      A    H
ATOM   2468  NE1 TRP A 164       3.284   8.951   7.098  1.00  0.00      A    N
ATOM   2469  HE1 TRP A 164       3.084   9.203   8.019  1.00  0.00      A    H
ATOM   2470  CE2 TRP A 164       2.672   9.624   5.969  1.00  0.00      A    C
ATOM   2471  CD2 TRP A 164       2.721   8.794   4.860  1.00  0.00      A    C
ATOM   2472  CE3 TRP A 164       2.230   9.177   3.637  1.00  0.00      A    C
ATOM   2473  HE3 TRP A 164       2.136   8.515   2.789  1.00  0.00      A    H
ATOM   2474  CZ3 TRP A 164       1.763  10.484   3.474  1.00  0.00      A    C
ATOM   2475  HZ3 TRP A 164       1.219  10.793   2.594  1.00  0.00      A    H
ATOM   2476  CZ2 TRP A 164       2.144  10.860   5.837  1.00  0.00      A    C
ATOM   2477  HZ2 TRP A 164       2.086  11.458   6.735  1.00  0.00      A    H
ATOM   2478  CH2 TRP A 164       1.614  11.281   4.601  1.00  0.00      A    C
ATOM   2479  HH2 TRP A 164       1.404  12.339   4.537  1.00  0.00      A    H
ATOM   2480  C   TRP A 164       5.395   5.403   3.157  1.00  0.00      A    C
ATOM   2481  O   TRP A 164       5.140   5.443   1.921  1.00  0.00      A    O
ATOM   2482  N   VAL A 165       5.846   4.293   3.714  1.00  0.00      A    N
ATOM   2483  HN  VAL A 165       6.000   4.376   4.695  1.00  0.00      A    H
ATOM   2484  CA  VAL A 165       5.980   3.029   3.068  1.00  0.00      A    C
ATOM   2485  HA  VAL A 165       6.063   3.113   1.995  1.00  0.00      A    H
ATOM   2486  CB  VAL A 165       7.394   2.390   3.292  1.00  0.00      A    C
ATOM   2487  HB  VAL A 165       7.401   1.882   4.281  1.00  0.00      A    H
ATOM   2488  CG1 VAL A 165       7.666   1.441   2.156  1.00  0.00      A    C
ATOM   2489 HG11 VAL A 165       6.940   0.606   2.054  1.00  0.00      A    H
ATOM   2490 HG12 VAL A 165       7.513   1.988   1.201  1.00  0.00      A    H
ATOM   2491 HG13 VAL A 165       8.673   0.974   2.101  1.00  0.00      A    H
ATOM   2492  CG2 VAL A 165       8.497   3.424   3.304  1.00  0.00      A    C
ATOM   2493 HG21 VAL A 165       8.441   4.147   4.145  1.00  0.00      A    H
ATOM   2494 HG22 VAL A 165       9.532   3.031   3.402  1.00  0.00      A    H
ATOM   2495 HG23 VAL A 165       8.486   4.031   2.373  1.00  0.00      A    H
ATOM   2496  C   VAL A 165       4.933   2.002   3.550  1.00  0.00      A    C
ATOM   2497  O   VAL A 165       4.923   1.604   4.682  1.00  0.00      A    O
ATOM   2498  N   ASN A 166       4.113   1.471   2.604  1.00  0.00      A    N
ATOM   2499  HN  ASN A 166       4.218   1.731   1.647  1.00  0.00      A    H
ATOM   2500  CA  ASN A 166       2.928   0.669   2.850  1.00  0.00      A    C
ATOM   2501  HA  ASN A 166       2.830   0.535   3.917  1.00  0.00      A    H
ATOM   2502  CB  ASN A 166       1.709   1.510   2.390  1.00  0.00      A    C
ATOM   2503  HB1 ASN A 166       1.902   1.592   1.299  1.00  0.00      A    H
ATOM   2504  HB2 ASN A 166       0.747   1.003   2.618  1.00  0.00      A    H
ATOM   2505  CG  ASN A 166       1.730   2.924   3.001  1.00  0.00      A    C
ATOM   2506  OD1 ASN A 166       2.214   3.869   2.283  1.00  0.00      A    O
ATOM   2507  ND2 ASN A 166       1.316   3.047   4.274  1.00  0.00      A    N
ATOM   2508 HD21 ASN A 166       1.316   3.914   4.773  1.00  0.00      A    H
ATOM   2509 HD22 ASN A 166       1.119   2.248   4.842  1.00  0.00      A    H
ATOM   2510  C   ASN A 166       2.836  -0.679   2.306  1.00  0.00      A    C
ATOM   2511  O   ASN A 166       1.928  -1.437   2.627  1.00  0.00      A    O
ATOM   2512  N   HSP A 167       3.807  -1.106   1.524  1.00  0.00      A    N
ATOM   2513  HN  HSP A 167       4.473  -0.478   1.129  1.00  0.00      A    H
ATOM   2514  CA  HSP A 167       3.803  -2.363   0.897  1.00  0.00      A    C
ATOM   2515  HA  HSP A 167       3.559  -3.151   1.595  1.00  0.00      A    H
ATOM   2516  CB  HSP A 167       2.879  -2.417  -0.353  1.00  0.00      A    C
ATOM   2517  HB1 HSP A 167       1.959  -1.981   0.091  1.00  0.00      A    H
ATOM   2518  HB2 HSP A 167       3.173  -1.687  -1.137  1.00  0.00      A    H
ATOM   2519  CD2 HSP A 167       1.528  -4.586  -0.674  1.00  0.00      A    C
ATOM   2520  HD2 HSP A 167       0.698  -4.538   0.021  1.00  0.00      A    H
ATOM   2521  CG  HSP A 167       2.555  -3.787  -0.911  1.00  0.00      A    C
ATOM   2522  NE2 HSP A 167       1.705  -5.710  -1.422  1.00  0.00      A    N
ATOM   2523  HE2 HSP A 167       1.128  -6.526  -1.463  1.00  0.00      A    H
ATOM   2524  ND1 HSP A 167       3.389  -4.442  -1.687  1.00  0.00      A    N
ATOM   2525  HD1 HSP A 167       4.353  -4.238  -1.855  1.00  0.00      A    H
ATOM   2526  CE1 HSP A 167       2.839  -5.605  -2.049  1.00  0.00      A    C
ATOM   2527  HE1 HSP A 167       3.329  -6.377  -2.605  1.00  0.00      A    H
ATOM   2528  C   HSP A 167       5.247  -2.576   0.344  1.00  0.00      A    C
ATOM   2529  O   HSP A 167       5.857  -1.724  -0.286  1.00  0.00      A    O
ATOM   2530  N   GLY A 168       5.759  -3.808   0.505  1.00  0.00      A    N
ATOM   2531  HN  GLY A 168       5.251  -4.512   0.994  1.00  0.00      A    H
ATOM   2532  CA  GLY A 168       7.159  -4.158   0.081  1.00  0.00      A    C
ATOM   2533  HA1 GLY A 168       7.777  -3.275   0.154  1.00  0.00      A    H
ATOM   2534  HA2 GLY A 168       7.522  -4.977   0.684  1.00  0.00      A    H
ATOM   2535  C   GLY A 168       7.188  -4.642  -1.379  1.00  0.00      A    C
ATOM   2536  O   GLY A 168       6.123  -5.141  -1.820  1.00  0.00      A    O
ATOM   2537  N   VAL A 169       8.335  -4.447  -2.043  1.00  0.00      A    N
ATOM   2538  HN  VAL A 169       9.185  -4.146  -1.617  1.00  0.00      A    H
ATOM   2539  CA  VAL A 169       8.430  -4.926  -3.394  1.00  0.00      A    C
ATOM   2540  HA  VAL A 169       7.691  -5.668  -3.658  1.00  0.00      A    H
ATOM   2541  CB  VAL A 169       8.249  -3.835  -4.429  1.00  0.00      A    C
ATOM   2542  HB  VAL A 169       8.390  -4.237  -5.455  1.00  0.00      A    H
ATOM   2543  CG1 VAL A 169       6.815  -3.283  -4.411  1.00  0.00      A    C
ATOM   2544 HG11 VAL A 169       6.401  -2.870  -5.356  1.00  0.00      A    H
ATOM   2545 HG12 VAL A 169       6.210  -4.166  -4.114  1.00  0.00      A    H
ATOM   2546 HG13 VAL A 169       6.673  -2.505  -3.630  1.00  0.00      A    H
ATOM   2547  CG2 VAL A 169       9.244  -2.674  -4.312  1.00  0.00      A    C
ATOM   2548 HG21 VAL A 169       9.081  -1.949  -5.139  1.00  0.00      A    H
ATOM   2549 HG22 VAL A 169       9.153  -2.011  -3.425  1.00  0.00      A    H
ATOM   2550 HG23 VAL A 169      10.313  -2.965  -4.398  1.00  0.00      A    H
ATOM   2551  C   VAL A 169       9.839  -5.540  -3.451  1.00  0.00      A    C
ATOM   2552  O   VAL A 169      10.540  -5.519  -2.430  1.00  0.00      A    O
ATOM   2553  N   LEU A 170      10.295  -5.977  -4.600  1.00  0.00      A    N
ATOM   2554  HN  LEU A 170       9.711  -6.032  -5.406  1.00  0.00      A    H
ATOM   2555  CA  LEU A 170      11.670  -6.145  -4.938  1.00  0.00      A    C
ATOM   2556  HA  LEU A 170      12.285  -5.790  -4.124  1.00  0.00      A    H
ATOM   2557  CB  LEU A 170      11.877  -7.653  -5.058  1.00  0.00      A    C
ATOM   2558  HB1 LEU A 170      11.432  -8.128  -4.157  1.00  0.00      A    H
ATOM   2559  HB2 LEU A 170      11.355  -7.997  -5.976  1.00  0.00      A    H
ATOM   2560  CG  LEU A 170      13.408  -7.938  -5.174  1.00  0.00      A    C
ATOM   2561  HG  LEU A 170      13.947  -7.211  -5.819  1.00  0.00      A    H
ATOM   2562  CD1 LEU A 170      14.162  -7.852  -3.905  1.00  0.00      A    C
ATOM   2563 HD11 LEU A 170      13.568  -8.368  -3.120  1.00  0.00      A    H
ATOM   2564 HD12 LEU A 170      15.139  -8.378  -3.972  1.00  0.00      A    H
ATOM   2565 HD13 LEU A 170      14.293  -6.784  -3.628  1.00  0.00      A    H
ATOM   2566  CD2 LEU A 170      13.518  -9.337  -5.905  1.00  0.00      A    C
ATOM   2567 HD21 LEU A 170      13.398 -10.212  -5.232  1.00  0.00      A    H
ATOM   2568 HD22 LEU A 170      12.839  -9.444  -6.778  1.00  0.00      A    H
ATOM   2569 HD23 LEU A 170      14.566  -9.382  -6.270  1.00  0.00      A    H
ATOM   2570  C   LEU A 170      11.941  -5.360  -6.215  1.00  0.00      A    C
ATOM   2571  O   LEU A 170      11.159  -5.439  -7.161  1.00  0.00      A    O
ATOM   2572  N   LEU A 171      12.978  -4.451  -6.184  1.00  0.00      A    N
ATOM   2573  HN  LEU A 171      13.408  -4.358  -5.289  1.00  0.00      A    H
ATOM   2574  CA  LEU A 171      13.447  -3.840  -7.392  1.00  0.00      A    C
ATOM   2575  HA  LEU A 171      12.676  -3.692  -8.134  1.00  0.00      A    H
ATOM   2576  CB  LEU A 171      14.120  -2.450  -7.011  1.00  0.00      A    C
ATOM   2577  HB1 LEU A 171      13.523  -1.980  -6.200  1.00  0.00      A    H
ATOM   2578  HB2 LEU A 171      15.145  -2.600  -6.609  1.00  0.00      A    H
ATOM   2579  CG  LEU A 171      14.260  -1.503  -8.221  1.00  0.00      A    C
ATOM   2580  HG  LEU A 171      13.463  -1.682  -8.973  1.00  0.00      A    H
ATOM   2581  CD1 LEU A 171      13.993  -0.084  -7.736  1.00  0.00      A    C
ATOM   2582 HD11 LEU A 171      12.935   0.001  -7.407  1.00  0.00      A    H
ATOM   2583 HD12 LEU A 171      14.623   0.179  -6.859  1.00  0.00      A    H
ATOM   2584 HD13 LEU A 171      14.226   0.705  -8.482  1.00  0.00      A    H
ATOM   2585  CD2 LEU A 171      15.600  -1.721  -8.892  1.00  0.00      A    C
ATOM   2586 HD21 LEU A 171      15.549  -2.770  -9.255  1.00  0.00      A    H
ATOM   2587 HD22 LEU A 171      15.687  -0.991  -9.725  1.00  0.00      A    H
ATOM   2588 HD23 LEU A 171      16.492  -1.671  -8.231  1.00  0.00      A    H
ATOM   2589  C   LEU A 171      14.502  -4.832  -7.945  1.00  0.00      A    C
ATOM   2590  O   LEU A 171      15.258  -5.406  -7.141  1.00  0.00      A    O
ATOM   2591  N   VAL A 172      14.520  -5.108  -9.288  1.00  0.00      A    N
ATOM   2592  HN  VAL A 172      13.932  -4.650  -9.950  1.00  0.00      A    H
ATOM   2593  CA  VAL A 172      15.224  -6.234  -9.832  1.00  0.00      A    C
ATOM   2594  HA  VAL A 172      15.888  -6.618  -9.071  1.00  0.00      A    H
ATOM   2595  CB  VAL A 172      14.254  -7.368 -10.314  1.00  0.00      A    C
ATOM   2596  HB  VAL A 172      14.884  -8.137 -10.811  1.00  0.00      A    H
ATOM   2597  CG1 VAL A 172      13.607  -7.991  -9.019  1.00  0.00      A    C
ATOM   2598 HG11 VAL A 172      14.428  -8.423  -8.408  1.00  0.00      A    H
ATOM   2599 HG12 VAL A 172      13.204  -7.216  -8.332  1.00  0.00      A    H
ATOM   2600 HG13 VAL A 172      12.845  -8.778  -9.199  1.00  0.00      A    H
ATOM   2601  CG2 VAL A 172      13.142  -6.792 -11.221  1.00  0.00      A    C
ATOM   2602 HG21 VAL A 172      12.313  -6.185 -10.798  1.00  0.00      A    H
ATOM   2603 HG22 VAL A 172      13.583  -6.234 -12.074  1.00  0.00      A    H
ATOM   2604 HG23 VAL A 172      12.656  -7.594 -11.816  1.00  0.00      A    H
ATOM   2605  C   VAL A 172      16.078  -5.825 -11.026  1.00  0.00      A    C
ATOM   2606  O   VAL A 172      17.059  -6.472 -11.387  1.00  0.00      A    O
ATOM   2607  N   GLY A 173      15.815  -4.616 -11.560  1.00  0.00      A    N
ATOM   2608  HN  GLY A 173      15.124  -3.968 -11.249  1.00  0.00      A    H
ATOM   2609  CA  GLY A 173      16.568  -4.168 -12.723  1.00  0.00      A    C
ATOM   2610  HA1 GLY A 173      17.579  -4.203 -12.347  1.00  0.00      A    H
ATOM   2611  HA2 GLY A 173      16.250  -4.761 -13.568  1.00  0.00      A    H
ATOM   2612  C   GLY A 173      16.352  -2.781 -13.131  1.00  0.00      A    C
ATOM   2613  O   GLY A 173      15.708  -2.011 -12.412  1.00  0.00      A    O
ATOM   2614  N   TYR A 174      16.821  -2.424 -14.336  1.00  0.00      A    N
ATOM   2615  HN  TYR A 174      17.264  -3.158 -14.845  1.00  0.00      A    H
ATOM   2616  CA  TYR A 174      16.940  -1.097 -14.975  1.00  0.00      A    C
ATOM   2617  HA  TYR A 174      16.109  -0.505 -14.621  1.00  0.00      A    H
ATOM   2618  CB  TYR A 174      18.272  -0.352 -14.720  1.00  0.00      A    C
ATOM   2619  HB1 TYR A 174      18.541  -0.449 -13.646  1.00  0.00      A    H
ATOM   2620  HB2 TYR A 174      19.183  -0.781 -15.189  1.00  0.00      A    H
ATOM   2621  CG  TYR A 174      18.244   1.103 -15.214  1.00  0.00      A    C
ATOM   2622  CD1 TYR A 174      17.875   2.143 -14.382  1.00  0.00      A    C
ATOM   2623  HD1 TYR A 174      17.628   1.943 -13.350  1.00  0.00      A    H
ATOM   2624  CE1 TYR A 174      17.925   3.523 -14.856  1.00  0.00      A    C
ATOM   2625  HE1 TYR A 174      17.787   4.367 -14.197  1.00  0.00      A    H
ATOM   2626  CZ  TYR A 174      18.461   3.826 -16.077  1.00  0.00      A    C
ATOM   2627  OH  TYR A 174      18.797   5.122 -16.427  1.00  0.00      A    O
ATOM   2628  HH  TYR A 174      18.500   5.799 -15.815  1.00  0.00      A    H
ATOM   2629  CD2 TYR A 174      18.694   1.488 -16.510  1.00  0.00      A    C
ATOM   2630  HD2 TYR A 174      19.139   0.664 -17.047  1.00  0.00      A    H
ATOM   2631  CE2 TYR A 174      18.896   2.817 -16.918  1.00  0.00      A    C
ATOM   2632  HE2 TYR A 174      19.383   3.065 -17.849  1.00  0.00      A    H
ATOM   2633  C   TYR A 174      16.737  -1.294 -16.473  1.00  0.00      A    C
ATOM   2634  O   TYR A 174      17.227  -2.260 -17.062  1.00  0.00      A    O
ATOM   2635  N   GLY A 175      15.942  -0.446 -17.104  1.00  0.00      A    N
ATOM   2636  HN  GLY A 175      15.511   0.296 -16.596  1.00  0.00      A    H
ATOM   2637  CA  GLY A 175      15.740  -0.460 -18.592  1.00  0.00      A    C
ATOM   2638  HA1 GLY A 175      16.609  -0.938 -19.020  1.00  0.00      A    H
ATOM   2639  HA2 GLY A 175      14.772  -0.917 -18.737  1.00  0.00      A    H
ATOM   2640  C   GLY A 175      15.636   0.866 -19.166  1.00  0.00      A    C
ATOM   2641  O   GLY A 175      15.518   1.930 -18.503  1.00  0.00      A    O
ATOM   2642  N   SER A 176      15.577   0.939 -20.520  1.00  0.00      A    N
ATOM   2643  HN  SER A 176      15.860   0.111 -20.997  1.00  0.00      A    H
ATOM   2644  CA  SER A 176      15.427   2.099 -21.337  1.00  0.00      A    C
ATOM   2645  HA  SER A 176      15.155   2.994 -20.797  1.00  0.00      A    H
ATOM   2646  CB  SER A 176      16.724   2.544 -22.053  1.00  0.00      A    C
ATOM   2647  HB1 SER A 176      16.545   3.431 -22.697  1.00  0.00      A    H
ATOM   2648  HB2 SER A 176      17.433   2.873 -21.264  1.00  0.00      A    H
ATOM   2649  OG  SER A 176      17.394   1.642 -22.998  1.00  0.00      A    O
ATOM   2650  HG1 SER A 176      17.654   0.848 -22.524  1.00  0.00      A    H
ATOM   2651  C   SER A 176      14.373   1.730 -22.461  1.00  0.00      A    C
ATOM   2652  O   SER A 176      14.395   0.624 -23.040  1.00  0.00      A    O
ATOM   2653  N   LYS A 177      13.439   2.607 -22.858  1.00  0.00      A    N
ATOM   2654  HN  LYS A 177      13.311   3.447 -22.337  1.00  0.00      A    H
ATOM   2655  CA  LYS A 177      12.602   2.476 -24.039  1.00  0.00      A    C
ATOM   2656  HA  LYS A 177      13.101   1.678 -24.570  1.00  0.00      A    H
ATOM   2657  CB  LYS A 177      11.192   1.983 -23.647  1.00  0.00      A    C
ATOM   2658  HB1 LYS A 177      11.414   1.069 -23.056  1.00  0.00      A    H
ATOM   2659  HB2 LYS A 177      10.627   2.638 -22.951  1.00  0.00      A    H
ATOM   2660  CG  LYS A 177      10.320   1.634 -24.858  1.00  0.00      A    C
ATOM   2661  HG1 LYS A 177      10.225   2.553 -25.474  1.00  0.00      A    H
ATOM   2662  HG2 LYS A 177      10.864   0.820 -25.384  1.00  0.00      A    H
ATOM   2663  CD  LYS A 177       8.919   1.031 -24.630  1.00  0.00      A    C
ATOM   2664  HD1 LYS A 177       9.175  -0.043 -24.504  1.00  0.00      A    H
ATOM   2665  HD2 LYS A 177       8.412   1.500 -23.759  1.00  0.00      A    H
ATOM   2666  CE  LYS A 177       7.975   0.895 -25.890  1.00  0.00      A    C
ATOM   2667  HE1 LYS A 177       8.540   0.298 -26.637  1.00  0.00      A    H
ATOM   2668  HE2 LYS A 177       7.010   0.371 -25.721  1.00  0.00      A    H
ATOM   2669  NZ  LYS A 177       7.506   2.186 -26.340  1.00  0.00      A    N
ATOM   2670  HZ1 LYS A 177       7.087   2.749 -25.571  1.00  0.00      A    H
ATOM   2671  HZ2 LYS A 177       8.366   2.642 -26.706  1.00  0.00      A    H
ATOM   2672  HZ3 LYS A 177       6.820   2.078 -27.113  1.00  0.00      A    H
ATOM   2673  C   LYS A 177      12.557   3.744 -24.901  1.00  0.00      A    C
ATOM   2674  O   LYS A 177      12.220   4.863 -24.437  1.00  0.00      A    O
ATOM   2675  N   GLY A 178      12.791   3.615 -26.228  1.00  0.00      A    N
ATOM   2676  HN  GLY A 178      13.092   2.757 -26.638  1.00  0.00      A    H
ATOM   2677  CA  GLY A 178      12.728   4.704 -27.177  1.00  0.00      A    C
ATOM   2678  HA1 GLY A 178      11.676   4.779 -27.410  1.00  0.00      A    H
ATOM   2679  HA2 GLY A 178      13.098   5.613 -26.728  1.00  0.00      A    H
ATOM   2680  C   GLY A 178      13.520   4.395 -28.458  1.00  0.00      A    C
ATOM   2681  O   GLY A 178      14.292   3.429 -28.570  1.00  0.00      A    O
ATOM   2682  N   PHE A 179      13.286   5.229 -29.417  1.00  0.00      A    N
ATOM   2683  HN  PHE A 179      12.707   5.974 -29.095  1.00  0.00      A    H
ATOM   2684  CA  PHE A 179      13.806   5.064 -30.788  1.00  0.00      A    C
ATOM   2685  HA  PHE A 179      13.724   4.011 -31.011  1.00  0.00      A    H
ATOM   2686  CB  PHE A 179      13.097   6.115 -31.715  1.00  0.00      A    C
ATOM   2687  HB1 PHE A 179      12.033   5.798 -31.756  1.00  0.00      A    H
ATOM   2688  HB2 PHE A 179      13.252   7.178 -31.429  1.00  0.00      A    H
ATOM   2689  CG  PHE A 179      13.582   6.077 -33.154  1.00  0.00      A    C
ATOM   2690  CD1 PHE A 179      13.679   7.276 -33.848  1.00  0.00      A    C
ATOM   2691  HD1 PHE A 179      13.452   8.237 -33.410  1.00  0.00      A    H
ATOM   2692  CE1 PHE A 179      13.911   7.323 -35.199  1.00  0.00      A    C
ATOM   2693  HE1 PHE A 179      13.964   8.317 -35.617  1.00  0.00      A    H
ATOM   2694  CZ  PHE A 179      14.183   6.151 -35.911  1.00  0.00      A    C
ATOM   2695  HZ  PHE A 179      14.516   6.235 -36.935  1.00  0.00      A    H
ATOM   2696  CD2 PHE A 179      13.793   4.846 -33.852  1.00  0.00      A    C
ATOM   2697  HD2 PHE A 179      13.687   3.924 -33.300  1.00  0.00      A    H
ATOM   2698  CE2 PHE A 179      14.189   4.934 -35.239  1.00  0.00      A    C
ATOM   2699  HE2 PHE A 179      14.291   4.031 -35.823  1.00  0.00      A    H
ATOM   2700  C   PHE A 179      15.233   5.476 -30.680  1.00  0.00      A    C
ATOM   2701  O   PHE A 179      16.131   4.650 -30.857  1.00  0.00      A    O
ATOM   2702  N   SER A 180      15.480   6.728 -30.264  1.00  0.00      A    N
ATOM   2703  HN  SER A 180      14.717   7.266 -29.915  1.00  0.00      A    H
ATOM   2704  CA  SER A 180      16.845   7.330 -30.299  1.00  0.00      A    C
ATOM   2705  HA  SER A 180      17.529   6.683 -30.829  1.00  0.00      A    H
ATOM   2706  CB  SER A 180      16.714   8.660 -31.109  1.00  0.00      A    C
ATOM   2707  HB1 SER A 180      15.946   8.418 -31.875  1.00  0.00      A    H
ATOM   2708  HB2 SER A 180      16.271   9.399 -30.407  1.00  0.00      A    H
ATOM   2709  OG  SER A 180      17.878   9.078 -31.756  1.00  0.00      A    O
ATOM   2710  HG1 SER A 180      17.452   9.574 -32.459  1.00  0.00      A    H
ATOM   2711  C   SER A 180      17.508   7.611 -28.947  1.00  0.00      A    C
ATOM   2712  O   SER A 180      17.133   7.135 -27.883  1.00  0.00      A    O
ATOM   2713  N   ILE A 181      18.633   8.372 -28.945  1.00  0.00      A    N
ATOM   2714  HN  ILE A 181      18.807   8.751 -29.850  1.00  0.00      A    H
ATOM   2715  CA  ILE A 181      19.543   8.648 -27.801  1.00  0.00      A    C
ATOM   2716  HA  ILE A 181      19.698   7.718 -27.274  1.00  0.00      A    H
ATOM   2717  CB  ILE A 181      20.896   9.125 -28.238  1.00  0.00      A    C
ATOM   2718  HB  ILE A 181      21.489   9.369 -27.331  1.00  0.00      A    H
ATOM   2719  CG2 ILE A 181      21.661   7.899 -28.905  1.00  0.00      A    C
ATOM   2720 HG21 ILE A 181      21.318   7.661 -29.935  1.00  0.00      A    H
ATOM   2721 HG22 ILE A 181      22.748   8.126 -28.936  1.00  0.00      A    H
ATOM   2722 HG23 ILE A 181      21.434   7.025 -28.257  1.00  0.00      A    H
ATOM   2723  CG1 ILE A 181      20.874  10.385 -29.175  1.00  0.00      A    C
ATOM   2724 HG11 ILE A 181      20.453   9.938 -30.101  1.00  0.00      A    H
ATOM   2725 HG12 ILE A 181      20.233  11.112 -28.632  1.00  0.00      A    H
ATOM   2726  CD  ILE A 181      22.282  11.008 -29.549  1.00  0.00      A    C
ATOM   2727  HD1 ILE A 181      22.874  10.317 -30.188  1.00  0.00      A    H
ATOM   2728  HD2 ILE A 181      22.188  11.994 -30.052  1.00  0.00      A    H
ATOM   2729  HD3 ILE A 181      22.925  11.117 -28.649  1.00  0.00      A    H
ATOM   2730  C   ILE A 181      18.844   9.657 -26.834  1.00  0.00      A    C
ATOM   2731  O   ILE A 181      17.817  10.222 -27.160  1.00  0.00      A    O
ATOM   2732  N   LEU A 182      19.386   9.817 -25.618  1.00  0.00      A    N
ATOM   2733  HN  LEU A 182      20.279   9.414 -25.430  1.00  0.00      A    H
ATOM   2734  CA  LEU A 182      18.927  10.759 -24.587  1.00  0.00      A    C
ATOM   2735  HA  LEU A 182      17.881  10.572 -24.392  1.00  0.00      A    H
ATOM   2736  CB  LEU A 182      19.556  10.608 -23.140  1.00  0.00      A    C
ATOM   2737  HB1 LEU A 182      20.665  10.621 -23.204  1.00  0.00      A    H
ATOM   2738  HB2 LEU A 182      19.218  11.456 -22.506  1.00  0.00      A    H
ATOM   2739  CG  LEU A 182      19.018   9.468 -22.271  1.00  0.00      A    C
ATOM   2740  HG  LEU A 182      18.937   8.574 -22.926  1.00  0.00      A    H
ATOM   2741  CD1 LEU A 182      19.957   9.033 -21.113  1.00  0.00      A    C
ATOM   2742 HD11 LEU A 182      20.077   9.991 -20.562  1.00  0.00      A    H
ATOM   2743 HD12 LEU A 182      19.560   8.238 -20.446  1.00  0.00      A    H
ATOM   2744 HD13 LEU A 182      20.945   8.703 -21.500  1.00  0.00      A    H
ATOM   2745  CD2 LEU A 182      17.648   9.755 -21.622  1.00  0.00      A    C
ATOM   2746 HD21 LEU A 182      16.872  10.180 -22.294  1.00  0.00      A    H
ATOM   2747 HD22 LEU A 182      17.272   8.889 -21.036  1.00  0.00      A    H
ATOM   2748 HD23 LEU A 182      17.688  10.537 -20.834  1.00  0.00      A    H
ATOM   2749  C   LEU A 182      18.931  12.207 -25.003  1.00  0.00      A    C
ATOM   2750  O   LEU A 182      18.049  12.932 -24.556  1.00  0.00      A    O
ATOM   2751  N   ARG A 183      19.800  12.732 -25.871  1.00  0.00      A    N
ATOM   2752  HN  ARG A 183      20.476  12.110 -26.259  1.00  0.00      A    H
ATOM   2753  CA  ARG A 183      19.624  14.152 -26.388  1.00  0.00      A    C
ATOM   2754  HA  ARG A 183      19.615  14.666 -25.439  1.00  0.00      A    H
ATOM   2755  CB  ARG A 183      20.893  14.575 -27.259  1.00  0.00      A    C
ATOM   2756  HB1 ARG A 183      20.832  14.019 -28.218  1.00  0.00      A    H
ATOM   2757  HB2 ARG A 183      20.795  15.671 -27.417  1.00  0.00      A    H
ATOM   2758  CG  ARG A 183      22.216  14.525 -26.438  1.00  0.00      A    C
ATOM   2759  HG1 ARG A 183      21.980  14.918 -25.427  1.00  0.00      A    H
ATOM   2760  HG2 ARG A 183      22.345  13.440 -26.234  1.00  0.00      A    H
ATOM   2761  CD  ARG A 183      23.429  15.301 -26.884  1.00  0.00      A    C
ATOM   2762  HD1 ARG A 183      23.760  15.016 -27.906  1.00  0.00      A    H
ATOM   2763  HD2 ARG A 183      23.256  16.398 -26.903  1.00  0.00      A    H
ATOM   2764  NE  ARG A 183      24.488  14.974 -25.946  1.00  0.00      A    N
ATOM   2765  HE  ARG A 183      24.294  14.591 -25.042  1.00  0.00      A    H
ATOM   2766  CZ  ARG A 183      25.626  15.664 -25.973  1.00  0.00      A    C
ATOM   2767  NH1 ARG A 183      25.928  16.483 -26.966  1.00  0.00      A    N
ATOM   2768 HH11 ARG A 183      25.429  16.462 -27.833  1.00  0.00      A    H
ATOM   2769 HH12 ARG A 183      26.662  17.162 -26.989  1.00  0.00      A    H
ATOM   2770  NH2 ARG A 183      26.441  15.580 -24.920  1.00  0.00      A    N
ATOM   2771 HH21 ARG A 183      26.160  14.875 -24.268  1.00  0.00      A    H
ATOM   2772 HH22 ARG A 183      27.325  16.047 -24.955  1.00  0.00      A    H
ATOM   2773  C   ARG A 183      18.371  14.415 -27.352  1.00  0.00      A    C
ATOM   2774  O   ARG A 183      17.937  15.587 -27.469  1.00  0.00      A    O
ATOM   2775  N   PHE A 184      17.758  13.328 -27.946  1.00  0.00      A    N
ATOM   2776  HN  PHE A 184      18.142  12.408 -27.957  1.00  0.00      A    H
ATOM   2777  CA  PHE A 184      16.461  13.255 -28.549  1.00  0.00      A    C
ATOM   2778  HA  PHE A 184      16.188  14.250 -28.866  1.00  0.00      A    H
ATOM   2779  CB  PHE A 184      16.206  12.257 -29.690  1.00  0.00      A    C
ATOM   2780  HB1 PHE A 184      16.464  11.220 -29.388  1.00  0.00      A    H
ATOM   2781  HB2 PHE A 184      15.135  12.129 -29.957  1.00  0.00      A    H
ATOM   2782  CG  PHE A 184      17.013  12.592 -30.917  1.00  0.00      A    C
ATOM   2783  CD1 PHE A 184      16.356  13.123 -32.051  1.00  0.00      A    C
ATOM   2784  HD1 PHE A 184      15.345  13.496 -31.972  1.00  0.00      A    H
ATOM   2785  CE1 PHE A 184      17.157  13.488 -33.197  1.00  0.00      A    C
ATOM   2786  HE1 PHE A 184      16.620  13.875 -34.050  1.00  0.00      A    H
ATOM   2787  CZ  PHE A 184      18.481  12.982 -33.205  1.00  0.00      A    C
ATOM   2788  HZ  PHE A 184      19.123  13.063 -34.069  1.00  0.00      A    H
ATOM   2789  CD2 PHE A 184      18.298  12.193 -30.977  1.00  0.00      A    C
ATOM   2790  HD2 PHE A 184      18.811  11.674 -30.181  1.00  0.00      A    H
ATOM   2791  CE2 PHE A 184      19.058  12.394 -32.155  1.00  0.00      A    C
ATOM   2792  HE2 PHE A 184      20.047  11.966 -32.233  1.00  0.00      A    H
ATOM   2793  C   PHE A 184      15.426  12.955 -27.467  1.00  0.00      A    C
ATOM   2794  O   PHE A 184      14.460  13.674 -27.414  1.00  0.00      A    O
ATOM   2795  N   GLY A 185      15.596  11.844 -26.742  1.00  0.00      A    N
ATOM   2796  HN  GLY A 185      16.341  11.219 -26.962  1.00  0.00      A    H
ATOM   2797  CA  GLY A 185      14.763  11.360 -25.726  1.00  0.00      A    C
ATOM   2798  HA1 GLY A 185      15.265  11.496 -24.780  1.00  0.00      A    H
ATOM   2799  HA2 GLY A 185      13.764  11.765 -25.793  1.00  0.00      A    H
ATOM   2800  C   GLY A 185      14.394   9.872 -25.864  1.00  0.00      A    C
ATOM   2801  O   GLY A 185      13.686   9.368 -26.741  1.00  0.00      A    O
ATOM   2802  N   ASN A 186      14.815   9.111 -24.825  1.00  0.00      A    N
ATOM   2803  HN  ASN A 186      15.445   9.459 -24.136  1.00  0.00      A    H
ATOM   2804  CA  ASN A 186      14.269   7.793 -24.537  1.00  0.00      A    C
ATOM   2805  HA  ASN A 186      13.301   7.735 -25.013  1.00  0.00      A    H
ATOM   2806  CB  ASN A 186      15.201   6.449 -24.638  1.00  0.00      A    C
ATOM   2807  HB1 ASN A 186      14.592   5.560 -24.366  1.00  0.00      A    H
ATOM   2808  HB2 ASN A 186      15.416   6.321 -25.721  1.00  0.00      A    H
ATOM   2809  CG  ASN A 186      16.582   6.476 -23.954  1.00  0.00      A    C
ATOM   2810  OD1 ASN A 186      16.654   6.267 -22.741  1.00  0.00      A    O
ATOM   2811  ND2 ASN A 186      17.623   6.876 -24.676  1.00  0.00      A    N
ATOM   2812 HD21 ASN A 186      18.514   6.926 -24.224  1.00  0.00      A    H
ATOM   2813 HD22 ASN A 186      17.544   7.086 -25.651  1.00  0.00      A    H
ATOM   2814  C   ASN A 186      13.846   7.880 -23.119  1.00  0.00      A    C
ATOM   2815  O   ASN A 186      14.259   8.728 -22.310  1.00  0.00      A    O
ATOM   2816  N   LYS A 187      12.979   6.924 -22.608  1.00  0.00      A    N
ATOM   2817  HN  LYS A 187      12.673   6.213 -23.236  1.00  0.00      A    H
ATOM   2818  CA  LYS A 187      12.543   6.815 -21.232  1.00  0.00      A    C
ATOM   2819  HA  LYS A 187      12.464   7.766 -20.725  1.00  0.00      A    H
ATOM   2820  CB  LYS A 187      11.109   6.333 -21.280  1.00  0.00      A    C
ATOM   2821  HB1 LYS A 187      11.016   5.347 -21.784  1.00  0.00      A    H
ATOM   2822  HB2 LYS A 187      10.670   6.293 -20.260  1.00  0.00      A    H
ATOM   2823  CG  LYS A 187      10.149   7.292 -22.017  1.00  0.00      A    C
ATOM   2824  HG1 LYS A 187      10.313   8.381 -21.872  1.00  0.00      A    H
ATOM   2825  HG2 LYS A 187      10.279   7.087 -23.102  1.00  0.00      A    H
ATOM   2826  CD  LYS A 187       8.638   6.924 -21.696  1.00  0.00      A    C
ATOM   2827  HD1 LYS A 187       8.213   6.022 -22.186  1.00  0.00      A    H
ATOM   2828  HD2 LYS A 187       8.527   6.748 -20.605  1.00  0.00      A    H
ATOM   2829  CE  LYS A 187       7.687   8.126 -22.116  1.00  0.00      A    C
ATOM   2830  HE1 LYS A 187       7.962   8.978 -21.458  1.00  0.00      A    H
ATOM   2831  HE2 LYS A 187       7.856   8.444 -23.167  1.00  0.00      A    H
ATOM   2832  NZ  LYS A 187       6.229   7.820 -22.009  1.00  0.00      A    N
ATOM   2833  HZ1 LYS A 187       5.760   8.417 -22.720  1.00  0.00      A    H
ATOM   2834  HZ2 LYS A 187       5.925   6.826 -22.029  1.00  0.00      A    H
ATOM   2835  HZ3 LYS A 187       5.952   8.138 -21.059  1.00  0.00      A    H
ATOM   2836  C   LYS A 187      13.382   5.877 -20.409  1.00  0.00      A    C
ATOM   2837  O   LYS A 187      13.143   4.655 -20.592  1.00  0.00      A    O
ATOM   2838  N   PRO A 188      14.321   6.196 -19.534  1.00  0.00      A    N
ATOM   2839  CD  PRO A 188      14.869   7.515 -19.381  1.00  0.00      A    C
ATOM   2840  HD1 PRO A 188      14.190   8.179 -18.804  1.00  0.00      A    H
ATOM   2841  HD2 PRO A 188      15.122   7.960 -20.367  1.00  0.00      A    H
ATOM   2842  CA  PRO A 188      14.939   5.244 -18.602  1.00  0.00      A    C
ATOM   2843  HA  PRO A 188      15.046   4.329 -19.165  1.00  0.00      A    H
ATOM   2844  CB  PRO A 188      16.206   5.991 -18.099  1.00  0.00      A    C
ATOM   2845  HB1 PRO A 188      16.290   5.996 -16.991  1.00  0.00      A    H
ATOM   2846  HB2 PRO A 188      17.114   5.534 -18.549  1.00  0.00      A    H
ATOM   2847  CG  PRO A 188      16.113   7.495 -18.519  1.00  0.00      A    C
ATOM   2848  HG1 PRO A 188      16.000   8.242 -17.704  1.00  0.00      A    H
ATOM   2849  HG2 PRO A 188      17.033   7.619 -19.129  1.00  0.00      A    H
ATOM   2850  C   PRO A 188      13.939   4.966 -17.445  1.00  0.00      A    C
ATOM   2851  O   PRO A 188      13.011   5.771 -17.303  1.00  0.00      A    O
ATOM   2852  N   TYR A 189      13.954   3.750 -16.817  1.00  0.00      A    N
ATOM   2853  HN  TYR A 189      14.574   3.011 -17.069  1.00  0.00      A    H
ATOM   2854  CA  TYR A 189      12.978   3.422 -15.774  1.00  0.00      A    C
ATOM   2855  HA  TYR A 189      12.717   4.235 -15.113  1.00  0.00      A    H
ATOM   2856  CB  TYR A 189      11.653   3.039 -16.379  1.00  0.00      A    C
ATOM   2857  HB1 TYR A 189      10.897   2.818 -15.595  1.00  0.00      A    H
ATOM   2858  HB2 TYR A 189      11.366   3.999 -16.858  1.00  0.00      A    H
ATOM   2859  CG  TYR A 189      11.673   1.899 -17.320  1.00  0.00      A    C
ATOM   2860  CD1 TYR A 189      11.278   0.647 -16.912  1.00  0.00      A    C
ATOM   2861  HD1 TYR A 189      11.066   0.334 -15.900  1.00  0.00      A    H
ATOM   2862  CE1 TYR A 189      11.226  -0.449 -17.825  1.00  0.00      A    C
ATOM   2863  HE1 TYR A 189      10.825  -1.412 -17.545  1.00  0.00      A    H
ATOM   2864  CZ  TYR A 189      11.642  -0.319 -19.107  1.00  0.00      A    C
ATOM   2865  OH  TYR A 189      11.479  -1.466 -19.952  1.00  0.00      A    O
ATOM   2866  HH  TYR A 189      12.159  -1.439 -20.629  1.00  0.00      A    H
ATOM   2867  CD2 TYR A 189      12.095   2.023 -18.711  1.00  0.00      A    C
ATOM   2868  HD2 TYR A 189      12.482   2.941 -19.129  1.00  0.00      A    H
ATOM   2869  CE2 TYR A 189      12.092   0.901 -19.574  1.00  0.00      A    C
ATOM   2870  HE2 TYR A 189      12.431   0.998 -20.595  1.00  0.00      A    H
ATOM   2871  C   TYR A 189      13.643   2.294 -14.897  1.00  0.00      A    C
ATOM   2872  O   TYR A 189      14.543   1.612 -15.323  1.00  0.00      A    O
ATOM   2873  N   TRP A 190      13.105   2.091 -13.619  1.00  0.00      A    N
ATOM   2874  HN  TRP A 190      12.219   2.509 -13.437  1.00  0.00      A    H
ATOM   2875  CA  TRP A 190      13.445   1.004 -12.723  1.00  0.00      A    C
ATOM   2876  HA  TRP A 190      14.427   0.599 -12.917  1.00  0.00      A    H
ATOM   2877  CB  TRP A 190      13.366   1.400 -11.238  1.00  0.00      A    C
ATOM   2878  HB1 TRP A 190      12.315   1.653 -10.981  1.00  0.00      A    H
ATOM   2879  HB2 TRP A 190      13.632   0.555 -10.567  1.00  0.00      A    H
ATOM   2880  CG  TRP A 190      14.267   2.635 -10.944  1.00  0.00      A    C
ATOM   2881  CD1 TRP A 190      13.860   3.919 -10.896  1.00  0.00      A    C
ATOM   2882  HD1 TRP A 190      12.862   4.294 -11.066  1.00  0.00      A    H
ATOM   2883  NE1 TRP A 190      14.963   4.710 -10.569  1.00  0.00      A    N
ATOM   2884  HE1 TRP A 190      15.074   5.661 -10.381  1.00  0.00      A    H
ATOM   2885  CE2 TRP A 190      16.116   3.944 -10.426  1.00  0.00      A    C
ATOM   2886  CD2 TRP A 190      15.702   2.580 -10.793  1.00  0.00      A    C
ATOM   2887  CE3 TRP A 190      16.574   1.553 -10.866  1.00  0.00      A    C
ATOM   2888  HE3 TRP A 190      16.358   0.534 -11.150  1.00  0.00      A    H
ATOM   2889  CZ3 TRP A 190      17.912   1.851 -10.496  1.00  0.00      A    C
ATOM   2890  HZ3 TRP A 190      18.646   1.061 -10.428  1.00  0.00      A    H
ATOM   2891  CZ2 TRP A 190      17.413   4.253 -10.127  1.00  0.00      A    C
ATOM   2892  HZ2 TRP A 190      17.626   5.256  -9.790  1.00  0.00      A    H
ATOM   2893  CH2 TRP A 190      18.290   3.121 -10.075  1.00  0.00      A    C
ATOM   2894  HH2 TRP A 190      19.328   3.307  -9.843  1.00  0.00      A    H
ATOM   2895  C   TRP A 190      12.394  -0.065 -12.904  1.00  0.00      A    C
ATOM   2896  O   TRP A 190      11.248   0.245 -13.039  1.00  0.00      A    O
ATOM   2897  N   ILE A 191      12.843  -1.355 -12.901  1.00  0.00      A    N
ATOM   2898  HN  ILE A 191      13.829  -1.497 -12.859  1.00  0.00      A    H
ATOM   2899  CA  ILE A 191      12.110  -2.544 -12.922  1.00  0.00      A    C
ATOM   2900  HA  ILE A 191      11.157  -2.282 -13.359  1.00  0.00      A    H
ATOM   2901  CB  ILE A 191      12.774  -3.581 -13.809  1.00  0.00      A    C
ATOM   2902  HB  ILE A 191      13.753  -3.914 -13.403  1.00  0.00      A    H
ATOM   2903  CG2 ILE A 191      11.669  -4.750 -13.896  1.00  0.00      A    C
ATOM   2904 HG21 ILE A 191      11.761  -5.443 -13.032  1.00  0.00      A    H
ATOM   2905 HG22 ILE A 191      10.646  -4.318 -13.912  1.00  0.00      A    H
ATOM   2906 HG23 ILE A 191      11.751  -5.373 -14.812  1.00  0.00      A    H
ATOM   2907  CG1 ILE A 191      12.980  -3.109 -15.265  1.00  0.00      A    C
ATOM   2908 HG11 ILE A 191      12.097  -2.800 -15.865  1.00  0.00      A    H
ATOM   2909 HG12 ILE A 191      13.493  -2.123 -15.262  1.00  0.00      A    H
ATOM   2910  CD  ILE A 191      13.827  -4.034 -16.183  1.00  0.00      A    C
ATOM   2911  HD1 ILE A 191      14.775  -4.299 -15.667  1.00  0.00      A    H
ATOM   2912  HD2 ILE A 191      13.349  -5.006 -16.432  1.00  0.00      A    H
ATOM   2913  HD3 ILE A 191      14.181  -3.564 -17.125  1.00  0.00      A    H
ATOM   2914  C   ILE A 191      11.857  -3.039 -11.560  1.00  0.00      A    C
ATOM   2915  O   ILE A 191      12.647  -3.769 -10.943  1.00  0.00      A    O
ATOM   2916  N   ILE A 192      10.660  -2.670 -11.080  1.00  0.00      A    N
ATOM   2917  HN  ILE A 192      10.108  -2.082 -11.666  1.00  0.00      A    H
ATOM   2918  CA  ILE A 192      10.055  -3.119  -9.856  1.00  0.00      A    C
ATOM   2919  HA  ILE A 192      10.719  -3.557  -9.127  1.00  0.00      A    H
ATOM   2920  CB  ILE A 192       9.402  -1.853  -9.197  1.00  0.00      A    C
ATOM   2921  HB  ILE A 192       8.680  -1.462  -9.946  1.00  0.00      A    H
ATOM   2922  CG2 ILE A 192       8.641  -2.256  -7.895  1.00  0.00      A    C
ATOM   2923 HG21 ILE A 192       8.103  -3.224  -7.976  1.00  0.00      A    H
ATOM   2924 HG22 ILE A 192       9.385  -2.370  -7.078  1.00  0.00      A    H
ATOM   2925 HG23 ILE A 192       7.968  -1.410  -7.640  1.00  0.00      A    H
ATOM   2926  CG1 ILE A 192      10.479  -0.751  -8.928  1.00  0.00      A    C
ATOM   2927 HG11 ILE A 192      11.319  -1.250  -8.399  1.00  0.00      A    H
ATOM   2928 HG12 ILE A 192      10.851  -0.293  -9.870  1.00  0.00      A    H
ATOM   2929  CD  ILE A 192       9.873   0.354  -8.097  1.00  0.00      A    C
ATOM   2930  HD1 ILE A 192      10.528   1.239  -8.241  1.00  0.00      A    H
ATOM   2931  HD2 ILE A 192       9.012   0.770  -8.663  1.00  0.00      A    H
ATOM   2932  HD3 ILE A 192       9.662   0.082  -7.041  1.00  0.00      A    H
ATOM   2933  C   ILE A 192       9.105  -4.314 -10.175  1.00  0.00      A    C
ATOM   2934  O   ILE A 192       8.472  -4.370 -11.222  1.00  0.00      A    O
ATOM   2935  N   ASN A 193       9.138  -5.326  -9.305  1.00  0.00      A    N
ATOM   2936  HN  ASN A 193       9.688  -5.339  -8.473  1.00  0.00      A    H
ATOM   2937  CA  ASN A 193       8.193  -6.419  -9.448  1.00  0.00      A    C
ATOM   2938  HA  ASN A 193       7.352  -6.251 -10.105  1.00  0.00      A    H
ATOM   2939  CB  ASN A 193       8.898  -7.765  -9.730  1.00  0.00      A    C
ATOM   2940  HB1 ASN A 193       9.468  -7.632 -10.675  1.00  0.00      A    H
ATOM   2941  HB2 ASN A 193       9.675  -8.062  -8.994  1.00  0.00      A    H
ATOM   2942  CG  ASN A 193       7.945  -8.969  -9.823  1.00  0.00      A    C
ATOM   2943  OD1 ASN A 193       6.766  -8.903 -10.111  1.00  0.00      A    O
ATOM   2944  ND2 ASN A 193       8.541 -10.166  -9.559  1.00  0.00      A    N
ATOM   2945 HD21 ASN A 193       7.905 -10.938  -9.573  1.00  0.00      A    H
ATOM   2946 HD22 ASN A 193       9.526 -10.323  -9.491  1.00  0.00      A    H
ATOM   2947  C   ASN A 193       7.441  -6.451  -8.146  1.00  0.00      A    C
ATOM   2948  O   ASN A 193       7.961  -6.406  -7.030  1.00  0.00      A    O
ATOM   2949  N   ASN A 194       6.050  -6.607  -8.129  1.00  0.00      A    N
ATOM   2950  HN  ASN A 194       5.688  -6.586  -9.058  1.00  0.00      A    H
ATOM   2951  CA  ASN A 194       5.271  -6.540  -6.932  1.00  0.00      A    C
ATOM   2952  HA  ASN A 194       5.645  -5.817  -6.222  1.00  0.00      A    H
ATOM   2953  CB  ASN A 194       3.820  -6.188  -7.290  1.00  0.00      A    C
ATOM   2954  HB1 ASN A 194       3.891  -5.401  -8.072  1.00  0.00      A    H
ATOM   2955  HB2 ASN A 194       3.354  -7.098  -7.725  1.00  0.00      A    H
ATOM   2956  CG  ASN A 194       2.981  -5.584  -6.192  1.00  0.00      A    C
ATOM   2957  OD1 ASN A 194       3.457  -5.440  -5.034  1.00  0.00      A    O
ATOM   2958  ND2 ASN A 194       1.797  -5.233  -6.501  1.00  0.00      A    N
ATOM   2959 HD21 ASN A 194       1.148  -4.922  -5.807  1.00  0.00      A    H
ATOM   2960 HD22 ASN A 194       1.402  -5.474  -7.387  1.00  0.00      A    H
ATOM   2961  C   ASN A 194       5.287  -7.818  -6.219  1.00  0.00      A    C
ATOM   2962  O   ASN A 194       5.346  -8.860  -6.869  1.00  0.00      A    O
ATOM   2963  N   SER A 195       5.190  -7.803  -4.898  1.00  0.00      A    N
ATOM   2964  HN  SER A 195       5.033  -6.980  -4.356  1.00  0.00      A    H
ATOM   2965  CA  SER A 195       5.322  -9.005  -4.031  1.00  0.00      A    C
ATOM   2966  HA  SER A 195       6.181  -9.549  -4.395  1.00  0.00      A    H
ATOM   2967  CB  SER A 195       5.396  -8.682  -2.495  1.00  0.00      A    C
ATOM   2968  HB1 SER A 195       5.642  -9.575  -1.880  1.00  0.00      A    H
ATOM   2969  HB2 SER A 195       6.181  -7.944  -2.228  1.00  0.00      A    H
ATOM   2970  OG  SER A 195       4.185  -8.131  -1.940  1.00  0.00      A    O
ATOM   2971  HG1 SER A 195       4.179  -8.181  -0.982  1.00  0.00      A    H
ATOM   2972  C   SER A 195       4.285 -10.103  -4.146  1.00  0.00      A    C
ATOM   2973  O   SER A 195       4.348 -11.171  -3.550  1.00  0.00      A    O
ATOM   2974  N   TRP A 196       3.217  -9.735  -4.877  1.00  0.00      A    N
ATOM   2975  HN  TRP A 196       2.964  -8.816  -5.169  1.00  0.00      A    H
ATOM   2976  CA  TRP A 196       2.231 -10.660  -5.276  1.00  0.00      A    C
ATOM   2977  HA  TRP A 196       1.978 -11.274  -4.425  1.00  0.00      A    H
ATOM   2978  CB  TRP A 196       0.815  -9.887  -5.569  1.00  0.00      A    C
ATOM   2979  HB1 TRP A 196       0.725  -9.342  -6.533  1.00  0.00      A    H
ATOM   2980  HB2 TRP A 196       0.015 -10.657  -5.587  1.00  0.00      A    H
ATOM   2981  CG  TRP A 196       0.473  -8.861  -4.434  1.00  0.00      A    C
ATOM   2982  CD1 TRP A 196       0.536  -9.049  -3.086  1.00  0.00      A    C
ATOM   2983  HD1 TRP A 196       1.077  -9.820  -2.557  1.00  0.00      A    H
ATOM   2984  NE1 TRP A 196      -0.004  -7.947  -2.406  1.00  0.00      A    N
ATOM   2985  HE1 TRP A 196      -0.434  -8.038  -1.534  1.00  0.00      A    H
ATOM   2986  CE2 TRP A 196      -0.509  -7.095  -3.342  1.00  0.00      A    C
ATOM   2987  CD2 TRP A 196      -0.250  -7.624  -4.587  1.00  0.00      A    C
ATOM   2988  CE3 TRP A 196      -0.766  -7.065  -5.728  1.00  0.00      A    C
ATOM   2989  HE3 TRP A 196      -0.567  -7.507  -6.693  1.00  0.00      A    H
ATOM   2990  CZ3 TRP A 196      -1.503  -5.840  -5.621  1.00  0.00      A    C
ATOM   2991  HZ3 TRP A 196      -1.873  -5.282  -6.468  1.00  0.00      A    H
ATOM   2992  CZ2 TRP A 196      -1.325  -6.030  -3.151  1.00  0.00      A    C
ATOM   2993  HZ2 TRP A 196      -1.620  -5.703  -2.164  1.00  0.00      A    H
ATOM   2994  CH2 TRP A 196      -1.750  -5.353  -4.346  1.00  0.00      A    C
ATOM   2995  HH2 TRP A 196      -2.324  -4.438  -4.360  1.00  0.00      A    H
ATOM   2996  C   TRP A 196       2.583 -11.421  -6.527  1.00  0.00      A    C
ATOM   2997  O   TRP A 196       3.130 -12.507  -6.533  1.00  0.00      A    O
ATOM   2998  N   GLY A 197       2.226 -10.764  -7.716  1.00  0.00      A    N
ATOM   2999  HN  GLY A 197       1.922  -9.814  -7.731  1.00  0.00      A    H
ATOM   3000  CA  GLY A 197       2.388 -11.363  -9.078  1.00  0.00      A    C
ATOM   3001  HA1 GLY A 197       2.583 -10.523  -9.729  1.00  0.00      A    H
ATOM   3002  HA2 GLY A 197       3.129 -12.147  -9.120  1.00  0.00      A    H
ATOM   3003  C   GLY A 197       1.082 -11.904  -9.645  1.00  0.00      A    C
ATOM   3004  O   GLY A 197       0.539 -11.262 -10.560  1.00  0.00      A    O
ATOM   3005  N   ARG A 198       0.582 -13.024  -9.176  1.00  0.00      A    N
ATOM   3006  HN  ARG A 198       1.072 -13.543  -8.481  1.00  0.00      A    H
ATOM   3007  CA  ARG A 198      -0.518 -13.715  -9.897  1.00  0.00      A    C
ATOM   3008  HA  ARG A 198      -0.375 -13.625 -10.964  1.00  0.00      A    H
ATOM   3009  CB  ARG A 198      -0.364 -15.194  -9.410  1.00  0.00      A    C
ATOM   3010  HB1 ARG A 198      -0.611 -15.296  -8.331  1.00  0.00      A    H
ATOM   3011  HB2 ARG A 198      -1.207 -15.758  -9.863  1.00  0.00      A    H
ATOM   3012  CG  ARG A 198       0.998 -15.774  -9.828  1.00  0.00      A    C
ATOM   3013  HG1 ARG A 198       1.901 -15.206  -9.519  1.00  0.00      A    H
ATOM   3014  HG2 ARG A 198       1.063 -16.730  -9.266  1.00  0.00      A    H
ATOM   3015  CD  ARG A 198       1.082 -16.147 -11.344  1.00  0.00      A    C
ATOM   3016  HD1 ARG A 198       0.260 -16.858 -11.576  1.00  0.00      A    H
ATOM   3017  HD2 ARG A 198       1.067 -15.135 -11.803  1.00  0.00      A    H
ATOM   3018  NE  ARG A 198       2.475 -16.662 -11.629  1.00  0.00      A    N
ATOM   3019  HE  ARG A 198       3.238 -16.114 -11.285  1.00  0.00      A    H
ATOM   3020  CZ  ARG A 198       2.849 -17.770 -12.275  1.00  0.00      A    C
ATOM   3021  NH1 ARG A 198       2.037 -18.483 -13.037  1.00  0.00      A    N
ATOM   3022 HH11 ARG A 198       1.087 -18.171 -13.037  1.00  0.00      A    H
ATOM   3023 HH12 ARG A 198       2.433 -19.273 -13.505  1.00  0.00      A    H
ATOM   3024  NH2 ARG A 198       4.122 -18.233 -12.236  1.00  0.00      A    N
ATOM   3025 HH21 ARG A 198       4.834 -17.682 -11.799  1.00  0.00      A    H
ATOM   3026 HH22 ARG A 198       4.367 -18.953 -12.885  1.00  0.00      A    H
ATOM   3027  C   ARG A 198      -1.843 -13.081  -9.710  1.00  0.00      A    C
ATOM   3028  O   ARG A 198      -2.447 -12.588 -10.714  1.00  0.00      A    O
ATOM   3029  N   ASN A 199      -2.364 -13.093  -8.450  1.00  0.00      A    N
ATOM   3030  HN  ASN A 199      -1.817 -13.507  -7.726  1.00  0.00      A    H
ATOM   3031  CA  ASN A 199      -3.499 -12.307  -8.018  1.00  0.00      A    C
ATOM   3032  HA  ASN A 199      -4.217 -12.169  -8.812  1.00  0.00      A    H
ATOM   3033  CB  ASN A 199      -4.264 -12.902  -6.748  1.00  0.00      A    C
ATOM   3034  HB1 ASN A 199      -3.640 -12.890  -5.829  1.00  0.00      A    H
ATOM   3035  HB2 ASN A 199      -5.151 -12.249  -6.602  1.00  0.00      A    H
ATOM   3036  CG  ASN A 199      -4.760 -14.305  -6.998  1.00  0.00      A    C
ATOM   3037  OD1 ASN A 199      -5.387 -14.657  -7.986  1.00  0.00      A    O
ATOM   3038  ND2 ASN A 199      -4.497 -15.257  -6.120  1.00  0.00      A    N
ATOM   3039 HD21 ASN A 199      -5.010 -16.102  -6.267  1.00  0.00      A    H
ATOM   3040 HD22 ASN A 199      -3.731 -15.111  -5.493  1.00  0.00      A    H
ATOM   3041  C   ASN A 199      -3.088 -10.880  -7.633  1.00  0.00      A    C
ATOM   3042  O   ASN A 199      -2.474 -10.698  -6.625  1.00  0.00      A    O
ATOM   3043  N   GLY A 200      -3.470  -9.860  -8.471  1.00  0.00      A    N
ATOM   3044  HN  GLY A 200      -4.133 -10.053  -9.190  1.00  0.00      A    H
ATOM   3045  CA  GLY A 200      -3.177  -8.466  -8.180  1.00  0.00      A    C
ATOM   3046  HA1 GLY A 200      -3.806  -8.180  -7.350  1.00  0.00      A    H
ATOM   3047  HA2 GLY A 200      -2.119  -8.401  -7.975  1.00  0.00      A    H
ATOM   3048  C   GLY A 200      -3.503  -7.448  -9.240  1.00  0.00      A    C
ATOM   3049  O   GLY A 200      -4.551  -7.414  -9.933  1.00  0.00      A    O
ATOM   3050  N   GLU A 201      -2.615  -6.429  -9.352  1.00  0.00      A    N
ATOM   3051  HN  GLU A 201      -1.705  -6.403  -8.946  1.00  0.00      A    H
ATOM   3052  CA  GLU A 201      -2.873  -5.263 -10.185  1.00  0.00      A    C
ATOM   3053  HA  GLU A 201      -3.789  -4.807  -9.840  1.00  0.00      A    H
ATOM   3054  CB  GLU A 201      -1.913  -4.149  -9.668  1.00  0.00      A    C
ATOM   3055  HB1 GLU A 201      -2.325  -3.152  -9.935  1.00  0.00      A    H
ATOM   3056  HB2 GLU A 201      -1.888  -4.148  -8.558  1.00  0.00      A    H
ATOM   3057  CG  GLU A 201      -0.437  -4.197 -10.216  1.00  0.00      A    C
ATOM   3058  HG1 GLU A 201      -0.434  -4.075 -11.320  1.00  0.00      A    H
ATOM   3059  HG2 GLU A 201       0.204  -3.386  -9.808  1.00  0.00      A    H
ATOM   3060  CD  GLU A 201       0.226  -5.487  -9.892  1.00  0.00      A    C
ATOM   3061  OE1 GLU A 201       0.177  -5.942  -8.695  1.00  0.00      A    O
ATOM   3062  OE2 GLU A 201       0.657  -6.222 -10.885  1.00  0.00      A    O
ATOM   3063  C   GLU A 201      -2.926  -5.415 -11.754  1.00  0.00      A    C
ATOM   3064  O   GLU A 201      -3.882  -4.994 -12.363  1.00  0.00      A    O
ATOM   3065  N   ARG A 202      -1.887  -6.031 -12.321  1.00  0.00      A    N
ATOM   3066  HN  ARG A 202      -1.196  -6.289 -11.650  1.00  0.00      A    H
ATOM   3067  CA  ARG A 202      -1.669  -6.131 -13.737  1.00  0.00      A    C
ATOM   3068  HA  ARG A 202      -2.674  -6.132 -14.134  1.00  0.00      A    H
ATOM   3069  CB  ARG A 202      -0.912  -4.824 -14.181  1.00  0.00      A    C
ATOM   3070  HB1 ARG A 202      -1.536  -3.969 -13.845  1.00  0.00      A    H
ATOM   3071  HB2 ARG A 202      -0.062  -4.794 -13.467  1.00  0.00      A    H
ATOM   3072  CG  ARG A 202      -0.429  -4.742 -15.642  1.00  0.00      A    C
ATOM   3073  HG1 ARG A 202       0.008  -5.718 -15.941  1.00  0.00      A    H
ATOM   3074  HG2 ARG A 202      -1.277  -4.592 -16.344  1.00  0.00      A    H
ATOM   3075  CD  ARG A 202       0.654  -3.704 -15.795  1.00  0.00      A    C
ATOM   3076  HD1 ARG A 202       0.331  -2.656 -15.617  1.00  0.00      A    H
ATOM   3077  HD2 ARG A 202       1.495  -3.829 -15.079  1.00  0.00      A    H
ATOM   3078  NE  ARG A 202       1.196  -3.864 -17.271  1.00  0.00      A    N
ATOM   3079  HE  ARG A 202       0.614  -4.262 -17.981  1.00  0.00      A    H
ATOM   3080  CZ  ARG A 202       2.459  -3.573 -17.658  1.00  0.00      A    C
ATOM   3081  NH1 ARG A 202       3.392  -3.152 -16.793  1.00  0.00      A    N
ATOM   3082 HH11 ARG A 202       3.405  -3.485 -15.851  1.00  0.00      A    H
ATOM   3083 HH12 ARG A 202       4.306  -3.168 -17.200  1.00  0.00      A    H
ATOM   3084  NH2 ARG A 202       2.751  -3.621 -18.943  1.00  0.00      A    N
ATOM   3085 HH21 ARG A 202       1.976  -3.711 -19.569  1.00  0.00      A    H
ATOM   3086 HH22 ARG A 202       3.557  -3.174 -19.331  1.00  0.00      A    H
ATOM   3087  C   ARG A 202      -0.943  -7.439 -14.157  1.00  0.00      A    C
ATOM   3088  O   ARG A 202      -1.432  -8.336 -14.798  1.00  0.00      A    O
ATOM   3089  N   THR A 203       0.359  -7.423 -13.975  1.00  0.00      A    N
ATOM   3090  HN  THR A 203       0.813  -6.590 -13.669  1.00  0.00      A    H
ATOM   3091  CA  THR A 203       1.262  -8.471 -14.245  1.00  0.00      A    C
ATOM   3092  HA  THR A 203       0.770  -9.433 -14.256  1.00  0.00      A    H
ATOM   3093  CB  THR A 203       2.082  -8.234 -15.471  1.00  0.00      A    C
ATOM   3094  HB  THR A 203       2.859  -9.027 -15.423  1.00  0.00      A    H
ATOM   3095  OG1 THR A 203       2.753  -7.031 -15.408  1.00  0.00      A    O
ATOM   3096  HG1 THR A 203       3.384  -7.039 -16.131  1.00  0.00      A    H
ATOM   3097  CG2 THR A 203       1.317  -8.344 -16.772  1.00  0.00      A    C
ATOM   3098 HG21 THR A 203       0.766  -9.307 -16.838  1.00  0.00      A    H
ATOM   3099 HG22 THR A 203       0.553  -7.536 -16.773  1.00  0.00      A    H
ATOM   3100 HG23 THR A 203       1.939  -8.214 -17.683  1.00  0.00      A    H
ATOM   3101  C   THR A 203       2.292  -8.689 -13.143  1.00  0.00      A    C
ATOM   3102  O   THR A 203       2.930  -9.740 -13.121  1.00  0.00      A    O
ATOM   3103  N   GLY A 204       2.533  -7.680 -12.258  1.00  0.00      A    N
ATOM   3104  HN  GLY A 204       1.974  -6.857 -12.189  1.00  0.00      A    H
ATOM   3105  CA  GLY A 204       3.609  -7.807 -11.312  1.00  0.00      A    C
ATOM   3106  HA1 GLY A 204       3.291  -7.505 -10.325  1.00  0.00      A    H
ATOM   3107  HA2 GLY A 204       3.919  -8.836 -11.212  1.00  0.00      A    H
ATOM   3108  C   GLY A 204       4.689  -6.856 -11.592  1.00  0.00      A    C
ATOM   3109  O   GLY A 204       5.255  -6.238 -10.684  1.00  0.00      A    O
ATOM   3110  N   ASN A 205       5.026  -6.536 -12.880  1.00  0.00      A    N
ATOM   3111  HN  ASN A 205       4.560  -7.000 -13.629  1.00  0.00      A    H
ATOM   3112  CA  ASN A 205       6.008  -5.533 -13.188  1.00  0.00      A    C
ATOM   3113  HA  ASN A 205       6.788  -5.660 -12.452  1.00  0.00      A    H
ATOM   3114  CB  ASN A 205       6.660  -5.721 -14.608  1.00  0.00      A    C
ATOM   3115  HB1 ASN A 205       5.835  -5.570 -15.337  1.00  0.00      A    H
ATOM   3116  HB2 ASN A 205       7.379  -4.882 -14.726  1.00  0.00      A    H
ATOM   3117  CG  ASN A 205       7.233  -7.090 -14.925  1.00  0.00      A    C
ATOM   3118  OD1 ASN A 205       7.882  -7.621 -14.052  1.00  0.00      A    O
ATOM   3119  ND2 ASN A 205       7.012  -7.574 -16.170  1.00  0.00      A    N
ATOM   3120 HD21 ASN A 205       7.282  -8.534 -16.240  1.00  0.00      A    H
ATOM   3121 HD22 ASN A 205       6.552  -7.041 -16.880  1.00  0.00      A    H
ATOM   3122  C   ASN A 205       5.342  -4.051 -13.162  1.00  0.00      A    C
ATOM   3123  O   ASN A 205       4.430  -3.798 -13.919  1.00  0.00      A    O
ATOM   3124  N   ILE A 206       5.959  -3.227 -12.314  1.00  0.00      A    N
ATOM   3125  HN  ILE A 206       6.743  -3.698 -11.917  1.00  0.00      A    H
ATOM   3126  CA  ILE A 206       5.664  -1.762 -12.171  1.00  0.00      A    C
ATOM   3127  HA  ILE A 206       4.739  -1.470 -12.645  1.00  0.00      A    H
ATOM   3128  CB  ILE A 206       5.473  -1.530 -10.680  1.00  0.00      A    C
ATOM   3129  HB  ILE A 206       6.357  -1.906 -10.120  1.00  0.00      A    H
ATOM   3130  CG2 ILE A 206       5.300  -0.004 -10.285  1.00  0.00      A    C
ATOM   3131 HG21 ILE A 206       6.244   0.582 -10.286  1.00  0.00      A    H
ATOM   3132 HG22 ILE A 206       4.648   0.535 -11.005  1.00  0.00      A    H
ATOM   3133 HG23 ILE A 206       4.899   0.107  -9.255  1.00  0.00      A    H
ATOM   3134  CG1 ILE A 206       4.314  -2.416 -10.085  1.00  0.00      A    C
ATOM   3135 HG11 ILE A 206       3.346  -1.954 -10.373  1.00  0.00      A    H
ATOM   3136 HG12 ILE A 206       4.398  -3.441 -10.505  1.00  0.00      A    H
ATOM   3137  CD  ILE A 206       4.220  -2.574  -8.585  1.00  0.00      A    C
ATOM   3138  HD1 ILE A 206       3.394  -3.276  -8.340  1.00  0.00      A    H
ATOM   3139  HD2 ILE A 206       5.181  -2.972  -8.194  1.00  0.00      A    H
ATOM   3140  HD3 ILE A 206       4.136  -1.605  -8.048  1.00  0.00      A    H
ATOM   3141  C   ILE A 206       6.808  -1.068 -12.795  1.00  0.00      A    C
ATOM   3142  O   ILE A 206       7.891  -1.155 -12.286  1.00  0.00      A    O
ATOM   3143  N   ALA A 207       6.706  -0.372 -13.926  1.00  0.00      A    N
ATOM   3144  HN  ALA A 207       5.761  -0.309 -14.236  1.00  0.00      A    H
ATOM   3145  CA  ALA A 207       7.724   0.336 -14.610  1.00  0.00      A    C
ATOM   3146  HA  ALA A 207       8.675  -0.040 -14.263  1.00  0.00      A    H
ATOM   3147  CB  ALA A 207       7.637   0.090 -16.179  1.00  0.00      A    C
ATOM   3148  HB1 ALA A 207       8.555   0.486 -16.665  1.00  0.00      A    H
ATOM   3149  HB2 ALA A 207       7.743  -1.000 -16.368  1.00  0.00      A    H
ATOM   3150  HB3 ALA A 207       6.763   0.635 -16.595  1.00  0.00      A    H
ATOM   3151  C   ALA A 207       7.812   1.777 -14.222  1.00  0.00      A    C
ATOM   3152  O   ALA A 207       7.194   2.599 -14.867  1.00  0.00      A    O
ATOM   3153  N   PHE A 208       8.549   2.012 -13.092  1.00  0.00      A    N
ATOM   3154  HN  PHE A 208       9.143   1.265 -12.803  1.00  0.00      A    H
ATOM   3155  CA  PHE A 208       8.706   3.286 -12.450  1.00  0.00      A    C
ATOM   3156  HA  PHE A 208       7.821   3.883 -12.612  1.00  0.00      A    H
ATOM   3157  CB  PHE A 208       9.035   3.239 -10.917  1.00  0.00      A    C
ATOM   3158  HB1 PHE A 208       8.307   2.489 -10.541  1.00  0.00      A    H
ATOM   3159  HB2 PHE A 208      10.011   2.817 -10.596  1.00  0.00      A    H
ATOM   3160  CG  PHE A 208       8.613   4.571 -10.270  1.00  0.00      A    C
ATOM   3161  CD1 PHE A 208       9.484   5.612 -10.222  1.00  0.00      A    C
ATOM   3162  HD1 PHE A 208      10.516   5.461 -10.503  1.00  0.00      A    H
ATOM   3163  CE1 PHE A 208       9.144   6.874  -9.734  1.00  0.00      A    C
ATOM   3164  HE1 PHE A 208       9.829   7.709  -9.726  1.00  0.00      A    H
ATOM   3165  CZ  PHE A 208       7.764   7.055  -9.267  1.00  0.00      A    C
ATOM   3166  HZ  PHE A 208       7.388   8.022  -8.967  1.00  0.00      A    H
ATOM   3167  CD2 PHE A 208       7.293   4.765  -9.761  1.00  0.00      A    C
ATOM   3168  HD2 PHE A 208       6.522   4.020  -9.630  1.00  0.00      A    H
ATOM   3169  CE2 PHE A 208       6.913   6.006  -9.271  1.00  0.00      A    C
ATOM   3170  HE2 PHE A 208       5.879   6.112  -8.980  1.00  0.00      A    H
ATOM   3171  C   PHE A 208       9.796   4.080 -13.086  1.00  0.00      A    C
ATOM   3172  O   PHE A 208      10.958   3.726 -13.052  1.00  0.00      A    O
ATOM   3173  N   ALA A 209       9.466   5.248 -13.705  1.00  0.00      A    N
ATOM   3174  HN  ALA A 209       8.533   5.595 -13.752  1.00  0.00      A    H
ATOM   3175  CA  ALA A 209      10.464   6.020 -14.466  1.00  0.00      A    C
ATOM   3176  HA  ALA A 209      10.948   5.423 -15.225  1.00  0.00      A    H
ATOM   3177  CB  ALA A 209       9.768   7.290 -15.062  1.00  0.00      A    C
ATOM   3178  HB1 ALA A 209       8.948   6.863 -15.679  1.00  0.00      A    H
ATOM   3179  HB2 ALA A 209       9.320   8.013 -14.347  1.00  0.00      A    H
ATOM   3180  HB3 ALA A 209      10.453   7.825 -15.754  1.00  0.00      A    H
ATOM   3181  C   ALA A 209      11.552   6.650 -13.559  1.00  0.00      A    C
ATOM   3182  O   ALA A 209      11.351   6.848 -12.356  1.00  0.00      A    O
ATOM   3183  N   GLU A 210      12.674   7.079 -14.153  1.00  0.00      A    N
ATOM   3184  HN  GLU A 210      12.821   7.036 -15.138  1.00  0.00      A    H
ATOM   3185  CA  GLU A 210      13.801   7.575 -13.461  1.00  0.00      A    C
ATOM   3186  HA  GLU A 210      14.195   6.869 -12.745  1.00  0.00      A    H
ATOM   3187  CB  GLU A 210      14.975   7.688 -14.492  1.00  0.00      A    C
ATOM   3188  HB1 GLU A 210      15.242   6.698 -14.921  1.00  0.00      A    H
ATOM   3189  HB2 GLU A 210      14.504   8.241 -15.333  1.00  0.00      A    H
ATOM   3190  CG  GLU A 210      16.318   8.380 -14.092  1.00  0.00      A    C
ATOM   3191  HG1 GLU A 210      16.160   9.394 -13.666  1.00  0.00      A    H
ATOM   3192  HG2 GLU A 210      16.766   7.794 -13.261  1.00  0.00      A    H
ATOM   3193  CD  GLU A 210      17.298   8.493 -15.279  1.00  0.00      A    C
ATOM   3194  OE1 GLU A 210      18.077   7.477 -15.515  1.00  0.00      A    O
ATOM   3195  OE2 GLU A 210      17.422   9.589 -15.892  1.00  0.00      A    O
ATOM   3196  C   GLU A 210      13.605   8.975 -12.737  1.00  0.00      A    C
ATOM   3197  O   GLU A 210      13.097   9.934 -13.267  1.00  0.00      A    O
ATOM   3198  N   GLY A 211      14.125   9.018 -11.558  1.00  0.00      A    N
ATOM   3199  HN  GLY A 211      14.665   8.230 -11.271  1.00  0.00      A    H
ATOM   3200  CA  GLY A 211      14.349  10.243 -10.793  1.00  0.00      A    C
ATOM   3201  HA1 GLY A 211      15.345  10.596 -11.013  1.00  0.00      A    H
ATOM   3202  HA2 GLY A 211      13.529  10.900 -11.044  1.00  0.00      A    H
ATOM   3203  C   GLY A 211      14.185   9.972  -9.296  1.00  0.00      A    C
ATOM   3204  O   GLY A 211      15.049   9.340  -8.684  1.00  0.00      A    O
ATOM   3205  N   MET A 212      12.998  10.290  -8.780  1.00  0.00      A    N
ATOM   3206  HN  MET A 212      12.317  10.742  -9.351  1.00  0.00      A    H
ATOM   3207  CA  MET A 212      12.710  10.044  -7.424  1.00  0.00      A    C
ATOM   3208  HA  MET A 212      13.580   9.616  -6.947  1.00  0.00      A    H
ATOM   3209  CB  MET A 212      12.423  11.371  -6.630  1.00  0.00      A    C
ATOM   3210  HB1 MET A 212      13.145  12.058  -7.122  1.00  0.00      A    H
ATOM   3211  HB2 MET A 212      11.390  11.755  -6.771  1.00  0.00      A    H
ATOM   3212  CG  MET A 212      12.612  11.313  -5.101  1.00  0.00      A    C
ATOM   3213  HG1 MET A 212      11.838  10.709  -4.580  1.00  0.00      A    H
ATOM   3214  HG2 MET A 212      13.528  10.699  -4.971  1.00  0.00      A    H
ATOM   3215  SD  MET A 212      12.632  12.911  -4.264  1.00  0.00      A    S
ATOM   3216  CE  MET A 212      11.029  13.370  -4.749  1.00  0.00      A    C
ATOM   3217  HE1 MET A 212      10.998  13.486  -5.853  1.00  0.00      A    H
ATOM   3218  HE2 MET A 212      10.324  12.607  -4.355  1.00  0.00      A    H
ATOM   3219  HE3 MET A 212      10.548  14.299  -4.374  1.00  0.00      A    H
ATOM   3220  C   MET A 212      11.576   9.058  -7.161  1.00  0.00      A    C
ATOM   3221  O   MET A 212      10.443   9.325  -7.598  1.00  0.00      A    O
ATOM   3222  N   VAL A 213      11.877   7.920  -6.472  1.00  0.00      A    N
ATOM   3223  HN  VAL A 213      12.772   7.708  -6.088  1.00  0.00      A    H
ATOM   3224  CA  VAL A 213      11.079   6.681  -6.555  1.00  0.00      A    C
ATOM   3225  HA  VAL A 213      10.459   6.505  -7.421  1.00  0.00      A    H
ATOM   3226  CB  VAL A 213      12.016   5.480  -6.471  1.00  0.00      A    C
ATOM   3227  HB  VAL A 213      12.602   5.574  -5.532  1.00  0.00      A    H
ATOM   3228  CG1 VAL A 213      11.314   4.148  -6.703  1.00  0.00      A    C
ATOM   3229 HG11 VAL A 213      10.436   4.072  -6.026  1.00  0.00      A    H
ATOM   3230 HG12 VAL A 213      10.863   4.181  -7.718  1.00  0.00      A    H
ATOM   3231 HG13 VAL A 213      12.056   3.332  -6.574  1.00  0.00      A    H
ATOM   3232  CG2 VAL A 213      13.080   5.591  -7.648  1.00  0.00      A    C
ATOM   3233 HG21 VAL A 213      13.746   4.716  -7.809  1.00  0.00      A    H
ATOM   3234 HG22 VAL A 213      12.581   5.926  -8.583  1.00  0.00      A    H
ATOM   3235 HG23 VAL A 213      13.785   6.389  -7.330  1.00  0.00      A    H
ATOM   3236  C   VAL A 213      10.155   6.628  -5.394  1.00  0.00      A    C
ATOM   3237  O   VAL A 213      10.589   6.779  -4.249  1.00  0.00      A    O
ATOM   3238  N   CYS A 214       8.817   6.451  -5.691  1.00  0.00      A    N
ATOM   3239  HN  CYS A 214       8.600   6.399  -6.663  1.00  0.00      A    H
ATOM   3240  CA  CYS A 214       7.755   6.459  -4.651  1.00  0.00      A    C
ATOM   3241  HA  CYS A 214       7.613   7.462  -4.277  1.00  0.00      A    H
ATOM   3242  CB  CYS A 214       6.410   6.121  -5.310  1.00  0.00      A    C
ATOM   3243  HB1 CYS A 214       6.513   6.576  -6.318  1.00  0.00      A    H
ATOM   3244  HB2 CYS A 214       6.469   5.013  -5.374  1.00  0.00      A    H
ATOM   3245  SG  CYS A 214       4.917   6.512  -4.366  1.00  0.00      A    S
ATOM   3246  HG1 CYS A 214       5.251   7.581  -3.658  1.00  0.00      A    H
ATOM   3247  C   CYS A 214       8.104   5.597  -3.389  1.00  0.00      A    C
ATOM   3248  O   CYS A 214       8.375   4.383  -3.451  1.00  0.00      A    O
ATOM   3249  N   ALA A 215       8.106   6.351  -2.255  1.00  0.00      A    N
ATOM   3250  HN  ALA A 215       7.961   7.337  -2.285  1.00  0.00      A    H
ATOM   3251  CA  ALA A 215       8.634   5.961  -0.973  1.00  0.00      A    C
ATOM   3252  HA  ALA A 215       8.437   6.789  -0.308  1.00  0.00      A    H
ATOM   3253  CB  ALA A 215       7.866   4.717  -0.476  1.00  0.00      A    C
ATOM   3254  HB1 ALA A 215       8.213   3.765  -0.930  1.00  0.00      A    H
ATOM   3255  HB2 ALA A 215       7.974   4.480   0.604  1.00  0.00      A    H
ATOM   3256  HB3 ALA A 215       6.785   4.766  -0.728  1.00  0.00      A    H
ATOM   3257  C   ALA A 215      10.171   5.585  -0.869  1.00  0.00      A    C
ATOM   3258  O   ALA A 215      10.888   6.021   0.020  1.00  0.00      A    O
ATOM   3259  N   ALA A 216      10.585   4.633  -1.771  1.00  0.00      A    N
ATOM   3260  HN  ALA A 216       9.904   4.425  -2.469  1.00  0.00      A    H
ATOM   3261  CA  ALA A 216      11.849   3.843  -1.911  1.00  0.00      A    C
ATOM   3262  HA  ALA A 216      11.945   3.086  -1.148  1.00  0.00      A    H
ATOM   3263  CB  ALA A 216      11.657   3.013  -3.161  1.00  0.00      A    C
ATOM   3264  HB1 ALA A 216      10.740   2.389  -3.099  1.00  0.00      A    H
ATOM   3265  HB2 ALA A 216      11.660   3.633  -4.083  1.00  0.00      A    H
ATOM   3266  HB3 ALA A 216      12.540   2.345  -3.254  1.00  0.00      A    H
ATOM   3267  C   ALA A 216      13.142   4.689  -1.879  1.00  0.00      A    C
ATOM   3268  O   ALA A 216      14.115   4.142  -1.314  1.00  0.00      A    O
ATOM   3269  N   SER A 217      13.254   5.899  -2.501  1.00  0.00      A    N
ATOM   3270  HN  SER A 217      12.514   6.351  -2.992  1.00  0.00      A    H
ATOM   3271  CA  SER A 217      14.544   6.498  -2.625  1.00  0.00      A    C
ATOM   3272  HA  SER A 217      15.188   5.727  -3.021  1.00  0.00      A    H
ATOM   3273  CB  SER A 217      14.624   7.750  -3.565  1.00  0.00      A    C
ATOM   3274  HB1 SER A 217      14.113   8.534  -2.967  1.00  0.00      A    H
ATOM   3275  HB2 SER A 217      15.682   8.082  -3.629  1.00  0.00      A    H
ATOM   3276  OG  SER A 217      14.193   7.612  -4.926  1.00  0.00      A    O
ATOM   3277  HG1 SER A 217      14.943   7.627  -5.525  1.00  0.00      A    H
ATOM   3278  C   SER A 217      15.139   6.968  -1.284  1.00  0.00      A    C
ATOM   3279  O   SER A 217      16.310   7.220  -1.187  1.00  0.00      A    O
ATOM   3280  N   THR A 218      14.388   6.935  -0.246  1.00  0.00      A    N
ATOM   3281  HN  THR A 218      13.402   6.825  -0.350  1.00  0.00      A    H
ATOM   3282  CA  THR A 218      14.911   7.180   1.115  1.00  0.00      A    C
ATOM   3283  HA  THR A 218      15.547   8.045   1.225  1.00  0.00      A    H
ATOM   3284  CB  THR A 218      13.856   7.391   2.172  1.00  0.00      A    C
ATOM   3285  HB  THR A 218      13.443   6.398   2.449  1.00  0.00      A    H
ATOM   3286  OG1 THR A 218      12.770   8.109   1.655  1.00  0.00      A    O
ATOM   3287  HG1 THR A 218      12.035   7.709   2.126  1.00  0.00      A    H
ATOM   3288  CG2 THR A 218      14.214   8.103   3.456  1.00  0.00      A    C
ATOM   3289 HG21 THR A 218      14.968   7.560   4.066  1.00  0.00      A    H
ATOM   3290 HG22 THR A 218      14.687   9.095   3.292  1.00  0.00      A    H
ATOM   3291 HG23 THR A 218      13.268   8.164   4.036  1.00  0.00      A    H
ATOM   3292  C   THR A 218      15.724   5.961   1.582  1.00  0.00      A    C
ATOM   3293  O   THR A 218      16.792   6.231   2.135  1.00  0.00      A    O
ATOM   3294  N   LEU A 219      15.314   4.691   1.333  1.00  0.00      A    N
ATOM   3295  HN  LEU A 219      14.539   4.496   0.737  1.00  0.00      A    H
ATOM   3296  CA  LEU A 219      15.727   3.528   2.085  1.00  0.00      A    C
ATOM   3297  HA  LEU A 219      16.493   3.806   2.793  1.00  0.00      A    H
ATOM   3298  CB  LEU A 219      14.587   2.986   2.981  1.00  0.00      A    C
ATOM   3299  HB1 LEU A 219      13.690   2.861   2.337  1.00  0.00      A    H
ATOM   3300  HB2 LEU A 219      14.843   2.005   3.435  1.00  0.00      A    H
ATOM   3301  CG  LEU A 219      14.129   3.918   4.123  1.00  0.00      A    C
ATOM   3302  HG  LEU A 219      13.747   4.862   3.679  1.00  0.00      A    H
ATOM   3303  CD1 LEU A 219      12.976   3.115   4.868  1.00  0.00      A    C
ATOM   3304 HD11 LEU A 219      12.527   3.683   5.711  1.00  0.00      A    H
ATOM   3305 HD12 LEU A 219      12.158   2.794   4.188  1.00  0.00      A    H
ATOM   3306 HD13 LEU A 219      13.365   2.170   5.306  1.00  0.00      A    H
ATOM   3307  CD2 LEU A 219      15.196   4.256   5.158  1.00  0.00      A    C
ATOM   3308 HD21 LEU A 219      15.321   3.362   5.806  1.00  0.00      A    H
ATOM   3309 HD22 LEU A 219      16.157   4.544   4.681  1.00  0.00      A    H
ATOM   3310 HD23 LEU A 219      14.834   5.162   5.690  1.00  0.00      A    H
ATOM   3311  C   LEU A 219      16.275   2.407   1.319  1.00  0.00      A    C
ATOM   3312  O   LEU A 219      15.670   1.374   1.157  1.00  0.00      A    O
ATOM   3313  N   TRP A 220      17.440   2.611   0.725  1.00  0.00      A    N
ATOM   3314  HN  TRP A 220      17.992   3.441   0.742  1.00  0.00      A    H
ATOM   3315  CA  TRP A 220      17.932   1.582  -0.094  1.00  0.00      A    C
ATOM   3316  HA  TRP A 220      17.119   1.103  -0.620  1.00  0.00      A    H
ATOM   3317  CB  TRP A 220      18.996   2.088  -1.164  1.00  0.00      A    C
ATOM   3318  HB1 TRP A 220      19.781   2.656  -0.620  1.00  0.00      A    H
ATOM   3319  HB2 TRP A 220      19.408   1.235  -1.744  1.00  0.00      A    H
ATOM   3320  CG  TRP A 220      18.397   3.161  -2.100  1.00  0.00      A    C
ATOM   3321  CD1 TRP A 220      18.515   4.488  -2.080  1.00  0.00      A    C
ATOM   3322  HD1 TRP A 220      18.714   5.118  -1.225  1.00  0.00      A    H
ATOM   3323  NE1 TRP A 220      18.012   5.026  -3.304  1.00  0.00      A    N
ATOM   3324  HE1 TRP A 220      17.744   5.962  -3.369  1.00  0.00      A    H
ATOM   3325  CE2 TRP A 220      17.576   3.974  -4.041  1.00  0.00      A    C
ATOM   3326  CD2 TRP A 220      17.826   2.783  -3.348  1.00  0.00      A    C
ATOM   3327  CE3 TRP A 220      17.429   1.587  -3.886  1.00  0.00      A    C
ATOM   3328  HE3 TRP A 220      17.725   0.675  -3.389  1.00  0.00      A    H
ATOM   3329  CZ3 TRP A 220      16.819   1.571  -5.209  1.00  0.00      A    C
ATOM   3330  HZ3 TRP A 220      16.425   0.690  -5.693  1.00  0.00      A    H
ATOM   3331  CZ2 TRP A 220      16.999   3.982  -5.339  1.00  0.00      A    C
ATOM   3332  HZ2 TRP A 220      16.970   4.929  -5.858  1.00  0.00      A    H
ATOM   3333  CH2 TRP A 220      16.506   2.778  -5.870  1.00  0.00      A    C
ATOM   3334  HH2 TRP A 220      16.216   2.764  -6.910  1.00  0.00      A    H
ATOM   3335  C   TRP A 220      18.711   0.524   0.733  1.00  0.00      A    C
ATOM   3336  O   TRP A 220      19.783   0.834   1.258  1.00  0.00      A    O
ATOM   3337  N   ARG A 221      18.223  -0.766   0.835  1.00  0.00      A    N
ATOM   3338  HN  ARG A 221      17.339  -1.020   0.450  1.00  0.00      A    H
ATOM   3339  CA  ARG A 221      18.859  -1.804   1.567  1.00  0.00      A    C
ATOM   3340  HA  ARG A 221      19.802  -1.492   1.991  1.00  0.00      A    H
ATOM   3341  CB  ARG A 221      17.923  -2.399   2.672  1.00  0.00      A    C
ATOM   3342  HB1 ARG A 221      16.973  -2.563   2.120  1.00  0.00      A    H
ATOM   3343  HB2 ARG A 221      18.440  -3.328   2.994  1.00  0.00      A    H
ATOM   3344  CG  ARG A 221      17.688  -1.499   3.926  1.00  0.00      A    C
ATOM   3345  HG1 ARG A 221      16.999  -1.993   4.644  1.00  0.00      A    H
ATOM   3346  HG2 ARG A 221      18.633  -1.040   4.287  1.00  0.00      A    H
ATOM   3347  CD  ARG A 221      16.845  -0.279   3.572  1.00  0.00      A    C
ATOM   3348  HD1 ARG A 221      17.387   0.407   2.887  1.00  0.00      A    H
ATOM   3349  HD2 ARG A 221      15.883  -0.447   3.044  1.00  0.00      A    H
ATOM   3350  NE  ARG A 221      16.636   0.523   4.904  1.00  0.00      A    N
ATOM   3351  HE  ARG A 221      16.073   0.082   5.602  1.00  0.00      A    H
ATOM   3352  CZ  ARG A 221      17.453   1.468   5.403  1.00  0.00      A    C
ATOM   3353  NH1 ARG A 221      18.429   1.999   4.701  1.00  0.00      A    N
ATOM   3354 HH11 ARG A 221      18.554   1.723   3.748  1.00  0.00      A    H
ATOM   3355 HH12 ARG A 221      19.186   2.209   5.319  1.00  0.00      A    H
ATOM   3356  NH2 ARG A 221      17.365   1.817   6.640  1.00  0.00      A    N
ATOM   3357 HH21 ARG A 221      16.546   1.681   7.199  1.00  0.00      A    H
ATOM   3358 HH22 ARG A 221      17.935   2.614   6.842  1.00  0.00      A    H
ATOM   3359  C   ARG A 221      19.259  -2.850   0.552  1.00  0.00      A    C
ATOM   3360  O   ARG A 221      18.455  -3.303  -0.210  1.00  0.00      A    O
ATOM   3361  N   LYS A 222      20.534  -3.309   0.620  1.00  0.00      A    N
ATOM   3362  HN  LYS A 222      21.200  -2.895   1.235  1.00  0.00      A    H
ATOM   3363  CA  LYS A 222      20.994  -4.654   0.113  1.00  0.00      A    C
ATOM   3364  HA  LYS A 222      20.119  -5.242  -0.119  1.00  0.00      A    H
ATOM   3365  CB  LYS A 222      21.973  -4.540  -1.087  1.00  0.00      A    C
ATOM   3366  HB1 LYS A 222      21.990  -5.567  -1.510  1.00  0.00      A    H
ATOM   3367  HB2 LYS A 222      21.477  -3.916  -1.861  1.00  0.00      A    H
ATOM   3368  CG  LYS A 222      23.319  -3.919  -0.728  1.00  0.00      A    C
ATOM   3369  HG1 LYS A 222      23.184  -2.868  -0.393  1.00  0.00      A    H
ATOM   3370  HG2 LYS A 222      23.775  -4.468   0.123  1.00  0.00      A    H
ATOM   3371  CD  LYS A 222      24.488  -3.922  -1.807  1.00  0.00      A    C
ATOM   3372  HD1 LYS A 222      24.625  -4.979  -2.121  1.00  0.00      A    H
ATOM   3373  HD2 LYS A 222      24.152  -3.213  -2.593  1.00  0.00      A    H
ATOM   3374  CE  LYS A 222      25.820  -3.474  -1.164  1.00  0.00      A    C
ATOM   3375  HE1 LYS A 222      25.770  -2.398  -0.893  1.00  0.00      A    H
ATOM   3376  HE2 LYS A 222      26.031  -4.155  -0.312  1.00  0.00      A    H
ATOM   3377  NZ  LYS A 222      26.974  -3.643  -2.044  1.00  0.00      A    N
ATOM   3378  HZ1 LYS A 222      27.114  -4.650  -2.261  1.00  0.00      A    H
ATOM   3379  HZ2 LYS A 222      26.900  -3.196  -2.981  1.00  0.00      A    H
ATOM   3380  HZ3 LYS A 222      27.828  -3.339  -1.535  1.00  0.00      A    H
ATOM   3381  C   LYS A 222      21.672  -5.452   1.253  1.00  0.00      A    C
ATOM   3382  O   LYS A 222      22.022  -4.887   2.281  1.00  0.00      A    O
ATOM   3383  N   GLU A 223      21.883  -6.765   1.104  1.00  0.00      A    N
ATOM   3384  HN  GLU A 223      21.610  -7.231   0.266  1.00  0.00      A    H
ATOM   3385  CA  GLU A 223      22.566  -7.523   2.080  1.00  0.00      A    C
ATOM   3386  HA  GLU A 223      22.082  -7.337   3.028  1.00  0.00      A    H
ATOM   3387  CB  GLU A 223      22.301  -9.065   1.753  1.00  0.00      A    C
ATOM   3388  HB1 GLU A 223      21.258  -9.165   1.385  1.00  0.00      A    H
ATOM   3389  HB2 GLU A 223      23.058  -9.288   0.970  1.00  0.00      A    H
ATOM   3390  CG  GLU A 223      22.537  -9.989   3.045  1.00  0.00      A    C
ATOM   3391  HG1 GLU A 223      23.294  -9.559   3.735  1.00  0.00      A    H
ATOM   3392  HG2 GLU A 223      21.603 -10.179   3.616  1.00  0.00      A    H
ATOM   3393  CD  GLU A 223      23.186 -11.313   2.598  1.00  0.00      A    C
ATOM   3394  OE1 GLU A 223      22.804 -12.362   3.141  1.00  0.00      A    O
ATOM   3395  OE2 GLU A 223      24.155 -11.269   1.804  1.00  0.00      A    O
ATOM   3396  C   GLU A 223      24.103  -7.209   2.116  1.00  0.00      A    C
ATOM   3397  O   GLU A 223      24.606  -7.036   1.000  1.00  0.00      A    O
ATOM   3398  N   MET A 224      24.733  -7.233   3.319  1.00  0.00      A    N
ATOM   3399  HN  MET A 224      24.108  -7.322   4.091  1.00  0.00      A    H
ATOM   3400  CA  MET A 224      26.117  -7.316   3.536  1.00  0.00      A    C
ATOM   3401  HA  MET A 224      26.726  -7.259   2.646  1.00  0.00      A    H
ATOM   3402  CB  MET A 224      26.586  -6.185   4.451  1.00  0.00      A    C
ATOM   3403  HB1 MET A 224      26.405  -5.237   3.901  1.00  0.00      A    H
ATOM   3404  HB2 MET A 224      25.956  -6.176   5.366  1.00  0.00      A    H
ATOM   3405  CG  MET A 224      28.056  -6.269   5.040  1.00  0.00      A    C
ATOM   3406  HG1 MET A 224      28.354  -5.350   5.588  1.00  0.00      A    H
ATOM   3407  HG2 MET A 224      28.089  -7.135   5.736  1.00  0.00      A    H
ATOM   3408  SD  MET A 224      29.252  -6.511   3.744  1.00  0.00      A    S
ATOM   3409  CE  MET A 224      30.700  -7.017   4.606  1.00  0.00      A    C
ATOM   3410  HE1 MET A 224      30.960  -6.457   5.530  1.00  0.00      A    H
ATOM   3411  HE2 MET A 224      30.550  -8.056   4.970  1.00  0.00      A    H
ATOM   3412  HE3 MET A 224      31.591  -6.976   3.943  1.00  0.00      A    H
ATOM   3413  C   MET A 224      26.504  -8.773   4.037  1.00  0.00      A    C
ATOM   3414  O   MET A 224      25.713  -9.260   4.856  1.00  0.00      A    O
ATOM   3415  N   THR A 225      27.620  -9.349   3.610  1.00  0.00      A    N
ATOM   3416  HN  THR A 225      28.067  -8.955   2.811  1.00  0.00      A    H
ATOM   3417  CA  THR A 225      28.224 -10.554   4.175  1.00  0.00      A    C
ATOM   3418  HA  THR A 225      27.395 -11.129   4.562  1.00  0.00      A    H
ATOM   3419  CB  THR A 225      28.827 -11.503   3.098  1.00  0.00      A    C
ATOM   3420  HB  THR A 225      29.497 -12.272   3.539  1.00  0.00      A    H
ATOM   3421  OG1 THR A 225      29.527 -10.892   2.036  1.00  0.00      A    O
ATOM   3422  HG1 THR A 225      28.916 -10.358   1.523  1.00  0.00      A    H
ATOM   3423  CG2 THR A 225      27.739 -12.253   2.337  1.00  0.00      A    C
ATOM   3424 HG21 THR A 225      28.150 -13.085   1.725  1.00  0.00      A    H
ATOM   3425 HG22 THR A 225      26.991 -12.636   3.063  1.00  0.00      A    H
ATOM   3426 HG23 THR A 225      27.227 -11.659   1.550  1.00  0.00      A    H
ATOM   3427  C   THR A 225      29.094 -10.294   5.351  1.00  0.00      A    C
ATOM   3428  O   THR A 225      28.674  -9.588   6.257  1.00  0.00      A    O
ATOM   3429  N   LYS A 226      30.307 -10.865   5.386  1.00  0.00      A    N
ATOM   3430  HN  LYS A 226      30.634 -11.469   4.664  1.00  0.00      A    H
ATOM   3431  CA  LYS A 226      31.322 -10.661   6.408  1.00  0.00      A    C
ATOM   3432  HA  LYS A 226      31.127  -9.811   7.045  1.00  0.00      A    H
ATOM   3433  CB  LYS A 226      31.467 -11.829   7.355  1.00  0.00      A    C
ATOM   3434  HB1 LYS A 226      31.329 -12.747   6.744  1.00  0.00      A    H
ATOM   3435  HB2 LYS A 226      32.485 -11.955   7.781  1.00  0.00      A    H
ATOM   3436  CG  LYS A 226      30.445 -11.899   8.548  1.00  0.00      A    C
ATOM   3437  HG1 LYS A 226      29.474 -11.766   8.025  1.00  0.00      A    H
ATOM   3438  HG2 LYS A 226      30.480 -12.953   8.898  1.00  0.00      A    H
ATOM   3439  CD  LYS A 226      30.625 -10.888   9.724  1.00  0.00      A    C
ATOM   3440  HD1 LYS A 226      30.381  -9.878   9.332  1.00  0.00      A    H
ATOM   3441  HD2 LYS A 226      29.895 -11.161  10.516  1.00  0.00      A    H
ATOM   3442  CE  LYS A 226      32.080 -10.848  10.256  1.00  0.00      A    C
ATOM   3443  HE1 LYS A 226      32.499 -11.842  10.522  1.00  0.00      A    H
ATOM   3444  HE2 LYS A 226      32.793 -10.389   9.539  1.00  0.00      A    H
ATOM   3445  NZ  LYS A 226      32.176  -9.916  11.468  1.00  0.00      A    N
ATOM   3446  HZ1 LYS A 226      31.959  -8.969  11.099  1.00  0.00      A    H
ATOM   3447  HZ2 LYS A 226      31.556 -10.165  12.265  1.00  0.00      A    H
ATOM   3448  HZ3 LYS A 226      33.130  -9.917  11.883  1.00  0.00      A    H
ATOM   3449  C   LYS A 226      32.620 -10.371   5.727  1.00  0.00      A    C
ATOM   3450  O   LYS A 226      32.985 -11.001   4.750  1.00  0.00      A    O
ATOM   3451  N   ALA A 227      33.406  -9.415   6.296  1.00  0.00      A    N
ATOM   3452  HN  ALA A 227      33.133  -8.696   6.929  1.00  0.00      A    H
ATOM   3453  CA  ALA A 227      34.791  -9.134   5.840  1.00  0.00      A    C
ATOM   3454  HA  ALA A 227      34.913  -9.126   4.767  1.00  0.00      A    H
ATOM   3455  CB  ALA A 227      35.240  -7.695   6.407  1.00  0.00      A    C
ATOM   3456  HB1 ALA A 227      34.581  -7.020   5.821  1.00  0.00      A    H
ATOM   3457  HB2 ALA A 227      34.922  -7.574   7.465  1.00  0.00      A    H
ATOM   3458  HB3 ALA A 227      36.296  -7.462   6.152  1.00  0.00      A    H
ATOM   3459  C   ALA A 227      35.723 -10.204   6.392  1.00  0.00      A    C
ATOM   3460  O   ALA A 227      35.315 -11.272   6.914  1.00  0.00      A    O
ATOM   3461  N   ARG A 228      37.065 -10.010   6.200  1.00  0.00      A    N
ATOM   3462  HN  ARG A 228      37.424  -9.127   5.908  1.00  0.00      A    H
ATOM   3463  CA  ARG A 228      38.015 -11.071   6.254  1.00  0.00      A    C
ATOM   3464  HA  ARG A 228      37.550 -12.046   6.260  1.00  0.00      A    H
ATOM   3465  CB  ARG A 228      39.030 -11.069   5.091  1.00  0.00      A    C
ATOM   3466  HB1 ARG A 228      39.355 -10.007   5.051  1.00  0.00      A    H
ATOM   3467  HB2 ARG A 228      39.971 -11.603   5.346  1.00  0.00      A    H
ATOM   3468  CG  ARG A 228      38.356 -11.615   3.781  1.00  0.00      A    C
ATOM   3469  HG1 ARG A 228      37.407 -11.079   3.569  1.00  0.00      A    H
ATOM   3470  HG2 ARG A 228      38.984 -11.372   2.897  1.00  0.00      A    H
ATOM   3471  CD  ARG A 228      38.130 -13.151   3.731  1.00  0.00      A    C
ATOM   3472  HD1 ARG A 228      37.657 -13.466   4.686  1.00  0.00      A    H
ATOM   3473  HD2 ARG A 228      37.460 -13.373   2.873  1.00  0.00      A    H
ATOM   3474  NE  ARG A 228      39.467 -13.787   3.643  1.00  0.00      A    N
ATOM   3475  HE  ARG A 228      40.290 -13.354   4.010  1.00  0.00      A    H
ATOM   3476  CZ  ARG A 228      39.729 -15.019   3.268  1.00  0.00      A    C
ATOM   3477  NH1 ARG A 228      38.847 -15.982   3.156  1.00  0.00      A    N
ATOM   3478 HH11 ARG A 228      37.862 -16.005   3.325  1.00  0.00      A    H
ATOM   3479 HH12 ARG A 228      39.104 -16.890   2.827  1.00  0.00      A    H
ATOM   3480  NH2 ARG A 228      41.017 -15.362   3.139  1.00  0.00      A    N
ATOM   3481 HH21 ARG A 228      41.752 -14.713   3.333  1.00  0.00      A    H
ATOM   3482 HH22 ARG A 228      41.240 -16.306   2.895  1.00  0.00      A    H
ATOM   3483  C   ARG A 228      38.811 -10.958   7.602  1.00  0.00      A    C
ATOM   3484  O   ARG A 228      38.725  -9.948   8.304  1.00  0.00      A    O
ATOM   3485  N   ALA A 229      39.607 -11.972   7.964  1.00  0.00      A    N
ATOM   3486  HN  ALA A 229      39.640 -12.796   7.403  1.00  0.00      A    H
ATOM   3487  CA  ALA A 229      40.556 -11.909   9.045  1.00  0.00      A    C
ATOM   3488  HA  ALA A 229      40.007 -11.557   9.906  1.00  0.00      A    H
ATOM   3489  CB  ALA A 229      41.246 -13.281   9.341  1.00  0.00      A    C
ATOM   3490  HB1 ALA A 229      41.768 -13.578   8.407  1.00  0.00      A    H
ATOM   3491  HB2 ALA A 229      41.880 -13.121  10.240  1.00  0.00      A    H
ATOM   3492  HB3 ALA A 229      40.413 -13.968   9.605  1.00  0.00      A    H
ATOM   3493  C   ALA A 229      41.694 -10.946   8.675  1.00  0.00      A    C
ATOM   3494  O   ALA A 229      41.879 -10.022   9.420  1.00  0.00      A    O
ATOM   3495  N   GLU A 230      42.251 -11.161   7.471  1.00  0.00      A    N
ATOM   3496  HN  GLU A 230      42.016 -12.023   7.029  1.00  0.00      A    H
ATOM   3497  CA  GLU A 230      43.319 -10.301   6.906  1.00  0.00      A    C
ATOM   3498  HA  GLU A 230      44.231 -10.326   7.484  1.00  0.00      A    H
ATOM   3499  CB  GLU A 230      43.736 -10.900   5.591  1.00  0.00      A    C
ATOM   3500  HB1 GLU A 230      43.126 -10.522   4.743  1.00  0.00      A    H
ATOM   3501  HB2 GLU A 230      44.765 -10.495   5.477  1.00  0.00      A    H
ATOM   3502  CG  GLU A 230      43.786 -12.486   5.547  1.00  0.00      A    C
ATOM   3503  HG1 GLU A 230      44.632 -12.812   4.905  1.00  0.00      A    H
ATOM   3504  HG2 GLU A 230      43.946 -13.005   6.516  1.00  0.00      A    H
ATOM   3505  CD  GLU A 230      42.472 -13.113   5.105  1.00  0.00      A    C
ATOM   3506  OE1 GLU A 230      41.709 -13.739   5.910  1.00  0.00      A    O
ATOM   3507  OE2 GLU A 230      42.149 -12.884   3.905  1.00  0.00      A    O
ATOM   3508  C   GLU A 230      42.997  -8.829   6.595  1.00  0.00      A    C
ATOM   3509  O   GLU A 230      43.796  -7.914   6.593  1.00  0.00      A    O
ATOM   3510  N   ASN A 231      41.789  -8.566   6.182  1.00  0.00      A    N
ATOM   3511  HN  ASN A 231      41.061  -9.242   6.095  1.00  0.00      A    H
ATOM   3512  CA  ASN A 231      41.343  -7.129   6.142  1.00  0.00      A    C
ATOM   3513  HA  ASN A 231      41.910  -6.516   6.827  1.00  0.00      A    H
ATOM   3514  CB  ASN A 231      41.306  -6.567   4.618  1.00  0.00      A    C
ATOM   3515  HB1 ASN A 231      42.332  -6.755   4.233  1.00  0.00      A    H
ATOM   3516  HB2 ASN A 231      40.557  -7.191   4.086  1.00  0.00      A    H
ATOM   3517  CG  ASN A 231      40.877  -5.102   4.487  1.00  0.00      A    C
ATOM   3518  OD1 ASN A 231      39.799  -4.764   4.942  1.00  0.00      A    O
ATOM   3519  ND2 ASN A 231      41.632  -4.171   3.839  1.00  0.00      A    N
ATOM   3520 HD21 ASN A 231      41.314  -3.224   3.873  1.00  0.00      A    H
ATOM   3521 HD22 ASN A 231      42.546  -4.479   3.571  1.00  0.00      A    H
ATOM   3522  C   ASN A 231      40.012  -7.076   6.782  1.00  0.00      A    C
ATOM   3523  O   ASN A 231      39.104  -7.742   6.278  1.00  0.00      A    O
ATOM   3524  N   ARG A 232      39.902  -6.332   7.862  1.00  0.00      A    N
ATOM   3525  HN  ARG A 232      40.640  -5.799   8.268  1.00  0.00      A    H
ATOM   3526  CA  ARG A 232      38.741  -6.362   8.681  1.00  0.00      A    C
ATOM   3527  HA  ARG A 232      38.082  -7.154   8.358  1.00  0.00      A    H
ATOM   3528  CB  ARG A 232      39.044  -6.468  10.225  1.00  0.00      A    C
ATOM   3529  HB1 ARG A 232      39.616  -5.563  10.519  1.00  0.00      A    H
ATOM   3530  HB2 ARG A 232      38.091  -6.511  10.795  1.00  0.00      A    H
ATOM   3531  CG  ARG A 232      39.780  -7.689  10.664  1.00  0.00      A    C
ATOM   3532  HG1 ARG A 232      39.386  -8.638  10.239  1.00  0.00      A    H
ATOM   3533  HG2 ARG A 232      40.830  -7.666  10.302  1.00  0.00      A    H
ATOM   3534  CD  ARG A 232      39.832  -7.674  12.163  1.00  0.00      A    C
ATOM   3535  HD1 ARG A 232      40.555  -6.935  12.569  1.00  0.00      A    H
ATOM   3536  HD2 ARG A 232      38.839  -7.457  12.611  1.00  0.00      A    H
ATOM   3537  NE  ARG A 232      40.524  -8.929  12.576  1.00  0.00      A    N
ATOM   3538  HE  ARG A 232      41.492  -8.998  12.332  1.00  0.00      A    H
ATOM   3539  CZ  ARG A 232      40.145  -9.691  13.572  1.00  0.00      A    C
ATOM   3540  NH1 ARG A 232      38.951  -9.496  14.124  1.00  0.00      A    N
ATOM   3541 HH11 ARG A 232      38.286  -8.915  13.656  1.00  0.00      A    H
ATOM   3542 HH12 ARG A 232      38.719  -9.964  14.977  1.00  0.00      A    H
ATOM   3543  NH2 ARG A 232      40.947 -10.613  14.071  1.00  0.00      A    N
ATOM   3544 HH21 ARG A 232      41.652 -10.973  13.459  1.00  0.00      A    H
ATOM   3545 HH22 ARG A 232      40.527 -11.326  14.632  1.00  0.00      A    H
ATOM   3546  C   ARG A 232      37.838  -5.221   8.433  1.00  0.00      A    C
ATOM   3547  O   ARG A 232      36.905  -4.994   9.157  1.00  0.00      A    O
ATOM   3548  N   ASN A 233      38.080  -4.515   7.393  1.00  0.00      A    N
ATOM   3549  HN  ASN A 233      38.878  -4.783   6.860  1.00  0.00      A    H
ATOM   3550  CA  ASN A 233      37.230  -3.454   6.911  1.00  0.00      A    C
ATOM   3551  HA  ASN A 233      36.467  -3.185   7.627  1.00  0.00      A    H
ATOM   3552  CB  ASN A 233      38.115  -2.190   6.597  1.00  0.00      A    C
ATOM   3553  HB1 ASN A 233      38.959  -2.433   5.918  1.00  0.00      A    H
ATOM   3554  HB2 ASN A 233      37.545  -1.379   6.096  1.00  0.00      A    H
ATOM   3555  CG  ASN A 233      38.653  -1.610   7.921  1.00  0.00      A    C
ATOM   3556  OD1 ASN A 233      39.836  -1.485   8.147  1.00  0.00      A    O
ATOM   3557  ND2 ASN A 233      37.762  -1.244   8.805  1.00  0.00      A    N
ATOM   3558 HD21 ASN A 233      37.942  -0.687   9.616  1.00  0.00      A    H
ATOM   3559 HD22 ASN A 233      36.834  -1.594   8.677  1.00  0.00      A    H
ATOM   3560  C   ASN A 233      36.389  -3.776   5.692  1.00  0.00      A    C
ATOM   3561  O   ASN A 233      35.208  -3.409   5.579  1.00  0.00      A    O
ATOM   3562  N   CYS A 234      36.923  -4.549   4.719  1.00  0.00      A    N
ATOM   3563  HN  CYS A 234      37.868  -4.856   4.805  1.00  0.00      A    H
ATOM   3564  CA  CYS A 234      36.216  -4.942   3.446  1.00  0.00      A    C
ATOM   3565  HA  CYS A 234      35.149  -4.930   3.610  1.00  0.00      A    H
ATOM   3566  CB  CYS A 234      36.498  -3.975   2.273  1.00  0.00      A    C
ATOM   3567  HB1 CYS A 234      35.892  -4.184   1.365  1.00  0.00      A    H
ATOM   3568  HB2 CYS A 234      36.301  -2.924   2.575  1.00  0.00      A    H
ATOM   3569  SG  CYS A 234      38.286  -4.035   1.691  1.00  0.00      A    S
ATOM   3570  HG1 CYS A 234      38.661  -3.807   2.942  1.00  0.00      A    H
ATOM   3571  C   CYS A 234      36.370  -6.359   3.017  1.00  0.00      A    C
ATOM   3572  O   CYS A 234      37.315  -7.119   3.277  1.00  0.00      A    O
ATOM   3573  N   LEU A 235      35.436  -6.743   2.093  1.00  0.00      A    N
ATOM   3574  HN  LEU A 235      34.794  -6.079   1.718  1.00  0.00      A    H
ATOM   3575  CA  LEU A 235      35.607  -7.967   1.275  1.00  0.00      A    C
ATOM   3576  HA  LEU A 235      35.648  -8.763   2.005  1.00  0.00      A    H
ATOM   3577  CB  LEU A 235      34.389  -8.256   0.369  1.00  0.00      A    C
ATOM   3578  HB1 LEU A 235      34.522  -7.516  -0.450  1.00  0.00      A    H
ATOM   3579  HB2 LEU A 235      34.517  -9.248  -0.113  1.00  0.00      A    H
ATOM   3580  CG  LEU A 235      33.048  -8.232   1.164  1.00  0.00      A    C
ATOM   3581  HG  LEU A 235      32.979  -7.318   1.792  1.00  0.00      A    H
ATOM   3582  CD1 LEU A 235      31.875  -8.278   0.195  1.00  0.00      A    C
ATOM   3583 HD11 LEU A 235      32.115  -9.107  -0.505  1.00  0.00      A    H
ATOM   3584 HD12 LEU A 235      30.889  -8.506   0.653  1.00  0.00      A    H
ATOM   3585 HD13 LEU A 235      31.714  -7.421  -0.494  1.00  0.00      A    H
ATOM   3586  CD2 LEU A 235      33.034  -9.365   2.146  1.00  0.00      A    C
ATOM   3587 HD21 LEU A 235      32.166  -9.160   2.808  1.00  0.00      A    H
ATOM   3588 HD22 LEU A 235      32.886 -10.264   1.511  1.00  0.00      A    H
ATOM   3589 HD23 LEU A 235      33.908  -9.348   2.832  1.00  0.00      A    H
ATOM   3590  C   LEU A 235      36.820  -8.021   0.410  1.00  0.00      A    C
ATOM   3591  O   LEU A 235      37.343  -7.018  -0.099  1.00  0.00      A    O
ATOM   3592  N   LYS A 236      37.382  -9.237   0.169  1.00  0.00      A    N
ATOM   3593  HN  LYS A 236      36.835 -10.009   0.483  1.00  0.00      A    H
ATOM   3594  CA  LYS A 236      38.634  -9.526  -0.520  1.00  0.00      A    C
ATOM   3595  HA  LYS A 236      39.470  -8.947  -0.155  1.00  0.00      A    H
ATOM   3596  CB  LYS A 236      38.940 -10.961  -0.124  1.00  0.00      A    C
ATOM   3597  HB1 LYS A 236      38.945 -10.952   0.987  1.00  0.00      A    H
ATOM   3598  HB2 LYS A 236      38.225 -11.681  -0.576  1.00  0.00      A    H
ATOM   3599  CG  LYS A 236      40.346 -11.555  -0.420  1.00  0.00      A    C
ATOM   3600  HG1 LYS A 236      40.478 -11.672  -1.517  1.00  0.00      A    H
ATOM   3601  HG2 LYS A 236      41.086 -10.835  -0.010  1.00  0.00      A    H
ATOM   3602  CD  LYS A 236      40.661 -12.993   0.281  1.00  0.00      A    C
ATOM   3603  HD1 LYS A 236      40.965 -12.865   1.342  1.00  0.00      A    H
ATOM   3604  HD2 LYS A 236      39.698 -13.543   0.226  1.00  0.00      A    H
ATOM   3605  CE  LYS A 236      41.735 -13.800  -0.541  1.00  0.00      A    C
ATOM   3606  HE1 LYS A 236      41.781 -14.787  -0.033  1.00  0.00      A    H
ATOM   3607  HE2 LYS A 236      41.374 -13.829  -1.591  1.00  0.00      A    H
ATOM   3608  NZ  LYS A 236      43.122 -13.168  -0.535  1.00  0.00      A    N
ATOM   3609  HZ1 LYS A 236      43.188 -12.247  -1.014  1.00  0.00      A    H
ATOM   3610  HZ2 LYS A 236      43.515 -13.167   0.428  1.00  0.00      A    H
ATOM   3611  HZ3 LYS A 236      43.842 -13.691  -1.073  1.00  0.00      A    H
ATOM   3612  C   LYS A 236      38.483  -9.476  -2.015  1.00  0.00      A    C
ATOM   3613  O   LYS A 236      39.352  -9.189  -2.803  1.00  0.00      A    O
ATOM   3614  N   LEU A 237      37.219  -9.685  -2.503  1.00  0.00      A    N
ATOM   3615  HN  LEU A 237      36.487  -9.856  -1.848  1.00  0.00      A    H
ATOM   3616  CA  LEU A 237      36.811  -9.684  -3.850  1.00  0.00      A    C
ATOM   3617  HA  LEU A 237      37.433 -10.376  -4.397  1.00  0.00      A    H
ATOM   3618  CB  LEU A 237      35.422 -10.214  -3.940  1.00  0.00      A    C
ATOM   3619  HB1 LEU A 237      34.691  -9.486  -3.528  1.00  0.00      A    H
ATOM   3620  HB2 LEU A 237      35.193 -10.313  -5.023  1.00  0.00      A    H
ATOM   3621  CG  LEU A 237      35.116 -11.591  -3.224  1.00  0.00      A    C
ATOM   3622  HG  LEU A 237      35.142 -11.396  -2.131  1.00  0.00      A    H
ATOM   3623  CD1 LEU A 237      33.707 -12.105  -3.571  1.00  0.00      A    C
ATOM   3624 HD11 LEU A 237      32.834 -11.542  -3.177  1.00  0.00      A    H
ATOM   3625 HD12 LEU A 237      33.666 -12.082  -4.681  1.00  0.00      A    H
ATOM   3626 HD13 LEU A 237      33.645 -13.154  -3.209  1.00  0.00      A    H
ATOM   3627  CD2 LEU A 237      36.062 -12.706  -3.670  1.00  0.00      A    C
ATOM   3628 HD21 LEU A 237      36.236 -12.785  -4.764  1.00  0.00      A    H
ATOM   3629 HD22 LEU A 237      37.097 -12.499  -3.321  1.00  0.00      A    H
ATOM   3630 HD23 LEU A 237      35.837 -13.761  -3.404  1.00  0.00      A    H
ATOM   3631  C   LEU A 237      36.755  -8.309  -4.598  1.00  0.00      A    C
ATOM   3632  O   LEU A 237      37.076  -7.221  -4.076  1.00  0.00      A    O
ATOM   3633  N   LYS A 238      36.535  -8.314  -5.884  1.00  0.00      A    N
ATOM   3634  HN  LYS A 238      36.401  -9.185  -6.350  1.00  0.00      A    H
ATOM   3635  CA  LYS A 238      36.440  -7.101  -6.724  1.00  0.00      A    C
ATOM   3636  HA  LYS A 238      36.527  -6.258  -6.055  1.00  0.00      A    H
ATOM   3637  CB  LYS A 238      37.412  -7.175  -7.886  1.00  0.00      A    C
ATOM   3638  HB1 LYS A 238      37.193  -8.050  -8.535  1.00  0.00      A    H
ATOM   3639  HB2 LYS A 238      37.177  -6.335  -8.574  1.00  0.00      A    H
ATOM   3640  CG  LYS A 238      38.927  -7.319  -7.495  1.00  0.00      A    C
ATOM   3641  HG1 LYS A 238      39.168  -6.446  -6.852  1.00  0.00      A    H
ATOM   3642  HG2 LYS A 238      39.211  -8.216  -6.905  1.00  0.00      A    H
ATOM   3643  CD  LYS A 238      39.855  -7.366  -8.698  1.00  0.00      A    C
ATOM   3644  HD1 LYS A 238      39.676  -8.317  -9.244  1.00  0.00      A    H
ATOM   3645  HD2 LYS A 238      39.596  -6.491  -9.332  1.00  0.00      A    H
ATOM   3646  CE  LYS A 238      41.331  -7.181  -8.257  1.00  0.00      A    C
ATOM   3647  HE1 LYS A 238      42.122  -6.980  -9.010  1.00  0.00      A    H
ATOM   3648  HE2 LYS A 238      41.358  -6.311  -7.567  1.00  0.00      A    H
ATOM   3649  NZ  LYS A 238      41.892  -8.317  -7.555  1.00  0.00      A    N
ATOM   3650  HZ1 LYS A 238      41.830  -9.130  -8.200  1.00  0.00      A    H
ATOM   3651  HZ2 LYS A 238      42.903  -8.162  -7.366  1.00  0.00      A    H
ATOM   3652  HZ3 LYS A 238      41.443  -8.448  -6.626  1.00  0.00      A    H
ATOM   3653  C   LYS A 238      35.075  -7.198  -7.380  1.00  0.00      A    C
ATOM   3654  O   LYS A 238      34.161  -7.586  -6.663  1.00  0.00      A    O
ATOM   3655  N   GLY A 239      34.858  -6.889  -8.690  1.00  0.00      A    N
ATOM   3656  HN  GLY A 239      35.596  -6.480  -9.221  1.00  0.00      A    H
ATOM   3657  CA  GLY A 239      33.629  -6.543  -9.416  1.00  0.00      A    C
ATOM   3658  HA1 GLY A 239      32.864  -6.522  -8.654  1.00  0.00      A    H
ATOM   3659  HA2 GLY A 239      33.758  -5.660 -10.025  1.00  0.00      A    H
ATOM   3660  C   GLY A 239      33.209  -7.693 -10.396  1.00  0.00      A    C
ATOM   3661  O   GLY A 239      34.001  -8.149 -11.192  1.00  0.00      A    O
ATOM   3662  N   TYR A 240      31.957  -8.225 -10.357  1.00  0.00      A    N
ATOM   3663  HN  TYR A 240      31.347  -7.831  -9.673  1.00  0.00      A    H
ATOM   3664  CA  TYR A 240      31.339  -9.226 -11.204  1.00  0.00      A    C
ATOM   3665  HA  TYR A 240      31.823 -10.179 -11.053  1.00  0.00      A    H
ATOM   3666  CB  TYR A 240      29.830  -9.360 -10.816  1.00  0.00      A    C
ATOM   3667  HB1 TYR A 240      29.736  -9.476  -9.716  1.00  0.00      A    H
ATOM   3668  HB2 TYR A 240      29.291  -8.435 -11.117  1.00  0.00      A    H
ATOM   3669  CG  TYR A 240      29.118 -10.605 -11.444  1.00  0.00      A    C
ATOM   3670  CD1 TYR A 240      29.468 -11.852 -10.843  1.00  0.00      A    C
ATOM   3671  HD1 TYR A 240      30.250 -11.760 -10.103  1.00  0.00      A    H
ATOM   3672  CE1 TYR A 240      28.921 -13.042 -11.330  1.00  0.00      A    C
ATOM   3673  HE1 TYR A 240      29.242 -14.012 -10.979  1.00  0.00      A    H
ATOM   3674  CZ  TYR A 240      28.137 -13.070 -12.445  1.00  0.00      A    C
ATOM   3675  OH  TYR A 240      27.630 -14.249 -12.961  1.00  0.00      A    O
ATOM   3676  HH  TYR A 240      28.059 -15.001 -12.547  1.00  0.00      A    H
ATOM   3677  CD2 TYR A 240      28.247 -10.625 -12.521  1.00  0.00      A    C
ATOM   3678  HD2 TYR A 240      28.024  -9.703 -13.036  1.00  0.00      A    H
ATOM   3679  CE2 TYR A 240      27.700 -11.821 -12.984  1.00  0.00      A    C
ATOM   3680  HE2 TYR A 240      26.937 -11.923 -13.742  1.00  0.00      A    H
ATOM   3681  C   TYR A 240      31.393  -8.984 -12.707  1.00  0.00      A    C
ATOM   3682  O   TYR A 240      32.066  -9.744 -13.378  1.00  0.00      A    O
ATOM   3683  N   LEU A 241      30.750  -7.932 -13.287  1.00  0.00      A    N
ATOM   3684  HN  LEU A 241      30.246  -7.343 -12.659  1.00  0.00      A    H
ATOM   3685  CA  LEU A 241      30.535  -7.827 -14.706  1.00  0.00      A    C
ATOM   3686  HA  LEU A 241      30.373  -8.844 -15.033  1.00  0.00      A    H
ATOM   3687  CB  LEU A 241      29.303  -6.925 -14.851  1.00  0.00      A    C
ATOM   3688  HB1 LEU A 241      28.542  -7.272 -14.120  1.00  0.00      A    H
ATOM   3689  HB2 LEU A 241      29.569  -5.888 -14.553  1.00  0.00      A    H
ATOM   3690  CG  LEU A 241      28.691  -6.936 -16.245  1.00  0.00      A    C
ATOM   3691  HG  LEU A 241      29.470  -7.029 -17.031  1.00  0.00      A    H
ATOM   3692  CD1 LEU A 241      27.776  -8.158 -16.403  1.00  0.00      A    C
ATOM   3693 HD11 LEU A 241      27.589  -8.551 -17.426  1.00  0.00      A    H
ATOM   3694 HD12 LEU A 241      28.155  -8.993 -15.775  1.00  0.00      A    H
ATOM   3695 HD13 LEU A 241      26.799  -7.927 -15.928  1.00  0.00      A    H
ATOM   3696  CD2 LEU A 241      27.891  -5.635 -16.558  1.00  0.00      A    C
ATOM   3697 HD21 LEU A 241      27.468  -5.755 -17.578  1.00  0.00      A    H
ATOM   3698 HD22 LEU A 241      27.018  -5.540 -15.878  1.00  0.00      A    H
ATOM   3699 HD23 LEU A 241      28.614  -4.792 -16.521  1.00  0.00      A    H
ATOM   3700  C   LEU A 241      31.796  -7.294 -15.395  1.00  0.00      A    C
ATOM   3701  O   LEU A 241      31.870  -7.134 -16.633  1.00  0.00      A    O
ATOM   3702  N   HSE A 242      32.823  -6.978 -14.602  1.00  0.00      A    N
ATOM   3703  HN  HSE A 242      32.731  -7.085 -13.615  1.00  0.00      A    H
ATOM   3704  CA  HSE A 242      34.124  -6.738 -15.192  1.00  0.00      A    C
ATOM   3705  HA  HSE A 242      33.977  -6.213 -16.124  1.00  0.00      A    H
ATOM   3706  CB  HSE A 242      35.068  -5.832 -14.466  1.00  0.00      A    C
ATOM   3707  HB1 HSE A 242      34.685  -4.791 -14.535  1.00  0.00      A    H
ATOM   3708  HB2 HSE A 242      35.149  -6.194 -13.419  1.00  0.00      A    H
ATOM   3709  ND1 HSE A 242      36.572  -5.279 -16.272  1.00  0.00      A    N
ATOM   3710  CG  HSE A 242      36.423  -5.738 -15.004  1.00  0.00      A    C
ATOM   3711  CE1 HSE A 242      37.932  -5.293 -16.441  1.00  0.00      A    C
ATOM   3712  HE1 HSE A 242      38.470  -5.028 -17.350  1.00  0.00      A    H
ATOM   3713  NE2 HSE A 242      38.578  -5.684 -15.291  1.00  0.00      A    N
ATOM   3714  HE2 HSE A 242      39.553  -5.772 -15.088  1.00  0.00      A    H
ATOM   3715  CD2 HSE A 242      37.595  -6.002 -14.394  1.00  0.00      A    C
ATOM   3716  HD2 HSE A 242      37.854  -6.271 -13.377  1.00  0.00      A    H
ATOM   3717  C   HSE A 242      34.780  -8.113 -15.525  1.00  0.00      A    C
ATOM   3718  O   HSE A 242      35.371  -8.379 -16.575  1.00  0.00      A    O
ATOM   3719  N   TYR A 243      34.689  -9.078 -14.561  1.00  0.00      A    N
ATOM   3720  HN  TYR A 243      34.279  -8.929 -13.665  1.00  0.00      A    H
ATOM   3721  CA  TYR A 243      35.282 -10.363 -14.779  1.00  0.00      A    C
ATOM   3722  HA  TYR A 243      36.048 -10.394 -15.540  1.00  0.00      A    H
ATOM   3723  CB  TYR A 243      35.887 -10.998 -13.465  1.00  0.00      A    C
ATOM   3724  HB1 TYR A 243      35.213 -10.762 -12.613  1.00  0.00      A    H
ATOM   3725  HB2 TYR A 243      35.977 -12.098 -13.596  1.00  0.00      A    H
ATOM   3726  CG  TYR A 243      37.274 -10.520 -13.070  1.00  0.00      A    C
ATOM   3727  CD1 TYR A 243      37.299  -9.279 -12.387  1.00  0.00      A    C
ATOM   3728  HD1 TYR A 243      36.376  -8.755 -12.190  1.00  0.00      A    H
ATOM   3729  CE1 TYR A 243      38.520  -8.719 -11.982  1.00  0.00      A    C
ATOM   3730  HE1 TYR A 243      38.449  -7.701 -11.628  1.00  0.00      A    H
ATOM   3731  CZ  TYR A 243      39.698  -9.492 -12.023  1.00  0.00      A    C
ATOM   3732  OH  TYR A 243      40.880  -8.842 -11.637  1.00  0.00      A    O
ATOM   3733  HH  TYR A 243      41.635  -9.373 -11.902  1.00  0.00      A    H
ATOM   3734  CD2 TYR A 243      38.474 -11.240 -13.109  1.00  0.00      A    C
ATOM   3735  HD2 TYR A 243      38.487 -12.213 -13.579  1.00  0.00      A    H
ATOM   3736  CE2 TYR A 243      39.696 -10.788 -12.596  1.00  0.00      A    C
ATOM   3737  HE2 TYR A 243      40.558 -11.434 -12.671  1.00  0.00      A    H
ATOM   3738  C   TYR A 243      34.335 -11.396 -15.394  1.00  0.00      A    C
ATOM   3739  O   TYR A 243      34.780 -12.541 -15.599  1.00  0.00      A    O
ATOM   3740  N   TRP A 244      33.183 -10.962 -15.900  1.00  0.00      A    N
ATOM   3741  HN  TRP A 244      32.955 -10.019 -15.670  1.00  0.00      A    H
ATOM   3742  CA  TRP A 244      32.188 -11.747 -16.583  1.00  0.00      A    C
ATOM   3743  HA  TRP A 244      31.596 -12.222 -15.814  1.00  0.00      A    H
ATOM   3744  CB  TRP A 244      31.153 -10.796 -17.204  1.00  0.00      A    C
ATOM   3745  HB1 TRP A 244      30.890 -10.058 -16.416  1.00  0.00      A    H
ATOM   3746  HB2 TRP A 244      31.567 -10.180 -18.030  1.00  0.00      A    H
ATOM   3747  CG  TRP A 244      29.826 -11.347 -17.604  1.00  0.00      A    C
ATOM   3748  CD1 TRP A 244      28.673 -11.674 -16.945  1.00  0.00      A    C
ATOM   3749  HD1 TRP A 244      28.489 -11.561 -15.887  1.00  0.00      A    H
ATOM   3750  NE1 TRP A 244      27.734 -12.118 -17.851  1.00  0.00      A    N
ATOM   3751  HE1 TRP A 244      26.904 -12.556 -17.583  1.00  0.00      A    H
ATOM   3752  CE2 TRP A 244      28.277 -12.201 -19.099  1.00  0.00      A    C
ATOM   3753  CD2 TRP A 244      29.618 -11.697 -19.008  1.00  0.00      A    C
ATOM   3754  CE3 TRP A 244      30.467 -11.776 -20.109  1.00  0.00      A    C
ATOM   3755  HE3 TRP A 244      31.395 -11.225 -20.161  1.00  0.00      A    H
ATOM   3756  CZ3 TRP A 244      29.906 -12.382 -21.344  1.00  0.00      A    C
ATOM   3757  HZ3 TRP A 244      30.535 -12.382 -22.222  1.00  0.00      A    H
ATOM   3758  CZ2 TRP A 244      27.813 -12.762 -20.263  1.00  0.00      A    C
ATOM   3759  HZ2 TRP A 244      26.808 -13.152 -20.323  1.00  0.00      A    H
ATOM   3760  CH2 TRP A 244      28.557 -12.789 -21.446  1.00  0.00      A    C
ATOM   3761  HH2 TRP A 244      28.122 -13.253 -22.319  1.00  0.00      A    H
ATOM   3762  C   TRP A 244      32.696 -12.835 -17.525  1.00  0.00      A    C
ATOM   3763  O   TRP A 244      32.298 -14.011 -17.442  1.00  0.00      A    O
ATOM   3764  N   GLY A 245      33.542 -12.483 -18.510  1.00  0.00      A    N
ATOM   3765  HN  GLY A 245      34.023 -11.610 -18.496  1.00  0.00      A    H
ATOM   3766  CA  GLY A 245      34.052 -13.316 -19.493  1.00  0.00      A    C
ATOM   3767  HA1 GLY A 245      33.386 -14.147 -19.672  1.00  0.00      A    H
ATOM   3768  HA2 GLY A 245      34.027 -12.696 -20.378  1.00  0.00      A    H
ATOM   3769  C   GLY A 245      35.398 -13.863 -19.224  1.00  0.00      A    C
ATOM   3770  O   GLY A 245      35.923 -14.578 -20.054  1.00  0.00      A    O
ATOM   3771  N   ASN A 246      35.905 -13.668 -17.958  1.00  0.00      A    N
ATOM   3772  HN  ASN A 246      35.429 -13.017 -17.371  1.00  0.00      A    H
ATOM   3773  CA  ASN A 246      37.176 -14.265 -17.532  1.00  0.00      A    C
ATOM   3774  HA  ASN A 246      37.790 -14.728 -18.290  1.00  0.00      A    H
ATOM   3775  CB  ASN A 246      38.117 -13.307 -16.804  1.00  0.00      A    C
ATOM   3776  HB1 ASN A 246      37.633 -13.248 -15.806  1.00  0.00      A    H
ATOM   3777  HB2 ASN A 246      39.113 -13.794 -16.733  1.00  0.00      A    H
ATOM   3778  CG  ASN A 246      38.368 -12.011 -17.490  1.00  0.00      A    C
ATOM   3779  OD1 ASN A 246      38.332 -11.868 -18.722  1.00  0.00      A    O
ATOM   3780  ND2 ASN A 246      38.781 -11.011 -16.713  1.00  0.00      A    N
ATOM   3781 HD21 ASN A 246      39.136 -10.194 -17.167  1.00  0.00      A    H
ATOM   3782 HD22 ASN A 246      38.904 -11.239 -15.747  1.00  0.00      A    H
ATOM   3783  C   ASN A 246      36.972 -15.483 -16.659  1.00  0.00      A    C
ATOM   3784  O   ASN A 246      37.713 -16.447 -16.793  1.00  0.00      A    O
ATOM   3785  N   PHE A 247      35.845 -15.520 -15.817  1.00  0.00      A    N
ATOM   3786  HN  PHE A 247      35.279 -14.701 -15.881  1.00  0.00      A    H
ATOM   3787  CA  PHE A 247      35.352 -16.747 -15.187  1.00  0.00      A    C
ATOM   3788  HA  PHE A 247      36.201 -17.387 -15.000  1.00  0.00      A    H
ATOM   3789  CB  PHE A 247      34.670 -16.503 -13.804  1.00  0.00      A    C
ATOM   3790  HB1 PHE A 247      34.317 -17.473 -13.394  1.00  0.00      A    H
ATOM   3791  HB2 PHE A 247      35.474 -16.175 -13.111  1.00  0.00      A    H
ATOM   3792  CG  PHE A 247      33.497 -15.504 -13.765  1.00  0.00      A    C
ATOM   3793  CD1 PHE A 247      32.264 -15.717 -14.222  1.00  0.00      A    C
ATOM   3794  HD1 PHE A 247      32.050 -16.630 -14.758  1.00  0.00      A    H
ATOM   3795  CE1 PHE A 247      31.242 -14.776 -13.992  1.00  0.00      A    C
ATOM   3796  HE1 PHE A 247      30.254 -15.024 -14.352  1.00  0.00      A    H
ATOM   3797  CZ  PHE A 247      31.566 -13.580 -13.415  1.00  0.00      A    C
ATOM   3798  HZ  PHE A 247      30.737 -12.909 -13.249  1.00  0.00      A    H
ATOM   3799  CD2 PHE A 247      33.859 -14.276 -13.196  1.00  0.00      A    C
ATOM   3800  HD2 PHE A 247      34.846 -14.035 -12.829  1.00  0.00      A    H
ATOM   3801  CE2 PHE A 247      32.856 -13.329 -12.902  1.00  0.00      A    C
ATOM   3802  HE2 PHE A 247      33.136 -12.389 -12.451  1.00  0.00      A    H
ATOM   3803  C   PHE A 247      34.391 -17.590 -16.153  1.00  0.00      A    C
ATOM   3804  O   PHE A 247      33.781 -18.575 -15.802  1.00  0.00      A    O
ATOM   3805  N   GLY A 248      34.191 -17.219 -17.424  1.00  0.00      A    N
ATOM   3806  HN  GLY A 248      34.562 -16.329 -17.677  1.00  0.00      A    H
ATOM   3807  CA  GLY A 248      33.495 -17.884 -18.478  1.00  0.00      A    C
ATOM   3808  HA1 GLY A 248      33.771 -17.535 -19.462  1.00  0.00      A    H
ATOM   3809  HA2 GLY A 248      33.729 -18.926 -18.321  1.00  0.00      A    H
ATOM   3810  C   GLY A 248      31.997 -17.803 -18.381  1.00  0.00      A    C
ATOM   3811  O   GLY A 248      31.300 -17.435 -19.318  1.00  0.00      A    O
ATOM   3812  N   GLY A 249      31.461 -18.095 -17.217  1.00  0.00      A    N
ATOM   3813  HN  GLY A 249      31.970 -18.390 -16.412  1.00  0.00      A    H
ATOM   3814  CA  GLY A 249      30.063 -17.956 -16.936  1.00  0.00      A    C
ATOM   3815  HA1 GLY A 249      29.958 -16.948 -16.563  1.00  0.00      A    H
ATOM   3816  HA2 GLY A 249      29.370 -18.196 -17.729  1.00  0.00      A    H
ATOM   3817  C   GLY A 249      29.735 -18.776 -15.790  1.00  0.00      A    C
ATOM   3818  O   GLY A 249      29.445 -18.325 -14.706  1.00  0.00      A    O
ATOM   3819  N   LYS A 250      29.649 -20.121 -15.975  1.00  0.00      A    N
ATOM   3820  HN  LYS A 250      29.770 -20.445 -16.910  1.00  0.00      A    H
ATOM   3821  CA  LYS A 250      29.174 -21.122 -15.039  1.00  0.00      A    C
ATOM   3822  HA  LYS A 250      28.501 -20.635 -14.349  1.00  0.00      A    H
ATOM   3823  CB  LYS A 250      28.421 -22.201 -15.710  1.00  0.00      A    C
ATOM   3824  HB1 LYS A 250      29.069 -22.649 -16.494  1.00  0.00      A    H
ATOM   3825  HB2 LYS A 250      28.009 -22.963 -15.015  1.00  0.00      A    H
ATOM   3826  CG  LYS A 250      27.102 -21.696 -16.350  1.00  0.00      A    C
ATOM   3827  HG1 LYS A 250      26.250 -21.586 -15.645  1.00  0.00      A    H
ATOM   3828  HG2 LYS A 250      27.278 -20.655 -16.694  1.00  0.00      A    H
ATOM   3829  CD  LYS A 250      26.635 -22.562 -17.572  1.00  0.00      A    C
ATOM   3830  HD1 LYS A 250      27.466 -22.763 -18.281  1.00  0.00      A    H
ATOM   3831  HD2 LYS A 250      26.318 -23.510 -17.089  1.00  0.00      A    H
ATOM   3832  CE  LYS A 250      25.466 -22.045 -18.342  1.00  0.00      A    C
ATOM   3833  HE1 LYS A 250      24.566 -22.133 -17.697  1.00  0.00      A    H
ATOM   3834  HE2 LYS A 250      25.540 -20.993 -18.692  1.00  0.00      A    H
ATOM   3835  NZ  LYS A 250      25.182 -22.878 -19.518  1.00  0.00      A    N
ATOM   3836  HZ1 LYS A 250      25.205 -23.908 -19.373  1.00  0.00      A    H
ATOM   3837  HZ2 LYS A 250      24.257 -22.687 -19.953  1.00  0.00      A    H
ATOM   3838  HZ3 LYS A 250      25.903 -22.678 -20.240  1.00  0.00      A    H
ATOM   3839  C   LYS A 250      30.345 -21.714 -14.250  1.00  0.00      A    C
ATOM   3840  O   LYS A 250      30.160 -22.744 -13.705  1.00  0.00      A    O
ATOM   3841  N   ASN A 251      31.583 -21.136 -14.221  1.00  0.00      A    N
ATOM   3842  HN  ASN A 251      31.752 -20.352 -14.813  1.00  0.00      A    H
ATOM   3843  CA  ASN A 251      32.630 -21.690 -13.449  1.00  0.00      A    C
ATOM   3844  HA  ASN A 251      32.426 -22.731 -13.248  1.00  0.00      A    H
ATOM   3845  CB  ASN A 251      34.034 -21.560 -14.108  1.00  0.00      A    C
ATOM   3846  HB1 ASN A 251      34.306 -20.484 -14.147  1.00  0.00      A    H
ATOM   3847  HB2 ASN A 251      34.812 -22.068 -13.499  1.00  0.00      A    H
ATOM   3848  CG  ASN A 251      34.084 -22.403 -15.414  1.00  0.00      A    C
ATOM   3849  OD1 ASN A 251      34.260 -23.593 -15.475  1.00  0.00      A    O
ATOM   3850  ND2 ASN A 251      34.124 -21.618 -16.495  1.00  0.00      A    N
ATOM   3851 HD21 ASN A 251      34.013 -22.037 -17.396  1.00  0.00      A    H
ATOM   3852 HD22 ASN A 251      34.481 -20.684 -16.522  1.00  0.00      A    H
ATOM   3853  C   ASN A 251      32.729 -20.895 -12.134  1.00  0.00      A    C
ATOM   3854  O   ASN A 251      32.963 -19.695 -12.133  1.00  0.00      A    O
ATOM   3855  N   TYR A 252      32.492 -21.578 -10.961  1.00  0.00      A    N
ATOM   3856  HN  TYR A 252      32.221 -22.537 -10.958  1.00  0.00      A    H
ATOM   3857  CA  TYR A 252      32.321 -20.872  -9.690  1.00  0.00      A    C
ATOM   3858  HA  TYR A 252      32.146 -19.834  -9.931  1.00  0.00      A    H
ATOM   3859  CB  TYR A 252      31.127 -21.507  -8.955  1.00  0.00      A    C
ATOM   3860  HB1 TYR A 252      31.374 -22.527  -8.591  1.00  0.00      A    H
ATOM   3861  HB2 TYR A 252      30.705 -20.930  -8.104  1.00  0.00      A    H
ATOM   3862  CG  TYR A 252      29.831 -21.578  -9.835  1.00  0.00      A    C
ATOM   3863  CD1 TYR A 252      29.065 -22.711  -9.926  1.00  0.00      A    C
ATOM   3864  HD1 TYR A 252      29.328 -23.646  -9.454  1.00  0.00      A    H
ATOM   3865  CE1 TYR A 252      27.898 -22.678 -10.743  1.00  0.00      A    C
ATOM   3866  HE1 TYR A 252      27.281 -23.555 -10.868  1.00  0.00      A    H
ATOM   3867  CZ  TYR A 252      27.520 -21.450 -11.370  1.00  0.00      A    C
ATOM   3868  OH  TYR A 252      26.424 -21.503 -12.200  1.00  0.00      A    O
ATOM   3869  HH  TYR A 252      26.391 -20.718 -12.751  1.00  0.00      A    H
ATOM   3870  CD2 TYR A 252      29.374 -20.340 -10.383  1.00  0.00      A    C
ATOM   3871  HD2 TYR A 252      29.893 -19.405 -10.232  1.00  0.00      A    H
ATOM   3872  CE2 TYR A 252      28.247 -20.332 -11.169  1.00  0.00      A    C
ATOM   3873  HE2 TYR A 252      27.959 -19.386 -11.604  1.00  0.00      A    H
ATOM   3874  C   TYR A 252      33.530 -20.958  -8.865  1.00  0.00      A    C
ATOM   3875  O   TYR A 252      34.431 -21.680  -9.194  1.00  0.00      A    O
ATOM   3876  N   ALA A 253      33.635 -20.196  -7.765  1.00  0.00      A    N
ATOM   3877  HN  ALA A 253      32.889 -19.652  -7.390  1.00  0.00      A    H
ATOM   3878  CA  ALA A 253      34.771 -20.254  -6.903  1.00  0.00      A    C
ATOM   3879  HA  ALA A 253      35.612 -20.389  -7.566  1.00  0.00      A    H
ATOM   3880  CB  ALA A 253      35.098 -18.913  -6.211  1.00  0.00      A    C
ATOM   3881  HB1 ALA A 253      35.244 -18.010  -6.841  1.00  0.00      A    H
ATOM   3882  HB2 ALA A 253      34.162 -18.626  -5.685  1.00  0.00      A    H
ATOM   3883  HB3 ALA A 253      35.940 -18.957  -5.487  1.00  0.00      A    H
ATOM   3884  C   ALA A 253      34.681 -21.338  -5.804  1.00  0.00      A    C
ATOM   3885  O   ALA A 253      33.584 -21.569  -5.273  1.00  0.00      A    O
ATOM   3886  N   SER A 254      35.754 -21.991  -5.538  1.00  0.00      A    N
ATOM   3887  HN  SER A 254      36.568 -21.855  -6.098  1.00  0.00      A    H
ATOM   3888  CA  SER A 254      35.893 -22.888  -4.373  1.00  0.00      A    C
ATOM   3889  HA  SER A 254      34.885 -23.206  -4.153  1.00  0.00      A    H
ATOM   3890  CB  SER A 254      36.847 -24.011  -4.750  1.00  0.00      A    C
ATOM   3891  HB1 SER A 254      36.724 -24.359  -5.798  1.00  0.00      A    H
ATOM   3892  HB2 SER A 254      37.890 -23.640  -4.836  1.00  0.00      A    H
ATOM   3893  OG  SER A 254      36.766 -25.201  -3.878  1.00  0.00      A    O
ATOM   3894  HG1 SER A 254      37.225 -25.947  -4.272  1.00  0.00      A    H
ATOM   3895  C   SER A 254      36.356 -22.121  -3.147  1.00  0.00      A    C
ATOM   3896  O   SER A 254      36.193 -20.934  -2.966  1.00  0.00      A    O
ATOM   3897  N   SER A 255      36.974 -22.793  -2.191  1.00  0.00      A    N
ATOM   3898  HN  SER A 255      37.187 -23.747  -2.387  1.00  0.00      A    H
ATOM   3899  CA  SER A 255      37.759 -22.104  -1.170  1.00  0.00      A    C
ATOM   3900  HA  SER A 255      37.153 -21.367  -0.664  1.00  0.00      A    H
ATOM   3901  CB  SER A 255      38.148 -23.150  -0.042  1.00  0.00      A    C
ATOM   3902  HB1 SER A 255      38.666 -22.534   0.724  1.00  0.00      A    H
ATOM   3903  HB2 SER A 255      37.277 -23.697   0.376  1.00  0.00      A    H
ATOM   3904  OG  SER A 255      39.052 -24.079  -0.565  1.00  0.00      A    O
ATOM   3905  HG1 SER A 255      38.987 -24.849   0.004  1.00  0.00      A    H
ATOM   3906  C   SER A 255      39.068 -21.349  -1.659  1.00  0.00      A    C
ATOM   3907  O   SER A 255      39.173 -21.007  -2.845  1.00  0.00      A    O
ATOM   3908  N   GLU A 256      39.974 -20.999  -0.722  1.00  0.00      A    N
ATOM   3909  HN  GLU A 256      39.872 -21.448   0.163  1.00  0.00      A    H
ATOM   3910  CA  GLU A 256      41.130 -20.116  -0.841  1.00  0.00      A    C
ATOM   3911  HA  GLU A 256      40.723 -19.116  -0.867  1.00  0.00      A    H
ATOM   3912  CB  GLU A 256      42.014 -20.223   0.458  1.00  0.00      A    C
ATOM   3913  HB1 GLU A 256      42.541 -21.201   0.421  1.00  0.00      A    H
ATOM   3914  HB2 GLU A 256      42.774 -19.418   0.364  1.00  0.00      A    H
ATOM   3915  CG  GLU A 256      41.198 -20.058   1.847  1.00  0.00      A    C
ATOM   3916  HG1 GLU A 256      40.268 -20.658   1.759  1.00  0.00      A    H
ATOM   3917  HG2 GLU A 256      41.813 -20.347   2.726  1.00  0.00      A    H
ATOM   3918  CD  GLU A 256      40.903 -18.574   2.023  1.00  0.00      A    C
ATOM   3919  OE1 GLU A 256      41.783 -17.699   2.116  1.00  0.00      A    O
ATOM   3920  OE2 GLU A 256      39.674 -18.353   2.211  1.00  0.00      A    O
ATOM   3921  C   GLU A 256      41.879 -20.209  -2.063  1.00  0.00      A    C
ATOM   3922  O   GLU A 256      42.372 -19.145  -2.550  1.00  0.00      A    O
ATOM   3923  N   THR A 257      42.220 -21.382  -2.604  1.00  0.00      A    N
ATOM   3924  HN  THR A 257      42.093 -22.246  -2.123  1.00  0.00      A    H
ATOM   3925  CA  THR A 257      42.948 -21.614  -3.908  1.00  0.00      A    C
ATOM   3926  HA  THR A 257      43.939 -21.188  -3.868  1.00  0.00      A    H
ATOM   3927  CB  THR A 257      43.296 -23.073  -4.218  1.00  0.00      A    C
ATOM   3928  HB  THR A 257      42.436 -23.763  -4.354  1.00  0.00      A    H
ATOM   3929  OG1 THR A 257      44.130 -23.604  -3.196  1.00  0.00      A    O
ATOM   3930  HG1 THR A 257      43.586 -23.854  -2.446  1.00  0.00      A    H
ATOM   3931  CG2 THR A 257      44.134 -23.201  -5.569  1.00  0.00      A    C
ATOM   3932 HG21 THR A 257      44.301 -24.268  -5.831  1.00  0.00      A    H
ATOM   3933 HG22 THR A 257      43.612 -22.799  -6.464  1.00  0.00      A    H
ATOM   3934 HG23 THR A 257      45.121 -22.703  -5.459  1.00  0.00      A    H
ATOM   3935  C   THR A 257      42.322 -20.877  -5.115  1.00  0.00      A    C
ATOM   3936  O   THR A 257      42.999 -20.362  -5.991  1.00  0.00      A    O
ATOM   3937  N   SER A 258      40.945 -20.722  -5.137  1.00  0.00      A    N
ATOM   3938  HN  SER A 258      40.381 -21.086  -4.400  1.00  0.00      A    H
ATOM   3939  CA  SER A 258      40.246 -19.924  -6.049  1.00  0.00      A    C
ATOM   3940  HA  SER A 258      40.700 -20.183  -6.995  1.00  0.00      A    H
ATOM   3941  CB  SER A 258      38.746 -20.353  -6.179  1.00  0.00      A    C
ATOM   3942  HB1 SER A 258      38.143 -20.321  -5.246  1.00  0.00      A    H
ATOM   3943  HB2 SER A 258      38.283 -19.649  -6.904  1.00  0.00      A    H
ATOM   3944  OG  SER A 258      38.507 -21.723  -6.716  1.00  0.00      A    O
ATOM   3945  HG1 SER A 258      39.216 -21.956  -7.320  1.00  0.00      A    H
ATOM   3946  C   SER A 258      40.398 -18.485  -5.855  1.00  0.00      A    C
ATOM   3947  O   SER A 258      40.255 -17.769  -6.803  1.00  0.00      A    O
ATOM   3948  N   LEU A 259      40.509 -18.072  -4.561  1.00  0.00      A    N
ATOM   3949  HN  LEU A 259      40.579 -18.743  -3.827  1.00  0.00      A    H
ATOM   3950  CA  LEU A 259      40.319 -16.656  -4.264  1.00  0.00      A    C
ATOM   3951  HA  LEU A 259      39.636 -16.227  -4.983  1.00  0.00      A    H
ATOM   3952  CB  LEU A 259      39.798 -16.576  -2.853  1.00  0.00      A    C
ATOM   3953  HB1 LEU A 259      40.638 -16.791  -2.158  1.00  0.00      A    H
ATOM   3954  HB2 LEU A 259      39.608 -15.497  -2.665  1.00  0.00      A    H
ATOM   3955  CG  LEU A 259      38.689 -17.496  -2.340  1.00  0.00      A    C
ATOM   3956  HG  LEU A 259      39.059 -18.542  -2.401  1.00  0.00      A    H
ATOM   3957  CD1 LEU A 259      38.386 -17.209  -0.852  1.00  0.00      A    C
ATOM   3958 HD11 LEU A 259      39.367 -17.213  -0.331  1.00  0.00      A    H
ATOM   3959 HD12 LEU A 259      37.926 -16.197  -0.856  1.00  0.00      A    H
ATOM   3960 HD13 LEU A 259      37.658 -17.915  -0.399  1.00  0.00      A    H
ATOM   3961  CD2 LEU A 259      37.463 -17.274  -3.180  1.00  0.00      A    C
ATOM   3962 HD21 LEU A 259      37.099 -16.231  -3.058  1.00  0.00      A    H
ATOM   3963 HD22 LEU A 259      37.794 -17.423  -4.230  1.00  0.00      A    H
ATOM   3964 HD23 LEU A 259      36.728 -18.012  -2.793  1.00  0.00      A    H
ATOM   3965  C   LEU A 259      41.720 -15.909  -4.383  1.00  0.00      A    C
ATOM   3966  O   LEU A 259      41.725 -14.734  -4.752  1.00  0.00      A    O
ATOM   3967  N   GLU A 260      42.747 -16.667  -4.049  1.00  0.00      A    N
ATOM   3968  HN  GLU A 260      42.547 -17.557  -3.648  1.00  0.00      A    H
ATOM   3969  CA  GLU A 260      44.162 -16.174  -4.178  1.00  0.00      A    C
ATOM   3970  HA  GLU A 260      44.343 -15.173  -3.815  1.00  0.00      A    H
ATOM   3971  CB  GLU A 260      45.146 -17.205  -3.556  1.00  0.00      A    C
ATOM   3972  HB1 GLU A 260      44.697 -18.209  -3.713  1.00  0.00      A    H
ATOM   3973  HB2 GLU A 260      46.105 -16.996  -4.078  1.00  0.00      A    H
ATOM   3974  CG  GLU A 260      45.369 -17.053  -2.033  1.00  0.00      A    C
ATOM   3975  HG1 GLU A 260      44.406 -17.281  -1.530  1.00  0.00      A    H
ATOM   3976  HG2 GLU A 260      46.135 -17.813  -1.767  1.00  0.00      A    H
ATOM   3977  CD  GLU A 260      45.791 -15.746  -1.434  1.00  0.00      A    C
ATOM   3978  OE1 GLU A 260      46.929 -15.601  -0.918  1.00  0.00      A    O
ATOM   3979  OE2 GLU A 260      44.914 -14.843  -1.408  1.00  0.00      A    O
ATOM   3980  C   GLU A 260      44.516 -16.040  -5.668  1.00  0.00      A    C
ATOM   3981  O   GLU A 260      45.258 -15.159  -6.090  1.00  0.00      A    O
ATOM   3982  N   TYR A 261      43.929 -16.835  -6.576  1.00  0.00      A    N
ATOM   3983  HN  TYR A 261      43.232 -17.457  -6.228  1.00  0.00      A    H
ATOM   3984  CA  TYR A 261      44.128 -16.640  -7.991  1.00  0.00      A    C
ATOM   3985  HA  TYR A 261      45.171 -16.416  -8.160  1.00  0.00      A    H
ATOM   3986  CB  TYR A 261      43.753 -17.976  -8.649  1.00  0.00      A    C
ATOM   3987  HB1 TYR A 261      44.199 -18.884  -8.191  1.00  0.00      A    H
ATOM   3988  HB2 TYR A 261      42.656 -18.135  -8.572  1.00  0.00      A    H
ATOM   3989  CG  TYR A 261      44.211 -18.078 -10.031  1.00  0.00      A    C
ATOM   3990  CD1 TYR A 261      45.537 -18.323 -10.216  1.00  0.00      A    C
ATOM   3991  HD1 TYR A 261      46.233 -18.267  -9.392  1.00  0.00      A    H
ATOM   3992  CE1 TYR A 261      45.916 -18.428 -11.551  1.00  0.00      A    C
ATOM   3993  HE1 TYR A 261      46.911 -18.763 -11.801  1.00  0.00      A    H
ATOM   3994  CZ  TYR A 261      44.987 -18.371 -12.631  1.00  0.00      A    C
ATOM   3995  OH  TYR A 261      45.374 -18.463 -13.939  1.00  0.00      A    O
ATOM   3996  HH  TYR A 261      44.618 -18.527 -14.528  1.00  0.00      A    H
ATOM   3997  CD2 TYR A 261      43.286 -18.049 -11.019  1.00  0.00      A    C
ATOM   3998  HD2 TYR A 261      42.256 -18.038 -10.695  1.00  0.00      A    H
ATOM   3999  CE2 TYR A 261      43.664 -18.236 -12.361  1.00  0.00      A    C
ATOM   4000  HE2 TYR A 261      42.876 -18.160 -13.095  1.00  0.00      A    H
ATOM   4001  C   TYR A 261      43.228 -15.479  -8.477  1.00  0.00      A    C
ATOM   4002  O   TYR A 261      43.672 -14.645  -9.178  1.00  0.00      A    O
ATOM   4003  N   GLY A 262      41.895 -15.427  -8.066  1.00  0.00      A    N
ATOM   4004  HN  GLY A 262      41.493 -16.164  -7.527  1.00  0.00      A    H
ATOM   4005  CA  GLY A 262      41.038 -14.257  -8.156  1.00  0.00      A    C
ATOM   4006  HA1 GLY A 262      40.202 -14.378  -7.484  1.00  0.00      A    H
ATOM   4007  HA2 GLY A 262      41.638 -13.445  -7.772  1.00  0.00      A    H
ATOM   4008  C   GLY A 262      40.504 -14.038  -9.553  1.00  0.00      A    C
ATOM   4009  O   GLY A 262      40.672 -13.034 -10.264  1.00  0.00      A    O
ATOM   4010  N   GLN A 263      39.803 -15.043 -10.040  1.00  0.00      A    N
ATOM   4011  HN  GLN A 263      39.470 -15.724  -9.392  1.00  0.00      A    H
ATOM   4012  CA  GLN A 263      39.198 -15.137 -11.390  1.00  0.00      A    C
ATOM   4013  HA  GLN A 263      39.677 -14.497 -12.117  1.00  0.00      A    H
ATOM   4014  CB  GLN A 263      39.105 -16.511 -12.022  1.00  0.00      A    C
ATOM   4015  HB1 GLN A 263      39.961 -17.186 -11.807  1.00  0.00      A    H
ATOM   4016  HB2 GLN A 263      38.296 -17.145 -11.599  1.00  0.00      A    H
ATOM   4017  CG  GLN A 263      38.784 -16.543 -13.577  1.00  0.00      A    C
ATOM   4018  HG1 GLN A 263      38.591 -17.577 -13.936  1.00  0.00      A    H
ATOM   4019  HG2 GLN A 263      37.945 -15.838 -13.761  1.00  0.00      A    H
ATOM   4020  CD  GLN A 263      40.076 -15.984 -14.151  1.00  0.00      A    C
ATOM   4021  OE1 GLN A 263      40.244 -14.821 -14.271  1.00  0.00      A    O
ATOM   4022  NE2 GLN A 263      40.996 -16.869 -14.595  1.00  0.00      A    N
ATOM   4023 HE21 GLN A 263      41.703 -16.554 -15.228  1.00  0.00      A    H
ATOM   4024 HE22 GLN A 263      40.693 -17.818 -14.677  1.00  0.00      A    H
ATOM   4025  C   GLN A 263      37.731 -14.667 -11.294  1.00  0.00      A    C
ATOM   4026  O   GLN A 263      37.255 -13.781 -12.009  1.00  0.00      A    O
ATOM   4027  N   HSE A 264      36.914 -15.300 -10.375  1.00  0.00      A    N
ATOM   4028  HN  HSE A 264      37.361 -16.019  -9.848  1.00  0.00      A    H
ATOM   4029  CA  HSE A 264      35.534 -14.968 -10.056  1.00  0.00      A    C
ATOM   4030  HA  HSE A 264      35.040 -14.843 -11.008  1.00  0.00      A    H
ATOM   4031  CB  HSE A 264      34.788 -16.170  -9.457  1.00  0.00      A    C
ATOM   4032  HB1 HSE A 264      35.093 -17.021 -10.103  1.00  0.00      A    H
ATOM   4033  HB2 HSE A 264      35.042 -16.420  -8.405  1.00  0.00      A    H
ATOM   4034  ND1 HSE A 264      32.510 -15.281  -8.823  1.00  0.00      A    N
ATOM   4035  CG  HSE A 264      33.289 -16.169  -9.591  1.00  0.00      A    C
ATOM   4036  CE1 HSE A 264      31.398 -15.194  -9.458  1.00  0.00      A    C
ATOM   4037  HE1 HSE A 264      30.554 -14.517  -9.334  1.00  0.00      A    H
ATOM   4038  NE2 HSE A 264      31.414 -15.934 -10.607  1.00  0.00      A    N
ATOM   4039  HE2 HSE A 264      30.763 -15.939 -11.366  1.00  0.00      A    H
ATOM   4040  CD2 HSE A 264      32.616 -16.643 -10.635  1.00  0.00      A    C
ATOM   4041  HD2 HSE A 264      32.988 -17.362 -11.355  1.00  0.00      A    H
ATOM   4042  C   HSE A 264      35.469 -13.663  -9.232  1.00  0.00      A    C
ATOM   4043  O   HSE A 264      36.253 -13.568  -8.324  1.00  0.00      A    O
ATOM   4044  N   GLN A 265      34.410 -12.828  -9.399  1.00  0.00      A    N
ATOM   4045  HN  GLN A 265      33.586 -12.983  -9.938  1.00  0.00      A    H
ATOM   4046  CA  GLN A 265      34.282 -11.745  -8.403  1.00  0.00      A    C
ATOM   4047  HA  GLN A 265      34.732 -12.036  -7.466  1.00  0.00      A    H
ATOM   4048  CB  GLN A 265      34.932 -10.400  -8.842  1.00  0.00      A    C
ATOM   4049  HB1 GLN A 265      34.561 -10.048  -9.828  1.00  0.00      A    H
ATOM   4050  HB2 GLN A 265      34.851  -9.581  -8.095  1.00  0.00      A    H
ATOM   4051  CG  GLN A 265      36.398 -10.561  -9.335  1.00  0.00      A    C
ATOM   4052  HG1 GLN A 265      36.421 -11.180 -10.257  1.00  0.00      A    H
ATOM   4053  HG2 GLN A 265      36.772  -9.592  -9.730  1.00  0.00      A    H
ATOM   4054  CD  GLN A 265      37.516 -10.832  -8.308  1.00  0.00      A    C
ATOM   4055  OE1 GLN A 265      37.350 -10.705  -7.113  1.00  0.00      A    O
ATOM   4056  NE2 GLN A 265      38.739 -11.024  -8.784  1.00  0.00      A    N
ATOM   4057 HE21 GLN A 265      39.458 -11.158  -8.102  1.00  0.00      A    H
ATOM   4058 HE22 GLN A 265      39.036 -10.990  -9.738  1.00  0.00      A    H
ATOM   4059  C   GLN A 265      32.808 -11.509  -8.051  1.00  0.00      A    C
ATOM   4060  O   GLN A 265      31.893 -12.371  -8.347  1.00  0.00      A    O
ATOM   4061  N   PHE A 266      32.551 -10.411  -7.309  1.00  0.00      A    N
ATOM   4062  HN  PHE A 266      33.205  -9.659  -7.294  1.00  0.00      A    H
ATOM   4063  CA  PHE A 266      31.181 -10.117  -6.860  1.00  0.00      A    C
ATOM   4064  HA  PHE A 266      30.460 -10.292  -7.645  1.00  0.00      A    H
ATOM   4065  CB  PHE A 266      30.797 -10.717  -5.529  1.00  0.00      A    C
ATOM   4066  HB1 PHE A 266      30.875 -11.822  -5.614  1.00  0.00      A    H
ATOM   4067  HB2 PHE A 266      31.479 -10.322  -4.745  1.00  0.00      A    H
ATOM   4068  CG  PHE A 266      29.409 -10.476  -4.993  1.00  0.00      A    C
ATOM   4069  CD1 PHE A 266      28.334 -10.386  -5.917  1.00  0.00      A    C
ATOM   4070  HD1 PHE A 266      28.535 -10.639  -6.948  1.00  0.00      A    H
ATOM   4071  CE1 PHE A 266      27.108 -10.391  -5.369  1.00  0.00      A    C
ATOM   4072  HE1 PHE A 266      26.235 -10.595  -5.971  1.00  0.00      A    H
ATOM   4073  CZ  PHE A 266      26.804 -10.091  -4.006  1.00  0.00      A    C
ATOM   4074  HZ  PHE A 266      25.834 -10.216  -3.549  1.00  0.00      A    H
ATOM   4075  CD2 PHE A 266      29.208 -10.291  -3.596  1.00  0.00      A    C
ATOM   4076  HD2 PHE A 266      30.027 -10.464  -2.915  1.00  0.00      A    H
ATOM   4077  CE2 PHE A 266      27.869 -10.104  -3.131  1.00  0.00      A    C
ATOM   4078  HE2 PHE A 266      27.679  -9.944  -2.080  1.00  0.00      A    H
ATOM   4079  C   PHE A 266      31.050  -8.572  -6.838  1.00  0.00      A    C
ATOM   4080  O   PHE A 266      30.799  -7.874  -7.781  1.00  0.00      A    O
ATOM   4081  N   SER A 267      31.204  -7.928  -5.718  1.00  0.00      A    N
ATOM   4082  HN  SER A 267      31.306  -8.512  -4.916  1.00  0.00      A    H
ATOM   4083  CA  SER A 267      31.268  -6.463  -5.548  1.00  0.00      A    C
ATOM   4084  HA  SER A 267      31.927  -6.093  -6.320  1.00  0.00      A    H
ATOM   4085  CB  SER A 267      29.909  -5.761  -5.565  1.00  0.00      A    C
ATOM   4086  HB1 SER A 267      29.352  -6.062  -6.478  1.00  0.00      A    H
ATOM   4087  HB2 SER A 267      29.295  -5.986  -4.667  1.00  0.00      A    H
ATOM   4088  OG  SER A 267      30.099  -4.396  -5.631  1.00  0.00      A    O
ATOM   4089  HG1 SER A 267      30.239  -4.053  -6.517  1.00  0.00      A    H
ATOM   4090  C   SER A 267      31.979  -6.254  -4.160  1.00  0.00      A    C
ATOM   4091  O   SER A 267      31.834  -7.129  -3.256  1.00  0.00      A    O
ATOM   4092  N   ARG A 268      32.765  -5.164  -4.040  1.00  0.00      A    N
ATOM   4093  HN  ARG A 268      32.857  -4.593  -4.852  1.00  0.00      A    H
ATOM   4094  CA  ARG A 268      33.524  -4.936  -2.851  1.00  0.00      A    C
ATOM   4095  HA  ARG A 268      33.756  -5.893  -2.408  1.00  0.00      A    H
ATOM   4096  CB  ARG A 268      34.950  -4.279  -3.116  1.00  0.00      A    C
ATOM   4097  HB1 ARG A 268      35.586  -4.904  -3.779  1.00  0.00      A    H
ATOM   4098  HB2 ARG A 268      34.786  -3.355  -3.710  1.00  0.00      A    H
ATOM   4099  CG  ARG A 268      35.737  -4.002  -1.788  1.00  0.00      A    C
ATOM   4100  HG1 ARG A 268      35.239  -3.154  -1.271  1.00  0.00      A    H
ATOM   4101  HG2 ARG A 268      35.638  -4.874  -1.107  1.00  0.00      A    H
ATOM   4102  CD  ARG A 268      37.204  -3.582  -2.078  1.00  0.00      A    C
ATOM   4103  HD1 ARG A 268      37.141  -2.803  -2.867  1.00  0.00      A    H
ATOM   4104  HD2 ARG A 268      37.735  -3.108  -1.225  1.00  0.00      A    H
ATOM   4105  NE  ARG A 268      37.982  -4.834  -2.632  1.00  0.00      A    N
ATOM   4106  HE  ARG A 268      37.602  -5.758  -2.583  1.00  0.00      A    H
ATOM   4107  CZ  ARG A 268      39.128  -4.767  -3.322  1.00  0.00      A    C
ATOM   4108  NH1 ARG A 268      39.977  -3.749  -3.261  1.00  0.00      A    N
ATOM   4109 HH11 ARG A 268      39.776  -2.950  -2.695  1.00  0.00      A    H
ATOM   4110 HH12 ARG A 268      40.861  -3.812  -3.726  1.00  0.00      A    H
ATOM   4111  NH2 ARG A 268      39.459  -5.886  -3.983  1.00  0.00      A    N
ATOM   4112 HH21 ARG A 268      38.741  -6.565  -4.133  1.00  0.00      A    H
ATOM   4113 HH22 ARG A 268      40.417  -5.975  -4.257  1.00  0.00      A    H
ATOM   4114  C   ARG A 268      32.678  -4.079  -1.936  1.00  0.00      A    C
ATOM   4115  O   ARG A 268      32.444  -2.938  -2.327  1.00  0.00      A    O
ATOM   4116  N   THR A 269      32.120  -4.661  -0.831  1.00  0.00      A    N
ATOM   4117  HN  THR A 269      32.211  -5.630  -0.616  1.00  0.00      A    H
ATOM   4118  CA  THR A 269      31.235  -4.018   0.100  1.00  0.00      A    C
ATOM   4119  HA  THR A 269      30.891  -3.091  -0.334  1.00  0.00      A    H
ATOM   4120  CB  THR A 269      29.968  -4.783   0.456  1.00  0.00      A    C
ATOM   4121  HB  THR A 269      30.206  -5.770   0.906  1.00  0.00      A    H
ATOM   4122  OG1 THR A 269      29.226  -4.951  -0.710  1.00  0.00      A    O
ATOM   4123  HG1 THR A 269      29.587  -5.710  -1.173  1.00  0.00      A    H
ATOM   4124  CG2 THR A 269      29.009  -3.961   1.395  1.00  0.00      A    C
ATOM   4125 HG21 THR A 269      28.007  -4.435   1.484  1.00  0.00      A    H
ATOM   4126 HG22 THR A 269      29.442  -3.945   2.418  1.00  0.00      A    H
ATOM   4127 HG23 THR A 269      28.884  -2.985   0.880  1.00  0.00      A    H
ATOM   4128  C   THR A 269      32.063  -3.832   1.406  1.00  0.00      A    C
ATOM   4129  O   THR A 269      32.750  -4.714   1.865  1.00  0.00      A    O
ATOM   4130  N   HSE A 270      32.049  -2.705   1.988  1.00  0.00      A    N
ATOM   4131  HN  HSE A 270      31.543  -1.943   1.591  1.00  0.00      A    H
ATOM   4132  CA  HSE A 270      32.761  -2.344   3.188  1.00  0.00      A    C
ATOM   4133  HA  HSE A 270      33.581  -3.040   3.287  1.00  0.00      A    H
ATOM   4134  CB  HSE A 270      32.972  -0.848   3.112  1.00  0.00      A    C
ATOM   4135  HB1 HSE A 270      33.072  -0.621   2.029  1.00  0.00      A    H
ATOM   4136  HB2 HSE A 270      32.056  -0.344   3.486  1.00  0.00      A    H
ATOM   4137  ND1 HSE A 270      35.476  -0.521   3.468  1.00  0.00      A    N
ATOM   4138  CG  HSE A 270      34.173  -0.402   3.975  1.00  0.00      A    C
ATOM   4139  CE1 HSE A 270      36.249  -0.026   4.413  1.00  0.00      A    C
ATOM   4140  HE1 HSE A 270      37.336  -0.008   4.334  1.00  0.00      A    H
ATOM   4141  NE2 HSE A 270      35.505   0.394   5.469  1.00  0.00      A    N
ATOM   4142  HE2 HSE A 270      35.931   0.904   6.216  1.00  0.00      A    H
ATOM   4143  CD2 HSE A 270      34.215   0.128   5.208  1.00  0.00      A    C
ATOM   4144  HD2 HSE A 270      33.471   0.272   5.982  1.00  0.00      A    H
ATOM   4145  C   HSE A 270      31.911  -2.681   4.463  1.00  0.00      A    C
ATOM   4146  O   HSE A 270      30.738  -2.976   4.341  1.00  0.00      A    O
ATOM   4147  N   SER A 271      32.567  -2.730   5.624  1.00  0.00      A    N
ATOM   4148  HN  SER A 271      33.551  -2.588   5.701  1.00  0.00      A    H
ATOM   4149  CA  SER A 271      31.833  -3.205   6.761  1.00  0.00      A    C
ATOM   4150  HA  SER A 271      31.160  -3.968   6.400  1.00  0.00      A    H
ATOM   4151  CB  SER A 271      32.621  -4.094   7.658  1.00  0.00      A    C
ATOM   4152  HB1 SER A 271      33.199  -4.696   6.925  1.00  0.00      A    H
ATOM   4153  HB2 SER A 271      33.420  -3.522   8.178  1.00  0.00      A    H
ATOM   4154  OG  SER A 271      31.736  -4.816   8.494  1.00  0.00      A    O
ATOM   4155  HG1 SER A 271      31.473  -4.215   9.195  1.00  0.00      A    H
ATOM   4156  C   SER A 271      31.066  -2.026   7.423  1.00  0.00      A    C
ATOM   4157  OT1 SER A 271      31.693  -0.988   7.714  1.00  0.00      A    O
ATOM   4158  OT2 SER A 271      29.829  -2.236   7.688  1.00  0.00      A    O
END
