# Supplementary material for: Sequence comparison, molecular modeling, and network analysis predict structural diversity in cysteine proteases from the Cape sundew, Drosera capensis
Source: Comput Struct Biotechnol J. 2016 Jun 14;14:271–82. doi: 10.1016/j.csbj.2016.05.003 (PMC4949590; doi:10.1016/j.csbj.2016.05.003)
Supplement: Supplementary file 4 [file mmc4.zip › Rosetta_mature/DCAP_5667_mature_m1.pdb]

CRYST1   63.372   73.365   61.384  90.00  90.00  90.00 P 1           1
ATOM      1  N   LEU A   1      25.841  21.631  -7.834  1.00  0.00      A    N
ATOM      2  HT1 LEU A   1      26.410  21.508  -8.696  1.00  0.00      A    H
ATOM      3  HT2 LEU A   1      26.495  21.595  -7.026  1.00  0.00      A    H
ATOM      4  HT3 LEU A   1      25.420  22.573  -7.960  1.00  0.00      A    H
ATOM      5  CA  LEU A   1      24.619  20.735  -7.778  1.00  0.00      A    C
ATOM      6  HA  LEU A   1      25.028  19.736  -7.799  1.00  0.00      A    H
ATOM      7  CB  LEU A   1      23.758  20.988  -6.459  1.00  0.00      A    C
ATOM      8  HB1 LEU A   1      23.820  22.084  -6.286  1.00  0.00      A    H
ATOM      9  HB2 LEU A   1      22.688  20.765  -6.658  1.00  0.00      A    H
ATOM     10  CG  LEU A   1      24.200  20.073  -5.272  1.00  0.00      A    C
ATOM     11  HG  LEU A   1      25.239  20.368  -5.012  1.00  0.00      A    H
ATOM     12  CD1 LEU A   1      23.336  20.355  -3.961  1.00  0.00      A    C
ATOM     13 HD11 LEU A   1      22.279  20.015  -3.985  1.00  0.00      A    H
ATOM     14 HD12 LEU A   1      23.857  19.760  -3.180  1.00  0.00      A    H
ATOM     15 HD13 LEU A   1      23.401  21.435  -3.708  1.00  0.00      A    H
ATOM     16  CD2 LEU A   1      24.171  18.573  -5.628  1.00  0.00      A    C
ATOM     17 HD21 LEU A   1      23.219  18.374  -6.164  1.00  0.00      A    H
ATOM     18 HD22 LEU A   1      24.944  18.278  -6.370  1.00  0.00      A    H
ATOM     19 HD23 LEU A   1      24.287  17.813  -4.825  1.00  0.00      A    H
ATOM     20  C   LEU A   1      23.743  20.931  -8.989  1.00  0.00      A    C
ATOM     21  O   LEU A   1      23.657  21.983  -9.624  1.00  0.00      A    O
ATOM     22  N   PRO A   2      23.190  19.819  -9.539  1.00  0.00      A    N
ATOM     23  CD  PRO A   2      23.537  18.362  -9.322  1.00  0.00      A    C
ATOM     24  HD1 PRO A   2      23.723  18.067  -8.267  1.00  0.00      A    H
ATOM     25  HD2 PRO A   2      24.416  18.006  -9.902  1.00  0.00      A    H
ATOM     26  CA  PRO A   2      22.043  19.965 -10.434  1.00  0.00      A    C
ATOM     27  HA  PRO A   2      22.311  20.667 -11.210  1.00  0.00      A    H
ATOM     28  CB  PRO A   2      21.790  18.571 -11.009  1.00  0.00      A    C
ATOM     29  HB1 PRO A   2      20.738  18.261 -11.190  1.00  0.00      A    H
ATOM     30  HB2 PRO A   2      22.386  18.540 -11.945  1.00  0.00      A    H
ATOM     31  CG  PRO A   2      22.317  17.603  -9.898  1.00  0.00      A    C
ATOM     32  HG1 PRO A   2      21.545  17.558  -9.100  1.00  0.00      A    H
ATOM     33  HG2 PRO A   2      22.646  16.622 -10.301  1.00  0.00      A    H
ATOM     34  C   PRO A   2      20.746  20.549  -9.741  1.00  0.00      A    C
ATOM     35  O   PRO A   2      20.713  20.618  -8.494  1.00  0.00      A    O
ATOM     36  N   ARG A   3      19.839  21.159 -10.494  1.00  0.00      A    N
ATOM     37  HN  ARG A   3      20.068  21.210 -11.463  1.00  0.00      A    H
ATOM     38  CA  ARG A   3      18.721  21.970 -10.064  1.00  0.00      A    C
ATOM     39  HA  ARG A   3      18.862  22.262  -9.033  1.00  0.00      A    H
ATOM     40  CB  ARG A   3      18.494  23.277 -10.902  1.00  0.00      A    C
ATOM     41  HB1 ARG A   3      17.911  23.009 -11.808  1.00  0.00      A    H
ATOM     42  HB2 ARG A   3      17.780  23.792 -10.225  1.00  0.00      A    H
ATOM     43  CG  ARG A   3      19.624  24.283 -11.271  1.00  0.00      A    C
ATOM     44  HG1 ARG A   3      20.247  23.717 -11.995  1.00  0.00      A    H
ATOM     45  HG2 ARG A   3      19.210  25.183 -11.773  1.00  0.00      A    H
ATOM     46  CD  ARG A   3      20.498  24.601 -10.072  1.00  0.00      A    C
ATOM     47  HD1 ARG A   3      19.917  24.902  -9.174  1.00  0.00      A    H
ATOM     48  HD2 ARG A   3      21.110  23.704  -9.834  1.00  0.00      A    H
ATOM     49  NE  ARG A   3      21.323  25.793 -10.509  1.00  0.00      A    N
ATOM     50  HE  ARG A   3      20.864  26.616 -10.846  1.00  0.00      A    H
ATOM     51  CZ  ARG A   3      22.564  25.702 -10.847  1.00  0.00      A    C
ATOM     52  NH1 ARG A   3      23.329  24.650 -10.479  1.00  0.00      A    N
ATOM     53 HH11 ARG A   3      23.142  23.913  -9.829  1.00  0.00      A    H
ATOM     54 HH12 ARG A   3      24.243  24.579 -10.876  1.00  0.00      A    H
ATOM     55  NH2 ARG A   3      23.149  26.618 -11.602  1.00  0.00      A    N
ATOM     56 HH21 ARG A   3      22.724  27.454 -11.947  1.00  0.00      A    H
ATOM     57 HH22 ARG A   3      24.130  26.489 -11.746  1.00  0.00      A    H
ATOM     58  C   ARG A   3      17.498  21.118  -9.976  1.00  0.00      A    C
ATOM     59  O   ARG A   3      16.631  21.312  -9.105  1.00  0.00      A    O
ATOM     60  N   THR A   4      17.229  20.148 -10.838  1.00  0.00      A    N
ATOM     61  HN  THR A   4      17.882  19.759 -11.483  1.00  0.00      A    H
ATOM     62  CA  THR A   4      15.996  19.379 -10.770  1.00  0.00      A    C
ATOM     63  HA  THR A   4      15.653  19.424  -9.747  1.00  0.00      A    H
ATOM     64  CB  THR A   4      14.921  19.930 -11.751  1.00  0.00      A    C
ATOM     65  HB  THR A   4      14.804  21.007 -11.503  1.00  0.00      A    H
ATOM     66  OG1 THR A   4      13.618  19.469 -11.406  1.00  0.00      A    O
ATOM     67  HG1 THR A   4      12.940  19.989 -11.844  1.00  0.00      A    H
ATOM     68  CG2 THR A   4      15.183  19.665 -13.199  1.00  0.00      A    C
ATOM     69 HG21 THR A   4      14.527  20.313 -13.819  1.00  0.00      A    H
ATOM     70 HG22 THR A   4      16.262  19.831 -13.405  1.00  0.00      A    H
ATOM     71 HG23 THR A   4      14.846  18.641 -13.468  1.00  0.00      A    H
ATOM     72  C   THR A   4      16.358  17.937 -10.992  1.00  0.00      A    C
ATOM     73  O   THR A   4      17.022  17.533 -11.965  1.00  0.00      A    O
ATOM     74  N   VAL A   5      15.992  17.142 -10.081  1.00  0.00      A    N
ATOM     75  HN  VAL A   5      15.507  17.494  -9.284  1.00  0.00      A    H
ATOM     76  CA  VAL A   5      16.388  15.737  -9.987  1.00  0.00      A    C
ATOM     77  HA  VAL A   5      17.051  15.473 -10.797  1.00  0.00      A    H
ATOM     78  CB  VAL A   5      17.183  15.502  -8.793  1.00  0.00      A    C
ATOM     79  HB  VAL A   5      16.466  15.766  -7.986  1.00  0.00      A    H
ATOM     80  CG1 VAL A   5      17.656  13.999  -8.630  1.00  0.00      A    C
ATOM     81 HG11 VAL A   5      17.944  13.753  -7.586  1.00  0.00      A    H
ATOM     82 HG12 VAL A   5      16.821  13.287  -8.802  1.00  0.00      A    H
ATOM     83 HG13 VAL A   5      18.523  13.666  -9.239  1.00  0.00      A    H
ATOM     84  CG2 VAL A   5      18.366  16.492  -8.648  1.00  0.00      A    C
ATOM     85 HG21 VAL A   5      19.123  16.470  -9.461  1.00  0.00      A    H
ATOM     86 HG22 VAL A   5      17.942  17.508  -8.500  1.00  0.00      A    H
ATOM     87 HG23 VAL A   5      18.949  16.185  -7.753  1.00  0.00      A    H
ATOM     88  C   VAL A   5      15.129  14.908 -10.121  1.00  0.00      A    C
ATOM     89  O   VAL A   5      14.022  15.126  -9.575  1.00  0.00      A    O
ATOM     90  N   ASP A   6      15.241  13.866 -10.907  1.00  0.00      A    N
ATOM     91  HN  ASP A   6      16.148  13.769 -11.311  1.00  0.00      A    H
ATOM     92  CA  ASP A   6      14.158  12.993 -11.265  1.00  0.00      A    C
ATOM     93  HA  ASP A   6      13.593  12.834 -10.359  1.00  0.00      A    H
ATOM     94  CB  ASP A   6      13.238  13.595 -12.323  1.00  0.00      A    C
ATOM     95  HB1 ASP A   6      12.869  14.624 -12.125  1.00  0.00      A    H
ATOM     96  HB2 ASP A   6      13.758  13.667 -13.301  1.00  0.00      A    H
ATOM     97  CG  ASP A   6      12.003  12.837 -12.605  1.00  0.00      A    C
ATOM     98  OD1 ASP A   6      12.143  11.587 -12.608  1.00  0.00      A    O
ATOM     99  OD2 ASP A   6      10.923  13.429 -12.968  1.00  0.00      A    O
ATOM    100  C   ASP A   6      14.798  11.643 -11.558  1.00  0.00      A    C
ATOM    101  O   ASP A   6      15.416  11.433 -12.594  1.00  0.00      A    O
ATOM    102  N   TRP A   7      14.651  10.646 -10.661  1.00  0.00      A    N
ATOM    103  HN  TRP A   7      14.208  10.809  -9.783  1.00  0.00      A    H
ATOM    104  CA  TRP A   7      15.287   9.317 -10.837  1.00  0.00      A    C
ATOM    105  HA  TRP A   7      16.134   9.394 -11.502  1.00  0.00      A    H
ATOM    106  CB  TRP A   7      15.727   8.593  -9.541  1.00  0.00      A    C
ATOM    107  HB1 TRP A   7      14.933   8.755  -8.782  1.00  0.00      A    H
ATOM    108  HB2 TRP A   7      15.855   7.524  -9.815  1.00  0.00      A    H
ATOM    109  CG  TRP A   7      17.027   9.103  -8.894  1.00  0.00      A    C
ATOM    110  CD1 TRP A   7      17.312   9.510  -7.585  1.00  0.00      A    C
ATOM    111  HD1 TRP A   7      16.594   9.610  -6.785  1.00  0.00      A    H
ATOM    112  NE1 TRP A   7      18.585   9.828  -7.457  1.00  0.00      A    N
ATOM    113  HE1 TRP A   7      18.990  10.423  -6.798  1.00  0.00      A    H
ATOM    114  CE2 TRP A   7      19.246   9.499  -8.639  1.00  0.00      A    C
ATOM    115  CD2 TRP A   7      18.330   9.074  -9.579  1.00  0.00      A    C
ATOM    116  CE3 TRP A   7      18.660   8.650 -10.843  1.00  0.00      A    C
ATOM    117  HE3 TRP A   7      17.929   8.185 -11.489  1.00  0.00      A    H
ATOM    118  CZ3 TRP A   7      20.007   8.602 -11.101  1.00  0.00      A    C
ATOM    119  HZ3 TRP A   7      20.287   8.338 -12.110  1.00  0.00      A    H
ATOM    120  CZ2 TRP A   7      20.588   9.540  -8.931  1.00  0.00      A    C
ATOM    121  HZ2 TRP A   7      21.233   9.895  -8.141  1.00  0.00      A    H
ATOM    122  CH2 TRP A   7      20.959   9.125 -10.186  1.00  0.00      A    C
ATOM    123  HH2 TRP A   7      21.984   9.137 -10.525  1.00  0.00      A    H
ATOM    124  C   TRP A   7      14.393   8.370 -11.622  1.00  0.00      A    C
ATOM    125  O   TRP A   7      14.678   7.189 -11.750  1.00  0.00      A    O
ATOM    126  N   ARG A   8      13.228   8.882 -12.102  1.00  0.00      A    N
ATOM    127  HN  ARG A   8      12.926   9.823 -11.972  1.00  0.00      A    H
ATOM    128  CA  ARG A   8      12.505   8.143 -13.083  1.00  0.00      A    C
ATOM    129  HA  ARG A   8      12.562   7.094 -12.831  1.00  0.00      A    H
ATOM    130  CB  ARG A   8      11.034   8.534 -13.036  1.00  0.00      A    C
ATOM    131  HB1 ARG A   8      10.917   9.480 -13.607  1.00  0.00      A    H
ATOM    132  HB2 ARG A   8      10.448   7.775 -13.596  1.00  0.00      A    H
ATOM    133  CG  ARG A   8      10.512   8.608 -11.626  1.00  0.00      A    C
ATOM    134  HG1 ARG A   8      10.496   7.592 -11.176  1.00  0.00      A    H
ATOM    135  HG2 ARG A   8      11.164   9.211 -10.959  1.00  0.00      A    H
ATOM    136  CD  ARG A   8       9.188   9.400 -11.472  1.00  0.00      A    C
ATOM    137  HD1 ARG A   8       8.418   9.047 -12.191  1.00  0.00      A    H
ATOM    138  HD2 ARG A   8       8.754   9.210 -10.468  1.00  0.00      A    H
ATOM    139  NE  ARG A   8       9.482  10.817 -11.533  1.00  0.00      A    N
ATOM    140  HE  ARG A   8      10.374  11.048 -11.922  1.00  0.00      A    H
ATOM    141  CZ  ARG A   8       8.549  11.780 -11.176  1.00  0.00      A    C
ATOM    142  NH1 ARG A   8       7.283  11.398 -10.859  1.00  0.00      A    N
ATOM    143 HH11 ARG A   8       7.138  10.423 -11.023  1.00  0.00      A    H
ATOM    144 HH12 ARG A   8       6.606  12.063 -11.175  1.00  0.00      A    H
ATOM    145  NH2 ARG A   8       8.878  13.064 -11.286  1.00  0.00      A    N
ATOM    146 HH21 ARG A   8       9.667  13.276 -11.863  1.00  0.00      A    H
ATOM    147 HH22 ARG A   8       8.213  13.755 -11.003  1.00  0.00      A    H
ATOM    148  C   ARG A   8      13.103   8.367 -14.481  1.00  0.00      A    C
ATOM    149  O   ARG A   8      13.564   7.513 -15.219  1.00  0.00      A    O
ATOM    150  N   LYS A   9      13.110   9.729 -14.830  1.00  0.00      A    N
ATOM    151  HN  LYS A   9      12.810  10.385 -14.141  1.00  0.00      A    H
ATOM    152  CA  LYS A   9      13.634  10.312 -16.061  1.00  0.00      A    C
ATOM    153  HA  LYS A   9      13.111   9.825 -16.871  1.00  0.00      A    H
ATOM    154  CB  LYS A   9      13.368  11.874 -16.073  1.00  0.00      A    C
ATOM    155  HB1 LYS A   9      13.797  12.358 -15.170  1.00  0.00      A    H
ATOM    156  HB2 LYS A   9      13.797  12.528 -16.862  1.00  0.00      A    H
ATOM    157  CG  LYS A   9      11.858  12.139 -16.087  1.00  0.00      A    C
ATOM    158  HG1 LYS A   9      11.391  11.513 -16.878  1.00  0.00      A    H
ATOM    159  HG2 LYS A   9      11.417  11.806 -15.123  1.00  0.00      A    H
ATOM    160  CD  LYS A   9      11.647  13.647 -16.331  1.00  0.00      A    C
ATOM    161  HD1 LYS A   9      12.196  14.155 -15.510  1.00  0.00      A    H
ATOM    162  HD2 LYS A   9      12.213  13.866 -17.261  1.00  0.00      A    H
ATOM    163  CE  LYS A   9      10.223  14.068 -16.453  1.00  0.00      A    C
ATOM    164  HE1 LYS A   9      10.159  15.166 -16.613  1.00  0.00      A    H
ATOM    165  HE2 LYS A   9       9.610  13.613 -17.260  1.00  0.00      A    H
ATOM    166  NZ  LYS A   9       9.434  13.737 -15.195  1.00  0.00      A    N
ATOM    167  HZ1 LYS A   9       8.551  14.216 -14.925  1.00  0.00      A    H
ATOM    168  HZ2 LYS A   9       9.139  12.748 -15.324  1.00  0.00      A    H
ATOM    169  HZ3 LYS A   9      10.027  13.703 -14.341  1.00  0.00      A    H
ATOM    170  C   LYS A   9      15.152  10.040 -16.240  1.00  0.00      A    C
ATOM    171  O   LYS A   9      15.532   9.708 -17.349  1.00  0.00      A    O
ATOM    172  N   LEU A  10      16.006  10.266 -15.202  1.00  0.00      A    N
ATOM    173  HN  LEU A  10      15.760  10.659 -14.319  1.00  0.00      A    H
ATOM    174  CA  LEU A  10      17.350   9.642 -15.289  1.00  0.00      A    C
ATOM    175  HA  LEU A  10      17.637   9.436 -16.310  1.00  0.00      A    H
ATOM    176  CB  LEU A  10      18.355  10.644 -14.573  1.00  0.00      A    C
ATOM    177  HB1 LEU A  10      17.926  11.646 -14.789  1.00  0.00      A    H
ATOM    178  HB2 LEU A  10      18.471  10.440 -13.487  1.00  0.00      A    H
ATOM    179  CG  LEU A  10      19.785  10.727 -15.095  1.00  0.00      A    C
ATOM    180  HG  LEU A  10      19.682  10.785 -16.199  1.00  0.00      A    H
ATOM    181  CD1 LEU A  10      20.464  11.919 -14.466  1.00  0.00      A    C
ATOM    182 HD11 LEU A  10      20.891  11.739 -13.457  1.00  0.00      A    H
ATOM    183 HD12 LEU A  10      21.298  12.283 -15.104  1.00  0.00      A    H
ATOM    184 HD13 LEU A  10      19.750  12.753 -14.294  1.00  0.00      A    H
ATOM    185  CD2 LEU A  10      20.600   9.461 -14.889  1.00  0.00      A    C
ATOM    186 HD21 LEU A  10      21.460   9.472 -15.593  1.00  0.00      A    H
ATOM    187 HD22 LEU A  10      20.980   9.421 -13.846  1.00  0.00      A    H
ATOM    188 HD23 LEU A  10      20.028   8.514 -14.984  1.00  0.00      A    H
ATOM    189  C   LEU A  10      17.227   8.229 -14.636  1.00  0.00      A    C
ATOM    190  O   LEU A  10      16.717   8.155 -13.528  1.00  0.00      A    O
ATOM    191  N   GLY A  11      17.496   7.212 -15.424  1.00  0.00      A    N
ATOM    192  HN  GLY A  11      18.133   7.375 -16.174  1.00  0.00      A    H
ATOM    193  CA  GLY A  11      16.729   5.944 -15.186  1.00  0.00      A    C
ATOM    194  HA1 GLY A  11      15.692   6.166 -14.981  1.00  0.00      A    H
ATOM    195  HA2 GLY A  11      16.853   5.376 -16.097  1.00  0.00      A    H
ATOM    196  C   GLY A  11      17.237   4.908 -14.224  1.00  0.00      A    C
ATOM    197  O   GLY A  11      17.684   3.855 -14.560  1.00  0.00      A    O
ATOM    198  N   ALA A  12      17.135   5.233 -12.939  1.00  0.00      A    N
ATOM    199  HN  ALA A  12      16.838   6.137 -12.641  1.00  0.00      A    H
ATOM    200  CA  ALA A  12      17.701   4.475 -11.848  1.00  0.00      A    C
ATOM    201  HA  ALA A  12      18.482   3.884 -12.303  1.00  0.00      A    H
ATOM    202  CB  ALA A  12      18.311   5.533 -10.840  1.00  0.00      A    C
ATOM    203  HB1 ALA A  12      17.402   6.102 -10.549  1.00  0.00      A    H
ATOM    204  HB2 ALA A  12      18.876   5.159  -9.960  1.00  0.00      A    H
ATOM    205  HB3 ALA A  12      19.034   6.105 -11.460  1.00  0.00      A    H
ATOM    206  C   ALA A  12      16.627   3.543 -11.246  1.00  0.00      A    C
ATOM    207  O   ALA A  12      16.841   2.359 -11.140  1.00  0.00      A    O
ATOM    208  N   VAL A  13      15.566   4.070 -10.739  1.00  0.00      A    N
ATOM    209  HN  VAL A  13      15.240   4.974 -11.003  1.00  0.00      A    H
ATOM    210  CA  VAL A  13      14.564   3.216 -10.097  1.00  0.00      A    C
ATOM    211  HA  VAL A  13      14.964   2.323  -9.640  1.00  0.00      A    H
ATOM    212  CB  VAL A  13      13.814   3.805  -8.877  1.00  0.00      A    C
ATOM    213  HB  VAL A  13      13.160   3.004  -8.471  1.00  0.00      A    H
ATOM    214  CG1 VAL A  13      14.825   4.251  -7.844  1.00  0.00      A    C
ATOM    215 HG11 VAL A  13      15.542   3.427  -7.645  1.00  0.00      A    H
ATOM    216 HG12 VAL A  13      15.307   5.222  -8.088  1.00  0.00      A    H
ATOM    217 HG13 VAL A  13      14.245   4.401  -6.908  1.00  0.00      A    H
ATOM    218  CG2 VAL A  13      12.939   4.976  -9.366  1.00  0.00      A    C
ATOM    219 HG21 VAL A  13      13.553   5.735  -9.896  1.00  0.00      A    H
ATOM    220 HG22 VAL A  13      12.181   4.634 -10.102  1.00  0.00      A    H
ATOM    221 HG23 VAL A  13      12.371   5.435  -8.528  1.00  0.00      A    H
ATOM    222  C   VAL A  13      13.649   2.703 -11.201  1.00  0.00      A    C
ATOM    223  O   VAL A  13      13.370   3.382 -12.237  1.00  0.00      A    O
ATOM    224  N   ASN A  14      13.083   1.533 -10.925  1.00  0.00      A    N
ATOM    225  HN  ASN A  14      13.440   0.965 -10.187  1.00  0.00      A    H
ATOM    226  CA  ASN A  14      12.029   0.966 -11.729  1.00  0.00      A    C
ATOM    227  HA  ASN A  14      12.052   1.360 -12.734  1.00  0.00      A    H
ATOM    228  CB  ASN A  14      12.112  -0.531 -11.698  1.00  0.00      A    C
ATOM    229  HB1 ASN A  14      12.259  -0.956 -10.682  1.00  0.00      A    H
ATOM    230  HB2 ASN A  14      11.241  -1.072 -12.125  1.00  0.00      A    H
ATOM    231  CG  ASN A  14      13.350  -0.824 -12.539  1.00  0.00      A    C
ATOM    232  OD1 ASN A  14      13.284  -0.558 -13.753  1.00  0.00      A    O
ATOM    233  ND2 ASN A  14      14.516  -1.162 -11.972  1.00  0.00      A    N
ATOM    234 HD21 ASN A  14      15.270  -1.436 -12.569  1.00  0.00      A    H
ATOM    235 HD22 ASN A  14      14.615  -1.054 -10.983  1.00  0.00      A    H
ATOM    236  C   ASN A  14      10.665   1.374 -11.142  1.00  0.00      A    C
ATOM    237  O   ASN A  14      10.630   1.855 -10.001  1.00  0.00      A    O
ATOM    238  N   PRO A  15       9.499   1.318 -11.811  1.00  0.00      A    N
ATOM    239  CD  PRO A  15       9.368   0.979 -13.232  1.00  0.00      A    C
ATOM    240  HD1 PRO A  15       9.259  -0.125 -13.287  1.00  0.00      A    H
ATOM    241  HD2 PRO A  15      10.169   1.302 -13.931  1.00  0.00      A    H
ATOM    242  CA  PRO A  15       8.209   1.901 -11.202  1.00  0.00      A    C
ATOM    243  HA  PRO A  15       8.363   2.960 -11.054  1.00  0.00      A    H
ATOM    244  CB  PRO A  15       7.231   1.524 -12.303  1.00  0.00      A    C
ATOM    245  HB1 PRO A  15       7.007   0.437 -12.237  1.00  0.00      A    H
ATOM    246  HB2 PRO A  15       6.298   2.127 -12.307  1.00  0.00      A    H
ATOM    247  CG  PRO A  15       7.999   1.609 -13.644  1.00  0.00      A    C
ATOM    248  HG1 PRO A  15       7.591   1.022 -14.495  1.00  0.00      A    H
ATOM    249  HG2 PRO A  15       8.155   2.636 -14.038  1.00  0.00      A    H
ATOM    250  C   PRO A  15       7.696   1.304  -9.880  1.00  0.00      A    C
ATOM    251  O   PRO A  15       8.339   0.528  -9.192  1.00  0.00      A    O
ATOM    252  N   VAL A  16       6.433   1.694  -9.459  1.00  0.00      A    N
ATOM    253  HN  VAL A  16       5.836   2.306  -9.973  1.00  0.00      A    H
ATOM    254  CA  VAL A  16       5.758   1.237  -8.259  1.00  0.00      A    C
ATOM    255  HA  VAL A  16       6.562   1.012  -7.574  1.00  0.00      A    H
ATOM    256  CB  VAL A  16       4.886   2.272  -7.571  1.00  0.00      A    C
ATOM    257  HB  VAL A  16       3.843   2.277  -7.952  1.00  0.00      A    H
ATOM    258  CG1 VAL A  16       4.812   1.860  -6.037  1.00  0.00      A    C
ATOM    259 HG11 VAL A  16       4.249   2.613  -5.446  1.00  0.00      A    H
ATOM    260 HG12 VAL A  16       4.271   0.907  -5.857  1.00  0.00      A    H
ATOM    261 HG13 VAL A  16       5.835   1.766  -5.614  1.00  0.00      A    H
ATOM    262  CG2 VAL A  16       5.446   3.700  -7.554  1.00  0.00      A    C
ATOM    263 HG21 VAL A  16       4.808   4.256  -6.833  1.00  0.00      A    H
ATOM    264 HG22 VAL A  16       6.517   3.683  -7.258  1.00  0.00      A    H
ATOM    265 HG23 VAL A  16       5.389   4.223  -8.532  1.00  0.00      A    H
ATOM    266  C   VAL A  16       5.026  -0.040  -8.570  1.00  0.00      A    C
ATOM    267  O   VAL A  16       3.948  -0.103  -9.158  1.00  0.00      A    O
ATOM    268  N   LYS A  17       5.681  -1.091  -8.118  1.00  0.00      A    N
ATOM    269  HN  LYS A  17       6.490  -0.995  -7.543  1.00  0.00      A    H
ATOM    270  CA  LYS A  17       5.283  -2.408  -8.283  1.00  0.00      A    C
ATOM    271  HA  LYS A  17       4.771  -2.570  -9.220  1.00  0.00      A    H
ATOM    272  CB  LYS A  17       6.507  -3.361  -8.091  1.00  0.00      A    C
ATOM    273  HB1 LYS A  17       6.780  -3.452  -7.018  1.00  0.00      A    H
ATOM    274  HB2 LYS A  17       6.226  -4.383  -8.424  1.00  0.00      A    H
ATOM    275  CG  LYS A  17       7.727  -2.795  -8.828  1.00  0.00      A    C
ATOM    276  HG1 LYS A  17       7.390  -2.678  -9.881  1.00  0.00      A    H
ATOM    277  HG2 LYS A  17       7.942  -1.745  -8.536  1.00  0.00      A    H
ATOM    278  CD  LYS A  17       8.958  -3.599  -8.643  1.00  0.00      A    C
ATOM    279  HD1 LYS A  17       8.964  -3.871  -7.566  1.00  0.00      A    H
ATOM    280  HD2 LYS A  17       8.888  -4.522  -9.258  1.00  0.00      A    H
ATOM    281  CE  LYS A  17      10.322  -2.818  -8.802  1.00  0.00      A    C
ATOM    282  HE1 LYS A  17      10.638  -2.595  -9.843  1.00  0.00      A    H
ATOM    283  HE2 LYS A  17      10.363  -1.850  -8.258  1.00  0.00      A    H
ATOM    284  NZ  LYS A  17      11.490  -3.586  -8.222  1.00  0.00      A    N
ATOM    285  HZ1 LYS A  17      11.728  -4.345  -8.891  1.00  0.00      A    H
ATOM    286  HZ2 LYS A  17      12.361  -3.017  -8.249  1.00  0.00      A    H
ATOM    287  HZ3 LYS A  17      11.222  -3.990  -7.302  1.00  0.00      A    H
ATOM    288  C   LYS A  17       4.283  -2.700  -7.113  1.00  0.00      A    C
ATOM    289  O   LYS A  17       4.346  -2.015  -6.115  1.00  0.00      A    O
ATOM    290  N   ASP A  18       3.345  -3.722  -7.190  1.00  0.00      A    N
ATOM    291  HN  ASP A  18       3.447  -4.248  -8.030  1.00  0.00      A    H
ATOM    292  CA  ASP A  18       2.217  -3.990  -6.342  1.00  0.00      A    C
ATOM    293  HA  ASP A  18       1.935  -2.991  -6.044  1.00  0.00      A    H
ATOM    294  CB  ASP A  18       1.143  -4.476  -7.237  1.00  0.00      A    C
ATOM    295  HB1 ASP A  18       1.049  -3.830  -8.136  1.00  0.00      A    H
ATOM    296  HB2 ASP A  18       1.336  -5.502  -7.617  1.00  0.00      A    H
ATOM    297  CG  ASP A  18      -0.148  -4.698  -6.398  1.00  0.00      A    C
ATOM    298  OD1 ASP A  18      -0.502  -5.866  -6.268  1.00  0.00      A    O
ATOM    299  OD2 ASP A  18      -0.800  -3.775  -5.887  1.00  0.00      A    O
ATOM    300  C   ASP A  18       2.589  -4.844  -5.086  1.00  0.00      A    C
ATOM    301  O   ASP A  18       2.944  -6.029  -5.139  1.00  0.00      A    O
ATOM    302  N   GLN A  19       2.419  -4.349  -3.826  1.00  0.00      A    N
ATOM    303  HN  GLN A  19       2.106  -3.431  -3.597  1.00  0.00      A    H
ATOM    304  CA  GLN A  19       2.571  -5.151  -2.675  1.00  0.00      A    C
ATOM    305  HA  GLN A  19       3.330  -5.899  -2.849  1.00  0.00      A    H
ATOM    306  CB  GLN A  19       2.924  -4.239  -1.493  1.00  0.00      A    C
ATOM    307  HB1 GLN A  19       3.508  -4.838  -0.762  1.00  0.00      A    H
ATOM    308  HB2 GLN A  19       3.541  -3.411  -1.902  1.00  0.00      A    H
ATOM    309  CG  GLN A  19       1.777  -3.663  -0.639  1.00  0.00      A    C
ATOM    310  HG1 GLN A  19       1.327  -2.824  -1.211  1.00  0.00      A    H
ATOM    311  HG2 GLN A  19       0.965  -4.274  -0.189  1.00  0.00      A    H
ATOM    312  CD  GLN A  19       2.158  -2.929   0.596  1.00  0.00      A    C
ATOM    313  OE1 GLN A  19       1.335  -2.643   1.464  1.00  0.00      A    O
ATOM    314  NE2 GLN A  19       3.459  -2.545   0.680  1.00  0.00      A    N
ATOM    315 HE21 GLN A  19       3.525  -1.963   1.490  1.00  0.00      A    H
ATOM    316 HE22 GLN A  19       4.051  -2.571  -0.126  1.00  0.00      A    H
ATOM    317  C   GLN A  19       1.396  -5.980  -2.215  1.00  0.00      A    C
ATOM    318  O   GLN A  19       1.604  -6.883  -1.407  1.00  0.00      A    O
ATOM    319  N   GLY A  20       0.182  -5.759  -2.766  1.00  0.00      A    N
ATOM    320  HN  GLY A  20       0.134  -4.965  -3.368  1.00  0.00      A    H
ATOM    321  CA  GLY A  20      -0.909  -6.648  -2.595  1.00  0.00      A    C
ATOM    322  HA1 GLY A  20      -1.738  -6.349  -3.219  1.00  0.00      A    H
ATOM    323  HA2 GLY A  20      -0.564  -7.630  -2.882  1.00  0.00      A    H
ATOM    324  C   GLY A  20      -1.532  -6.770  -1.267  1.00  0.00      A    C
ATOM    325  O   GLY A  20      -2.018  -5.751  -0.805  1.00  0.00      A    O
ATOM    326  N   ALA A  21      -1.468  -7.948  -0.618  1.00  0.00      A    N
ATOM    327  HN  ALA A  21      -0.880  -8.622  -1.058  1.00  0.00      A    H
ATOM    328  CA  ALA A  21      -2.099  -8.264   0.677  1.00  0.00      A    C
ATOM    329  HA  ALA A  21      -3.020  -7.711   0.791  1.00  0.00      A    H
ATOM    330  CB  ALA A  21      -2.538  -9.738   0.624  1.00  0.00      A    C
ATOM    331  HB1 ALA A  21      -2.977 -10.204   1.532  1.00  0.00      A    H
ATOM    332  HB2 ALA A  21      -3.197  -9.892  -0.257  1.00  0.00      A    H
ATOM    333  HB3 ALA A  21      -1.632 -10.306   0.323  1.00  0.00      A    H
ATOM    334  C   ALA A  21      -1.137  -8.171   1.847  1.00  0.00      A    C
ATOM    335  O   ALA A  21      -1.405  -7.513   2.822  1.00  0.00      A    O
ATOM    336  N   CYS A  22       0.093  -8.682   1.674  1.00  0.00      A    N
ATOM    337  HN  CYS A  22       0.379  -9.239   0.898  1.00  0.00      A    H
ATOM    338  CA  CYS A  22       1.143  -8.467   2.608  1.00  0.00      A    C
ATOM    339  HA  CYS A  22       0.715  -8.797   3.543  1.00  0.00      A    H
ATOM    340  CB  CYS A  22       2.471  -9.218   2.195  1.00  0.00      A    C
ATOM    341  HB1 CYS A  22       2.754  -8.835   1.191  1.00  0.00      A    H
ATOM    342  HB2 CYS A  22       3.317  -8.817   2.793  1.00  0.00      A    H
ATOM    343  SG  CYS A  22       2.406 -11.071   2.318  1.00  0.00      A    S
ATOM    344  C   CYS A  22       1.549  -7.019   2.837  1.00  0.00      A    C
ATOM    345  O   CYS A  22       1.614  -6.218   1.881  1.00  0.00      A    O
ATOM    346  N   GLY A  23       1.692  -6.620   4.079  1.00  0.00      A    N
ATOM    347  HN  GLY A  23       1.608  -7.302   4.802  1.00  0.00      A    H
ATOM    348  CA  GLY A  23       2.142  -5.169   4.378  1.00  0.00      A    C
ATOM    349  HA1 GLY A  23       1.698  -4.481   3.674  1.00  0.00      A    H
ATOM    350  HA2 GLY A  23       1.887  -4.970   5.408  1.00  0.00      A    H
ATOM    351  C   GLY A  23       3.659  -4.958   4.284  1.00  0.00      A    C
ATOM    352  O   GLY A  23       4.328  -4.644   5.278  1.00  0.00      A    O
ATOM    353  N   SER A  24       4.238  -5.127   3.050  1.00  0.00      A    N
ATOM    354  HN  SER A  24       3.557  -5.404   2.377  1.00  0.00      A    H
ATOM    355  CA  SER A  24       5.657  -5.405   2.803  1.00  0.00      A    C
ATOM    356  HA  SER A  24       6.169  -5.870   3.632  1.00  0.00      A    H
ATOM    357  CB  SER A  24       5.821  -6.274   1.515  1.00  0.00      A    C
ATOM    358  HB1 SER A  24       5.615  -5.716   0.576  1.00  0.00      A    H
ATOM    359  HB2 SER A  24       6.890  -6.572   1.459  1.00  0.00      A    H
ATOM    360  OG  SER A  24       4.925  -7.405   1.538  1.00  0.00      A    O
ATOM    361  HG1 SER A  24       4.882  -7.752   0.644  1.00  0.00      A    H
ATOM    362  C   SER A  24       6.378  -4.190   2.528  1.00  0.00      A    C
ATOM    363  O   SER A  24       7.428  -4.193   1.801  1.00  0.00      A    O
ATOM    364  N   CYS A  25       5.825  -3.051   2.932  1.00  0.00      A    N
ATOM    365  HN  CYS A  25       5.018  -3.117   3.514  1.00  0.00      A    H
ATOM    366  CA  CYS A  25       6.327  -1.736   2.697  1.00  0.00      A    C
ATOM    367  HA  CYS A  25       6.132  -1.458   1.671  1.00  0.00      A    H
ATOM    368  CB  CYS A  25       5.544  -0.869   3.691  1.00  0.00      A    C
ATOM    369  HB1 CYS A  25       5.827  -1.178   4.720  1.00  0.00      A    H
ATOM    370  HB2 CYS A  25       5.933   0.170   3.622  1.00  0.00      A    H
ATOM    371  SG  CYS A  25       3.792  -0.650   3.298  1.00  0.00      A    S
ATOM    372  C   CYS A  25       7.801  -1.578   2.929  1.00  0.00      A    C
ATOM    373  O   CYS A  25       8.490  -0.915   2.137  1.00  0.00      A    O
ATOM    374  N   TRP A  26       8.424  -2.269   3.913  1.00  0.00      A    N
ATOM    375  HN  TRP A  26       7.956  -2.705   4.678  1.00  0.00      A    H
ATOM    376  CA  TRP A  26       9.928  -2.407   4.047  1.00  0.00      A    C
ATOM    377  HA  TRP A  26      10.315  -1.439   4.330  1.00  0.00      A    H
ATOM    378  CB  TRP A  26      10.415  -3.337   5.213  1.00  0.00      A    C
ATOM    379  HB1 TRP A  26      11.505  -3.157   5.334  1.00  0.00      A    H
ATOM    380  HB2 TRP A  26       9.968  -2.909   6.135  1.00  0.00      A    H
ATOM    381  CG  TRP A  26      10.021  -4.758   5.337  1.00  0.00      A    C
ATOM    382  CD1 TRP A  26       8.864  -5.369   4.989  1.00  0.00      A    C
ATOM    383  HD1 TRP A  26       8.014  -4.824   4.605  1.00  0.00      A    H
ATOM    384  NE1 TRP A  26       8.899  -6.688   5.194  1.00  0.00      A    N
ATOM    385  HE1 TRP A  26       8.265  -7.354   4.866  1.00  0.00      A    H
ATOM    386  CE2 TRP A  26      10.096  -6.990   5.746  1.00  0.00      A    C
ATOM    387  CD2 TRP A  26      10.822  -5.780   5.980  1.00  0.00      A    C
ATOM    388  CE3 TRP A  26      12.053  -5.805   6.665  1.00  0.00      A    C
ATOM    389  HE3 TRP A  26      12.525  -4.911   7.046  1.00  0.00      A    H
ATOM    390  CZ3 TRP A  26      12.579  -7.079   7.081  1.00  0.00      A    C
ATOM    391  HZ3 TRP A  26      13.516  -7.014   7.613  1.00  0.00      A    H
ATOM    392  CZ2 TRP A  26      10.580  -8.234   6.181  1.00  0.00      A    C
ATOM    393  HZ2 TRP A  26      10.083  -9.152   5.904  1.00  0.00      A    H
ATOM    394  CH2 TRP A  26      11.847  -8.230   6.828  1.00  0.00      A    C
ATOM    395  HH2 TRP A  26      12.331  -9.126   7.187  1.00  0.00      A    H
ATOM    396  C   TRP A  26      10.687  -2.726   2.815  1.00  0.00      A    C
ATOM    397  O   TRP A  26      11.499  -1.953   2.360  1.00  0.00      A    O
ATOM    398  N   ALA A  27      10.370  -3.880   2.172  1.00  0.00      A    N
ATOM    399  HN  ALA A  27       9.739  -4.504   2.627  1.00  0.00      A    H
ATOM    400  CA  ALA A  27      11.081  -4.336   0.966  1.00  0.00      A    C
ATOM    401  HA  ALA A  27      12.122  -4.248   1.243  1.00  0.00      A    H
ATOM    402  CB  ALA A  27      10.693  -5.763   0.728  1.00  0.00      A    C
ATOM    403  HB1 ALA A  27       9.628  -5.925   0.456  1.00  0.00      A    H
ATOM    404  HB2 ALA A  27      11.340  -6.213  -0.055  1.00  0.00      A    H
ATOM    405  HB3 ALA A  27      10.874  -6.340   1.660  1.00  0.00      A    H
ATOM    406  C   ALA A  27      10.711  -3.485  -0.283  1.00  0.00      A    C
ATOM    407  O   ALA A  27      11.492  -3.085  -1.124  1.00  0.00      A    O
ATOM    408  N   PHE A  28       9.453  -3.073  -0.501  1.00  0.00      A    N
ATOM    409  HN  PHE A  28       8.776  -3.326   0.186  1.00  0.00      A    H
ATOM    410  CA  PHE A  28       9.039  -2.280  -1.646  1.00  0.00      A    C
ATOM    411  HA  PHE A  28       9.360  -2.757  -2.560  1.00  0.00      A    H
ATOM    412  CB  PHE A  28       7.475  -2.401  -1.716  1.00  0.00      A    C
ATOM    413  HB1 PHE A  28       6.998  -2.370  -0.712  1.00  0.00      A    H
ATOM    414  HB2 PHE A  28       7.106  -1.563  -2.345  1.00  0.00      A    H
ATOM    415  CG  PHE A  28       6.957  -3.689  -2.339  1.00  0.00      A    C
ATOM    416  CD1 PHE A  28       6.887  -4.899  -1.642  1.00  0.00      A    C
ATOM    417  HD1 PHE A  28       7.345  -4.857  -0.665  1.00  0.00      A    H
ATOM    418  CE1 PHE A  28       6.460  -6.097  -2.227  1.00  0.00      A    C
ATOM    419  HE1 PHE A  28       6.433  -6.953  -1.568  1.00  0.00      A    H
ATOM    420  CZ  PHE A  28       6.103  -6.103  -3.593  1.00  0.00      A    C
ATOM    421  HZ  PHE A  28       5.835  -7.073  -3.985  1.00  0.00      A    H
ATOM    422  CD2 PHE A  28       6.604  -3.724  -3.705  1.00  0.00      A    C
ATOM    423  HD2 PHE A  28       6.533  -2.745  -4.156  1.00  0.00      A    H
ATOM    424  CE2 PHE A  28       6.173  -4.893  -4.307  1.00  0.00      A    C
ATOM    425  HE2 PHE A  28       5.898  -4.970  -5.349  1.00  0.00      A    H
ATOM    426  C   PHE A  28       9.580  -0.854  -1.660  1.00  0.00      A    C
ATOM    427  O   PHE A  28       9.444  -0.116  -2.617  1.00  0.00      A    O
ATOM    428  N   SER A  29      10.142  -0.420  -0.537  1.00  0.00      A    N
ATOM    429  HN  SER A  29      10.116  -1.067   0.221  1.00  0.00      A    H
ATOM    430  CA  SER A  29      10.716   0.889  -0.319  1.00  0.00      A    C
ATOM    431  HA  SER A  29      10.224   1.603  -0.963  1.00  0.00      A    H
ATOM    432  CB  SER A  29      10.522   1.385   1.100  1.00  0.00      A    C
ATOM    433  HB1 SER A  29       9.454   1.477   1.390  1.00  0.00      A    H
ATOM    434  HB2 SER A  29      10.976   0.600   1.742  1.00  0.00      A    H
ATOM    435  OG  SER A  29      11.091   2.664   1.252  1.00  0.00      A    O
ATOM    436  HG1 SER A  29      10.415   3.163   1.716  1.00  0.00      A    H
ATOM    437  C   SER A  29      12.208   0.697  -0.503  1.00  0.00      A    C
ATOM    438  O   SER A  29      12.769   1.270  -1.436  1.00  0.00      A    O
ATOM    439  N   THR A  30      12.876  -0.018   0.422  1.00  0.00      A    N
ATOM    440  HN  THR A  30      12.362  -0.302   1.227  1.00  0.00      A    H
ATOM    441  CA  THR A  30      14.292  -0.339   0.611  1.00  0.00      A    C
ATOM    442  HA  THR A  30      14.733   0.623   0.824  1.00  0.00      A    H
ATOM    443  CB  THR A  30      14.776  -1.130   1.805  1.00  0.00      A    C
ATOM    444  HB  THR A  30      15.882  -1.203   1.885  1.00  0.00      A    H
ATOM    445  OG1 THR A  30      14.272  -2.387   1.849  1.00  0.00      A    O
ATOM    446  HG1 THR A  30      13.453  -2.269   2.336  1.00  0.00      A    H
ATOM    447  CG2 THR A  30      14.397  -0.311   3.047  1.00  0.00      A    C
ATOM    448 HG21 THR A  30      14.717  -0.769   4.008  1.00  0.00      A    H
ATOM    449 HG22 THR A  30      14.844   0.706   3.021  1.00  0.00      A    H
ATOM    450 HG23 THR A  30      13.294  -0.186   3.073  1.00  0.00      A    H
ATOM    451  C   THR A  30      15.007  -0.858  -0.576  1.00  0.00      A    C
ATOM    452  O   THR A  30      16.124  -0.460  -0.836  1.00  0.00      A    O
ATOM    453  N   ILE A  31      14.442  -1.778  -1.294  1.00  0.00      A    N
ATOM    454  HN  ILE A  31      13.570  -2.143  -0.977  1.00  0.00      A    H
ATOM    455  CA  ILE A  31      15.046  -2.451  -2.464  1.00  0.00      A    C
ATOM    456  HA  ILE A  31      16.061  -2.704  -2.192  1.00  0.00      A    H
ATOM    457  CB  ILE A  31      14.355  -3.738  -2.921  1.00  0.00      A    C
ATOM    458  HB  ILE A  31      13.296  -3.407  -2.858  1.00  0.00      A    H
ATOM    459  CG2 ILE A  31      14.641  -4.273  -4.341  1.00  0.00      A    C
ATOM    460 HG21 ILE A  31      14.070  -5.213  -4.500  1.00  0.00      A    H
ATOM    461 HG22 ILE A  31      14.228  -3.621  -5.140  1.00  0.00      A    H
ATOM    462 HG23 ILE A  31      15.710  -4.356  -4.633  1.00  0.00      A    H
ATOM    463  CG1 ILE A  31      14.406  -4.851  -1.865  1.00  0.00      A    C
ATOM    464 HG11 ILE A  31      13.783  -4.471  -1.027  1.00  0.00      A    H
ATOM    465 HG12 ILE A  31      13.992  -5.768  -2.336  1.00  0.00      A    H
ATOM    466  CD  ILE A  31      15.803  -5.186  -1.402  1.00  0.00      A    C
ATOM    467  HD1 ILE A  31      16.323  -4.384  -0.836  1.00  0.00      A    H
ATOM    468  HD2 ILE A  31      15.769  -6.083  -0.748  1.00  0.00      A    H
ATOM    469  HD3 ILE A  31      16.494  -5.449  -2.231  1.00  0.00      A    H
ATOM    470  C   ILE A  31      15.235  -1.438  -3.668  1.00  0.00      A    C
ATOM    471  O   ILE A  31      16.143  -1.547  -4.513  1.00  0.00      A    O
ATOM    472  N   ALA A  32      14.384  -0.381  -3.777  1.00  0.00      A    N
ATOM    473  HN  ALA A  32      13.664  -0.257  -3.099  1.00  0.00      A    H
ATOM    474  CA  ALA A  32      14.388   0.493  -4.981  1.00  0.00      A    C
ATOM    475  HA  ALA A  32      14.332  -0.131  -5.860  1.00  0.00      A    H
ATOM    476  CB  ALA A  32      13.034   1.280  -4.994  1.00  0.00      A    C
ATOM    477  HB1 ALA A  32      12.889   1.565  -6.058  1.00  0.00      A    H
ATOM    478  HB2 ALA A  32      12.165   0.656  -4.694  1.00  0.00      A    H
ATOM    479  HB3 ALA A  32      13.166   2.145  -4.310  1.00  0.00      A    H
ATOM    480  C   ALA A  32      15.674   1.375  -4.961  1.00  0.00      A    C
ATOM    481  O   ALA A  32      16.233   1.783  -5.991  1.00  0.00      A    O
ATOM    482  N   THR A  33      16.221   1.589  -3.713  1.00  0.00      A    N
ATOM    483  HN  THR A  33      15.653   1.305  -2.945  1.00  0.00      A    H
ATOM    484  CA  THR A  33      17.506   2.318  -3.518  1.00  0.00      A    C
ATOM    485  HA  THR A  33      17.437   3.130  -4.227  1.00  0.00      A    H
ATOM    486  CB  THR A  33      17.717   2.765  -2.118  1.00  0.00      A    C
ATOM    487  HB  THR A  33      18.654   3.361  -2.089  1.00  0.00      A    H
ATOM    488  OG1 THR A  33      17.938   1.626  -1.300  1.00  0.00      A    O
ATOM    489  HG1 THR A  33      17.171   1.055  -1.206  1.00  0.00      A    H
ATOM    490  CG2 THR A  33      16.573   3.671  -1.643  1.00  0.00      A    C
ATOM    491 HG21 THR A  33      16.593   3.999  -0.582  1.00  0.00      A    H
ATOM    492 HG22 THR A  33      16.484   4.567  -2.293  1.00  0.00      A    H
ATOM    493 HG23 THR A  33      15.672   3.021  -1.661  1.00  0.00      A    H
ATOM    494  C   THR A  33      18.693   1.548  -4.047  1.00  0.00      A    C
ATOM    495  O   THR A  33      19.728   2.146  -4.395  1.00  0.00      A    O
ATOM    496  N   VAL A  34      18.500   0.159  -4.034  1.00  0.00      A    N
ATOM    497  HN  VAL A  34      17.567  -0.097  -3.795  1.00  0.00      A    H
ATOM    498  CA  VAL A  34      19.532  -0.850  -4.434  1.00  0.00      A    C
ATOM    499  HA  VAL A  34      20.496  -0.398  -4.250  1.00  0.00      A    H
ATOM    500  CB  VAL A  34      19.356  -2.158  -3.782  1.00  0.00      A    C
ATOM    501  HB  VAL A  34      18.357  -2.518  -4.107  1.00  0.00      A    H
ATOM    502  CG1 VAL A  34      20.448  -3.159  -4.282  1.00  0.00      A    C
ATOM    503 HG11 VAL A  34      21.382  -2.558  -4.311  1.00  0.00      A    H
ATOM    504 HG12 VAL A  34      20.565  -4.015  -3.584  1.00  0.00      A    H
ATOM    505 HG13 VAL A  34      20.172  -3.512  -5.299  1.00  0.00      A    H
ATOM    506  CG2 VAL A  34      19.240  -1.912  -2.229  1.00  0.00      A    C
ATOM    507 HG21 VAL A  34      18.949  -2.900  -1.811  1.00  0.00      A    H
ATOM    508 HG22 VAL A  34      20.239  -1.633  -1.830  1.00  0.00      A    H
ATOM    509 HG23 VAL A  34      18.698  -1.005  -1.885  1.00  0.00      A    H
ATOM    510  C   VAL A  34      19.426  -1.020  -5.938  1.00  0.00      A    C
ATOM    511  O   VAL A  34      20.439  -1.094  -6.590  1.00  0.00      A    O
ATOM    512  N   GLU A  35      18.228  -0.917  -6.536  1.00  0.00      A    N
ATOM    513  HN  GLU A  35      17.353  -1.031  -6.072  1.00  0.00      A    H
ATOM    514  CA  GLU A  35      18.233  -0.638  -7.980  1.00  0.00      A    C
ATOM    515  HA  GLU A  35      18.706  -1.417  -8.561  1.00  0.00      A    H
ATOM    516  CB  GLU A  35      16.723  -0.492  -8.474  1.00  0.00      A    C
ATOM    517  HB1 GLU A  35      16.148   0.220  -7.843  1.00  0.00      A    H
ATOM    518  HB2 GLU A  35      16.839  -0.118  -9.513  1.00  0.00      A    H
ATOM    519  CG  GLU A  35      15.845  -1.736  -8.407  1.00  0.00      A    C
ATOM    520  HG1 GLU A  35      16.302  -2.552  -9.007  1.00  0.00      A    H
ATOM    521  HG2 GLU A  35      15.920  -1.984  -7.326  1.00  0.00      A    H
ATOM    522  CD  GLU A  35      14.419  -1.596  -8.780  1.00  0.00      A    C
ATOM    523  OE1 GLU A  35      13.909  -0.462  -8.986  1.00  0.00      A    O
ATOM    524  OE2 GLU A  35      13.795  -2.748  -8.762  1.00  0.00      A    O
ATOM    525  C   GLU A  35      18.968   0.681  -8.424  1.00  0.00      A    C
ATOM    526  O   GLU A  35      19.828   0.673  -9.338  1.00  0.00      A    O
ATOM    527  N   GLY A  36      18.741   1.740  -7.647  1.00  0.00      A    N
ATOM    528  HN  GLY A  36      18.029   1.663  -6.954  1.00  0.00      A    H
ATOM    529  CA  GLY A  36      19.441   3.024  -7.817  1.00  0.00      A    C
ATOM    530  HA1 GLY A  36      19.164   3.370  -8.802  1.00  0.00      A    H
ATOM    531  HA2 GLY A  36      19.149   3.742  -7.065  1.00  0.00      A    H
ATOM    532  C   GLY A  36      20.941   2.956  -7.763  1.00  0.00      A    C
ATOM    533  O   GLY A  36      21.629   3.541  -8.620  1.00  0.00      A    O
ATOM    534  N   ILE A  37      21.514   2.361  -6.777  1.00  0.00      A    N
ATOM    535  HN  ILE A  37      21.040   1.960  -5.996  1.00  0.00      A    H
ATOM    536  CA  ILE A  37      22.958   2.267  -6.780  1.00  0.00      A    C
ATOM    537  HA  ILE A  37      23.357   3.186  -7.180  1.00  0.00      A    H
ATOM    538  CB  ILE A  37      23.539   2.141  -5.418  1.00  0.00      A    C
ATOM    539  HB  ILE A  37      24.615   1.867  -5.439  1.00  0.00      A    H
ATOM    540  CG2 ILE A  37      23.525   3.540  -4.689  1.00  0.00      A    C
ATOM    541 HG21 ILE A  37      23.900   3.381  -3.655  1.00  0.00      A    H
ATOM    542 HG22 ILE A  37      24.198   4.305  -5.131  1.00  0.00      A    H
ATOM    543 HG23 ILE A  37      22.519   4.011  -4.645  1.00  0.00      A    H
ATOM    544  CG1 ILE A  37      22.899   1.153  -4.393  1.00  0.00      A    C
ATOM    545 HG11 ILE A  37      23.284   1.442  -3.391  1.00  0.00      A    H
ATOM    546 HG12 ILE A  37      21.802   1.317  -4.343  1.00  0.00      A    H
ATOM    547  CD  ILE A  37      23.246  -0.324  -4.634  1.00  0.00      A    C
ATOM    548  HD1 ILE A  37      22.823  -0.834  -5.525  1.00  0.00      A    H
ATOM    549  HD2 ILE A  37      24.357  -0.327  -4.639  1.00  0.00      A    H
ATOM    550  HD3 ILE A  37      23.015  -0.950  -3.746  1.00  0.00      A    H
ATOM    551  C   ILE A  37      23.468   1.136  -7.709  1.00  0.00      A    C
ATOM    552  O   ILE A  37      24.628   1.206  -8.074  1.00  0.00      A    O
ATOM    553  N   ASN A  38      22.664   0.159  -8.173  1.00  0.00      A    N
ATOM    554  HN  ASN A  38      21.705   0.149  -7.897  1.00  0.00      A    H
ATOM    555  CA  ASN A  38      22.980  -0.819  -9.137  1.00  0.00      A    C
ATOM    556  HA  ASN A  38      23.920  -1.289  -8.889  1.00  0.00      A    H
ATOM    557  CB  ASN A  38      21.928  -1.945  -9.182  1.00  0.00      A    C
ATOM    558  HB1 ASN A  38      21.642  -2.241  -8.151  1.00  0.00      A    H
ATOM    559  HB2 ASN A  38      20.967  -1.619  -9.634  1.00  0.00      A    H
ATOM    560  CG  ASN A  38      22.393  -3.220  -9.879  1.00  0.00      A    C
ATOM    561  OD1 ASN A  38      23.607  -3.434 -10.034  1.00  0.00      A    O
ATOM    562  ND2 ASN A  38      21.494  -4.121 -10.348  1.00  0.00      A    N
ATOM    563 HD21 ASN A  38      21.820  -4.831 -10.973  1.00  0.00      A    H
ATOM    564 HD22 ASN A  38      20.525  -4.059 -10.111  1.00  0.00      A    H
ATOM    565  C   ASN A  38      23.116  -0.156 -10.557  1.00  0.00      A    C
ATOM    566  O   ASN A  38      24.047  -0.542 -11.301  1.00  0.00      A    O
ATOM    567  N   TYR A  39      22.320   0.815 -10.842  1.00  0.00      A    N
ATOM    568  HN  TYR A  39      21.587   1.026 -10.199  1.00  0.00      A    H
ATOM    569  CA  TYR A  39      22.437   1.598 -12.034  1.00  0.00      A    C
ATOM    570  HA  TYR A  39      22.819   0.996 -12.845  1.00  0.00      A    H
ATOM    571  CB  TYR A  39      21.136   2.301 -12.443  1.00  0.00      A    C
ATOM    572  HB1 TYR A  39      20.370   1.501 -12.525  1.00  0.00      A    H
ATOM    573  HB2 TYR A  39      20.783   2.922 -11.592  1.00  0.00      A    H
ATOM    574  CG  TYR A  39      21.074   3.052 -13.802  1.00  0.00      A    C
ATOM    575  CD1 TYR A  39      21.284   2.348 -14.956  1.00  0.00      A    C
ATOM    576  HD1 TYR A  39      21.269   1.272 -15.051  1.00  0.00      A    H
ATOM    577  CE1 TYR A  39      21.299   3.063 -16.190  1.00  0.00      A    C
ATOM    578  HE1 TYR A  39      21.475   2.482 -17.083  1.00  0.00      A    H
ATOM    579  CZ  TYR A  39      21.122   4.503 -16.144  1.00  0.00      A    C
ATOM    580  OH  TYR A  39      21.167   5.242 -17.328  1.00  0.00      A    O
ATOM    581  HH  TYR A  39      21.305   4.570 -18.000  1.00  0.00      A    H
ATOM    582  CD2 TYR A  39      20.965   4.475 -13.769  1.00  0.00      A    C
ATOM    583  HD2 TYR A  39      20.891   4.958 -12.806  1.00  0.00      A    H
ATOM    584  CE2 TYR A  39      21.032   5.260 -14.908  1.00  0.00      A    C
ATOM    585  HE2 TYR A  39      20.881   6.328 -14.950  1.00  0.00      A    H
ATOM    586  C   TYR A  39      23.527   2.734 -11.841  1.00  0.00      A    C
ATOM    587  O   TYR A  39      24.451   2.812 -12.619  1.00  0.00      A    O
ATOM    588  N   VAL A  40      23.409   3.564 -10.802  1.00  0.00      A    N
ATOM    589  HN  VAL A  40      22.665   3.472 -10.146  1.00  0.00      A    H
ATOM    590  CA  VAL A  40      24.299   4.729 -10.561  1.00  0.00      A    C
ATOM    591  HA  VAL A  40      24.364   5.406 -11.399  1.00  0.00      A    H
ATOM    592  CB  VAL A  40      23.948   5.572  -9.345  1.00  0.00      A    C
ATOM    593  HB  VAL A  40      23.623   4.908  -8.516  1.00  0.00      A    H
ATOM    594  CG1 VAL A  40      25.052   6.530  -8.990  1.00  0.00      A    C
ATOM    595 HG11 VAL A  40      25.270   7.234  -9.821  1.00  0.00      A    H
ATOM    596 HG12 VAL A  40      24.792   7.183  -8.129  1.00  0.00      A    H
ATOM    597 HG13 VAL A  40      25.985   6.015  -8.674  1.00  0.00      A    H
ATOM    598  CG2 VAL A  40      22.714   6.423  -9.794  1.00  0.00      A    C
ATOM    599 HG21 VAL A  40      21.790   5.916 -10.144  1.00  0.00      A    H
ATOM    600 HG22 VAL A  40      22.536   7.279  -9.109  1.00  0.00      A    H
ATOM    601 HG23 VAL A  40      23.022   7.015 -10.682  1.00  0.00      A    H
ATOM    602  C   VAL A  40      25.770   4.130 -10.395  1.00  0.00      A    C
ATOM    603  O   VAL A  40      26.668   4.426 -11.179  1.00  0.00      A    O
ATOM    604  N   VAL A  41      25.977   3.294  -9.391  1.00  0.00      A    N
ATOM    605  HN  VAL A  41      25.296   2.882  -8.791  1.00  0.00      A    H
ATOM    606  CA  VAL A  41      27.379   2.977  -8.942  1.00  0.00      A    C
ATOM    607  HA  VAL A  41      28.039   3.830  -9.002  1.00  0.00      A    H
ATOM    608  CB  VAL A  41      27.440   2.685  -7.453  1.00  0.00      A    C
ATOM    609  HB  VAL A  41      27.030   1.688  -7.186  1.00  0.00      A    H
ATOM    610  CG1 VAL A  41      28.871   2.586  -6.980  1.00  0.00      A    C
ATOM    611 HG11 VAL A  41      28.852   2.330  -5.899  1.00  0.00      A    H
ATOM    612 HG12 VAL A  41      29.535   1.829  -7.448  1.00  0.00      A    H
ATOM    613 HG13 VAL A  41      29.360   3.570  -7.138  1.00  0.00      A    H
ATOM    614  CG2 VAL A  41      26.744   3.694  -6.541  1.00  0.00      A    C
ATOM    615 HG21 VAL A  41      27.335   4.635  -6.545  1.00  0.00      A    H
ATOM    616 HG22 VAL A  41      25.693   3.858  -6.863  1.00  0.00      A    H
ATOM    617 HG23 VAL A  41      26.704   3.359  -5.483  1.00  0.00      A    H
ATOM    618  C   VAL A  41      27.884   1.872  -9.811  1.00  0.00      A    C
ATOM    619  O   VAL A  41      28.880   2.034 -10.593  1.00  0.00      A    O
ATOM    620  N   THR A  42      27.205   0.719  -9.753  1.00  0.00      A    N
ATOM    621  HN  THR A  42      26.423   0.591  -9.148  1.00  0.00      A    H
ATOM    622  CA  THR A  42      27.795  -0.469 -10.374  1.00  0.00      A    C
ATOM    623  HA  THR A  42      28.845  -0.558 -10.135  1.00  0.00      A    H
ATOM    624  CB  THR A  42      27.113  -1.833 -10.033  1.00  0.00      A    C
ATOM    625  HB  THR A  42      26.084  -1.890 -10.447  1.00  0.00      A    H
ATOM    626  OG1 THR A  42      26.981  -1.851  -8.602  1.00  0.00      A    O
ATOM    627  HG1 THR A  42      26.447  -2.629  -8.423  1.00  0.00      A    H
ATOM    628  CG2 THR A  42      28.032  -3.022 -10.349  1.00  0.00      A    C
ATOM    629 HG21 THR A  42      28.090  -3.291 -11.426  1.00  0.00      A    H
ATOM    630 HG22 THR A  42      29.075  -2.789 -10.046  1.00  0.00      A    H
ATOM    631 HG23 THR A  42      27.724  -3.949  -9.819  1.00  0.00      A    H
ATOM    632  C   THR A  42      27.757  -0.482 -11.916  1.00  0.00      A    C
ATOM    633  O   THR A  42      28.761  -0.419 -12.563  1.00  0.00      A    O
ATOM    634  N   GLY A  43      26.561  -0.556 -12.580  1.00  0.00      A    N
ATOM    635  HN  GLY A  43      25.720  -0.512 -12.047  1.00  0.00      A    H
ATOM    636  CA  GLY A  43      26.465  -0.380 -14.075  1.00  0.00      A    C
ATOM    637  HA1 GLY A  43      26.665   0.675 -14.198  1.00  0.00      A    H
ATOM    638  HA2 GLY A  43      27.137  -0.973 -14.676  1.00  0.00      A    H
ATOM    639  C   GLY A  43      25.126  -0.614 -14.594  1.00  0.00      A    C
ATOM    640  O   GLY A  43      24.578   0.267 -15.261  1.00  0.00      A    O
ATOM    641  N   ASN A  44      24.598  -1.878 -14.479  1.00  0.00      A    N
ATOM    642  HN  ASN A  44      24.920  -2.644 -13.928  1.00  0.00      A    H
ATOM    643  CA  ASN A  44      23.515  -2.335 -15.317  1.00  0.00      A    C
ATOM    644  HA  ASN A  44      23.350  -1.615 -16.104  1.00  0.00      A    H
ATOM    645  CB  ASN A  44      23.951  -3.673 -16.042  1.00  0.00      A    C
ATOM    646  HB1 ASN A  44      24.804  -3.498 -16.731  1.00  0.00      A    H
ATOM    647  HB2 ASN A  44      24.169  -4.492 -15.323  1.00  0.00      A    H
ATOM    648  CG  ASN A  44      22.786  -4.259 -16.852  1.00  0.00      A    C
ATOM    649  OD1 ASN A  44      22.287  -3.717 -17.815  1.00  0.00      A    O
ATOM    650  ND2 ASN A  44      22.358  -5.484 -16.416  1.00  0.00      A    N
ATOM    651 HD21 ASN A  44      21.581  -5.863 -16.919  1.00  0.00      A    H
ATOM    652 HD22 ASN A  44      22.796  -5.953 -15.648  1.00  0.00      A    H
ATOM    653  C   ASN A  44      22.291  -2.508 -14.444  1.00  0.00      A    C
ATOM    654  O   ASN A  44      22.379  -3.138 -13.415  1.00  0.00      A    O
ATOM    655  N   LEU A  45      21.147  -1.929 -14.849  1.00  0.00      A    N
ATOM    656  HN  LEU A  45      21.046  -1.385 -15.678  1.00  0.00      A    H
ATOM    657  CA  LEU A  45      19.924  -2.045 -14.046  1.00  0.00      A    C
ATOM    658  HA  LEU A  45      20.239  -2.328 -13.052  1.00  0.00      A    H
ATOM    659  CB  LEU A  45      19.106  -0.759 -14.157  1.00  0.00      A    C
ATOM    660  HB1 LEU A  45      19.813   0.030 -13.823  1.00  0.00      A    H
ATOM    661  HB2 LEU A  45      18.836  -0.491 -15.201  1.00  0.00      A    H
ATOM    662  CG  LEU A  45      17.910  -0.712 -13.230  1.00  0.00      A    C
ATOM    663  HG  LEU A  45      17.203  -1.558 -13.371  1.00  0.00      A    H
ATOM    664  CD1 LEU A  45      18.285  -0.655 -11.781  1.00  0.00      A    C
ATOM    665 HD11 LEU A  45      17.380  -1.027 -11.254  1.00  0.00      A    H
ATOM    666 HD12 LEU A  45      19.187  -1.163 -11.378  1.00  0.00      A    H
ATOM    667 HD13 LEU A  45      18.426   0.373 -11.384  1.00  0.00      A    H
ATOM    668  CD2 LEU A  45      17.221   0.570 -13.620  1.00  0.00      A    C
ATOM    669 HD21 LEU A  45      17.905   1.396 -13.329  1.00  0.00      A    H
ATOM    670 HD22 LEU A  45      16.805   0.579 -14.650  1.00  0.00      A    H
ATOM    671 HD23 LEU A  45      16.347   0.753 -12.959  1.00  0.00      A    H
ATOM    672  C   LEU A  45      19.097  -3.227 -14.558  1.00  0.00      A    C
ATOM    673  O   LEU A  45      18.968  -3.461 -15.768  1.00  0.00      A    O
ATOM    674  N   THR A  46      18.502  -3.908 -13.580  1.00  0.00      A    N
ATOM    675  HN  THR A  46      18.550  -3.478 -12.682  1.00  0.00      A    H
ATOM    676  CA  THR A  46      17.428  -4.905 -13.714  1.00  0.00      A    C
ATOM    677  HA  THR A  46      17.028  -4.894 -14.718  1.00  0.00      A    H
ATOM    678  CB  THR A  46      17.933  -6.365 -13.717  1.00  0.00      A    C
ATOM    679  HB  THR A  46      18.615  -6.429 -14.591  1.00  0.00      A    H
ATOM    680  OG1 THR A  46      16.909  -7.350 -13.906  1.00  0.00      A    O
ATOM    681  HG1 THR A  46      17.375  -8.024 -14.407  1.00  0.00      A    H
ATOM    682  CG2 THR A  46      18.676  -6.660 -12.363  1.00  0.00      A    C
ATOM    683 HG21 THR A  46      18.046  -6.359 -11.499  1.00  0.00      A    H
ATOM    684 HG22 THR A  46      18.817  -7.756 -12.248  1.00  0.00      A    H
ATOM    685 HG23 THR A  46      19.565  -5.994 -12.335  1.00  0.00      A    H
ATOM    686  C   THR A  46      16.488  -4.622 -12.603  1.00  0.00      A    C
ATOM    687  O   THR A  46      16.713  -3.792 -11.697  1.00  0.00      A    O
ATOM    688  N   SER A  47      15.330  -5.234 -12.544  1.00  0.00      A    N
ATOM    689  HN  SER A  47      15.216  -5.919 -13.260  1.00  0.00      A    H
ATOM    690  CA  SER A  47      14.244  -4.954 -11.607  1.00  0.00      A    C
ATOM    691  HA  SER A  47      14.452  -4.026 -11.097  1.00  0.00      A    H
ATOM    692  CB  SER A  47      12.770  -4.976 -12.162  1.00  0.00      A    C
ATOM    693  HB1 SER A  47      12.701  -4.230 -12.983  1.00  0.00      A    H
ATOM    694  HB2 SER A  47      12.532  -5.929 -12.682  1.00  0.00      A    H
ATOM    695  OG  SER A  47      11.828  -4.625 -11.160  1.00  0.00      A    O
ATOM    696  HG1 SER A  47      10.976  -4.913 -11.495  1.00  0.00      A    H
ATOM    697  C   SER A  47      14.493  -5.954 -10.607  1.00  0.00      A    C
ATOM    698  O   SER A  47      14.424  -7.159 -10.800  1.00  0.00      A    O
ATOM    699  N   LEU A  48      14.884  -5.398  -9.354  1.00  0.00      A    N
ATOM    700  HN  LEU A  48      14.979  -4.419  -9.189  1.00  0.00      A    H
ATOM    701  CA  LEU A  48      15.392  -6.150  -8.239  1.00  0.00      A    C
ATOM    702  HA  LEU A  48      15.817  -7.069  -8.616  1.00  0.00      A    H
ATOM    703  CB  LEU A  48      16.554  -5.467  -7.468  1.00  0.00      A    C
ATOM    704  HB1 LEU A  48      16.391  -4.390  -7.249  1.00  0.00      A    H
ATOM    705  HB2 LEU A  48      16.617  -5.892  -6.444  1.00  0.00      A    H
ATOM    706  CG  LEU A  48      17.934  -5.415  -8.200  1.00  0.00      A    C
ATOM    707  HG  LEU A  48      17.745  -4.972  -9.201  1.00  0.00      A    H
ATOM    708  CD1 LEU A  48      18.946  -4.563  -7.489  1.00  0.00      A    C
ATOM    709 HD11 LEU A  48      18.389  -3.749  -6.977  1.00  0.00      A    H
ATOM    710 HD12 LEU A  48      19.647  -5.109  -6.822  1.00  0.00      A    H
ATOM    711 HD13 LEU A  48      19.638  -4.072  -8.206  1.00  0.00      A    H
ATOM    712  CD2 LEU A  48      18.586  -6.793  -8.441  1.00  0.00      A    C
ATOM    713 HD21 LEU A  48      17.870  -7.599  -8.707  1.00  0.00      A    H
ATOM    714 HD22 LEU A  48      19.364  -6.756  -9.233  1.00  0.00      A    H
ATOM    715 HD23 LEU A  48      18.993  -7.025  -7.433  1.00  0.00      A    H
ATOM    716  C   LEU A  48      14.210  -6.683  -7.380  1.00  0.00      A    C
ATOM    717  O   LEU A  48      13.105  -6.150  -7.389  1.00  0.00      A    O
ATOM    718  N   SER A  49      14.375  -7.810  -6.663  1.00  0.00      A    N
ATOM    719  HN  SER A  49      15.324  -8.074  -6.513  1.00  0.00      A    H
ATOM    720  CA  SER A  49      13.438  -8.767  -6.137  1.00  0.00      A    C
ATOM    721  HA  SER A  49      12.553  -8.577  -6.726  1.00  0.00      A    H
ATOM    722  CB  SER A  49      13.918 -10.275  -6.364  1.00  0.00      A    C
ATOM    723  HB1 SER A  49      14.078 -10.444  -7.450  1.00  0.00      A    H
ATOM    724  HB2 SER A  49      14.892 -10.297  -5.830  1.00  0.00      A    H
ATOM    725  OG  SER A  49      13.043 -11.203  -5.790  1.00  0.00      A    O
ATOM    726  HG1 SER A  49      13.497 -12.042  -5.681  1.00  0.00      A    H
ATOM    727  C   SER A  49      13.102  -8.536  -4.668  1.00  0.00      A    C
ATOM    728  O   SER A  49      13.814  -8.955  -3.776  1.00  0.00      A    O
ATOM    729  N   GLU A  50      11.984  -7.867  -4.224  1.00  0.00      A    N
ATOM    730  HN  GLU A  50      11.429  -7.467  -4.950  1.00  0.00      A    H
ATOM    731  CA  GLU A  50      11.628  -7.605  -2.856  1.00  0.00      A    C
ATOM    732  HA  GLU A  50      12.438  -7.182  -2.281  1.00  0.00      A    H
ATOM    733  CB  GLU A  50      10.441  -6.616  -2.849  1.00  0.00      A    C
ATOM    734  HB1 GLU A  50       9.509  -7.143  -3.146  1.00  0.00      A    H
ATOM    735  HB2 GLU A  50      10.217  -6.139  -1.871  1.00  0.00      A    H
ATOM    736  CG  GLU A  50      10.778  -5.406  -3.717  1.00  0.00      A    C
ATOM    737  HG1 GLU A  50      10.234  -4.560  -3.244  1.00  0.00      A    H
ATOM    738  HG2 GLU A  50      11.882  -5.297  -3.776  1.00  0.00      A    H
ATOM    739  CD  GLU A  50      10.418  -5.439  -5.157  1.00  0.00      A    C
ATOM    740  OE1 GLU A  50       9.793  -6.391  -5.671  1.00  0.00      A    O
ATOM    741  OE2 GLU A  50      10.772  -4.445  -5.822  1.00  0.00      A    O
ATOM    742  C   GLU A  50      11.211  -8.913  -2.224  1.00  0.00      A    C
ATOM    743  O   GLU A  50      11.450  -9.164  -1.049  1.00  0.00      A    O
ATOM    744  N   GLN A  51      10.528  -9.744  -2.988  1.00  0.00      A    N
ATOM    745  HN  GLN A  51      10.236  -9.452  -3.895  1.00  0.00      A    H
ATOM    746  CA  GLN A  51       9.991 -11.071  -2.725  1.00  0.00      A    C
ATOM    747  HA  GLN A  51       9.058 -10.945  -2.196  1.00  0.00      A    H
ATOM    748  CB  GLN A  51       9.614 -11.795  -4.001  1.00  0.00      A    C
ATOM    749  HB1 GLN A  51       8.809 -11.352  -4.626  1.00  0.00      A    H
ATOM    750  HB2 GLN A  51      10.477 -11.900  -4.693  1.00  0.00      A    H
ATOM    751  CG  GLN A  51       9.205 -13.308  -3.712  1.00  0.00      A    C
ATOM    752  HG1 GLN A  51       9.048 -13.799  -4.696  1.00  0.00      A    H
ATOM    753  HG2 GLN A  51      10.064 -13.805  -3.210  1.00  0.00      A    H
ATOM    754  CD  GLN A  51       7.846 -13.458  -2.972  1.00  0.00      A    C
ATOM    755  OE1 GLN A  51       6.796 -13.107  -3.432  1.00  0.00      A    O
ATOM    756  NE2 GLN A  51       7.822 -14.014  -1.739  1.00  0.00      A    N
ATOM    757 HE21 GLN A  51       6.958 -14.037  -1.236  1.00  0.00      A    H
ATOM    758 HE22 GLN A  51       8.643 -14.455  -1.377  1.00  0.00      A    H
ATOM    759  C   GLN A  51      10.922 -11.983  -1.877  1.00  0.00      A    C
ATOM    760  O   GLN A  51      10.638 -12.617  -0.904  1.00  0.00      A    O
ATOM    761  N   GLU A  52      12.224 -11.842  -2.168  1.00  0.00      A    N
ATOM    762  HN  GLU A  52      12.441 -11.227  -2.923  1.00  0.00      A    H
ATOM    763  CA  GLU A  52      13.341 -12.549  -1.519  1.00  0.00      A    C
ATOM    764  HA  GLU A  52      13.221 -13.616  -1.634  1.00  0.00      A    H
ATOM    765  CB  GLU A  52      14.555 -12.291  -2.355  1.00  0.00      A    C
ATOM    766  HB1 GLU A  52      14.649 -11.244  -2.716  1.00  0.00      A    H
ATOM    767  HB2 GLU A  52      15.454 -12.340  -1.703  1.00  0.00      A    H
ATOM    768  CG  GLU A  52      14.602 -13.263  -3.531  1.00  0.00      A    C
ATOM    769  HG1 GLU A  52      14.525 -14.333  -3.242  1.00  0.00      A    H
ATOM    770  HG2 GLU A  52      13.745 -13.040  -4.202  1.00  0.00      A    H
ATOM    771  CD  GLU A  52      15.917 -13.092  -4.282  1.00  0.00      A    C
ATOM    772  OE1 GLU A  52      16.968 -13.345  -3.626  1.00  0.00      A    O
ATOM    773  OE2 GLU A  52      15.941 -12.779  -5.505  1.00  0.00      A    O
ATOM    774  C   GLU A  52      13.617 -12.240  -0.063  1.00  0.00      A    C
ATOM    775  O   GLU A  52      14.024 -13.136   0.688  1.00  0.00      A    O
ATOM    776  N   LEU A  53      13.385 -10.942   0.320  1.00  0.00      A    N
ATOM    777  HN  LEU A  53      13.158 -10.367  -0.462  1.00  0.00      A    H
ATOM    778  CA  LEU A  53      13.426 -10.384   1.633  1.00  0.00      A    C
ATOM    779  HA  LEU A  53      14.288 -10.789   2.143  1.00  0.00      A    H
ATOM    780  CB  LEU A  53      13.526  -8.844   1.676  1.00  0.00      A    C
ATOM    781  HB1 LEU A  53      14.396  -8.493   1.081  1.00  0.00      A    H
ATOM    782  HB2 LEU A  53      12.644  -8.415   1.154  1.00  0.00      A    H
ATOM    783  CG  LEU A  53      13.503  -8.103   3.039  1.00  0.00      A    C
ATOM    784  HG  LEU A  53      12.490  -8.017   3.486  1.00  0.00      A    H
ATOM    785  CD1 LEU A  53      14.419  -8.899   4.006  1.00  0.00      A    C
ATOM    786 HD11 LEU A  53      14.621  -8.167   4.817  1.00  0.00      A    H
ATOM    787 HD12 LEU A  53      13.946  -9.834   4.376  1.00  0.00      A    H
ATOM    788 HD13 LEU A  53      15.384  -9.051   3.476  1.00  0.00      A    H
ATOM    789  CD2 LEU A  53      13.981  -6.668   2.957  1.00  0.00      A    C
ATOM    790 HD21 LEU A  53      15.080  -6.830   2.989  1.00  0.00      A    H
ATOM    791 HD22 LEU A  53      13.692  -6.113   2.040  1.00  0.00      A    H
ATOM    792 HD23 LEU A  53      13.662  -6.197   3.912  1.00  0.00      A    H
ATOM    793  C   LEU A  53      12.121 -10.809   2.266  1.00  0.00      A    C
ATOM    794  O   LEU A  53      12.123 -11.418   3.303  1.00  0.00      A    O
ATOM    795  N   VAL A  54      10.925 -10.657   1.534  1.00  0.00      A    N
ATOM    796  HN  VAL A  54      10.852 -10.270   0.618  1.00  0.00      A    H
ATOM    797  CA  VAL A  54       9.646 -11.173   2.062  1.00  0.00      A    C
ATOM    798  HA  VAL A  54       9.463 -10.698   3.015  1.00  0.00      A    H
ATOM    799  CB  VAL A  54       8.542 -11.071   1.114  1.00  0.00      A    C
ATOM    800  HB  VAL A  54       8.755 -11.732   0.247  1.00  0.00      A    H
ATOM    801  CG1 VAL A  54       7.264 -11.444   1.872  1.00  0.00      A    C
ATOM    802 HG11 VAL A  54       7.246 -12.513   2.174  1.00  0.00      A    H
ATOM    803 HG12 VAL A  54       7.158 -10.774   2.752  1.00  0.00      A    H
ATOM    804 HG13 VAL A  54       6.322 -11.266   1.310  1.00  0.00      A    H
ATOM    805  CG2 VAL A  54       8.385  -9.643   0.701  1.00  0.00      A    C
ATOM    806 HG21 VAL A  54       9.276  -9.226   0.185  1.00  0.00      A    H
ATOM    807 HG22 VAL A  54       7.524  -9.488   0.016  1.00  0.00      A    H
ATOM    808 HG23 VAL A  54       8.110  -8.973   1.544  1.00  0.00      A    H
ATOM    809  C   VAL A  54       9.732 -12.671   2.474  1.00  0.00      A    C
ATOM    810  O   VAL A  54       9.376 -13.035   3.624  1.00  0.00      A    O
ATOM    811  N   ASP A  55      10.316 -13.526   1.664  1.00  0.00      A    N
ATOM    812  HN  ASP A  55      10.744 -13.171   0.837  1.00  0.00      A    H
ATOM    813  CA  ASP A  55      10.351 -14.964   1.845  1.00  0.00      A    C
ATOM    814  HA  ASP A  55       9.340 -15.203   2.138  1.00  0.00      A    H
ATOM    815  CB  ASP A  55      10.824 -15.673   0.558  1.00  0.00      A    C
ATOM    816  HB1 ASP A  55      10.265 -15.061  -0.182  1.00  0.00      A    H
ATOM    817  HB2 ASP A  55      11.916 -15.585   0.374  1.00  0.00      A    H
ATOM    818  CG  ASP A  55      10.377 -17.097   0.543  1.00  0.00      A    C
ATOM    819  OD1 ASP A  55       9.236 -17.377   0.157  1.00  0.00      A    O
ATOM    820  OD2 ASP A  55      11.029 -17.931   1.154  1.00  0.00      A    O
ATOM    821  C   ASP A  55      11.330 -15.366   3.031  1.00  0.00      A    C
ATOM    822  O   ASP A  55      10.886 -15.846   4.072  1.00  0.00      A    O
ATOM    823  N   CYS A  56      12.652 -15.226   2.786  1.00  0.00      A    N
ATOM    824  HN  CYS A  56      12.974 -14.867   1.914  1.00  0.00      A    H
ATOM    825  CA  CYS A  56      13.676 -15.851   3.625  1.00  0.00      A    C
ATOM    826  HA  CYS A  56      13.327 -16.834   3.903  1.00  0.00      A    H
ATOM    827  CB  CYS A  56      14.985 -15.948   2.861  1.00  0.00      A    C
ATOM    828  HB1 CYS A  56      15.804 -16.375   3.479  1.00  0.00      A    H
ATOM    829  HB2 CYS A  56      15.326 -14.972   2.455  1.00  0.00      A    H
ATOM    830  SG  CYS A  56      14.775 -16.995   1.378  1.00  0.00      A    S
ATOM    831  C   CYS A  56      13.849 -15.137   4.927  1.00  0.00      A    C
ATOM    832  O   CYS A  56      13.192 -15.498   5.920  1.00  0.00      A    O
ATOM    833  N   ASP A  57      14.724 -14.084   4.901  1.00  0.00      A    N
ATOM    834  HN  ASP A  57      14.942 -13.726   3.997  1.00  0.00      A    H
ATOM    835  CA  ASP A  57      15.399 -13.420   6.024  1.00  0.00      A    C
ATOM    836  HA  ASP A  57      16.276 -12.923   5.635  1.00  0.00      A    H
ATOM    837  CB  ASP A  57      14.539 -12.170   6.606  1.00  0.00      A    C
ATOM    838  HB1 ASP A  57      14.330 -11.541   5.714  1.00  0.00      A    H
ATOM    839  HB2 ASP A  57      13.551 -12.478   7.008  1.00  0.00      A    H
ATOM    840  CG  ASP A  57      15.325 -11.374   7.607  1.00  0.00      A    C
ATOM    841  OD1 ASP A  57      16.455 -10.966   7.294  1.00  0.00      A    O
ATOM    842  OD2 ASP A  57      14.774 -11.235   8.729  1.00  0.00      A    O
ATOM    843  C   ASP A  57      15.919 -14.484   7.066  1.00  0.00      A    C
ATOM    844  O   ASP A  57      16.361 -15.545   6.677  1.00  0.00      A    O
ATOM    845  N   ARG A  58      15.945 -14.222   8.451  1.00  0.00      A    N
ATOM    846  HN  ARG A  58      15.653 -13.343   8.820  1.00  0.00      A    H
ATOM    847  CA  ARG A  58      16.329 -15.208   9.440  1.00  0.00      A    C
ATOM    848  HA  ARG A  58      16.041 -16.175   9.055  1.00  0.00      A    H
ATOM    849  CB  ARG A  58      17.822 -15.032   9.748  1.00  0.00      A    C
ATOM    850  HB1 ARG A  58      18.256 -14.711   8.777  1.00  0.00      A    H
ATOM    851  HB2 ARG A  58      17.964 -14.140  10.395  1.00  0.00      A    H
ATOM    852  CG  ARG A  58      18.509 -16.216  10.274  1.00  0.00      A    C
ATOM    853  HG1 ARG A  58      18.099 -16.698  11.187  1.00  0.00      A    H
ATOM    854  HG2 ARG A  58      18.473 -16.938   9.430  1.00  0.00      A    H
ATOM    855  CD  ARG A  58      19.947 -15.776  10.621  1.00  0.00      A    C
ATOM    856  HD1 ARG A  58      20.336 -15.236   9.732  1.00  0.00      A    H
ATOM    857  HD2 ARG A  58      19.770 -15.122  11.502  1.00  0.00      A    H
ATOM    858  NE  ARG A  58      20.747 -16.978  10.919  1.00  0.00      A    N
ATOM    859  HE  ARG A  58      20.322 -17.848  10.672  1.00  0.00      A    H
ATOM    860  CZ  ARG A  58      21.911 -17.056  11.541  1.00  0.00      A    C
ATOM    861  NH1 ARG A  58      22.508 -15.959  12.017  1.00  0.00      A    N
ATOM    862 HH11 ARG A  58      22.116 -15.044  11.929  1.00  0.00      A    H
ATOM    863 HH12 ARG A  58      23.342 -16.082  12.554  1.00  0.00      A    H
ATOM    864  NH2 ARG A  58      22.659 -18.168  11.559  1.00  0.00      A    N
ATOM    865 HH21 ARG A  58      22.187 -18.988  11.236  1.00  0.00      A    H
ATOM    866 HH22 ARG A  58      23.607 -18.202  11.874  1.00  0.00      A    H
ATOM    867  C   ARG A  58      15.622 -15.154  10.746  1.00  0.00      A    C
ATOM    868  O   ARG A  58      14.993 -16.131  11.210  1.00  0.00      A    O
ATOM    869  N   ALA A  59      15.652 -13.989  11.441  1.00  0.00      A    N
ATOM    870  HN  ALA A  59      16.082 -13.208  10.996  1.00  0.00      A    H
ATOM    871  CA  ALA A  59      15.188 -13.831  12.775  1.00  0.00      A    C
ATOM    872  HA  ALA A  59      15.292 -14.792  13.256  1.00  0.00      A    H
ATOM    873  CB  ALA A  59      16.233 -12.905  13.535  1.00  0.00      A    C
ATOM    874  HB1 ALA A  59      15.874 -12.712  14.568  1.00  0.00      A    H
ATOM    875  HB2 ALA A  59      17.263 -13.306  13.647  1.00  0.00      A    H
ATOM    876  HB3 ALA A  59      16.195 -11.990  12.905  1.00  0.00      A    H
ATOM    877  C   ALA A  59      13.708 -13.370  12.857  1.00  0.00      A    C
ATOM    878  O   ALA A  59      12.758 -14.172  12.804  1.00  0.00      A    O
ATOM    879  N   GLU A  60      13.539 -11.991  13.072  1.00  0.00      A    N
ATOM    880  HN  GLU A  60      14.260 -11.312  12.959  1.00  0.00      A    H
ATOM    881  CA  GLU A  60      12.464 -11.548  13.876  1.00  0.00      A    C
ATOM    882  HA  GLU A  60      12.082 -12.360  14.477  1.00  0.00      A    H
ATOM    883  CB  GLU A  60      12.802 -10.396  14.904  1.00  0.00      A    C
ATOM    884  HB1 GLU A  60      11.922  -9.809  15.245  1.00  0.00      A    H
ATOM    885  HB2 GLU A  60      13.004 -10.892  15.877  1.00  0.00      A    H
ATOM    886  CG  GLU A  60      13.901  -9.418  14.387  1.00  0.00      A    C
ATOM    887  HG1 GLU A  60      14.855  -9.967  14.232  1.00  0.00      A    H
ATOM    888  HG2 GLU A  60      13.510  -8.941  13.463  1.00  0.00      A    H
ATOM    889  CD  GLU A  60      14.161  -8.378  15.393  1.00  0.00      A    C
ATOM    890  OE1 GLU A  60      13.432  -8.378  16.418  1.00  0.00      A    O
ATOM    891  OE2 GLU A  60      15.031  -7.480  15.293  1.00  0.00      A    O
ATOM    892  C   GLU A  60      11.214 -11.161  12.986  1.00  0.00      A    C
ATOM    893  O   GLU A  60      10.087 -11.570  13.186  1.00  0.00      A    O
ATOM    894  N   ASP A  61      11.423 -10.252  12.000  1.00  0.00      A    N
ATOM    895  HN  ASP A  61      12.328  -9.901  11.772  1.00  0.00      A    H
ATOM    896  CA  ASP A  61      10.367  -9.739  11.105  1.00  0.00      A    C
ATOM    897  HA  ASP A  61       9.551  -9.442  11.747  1.00  0.00      A    H
ATOM    898  CB  ASP A  61      11.039  -8.618  10.221  1.00  0.00      A    C
ATOM    899  HB1 ASP A  61      11.935  -9.064   9.739  1.00  0.00      A    H
ATOM    900  HB2 ASP A  61      10.374  -8.123   9.481  1.00  0.00      A    H
ATOM    901  CG  ASP A  61      11.593  -7.532  11.079  1.00  0.00      A    C
ATOM    902  OD1 ASP A  61      10.853  -6.769  11.835  1.00  0.00      A    O
ATOM    903  OD2 ASP A  61      12.821  -7.221  10.903  1.00  0.00      A    O
ATOM    904  C   ASP A  61       9.790 -10.888  10.267  1.00  0.00      A    C
ATOM    905  O   ASP A  61      10.477 -11.751   9.754  1.00  0.00      A    O
ATOM    906  N   MET A  62       8.446 -11.002  10.252  1.00  0.00      A    N
ATOM    907  HN  MET A  62       7.853 -10.472  10.854  1.00  0.00      A    H
ATOM    908  CA  MET A  62       7.681 -12.171   9.791  1.00  0.00      A    C
ATOM    909  HA  MET A  62       8.270 -13.071   9.888  1.00  0.00      A    H
ATOM    910  CB  MET A  62       6.484 -12.310  10.796  1.00  0.00      A    C
ATOM    911  HB1 MET A  62       5.958 -11.339  10.921  1.00  0.00      A    H
ATOM    912  HB2 MET A  62       5.691 -12.977  10.395  1.00  0.00      A    H
ATOM    913  CG  MET A  62       6.832 -12.914  12.164  1.00  0.00      A    C
ATOM    914  HG1 MET A  62       6.913 -14.013  12.017  1.00  0.00      A    H
ATOM    915  HG2 MET A  62       7.796 -12.479  12.503  1.00  0.00      A    H
ATOM    916  SD  MET A  62       5.482 -12.561  13.387  1.00  0.00      A    S
ATOM    917  CE  MET A  62       6.166 -13.430  14.793  1.00  0.00      A    C
ATOM    918  HE1 MET A  62       6.534 -14.438  14.508  1.00  0.00      A    H
ATOM    919  HE2 MET A  62       7.070 -12.884  15.136  1.00  0.00      A    H
ATOM    920  HE3 MET A  62       5.479 -13.443  15.667  1.00  0.00      A    H
ATOM    921  C   MET A  62       7.276 -12.066   8.332  1.00  0.00      A    C
ATOM    922  O   MET A  62       6.073 -12.332   8.039  1.00  0.00      A    O
ATOM    923  N   GLY A  63       8.183 -11.676   7.448  1.00  0.00      A    N
ATOM    924  HN  GLY A  63       9.083 -11.401   7.777  1.00  0.00      A    H
ATOM    925  CA  GLY A  63       7.995 -11.427   6.029  1.00  0.00      A    C
ATOM    926  HA1 GLY A  63       8.837 -10.842   5.691  1.00  0.00      A    H
ATOM    927  HA2 GLY A  63       8.015 -12.368   5.500  1.00  0.00      A    H
ATOM    928  C   GLY A  63       6.825 -10.655   5.582  1.00  0.00      A    C
ATOM    929  O   GLY A  63       6.894  -9.424   5.516  1.00  0.00      A    O
ATOM    930  N   CYS A  64       5.726 -11.367   5.436  1.00  0.00      A    N
ATOM    931  HN  CYS A  64       5.735 -12.332   5.685  1.00  0.00      A    H
ATOM    932  CA  CYS A  64       4.462 -10.858   5.070  1.00  0.00      A    C
ATOM    933  HA  CYS A  64       4.526 -10.428   4.081  1.00  0.00      A    H
ATOM    934  CB  CYS A  64       3.460 -12.030   4.985  1.00  0.00      A    C
ATOM    935  HB1 CYS A  64       3.851 -12.838   4.331  1.00  0.00      A    H
ATOM    936  HB2 CYS A  64       3.458 -12.456   6.011  1.00  0.00      A    H
ATOM    937  SG  CYS A  64       1.809 -11.712   4.218  1.00  0.00      A    S
ATOM    938  C   CYS A  64       3.918  -9.806   5.953  1.00  0.00      A    C
ATOM    939  O   CYS A  64       3.330  -8.804   5.510  1.00  0.00      A    O
ATOM    940  N   ASN A  65       4.016  -9.983   7.312  1.00  0.00      A    N
ATOM    941  HN  ASN A  65       4.574 -10.721   7.683  1.00  0.00      A    H
ATOM    942  CA  ASN A  65       3.318  -9.153   8.356  1.00  0.00      A    C
ATOM    943  HA  ASN A  65       2.318  -9.046   7.962  1.00  0.00      A    H
ATOM    944  CB  ASN A  65       3.203  -9.980   9.654  1.00  0.00      A    C
ATOM    945  HB1 ASN A  65       4.194 -10.120  10.138  1.00  0.00      A    H
ATOM    946  HB2 ASN A  65       2.589  -9.341  10.325  1.00  0.00      A    H
ATOM    947  CG  ASN A  65       2.580 -11.328   9.512  1.00  0.00      A    C
ATOM    948  OD1 ASN A  65       3.131 -12.321  10.038  1.00  0.00      A    O
ATOM    949  ND2 ASN A  65       1.379 -11.363   8.908  1.00  0.00      A    N
ATOM    950 HD21 ASN A  65       0.991 -12.247   8.649  1.00  0.00      A    H
ATOM    951 HD22 ASN A  65       0.818 -10.542   8.800  1.00  0.00      A    H
ATOM    952  C   ASN A  65       3.830  -7.743   8.448  1.00  0.00      A    C
ATOM    953  O   ASN A  65       3.096  -6.950   9.006  1.00  0.00      A    O
ATOM    954  N   GLY A  66       5.072  -7.512   8.073  1.00  0.00      A    N
ATOM    955  HN  GLY A  66       5.407  -8.300   7.563  1.00  0.00      A    H
ATOM    956  CA  GLY A  66       5.936  -6.320   7.971  1.00  0.00      A    C
ATOM    957  HA1 GLY A  66       6.073  -6.083   6.926  1.00  0.00      A    H
ATOM    958  HA2 GLY A  66       5.488  -5.566   8.601  1.00  0.00      A    H
ATOM    959  C   GLY A  66       7.369  -6.569   8.389  1.00  0.00      A    C
ATOM    960  O   GLY A  66       7.650  -7.672   8.871  1.00  0.00      A    O
ATOM    961  N   GLY A  67       8.203  -5.504   8.314  1.00  0.00      A    N
ATOM    962  HN  GLY A  67       7.895  -4.670   7.864  1.00  0.00      A    H
ATOM    963  CA  GLY A  67       9.525  -5.513   8.890  1.00  0.00      A    C
ATOM    964  HA1 GLY A  67       9.509  -5.748   9.944  1.00  0.00      A    H
ATOM    965  HA2 GLY A  67      10.052  -6.276   8.335  1.00  0.00      A    H
ATOM    966  C   GLY A  67      10.272  -4.184   8.995  1.00  0.00      A    C
ATOM    967  O   GLY A  67       9.828  -3.142   8.587  1.00  0.00      A    O
ATOM    968  N   LEU A  68      11.515  -4.196   9.618  1.00  0.00      A    N
ATOM    969  HN  LEU A  68      11.934  -5.022   9.988  1.00  0.00      A    H
ATOM    970  CA  LEU A  68      12.266  -3.012   9.928  1.00  0.00      A    C
ATOM    971  HA  LEU A  68      11.615  -2.167  10.099  1.00  0.00      A    H
ATOM    972  CB  LEU A  68      13.099  -3.289  11.201  1.00  0.00      A    C
ATOM    973  HB1 LEU A  68      12.288  -3.522  11.924  1.00  0.00      A    H
ATOM    974  HB2 LEU A  68      13.720  -4.188  11.001  1.00  0.00      A    H
ATOM    975  CG  LEU A  68      13.985  -2.147  11.807  1.00  0.00      A    C
ATOM    976  HG  LEU A  68      14.753  -1.764  11.101  1.00  0.00      A    H
ATOM    977  CD1 LEU A  68      13.088  -1.005  12.223  1.00  0.00      A    C
ATOM    978 HD11 LEU A  68      12.748  -0.470  11.311  1.00  0.00      A    H
ATOM    979 HD12 LEU A  68      12.324  -1.474  12.879  1.00  0.00      A    H
ATOM    980 HD13 LEU A  68      13.789  -0.382  12.820  1.00  0.00      A    H
ATOM    981  CD2 LEU A  68      14.746  -2.670  12.971  1.00  0.00      A    C
ATOM    982 HD21 LEU A  68      15.508  -1.977  13.387  1.00  0.00      A    H
ATOM    983 HD22 LEU A  68      14.034  -2.905  13.791  1.00  0.00      A    H
ATOM    984 HD23 LEU A  68      15.303  -3.581  12.665  1.00  0.00      A    H
ATOM    985  C   LEU A  68      13.188  -2.637   8.835  1.00  0.00      A    C
ATOM    986  O   LEU A  68      13.894  -3.462   8.246  1.00  0.00      A    O
ATOM    987  N   MET A  69      13.269  -1.342   8.448  1.00  0.00      A    N
ATOM    988  HN  MET A  69      12.645  -0.716   8.908  1.00  0.00      A    H
ATOM    989  CA  MET A  69      14.055  -0.786   7.312  1.00  0.00      A    C
ATOM    990  HA  MET A  69      13.719  -1.222   6.383  1.00  0.00      A    H
ATOM    991  CB  MET A  69      13.810   0.744   7.270  1.00  0.00      A    C
ATOM    992  HB1 MET A  69      12.746   0.931   7.011  1.00  0.00      A    H
ATOM    993  HB2 MET A  69      13.925   0.986   8.348  1.00  0.00      A    H
ATOM    994  CG  MET A  69      14.790   1.742   6.518  1.00  0.00      A    C
ATOM    995  HG1 MET A  69      15.732   1.762   7.107  1.00  0.00      A    H
ATOM    996  HG2 MET A  69      15.028   1.137   5.617  1.00  0.00      A    H
ATOM    997  SD  MET A  69      14.192   3.386   5.932  1.00  0.00      A    S
ATOM    998  CE  MET A  69      13.931   4.040   7.609  1.00  0.00      A    C
ATOM    999  HE1 MET A  69      13.200   3.465   8.218  1.00  0.00      A    H
ATOM   1000  HE2 MET A  69      14.905   4.115   8.137  1.00  0.00      A    H
ATOM   1001  HE3 MET A  69      13.518   5.061   7.469  1.00  0.00      A    H
ATOM   1002  C   MET A  69      15.494  -1.042   7.539  1.00  0.00      A    C
ATOM   1003  O   MET A  69      16.101  -1.360   6.496  1.00  0.00      A    O
ATOM   1004  N   ASP A  70      16.029  -1.088   8.822  1.00  0.00      A    N
ATOM   1005  HN  ASP A  70      15.508  -0.727   9.591  1.00  0.00      A    H
ATOM   1006  CA  ASP A  70      17.382  -1.432   9.130  1.00  0.00      A    C
ATOM   1007  HA  ASP A  70      18.080  -0.859   8.538  1.00  0.00      A    H
ATOM   1008  CB  ASP A  70      17.569  -1.178  10.623  1.00  0.00      A    C
ATOM   1009  HB1 ASP A  70      16.679  -1.606  11.132  1.00  0.00      A    H
ATOM   1010  HB2 ASP A  70      18.502  -1.630  11.021  1.00  0.00      A    H
ATOM   1011  CG  ASP A  70      17.466   0.293  10.920  1.00  0.00      A    C
ATOM   1012  OD1 ASP A  70      16.470   0.766  11.493  1.00  0.00      A    O
ATOM   1013  OD2 ASP A  70      18.389   1.080  10.563  1.00  0.00      A    O
ATOM   1014  C   ASP A  70      17.733  -2.872   8.914  1.00  0.00      A    C
ATOM   1015  O   ASP A  70      18.724  -3.151   8.295  1.00  0.00      A    O
ATOM   1016  N   ASN A  71      16.819  -3.850   9.265  1.00  0.00      A    N
ATOM   1017  HN  ASN A  71      15.964  -3.513   9.653  1.00  0.00      A    H
ATOM   1018  CA  ASN A  71      17.004  -5.234   9.087  1.00  0.00      A    C
ATOM   1019  HA  ASN A  71      17.984  -5.578   9.385  1.00  0.00      A    H
ATOM   1020  CB  ASN A  71      16.016  -6.171   9.882  1.00  0.00      A    C
ATOM   1021  HB1 ASN A  71      14.995  -5.867   9.569  1.00  0.00      A    H
ATOM   1022  HB2 ASN A  71      16.176  -7.219   9.550  1.00  0.00      A    H
ATOM   1023  CG  ASN A  71      16.315  -6.216  11.394  1.00  0.00      A    C
ATOM   1024  OD1 ASN A  71      17.368  -5.829  11.908  1.00  0.00      A    O
ATOM   1025  ND2 ASN A  71      15.352  -6.720  12.148  1.00  0.00      A    N
ATOM   1026 HD21 ASN A  71      15.640  -6.921  13.084  1.00  0.00      A    H
ATOM   1027 HD22 ASN A  71      14.514  -6.948  11.653  1.00  0.00      A    H
ATOM   1028  C   ASN A  71      16.900  -5.633   7.587  1.00  0.00      A    C
ATOM   1029  O   ASN A  71      17.501  -6.598   7.161  1.00  0.00      A    O
ATOM   1030  N   ALA A  72      16.120  -4.853   6.772  1.00  0.00      A    N
ATOM   1031  HN  ALA A  72      15.510  -4.127   7.081  1.00  0.00      A    H
ATOM   1032  CA  ALA A  72      15.995  -4.938   5.339  1.00  0.00      A    C
ATOM   1033  HA  ALA A  72      15.702  -5.940   5.065  1.00  0.00      A    H
ATOM   1034  CB  ALA A  72      14.916  -3.993   4.787  1.00  0.00      A    C
ATOM   1035  HB1 ALA A  72      14.025  -4.343   5.352  1.00  0.00      A    H
ATOM   1036  HB2 ALA A  72      15.030  -2.909   5.003  1.00  0.00      A    H
ATOM   1037  HB3 ALA A  72      14.768  -4.205   3.706  1.00  0.00      A    H
ATOM   1038  C   ALA A  72      17.317  -4.604   4.672  1.00  0.00      A    C
ATOM   1039  O   ALA A  72      17.850  -5.429   3.924  1.00  0.00      A    O
ATOM   1040  N   PHE A  73      17.948  -3.394   4.995  1.00  0.00      A    N
ATOM   1041  HN  PHE A  73      17.378  -2.774   5.529  1.00  0.00      A    H
ATOM   1042  CA  PHE A  73      19.355  -3.167   4.644  1.00  0.00      A    C
ATOM   1043  HA  PHE A  73      19.429  -3.338   3.580  1.00  0.00      A    H
ATOM   1044  CB  PHE A  73      19.746  -1.687   4.982  1.00  0.00      A    C
ATOM   1045  HB1 PHE A  73      19.676  -1.499   6.075  1.00  0.00      A    H
ATOM   1046  HB2 PHE A  73      20.801  -1.577   4.653  1.00  0.00      A    H
ATOM   1047  CG  PHE A  73      19.040  -0.527   4.230  1.00  0.00      A    C
ATOM   1048  CD1 PHE A  73      18.618   0.623   4.935  1.00  0.00      A    C
ATOM   1049  HD1 PHE A  73      18.703   0.673   6.010  1.00  0.00      A    H
ATOM   1050  CE1 PHE A  73      17.885   1.522   4.324  1.00  0.00      A    C
ATOM   1051  HE1 PHE A  73      17.500   2.380   4.855  1.00  0.00      A    H
ATOM   1052  CZ  PHE A  73      17.515   1.429   2.961  1.00  0.00      A    C
ATOM   1053  HZ  PHE A  73      16.952   2.251   2.542  1.00  0.00      A    H
ATOM   1054  CD2 PHE A  73      18.804  -0.529   2.771  1.00  0.00      A    C
ATOM   1055  HD2 PHE A  73      19.255  -1.328   2.201  1.00  0.00      A    H
ATOM   1056  CE2 PHE A  73      18.093   0.427   2.095  1.00  0.00      A    C
ATOM   1057  HE2 PHE A  73      17.813   0.268   1.064  1.00  0.00      A    H
ATOM   1058  C   PHE A  73      20.373  -4.074   5.162  1.00  0.00      A    C
ATOM   1059  O   PHE A  73      21.389  -4.419   4.541  1.00  0.00      A    O
ATOM   1060  N   GLN A  74      20.188  -4.622   6.344  1.00  0.00      A    N
ATOM   1061  HN  GLN A  74      19.503  -4.189   6.926  1.00  0.00      A    H
ATOM   1062  CA  GLN A  74      21.099  -5.596   6.945  1.00  0.00      A    C
ATOM   1063  HA  GLN A  74      22.108  -5.229   6.827  1.00  0.00      A    H
ATOM   1064  CB  GLN A  74      20.798  -5.608   8.436  1.00  0.00      A    C
ATOM   1065  HB1 GLN A  74      20.738  -4.566   8.817  1.00  0.00      A    H
ATOM   1066  HB2 GLN A  74      19.781  -5.984   8.680  1.00  0.00      A    H
ATOM   1067  CG  GLN A  74      21.947  -6.187   9.361  1.00  0.00      A    C
ATOM   1068  HG1 GLN A  74      22.051  -7.239   9.021  1.00  0.00      A    H
ATOM   1069  HG2 GLN A  74      22.832  -5.600   9.034  1.00  0.00      A    H
ATOM   1070  CD  GLN A  74      21.591  -6.095  10.814  1.00  0.00      A    C
ATOM   1071  OE1 GLN A  74      21.374  -7.099  11.476  1.00  0.00      A    O
ATOM   1072  NE2 GLN A  74      21.355  -4.871  11.351  1.00  0.00      A    N
ATOM   1073 HE21 GLN A  74      21.144  -4.913  12.327  1.00  0.00      A    H
ATOM   1074 HE22 GLN A  74      21.399  -4.072  10.752  1.00  0.00      A    H
ATOM   1075  C   GLN A  74      21.060  -7.004   6.293  1.00  0.00      A    C
ATOM   1076  O   GLN A  74      22.021  -7.657   6.110  1.00  0.00      A    O
ATOM   1077  N   PHE A  75      19.856  -7.493   5.842  1.00  0.00      A    N
ATOM   1078  HN  PHE A  75      19.096  -6.901   6.097  1.00  0.00      A    H
ATOM   1079  CA  PHE A  75      19.753  -8.650   4.965  1.00  0.00      A    C
ATOM   1080  HA  PHE A  75      20.052  -9.501   5.558  1.00  0.00      A    H
ATOM   1081  CB  PHE A  75      18.226  -9.093   4.720  1.00  0.00      A    C
ATOM   1082  HB1 PHE A  75      17.752  -9.351   5.691  1.00  0.00      A    H
ATOM   1083  HB2 PHE A  75      17.649  -8.333   4.152  1.00  0.00      A    H
ATOM   1084  CG  PHE A  75      18.124 -10.235   3.801  1.00  0.00      A    C
ATOM   1085  CD1 PHE A  75      18.233 -11.576   4.301  1.00  0.00      A    C
ATOM   1086  HD1 PHE A  75      18.450 -11.674   5.354  1.00  0.00      A    H
ATOM   1087  CE1 PHE A  75      18.003 -12.658   3.430  1.00  0.00      A    C
ATOM   1088  HE1 PHE A  75      17.893 -13.696   3.704  1.00  0.00      A    H
ATOM   1089  CZ  PHE A  75      17.566 -12.464   2.067  1.00  0.00      A    C
ATOM   1090  HZ  PHE A  75      17.553 -13.262   1.339  1.00  0.00      A    H
ATOM   1091  CD2 PHE A  75      17.708 -10.006   2.487  1.00  0.00      A    C
ATOM   1092  HD2 PHE A  75      17.685  -8.980   2.152  1.00  0.00      A    H
ATOM   1093  CE2 PHE A  75      17.460 -11.101   1.631  1.00  0.00      A    C
ATOM   1094  HE2 PHE A  75      17.241 -10.991   0.579  1.00  0.00      A    H
ATOM   1095  C   PHE A  75      20.526  -8.638   3.768  1.00  0.00      A    C
ATOM   1096  O   PHE A  75      21.226  -9.587   3.427  1.00  0.00      A    O
ATOM   1097  N   ILE A  76      20.462  -7.554   2.944  1.00  0.00      A    N
ATOM   1098  HN  ILE A  76      19.884  -6.768   3.148  1.00  0.00      A    H
ATOM   1099  CA  ILE A  76      21.172  -7.370   1.699  1.00  0.00      A    C
ATOM   1100  HA  ILE A  76      21.167  -8.361   1.270  1.00  0.00      A    H
ATOM   1101  CB  ILE A  76      20.444  -6.330   0.830  1.00  0.00      A    C
ATOM   1102  HB  ILE A  76      20.896  -6.343  -0.184  1.00  0.00      A    H
ATOM   1103  CG2 ILE A  76      18.986  -6.832   0.640  1.00  0.00      A    C
ATOM   1104 HG21 ILE A  76      18.425  -6.720   1.593  1.00  0.00      A    H
ATOM   1105 HG22 ILE A  76      18.456  -6.229  -0.128  1.00  0.00      A    H
ATOM   1106 HG23 ILE A  76      18.919  -7.907   0.369  1.00  0.00      A    H
ATOM   1107  CG1 ILE A  76      20.480  -4.929   1.372  1.00  0.00      A    C
ATOM   1108 HG11 ILE A  76      19.952  -4.963   2.349  1.00  0.00      A    H
ATOM   1109 HG12 ILE A  76      21.546  -4.709   1.595  1.00  0.00      A    H
ATOM   1110  CD  ILE A  76      19.833  -3.895   0.508  1.00  0.00      A    C
ATOM   1111  HD1 ILE A  76      19.338  -3.210   1.229  1.00  0.00      A    H
ATOM   1112  HD2 ILE A  76      20.519  -3.347  -0.172  1.00  0.00      A    H
ATOM   1113  HD3 ILE A  76      19.040  -4.366  -0.111  1.00  0.00      A    H
ATOM   1114  C   ILE A  76      22.646  -7.038   1.909  1.00  0.00      A    C
ATOM   1115  O   ILE A  76      23.471  -7.163   1.001  1.00  0.00      A    O
ATOM   1116  N   LEU A  77      23.029  -6.650   3.174  1.00  0.00      A    N
ATOM   1117  HN  LEU A  77      22.337  -6.436   3.859  1.00  0.00      A    H
ATOM   1118  CA  LEU A  77      24.449  -6.511   3.516  1.00  0.00      A    C
ATOM   1119  HA  LEU A  77      25.141  -5.989   2.872  1.00  0.00      A    H
ATOM   1120  CB  LEU A  77      24.388  -5.539   4.799  1.00  0.00      A    C
ATOM   1121  HB1 LEU A  77      24.053  -4.559   4.395  1.00  0.00      A    H
ATOM   1122  HB2 LEU A  77      23.559  -5.839   5.475  1.00  0.00      A    H
ATOM   1123  CG  LEU A  77      25.628  -5.315   5.562  1.00  0.00      A    C
ATOM   1124  HG  LEU A  77      25.959  -6.158   6.206  1.00  0.00      A    H
ATOM   1125  CD1 LEU A  77      26.847  -4.976   4.654  1.00  0.00      A    C
ATOM   1126 HD11 LEU A  77      26.665  -4.129   3.958  1.00  0.00      A    H
ATOM   1127 HD12 LEU A  77      27.799  -4.693   5.151  1.00  0.00      A    H
ATOM   1128 HD13 LEU A  77      27.128  -5.882   4.075  1.00  0.00      A    H
ATOM   1129  CD2 LEU A  77      25.392  -4.262   6.678  1.00  0.00      A    C
ATOM   1130 HD21 LEU A  77      26.328  -3.912   7.163  1.00  0.00      A    H
ATOM   1131 HD22 LEU A  77      24.918  -3.363   6.226  1.00  0.00      A    H
ATOM   1132 HD23 LEU A  77      24.716  -4.577   7.501  1.00  0.00      A    H
ATOM   1133  C   LEU A  77      25.103  -7.842   3.851  1.00  0.00      A    C
ATOM   1134  O   LEU A  77      26.093  -8.291   3.270  1.00  0.00      A    O
ATOM   1135  N   GLN A  78      24.657  -8.371   4.926  1.00  0.00      A    N
ATOM   1136  HN  GLN A  78      23.891  -7.928   5.385  1.00  0.00      A    H
ATOM   1137  CA  GLN A  78      25.280  -9.450   5.657  1.00  0.00      A    C
ATOM   1138  HA  GLN A  78      26.307  -9.510   5.329  1.00  0.00      A    H
ATOM   1139  CB  GLN A  78      25.319  -9.159   7.199  1.00  0.00      A    C
ATOM   1140  HB1 GLN A  78      26.265  -9.647   7.518  1.00  0.00      A    H
ATOM   1141  HB2 GLN A  78      25.471  -8.080   7.415  1.00  0.00      A    H
ATOM   1142  CG  GLN A  78      24.109  -9.568   8.051  1.00  0.00      A    C
ATOM   1143  HG1 GLN A  78      23.349  -8.817   7.747  1.00  0.00      A    H
ATOM   1144  HG2 GLN A  78      23.802 -10.588   7.734  1.00  0.00      A    H
ATOM   1145  CD  GLN A  78      24.321  -9.578   9.553  1.00  0.00      A    C
ATOM   1146  OE1 GLN A  78      25.338  -9.281  10.139  1.00  0.00      A    O
ATOM   1147  NE2 GLN A  78      23.155  -9.838  10.319  1.00  0.00      A    N
ATOM   1148 HE21 GLN A  78      23.157  -9.860  11.318  1.00  0.00      A    H
ATOM   1149 HE22 GLN A  78      22.322  -9.905   9.769  1.00  0.00      A    H
ATOM   1150  C   GLN A  78      24.825 -10.872   5.358  1.00  0.00      A    C
ATOM   1151  O   GLN A  78      25.578 -11.762   5.634  1.00  0.00      A    O
ATOM   1152  N   ASN A  79      23.590 -11.083   4.801  1.00  0.00      A    N
ATOM   1153  HN  ASN A  79      23.067 -10.316   4.437  1.00  0.00      A    H
ATOM   1154  CA  ASN A  79      23.097 -12.449   4.698  1.00  0.00      A    C
ATOM   1155  HA  ASN A  79      23.678 -13.099   5.336  1.00  0.00      A    H
ATOM   1156  CB  ASN A  79      21.645 -12.537   5.243  1.00  0.00      A    C
ATOM   1157  HB1 ASN A  79      21.615 -11.862   6.125  1.00  0.00      A    H
ATOM   1158  HB2 ASN A  79      20.981 -12.096   4.469  1.00  0.00      A    H
ATOM   1159  CG  ASN A  79      21.160 -13.873   5.540  1.00  0.00      A    C
ATOM   1160  OD1 ASN A  79      21.127 -14.321   6.676  1.00  0.00      A    O
ATOM   1161  ND2 ASN A  79      20.813 -14.600   4.461  1.00  0.00      A    N
ATOM   1162 HD21 ASN A  79      20.590 -15.567   4.592  1.00  0.00      A    H
ATOM   1163 HD22 ASN A  79      20.781 -14.181   3.554  1.00  0.00      A    H
ATOM   1164  C   ASN A  79      23.244 -12.875   3.250  1.00  0.00      A    C
ATOM   1165  O   ASN A  79      24.133 -13.695   3.013  1.00  0.00      A    O
ATOM   1166  N   GLY A  80      22.470 -12.194   2.360  1.00  0.00      A    N
ATOM   1167  HN  GLY A  80      21.752 -11.543   2.594  1.00  0.00      A    H
ATOM   1168  CA  GLY A  80      22.780 -12.299   0.911  1.00  0.00      A    C
ATOM   1169  HA1 GLY A  80      23.830 -12.541   0.835  1.00  0.00      A    H
ATOM   1170  HA2 GLY A  80      22.045 -12.982   0.512  1.00  0.00      A    H
ATOM   1171  C   GLY A  80      22.667 -11.022   0.242  1.00  0.00      A    C
ATOM   1172  O   GLY A  80      23.668 -10.289   0.192  1.00  0.00      A    O
ATOM   1173  N   GLY A  81      21.562 -10.885  -0.481  1.00  0.00      A    N
ATOM   1174  HN  GLY A  81      20.960 -11.673  -0.371  1.00  0.00      A    H
ATOM   1175  CA  GLY A  81      21.288  -9.750  -1.415  1.00  0.00      A    C
ATOM   1176  HA1 GLY A  81      21.149  -8.865  -0.813  1.00  0.00      A    H
ATOM   1177  HA2 GLY A  81      21.989  -9.705  -2.235  1.00  0.00      A    H
ATOM   1178  C   GLY A  81      19.919  -9.955  -2.034  1.00  0.00      A    C
ATOM   1179  O   GLY A  81      19.141 -10.666  -1.419  1.00  0.00      A    O
ATOM   1180  N   ILE A  82      19.626  -9.442  -3.197  1.00  0.00      A    N
ATOM   1181  HN  ILE A  82      20.360  -8.843  -3.507  1.00  0.00      A    H
ATOM   1182  CA  ILE A  82      18.440  -9.705  -4.021  1.00  0.00      A    C
ATOM   1183  HA  ILE A  82      18.036 -10.683  -3.803  1.00  0.00      A    H
ATOM   1184  CB  ILE A  82      17.271  -8.761  -3.901  1.00  0.00      A    C
ATOM   1185  HB  ILE A  82      16.401  -8.993  -4.553  1.00  0.00      A    H
ATOM   1186  CG2 ILE A  82      16.691  -9.157  -2.485  1.00  0.00      A    C
ATOM   1187 HG21 ILE A  82      17.471  -8.935  -1.725  1.00  0.00      A    H
ATOM   1188 HG22 ILE A  82      15.809  -8.576  -2.140  1.00  0.00      A    H
ATOM   1189 HG23 ILE A  82      16.420 -10.234  -2.499  1.00  0.00      A    H
ATOM   1190  CG1 ILE A  82      17.492  -7.239  -4.174  1.00  0.00      A    C
ATOM   1191 HG11 ILE A  82      17.688  -7.131  -5.262  1.00  0.00      A    H
ATOM   1192 HG12 ILE A  82      16.578  -6.607  -4.140  1.00  0.00      A    H
ATOM   1193  CD  ILE A  82      18.633  -6.491  -3.530  1.00  0.00      A    C
ATOM   1194  HD1 ILE A  82      18.650  -5.394  -3.705  1.00  0.00      A    H
ATOM   1195  HD2 ILE A  82      18.444  -6.493  -2.435  1.00  0.00      A    H
ATOM   1196  HD3 ILE A  82      19.627  -6.940  -3.741  1.00  0.00      A    H
ATOM   1197  C   ILE A  82      18.956  -9.847  -5.449  1.00  0.00      A    C
ATOM   1198  O   ILE A  82      19.877  -9.135  -5.820  1.00  0.00      A    O
ATOM   1199  N   ASP A  83      18.276 -10.714  -6.279  1.00  0.00      A    N
ATOM   1200  HN  ASP A  83      17.591 -11.358  -5.947  1.00  0.00      A    H
ATOM   1201  CA  ASP A  83      18.419 -10.883  -7.745  1.00  0.00      A    C
ATOM   1202  HA  ASP A  83      19.157 -10.204  -8.146  1.00  0.00      A    H
ATOM   1203  CB  ASP A  83      18.960 -12.342  -8.219  1.00  0.00      A    C
ATOM   1204  HB1 ASP A  83      19.698 -12.768  -7.505  1.00  0.00      A    H
ATOM   1205  HB2 ASP A  83      18.086 -13.020  -8.323  1.00  0.00      A    H
ATOM   1206  CG  ASP A  83      19.632 -12.362  -9.573  1.00  0.00      A    C
ATOM   1207  OD1 ASP A  83      18.862 -12.367 -10.586  1.00  0.00      A    O
ATOM   1208  OD2 ASP A  83      20.853 -12.480  -9.724  1.00  0.00      A    O
ATOM   1209  C   ASP A  83      17.094 -10.406  -8.363  1.00  0.00      A    C
ATOM   1210  O   ASP A  83      16.611  -9.380  -7.970  1.00  0.00      A    O
ATOM   1211  N   SER A  84      16.594 -11.095  -9.421  1.00  0.00      A    N
ATOM   1212  HN  SER A  84      17.019 -11.915  -9.797  1.00  0.00      A    H
ATOM   1213  CA  SER A  84      15.409 -10.541 -10.181  1.00  0.00      A    C
ATOM   1214  HA  SER A  84      15.046  -9.652  -9.687  1.00  0.00      A    H
ATOM   1215  CB  SER A  84      16.011 -10.097 -11.564  1.00  0.00      A    C
ATOM   1216  HB1 SER A  84      16.816  -9.407 -11.234  1.00  0.00      A    H
ATOM   1217  HB2 SER A  84      16.266 -11.000 -12.159  1.00  0.00      A    H
ATOM   1218  OG  SER A  84      15.154  -9.309 -12.374  1.00  0.00      A    O
ATOM   1219  HG1 SER A  84      14.983  -8.553 -11.808  1.00  0.00      A    H
ATOM   1220  C   SER A  84      14.262 -11.514 -10.269  1.00  0.00      A    C
ATOM   1221  O   SER A  84      14.200 -12.504  -9.552  1.00  0.00      A    O
ATOM   1222  N   GLU A  85      13.296 -11.173 -11.192  1.00  0.00      A    N
ATOM   1223  HN  GLU A  85      13.450 -10.424 -11.833  1.00  0.00      A    H
ATOM   1224  CA  GLU A  85      11.886 -11.529 -11.118  1.00  0.00      A    C
ATOM   1225  HA  GLU A  85      11.642 -11.495 -10.066  1.00  0.00      A    H
ATOM   1226  CB  GLU A  85      11.055 -10.475 -11.750  1.00  0.00      A    C
ATOM   1227  HB1 GLU A  85      11.219 -10.690 -12.827  1.00  0.00      A    H
ATOM   1228  HB2 GLU A  85       9.976 -10.650 -11.549  1.00  0.00      A    H
ATOM   1229  CG  GLU A  85      11.296  -8.896 -11.577  1.00  0.00      A    C
ATOM   1230  HG1 GLU A  85      10.965  -8.571 -10.568  1.00  0.00      A    H
ATOM   1231  HG2 GLU A  85      12.359  -8.626 -11.758  1.00  0.00      A    H
ATOM   1232  CD  GLU A  85      10.500  -8.040 -12.552  1.00  0.00      A    C
ATOM   1233  OE1 GLU A  85       9.386  -7.623 -12.169  1.00  0.00      A    O
ATOM   1234  OE2 GLU A  85      10.996  -7.743 -13.616  1.00  0.00      A    O
ATOM   1235  C   GLU A  85      11.584 -12.871 -11.704  1.00  0.00      A    C
ATOM   1236  O   GLU A  85      10.512 -13.386 -11.621  1.00  0.00      A    O
ATOM   1237  N   ASP A  86      12.632 -13.467 -12.320  1.00  0.00      A    N
ATOM   1238  HN  ASP A  86      13.529 -13.034 -12.365  1.00  0.00      A    H
ATOM   1239  CA  ASP A  86      12.452 -14.724 -12.916  1.00  0.00      A    C
ATOM   1240  HA  ASP A  86      11.621 -14.709 -13.606  1.00  0.00      A    H
ATOM   1241  CB  ASP A  86      13.741 -15.047 -13.728  1.00  0.00      A    C
ATOM   1242  HB1 ASP A  86      14.601 -14.736 -13.098  1.00  0.00      A    H
ATOM   1243  HB2 ASP A  86      13.844 -16.112 -14.024  1.00  0.00      A    H
ATOM   1244  CG  ASP A  86      13.788 -14.150 -14.906  1.00  0.00      A    C
ATOM   1245  OD1 ASP A  86      12.888 -14.320 -15.756  1.00  0.00      A    O
ATOM   1246  OD2 ASP A  86      14.784 -13.332 -15.061  1.00  0.00      A    O
ATOM   1247  C   ASP A  86      12.124 -15.909 -12.006  1.00  0.00      A    C
ATOM   1248  O   ASP A  86      11.190 -16.642 -12.202  1.00  0.00      A    O
ATOM   1249  N   ASP A  87      13.002 -16.207 -11.069  1.00  0.00      A    N
ATOM   1250  HN  ASP A  87      13.834 -15.664 -10.983  1.00  0.00      A    H
ATOM   1251  CA  ASP A  87      12.885 -17.316 -10.146  1.00  0.00      A    C
ATOM   1252  HA  ASP A  87      12.366 -18.156 -10.582  1.00  0.00      A    H
ATOM   1253  CB  ASP A  87      14.317 -17.801 -10.047  1.00  0.00      A    C
ATOM   1254  HB1 ASP A  87      14.940 -17.024  -9.554  1.00  0.00      A    H
ATOM   1255  HB2 ASP A  87      14.326 -18.687  -9.377  1.00  0.00      A    H
ATOM   1256  CG  ASP A  87      14.849 -18.288 -11.358  1.00  0.00      A    C
ATOM   1257  OD1 ASP A  87      14.365 -19.309 -11.974  1.00  0.00      A    O
ATOM   1258  OD2 ASP A  87      15.760 -17.641 -11.927  1.00  0.00      A    O
ATOM   1259  C   ASP A  87      12.325 -16.932  -8.746  1.00  0.00      A    C
ATOM   1260  O   ASP A  87      11.994 -17.825  -7.988  1.00  0.00      A    O
ATOM   1261  N   TYR A  88      12.207 -15.679  -8.567  1.00  0.00      A    N
ATOM   1262  HN  TYR A  88      12.708 -15.075  -9.182  1.00  0.00      A    H
ATOM   1263  CA  TYR A  88      11.230 -15.118  -7.609  1.00  0.00      A    C
ATOM   1264  HA  TYR A  88      10.565 -15.869  -7.211  1.00  0.00      A    H
ATOM   1265  CB  TYR A  88      11.984 -14.492  -6.479  1.00  0.00      A    C
ATOM   1266  HB1 TYR A  88      12.819 -13.824  -6.781  1.00  0.00      A    H
ATOM   1267  HB2 TYR A  88      11.311 -13.905  -5.818  1.00  0.00      A    H
ATOM   1268  CG  TYR A  88      12.579 -15.566  -5.494  1.00  0.00      A    C
ATOM   1269  CD1 TYR A  88      13.923 -15.995  -5.645  1.00  0.00      A    C
ATOM   1270  HD1 TYR A  88      14.493 -15.679  -6.506  1.00  0.00      A    H
ATOM   1271  CE1 TYR A  88      14.413 -16.887  -4.734  1.00  0.00      A    C
ATOM   1272  HE1 TYR A  88      15.440 -17.212  -4.809  1.00  0.00      A    H
ATOM   1273  CZ  TYR A  88      13.587 -17.375  -3.679  1.00  0.00      A    C
ATOM   1274  OH  TYR A  88      14.064 -18.331  -2.787  1.00  0.00      A    O
ATOM   1275  HH  TYR A  88      13.254 -18.473  -2.291  1.00  0.00      A    H
ATOM   1276  CD2 TYR A  88      11.840 -15.922  -4.375  1.00  0.00      A    C
ATOM   1277  HD2 TYR A  88      10.799 -15.667  -4.244  1.00  0.00      A    H
ATOM   1278  CE2 TYR A  88      12.351 -16.856  -3.523  1.00  0.00      A    C
ATOM   1279  HE2 TYR A  88      11.802 -17.200  -2.659  1.00  0.00      A    H
ATOM   1280  C   TYR A  88      10.371 -14.126  -8.369  1.00  0.00      A    C
ATOM   1281  O   TYR A  88      10.651 -12.962  -8.500  1.00  0.00      A    O
ATOM   1282  N   PRO A  89       9.200 -14.585  -8.872  1.00  0.00      A    N
ATOM   1283  CD  PRO A  89       8.833 -15.913  -9.391  1.00  0.00      A    C
ATOM   1284  HD1 PRO A  89       9.329 -16.757  -8.865  1.00  0.00      A    H
ATOM   1285  HD2 PRO A  89       9.319 -16.074 -10.377  1.00  0.00      A    H
ATOM   1286  CA  PRO A  89       8.042 -13.684  -9.015  1.00  0.00      A    C
ATOM   1287  HA  PRO A  89       8.322 -12.823  -9.603  1.00  0.00      A    H
ATOM   1288  CB  PRO A  89       6.968 -14.524  -9.778  1.00  0.00      A    C
ATOM   1289  HB1 PRO A  89       5.954 -14.428  -9.335  1.00  0.00      A    H
ATOM   1290  HB2 PRO A  89       6.903 -14.294 -10.863  1.00  0.00      A    H
ATOM   1291  CG  PRO A  89       7.343 -16.021  -9.593  1.00  0.00      A    C
ATOM   1292  HG1 PRO A  89       6.855 -16.280  -8.630  1.00  0.00      A    H
ATOM   1293  HG2 PRO A  89       6.980 -16.537 -10.508  1.00  0.00      A    H
ATOM   1294  C   PRO A  89       7.460 -13.214  -7.688  1.00  0.00      A    C
ATOM   1295  O   PRO A  89       7.849 -13.804  -6.679  1.00  0.00      A    O
ATOM   1296  N   TYR A  90       6.555 -12.262  -7.622  1.00  0.00      A    N
ATOM   1297  HN  TYR A  90       6.466 -11.644  -8.400  1.00  0.00      A    H
ATOM   1298  CA  TYR A  90       5.901 -11.852  -6.437  1.00  0.00      A    C
ATOM   1299  HA  TYR A  90       6.605 -12.064  -5.646  1.00  0.00      A    H
ATOM   1300  CB  TYR A  90       5.577 -10.315  -6.265  1.00  0.00      A    C
ATOM   1301  HB1 TYR A  90       6.511  -9.744  -6.457  1.00  0.00      A    H
ATOM   1302  HB2 TYR A  90       4.790 -10.020  -6.991  1.00  0.00      A    H
ATOM   1303  CG  TYR A  90       5.015  -9.928  -4.854  1.00  0.00      A    C
ATOM   1304  CD1 TYR A  90       5.885  -9.895  -3.785  1.00  0.00      A    C
ATOM   1305  HD1 TYR A  90       6.903 -10.203  -3.972  1.00  0.00      A    H
ATOM   1306  CE1 TYR A  90       5.573  -9.335  -2.533  1.00  0.00      A    C
ATOM   1307  HE1 TYR A  90       6.196  -9.506  -1.667  1.00  0.00      A    H
ATOM   1308  CZ  TYR A  90       4.203  -8.989  -2.373  1.00  0.00      A    C
ATOM   1309  OH  TYR A  90       3.811  -8.558  -1.087  1.00  0.00      A    O
ATOM   1310  HH  TYR A  90       2.954  -8.177  -1.289  1.00  0.00      A    H
ATOM   1311  CD2 TYR A  90       3.732  -9.426  -4.700  1.00  0.00      A    C
ATOM   1312  HD2 TYR A  90       3.032  -9.566  -5.510  1.00  0.00      A    H
ATOM   1313  CE2 TYR A  90       3.325  -8.814  -3.469  1.00  0.00      A    C
ATOM   1314  HE2 TYR A  90       2.294  -8.495  -3.470  1.00  0.00      A    H
ATOM   1315  C   TYR A  90       4.701 -12.731  -6.122  1.00  0.00      A    C
ATOM   1316  O   TYR A  90       3.665 -12.482  -6.710  1.00  0.00      A    O
ATOM   1317  N   THR A  91       4.849 -13.871  -5.399  1.00  0.00      A    N
ATOM   1318  HN  THR A  91       5.728 -14.119  -5.000  1.00  0.00      A    H
ATOM   1319  CA  THR A  91       3.753 -14.737  -5.114  1.00  0.00      A    C
ATOM   1320  HA  THR A  91       3.086 -14.785  -5.962  1.00  0.00      A    H
ATOM   1321  CB  THR A  91       4.331 -16.155  -4.832  1.00  0.00      A    C
ATOM   1322  HB  THR A  91       3.576 -16.833  -4.380  1.00  0.00      A    H
ATOM   1323  OG1 THR A  91       5.558 -16.202  -4.036  1.00  0.00      A    O
ATOM   1324  HG1 THR A  91       5.823 -17.090  -3.783  1.00  0.00      A    H
ATOM   1325  CG2 THR A  91       4.754 -16.637  -6.224  1.00  0.00      A    C
ATOM   1326 HG21 THR A  91       3.879 -16.761  -6.898  1.00  0.00      A    H
ATOM   1327 HG22 THR A  91       5.446 -15.880  -6.651  1.00  0.00      A    H
ATOM   1328 HG23 THR A  91       5.327 -17.587  -6.166  1.00  0.00      A    H
ATOM   1329  C   THR A  91       3.029 -14.236  -3.904  1.00  0.00      A    C
ATOM   1330  O   THR A  91       1.820 -14.182  -3.867  1.00  0.00      A    O
ATOM   1331  N   ALA A  92       3.850 -13.911  -2.830  1.00  0.00      A    N
ATOM   1332  HN  ALA A  92       4.816 -14.100  -2.991  1.00  0.00      A    H
ATOM   1333  CA  ALA A  92       3.435 -13.621  -1.545  1.00  0.00      A    C
ATOM   1334  HA  ALA A  92       4.314 -13.304  -1.004  1.00  0.00      A    H
ATOM   1335  CB  ALA A  92       2.618 -12.312  -1.371  1.00  0.00      A    C
ATOM   1336  HB1 ALA A  92       2.388 -11.959  -0.343  1.00  0.00      A    H
ATOM   1337  HB2 ALA A  92       3.184 -11.475  -1.832  1.00  0.00      A    H
ATOM   1338  HB3 ALA A  92       1.659 -12.384  -1.928  1.00  0.00      A    H
ATOM   1339  C   ALA A  92       2.715 -14.837  -0.896  1.00  0.00      A    C
ATOM   1340  O   ALA A  92       1.508 -14.692  -0.646  1.00  0.00      A    O
ATOM   1341  N   GLU A  93       3.413 -15.880  -0.533  1.00  0.00      A    N
ATOM   1342  HN  GLU A  93       4.372 -15.898  -0.805  1.00  0.00      A    H
ATOM   1343  CA  GLU A  93       2.945 -16.954   0.341  1.00  0.00      A    C
ATOM   1344  HA  GLU A  93       2.416 -16.535   1.184  1.00  0.00      A    H
ATOM   1345  CB  GLU A  93       2.102 -18.046  -0.400  1.00  0.00      A    C
ATOM   1346  HB1 GLU A  93       1.663 -18.854   0.224  1.00  0.00      A    H
ATOM   1347  HB2 GLU A  93       1.218 -17.570  -0.874  1.00  0.00      A    H
ATOM   1348  CG  GLU A  93       2.866 -18.739  -1.531  1.00  0.00      A    C
ATOM   1349  HG1 GLU A  93       3.357 -17.940  -2.127  1.00  0.00      A    H
ATOM   1350  HG2 GLU A  93       3.660 -19.379  -1.090  1.00  0.00      A    H
ATOM   1351  CD  GLU A  93       2.003 -19.769  -2.345  1.00  0.00      A    C
ATOM   1352  OE1 GLU A  93       2.177 -21.028  -2.348  1.00  0.00      A    O
ATOM   1353  OE2 GLU A  93       1.026 -19.274  -2.943  1.00  0.00      A    O
ATOM   1354  C   GLU A  93       4.098 -17.655   1.008  1.00  0.00      A    C
ATOM   1355  O   GLU A  93       5.228 -17.562   0.541  1.00  0.00      A    O
ATOM   1356  N   ASP A  94       3.873 -18.370   2.175  1.00  0.00      A    N
ATOM   1357  HN  ASP A  94       2.984 -18.179   2.583  1.00  0.00      A    H
ATOM   1358  CA  ASP A  94       4.907 -19.026   2.901  1.00  0.00      A    C
ATOM   1359  HA  ASP A  94       5.663 -18.295   3.147  1.00  0.00      A    H
ATOM   1360  CB  ASP A  94       4.298 -19.569   4.248  1.00  0.00      A    C
ATOM   1361  HB1 ASP A  94       3.482 -20.292   4.034  1.00  0.00      A    H
ATOM   1362  HB2 ASP A  94       5.112 -20.059   4.823  1.00  0.00      A    H
ATOM   1363  CG  ASP A  94       3.636 -18.573   5.205  1.00  0.00      A    C
ATOM   1364  OD1 ASP A  94       2.422 -18.261   5.016  1.00  0.00      A    O
ATOM   1365  OD2 ASP A  94       4.280 -18.143   6.180  1.00  0.00      A    O
ATOM   1366  C   ASP A  94       5.535 -20.234   2.123  1.00  0.00      A    C
ATOM   1367  O   ASP A  94       5.097 -20.688   1.060  1.00  0.00      A    O
ATOM   1368  N   GLY A  95       6.594 -20.871   2.723  1.00  0.00      A    N
ATOM   1369  HN  GLY A  95       7.072 -20.244   3.334  1.00  0.00      A    H
ATOM   1370  CA  GLY A  95       7.313 -21.938   2.158  1.00  0.00      A    C
ATOM   1371  HA1 GLY A  95       6.795 -22.822   2.499  1.00  0.00      A    H
ATOM   1372  HA2 GLY A  95       7.549 -21.768   1.118  1.00  0.00      A    H
ATOM   1373  C   GLY A  95       8.702 -22.049   2.785  1.00  0.00      A    C
ATOM   1374  O   GLY A  95       8.965 -21.330   3.737  1.00  0.00      A    O
ATOM   1375  N   VAL A  96       9.560 -22.884   2.208  1.00  0.00      A    N
ATOM   1376  HN  VAL A  96       9.356 -23.300   1.325  1.00  0.00      A    H
ATOM   1377  CA  VAL A  96      10.959 -23.062   2.638  1.00  0.00      A    C
ATOM   1378  HA  VAL A  96      11.125 -22.638   3.618  1.00  0.00      A    H
ATOM   1379  CB  VAL A  96      11.392 -24.498   2.716  1.00  0.00      A    C
ATOM   1380  HB  VAL A  96      10.624 -24.932   3.391  1.00  0.00      A    H
ATOM   1381  CG1 VAL A  96      11.403 -25.116   1.310  1.00  0.00      A    C
ATOM   1382 HG11 VAL A  96      12.202 -24.592   0.743  1.00  0.00      A    H
ATOM   1383 HG12 VAL A  96      11.766 -26.166   1.313  1.00  0.00      A    H
ATOM   1384 HG13 VAL A  96      10.382 -25.206   0.882  1.00  0.00      A    H
ATOM   1385  CG2 VAL A  96      12.798 -24.510   3.366  1.00  0.00      A    C
ATOM   1386 HG21 VAL A  96      13.030 -25.523   3.757  1.00  0.00      A    H
ATOM   1387 HG22 VAL A  96      13.553 -24.169   2.625  1.00  0.00      A    H
ATOM   1388 HG23 VAL A  96      12.764 -23.877   4.278  1.00  0.00      A    H
ATOM   1389  C   VAL A  96      11.771 -22.018   1.784  1.00  0.00      A    C
ATOM   1390  O   VAL A  96      11.471 -21.811   0.578  1.00  0.00      A    O
ATOM   1391  N   CYS A  97      12.919 -21.454   2.273  1.00  0.00      A    N
ATOM   1392  HN  CYS A  97      13.053 -21.659   3.240  1.00  0.00      A    H
ATOM   1393  CA  CYS A  97      13.894 -20.650   1.571  1.00  0.00      A    C
ATOM   1394  HA  CYS A  97      13.311 -19.917   1.034  1.00  0.00      A    H
ATOM   1395  CB  CYS A  97      14.769 -19.734   2.513  1.00  0.00      A    C
ATOM   1396  HB1 CYS A  97      14.045 -19.100   3.067  1.00  0.00      A    H
ATOM   1397  HB2 CYS A  97      15.338 -20.411   3.185  1.00  0.00      A    H
ATOM   1398  SG  CYS A  97      15.895 -18.667   1.703  1.00  0.00      A    S
ATOM   1399  C   CYS A  97      14.830 -21.474   0.668  1.00  0.00      A    C
ATOM   1400  O   CYS A  97      15.514 -22.380   1.114  1.00  0.00      A    O
ATOM   1401  N   ASP A  98      14.810 -21.294  -0.677  1.00  0.00      A    N
ATOM   1402  HN  ASP A  98      14.102 -20.704  -1.058  1.00  0.00      A    H
ATOM   1403  CA  ASP A  98      15.704 -21.974  -1.621  1.00  0.00      A    C
ATOM   1404  HA  ASP A  98      15.963 -22.914  -1.157  1.00  0.00      A    H
ATOM   1405  CB  ASP A  98      14.989 -22.298  -3.026  1.00  0.00      A    C
ATOM   1406  HB1 ASP A  98      14.562 -21.374  -3.471  1.00  0.00      A    H
ATOM   1407  HB2 ASP A  98      15.748 -22.787  -3.673  1.00  0.00      A    H
ATOM   1408  CG  ASP A  98      13.982 -23.423  -2.876  1.00  0.00      A    C
ATOM   1409  OD1 ASP A  98      14.414 -24.511  -2.391  1.00  0.00      A    O
ATOM   1410  OD2 ASP A  98      12.819 -23.157  -3.369  1.00  0.00      A    O
ATOM   1411  C   ASP A  98      16.986 -21.193  -1.780  1.00  0.00      A    C
ATOM   1412  O   ASP A  98      18.082 -21.587  -1.434  1.00  0.00      A    O
ATOM   1413  N   GLN A  99      16.847 -20.048  -2.440  1.00  0.00      A    N
ATOM   1414  HN  GLN A  99      15.888 -19.825  -2.595  1.00  0.00      A    H
ATOM   1415  CA  GLN A  99      17.732 -18.979  -2.560  1.00  0.00      A    C
ATOM   1416  HA  GLN A  99      17.455 -18.566  -3.519  1.00  0.00      A    H
ATOM   1417  CB  GLN A  99      17.524 -17.940  -1.503  1.00  0.00      A    C
ATOM   1418  HB1 GLN A  99      16.422 -17.827  -1.416  1.00  0.00      A    H
ATOM   1419  HB2 GLN A  99      17.796 -18.336  -0.501  1.00  0.00      A    H
ATOM   1420  CG  GLN A  99      18.130 -16.579  -1.677  1.00  0.00      A    C
ATOM   1421  HG1 GLN A  99      19.238 -16.667  -1.663  1.00  0.00      A    H
ATOM   1422  HG2 GLN A  99      17.774 -16.157  -2.640  1.00  0.00      A    H
ATOM   1423  CD  GLN A  99      17.672 -15.762  -0.487  1.00  0.00      A    C
ATOM   1424  OE1 GLN A  99      18.002 -15.972   0.672  1.00  0.00      A    O
ATOM   1425  NE2 GLN A  99      16.657 -14.879  -0.711  1.00  0.00      A    N
ATOM   1426 HE21 GLN A  99      16.276 -14.285  -0.003  1.00  0.00      A    H
ATOM   1427 HE22 GLN A  99      16.356 -14.714  -1.650  1.00  0.00      A    H
ATOM   1428  C   GLN A  99      19.186 -19.202  -2.791  1.00  0.00      A    C
ATOM   1429  O   GLN A  99      19.702 -18.978  -3.891  1.00  0.00      A    O
ATOM   1430  N   SER A 100      19.920 -19.453  -1.726  1.00  0.00      A    N
ATOM   1431  HN  SER A 100      19.548 -19.503  -0.802  1.00  0.00      A    H
ATOM   1432  CA  SER A 100      21.371 -19.484  -1.877  1.00  0.00      A    C
ATOM   1433  HA  SER A 100      21.708 -18.726  -2.567  1.00  0.00      A    H
ATOM   1434  CB  SER A 100      22.163 -19.147  -0.566  1.00  0.00      A    C
ATOM   1435  HB1 SER A 100      23.224 -19.475  -0.609  1.00  0.00      A    H
ATOM   1436  HB2 SER A 100      22.199 -18.055  -0.367  1.00  0.00      A    H
ATOM   1437  OG  SER A 100      21.629 -19.761   0.592  1.00  0.00      A    O
ATOM   1438  HG1 SER A 100      22.272 -19.628   1.293  1.00  0.00      A    H
ATOM   1439  C   SER A 100      21.891 -20.845  -2.495  1.00  0.00      A    C
ATOM   1440  O   SER A 100      23.007 -21.028  -2.876  1.00  0.00      A    O
ATOM   1441  N   ARG A 101      21.015 -21.902  -2.680  1.00  0.00      A    N
ATOM   1442  HN  ARG A 101      20.139 -21.762  -2.224  1.00  0.00      A    H
ATOM   1443  CA  ARG A 101      21.298 -23.106  -3.395  1.00  0.00      A    C
ATOM   1444  HA  ARG A 101      22.262 -23.476  -3.080  1.00  0.00      A    H
ATOM   1445  CB  ARG A 101      20.194 -24.192  -3.064  1.00  0.00      A    C
ATOM   1446  HB1 ARG A 101      19.225 -23.813  -3.451  1.00  0.00      A    H
ATOM   1447  HB2 ARG A 101      20.326 -25.097  -3.696  1.00  0.00      A    H
ATOM   1448  CG  ARG A 101      20.116 -24.663  -1.611  1.00  0.00      A    C
ATOM   1449  HG1 ARG A 101      21.090 -24.397  -1.148  1.00  0.00      A    H
ATOM   1450  HG2 ARG A 101      19.287 -24.041  -1.210  1.00  0.00      A    H
ATOM   1451  CD  ARG A 101      19.828 -26.172  -1.493  1.00  0.00      A    C
ATOM   1452  HD1 ARG A 101      18.916 -26.451  -2.063  1.00  0.00      A    H
ATOM   1453  HD2 ARG A 101      20.695 -26.807  -1.777  1.00  0.00      A    H
ATOM   1454  NE  ARG A 101      19.522 -26.490   0.021  1.00  0.00      A    N
ATOM   1455  HE  ARG A 101      20.227 -26.857   0.628  1.00  0.00      A    H
ATOM   1456  CZ  ARG A 101      18.368 -26.238   0.568  1.00  0.00      A    C
ATOM   1457  NH1 ARG A 101      17.288 -25.883  -0.107  1.00  0.00      A    N
ATOM   1458 HH11 ARG A 101      17.391 -25.848  -1.101  1.00  0.00      A    H
ATOM   1459 HH12 ARG A 101      16.349 -25.956   0.228  1.00  0.00      A    H
ATOM   1460  NH2 ARG A 101      18.245 -26.162   1.902  1.00  0.00      A    N
ATOM   1461 HH21 ARG A 101      19.070 -26.282   2.455  1.00  0.00      A    H
ATOM   1462 HH22 ARG A 101      17.554 -25.560   2.302  1.00  0.00      A    H
ATOM   1463  C   ARG A 101      21.266 -22.916  -4.935  1.00  0.00      A    C
ATOM   1464  O   ARG A 101      21.834 -23.763  -5.648  1.00  0.00      A    O
ATOM   1465  N   MET A 102      20.722 -21.767  -5.384  1.00  0.00      A    N
ATOM   1466  HN  MET A 102      20.489 -20.959  -4.847  1.00  0.00      A    H
ATOM   1467  CA  MET A 102      20.676 -21.471  -6.716  1.00  0.00      A    C
ATOM   1468  HA  MET A 102      20.912 -22.349  -7.299  1.00  0.00      A    H
ATOM   1469  CB  MET A 102      19.296 -20.871  -7.223  1.00  0.00      A    C
ATOM   1470  HB1 MET A 102      19.199 -19.963  -6.590  1.00  0.00      A    H
ATOM   1471  HB2 MET A 102      19.355 -20.498  -8.267  1.00  0.00      A    H
ATOM   1472  CG  MET A 102      18.042 -21.781  -6.996  1.00  0.00      A    C
ATOM   1473  HG1 MET A 102      18.386 -22.717  -7.487  1.00  0.00      A    H
ATOM   1474  HG2 MET A 102      17.835 -21.990  -5.925  1.00  0.00      A    H
ATOM   1475  SD  MET A 102      16.500 -21.237  -7.660  1.00  0.00      A    S
ATOM   1476  CE  MET A 102      15.978 -20.080  -6.329  1.00  0.00      A    C
ATOM   1477  HE1 MET A 102      15.034 -19.621  -6.695  1.00  0.00      A    H
ATOM   1478  HE2 MET A 102      15.594 -20.525  -5.386  1.00  0.00      A    H
ATOM   1479  HE3 MET A 102      16.665 -19.270  -6.000  1.00  0.00      A    H
ATOM   1480  C   MET A 102      21.803 -20.513  -7.270  1.00  0.00      A    C
ATOM   1481  O   MET A 102      22.294 -19.614  -6.576  1.00  0.00      A    O
ATOM   1482  N   ASN A 103      22.276 -20.724  -8.531  1.00  0.00      A    N
ATOM   1483  HN  ASN A 103      21.872 -21.308  -9.232  1.00  0.00      A    H
ATOM   1484  CA  ASN A 103      23.455 -20.046  -8.984  1.00  0.00      A    C
ATOM   1485  HA  ASN A 103      24.023 -19.666  -8.148  1.00  0.00      A    H
ATOM   1486  CB  ASN A 103      24.335 -21.108  -9.740  1.00  0.00      A    C
ATOM   1487  HB1 ASN A 103      25.269 -20.721 -10.200  1.00  0.00      A    H
ATOM   1488  HB2 ASN A 103      24.609 -21.863  -8.972  1.00  0.00      A    H
ATOM   1489  CG  ASN A 103      23.425 -21.748 -10.819  1.00  0.00      A    C
ATOM   1490  OD1 ASN A 103      22.607 -22.650 -10.693  1.00  0.00      A    O
ATOM   1491  ND2 ASN A 103      23.673 -21.270 -12.078  1.00  0.00      A    N
ATOM   1492 HD21 ASN A 103      23.189 -21.667 -12.858  1.00  0.00      A    H
ATOM   1493 HD22 ASN A 103      24.418 -20.618 -12.221  1.00  0.00      A    H
ATOM   1494  C   ASN A 103      23.126 -18.780  -9.758  1.00  0.00      A    C
ATOM   1495  O   ASN A 103      23.359 -18.624 -10.959  1.00  0.00      A    O
ATOM   1496  N   LYS A 104      22.462 -17.863  -9.066  1.00  0.00      A    N
ATOM   1497  HN  LYS A 104      22.228 -18.116  -8.130  1.00  0.00      A    H
ATOM   1498  CA  LYS A 104      22.156 -16.526  -9.591  1.00  0.00      A    C
ATOM   1499  HA  LYS A 104      21.859 -16.757 -10.603  1.00  0.00      A    H
ATOM   1500  CB  LYS A 104      20.971 -15.963  -8.704  1.00  0.00      A    C
ATOM   1501  HB1 LYS A 104      21.505 -15.953  -7.729  1.00  0.00      A    H
ATOM   1502  HB2 LYS A 104      20.685 -14.949  -9.055  1.00  0.00      A    H
ATOM   1503  CG  LYS A 104      19.736 -16.918  -8.514  1.00  0.00      A    C
ATOM   1504  HG1 LYS A 104      20.061 -17.954  -8.279  1.00  0.00      A    H
ATOM   1505  HG2 LYS A 104      19.052 -16.602  -7.697  1.00  0.00      A    H
ATOM   1506  CD  LYS A 104      18.942 -16.964  -9.819  1.00  0.00      A    C
ATOM   1507  HD1 LYS A 104      19.658 -17.422 -10.535  1.00  0.00      A    H
ATOM   1508  HD2 LYS A 104      18.111 -17.693  -9.710  1.00  0.00      A    H
ATOM   1509  CE  LYS A 104      18.333 -15.666 -10.360  1.00  0.00      A    C
ATOM   1510  HE1 LYS A 104      17.504 -15.268  -9.735  1.00  0.00      A    H
ATOM   1511  HE2 LYS A 104      19.151 -14.937 -10.543  1.00  0.00      A    H
ATOM   1512  NZ  LYS A 104      17.773 -15.992 -11.654  1.00  0.00      A    N
ATOM   1513  HZ1 LYS A 104      17.268 -15.152 -12.003  1.00  0.00      A    H
ATOM   1514  HZ2 LYS A 104      18.560 -16.154 -12.315  1.00  0.00      A    H
ATOM   1515  HZ3 LYS A 104      17.093 -16.778 -11.626  1.00  0.00      A    H
ATOM   1516  C   LYS A 104      23.325 -15.508  -9.632  1.00  0.00      A    C
ATOM   1517  O   LYS A 104      24.437 -15.841  -9.264  1.00  0.00      A    O
ATOM   1518  N   ARG A 105      23.094 -14.190  -9.838  1.00  0.00      A    N
ATOM   1519  HN  ARG A 105      22.158 -13.879  -9.979  1.00  0.00      A    H
ATOM   1520  CA  ARG A 105      24.141 -13.205  -9.783  1.00  0.00      A    C
ATOM   1521  HA  ARG A 105      25.083 -13.668 -10.034  1.00  0.00      A    H
ATOM   1522  CB  ARG A 105      23.900 -12.008 -10.737  1.00  0.00      A    C
ATOM   1523  HB1 ARG A 105      23.174 -11.226 -10.427  1.00  0.00      A    H
ATOM   1524  HB2 ARG A 105      24.877 -11.479 -10.729  1.00  0.00      A    H
ATOM   1525  CG  ARG A 105      23.642 -12.414 -12.218  1.00  0.00      A    C
ATOM   1526  HG1 ARG A 105      24.629 -12.495 -12.722  1.00  0.00      A    H
ATOM   1527  HG2 ARG A 105      23.128 -13.386 -12.372  1.00  0.00      A    H
ATOM   1528  CD  ARG A 105      22.891 -11.319 -12.922  1.00  0.00      A    C
ATOM   1529  HD1 ARG A 105      23.502 -10.393 -12.871  1.00  0.00      A    H
ATOM   1530  HD2 ARG A 105      22.832 -11.571 -14.003  1.00  0.00      A    H
ATOM   1531  NE  ARG A 105      21.563 -11.112 -12.321  1.00  0.00      A    N
ATOM   1532  HE  ARG A 105      21.320 -11.725 -11.569  1.00  0.00      A    H
ATOM   1533  CZ  ARG A 105      20.599 -10.392 -12.849  1.00  0.00      A    C
ATOM   1534  NH1 ARG A 105      20.782  -9.595 -13.882  1.00  0.00      A    N
ATOM   1535 HH11 ARG A 105      21.708  -9.466 -14.236  1.00  0.00      A    H
ATOM   1536 HH12 ARG A 105      19.956  -9.146 -14.224  1.00  0.00      A    H
ATOM   1537  NH2 ARG A 105      19.370 -10.635 -12.446  1.00  0.00      A    N
ATOM   1538 HH21 ARG A 105      19.335 -11.295 -11.696  1.00  0.00      A    H
ATOM   1539 HH22 ARG A 105      18.687 -10.586 -13.175  1.00  0.00      A    H
ATOM   1540  C   ARG A 105      24.205 -12.635  -8.349  1.00  0.00      A    C
ATOM   1541  O   ARG A 105      25.076 -12.918  -7.533  1.00  0.00      A    O
ATOM   1542  N   VAL A 106      23.119 -11.865  -7.959  1.00  0.00      A    N
ATOM   1543  HN  VAL A 106      22.344 -11.777  -8.580  1.00  0.00      A    H
ATOM   1544  CA  VAL A 106      22.777 -11.415  -6.628  1.00  0.00      A    C
ATOM   1545  HA  VAL A 106      21.730 -11.152  -6.639  1.00  0.00      A    H
ATOM   1546  CB  VAL A 106      23.048 -12.360  -5.426  1.00  0.00      A    C
ATOM   1547  HB  VAL A 106      24.131 -12.517  -5.234  1.00  0.00      A    H
ATOM   1548  CG1 VAL A 106      22.393 -11.778  -4.137  1.00  0.00      A    C
ATOM   1549 HG11 VAL A 106      21.307 -11.710  -4.361  1.00  0.00      A    H
ATOM   1550 HG12 VAL A 106      22.475 -12.383  -3.209  1.00  0.00      A    H
ATOM   1551 HG13 VAL A 106      22.578 -10.683  -4.111  1.00  0.00      A    H
ATOM   1552  CG2 VAL A 106      22.439 -13.736  -5.710  1.00  0.00      A    C
ATOM   1553 HG21 VAL A 106      21.436 -13.572  -6.160  1.00  0.00      A    H
ATOM   1554 HG22 VAL A 106      23.056 -14.203  -6.507  1.00  0.00      A    H
ATOM   1555 HG23 VAL A 106      22.256 -14.387  -4.828  1.00  0.00      A    H
ATOM   1556  C   VAL A 106      23.412 -10.102  -6.341  1.00  0.00      A    C
ATOM   1557  O   VAL A 106      24.618  -9.973  -6.308  1.00  0.00      A    O
ATOM   1558  N   VAL A 107      22.636  -9.065  -6.149  1.00  0.00      A    N
ATOM   1559  HN  VAL A 107      21.658  -9.260  -6.162  1.00  0.00      A    H
ATOM   1560  CA  VAL A 107      23.150  -7.739  -5.827  1.00  0.00      A    C
ATOM   1561  HA  VAL A 107      24.148  -7.639  -6.226  1.00  0.00      A    H
ATOM   1562  CB  VAL A 107      22.361  -6.601  -6.459  1.00  0.00      A    C
ATOM   1563  HB  VAL A 107      21.312  -6.593  -6.094  1.00  0.00      A    H
ATOM   1564  CG1 VAL A 107      23.002  -5.222  -6.135  1.00  0.00      A    C
ATOM   1565 HG11 VAL A 107      22.995  -4.858  -5.085  1.00  0.00      A    H
ATOM   1566 HG12 VAL A 107      24.091  -5.277  -6.349  1.00  0.00      A    H
ATOM   1567 HG13 VAL A 107      22.581  -4.406  -6.761  1.00  0.00      A    H
ATOM   1568  CG2 VAL A 107      22.317  -6.803  -7.993  1.00  0.00      A    C
ATOM   1569 HG21 VAL A 107      23.338  -6.853  -8.427  1.00  0.00      A    H
ATOM   1570 HG22 VAL A 107      21.791  -7.776  -8.105  1.00  0.00      A    H
ATOM   1571 HG23 VAL A 107      21.732  -6.000  -8.491  1.00  0.00      A    H
ATOM   1572  C   VAL A 107      23.203  -7.557  -4.268  1.00  0.00      A    C
ATOM   1573  O   VAL A 107      22.273  -7.734  -3.531  1.00  0.00      A    O
ATOM   1574  N   SER A 108      24.403  -7.185  -3.793  1.00  0.00      A    N
ATOM   1575  HN  SER A 108      25.228  -7.053  -4.337  1.00  0.00      A    H
ATOM   1576  CA  SER A 108      24.563  -6.948  -2.329  1.00  0.00      A    C
ATOM   1577  HA  SER A 108      23.649  -7.157  -1.793  1.00  0.00      A    H
ATOM   1578  CB  SER A 108      25.515  -7.892  -1.596  1.00  0.00      A    C
ATOM   1579  HB1 SER A 108      25.836  -7.602  -0.573  1.00  0.00      A    H
ATOM   1580  HB2 SER A 108      24.945  -8.841  -1.499  1.00  0.00      A    H
ATOM   1581  OG  SER A 108      26.680  -8.031  -2.420  1.00  0.00      A    O
ATOM   1582  HG1 SER A 108      26.415  -8.499  -3.216  1.00  0.00      A    H
ATOM   1583  C   SER A 108      25.011  -5.523  -2.084  1.00  0.00      A    C
ATOM   1584  O   SER A 108      25.317  -4.807  -3.054  1.00  0.00      A    O
ATOM   1585  N   ILE A 109      25.012  -5.121  -0.844  1.00  0.00      A    N
ATOM   1586  HN  ILE A 109      24.777  -5.777  -0.131  1.00  0.00      A    H
ATOM   1587  CA  ILE A 109      25.491  -3.796  -0.543  1.00  0.00      A    C
ATOM   1588  HA  ILE A 109      25.756  -3.242  -1.431  1.00  0.00      A    H
ATOM   1589  CB  ILE A 109      24.490  -2.822   0.052  1.00  0.00      A    C
ATOM   1590  HB  ILE A 109      24.915  -1.796   0.092  1.00  0.00      A    H
ATOM   1591  CG2 ILE A 109      23.247  -2.771  -0.918  1.00  0.00      A    C
ATOM   1592 HG21 ILE A 109      22.315  -2.421  -0.424  1.00  0.00      A    H
ATOM   1593 HG22 ILE A 109      23.495  -2.029  -1.707  1.00  0.00      A    H
ATOM   1594 HG23 ILE A 109      22.979  -3.769  -1.325  1.00  0.00      A    H
ATOM   1595  CG1 ILE A 109      23.911  -3.280   1.429  1.00  0.00      A    C
ATOM   1596 HG11 ILE A 109      23.513  -4.318   1.438  1.00  0.00      A    H
ATOM   1597 HG12 ILE A 109      24.798  -3.436   2.079  1.00  0.00      A    H
ATOM   1598  CD  ILE A 109      23.022  -2.283   2.011  1.00  0.00      A    C
ATOM   1599  HD1 ILE A 109      21.977  -2.468   1.682  1.00  0.00      A    H
ATOM   1600  HD2 ILE A 109      22.931  -2.484   3.100  1.00  0.00      A    H
ATOM   1601  HD3 ILE A 109      23.305  -1.208   1.981  1.00  0.00      A    H
ATOM   1602  C   ILE A 109      26.769  -3.916   0.324  1.00  0.00      A    C
ATOM   1603  O   ILE A 109      27.063  -5.020   0.791  1.00  0.00      A    O
ATOM   1604  N   ASP A 110      27.520  -2.765   0.481  1.00  0.00      A    N
ATOM   1605  HN  ASP A 110      27.323  -1.824   0.217  1.00  0.00      A    H
ATOM   1606  CA  ASP A 110      28.700  -2.752   1.369  1.00  0.00      A    C
ATOM   1607  HA  ASP A 110      29.127  -3.726   1.556  1.00  0.00      A    H
ATOM   1608  CB  ASP A 110      29.748  -1.825   0.660  1.00  0.00      A    C
ATOM   1609  HB1 ASP A 110      29.341  -0.813   0.450  1.00  0.00      A    H
ATOM   1610  HB2 ASP A 110      30.615  -1.713   1.345  1.00  0.00      A    H
ATOM   1611  CG  ASP A 110      30.352  -2.574  -0.468  1.00  0.00      A    C
ATOM   1612  OD1 ASP A 110      29.948  -2.316  -1.598  1.00  0.00      A    O
ATOM   1613  OD2 ASP A 110      31.417  -3.289  -0.393  1.00  0.00      A    O
ATOM   1614  C   ASP A 110      28.406  -2.227   2.820  1.00  0.00      A    C
ATOM   1615  O   ASP A 110      29.082  -2.544   3.744  1.00  0.00      A    O
ATOM   1616  N   GLY A 111      27.307  -1.565   2.954  1.00  0.00      A    N
ATOM   1617  HN  GLY A 111      26.823  -1.420   2.094  1.00  0.00      A    H
ATOM   1618  CA  GLY A 111      26.810  -1.151   4.204  1.00  0.00      A    C
ATOM   1619  HA1 GLY A 111      26.428  -2.008   4.737  1.00  0.00      A    H
ATOM   1620  HA2 GLY A 111      27.530  -0.552   4.743  1.00  0.00      A    H
ATOM   1621  C   GLY A 111      25.667  -0.254   3.959  1.00  0.00      A    C
ATOM   1622  O   GLY A 111      25.240  -0.081   2.847  1.00  0.00      A    O
ATOM   1623  N   TYR A 112      25.007   0.336   5.063  1.00  0.00      A    N
ATOM   1624  HN  TYR A 112      25.339   0.180   5.989  1.00  0.00      A    H
ATOM   1625  CA  TYR A 112      23.909   1.263   4.951  1.00  0.00      A    C
ATOM   1626  HA  TYR A 112      23.897   1.586   3.921  1.00  0.00      A    H
ATOM   1627  CB  TYR A 112      22.487   0.624   5.134  1.00  0.00      A    C
ATOM   1628  HB1 TYR A 112      21.686   1.383   5.011  1.00  0.00      A    H
ATOM   1629  HB2 TYR A 112      22.189  -0.093   4.340  1.00  0.00      A    H
ATOM   1630  CG  TYR A 112      22.196  -0.018   6.436  1.00  0.00      A    C
ATOM   1631  CD1 TYR A 112      21.389   0.533   7.474  1.00  0.00      A    C
ATOM   1632  HD1 TYR A 112      20.891   1.479   7.321  1.00  0.00      A    H
ATOM   1633  CE1 TYR A 112      21.189  -0.171   8.687  1.00  0.00      A    C
ATOM   1634  HE1 TYR A 112      20.687   0.341   9.494  1.00  0.00      A    H
ATOM   1635  CZ  TYR A 112      21.851  -1.314   8.936  1.00  0.00      A    C
ATOM   1636  OH  TYR A 112      21.815  -1.969  10.178  1.00  0.00      A    O
ATOM   1637  HH  TYR A 112      21.520  -1.355  10.854  1.00  0.00      A    H
ATOM   1638  CD2 TYR A 112      22.846  -1.223   6.719  1.00  0.00      A    C
ATOM   1639  HD2 TYR A 112      23.542  -1.654   6.014  1.00  0.00      A    H
ATOM   1640  CE2 TYR A 112      22.689  -1.871   7.982  1.00  0.00      A    C
ATOM   1641  HE2 TYR A 112      23.145  -2.824   8.207  1.00  0.00      A    H
ATOM   1642  C   TYR A 112      24.137   2.494   5.786  1.00  0.00      A    C
ATOM   1643  O   TYR A 112      24.865   2.450   6.766  1.00  0.00      A    O
ATOM   1644  N   GLU A 113      23.738   3.634   5.294  1.00  0.00      A    N
ATOM   1645  HN  GLU A 113      23.151   3.640   4.488  1.00  0.00      A    H
ATOM   1646  CA  GLU A 113      24.176   4.877   5.881  1.00  0.00      A    C
ATOM   1647  HA  GLU A 113      24.798   4.884   6.763  1.00  0.00      A    H
ATOM   1648  CB  GLU A 113      25.195   5.542   4.934  1.00  0.00      A    C
ATOM   1649  HB1 GLU A 113      25.929   4.711   4.858  1.00  0.00      A    H
ATOM   1650  HB2 GLU A 113      24.791   5.863   3.950  1.00  0.00      A    H
ATOM   1651  CG  GLU A 113      25.983   6.676   5.570  1.00  0.00      A    C
ATOM   1652  HG1 GLU A 113      25.341   7.528   5.882  1.00  0.00      A    H
ATOM   1653  HG2 GLU A 113      26.520   6.252   6.445  1.00  0.00      A    H
ATOM   1654  CD  GLU A 113      27.004   7.341   4.615  1.00  0.00      A    C
ATOM   1655  OE1 GLU A 113      26.689   7.799   3.499  1.00  0.00      A    O
ATOM   1656  OE2 GLU A 113      28.223   7.479   5.022  1.00  0.00      A    O
ATOM   1657  C   GLU A 113      22.995   5.775   6.186  1.00  0.00      A    C
ATOM   1658  O   GLU A 113      21.979   5.849   5.498  1.00  0.00      A    O
ATOM   1659  N   ASP A 114      23.082   6.418   7.345  1.00  0.00      A    N
ATOM   1660  HN  ASP A 114      23.785   6.313   8.043  1.00  0.00      A    H
ATOM   1661  CA  ASP A 114      22.261   7.530   7.835  1.00  0.00      A    C
ATOM   1662  HA  ASP A 114      21.225   7.331   7.606  1.00  0.00      A    H
ATOM   1663  CB  ASP A 114      22.397   7.777   9.334  1.00  0.00      A    C
ATOM   1664  HB1 ASP A 114      21.889   8.710   9.658  1.00  0.00      A    H
ATOM   1665  HB2 ASP A 114      21.944   6.884   9.817  1.00  0.00      A    H
ATOM   1666  CG  ASP A 114      23.832   7.804   9.787  1.00  0.00      A    C
ATOM   1667  OD1 ASP A 114      24.602   6.838   9.524  1.00  0.00      A    O
ATOM   1668  OD2 ASP A 114      24.164   8.717  10.602  1.00  0.00      A    O
ATOM   1669  C   ASP A 114      22.588   8.809   7.038  1.00  0.00      A    C
ATOM   1670  O   ASP A 114      23.707   9.240   6.988  1.00  0.00      A    O
ATOM   1671  N   VAL A 115      21.632   9.501   6.415  1.00  0.00      A    N
ATOM   1672  HN  VAL A 115      20.705   9.287   6.713  1.00  0.00      A    H
ATOM   1673  CA  VAL A 115      21.793  10.784   5.805  1.00  0.00      A    C
ATOM   1674  HA  VAL A 115      22.749  10.758   5.303  1.00  0.00      A    H
ATOM   1675  CB  VAL A 115      20.823  11.048   4.701  1.00  0.00      A    C
ATOM   1676  HB  VAL A 115      19.768  11.007   5.046  1.00  0.00      A    H
ATOM   1677  CG1 VAL A 115      21.135  12.463   4.114  1.00  0.00      A    C
ATOM   1678 HG11 VAL A 115      20.781  12.611   3.071  1.00  0.00      A    H
ATOM   1679 HG12 VAL A 115      20.766  13.322   4.714  1.00  0.00      A    H
ATOM   1680 HG13 VAL A 115      22.230  12.573   3.966  1.00  0.00      A    H
ATOM   1681  CG2 VAL A 115      21.011   9.985   3.605  1.00  0.00      A    C
ATOM   1682 HG21 VAL A 115      20.867   8.917   3.873  1.00  0.00      A    H
ATOM   1683 HG22 VAL A 115      20.405  10.303   2.730  1.00  0.00      A    H
ATOM   1684 HG23 VAL A 115      22.031  10.053   3.170  1.00  0.00      A    H
ATOM   1685  C   VAL A 115      21.769  11.856   6.861  1.00  0.00      A    C
ATOM   1686  O   VAL A 115      20.870  11.803   7.685  1.00  0.00      A    O
ATOM   1687  N   PRO A 116      22.640  12.893   6.924  1.00  0.00      A    N
ATOM   1688  CD  PRO A 116      23.820  13.161   6.090  1.00  0.00      A    C
ATOM   1689  HD1 PRO A 116      23.495  13.880   5.308  1.00  0.00      A    H
ATOM   1690  HD2 PRO A 116      24.226  12.260   5.583  1.00  0.00      A    H
ATOM   1691  CA  PRO A 116      22.427  13.986   7.943  1.00  0.00      A    C
ATOM   1692  HA  PRO A 116      22.496  13.585   8.943  1.00  0.00      A    H
ATOM   1693  CB  PRO A 116      23.690  14.843   7.679  1.00  0.00      A    C
ATOM   1694  HB1 PRO A 116      23.415  15.695   7.020  1.00  0.00      A    H
ATOM   1695  HB2 PRO A 116      24.120  15.217   8.632  1.00  0.00      A    H
ATOM   1696  CG  PRO A 116      24.721  13.914   7.060  1.00  0.00      A    C
ATOM   1697  HG1 PRO A 116      25.447  14.589   6.557  1.00  0.00      A    H
ATOM   1698  HG2 PRO A 116      25.267  13.248   7.762  1.00  0.00      A    H
ATOM   1699  C   PRO A 116      21.131  14.702   7.936  1.00  0.00      A    C
ATOM   1700  O   PRO A 116      20.801  15.405   6.981  1.00  0.00      A    O
ATOM   1701  N   SER A 117      20.360  14.670   9.055  1.00  0.00      A    N
ATOM   1702  HN  SER A 117      20.698  14.317   9.924  1.00  0.00      A    H
ATOM   1703  CA  SER A 117      18.907  14.928   9.203  1.00  0.00      A    C
ATOM   1704  HA  SER A 117      18.412  14.635   8.288  1.00  0.00      A    H
ATOM   1705  CB  SER A 117      18.384  14.126  10.343  1.00  0.00      A    C
ATOM   1706  HB1 SER A 117      17.322  14.220  10.658  1.00  0.00      A    H
ATOM   1707  HB2 SER A 117      18.478  13.050  10.085  1.00  0.00      A    H
ATOM   1708  OG  SER A 117      19.223  14.297  11.490  1.00  0.00      A    O
ATOM   1709  HG1 SER A 117      18.703  13.842  12.156  1.00  0.00      A    H
ATOM   1710  C   SER A 117      18.610  16.445   9.356  1.00  0.00      A    C
ATOM   1711  O   SER A 117      19.573  17.203   9.483  1.00  0.00      A    O
ATOM   1712  N   TYR A 118      17.314  16.939   9.284  1.00  0.00      A    N
ATOM   1713  HN  TYR A 118      16.542  16.339   9.091  1.00  0.00      A    H
ATOM   1714  CA  TYR A 118      16.799  18.262   9.682  1.00  0.00      A    C
ATOM   1715  HA  TYR A 118      15.723  18.184   9.631  1.00  0.00      A    H
ATOM   1716  CB  TYR A 118      17.175  18.645  11.131  1.00  0.00      A    C
ATOM   1717  HB1 TYR A 118      18.267  18.827  11.231  1.00  0.00      A    H
ATOM   1718  HB2 TYR A 118      16.858  19.649  11.487  1.00  0.00      A    H
ATOM   1719  CG  TYR A 118      16.698  17.524  12.072  1.00  0.00      A    C
ATOM   1720  CD1 TYR A 118      17.638  16.955  12.884  1.00  0.00      A    C
ATOM   1721  HD1 TYR A 118      18.667  17.267  12.779  1.00  0.00      A    H
ATOM   1722  CE1 TYR A 118      17.238  16.167  13.963  1.00  0.00      A    C
ATOM   1723  HE1 TYR A 118      18.022  15.876  14.647  1.00  0.00      A    H
ATOM   1724  CZ  TYR A 118      15.879  15.825  14.118  1.00  0.00      A    C
ATOM   1725  OH  TYR A 118      15.442  14.937  15.084  1.00  0.00      A    O
ATOM   1726  HH  TYR A 118      16.212  14.532  15.491  1.00  0.00      A    H
ATOM   1727  CD2 TYR A 118      15.335  17.176  12.220  1.00  0.00      A    C
ATOM   1728  HD2 TYR A 118      14.610  17.547  11.511  1.00  0.00      A    H
ATOM   1729  CE2 TYR A 118      14.919  16.213  13.153  1.00  0.00      A    C
ATOM   1730  HE2 TYR A 118      13.920  15.807  13.088  1.00  0.00      A    H
ATOM   1731  C   TYR A 118      17.176  19.359   8.753  1.00  0.00      A    C
ATOM   1732  O   TYR A 118      16.365  20.185   8.522  1.00  0.00      A    O
ATOM   1733  N   ASN A 119      18.359  19.484   8.201  1.00  0.00      A    N
ATOM   1734  HN  ASN A 119      19.136  18.890   8.395  1.00  0.00      A    H
ATOM   1735  CA  ASN A 119      18.876  20.557   7.417  1.00  0.00      A    C
ATOM   1736  HA  ASN A 119      18.273  21.447   7.527  1.00  0.00      A    H
ATOM   1737  CB  ASN A 119      20.389  20.783   7.835  1.00  0.00      A    C
ATOM   1738  HB1 ASN A 119      20.328  20.465   8.897  1.00  0.00      A    H
ATOM   1739  HB2 ASN A 119      21.083  20.069   7.342  1.00  0.00      A    H
ATOM   1740  CG  ASN A 119      20.996  22.113   7.446  1.00  0.00      A    C
ATOM   1741  OD1 ASN A 119      21.592  22.266   6.365  1.00  0.00      A    O
ATOM   1742  ND2 ASN A 119      20.781  23.031   8.389  1.00  0.00      A    N
ATOM   1743 HD21 ASN A 119      20.938  24.005   8.227  1.00  0.00      A    H
ATOM   1744 HD22 ASN A 119      20.320  22.848   9.257  1.00  0.00      A    H
ATOM   1745  C   ASN A 119      18.752  20.264   5.900  1.00  0.00      A    C
ATOM   1746  O   ASN A 119      18.607  19.109   5.466  1.00  0.00      A    O
ATOM   1747  N   GLU A 120      18.862  21.341   5.063  1.00  0.00      A    N
ATOM   1748  HN  GLU A 120      18.834  22.254   5.463  1.00  0.00      A    H
ATOM   1749  CA  GLU A 120      18.683  21.240   3.633  1.00  0.00      A    C
ATOM   1750  HA  GLU A 120      17.874  20.571   3.377  1.00  0.00      A    H
ATOM   1751  CB  GLU A 120      18.496  22.621   3.107  1.00  0.00      A    C
ATOM   1752  HB1 GLU A 120      17.622  23.128   3.568  1.00  0.00      A    H
ATOM   1753  HB2 GLU A 120      19.358  23.308   3.247  1.00  0.00      A    H
ATOM   1754  CG  GLU A 120      18.113  22.700   1.590  1.00  0.00      A    C
ATOM   1755  HG1 GLU A 120      18.896  22.060   1.128  1.00  0.00      A    H
ATOM   1756  HG2 GLU A 120      17.143  22.226   1.331  1.00  0.00      A    H
ATOM   1757  CD  GLU A 120      18.295  24.102   1.045  1.00  0.00      A    C
ATOM   1758  OE1 GLU A 120      19.437  24.530   1.145  1.00  0.00      A    O
ATOM   1759  OE2 GLU A 120      17.372  24.784   0.574  1.00  0.00      A    O
ATOM   1760  C   GLU A 120      19.915  20.550   2.885  1.00  0.00      A    C
ATOM   1761  O   GLU A 120      19.723  19.531   2.240  1.00  0.00      A    O
ATOM   1762  N   ARG A 121      21.112  21.112   3.005  1.00  0.00      A    N
ATOM   1763  HN  ARG A 121      21.281  21.816   3.690  1.00  0.00      A    H
ATOM   1764  CA  ARG A 121      22.189  20.880   2.076  1.00  0.00      A    C
ATOM   1765  HA  ARG A 121      21.935  21.306   1.117  1.00  0.00      A    H
ATOM   1766  CB  ARG A 121      23.426  21.773   2.391  1.00  0.00      A    C
ATOM   1767  HB1 ARG A 121      23.876  21.647   3.399  1.00  0.00      A    H
ATOM   1768  HB2 ARG A 121      24.219  21.519   1.655  1.00  0.00      A    H
ATOM   1769  CG  ARG A 121      23.137  23.273   2.222  1.00  0.00      A    C
ATOM   1770  HG1 ARG A 121      22.796  23.388   1.171  1.00  0.00      A    H
ATOM   1771  HG2 ARG A 121      22.249  23.545   2.832  1.00  0.00      A    H
ATOM   1772  CD  ARG A 121      24.304  24.276   2.594  1.00  0.00      A    C
ATOM   1773  HD1 ARG A 121      24.880  24.039   3.515  1.00  0.00      A    H
ATOM   1774  HD2 ARG A 121      25.017  24.325   1.743  1.00  0.00      A    H
ATOM   1775  NE  ARG A 121      23.678  25.639   2.758  1.00  0.00      A    N
ATOM   1776  HE  ARG A 121      22.711  25.683   3.009  1.00  0.00      A    H
ATOM   1777  CZ  ARG A 121      24.317  26.743   3.188  1.00  0.00      A    C
ATOM   1778  NH1 ARG A 121      25.613  26.703   3.402  1.00  0.00      A    N
ATOM   1779 HH11 ARG A 121      26.165  25.880   3.263  1.00  0.00      A    H
ATOM   1780 HH12 ARG A 121      26.066  27.444   3.897  1.00  0.00      A    H
ATOM   1781  NH2 ARG A 121      23.576  27.856   3.392  1.00  0.00      A    N
ATOM   1782 HH21 ARG A 121      22.657  27.869   2.998  1.00  0.00      A    H
ATOM   1783 HH22 ARG A 121      24.121  28.664   3.615  1.00  0.00      A    H
ATOM   1784  C   ARG A 121      22.574  19.420   1.841  1.00  0.00      A    C
ATOM   1785  O   ARG A 121      22.438  18.940   0.721  1.00  0.00      A    O
ATOM   1786  N   ALA A 122      22.881  18.626   2.913  1.00  0.00      A    N
ATOM   1787  HN  ALA A 122      22.780  19.030   3.819  1.00  0.00      A    H
ATOM   1788  CA  ALA A 122      23.279  17.226   2.830  1.00  0.00      A    C
ATOM   1789  HA  ALA A 122      24.083  17.194   2.110  1.00  0.00      A    H
ATOM   1790  CB  ALA A 122      23.811  16.753   4.199  1.00  0.00      A    C
ATOM   1791  HB1 ALA A 122      24.413  15.853   3.950  1.00  0.00      A    H
ATOM   1792  HB2 ALA A 122      24.516  17.526   4.572  1.00  0.00      A    H
ATOM   1793  HB3 ALA A 122      22.949  16.546   4.869  1.00  0.00      A    H
ATOM   1794  C   ALA A 122      22.100  16.337   2.342  1.00  0.00      A    C
ATOM   1795  O   ALA A 122      22.367  15.423   1.636  1.00  0.00      A    O
ATOM   1796  N   LEU A 123      20.916  16.620   2.774  1.00  0.00      A    N
ATOM   1797  HN  LEU A 123      20.788  17.432   3.337  1.00  0.00      A    H
ATOM   1798  CA  LEU A 123      19.761  15.786   2.481  1.00  0.00      A    C
ATOM   1799  HA  LEU A 123      19.967  14.752   2.720  1.00  0.00      A    H
ATOM   1800  CB  LEU A 123      18.589  16.308   3.270  1.00  0.00      A    C
ATOM   1801  HB1 LEU A 123      18.811  16.507   4.340  1.00  0.00      A    H
ATOM   1802  HB2 LEU A 123      18.359  17.312   2.851  1.00  0.00      A    H
ATOM   1803  CG  LEU A 123      17.370  15.461   3.131  1.00  0.00      A    C
ATOM   1804  HG  LEU A 123      17.154  15.149   2.087  1.00  0.00      A    H
ATOM   1805  CD1 LEU A 123      17.518  14.214   3.972  1.00  0.00      A    C
ATOM   1806 HD11 LEU A 123      18.290  13.509   3.594  1.00  0.00      A    H
ATOM   1807 HD12 LEU A 123      17.941  14.356   4.989  1.00  0.00      A    H
ATOM   1808 HD13 LEU A 123      16.497  13.784   4.046  1.00  0.00      A    H
ATOM   1809  CD2 LEU A 123      16.160  16.339   3.556  1.00  0.00      A    C
ATOM   1810 HD21 LEU A 123      15.157  15.871   3.461  1.00  0.00      A    H
ATOM   1811 HD22 LEU A 123      16.227  16.700   4.604  1.00  0.00      A    H
ATOM   1812 HD23 LEU A 123      16.051  17.268   2.956  1.00  0.00      A    H
ATOM   1813  C   LEU A 123      19.516  15.792   1.036  1.00  0.00      A    C
ATOM   1814  O   LEU A 123      19.392  14.706   0.421  1.00  0.00      A    O
ATOM   1815  N   LYS A 124      19.513  17.006   0.473  1.00  0.00      A    N
ATOM   1816  HN  LYS A 124      19.700  17.821   1.016  1.00  0.00      A    H
ATOM   1817  CA  LYS A 124      19.235  17.277  -0.959  1.00  0.00      A    C
ATOM   1818  HA  LYS A 124      18.285  16.830  -1.213  1.00  0.00      A    H
ATOM   1819  CB  LYS A 124      18.988  18.764  -1.163  1.00  0.00      A    C
ATOM   1820  HB1 LYS A 124      18.491  19.108  -0.231  1.00  0.00      A    H
ATOM   1821  HB2 LYS A 124      19.900  19.392  -1.072  1.00  0.00      A    H
ATOM   1822  CG  LYS A 124      18.225  19.277  -2.355  1.00  0.00      A    C
ATOM   1823  HG1 LYS A 124      18.729  18.791  -3.217  1.00  0.00      A    H
ATOM   1824  HG2 LYS A 124      17.154  19.029  -2.511  1.00  0.00      A    H
ATOM   1825  CD  LYS A 124      18.376  20.798  -2.471  1.00  0.00      A    C
ATOM   1826  HD1 LYS A 124      17.514  21.152  -3.076  1.00  0.00      A    H
ATOM   1827  HD2 LYS A 124      18.380  21.247  -1.455  1.00  0.00      A    H
ATOM   1828  CE  LYS A 124      19.623  21.186  -3.317  1.00  0.00      A    C
ATOM   1829  HE1 LYS A 124      20.605  20.995  -2.834  1.00  0.00      A    H
ATOM   1830  HE2 LYS A 124      19.655  20.732  -4.330  1.00  0.00      A    H
ATOM   1831  NZ  LYS A 124      19.569  22.626  -3.658  1.00  0.00      A    N
ATOM   1832  HZ1 LYS A 124      20.208  23.087  -4.337  1.00  0.00      A    H
ATOM   1833  HZ2 LYS A 124      18.599  22.823  -3.976  1.00  0.00      A    H
ATOM   1834  HZ3 LYS A 124      19.817  22.969  -2.708  1.00  0.00      A    H
ATOM   1835  C   LYS A 124      20.241  16.746  -1.936  1.00  0.00      A    C
ATOM   1836  O   LYS A 124      19.827  16.088  -2.902  1.00  0.00      A    O
ATOM   1837  N   LYS A 125      21.458  16.963  -1.493  1.00  0.00      A    N
ATOM   1838  HN  LYS A 125      21.640  17.467  -0.652  1.00  0.00      A    H
ATOM   1839  CA  LYS A 125      22.698  16.533  -2.151  1.00  0.00      A    C
ATOM   1840  HA  LYS A 125      22.673  16.889  -3.170  1.00  0.00      A    H
ATOM   1841  CB  LYS A 125      23.907  17.039  -1.415  1.00  0.00      A    C
ATOM   1842  HB1 LYS A 125      23.974  18.145  -1.498  1.00  0.00      A    H
ATOM   1843  HB2 LYS A 125      23.877  16.912  -0.311  1.00  0.00      A    H
ATOM   1844  CG  LYS A 125      25.212  16.492  -1.860  1.00  0.00      A    C
ATOM   1845  HG1 LYS A 125      25.358  15.429  -1.571  1.00  0.00      A    H
ATOM   1846  HG2 LYS A 125      25.450  16.640  -2.935  1.00  0.00      A    H
ATOM   1847  CD  LYS A 125      26.411  17.258  -1.211  1.00  0.00      A    C
ATOM   1848  HD1 LYS A 125      27.374  16.814  -1.545  1.00  0.00      A    H
ATOM   1849  HD2 LYS A 125      26.444  18.280  -1.645  1.00  0.00      A    H
ATOM   1850  CE  LYS A 125      26.428  17.161   0.339  1.00  0.00      A    C
ATOM   1851  HE1 LYS A 125      25.677  17.899   0.695  1.00  0.00      A    H
ATOM   1852  HE2 LYS A 125      26.230  16.176   0.812  1.00  0.00      A    H
ATOM   1853  NZ  LYS A 125      27.741  17.594   0.749  1.00  0.00      A    N
ATOM   1854  HZ1 LYS A 125      28.052  18.470   0.281  1.00  0.00      A    H
ATOM   1855  HZ2 LYS A 125      27.654  17.708   1.779  1.00  0.00      A    H
ATOM   1856  HZ3 LYS A 125      28.405  16.826   0.524  1.00  0.00      A    H
ATOM   1857  C   LYS A 125      22.840  14.910  -2.097  1.00  0.00      A    C
ATOM   1858  O   LYS A 125      23.411  14.318  -3.037  1.00  0.00      A    O
ATOM   1859  N   ALA A 126      22.321  14.241  -0.984  1.00  0.00      A    N
ATOM   1860  HN  ALA A 126      22.092  14.760  -0.164  1.00  0.00      A    H
ATOM   1861  CA  ALA A 126      22.201  12.820  -0.934  1.00  0.00      A    C
ATOM   1862  HA  ALA A 126      23.176  12.446  -1.211  1.00  0.00      A    H
ATOM   1863  CB  ALA A 126      21.970  12.416   0.541  1.00  0.00      A    C
ATOM   1864  HB1 ALA A 126      21.917  11.308   0.584  1.00  0.00      A    H
ATOM   1865  HB2 ALA A 126      22.585  12.853   1.356  1.00  0.00      A    H
ATOM   1866  HB3 ALA A 126      20.954  12.800   0.777  1.00  0.00      A    H
ATOM   1867  C   ALA A 126      21.232  12.200  -1.914  1.00  0.00      A    C
ATOM   1868  O   ALA A 126      21.487  11.166  -2.528  1.00  0.00      A    O
ATOM   1869  N   VAL A 127      20.131  12.914  -2.181  1.00  0.00      A    N
ATOM   1870  HN  VAL A 127      19.962  13.721  -1.619  1.00  0.00      A    H
ATOM   1871  CA  VAL A 127      19.131  12.509  -3.247  1.00  0.00      A    C
ATOM   1872  HA  VAL A 127      19.128  11.432  -3.176  1.00  0.00      A    H
ATOM   1873  CB  VAL A 127      17.748  13.256  -3.040  1.00  0.00      A    C
ATOM   1874  HB  VAL A 127      17.904  14.344  -2.875  1.00  0.00      A    H
ATOM   1875  CG1 VAL A 127      16.727  13.067  -4.218  1.00  0.00      A    C
ATOM   1876 HG11 VAL A 127      17.151  13.357  -5.203  1.00  0.00      A    H
ATOM   1877 HG12 VAL A 127      16.347  12.040  -4.409  1.00  0.00      A    H
ATOM   1878 HG13 VAL A 127      15.849  13.713  -4.004  1.00  0.00      A    H
ATOM   1879  CG2 VAL A 127      17.150  12.657  -1.774  1.00  0.00      A    C
ATOM   1880 HG21 VAL A 127      17.808  13.054  -0.972  1.00  0.00      A    H
ATOM   1881 HG22 VAL A 127      16.125  13.019  -1.542  1.00  0.00      A    H
ATOM   1882 HG23 VAL A 127      17.057  11.550  -1.780  1.00  0.00      A    H
ATOM   1883  C   VAL A 127      19.716  12.718  -4.697  1.00  0.00      A    C
ATOM   1884  O   VAL A 127      19.398  12.028  -5.637  1.00  0.00      A    O
ATOM   1885  N   ALA A 128      20.497  13.770  -4.876  1.00  0.00      A    N
ATOM   1886  HN  ALA A 128      20.565  14.580  -4.298  1.00  0.00      A    H
ATOM   1887  CA  ALA A 128      21.257  14.063  -6.083  1.00  0.00      A    C
ATOM   1888  HA  ALA A 128      20.561  14.042  -6.909  1.00  0.00      A    H
ATOM   1889  CB  ALA A 128      21.865  15.523  -6.000  1.00  0.00      A    C
ATOM   1890  HB1 ALA A 128      22.418  15.654  -5.045  1.00  0.00      A    H
ATOM   1891  HB2 ALA A 128      22.507  15.577  -6.905  1.00  0.00      A    H
ATOM   1892  HB3 ALA A 128      21.037  16.250  -6.137  1.00  0.00      A    H
ATOM   1893  C   ALA A 128      22.295  12.920  -6.301  1.00  0.00      A    C
ATOM   1894  O   ALA A 128      22.497  12.508  -7.413  1.00  0.00      A    O
ATOM   1895  N   HSE A 129      22.871  12.276  -5.209  1.00  0.00      A    N
ATOM   1896  HN  HSE A 129      22.835  12.600  -4.267  1.00  0.00      A    H
ATOM   1897  CA  HSE A 129      23.755  11.097  -5.394  1.00  0.00      A    C
ATOM   1898  HA  HSE A 129      24.362  11.346  -6.253  1.00  0.00      A    H
ATOM   1899  CB  HSE A 129      24.466  10.751  -4.077  1.00  0.00      A    C
ATOM   1900  HB1 HSE A 129      23.775  10.578  -3.224  1.00  0.00      A    H
ATOM   1901  HB2 HSE A 129      24.932   9.761  -4.270  1.00  0.00      A    H
ATOM   1902  ND1 HSE A 129      26.530  12.021  -4.739  1.00  0.00      A    N
ATOM   1903  CG  HSE A 129      25.623  11.640  -3.782  1.00  0.00      A    C
ATOM   1904  CE1 HSE A 129      27.344  12.882  -4.133  1.00  0.00      A    C
ATOM   1905  HE1 HSE A 129      28.150  13.340  -4.707  1.00  0.00      A    H
ATOM   1906  NE2 HSE A 129      27.007  12.989  -2.849  1.00  0.00      A    N
ATOM   1907  HE2 HSE A 129      27.439  13.400  -2.046  1.00  0.00      A    H
ATOM   1908  CD2 HSE A 129      25.905  12.175  -2.630  1.00  0.00      A    C
ATOM   1909  HD2 HSE A 129      25.451  12.055  -1.653  1.00  0.00      A    H
ATOM   1910  C   HSE A 129      22.827   9.896  -5.783  1.00  0.00      A    C
ATOM   1911  O   HSE A 129      23.058   9.183  -6.789  1.00  0.00      A    O
ATOM   1912  N   GLN A 130      21.880   9.445  -4.891  1.00  0.00      A    N
ATOM   1913  HN  GLN A 130      21.786  10.005  -4.072  1.00  0.00      A    H
ATOM   1914  CA  GLN A 130      21.152   8.206  -5.212  1.00  0.00      A    C
ATOM   1915  HA  GLN A 130      21.152   8.080  -6.285  1.00  0.00      A    H
ATOM   1916  CB  GLN A 130      22.065   7.018  -4.712  1.00  0.00      A    C
ATOM   1917  HB1 GLN A 130      21.527   6.066  -4.907  1.00  0.00      A    H
ATOM   1918  HB2 GLN A 130      23.042   6.970  -5.240  1.00  0.00      A    H
ATOM   1919  CG  GLN A 130      22.406   7.162  -3.250  1.00  0.00      A    C
ATOM   1920  HG1 GLN A 130      23.144   7.982  -3.121  1.00  0.00      A    H
ATOM   1921  HG2 GLN A 130      21.487   7.320  -2.645  1.00  0.00      A    H
ATOM   1922  CD  GLN A 130      23.071   5.933  -2.560  1.00  0.00      A    C
ATOM   1923  OE1 GLN A 130      24.292   5.869  -2.467  1.00  0.00      A    O
ATOM   1924  NE2 GLN A 130      22.238   5.087  -1.961  1.00  0.00      A    N
ATOM   1925 HE21 GLN A 130      22.592   4.466  -1.261  1.00  0.00      A    H
ATOM   1926 HE22 GLN A 130      21.271   5.333  -1.898  1.00  0.00      A    H
ATOM   1927  C   GLN A 130      19.786   8.225  -4.621  1.00  0.00      A    C
ATOM   1928  O   GLN A 130      19.478   9.119  -3.774  1.00  0.00      A    O
ATOM   1929  N   PRO A 131      18.917   7.257  -4.825  1.00  0.00      A    N
ATOM   1930  CD  PRO A 131      18.891   6.297  -5.962  1.00  0.00      A    C
ATOM   1931  HD1 PRO A 131      19.494   5.432  -5.613  1.00  0.00      A    H
ATOM   1932  HD2 PRO A 131      19.202   6.767  -6.920  1.00  0.00      A    H
ATOM   1933  CA  PRO A 131      17.650   7.224  -4.083  1.00  0.00      A    C
ATOM   1934  HA  PRO A 131      17.165   8.189  -4.086  1.00  0.00      A    H
ATOM   1935  CB  PRO A 131      16.877   6.152  -4.701  1.00  0.00      A    C
ATOM   1936  HB1 PRO A 131      17.022   5.147  -4.251  1.00  0.00      A    H
ATOM   1937  HB2 PRO A 131      15.772   6.216  -4.603  1.00  0.00      A    H
ATOM   1938  CG  PRO A 131      17.409   5.996  -6.064  1.00  0.00      A    C
ATOM   1939  HG1 PRO A 131      17.075   5.068  -6.575  1.00  0.00      A    H
ATOM   1940  HG2 PRO A 131      16.853   6.773  -6.631  1.00  0.00      A    H
ATOM   1941  C   PRO A 131      17.764   6.951  -2.629  1.00  0.00      A    C
ATOM   1942  O   PRO A 131      18.505   6.001  -2.205  1.00  0.00      A    O
ATOM   1943  N   VAL A 132      17.113   7.767  -1.814  1.00  0.00      A    N
ATOM   1944  HN  VAL A 132      16.538   8.523  -2.116  1.00  0.00      A    H
ATOM   1945  CA  VAL A 132      17.173   7.857  -0.301  1.00  0.00      A    C
ATOM   1946  HA  VAL A 132      17.961   7.174  -0.021  1.00  0.00      A    H
ATOM   1947  CB  VAL A 132      17.509   9.293   0.261  1.00  0.00      A    C
ATOM   1948  HB  VAL A 132      16.751  10.040  -0.058  1.00  0.00      A    H
ATOM   1949  CG1 VAL A 132      17.573   9.156   1.774  1.00  0.00      A    C
ATOM   1950 HG11 VAL A 132      17.714  10.185   2.168  1.00  0.00      A    H
ATOM   1951 HG12 VAL A 132      16.672   8.671   2.206  1.00  0.00      A    H
ATOM   1952 HG13 VAL A 132      18.390   8.466   2.074  1.00  0.00      A    H
ATOM   1953  CG2 VAL A 132      18.874   9.695  -0.188  1.00  0.00      A    C
ATOM   1954 HG21 VAL A 132      18.866   9.794  -1.294  1.00  0.00      A    H
ATOM   1955 HG22 VAL A 132      19.164  10.720   0.128  1.00  0.00      A    H
ATOM   1956 HG23 VAL A 132      19.642   8.970   0.158  1.00  0.00      A    H
ATOM   1957  C   VAL A 132      15.839   7.332   0.292  1.00  0.00      A    C
ATOM   1958  O   VAL A 132      14.776   7.852   0.008  1.00  0.00      A    O
ATOM   1959  N   SER A 133      15.763   6.337   1.204  1.00  0.00      A    N
ATOM   1960  HN  SER A 133      16.616   6.066   1.645  1.00  0.00      A    H
ATOM   1961  CA  SER A 133      14.511   5.902   1.834  1.00  0.00      A    C
ATOM   1962  HA  SER A 133      13.706   6.037   1.126  1.00  0.00      A    H
ATOM   1963  CB  SER A 133      14.565   4.359   2.306  1.00  0.00      A    C
ATOM   1964  HB1 SER A 133      15.378   4.384   3.062  1.00  0.00      A    H
ATOM   1965  HB2 SER A 133      13.731   4.033   2.964  1.00  0.00      A    H
ATOM   1966  OG  SER A 133      14.864   3.462   1.228  1.00  0.00      A    O
ATOM   1967  HG1 SER A 133      14.122   3.235   0.662  1.00  0.00      A    H
ATOM   1968  C   SER A 133      14.163   6.705   3.069  1.00  0.00      A    C
ATOM   1969  O   SER A 133      14.819   6.652   4.110  1.00  0.00      A    O
ATOM   1970  N   VAL A 134      13.141   7.628   2.946  1.00  0.00      A    N
ATOM   1971  HN  VAL A 134      12.444   7.610   2.234  1.00  0.00      A    H
ATOM   1972  CA  VAL A 134      12.721   8.469   4.078  1.00  0.00      A    C
ATOM   1973  HA  VAL A 134      13.553   8.574   4.758  1.00  0.00      A    H
ATOM   1974  CB  VAL A 134      12.418   9.830   3.596  1.00  0.00      A    C
ATOM   1975  HB  VAL A 134      12.144  10.570   4.378  1.00  0.00      A    H
ATOM   1976  CG1 VAL A 134      13.645  10.457   2.996  1.00  0.00      A    C
ATOM   1977 HG11 VAL A 134      13.494  11.519   2.708  1.00  0.00      A    H
ATOM   1978 HG12 VAL A 134      14.452  10.500   3.759  1.00  0.00      A    H
ATOM   1979 HG13 VAL A 134      13.801  10.037   1.979  1.00  0.00      A    H
ATOM   1980  CG2 VAL A 134      11.384   9.807   2.432  1.00  0.00      A    C
ATOM   1981 HG21 VAL A 134      10.472   9.353   2.875  1.00  0.00      A    H
ATOM   1982 HG22 VAL A 134      11.305  10.889   2.193  1.00  0.00      A    H
ATOM   1983 HG23 VAL A 134      11.727   9.286   1.512  1.00  0.00      A    H
ATOM   1984  C   VAL A 134      11.497   7.956   4.818  1.00  0.00      A    C
ATOM   1985  O   VAL A 134      10.678   7.227   4.240  1.00  0.00      A    O
ATOM   1986  N   ALA A 135      11.318   8.286   6.097  1.00  0.00      A    N
ATOM   1987  HN  ALA A 135      12.060   8.744   6.580  1.00  0.00      A    H
ATOM   1988  CA  ALA A 135      10.085   8.032   6.784  1.00  0.00      A    C
ATOM   1989  HA  ALA A 135       9.493   7.344   6.200  1.00  0.00      A    H
ATOM   1990  CB  ALA A 135      10.192   7.541   8.210  1.00  0.00      A    C
ATOM   1991  HB1 ALA A 135       9.215   7.506   8.737  1.00  0.00      A    H
ATOM   1992  HB2 ALA A 135      10.546   6.488   8.206  1.00  0.00      A    H
ATOM   1993  HB3 ALA A 135      10.850   8.109   8.902  1.00  0.00      A    H
ATOM   1994  C   ALA A 135       9.199   9.319   6.763  1.00  0.00      A    C
ATOM   1995  O   ALA A 135       9.690  10.485   6.795  1.00  0.00      A    O
ATOM   1996  N   ILE A 136       7.889   9.109   6.658  1.00  0.00      A    N
ATOM   1997  HN  ILE A 136       7.428   8.229   6.745  1.00  0.00      A    H
ATOM   1998  CA  ILE A 136       6.918  10.227   6.705  1.00  0.00      A    C
ATOM   1999  HA  ILE A 136       7.294  11.063   7.278  1.00  0.00      A    H
ATOM   2000  CB  ILE A 136       6.241  10.545   5.315  1.00  0.00      A    C
ATOM   2001  HB  ILE A 136       5.377  11.237   5.416  1.00  0.00      A    H
ATOM   2002  CG2 ILE A 136       7.287  11.367   4.483  1.00  0.00      A    C
ATOM   2003 HG21 ILE A 136       7.706  12.215   5.066  1.00  0.00      A    H
ATOM   2004 HG22 ILE A 136       8.123  10.717   4.146  1.00  0.00      A    H
ATOM   2005 HG23 ILE A 136       6.920  11.770   3.515  1.00  0.00      A    H
ATOM   2006  CG1 ILE A 136       5.719   9.311   4.536  1.00  0.00      A    C
ATOM   2007 HG11 ILE A 136       6.531   8.658   4.148  1.00  0.00      A    H
ATOM   2008 HG12 ILE A 136       5.144   8.633   5.201  1.00  0.00      A    H
ATOM   2009  CD  ILE A 136       4.841   9.836   3.363  1.00  0.00      A    C
ATOM   2010  HD1 ILE A 136       5.528  10.436   2.729  1.00  0.00      A    H
ATOM   2011  HD2 ILE A 136       4.624   8.983   2.684  1.00  0.00      A    H
ATOM   2012  HD3 ILE A 136       3.925  10.394   3.651  1.00  0.00      A    H
ATOM   2013  C   ILE A 136       5.795   9.712   7.562  1.00  0.00      A    C
ATOM   2014  O   ILE A 136       5.717   8.506   7.943  1.00  0.00      A    O
ATOM   2015  N   GLU A 137       4.851  10.656   7.903  1.00  0.00      A    N
ATOM   2016  HN  GLU A 137       5.055  11.623   7.770  1.00  0.00      A    H
ATOM   2017  CA  GLU A 137       3.444  10.223   8.280  1.00  0.00      A    C
ATOM   2018  HA  GLU A 137       3.571   9.229   8.683  1.00  0.00      A    H
ATOM   2019  CB  GLU A 137       2.851  11.308   9.166  1.00  0.00      A    C
ATOM   2020  HB1 GLU A 137       3.545  11.526  10.005  1.00  0.00      A    H
ATOM   2021  HB2 GLU A 137       2.853  12.244   8.567  1.00  0.00      A    H
ATOM   2022  CG  GLU A 137       1.415  11.057   9.628  1.00  0.00      A    C
ATOM   2023  HG1 GLU A 137       0.822  10.848   8.712  1.00  0.00      A    H
ATOM   2024  HG2 GLU A 137       1.359  10.211  10.346  1.00  0.00      A    H
ATOM   2025  CD  GLU A 137       0.773  12.303  10.236  1.00  0.00      A    C
ATOM   2026  OE1 GLU A 137       0.242  12.175  11.379  1.00  0.00      A    O
ATOM   2027  OE2 GLU A 137       0.694  13.372   9.557  1.00  0.00      A    O
ATOM   2028  C   GLU A 137       2.567  10.101   7.026  1.00  0.00      A    C
ATOM   2029  O   GLU A 137       2.350  10.998   6.239  1.00  0.00      A    O
ATOM   2030  N   ALA A 138       2.185   8.854   6.754  1.00  0.00      A    N
ATOM   2031  HN  ALA A 138       2.451   8.019   7.230  1.00  0.00      A    H
ATOM   2032  CA  ALA A 138       1.327   8.374   5.633  1.00  0.00      A    C
ATOM   2033  HA  ALA A 138       1.172   9.170   4.920  1.00  0.00      A    H
ATOM   2034  CB  ALA A 138       2.086   7.304   4.872  1.00  0.00      A    C
ATOM   2035  HB1 ALA A 138       1.527   7.000   3.962  1.00  0.00      A    H
ATOM   2036  HB2 ALA A 138       3.044   7.727   4.499  1.00  0.00      A    H
ATOM   2037  HB3 ALA A 138       2.210   6.402   5.508  1.00  0.00      A    H
ATOM   2038  C   ALA A 138      -0.090   7.960   6.096  1.00  0.00      A    C
ATOM   2039  O   ALA A 138      -1.009   7.878   5.309  1.00  0.00      A    O
ATOM   2040  N   SER A 139      -0.179   7.553   7.358  1.00  0.00      A    N
ATOM   2041  HN  SER A 139       0.701   7.425   7.810  1.00  0.00      A    H
ATOM   2042  CA  SER A 139      -1.246   6.919   8.027  1.00  0.00      A    C
ATOM   2043  HA  SER A 139      -1.826   6.282   7.376  1.00  0.00      A    H
ATOM   2044  CB  SER A 139      -0.839   5.990   9.225  1.00  0.00      A    C
ATOM   2045  HB1 SER A 139      -0.444   6.668  10.011  1.00  0.00      A    H
ATOM   2046  HB2 SER A 139      -1.770   5.573   9.666  1.00  0.00      A    H
ATOM   2047  OG  SER A 139       0.101   5.043   8.694  1.00  0.00      A    O
ATOM   2048  HG1 SER A 139       0.962   5.464   8.749  1.00  0.00      A    H
ATOM   2049  C   SER A 139      -2.216   7.971   8.607  1.00  0.00      A    C
ATOM   2050  O   SER A 139      -2.289   8.192   9.803  1.00  0.00      A    O
ATOM   2051  N   GLY A 140      -2.915   8.685   7.738  1.00  0.00      A    N
ATOM   2052  HN  GLY A 140      -2.850   8.447   6.772  1.00  0.00      A    H
ATOM   2053  CA  GLY A 140      -3.609   9.955   8.018  1.00  0.00      A    C
ATOM   2054  HA1 GLY A 140      -4.254   9.809   8.872  1.00  0.00      A    H
ATOM   2055  HA2 GLY A 140      -2.929  10.793   8.058  1.00  0.00      A    H
ATOM   2056  C   GLY A 140      -4.438  10.304   6.810  1.00  0.00      A    C
ATOM   2057  O   GLY A 140      -4.557   9.576   5.815  1.00  0.00      A    O
ATOM   2058  N   ARG A 141      -5.295  11.348   6.883  1.00  0.00      A    N
ATOM   2059  HN  ARG A 141      -5.430  11.861   7.727  1.00  0.00      A    H
ATOM   2060  CA  ARG A 141      -6.332  11.630   5.857  1.00  0.00      A    C
ATOM   2061  HA  ARG A 141      -6.605  10.637   5.532  1.00  0.00      A    H
ATOM   2062  CB  ARG A 141      -7.518  12.401   6.464  1.00  0.00      A    C
ATOM   2063  HB1 ARG A 141      -7.043  13.206   7.064  1.00  0.00      A    H
ATOM   2064  HB2 ARG A 141      -7.992  13.080   5.724  1.00  0.00      A    H
ATOM   2065  CG  ARG A 141      -8.469  11.452   7.176  1.00  0.00      A    C
ATOM   2066  HG1 ARG A 141      -8.863  10.761   6.400  1.00  0.00      A    H
ATOM   2067  HG2 ARG A 141      -7.844  10.843   7.863  1.00  0.00      A    H
ATOM   2068  CD  ARG A 141      -9.664  12.095   7.918  1.00  0.00      A    C
ATOM   2069  HD1 ARG A 141      -9.234  12.824   8.639  1.00  0.00      A    H
ATOM   2070  HD2 ARG A 141     -10.302  12.603   7.163  1.00  0.00      A    H
ATOM   2071  NE  ARG A 141     -10.323  10.987   8.667  1.00  0.00      A    N
ATOM   2072  HE  ARG A 141      -9.956  10.763   9.569  1.00  0.00      A    H
ATOM   2073  CZ  ARG A 141     -11.146  10.086   8.164  1.00  0.00      A    C
ATOM   2074  NH1 ARG A 141     -11.755  10.423   7.034  1.00  0.00      A    N
ATOM   2075 HH11 ARG A 141     -11.526  11.276   6.565  1.00  0.00      A    H
ATOM   2076 HH12 ARG A 141     -12.410   9.832   6.563  1.00  0.00      A    H
ATOM   2077  NH2 ARG A 141     -11.428   8.917   8.814  1.00  0.00      A    N
ATOM   2078 HH21 ARG A 141     -10.779   8.729   9.551  1.00  0.00      A    H
ATOM   2079 HH22 ARG A 141     -11.910   8.197   8.314  1.00  0.00      A    H
ATOM   2080  C   ARG A 141      -5.726  12.321   4.632  1.00  0.00      A    C
ATOM   2081  O   ARG A 141      -5.627  11.740   3.542  1.00  0.00      A    O
ATOM   2082  N   ALA A 142      -5.312  13.586   4.709  1.00  0.00      A    N
ATOM   2083  HN  ALA A 142      -5.185  14.000   5.607  1.00  0.00      A    H
ATOM   2084  CA  ALA A 142      -5.133  14.466   3.567  1.00  0.00      A    C
ATOM   2085  HA  ALA A 142      -5.998  14.405   2.923  1.00  0.00      A    H
ATOM   2086  CB  ALA A 142      -5.099  15.913   4.094  1.00  0.00      A    C
ATOM   2087  HB1 ALA A 142      -4.175  16.141   4.666  1.00  0.00      A    H
ATOM   2088  HB2 ALA A 142      -5.300  16.670   3.306  1.00  0.00      A    H
ATOM   2089  HB3 ALA A 142      -5.888  16.039   4.866  1.00  0.00      A    H
ATOM   2090  C   ALA A 142      -3.989  14.086   2.662  1.00  0.00      A    C
ATOM   2091  O   ALA A 142      -4.155  14.066   1.449  1.00  0.00      A    O
ATOM   2092  N   LEU A 143      -2.728  13.725   3.187  1.00  0.00      A    N
ATOM   2093  HN  LEU A 143      -2.498  13.813   4.152  1.00  0.00      A    H
ATOM   2094  CA  LEU A 143      -1.780  12.992   2.404  1.00  0.00      A    C
ATOM   2095  HA  LEU A 143      -1.612  13.713   1.618  1.00  0.00      A    H
ATOM   2096  CB  LEU A 143      -0.449  12.893   3.226  1.00  0.00      A    C
ATOM   2097  HB1 LEU A 143      -0.247  13.852   3.750  1.00  0.00      A    H
ATOM   2098  HB2 LEU A 143      -0.719  12.165   4.021  1.00  0.00      A    H
ATOM   2099  CG  LEU A 143       0.791  12.595   2.381  1.00  0.00      A    C
ATOM   2100  HG  LEU A 143       0.598  11.785   1.645  1.00  0.00      A    H
ATOM   2101  CD1 LEU A 143       1.265  13.768   1.495  1.00  0.00      A    C
ATOM   2102 HD11 LEU A 143       1.381  14.687   2.107  1.00  0.00      A    H
ATOM   2103 HD12 LEU A 143       2.275  13.445   1.163  1.00  0.00      A    H
ATOM   2104 HD13 LEU A 143       0.615  14.058   0.642  1.00  0.00      A    H
ATOM   2105  CD2 LEU A 143       1.862  11.971   3.252  1.00  0.00      A    C
ATOM   2106 HD21 LEU A 143       1.519  11.070   3.804  1.00  0.00      A    H
ATOM   2107 HD22 LEU A 143       2.761  11.674   2.670  1.00  0.00      A    H
ATOM   2108 HD23 LEU A 143       2.233  12.797   3.896  1.00  0.00      A    H
ATOM   2109  C   LEU A 143      -2.137  11.722   1.679  1.00  0.00      A    C
ATOM   2110  O   LEU A 143      -1.665  11.465   0.535  1.00  0.00      A    O
ATOM   2111  N   GLN A 144      -2.811  10.805   2.394  1.00  0.00      A    N
ATOM   2112  HN  GLN A 144      -3.214  10.972   3.290  1.00  0.00      A    H
ATOM   2113  CA  GLN A 144      -3.393   9.613   1.713  1.00  0.00      A    C
ATOM   2114  HA  GLN A 144      -2.637   9.020   1.221  1.00  0.00      A    H
ATOM   2115  CB  GLN A 144      -3.999   8.695   2.827  1.00  0.00      A    C
ATOM   2116  HB1 GLN A 144      -3.253   8.764   3.648  1.00  0.00      A    H
ATOM   2117  HB2 GLN A 144      -4.936   9.147   3.216  1.00  0.00      A    H
ATOM   2118  CG  GLN A 144      -4.506   7.339   2.386  1.00  0.00      A    C
ATOM   2119  HG1 GLN A 144      -5.409   7.499   1.760  1.00  0.00      A    H
ATOM   2120  HG2 GLN A 144      -3.697   6.872   1.785  1.00  0.00      A    H
ATOM   2121  CD  GLN A 144      -4.744   6.339   3.474  1.00  0.00      A    C
ATOM   2122  OE1 GLN A 144      -4.299   5.149   3.485  1.00  0.00      A    O
ATOM   2123  NE2 GLN A 144      -5.526   6.782   4.483  1.00  0.00      A    N
ATOM   2124 HE21 GLN A 144      -5.712   6.281   5.328  1.00  0.00      A    H
ATOM   2125 HE22 GLN A 144      -5.803   7.740   4.567  1.00  0.00      A    H
ATOM   2126  C   GLN A 144      -4.504   9.834   0.680  1.00  0.00      A    C
ATOM   2127  O   GLN A 144      -4.573   9.232  -0.405  1.00  0.00      A    O
ATOM   2128  N   LEU A 145      -5.475  10.709   1.011  1.00  0.00      A    N
ATOM   2129  HN  LEU A 145      -5.487  11.188   1.885  1.00  0.00      A    H
ATOM   2130  CA  LEU A 145      -6.609  10.939   0.136  1.00  0.00      A    C
ATOM   2131  HA  LEU A 145      -6.841  10.099  -0.503  1.00  0.00      A    H
ATOM   2132  CB  LEU A 145      -7.839  11.006   1.132  1.00  0.00      A    C
ATOM   2133  HB1 LEU A 145      -7.699  11.995   1.618  1.00  0.00      A    H
ATOM   2134  HB2 LEU A 145      -8.831  11.142   0.652  1.00  0.00      A    H
ATOM   2135  CG  LEU A 145      -7.956   9.781   2.039  1.00  0.00      A    C
ATOM   2136  HG  LEU A 145      -7.105   9.691   2.748  1.00  0.00      A    H
ATOM   2137  CD1 LEU A 145      -9.199   9.997   2.893  1.00  0.00      A    C
ATOM   2138 HD11 LEU A 145     -10.190   9.972   2.392  1.00  0.00      A    H
ATOM   2139 HD12 LEU A 145      -9.242   9.141   3.599  1.00  0.00      A    H
ATOM   2140 HD13 LEU A 145      -9.231  10.877   3.570  1.00  0.00      A    H
ATOM   2141  CD2 LEU A 145      -8.136   8.499   1.207  1.00  0.00      A    C
ATOM   2142 HD21 LEU A 145      -7.188   8.297   0.663  1.00  0.00      A    H
ATOM   2143 HD22 LEU A 145      -8.322   7.669   1.922  1.00  0.00      A    H
ATOM   2144 HD23 LEU A 145      -9.043   8.525   0.567  1.00  0.00      A    H
ATOM   2145  C   LEU A 145      -6.298  12.225  -0.695  1.00  0.00      A    C
ATOM   2146  O   LEU A 145      -6.985  13.253  -0.621  1.00  0.00      A    O
ATOM   2147  N   TYR A 146      -5.246  12.111  -1.526  1.00  0.00      A    N
ATOM   2148  HN  TYR A 146      -4.769  11.238  -1.456  1.00  0.00      A    H
ATOM   2149  CA  TYR A 146      -4.524  13.175  -2.262  1.00  0.00      A    C
ATOM   2150  HA  TYR A 146      -4.830  14.138  -1.880  1.00  0.00      A    H
ATOM   2151  CB  TYR A 146      -2.960  12.984  -2.066  1.00  0.00      A    C
ATOM   2152  HB1 TYR A 146      -2.755  13.217  -1.000  1.00  0.00      A    H
ATOM   2153  HB2 TYR A 146      -2.722  11.902  -2.159  1.00  0.00      A    H
ATOM   2154  CG  TYR A 146      -2.030  13.752  -2.966  1.00  0.00      A    C
ATOM   2155  CD1 TYR A 146      -1.723  15.104  -2.817  1.00  0.00      A    C
ATOM   2156  HD1 TYR A 146      -2.150  15.694  -2.019  1.00  0.00      A    H
ATOM   2157  CE1 TYR A 146      -0.709  15.681  -3.661  1.00  0.00      A    C
ATOM   2158  HE1 TYR A 146      -0.478  16.677  -3.312  1.00  0.00      A    H
ATOM   2159  CZ  TYR A 146       0.074  14.849  -4.449  1.00  0.00      A    C
ATOM   2160  OH  TYR A 146       1.271  15.449  -4.946  1.00  0.00      A    O
ATOM   2161  HH  TYR A 146       1.270  16.380  -4.714  1.00  0.00      A    H
ATOM   2162  CD2 TYR A 146      -1.224  12.964  -3.838  1.00  0.00      A    C
ATOM   2163  HD2 TYR A 146      -1.323  11.890  -3.784  1.00  0.00      A    H
ATOM   2164  CE2 TYR A 146      -0.223  13.479  -4.611  1.00  0.00      A    C
ATOM   2165  HE2 TYR A 146       0.478  12.867  -5.160  1.00  0.00      A    H
ATOM   2166  C   TYR A 146      -4.893  13.219  -3.735  1.00  0.00      A    C
ATOM   2167  O   TYR A 146      -5.380  12.210  -4.254  1.00  0.00      A    O
ATOM   2168  N   GLU A 147      -4.658  14.329  -4.375  1.00  0.00      A    N
ATOM   2169  HN  GLU A 147      -4.222  15.048  -3.840  1.00  0.00      A    H
ATOM   2170  CA  GLU A 147      -4.887  14.458  -5.778  1.00  0.00      A    C
ATOM   2171  HA  GLU A 147      -5.351  13.569  -6.179  1.00  0.00      A    H
ATOM   2172  CB  GLU A 147      -5.901  15.636  -6.071  1.00  0.00      A    C
ATOM   2173  HB1 GLU A 147      -6.799  15.548  -5.423  1.00  0.00      A    H
ATOM   2174  HB2 GLU A 147      -5.490  16.644  -5.853  1.00  0.00      A    H
ATOM   2175  CG  GLU A 147      -6.451  15.671  -7.522  1.00  0.00      A    C
ATOM   2176  HG1 GLU A 147      -7.217  16.475  -7.509  1.00  0.00      A    H
ATOM   2177  HG2 GLU A 147      -5.573  15.781  -8.193  1.00  0.00      A    H
ATOM   2178  CD  GLU A 147      -7.134  14.389  -7.919  1.00  0.00      A    C
ATOM   2179  OE1 GLU A 147      -6.995  13.907  -9.054  1.00  0.00      A    O
ATOM   2180  OE2 GLU A 147      -8.021  13.942  -7.160  1.00  0.00      A    O
ATOM   2181  C   GLU A 147      -3.514  14.649  -6.504  1.00  0.00      A    C
ATOM   2182  O   GLU A 147      -2.959  13.694  -7.077  1.00  0.00      A    O
ATOM   2183  N   SER A 148      -3.045  15.896  -6.499  1.00  0.00      A    N
ATOM   2184  HN  SER A 148      -3.486  16.669  -6.050  1.00  0.00      A    H
ATOM   2185  CA  SER A 148      -2.004  16.229  -7.326  1.00  0.00      A    C
ATOM   2186  HA  SER A 148      -1.221  15.486  -7.322  1.00  0.00      A    H
ATOM   2187  CB  SER A 148      -2.452  16.449  -8.864  1.00  0.00      A    C
ATOM   2188  HB1 SER A 148      -3.097  15.568  -9.072  1.00  0.00      A    H
ATOM   2189  HB2 SER A 148      -3.131  17.319  -8.987  1.00  0.00      A    H
ATOM   2190  OG  SER A 148      -1.359  16.384  -9.784  1.00  0.00      A    O
ATOM   2191  HG1 SER A 148      -1.579  17.034 -10.455  1.00  0.00      A    H
ATOM   2192  C   SER A 148      -1.488  17.574  -6.775  1.00  0.00      A    C
ATOM   2193  O   SER A 148      -2.051  18.171  -5.871  1.00  0.00      A    O
ATOM   2194  N   GLY A 149      -0.401  18.138  -7.334  1.00  0.00      A    N
ATOM   2195  HN  GLY A 149       0.123  17.694  -8.057  1.00  0.00      A    H
ATOM   2196  CA  GLY A 149       0.291  19.363  -6.804  1.00  0.00      A    C
ATOM   2197  HA1 GLY A 149       0.972  19.656  -7.590  1.00  0.00      A    H
ATOM   2198  HA2 GLY A 149      -0.542  19.973  -6.489  1.00  0.00      A    H
ATOM   2199  C   GLY A 149       1.200  19.192  -5.599  1.00  0.00      A    C
ATOM   2200  O   GLY A 149       1.289  18.100  -5.021  1.00  0.00      A    O
ATOM   2201  N   VAL A 150       1.881  20.280  -5.220  1.00  0.00      A    N
ATOM   2202  HN  VAL A 150       1.888  21.120  -5.758  1.00  0.00      A    H
ATOM   2203  CA  VAL A 150       2.776  20.202  -4.105  1.00  0.00      A    C
ATOM   2204  HA  VAL A 150       3.368  19.301  -4.178  1.00  0.00      A    H
ATOM   2205  CB  VAL A 150       3.754  21.339  -4.165  1.00  0.00      A    C
ATOM   2206  HB  VAL A 150       3.240  22.308  -3.984  1.00  0.00      A    H
ATOM   2207  CG1 VAL A 150       4.871  21.320  -3.135  1.00  0.00      A    C
ATOM   2208 HG11 VAL A 150       5.517  22.204  -3.325  1.00  0.00      A    H
ATOM   2209 HG12 VAL A 150       4.508  21.426  -2.090  1.00  0.00      A    H
ATOM   2210 HG13 VAL A 150       5.618  20.499  -3.095  1.00  0.00      A    H
ATOM   2211  CG2 VAL A 150       4.459  21.489  -5.533  1.00  0.00      A    C
ATOM   2212 HG21 VAL A 150       3.753  21.509  -6.391  1.00  0.00      A    H
ATOM   2213 HG22 VAL A 150       5.095  22.399  -5.512  1.00  0.00      A    H
ATOM   2214 HG23 VAL A 150       5.068  20.587  -5.759  1.00  0.00      A    H
ATOM   2215  C   VAL A 150       1.931  20.175  -2.783  1.00  0.00      A    C
ATOM   2216  O   VAL A 150       1.103  21.055  -2.491  1.00  0.00      A    O
ATOM   2217  N   PHE A 151       2.147  19.098  -1.959  1.00  0.00      A    N
ATOM   2218  HN  PHE A 151       2.731  18.337  -2.231  1.00  0.00      A    H
ATOM   2219  CA  PHE A 151       1.418  18.856  -0.690  1.00  0.00      A    C
ATOM   2220  HA  PHE A 151       0.378  19.127  -0.794  1.00  0.00      A    H
ATOM   2221  CB  PHE A 151       1.441  17.359  -0.309  1.00  0.00      A    C
ATOM   2222  HB1 PHE A 151       1.175  16.812  -1.239  1.00  0.00      A    H
ATOM   2223  HB2 PHE A 151       2.507  17.156  -0.069  1.00  0.00      A    H
ATOM   2224  CG  PHE A 151       0.498  17.190   0.828  1.00  0.00      A    C
ATOM   2225  CD1 PHE A 151      -0.906  17.098   0.542  1.00  0.00      A    C
ATOM   2226  HD1 PHE A 151      -1.320  17.228  -0.448  1.00  0.00      A    H
ATOM   2227  CE1 PHE A 151      -1.814  17.052   1.655  1.00  0.00      A    C
ATOM   2228  HE1 PHE A 151      -2.852  16.919   1.390  1.00  0.00      A    H
ATOM   2229  CZ  PHE A 151      -1.313  17.077   2.959  1.00  0.00      A    C
ATOM   2230  HZ  PHE A 151      -1.994  16.931   3.785  1.00  0.00      A    H
ATOM   2231  CD2 PHE A 151       0.984  17.267   2.188  1.00  0.00      A    C
ATOM   2232  HD2 PHE A 151       2.010  17.308   2.522  1.00  0.00      A    H
ATOM   2233  CE2 PHE A 151       0.068  17.100   3.262  1.00  0.00      A    C
ATOM   2234  HE2 PHE A 151       0.376  17.139   4.296  1.00  0.00      A    H
ATOM   2235  C   PHE A 151       1.988  19.703   0.349  1.00  0.00      A    C
ATOM   2236  O   PHE A 151       3.094  19.422   0.860  1.00  0.00      A    O
ATOM   2237  N   THR A 152       1.253  20.756   0.699  1.00  0.00      A    N
ATOM   2238  HN  THR A 152       0.485  20.899   0.080  1.00  0.00      A    H
ATOM   2239  CA  THR A 152       1.652  21.825   1.643  1.00  0.00      A    C
ATOM   2240  HA  THR A 152       2.731  21.873   1.651  1.00  0.00      A    H
ATOM   2241  CB  THR A 152       1.076  23.187   1.359  1.00  0.00      A    C
ATOM   2242  HB  THR A 152       1.380  23.955   2.101  1.00  0.00      A    H
ATOM   2243  OG1 THR A 152      -0.303  23.099   1.282  1.00  0.00      A    O
ATOM   2244  HG1 THR A 152      -0.494  24.038   1.338  1.00  0.00      A    H
ATOM   2245  CG2 THR A 152       1.716  23.732   0.006  1.00  0.00      A    C
ATOM   2246 HG21 THR A 152       1.321  23.185  -0.877  1.00  0.00      A    H
ATOM   2247 HG22 THR A 152       1.507  24.818  -0.100  1.00  0.00      A    H
ATOM   2248 HG23 THR A 152       2.818  23.590   0.036  1.00  0.00      A    H
ATOM   2249  C   THR A 152       1.363  21.354   2.970  1.00  0.00      A    C
ATOM   2250  O   THR A 152       2.142  21.551   3.927  1.00  0.00      A    O
ATOM   2251  N   GLY A 153       0.165  20.694   3.156  1.00  0.00      A    N
ATOM   2252  HN  GLY A 153      -0.413  20.588   2.350  1.00  0.00      A    H
ATOM   2253  CA  GLY A 153      -0.354  20.528   4.515  1.00  0.00      A    C
ATOM   2254  HA1 GLY A 153       0.192  19.750   5.028  1.00  0.00      A    H
ATOM   2255  HA2 GLY A 153      -0.321  21.506   4.973  1.00  0.00      A    H
ATOM   2256  C   GLY A 153      -1.852  20.116   4.554  1.00  0.00      A    C
ATOM   2257  O   GLY A 153      -2.575  20.419   3.614  1.00  0.00      A    O
ATOM   2258  N   GLU A 154      -2.409  19.472   5.622  1.00  0.00      A    N
ATOM   2259  HN  GLU A 154      -3.354  19.189   5.475  1.00  0.00      A    H
ATOM   2260  CA  GLU A 154      -1.881  19.279   6.938  1.00  0.00      A    C
ATOM   2261  HA  GLU A 154      -1.188  20.089   7.112  1.00  0.00      A    H
ATOM   2262  CB  GLU A 154      -3.002  19.464   7.986  1.00  0.00      A    C
ATOM   2263  HB1 GLU A 154      -3.550  20.386   7.699  1.00  0.00      A    H
ATOM   2264  HB2 GLU A 154      -3.565  18.507   7.964  1.00  0.00      A    H
ATOM   2265  CG  GLU A 154      -2.375  19.698   9.342  1.00  0.00      A    C
ATOM   2266  HG1 GLU A 154      -3.046  19.230  10.094  1.00  0.00      A    H
ATOM   2267  HG2 GLU A 154      -1.455  19.105   9.531  1.00  0.00      A    H
ATOM   2268  CD  GLU A 154      -2.022  21.149   9.905  1.00  0.00      A    C
ATOM   2269  OE1 GLU A 154      -2.869  21.671  10.704  1.00  0.00      A    O
ATOM   2270  OE2 GLU A 154      -1.017  21.778   9.534  1.00  0.00      A    O
ATOM   2271  C   GLU A 154      -1.124  17.935   7.126  1.00  0.00      A    C
ATOM   2272  O   GLU A 154      -1.706  16.853   6.997  1.00  0.00      A    O
ATOM   2273  N   CYS A 155       0.121  17.936   7.602  1.00  0.00      A    N
ATOM   2274  HN  CYS A 155       0.589  18.779   7.855  1.00  0.00      A    H
ATOM   2275  CA  CYS A 155       0.803  16.703   7.977  1.00  0.00      A    C
ATOM   2276  HA  CYS A 155       0.059  15.992   8.306  1.00  0.00      A    H
ATOM   2277  CB  CYS A 155       1.511  16.144   6.749  1.00  0.00      A    C
ATOM   2278  HB1 CYS A 155       2.077  15.252   7.092  1.00  0.00      A    H
ATOM   2279  HB2 CYS A 155       0.768  15.722   6.039  1.00  0.00      A    H
ATOM   2280  SG  CYS A 155       2.739  17.108   5.826  1.00  0.00      A    S
ATOM   2281  C   CYS A 155       1.717  16.985   9.188  1.00  0.00      A    C
ATOM   2282  O   CYS A 155       2.174  18.114   9.295  1.00  0.00      A    O
ATOM   2283  N   GLY A 156       2.000  15.951   9.952  1.00  0.00      A    N
ATOM   2284  HN  GLY A 156       1.580  15.054   9.839  1.00  0.00      A    H
ATOM   2285  CA  GLY A 156       2.739  16.091  11.143  1.00  0.00      A    C
ATOM   2286  HA1 GLY A 156       2.837  17.149  11.337  1.00  0.00      A    H
ATOM   2287  HA2 GLY A 156       2.159  15.515  11.848  1.00  0.00      A    H
ATOM   2288  C   GLY A 156       4.036  15.303  10.981  1.00  0.00      A    C
ATOM   2289  O   GLY A 156       4.489  15.001   9.910  1.00  0.00      A    O
ATOM   2290  N   THR A 157       4.612  14.866  12.098  1.00  0.00      A    N
ATOM   2291  HN  THR A 157       4.127  15.056  12.948  1.00  0.00      A    H
ATOM   2292  CA  THR A 157       5.874  14.154  12.224  1.00  0.00      A    C
ATOM   2293  HA  THR A 157       6.409  13.993  11.299  1.00  0.00      A    H
ATOM   2294  CB  THR A 157       6.918  14.995  12.985  1.00  0.00      A    C
ATOM   2295  HB  THR A 157       7.713  14.326  13.377  1.00  0.00      A    H
ATOM   2296  OG1 THR A 157       6.474  15.551  14.260  1.00  0.00      A    O
ATOM   2297  HG1 THR A 157       6.056  14.814  14.712  1.00  0.00      A    H
ATOM   2298  CG2 THR A 157       7.728  16.033  12.223  1.00  0.00      A    C
ATOM   2299 HG21 THR A 157       8.418  16.576  12.904  1.00  0.00      A    H
ATOM   2300 HG22 THR A 157       8.263  15.553  11.376  1.00  0.00      A    H
ATOM   2301 HG23 THR A 157       6.930  16.656  11.765  1.00  0.00      A    H
ATOM   2302  C   THR A 157       5.767  12.700  12.898  1.00  0.00      A    C
ATOM   2303  O   THR A 157       6.826  12.141  13.236  1.00  0.00      A    O
ATOM   2304  N   ALA A 158       4.572  12.127  13.060  1.00  0.00      A    N
ATOM   2305  HN  ALA A 158       3.751  12.593  12.742  1.00  0.00      A    H
ATOM   2306  CA  ALA A 158       4.315  10.765  13.494  1.00  0.00      A    C
ATOM   2307  HA  ALA A 158       4.943  10.583  14.354  1.00  0.00      A    H
ATOM   2308  CB  ALA A 158       2.861  10.490  13.784  1.00  0.00      A    C
ATOM   2309  HB1 ALA A 158       2.745   9.465  14.198  1.00  0.00      A    H
ATOM   2310  HB2 ALA A 158       2.444  11.175  14.552  1.00  0.00      A    H
ATOM   2311  HB3 ALA A 158       2.281  10.688  12.858  1.00  0.00      A    H
ATOM   2312  C   ALA A 158       4.837   9.817  12.420  1.00  0.00      A    C
ATOM   2313  O   ALA A 158       4.161   9.523  11.461  1.00  0.00      A    O
ATOM   2314  N   LEU A 159       6.132   9.346  12.495  1.00  0.00      A    N
ATOM   2315  HN  LEU A 159       6.690   9.633  13.270  1.00  0.00      A    H
ATOM   2316  CA  LEU A 159       6.677   8.533  11.462  1.00  0.00      A    C
ATOM   2317  HA  LEU A 159       6.497   9.035  10.523  1.00  0.00      A    H
ATOM   2318  CB  LEU A 159       8.128   8.513  11.552  1.00  0.00      A    C
ATOM   2319  HB1 LEU A 159       8.384   8.068  12.537  1.00  0.00      A    H
ATOM   2320  HB2 LEU A 159       8.511   7.840  10.755  1.00  0.00      A    H
ATOM   2321  CG  LEU A 159       8.803   9.896  11.526  1.00  0.00      A    C
ATOM   2322  HG  LEU A 159       8.260  10.514  12.273  1.00  0.00      A    H
ATOM   2323  CD1 LEU A 159      10.300   9.807  11.841  1.00  0.00      A    C
ATOM   2324 HD11 LEU A 159      10.762  10.718  12.277  1.00  0.00      A    H
ATOM   2325 HD12 LEU A 159      10.623   8.966  12.490  1.00  0.00      A    H
ATOM   2326 HD13 LEU A 159      10.813   9.643  10.869  1.00  0.00      A    H
ATOM   2327  CD2 LEU A 159       8.618  10.711  10.240  1.00  0.00      A    C
ATOM   2328 HD21 LEU A 159       9.397  10.602   9.456  1.00  0.00      A    H
ATOM   2329 HD22 LEU A 159       7.601  10.528   9.831  1.00  0.00      A    H
ATOM   2330 HD23 LEU A 159       8.683  11.789  10.499  1.00  0.00      A    H
ATOM   2331  C   LEU A 159       6.176   7.102  11.439  1.00  0.00      A    C
ATOM   2332  O   LEU A 159       6.157   6.372  12.422  1.00  0.00      A    O
ATOM   2333  N   ASP A 160       5.663   6.547  10.271  1.00  0.00      A    N
ATOM   2334  HN  ASP A 160       5.427   7.100   9.476  1.00  0.00      A    H
ATOM   2335  CA  ASP A 160       5.266   5.135  10.082  1.00  0.00      A    C
ATOM   2336  HA  ASP A 160       5.468   4.598  10.997  1.00  0.00      A    H
ATOM   2337  CB  ASP A 160       3.791   4.809   9.720  1.00  0.00      A    C
ATOM   2338  HB1 ASP A 160       3.657   3.739   9.455  1.00  0.00      A    H
ATOM   2339  HB2 ASP A 160       3.234   4.972  10.667  1.00  0.00      A    H
ATOM   2340  CG  ASP A 160       3.176   5.624   8.578  1.00  0.00      A    C
ATOM   2341  OD1 ASP A 160       3.571   5.369   7.427  1.00  0.00      A    O
ATOM   2342  OD2 ASP A 160       2.307   6.505   8.774  1.00  0.00      A    O
ATOM   2343  C   ASP A 160       6.300   4.487   9.161  1.00  0.00      A    C
ATOM   2344  O   ASP A 160       7.450   4.271   9.598  1.00  0.00      A    O
ATOM   2345  N   HSP A 161       5.917   4.082   7.926  1.00  0.00      A    N
ATOM   2346  HN  HSP A 161       5.011   4.395   7.654  1.00  0.00      A    H
ATOM   2347  CA  HSP A 161       6.685   3.275   6.969  1.00  0.00      A    C
ATOM   2348  HA  HSP A 161       7.293   2.613   7.568  1.00  0.00      A    H
ATOM   2349  CB  HSP A 161       5.823   2.362   6.093  1.00  0.00      A    C
ATOM   2350  HB1 HSP A 161       6.420   1.596   5.553  1.00  0.00      A    H
ATOM   2351  HB2 HSP A 161       4.953   1.972   6.663  1.00  0.00      A    H
ATOM   2352  CD2 HSP A 161       4.741   4.411   4.788  1.00  0.00      A    C
ATOM   2353  HD2 HSP A 161       4.970   5.187   5.508  1.00  0.00      A    H
ATOM   2354  CG  HSP A 161       5.053   3.102   4.954  1.00  0.00      A    C
ATOM   2355  NE2 HSP A 161       3.929   4.488   3.714  1.00  0.00      A    N
ATOM   2356  HE2 HSP A 161       3.336   5.272   3.529  1.00  0.00      A    H
ATOM   2357  ND1 HSP A 161       4.376   2.429   4.037  1.00  0.00      A    N
ATOM   2358  HD1 HSP A 161       4.361   1.431   3.975  1.00  0.00      A    H
ATOM   2359  CE1 HSP A 161       3.686   3.319   3.252  1.00  0.00      A    C
ATOM   2360  HE1 HSP A 161       3.021   2.932   2.508  1.00  0.00      A    H
ATOM   2361  C   HSP A 161       7.572   4.085   5.998  1.00  0.00      A    C
ATOM   2362  O   HSP A 161       7.433   5.295   5.813  1.00  0.00      A    O
ATOM   2363  N   ALA A 162       8.468   3.441   5.244  1.00  0.00      A    N
ATOM   2364  HN  ALA A 162       8.516   2.447   5.291  1.00  0.00      A    H
ATOM   2365  CA  ALA A 162       9.451   4.176   4.551  1.00  0.00      A    C
ATOM   2366  HA  ALA A 162       9.757   5.076   5.064  1.00  0.00      A    H
ATOM   2367  CB  ALA A 162      10.771   3.397   4.675  1.00  0.00      A    C
ATOM   2368  HB1 ALA A 162      10.827   3.018   5.718  1.00  0.00      A    H
ATOM   2369  HB2 ALA A 162      10.801   2.453   4.090  1.00  0.00      A    H
ATOM   2370  HB3 ALA A 162      11.667   4.033   4.507  1.00  0.00      A    H
ATOM   2371  C   ALA A 162       9.053   4.333   3.085  1.00  0.00      A    C
ATOM   2372  O   ALA A 162       8.603   3.440   2.403  1.00  0.00      A    O
ATOM   2373  N   VAL A 163       9.261   5.506   2.477  1.00  0.00      A    N
ATOM   2374  HN  VAL A 163       9.575   6.237   3.078  1.00  0.00      A    H
ATOM   2375  CA  VAL A 163       8.901   5.939   1.105  1.00  0.00      A    C
ATOM   2376  HA  VAL A 163       8.696   5.094   0.464  1.00  0.00      A    H
ATOM   2377  CB  VAL A 163       7.710   6.870   1.048  1.00  0.00      A    C
ATOM   2378  HB  VAL A 163       7.527   7.059  -0.031  1.00  0.00      A    H
ATOM   2379  CG1 VAL A 163       6.480   6.153   1.629  1.00  0.00      A    C
ATOM   2380 HG11 VAL A 163       5.705   6.856   1.257  1.00  0.00      A    H
ATOM   2381 HG12 VAL A 163       6.424   5.126   1.208  1.00  0.00      A    H
ATOM   2382 HG13 VAL A 163       6.573   6.152   2.736  1.00  0.00      A    H
ATOM   2383  CG2 VAL A 163       7.986   8.173   1.869  1.00  0.00      A    C
ATOM   2384 HG21 VAL A 163       7.043   8.742   2.014  1.00  0.00      A    H
ATOM   2385 HG22 VAL A 163       8.413   8.032   2.885  1.00  0.00      A    H
ATOM   2386 HG23 VAL A 163       8.714   8.736   1.246  1.00  0.00      A    H
ATOM   2387  C   VAL A 163      10.224   6.483   0.591  1.00  0.00      A    C
ATOM   2388  O   VAL A 163      11.119   6.890   1.341  1.00  0.00      A    O
ATOM   2389  N   VAL A 164      10.493   6.425  -0.744  1.00  0.00      A    N
ATOM   2390  HN  VAL A 164       9.809   6.087  -1.386  1.00  0.00      A    H
ATOM   2391  CA  VAL A 164      11.811   6.581  -1.335  1.00  0.00      A    C
ATOM   2392  HA  VAL A 164      12.564   6.538  -0.561  1.00  0.00      A    H
ATOM   2393  CB  VAL A 164      12.164   5.600  -2.410  1.00  0.00      A    C
ATOM   2394  HB  VAL A 164      11.591   5.845  -3.329  1.00  0.00      A    H
ATOM   2395  CG1 VAL A 164      13.606   5.764  -2.741  1.00  0.00      A    C
ATOM   2396 HG11 VAL A 164      14.229   5.617  -1.833  1.00  0.00      A    H
ATOM   2397 HG12 VAL A 164      13.869   5.123  -3.609  1.00  0.00      A    H
ATOM   2398 HG13 VAL A 164      13.805   6.779  -3.146  1.00  0.00      A    H
ATOM   2399  CG2 VAL A 164      11.758   4.192  -1.976  1.00  0.00      A    C
ATOM   2400 HG21 VAL A 164      10.657   4.192  -1.831  1.00  0.00      A    H
ATOM   2401 HG22 VAL A 164      12.190   3.474  -2.707  1.00  0.00      A    H
ATOM   2402 HG23 VAL A 164      12.105   4.117  -0.924  1.00  0.00      A    H
ATOM   2403  C   VAL A 164      11.816   7.994  -2.006  1.00  0.00      A    C
ATOM   2404  O   VAL A 164      11.052   8.294  -2.878  1.00  0.00      A    O
ATOM   2405  N   ALA A 165      12.749   8.853  -1.604  1.00  0.00      A    N
ATOM   2406  HN  ALA A 165      13.427   8.622  -0.910  1.00  0.00      A    H
ATOM   2407  CA  ALA A 165      13.077  10.106  -2.199  1.00  0.00      A    C
ATOM   2408  HA  ALA A 165      12.126  10.553  -2.448  1.00  0.00      A    H
ATOM   2409  CB  ALA A 165      13.879  11.004  -1.134  1.00  0.00      A    C
ATOM   2410  HB1 ALA A 165      13.311  11.077  -0.182  1.00  0.00      A    H
ATOM   2411  HB2 ALA A 165      14.889  10.553  -1.034  1.00  0.00      A    H
ATOM   2412  HB3 ALA A 165      13.957  11.993  -1.634  1.00  0.00      A    H
ATOM   2413  C   ALA A 165      13.860  10.009  -3.487  1.00  0.00      A    C
ATOM   2414  O   ALA A 165      14.993   9.543  -3.527  1.00  0.00      A    O
ATOM   2415  N   VAL A 166      13.159  10.397  -4.604  1.00  0.00      A    N
ATOM   2416  HN  VAL A 166      12.225  10.743  -4.553  1.00  0.00      A    H
ATOM   2417  CA  VAL A 166      13.594  10.117  -5.956  1.00  0.00      A    C
ATOM   2418  HA  VAL A 166      14.592   9.718  -5.850  1.00  0.00      A    H
ATOM   2419  CB  VAL A 166      12.633   9.204  -6.735  1.00  0.00      A    C
ATOM   2420  HB  VAL A 166      13.134   8.946  -7.692  1.00  0.00      A    H
ATOM   2421  CG1 VAL A 166      12.354   7.769  -6.136  1.00  0.00      A    C
ATOM   2422 HG11 VAL A 166      13.264   7.192  -5.865  1.00  0.00      A    H
ATOM   2423 HG12 VAL A 166      11.764   7.907  -5.205  1.00  0.00      A    H
ATOM   2424 HG13 VAL A 166      11.628   7.132  -6.684  1.00  0.00      A    H
ATOM   2425  CG2 VAL A 166      11.232   9.939  -6.940  1.00  0.00      A    C
ATOM   2426 HG21 VAL A 166      10.686   9.932  -5.972  1.00  0.00      A    H
ATOM   2427 HG22 VAL A 166      11.292  10.992  -7.289  1.00  0.00      A    H
ATOM   2428 HG23 VAL A 166      10.704   9.311  -7.690  1.00  0.00      A    H
ATOM   2429  C   VAL A 166      13.818  11.330  -6.733  1.00  0.00      A    C
ATOM   2430  O   VAL A 166      13.990  11.351  -7.967  1.00  0.00      A    O
ATOM   2431  N   GLY A 167      13.914  12.531  -6.086  1.00  0.00      A    N
ATOM   2432  HN  GLY A 167      13.732  12.565  -5.106  1.00  0.00      A    H
ATOM   2433  CA  GLY A 167      14.152  13.777  -6.788  1.00  0.00      A    C
ATOM   2434  HA1 GLY A 167      15.218  13.831  -6.955  1.00  0.00      A    H
ATOM   2435  HA2 GLY A 167      13.596  13.702  -7.712  1.00  0.00      A    H
ATOM   2436  C   GLY A 167      13.703  14.986  -6.081  1.00  0.00      A    C
ATOM   2437  O   GLY A 167      13.129  14.895  -5.002  1.00  0.00      A    O
ATOM   2438  N   TYR A 168      13.970  16.172  -6.654  1.00  0.00      A    N
ATOM   2439  HN  TYR A 168      14.275  16.298  -7.595  1.00  0.00      A    H
ATOM   2440  CA  TYR A 168      13.592  17.413  -6.082  1.00  0.00      A    C
ATOM   2441  HA  TYR A 168      12.559  17.300  -5.788  1.00  0.00      A    H
ATOM   2442  CB  TYR A 168      14.548  18.046  -4.980  1.00  0.00      A    C
ATOM   2443  HB1 TYR A 168      14.172  19.066  -4.751  1.00  0.00      A    H
ATOM   2444  HB2 TYR A 168      14.523  17.490  -4.018  1.00  0.00      A    H
ATOM   2445  CG  TYR A 168      16.025  18.195  -5.490  1.00  0.00      A    C
ATOM   2446  CD1 TYR A 168      16.433  19.361  -6.172  1.00  0.00      A    C
ATOM   2447  HD1 TYR A 168      15.705  20.101  -6.469  1.00  0.00      A    H
ATOM   2448  CE1 TYR A 168      17.798  19.608  -6.345  1.00  0.00      A    C
ATOM   2449  HE1 TYR A 168      18.170  20.544  -6.732  1.00  0.00      A    H
ATOM   2450  CZ  TYR A 168      18.700  18.651  -5.893  1.00  0.00      A    C
ATOM   2451  OH  TYR A 168      20.073  18.861  -6.261  1.00  0.00      A    O
ATOM   2452  HH  TYR A 168      20.116  19.523  -6.955  1.00  0.00      A    H
ATOM   2453  CD2 TYR A 168      17.040  17.216  -5.120  1.00  0.00      A    C
ATOM   2454  HD2 TYR A 168      16.713  16.314  -4.623  1.00  0.00      A    H
ATOM   2455  CE2 TYR A 168      18.392  17.456  -5.434  1.00  0.00      A    C
ATOM   2456  HE2 TYR A 168      19.110  16.700  -5.151  1.00  0.00      A    H
ATOM   2457  C   TYR A 168      13.460  18.387  -7.251  1.00  0.00      A    C
ATOM   2458  O   TYR A 168      13.997  18.102  -8.341  1.00  0.00      A    O
ATOM   2459  N   GLY A 169      12.631  19.435  -7.139  1.00  0.00      A    N
ATOM   2460  HN  GLY A 169      12.016  19.658  -6.387  1.00  0.00      A    H
ATOM   2461  CA  GLY A 169      12.617  20.520  -8.177  1.00  0.00      A    C
ATOM   2462  HA1 GLY A 169      13.571  21.021  -8.260  1.00  0.00      A    H
ATOM   2463  HA2 GLY A 169      12.233  20.129  -9.107  1.00  0.00      A    H
ATOM   2464  C   GLY A 169      11.540  21.515  -7.776  1.00  0.00      A    C
ATOM   2465  O   GLY A 169      11.352  21.629  -6.574  1.00  0.00      A    O
ATOM   2466  N   ARG A 170      11.074  22.351  -8.741  1.00  0.00      A    N
ATOM   2467  HN  ARG A 170      11.300  22.242  -9.705  1.00  0.00      A    H
ATOM   2468  CA  ARG A 170      10.234  23.520  -8.365  1.00  0.00      A    C
ATOM   2469  HA  ARG A 170       9.804  23.400  -7.382  1.00  0.00      A    H
ATOM   2470  CB  ARG A 170      11.094  24.790  -8.461  1.00  0.00      A    C
ATOM   2471  HB1 ARG A 170      11.950  24.835  -7.755  1.00  0.00      A    H
ATOM   2472  HB2 ARG A 170      11.589  24.940  -9.445  1.00  0.00      A    H
ATOM   2473  CG  ARG A 170      10.287  26.060  -7.948  1.00  0.00      A    C
ATOM   2474  HG1 ARG A 170       9.323  26.214  -8.478  1.00  0.00      A    H
ATOM   2475  HG2 ARG A 170      10.002  25.897  -6.886  1.00  0.00      A    H
ATOM   2476  CD  ARG A 170      11.120  27.440  -7.820  1.00  0.00      A    C
ATOM   2477  HD1 ARG A 170      12.035  27.388  -8.449  1.00  0.00      A    H
ATOM   2478  HD2 ARG A 170      10.582  28.278  -8.312  1.00  0.00      A    H
ATOM   2479  NE  ARG A 170      11.439  27.692  -6.441  1.00  0.00      A    N
ATOM   2480  HE  ARG A 170      11.575  26.860  -5.903  1.00  0.00      A    H
ATOM   2481  CZ  ARG A 170      11.970  28.830  -5.952  1.00  0.00      A    C
ATOM   2482  NH1 ARG A 170      12.074  29.865  -6.746  1.00  0.00      A    N
ATOM   2483 HH11 ARG A 170      11.602  29.903  -7.627  1.00  0.00      A    H
ATOM   2484 HH12 ARG A 170      12.298  30.751  -6.340  1.00  0.00      A    H
ATOM   2485  NH2 ARG A 170      12.239  28.967  -4.669  1.00  0.00      A    N
ATOM   2486 HH21 ARG A 170      12.356  28.113  -4.161  1.00  0.00      A    H
ATOM   2487 HH22 ARG A 170      12.399  29.876  -4.286  1.00  0.00      A    H
ATOM   2488  C   ARG A 170       9.129  23.634  -9.356  1.00  0.00      A    C
ATOM   2489  O   ARG A 170       9.250  23.467 -10.605  1.00  0.00      A    O
ATOM   2490  N   ASP A 171       7.941  23.959  -8.863  1.00  0.00      A    N
ATOM   2491  HN  ASP A 171       7.869  24.102  -7.879  1.00  0.00      A    H
ATOM   2492  CA  ASP A 171       6.734  24.251  -9.562  1.00  0.00      A    C
ATOM   2493  HA  ASP A 171       6.886  24.154 -10.627  1.00  0.00      A    H
ATOM   2494  CB  ASP A 171       5.573  23.290  -9.132  1.00  0.00      A    C
ATOM   2495  HB1 ASP A 171       5.851  22.270  -9.475  1.00  0.00      A    H
ATOM   2496  HB2 ASP A 171       5.480  23.226  -8.027  1.00  0.00      A    H
ATOM   2497  CG  ASP A 171       4.173  23.517  -9.771  1.00  0.00      A    C
ATOM   2498  OD1 ASP A 171       4.118  23.457 -11.029  1.00  0.00      A    O
ATOM   2499  OD2 ASP A 171       3.226  23.842  -9.043  1.00  0.00      A    O
ATOM   2500  C   ASP A 171       6.357  25.690  -9.450  1.00  0.00      A    C
ATOM   2501  O   ASP A 171       5.887  26.237  -8.439  1.00  0.00      A    O
ATOM   2502  N   ASN A 172       6.770  26.488 -10.465  1.00  0.00      A    N
ATOM   2503  HN  ASN A 172       7.175  26.107 -11.292  1.00  0.00      A    H
ATOM   2504  CA  ASN A 172       6.712  27.892 -10.597  1.00  0.00      A    C
ATOM   2505  HA  ASN A 172       7.151  28.095 -11.562  1.00  0.00      A    H
ATOM   2506  CB  ASN A 172       5.292  28.456 -10.487  1.00  0.00      A    C
ATOM   2507  HB1 ASN A 172       4.758  28.226  -9.540  1.00  0.00      A    H
ATOM   2508  HB2 ASN A 172       5.202  29.558 -10.587  1.00  0.00      A    H
ATOM   2509  CG  ASN A 172       4.537  27.952 -11.698  1.00  0.00      A    C
ATOM   2510  OD1 ASN A 172       3.756  26.993 -11.660  1.00  0.00      A    O
ATOM   2511  ND2 ASN A 172       4.668  28.645 -12.873  1.00  0.00      A    N
ATOM   2512 HD21 ASN A 172       4.050  28.373 -13.611  1.00  0.00      A    H
ATOM   2513 HD22 ASN A 172       5.277  29.439 -12.878  1.00  0.00      A    H
ATOM   2514  C   ASN A 172       7.655  28.600  -9.620  1.00  0.00      A    C
ATOM   2515  O   ASN A 172       8.779  28.819  -9.997  1.00  0.00      A    O
ATOM   2516  N   GLY A 173       7.215  28.882  -8.284  1.00  0.00      A    N
ATOM   2517  HN  GLY A 173       6.269  28.665  -8.056  1.00  0.00      A    H
ATOM   2518  CA  GLY A 173       8.039  29.443  -7.230  1.00  0.00      A    C
ATOM   2519  HA1 GLY A 173       9.105  29.487  -7.394  1.00  0.00      A    H
ATOM   2520  HA2 GLY A 173       7.699  30.414  -6.899  1.00  0.00      A    H
ATOM   2521  C   GLY A 173       7.665  28.647  -6.073  1.00  0.00      A    C
ATOM   2522  O   GLY A 173       7.715  29.160  -4.929  1.00  0.00      A    O
ATOM   2523  N   LEU A 174       7.302  27.368  -6.177  1.00  0.00      A    N
ATOM   2524  HN  LEU A 174       7.049  27.053  -7.088  1.00  0.00      A    H
ATOM   2525  CA  LEU A 174       7.056  26.494  -5.078  1.00  0.00      A    C
ATOM   2526  HA  LEU A 174       7.251  27.013  -4.151  1.00  0.00      A    H
ATOM   2527  CB  LEU A 174       5.606  25.972  -4.976  1.00  0.00      A    C
ATOM   2528  HB1 LEU A 174       4.972  26.882  -5.044  1.00  0.00      A    H
ATOM   2529  HB2 LEU A 174       5.473  25.205  -5.769  1.00  0.00      A    H
ATOM   2530  CG  LEU A 174       5.394  25.213  -3.592  1.00  0.00      A    C
ATOM   2531  HG  LEU A 174       5.928  24.248  -3.722  1.00  0.00      A    H
ATOM   2532  CD1 LEU A 174       5.840  25.839  -2.320  1.00  0.00      A    C
ATOM   2533 HD11 LEU A 174       5.247  25.456  -1.462  1.00  0.00      A    H
ATOM   2534 HD12 LEU A 174       6.911  25.674  -2.074  1.00  0.00      A    H
ATOM   2535 HD13 LEU A 174       5.661  26.914  -2.534  1.00  0.00      A    H
ATOM   2536  CD2 LEU A 174       3.860  24.951  -3.516  1.00  0.00      A    C
ATOM   2537 HD21 LEU A 174       3.610  24.437  -2.564  1.00  0.00      A    H
ATOM   2538 HD22 LEU A 174       3.311  25.914  -3.585  1.00  0.00      A    H
ATOM   2539 HD23 LEU A 174       3.436  24.264  -4.278  1.00  0.00      A    H
ATOM   2540  C   LEU A 174       7.977  25.300  -5.120  1.00  0.00      A    C
ATOM   2541  O   LEU A 174       7.851  24.461  -5.972  1.00  0.00      A    O
ATOM   2542  N   ASP A 175       9.006  25.197  -4.269  1.00  0.00      A    N
ATOM   2543  HN  ASP A 175       9.032  25.935  -3.599  1.00  0.00      A    H
ATOM   2544  CA  ASP A 175       9.925  24.085  -4.205  1.00  0.00      A    C
ATOM   2545  HA  ASP A 175      10.281  23.791  -5.181  1.00  0.00      A    H
ATOM   2546  CB  ASP A 175      11.132  24.551  -3.352  1.00  0.00      A    C
ATOM   2547  HB1 ASP A 175      10.670  24.904  -2.405  1.00  0.00      A    H
ATOM   2548  HB2 ASP A 175      11.809  23.724  -3.048  1.00  0.00      A    H
ATOM   2549  CG  ASP A 175      11.987  25.614  -3.934  1.00  0.00      A    C
ATOM   2550  OD1 ASP A 175      12.545  25.377  -5.057  1.00  0.00      A    O
ATOM   2551  OD2 ASP A 175      12.180  26.642  -3.187  1.00  0.00      A    O
ATOM   2552  C   ASP A 175       9.330  22.694  -3.714  1.00  0.00      A    C
ATOM   2553  O   ASP A 175       8.653  22.727  -2.683  1.00  0.00      A    O
ATOM   2554  N   TYR A 176       9.611  21.617  -4.400  1.00  0.00      A    N
ATOM   2555  HN  TYR A 176      10.150  21.687  -5.236  1.00  0.00      A    H
ATOM   2556  CA  TYR A 176       8.967  20.359  -4.073  1.00  0.00      A    C
ATOM   2557  HA  TYR A 176       8.364  20.382  -3.177  1.00  0.00      A    H
ATOM   2558  CB  TYR A 176       7.938  19.897  -5.176  1.00  0.00      A    C
ATOM   2559  HB1 TYR A 176       7.452  18.934  -4.909  1.00  0.00      A    H
ATOM   2560  HB2 TYR A 176       7.095  20.614  -5.280  1.00  0.00      A    H
ATOM   2561  CG  TYR A 176       8.328  19.615  -6.611  1.00  0.00      A    C
ATOM   2562  CD1 TYR A 176       9.089  18.523  -7.081  1.00  0.00      A    C
ATOM   2563  HD1 TYR A 176       9.440  17.789  -6.370  1.00  0.00      A    H
ATOM   2564  CE1 TYR A 176       9.393  18.364  -8.400  1.00  0.00      A    C
ATOM   2565  HE1 TYR A 176       9.963  17.502  -8.715  1.00  0.00      A    H
ATOM   2566  CZ  TYR A 176       8.945  19.225  -9.351  1.00  0.00      A    C
ATOM   2567  OH  TYR A 176       9.209  18.973 -10.728  1.00  0.00      A    O
ATOM   2568  HH  TYR A 176       9.211  19.820 -11.179  1.00  0.00      A    H
ATOM   2569  CD2 TYR A 176       7.975  20.596  -7.620  1.00  0.00      A    C
ATOM   2570  HD2 TYR A 176       7.470  21.522  -7.387  1.00  0.00      A    H
ATOM   2571  CE2 TYR A 176       8.265  20.356  -8.977  1.00  0.00      A    C
ATOM   2572  HE2 TYR A 176       7.891  21.049  -9.716  1.00  0.00      A    H
ATOM   2573  C   TYR A 176       9.928  19.259  -3.857  1.00  0.00      A    C
ATOM   2574  O   TYR A 176      11.127  19.395  -4.095  1.00  0.00      A    O
ATOM   2575  N   TRP A 177       9.502  18.126  -3.277  1.00  0.00      A    N
ATOM   2576  HN  TRP A 177       8.576  18.172  -2.911  1.00  0.00      A    H
ATOM   2577  CA  TRP A 177      10.183  16.851  -3.182  1.00  0.00      A    C
ATOM   2578  HA  TRP A 177      11.207  16.898  -3.524  1.00  0.00      A    H
ATOM   2579  CB  TRP A 177      10.131  16.257  -1.755  1.00  0.00      A    C
ATOM   2580  HB1 TRP A 177       9.110  16.118  -1.339  1.00  0.00      A    H
ATOM   2581  HB2 TRP A 177      10.580  15.242  -1.698  1.00  0.00      A    H
ATOM   2582  CG  TRP A 177      10.956  16.999  -0.631  1.00  0.00      A    C
ATOM   2583  CD1 TRP A 177      10.643  17.264   0.648  1.00  0.00      A    C
ATOM   2584  HD1 TRP A 177       9.679  17.110   1.109  1.00  0.00      A    H
ATOM   2585  NE1 TRP A 177      11.824  17.610   1.316  1.00  0.00      A    N
ATOM   2586  HE1 TRP A 177      11.823  18.062   2.181  1.00  0.00      A    H
ATOM   2587  CE2 TRP A 177      12.908  17.282   0.577  1.00  0.00      A    C
ATOM   2588  CD2 TRP A 177      12.423  16.861  -0.650  1.00  0.00      A    C
ATOM   2589  CE3 TRP A 177      13.350  16.505  -1.627  1.00  0.00      A    C
ATOM   2590  HE3 TRP A 177      12.996  16.234  -2.611  1.00  0.00      A    H
ATOM   2591  CZ3 TRP A 177      14.699  16.569  -1.388  1.00  0.00      A    C
ATOM   2592  HZ3 TRP A 177      15.300  16.219  -2.214  1.00  0.00      A    H
ATOM   2593  CZ2 TRP A 177      14.226  17.421   0.856  1.00  0.00      A    C
ATOM   2594  HZ2 TRP A 177      14.644  17.935   1.709  1.00  0.00      A    H
ATOM   2595  CH2 TRP A 177      15.146  17.005  -0.174  1.00  0.00      A    C
ATOM   2596  HH2 TRP A 177      16.198  17.095   0.054  1.00  0.00      A    H
ATOM   2597  C   TRP A 177       9.503  15.845  -4.132  1.00  0.00      A    C
ATOM   2598  O   TRP A 177       8.335  16.006  -4.341  1.00  0.00      A    O
ATOM   2599  N   ILE A 178      10.157  14.873  -4.730  1.00  0.00      A    N
ATOM   2600  HN  ILE A 178      11.149  14.832  -4.639  1.00  0.00      A    H
ATOM   2601  CA  ILE A 178       9.378  13.765  -5.430  1.00  0.00      A    C
ATOM   2602  HA  ILE A 178       8.319  13.964  -5.495  1.00  0.00      A    H
ATOM   2603  CB  ILE A 178       9.864  13.553  -6.832  1.00  0.00      A    C
ATOM   2604  HB  ILE A 178      10.784  12.931  -6.817  1.00  0.00      A    H
ATOM   2605  CG2 ILE A 178       8.738  12.766  -7.654  1.00  0.00      A    C
ATOM   2606 HG21 ILE A 178       7.775  13.310  -7.543  1.00  0.00      A    H
ATOM   2607 HG22 ILE A 178       9.039  12.565  -8.704  1.00  0.00      A    H
ATOM   2608 HG23 ILE A 178       8.611  11.782  -7.153  1.00  0.00      A    H
ATOM   2609  CG1 ILE A 178      10.247  14.904  -7.481  1.00  0.00      A    C
ATOM   2610 HG11 ILE A 178       9.366  15.577  -7.404  1.00  0.00      A    H
ATOM   2611 HG12 ILE A 178      11.066  15.328  -6.862  1.00  0.00      A    H
ATOM   2612  CD  ILE A 178      10.781  14.690  -8.884  1.00  0.00      A    C
ATOM   2613  HD1 ILE A 178      11.411  13.775  -8.901  1.00  0.00      A    H
ATOM   2614  HD2 ILE A 178       9.899  14.694  -9.560  1.00  0.00      A    H
ATOM   2615  HD3 ILE A 178      11.427  15.492  -9.299  1.00  0.00      A    H
ATOM   2616  C   ILE A 178       9.592  12.510  -4.662  1.00  0.00      A    C
ATOM   2617  O   ILE A 178      10.720  12.113  -4.417  1.00  0.00      A    O
ATOM   2618  N   VAL A 179       8.515  11.895  -4.148  1.00  0.00      A    N
ATOM   2619  HN  VAL A 179       7.632  12.334  -4.291  1.00  0.00      A    H
ATOM   2620  CA  VAL A 179       8.457  10.762  -3.275  1.00  0.00      A    C
ATOM   2621  HA  VAL A 179       9.443  10.462  -2.954  1.00  0.00      A    H
ATOM   2622  CB  VAL A 179       7.739  11.065  -1.924  1.00  0.00      A    C
ATOM   2623  HB  VAL A 179       6.829  11.646  -2.184  1.00  0.00      A    H
ATOM   2624  CG1 VAL A 179       7.424   9.766  -1.179  1.00  0.00      A    C
ATOM   2625 HG11 VAL A 179       7.127  10.008  -0.136  1.00  0.00      A    H
ATOM   2626 HG12 VAL A 179       6.538   9.266  -1.626  1.00  0.00      A    H
ATOM   2627 HG13 VAL A 179       8.234   9.040  -1.403  1.00  0.00      A    H
ATOM   2628  CG2 VAL A 179       8.703  12.016  -1.061  1.00  0.00      A    C
ATOM   2629 HG21 VAL A 179       9.743  11.641  -0.949  1.00  0.00      A    H
ATOM   2630 HG22 VAL A 179       8.726  12.985  -1.604  1.00  0.00      A    H
ATOM   2631 HG23 VAL A 179       8.309  12.196  -0.038  1.00  0.00      A    H
ATOM   2632  C   VAL A 179       7.689   9.591  -3.987  1.00  0.00      A    C
ATOM   2633  O   VAL A 179       6.561   9.762  -4.480  1.00  0.00      A    O
ATOM   2634  N   ARG A 180       8.317   8.394  -4.042  1.00  0.00      A    N
ATOM   2635  HN  ARG A 180       9.223   8.305  -3.636  1.00  0.00      A    H
ATOM   2636  CA  ARG A 180       7.806   7.175  -4.597  1.00  0.00      A    C
ATOM   2637  HA  ARG A 180       6.991   7.385  -5.274  1.00  0.00      A    H
ATOM   2638  CB  ARG A 180       9.038   6.378  -5.154  1.00  0.00      A    C
ATOM   2639  HB1 ARG A 180       9.420   6.963  -6.018  1.00  0.00      A    H
ATOM   2640  HB2 ARG A 180       9.944   6.300  -4.516  1.00  0.00      A    H
ATOM   2641  CG  ARG A 180       8.653   4.989  -5.660  1.00  0.00      A    C
ATOM   2642  HG1 ARG A 180       8.063   4.418  -4.913  1.00  0.00      A    H
ATOM   2643  HG2 ARG A 180       7.864   5.163  -6.423  1.00  0.00      A    H
ATOM   2644  CD  ARG A 180       9.915   4.144  -6.212  1.00  0.00      A    C
ATOM   2645  HD1 ARG A 180      10.220   4.709  -7.119  1.00  0.00      A    H
ATOM   2646  HD2 ARG A 180      10.668   4.111  -5.395  1.00  0.00      A    H
ATOM   2647  NE  ARG A 180       9.608   2.745  -6.586  1.00  0.00      A    N
ATOM   2648  HE  ARG A 180       9.860   2.460  -7.511  1.00  0.00      A    H
ATOM   2649  CZ  ARG A 180       9.448   1.773  -5.649  1.00  0.00      A    C
ATOM   2650  NH1 ARG A 180       9.278   2.060  -4.379  1.00  0.00      A    N
ATOM   2651 HH11 ARG A 180       8.948   2.961  -4.097  1.00  0.00      A    H
ATOM   2652 HH12 ARG A 180       9.230   1.304  -3.727  1.00  0.00      A    H
ATOM   2653  NH2 ARG A 180       9.625   0.535  -6.083  1.00  0.00      A    N
ATOM   2654 HH21 ARG A 180      10.422   0.388  -6.670  1.00  0.00      A    H
ATOM   2655 HH22 ARG A 180       9.597  -0.157  -5.362  1.00  0.00      A    H
ATOM   2656  C   ARG A 180       7.225   6.435  -3.455  1.00  0.00      A    C
ATOM   2657  O   ARG A 180       7.969   6.150  -2.484  1.00  0.00      A    O
ATOM   2658  N   ASN A 181       5.922   6.027  -3.470  1.00  0.00      A    N
ATOM   2659  HN  ASN A 181       5.302   6.336  -4.187  1.00  0.00      A    H
ATOM   2660  CA  ASN A 181       5.443   5.165  -2.415  1.00  0.00      A    C
ATOM   2661  HA  ASN A 181       5.946   5.566  -1.548  1.00  0.00      A    H
ATOM   2662  CB  ASN A 181       3.990   5.548  -2.140  1.00  0.00      A    C
ATOM   2663  HB1 ASN A 181       3.864   5.317  -1.060  1.00  0.00      A    H
ATOM   2664  HB2 ASN A 181       3.634   6.588  -2.296  1.00  0.00      A    H
ATOM   2665  CG  ASN A 181       3.013   4.622  -2.805  1.00  0.00      A    C
ATOM   2666  OD1 ASN A 181       2.468   3.767  -2.100  1.00  0.00      A    O
ATOM   2667  ND2 ASN A 181       2.783   4.716  -4.123  1.00  0.00      A    N
ATOM   2668 HD21 ASN A 181       2.202   4.000  -4.510  1.00  0.00      A    H
ATOM   2669 HD22 ASN A 181       2.982   5.571  -4.600  1.00  0.00      A    H
ATOM   2670  C   ASN A 181       5.850   3.732  -2.391  1.00  0.00      A    C
ATOM   2671  O   ASN A 181       6.575   3.272  -3.222  1.00  0.00      A    O
ATOM   2672  N   SER A 182       5.444   3.017  -1.310  1.00  0.00      A    N
ATOM   2673  HN  SER A 182       5.158   3.596  -0.551  1.00  0.00      A    H
ATOM   2674  CA  SER A 182       5.829   1.602  -1.101  1.00  0.00      A    C
ATOM   2675  HA  SER A 182       6.618   1.317  -1.781  1.00  0.00      A    H
ATOM   2676  CB  SER A 182       6.509   1.234   0.263  1.00  0.00      A    C
ATOM   2677  HB1 SER A 182       6.846   0.177   0.207  1.00  0.00      A    H
ATOM   2678  HB2 SER A 182       7.350   1.947   0.398  1.00  0.00      A    H
ATOM   2679  OG  SER A 182       5.626   1.390   1.410  1.00  0.00      A    O
ATOM   2680  HG1 SER A 182       5.083   0.603   1.501  1.00  0.00      A    H
ATOM   2681  C   SER A 182       4.651   0.572  -1.404  1.00  0.00      A    C
ATOM   2682  O   SER A 182       4.803  -0.631  -1.537  1.00  0.00      A    O
ATOM   2683  N   TRP A 183       3.370   1.050  -1.640  1.00  0.00      A    N
ATOM   2684  HN  TRP A 183       3.231   2.033  -1.548  1.00  0.00      A    H
ATOM   2685  CA  TRP A 183       2.240   0.181  -1.940  1.00  0.00      A    C
ATOM   2686  HA  TRP A 183       2.222  -0.654  -1.255  1.00  0.00      A    H
ATOM   2687  CB  TRP A 183       1.005   0.940  -1.330  1.00  0.00      A    C
ATOM   2688  HB1 TRP A 183       0.813   1.907  -1.843  1.00  0.00      A    H
ATOM   2689  HB2 TRP A 183       0.144   0.254  -1.477  1.00  0.00      A    H
ATOM   2690  CG  TRP A 183       0.936   1.355   0.153  1.00  0.00      A    C
ATOM   2691  CD1 TRP A 183       1.675   0.932   1.191  1.00  0.00      A    C
ATOM   2692  HD1 TRP A 183       2.247   0.017   1.234  1.00  0.00      A    H
ATOM   2693  NE1 TRP A 183       1.340   1.590   2.347  1.00  0.00      A    N
ATOM   2694  HE1 TRP A 183       1.464   1.161   3.215  1.00  0.00      A    H
ATOM   2695  CE2 TRP A 183       0.532   2.701   2.051  1.00  0.00      A    C
ATOM   2696  CD2 TRP A 183       0.146   2.505   0.685  1.00  0.00      A    C
ATOM   2697  CE3 TRP A 183      -0.777   3.392   0.060  1.00  0.00      A    C
ATOM   2698  HE3 TRP A 183      -1.189   3.367  -0.937  1.00  0.00      A    H
ATOM   2699  CZ3 TRP A 183      -1.228   4.484   0.890  1.00  0.00      A    C
ATOM   2700  HZ3 TRP A 183      -1.958   5.180   0.503  1.00  0.00      A    H
ATOM   2701  CZ2 TRP A 183      -0.001   3.732   2.873  1.00  0.00      A    C
ATOM   2702  HZ2 TRP A 183       0.329   3.789   3.900  1.00  0.00      A    H
ATOM   2703  CH2 TRP A 183      -0.784   4.629   2.196  1.00  0.00      A    C
ATOM   2704  HH2 TRP A 183      -1.111   5.507   2.734  1.00  0.00      A    H
ATOM   2705  C   TRP A 183       2.013  -0.347  -3.305  1.00  0.00      A    C
ATOM   2706  O   TRP A 183       1.795  -1.550  -3.462  1.00  0.00      A    O
ATOM   2707  N   GLY A 184       2.030   0.455  -4.370  1.00  0.00      A    N
ATOM   2708  HN  GLY A 184       2.260   1.421  -4.283  1.00  0.00      A    H
ATOM   2709  CA  GLY A 184       1.397   0.220  -5.601  1.00  0.00      A    C
ATOM   2710  HA1 GLY A 184       2.048  -0.445  -6.149  1.00  0.00      A    H
ATOM   2711  HA2 GLY A 184       0.416  -0.193  -5.412  1.00  0.00      A    H
ATOM   2712  C   GLY A 184       1.190   1.481  -6.247  1.00  0.00      A    C
ATOM   2713  O   GLY A 184       1.610   2.450  -5.648  1.00  0.00      A    O
ATOM   2714  N   ALA A 185       0.606   1.537  -7.490  1.00  0.00      A    N
ATOM   2715  HN  ALA A 185       0.297   0.768  -8.045  1.00  0.00      A    H
ATOM   2716  CA  ALA A 185       0.431   2.841  -8.194  1.00  0.00      A    C
ATOM   2717  HA  ALA A 185       1.077   3.485  -7.614  1.00  0.00      A    H
ATOM   2718  CB  ALA A 185       0.976   2.683  -9.608  1.00  0.00      A    C
ATOM   2719  HB1 ALA A 185       1.014   3.607 -10.225  1.00  0.00      A    H
ATOM   2720  HB2 ALA A 185       1.945   2.144  -9.556  1.00  0.00      A    H
ATOM   2721  HB3 ALA A 185       0.196   2.189 -10.227  1.00  0.00      A    H
ATOM   2722  C   ALA A 185      -0.869   3.601  -8.251  1.00  0.00      A    C
ATOM   2723  O   ALA A 185      -1.151   4.409  -9.132  1.00  0.00      A    O
ATOM   2724  N   ASP A 186      -1.910   3.398  -7.359  1.00  0.00      A    N
ATOM   2725  HN  ASP A 186      -1.765   2.649  -6.717  1.00  0.00      A    H
ATOM   2726  CA  ASP A 186      -3.137   4.227  -7.265  1.00  0.00      A    C
ATOM   2727  HA  ASP A 186      -3.466   4.360  -8.285  1.00  0.00      A    H
ATOM   2728  CB  ASP A 186      -4.185   3.573  -6.385  1.00  0.00      A    C
ATOM   2729  HB1 ASP A 186      -3.766   3.108  -5.467  1.00  0.00      A    H
ATOM   2730  HB2 ASP A 186      -4.955   4.291  -6.030  1.00  0.00      A    H
ATOM   2731  CG  ASP A 186      -4.836   2.361  -7.125  1.00  0.00      A    C
ATOM   2732  OD1 ASP A 186      -5.659   2.535  -8.021  1.00  0.00      A    O
ATOM   2733  OD2 ASP A 186      -4.569   1.189  -6.830  1.00  0.00      A    O
ATOM   2734  C   ASP A 186      -2.801   5.685  -6.826  1.00  0.00      A    C
ATOM   2735  O   ASP A 186      -3.245   6.615  -7.470  1.00  0.00      A    O
ATOM   2736  N   TRP A 187      -2.059   5.826  -5.726  1.00  0.00      A    N
ATOM   2737  HN  TRP A 187      -1.687   4.988  -5.334  1.00  0.00      A    H
ATOM   2738  CA  TRP A 187      -1.872   7.059  -4.965  1.00  0.00      A    C
ATOM   2739  HA  TRP A 187      -2.849   7.513  -4.889  1.00  0.00      A    H
ATOM   2740  CB  TRP A 187      -1.278   6.667  -3.641  1.00  0.00      A    C
ATOM   2741  HB1 TRP A 187      -2.002   5.930  -3.233  1.00  0.00      A    H
ATOM   2742  HB2 TRP A 187      -0.308   6.175  -3.867  1.00  0.00      A    H
ATOM   2743  CG  TRP A 187      -0.964   7.792  -2.651  1.00  0.00      A    C
ATOM   2744  CD1 TRP A 187      -1.404   9.139  -2.652  1.00  0.00      A    C
ATOM   2745  HD1 TRP A 187      -2.275   9.533  -3.154  1.00  0.00      A    H
ATOM   2746  NE1 TRP A 187      -0.853   9.759  -1.532  1.00  0.00      A    N
ATOM   2747  HE1 TRP A 187      -1.165  10.500  -0.978  1.00  0.00      A    H
ATOM   2748  CE2 TRP A 187       0.002   8.858  -0.868  1.00  0.00      A    C
ATOM   2749  CD2 TRP A 187      -0.090   7.619  -1.522  1.00  0.00      A    C
ATOM   2750  CE3 TRP A 187       0.675   6.554  -1.032  1.00  0.00      A    C
ATOM   2751  HE3 TRP A 187       0.686   5.636  -1.601  1.00  0.00      A    H
ATOM   2752  CZ3 TRP A 187       1.347   6.685   0.236  1.00  0.00      A    C
ATOM   2753  HZ3 TRP A 187       1.763   5.779   0.653  1.00  0.00      A    H
ATOM   2754  CZ2 TRP A 187       0.748   9.047   0.281  1.00  0.00      A    C
ATOM   2755  HZ2 TRP A 187       0.930  10.048   0.644  1.00  0.00      A    H
ATOM   2756  CH2 TRP A 187       1.442   7.914   0.879  1.00  0.00      A    C
ATOM   2757  HH2 TRP A 187       1.906   8.164   1.822  1.00  0.00      A    H
ATOM   2758  C   TRP A 187      -0.997   8.041  -5.770  1.00  0.00      A    C
ATOM   2759  O   TRP A 187       0.071   7.732  -6.275  1.00  0.00      A    O
ATOM   2760  N   GLY A 188      -1.490   9.275  -5.932  1.00  0.00      A    N
ATOM   2761  HN  GLY A 188      -2.402   9.517  -5.610  1.00  0.00      A    H
ATOM   2762  CA  GLY A 188      -0.751  10.277  -6.696  1.00  0.00      A    C
ATOM   2763  HA1 GLY A 188      -1.176  11.239  -6.447  1.00  0.00      A    H
ATOM   2764  HA2 GLY A 188       0.272  10.076  -6.415  1.00  0.00      A    H
ATOM   2765  C   GLY A 188      -0.874  10.142  -8.202  1.00  0.00      A    C
ATOM   2766  O   GLY A 188      -1.846   9.666  -8.751  1.00  0.00      A    O
ATOM   2767  N   GLU A 189       0.193  10.565  -8.902  1.00  0.00      A    N
ATOM   2768  HN  GLU A 189       1.017  10.872  -8.433  1.00  0.00      A    H
ATOM   2769  CA  GLU A 189       0.290  10.314 -10.299  1.00  0.00      A    C
ATOM   2770  HA  GLU A 189      -0.669   9.992 -10.675  1.00  0.00      A    H
ATOM   2771  CB  GLU A 189       0.930  11.527 -11.042  1.00  0.00      A    C
ATOM   2772  HB1 GLU A 189       0.268  12.395 -10.832  1.00  0.00      A    H
ATOM   2773  HB2 GLU A 189       1.923  11.708 -10.579  1.00  0.00      A    H
ATOM   2774  CG  GLU A 189       1.153  11.286 -12.539  1.00  0.00      A    C
ATOM   2775  HG1 GLU A 189       1.591  10.267 -12.591  1.00  0.00      A    H
ATOM   2776  HG2 GLU A 189       0.187  11.320 -13.087  1.00  0.00      A    H
ATOM   2777  CD  GLU A 189       2.061  12.399 -13.043  1.00  0.00      A    C
ATOM   2778  OE1 GLU A 189       1.657  13.567 -13.208  1.00  0.00      A    O
ATOM   2779  OE2 GLU A 189       3.214  12.081 -13.430  1.00  0.00      A    O
ATOM   2780  C   GLU A 189       1.118   9.059 -10.536  1.00  0.00      A    C
ATOM   2781  O   GLU A 189       2.359   9.169 -10.461  1.00  0.00      A    O
ATOM   2782  N   GLU A 190       0.543   7.919 -10.700  1.00  0.00      A    N
ATOM   2783  HN  GLU A 190      -0.450   7.833 -10.664  1.00  0.00      A    H
ATOM   2784  CA  GLU A 190       1.106   6.565 -10.901  1.00  0.00      A    C
ATOM   2785  HA  GLU A 190       0.288   5.861 -10.937  1.00  0.00      A    H
ATOM   2786  CB  GLU A 190       1.877   6.399 -12.242  1.00  0.00      A    C
ATOM   2787  HB1 GLU A 190       2.902   6.825 -12.206  1.00  0.00      A    H
ATOM   2788  HB2 GLU A 190       2.065   5.304 -12.209  1.00  0.00      A    H
ATOM   2789  CG  GLU A 190       1.230   6.741 -13.597  1.00  0.00      A    C
ATOM   2790  HG1 GLU A 190       0.182   6.430 -13.394  1.00  0.00      A    H
ATOM   2791  HG2 GLU A 190       1.306   7.831 -13.798  1.00  0.00      A    H
ATOM   2792  CD  GLU A 190       1.833   6.024 -14.793  1.00  0.00      A    C
ATOM   2793  OE1 GLU A 190       2.953   6.341 -15.264  1.00  0.00      A    O
ATOM   2794  OE2 GLU A 190       1.099   5.204 -15.429  1.00  0.00      A    O
ATOM   2795  C   GLU A 190       2.018   6.204  -9.751  1.00  0.00      A    C
ATOM   2796  O   GLU A 190       3.133   5.616  -9.981  1.00  0.00      A    O
ATOM   2797  N   GLY A 191       1.596   6.432  -8.459  1.00  0.00      A    N
ATOM   2798  HN  GLY A 191       0.741   6.879  -8.210  1.00  0.00      A    H
ATOM   2799  CA  GLY A 191       2.313   6.133  -7.253  1.00  0.00      A    C
ATOM   2800  HA1 GLY A 191       1.573   5.969  -6.484  1.00  0.00      A    H
ATOM   2801  HA2 GLY A 191       2.892   5.234  -7.410  1.00  0.00      A    H
ATOM   2802  C   GLY A 191       3.223   7.192  -6.779  1.00  0.00      A    C
ATOM   2803  O   GLY A 191       3.758   7.039  -5.659  1.00  0.00      A    O
ATOM   2804  N   TYR A 192       3.496   8.254  -7.487  1.00  0.00      A    N
ATOM   2805  HN  TYR A 192       3.044   8.531  -8.331  1.00  0.00      A    H
ATOM   2806  CA  TYR A 192       4.480   9.263  -7.181  1.00  0.00      A    C
ATOM   2807  HA  TYR A 192       5.112   8.892  -6.388  1.00  0.00      A    H
ATOM   2808  CB  TYR A 192       5.452   9.611  -8.299  1.00  0.00      A    C
ATOM   2809  HB1 TYR A 192       4.894   9.906  -9.214  1.00  0.00      A    H
ATOM   2810  HB2 TYR A 192       6.133  10.466  -8.100  1.00  0.00      A    H
ATOM   2811  CG  TYR A 192       6.362   8.449  -8.564  1.00  0.00      A    C
ATOM   2812  CD1 TYR A 192       5.950   7.518  -9.427  1.00  0.00      A    C
ATOM   2813  HD1 TYR A 192       4.980   7.669  -9.877  1.00  0.00      A    H
ATOM   2814  CE1 TYR A 192       6.760   6.374  -9.748  1.00  0.00      A    C
ATOM   2815  HE1 TYR A 192       6.453   5.544 -10.367  1.00  0.00      A    H
ATOM   2816  CZ  TYR A 192       8.055   6.399  -9.175  1.00  0.00      A    C
ATOM   2817  OH  TYR A 192       8.935   5.355  -9.392  1.00  0.00      A    O
ATOM   2818  HH  TYR A 192       9.058   5.199 -10.332  1.00  0.00      A    H
ATOM   2819  CD2 TYR A 192       7.624   8.450  -8.124  1.00  0.00      A    C
ATOM   2820  HD2 TYR A 192       7.968   9.298  -7.552  1.00  0.00      A    H
ATOM   2821  CE2 TYR A 192       8.432   7.429  -8.311  1.00  0.00      A    C
ATOM   2822  HE2 TYR A 192       9.426   7.501  -7.896  1.00  0.00      A    H
ATOM   2823  C   TYR A 192       3.656  10.432  -6.568  1.00  0.00      A    C
ATOM   2824  O   TYR A 192       2.602  10.868  -7.084  1.00  0.00      A    O
ATOM   2825  N   ILE A 193       4.245  11.036  -5.522  1.00  0.00      A    N
ATOM   2826  HN  ILE A 193       5.066  10.701  -5.066  1.00  0.00      A    H
ATOM   2827  CA  ILE A 193       3.643  12.230  -4.890  1.00  0.00      A    C
ATOM   2828  HA  ILE A 193       2.802  12.610  -5.451  1.00  0.00      A    H
ATOM   2829  CB  ILE A 193       3.173  11.978  -3.456  1.00  0.00      A    C
ATOM   2830  HB  ILE A 193       2.629  12.890  -3.130  1.00  0.00      A    H
ATOM   2831  CG2 ILE A 193       2.097  10.845  -3.636  1.00  0.00      A    C
ATOM   2832 HG21 ILE A 193       1.397  10.622  -2.802  1.00  0.00      A    H
ATOM   2833 HG22 ILE A 193       1.490  11.097  -4.532  1.00  0.00      A    H
ATOM   2834 HG23 ILE A 193       2.604   9.905  -3.943  1.00  0.00      A    H
ATOM   2835  CG1 ILE A 193       4.258  11.536  -2.421  1.00  0.00      A    C
ATOM   2836 HG11 ILE A 193       4.808  10.686  -2.879  1.00  0.00      A    H
ATOM   2837 HG12 ILE A 193       4.968  12.390  -2.406  1.00  0.00      A    H
ATOM   2838  CD  ILE A 193       3.802  11.194  -1.041  1.00  0.00      A    C
ATOM   2839  HD1 ILE A 193       3.312  12.054  -0.537  1.00  0.00      A    H
ATOM   2840  HD2 ILE A 193       3.002  10.425  -1.096  1.00  0.00      A    H
ATOM   2841  HD3 ILE A 193       4.555  10.857  -0.297  1.00  0.00      A    H
ATOM   2842  C   ILE A 193       4.687  13.302  -4.911  1.00  0.00      A    C
ATOM   2843  O   ILE A 193       5.867  13.067  -4.698  1.00  0.00      A    O
ATOM   2844  N   ARG A 194       4.311  14.603  -5.063  1.00  0.00      A    N
ATOM   2845  HN  ARG A 194       3.350  14.778  -5.259  1.00  0.00      A    H
ATOM   2846  CA  ARG A 194       5.062  15.795  -4.853  1.00  0.00      A    C
ATOM   2847  HA  ARG A 194       6.110  15.591  -4.692  1.00  0.00      A    H
ATOM   2848  CB  ARG A 194       4.875  16.943  -5.892  1.00  0.00      A    C
ATOM   2849  HB1 ARG A 194       3.841  17.332  -5.769  1.00  0.00      A    H
ATOM   2850  HB2 ARG A 194       5.632  17.715  -5.637  1.00  0.00      A    H
ATOM   2851  CG  ARG A 194       5.083  16.429  -7.335  1.00  0.00      A    C
ATOM   2852  HG1 ARG A 194       6.122  16.055  -7.455  1.00  0.00      A    H
ATOM   2853  HG2 ARG A 194       4.432  15.565  -7.588  1.00  0.00      A    H
ATOM   2854  CD  ARG A 194       4.837  17.585  -8.350  1.00  0.00      A    C
ATOM   2855  HD1 ARG A 194       3.759  17.817  -8.482  1.00  0.00      A    H
ATOM   2856  HD2 ARG A 194       5.362  18.480  -7.954  1.00  0.00      A    H
ATOM   2857  NE  ARG A 194       5.326  17.212  -9.675  1.00  0.00      A    N
ATOM   2858  HE  ARG A 194       5.614  16.302  -9.973  1.00  0.00      A    H
ATOM   2859  CZ  ARG A 194       5.496  18.086 -10.618  1.00  0.00      A    C
ATOM   2860  NH1 ARG A 194       5.218  19.436 -10.515  1.00  0.00      A    N
ATOM   2861 HH11 ARG A 194       4.527  19.689  -9.838  1.00  0.00      A    H
ATOM   2862 HH12 ARG A 194       5.250  20.021 -11.325  1.00  0.00      A    H
ATOM   2863  NH2 ARG A 194       6.151  17.717 -11.746  1.00  0.00      A    N
ATOM   2864 HH21 ARG A 194       6.524  16.807 -11.926  1.00  0.00      A    H
ATOM   2865 HH22 ARG A 194       6.230  18.332 -12.532  1.00  0.00      A    H
ATOM   2866  C   ARG A 194       4.599  16.421  -3.527  1.00  0.00      A    C
ATOM   2867  O   ARG A 194       3.434  16.829  -3.326  1.00  0.00      A    O
ATOM   2868  N   ILE A 195       5.595  16.515  -2.626  1.00  0.00      A    N
ATOM   2869  HN  ILE A 195       6.520  16.302  -2.932  1.00  0.00      A    H
ATOM   2870  CA  ILE A 195       5.451  17.043  -1.274  1.00  0.00      A    C
ATOM   2871  HA  ILE A 195       4.423  17.294  -1.057  1.00  0.00      A    H
ATOM   2872  CB  ILE A 195       5.941  16.080  -0.209  1.00  0.00      A    C
ATOM   2873  HB  ILE A 195       7.049  16.007  -0.234  1.00  0.00      A    H
ATOM   2874  CG2 ILE A 195       5.661  16.582   1.233  1.00  0.00      A    C
ATOM   2875 HG21 ILE A 195       5.687  15.860   2.078  1.00  0.00      A    H
ATOM   2876 HG22 ILE A 195       6.247  17.509   1.411  1.00  0.00      A    H
ATOM   2877 HG23 ILE A 195       4.567  16.772   1.217  1.00  0.00      A    H
ATOM   2878  CG1 ILE A 195       5.298  14.602  -0.383  1.00  0.00      A    C
ATOM   2879 HG11 ILE A 195       4.208  14.760  -0.236  1.00  0.00      A    H
ATOM   2880 HG12 ILE A 195       5.572  14.215  -1.388  1.00  0.00      A    H
ATOM   2881  CD  ILE A 195       5.758  13.689   0.758  1.00  0.00      A    C
ATOM   2882  HD1 ILE A 195       5.790  12.618   0.465  1.00  0.00      A    H
ATOM   2883  HD2 ILE A 195       6.760  13.840   1.213  1.00  0.00      A    H
ATOM   2884  HD3 ILE A 195       5.091  13.755   1.644  1.00  0.00      A    H
ATOM   2885  C   ILE A 195       6.194  18.364  -1.124  1.00  0.00      A    C
ATOM   2886  O   ILE A 195       7.126  18.663  -1.898  1.00  0.00      A    O
ATOM   2887  N   GLU A 196       5.703  19.373  -0.354  1.00  0.00      A    N
ATOM   2888  HN  GLU A 196       4.842  19.194   0.115  1.00  0.00      A    H
ATOM   2889  CA  GLU A 196       6.387  20.679  -0.137  1.00  0.00      A    C
ATOM   2890  HA  GLU A 196       6.588  21.130  -1.098  1.00  0.00      A    H
ATOM   2891  CB  GLU A 196       5.441  21.540   0.725  1.00  0.00      A    C
ATOM   2892  HB1 GLU A 196       4.413  21.415   0.322  1.00  0.00      A    H
ATOM   2893  HB2 GLU A 196       5.418  21.143   1.762  1.00  0.00      A    H
ATOM   2894  CG  GLU A 196       5.880  23.048   0.716  1.00  0.00      A    C
ATOM   2895  HG1 GLU A 196       6.981  23.152   0.618  1.00  0.00      A    H
ATOM   2896  HG2 GLU A 196       5.505  23.535  -0.210  1.00  0.00      A    H
ATOM   2897  CD  GLU A 196       5.403  23.832   1.896  1.00  0.00      A    C
ATOM   2898  OE1 GLU A 196       4.471  24.600   1.778  1.00  0.00      A    O
ATOM   2899  OE2 GLU A 196       6.075  23.823   3.020  1.00  0.00      A    O
ATOM   2900  C   GLU A 196       7.764  20.628   0.390  1.00  0.00      A    C
ATOM   2901  O   GLU A 196       8.126  19.841   1.310  1.00  0.00      A    O
ATOM   2902  N   ARG A 197       8.677  21.468  -0.110  1.00  0.00      A    N
ATOM   2903  HN  ARG A 197       8.505  22.147  -0.820  1.00  0.00      A    H
ATOM   2904  CA  ARG A 197      10.019  21.544   0.405  1.00  0.00      A    C
ATOM   2905  HA  ARG A 197      10.236  20.724   1.073  1.00  0.00      A    H
ATOM   2906  CB  ARG A 197      11.016  21.238  -0.712  1.00  0.00      A    C
ATOM   2907  HB1 ARG A 197      10.615  20.323  -1.197  1.00  0.00      A    H
ATOM   2908  HB2 ARG A 197      10.946  21.962  -1.552  1.00  0.00      A    H
ATOM   2909  CG  ARG A 197      12.482  20.935  -0.224  1.00  0.00      A    C
ATOM   2910  HG1 ARG A 197      12.772  21.859   0.319  1.00  0.00      A    H
ATOM   2911  HG2 ARG A 197      12.505  20.123   0.534  1.00  0.00      A    H
ATOM   2912  CD  ARG A 197      13.431  20.584  -1.354  1.00  0.00      A    C
ATOM   2913  HD1 ARG A 197      14.319  20.028  -0.984  1.00  0.00      A    H
ATOM   2914  HD2 ARG A 197      12.867  20.028  -2.133  1.00  0.00      A    H
ATOM   2915  NE  ARG A 197      13.929  21.913  -1.797  1.00  0.00      A    N
ATOM   2916  HE  ARG A 197      14.220  22.553  -1.085  1.00  0.00      A    H
ATOM   2917  CZ  ARG A 197      13.948  22.309  -3.106  1.00  0.00      A    C
ATOM   2918  NH1 ARG A 197      13.405  21.547  -4.117  1.00  0.00      A    N
ATOM   2919 HH11 ARG A 197      12.741  20.885  -3.769  1.00  0.00      A    H
ATOM   2920 HH12 ARG A 197      13.537  21.851  -5.060  1.00  0.00      A    H
ATOM   2921  NH2 ARG A 197      14.602  23.410  -3.454  1.00  0.00      A    N
ATOM   2922 HH21 ARG A 197      15.278  23.768  -2.810  1.00  0.00      A    H
ATOM   2923 HH22 ARG A 197      14.790  23.528  -4.429  1.00  0.00      A    H
ATOM   2924  C   ARG A 197      10.410  22.825   1.127  1.00  0.00      A    C
ATOM   2925  O   ARG A 197      10.276  23.950   0.749  1.00  0.00      A    O
ATOM   2926  N   ASN A 198      11.094  22.682   2.284  1.00  0.00      A    N
ATOM   2927  HN  ASN A 198      11.356  21.834   2.738  1.00  0.00      A    H
ATOM   2928  CA  ASN A 198      11.570  23.855   3.030  1.00  0.00      A    C
ATOM   2929  HA  ASN A 198      11.036  24.761   2.784  1.00  0.00      A    H
ATOM   2930  CB  ASN A 198      11.488  23.659   4.615  1.00  0.00      A    C
ATOM   2931  HB1 ASN A 198      12.331  23.014   4.943  1.00  0.00      A    H
ATOM   2932  HB2 ASN A 198      11.588  24.666   5.074  1.00  0.00      A    H
ATOM   2933  CG  ASN A 198      10.159  23.029   5.033  1.00  0.00      A    C
ATOM   2934  OD1 ASN A 198       9.944  21.827   4.939  1.00  0.00      A    O
ATOM   2935  ND2 ASN A 198       9.194  23.847   5.567  1.00  0.00      A    N
ATOM   2936 HD21 ASN A 198       8.284  23.482   5.763  1.00  0.00      A    H
ATOM   2937 HD22 ASN A 198       9.372  24.825   5.456  1.00  0.00      A    H
ATOM   2938  C   ASN A 198      13.037  24.091   2.849  1.00  0.00      A    C
ATOM   2939  O   ASN A 198      13.836  23.230   2.437  1.00  0.00      A    O
ATOM   2940  N   ALA A 199      13.474  25.332   3.063  1.00  0.00      A    N
ATOM   2941  HN  ALA A 199      12.784  25.979   3.379  1.00  0.00      A    H
ATOM   2942  CA  ALA A 199      14.823  25.856   3.102  1.00  0.00      A    C
ATOM   2943  HA  ALA A 199      15.427  25.408   2.327  1.00  0.00      A    H
ATOM   2944  CB  ALA A 199      14.822  27.377   2.984  1.00  0.00      A    C
ATOM   2945  HB1 ALA A 199      14.461  27.690   1.982  1.00  0.00      A    H
ATOM   2946  HB2 ALA A 199      14.174  27.835   3.762  1.00  0.00      A    H
ATOM   2947  HB3 ALA A 199      15.873  27.731   2.910  1.00  0.00      A    H
ATOM   2948  C   ALA A 199      15.656  25.519   4.391  1.00  0.00      A    C
ATOM   2949  O   ALA A 199      15.146  25.090   5.387  1.00  0.00      A    O
ATOM   2950  N   ALA A 200      16.903  25.731   4.241  1.00  0.00      A    N
ATOM   2951  HN  ALA A 200      17.166  26.034   3.328  1.00  0.00      A    H
ATOM   2952  CA  ALA A 200      17.888  26.039   5.333  1.00  0.00      A    C
ATOM   2953  HA  ALA A 200      18.837  25.964   4.824  1.00  0.00      A    H
ATOM   2954  CB  ALA A 200      17.813  27.538   5.849  1.00  0.00      A    C
ATOM   2955  HB1 ALA A 200      18.514  27.783   6.674  1.00  0.00      A    H
ATOM   2956  HB2 ALA A 200      18.106  28.240   5.039  1.00  0.00      A    H
ATOM   2957  HB3 ALA A 200      16.731  27.675   6.064  1.00  0.00      A    H
ATOM   2958  C   ALA A 200      17.883  24.938   6.424  1.00  0.00      A    C
ATOM   2959  O   ALA A 200      18.295  23.804   6.238  1.00  0.00      A    O
ATOM   2960  N   SER A 201      17.473  25.250   7.672  1.00  0.00      A    N
ATOM   2961  HN  SER A 201      17.134  26.171   7.847  1.00  0.00      A    H
ATOM   2962  CA  SER A 201      17.270  24.392   8.763  1.00  0.00      A    C
ATOM   2963  HA  SER A 201      17.713  23.440   8.512  1.00  0.00      A    H
ATOM   2964  CB  SER A 201      17.699  24.906  10.163  1.00  0.00      A    C
ATOM   2965  HB1 SER A 201      17.273  25.896  10.433  1.00  0.00      A    H
ATOM   2966  HB2 SER A 201      17.427  24.190  10.969  1.00  0.00      A    H
ATOM   2967  OG  SER A 201      19.173  24.949  10.225  1.00  0.00      A    O
ATOM   2968  HG1 SER A 201      19.517  24.065  10.369  1.00  0.00      A    H
ATOM   2969  C   SER A 201      15.804  24.178   8.972  1.00  0.00      A    C
ATOM   2970  O   SER A 201      15.029  25.071   9.252  1.00  0.00      A    O
ATOM   2971  N   PHE A 202      15.381  22.939   8.953  1.00  0.00      A    N
ATOM   2972  HN  PHE A 202      15.943  22.134   8.779  1.00  0.00      A    H
ATOM   2973  CA  PHE A 202      13.940  22.605   9.166  1.00  0.00      A    C
ATOM   2974  HA  PHE A 202      13.511  23.397   9.762  1.00  0.00      A    H
ATOM   2975  CB  PHE A 202      13.164  22.616   7.825  1.00  0.00      A    C
ATOM   2976  HB1 PHE A 202      12.080  22.581   8.069  1.00  0.00      A    H
ATOM   2977  HB2 PHE A 202      13.438  23.565   7.318  1.00  0.00      A    H
ATOM   2978  CG  PHE A 202      13.453  21.536   6.811  1.00  0.00      A    C
ATOM   2979  CD1 PHE A 202      12.467  20.599   6.352  1.00  0.00      A    C
ATOM   2980  HD1 PHE A 202      11.470  20.562   6.765  1.00  0.00      A    H
ATOM   2981  CE1 PHE A 202      12.926  19.571   5.546  1.00  0.00      A    C
ATOM   2982  HE1 PHE A 202      12.248  18.768   5.294  1.00  0.00      A    H
ATOM   2983  CZ  PHE A 202      14.206  19.590   4.972  1.00  0.00      A    C
ATOM   2984  HZ  PHE A 202      14.502  18.802   4.295  1.00  0.00      A    H
ATOM   2985  CD2 PHE A 202      14.725  21.597   6.223  1.00  0.00      A    C
ATOM   2986  HD2 PHE A 202      15.469  22.320   6.524  1.00  0.00      A    H
ATOM   2987  CE2 PHE A 202      15.051  20.586   5.390  1.00  0.00      A    C
ATOM   2988  HE2 PHE A 202      15.986  20.657   4.854  1.00  0.00      A    H
ATOM   2989  C   PHE A 202      13.747  21.450  10.052  1.00  0.00      A    C
ATOM   2990  O   PHE A 202      14.529  21.067  10.916  1.00  0.00      A    O
ATOM   2991  N   THR A 203      12.535  20.839   9.992  1.00  0.00      A    N
ATOM   2992  HN  THR A 203      11.778  21.240   9.481  1.00  0.00      A    H
ATOM   2993  CA  THR A 203      12.225  19.613  10.761  1.00  0.00      A    C
ATOM   2994  HA  THR A 203      13.109  19.251  11.264  1.00  0.00      A    H
ATOM   2995  CB  THR A 203      10.996  19.644  11.673  1.00  0.00      A    C
ATOM   2996  HB  THR A 203      10.132  19.906  11.025  1.00  0.00      A    H
ATOM   2997  OG1 THR A 203      10.991  20.679  12.639  1.00  0.00      A    O
ATOM   2998  HG1 THR A 203      10.139  20.632  13.079  1.00  0.00      A    H
ATOM   2999  CG2 THR A 203      10.727  18.319  12.416  1.00  0.00      A    C
ATOM   3000 HG21 THR A 203       9.812  18.193  13.034  1.00  0.00      A    H
ATOM   3001 HG22 THR A 203      10.809  17.477  11.696  1.00  0.00      A    H
ATOM   3002 HG23 THR A 203      11.534  18.325  13.179  1.00  0.00      A    H
ATOM   3003  C   THR A 203      11.954  18.509   9.695  1.00  0.00      A    C
ATOM   3004  O   THR A 203      12.588  17.432   9.767  1.00  0.00      A    O
ATOM   3005  N   GLY A 204      11.099  18.776   8.648  1.00  0.00      A    N
ATOM   3006  HN  GLY A 204      10.773  19.715   8.565  1.00  0.00      A    H
ATOM   3007  CA  GLY A 204      10.603  17.758   7.681  1.00  0.00      A    C
ATOM   3008  HA1 GLY A 204      11.103  17.956   6.745  1.00  0.00      A    H
ATOM   3009  HA2 GLY A 204      10.665  16.807   8.190  1.00  0.00      A    H
ATOM   3010  C   GLY A 204       9.127  17.966   7.532  1.00  0.00      A    C
ATOM   3011  O   GLY A 204       8.389  17.594   8.448  1.00  0.00      A    O
ATOM   3012  N   ARG A 205       8.710  18.532   6.400  1.00  0.00      A    N
ATOM   3013  HN  ARG A 205       9.281  18.773   5.619  1.00  0.00      A    H
ATOM   3014  CA  ARG A 205       7.405  18.487   5.812  1.00  0.00      A    C
ATOM   3015  HA  ARG A 205       6.719  18.944   6.511  1.00  0.00      A    H
ATOM   3016  CB  ARG A 205       7.206  19.124   4.428  1.00  0.00      A    C
ATOM   3017  HB1 ARG A 205       7.628  20.150   4.478  1.00  0.00      A    H
ATOM   3018  HB2 ARG A 205       7.749  18.591   3.618  1.00  0.00      A    H
ATOM   3019  CG  ARG A 205       5.720  19.123   3.978  1.00  0.00      A    C
ATOM   3020  HG1 ARG A 205       5.586  19.537   2.955  1.00  0.00      A    H
ATOM   3021  HG2 ARG A 205       5.245  18.121   3.919  1.00  0.00      A    H
ATOM   3022  CD  ARG A 205       4.837  19.971   4.863  1.00  0.00      A    C
ATOM   3023  HD1 ARG A 205       3.770  19.974   4.555  1.00  0.00      A    H
ATOM   3024  HD2 ARG A 205       4.763  19.571   5.897  1.00  0.00      A    H
ATOM   3025  NE  ARG A 205       5.310  21.415   4.837  1.00  0.00      A    N
ATOM   3026  HE  ARG A 205       5.283  22.005   4.031  1.00  0.00      A    H
ATOM   3027  CZ  ARG A 205       5.625  22.079   5.933  1.00  0.00      A    C
ATOM   3028  NH1 ARG A 205       5.602  21.577   7.192  1.00  0.00      A    N
ATOM   3029 HH11 ARG A 205       5.138  20.706   7.352  1.00  0.00      A    H
ATOM   3030 HH12 ARG A 205       5.945  22.208   7.887  1.00  0.00      A    H
ATOM   3031  NH2 ARG A 205       5.888  23.386   5.723  1.00  0.00      A    N
ATOM   3032 HH21 ARG A 205       5.948  23.632   4.755  1.00  0.00      A    H
ATOM   3033 HH22 ARG A 205       6.031  23.971   6.521  1.00  0.00      A    H
ATOM   3034  C   ARG A 205       6.902  17.071   5.874  1.00  0.00      A    C
ATOM   3035  O   ARG A 205       7.497  16.194   5.325  1.00  0.00      A    O
ATOM   3036  N   CYS A 206       5.829  16.764   6.676  1.00  0.00      A    N
ATOM   3037  HN  CYS A 206       5.180  17.484   6.913  1.00  0.00      A    H
ATOM   3038  CA  CYS A 206       5.361  15.414   6.834  1.00  0.00      A    C
ATOM   3039  HA  CYS A 206       4.648  15.513   7.639  1.00  0.00      A    H
ATOM   3040  CB  CYS A 206       4.734  14.689   5.607  1.00  0.00      A    C
ATOM   3041  HB1 CYS A 206       5.642  14.471   5.005  1.00  0.00      A    H
ATOM   3042  HB2 CYS A 206       4.195  13.749   5.853  1.00  0.00      A    H
ATOM   3043  SG  CYS A 206       3.626  15.807   4.560  1.00  0.00      A    S
ATOM   3044  C   CYS A 206       6.271  14.404   7.529  1.00  0.00      A    C
ATOM   3045  O   CYS A 206       5.979  13.218   7.647  1.00  0.00      A    O
ATOM   3046  N   GLY A 207       7.435  14.857   8.059  1.00  0.00      A    N
ATOM   3047  HN  GLY A 207       7.622  15.834   8.132  1.00  0.00      A    H
ATOM   3048  CA  GLY A 207       8.373  14.056   8.820  1.00  0.00      A    C
ATOM   3049  HA1 GLY A 207       8.848  14.605   9.619  1.00  0.00      A    H
ATOM   3050  HA2 GLY A 207       7.914  13.098   9.015  1.00  0.00      A    H
ATOM   3051  C   GLY A 207       9.582  13.593   7.980  1.00  0.00      A    C
ATOM   3052  O   GLY A 207      10.480  13.001   8.574  1.00  0.00      A    O
ATOM   3053  N   ILE A 208       9.693  13.997   6.714  1.00  0.00      A    N
ATOM   3054  HN  ILE A 208       8.956  14.578   6.378  1.00  0.00      A    H
ATOM   3055  CA  ILE A 208      10.671  13.633   5.677  1.00  0.00      A    C
ATOM   3056  HA  ILE A 208      10.567  12.572   5.508  1.00  0.00      A    H
ATOM   3057  CB  ILE A 208      10.231  14.344   4.343  1.00  0.00      A    C
ATOM   3058  HB  ILE A 208       9.125  14.235   4.338  1.00  0.00      A    H
ATOM   3059  CG2 ILE A 208      10.587  15.886   4.294  1.00  0.00      A    C
ATOM   3060 HG21 ILE A 208      10.230  16.510   5.142  1.00  0.00      A    H
ATOM   3061 HG22 ILE A 208      11.688  15.999   4.207  1.00  0.00      A    H
ATOM   3062 HG23 ILE A 208      10.090  16.390   3.438  1.00  0.00      A    H
ATOM   3063  CG1 ILE A 208      10.805  13.617   3.089  1.00  0.00      A    C
ATOM   3064 HG11 ILE A 208      11.888  13.701   2.856  1.00  0.00      A    H
ATOM   3065 HG12 ILE A 208      10.584  12.537   3.230  1.00  0.00      A    H
ATOM   3066  CD  ILE A 208      10.059  13.868   1.815  1.00  0.00      A    C
ATOM   3067  HD1 ILE A 208      10.195  14.956   1.640  1.00  0.00      A    H
ATOM   3068  HD2 ILE A 208      10.599  13.396   0.965  1.00  0.00      A    H
ATOM   3069  HD3 ILE A 208       8.963  13.723   1.927  1.00  0.00      A    H
ATOM   3070  C   ILE A 208      12.196  13.785   5.844  1.00  0.00      A    C
ATOM   3071  O   ILE A 208      12.915  12.968   5.277  1.00  0.00      A    O
ATOM   3072  N   ALA A 209      12.719  14.779   6.602  1.00  0.00      A    N
ATOM   3073  HN  ALA A 209      12.114  15.440   7.037  1.00  0.00      A    H
ATOM   3074  CA  ALA A 209      14.083  15.013   6.915  1.00  0.00      A    C
ATOM   3075  HA  ALA A 209      14.746  14.495   6.237  1.00  0.00      A    H
ATOM   3076  CB  ALA A 209      14.390  16.506   6.736  1.00  0.00      A    C
ATOM   3077  HB1 ALA A 209      14.490  16.802   5.670  1.00  0.00      A    H
ATOM   3078  HB2 ALA A 209      13.585  17.153   7.148  1.00  0.00      A    H
ATOM   3079  HB3 ALA A 209      15.417  16.764   7.072  1.00  0.00      A    H
ATOM   3080  C   ALA A 209      14.405  14.630   8.402  1.00  0.00      A    C
ATOM   3081  O   ALA A 209      15.535  14.888   8.794  1.00  0.00      A    O
ATOM   3082  N   MET A 210      13.509  13.929   9.097  1.00  0.00      A    N
ATOM   3083  HN  MET A 210      12.721  13.593   8.586  1.00  0.00      A    H
ATOM   3084  CA  MET A 210      13.768  13.358  10.408  1.00  0.00      A    C
ATOM   3085  HA  MET A 210      14.415  13.982  11.007  1.00  0.00      A    H
ATOM   3086  CB  MET A 210      12.516  13.042  11.287  1.00  0.00      A    C
ATOM   3087  HB1 MET A 210      11.994  12.202  10.781  1.00  0.00      A    H
ATOM   3088  HB2 MET A 210      12.871  12.652  12.265  1.00  0.00      A    H
ATOM   3089  CG  MET A 210      11.647  14.232  11.438  1.00  0.00      A    C
ATOM   3090  HG1 MET A 210      12.317  15.042  11.797  1.00  0.00      A    H
ATOM   3091  HG2 MET A 210      11.185  14.581  10.489  1.00  0.00      A    H
ATOM   3092  SD  MET A 210      10.467  13.917  12.727  1.00  0.00      A    S
ATOM   3093  CE  MET A 210      11.451  14.099  14.318  1.00  0.00      A    C
ATOM   3094  HE1 MET A 210      10.727  14.073  15.160  1.00  0.00      A    H
ATOM   3095  HE2 MET A 210      12.108  13.237  14.562  1.00  0.00      A    H
ATOM   3096  HE3 MET A 210      12.026  15.050  14.326  1.00  0.00      A    H
ATOM   3097  C   MET A 210      14.528  12.064  10.211  1.00  0.00      A    C
ATOM   3098  O   MET A 210      15.591  12.018  10.832  1.00  0.00      A    O
ATOM   3099  N   GLU A 211      13.993  10.986   9.528  1.00  0.00      A    N
ATOM   3100  HN  GLU A 211      13.053  10.956   9.197  1.00  0.00      A    H
ATOM   3101  CA  GLU A 211      14.778   9.772   9.323  1.00  0.00      A    C
ATOM   3102  HA  GLU A 211      15.784   9.950   9.675  1.00  0.00      A    H
ATOM   3103  CB  GLU A 211      14.042   8.525   9.880  1.00  0.00      A    C
ATOM   3104  HB1 GLU A 211      13.597   8.826  10.853  1.00  0.00      A    H
ATOM   3105  HB2 GLU A 211      13.133   8.335   9.271  1.00  0.00      A    H
ATOM   3106  CG  GLU A 211      14.950   7.240  10.110  1.00  0.00      A    C
ATOM   3107  HG1 GLU A 211      14.269   6.450  10.493  1.00  0.00      A    H
ATOM   3108  HG2 GLU A 211      15.371   6.962   9.120  1.00  0.00      A    H
ATOM   3109  CD  GLU A 211      16.003   7.435  11.040  1.00  0.00      A    C
ATOM   3110  OE1 GLU A 211      15.850   7.959  12.158  1.00  0.00      A    O
ATOM   3111  OE2 GLU A 211      17.111   7.017  10.674  1.00  0.00      A    O
ATOM   3112  C   GLU A 211      15.032   9.336   7.880  1.00  0.00      A    C
ATOM   3113  O   GLU A 211      14.213   8.667   7.257  1.00  0.00      A    O
ATOM   3114  N   PRO A 212      16.160   9.722   7.319  1.00  0.00      A    N
ATOM   3115  CD  PRO A 212      16.752  11.116   7.656  1.00  0.00      A    C
ATOM   3116  HD1 PRO A 212      17.483  10.889   8.462  1.00  0.00      A    H
ATOM   3117  HD2 PRO A 212      16.026  11.914   7.922  1.00  0.00      A    H
ATOM   3118  CA  PRO A 212      16.598   9.247   6.012  1.00  0.00      A    C
ATOM   3119  HA  PRO A 212      15.801   8.810   5.429  1.00  0.00      A    H
ATOM   3120  CB  PRO A 212      17.000  10.630   5.286  1.00  0.00      A    C
ATOM   3121  HB1 PRO A 212      17.527  10.385   4.339  1.00  0.00      A    H
ATOM   3122  HB2 PRO A 212      15.983  10.990   5.020  1.00  0.00      A    H
ATOM   3123  CG  PRO A 212      17.562  11.452   6.415  1.00  0.00      A    C
ATOM   3124  HG1 PRO A 212      18.552  11.095   6.771  1.00  0.00      A    H
ATOM   3125  HG2 PRO A 212      17.458  12.551   6.292  1.00  0.00      A    H
ATOM   3126  C   PRO A 212      17.746   8.215   6.067  1.00  0.00      A    C
ATOM   3127  O   PRO A 212      18.707   8.254   6.827  1.00  0.00      A    O
ATOM   3128  N   SER A 213      17.776   7.298   5.128  1.00  0.00      A    N
ATOM   3129  HN  SER A 213      17.038   7.135   4.478  1.00  0.00      A    H
ATOM   3130  CA  SER A 213      18.655   6.115   5.190  1.00  0.00      A    C
ATOM   3131  HA  SER A 213      19.652   6.289   5.568  1.00  0.00      A    H
ATOM   3132  CB  SER A 213      17.946   4.919   6.027  1.00  0.00      A    C
ATOM   3133  HB1 SER A 213      17.600   5.340   6.996  1.00  0.00      A    H
ATOM   3134  HB2 SER A 213      17.088   4.501   5.459  1.00  0.00      A    H
ATOM   3135  OG  SER A 213      18.837   3.822   6.142  1.00  0.00      A    O
ATOM   3136  HG1 SER A 213      18.487   3.303   6.870  1.00  0.00      A    H
ATOM   3137  C   SER A 213      18.913   5.622   3.838  1.00  0.00      A    C
ATOM   3138  O   SER A 213      18.013   5.779   2.988  1.00  0.00      A    O
ATOM   3139  N   TYR A 214      20.055   5.122   3.406  1.00  0.00      A    N
ATOM   3140  HN  TYR A 214      20.820   5.121   4.045  1.00  0.00      A    H
ATOM   3141  CA  TYR A 214      20.281   4.660   2.034  1.00  0.00      A    C
ATOM   3142  HA  TYR A 214      19.393   4.123   1.735  1.00  0.00      A    H
ATOM   3143  CB  TYR A 214      20.586   5.843   1.050  1.00  0.00      A    C
ATOM   3144  HB1 TYR A 214      20.826   5.395   0.062  1.00  0.00      A    H
ATOM   3145  HB2 TYR A 214      19.726   6.545   1.002  1.00  0.00      A    H
ATOM   3146  CG  TYR A 214      21.708   6.878   1.294  1.00  0.00      A    C
ATOM   3147  CD1 TYR A 214      22.552   6.829   2.423  1.00  0.00      A    C
ATOM   3148  HD1 TYR A 214      22.467   6.075   3.192  1.00  0.00      A    H
ATOM   3149  CE1 TYR A 214      23.608   7.713   2.563  1.00  0.00      A    C
ATOM   3150  HE1 TYR A 214      24.247   7.666   3.432  1.00  0.00      A    H
ATOM   3151  CZ  TYR A 214      23.971   8.509   1.470  1.00  0.00      A    C
ATOM   3152  OH  TYR A 214      25.227   9.197   1.592  1.00  0.00      A    O
ATOM   3153  HH  TYR A 214      25.754   8.771   2.271  1.00  0.00      A    H
ATOM   3154  CD2 TYR A 214      22.042   7.738   0.268  1.00  0.00      A    C
ATOM   3155  HD2 TYR A 214      21.355   7.699  -0.565  1.00  0.00      A    H
ATOM   3156  CE2 TYR A 214      23.198   8.555   0.326  1.00  0.00      A    C
ATOM   3157  HE2 TYR A 214      23.439   9.063  -0.596  1.00  0.00      A    H
ATOM   3158  C   TYR A 214      21.464   3.701   2.055  1.00  0.00      A    C
ATOM   3159  O   TYR A 214      22.281   3.640   2.942  1.00  0.00      A    O
ATOM   3160  N   PRO A 215      21.652   2.920   1.036  1.00  0.00      A    N
ATOM   3161  CD  PRO A 215      20.691   2.547   0.048  1.00  0.00      A    C
ATOM   3162  HD1 PRO A 215      20.388   3.402  -0.593  1.00  0.00      A    H
ATOM   3163  HD2 PRO A 215      19.788   2.082   0.498  1.00  0.00      A    H
ATOM   3164  CA  PRO A 215      22.719   1.933   1.116  1.00  0.00      A    C
ATOM   3165  HA  PRO A 215      22.829   1.583   2.132  1.00  0.00      A    H
ATOM   3166  CB  PRO A 215      22.282   0.790   0.164  1.00  0.00      A    C
ATOM   3167  HB1 PRO A 215      23.098   0.116  -0.173  1.00  0.00      A    H
ATOM   3168  HB2 PRO A 215      21.531   0.178   0.710  1.00  0.00      A    H
ATOM   3169  CG  PRO A 215      21.505   1.556  -0.871  1.00  0.00      A    C
ATOM   3170  HG1 PRO A 215      22.151   2.080  -1.608  1.00  0.00      A    H
ATOM   3171  HG2 PRO A 215      20.770   1.000  -1.491  1.00  0.00      A    H
ATOM   3172  C   PRO A 215      23.993   2.581   0.605  1.00  0.00      A    C
ATOM   3173  O   PRO A 215      24.021   3.591  -0.071  1.00  0.00      A    O
ATOM   3174  N   VAL A 216      25.093   1.835   0.838  1.00  0.00      A    N
ATOM   3175  HN  VAL A 216      25.080   0.960   1.316  1.00  0.00      A    H
ATOM   3176  CA  VAL A 216      26.405   2.167   0.343  1.00  0.00      A    C
ATOM   3177  HA  VAL A 216      26.385   3.087  -0.223  1.00  0.00      A    H
ATOM   3178  CB  VAL A 216      27.483   2.378   1.440  1.00  0.00      A    C
ATOM   3179  HB  VAL A 216      27.834   1.435   1.911  1.00  0.00      A    H
ATOM   3180  CG1 VAL A 216      28.688   3.059   0.781  1.00  0.00      A    C
ATOM   3181 HG11 VAL A 216      29.507   3.230   1.512  1.00  0.00      A    H
ATOM   3182 HG12 VAL A 216      29.164   2.494  -0.048  1.00  0.00      A    H
ATOM   3183 HG13 VAL A 216      28.468   4.091   0.432  1.00  0.00      A    H
ATOM   3184  CG2 VAL A 216      26.898   3.309   2.506  1.00  0.00      A    C
ATOM   3185 HG21 VAL A 216      26.259   4.101   2.062  1.00  0.00      A    H
ATOM   3186 HG22 VAL A 216      26.208   2.720   3.147  1.00  0.00      A    H
ATOM   3187 HG23 VAL A 216      27.613   3.932   3.086  1.00  0.00      A    H
ATOM   3188  C   VAL A 216      26.955   1.052  -0.561  1.00  0.00      A    C
ATOM   3189  O   VAL A 216      27.072  -0.091  -0.179  1.00  0.00      A    O
ATOM   3190  N   LYS A 217      27.204   1.386  -1.858  1.00  0.00      A    N
ATOM   3191  HN  LYS A 217      26.860   2.227  -2.270  1.00  0.00      A    H
ATOM   3192  CA  LYS A 217      27.955   0.479  -2.707  1.00  0.00      A    C
ATOM   3193  HA  LYS A 217      27.891  -0.505  -2.267  1.00  0.00      A    H
ATOM   3194  CB  LYS A 217      27.318   0.378  -4.166  1.00  0.00      A    C
ATOM   3195  HB1 LYS A 217      26.218   0.352  -4.011  1.00  0.00      A    H
ATOM   3196  HB2 LYS A 217      27.450   1.302  -4.770  1.00  0.00      A    H
ATOM   3197  CG  LYS A 217      27.683  -0.852  -5.055  1.00  0.00      A    C
ATOM   3198  HG1 LYS A 217      27.260  -0.665  -6.065  1.00  0.00      A    H
ATOM   3199  HG2 LYS A 217      28.785  -0.983  -5.114  1.00  0.00      A    H
ATOM   3200  CD  LYS A 217      27.141  -2.122  -4.591  1.00  0.00      A    C
ATOM   3201  HD1 LYS A 217      27.455  -2.348  -3.549  1.00  0.00      A    H
ATOM   3202  HD2 LYS A 217      26.048  -1.938  -4.528  1.00  0.00      A    H
ATOM   3203  CE  LYS A 217      27.536  -3.311  -5.491  1.00  0.00      A    C
ATOM   3204  HE1 LYS A 217      27.047  -3.285  -6.488  1.00  0.00      A    H
ATOM   3205  HE2 LYS A 217      28.646  -3.293  -5.547  1.00  0.00      A    H
ATOM   3206  NZ  LYS A 217      27.384  -4.645  -4.840  1.00  0.00      A    N
ATOM   3207  HZ1 LYS A 217      27.707  -4.536  -3.857  1.00  0.00      A    H
ATOM   3208  HZ2 LYS A 217      26.400  -4.977  -4.788  1.00  0.00      A    H
ATOM   3209  HZ3 LYS A 217      27.931  -5.415  -5.274  1.00  0.00      A    H
ATOM   3210  C   LYS A 217      29.403   1.145  -2.676  1.00  0.00      A    C
ATOM   3211  O   LYS A 217      29.526   2.341  -2.631  1.00  0.00      A    O
ATOM   3212  N   ARG A 218      30.395   0.258  -2.578  1.00  0.00      A    N
ATOM   3213  HN  ARG A 218      30.215  -0.679  -2.289  1.00  0.00      A    H
ATOM   3214  CA  ARG A 218      31.749   0.752  -2.512  1.00  0.00      A    C
ATOM   3215  HA  ARG A 218      31.635   1.682  -1.975  1.00  0.00      A    H
ATOM   3216  CB  ARG A 218      32.667   0.026  -1.452  1.00  0.00      A    C
ATOM   3217  HB1 ARG A 218      33.496   0.705  -1.157  1.00  0.00      A    H
ATOM   3218  HB2 ARG A 218      32.043  -0.182  -0.557  1.00  0.00      A    H
ATOM   3219  CG  ARG A 218      33.383  -1.202  -1.994  1.00  0.00      A    C
ATOM   3220  HG1 ARG A 218      32.603  -1.926  -2.314  1.00  0.00      A    H
ATOM   3221  HG2 ARG A 218      34.102  -0.867  -2.771  1.00  0.00      A    H
ATOM   3222  CD  ARG A 218      34.177  -1.934  -0.912  1.00  0.00      A    C
ATOM   3223  HD1 ARG A 218      34.963  -1.226  -0.574  1.00  0.00      A    H
ATOM   3224  HD2 ARG A 218      33.492  -2.256  -0.099  1.00  0.00      A    H
ATOM   3225  NE  ARG A 218      34.910  -3.037  -1.659  1.00  0.00      A    N
ATOM   3226  HE  ARG A 218      35.845  -2.927  -1.996  1.00  0.00      A    H
ATOM   3227  CZ  ARG A 218      34.396  -4.146  -2.252  1.00  0.00      A    C
ATOM   3228  NH1 ARG A 218      33.235  -4.720  -1.981  1.00  0.00      A    N
ATOM   3229 HH11 ARG A 218      32.528  -4.286  -1.422  1.00  0.00      A    H
ATOM   3230 HH12 ARG A 218      32.978  -5.604  -2.370  1.00  0.00      A    H
ATOM   3231  NH2 ARG A 218      35.290  -4.735  -3.097  1.00  0.00      A    N
ATOM   3232 HH21 ARG A 218      36.145  -4.306  -3.386  1.00  0.00      A    H
ATOM   3233 HH22 ARG A 218      35.117  -5.539  -3.667  1.00  0.00      A    H
ATOM   3234  C   ARG A 218      32.492   1.033  -3.804  1.00  0.00      A    C
ATOM   3235  O   ARG A 218      33.312   1.970  -3.907  1.00  0.00      A    O
ATOM   3236  N   GLY A 219      32.243   0.232  -4.895  1.00  0.00      A    N
ATOM   3237  HN  GLY A 219      31.662  -0.572  -4.793  1.00  0.00      A    H
ATOM   3238  CA  GLY A 219      32.961   0.375  -6.186  1.00  0.00      A    C
ATOM   3239  HA1 GLY A 219      32.579   1.225  -6.733  1.00  0.00      A    H
ATOM   3240  HA2 GLY A 219      33.984   0.437  -5.845  1.00  0.00      A    H
ATOM   3241  C   GLY A 219      33.092  -0.810  -7.097  1.00  0.00      A    C
ATOM   3242  O   GLY A 219      34.157  -1.095  -7.574  1.00  0.00      A    O
ATOM   3243  N   GLN A 220      31.954  -1.458  -7.495  1.00  0.00      A    N
ATOM   3244  HN  GLN A 220      31.092  -1.168  -7.087  1.00  0.00      A    H
ATOM   3245  CA  GLN A 220      32.009  -2.685  -8.255  1.00  0.00      A    C
ATOM   3246  HA  GLN A 220      32.737  -3.361  -7.832  1.00  0.00      A    H
ATOM   3247  CB  GLN A 220      30.794  -3.516  -8.027  1.00  0.00      A    C
ATOM   3248  HB1 GLN A 220      30.778  -3.800  -6.953  1.00  0.00      A    H
ATOM   3249  HB2 GLN A 220      29.933  -2.847  -8.243  1.00  0.00      A    H
ATOM   3250  CG  GLN A 220      30.657  -4.891  -8.793  1.00  0.00      A    C
ATOM   3251  HG1 GLN A 220      30.380  -4.744  -9.858  1.00  0.00      A    H
ATOM   3252  HG2 GLN A 220      31.600  -5.474  -8.714  1.00  0.00      A    H
ATOM   3253  CD  GLN A 220      29.531  -5.752  -8.179  1.00  0.00      A    C
ATOM   3254  OE1 GLN A 220      28.774  -5.257  -7.377  1.00  0.00      A    O
ATOM   3255  NE2 GLN A 220      29.488  -7.014  -8.679  1.00  0.00      A    N
ATOM   3256 HE21 GLN A 220      28.697  -7.607  -8.527  1.00  0.00      A    H
ATOM   3257 HE22 GLN A 220      29.936  -7.177  -9.558  1.00  0.00      A    H
ATOM   3258  C   GLN A 220      32.233  -2.523  -9.752  1.00  0.00      A    C
ATOM   3259  O   GLN A 220      31.524  -1.883 -10.496  1.00  0.00      A    O
ATOM   3260  N   GLU A 221      33.389  -3.107 -10.236  1.00  0.00      A    N
ATOM   3261  HN  GLU A 221      33.995  -3.542  -9.575  1.00  0.00      A    H
ATOM   3262  CA  GLU A 221      33.763  -3.094 -11.661  1.00  0.00      A    C
ATOM   3263  HA  GLU A 221      33.635  -2.089 -12.036  1.00  0.00      A    H
ATOM   3264  CB  GLU A 221      35.266  -3.345 -11.872  1.00  0.00      A    C
ATOM   3265  HB1 GLU A 221      35.760  -2.509 -11.332  1.00  0.00      A    H
ATOM   3266  HB2 GLU A 221      35.616  -4.276 -11.378  1.00  0.00      A    H
ATOM   3267  CG  GLU A 221      35.982  -3.299 -13.259  1.00  0.00      A    C
ATOM   3268  HG1 GLU A 221      35.770  -4.282 -13.732  1.00  0.00      A    H
ATOM   3269  HG2 GLU A 221      35.548  -2.474 -13.864  1.00  0.00      A    H
ATOM   3270  CD  GLU A 221      37.500  -3.164 -13.159  1.00  0.00      A    C
ATOM   3271  OE1 GLU A 221      38.161  -4.025 -12.539  1.00  0.00      A    O
ATOM   3272  OE2 GLU A 221      38.004  -2.249 -13.766  1.00  0.00      A    O
ATOM   3273  C   GLU A 221      32.974  -4.120 -12.568  1.00  0.00      A    C
ATOM   3274  O   GLU A 221      32.925  -5.338 -12.408  1.00  0.00      A    O
ATOM   3275  N   MET A 222      32.331  -3.584 -13.624  1.00  0.00      A    N
ATOM   3276  HN  MET A 222      31.988  -2.648 -13.643  1.00  0.00      A    H
ATOM   3277  CA  MET A 222      31.811  -4.242 -14.797  1.00  0.00      A    C
ATOM   3278  HA  MET A 222      31.451  -5.219 -14.510  1.00  0.00      A    H
ATOM   3279  CB  MET A 222      30.694  -3.359 -15.480  1.00  0.00      A    C
ATOM   3280  HB1 MET A 222      31.148  -2.421 -15.866  1.00  0.00      A    H
ATOM   3281  HB2 MET A 222      30.402  -3.867 -16.423  1.00  0.00      A    H
ATOM   3282  CG  MET A 222      29.401  -3.154 -14.652  1.00  0.00      A    C
ATOM   3283  HG1 MET A 222      29.569  -2.440 -13.818  1.00  0.00      A    H
ATOM   3284  HG2 MET A 222      28.665  -2.603 -15.276  1.00  0.00      A    H
ATOM   3285  SD  MET A 222      28.632  -4.629 -14.022  1.00  0.00      A    S
ATOM   3286  CE  MET A 222      28.310  -5.503 -15.578  1.00  0.00      A    C
ATOM   3287  HE1 MET A 222      27.409  -5.142 -16.118  1.00  0.00      A    H
ATOM   3288  HE2 MET A 222      29.171  -5.613 -16.271  1.00  0.00      A    H
ATOM   3289  HE3 MET A 222      28.109  -6.584 -15.417  1.00  0.00      A    H
ATOM   3290  C   MET A 222      32.957  -4.532 -15.761  1.00  0.00      A    C
ATOM   3291  O   MET A 222      33.359  -3.706 -16.603  1.00  0.00      A    O
ATOM   3292  N   ASN A 223      33.606  -5.662 -15.575  1.00  0.00      A    N
ATOM   3293  HN  ASN A 223      33.343  -6.182 -14.766  1.00  0.00      A    H
ATOM   3294  CA  ASN A 223      34.550  -6.344 -16.467  1.00  0.00      A    C
ATOM   3295  HA  ASN A 223      34.955  -5.648 -17.186  1.00  0.00      A    H
ATOM   3296  CB  ASN A 223      35.586  -6.935 -15.513  1.00  0.00      A    C
ATOM   3297  HB1 ASN A 223      36.398  -7.526 -15.989  1.00  0.00      A    H
ATOM   3298  HB2 ASN A 223      36.010  -6.085 -14.937  1.00  0.00      A    H
ATOM   3299  CG  ASN A 223      34.963  -7.806 -14.455  1.00  0.00      A    C
ATOM   3300  OD1 ASN A 223      34.459  -8.908 -14.597  1.00  0.00      A    O
ATOM   3301  ND2 ASN A 223      35.086  -7.302 -13.180  1.00  0.00      A    N
ATOM   3302 HD21 ASN A 223      34.368  -7.613 -12.557  1.00  0.00      A    H
ATOM   3303 HD22 ASN A 223      35.777  -6.591 -13.045  1.00  0.00      A    H
ATOM   3304  C   ASN A 223      33.769  -7.371 -17.277  1.00  0.00      A    C
ATOM   3305  O   ASN A 223      32.552  -7.521 -17.118  1.00  0.00      A    O
ATOM   3306  N   LYS A 224      34.512  -8.043 -18.158  1.00  0.00      A    N
ATOM   3307  HN  LYS A 224      35.506  -7.965 -18.154  1.00  0.00      A    H
ATOM   3308  CA  LYS A 224      33.956  -8.971 -19.085  1.00  0.00      A    C
ATOM   3309  HA  LYS A 224      33.173  -8.380 -19.535  1.00  0.00      A    H
ATOM   3310  CB  LYS A 224      35.060  -9.303 -20.072  1.00  0.00      A    C
ATOM   3311  HB1 LYS A 224      35.441  -8.336 -20.464  1.00  0.00      A    H
ATOM   3312  HB2 LYS A 224      35.894  -9.743 -19.484  1.00  0.00      A    H
ATOM   3313  CG  LYS A 224      34.812 -10.319 -21.218  1.00  0.00      A    C
ATOM   3314  HG1 LYS A 224      35.785 -10.432 -21.743  1.00  0.00      A    H
ATOM   3315  HG2 LYS A 224      34.474 -11.223 -20.667  1.00  0.00      A    H
ATOM   3316  CD  LYS A 224      33.738  -9.815 -22.196  1.00  0.00      A    C
ATOM   3317  HD1 LYS A 224      33.064  -9.179 -21.582  1.00  0.00      A    H
ATOM   3318  HD2 LYS A 224      34.105  -9.161 -23.015  1.00  0.00      A    H
ATOM   3319  CE  LYS A 224      32.990 -10.939 -22.907  1.00  0.00      A    C
ATOM   3320  HE1 LYS A 224      33.715 -11.731 -23.191  1.00  0.00      A    H
ATOM   3321  HE2 LYS A 224      32.255 -11.428 -22.231  1.00  0.00      A    H
ATOM   3322  NZ  LYS A 224      32.285 -10.411 -24.142  1.00  0.00      A    N
ATOM   3323  HZ1 LYS A 224      32.997 -10.125 -24.843  1.00  0.00      A    H
ATOM   3324  HZ2 LYS A 224      31.574 -11.098 -24.468  1.00  0.00      A    H
ATOM   3325  HZ3 LYS A 224      31.869  -9.529 -23.781  1.00  0.00      A    H
ATOM   3326  C   LYS A 224      33.241 -10.207 -18.460  1.00  0.00      A    C
ATOM   3327  O   LYS A 224      32.105 -10.397 -18.923  1.00  0.00      A    O
ATOM   3328  N   PRO A 225      33.647 -10.990 -17.413  1.00  0.00      A    N
ATOM   3329  CD  PRO A 225      35.079 -11.146 -17.147  1.00  0.00      A    C
ATOM   3330  HD1 PRO A 225      35.356 -10.392 -16.379  1.00  0.00      A    H
ATOM   3331  HD2 PRO A 225      35.655 -11.064 -18.094  1.00  0.00      A    H
ATOM   3332  CA  PRO A 225      32.808 -12.020 -16.712  1.00  0.00      A    C
ATOM   3333  HA  PRO A 225      32.377 -12.608 -17.508  1.00  0.00      A    H
ATOM   3334  CB  PRO A 225      33.808 -12.721 -15.808  1.00  0.00      A    C
ATOM   3335  HB1 PRO A 225      34.016 -12.278 -14.811  1.00  0.00      A    H
ATOM   3336  HB2 PRO A 225      33.584 -13.807 -15.731  1.00  0.00      A    H
ATOM   3337  CG  PRO A 225      35.137 -12.607 -16.634  1.00  0.00      A    C
ATOM   3338  HG1 PRO A 225      36.085 -12.724 -16.068  1.00  0.00      A    H
ATOM   3339  HG2 PRO A 225      35.064 -13.312 -17.490  1.00  0.00      A    H
ATOM   3340  C   PRO A 225      31.660 -11.424 -15.883  1.00  0.00      A    C
ATOM   3341  O   PRO A 225      30.695 -12.148 -15.613  1.00  0.00      A    O
ATOM   3342  N   ALA A 226      31.634 -10.155 -15.666  1.00  0.00      A    N
ATOM   3343  HN  ALA A 226      32.452  -9.666 -15.960  1.00  0.00      A    H
ATOM   3344  CA  ALA A 226      30.458  -9.500 -15.074  1.00  0.00      A    C
ATOM   3345  HA  ALA A 226      30.002 -10.129 -14.324  1.00  0.00      A    H
ATOM   3346  CB  ALA A 226      30.812  -8.119 -14.423  1.00  0.00      A    C
ATOM   3347  HB1 ALA A 226      31.765  -8.191 -13.858  1.00  0.00      A    H
ATOM   3348  HB2 ALA A 226      30.916  -7.376 -15.242  1.00  0.00      A    H
ATOM   3349  HB3 ALA A 226      30.017  -7.807 -13.713  1.00  0.00      A    H
ATOM   3350  C   ALA A 226      29.337  -9.283 -16.121  1.00  0.00      A    C
ATOM   3351  O   ALA A 226      28.196  -9.683 -15.946  1.00  0.00      A    O
ATOM   3352  N   TRP A 227      29.751  -8.749 -17.283  1.00  0.00      A    N
ATOM   3353  HN  TRP A 227      30.707  -8.478 -17.370  1.00  0.00      A    H
ATOM   3354  CA  TRP A 227      28.876  -8.452 -18.377  1.00  0.00      A    C
ATOM   3355  HA  TRP A 227      28.081  -7.845 -17.969  1.00  0.00      A    H
ATOM   3356  CB  TRP A 227      29.507  -7.703 -19.593  1.00  0.00      A    C
ATOM   3357  HB1 TRP A 227      30.383  -8.281 -19.959  1.00  0.00      A    H
ATOM   3358  HB2 TRP A 227      28.929  -7.740 -20.541  1.00  0.00      A    H
ATOM   3359  CG  TRP A 227      29.804  -6.300 -19.324  1.00  0.00      A    C
ATOM   3360  CD1 TRP A 227      31.048  -5.687 -19.315  1.00  0.00      A    C
ATOM   3361  HD1 TRP A 227      32.010  -6.168 -19.419  1.00  0.00      A    H
ATOM   3362  NE1 TRP A 227      30.868  -4.307 -19.149  1.00  0.00      A    N
ATOM   3363  HE1 TRP A 227      31.585  -3.648 -19.096  1.00  0.00      A    H
ATOM   3364  CE2 TRP A 227      29.512  -4.050 -19.095  1.00  0.00      A    C
ATOM   3365  CD2 TRP A 227      28.809  -5.284 -19.167  1.00  0.00      A    C
ATOM   3366  CE3 TRP A 227      27.393  -5.330 -19.166  1.00  0.00      A    C
ATOM   3367  HE3 TRP A 227      26.838  -6.240 -19.336  1.00  0.00      A    H
ATOM   3368  CZ3 TRP A 227      26.717  -4.125 -18.962  1.00  0.00      A    C
ATOM   3369  HZ3 TRP A 227      25.639  -4.114 -18.897  1.00  0.00      A    H
ATOM   3370  CZ2 TRP A 227      28.815  -2.896 -18.987  1.00  0.00      A    C
ATOM   3371  HZ2 TRP A 227      29.253  -1.921 -18.833  1.00  0.00      A    H
ATOM   3372  CH2 TRP A 227      27.418  -2.917 -18.848  1.00  0.00      A    C
ATOM   3373  HH2 TRP A 227      27.018  -1.914 -18.824  1.00  0.00      A    H
ATOM   3374  C   TRP A 227      28.276  -9.779 -18.936  1.00  0.00      A    C
ATOM   3375  O   TRP A 227      27.118  -9.775 -19.356  1.00  0.00      A    O
ATOM   3376  N   GLN A 228      29.141 -10.890 -18.998  1.00  0.00      A    N
ATOM   3377  HN  GLN A 228      30.100 -10.773 -18.753  1.00  0.00      A    H
ATOM   3378  CA  GLN A 228      28.662 -12.254 -19.149  1.00  0.00      A    C
ATOM   3379  HA  GLN A 228      28.136 -12.106 -20.080  1.00  0.00      A    H
ATOM   3380  CB  GLN A 228      29.899 -13.238 -19.353  1.00  0.00      A    C
ATOM   3381  HB1 GLN A 228      30.474 -13.164 -18.405  1.00  0.00      A    H
ATOM   3382  HB2 GLN A 228      29.435 -14.243 -19.250  1.00  0.00      A    H
ATOM   3383  CG  GLN A 228      30.833 -13.037 -20.589  1.00  0.00      A    C
ATOM   3384  HG1 GLN A 228      30.282 -13.156 -21.547  1.00  0.00      A    H
ATOM   3385  HG2 GLN A 228      31.151 -11.976 -20.508  1.00  0.00      A    H
ATOM   3386  CD  GLN A 228      31.892 -14.121 -20.421  1.00  0.00      A    C
ATOM   3387  OE1 GLN A 228      33.099 -13.900 -20.243  1.00  0.00      A    O
ATOM   3388  NE2 GLN A 228      31.464 -15.430 -20.498  1.00  0.00      A    N
ATOM   3389 HE21 GLN A 228      32.008 -16.199 -20.164  1.00  0.00      A    H
ATOM   3390 HE22 GLN A 228      30.494 -15.441 -20.744  1.00  0.00      A    H
ATOM   3391  C   GLN A 228      27.586 -12.798 -18.141  1.00  0.00      A    C
ATOM   3392  O   GLN A 228      26.693 -13.593 -18.511  1.00  0.00      A    O
ATOM   3393  N   PHE A 229      27.821 -12.632 -16.836  1.00  0.00      A    N
ATOM   3394  HN  PHE A 229      28.550 -12.029 -16.524  1.00  0.00      A    H
ATOM   3395  CA  PHE A 229      26.766 -13.110 -15.840  1.00  0.00      A    C
ATOM   3396  HA  PHE A 229      26.375 -14.094 -16.056  1.00  0.00      A    H
ATOM   3397  CB  PHE A 229      27.379 -13.089 -14.417  1.00  0.00      A    C
ATOM   3398  HB1 PHE A 229      27.873 -12.094 -14.434  1.00  0.00      A    H
ATOM   3399  HB2 PHE A 229      26.550 -13.178 -13.683  1.00  0.00      A    H
ATOM   3400  CG  PHE A 229      28.427 -14.227 -14.082  1.00  0.00      A    C
ATOM   3401  CD1 PHE A 229      29.349 -13.894 -13.085  1.00  0.00      A    C
ATOM   3402  HD1 PHE A 229      29.407 -12.914 -12.635  1.00  0.00      A    H
ATOM   3403  CE1 PHE A 229      30.232 -14.890 -12.543  1.00  0.00      A    C
ATOM   3404  HE1 PHE A 229      31.028 -14.527 -11.910  1.00  0.00      A    H
ATOM   3405  CZ  PHE A 229      30.227 -16.177 -13.017  1.00  0.00      A    C
ATOM   3406  HZ  PHE A 229      30.952 -16.916 -12.708  1.00  0.00      A    H
ATOM   3407  CD2 PHE A 229      28.323 -15.533 -14.498  1.00  0.00      A    C
ATOM   3408  HD2 PHE A 229      27.640 -15.845 -15.274  1.00  0.00      A    H
ATOM   3409  CE2 PHE A 229      29.235 -16.513 -13.998  1.00  0.00      A    C
ATOM   3410  HE2 PHE A 229      29.097 -17.530 -14.333  1.00  0.00      A    H
ATOM   3411  C   PHE A 229      25.582 -12.191 -15.967  1.00  0.00      A    C
ATOM   3412  O   PHE A 229      24.456 -12.648 -15.730  1.00  0.00      A    O
ATOM   3413  N   GLU A 230      25.631 -10.888 -16.388  1.00  0.00      A    N
ATOM   3414  HN  GLU A 230      26.495 -10.391 -16.430  1.00  0.00      A    H
ATOM   3415  CA  GLU A 230      24.312 -10.212 -16.677  1.00  0.00      A    C
ATOM   3416  HA  GLU A 230      23.671 -10.459 -15.844  1.00  0.00      A    H
ATOM   3417  CB  GLU A 230      24.419  -8.627 -16.775  1.00  0.00      A    C
ATOM   3418  HB1 GLU A 230      25.022  -8.353 -17.667  1.00  0.00      A    H
ATOM   3419  HB2 GLU A 230      23.360  -8.310 -16.882  1.00  0.00      A    H
ATOM   3420  CG  GLU A 230      25.014  -7.977 -15.520  1.00  0.00      A    C
ATOM   3421  HG1 GLU A 230      26.033  -8.392 -15.365  1.00  0.00      A    H
ATOM   3422  HG2 GLU A 230      25.141  -6.889 -15.701  1.00  0.00      A    H
ATOM   3423  CD  GLU A 230      24.203  -8.038 -14.201  1.00  0.00      A    C
ATOM   3424  OE1 GLU A 230      22.903  -7.983 -14.182  1.00  0.00      A    O
ATOM   3425  OE2 GLU A 230      24.946  -8.185 -13.175  1.00  0.00      A    O
ATOM   3426  C   GLU A 230      23.661 -10.695 -17.899  1.00  0.00      A    C
ATOM   3427  O   GLU A 230      22.512 -11.122 -17.852  1.00  0.00      A    O
ATOM   3428  N   SER A 231      24.394 -10.765 -18.970  1.00  0.00      A    N
ATOM   3429  HN  SER A 231      25.352 -10.487 -18.990  1.00  0.00      A    H
ATOM   3430  CA  SER A 231      23.829 -11.126 -20.247  1.00  0.00      A    C
ATOM   3431  HA  SER A 231      22.935 -10.542 -20.413  1.00  0.00      A    H
ATOM   3432  CB  SER A 231      24.814 -10.976 -21.451  1.00  0.00      A    C
ATOM   3433  HB1 SER A 231      24.220 -11.203 -22.362  1.00  0.00      A    H
ATOM   3434  HB2 SER A 231      25.101  -9.908 -21.556  1.00  0.00      A    H
ATOM   3435  OG  SER A 231      26.070 -11.691 -21.341  1.00  0.00      A    O
ATOM   3436  HG1 SER A 231      26.746 -11.116 -21.706  1.00  0.00      A    H
ATOM   3437  C   SER A 231      23.243 -12.541 -20.345  1.00  0.00      A    C
ATOM   3438  O   SER A 231      22.304 -12.785 -21.085  1.00  0.00      A    O
ATOM   3439  N   GLU A 232      23.826 -13.538 -19.631  1.00  0.00      A    N
ATOM   3440  HN  GLU A 232      24.681 -13.478 -19.122  1.00  0.00      A    H
ATOM   3441  CA  GLU A 232      23.335 -14.894 -19.546  1.00  0.00      A    C
ATOM   3442  HA  GLU A 232      23.016 -15.300 -20.494  1.00  0.00      A    H
ATOM   3443  CB  GLU A 232      24.309 -15.815 -18.847  1.00  0.00      A    C
ATOM   3444  HB1 GLU A 232      25.237 -15.760 -19.455  1.00  0.00      A    H
ATOM   3445  HB2 GLU A 232      24.545 -15.483 -17.814  1.00  0.00      A    H
ATOM   3446  CG  GLU A 232      23.932 -17.275 -18.963  1.00  0.00      A    C
ATOM   3447  HG1 GLU A 232      23.032 -17.594 -18.395  1.00  0.00      A    H
ATOM   3448  HG2 GLU A 232      23.866 -17.582 -20.028  1.00  0.00      A    H
ATOM   3449  CD  GLU A 232      25.179 -18.029 -18.402  1.00  0.00      A    C
ATOM   3450  OE1 GLU A 232      25.049 -19.302 -18.409  1.00  0.00      A    O
ATOM   3451  OE2 GLU A 232      26.267 -17.478 -18.141  1.00  0.00      A    O
ATOM   3452  C   GLU A 232      22.028 -14.792 -18.774  1.00  0.00      A    C
ATOM   3453  O   GLU A 232      21.043 -15.449 -19.127  1.00  0.00      A    O
ATOM   3454  N   GLU A 233      21.958 -14.032 -17.692  1.00  0.00      A    N
ATOM   3455  HN  GLU A 233      22.670 -13.356 -17.523  1.00  0.00      A    H
ATOM   3456  CA  GLU A 233      20.799 -13.995 -16.704  1.00  0.00      A    C
ATOM   3457  HA  GLU A 233      20.463 -15.021 -16.673  1.00  0.00      A    H
ATOM   3458  CB  GLU A 233      21.278 -13.498 -15.340  1.00  0.00      A    C
ATOM   3459  HB1 GLU A 233      22.315 -13.841 -15.139  1.00  0.00      A    H
ATOM   3460  HB2 GLU A 233      21.297 -12.388 -15.378  1.00  0.00      A    H
ATOM   3461  CG  GLU A 233      20.491 -13.930 -13.948  1.00  0.00      A    C
ATOM   3462  HG1 GLU A 233      20.977 -13.311 -13.164  1.00  0.00      A    H
ATOM   3463  HG2 GLU A 233      19.399 -13.759 -14.059  1.00  0.00      A    H
ATOM   3464  CD  GLU A 233      20.807 -15.368 -13.564  1.00  0.00      A    C
ATOM   3465  OE1 GLU A 233      22.034 -15.569 -13.409  1.00  0.00      A    O
ATOM   3466  OE2 GLU A 233      19.938 -16.169 -13.245  1.00  0.00      A    O
ATOM   3467  C   GLU A 233      19.677 -13.134 -17.108  1.00  0.00      A    C
ATOM   3468  O   GLU A 233      18.477 -13.492 -16.952  1.00  0.00      A    O
ATOM   3469  N   GLU A 234      19.913 -11.942 -17.739  1.00  0.00      A    N
ATOM   3470  HN  GLU A 234      20.797 -11.506 -17.891  1.00  0.00      A    H
ATOM   3471  CA  GLU A 234      18.935 -11.102 -18.369  1.00  0.00      A    C
ATOM   3472  HA  GLU A 234      17.955 -11.271 -17.948  1.00  0.00      A    H
ATOM   3473  CB  GLU A 234      19.324  -9.647 -18.409  1.00  0.00      A    C
ATOM   3474  HB1 GLU A 234      20.337  -9.709 -18.862  1.00  0.00      A    H
ATOM   3475  HB2 GLU A 234      18.819  -9.067 -19.210  1.00  0.00      A    H
ATOM   3476  CG  GLU A 234      19.423  -8.981 -17.016  1.00  0.00      A    C
ATOM   3477  HG1 GLU A 234      20.127  -9.461 -16.303  1.00  0.00      A    H
ATOM   3478  HG2 GLU A 234      19.714  -7.935 -17.249  1.00  0.00      A    H
ATOM   3479  CD  GLU A 234      18.167  -9.136 -16.315  1.00  0.00      A    C
ATOM   3480  OE1 GLU A 234      17.110  -8.971 -16.986  1.00  0.00      A    O
ATOM   3481  OE2 GLU A 234      18.175  -9.327 -15.085  1.00  0.00      A    O
ATOM   3482  C   GLU A 234      18.656 -11.665 -19.760  1.00  0.00      A    C
ATOM   3483  O   GLU A 234      17.914 -12.611 -19.897  1.00  0.00      A    O
ATOM   3484  N   GLN A 235      19.322 -11.204 -20.836  1.00  0.00      A    N
ATOM   3485  HN  GLN A 235      20.090 -10.592 -20.663  1.00  0.00      A    H
ATOM   3486  CA  GLN A 235      18.939 -11.535 -22.200  1.00  0.00      A    C
ATOM   3487  HA  GLN A 235      17.928 -11.171 -22.309  1.00  0.00      A    H
ATOM   3488  CB  GLN A 235      19.743 -10.674 -23.259  1.00  0.00      A    C
ATOM   3489  HB1 GLN A 235      20.827 -10.886 -23.145  1.00  0.00      A    H
ATOM   3490  HB2 GLN A 235      19.437 -11.027 -24.267  1.00  0.00      A    H
ATOM   3491  CG  GLN A 235      19.394  -9.142 -23.242  1.00  0.00      A    C
ATOM   3492  HG1 GLN A 235      18.295  -9.053 -23.374  1.00  0.00      A    H
ATOM   3493  HG2 GLN A 235      19.479  -8.715 -22.219  1.00  0.00      A    H
ATOM   3494  CD  GLN A 235      20.202  -8.339 -24.245  1.00  0.00      A    C
ATOM   3495  OE1 GLN A 235      20.959  -8.993 -25.054  1.00  0.00      A    O
ATOM   3496  NE2 GLN A 235      20.107  -7.058 -24.259  1.00  0.00      A    N
ATOM   3497 HE21 GLN A 235      20.723  -6.616 -24.912  1.00  0.00      A    H
ATOM   3498 HE22 GLN A 235      19.750  -6.626 -23.430  1.00  0.00      A    H
ATOM   3499  C   GLN A 235      18.937 -13.009 -22.611  1.00  0.00      A    C
ATOM   3500  O   GLN A 235      18.140 -13.404 -23.422  1.00  0.00      A    O
ATOM   3501  N   GLY A 236      19.886 -13.806 -22.008  1.00  0.00      A    N
ATOM   3502  HN  GLY A 236      20.656 -13.455 -21.482  1.00  0.00      A    H
ATOM   3503  CA  GLY A 236      19.955 -15.253 -22.268  1.00  0.00      A    C
ATOM   3504  HA1 GLY A 236      20.231 -15.401 -23.302  1.00  0.00      A    H
ATOM   3505  HA2 GLY A 236      20.827 -15.583 -21.722  1.00  0.00      A    H
ATOM   3506  C   GLY A 236      18.709 -16.058 -21.891  1.00  0.00      A    C
ATOM   3507  O   GLY A 236      18.311 -16.965 -22.633  1.00  0.00      A    O
ATOM   3508  N   VAL A 237      18.132 -15.674 -20.750  1.00  0.00      A    N
ATOM   3509  HN  VAL A 237      18.564 -14.972 -20.189  1.00  0.00      A    H
ATOM   3510  CA  VAL A 237      16.862 -16.204 -20.252  1.00  0.00      A    C
ATOM   3511  HA  VAL A 237      16.811 -17.258 -20.482  1.00  0.00      A    H
ATOM   3512  CB  VAL A 237      16.857 -16.013 -18.705  1.00  0.00      A    C
ATOM   3513  HB  VAL A 237      17.140 -15.040 -18.249  1.00  0.00      A    H
ATOM   3514  CG1 VAL A 237      15.462 -16.337 -18.165  1.00  0.00      A    C
ATOM   3515 HG11 VAL A 237      15.212 -17.400 -18.370  1.00  0.00      A    H
ATOM   3516 HG12 VAL A 237      15.390 -16.214 -17.063  1.00  0.00      A    H
ATOM   3517 HG13 VAL A 237      14.642 -15.767 -18.651  1.00  0.00      A    H
ATOM   3518  CG2 VAL A 237      17.899 -16.981 -18.156  1.00  0.00      A    C
ATOM   3519 HG21 VAL A 237      18.888 -16.816 -18.637  1.00  0.00      A    H
ATOM   3520 HG22 VAL A 237      18.053 -16.918 -17.058  1.00  0.00      A    H
ATOM   3521 HG23 VAL A 237      17.646 -18.053 -18.304  1.00  0.00      A    H
ATOM   3522  C   VAL A 237      15.630 -15.533 -20.912  1.00  0.00      A    C
ATOM   3523  O   VAL A 237      14.649 -16.233 -21.274  1.00  0.00      A    O
ATOM   3524  N   SER A 238      15.613 -14.184 -21.188  1.00  0.00      A    N
ATOM   3525  HN  SER A 238      16.377 -13.594 -20.937  1.00  0.00      A    H
ATOM   3526  CA  SER A 238      14.442 -13.538 -21.814  1.00  0.00      A    C
ATOM   3527  HA  SER A 238      13.572 -13.985 -21.356  1.00  0.00      A    H
ATOM   3528  CB  SER A 238      14.331 -12.034 -21.402  1.00  0.00      A    C
ATOM   3529  HB1 SER A 238      14.049 -11.988 -20.328  1.00  0.00      A    H
ATOM   3530  HB2 SER A 238      15.281 -11.551 -21.716  1.00  0.00      A    H
ATOM   3531  OG  SER A 238      13.319 -11.363 -22.070  1.00  0.00      A    O
ATOM   3532  HG1 SER A 238      13.615 -10.456 -22.175  1.00  0.00      A    H
ATOM   3533  C   SER A 238      14.382 -13.663 -23.285  1.00  0.00      A    C
ATOM   3534  O   SER A 238      13.525 -14.326 -23.855  1.00  0.00      A    O
ATOM   3535  N   SER A 239      15.267 -12.968 -23.974  1.00  0.00      A    N
ATOM   3536  HN  SER A 239      16.116 -12.732 -23.507  1.00  0.00      A    H
ATOM   3537  CA  SER A 239      15.155 -12.739 -25.409  1.00  0.00      A    C
ATOM   3538  HA  SER A 239      14.160 -12.367 -25.604  1.00  0.00      A    H
ATOM   3539  CB  SER A 239      15.978 -11.523 -25.868  1.00  0.00      A    C
ATOM   3540  HB1 SER A 239      17.019 -11.600 -25.487  1.00  0.00      A    H
ATOM   3541  HB2 SER A 239      15.984 -11.387 -26.970  1.00  0.00      A    H
ATOM   3542  OG  SER A 239      15.413 -10.347 -25.331  1.00  0.00      A    O
ATOM   3543  HG1 SER A 239      16.045  -9.691 -25.633  1.00  0.00      A    H
ATOM   3544  C   SER A 239      15.532 -13.870 -26.327  1.00  0.00      A    C
ATOM   3545  O   SER A 239      16.602 -13.799 -26.942  1.00  0.00      A    O
ATOM   3546  N   MET A 240      14.688 -14.912 -26.531  1.00  0.00      A    N
ATOM   3547  HN  MET A 240      13.871 -14.973 -25.962  1.00  0.00      A    H
ATOM   3548  CA  MET A 240      14.817 -15.943 -27.421  1.00  0.00      A    C
ATOM   3549  HA  MET A 240      15.857 -15.931 -27.712  1.00  0.00      A    H
ATOM   3550  CB  MET A 240      14.297 -17.238 -26.794  1.00  0.00      A    C
ATOM   3551  HB1 MET A 240      13.343 -16.907 -26.331  1.00  0.00      A    H
ATOM   3552  HB2 MET A 240      14.145 -18.007 -27.581  1.00  0.00      A    H
ATOM   3553  CG  MET A 240      15.273 -17.715 -25.718  1.00  0.00      A    C
ATOM   3554  HG1 MET A 240      16.230 -17.500 -26.240  1.00  0.00      A    H
ATOM   3555  HG2 MET A 240      15.171 -17.017 -24.860  1.00  0.00      A    H
ATOM   3556  SD  MET A 240      15.087 -19.448 -25.223  1.00  0.00      A    S
ATOM   3557  CE  MET A 240      13.651 -19.280 -24.159  1.00  0.00      A    C
ATOM   3558  HE1 MET A 240      13.957 -18.619 -23.320  1.00  0.00      A    H
ATOM   3559  HE2 MET A 240      12.843 -18.749 -24.705  1.00  0.00      A    H
ATOM   3560  HE3 MET A 240      13.242 -20.268 -23.858  1.00  0.00      A    H
ATOM   3561  C   MET A 240      14.040 -15.655 -28.715  1.00  0.00      A    C
ATOM   3562  OT1 MET A 240      12.793 -15.585 -28.601  1.00  0.00      A    O
ATOM   3563  OT2 MET A 240      14.675 -15.610 -29.760  1.00  0.00      A    O
END
